# Supplementary material for: Large Variations in HIV-1 Viral Load Explained by Shifting-Mosaic Metapopulation Dynamics
Source: PLoS Biol. 2016 Oct 5;14(10):e1002567. doi: 10.1371/journal.pbio.1002567 (PMC5051940; doi:10.1371/journal.pbio.1002567)
Supplement: S1 Data — Each file gives the output from the simulations indicated by the filename: low migration (ms1, db432); high migration (ms1, db1); very high migration (ms10, db1); number of patches (np); reservoir (storage); no reservoir (nostorage); CTL immigration model (CTLimmig); CTL proliferation model (CTLprolif); β¯ (beta1, beta2, …). Within each file, there are 21 simulations for (k = 0,1,..,20), and data is output each day. For measures of synchrony, the final entry should be used. See Methods and S1 Simulation Code for further details. (ZIP) [file pbio.1002567.s002.zip › S1_Data/ms1_np10000_nostorage_noPD_CTLimmig_db1_beta9.tsv]

npatches	nstrain	runtime	dt	init_x	init_y	init_y_blood	init_z	init_S	beta0	beta1	beta2	beta3	mean_beta	B	d	delta	delta_blood	b[0]	mut	m	CTL	c	g	epsilon	k	het	lambda	rho	omega	x_max	patch.dyna	DELTA	A	VA
10000	1	100.000000	0.001000	21900	9499	5000000	0.001000	10000000	13.180904	5.499631	12.497564	4.767290	9	800000000	0.010000	1.000000	1.000000	80000	0.000050	0.004800	0	0.500000	0.000000	2.500000	0.000000	0.500000	0.000000	0.000000	0.000000	31872	0	10.000000	7.000000	1.000000
sus	inf	inf_blood	z	x[0]	y[0][0]	z[0]	x[1]	y[1][0]	z[1]	S[0]	synchrony
219000000	94990000	5000000	10.000000	21900	9499	0.001000	21900	9499	0.001000	10000000	0.000000
57227153	456785697	23092433	3941.516320	3652	47057	0.394152	8296	44248	0.394152	9995019	0.000000
45647196	581152547	29567941	6325.803353	2998	59500	0.632580	6488	57128	0.632580	9989988	0.000000
42317405	631245742	32164776	7771.765723	2786	63953	0.777177	6101	61814	0.777177	9985040	0.000000
41118324	651361863	33216529	8648.676577	2693	65944	0.864868	5951	63819	0.864868	9980072	0.000000
40658982	659395424	33640092	9180.483393	2687	66980	0.918048	5860	64645	0.918048	9975083	0.000000
40477187	662630384	33802805	9503.000201	2581	67037	0.950300	5859	64880	0.950300	9970098	0.000000
40409673	663934121	33864255	9698.592075	2625	67200	0.969859	5765	65182	0.969859	9965150	0.000000
40377305	664443436	33902269	9817.209710	2633	67538	0.981721	5825	65392	0.981721	9960157	0.000000
40376836	664636985	33908854	9889.145947	2619	67341	0.988915	5771	65119	0.988915	9955179	0.000000
40367320	664720890	33916351	9932.772025	2565	67679	0.993277	5780	65459	0.993277	9950307	0.000000
40370124	664741428	33919059	9959.229270	2664	67485	0.995923	5750	65160	0.995923	9945349	0.000000
40362984	664759693	33914602	9975.274394	2644	67803	0.997527	5823	65117	0.997527	9940322	0.000000
40367904	664741706	33904221	9985.005037	2649	67154	0.998501	5829	65492	0.998501	9935378	0.000000
40366445	664758256	33908405	9990.906233	2593	67888	0.999091	5818	65226	0.999091	9930384	0.000000
40366940	664755024	33922262	9994.485041	2525	67999	0.999449	5850	65092	0.999449	9925489	0.000000
40368719	664752958	33913007	9996.655426	2678	66921	0.999666	5818	65073	0.999666	9920529	0.000000
40360578	664753570	33910127	9997.971667	2599	67597	0.999797	5817	65454	0.999797	9915659	0.000000
40358480	664733757	33922722	9998.769908	2649	67539	0.999877	5804	65460	0.999877	9910866	0.000000
40363700	664731675	33918773	9999.254005	2620	67585	0.999925	5755	65794	0.999925	9905825	0.000000
40366098	664782337	33917138	9999.547588	2623	67571	0.999955	5892	64837	0.999955	9900723	0.000000
40373590	664755867	33925175	9999.725632	2636	67493	0.999973	5750	65780	0.999973	9895951	0.000000
40357443	664767278	33920888	9999.833608	2619	67423	0.999983	5805	65166	0.999983	9891010	0.000000
40365080	664762644	33916989	9999.899091	2655	67262	0.999990	5823	65445	0.999990	9886030	0.000000
40362653	664785818	33915691	9999.938803	2575	67564	0.999994	5879	64854	0.999994	9880977	0.000000
40370722	664780402	33922491	9999.962887	2554	68011	0.999996	5786	65138	0.999996	9876070	0.000000
40361589	664786689	33918505	9999.977493	2643	67207	0.999998	5882	65144	0.999998	9870984	0.000000
40364228	664782838	33921913	9999.986350	2655	67821	0.999999	5773	65073	0.999999	9866172	0.000000
40362917	664757767	33918690	9999.991722	2646	67379	0.999999	5904	65194	0.999999	9861217	0.000000
40367946	664772156	33917749	9999.994980	2632	67400	0.999999	5831	65237	0.999999	9856266	0.000000
40370615	664759577	33921518	9999.996955	2611	67543	1.000000	5884	64918	1.000000	9851422	0.000000
40367358	664758102	33913715	9999.998154	2606	67427	1.000000	5826	64792	1.000000	9846423	0.000000
40361555	664800932	33921921	9999.998880	2628	67616	1.000000	5899	64943	1.000000	9841449	0.000000
40355556	664798586	33910276	9999.999321	2637	67665	1.000000	5758	65407	1.000000	9836578	0.000000
40359683	664796269	33922287	9999.999588	2648	67265	1.000000	5862	65164	1.000000	9831618	0.000000
40362280	664799075	33918817	9999.999750	2638	67397	1.000000	5757	65412	1.000000	9826616	0.000000
40362338	664787322	33914339	9999.999849	2659	67410	1.000000	5878	65305	1.000000	9821772	0.000000
40369869	664773471	33913895	9999.999908	2637	67600	1.000000	5870	65408	1.000000	9816923	0.000000
40365490	664752858	33915642	9999.999944	2578	68252	1.000000	5858	65250	1.000000	9812012	0.000000
40367379	664739407	33911708	9999.999966	2641	67452	1.000000	5733	65418	1.000000	9807183	0.000000
40366010	664790155	33918250	9999.999980	2590	67522	1.000000	5783	65271	1.000000	9802216	-1.#IND00
40364149	664791062	33915551	9999.999988	2629	67495	1.000000	5828	65327	1.000000	9797245	-0.003200
40363894	664771349	33917596	9999.999992	2602	67442	1.000000	5945	64679	1.000000	9792268	0.006120
40370706	664745331	33916691	9999.999995	2619	67465	1.000000	5790	65252	1.000000	9787292	-0.003477
40362394	664785789	33908289	9999.999997	2655	67502	1.000000	5760	65651	1.000000	9782361	-0.010992
40362185	664773768	33916963	9999.999998	2565	67572	1.000000	5824	65417	1.000000	9777457	-0.008518
40364256	664736381	33915094	9999.999999	2620	67580	1.000000	5724	65160	1.000000	9772621	-0.007634
40368432	664704576	33925421	9999.999999	2609	67294	1.000000	5929	64985	1.000000	9767924	-0.003951
40363432	664752540	33913965	10000.000000	2619	67338	1.000000	5820	65228	1.000000	9763029	-0.003139
40367251	664753966	33913052	10000.000000	2590	67735	1.000000	5854	65161	1.000000	9758179	-0.004183
40360891	664763572	33916115	10000.000000	2637	67461	1.000000	5697	65760	1.000000	9753347	0.001054
40366190	664726685	33919579	10000.000000	2642	67818	1.000000	5798	65053	1.000000	9748518	0.000198
40361528	664742563	33917878	10000.000000	2583	68009	1.000000	5858	65347	1.000000	9743601	-0.001278
40352207	664792239	33923789	10000.000000	2585	67670	1.000000	5760	65198	1.000000	9738760	-0.000215
40351733	664821641	33915171	10000.000000	2629	67578	1.000000	5728	65276	1.000000	9733801	0.000088
40364340	664775740	33920634	10000.000000	2596	67196	1.000000	5818	65114	1.000000	9729007	0.000794
40355994	664779151	33922255	10000.000000	2630	67499	1.000000	5871	64970	1.000000	9724176	-0.000060
40365846	664755254	33912909	10000.000000	2613	67666	1.000000	5717	65382	1.000000	9719254	-0.000506
40366971	664769761	33918650	10000.000000	2640	67222	1.000000	5830	65008	1.000000	9714438	-0.001665
40364591	664754984	33907183	10000.000000	2690	67444	1.000000	5805	65102	1.000000	9709443	-0.001213
40362013	664746322	33914879	10000.000000	2610	67329	1.000000	5869	65072	1.000000	9704673	-0.001760
40361713	664753843	33926524	10000.000000	2593	67761	1.000000	5860	65118	1.000000	9699797	-0.001786
40367447	664728095	33928796	10000.000000	2701	66924	1.000000	5746	65225	1.000000	9694859	-0.001608
40357867	664755263	33918231	10000.000000	2593	67486	1.000000	5838	65492	1.000000	9690141	-0.002985
40368752	664770894	33911837	10000.000000	2682	67323	1.000000	5806	65167	1.000000	9685341	-0.003770
40353544	664784449	33918362	10000.000000	2666	67316	1.000000	5845	65211	1.000000	9680356	-0.004135
40364849	664787645	33917889	10000.000000	2642	67542	1.000000	5818	65241	1.000000	9675623	-0.004347
40362889	664725770	33917316	10000.000000	2594	67902	1.000000	5726	65784	1.000000	9670734	-0.003538
40374622	664729427	33922339	10000.000000	2638	67687	1.000000	5871	65116	1.000000	9665852	-0.003094
40359138	664765553	33918506	10000.000000	2635	67588	1.000000	5821	65142	1.000000	9661084	-0.002764
40366481	664782278	33909443	10000.000000	2636	67772	1.000000	5760	65088	1.000000	9656227	-0.003078
40357067	664774376	33930503	10000.000000	2681	66963	1.000000	5830	65015	1.000000	9651360	-0.003051
40361620	664774286	33923224	10000.000000	2659	66709	1.000000	5786	65371	1.000000	9646460	-0.003030
40351705	664761219	33925121	10000.000000	2663	67211	1.000000	5799	65372	1.000000	9641608	-0.002525
40365512	664779530	33916331	10000.000000	2735	67415	1.000000	5862	65057	1.000000	9636747	-0.002660
40362220	664746590	33916668	10000.000000	2589	67426	1.000000	5702	65403	1.000000	9631927	-0.002269
40367358	664769603	33912431	10000.000000	2644	68020	1.000000	5908	64819	1.000000	9627049	-0.002307
40366728	664774663	33907791	10000.000000	2582	67617	1.000000	5890	65063	1.000000	9622113	-0.002251
40365518	664802255	33916310	10000.000000	2569	67564	1.000000	5857	65299	1.000000	9617347	-0.002138
40363233	664800020	33914082	10000.000000	2653	67458	1.000000	5835	65051	1.000000	9612604	-0.001950
40363644	664802670	33910446	10000.000000	2560	67883	1.000000	5813	65214	1.000000	9607971	-0.001965
40361252	664781331	33922978	10000.000000	2623	67659	1.000000	5786	65176	1.000000	9603032	-0.001414
40358665	664789964	33920855	10000.000000	2565	67721	1.000000	5717	65314	1.000000	9598305	-0.001535
40368484	664787170	33920795	10000.000000	2614	67737	1.000000	5872	65127	1.000000	9593552	-0.001630
40367977	664780345	33914151	10000.000000	2615	67349	1.000000	5834	64743	1.000000	9588835	-0.001863
40361287	664762423	33916126	10000.000000	2631	67500	1.000000	5853	65076	1.000000	9584008	-0.001651
40369743	664755376	33911024	10000.000000	2685	67712	1.000000	5764	64868	1.000000	9579129	-0.001621
40364508	664733850	33915133	10000.000000	2644	67736	1.000000	5903	65147	1.000000	9574295	-0.001619
40364172	664734057	33925311	10000.000000	2661	67186	1.000000	5814	64972	1.000000	9569575	-0.001317
40369125	664735328	33915422	10000.000000	2645	67363	1.000000	5740	65264	1.000000	9564885	-0.001216
40350598	664777561	33916137	10000.000000	2602	67650	1.000000	5799	65002	1.000000	9560078	-0.000800
40356260	664786483	33913203	10000.000000	2737	67559	1.000000	5794	65116	1.000000	9555347	-0.001908
40365322	664739640	33923356	10000.000000	2543	68182	1.000000	5866	65219	1.000000	9550634	-0.001819
40365953	664767016	33917004	10000.000000	2627	67365	1.000000	5840	65142	1.000000	9545887	-0.001782
40358851	664764696	33912625	10000.000000	2638	67145	1.000000	5893	65218	1.000000	9541104	-0.001768
40359266	664758937	33920152	10000.000000	2622	67222	1.000000	5790	65383	1.000000	9536313	-0.001639
40362668	664762462	33904591	10000.000000	2608	67619	1.000000	5727	65560	1.000000	9531544	-0.002606
40359406	664750331	33920082	10000.000000	2688	67603	1.000000	5754	65058	1.000000	9526790	-0.002963
40359172	664772487	33904614	10000.000000	2662	67144	1.000000	5714	65641	1.000000	9522024	-0.002896
40359707	664826561	33917711	10000.000000	2661	67276	1.000000	5752	65199	1.000000	9517265	-0.002842
npatches	nstrain	runtime	dt	init_x	init_y	init_y_blood	init_z	init_S	beta0	beta1	beta2	beta3	mean_beta	B	d	delta	delta_blood	b[0]	mut	m	CTL	c	g	epsilon	k	het	lambda	rho	omega	x_max	patch.dyna	DELTA	A	VA
10000	1	100.000000	0.001000	21900	9499	5000000	0.001000	10000000	10.587916	8.198066	10.467896	9.604482	9	800000000	0.010000	1.000000	1.000000	80000	0.000050	0.004800	0	0.500000	0.000000	2.500000	1.000000	0.500000	0.000000	0.000000	0.000000	31872	0	10.000000	7.000000	1.000000
sus	inf	inf_blood	z	x[0]	y[0][0]	z[0]	x[1]	y[1][0]	z[1]	S[0]	synchrony
219000000	94990000	5000000	10.000000	21900	9499	0.001000	21900	9499	0.001000	10000000	0.000000
63344601	396519179	20144613	3941.516320	5124	40199	0.394152	6429	39717	0.394152	9994936	0.000000
60993905	402687654	20579324	6325.803353	4965	41003	0.632580	6261	40087	0.632580	9989923	0.000000
65796926	364946680	18665999	7771.765723	5334	37439	0.777177	6555	36724	0.777177	9984820	0.000000
70308679	335881204	17163081	8648.676577	5649	34326	0.864868	7076	33719	0.864868	9979805	0.000000
73358492	318482724	16266284	9180.483393	5916	32885	0.918048	7503	31750	0.918048	9974908	0.000000
75239595	308561519	15759372	9503.000201	6211	31241	0.950300	7802	30667	0.950300	9969944	0.000000
76372143	302837337	15458508	9698.592075	6254	30833	0.969859	7796	30320	0.969859	9965012	0.000000
77038943	299501639	15272201	9817.209710	6275	30760	0.981721	7867	29845	0.981721	9960048	0.000000
77451949	297525232	15177651	9889.145947	6383	30470	0.988915	7933	29813	0.988915	9955180	0.000000
77698431	296310132	15114088	9932.772025	6325	30478	0.993277	7783	29597	0.993277	9950199	0.000000
77853491	295580613	15079847	9959.229270	6325	30515	0.995923	7916	29308	0.995923	9945226	0.000000
77937939	295150017	15056479	9975.274394	6434	30448	0.997527	8008	29422	0.997527	9940236	0.000000
77976266	294918401	15047415	9985.005037	6312	30435	0.998501	8001	29159	0.998501	9935286	0.000000
78024025	294753495	15037483	9990.906233	6380	30153	0.999091	7961	29506	0.999091	9930215	0.000000
78048433	294659251	15035618	9994.485041	6265	30207	0.999449	8019	29178	0.999449	9925333	0.000000
78046870	294601242	15026313	9996.655426	6376	30316	0.999666	7971	29458	0.999666	9920324	0.000000
78044276	294574022	15027243	9997.971667	6328	30376	0.999797	8035	29282	0.999797	9915407	0.000000
78054263	294538843	15021593	9998.769908	6371	30085	0.999877	7998	29470	0.999877	9910330	0.000000
78067275	294532912	15021825	9999.254005	6321	30352	0.999925	7990	29231	0.999925	9905358	0.000000
78089222	294479298	15032465	9999.547588	6560	29899	0.999955	7812	29617	0.999955	9900411	0.000000
78070582	294499592	15023578	9999.725632	6326	30419	0.999973	7928	29345	0.999973	9895430	0.000000
78071597	294511416	15025612	9999.833608	6401	30004	0.999983	7824	29670	0.999983	9890449	0.000000
78073328	294496813	15027700	9999.899091	6394	30091	0.999990	8085	29234	0.999990	9885470	0.000000
78078090	294488697	15028483	9999.938803	6487	30254	0.999994	7928	29421	0.999994	9880568	0.000000
78074297	294492932	15023592	9999.962887	6325	30378	0.999996	8023	29147	0.999996	9875665	0.000000
78073398	294526622	15017429	9999.977493	6350	30327	0.999998	7979	29313	0.999998	9870727	0.000000
78058912	294522305	15020115	9999.986350	6453	30163	0.999999	8042	29605	0.999999	9865639	0.000000
78064783	294526317	15025608	9999.991722	6313	29964	0.999999	7905	29536	0.999999	9860782	0.000000
78060465	294509624	15023417	9999.994980	6393	30398	0.999999	7967	29095	0.999999	9855770	0.000000
78071295	294512127	15018192	9999.996955	6359	30116	1.000000	7962	29154	1.000000	9850913	0.000000
78080380	294520273	15023175	9999.998154	6316	30236	1.000000	7998	29326	1.000000	9845946	0.000000
78064048	294494006	15024912	9999.998880	6278	30522	1.000000	8014	29279	1.000000	9841059	0.000000
78067828	294517818	15021525	9999.999321	6326	30101	1.000000	7935	29628	1.000000	9836141	0.000000
78065162	294520573	15028125	9999.999588	6487	29965	1.000000	8059	29172	1.000000	9831163	0.000000
78071527	294514270	15031323	9999.999750	6434	29992	1.000000	8057	29214	1.000000	9826236	0.000000
78068735	294534092	15023275	9999.999849	6405	30134	1.000000	8071	29187	1.000000	9821411	0.000000
78066172	294518665	15027240	9999.999908	6399	30389	1.000000	7923	29350	1.000000	9816533	0.000000
78070385	294513316	15025780	9999.999944	6416	30055	1.000000	8029	29130	1.000000	9811552	0.000000
78076348	294500034	15025719	9999.999966	6333	30065	1.000000	7879	29226	1.000000	9806612	0.000000
78086866	294470410	15026336	9999.999980	6348	30318	1.000000	8018	29309	1.000000	9801747	-1.#IND00
78075371	294496507	15020825	9999.999988	6309	30410	1.000000	7895	29271	1.000000	9796807	-0.016000
78068493	294491451	15023949	9999.999992	6335	30294	1.000000	8017	29512	1.000000	9791914	-0.024411
78070298	294500155	15030398	9999.999995	6340	30054	1.000000	7859	29549	1.000000	9787069	-0.010446
78075457	294491432	15032808	9999.999997	6293	30347	1.000000	7940	29544	1.000000	9782178	-0.003338
78063877	294498461	15022530	9999.999998	6273	30283	1.000000	8021	29388	1.000000	9777242	-0.002717
78077028	294508082	15031228	9999.999999	6371	30479	1.000000	7798	29660	1.000000	9772459	-0.000578
78067511	294517105	15028238	9999.999999	6345	30083	1.000000	7865	29318	1.000000	9767614	0.000004
78080871	294482628	15024255	10000.000000	6487	30377	1.000000	7908	29225	1.000000	9762800	0.000442
78066269	294517610	15020021	10000.000000	6309	30562	1.000000	7999	29348	1.000000	9757958	-0.001059
78080908	294488455	15026286	10000.000000	6208	30644	1.000000	8011	29330	1.000000	9753149	-0.000095
78070827	294504186	15023884	10000.000000	6402	30196	1.000000	7895	29571	1.000000	9748281	0.000936
78068678	294500969	15018981	10000.000000	6399	30005	1.000000	7845	29612	1.000000	9743422	0.001672
78068591	294494068	15029577	10000.000000	6404	30255	1.000000	7961	29135	1.000000	9738642	0.000083
78078863	294504500	15028670	10000.000000	6349	30214	1.000000	7970	29450	1.000000	9733721	-0.000104
78074474	294509304	15024523	10000.000000	6306	30456	1.000000	8021	29247	1.000000	9728816	0.000061
78059249	294549754	15022949	10000.000000	6363	30240	1.000000	8002	29242	1.000000	9723953	-0.000173
78069346	294527129	15033006	10000.000000	6351	30530	1.000000	7957	29464	1.000000	9718995	0.000101
78066237	294517830	15027211	10000.000000	6311	30409	1.000000	7937	29550	1.000000	9714122	0.000162
78079314	294459261	15023846	10000.000000	6398	30139	1.000000	7963	29780	1.000000	9709361	-0.000187
78065285	294499030	15026875	10000.000000	6357	30354	1.000000	7892	29524	1.000000	9704532	-0.001224
78064274	294503200	15028359	10000.000000	6412	29997	1.000000	7918	29413	1.000000	9699678	-0.001333
78081611	294503386	15026202	10000.000000	6374	30456	1.000000	7952	29298	1.000000	9694785	-0.000602
78078229	294487379	15021590	10000.000000	6465	29929	1.000000	8008	29223	1.000000	9689933	-0.002492
78086344	294474771	15022023	10000.000000	6415	30242	1.000000	8042	29583	1.000000	9685071	-0.002489
78079250	294502806	15022140	10000.000000	6431	30240	1.000000	8002	29538	1.000000	9680211	-0.002640
78067998	294527535	15020622	10000.000000	6381	30098	1.000000	7993	29274	1.000000	9675326	-0.001838
78071334	294500067	15025848	10000.000000	6432	30224	1.000000	7996	29062	1.000000	9670518	-0.001188
78067314	294490492	15021332	10000.000000	6375	30492	1.000000	7913	29457	1.000000	9665714	-0.000603
78078509	294489513	15020093	10000.000000	6355	30520	1.000000	8044	29118	1.000000	9660766	-0.001021
78074775	294494930	15025292	10000.000000	6340	30247	1.000000	8108	29113	1.000000	9655896	-0.000979
78058100	294541333	15026507	10000.000000	6385	30504	1.000000	7938	29437	1.000000	9651082	-0.001152
78073175	294509213	15030632	10000.000000	6366	30528	1.000000	7957	29020	1.000000	9646306	-0.001029
78067164	294516323	15023985	10000.000000	6348	30076	1.000000	7910	29391	1.000000	9641466	-0.000944
78060265	294505921	15027584	10000.000000	6305	30471	1.000000	8060	29652	1.000000	9636646	-0.001190
78071506	294507033	15015885	10000.000000	6429	30188	1.000000	7978	29307	1.000000	9631797	-0.000065
78074979	294505431	15017770	10000.000000	6366	30449	1.000000	7879	29252	1.000000	9626931	0.000286
78062830	294539152	15025355	10000.000000	6331	30187	1.000000	8020	29188	1.000000	9622098	0.000273
78057704	294518670	15027304	10000.000000	6530	29965	1.000000	7862	29149	1.000000	9617290	0.000695
78066656	294488977	15028130	10000.000000	6309	30628	1.000000	7869	29203	1.000000	9612473	-0.000277
78070578	294500340	15023832	10000.000000	6275	30303	1.000000	7931	29185	1.000000	9607669	-0.000133
78060765	294514392	15027242	10000.000000	6352	30198	1.000000	7956	29394	1.000000	9602915	-0.000251
78075324	294521209	15025587	10000.000000	6360	30420	1.000000	7903	29216	1.000000	9598153	-0.000478
78067517	294508278	15030095	10000.000000	6434	30110	1.000000	8024	29107	1.000000	9593268	-0.000683
78076561	294484565	15030710	10000.000000	6402	30085	1.000000	7959	29485	1.000000	9588464	-0.000633
78075842	294485814	15028534	10000.000000	6359	30048	1.000000	7952	29483	1.000000	9583636	-0.000893
78094452	294446235	15029753	10000.000000	6347	30354	1.000000	7998	29406	1.000000	9578866	-0.001291
78072274	294476472	15023146	10000.000000	6456	30173	1.000000	7981	29230	1.000000	9574113	-0.001194
78068281	294506002	15028312	10000.000000	6360	30056	1.000000	7906	29694	1.000000	9569404	-0.001513
78079999	294509083	15026131	10000.000000	6419	30216	1.000000	7916	29438	1.000000	9564549	-0.001435
78073637	294502648	15026982	10000.000000	6409	30199	1.000000	7890	29404	1.000000	9559776	-0.001341
78075360	294488332	15028385	10000.000000	6325	30596	1.000000	8040	29244	1.000000	9555019	-0.001945
78078348	294483041	15026848	10000.000000	6155	30616	1.000000	7904	29487	1.000000	9550223	-0.002041
78079784	294491917	15031936	10000.000000	6415	30066	1.000000	8024	29195	1.000000	9545342	-0.001890
78078946	294494553	15020940	10000.000000	6382	29975	1.000000	7849	29070	1.000000	9540657	-0.002041
78069274	294512106	15019077	10000.000000	6366	30720	1.000000	7834	29517	1.000000	9535785	-0.001954
78072166	294495789	15023887	10000.000000	6468	30033	1.000000	7897	29342	1.000000	9530964	-0.001793
78069989	294515022	15020553	10000.000000	6435	30374	1.000000	7955	29512	1.000000	9526235	-0.001887
78064402	294521480	15031259	10000.000000	6390	30274	1.000000	7963	29465	1.000000	9521426	-0.001697
78071825	294495722	15031098	10000.000000	6445	30101	1.000000	7929	29669	1.000000	9516665	-0.001271
npatches	nstrain	runtime	dt	init_x	init_y	init_y_blood	init_z	init_S	beta0	beta1	beta2	beta3	mean_beta	B	d	delta	delta_blood	b[0]	mut	m	CTL	c	g	epsilon	k	het	lambda	rho	omega	x_max	patch.dyna	DELTA	A	VA
10000	1	100.000000	0.001000	21900	9499	5000000	0.001000	10000000	8.146428	9.086209	6.260849	10.168758	9	800000000	0.010000	1.000000	1.000000	80000	0.000050	0.004800	0	0.500000	0.000000	2.500000	2.000000	0.500000	0.000000	0.000000	0.000000	31872	0	10.000000	7.000000	1.000000
sus	inf	inf_blood	z	x[0]	y[0][0]	z[0]	x[1]	y[1][0]	z[1]	S[0]	synchrony
219000000	94990000	5000000	10.000000	21900	9499	0.001000	21900	9499	0.001000	10000000	0.000000
70165223	344089490	17561453	3941.516320	7106	34527	0.394152	6545	34502	0.394152	9995021	0.000000
78480771	286455010	14691565	6325.803353	8008	28834	0.632580	7285	29010	0.632580	9989901	0.000000
92081197	230183265	11786071	7771.765723	9572	22921	0.777177	8663	23319	0.777177	9984911	0.000000
101659320	200889501	10267362	8648.676577	10428	20177	0.864868	9431	20660	0.864868	9979983	0.000000
107339652	186150062	9513075	9180.483393	11047	18236	0.918048	10051	18889	0.918048	9975025	0.000000
110662492	178185590	9099714	9503.000201	11346	17767	0.950300	10337	18046	0.950300	9969950	0.000000
112640953	173651101	8860732	9698.592075	11460	17332	0.969859	10667	17386	0.969859	9964942	0.000000
113840275	170986219	8731201	9817.209710	11649	16933	0.981721	10620	17556	0.981721	9960032	0.000000
114556178	169422254	8645690	9889.145947	11785	16719	0.988915	10770	17357	0.988915	9955003	0.000000
114982281	168493778	8597095	9932.772025	11982	16654	0.993277	10644	17482	0.993277	9949988	0.000000
115258004	167915723	8563762	9959.229270	11786	16668	0.995923	10707	17097	0.995923	9945140	0.000000
115403043	167589423	8549356	9975.274394	11850	16867	0.997527	10785	17111	0.997527	9940162	0.000000
115496034	167380772	8541946	9985.005037	11855	16566	0.998501	10700	17248	0.998501	9935286	0.000000
115567316	167251289	8528975	9990.906233	11801	16538	0.999091	10852	17185	0.999091	9930414	0.000000
115607751	167170537	8528081	9994.485041	11782	16697	0.999449	10775	16951	0.999449	9925482	0.000000
115616981	167154908	8523386	9996.655426	11848	16446	0.999666	10769	17158	0.999666	9920537	0.000000
115642116	167085655	8519921	9997.971667	11868	16515	0.999797	10990	16945	0.999797	9915479	0.000000
115637444	167086959	8522764	9998.769908	11740	16737	0.999877	10561	17159	0.999877	9910495	0.000000
115625316	167108111	8531572	9999.254005	11790	16728	0.999925	10849	17189	0.999925	9905602	0.000000
115630166	167116437	8526416	9999.547588	11718	16730	0.999955	10956	16981	0.999955	9900573	0.000000
115643319	167079946	8528242	9999.725632	11882	16474	0.999973	10808	17196	0.999973	9895635	0.000000
115651524	167054571	8523393	9999.833608	11875	16674	0.999983	10857	17157	0.999983	9890691	0.000000
115650770	167052048	8523327	9999.899091	11811	16601	0.999990	10833	16900	0.999990	9885793	0.000000
115644268	167075167	8524113	9999.938803	11905	16496	0.999994	10979	16794	0.999994	9880731	0.000000
115640340	167076026	8520978	9999.962887	11868	16495	0.999996	10878	16979	0.999996	9875806	0.000000
115651908	167054005	8521695	9999.977493	11812	16776	0.999998	10697	17220	0.999998	9870868	0.000000
115628426	167082028	8524415	9999.986350	11907	16566	0.999999	10826	17033	0.999999	9865980	0.000000
115652414	167051253	8527696	9999.991722	11950	16150	0.999999	10850	16941	0.999999	9860842	0.000000
115641610	167073902	8526287	9999.994980	11812	16451	0.999999	10868	16983	0.999999	9855904	0.000000
115636065	167092604	8524596	9999.996955	11798	16579	1.000000	10822	17049	1.000000	9850929	0.000000
115645726	167061409	8526931	9999.998154	11745	16665	1.000000	10792	17256	1.000000	9845966	0.000000
115648081	167065133	8517386	9999.998880	11794	16555	1.000000	10705	16998	1.000000	9840986	0.000000
115641708	167085370	8522604	9999.999321	11729	16569	1.000000	10985	16894	1.000000	9836038	0.000000
115656371	167047215	8524851	9999.999588	11816	16501	1.000000	11051	16958	1.000000	9831063	0.000000
115626746	167084847	8527612	9999.999750	11900	16704	1.000000	10853	16922	1.000000	9826099	0.000000
115652638	167058189	8523174	9999.999849	11869	16509	1.000000	10936	16837	1.000000	9821185	0.000000
115640166	167055640	8527422	9999.999908	12054	16283	1.000000	10715	17334	1.000000	9816181	0.000000
115638079	167070790	8525456	9999.999944	11851	16751	1.000000	10865	17037	1.000000	9811277	0.000000
115645395	167071479	8521933	9999.999966	11922	16497	1.000000	11005	17188	1.000000	9806337	0.000000
115670346	167056782	8521040	9999.999980	12021	16428	1.000000	10774	17188	1.000000	9801279	-1.#IND00
115650708	167068243	8525256	9999.999988	11787	16754	1.000000	10907	17035	1.000000	9796328	-0.009600
115633019	167090340	8522716	9999.999992	11802	16680	1.000000	10870	17140	1.000000	9791303	-0.007198
115653798	167081110	8518773	9999.999995	11833	16555	1.000000	10775	16739	1.000000	9786382	0.007544
115647158	167062086	8532256	9999.999997	11991	16428	1.000000	10869	16736	1.000000	9781542	0.007415
115644821	167080721	8522749	9999.999998	11927	16551	1.000000	10880	17080	1.000000	9776564	0.003611
115643993	167097001	8526907	9999.999999	11652	16669	1.000000	10768	17131	1.000000	9771493	0.006020
115647331	167064420	8524172	9999.999999	11884	16603	1.000000	10885	17165	1.000000	9766575	0.003131
115659752	167058622	8522407	10000.000000	11967	16305	1.000000	10841	16900	1.000000	9761799	0.002191
115642401	167086659	8523254	10000.000000	11880	16616	1.000000	10896	17004	1.000000	9756817	0.002142
115650961	167057216	8523566	10000.000000	11806	16509	1.000000	10832	17054	1.000000	9751943	0.002884
115671308	167039686	8518933	10000.000000	11821	16721	1.000000	10934	16962	1.000000	9747126	0.001523
115647726	167092398	8523376	10000.000000	11920	16265	1.000000	10847	17033	1.000000	9742311	-0.000471
115638053	167100772	8521829	10000.000000	11942	16208	1.000000	10966	17064	1.000000	9737364	-0.000196
115655359	167063132	8521630	10000.000000	11690	16611	1.000000	10973	17119	1.000000	9732544	-0.000535
115644349	167058936	8522843	10000.000000	11877	16504	1.000000	10923	16955	1.000000	9727710	-0.002485
115645281	167028212	8522822	10000.000000	11699	16659	1.000000	10774	16683	1.000000	9722881	-0.002866
115666576	167044007	8525448	10000.000000	11855	16744	1.000000	10803	17204	1.000000	9718114	-0.001495
115645456	167049160	8519944	10000.000000	11829	16594	1.000000	10970	17016	1.000000	9713199	-0.000173
115648902	167060109	8519742	10000.000000	11759	16630	1.000000	10761	17052	1.000000	9708375	-0.000960
115648558	167056781	8528750	10000.000000	11881	16737	1.000000	10827	17210	1.000000	9703463	-0.001889
115647733	167060139	8520725	10000.000000	11948	16740	1.000000	10924	16929	1.000000	9698622	-0.000274
115636244	167085021	8522704	10000.000000	12113	16414	1.000000	10904	17083	1.000000	9693799	0.000195
115648013	167056804	8525125	10000.000000	11858	16565	1.000000	10825	17035	1.000000	9688962	0.000221
115649242	167055172	8524325	10000.000000	11798	16750	1.000000	10943	17031	1.000000	9684277	0.000199
115635446	167071153	8522158	10000.000000	12011	16601	1.000000	10796	16983	1.000000	9679328	0.000542
115645132	167068694	8523748	10000.000000	11776	16704	1.000000	10861	17022	1.000000	9674512	0.000787
115647385	167076223	8525278	10000.000000	11779	16638	1.000000	10850	17134	1.000000	9669539	0.001392
115650304	167062031	8521451	10000.000000	11839	16628	1.000000	10714	17070	1.000000	9664716	0.001338
115642256	167084646	8528172	10000.000000	11898	16341	1.000000	10823	16873	1.000000	9659947	0.001138
115644061	167043609	8523528	10000.000000	11971	16540	1.000000	10870	17113	1.000000	9655112	0.001149
115647481	167070816	8524097	10000.000000	11848	16566	1.000000	11034	16821	1.000000	9650341	0.001395
115648144	167062734	8522703	10000.000000	11748	16567	1.000000	10903	16790	1.000000	9645517	0.000407
115639319	167086670	8525283	10000.000000	11888	16701	1.000000	10869	17024	1.000000	9640697	0.001390
115640603	167069190	8526161	10000.000000	11919	16513	1.000000	11008	17020	1.000000	9635731	0.000989
115651974	167087405	8524834	10000.000000	11777	16659	1.000000	10929	16818	1.000000	9630896	0.000630
115637777	167079973	8526370	10000.000000	11827	16668	1.000000	10819	17040	1.000000	9626163	0.000667
115639321	167071806	8523440	10000.000000	11757	16663	1.000000	10937	16742	1.000000	9621387	0.001718
115652245	167063353	8518310	10000.000000	11703	16559	1.000000	10847	16923	1.000000	9616538	0.001296
115653967	167054779	8520114	10000.000000	11907	16471	1.000000	10820	16876	1.000000	9611726	0.001407
115623141	167087633	8523233	10000.000000	11744	16881	1.000000	10865	17086	1.000000	9606992	0.001754
115638777	167079146	8521198	10000.000000	11808	16530	1.000000	10903	16894	1.000000	9602144	0.002816
115641331	167067919	8528565	10000.000000	11871	16684	1.000000	10852	17064	1.000000	9597184	0.002532
115643419	167072841	8526247	10000.000000	11936	16361	1.000000	10770	17106	1.000000	9592250	0.002909
115646971	167092952	8524990	10000.000000	11820	16672	1.000000	11012	16748	1.000000	9587490	0.002746
115643282	167062646	8528478	10000.000000	11930	16529	1.000000	10948	17022	1.000000	9582594	0.002818
115639911	167080199	8517124	10000.000000	11746	16754	1.000000	10941	16895	1.000000	9577822	0.004534
115644566	167089021	8523918	10000.000000	11853	16613	1.000000	10727	17086	1.000000	9572950	0.004264
115645890	167069901	8523502	10000.000000	11530	17111	1.000000	10786	17240	1.000000	9568319	0.004263
115645433	167068613	8526082	10000.000000	11843	16474	1.000000	10781	16987	1.000000	9563585	0.004004
115635291	167078065	8522575	10000.000000	11910	16587	1.000000	10732	17079	1.000000	9558945	0.004193
115639488	167085567	8524250	10000.000000	11855	16800	1.000000	10966	16769	1.000000	9554282	0.004609
115643100	167089999	8523557	10000.000000	11748	16696	1.000000	10885	17202	1.000000	9549433	0.005050
115632692	167092175	8526805	10000.000000	11782	16563	1.000000	10803	16932	1.000000	9544648	0.005147
115653896	167057043	8522665	10000.000000	11879	16497	1.000000	10776	16931	1.000000	9539915	0.004964
115660349	167064566	8516221	10000.000000	11822	16536	1.000000	10929	16915	1.000000	9535243	0.004266
115650173	167070591	8525573	10000.000000	11849	16722	1.000000	11012	17027	1.000000	9530529	0.004317
115662988	167046152	8525897	10000.000000	12023	16366	1.000000	10782	17130	1.000000	9525703	0.004249
115654323	167060006	8524501	10000.000000	11880	16693	1.000000	10776	17164	1.000000	9520973	0.004163
115633811	167068331	8523832	10000.000000	11794	16505	1.000000	10880	17095	1.000000	9516195	0.004308
npatches	nstrain	runtime	dt	init_x	init_y	init_y_blood	init_z	init_S	beta0	beta1	beta2	beta3	mean_beta	B	d	delta	delta_blood	b[0]	mut	m	CTL	c	g	epsilon	k	het	lambda	rho	omega	x_max	patch.dyna	DELTA	A	VA
10000	1	100.000000	0.001000	21900	9499	5000000	0.001000	10000000	12.625770	6.758568	7.842324	6.322479	9	800000000	0.010000	1.000000	1.000000	80000	0.000050	0.004800	0	0.500000	0.000000	2.500000	3.000000	0.500000	0.000000	0.000000	0.000000	31872	0	10.000000	7.000000	1.000000
sus	inf	inf_blood	z	x[0]	y[0][0]	z[0]	x[1]	y[1][0]	z[1]	S[0]	synchrony
219000000	94990000	5000000	10.000000	21900	9499	0.001000	21900	9499	0.001000	10000000	0.000000
76939828	299414699	15339248	3941.516320	5262	31229	0.394152	9233	28840	0.394152	9994920	0.000000
96794720	208676736	10728262	6325.803353	6865	22270	0.632580	11216	20461	0.632580	9989987	0.000000
118768793	153958990	7890777	7771.765723	8564	16883	0.777177	14092	14398	0.777177	9984958	0.000000
132422197	130072537	6651092	8648.676577	9586	14670	0.864868	15600	12084	0.864868	9980031	0.000000
140231545	118494569	6058955	9180.483393	10280	13362	0.918048	16424	10703	0.918048	9975002	0.000000
144844392	112193213	5731281	9503.000201	10632	12975	0.950300	17074	10213	0.950300	9970061	0.000000
147587485	108641092	5544884	9698.592075	10808	12277	0.969859	17368	9951	0.969859	9965194	0.000000
149241815	106525886	5440899	9817.209710	10891	12325	0.981721	17615	9509	0.981721	9960252	0.000000
150259100	105295458	5374160	9889.145947	11062	12301	0.988915	17593	9602	0.988915	9955236	0.000000
150841015	104568967	5337243	9932.772025	10978	12107	0.993277	17655	9463	0.993277	9950273	0.000000
151204293	104107456	5312178	9959.229270	11085	11949	0.995923	17733	9405	0.995923	9945259	0.000000
151442611	103853281	5301408	9975.274394	10992	12172	0.997527	17683	9241	0.997527	9940225	0.000000
151579987	103663141	5290044	9985.005037	11009	12064	0.998501	17980	9173	0.998501	9935399	0.000000
151633806	103602259	5284027	9990.906233	11010	12030	0.999091	18028	9447	0.999091	9930341	0.000000
151681177	103542231	5286594	9994.485041	11056	11951	0.999449	17988	9251	0.999449	9925342	0.000000
151727886	103499089	5281874	9996.655426	11203	11944	0.999666	17675	9362	0.999666	9920267	0.000000
151740039	103481453	5281084	9997.971667	11141	11832	0.999797	17851	9529	0.999797	9915279	0.000000
151751971	103457049	5276969	9998.769908	10898	12088	0.999877	17873	9203	0.999877	9910464	0.000000
151778595	103428637	5275452	9999.254005	11060	11837	0.999925	17815	9298	0.999925	9905492	0.000000
151783830	103425718	5276762	9999.547588	11151	11805	0.999955	17966	9254	0.999955	9900540	0.000000
151778588	103427646	5280076	9999.725632	10963	12076	0.999973	17599	9606	0.999973	9895592	0.000000
151764910	103448016	5279315	9999.833608	11008	11896	0.999983	17694	9526	0.999983	9890787	0.000000
151779763	103416442	5279685	9999.899091	10976	11997	0.999990	17891	9303	0.999990	9885842	0.000000
151783040	103429826	5277312	9999.938803	10987	11784	0.999994	18064	9100	0.999994	9880901	0.000000
151793202	103428339	5276137	9999.962887	11173	11930	0.999996	17902	9317	0.999996	9875913	0.000000
151773179	103440946	5275634	9999.977493	11066	11909	0.999998	17621	9599	0.999998	9871048	0.000000
151799546	103417678	5277545	9999.986350	10977	11964	0.999999	17597	9515	0.999999	9866056	0.000000
151790064	103434956	5274955	9999.991722	11122	11956	0.999999	17819	9424	0.999999	9861147	0.000000
151778106	103445327	5278473	9999.994980	11161	11875	0.999999	17799	9329	0.999999	9856180	0.000000
151783265	103411603	5277541	9999.996955	11102	11903	1.000000	17809	9241	1.000000	9851282	0.000000
151776060	103433738	5279644	9999.998154	11063	11880	1.000000	17822	9256	1.000000	9846355	0.000000
151795981	103433623	5276418	9999.998880	11066	11781	1.000000	17853	9374	1.000000	9841376	0.000000
151780466	103427533	5276962	9999.999321	11042	12048	1.000000	17983	9151	1.000000	9836424	0.000000
151767078	103438541	5282381	9999.999588	11149	11815	1.000000	17860	9087	1.000000	9831614	0.000000
151788950	103431767	5274611	9999.999750	10920	11939	1.000000	17761	9342	1.000000	9826597	0.000000
151789945	103425483	5273342	9999.999849	10915	12028	1.000000	17740	9270	1.000000	9821807	0.000000
151758902	103465974	5281923	9999.999908	10850	12033	1.000000	17805	9441	1.000000	9816875	0.000000
151766964	103465487	5274311	9999.999944	11138	11832	1.000000	18069	9082	1.000000	9811996	0.000000
151785669	103437334	5276610	9999.999966	10881	12141	1.000000	17792	9236	1.000000	9807017	0.000000
151770969	103456226	5278790	9999.999980	10922	12153	1.000000	17812	9373	1.000000	9801963	-1.#IND00
151762568	103464553	5282026	9999.999988	11243	11749	1.000000	17758	9510	1.000000	9797092	-0.003200
151758846	103461828	5277067	9999.999992	11185	11718	1.000000	18021	9440	1.000000	9792159	0.004352
151768979	103435399	5281558	9999.999995	11128	11853	1.000000	17902	9428	1.000000	9787256	0.007051
151788403	103430897	5274561	9999.999997	11139	11756	1.000000	17852	9223	1.000000	9782397	0.007102
151780698	103435263	5279319	9999.999998	11129	11948	1.000000	17872	9429	1.000000	9777557	0.004486
151760078	103452328	5278558	9999.999999	11095	11895	1.000000	17634	9507	1.000000	9772618	0.002174
151744572	103459219	5275026	9999.999999	11015	11834	1.000000	17852	9243	1.000000	9767670	0.001539
151782978	103447273	5276511	10000.000000	11221	11712	1.000000	17647	9550	1.000000	9762726	0.000813
151776688	103442439	5275656	10000.000000	11183	11802	1.000000	17502	9486	1.000000	9757782	0.001050
151792711	103423631	5277906	10000.000000	11068	11981	1.000000	17698	9384	1.000000	9752934	-0.001478
151778028	103438986	5276101	10000.000000	10991	11987	1.000000	17719	9469	1.000000	9748001	-0.001574
151774531	103434086	5276366	10000.000000	10959	11967	1.000000	17820	9381	1.000000	9743318	-0.001662
151774756	103446369	5273249	10000.000000	10942	11981	1.000000	17980	9245	1.000000	9738407	-0.001992
151764640	103459782	5273629	10000.000000	11086	12026	1.000000	17732	9549	1.000000	9733474	-0.001125
151738761	103483561	5279244	10000.000000	10974	11973	1.000000	17613	9303	1.000000	9728549	-0.001609
151777367	103446505	5279458	10000.000000	10731	12205	1.000000	17924	8984	1.000000	9723680	-0.002229
151780568	103447013	5278402	10000.000000	11102	11728	1.000000	17817	9432	1.000000	9718853	-0.001996
151775855	103440387	5276514	10000.000000	10966	12084	1.000000	17631	9476	1.000000	9714057	-0.000206
151772139	103456548	5275628	10000.000000	10992	11779	1.000000	17764	9454	1.000000	9709197	0.000350
151758604	103457661	5275991	10000.000000	11102	11943	1.000000	17814	9432	1.000000	9704373	-0.000211
151764942	103443377	5278000	10000.000000	11417	11736	1.000000	17602	9615	1.000000	9699395	-0.000476
151761453	103441928	5283623	10000.000000	11008	12082	1.000000	17985	9367	1.000000	9694579	0.001631
151787206	103421633	5281544	10000.000000	10940	11959	1.000000	17839	9399	1.000000	9689718	0.002750
151749595	103462694	5279454	10000.000000	10850	12265	1.000000	18081	9223	1.000000	9684894	0.002006
151767797	103434125	5278995	10000.000000	11160	11888	1.000000	17483	9389	1.000000	9680040	0.002420
151772296	103429487	5279132	10000.000000	11109	11755	1.000000	17826	9293	1.000000	9675194	0.002276
151774606	103454027	5278242	10000.000000	11092	11910	1.000000	17726	9382	1.000000	9670395	0.002814
151786054	103438864	5278064	10000.000000	11156	11859	1.000000	17768	9465	1.000000	9665460	0.002718
151760667	103452777	5276229	10000.000000	10985	12093	1.000000	17876	9423	1.000000	9660558	0.003097
151744519	103449371	5276215	10000.000000	11025	12103	1.000000	17784	9410	1.000000	9655677	0.003115
151779187	103426904	5277568	10000.000000	10945	12074	1.000000	18136	9115	1.000000	9650851	0.002202
151785067	103455170	5277662	10000.000000	10950	11817	1.000000	18033	9200	1.000000	9646115	0.002058
151768634	103444184	5277379	10000.000000	11122	11956	1.000000	17750	9336	1.000000	9641245	0.001658
151775451	103438531	5274801	10000.000000	11034	11772	1.000000	17657	9427	1.000000	9636336	0.001748
151769614	103459412	5277611	10000.000000	11125	11894	1.000000	17583	9453	1.000000	9631647	0.001646
151792626	103427640	5271983	10000.000000	11049	11874	1.000000	17727	9556	1.000000	9626761	0.001486
151788927	103426209	5274046	10000.000000	11200	11747	1.000000	17870	9364	1.000000	9621899	0.001401
151785741	103414847	5274755	10000.000000	11175	11835	1.000000	17939	9219	1.000000	9617018	0.001481
151776454	103453051	5273634	10000.000000	11155	11951	1.000000	17888	9312	1.000000	9612166	0.000016
151759972	103457876	5280462	10000.000000	10971	12093	1.000000	17992	9232	1.000000	9607146	0.000337
151785948	103436865	5274707	10000.000000	11089	11818	1.000000	17804	9406	1.000000	9602315	0.000229
151769452	103431483	5275077	10000.000000	10938	11847	1.000000	17794	9263	1.000000	9597467	0.000155
151782791	103443281	5280826	10000.000000	11011	11803	1.000000	17719	9386	1.000000	9592693	0.000098
151780612	103413065	5276249	10000.000000	10926	12098	1.000000	18017	9137	1.000000	9587926	-0.000169
151779482	103443878	5279524	10000.000000	11216	12024	1.000000	17856	9274	1.000000	9583096	-0.001419
151773629	103438365	5278047	10000.000000	11019	11823	1.000000	17932	9206	1.000000	9578280	-0.001342
151776695	103453341	5278266	10000.000000	11147	11855	1.000000	17898	9254	1.000000	9573484	-0.001496
151750196	103472275	5278362	10000.000000	10861	12118	1.000000	17681	9308	1.000000	9568663	-0.001373
151787331	103420256	5280030	10000.000000	11089	11934	1.000000	17765	9374	1.000000	9563844	-0.001048
151754128	103459713	5275660	10000.000000	11065	11972	1.000000	18041	9147	1.000000	9559023	-0.001215
151764932	103439472	5277093	10000.000000	11199	11780	1.000000	17616	9401	1.000000	9554226	-0.000410
151748023	103464115	5279635	10000.000000	11111	11854	1.000000	17669	9145	1.000000	9549432	-0.000126
151752043	103456809	5278395	10000.000000	11065	12038	1.000000	17729	9239	1.000000	9544605	0.000374
151767914	103441073	5280200	10000.000000	10899	12039	1.000000	17718	9469	1.000000	9539889	0.000272
151784334	103429576	5277409	10000.000000	10963	12116	1.000000	17835	9405	1.000000	9535178	0.000378
151753893	103464883	5277412	10000.000000	11066	11843	1.000000	17865	9176	1.000000	9530312	0.000516
151776865	103453444	5280491	10000.000000	11273	11832	1.000000	17851	9350	1.000000	9525538	0.000433
151779848	103451300	5274384	10000.000000	10821	12190	1.000000	17891	9320	1.000000	9520798	0.000586
151778229	103454912	5279822	10000.000000	11178	11885	1.000000	17680	9477	1.000000	9516050	0.000539
npatches	nstrain	runtime	dt	init_x	init_y	init_y_blood	init_z	init_S	beta0	beta1	beta2	beta3	mean_beta	B	d	delta	delta_blood	b[0]	mut	m	CTL	c	g	epsilon	k	het	lambda	rho	omega	x_max	patch.dyna	DELTA	A	VA
10000	1	100.000000	0.001000	21900	9499	5000000	0.001000	10000000	11.940409	13.213099	10.304312	7.422989	9	800000000	0.010000	1.000000	1.000000	80000	0.000050	0.004800	0	0.500000	0.000000	2.500000	4.000000	0.500000	0.000000	0.000000	0.000000	31872	0	10.000000	7.000000	1.000000
sus	inf	inf_blood	z	x[0]	y[0][0]	z[0]	x[1]	y[1][0]	z[1]	S[0]	synchrony
219000000	94990000	5000000	10.000000	21900	9499	0.001000	21900	9499	0.001000	10000000	0.000000
84306834	260356593	13391802	3941.516320	6085	27230	0.394152	5691	27559	0.394152	9994954	0.000000
116206594	154165625	7941970	6325.803353	8680	16973	0.632580	8039	17114	0.632580	9989972	0.000000
145812906	106063390	5440095	7771.765723	11288	11911	0.777177	10265	12287	0.777177	9985151	0.000000
162900991	86864915	4445251	8648.676577	12672	10017	0.864868	11567	10538	0.864868	9980226	0.000000
172618511	77567684	3964033	9180.483393	13275	9029	0.918048	12252	9571	0.918048	9975236	0.000000
178399533	72498194	3702572	9503.000201	13711	8716	0.950300	12718	8903	0.950300	9970207	0.000000
181838117	69616809	3553716	9698.592075	14083	8516	0.969859	13074	8605	0.969859	9965249	0.000000
183904659	67918349	3465263	9817.209710	14099	8389	0.981721	13306	8422	0.981721	9960288	0.000000
185137936	66952236	3418899	9889.145947	14420	8148	0.988915	13092	8446	0.988915	9955271	0.000000
185926649	66356779	3386994	9932.772025	14664	8106	0.993277	13357	8460	0.993277	9950212	0.000000
186362459	65957583	3363771	9959.229270	14855	7620	0.995923	13245	8365	0.995923	9945306	0.000000
186613990	65764072	3356026	9975.274394	14742	7970	0.997527	13391	8411	0.997527	9940322	0.000000
186816749	65627977	3344963	9985.005037	14759	7775	0.998501	13366	8196	0.998501	9935295	0.000000
186935751	65527336	3344282	9990.906233	14614	7939	0.999091	13215	8583	0.999091	9930362	0.000000
186970812	65505866	3342382	9994.485041	14595	7733	0.999449	13373	8260	0.999449	9925394	0.000000
187014061	65457881	3339036	9996.655426	14637	7997	0.999666	13497	8313	0.999666	9920472	0.000000
187061293	65437957	3339644	9997.971667	14937	7852	0.999797	13627	8112	0.999797	9915477	0.000000
187042710	65451283	3339562	9998.769908	14835	7758	0.999877	13068	8542	0.999877	9910460	0.000000
187032789	65448708	3339620	9999.254005	14606	8005	0.999925	13396	8214	0.999925	9905682	0.000000
187069720	65447033	3337917	9999.547588	14581	7879	0.999955	13623	8255	0.999955	9900752	0.000000
187051646	65426622	3341865	9999.725632	14715	7740	0.999973	13505	8284	0.999973	9895840	0.000000
187104638	65391923	3337660	9999.833608	14586	7893	0.999983	13364	8420	0.999983	9890934	0.000000
187068090	65420301	3336894	9999.899091	14583	8064	0.999990	13489	8299	0.999990	9886013	0.000000
187069375	65434776	3337953	9999.938803	14488	7866	0.999994	13426	8362	0.999994	9880925	0.000000
187025285	65453209	3342564	9999.962887	14623	8000	0.999996	13425	8346	0.999996	9875974	0.000000
187045439	65429903	3337658	9999.977493	14826	7749	0.999998	13330	8330	0.999998	9871121	0.000000
187073666	65414163	3339105	9999.986350	14435	8062	0.999999	13336	8439	0.999999	9865995	0.000000
187084025	65412290	3338006	9999.991722	14579	7979	0.999999	13489	8133	0.999999	9861169	0.000000
187059424	65442913	3337720	9999.994980	14586	8024	0.999999	13411	8451	0.999999	9856312	0.000000
187080065	65425035	3335621	9999.996955	14547	7814	1.000000	13514	8284	1.000000	9851461	0.000000
187088012	65405597	3338031	9999.998154	14706	7716	1.000000	13591	8156	1.000000	9846364	0.000000
187053669	65436423	3340829	9999.998880	14710	7934	1.000000	13532	8162	1.000000	9841421	0.000000
187085343	65409110	3334563	9999.999321	14524	7904	1.000000	13559	8234	1.000000	9836482	0.000000
187087348	65420389	3337688	9999.999588	14547	8072	1.000000	13326	8534	1.000000	9831560	0.000000
187079764	65427199	3340010	9999.999750	14472	7813	1.000000	13577	8150	1.000000	9826629	0.000000
187060565	65425525	3339010	9999.999849	14840	7870	1.000000	13504	8312	1.000000	9821683	0.000000
187063920	65427681	3338682	9999.999908	14594	7864	1.000000	13456	8441	1.000000	9816775	0.000000
187074844	65434073	3341136	9999.999944	14842	7737	1.000000	13227	8539	1.000000	9811946	0.000000
187063328	65423617	3338461	9999.999966	14437	8170	1.000000	13348	8319	1.000000	9807076	0.000000
187087421	65428869	3340542	9999.999980	14666	7863	1.000000	13275	8337	1.000000	9802280	-1.#IND00
187034091	65446627	3338980	9999.999988	14803	7919	1.000000	13498	8279	1.000000	9797468	-0.009600
187100512	65386993	3336414	9999.999992	14577	7839	1.000000	13522	8137	1.000000	9792691	0.007508
187063639	65427662	3337094	9999.999995	14386	8148	1.000000	13239	8448	1.000000	9787794	0.003721
187044091	65454688	3337448	9999.999997	14506	7982	1.000000	13319	8463	1.000000	9782858	0.002959
187067627	65418265	3341449	9999.999998	14656	7814	1.000000	13263	8464	1.000000	9778009	0.001461
187083501	65395986	3338226	9999.999999	14550	7876	1.000000	13519	8337	1.000000	9773231	-0.000257
187082844	65423930	3337454	9999.999999	14524	7916	1.000000	13485	8208	1.000000	9768342	0.005359
187065814	65417684	3338471	10000.000000	14503	7851	1.000000	13564	8293	1.000000	9763437	0.007067
187038799	65442234	3338732	10000.000000	14704	7914	1.000000	13296	8527	1.000000	9758677	0.005700
187074214	65414270	3338378	10000.000000	14386	8031	1.000000	13422	8217	1.000000	9753856	0.005747
187061377	65432749	3341051	10000.000000	14507	7838	1.000000	13317	8345	1.000000	9749038	0.006242
187073518	65411264	3338980	10000.000000	14590	8022	1.000000	13705	7963	1.000000	9744124	0.004960
187055470	65427545	3337542	10000.000000	14641	7907	1.000000	13406	8360	1.000000	9739212	0.004646
187066633	65414401	3334039	10000.000000	14735	7975	1.000000	13365	8355	1.000000	9734485	0.002163
187057724	65410599	3337089	10000.000000	14572	7921	1.000000	13336	8362	1.000000	9729605	0.002480
187061269	65421928	3338056	10000.000000	14492	8040	1.000000	13394	8487	1.000000	9724770	0.002074
187030454	65432302	3340759	10000.000000	14635	7907	1.000000	13564	8296	1.000000	9719931	0.002945
187113532	65399051	3336601	10000.000000	14334	8063	1.000000	13329	8099	1.000000	9715192	0.001368
187045192	65436970	3337224	10000.000000	14249	8064	1.000000	13393	8362	1.000000	9710396	0.001513
187027273	65433391	3334287	10000.000000	14599	8047	1.000000	13370	8190	1.000000	9705494	0.001201
187082830	65430888	3338490	10000.000000	14840	7740	1.000000	13333	8414	1.000000	9700808	0.000804
187069517	65436227	3339955	10000.000000	14400	8005	1.000000	13428	8316	1.000000	9696005	-0.000029
187071811	65437346	3335002	10000.000000	14587	8065	1.000000	13472	8315	1.000000	9690965	0.000938
187084160	65415802	3339729	10000.000000	14459	8005	1.000000	13305	8383	1.000000	9686133	0.001888
187078666	65413484	3339133	10000.000000	14403	7965	1.000000	13333	8412	1.000000	9681358	0.001804
187101024	65395653	3339228	10000.000000	14546	8028	1.000000	13438	8294	1.000000	9676431	0.002120
187081173	65426019	3337665	10000.000000	14680	7891	1.000000	13324	8372	1.000000	9671681	0.001984
187040393	65442202	3338547	10000.000000	14528	7838	1.000000	13591	8419	1.000000	9666885	0.001704
187070728	65419032	3337346	10000.000000	14471	8000	1.000000	13364	8299	1.000000	9662006	0.001628
187069791	65435038	3335745	10000.000000	14545	7998	1.000000	13423	8356	1.000000	9657066	0.001663
187052888	65426993	3338392	10000.000000	14488	8027	1.000000	13572	8046	1.000000	9652239	0.001681
187098402	65395550	3337894	10000.000000	14750	7782	1.000000	13293	8318	1.000000	9647431	0.001279
187079938	65404835	3338429	10000.000000	14665	8023	1.000000	13494	8494	1.000000	9642501	0.001233
187066212	65425288	3339263	10000.000000	14611	7999	1.000000	13412	8366	1.000000	9637606	0.001352
187060873	65420835	3339880	10000.000000	14497	7832	1.000000	13494	8257	1.000000	9632774	0.002399
187108995	65399037	3336780	10000.000000	14608	7776	1.000000	13526	8272	1.000000	9627959	0.002325
187087097	65409594	3338208	10000.000000	14762	7984	1.000000	13534	8204	1.000000	9623346	0.002382
187051008	65434605	3339333	10000.000000	14821	7855	1.000000	13547	8237	1.000000	9618473	0.001639
187044049	65428571	3337453	10000.000000	14496	8059	1.000000	13503	8217	1.000000	9613658	0.001780
187051516	65439486	3342127	10000.000000	14479	8030	1.000000	13470	8296	1.000000	9608873	0.001973
187065231	65429637	3337728	10000.000000	14690	7736	1.000000	13306	8421	1.000000	9604076	0.001853
187060502	65426269	3334876	10000.000000	14455	8041	1.000000	13446	8395	1.000000	9599300	0.001774
187067633	65438528	3338833	10000.000000	14450	8085	1.000000	13461	8154	1.000000	9594418	0.001139
187080450	65416991	3336515	10000.000000	14694	7825	1.000000	13547	8126	1.000000	9589566	0.001360
187085953	65415223	3338082	10000.000000	14643	7835	1.000000	13435	8241	1.000000	9584808	0.001425
187084000	65403500	3338282	10000.000000	14479	7878	1.000000	13285	8417	1.000000	9580016	0.000865
187063493	65437707	3339014	10000.000000	14724	7861	1.000000	13388	8413	1.000000	9575227	0.001793
187057391	65446850	3336095	10000.000000	14632	7851	1.000000	13474	8118	1.000000	9570453	0.001799
187045353	65452370	3337237	10000.000000	14465	8100	1.000000	13428	8372	1.000000	9565686	0.001910
187057161	65422067	3337273	10000.000000	14712	7980	1.000000	13561	8191	1.000000	9560877	0.002015
187069575	65422660	3332977	10000.000000	14862	7567	1.000000	13356	8173	1.000000	9556049	0.001970
187078368	65412064	3339570	10000.000000	14473	7973	1.000000	13487	8191	1.000000	9551273	0.002023
187053704	65427465	3339212	10000.000000	14785	7850	1.000000	13251	8308	1.000000	9546457	0.001961
187084420	65411010	3339197	10000.000000	14536	7974	1.000000	13270	8409	1.000000	9541561	0.001513
187089897	65411164	3340992	10000.000000	14410	8140	1.000000	13394	8441	1.000000	9536852	0.000919
187051262	65436856	3334953	10000.000000	14685	7961	1.000000	13598	8206	1.000000	9532185	0.000942
187066600	65425635	3336364	10000.000000	14708	7791	1.000000	13598	8251	1.000000	9527452	0.000465
187075325	65426101	3341164	10000.000000	14467	7916	1.000000	13354	8410	1.000000	9522754	0.000452
187062289	65431803	3339206	10000.000000	14609	8062	1.000000	13361	8216	1.000000	9518063	0.000223
npatches	nstrain	runtime	dt	init_x	init_y	init_y_blood	init_z	init_S	beta0	beta1	beta2	beta3	mean_beta	B	d	delta	delta_blood	b[0]	mut	m	CTL	c	g	epsilon	k	het	lambda	rho	omega	x_max	patch.dyna	DELTA	A	VA
10000	1	100.000000	0.001000	21900	9499	5000000	0.001000	10000000	10.594396	9.999095	9.376967	9.134116	9	800000000	0.010000	1.000000	1.000000	80000	0.000050	0.004800	0	0.500000	0.000000	2.500000	5.000000	0.500000	0.000000	0.000000	0.000000	31872	0	10.000000	7.000000	1.000000
sus	inf	inf_blood	z	x[0]	y[0][0]	z[0]	x[1]	y[1][0]	z[1]	S[0]	synchrony
219000000	94990000	5000000	10.000000	21900	9499	0.001000	21900	9499	0.001000	10000000	0.000000
90721815	227766601	11759509	3941.516320	7528	23126	0.394152	7735	23626	0.394152	9995026	0.000000
134357284	116079608	5993321	6325.803353	11391	12520	0.632580	11915	12310	0.632580	9989990	0.000000
170164860	75115443	3856106	7771.765723	14574	8502	0.777177	15451	7872	0.777177	9984911	0.000000
189954578	59469460	3041194	8648.676577	16315	6842	0.864868	17145	6467	0.864868	9979765	0.000000
201196905	51805561	2648590	9180.483393	17463	6085	0.918048	18276	5874	0.918048	9974739	0.000000
207819627	47654390	2430940	9503.000201	18125	5481	0.950300	19337	5322	0.950300	9969847	0.000000
211829222	45260214	2313161	9698.592075	19017	5319	0.969859	19536	4960	0.969859	9964922	0.000000
214174608	43908752	2242154	9817.209710	18738	5252	0.981721	19666	4783	0.981721	9959893	0.000000
215654524	43070886	2200733	9889.145947	19090	5019	0.988915	20094	4849	0.988915	9954963	0.000000
216510056	42578821	2170803	9932.772025	18998	5063	0.993277	20022	4583	0.993277	9949977	0.000000
217050021	42294060	2157495	9959.229270	19401	5013	0.995923	19765	4902	0.995923	9944949	0.000000
217362219	42127060	2149108	9975.274394	18933	5152	0.997527	20169	4804	0.997527	9940009	0.000000
217542770	42015177	2143154	9985.005037	19099	4925	0.998501	19959	4734	0.998501	9935022	0.000000
217683283	41947568	2139779	9990.906233	19413	4893	0.999091	20074	4683	0.999091	9930132	0.000000
217724186	41902069	2137495	9994.485041	19201	4977	0.999449	20129	4706	0.999449	9925146	0.000000
217799108	41857805	2132755	9996.655426	19400	4886	0.999666	20031	4661	0.999666	9920320	0.000000
217820133	41864799	2133496	9997.971667	19374	5016	0.999797	20252	4749	0.999797	9915455	0.000000
217851542	41838646	2135374	9998.769908	18984	5097	0.999877	20364	4609	0.999877	9910555	0.000000
217870742	41837103	2134869	9999.254005	19384	4770	0.999925	20400	4543	0.999925	9905568	0.000000
217868077	41827964	2135370	9999.547588	19287	5017	0.999955	20200	4714	0.999955	9900685	0.000000
217869886	41841606	2133591	9999.725632	19431	4900	0.999973	19938	4812	0.999973	9895741	0.000000
217886853	41852897	2134617	9999.833608	19555	4958	0.999983	20375	4409	0.999983	9890793	0.000000
217871651	41841512	2136081	9999.899091	19006	4888	0.999990	20198	4555	0.999990	9885943	0.000000
217857525	41837665	2132887	9999.938803	19548	4924	0.999994	20101	4694	0.999994	9880992	0.000000
217857957	41839064	2133468	9999.962887	18939	5076	0.999996	20150	4636	0.999996	9875986	0.000000
217871081	41842717	2134711	9999.977493	19475	4957	0.999998	20148	4541	0.999998	9871119	0.000000
217859697	41844940	2135935	9999.986350	19344	4910	0.999999	20143	4744	0.999999	9866194	0.000000
217859968	41850995	2135484	9999.991722	19164	4824	0.999999	20084	4684	0.999999	9861231	0.000000
217875363	41832294	2133588	9999.994980	19307	4889	0.999999	20318	4511	0.999999	9856340	0.000000
217857416	41850396	2132632	9999.996955	19144	5009	1.000000	20089	4810	1.000000	9851380	0.000000
217865711	41833482	2133071	9999.998154	19250	5020	1.000000	20141	4752	1.000000	9846405	0.000000
217858963	41843187	2137019	9999.998880	19255	5057	1.000000	20376	4422	1.000000	9841520	0.000000
217878430	41825672	2132527	9999.999321	19542	4787	1.000000	19954	4680	1.000000	9836519	0.000000
217870361	41843731	2132412	9999.999588	19060	4997	1.000000	19925	4629	1.000000	9831496	0.000000
217866613	41836528	2133899	9999.999750	19371	4654	1.000000	20152	4752	1.000000	9826623	0.000000
217875470	41822712	2134546	9999.999849	19452	4903	1.000000	19988	4730	1.000000	9821738	0.000000
217861231	41839654	2133484	9999.999908	19299	4943	1.000000	19945	4579	1.000000	9816887	0.000000
217858476	41839464	2136819	9999.999944	19314	4935	1.000000	19840	4787	1.000000	9811862	0.000000
217848028	41836214	2133564	9999.999966	19408	5043	1.000000	20236	4482	1.000000	9806995	0.000000
217886269	41824103	2134538	9999.999980	19525	4924	1.000000	20073	4641	1.000000	9802166	-1.#IND00
217877700	41820732	2135200	9999.999988	19374	4865	1.000000	20116	4723	1.000000	9797354	0.012800
217859169	41855727	2135135	9999.999992	19344	4995	1.000000	20108	4593	1.000000	9792544	-0.033762
217841950	41844242	2134405	9999.999995	19401	4975	1.000000	19941	4675	1.000000	9787694	-0.018207
217887169	41818567	2133792	9999.999997	19607	4744	1.000000	20235	4563	1.000000	9782822	-0.012785
217873463	41821980	2136528	9999.999998	19483	4821	1.000000	20473	4577	1.000000	9778039	-0.013123
217849158	41852392	2134495	9999.999999	19197	4935	1.000000	19887	4732	1.000000	9773137	-0.011112
217830683	41852741	2135764	9999.999999	19375	5073	1.000000	20074	4570	1.000000	9768233	-0.008088
217883555	41840103	2136061	10000.000000	19492	4893	1.000000	20015	4596	1.000000	9763377	-0.007840
217824592	41848110	2134362	10000.000000	19346	5010	1.000000	20003	4610	1.000000	9758515	-0.006013
217869235	41831879	2134731	10000.000000	19246	4887	1.000000	20279	4543	1.000000	9753747	-0.005357
217839040	41861267	2134803	10000.000000	19398	4868	1.000000	20118	4606	1.000000	9748922	-0.003804
217861519	41828691	2133806	10000.000000	19071	5101	1.000000	20270	4520	1.000000	9744041	-0.001177
217866948	41838604	2133979	10000.000000	19616	4797	1.000000	20189	4648	1.000000	9739186	-0.000951
217881440	41836464	2133604	10000.000000	19343	4904	1.000000	20019	4780	1.000000	9734251	-0.000679
217832599	41856345	2135474	10000.000000	19160	4898	1.000000	19973	4560	1.000000	9729389	-0.001464
217853815	41843327	2133134	10000.000000	19609	4583	1.000000	20152	4675	1.000000	9724644	0.000999
217894038	41804348	2134169	10000.000000	19335	5031	1.000000	20346	4585	1.000000	9719849	0.000537
217879164	41839157	2134246	10000.000000	19336	4913	1.000000	19825	4883	1.000000	9715018	0.000297
217857945	41844718	2132649	10000.000000	19272	4920	1.000000	19713	4702	1.000000	9710120	0.001024
217831019	41841303	2135606	10000.000000	19393	4910	1.000000	20036	4788	1.000000	9705196	0.000516
217846919	41845567	2134556	10000.000000	19340	5060	1.000000	19993	4715	1.000000	9700224	0.000774
217843157	41837539	2135770	10000.000000	19316	4899	1.000000	20144	4495	1.000000	9695374	0.000678
217872347	41841270	2133071	10000.000000	19224	4882	1.000000	20132	4700	1.000000	9690611	0.000642
217844746	41847069	2137223	10000.000000	19348	5072	1.000000	20164	4737	1.000000	9685845	0.000797
217883788	41832237	2134044	10000.000000	19357	4812	1.000000	19708	4893	1.000000	9680997	0.000898
217873928	41827173	2134068	10000.000000	19314	4916	1.000000	20561	4735	1.000000	9676180	0.000603
217846824	41831287	2136068	10000.000000	19158	4939	1.000000	20042	4772	1.000000	9671414	0.000693
217844708	41853069	2138527	10000.000000	19280	4863	1.000000	20230	4638	1.000000	9666634	0.000556
217842535	41838430	2134927	10000.000000	19089	5030	1.000000	20350	4394	1.000000	9661768	0.000481
217834902	41842604	2138400	10000.000000	19528	4991	1.000000	20118	4697	1.000000	9656973	0.001266
217915314	41806515	2130117	10000.000000	19166	4933	1.000000	20099	4664	1.000000	9652193	0.000829
217851192	41848709	2136001	10000.000000	19367	5016	1.000000	20165	4771	1.000000	9647262	-0.000316
217862315	41830382	2134298	10000.000000	19305	4694	1.000000	19970	4726	1.000000	9642475	-0.000620
217848463	41826592	2138080	10000.000000	19239	4814	1.000000	20130	4676	1.000000	9637731	-0.000564
217853812	41845967	2132910	10000.000000	19306	5008	1.000000	20059	4697	1.000000	9632889	-0.000819
217872030	41824681	2132826	10000.000000	19225	4998	1.000000	19874	4729	1.000000	9628106	-0.001340
217863439	41821241	2136465	10000.000000	19248	4979	1.000000	20138	4696	1.000000	9623337	-0.001230
217898009	41825511	2131805	10000.000000	19686	4845	1.000000	20030	4846	1.000000	9618543	0.001057
217845125	41849376	2135093	10000.000000	19033	4969	1.000000	20346	4688	1.000000	9613705	0.000780
217874769	41826354	2131827	10000.000000	19500	4997	1.000000	20101	4699	1.000000	9608894	0.000663
217889803	41832827	2136105	10000.000000	19543	4817	1.000000	20331	4772	1.000000	9604025	0.000586
217861083	41847243	2139421	10000.000000	19015	4989	1.000000	19909	4796	1.000000	9599397	0.000865
217869310	41849483	2137186	10000.000000	19045	5033	1.000000	19949	4826	1.000000	9594707	0.001080
217862699	41850235	2134699	10000.000000	19299	4883	1.000000	20142	4750	1.000000	9589806	0.000952
217834374	41848994	2133510	10000.000000	19387	4908	1.000000	20157	4704	1.000000	9584957	0.000974
217874764	41840543	2135259	10000.000000	19450	4845	1.000000	19968	4802	1.000000	9580146	0.001048
217825312	41866565	2138663	10000.000000	19279	4893	1.000000	20175	4725	1.000000	9575410	0.001035
217853503	41856301	2135061	10000.000000	19082	5067	1.000000	19996	4622	1.000000	9570646	0.000990
217838012	41832187	2133847	10000.000000	19361	4989	1.000000	20017	4583	1.000000	9565828	0.001163
217868184	41841589	2137794	10000.000000	19077	4783	1.000000	19932	4827	1.000000	9561020	0.001230
217845354	41848788	2136583	10000.000000	19284	4886	1.000000	20211	4628	1.000000	9556164	0.001520
217864745	41825254	2132951	10000.000000	19486	4908	1.000000	19885	4713	1.000000	9551347	0.001557
217829575	41865746	2135825	10000.000000	19416	4947	1.000000	20023	4636	1.000000	9546537	0.001406
217886070	41825816	2133139	10000.000000	19321	4807	1.000000	19999	4805	1.000000	9541755	0.001537
217880455	41825121	2134263	10000.000000	19571	4772	1.000000	20184	4744	1.000000	9536915	0.001288
217869420	41820112	2133115	10000.000000	19109	4942	1.000000	19878	4875	1.000000	9532163	0.001526
217898145	41823198	2134451	10000.000000	19298	4970	1.000000	20345	4525	1.000000	9527404	0.001555
217867690	41844797	2135214	10000.000000	19218	5000	1.000000	20114	4695	1.000000	9522707	0.001464
217880529	41836083	2134002	10000.000000	19409	4855	1.000000	20351	4641	1.000000	9517991	0.001353
npatches	nstrain	runtime	dt	init_x	init_y	init_y_blood	init_z	init_S	beta0	beta1	beta2	beta3	mean_beta	B	d	delta	delta_blood	b[0]	mut	m	CTL	c	g	epsilon	k	het	lambda	rho	omega	x_max	patch.dyna	DELTA	A	VA
10000	1	100.000000	0.001000	21900	9499	5000000	0.001000	10000000	7.758500	5.130095	11.826649	6.478021	9	800000000	0.010000	1.000000	1.000000	80000	0.000050	0.004800	0	0.500000	0.000000	2.500000	6.000000	0.500000	0.000000	0.000000	0.000000	31872	0	10.000000	7.000000	1.000000
sus	inf	inf_blood	z	x[0]	y[0][0]	z[0]	x[1]	y[1][0]	z[1]	S[0]	synchrony
219000000	94990000	5000000	10.000000	21900	9499	0.001000	21900	9499	0.001000	10000000	0.000000
97514211	199196507	10326517	3941.516320	10286	19818	0.394152	14083	17849	0.394152	9995004	0.000000
152473629	88016461	4547018	6325.803353	16270	8434	0.632580	20220	6853	0.632580	9990012	0.000000
193544727	53352585	2740159	7771.765723	20723	4868	0.777177	24893	3574	0.777177	9985165	0.000000
215490845	40412290	2068922	8648.676577	23250	3484	0.864868	27059	2512	0.864868	9980163	0.000000
227871396	34077500	1742101	9180.483393	24722	2936	0.918048	28239	1959	0.918048	9975036	0.000000
235138884	30643732	1567500	9503.000201	25436	2558	0.950300	28655	1730	0.950300	9969881	0.000000
239511695	28676024	1465410	9698.592075	25692	2323	0.969859	29091	1487	0.969859	9964815	0.000000
242099609	27551653	1405474	9817.209710	25919	2250	0.981721	29066	1418	0.981721	9959901	0.000000
243680741	26871311	1372666	9889.145947	26273	2149	0.988915	29273	1476	0.988915	9954959	0.000000
244640977	26474008	1351403	9932.772025	26490	2154	0.993277	29406	1289	0.993277	9950026	0.000000
245208209	26215309	1337581	9959.229270	26224	2118	0.995923	29344	1342	0.995923	9945067	0.000000
245615674	26048268	1329269	9975.274394	26117	2115	0.997527	29505	1373	0.997527	9940020	0.000000
245793135	25987681	1325577	9985.005037	26422	2231	0.998501	29242	1335	0.998501	9935073	0.000000
245869905	25942521	1323709	9990.906233	26330	2223	0.999091	29302	1244	0.999091	9930087	0.000000
245985950	25900303	1320742	9994.485041	26304	2082	0.999449	29376	1356	0.999449	9925130	0.000000
246024843	25879058	1320702	9996.655426	26620	2113	0.999666	29516	1264	0.999666	9920216	0.000000
246040261	25869766	1319495	9997.971667	26378	2132	0.999797	29344	1335	0.999797	9915215	0.000000
246094897	25854497	1317401	9998.769908	26502	1991	0.999877	29484	1360	0.999877	9910253	0.000000
246077776	25861675	1320734	9999.254005	26648	2041	0.999925	29257	1320	0.999925	9905288	0.000000
246137398	25844889	1317374	9999.547588	26550	2031	0.999955	29239	1275	0.999955	9900367	0.000000
246093409	25866642	1317598	9999.725632	26367	2110	0.999973	29708	1274	0.999973	9895473	0.000000
246095665	25854500	1318253	9999.833608	26484	2022	0.999983	29391	1342	0.999983	9890492	0.000000
246089514	25852650	1318261	9999.899091	26535	2136	0.999990	29349	1262	0.999990	9885552	0.000000
246140918	25836385	1317291	9999.938803	26933	1950	0.999994	29483	1362	0.999994	9880580	0.000000
246112749	25849079	1319395	9999.962887	26532	2096	0.999996	29540	1266	0.999996	9875574	0.000000
246137130	25841905	1319234	9999.977493	26792	2021	0.999998	29608	1276	0.999998	9870574	0.000000
246106636	25849086	1317793	9999.986350	26446	2065	0.999999	29394	1378	0.999999	9865689	0.000000
246066557	25876497	1319138	9999.991722	26562	1974	0.999999	29373	1273	0.999999	9860887	0.000000
246103290	25844617	1319646	9999.994980	26177	2212	0.999999	29544	1265	0.999999	9855895	0.000000
246102475	25858506	1318830	9999.996955	26516	2061	1.000000	29331	1282	1.000000	9850964	0.000000
246141476	25848238	1319199	9999.998154	26651	2002	1.000000	29299	1392	1.000000	9846024	0.000000
246136055	25835292	1318021	9999.998880	26306	2180	1.000000	29348	1279	1.000000	9841017	0.000000
246083149	25851882	1318877	9999.999321	26652	1906	1.000000	29199	1283	1.000000	9835962	0.000000
246087498	25863456	1318964	9999.999588	26625	2121	1.000000	29468	1366	1.000000	9831145	0.000000
246123425	25842298	1317664	9999.999750	26376	2053	1.000000	29335	1292	1.000000	9826207	0.000000
246075823	25864101	1319793	9999.999849	26659	2110	1.000000	29486	1286	1.000000	9821304	0.000000
246076611	25865207	1319412	9999.999908	26548	2149	1.000000	29296	1366	1.000000	9816415	0.000000
246145018	25832919	1316240	9999.999944	26487	2142	1.000000	29312	1345	1.000000	9811475	0.000000
246118888	25859440	1317454	9999.999966	26595	2109	1.000000	29524	1346	1.000000	9806528	0.000000
246090609	25855065	1320185	9999.999980	26436	2107	1.000000	29409	1341	1.000000	9801533	-1.#IND00
246106562	25843536	1318651	9999.999988	26691	2050	1.000000	29557	1282	1.000000	9796695	0.032000
246117596	25866756	1320338	9999.999992	26437	2106	1.000000	29272	1309	1.000000	9791720	0.008958
246118262	25844959	1322263	9999.999995	26668	2147	1.000000	29555	1349	1.000000	9786751	0.000651
246106857	25853409	1318867	9999.999997	26712	2014	1.000000	29250	1230	1.000000	9781978	0.003111
246082707	25870261	1320955	9999.999998	26407	2154	1.000000	29454	1317	1.000000	9777083	0.001539
246073528	25860484	1317941	9999.999999	26393	2055	1.000000	29152	1348	1.000000	9772196	0.002952
246080951	25861923	1319591	9999.999999	26286	2242	1.000000	29488	1335	1.000000	9767275	0.000553
246132357	25853593	1317116	10000.000000	26502	2050	1.000000	29345	1447	1.000000	9762395	0.000716
246097797	25852680	1320427	10000.000000	26718	1978	1.000000	29287	1362	1.000000	9757583	0.000091
246118316	25839908	1319549	10000.000000	26697	2164	1.000000	29481	1308	1.000000	9752742	-0.002645
246120641	25856036	1319753	10000.000000	26419	2123	1.000000	29395	1431	1.000000	9747826	-0.000321
246087021	25864008	1320153	10000.000000	26162	2231	1.000000	29523	1242	1.000000	9742994	-0.000166
246101221	25844233	1317185	10000.000000	26584	2082	1.000000	29353	1297	1.000000	9738152	0.000095
246094596	25847244	1320616	10000.000000	25976	2226	1.000000	29210	1385	1.000000	9733323	-0.000205
246109478	25851236	1318616	10000.000000	26649	1994	1.000000	29368	1269	1.000000	9728510	-0.000721
246115586	25838949	1320249	10000.000000	26588	2042	1.000000	29395	1314	1.000000	9723578	-0.001321
246119071	25862120	1320187	10000.000000	26713	2054	1.000000	29536	1330	1.000000	9718626	-0.000620
246125038	25854360	1318612	10000.000000	26546	2008	1.000000	29444	1300	1.000000	9713846	-0.001052
246127655	25850786	1318203	10000.000000	26259	2177	1.000000	29462	1395	1.000000	9709111	-0.000713
246078210	25850075	1318921	10000.000000	26256	1985	1.000000	29189	1387	1.000000	9704202	-0.000046
246107703	25848790	1318125	10000.000000	26263	2158	1.000000	29606	1285	1.000000	9699295	-0.000130
246088667	25859290	1316372	10000.000000	26362	2190	1.000000	29488	1324	1.000000	9694337	-0.000640
246113300	25847289	1318798	10000.000000	26734	2001	1.000000	29426	1327	1.000000	9689598	-0.002161
246114973	25852853	1320065	10000.000000	26678	2099	1.000000	29336	1339	1.000000	9684703	-0.001672
246098030	25851139	1320994	10000.000000	26374	2147	1.000000	29332	1276	1.000000	9679840	-0.001211
246123771	25850253	1320015	10000.000000	26670	2030	1.000000	29385	1357	1.000000	9674990	-0.001580
246122907	25831808	1316947	10000.000000	26457	2144	1.000000	29362	1308	1.000000	9670145	-0.002305
246126342	25840920	1318304	10000.000000	26498	2154	1.000000	29307	1425	1.000000	9665326	0.000160
246084204	25859586	1319348	10000.000000	26405	1992	1.000000	29380	1230	1.000000	9660379	-0.000341
246087873	25845089	1320414	10000.000000	26591	2062	1.000000	29646	1302	1.000000	9655434	-0.000703
246105858	25847949	1320480	10000.000000	26420	2160	1.000000	29117	1348	1.000000	9650595	-0.004001
246086491	25854821	1319944	10000.000000	26558	2190	1.000000	29155	1241	1.000000	9645823	-0.004171
246126413	25846171	1319291	10000.000000	26403	2042	1.000000	29337	1338	1.000000	9641045	-0.004104
246091475	25861018	1319907	10000.000000	26553	2062	1.000000	29177	1397	1.000000	9636206	-0.003692
246088964	25849100	1318556	10000.000000	26926	2076	1.000000	29254	1439	1.000000	9631487	-0.003334
246092504	25855907	1317486	10000.000000	26241	2107	1.000000	29351	1332	1.000000	9626848	-0.003127
246113566	25837431	1317828	10000.000000	26674	1974	1.000000	29435	1299	1.000000	9622069	-0.003524
246108419	25862038	1317149	10000.000000	26401	2097	1.000000	29441	1291	1.000000	9617327	-0.003365
246122655	25847879	1317999	10000.000000	26793	1965	1.000000	29304	1324	1.000000	9612735	-0.003280
246073956	25858444	1320455	10000.000000	26227	2149	1.000000	29202	1263	1.000000	9607909	-0.003201
246070179	25849422	1320312	10000.000000	26684	2080	1.000000	29399	1325	1.000000	9603053	-0.003672
246106444	25846974	1318396	10000.000000	26654	2013	1.000000	29591	1346	1.000000	9598392	-0.004242
246144269	25854223	1318505	10000.000000	26449	2068	1.000000	29293	1344	1.000000	9593595	-0.004311
246090750	25853684	1320661	10000.000000	26622	2176	1.000000	29208	1361	1.000000	9588688	-0.004207
246091546	25847751	1318952	10000.000000	26594	2062	1.000000	29124	1332	1.000000	9583864	-0.003929
246109450	25849360	1318968	10000.000000	26463	2136	1.000000	29487	1365	1.000000	9579050	-0.004020
246096810	25862402	1318092	10000.000000	26581	2176	1.000000	29504	1310	1.000000	9574245	-0.004290
246116028	25839911	1321163	10000.000000	26225	2141	1.000000	29312	1272	1.000000	9569551	-0.004201
246041174	25865497	1320702	10000.000000	26362	2178	1.000000	29436	1263	1.000000	9564923	-0.004133
246122108	25832988	1317476	10000.000000	26419	2048	1.000000	29279	1251	1.000000	9560165	-0.004101
246103475	25852277	1317021	10000.000000	26578	2061	1.000000	29447	1239	1.000000	9555274	-0.004075
246100977	25845154	1318654	10000.000000	26786	1919	1.000000	29310	1279	1.000000	9550507	-0.004004
246097775	25860113	1316959	10000.000000	26358	2127	1.000000	29369	1371	1.000000	9545749	-0.004067
246130445	25837416	1317298	10000.000000	26407	2053	1.000000	29166	1434	1.000000	9540986	-0.004056
246119547	25843483	1319312	10000.000000	26534	2115	1.000000	29323	1273	1.000000	9536193	-0.002624
246106935	25847485	1319358	10000.000000	26330	2042	1.000000	29728	1286	1.000000	9531410	-0.003238
246135022	25817274	1316721	10000.000000	26676	2015	1.000000	29378	1367	1.000000	9526771	-0.002802
246132489	25844673	1317458	10000.000000	26407	2119	1.000000	29356	1240	1.000000	9522078	-0.002697
246070165	25859627	1320394	10000.000000	26474	2157	1.000000	29247	1378	1.000000	9517302	-0.002647
npatches	nstrain	runtime	dt	init_x	init_y	init_y_blood	init_z	init_S	beta0	beta1	beta2	beta3	mean_beta	B	d	delta	delta_blood	b[0]	mut	m	CTL	c	g	epsilon	k	het	lambda	rho	omega	x_max	patch.dyna	DELTA	A	VA
10000	1	100.000000	0.001000	21900	9499	5000000	0.001000	10000000	8.031843	12.145889	13.254176	6.491873	9	800000000	0.010000	1.000000	1.000000	80000	0.000050	0.004800	0	0.500000	0.000000	2.500000	7.000000	0.500000	0.000000	0.000000	0.000000	31872	0	10.000000	7.000000	1.000000
sus	inf	inf_blood	z	x[0]	y[0][0]	z[0]	x[1]	y[1][0]	z[1]	S[0]	synchrony
219000000	94990000	5000000	10.000000	21900	9499	0.001000	21900	9499	0.001000	10000000	0.000000
105251956	173637713	9036254	3941.516320	10792	17224	0.394152	7735	18781	0.394152	9995080	0.000000
171081428	66430734	3441629	6325.803353	17724	6492	0.632580	13509	7995	0.632580	9990005	0.000000
216448062	37215510	1915143	7771.765723	22649	3422	0.777177	17871	4738	0.777177	9985078	0.000000
239867126	26514977	1361533	8648.676577	25459	2228	0.864868	19754	3756	0.864868	9980097	0.000000
252874719	21312316	1091959	9180.483393	26678	1851	0.918048	21068	3291	0.918048	9975119	0.000000
260502277	18496062	945636	9503.000201	27185	1504	0.950300	22480	2826	0.950300	9970131	0.000000
265056814	16900465	863418	9698.592075	28225	1278	0.969859	22876	2507	0.969859	9965159	0.000000
267752092	15980123	816742	9817.209710	28308	1236	0.981721	22997	2490	0.981721	9960186	0.000000
269380854	15439973	787163	9889.145947	28682	1070	0.988915	23263	2363	0.988915	9955127	0.000000
270360112	15104366	771093	9932.772025	28957	1101	0.993277	23280	2491	0.993277	9950093	0.000000
271008825	14886968	761193	9959.229270	28711	1072	0.995923	23340	2397	0.995923	9945135	0.000000
271338741	14786681	753660	9975.274394	28818	1165	0.997527	23431	2408	0.997527	9940214	0.000000
271578058	14702933	750535	9985.005037	28606	996	0.998501	23556	2382	0.998501	9935218	0.000000
271670455	14668615	748012	9990.906233	28781	1028	0.999091	23397	2354	0.999091	9930198	0.000000
271774142	14642410	746956	9994.485041	28674	1053	0.999449	23567	2381	0.999449	9925332	0.000000
271805927	14642762	745397	9996.655426	28390	1220	0.999666	23568	2519	0.999666	9920349	0.000000
271812833	14632600	747299	9997.971667	28674	1078	0.999797	23540	2231	0.999797	9915353	0.000000
271865854	14601383	744495	9998.769908	28629	1153	0.999877	23303	2510	0.999877	9910342	0.000000
271894375	14603905	745947	9999.254005	28657	1051	0.999925	23735	2189	0.999925	9905436	0.000000
271899877	14603722	745140	9999.547588	28650	1108	0.999955	23598	2309	0.999955	9900348	0.000000
271879958	14604959	744774	9999.725632	28421	1147	0.999973	23464	2395	0.999973	9895411	0.000000
271855629	14619977	744835	9999.833608	28777	1092	0.999983	23802	2357	0.999983	9890616	0.000000
271886440	14609641	744472	9999.899091	28640	1118	0.999990	23602	2244	0.999990	9885643	0.000000
271887169	14611685	745117	9999.938803	28477	1205	0.999994	23405	2326	0.999994	9880663	0.000000
271924329	14584290	743415	9999.962887	29034	1064	0.999996	23626	2330	0.999996	9875624	0.000000
271929801	14594338	743755	9999.977493	28562	1049	0.999998	23308	2541	0.999998	9870623	0.000000
271933865	14580500	743500	9999.986350	28736	1130	0.999999	23396	2448	0.999999	9865687	0.000000
271908059	14586908	745733	9999.991722	28696	1118	0.999999	23416	2286	0.999999	9860716	0.000000
271925711	14586750	744446	9999.994980	28684	1080	0.999999	23468	2374	0.999999	9855728	0.000000
271901443	14598974	744176	9999.996955	28530	1150	1.000000	23632	2381	1.000000	9850781	0.000000
271919340	14587798	744794	9999.998154	28992	1070	1.000000	23841	2177	1.000000	9845874	0.000000
271923322	14586005	744979	9999.998880	28885	1086	1.000000	23299	2404	1.000000	9840979	0.000000
271897146	14601553	744918	9999.999321	28600	1185	1.000000	23742	2214	1.000000	9836072	0.000000
271893797	14595814	745339	9999.999588	28967	969	1.000000	23436	2305	1.000000	9831076	0.000000
271889120	14600735	743773	9999.999750	28708	1150	1.000000	23642	2455	1.000000	9826147	0.000000
271923497	14599817	744305	9999.999849	28501	1127	1.000000	23558	2377	1.000000	9821279	0.000000
271893937	14597411	744423	9999.999908	28624	1037	1.000000	23197	2496	1.000000	9816356	0.000000
271881969	14600719	744737	9999.999944	28699	1145	1.000000	24060	2231	1.000000	9811450	0.000000
271949673	14580734	744655	9999.999966	28731	1080	1.000000	23716	2232	1.000000	9806515	0.000000
271940989	14584259	744135	9999.999980	28834	1006	1.000000	23540	2381	1.000000	9801600	-1.#IND00
271932305	14592777	744745	9999.999988	28542	1122	1.000000	23415	2349	1.000000	9796605	0.014400
271928446	14578641	743812	9999.999992	28767	994	1.000000	24014	2269	1.000000	9791695	0.006091
271924226	14594712	745877	9999.999995	28897	1111	1.000000	23469	2444	1.000000	9786854	0.008051
271893854	14604457	747651	9999.999997	28829	1148	1.000000	23505	2292	1.000000	9781986	0.008316
271908207	14590566	744398	9999.999998	28478	1103	1.000000	23476	2302	1.000000	9777189	0.006151
271907797	14599852	744250	9999.999999	28818	1046	1.000000	23551	2359	1.000000	9772232	-0.006433
271882448	14604263	745490	9999.999999	28694	1101	1.000000	23262	2322	1.000000	9767196	-0.004257
271881945	14596324	744862	10000.000000	28508	1163	1.000000	23704	2339	1.000000	9762287	-0.002931
271926599	14592368	744427	10000.000000	28985	976	1.000000	23516	2336	1.000000	9757348	-0.003276
271928795	14589802	746806	10000.000000	28881	1092	1.000000	23715	2283	1.000000	9752528	-0.003533
271907431	14594906	744691	10000.000000	28914	1173	1.000000	23703	2334	1.000000	9747517	-0.003072
271859160	14618929	746650	10000.000000	28657	1079	1.000000	23702	2168	1.000000	9742547	-0.002214
271857311	14612021	745733	10000.000000	28507	1177	1.000000	23274	2465	1.000000	9737693	-0.000371
271922563	14588252	743964	10000.000000	28587	1141	1.000000	23588	2340	1.000000	9732773	0.000381
271949726	14573104	746139	10000.000000	28784	1138	1.000000	23829	2207	1.000000	9727780	-0.000105
271915971	14594930	744183	10000.000000	29008	976	1.000000	23665	2274	1.000000	9722945	0.000060
271886221	14599443	745624	10000.000000	28915	1067	1.000000	23326	2443	1.000000	9718228	-0.002275
271869183	14605773	744304	10000.000000	28694	1114	1.000000	23590	2283	1.000000	9713517	-0.002172
271868630	14605086	745650	10000.000000	28954	1110	1.000000	23239	2414	1.000000	9708653	-0.002706
271909146	14583144	743379	10000.000000	28694	1078	1.000000	23454	2379	1.000000	9703752	-0.002725
271976845	14566224	740849	10000.000000	28895	1077	1.000000	23762	2164	1.000000	9698878	-0.002438
271927885	14595034	744421	10000.000000	28836	1123	1.000000	23349	2433	1.000000	9693874	-0.002821
271929623	14588968	742455	10000.000000	29001	1058	1.000000	23694	2208	1.000000	9689006	-0.002723
271894249	14604060	745853	10000.000000	28481	1135	1.000000	23610	2382	1.000000	9684165	-0.001469
271936084	14586094	742429	10000.000000	28756	1084	1.000000	23541	2280	1.000000	9679348	-0.001772
271911319	14592876	745003	10000.000000	28855	1105	1.000000	23520	2280	1.000000	9674432	-0.001619
271897109	14600361	745092	10000.000000	28995	1027	1.000000	23587	2350	1.000000	9669541	-0.001182
271892856	14607282	743593	10000.000000	28543	1079	1.000000	23760	2333	1.000000	9664646	-0.001015
271880655	14606752	745928	10000.000000	28527	1160	1.000000	23264	2557	1.000000	9659857	-0.001477
271875114	14594634	745365	10000.000000	28713	1107	1.000000	23405	2200	1.000000	9654989	-0.001048
271911870	14586008	745533	10000.000000	28624	1039	1.000000	23398	2426	1.000000	9650135	-0.002091
271898331	14607553	745945	10000.000000	28563	1110	1.000000	23566	2258	1.000000	9645237	-0.001770
271874840	14608056	744763	10000.000000	28769	1125	1.000000	23394	2384	1.000000	9640453	-0.002131
271970409	14567394	742986	10000.000000	28719	1141	1.000000	23413	2213	1.000000	9635625	-0.001895
271895707	14609176	744741	10000.000000	28204	1209	1.000000	23259	2342	1.000000	9630838	-0.001777
271884822	14609812	744018	10000.000000	28575	1138	1.000000	23304	2461	1.000000	9625956	-0.002473
271919160	14580192	744794	10000.000000	28804	965	1.000000	23111	2653	1.000000	9621255	-0.003521
271908075	14598742	745317	10000.000000	28682	1035	1.000000	23692	2277	1.000000	9616398	-0.003819
271892278	14595590	746729	10000.000000	28695	1039	1.000000	23862	2292	1.000000	9611684	-0.003978
271941918	14583660	744161	10000.000000	28700	1145	1.000000	23055	2627	1.000000	9606794	-0.004286
271909567	14600690	745032	10000.000000	28556	1209	1.000000	23834	2282	1.000000	9601963	-0.004149
271883569	14609825	746171	10000.000000	28530	1113	1.000000	23145	2607	1.000000	9597106	-0.004196
271924066	14585060	742841	10000.000000	28816	1134	1.000000	23324	2405	1.000000	9592303	-0.004225
271942906	14585950	745076	10000.000000	28576	1155	1.000000	23763	2228	1.000000	9587464	-0.004298
271942169	14578454	743691	10000.000000	28727	1043	1.000000	23473	2421	1.000000	9582659	-0.003798
271893960	14612725	744471	10000.000000	28756	1207	1.000000	23516	2263	1.000000	9577853	-0.002819
271909583	14591310	744585	10000.000000	28714	1065	1.000000	23815	2184	1.000000	9573119	-0.002670
271876379	14616408	744279	10000.000000	28542	1136	1.000000	23486	2366	1.000000	9568430	-0.002926
271907018	14587703	743308	10000.000000	28645	1148	1.000000	23835	2291	1.000000	9563654	-0.002545
271916360	14595670	745015	10000.000000	28558	1093	1.000000	23403	2436	1.000000	9558837	-0.002884
271896510	14591370	744184	10000.000000	29012	989	1.000000	23482	2282	1.000000	9554050	-0.003032
271929318	14588954	743524	10000.000000	28530	1115	1.000000	23638	2255	1.000000	9549164	-0.002838
271909964	14589337	744970	10000.000000	28749	1042	1.000000	23251	2430	1.000000	9544421	-0.002900
271936175	14589101	744149	10000.000000	28721	1091	1.000000	23407	2415	1.000000	9539628	-0.003079
271901913	14595396	744508	10000.000000	28800	1146	1.000000	23469	2273	1.000000	9534863	-0.003398
271916734	14577509	743828	10000.000000	28605	1105	1.000000	23727	2291	1.000000	9530110	-0.003695
271885826	14603676	744271	10000.000000	28869	1056	1.000000	23430	2382	1.000000	9525300	-0.004329
271855367	14613105	745743	10000.000000	28818	1020	1.000000	23620	2242	1.000000	9520581	-0.005796
271871827	14604192	744450	10000.000000	28752	1167	1.000000	23802	2411	1.000000	9515975	-0.006068
npatches	nstrain	runtime	dt	init_x	init_y	init_y_blood	init_z	init_S	beta0	beta1	beta2	beta3	mean_beta	B	d	delta	delta_blood	b[0]	mut	m	CTL	c	g	epsilon	k	het	lambda	rho	omega	x_max	patch.dyna	DELTA	A	VA
10000	1	100.000000	0.001000	21900	9499	5000000	0.001000	10000000	7.055043	8.207187	7.522057	9.510385	9	800000000	0.010000	1.000000	1.000000	80000	0.000050	0.004800	0	0.500000	0.000000	2.500000	8.000000	0.500000	0.000000	0.000000	0.000000	31872	0	10.000000	7.000000	1.000000
sus	inf	inf_blood	z	x[0]	y[0][0]	z[0]	x[1]	y[1][0]	z[1]	S[0]	synchrony
219000000	94990000	5000000	10.000000	21900	9499	0.001000	21900	9499	0.001000	10000000	0.000000
112687072	151629999	7919657	3941.516320	12647	14516	0.394152	11505	14892	0.394152	9994950	0.000000
188358571	50267988	2614381	6325.803353	21284	4207	0.632580	19719	4723	0.632580	9989980	0.000000
236594210	25715468	1328104	7771.765723	26346	1913	0.777177	24588	2297	0.777177	9984998	0.000000
260614148	16920275	869394	8648.676577	28457	1170	0.864868	26920	1414	0.864868	9980030	0.000000
273673698	12692335	648836	9180.483393	29612	769	0.918048	28549	991	0.918048	9974934	0.000000
281192695	10430679	533639	9503.000201	30413	552	0.950300	29174	839	0.950300	9969979	0.000000
285674537	9139284	468143	9698.592075	30522	555	0.969859	29624	709	0.969859	9964951	0.000000
288305576	8416280	429189	9817.209710	30468	450	0.981721	30057	569	0.981721	9959985	0.000000
289922541	7963787	406628	9889.145947	30655	494	0.988915	30170	584	0.988915	9954956	0.000000
290888491	7708683	393575	9932.772025	30712	428	0.993277	30227	525	0.993277	9949926	0.000000
291493344	7538334	385165	9959.229270	30922	386	0.995923	30309	554	0.995923	9944982	0.000000
291855102	7435438	379845	9975.274394	30942	444	0.997527	30217	540	0.997527	9940025	0.000000
292134202	7369508	375728	9985.005037	31069	348	0.998501	30400	490	0.998501	9935054	0.000000
292214504	7356554	374499	9990.906233	30924	411	0.999091	30175	494	0.999091	9930139	0.000000
292272031	7334397	373662	9994.485041	30858	415	0.999449	30317	525	0.999449	9925254	0.000000
292374424	7307134	371592	9996.655426	30993	375	0.999666	30401	409	0.999666	9920323	0.000000
292406554	7313266	372707	9997.971667	30675	389	0.999797	30334	547	0.999797	9915345	0.000000
292385365	7299688	372404	9998.769908	30640	408	0.999877	30249	529	0.999877	9910363	0.000000
292455775	7281610	372135	9999.254005	30956	336	0.999925	30460	523	0.999925	9905407	0.000000
292424690	7289661	373094	9999.547588	30967	353	0.999955	30378	530	0.999955	9900497	0.000000
292416073	7292074	372340	9999.725632	30850	447	0.999973	30079	577	0.999973	9895567	0.000000
292426339	7287883	371959	9999.833608	30906	423	0.999983	30267	444	0.999983	9890707	0.000000
292387134	7296675	372510	9999.899091	31010	339	0.999990	30451	581	0.999990	9885865	0.000000
292448136	7293693	371695	9999.938803	30763	423	0.999994	30346	475	0.999994	9880959	0.000000
292460962	7277183	371484	9999.962887	30776	381	0.999996	30516	441	0.999996	9876170	0.000000
292473464	7282395	371373	9999.977493	30495	399	0.999998	30128	505	0.999998	9871265	0.000000
292428011	7298379	372460	9999.986350	30824	407	0.999999	30340	439	0.999999	9866295	0.000000
292426679	7294114	371930	9999.991722	30930	377	0.999999	30168	571	0.999999	9861408	0.000000
292384163	7301354	372623	9999.994980	30821	347	0.999999	30342	480	0.999999	9856412	0.000000
292369211	7309533	371754	9999.996955	30555	422	1.000000	30101	503	1.000000	9851537	0.000000
292365514	7303591	372055	9999.998154	30976	357	1.000000	30217	465	1.000000	9846511	0.000000
292366047	7315457	373210	9999.998880	30905	374	1.000000	30080	552	1.000000	9841582	0.000000
292420375	7295034	371303	9999.999321	30806	358	1.000000	30215	512	1.000000	9836682	0.000000
292405560	7295098	372833	9999.999588	30756	387	1.000000	30329	476	1.000000	9831689	0.000000
292403922	7297776	372551	9999.999750	30942	396	1.000000	30274	503	1.000000	9826767	0.000000
292420206	7290740	372742	9999.999849	30870	421	1.000000	30149	542	1.000000	9821980	0.000000
292419099	7298011	372198	9999.999908	30873	359	1.000000	30217	476	1.000000	9817074	0.000000
292457234	7287938	371819	9999.999944	30971	386	1.000000	30434	489	1.000000	9812130	0.000000
292429966	7294475	370994	9999.999966	30836	358	1.000000	30272	410	1.000000	9807315	0.000000
292447745	7294131	372242	9999.999980	30835	359	1.000000	30206	475	1.000000	9802667	-1.#IND00
292379067	7294682	372275	9999.999988	30922	385	1.000000	30402	469	1.000000	9797798	-1.#IND00
292440792	7284359	371521	9999.999992	30819	381	1.000000	30102	558	1.000000	9792918	-0.029375
292434199	7281106	371024	9999.999995	30788	363	1.000000	30221	490	1.000000	9787993	-0.023447
292468340	7270625	371719	9999.999997	30799	413	1.000000	30252	507	1.000000	9783177	-0.013378
292402740	7299361	371506	9999.999998	30895	363	1.000000	30399	576	1.000000	9778325	-0.010111
292455889	7283158	372162	9999.999999	30715	378	1.000000	30575	428	1.000000	9773485	-0.006860
292423315	7303931	372106	9999.999999	30936	364	1.000000	30415	492	1.000000	9768622	-0.005566
292399365	7298981	372482	10000.000000	30822	384	1.000000	30319	503	1.000000	9763715	-0.005381
292432074	7284094	370922	10000.000000	30655	389	1.000000	30466	470	1.000000	9758904	-0.002273
292431213	7293332	372398	10000.000000	30991	378	1.000000	30434	428	1.000000	9753998	-0.002006
292458542	7280653	370838	10000.000000	30685	399	1.000000	30383	481	1.000000	9749050	0.002875
292452881	7283327	372264	10000.000000	30766	362	1.000000	30460	433	1.000000	9744072	0.002223
292422226	7295751	372924	10000.000000	30848	382	1.000000	30212	493	1.000000	9739213	0.002505
292435619	7290065	371054	10000.000000	30604	395	1.000000	30356	461	1.000000	9734469	0.002500
292517693	7271050	371014	10000.000000	30923	330	1.000000	30316	500	1.000000	9729686	0.001551
292413636	7300293	372834	10000.000000	30919	364	1.000000	30018	464	1.000000	9724738	0.001742
292442702	7289034	372449	10000.000000	30838	422	1.000000	30538	479	1.000000	9719952	0.003433
292378917	7298374	372302	10000.000000	30908	360	1.000000	30356	423	1.000000	9715054	0.003448
292445152	7294739	372339	10000.000000	30738	387	1.000000	30232	473	1.000000	9710325	0.005953
292441022	7290515	372139	10000.000000	30794	381	1.000000	30073	553	1.000000	9705304	0.004903
292436626	7279715	371727	10000.000000	30946	377	1.000000	30296	424	1.000000	9700412	0.004766
292460261	7279234	370402	10000.000000	30572	433	1.000000	30531	454	1.000000	9695485	0.003747
292405959	7302293	374151	10000.000000	30673	394	1.000000	30462	431	1.000000	9690562	0.004560
292388850	7296306	371808	10000.000000	30890	410	1.000000	30284	508	1.000000	9685681	0.005223
292429101	7289429	372787	10000.000000	30822	335	1.000000	30320	496	1.000000	9680850	0.006139
292462972	7283480	370977	10000.000000	30717	407	1.000000	30387	467	1.000000	9676038	0.006130
292425410	7303087	371961	10000.000000	30866	341	1.000000	30566	495	1.000000	9671095	0.005594
292415700	7301643	371850	10000.000000	31012	419	1.000000	30328	471	1.000000	9666233	0.005836
292452738	7289260	371828	10000.000000	31040	365	1.000000	30336	532	1.000000	9661322	0.004291
292396077	7302270	372726	10000.000000	30876	376	1.000000	30296	491	1.000000	9656490	0.004774
292380983	7298614	372472	10000.000000	30939	399	1.000000	30287	436	1.000000	9651862	0.004879
292418098	7293069	372635	10000.000000	31038	359	1.000000	30420	482	1.000000	9647055	0.004776
292406140	7294194	372287	10000.000000	31014	373	1.000000	30387	509	1.000000	9642258	0.005259
292448313	7287968	371516	10000.000000	30814	390	1.000000	30446	469	1.000000	9637338	0.005841
292428604	7295708	372053	10000.000000	30673	390	1.000000	30384	491	1.000000	9632482	0.005580
292398479	7306389	373219	10000.000000	30756	459	1.000000	30317	489	1.000000	9627742	0.005292
292368853	7309157	372230	10000.000000	30950	375	1.000000	30110	529	1.000000	9622931	0.005059
292482301	7272581	372401	10000.000000	30700	358	1.000000	30345	504	1.000000	9618245	0.004530
292420520	7299401	372365	10000.000000	30897	366	1.000000	30397	435	1.000000	9613397	0.004339
292424544	7295310	369837	10000.000000	30742	385	1.000000	30305	444	1.000000	9608587	0.004190
292408195	7290339	372237	10000.000000	31003	375	1.000000	30442	556	1.000000	9603890	0.003090
292434515	7285609	371454	10000.000000	30712	372	1.000000	30538	471	1.000000	9599027	0.002629
292432148	7294287	372298	10000.000000	31054	300	1.000000	30412	486	1.000000	9594204	0.002567
292381977	7305838	372840	10000.000000	31141	386	1.000000	30306	457	1.000000	9589448	0.002881
292438215	7288496	372541	10000.000000	30578	392	1.000000	30375	469	1.000000	9584684	0.002250
292432954	7303009	372780	10000.000000	30741	364	1.000000	30258	474	1.000000	9579887	0.001827
292382420	7304987	372550	10000.000000	30544	378	1.000000	30243	457	1.000000	9575214	0.002042
292422677	7293597	371923	10000.000000	30592	368	1.000000	30405	433	1.000000	9570531	0.002103
292466514	7289355	372220	10000.000000	30688	378	1.000000	30502	458	1.000000	9565662	0.001534
292408261	7294464	371834	10000.000000	30692	410	1.000000	30184	461	1.000000	9560900	0.001146
292403082	7298008	373058	10000.000000	30941	385	1.000000	30344	502	1.000000	9556069	0.001904
292414902	7291999	371949	10000.000000	30926	375	1.000000	30552	509	1.000000	9551350	0.001959
292445458	7284408	370818	10000.000000	30743	403	1.000000	30486	496	1.000000	9546489	0.001939
292394095	7294215	371788	10000.000000	30718	401	1.000000	30496	496	1.000000	9541697	0.001850
292423837	7286479	371945	10000.000000	30947	369	1.000000	30256	517	1.000000	9536898	0.002387
292442843	7292932	371707	10000.000000	30735	419	1.000000	30415	451	1.000000	9532263	0.002019
292434632	7298329	371750	10000.000000	30974	367	1.000000	30309	501	1.000000	9527476	0.001942
292414657	7296168	372888	10000.000000	30772	345	1.000000	30343	433	1.000000	9522737	0.001844
292435850	7288409	372777	10000.000000	30677	379	1.000000	30349	481	1.000000	9517979	0.001914
npatches	nstrain	runtime	dt	init_x	init_y	init_y_blood	init_z	init_S	beta0	beta1	beta2	beta3	mean_beta	B	d	delta	delta_blood	b[0]	mut	m	CTL	c	g	epsilon	k	het	lambda	rho	omega	x_max	patch.dyna	DELTA	A	VA
10000	1	100.000000	0.001000	21900	9499	5000000	0.001000	10000000	12.976655	6.510058	11.752185	13.294256	9	800000000	0.010000	1.000000	1.000000	80000	0.000050	0.004800	0	0.500000	0.000000	2.500000	9.000000	0.500000	0.000000	0.000000	0.000000	31872	0	10.000000	7.000000	1.000000
sus	inf	inf_blood	z	x[0]	y[0][0]	z[0]	x[1]	y[1][0]	z[1]	S[0]	synchrony
219000000	94990000	5000000	10.000000	21900	9499	0.001000	21900	9499	0.001000	10000000	0.000000
119798710	132701487	6956851	3941.516320	8711	14395	0.394152	14117	12168	0.394152	9995056	0.000000
204223555	38013163	1980509	6325.803353	16056	5169	0.632580	23507	2871	0.632580	9989927	0.000000
254279783	17398615	898429	7771.765723	20863	2719	0.777177	28202	1151	0.777177	9984846	0.000000
277968619	10257097	528609	8648.676577	23463	1985	0.864868	30095	617	0.864868	9979746	0.000000
290405723	6918115	354897	9180.483393	25046	1506	0.918048	30933	338	0.918048	9974787	0.000000
297450177	5142324	264771	9503.000201	26389	1167	0.950300	31402	207	0.950300	9969792	0.000000
301534953	4178948	214184	9698.592075	27230	994	0.969859	31481	165	0.969859	9964782	0.000000
303986706	3598034	184700	9817.209710	27716	974	0.981721	31446	147	0.981721	9959756	0.000000
305540173	3232727	165260	9889.145947	28149	762	0.988915	31322	141	0.988915	9954753	0.000000
306466089	3024949	154075	9932.772025	28192	765	0.993277	31473	132	0.993277	9949694	0.000000
307077092	2884127	147391	9959.229270	28741	717	0.995923	31548	117	0.995923	9944813	0.000000
307425185	2799968	143274	9975.274394	27951	838	0.997527	31550	92	0.997527	9939720	0.000000
307683559	2744591	141028	9985.005037	28369	771	0.998501	31840	107	0.998501	9934709	0.000000
307824183	2717287	138997	9990.906233	28560	727	0.999091	31888	106	0.999091	9929691	0.000000
307911917	2699326	137279	9994.485041	28217	834	0.999449	31553	119	0.999449	9924639	0.000000
308026818	2666712	136311	9996.655426	28306	694	0.999666	31519	102	0.999666	9919800	0.000000
308057867	2670334	136297	9997.971667	28140	899	0.999797	31652	110	0.999797	9914874	0.000000
308038954	2663103	136413	9998.769908	28008	836	0.999877	31440	123	0.999877	9909930	0.000000
308080972	2657528	136033	9999.254005	28336	739	0.999925	31723	84	0.999925	9905012	0.000000
308078811	2664583	135529	9999.547588	28608	684	0.999955	31554	134	0.999955	9900131	0.000000
308042468	2672182	136783	9999.725632	28870	662	0.999973	31621	81	0.999973	9895230	0.000000
308029817	2666749	136529	9999.833608	28562	717	0.999983	31714	126	0.999983	9890196	0.000000
308052618	2659978	136150	9999.899091	28334	785	0.999990	31395	120	0.999990	9885211	0.000000
308066637	2656703	135061	9999.938803	28559	691	0.999994	31697	104	0.999994	9880195	0.000000
308093168	2656601	135676	9999.962887	28709	698	0.999996	31608	89	0.999996	9875334	0.000000
308043009	2662998	135656	9999.977493	28061	838	0.999998	31767	87	0.999998	9870514	0.000000
308056477	2663634	135824	9999.986350	28102	893	0.999999	31395	115	0.999999	9865600	0.000000
308018017	2672647	136251	9999.991722	28515	667	0.999999	31423	130	0.999999	9860750	0.000000
308037955	2667419	136522	9999.994980	28114	869	0.999999	31629	129	0.999999	9855801	0.000000
308078191	2655124	135555	9999.996955	28863	659	1.000000	31541	113	1.000000	9850802	0.000000
308107814	2654740	135266	9999.998154	28480	653	1.000000	31777	126	1.000000	9845817	0.000000
308101755	2659440	136224	9999.998880	28483	768	1.000000	31667	101	1.000000	9840923	0.000000
308060008	2665863	135737	9999.999321	28373	785	1.000000	31677	105	1.000000	9836013	0.000000
308048522	2668847	135583	9999.999588	28351	725	1.000000	31621	94	1.000000	9831009	0.000000
308051409	2664834	135996	9999.999750	28352	699	1.000000	31614	124	1.000000	9826127	0.000000
308076524	2656271	135681	9999.999849	28453	689	1.000000	31785	112	1.000000	9821135	0.000000
308071649	2667297	136152	9999.999908	28316	775	1.000000	31664	80	1.000000	9816167	0.000000
308052485	2657619	135438	9999.999944	28463	667	1.000000	31487	114	1.000000	9811257	0.000000
308070880	2663669	135845	9999.999966	28345	846	1.000000	31335	123	1.000000	9806372	0.000000
308055339	2667725	135965	9999.999980	28111	795	1.000000	31667	111	1.000000	9801531	-1.#IND00
308046167	2673521	136103	9999.999988	28721	767	1.000000	31660	125	1.000000	9796619	-1.#IND00
308031660	2675323	135855	9999.999992	28128	831	1.000000	31679	112	1.000000	9791694	-0.004438
308028212	2671193	135952	9999.999995	28272	665	1.000000	31531	141	1.000000	9786748	0.006010
308052712	2660460	136207	9999.999997	29274	623	1.000000	31657	115	1.000000	9781848	0.001351
308071022	2660674	136511	9999.999998	28785	727	1.000000	31642	100	1.000000	9776926	-0.001299
308055880	2670756	135998	9999.999999	28407	741	1.000000	31565	116	1.000000	9772075	-0.001874
308047467	2669806	136406	9999.999999	28634	619	1.000000	31732	86	1.000000	9767207	-0.002811
308056789	2664579	136196	10000.000000	28053	798	1.000000	31426	120	1.000000	9762260	-0.002477
308025092	2668519	135944	10000.000000	28773	775	1.000000	31203	139	1.000000	9757447	-0.003604
308067713	2655186	135846	10000.000000	28386	819	1.000000	31467	114	1.000000	9752541	-0.003284
308103190	2649332	134912	10000.000000	28603	694	1.000000	31677	113	1.000000	9747767	-0.004730
308085163	2654695	135122	10000.000000	28222	770	1.000000	31597	129	1.000000	9742973	-0.001938
308082492	2661322	135402	10000.000000	29167	590	1.000000	31383	102	1.000000	9738110	-0.002133
308038725	2673834	136062	10000.000000	28333	751	1.000000	31459	128	1.000000	9733182	0.001107
308024456	2665167	136259	10000.000000	28729	630	1.000000	31504	101	1.000000	9728413	0.000739
308073624	2662396	135363	10000.000000	28983	656	1.000000	31526	108	1.000000	9723484	0.001256
308059260	2664032	136708	10000.000000	28987	623	1.000000	31661	98	1.000000	9718597	-0.001246
308064799	2659367	135575	10000.000000	28713	721	1.000000	31690	116	1.000000	9713771	0.001031
308081151	2657675	135377	10000.000000	28399	755	1.000000	31738	91	1.000000	9708977	0.000109
308096402	2661189	135931	10000.000000	28798	648	1.000000	31640	112	1.000000	9704076	-0.000384
308065000	2656900	135365	10000.000000	28235	794	1.000000	31812	109	1.000000	9699297	-0.000361
308095775	2655782	135355	10000.000000	28098	765	1.000000	31440	99	1.000000	9694426	-0.001891
308115199	2639596	134865	10000.000000	28524	659	1.000000	31691	95	1.000000	9689618	-0.001066
308100763	2647563	135082	10000.000000	28361	731	1.000000	31328	143	1.000000	9684712	0.000594
308072869	2665349	136339	10000.000000	28544	706	1.000000	31381	136	1.000000	9679976	-0.000321
308034148	2663587	136110	10000.000000	28074	831	1.000000	31636	132	1.000000	9675284	-0.000095
308086511	2662422	135712	10000.000000	28452	766	1.000000	31685	119	1.000000	9670403	0.000544
308039013	2671981	136057	10000.000000	28791	655	1.000000	31475	116	1.000000	9665553	-0.000373
308056292	2662119	135810	10000.000000	28706	686	1.000000	31437	145	1.000000	9660712	-0.000960
308092385	2656601	135658	10000.000000	28767	641	1.000000	31671	104	1.000000	9655959	-0.000917
308067668	2660482	136039	10000.000000	29126	500	1.000000	31588	112	1.000000	9651180	-0.001785
308054472	2661695	136198	10000.000000	28871	654	1.000000	31571	110	1.000000	9646430	-0.001463
308055868	2661082	136142	10000.000000	28500	679	1.000000	31473	110	1.000000	9641588	-0.001505
308062208	2659004	136063	10000.000000	28360	728	1.000000	31685	92	1.000000	9636834	-0.001404
308057981	2663341	136061	10000.000000	28940	716	1.000000	31476	119	1.000000	9631879	-0.003416
308057451	2669390	135780	10000.000000	28621	740	1.000000	31505	93	1.000000	9627061	-0.004328
308024853	2673773	136773	10000.000000	28446	718	1.000000	31412	101	1.000000	9622317	-0.004125
308066228	2667316	135816	10000.000000	28787	624	1.000000	31530	106	1.000000	9617489	-0.003824
308039931	2674090	136629	10000.000000	28216	818	1.000000	31569	92	1.000000	9612663	-0.003879
308015105	2668050	136353	10000.000000	28424	732	1.000000	31458	109	1.000000	9607879	-0.003714
308033242	2667751	136208	10000.000000	28671	684	1.000000	31562	104	1.000000	9603058	-0.003457
308052525	2656690	135721	10000.000000	28485	801	1.000000	31760	92	1.000000	9598364	-0.003548
308085695	2657782	135042	10000.000000	28659	685	1.000000	31407	122	1.000000	9593528	-0.002996
308078527	2656093	135578	10000.000000	28790	675	1.000000	31571	92	1.000000	9588705	-0.002896
308055497	2667820	136270	10000.000000	28413	807	1.000000	31476	108	1.000000	9583917	-0.003351
308036377	2666676	136167	10000.000000	28432	722	1.000000	31646	125	1.000000	9579141	-0.003920
308100076	2658196	135729	10000.000000	28766	736	1.000000	31720	93	1.000000	9574415	-0.003440
308076379	2656956	135317	10000.000000	28343	743	1.000000	31756	96	1.000000	9569615	-0.003636
308096532	2649297	134756	10000.000000	28698	760	1.000000	31543	140	1.000000	9564787	-0.003561
308095316	2659100	135354	10000.000000	28416	755	1.000000	31710	109	1.000000	9560061	-0.004101
308051728	2661329	135446	10000.000000	28112	774	1.000000	31324	109	1.000000	9555341	-0.004043
308095792	2645552	134862	10000.000000	28614	657	1.000000	31672	87	1.000000	9550546	-0.003915
308127898	2646300	134278	10000.000000	28666	637	1.000000	31626	92	1.000000	9545848	-0.003803
308125067	2648053	135741	10000.000000	29180	576	1.000000	31477	95	1.000000	9541163	-0.003384
308075949	2666137	135917	10000.000000	28407	765	1.000000	31552	127	1.000000	9536470	-0.003398
308084617	2663234	135340	10000.000000	28275	784	1.000000	31481	96	1.000000	9531458	-0.003332
308020471	2667283	136222	10000.000000	28079	812	1.000000	31579	95	1.000000	9526624	-0.003466
308080569	2648647	134363	10000.000000	28728	646	1.000000	31616	97	1.000000	9521900	-0.003377
308096271	2654524	134952	10000.000000	28404	813	1.000000	31788	132	1.000000	9517078	-0.003336
npatches	nstrain	runtime	dt	init_x	init_y	init_y_blood	init_z	init_S	beta0	beta1	beta2	beta3	mean_beta	B	d	delta	delta_blood	b[0]	mut	m	CTL	c	g	epsilon	k	het	lambda	rho	omega	x_max	patch.dyna	DELTA	A	VA
10000	1	100.000000	0.001000	21900	9499	5000000	0.001000	10000000	7.950443	8.696270	9.974149	9.305932	9	800000000	0.010000	1.000000	1.000000	80000	0.000050	0.004800	0	0.500000	0.000000	2.500000	10.000000	0.500000	0.000000	0.000000	0.000000	31872	0	10.000000	7.000000	1.000000
sus	inf	inf_blood	z	x[0]	y[0][0]	z[0]	x[1]	y[1][0]	z[1]	S[0]	synchrony
219000000	94990000	5000000	10.000000	21900	9499	0.001000	21900	9499	0.001000	10000000	0.000000
126663267	116249338	6125139	3941.516320	13259	11483	0.394152	12274	11731	0.394152	9995086	0.000000
218581679	28697652	1499547	6325.803353	23068	2535	0.632580	21955	2844	0.632580	9990038	0.000000
269056637	11507116	596954	7771.765723	28256	802	0.777177	27078	1102	0.777177	9985002	0.000000
291584276	5837883	300753	8648.676577	30129	394	0.864868	29770	422	0.864868	9980034	0.000000
302724029	3327767	172051	9180.483393	31225	192	0.918048	30792	256	0.918048	9975228	0.000000
308628717	2083319	107219	9503.000201	31485	93	0.950300	31356	118	0.950300	9970174	0.000000
311934783	1404401	72158	9698.592075	31715	90	0.969859	31443	63	0.969859	9965205	0.000000
313841700	1017777	52287	9817.209710	31564	71	0.981721	31586	46	0.981721	9960238	0.000000
315031763	776904	40226	9889.145947	31758	34	0.988915	31689	47	0.988915	9955315	0.000000
315810783	619540	31829	9932.772025	31764	32	0.993277	31624	45	0.993277	9950324	0.000000
316323675	516432	26283	9959.202653	31769	17	0.995923	31783	24	0.995923	9945393	0.000000
316642404	452486	23101	9974.836761	31878	30	0.997527	31807	18	0.997527	9940331	0.000000
316900694	399236	20399	9981.528729	31797	20	0.998501	31747	41	0.998501	9935414	0.000000
317097945	358503	18462	9983.644866	31927	11	0.999091	32042	30	0.999091	9930462	0.000000
317249889	328109	16685	9977.000577	31707	36	0.999449	31794	7	0.999449	9925458	0.000000
317323124	307539	15614	9963.547278	31772	11	0.999666	31882	12	0.999666	9920531	0.000000
317433719	288769	14614	9945.477921	31994	16	0.999797	31607	14	0.991205	9915552	0.000000
317499460	274373	13816	9917.207162	31938	14	0.999877	31714	7	0.994666	9910622	0.000000
317542874	265643	13585	9890.105149	31914	15	0.999925	31683	25	0.996765	9905700	0.000000
317563290	262569	13431	9863.318352	31977	18	0.999955	31908	18	0.998038	9900728	0.000000
317586779	260128	13112	9850.119558	31944	8	0.999973	32052	10	0.998810	9895785	0.000000
317590965	259257	13164	9842.390332	31809	11	0.999983	31894	14	0.999279	9890722	0.000000
317601692	258073	13198	9832.470347	31759	2	0.999990	32007	12	0.909212	9885761	0.000000
317616127	253978	12860	9829.080810	31888	8	0.996936	31845	15	0.944941	9880814	0.000000
317607146	250946	12794	9813.585405	32146	7	0.981440	31666	21	0.966609	9875819	0.000000
317646821	249232	12695	9805.336777	31817	1	0.955080	31878	10	0.979750	9870903	0.000000
317644623	246349	12598	9796.795536	31612	21	0.940148	31888	10	0.987719	9865957	0.000000
317663094	246270	12468	9788.428763	31921	11	0.930602	31813	3	0.992552	9861064	0.000000
317672295	243863	12408	9779.538602	31908	14	0.957913	32072	20	0.995483	9856093	0.000000
317680022	241638	12296	9773.517920	31724	14	0.974476	31786	13	0.997261	9851251	0.000000
317675407	241151	12463	9766.191019	31644	19	0.984521	31718	16	0.998339	9846385	0.000000
317639665	244556	12469	9762.804598	31873	6	0.990613	31868	16	0.980204	9841382	0.000000
317629334	242778	12420	9771.981426	31844	6	0.918697	31898	5	0.987994	9836469	0.000000
317667087	238631	12206	9774.138941	31578	3	0.950693	32036	6	0.992719	9831454	0.000000
317705763	235519	11942	9763.269953	31786	2	0.825712	31820	16	0.995584	9826558	0.000000
317696705	235656	12118	9745.460362	31848	19	0.834996	32034	11	0.997322	9821624	0.000000
317691013	237088	12116	9743.734939	32098	16	0.899933	31868	13	0.998376	9816739	0.000000
317680335	239029	12299	9749.940715	31852	6	0.939314	31756	13	0.999015	9811841	0.000000
317662954	244130	12498	9752.189560	31720	13	0.963197	32007	16	0.931850	9806822	0.000000
317660072	245537	12506	9760.232458	31634	10	0.977680	31910	14	0.958670	9801828	-1.#IND00
317644026	241693	12166	9768.132041	31708	8	0.986464	31699	16	0.974935	9796894	-1.#IND00
317643587	245459	12702	9769.848904	31722	14	0.991791	31805	19	0.984799	9791983	0.007915
317677412	241977	12378	9774.103280	31585	8	0.995022	32057	5	0.990782	9787223	0.003383
317694011	238442	12021	9764.705780	31714	15	0.996981	31681	5	0.994409	9782335	0.004915
317670571	239980	12269	9747.775600	31901	14	0.998169	32103	2	0.821002	9777235	0.006100
317667089	240528	12329	9751.344992	31839	16	0.998890	32016	27	0.880274	9772318	0.005313
317649096	242131	12529	9752.472402	31821	3	0.999327	31738	29	0.927392	9767473	0.003774
317689766	237960	12238	9756.581093	31836	3	0.999592	31651	13	0.955966	9762593	0.003901
317686837	237482	12266	9751.408512	31736	6	0.859935	31747	20	0.973296	9757583	0.009011
317693630	238979	12345	9749.021382	31685	9	0.915057	31717	22	0.983805	9752665	0.007024
317678413	238629	12152	9749.670963	31806	10	0.948486	31690	17	0.990178	9747856	0.007803
317660259	239148	12205	9752.042552	31909	12	0.968759	31923	12	0.994044	9742969	0.006925
317679214	236136	11808	9748.098426	31731	6	0.981054	31710	9	0.996388	9738010	0.007646
317687637	237262	11979	9749.257696	31789	8	0.988510	31796	19	0.997809	9733227	0.006972
317680278	239868	12439	9754.046836	31740	15	0.993032	31777	13	0.998671	9728232	0.006342
317681713	240218	12206	9752.257305	31936	25	0.995774	31977	12	0.936600	9723479	0.006193
317689755	246442	12704	9759.354905	32097	11	0.997437	31985	14	0.961551	9718583	0.005140
317654426	248205	12624	9774.414029	31738	22	0.998446	32050	8	0.976682	9713786	0.004808
317656512	249809	12943	9788.713685	31888	10	0.999057	31842	9	0.981334	9708826	0.004899
317622167	249522	12980	9794.272585	31802	13	0.999428	31578	14	0.982827	9704018	0.005060
317627919	246646	12599	9795.145068	31717	6	0.999653	31736	13	0.989585	9699158	0.006010
317639303	243850	12433	9790.787733	31783	11	0.999790	31839	9	0.993684	9694353	0.005821
317689425	238424	12142	9776.383889	31743	4	0.999873	31994	9	0.996170	9689460	0.010689
317708758	233119	11724	9754.943297	31957	0	0.939626	31982	14	0.997677	9684630	0.010881
317731812	231655	11932	9739.627294	31879	10	0.927221	31912	13	0.998591	9679735	0.010482
317698534	236306	12151	9733.301297	31615	7	0.955863	31727	4	0.999146	9674972	0.010122
317704134	236896	11932	9733.808001	31707	15	0.973233	31839	13	0.999482	9670048	0.009285
317677680	236311	12241	9742.361227	31856	7	0.983767	31981	13	0.999686	9665279	0.009516
317705856	234728	11988	9735.410731	31826	9	0.990155	31817	23	0.999809	9660380	0.009571
317717265	236430	12107	9738.352361	32041	9	0.994030	31926	16	0.999884	9655592	0.008669
317676739	240841	12297	9738.404683	31760	4	0.996379	31799	26	0.999930	9650752	0.008734
317681097	240947	12478	9755.366651	31861	3	0.997804	32077	24	0.999957	9645987	0.006393
317661332	243587	12516	9758.022835	31542	6	0.989481	31861	14	0.999974	9641195	0.008749
317639787	244781	12517	9768.766510	31680	11	0.993621	31754	16	0.999984	9636358	0.009328
317652892	244083	12375	9769.054967	31819	8	0.996131	31850	6	0.827521	9631477	0.008612
317644322	247957	12601	9770.673661	32057	4	0.997654	31487	24	0.895399	9626736	0.008355
317642883	249640	12671	9778.823339	31790	7	0.998577	31819	4	0.894189	9621827	0.007993
317636615	249020	12724	9786.999858	31915	8	0.988857	31931	11	0.923360	9617005	0.008744
317636023	249340	12820	9786.833688	31982	8	0.993242	31940	16	0.953522	9612166	0.008687
317643371	249683	12670	9790.450043	31735	1	0.983528	31515	10	0.971813	9607234	0.008471
317640519	246395	12647	9789.577747	31746	15	0.957755	31821	18	0.982906	9602342	0.008238
317632121	247230	12696	9785.291456	31845	12	0.974380	31936	7	0.989633	9597603	0.008721
317624454	245546	12561	9788.524132	31881	14	0.984463	31862	4	0.993713	9592853	0.007803
317630252	247224	12596	9779.986441	31845	26	0.990577	31574	13	0.943685	9588112	0.007576
317625124	253396	13111	9785.659631	31888	17	0.994286	31614	18	0.965848	9583206	0.007794
317616592	252969	12820	9794.711782	31691	24	0.996535	31669	14	0.979288	9578535	0.007727
317618783	249795	12731	9797.876562	31813	16	0.997898	31632	7	0.987439	9573655	0.007884
317619804	251420	12837	9798.212210	31919	19	0.998725	31770	13	0.992382	9569012	0.007914
317598218	256556	13328	9804.720533	31959	7	0.999227	31971	12	0.995380	9564292	0.007515
317597351	255951	12824	9808.835056	31913	11	0.977192	31913	10	0.997198	9559669	0.007012
317646359	254662	13181	9813.930545	31703	20	0.986168	31695	14	0.998301	9554794	0.008703
317616180	252043	12788	9809.370845	31836	6	0.991611	31932	15	0.998970	9550021	0.008200
317628245	248527	12765	9800.562626	31836	21	0.994913	32104	14	0.999375	9545373	0.008073
317640333	247636	12661	9797.125651	31741	6	0.996915	31811	14	0.999621	9540619	0.007922
317627071	250090	12725	9795.268218	31845	5	0.998129	32026	6	0.999770	9535962	0.007953
317631232	251689	12626	9800.235128	31947	20	0.968813	31747	14	0.999861	9531130	0.007750
317627119	251989	12727	9796.509709	31675	13	0.981086	31815	11	0.999915	9526503	0.007618
317603955	253012	13148	9800.194742	31909	6	0.988530	31674	4	0.999949	9521712	0.007538
317605902	255301	12965	9801.198080	31923	13	0.993044	31877	10	0.975940	9517027	0.007312
npatches	nstrain	runtime	dt	init_x	init_y	init_y_blood	init_z	init_S	beta0	beta1	beta2	beta3	mean_beta	B	d	delta	delta_blood	b[0]	mut	m	CTL	c	g	epsilon	k	het	lambda	rho	omega	x_max	patch.dyna	DELTA	A	VA
10000	1	100.000000	0.001000	21900	9499	5000000	0.001000	10000000	9.610646	10.844860	6.673411	11.742737	9	800000000	0.010000	1.000000	1.000000	80000	0.000050	0.004800	0	0.500000	0.000000	2.500000	11.000000	0.500000	0.000000	0.000000	0.000000	31872	0	10.000000	7.000000	1.000000
sus	inf	inf_blood	z	x[0]	y[0][0]	z[0]	x[1]	y[1][0]	z[1]	S[0]	synchrony
219000000	94990000	5000000	10.000000	21900	9499	0.001000	21900	9499	0.001000	10000000	0.000000
133600418	101799250	5378632	3941.516320	12260	10552	0.394152	11464	10737	0.394152	9994969	0.000000
231769886	21483286	1125098	6325.803353	22464	2336	0.632580	21275	2618	0.632580	9989956	0.000000
281358923	7356028	382376	7771.765723	27950	753	0.777177	26551	1021	0.777177	9984874	0.000000
301737269	3051588	158240	8648.676577	30546	221	0.864868	29565	364	0.864868	9979890	0.000000
310763584	1349433	70239	9180.483393	31075	107	0.918048	30928	147	0.918048	9974831	0.000000
314951028	625194	32523	9503.000201	31645	56	0.950300	31441	62	0.950300	9969887	0.000000
316903909	295685	15587	9692.621358	31596	20	0.969859	31726	15	0.969859	9964946	0.000000
317887343	143196	7454	9491.152429	31912	0	0.906739	31870	18	0.981721	9959970	0.000000
318295770	84145	4438	8214.670133	31870	3	0.773040	31890	6	0.944724	9955004	0.000000
318324001	104095	5189	7449.079571	31882	13	0.862359	31642	7	0.820052	9950078	0.000000
318042742	190660	9514	8026.122010	31657	20	0.916527	31871	44	0.822664	9945134	0.000000
317824580	216651	11031	8710.030226	31504	18	0.949377	31557	42	0.892454	9940194	0.000000
317961916	156056	8096	8989.985320	31855	4	0.955911	31800	11	0.934778	9935236	0.000000
318189003	98899	5044	8485.659139	31911	13	0.749796	31970	18	0.960446	9930324	0.000000
318330262	92560	4675	7653.304321	31835	2	0.646233	31912	2	0.976012	9925432	0.000000
318190224	149597	7668	7824.093667	31726	8	0.737270	32022	7	0.919319	9920527	0.000000
317957185	198264	10213	8486.815111	31782	13	0.840666	31687	10	0.951071	9915634	0.000000
317975437	158500	8127	8868.873865	31758	11	0.903371	31701	32	0.970327	9910790	0.000000
318187749	108945	5623	8571.609435	31734	15	0.880032	31903	15	0.982004	9905858	0.000000
318342018	90185	4517	7836.225321	31937	1	0.696061	32001	10	0.989087	9900794	0.000000
318283510	130109	6604	7734.512108	31745	13	0.812513	31936	5	0.850201	9895957	0.000000
318019161	188557	9435	8329.645382	31977	14	0.886298	31732	15	0.909154	9891046	0.000000
317953284	172541	8929	8797.301699	31978	4	0.931045	31810	8	0.944906	9886071	0.000000
318162556	115936	5918	8702.850088	32084	4	0.588810	31855	9	0.966588	9881168	0.000000
318321488	92241	4705	7991.447474	31697	32	0.750632	31881	11	0.979737	9876277	0.000000
318304443	114494	5634	7701.285524	31932	13	0.848769	31845	9	0.809521	9871312	0.000000
318081542	174572	8834	8178.366018	31951	15	0.864082	31798	8	0.884483	9866457	0.000000
317944066	182620	9180	8713.572894	31868	11	0.917572	31767	7	0.929944	9861449	0.000000
318064162	132512	6792	8810.023039	31725	10	0.950011	31800	10	0.957514	9856591	0.000000
318266728	94609	4759	8202.936357	31753	1	0.864487	31641	10	0.974234	9851652	0.000000
318310984	106857	5410	7668.569246	31783	20	0.616570	31934	12	0.984374	9846619	0.000000
318123018	174564	8915	8080.206479	31730	43	0.767467	31880	18	0.759527	9841699	0.000000
317908931	202636	10364	8685.605086	31808	12	0.858979	31909	35	0.854164	9836739	0.000000
318009303	148952	7692	8933.388038	31725	12	0.914477	31935	4	0.911557	9831832	0.000000
318205654	97523	4946	8420.395745	31873	4	0.945793	31702	20	0.739629	9826904	0.000000
318359757	93829	4789	7643.960148	31734	8	0.703262	31767	2	0.842097	9822042	0.000000
318228353	145796	7347	7824.882810	31750	14	0.820042	31767	15	0.850710	9817032	0.000000
317954315	202274	10203	8470.200935	31976	11	0.890863	31926	23	0.909462	9812064	0.000000
317965113	170102	8746	8898.472154	31834	3	0.933814	31972	6	0.945093	9807136	0.000000
318158241	112497	5670	8657.007117	31981	6	0.959861	31887	16	0.966701	9802269	-1.#IND00
318317492	90216	4579	7901.372396	31957	3	0.930894	31753	3	0.979806	9797464	-1.#IND00
318276658	122481	6140	7691.557555	31733	20	0.658354	31682	7	0.970791	9792614	0.036846
318058499	182832	9331	8246.978592	31721	13	0.792807	31756	6	0.982286	9787686	0.068017
317975232	176615	9139	8751.925753	31749	42	0.874347	31964	15	0.989257	9782769	0.107225
318105699	121959	6414	8758.055144	31897	14	0.923797	31951	1	0.964168	9777899	0.099511
318311171	89531	4667	7984.449155	31853	2	0.760037	31984	5	0.927391	9772912	0.136727
318302134	114331	5725	7604.411888	31791	5	0.812725	31778	40	0.703361	9767888	0.111068
318047305	194126	9913	8173.099856	31894	10	0.886426	31703	21	0.820102	9763013	0.168417
317819344	209671	10568	8786.378785	31896	9	0.931123	31921	20	0.890900	9758166	0.166845
318002154	143872	7433	8977.561151	31586	17	0.901763	31836	8	0.933836	9753216	0.155404
318236121	94870	4940	8312.819778	31682	16	0.940424	31749	2	0.668068	9748326	0.166533
318341718	98078	4997	7619.524264	31781	3	0.513552	31768	50	0.756686	9743473	0.161746
318174323	157406	7946	7913.258588	31927	14	0.689115	31655	24	0.852441	9738614	0.144606
317953005	193248	10017	8544.812755	32045	17	0.811462	31989	18	0.910512	9733606	0.149753
317995584	151971	7879	8857.761387	31830	11	0.885660	31672	11	0.828064	9728657	0.139902
318207703	101636	5185	8470.164515	31841	12	0.930658	31914	1	0.850093	9723846	0.143381
318317142	93658	4610	7683.968894	31889	1	0.777465	31717	3	0.857381	9718976	0.142535
318206287	146747	7323	7845.208577	31804	24	0.648533	31784	3	0.867629	9714058	0.136216
317958437	196315	10014	8473.533980	31560	31	0.786851	31517	20	0.919723	9709217	0.137139
317930597	167495	8595	8871.308312	31700	22	0.870735	31659	9	0.951316	9704414	0.133939
318174273	111009	5788	8644.296904	31379	3	0.839401	31754	9	0.826903	9699445	0.134805
318316664	92423	4752	7905.073461	31943	5	0.630065	31658	11	0.895024	9694670	0.132832
318258579	123268	6202	7758.931693	31623	22	0.775651	31791	4	0.858131	9689904	0.129670
318069335	178680	9094	8282.169219	31764	13	0.863943	31725	8	0.913963	9685086	0.124179
318001995	166213	8446	8736.027663	32041	4	0.917487	31832	24	0.947822	9680205	0.120444
318127298	117714	6081	8644.038764	31926	3	0.879348	31746	7	0.968357	9675322	0.122910
318309392	91640	4726	7970.743867	31897	0	0.636164	31748	7	0.980810	9670490	0.123918
318268048	121642	6153	7729.114673	31780	24	0.684408	31905	6	0.916258	9665670	0.119256
318048262	178123	9121	8250.440806	31732	34	0.808608	31892	6	0.949214	9660830	0.116921
317974668	177079	9030	8749.709176	31816	11	0.883929	31937	21	0.954222	9656117	0.114327
318097055	124332	6468	8756.867441	31574	10	0.929608	31758	15	0.972238	9651319	0.112555
318288467	93294	4682	8099.850931	31733	4	0.892883	31469	11	0.983163	9646413	0.116564
318298696	111228	5508	7673.856438	32053	11	0.935038	31729	1	0.759503	9641563	0.113954
318091914	169394	8594	8123.769274	31790	17	0.777385	31886	51	0.647895	9636682	0.112346
317956068	182924	9403	8676.270130	31911	13	0.864994	31744	108	0.786464	9631973	0.110959
318072740	137696	6953	8821.282027	31916	3	0.918125	31698	20	0.870500	9627219	0.108474
318258138	97042	5007	8263.804528	31932	8	0.833609	31918	7	0.763039	9622433	0.109904
318310634	100948	5144	7674.680924	31754	13	0.899091	31540	9	0.843281	9617654	0.110552
318164814	155156	7910	7967.191054	31664	17	0.938803	31832	9	0.904957	9612761	0.106961
317976548	192777	9976	8561.805227	31817	14	0.962887	31940	11	0.942361	9608081	0.108151
318004875	151839	7861	8864.879543	31984	12	0.977493	31955	9	0.965044	9603313	0.106507
318248309	98741	5070	8409.768590	31624	8	0.986350	31890	14	0.978801	9598500	0.106705
318318500	99148	4980	7696.615879	31850	9	0.710220	31978	24	0.804275	9593806	0.107886
318193727	149454	7526	7939.846513	31981	6	0.776945	31892	8	0.870840	9589081	0.105935
317983236	192516	9689	8531.422193	31691	29	0.864727	31814	28	0.921671	9584276	0.108179
317964499	159458	7947	8872.942166	32044	7	0.917963	31675	11	0.952497	9579431	0.105216
318187475	106655	5484	8567.088296	31935	4	0.950248	31820	5	0.663344	9574647	0.106481
318327352	92646	4683	7774.687839	31811	24	0.740668	32050	41	0.795833	9569915	0.107703
318269380	136072	6799	7771.397487	31751	7	0.842727	31738	8	0.876182	9565151	0.105079
317989175	194507	9742	8394.404320	31979	21	0.904621	31862	11	0.924910	9560374	0.112590
317912273	173125	8992	8845.992231	31605	28	0.942157	31839	20	0.954461	9555510	0.111475
318128127	117683	5939	8724.997168	31929	14	0.964921	31854	7	0.639708	9550699	0.111431
318301518	89478	4634	7944.050460	31757	4	0.729416	31876	40	0.766250	9545826	0.112959
318284393	114452	5855	7644.387964	31775	12	0.801711	31818	7	0.858241	9541111	0.111768
318095634	177338	8926	8157.280283	31814	17	0.879746	32019	24	0.871333	9536397	0.111129
317901317	190748	9778	8717.496317	32016	25	0.927072	31735	23	0.921969	9531631	0.112324
318041574	137426	6988	8859.165198	31965	6	0.955772	31739	5	0.952678	9526905	0.111117
318256979	94591	4776	8246.030997	32027	0	0.562515	31765	7	0.954440	9522208	0.112823
318319935	102973	5231	7661.096946	31804	20	0.534199	31854	6	0.716517	9517378	0.113102
npatches	nstrain	runtime	dt	init_x	init_y	init_y_blood	init_z	init_S	beta0	beta1	beta2	beta3	mean_beta	B	d	delta	delta_blood	b[0]	mut	m	CTL	c	g	epsilon	k	het	lambda	rho	omega	x_max	patch.dyna	DELTA	A	VA
10000	1	100.000000	0.001000	21900	9499	5000000	0.001000	10000000	7.607169	7.074660	11.739803	11.773196	9	800000000	0.010000	1.000000	1.000000	80000	0.000050	0.004800	0	0.500000	0.000000	2.500000	12.000000	0.500000	0.000000	0.000000	0.000000	31872	0	10.000000	7.000000	1.000000
sus	inf	inf_blood	z	x[0]	y[0][0]	z[0]	x[1]	y[1][0]	z[1]	S[0]	synchrony
219000000	94990000	5000000	10.000000	21900	9499	0.001000	21900	9499	0.001000	10000000	0.000000
140596912	89050709	4721201	3941.516320	15019	8568	0.394152	15811	8359	0.394152	9994929	0.000000
243943350	15841647	833223	6325.803353	25856	1220	0.632580	26128	1176	0.632580	9989837	0.000000
291636277	4420752	231823	7771.765723	30034	213	0.777177	30390	237	0.777177	9984875	0.000000
309085586	1375768	71639	8648.676577	31610	69	0.864868	31210	64	0.864868	9979985	0.000000
315525094	406811	21579	9180.355474	31675	33	0.918048	31849	15	0.918048	9974925	0.000000
317762284	112575	5926	9124.868870	31568	10	0.809939	31711	3	0.905842	9969940	0.000000
318397098	49834	2574	6681.372750	31945	4	0.713189	31983	2	0.351988	9964918	0.000000
318346256	134412	6780	6273.951053	31877	10	0.424478	31841	5	0.522825	9959849	0.000000
317496228	380359	19162	7653.155539	31840	22	0.650972	31899	28	0.710615	9954837	0.000000
317203320	316962	16592	8574.019543	31928	20	0.788330	31844	22	0.824501	9949800	0.000000
317893541	121633	6252	8849.151590	32051	8	0.871632	31748	7	0.810463	9944806	0.000000
318406667	53744	2755	6883.311753	32001	4	0.644194	31735	2	0.592184	9939801	0.000000
318360086	126134	6266	6356.496581	31790	3	0.599664	31883	13	0.686568	9934770	0.000000
317624507	338654	17178	7670.926069	31926	27	0.708447	31977	7	0.809918	9929677	0.000000
317333456	291713	15039	8580.860536	31934	18	0.823186	31752	13	0.883130	9924685	0.000000
317950755	117029	6206	8807.309212	31728	12	0.892771	31746	9	0.916305	9919778	0.000000
318383378	55358	2763	6888.219862	31923	8	0.503924	31646	2	0.518658	9914745	0.000000
318364543	127464	6219	6431.713920	32004	6	0.680813	32174	4	0.632820	9909830	0.000000
317671362	318991	16132	7711.974730	31961	8	0.806428	31954	19	0.675561	9904862	0.000000
317461125	262987	13803	8598.530298	31817	11	0.882607	31868	7	0.803242	9899752	0.000000
318058881	103671	5445	8654.974515	31842	3	0.824447	31890	10	0.880675	9894760	0.000000
318417419	55567	2838	6698.187782	31806	2	0.418476	31954	1	0.445409	9889921	0.000000
318298134	149682	7490	6570.507813	31690	9	0.609443	31818	15	0.521987	9884909	0.000000
317549922	346013	17420	7844.583907	31677	22	0.763145	31629	26	0.710107	9880022	0.000000
317444057	256342	13431	8678.602809	31926	4	0.856358	31919	7	0.824193	9874936	0.000000
318075269	98714	5160	8625.852168	31891	3	0.842450	31828	2	0.572577	9870063	0.000000
318448462	54830	2772	6586.308637	31783	3	0.605163	31837	4	0.491671	9865111	0.000000
318310524	157113	7826	6575.678217	31808	3	0.748925	31832	1	0.474352	9860190	0.000000
317518639	350429	17613	7862.048469	31803	16	0.847734	31840	18	0.670533	9855310	0.000000
317476504	244368	12493	8687.087654	31856	2	0.907658	31862	19	0.800193	9850326	0.000000
318122127	91181	4856	8532.684259	31978	1	0.771959	31621	4	0.878826	9845444	0.000000
318462178	57867	2921	6404.652308	31993	6	0.568802	31596	0	0.448717	9840564	0.000000
318248203	177201	8680	6708.997153	31751	14	0.738498	31822	1	0.464319	9835709	0.000000
317458497	361376	18458	7962.828603	31881	12	0.841411	31921	14	0.612944	9830778	0.000000
317477436	235462	12235	8748.554606	31798	8	0.903823	31707	8	0.765268	9825881	0.000000
318144412	85187	4437	8432.751991	32007	2	0.771142	31798	2	0.791526	9820993	0.000000
318473459	58553	2927	6388.747884	32027	2	0.369416	31726	4	0.644760	9816047	0.000000
318228146	184486	9076	6755.480618	31975	21	0.617579	31913	3	0.665449	9811245	0.000000
317403021	363625	18530	7996.823630	31812	20	0.768079	32058	13	0.780355	9806434	0.000000
317473477	234501	12174	8766.852531	32067	2	0.842379	31785	12	0.866795	9801544	-1.#IND00
318142779	86086	4465	8432.590318	31838	1	0.852944	31830	1	0.807005	9796759	0.668800
318458092	59406	3027	6431.153768	31961	4	0.652321	31945	3	0.288830	9791937	0.530700
318229197	175967	8782	6771.337624	31862	9	0.721098	31827	4	0.568707	9787048	0.401240
317473425	339580	17194	7999.342887	31870	13	0.820143	31900	21	0.738441	9782172	0.520284
317598145	212848	11103	8753.818696	31826	14	0.890925	32037	10	0.841376	9777300	0.476866
318179650	79309	4065	8253.138768	31826	6	0.933851	31923	2	0.622858	9772301	0.497069
318464911	62335	3201	6307.922861	31933	6	0.645300	31858	4	0.669652	9767472	0.489339
318151358	203672	10171	6888.782641	31742	22	0.769931	31754	5	0.799659	9762553	0.431296
317382618	361533	18660	8089.518113	32160	18	0.860474	31770	13	0.878502	9757683	0.453604
317571889	211375	10795	8806.767455	31739	7	0.915384	31636	9	0.926317	9752824	0.433561
318197348	80111	4177	8263.611510	31799	3	0.612200	31835	1	0.873318	9748067	0.445770
318475369	62821	3181	6337.219163	31890	3	0.521652	31824	4	0.796641	9743160	0.458821
318164349	195198	9770	6889.800797	31755	9	0.625494	31883	4	0.633499	9738254	0.432137
317431513	344604	17611	8083.124626	31835	15	0.772879	31866	16	0.777734	9733426	0.437838
317625540	201140	10393	8797.865799	31646	12	0.862261	31624	7	0.865206	9728608	0.420208
318211925	72430	3800	8104.982400	31628	2	0.709478	31709	0	0.690420	9723760	0.427863
318460239	66165	3226	6192.924370	31855	7	0.557566	31766	7	0.417360	9718873	0.436307
318094332	228305	11493	7005.887636	32218	6	0.731684	32034	22	0.646655	9714069	0.413875
317361559	360553	18480	8169.965245	31748	7	0.837279	31820	8	0.785712	9709086	0.417774
317607048	199947	10381	8848.752124	31860	5	0.901317	31892	5	0.870044	9704237	0.407780
318230760	72243	3790	8058.194937	31710	6	0.892786	32014	6	0.921188	9699442	0.416809
318446224	68546	3481	6217.379726	31956	0	0.535796	31787	1	0.771411	9694649	0.423474
318055335	229673	11500	7028.448817	31832	15	0.646914	31859	16	0.539615	9689836	0.401128
317330590	353204	18111	8183.638353	31832	20	0.785869	32099	8	0.720797	9685025	0.409303
317612302	191437	9994	8845.041573	31755	5	0.870140	31885	9	0.830676	9680243	0.403089
318234399	69712	3650	8010.207275	31842	3	0.670796	31833	1	0.755765	9675462	0.413816
318474988	67896	3409	6107.146878	32040	4	0.482320	31951	4	0.655257	9670612	0.417806
318013528	258873	12961	7039.744639	31887	21	0.606967	31923	6	0.702342	9665730	0.403535
317167237	389802	19982	8197.988812	31683	30	0.761643	31980	23	0.819484	9660908	0.412616
317553268	203292	10539	8871.220896	31720	28	0.855448	31919	7	0.890525	9656043	0.406026
318211267	71657	3809	8082.143140	31861	1	0.705784	31888	0	0.570160	9651039	0.414172
318448804	69912	3618	6238.962174	31666	19	0.624675	31949	12	0.400455	9646203	0.416220
318078724	223672	11245	7083.184348	31755	16	0.772382	31915	14	0.516062	9641423	0.407691
317432016	324527	16837	8212.186959	31651	11	0.861960	31826	15	0.706513	9636585	0.402732
317760972	170276	8839	8827.013442	31777	6	0.916285	31515	11	0.822014	9631770	0.399879
318269167	65265	3355	7722.751801	31970	4	0.738918	31770	1	0.642007	9626869	0.406460
318463964	78849	3910	6276.442240	31719	2	0.569804	31859	6	0.666848	9621949	0.406757
318033088	235315	11941	7233.535269	31875	7	0.616707	31775	5	0.712700	9617157	0.398396
317504511	299225	15498	8302.066122	31653	21	0.767550	31746	11	0.825766	9612392	0.398912
317874872	146972	7618	8807.497420	31706	16	0.859030	31699	3	0.894335	9607502	0.396122
318370445	60600	3147	7392.868805	31972	8	0.731007	31733	0	0.643910	9602841	0.402631
318415746	94996	4667	6293.371354	31754	0	0.450811	31848	9	0.607353	9598040	0.397887
317881254	276480	13645	7454.250000	31728	22	0.617497	31722	9	0.761878	9593144	0.387065
317451049	288738	14771	8442.767270	31932	28	0.768029	31987	10	0.855590	9588244	0.381472
317945289	124414	6606	8783.964163	31740	19	0.859320	31782	6	0.912422	9583406	0.380754
318368367	56320	2993	7015.344144	31898	1	0.457383	31826	3	0.938230	9578560	0.384720
318365321	113389	5655	6352.794891	31904	7	0.645480	31944	2	0.525169	9573824	0.383217
317762829	299861	15171	7613.336191	31963	5	0.785000	31900	5	0.712036	9569059	0.380696
317480463	260923	13199	8538.855697	31809	7	0.869612	31768	14	0.825363	9564346	0.378732
318030335	108004	5615	8653.462038	31953	18	0.756241	31961	10	0.894091	9559570	0.381040
318441993	54354	2751	6765.260659	31836	2	0.408197	31905	2	0.835919	9554788	0.385526
318360771	141286	6952	6436.950097	31710	22	0.510220	32061	16	0.605221	9550067	0.377361
317573206	350690	17763	7755.028100	31877	20	0.702970	32020	20	0.651892	9545264	0.378187
317386906	269955	13885	8629.490815	31955	17	0.819865	31996	18	0.788888	9540391	0.376654
318034682	104076	5364	8676.253020	31939	6	0.890756	31963	16	0.871970	9535706	0.378098
318448569	55948	2887	6642.962085	31897	4	0.561562	31875	3	0.629647	9531103	0.383551
318295529	150201	7280	6551.666190	31699	2	0.702243	31978	9	0.465760	9526338	0.379054
317534449	354296	18054	7837.124537	31865	13	0.819424	31986	15	0.676007	9521570	0.382275
317401862	264120	13587	8677.345798	31631	15	0.890489	31897	7	0.803513	9516743	0.380043
npatches	nstrain	runtime	dt	init_x	init_y	init_y_blood	init_z	init_S	beta0	beta1	beta2	beta3	mean_beta	B	d	delta	delta_blood	b[0]	mut	m	CTL	c	g	epsilon	k	het	lambda	rho	omega	x_max	patch.dyna	DELTA	A	VA
10000	1	100.000000	0.001000	21900	9499	5000000	0.001000	10000000	4.790180	12.721207	12.755566	12.208902	9	800000000	0.010000	1.000000	1.000000	80000	0.000050	0.004800	0	0.500000	0.000000	2.500000	13.000000	0.500000	0.000000	0.000000	0.000000	31872	0	10.000000	7.000000	1.000000
sus	inf	inf_blood	z	x[0]	y[0][0]	z[0]	x[1]	y[1][0]	z[1]	S[0]	synchrony
219000000	94990000	5000000	10.000000	21900	9499	0.001000	21900	9499	0.001000	10000000	0.000000
147715501	77766289	4140219	3941.516320	19973	6189	0.394152	11443	8871	0.394152	9995052	0.000000
254943183	11463970	606216	6325.803353	28775	550	0.632580	22042	1922	0.632580	9990245	0.000000
299722396	2473702	130086	7771.765723	31391	79	0.777177	28073	533	0.777177	9985224	0.000000
313695331	524021	27559	8648.676577	32005	17	0.864868	30598	99	0.864868	9980272	0.000000
317605986	88939	4677	8668.903576	31733	2	0.751247	31589	34	0.918048	9975245	0.000000
318456523	36598	1811	5390.124330	32024	1	0.441472	31829	25	0.950300	9970251	0.000000
318270280	191915	9384	5720.020664	31844	7	0.516948	31627	3	0.950833	9965299	0.000000
316969099	521203	26346	7387.674932	31741	17	0.707051	31741	45	0.970183	9960442	0.000000
317128796	275898	14466	8412.277114	31916	5	0.822340	31788	26	0.981917	9955444	0.000000
318171036	63463	3363	7923.111848	31765	1	0.662000	31851	0	0.770157	9950384	0.000000
318511413	50118	2497	5233.606478	31725	1	0.372389	31914	7	0.668444	9945521	0.000000
318050692	252668	12622	6289.985849	31959	11	0.483594	31739	18	0.798926	9940558	0.000000
317114270	402197	20375	7744.487980	31907	16	0.686823	31877	29	0.878058	9935510	0.000000
317696486	150015	7901	8533.045333	31915	3	0.810073	31691	40	0.926048	9930520	0.000000
318409399	42008	2075	6505.335609	32039	1	0.531645	31872	2	0.932192	9925579	0.000000
318436886	103564	5104	5464.463771	31907	6	0.631921	31868	32	0.671765	9920665	0.000000
317638637	355879	17894	7079.168706	31882	11	0.776777	31267	105	0.800940	9915680	0.000000
317342588	265950	13971	8221.825047	31870	7	0.864625	31342	31	0.879279	9910669	0.000000
318154659	72318	3793	7990.240661	31659	3	0.457009	31888	17	0.926788	9905734	0.000000
318508798	50127	2491	5455.222651	31941	9	0.295785	31888	1	0.946088	9900758	0.000000
318168900	209613	10389	6264.767224	31891	6	0.572925	31697	19	0.724102	9895816	0.000000
317386884	336767	17265	7712.980919	31976	13	0.740999	31471	80	0.832680	9890887	0.000000
317818093	139068	7252	8459.636515	31832	10	0.833722	31604	82	0.898528	9886066	0.000000
318414921	42632	2169	6398.353313	31881	2	0.436945	31669	25	0.938462	9881049	0.000000
318417283	110056	5455	5521.646327	31791	3	0.568686	31598	7	0.866346	9876019	0.000000
317592699	362479	18367	7146.574991	31904	13	0.672748	31537	21	0.918945	9871082	0.000000
317374926	255015	13342	8258.558320	31755	12	0.801536	31650	31	0.950844	9866178	0.000000
318192740	68230	3555	7899.163630	31707	0	0.723446	31889	2	0.877272	9861234	0.000000
318512384	51441	2532	5385.169755	32060	0	0.426066	31809	4	0.925571	9856336	0.000000
318116798	232298	11526	6332.949664	32041	4	0.421375	31872	37	0.618792	9851490	0.000000
317290368	361846	18851	7764.810420	31789	14	0.649090	31432	106	0.768815	9846782	0.000000
317804452	137657	7265	8493.841993	31785	6	0.787189	31522	106	0.859797	9841785	0.000000
318404910	40518	2091	6316.792983	31852	1	0.339831	31687	0	0.539837	9836905	0.000000
318407031	116760	5902	5489.439812	31880	13	0.574480	31850	77	0.555577	9832040	0.000000
317476673	398827	20371	7149.505375	31823	9	0.741942	31004	271	0.730478	9827069	0.000000
317261856	280649	14588	8265.561372	31864	11	0.843499	31029	116	0.836547	9822112	0.000000
318108533	73879	3922	8064.329492	31614	0	0.821778	31535	20	0.900873	9817303	0.000000
318514244	47813	2372	5387.812687	31790	1	0.214268	31864	2	0.939884	9812424	0.000000
318147995	222179	10812	6208.760280	31813	16	0.425246	31830	21	0.963542	9807532	0.000000
317198968	395465	20035	7688.836395	31691	11	0.651437	31750	32	0.977890	9802596	-1.#IND00
317649859	164012	8659	8520.718261	31732	3	0.788613	31556	40	0.986591	9797722	-1.#IND00
318380796	45329	2315	6780.097648	31602	1	0.387205	31884	3	0.991868	9792754	0.771757
318455264	88219	4365	5386.871741	31771	10	0.582645	31892	7	0.914637	9787878	0.649450
317709548	340813	16953	6950.126638	31969	8	0.746893	31721	30	0.948231	9782981	0.590168
317305635	294114	15094	8143.887054	31847	8	0.846502	31698	12	0.968605	9777954	0.540772
318089413	84074	4337	8209.235077	31770	1	0.622104	31725	7	0.980960	9773014	0.571211
318517025	44418	2176	5551.793969	31879	5	0.333819	31699	0	0.797946	9768202	0.614225
318237091	194613	9527	6052.654476	31910	8	0.594715	31759	27	0.610490	9763366	0.552923
317290964	391401	19965	7582.593275	31903	5	0.721116	31180	149	0.763780	9758425	0.536319
317614609	178044	9281	8478.636295	31808	6	0.732846	31583	84	0.856743	9753555	0.513038
318381179	47436	2468	6943.393180	31919	7	0.515285	31904	27	0.913121	9748750	0.533906
318470222	83560	4084	5371.820378	31823	0	0.389685	31703	6	0.772788	9743964	0.525864
317767726	325551	16352	6904.794045	31907	9	0.586341	31449	37	0.862206	9739065	0.504494
317306219	295206	15144	8116.209144	31912	12	0.749135	31802	26	0.916434	9734307	0.490609
318076091	83588	4467	8216.963037	32064	2	0.682928	32004	47	0.949321	9729603	0.497266
318494668	42837	2175	5526.445378	31816	2	0.260739	31926	9	0.620808	9724685	0.509093
318222812	196607	9675	6035.485700	31837	11	0.551671	31752	41	0.770037	9719782	0.480291
317275061	399532	20482	7577.025521	31919	5	0.728109	31676	30	0.860538	9714889	0.480815
317589558	187125	9728	8489.823132	32015	10	0.835110	31777	43	0.915423	9709983	0.471845
318349619	46381	2494	7071.750552	31940	1	0.483977	31716	5	0.948708	9705065	0.487693
318497652	79731	3861	5274.574474	31933	8	0.528843	31913	6	0.813535	9700176	0.489448
317752925	336835	16930	6832.214380	32137	10	0.694978	31783	8	0.886917	9695277	0.483244
317249323	311713	15881	8075.695780	31875	6	0.815018	31782	15	0.931420	9690251	0.474789
317996120	91453	4855	8300.602622	31730	2	0.828410	31870	10	0.958410	9685376	0.473438
318510776	41915	2062	5601.811915	31767	1	0.241850	31616	1	0.746719	9680495	0.486727
318257667	183744	9061	5967.940337	31879	10	0.427305	31882	16	0.715519	9675593	0.466875
317264968	401186	20272	7528.389105	31982	11	0.652687	31649	64	0.827475	9670751	0.468924
317543553	193190	10131	8461.982361	31907	9	0.789370	31668	18	0.895371	9665903	0.460267
318345301	49386	2526	7147.915214	31967	2	0.262144	31754	7	0.538249	9661045	0.469181
318530859	70783	3526	5262.528920	31981	1	0.370385	31980	2	0.392907	9656234	0.471212
317823188	313106	15747	6725.564756	31752	14	0.610913	31854	90	0.620038	9651419	0.456728
317210372	333152	17036	8010.234874	31644	11	0.764036	31021	164	0.769570	9646578	0.450979
317929706	105579	5534	8424.500691	31602	4	0.856899	31348	49	0.860255	9641672	0.451048
318492876	40094	2063	5840.717826	31800	5	0.445577	31654	4	0.495837	9636860	0.459809
318324773	151161	7504	5751.562278	31912	3	0.647365	31524	70	0.694248	9631998	0.452347
317356761	412401	20945	7372.293045	31948	14	0.731818	31608	85	0.814575	9627088	0.452875
317409455	232822	12201	8393.171789	31851	8	0.837360	31957	21	0.887548	9622267	0.448447
318240246	56490	2949	7588.923876	31647	3	0.493721	31679	8	0.931803	9617464	0.454744
318499051	61256	3125	5261.483873	31801	4	0.416719	31855	6	0.681861	9612685	0.458267
317961108	284400	14036	6578.830145	31837	13	0.634312	31687	21	0.807063	9607877	0.451084
317229594	341609	17780	7920.698514	31832	10	0.778227	31569	41	0.882992	9603180	0.451738
317896816	111882	5844	8446.486487	32074	4	0.720902	31642	7	0.929040	9598492	0.451757
318472021	41015	2094	5970.077414	31975	6	0.665589	31851	16	0.704958	9593647	0.457059
318351287	143950	7104	5719.649685	31770	5	0.425016	31930	9	0.821070	9588806	0.450982
317455555	380054	19379	7343.896855	31851	9	0.651298	31967	17	0.891487	9584163	0.448737
317499136	214232	11308	8365.147282	31575	9	0.788528	31722	10	0.934192	9579349	0.444084
318257172	57181	2974	7496.059450	31965	4	0.816525	31846	6	0.956012	9574596	0.449645
318504782	60131	3046	5264.381850	31739	3	0.567387	31976	9	0.428760	9569936	0.451655
317957383	276480	13872	6551.805110	31862	8	0.547004	31433	170	0.653569	9565179	0.443497
317245167	347257	17872	7902.805318	31913	9	0.725279	31176	137	0.789905	9560410	0.440561
317883362	118326	6119	8487.954926	31964	4	0.815795	31221	53	0.872587	9555551	0.441672
318475215	39379	1988	5990.642050	31884	1	0.365948	31784	0	0.708463	9550853	0.448027
318385565	131042	6548	5607.872249	31935	10	0.449835	31666	36	0.625881	9546196	0.445208
317440366	386795	19644	7255.657193	31885	11	0.666350	31670	63	0.773114	9541387	0.446493
317425458	232875	12012	8322.083254	31813	16	0.797656	31545	40	0.862404	9536654	0.442339
318232050	61760	3147	7699.214667	31804	2	0.606849	31685	8	0.916554	9531822	0.446020
318504019	57583	2903	5308.325692	31847	1	0.464351	31753	1	0.858190	9527150	0.448204
318024038	264547	13087	6495.150206	31956	14	0.494220	31788	77	0.562855	9522272	0.443242
317245947	355253	18474	7868.573786	32094	18	0.693267	30678	233	0.734891	9517459	0.440356
npatches	nstrain	runtime	dt	init_x	init_y	init_y_blood	init_z	init_S	beta0	beta1	beta2	beta3	mean_beta	B	d	delta	delta_blood	b[0]	mut	m	CTL	c	g	epsilon	k	het	lambda	rho	omega	x_max	patch.dyna	DELTA	A	VA
10000	1	100.000000	0.001000	21900	9499	5000000	0.001000	10000000	9.550337	6.302691	8.593650	4.632986	9	800000000	0.010000	1.000000	1.000000	80000	0.000050	0.004800	0	0.500000	0.000000	2.500000	14.000000	0.500000	0.000000	0.000000	0.000000	31872	0	10.000000	7.000000	1.000000
sus	inf	inf_blood	z	x[0]	y[0][0]	z[0]	x[1]	y[1][0]	z[1]	S[0]	synchrony
219000000	94990000	5000000	10.000000	21900	9499	0.001000	21900	9499	0.001000	10000000	0.000000
154086389	68114118	3641462	3941.516320	14353	6999	0.394152	18109	6117	0.394152	9995117	0.000000
263979731	8320490	441587	6325.803353	25911	820	0.632580	28592	413	0.632580	9990073	0.000000
305301272	1352942	71733	7771.765723	30480	147	0.777177	31315	67	0.777177	9985078	0.000000
316103483	176590	9467	8617.716268	31574	15	0.864868	31648	3	0.864868	9979930	0.000000
318319540	25612	1360	5739.716244	31692	1	0.372257	32138	0	0.309295	9974947	0.000000
318479649	103602	5001	4559.238508	31859	20	0.616485	31883	4	0.386968	9969987	0.000000
317242757	496219	25175	6598.395771	31561	25	0.767416	31880	14	0.628224	9964929	0.000000
316990738	306550	16116	7935.285609	31617	19	0.858948	31971	5	0.774534	9960016	0.000000
318184810	52579	2721	7476.320400	32003	13	0.859820	32045	3	0.507728	9954969	0.000000
318563137	45074	2190	4543.900315	31844	2	0.262746	31681	9	0.336014	9949911	0.000000
318016658	279051	13882	5963.223655	32068	27	0.515397	31972	5	0.597323	9944978	0.000000
317168710	349240	18209	7547.869349	31881	19	0.706110	31845	11	0.755794	9939976	0.000000
318003517	85296	4556	7976.059225	31751	11	0.821769	31814	2	0.850176	9934922	0.000000
318528805	35331	1757	4977.209563	31967	1	0.273308	31860	8	0.761710	9929960	0.000000
318262902	186286	9154	5510.630134	31976	21	0.412059	31935	1	0.623823	9925048	0.000000
317292070	369586	19012	7253.404471	31868	26	0.643440	31995	12	0.716077	9919961	0.000000
317789615	126559	6776	8156.014117	31867	22	0.783763	31849	10	0.827813	9915037	0.000000
318490067	33291	1663	5575.025046	31888	3	0.634540	31807	0	0.342524	9909992	0.000000
318408965	120152	5809	5070.854480	31910	8	0.778365	31728	7	0.333074	9905042	0.000000
317495190	367793	18766	6910.540604	31976	24	0.840302	31708	25	0.595539	9900076	0.000000
317612138	178082	9311	8073.137389	31806	10	0.903150	31864	6	0.754713	9895116	0.000000
318385604	37677	1889	6341.507849	31976	2	0.796832	31953	1	0.446534	9890159	0.000000
318511818	78631	3818	4767.136108	31915	1	0.356716	31885	4	0.430799	9885220	0.000000
317729001	334145	16753	6559.861154	31817	49	0.575358	31692	18	0.654805	9880202	0.000000
317448430	234662	12333	7895.806804	31776	8	0.742474	31860	4	0.790655	9875124	0.000000
318272148	49104	2506	7090.407950	31604	0	0.735324	31832	1	0.533112	9870140	0.000000
318559863	53417	2501	4688.735504	32010	7	0.494673	32020	3	0.553550	9865250	0.000000
317977142	277392	13924	6167.910823	31800	20	0.693542	31759	13	0.605161	9860429	0.000000
317418890	276420	14345	7664.730133	31789	23	0.814147	31810	17	0.760548	9855469	0.000000
318166255	62367	3241	7518.380378	31716	5	0.887289	31900	2	0.854783	9850636	0.000000
318549590	42936	2172	4724.073911	31797	2	0.451710	32005	4	0.343839	9845760	0.000000
318136845	238067	11689	5880.782908	31685	3	0.633280	31901	8	0.494881	9840847	0.000000
317341459	326405	17015	7490.233338	31792	19	0.764899	31721	14	0.693668	9835696	0.000000
317980771	89395	4555	7977.701011	31738	6	0.857422	31983	1	0.502727	9830724	0.000000
318496976	34771	1639	5092.485660	31608	6	0.493960	31781	0	0.309050	9825845	0.000000
318298910	173693	8648	5462.194431	31720	24	0.693110	31818	9	0.366449	9820950	0.000000
317347223	373037	18869	7216.104118	31812	24	0.813885	31897	29	0.615780	9816143	0.000000
317793492	132375	7104	8162.142048	31808	4	0.887130	32059	2	0.766988	9811213	0.000000
318442070	32912	1669	5685.877732	31968	3	0.589137	31722	0	0.244628	9806471	0.000000
318424650	119162	5860	5052.571502	31960	2	0.233480	31896	6	0.447229	9801527	-1.#IND00
317494019	374520	18967	6899.273647	31835	72	0.535141	31676	16	0.597881	9796703	-1.#IND00
317601473	177942	9233	8068.786627	31425	19	0.718084	32035	8	0.756133	9791771	0.589380
318371975	37051	1920	6369.901663	31847	1	0.535663	31692	1	0.691799	9786815	0.717363
318494089	78276	3820	4723.796720	31959	10	0.348916	31742	1	0.212766	9781944	0.663536
317702811	341918	17273	6533.793490	31854	46	0.605147	31909	12	0.519566	9777115	0.595708
317414230	243428	12610	7884.897860	32047	15	0.760539	31912	19	0.708639	9772214	0.548305
318272990	49763	2599	7145.514809	31556	4	0.715736	31724	3	0.689757	9767358	0.587617
318548526	51991	2500	4632.433173	31742	1	0.594115	31702	1	0.227485	9762429	0.590705
317972657	278398	13841	6127.749057	32050	56	0.431805	31907	15	0.406493	9757661	0.536802
317327557	296856	15410	7643.457778	31832	36	0.655415	31620	26	0.640065	9752775	0.512544
318115591	70092	3726	7739.211308	31868	1	0.507799	31958	2	0.781715	9747893	0.526008
318524227	39867	2011	4797.291934	31857	6	0.576642	31999	2	0.315132	9742931	0.541889
318167938	216601	10709	5782.061056	31819	8	0.743252	31940	6	0.497267	9738087	0.514705
317388693	317072	16313	7422.564044	31825	11	0.844294	31920	9	0.695115	9733183	0.504296
318006272	90793	4766	7986.667903	31680	7	0.905571	31653	2	0.721498	9728328	0.509482
318525421	35493	1836	5104.665408	31838	6	0.377035	31642	1	0.261318	9723497	0.522840
318288219	170559	8549	5485.833256	31899	11	0.622200	31693	19	0.493423	9718709	0.501884
317451516	336337	17141	7227.465024	31745	25	0.770881	31763	13	0.692784	9713894	0.493945
317889292	113910	5931	8071.689591	31921	6	0.861050	31827	11	0.770126	9709058	0.493598
318492700	33407	1751	5438.518447	32008	2	0.305394	31968	0	0.482755	9704242	0.506131
318387455	132996	6746	5205.162847	31763	28	0.393178	31948	5	0.372205	9699353	0.490140
317544422	335323	17181	7013.961998	31690	30	0.631990	31751	18	0.619271	9694448	0.487094
317798153	137345	7238	8051.216749	31759	8	0.776819	31897	4	0.668906	9689612	0.481483
318465812	33229	1692	5748.029730	31810	3	0.556146	31929	4	0.408146	9684842	0.493674
318442766	112871	5609	5028.711580	31561	20	0.535846	31719	7	0.436917	9680016	0.483362
317563469	352113	17806	6869.330393	31840	23	0.718512	31980	19	0.658516	9675165	0.480410
317653083	170653	8876	8039.041353	31854	12	0.829290	31788	1	0.650032	9670344	0.474271
318410879	36788	1855	6281.033008	32055	2	0.527282	31898	1	0.553227	9665594	0.484066
318510842	82853	4155	4773.007855	31909	7	0.622860	31642	9	0.483935	9660769	0.480960
317696519	342638	17199	6596.463059	31780	17	0.771282	31712	8	0.676830	9655946	0.476768
317478993	226118	12090	7918.065845	31891	8	0.861293	31827	4	0.804012	9651155	0.470750
318294096	46179	2468	6956.851500	31878	1	0.546830	31963	5	0.776656	9646267	0.478222
318519489	58364	2874	4683.436599	31750	0	0.292088	32042	2	0.401044	9641493	0.476678
317891324	300081	15060	6258.192808	31792	53	0.489921	31879	9	0.534049	9636661	0.466339
317377112	280915	14625	7722.842100	31724	21	0.690660	32064	8	0.717421	9631843	0.460320
318153434	62155	3219	7547.532905	31735	4	0.812399	31941	10	0.828629	9626998	0.464661
318520446	43743	2245	4782.841816	31851	6	0.785169	31790	3	0.510863	9622134	0.469892
318115964	227474	11257	5912.901020	31663	11	0.723365	31860	13	0.601515	9617335	0.461031
317441327	300200	15540	7502.188739	31898	28	0.832234	32055	11	0.758337	9612647	0.458241
318067604	79777	4135	7850.228431	31871	3	0.827070	32022	7	0.742809	9607906	0.460533
318511378	37468	1860	4961.108513	31834	0	0.304073	31938	4	0.691731	9603154	0.465726
318257721	190018	9310	5650.709262	31708	11	0.455999	31931	8	0.575540	9598347	0.457816
317417065	326058	16406	7334.475515	31949	23	0.670088	31899	8	0.742584	9593438	0.458915
317968674	102724	5391	8019.147041	31740	7	0.799923	31797	2	0.843889	9588604	0.460644
318533059	33274	1702	5237.772972	31788	0	0.356966	32023	1	0.622259	9583840	0.466111
318336337	150551	7305	5300.886184	31575	12	0.478068	31774	4	0.521915	9579121	0.460045
317433361	355496	18293	7101.669416	31798	19	0.683472	31763	14	0.646065	9574420	0.457183
317752989	142769	7515	8117.410532	31937	13	0.808040	31883	0	0.666582	9569624	0.454450
318442992	33017	1764	5791.338441	31945	2	0.799666	32044	0	0.512017	9564853	0.459733
318462884	106596	5346	4931.841057	31776	7	0.319986	32067	5	0.562574	9559916	0.456716
317585726	357218	18216	6800.816256	31725	32	0.587602	31810	13	0.734721	9555026	0.456569
317570940	189865	9913	8022.568554	31722	16	0.749899	31777	7	0.762380	9550286	0.453381
318360691	39651	2073	6536.003050	31914	2	0.848325	31887	2	0.659154	9545610	0.458022
318533860	73654	3544	4755.210400	31922	3	0.611570	31851	3	0.348113	9540728	0.457321
317798374	321512	16189	6502.637719	31740	4	0.697893	31819	4	0.604660	9535863	0.453892
317512738	230112	12065	7858.440147	31573	21	0.816786	31927	7	0.760244	9531061	0.448726
318289982	48315	2549	7086.541104	31668	1	0.664566	31925	3	0.615819	9526303	0.452542
318541488	56542	2681	4660.624448	31724	2	0.765935	31909	2	0.331689	9521414	0.453855
317938161	291659	14482	6216.531551	31997	4	0.824052	31849	6	0.472207	9516658	0.446259
npatches	nstrain	runtime	dt	init_x	init_y	init_y_blood	init_z	init_S	beta0	beta1	beta2	beta3	mean_beta	B	d	delta	delta_blood	b[0]	mut	m	CTL	c	g	epsilon	k	het	lambda	rho	omega	x_max	patch.dyna	DELTA	A	VA
10000	1	100.000000	0.001000	21900	9499	5000000	0.001000	10000000	7.592908	6.645408	10.848193	10.192743	9	800000000	0.010000	1.000000	1.000000	80000	0.000050	0.004800	0	0.500000	0.000000	2.500000	15.000000	0.500000	0.000000	0.000000	0.000000	31872	0	10.000000	7.000000	1.000000
sus	inf	inf_blood	z	x[0]	y[0][0]	z[0]	x[1]	y[1][0]	z[1]	S[0]	synchrony
219000000	94990000	5000000	10.000000	21900	9499	0.001000	21900	9499	0.001000	10000000	0.000000
161035508	59345151	3183008	3941.516320	17214	5516	0.394152	18491	5206	0.394152	9994927	0.000000
272526195	5787349	309030	6325.803353	28480	396	0.632580	28842	328	0.632580	9989886	0.000000
309626473	651385	35027	7771.765723	31326	33	0.777177	31468	16	0.777177	9985022	0.000000
317446716	47896	2698	7563.189251	31999	0	0.758541	31920	0	0.675733	9979953	0.000000
318525786	29806	1449	3780.780811	31690	0	0.360277	31969	0	0.210835	9975049	0.000000
318086044	263591	12988	5235.231116	31937	7	0.491772	31818	12	0.441957	9970037	0.000000
317050755	384566	19827	7106.255824	31756	15	0.691782	31726	12	0.661572	9965261	0.000000
317989036	71778	3848	7608.743846	31828	4	0.813080	32056	4	0.794759	9960297	0.000000
318573904	28213	1412	4268.270292	32130	0	0.318515	31734	7	0.461049	9955242	0.000000
318290020	182425	9002	5106.324230	31791	11	0.454788	31772	5	0.444797	9950288	0.000000
317466185	304703	15566	7004.250601	32217	3	0.669354	31703	12	0.663294	9945298	0.000000
318096351	69971	3651	7429.755410	32007	3	0.574111	31635	0	0.434488	9940285	0.000000
318545604	32035	1605	4366.516729	31732	2	0.262159	31960	5	0.375140	9935333	0.000000
318281947	181225	9030	5243.293936	31653	19	0.387068	31808	6	0.621050	9930417	0.000000
317644828	247463	12871	7072.384709	31749	21	0.628284	31802	7	0.770184	9925442	0.000000
318273123	52697	2814	6957.448805	31709	4	0.774571	31839	1	0.591763	9920510	0.000000
318559232	39663	1911	4212.475629	31847	3	0.489322	31890	1	0.428708	9915543	0.000000
318132713	218592	10996	5575.799301	31840	13	0.451915	31978	8	0.399538	9910538	0.000000
317650136	220087	11473	7276.473925	31639	17	0.667611	31753	19	0.635847	9905656	0.000000
318329259	42610	2239	6554.529039	31848	2	0.585485	31722	2	0.661651	9900737	0.000000
318561592	49728	2391	4212.754062	31949	0	0.198323	31691	3	0.520942	9895795	0.000000
318027800	249007	12638	5866.239385	32004	15	0.454152	31921	14	0.514495	9890821	0.000000
317748025	179978	9498	7430.327757	31780	27	0.668968	31901	10	0.660154	9885928	0.000000
318407020	33494	1726	6007.127859	31891	1	0.432600	31718	0	0.514983	9881013	0.000000
318544234	65390	3238	4248.437525	32070	9	0.466851	31690	5	0.299623	9875977	0.000000
317843795	290144	14768	6153.467507	31993	9	0.636962	31786	6	0.575253	9871071	0.000000
317758467	156424	8148	7582.107916	31943	16	0.741801	31949	7	0.742410	9866122	0.000000
318479725	29705	1610	5577.074220	31954	2	0.574806	32039	1	0.278640	9861179	0.000000
318534889	80272	3982	4366.578600	31836	6	0.297330	31976	1	0.207293	9856298	0.000000
317815662	289856	14923	6332.778500	31861	14	0.573862	31953	18	0.510464	9851310	0.000000
317883241	127229	6758	7608.953262	31890	4	0.741567	31820	5	0.703118	9846389	0.000000
318491767	28910	1501	5175.681322	31852	1	0.328952	32005	4	0.328770	9841463	0.000000
318449271	108010	5231	4684.664787	31676	17	0.495402	32022	2	0.496907	9836475	0.000000
317760649	272730	14215	6633.335245	31824	3	0.693984	31729	11	0.693304	9831520	0.000000
318046703	90720	4666	7510.838460	31669	2	0.764728	32030	4	0.748761	9826680	0.000000
318532126	29732	1521	4703.206520	31963	3	0.631558	31794	0	0.349612	9821729	0.000000
318369628	143280	7003	5005.025926	31706	1	0.380150	31780	8	0.403451	9816782	0.000000
317694464	259753	13254	6887.639144	31878	14	0.614378	31846	7	0.638220	9811887	0.000000
318165241	65501	3303	7216.975048	31994	1	0.587767	32069	1	0.717581	9806911	0.000000
318547021	33266	1685	4349.508380	31761	0	0.344716	31895	2	0.574542	9802108	-1.#IND00
318245254	189833	9662	5299.183976	31754	11	0.486632	31802	6	0.560044	9797170	-1.#IND00
317602054	251032	13061	7112.002488	31849	13	0.688665	31796	23	0.731621	9792383	0.530738
318246450	52969	2886	6992.008215	32089	3	0.760586	32021	1	0.487153	9787531	0.592377
318569969	39075	2009	4251.942152	31863	1	0.276021	31721	3	0.235214	9782802	0.610906
318155822	222632	10954	5574.850491	31812	13	0.418442	31803	12	0.377078	9777959	0.542064
317612169	228310	11904	7280.384118	31655	4	0.647311	31917	7	0.622226	9773106	0.487181
318319923	42333	2212	6636.028980	31865	5	0.663909	31768	1	0.665717	9768129	0.507729
318574058	47830	2352	4168.068894	31747	0	0.368510	31859	2	0.513715	9763228	0.516553
318014825	251988	12656	5817.548871	31649	14	0.524275	31953	20	0.617807	9758300	0.509417
317683928	195226	10218	7417.543882	31871	9	0.711494	31972	10	0.768217	9753455	0.477909
318354344	35839	1877	6154.221544	31914	0	0.681413	31745	1	0.664818	9748637	0.493314
318527981	62999	3051	4284.458202	31934	5	0.385024	31772	4	0.346561	9743675	0.484608
317935658	255080	12759	6102.740353	32031	14	0.627045	31688	8	0.483187	9738711	0.472743
317875938	142139	7471	7501.726269	31903	5	0.773819	31983	6	0.686576	9733865	0.456304
318470135	29913	1544	5451.558565	31942	3	0.468100	31648	0	0.596787	9728997	0.472496
318488509	90202	4456	4534.526852	31751	4	0.615021	31797	3	0.297098	9724183	0.460026
317787893	277435	13927	6477.610701	32026	4	0.597053	31965	12	0.573722	9719373	0.452239
317953761	109549	5782	7585.628147	31891	2	0.711097	31893	7	0.741482	9714505	0.447484
318502696	28616	1441	4928.854302	31947	9	0.359276	31709	0	0.353297	9709618	0.459551
318442116	119978	5971	4762.214122	31854	6	0.465703	31985	15	0.334273	9704805	0.447454
317692021	281531	14211	6707.520374	31857	6	0.675973	31848	14	0.596267	9699917	0.449345
318073943	85330	4537	7481.509818	31924	3	0.691135	31824	2	0.637793	9695105	0.446573
318542206	29138	1468	4600.928164	31944	0	0.492553	32006	0	0.520343	9690306	0.456382
318336706	154247	7594	5002.374767	31560	12	0.501413	31963	11	0.446929	9685374	0.443183
317600875	281351	14535	6912.880494	31927	11	0.697630	31754	20	0.664588	9680445	0.436714
318129046	69993	3608	7372.039070	31879	2	0.613909	31944	3	0.744818	9675513	0.438794
318555908	32418	1637	4343.759108	32035	6	0.608778	31894	0	0.272837	9670797	0.444434
318244371	183382	8956	5262.262848	31873	2	0.613066	31641	6	0.424756	9665895	0.435187
317602152	259071	13454	7087.838603	31760	3	0.753227	31788	11	0.651140	9661080	0.429719
318219011	57331	2948	7087.642061	31749	4	0.822497	31721	2	0.670428	9656178	0.433317
318574943	36447	1831	4247.436600	32030	0	0.448231	31834	1	0.247473	9651357	0.438862
318180960	210862	10802	5469.466636	31806	16	0.367916	31667	10	0.396778	9646600	0.422955
317575506	246605	12621	7220.111264	31923	21	0.616670	31883	13	0.634173	9641769	0.417681
318248601	49339	2637	6925.608530	31917	0	0.552616	31687	8	0.760616	9636892	0.423036
318553992	41167	1999	4170.009343	31966	2	0.345847	32161	5	0.359961	9632150	0.423535
318099141	244033	12110	5651.736130	31841	12	0.569340	31964	20	0.611845	9627389	0.418557
317612936	224175	11899	7333.408592	31788	2	0.738824	31604	16	0.764602	9622613	0.415068
318334374	41970	2169	6523.101968	31684	7	0.829617	31634	3	0.785822	9617704	0.418565
318571230	49673	2441	4245.624086	31907	0	0.732137	31815	1	0.620179	9612866	0.417249
318067081	235382	11707	5862.817312	31994	15	0.586944	31595	18	0.422914	9608024	0.417198
317731828	178444	9486	7414.090993	31655	12	0.749500	31859	9	0.650024	9603155	0.411482
318387963	35610	1794	6056.596132	32017	0	0.337129	31943	1	0.586444	9598383	0.417845
318586824	64228	3088	4348.342859	31974	5	0.463660	31984	2	0.290206	9593599	0.417197
317964120	253715	12899	6151.481317	31712	14	0.550050	31886	19	0.569542	9588816	0.415978
317857810	139424	7402	7517.766867	31921	5	0.727126	31986	11	0.738947	9583947	0.412965
318462683	30421	1522	5436.524741	31780	0	0.428273	32017	1	0.419325	9579219	0.420943
318498252	91154	4370	4567.512418	31704	1	0.302564	31922	5	0.351257	9574485	0.415746
317868857	259875	13347	6482.010372	31816	24	0.553217	32095	7	0.606566	9569776	0.414554
317985746	101888	5469	7508.175685	31821	7	0.729047	31922	3	0.677595	9565054	0.413622
318505928	29092	1433	4887.649442	31908	1	0.373418	31749	0	0.391008	9560148	0.418856
318397243	124280	6165	4808.411249	31940	5	0.401913	31862	6	0.502404	9555418	0.414512
317747325	262635	13512	6744.956509	31921	10	0.637287	31899	14	0.698230	9550478	0.411473
318104536	76469	4076	7373.328237	31933	1	0.681485	31886	3	0.811053	9545777	0.412271
318550985	32246	1701	4522.674857	31905	0	0.284585	31975	0	0.277629	9540962	0.416049
318309791	169514	8402	5204.640939	31989	18	0.366381	31740	19	0.369327	9536252	0.410936
317656981	251822	13087	7034.775076	31736	10	0.615739	31785	6	0.617525	9531373	0.408598
318188364	57634	3015	7084.838190	31869	3	0.539931	31778	2	0.583345	9526681	0.411008
318563096	38276	1834	4277.005800	31940	1	0.230145	32272	3	0.318234	9521891	0.412937
318181719	208425	10341	5517.666561	31626	6	0.452626	32055	10	0.459494	9517178	0.409311
npatches	nstrain	runtime	dt	init_x	init_y	init_y_blood	init_z	init_S	beta0	beta1	beta2	beta3	mean_beta	B	d	delta	delta_blood	b[0]	mut	m	CTL	c	g	epsilon	k	het	lambda	rho	omega	x_max	patch.dyna	DELTA	A	VA
10000	1	100.000000	0.001000	21900	9499	5000000	0.001000	10000000	13.455405	12.821037	7.510455	11.088406	9	800000000	0.010000	1.000000	1.000000	80000	0.000050	0.004800	0	0.500000	0.000000	2.500000	16.000000	0.500000	0.000000	0.000000	0.000000	31872	0	10.000000	7.000000	1.000000
sus	inf	inf_blood	z	x[0]	y[0][0]	z[0]	x[1]	y[1][0]	z[1]	S[0]	synchrony
219000000	94990000	5000000	10.000000	21900	9499	0.001000	21900	9499	0.001000	10000000	0.000000
167529510	51741197	2788736	3941.516320	12828	6249	0.394152	13171	6219	0.394152	9995097	0.000000
279516491	4006903	215669	6325.803353	24517	890	0.632580	25194	838	0.632580	9990101	0.000000
312450219	294016	15875	7771.147968	30209	70	0.777177	30647	77	0.777177	9985153	0.000000
318018455	17714	974	5334.278161	31541	11	0.864868	31768	1	0.755810	9980164	0.000000
318545045	61783	2972	3493.527168	31862	0	0.329770	31878	26	0.685860	9975292	0.000000
317668570	362114	18234	5789.003362	31393	106	0.517020	31854	50	0.809488	9970359	0.000000
317636248	158605	8431	7384.602086	31186	161	0.707094	31739	14	0.884463	9965370	0.000000
318482136	22450	1166	4954.365491	31411	21	0.822366	31703	0	0.425113	9960390	0.000000
318515151	83154	4205	4022.143344	31632	3	0.658364	31788	55	0.546349	9955470	0.000000
317845217	260911	13322	6158.333940	31821	23	0.780533	31410	32	0.724881	9950429	0.000000
318103089	77780	4044	7082.688993	31654	6	0.866903	31859	9	0.833153	9945467	0.000000
318567522	26942	1299	4187.064002	31843	0	0.346128	31932	0	0.460084	9940375	0.000000
318384309	138533	6811	4722.807867	31612	118	0.516807	31802	22	0.522980	9935390	0.000000
317881080	196406	10181	6668.640025	31318	109	0.706965	31709	16	0.710709	9930489	0.000000
318354039	38875	1961	6114.554021	31657	1	0.767663	31922	0	0.535616	9925653	0.000000
318587828	44335	2190	3947.312780	31711	43	0.702895	31559	96	0.492999	9920738	0.000000
318128229	201619	10201	5562.121880	31781	8	0.819819	31092	120	0.692527	9915763	0.000000
318028046	114006	5966	7023.925283	31695	7	0.849664	31589	23	0.813531	9910776	0.000000
318529291	26276	1297	4766.006730	31718	0	0.504817	31850	7	0.389386	9905793	0.000000
318495307	92468	4489	4351.217260	31827	81	0.469730	31902	21	0.629690	9900859	0.000000
317985327	204185	10441	6317.089012	31047	144	0.678415	31882	9	0.775424	9895946	0.000000
318285110	53174	2819	6574.118233	31525	31	0.804973	32027	19	0.775220	9891080	0.000000
318574593	34045	1757	4001.202000	31546	0	0.649603	31916	0	0.445853	9886084	0.000000
318273359	171029	8540	5164.151258	31548	42	0.594861	32055	41	0.474753	9881109	0.000000
317932793	151888	8051	6909.977261	31680	5	0.754301	31736	46	0.681461	9876202	0.000000
318431663	28697	1513	5357.027664	31895	0	0.593985	31706	3	0.806821	9871169	0.000000
318520578	70533	3464	4070.726567	31648	173	0.536265	32166	22	0.517535	9866303	0.000000
318030692	210878	10649	6031.947830	31165	81	0.718766	31907	24	0.707407	9861308	0.000000
318195735	72239	3944	6882.979292	31561	11	0.829444	31861	9	0.822555	9856432	0.000000
318538457	30672	1575	4216.618746	31605	0	0.265807	31798	4	0.759553	9851457	0.000000
318322793	146226	7188	4923.458005	31500	189	0.495794	31742	13	0.522937	9846560	0.000000
317952698	165442	8546	6741.060717	30243	233	0.694222	31637	19	0.710683	9841518	0.000000
318405538	32260	1709	5678.879347	31490	20	0.814559	31740	3	0.711583	9836576	0.000000
318550540	56199	2777	3986.178079	31904	0	0.458217	31768	20	0.602801	9831580	0.000000
318093337	208238	10509	5818.340714	31732	39	0.613727	31584	29	0.759117	9826705	0.000000
318124864	87023	4688	6968.633945	31329	46	0.765743	31923	1	0.822579	9821699	0.000000
318574028	25928	1255	4371.797404	31783	1	0.635204	32106	0	0.330277	9816702	0.000000
318419502	122857	6241	4626.813729	31804	56	0.427328	31981	43	0.450020	9811784	0.000000
317901935	199856	10046	6577.142692	31463	88	0.652700	31762	69	0.666462	9806887	0.000000
318339640	42145	2264	6259.578766	31714	11	0.789378	31502	31	0.797724	9801882	-1.#IND00
318580016	41648	2085	3943.354806	31897	8	0.872267	31776	23	0.600720	9796979	-1.#IND00
318169533	192055	9768	5473.500409	31799	8	0.672822	31695	10	0.757854	9792045	0.452468
318027717	121325	6421	7002.335487	31798	25	0.801581	31684	9	0.814488	9787252	0.353431
318498932	26444	1376	4828.539856	31893	0	0.440029	31960	4	0.721097	9782353	0.440642
318494123	93886	4586	4324.175082	31789	50	0.443579	31916	5	0.499083	9777425	0.363840
317924081	211267	11023	6324.268522	31316	156	0.662556	31649	20	0.696217	9772506	0.383483
318264866	52704	2726	6608.334535	31637	38	0.795355	31774	9	0.815769	9767599	0.388109
318603905	32936	1630	3939.569735	31860	4	0.541689	31640	1	0.311904	9762738	0.409725
318283904	174995	8737	5139.285693	31714	18	0.722055	31722	30	0.559083	9757880	0.414568
317917928	162020	8446	6917.973101	31759	19	0.831439	31550	54	0.732604	9752850	0.389978
318439257	29637	1561	5478.821177	31738	2	0.604760	31806	5	0.613829	9747894	0.412522
318559891	61066	2934	3969.986443	31841	23	0.714972	31656	1	0.280131	9743010	0.393528
317978266	231281	11626	5904.020767	31779	17	0.827143	31780	28	0.501710	9738134	0.413612
318065058	95144	5154	7119.908295	31799	1	0.870927	31468	92	0.697810	9733274	0.400621
318534592	25626	1300	4396.690629	31795	1	0.617361	31776	15	0.816735	9728361	0.413428
318414093	119567	5869	4572.356288	31632	62	0.520245	31915	3	0.874465	9723509	0.399313
317900735	204240	10557	6551.524246	31382	96	0.709050	31910	18	0.880627	9718697	0.401371
318308159	44565	2435	6316.189038	31534	13	0.823552	32123	5	0.744368	9713763	0.410230
318569636	40782	2025	3981.502904	31873	18	0.617378	31735	10	0.338348	9708974	0.412150
318201118	187248	9464	5415.381765	31907	8	0.767957	31731	48	0.598738	9704182	0.398468
318017838	127986	6820	6987.905137	32087	9	0.859276	31608	17	0.756653	9699368	0.388767
318489908	27384	1378	5018.766149	32058	4	0.908635	31796	1	0.681850	9694552	0.399298
318523316	79456	3878	4207.954942	31964	7	0.434255	31950	7	0.510889	9689785	0.383425
317975966	213299	11091	6177.447142	31720	58	0.656901	31578	27	0.703376	9684986	0.384069
318187827	63371	3360	6776.790590	31527	25	0.791926	31883	11	0.820111	9680224	0.386731
318562104	30559	1527	4074.741320	32003	6	0.873813	31732	0	0.554068	9675380	0.392914
318342912	153687	7656	4984.939588	31837	68	0.601921	31742	11	0.538687	9670533	0.383518
317942423	167415	8749	6801.873645	31724	28	0.758583	31737	42	0.720234	9665603	0.372387
318431372	33157	1737	5667.140052	31812	10	0.853591	31916	6	0.734529	9660786	0.379386
318560340	55667	2688	3979.845948	32003	9	0.485217	31708	3	0.839004	9655953	0.378827
318050620	212589	11023	5819.239094	31743	39	0.687807	32051	17	0.609600	9651050	0.383416
318086085	91095	4787	7002.343144	31634	34	0.810669	31840	13	0.677495	9646167	0.379034
318543064	26344	1252	4430.329646	31656	5	0.722314	31920	0	0.316496	9641227	0.384744
318438398	118914	5730	4618.077178	31967	1	0.329700	31778	58	0.451672	9636369	0.371692
317940441	185457	9655	6545.128168	31414	167	0.551376	31325	95	0.667464	9631568	0.367939
318376394	39869	2092	6100.972464	31074	119	0.727930	31749	21	0.798332	9626630	0.368264
318587368	43859	2211	3922.170815	31654	16	0.835002	31867	13	0.368327	9621917	0.366315
318149560	198833	10115	5519.521827	31793	10	0.658967	31473	95	0.616919	9617227	0.369019
318031260	116982	6230	7009.865147	31650	46	0.793179	31598	40	0.767679	9612456	0.364389
318504099	26611	1341	4839.069030	31706	0	0.667136	31813	4	0.859108	9607673	0.368523
318492141	93857	4622	4349.983350	31928	10	0.644493	31962	28	0.430380	9602782	0.362000
317946434	209790	10902	6330.914855	31836	36	0.784401	31450	156	0.654551	9598117	0.358676
318272058	55803	2968	6606.906002	31905	6	0.869249	31493	24	0.790501	9593349	0.359235
318544337	34693	1775	4032.372600	31868	6	0.783085	31646	0	0.463880	9588734	0.361116
318291995	166278	8278	5196.193264	31720	5	0.769319	31721	52	0.543904	9583952	0.353143
317986604	143310	7376	6882.651603	31946	21	0.860102	31366	48	0.723398	9579208	0.349175
318479377	28525	1514	5230.112722	31938	0	0.424374	31865	0	0.609545	9574387	0.355028
318542448	72248	3617	4157.278439	31560	49	0.455141	31649	3	0.263542	9569584	0.352494
318035826	206803	10477	6075.679297	31402	115	0.669568	31414	109	0.474560	9564723	0.350007
318200583	69120	3671	6835.480831	31821	38	0.799608	31427	64	0.681344	9560030	0.348801
318543964	29387	1455	4133.241183	31735	0	0.752957	31816	6	0.806750	9555284	0.351247
318308543	152225	7611	4882.361071	31673	11	0.685420	31810	10	0.286918	9550413	0.346993
317900170	179495	9377	6762.631211	31882	15	0.809221	31227	230	0.567548	9545516	0.344106
318381814	33356	1750	5808.349200	31769	7	0.611722	31367	51	0.737737	9540866	0.348539
318574569	51040	2555	3922.427389	32047	4	0.374908	31952	6	0.655291	9536170	0.348973
318100160	204219	10252	5694.420726	31794	27	0.620910	31651	26	0.790950	9531335	0.350153
318087862	98791	5111	6998.947330	31997	6	0.770099	31805	0	0.712336	9526537	0.346964
318523688	25839	1339	4511.160963	31866	4	0.471319	31842	7	0.532779	9521761	0.350881
318450682	110643	5370	4469.330014	31935	10	0.662308	31770	25	0.716651	9517136	0.342791
npatches	nstrain	runtime	dt	init_x	init_y	init_y_blood	init_z	init_S	beta0	beta1	beta2	beta3	mean_beta	B	d	delta	delta_blood	b[0]	mut	m	CTL	c	g	epsilon	k	het	lambda	rho	omega	x_max	patch.dyna	DELTA	A	VA
10000	1	100.000000	0.001000	21900	9499	5000000	0.001000	10000000	9.943045	8.126127	6.182037	10.701992	9	800000000	0.010000	1.000000	1.000000	80000	0.000050	0.004800	0	0.500000	0.000000	2.500000	17.000000	0.500000	0.000000	0.000000	0.000000	31872	0	10.000000	7.000000	1.000000
sus	inf	inf_blood	z	x[0]	y[0][0]	z[0]	x[1]	y[1][0]	z[1]	S[0]	synchrony
219000000	94990000	5000000	10.000000	21900	9499	0.001000	21900	9499	0.001000	10000000	0.000000
172520695	45560966	2464450	3941.516320	15933	4750	0.394152	17713	4349	0.394152	9994958	0.000000
284612602	2838799	153637	6325.803353	28273	325	0.632580	29006	174	0.632580	9990001	0.000000
314062579	138528	7705	7730.953732	31410	20	0.777177	31497	2	0.767617	9985046	0.000000
318259052	12348	622	3813.863872	32060	1	0.308697	31722	0	0.240690	9980086	0.000000
318463026	107973	5248	3719.836562	31815	12	0.366723	31804	7	0.270264	9975051	0.000000
317590784	307721	15858	6104.945448	31832	16	0.615946	31628	16	0.557448	9970061	0.000000
318128960	55839	3015	6756.410581	31886	1	0.706904	31943	4	0.731612	9965006	0.000000
318608389	23875	1205	3544.243365	31750	4	0.527863	31758	0	0.236015	9960093	0.000000
318308806	169987	8324	4677.430614	32029	14	0.612312	31959	2	0.436427	9955193	0.000000
317860875	164346	8646	6655.318273	31942	7	0.759355	31760	11	0.658218	9950060	0.000000
318460413	25476	1377	5118.657514	31926	6	0.493960	31757	5	0.408529	9944951	0.000000
318573901	60620	2972	3729.688127	31815	7	0.345110	31759	0	0.385229	9939970	0.000000
318061197	197863	10061	5746.488642	32017	16	0.602839	31745	13	0.568751	9934943	0.000000
318254656	57984	3065	6432.840998	31859	17	0.604745	31740	1	0.612756	9930023	0.000000
318610281	28453	1415	3772.559619	32239	1	0.468240	31682	4	0.432883	9925129	0.000000
318343324	149757	7429	4819.429892	31720	6	0.433910	31885	6	0.628544	9920182	0.000000
318053254	123674	6464	6582.544005	31737	9	0.656692	31974	7	0.756737	9915223	0.000000
318497467	24904	1305	4709.140736	31828	0	0.504396	31876	1	0.270582	9910237	0.000000
318515910	73436	3586	3992.746683	31855	4	0.296808	31907	2	0.225814	9905170	0.000000
318079798	173775	8970	5935.553482	31917	26	0.573546	31747	10	0.530491	9900145	0.000000
318340733	46555	2429	6074.039803	32003	9	0.600552	31528	1	0.591310	9895278	0.000000
318577921	36773	1800	3755.984317	31878	1	0.354139	31836	8	0.520511	9890372	0.000000
318255193	159170	7959	5167.514989	32076	19	0.509743	31721	2	0.413500	9885471	0.000000
318178368	89020	4606	6532.800622	31887	12	0.702682	31954	1	0.585117	9880644	0.000000
318560023	24161	1217	4223.967061	32197	2	0.618736	31828	0	0.418000	9875711	0.000000
318456975	105972	5397	4354.102118	31719	8	0.521169	31770	3	0.453229	9870783	0.000000
318090076	146767	7680	6282.733752	31529	20	0.706983	31903	12	0.649205	9865847	0.000000
318451479	29432	1584	5238.469925	32098	3	0.547005	31894	1	0.392975	9861068	0.000000
318555160	56515	2734	3843.343532	31621	2	0.607233	32129	1	0.458831	9856050	0.000000
318158192	167255	8387	5659.259234	31921	13	0.590222	31820	5	0.533528	9851019	0.000000
318285247	53619	2814	6195.842346	31767	12	0.519303	31757	3	0.572583	9846096	0.000000
318580940	32450	1630	3826.147480	31846	4	0.708479	31722	0	0.256805	9841118	0.000000
318330107	147769	7485	4974.969820	31884	7	0.507376	31899	15	0.343845	9836163	0.000000
318146605	100281	5138	6512.579279	31749	10	0.701246	31690	7	0.602072	9831211	0.000000
318545402	25442	1347	4400.598416	31821	3	0.375849	31946	0	0.298068	9826324	0.000000
318484070	93668	4788	4290.248426	32013	5	0.608322	31985	13	0.408589	9821571	0.000000
318111818	144181	7455	6165.159144	31793	6	0.726456	31700	10	0.641336	9816674	0.000000
318470895	31415	1609	5338.330873	31840	0	0.437200	32009	1	0.521962	9811709	0.000000
318552574	52750	2586	3817.311533	31933	12	0.366844	32045	7	0.325544	9806821	0.000000
318164448	173180	8681	5600.530766	32056	14	0.616020	31787	12	0.590973	9801994	-1.#IND00
318261210	58995	3155	6333.978137	32008	4	0.564214	32014	8	0.721777	9797050	-1.#IND00
318596526	29818	1506	3866.993730	32012	4	0.436990	31908	1	0.331882	9792124	0.546355
318336293	142149	7152	4847.031992	31881	7	0.658560	32077	7	0.441328	9787265	0.430716
318101859	112166	5732	6512.714821	31617	0	0.640997	32155	4	0.661191	9782303	0.366252
318534706	24769	1323	4579.708840	32012	9	0.549148	31849	0	0.332549	9777423	0.398952
318499471	84027	4047	4116.767880	32008	1	0.315191	31907	1	0.435640	9772564	0.339318
318074729	159911	8244	6052.485889	31698	7	0.558846	32074	12	0.647274	9767671	0.341974
318381162	36556	1932	5690.150586	31762	1	0.721562	31861	0	0.333563	9762737	0.357513
318574107	43047	2151	3738.572498	31848	18	0.522942	31880	1	0.361740	9757776	0.345249
318217299	163420	8242	5341.725376	31907	8	0.533208	31734	18	0.504832	9752857	0.331171
318232406	72771	3749	6427.094872	31815	9	0.659335	31455	9	0.696375	9747924	0.326275
318564912	27625	1400	4067.600742	31945	3	0.579002	31873	1	0.347236	9743026	0.343088
318394257	114927	5625	4615.746927	31945	12	0.565792	31766	5	0.374344	9738177	0.323219
318124238	122270	6403	6353.220032	31887	5	0.736673	31860	4	0.593036	9733324	0.304499
318508655	26638	1437	4880.143818	31852	7	0.583985	31806	5	0.433956	9728506	0.317230
318534303	68239	3299	3942.351036	31978	2	0.551836	31830	1	0.225332	9723699	0.303168
318077090	175389	9103	5861.819165	31574	4	0.728209	31873	19	0.421884	9718863	0.298723
318351918	46289	2489	6106.068352	31989	1	0.622675	31772	4	0.649399	9713856	0.302430
318583608	34525	1846	3741.371131	31833	17	0.341451	31771	1	0.215761	9709027	0.308372
318274262	158265	7969	5110.658002	31886	2	0.446463	31592	11	0.418213	9704182	0.304651
318168409	91148	4760	6539.999875	32067	19	0.664305	31963	9	0.647173	9699293	0.297913
318560898	24310	1217	4228.794864	31866	1	0.357133	31950	1	0.310691	9694461	0.310731
318460400	104241	5282	4324.278651	32073	3	0.484360	31930	15	0.312521	9689763	0.297913
318060750	153278	7845	6263.344373	31713	3	0.680739	31884	12	0.583075	9684895	0.294974
318454364	31371	1609	5380.265894	31875	3	0.391379	31930	3	0.512357	9680070	0.303395
318566422	53709	2609	3787.557897	31892	16	0.345141	31888	6	0.274928	9675285	0.298299
318171469	173174	8839	5605.954051	31863	15	0.602858	32003	4	0.543681	9670459	0.300009
318274311	59734	3198	6324.878700	31899	7	0.748661	31909	3	0.643421	9665663	0.300826
318579595	29759	1390	3919.163624	31957	0	0.351182	31889	3	0.580538	9660856	0.304184
318366848	135439	6873	4812.731360	31992	21	0.420777	31809	5	0.533140	9656046	0.297859
318164400	108553	5690	6453.030643	31759	9	0.648728	31789	12	0.489098	9651341	0.292702
318532851	25661	1345	4570.531030	31655	3	0.374788	31790	3	0.296898	9646431	0.299542
318488034	84011	4121	4143.560094	31815	7	0.451400	31912	14	0.409509	9641596	0.291454
318099127	162351	8342	6073.510614	31760	23	0.667299	32074	4	0.641894	9636831	0.291903
318391734	37476	2053	5707.063356	32006	0	0.746492	31955	0	0.386813	9631861	0.296041
318594798	43260	2133	3752.314174	31779	0	0.268523	31890	6	0.213983	9627104	0.297378
318198788	167818	8411	5390.690549	31741	22	0.499192	31978	14	0.358001	9622289	0.301146
318208231	70744	3721	6463.434649	31516	3	0.696283	31809	3	0.610657	9617451	0.298520
318571704	26925	1325	3935.585050	31544	0	0.332050	31743	3	0.277886	9612625	0.304135
318399925	127419	6311	4642.366899	31900	11	0.358670	31872	1	0.453711	9607832	0.299441
318092082	124425	6510	6428.563379	31716	10	0.611062	31769	2	0.599198	9602967	0.293289
318512857	25726	1358	4810.124348	31731	1	0.514461	31867	3	0.461109	9598154	0.299247
318524546	71334	3479	3968.565250	31772	14	0.413737	31638	8	0.334007	9593338	0.296391
318084701	173758	8893	5908.096787	31951	15	0.598020	31755	11	0.596105	9588482	0.302100
318368428	41151	2094	5940.364134	32105	0	0.489142	31963	3	0.755056	9583679	0.303700
318601642	37730	1837	3694.713391	31708	6	0.484510	31888	5	0.556735	9578877	0.307633
318229722	170638	8699	5205.253765	31875	13	0.687379	32005	8	0.555994	9574099	0.315148
318165032	87765	4792	6596.786793	31579	12	0.783237	32085	0	0.483777	9569259	0.312844
318557233	23887	1134	4134.093187	31976	0	0.366377	31815	0	0.216474	9564464	0.316731
318462373	108992	5381	4346.496187	31906	15	0.520693	31840	7	0.443233	9559622	0.311912
317998989	163043	8290	6313.427886	31809	2	0.709322	31870	11	0.624082	9554792	0.307179
318448379	30032	1563	5381.682147	31975	0	0.314711	31897	1	0.693744	9550043	0.309897
318566195	51263	2446	3748.627270	31692	6	0.473803	31706	0	0.537181	9545249	0.307473
318158779	177714	8948	5565.680595	31803	2	0.680885	31655	11	0.551589	9540452	0.312302
318263001	62528	3264	6417.421732	31846	3	0.659764	31930	1	0.661221	9535770	0.311657
318585823	27339	1359	3850.626552	31908	2	0.451491	31723	4	0.316094	9530985	0.313927
318362731	140299	6915	4727.550515	31937	2	0.410358	31793	13	0.548811	9526280	0.311936
318077563	119961	6477	6492.496855	31847	10	0.642409	31956	4	0.661696	9521499	0.307648
318515690	23893	1221	4662.612336	31687	3	0.718327	31807	0	0.314854	9516673	0.311162
npatches	nstrain	runtime	dt	init_x	init_y	init_y_blood	init_z	init_S	beta0	beta1	beta2	beta3	mean_beta	B	d	delta	delta_blood	b[0]	mut	m	CTL	c	g	epsilon	k	het	lambda	rho	omega	x_max	patch.dyna	DELTA	A	VA
10000	1	100.000000	0.001000	21900	9499	5000000	0.001000	10000000	11.497168	9.426264	10.160464	12.395405	9	800000000	0.010000	1.000000	1.000000	80000	0.000050	0.004800	0	0.500000	0.000000	2.500000	18.000000	0.500000	0.000000	0.000000	0.000000	31872	0	10.000000	7.000000	1.000000
sus	inf	inf_blood	z	x[0]	y[0][0]	z[0]	x[1]	y[1][0]	z[1]	S[0]	synchrony
219000000	94990000	5000000	10.000000	21900	9499	0.001000	21900	9499	0.001000	10000000	0.000000
179025161	39538435	2148429	3941.516320	15318	4608	0.394152	17077	4129	0.394152	9994930	0.000000
289907853	1857047	101279	6325.803353	27815	306	0.632580	28816	180	0.632580	9989859	0.000000
315364569	53036	2964	7221.046412	31436	7	0.777177	31615	8	0.777177	9984798	0.000000
318399451	12914	617	2946.965469	31653	2	0.285946	31814	0	0.349340	9979859	0.000000
318369970	152047	7493	3991.089615	31581	36	0.464835	31728	11	0.372910	9974922	0.000000
317760436	195337	10016	6279.221075	31820	57	0.675447	31705	5	0.619698	9969961	0.000000
318442024	22707	1189	5054.872377	31818	6	0.557694	31953	2	0.549078	9964880	0.000000
318606220	42648	2050	3257.198304	31996	15	0.401994	31721	5	0.390620	9959881	0.000000
318195528	174603	8931	5217.816195	31838	14	0.637336	31558	9	0.630439	9954753	0.000000
318289676	51376	2799	5998.138918	32070	10	0.633071	31950	1	0.648099	9949663	0.000000
318588520	25554	1285	3473.320304	31813	0	0.489054	31948	6	0.260762	9944691	0.000000
318385494	128086	6464	4539.396552	31883	26	0.350651	31690	10	0.551685	9939758	0.000000
318221213	84756	4477	6091.992211	32044	16	0.606199	31793	1	0.507751	9934765	0.000000
318560717	22497	1104	4000.509900	32014	0	0.449046	31971	1	0.395581	9929851	0.000000
318491352	86053	4265	4035.637977	31930	15	0.430486	31916	17	0.430194	9925025	0.000000
318187849	110270	5669	5819.006030	31581	14	0.654615	31724	1	0.641515	9920123	0.000000
318525543	25775	1324	4566.650851	31709	2	0.319592	31599	1	0.286870	9915153	0.000000
318538229	60429	2985	3745.063171	31857	10	0.587363	31716	2	0.483210	9910172	0.000000
318266118	125988	6517	5496.009166	32062	8	0.628519	31810	6	0.655188	9905120	0.000000
318458230	34052	1762	5143.557042	31706	1	0.515105	31925	2	0.741852	9900235	0.000000
318595073	41656	2055	3608.312564	31831	0	0.214670	31837	10	0.292455	9895103	0.000000
318301269	126902	6455	5093.063479	31824	44	0.508804	31974	2	0.570906	9890071	0.000000
318374520	47230	2421	5620.230120	31869	5	0.702112	31825	3	0.621505	9885115	0.000000
318581788	30981	1499	3610.448014	31642	2	0.311989	31818	2	0.285860	9880033	0.000000
318387900	116703	5826	4684.179581	31639	14	0.582752	31867	20	0.309241	9875074	0.000000
318313062	68244	3637	5856.046332	31856	2	0.746958	31663	6	0.455570	9870087	0.000000
318569530	25039	1272	3839.899717	31874	10	0.665308	31764	0	0.335088	9865236	0.000000
318469376	94586	4755	4228.757797	31597	10	0.483426	31787	3	0.452738	9860286	0.000000
318231176	96990	4979	5869.914184	32017	3	0.659933	31887	11	0.468670	9855284	0.000000
318539432	24977	1332	4323.459931	31929	4	0.620467	32129	0	0.271109	9850397	0.000000
318530236	69240	3384	3858.024854	32012	6	0.458054	31977	4	0.540107	9845421	0.000000
318242245	118056	6047	5615.972738	32005	9	0.671334	31938	7	0.683860	9840444	0.000000
318491572	29054	1589	4849.233405	31867	5	0.627117	31893	2	0.514442	9835562	0.000000
318584473	50210	2474	3669.478291	31994	5	0.399185	31808	3	0.208440	9830674	0.000000
318269184	123806	6353	5288.294679	31592	5	0.635633	31800	10	0.519955	9825799	0.000000
318432850	37426	1978	5325.489797	32084	6	0.779028	31698	4	0.390655	9820956	0.000000
318600407	36314	1860	3560.402175	32152	11	0.288285	31849	6	0.416877	9815970	0.000000
318323789	128589	6370	4932.270589	31499	15	0.568377	31699	3	0.521866	9811085	0.000000
318357935	56416	3037	5797.011945	31707	5	0.738240	32031	3	0.610880	9806126	0.000000
318584802	28121	1435	3710.876398	31739	10	0.333517	31762	1	0.289903	9801199	-1.#IND00
318401406	106825	5330	4482.026305	31712	36	0.499354	31991	5	0.544850	9796356	-1.#IND00
318271176	79994	4265	5884.711385	31819	13	0.696381	31769	2	0.512183	9791313	0.329229
318550378	24398	1205	4022.831186	31992	0	0.529954	31855	4	0.275314	9786418	0.346179
318508036	81555	4109	4040.970120	31751	22	0.453381	31705	7	0.225052	9781520	0.293736
318235076	109320	5829	5790.335201	31603	18	0.668500	31785	7	0.530029	9776729	0.263126
318523453	25845	1359	4537.307134	31888	0	0.279190	31842	1	0.332807	9771882	0.305781
318548475	62960	3168	3805.569857	31812	26	0.408231	32025	4	0.311322	9767185	0.268645
318256483	122144	6246	5544.737890	31818	8	0.641119	31722	4	0.578942	9762317	0.254137
318484655	30022	1642	5020.274331	31870	1	0.493796	31855	3	0.536054	9757359	0.275029
318574660	45397	2246	3566.772864	31888	8	0.474168	31958	0	0.285814	9752455	0.254507
318283353	139572	7020	5226.372265	31836	13	0.681107	32074	5	0.532718	9747564	0.254804
318380896	42766	2323	5604.971202	31663	1	0.804589	31898	4	0.586308	9742829	0.252942
318588482	33470	1704	3568.852191	31983	0	0.227670	32116	4	0.337752	9738097	0.252413
318370035	123748	6207	4827.526463	31607	32	0.354841	31790	19	0.463991	9733278	0.253726
318343479	62674	3271	5845.058740	31544	30	0.608740	31640	0	0.453819	9728452	0.247805
318614194	26844	1331	3810.583440	31808	0	0.249847	31676	1	0.348301	9723524	0.255799
318457036	98858	5025	4353.058504	31725	11	0.468735	32051	9	0.491022	9718589	0.242248
318272559	86610	4534	5868.427683	32002	0	0.662760	31918	4	0.691328	9713736	0.231531
318563428	24474	1229	4176.003325	32035	0	0.211685	31724	3	0.412192	9708827	0.232822
318512382	76104	3869	3987.843857	31842	54	0.350900	31752	10	0.356924	9703868	0.218853
318234521	111829	5688	5704.426958	31734	32	0.606350	31807	10	0.610003	9698951	0.217404
318507638	27852	1493	4726.794278	31771	0	0.749942	31756	1	0.621718	9694131	0.224016
318549727	54745	2687	3752.478210	31977	0	0.297483	31482	1	0.392337	9689206	0.215394
318276617	121618	6221	5381.538035	31446	12	0.525435	31798	9	0.531527	9684427	0.212804
318465520	35065	1868	5195.614305	31771	3	0.525339	31975	4	0.403087	9679691	0.214258
318592899	40881	2076	3606.999217	31913	0	0.554337	31872	1	0.423519	9674761	0.209839
318298328	126954	6512	5069.196725	31760	8	0.485864	31783	6	0.618055	9669839	0.213090
318393833	47925	2440	5632.715244	31829	14	0.688200	31980	3	0.768367	9665014	0.211876
318610541	30500	1509	3621.634150	32087	0	0.530571	31781	5	0.388848	9660277	0.214935
318407215	115929	5811	4657.827316	31642	18	0.656895	31811	6	0.466094	9655428	0.215929
318315666	70102	3626	5872.649533	31762	1	0.647479	32033	8	0.572701	9650631	0.212108
318559608	24231	1177	3870.401634	31893	6	0.494796	31691	8	0.426264	9645799	0.220367
318481224	96351	4944	4191.135630	31686	14	0.495526	31869	2	0.423700	9641071	0.219677
318222772	102492	5352	5895.431516	31786	10	0.694059	31784	2	0.534289	9636221	0.212283
318543704	23243	1221	4332.953163	31720	1	0.637930	31828	1	0.533771	9631249	0.217821
318533558	67086	3186	3776.974827	31925	51	0.480036	31833	22	0.374812	9626407	0.210893
318202142	127408	6658	5614.672973	31804	22	0.684665	31782	7	0.620852	9621580	0.221941
318491113	31332	1618	5040.523152	31825	25	0.517200	31832	0	0.343836	9616832	0.224451
318554329	48144	2283	3647.866141	31703	5	0.583451	32043	0	0.182990	9611989	0.221322
318289972	127254	6449	5254.936260	31721	7	0.564904	31835	19	0.444963	9607276	0.220447
318455325	40325	2137	5425.356608	31847	5	0.736134	32037	2	0.436410	9602470	0.221959
318602115	34580	1683	3577.442478	31713	0	0.246106	31855	1	0.273658	9597617	0.219130
318334096	125919	6478	4895.760133	31602	53	0.459764	31678	2	0.450841	9592789	0.214420
318330033	59206	3162	5815.145396	31787	21	0.672371	31869	2	0.666960	9588030	0.211130
318582634	26978	1367	3722.035562	31930	0	0.408624	31960	22	0.455168	9583216	0.214504
318423325	104747	5165	4428.102765	31664	10	0.412870	31747	9	0.669584	9578442	0.213343
318326479	78901	4189	5848.613360	31762	14	0.643932	32011	4	0.687355	9573797	0.210281
318577497	24839	1224	4041.993418	32046	0	0.305635	31721	2	0.546788	9568989	0.214745
318484377	85006	4277	4130.398920	31965	9	0.434967	31617	27	0.449447	9564216	0.210674
318257346	97317	5078	5753.300692	31986	5	0.657333	31865	9	0.552219	9559423	0.208406
318544374	25642	1271	4425.153849	31892	2	0.225444	31690	3	0.523340	9554595	0.213610
318544532	65645	3288	3842.632726	31741	18	0.530267	31953	0	0.481546	9549797	0.210103
318271543	116598	5912	5565.785892	31900	1	0.614633	31636	18	0.476186	9544983	0.209266
318491653	30624	1645	4889.069871	31999	6	0.405287	31749	3	0.650880	9540254	0.212036
318578542	50596	2490	3721.254293	31762	9	0.504346	31713	0	0.439639	9535536	0.209913
318287667	122973	6361	5281.673385	31663	19	0.578070	31844	12	0.374120	9530725	0.207971
318439870	38076	1938	5291.439987	31737	0	0.436819	31955	4	0.578281	9525985	0.209646
318577700	39821	1932	3692.120192	32039	0	0.394476	31881	0	0.214857	9521186	0.210253
318346691	117846	5968	4988.018118	32077	13	0.486715	31840	14	0.473168	9516483	0.207937
npatches	nstrain	runtime	dt	init_x	init_y	init_y_blood	init_z	init_S	beta0	beta1	beta2	beta3	mean_beta	B	d	delta	delta_blood	b[0]	mut	m	CTL	c	g	epsilon	k	het	lambda	rho	omega	x_max	patch.dyna	DELTA	A	VA
10000	1	100.000000	0.001000	21900	9499	5000000	0.001000	10000000	7.018680	10.182684	5.054988	8.103397	9	800000000	0.010000	1.000000	1.000000	80000	0.000050	0.004800	0	0.500000	0.000000	2.500000	19.000000	0.500000	0.000000	0.000000	0.000000	31872	0	10.000000	7.000000	1.000000
sus	inf	inf_blood	z	x[0]	y[0][0]	z[0]	x[1]	y[1][0]	z[1]	S[0]	synchrony
219000000	94990000	5000000	10.000000	21900	9499	0.001000	21900	9499	0.001000	10000000	0.000000
184482511	34494952	1886523	3941.516320	20126	3128	0.394152	17004	3685	0.394152	9995022	0.000000
293867988	1231574	67442	6325.803353	30308	71	0.632580	29274	84	0.632580	9989941	0.000000
316149729	23246	1321	6167.049983	31523	1	0.577172	31768	4	0.777177	9984918	0.000000
318459528	16893	831	2635.555821	31811	0	0.236295	31628	2	0.313636	9979967	0.000000
318329288	159599	7989	4193.182653	31998	0	0.306081	31768	6	0.583751	9974840	0.000000
318074784	103083	5420	6176.362991	31963	5	0.571772	31712	4	0.747564	9969929	0.000000
318559575	16303	842	3725.393623	31752	0	0.367800	31862	0	0.274645	9964917	0.000000
318525124	74138	3697	3588.817096	31748	5	0.292770	31747	9	0.445479	9959910	0.000000
318216694	115452	6081	5552.315790	31890	6	0.513571	31962	6	0.588872	9954974	0.000000
318525787	22527	1165	4369.962987	31899	0	0.240152	31943	0	0.565596	9950069	0.000000
318580283	46842	2339	3363.960934	31949	0	0.185372	31753	4	0.271734	9945140	0.000000
318283450	120104	6013	5090.360980	31795	13	0.447737	31590	4	0.547674	9940181	0.000000
318470526	32143	1712	4938.181274	31808	4	0.579840	31682	2	0.431221	9935205	0.000000
318601506	36574	1759	3352.470033	31906	1	0.328549	31711	0	0.221333	9930192	0.000000
318378918	114547	5813	4794.182368	31659	5	0.505496	31780	28	0.479338	9925179	0.000000
318447882	39643	2107	5170.791887	31484	0	0.362188	31999	1	0.482742	9920300	0.000000
318585748	31751	1560	3452.556336	32155	0	0.213038	31779	0	0.232015	9915479	0.000000
318428175	101526	5105	4557.972567	31960	8	0.436832	31822	10	0.456338	9910474	0.000000
318420479	47971	2549	5249.080952	31885	2	0.536547	31761	5	0.670293	9905519	0.000000
318582815	29476	1518	3582.416755	31890	0	0.311635	31904	0	0.496746	9900633	0.000000
318475993	89004	4550	4323.142032	32059	5	0.381766	31764	7	0.510109	9895759	0.000000
318395901	56880	3025	5290.792345	31854	1	0.460439	31605	1	0.485981	9890846	0.000000
318585696	27536	1381	3680.805924	31738	0	0.223753	31953	1	0.401451	9885963	0.000000
318489966	84636	4275	4226.535234	31837	2	0.418413	31735	1	0.391105	9881007	0.000000
318369209	59340	3201	5275.031950	31886	4	0.520475	31823	5	0.504732	9876065	0.000000
318569851	27894	1376	3741.625925	32061	3	0.204417	31787	1	0.630837	9871200	0.000000
318491754	80241	3910	4129.418438	32028	1	0.391687	31716	6	0.594552	9866199	0.000000
318382137	66582	3463	5323.786005	31833	4	0.424569	31993	6	0.729381	9861325	0.000000
318581622	25977	1284	3801.977166	31916	0	0.196724	31947	0	0.393964	9856412	0.000000
318511464	76203	3712	4053.082573	31841	4	0.453909	31800	12	0.393459	9851432	0.000000
318402236	70633	3743	5278.717068	31887	3	0.419200	31875	3	0.589179	9846354	0.000000
318557368	26996	1403	3956.346444	31694	1	0.350427	32060	0	0.364721	9841477	0.000000
318528665	66625	3337	3942.737073	31742	0	0.336599	31855	7	0.350138	9836658	0.000000
318384351	71107	3743	5132.983710	31793	5	0.384353	31674	8	0.605888	9831706	0.000000
318550159	29475	1592	4088.102289	32009	0	0.370556	31610	2	0.431481	9826842	0.000000
318514362	63721	3212	3923.271251	31885	6	0.275609	32040	1	0.324422	9821884	0.000000
318368668	76038	4055	5176.877164	31934	10	0.560690	31881	2	0.550917	9816876	0.000000
318570630	27225	1397	4093.285558	31990	0	0.298114	31835	0	0.247775	9812000	0.000000
318545118	63415	3060	3880.098531	32038	2	0.219323	31937	8	0.400864	9807098	0.000000
[truncated: 163 more rows]
