# Supplementary material for: Large Variations in HIV-1 Viral Load Explained by Shifting-Mosaic Metapopulation Dynamics
Source: PLoS Biol. 2016 Oct 5;14(10):e1002567. doi: 10.1371/journal.pbio.1002567 (PMC5051940; doi:10.1371/journal.pbio.1002567)
Supplement: S1 Data — Each file gives the output from the simulations indicated by the filename: low migration (ms1, db432); high migration (ms1, db1); very high migration (ms10, db1); number of patches (np); reservoir (storage); no reservoir (nostorage); CTL immigration model (CTLimmig); CTL proliferation model (CTLprolif); β¯ (beta1, beta2, …). Within each file, there are 21 simulations for (k = 0,1,..,20), and data is output each day. For measures of synchrony, the final entry should be used. See Methods and S1 Simulation Code for further details. (ZIP) [file pbio.1002567.s002.zip › S1_Data/ms1_np10000_nostorage_noPD_CTLimmig_db432_beta1.tsv]

npatches	nstrain	runtime	dt	init_x	init_y	init_y_blood	init_z	init_S	beta0	beta1	beta2	beta3	mean_beta	B	d	delta	delta_blood	b[0]	mut	m	CTL	c	g	epsilon	k	het	lambda	rho	omega	x_max	patch.dyna	DELTA	A	VA
10000	1	100.000000	0.001000	21900	9499	5000000	0.001000	10000000	1.180929	0.732977	1.262016	1.466377	1	800000000	0.010000	1.000000	432.000000	80000	0.000050	0.004800	0	0.500000	0.000000	2.500000	0.000000	0.500000	0.000000	0.000000	0.000000	31872	0	10.000000	7.000000	1.000000
sus	inf	inf_blood	z	x[0]	y[0][0]	z[0]	x[1]	y[1][0]	z[1]	S[0]	synchrony
219000000	94990000	5000000	10.000000	21900	9499	0.001000	21900	9499	0.001000	10000000	0.000000
303425069	8954629	46908	3941.516320	30101	1074	0.394152	30690	757	0.394152	9995031	0.000000
316570596	1006289	5091	6325.803353	31386	123	0.632580	31916	62	0.632580	9990029	0.000000
318426077	121482	694	7744.067032	31571	15	0.777177	31861	5	0.777177	9985081	0.000000
318689924	15143	63	5610.088325	31613	1	0.746053	31875	0	0.314483	9980089	0.000000
318726992	1890	15	2408.924912	31630	0	0.195383	31894	0	0.173993	9975073	0.000000
318712833	292	2	1752.248729	31896	0	0.168090	31704	0	0.167030	9970034	0.000000
318745946	40	0	1677.548056	31927	0	0.166737	31812	0	0.166685	9965093	0.000000
318711739	7	0	1668.029627	31895	0	0.166670	31975	0	0.166668	9960001	0.000000
318722129	0	0	1666.899569	31754	0	0.166667	31662	0	0.166667	9955027	0.000000
npatches	nstrain	runtime	dt	init_x	init_y	init_y_blood	init_z	init_S	beta0	beta1	beta2	beta3	mean_beta	B	d	delta	delta_blood	b[0]	mut	m	CTL	c	g	epsilon	k	het	lambda	rho	omega	x_max	patch.dyna	DELTA	A	VA
10000	1	100.000000	0.001000	21900	9499	5000000	0.001000	10000000	0.531578	1.428962	1.398139	1.349237	1	800000000	0.010000	1.000000	432.000000	80000	0.000050	0.004800	0	0.500000	0.000000	2.500000	1.000000	0.500000	0.000000	0.000000	0.000000	31872	0	10.000000	7.000000	1.000000
sus	inf	inf_blood	z	x[0]	y[0][0]	z[0]	x[1]	y[1][0]	z[1]	S[0]	synchrony
219000000	94990000	5000000	10.000000	21900	9499	0.001000	21900	9499	0.001000	10000000	0.000000
303939992	7253529	37864	3941.516320	30548	522	0.394152	30012	1039	0.394152	9994883	0.000000
316958930	487833	2622	6325.803353	31631	25	0.632580	31720	93	0.632580	9990015	0.000000
318543938	28901	142	6787.542646	31980	2	0.777177	31977	9	0.777177	9985048	0.000000
318730357	1824	5	2586.644141	32096	0	0.238235	32024	1	0.371390	9980139	0.000000
318732613	145	1	1741.876108	31947	0	0.170214	31895	0	0.176813	9975125	0.000000
318713517	14	0	1672.228491	31733	0	0.166842	32104	0	0.167170	9970141	0.000000
318709010	0	0	1666.993623	31925	0	0.166675	31763	0	0.166692	9965066	0.000000
npatches	nstrain	runtime	dt	init_x	init_y	init_y_blood	init_z	init_S	beta0	beta1	beta2	beta3	mean_beta	B	d	delta	delta_blood	b[0]	mut	m	CTL	c	g	epsilon	k	het	lambda	rho	omega	x_max	patch.dyna	DELTA	A	VA
10000	1	100.000000	0.001000	21900	9499	5000000	0.001000	10000000	0.942342	0.577806	0.886214	1.455647	1	800000000	0.010000	1.000000	432.000000	80000	0.000050	0.004800	0	0.500000	0.000000	2.500000	2.000000	0.500000	0.000000	0.000000	0.000000	31872	0	10.000000	7.000000	1.000000
sus	inf	inf_blood	z	x[0]	y[0][0]	z[0]	x[1]	y[1][0]	z[1]	S[0]	synchrony
219000000	94990000	5000000	10.000000	21900	9499	0.001000	21900	9499	0.001000	10000000	0.000000
304478751	5824217	30519	3941.516320	30516	517	0.394152	30578	404	0.394152	9995064	0.000000
317187257	229752	1189	6325.784721	31805	15	0.632580	31989	13	0.632580	9989973	0.000000
318594397	6987	40	4503.765245	31683	0	0.327880	31860	0	0.276389	9985016	0.000000
318703254	370	1	1902.627980	31942	0	0.174657	31912	0	0.172105	9979986	0.000000
318741606	25	0	1681.845866	31796	0	0.167063	32003	0	0.166936	9975037	0.000000
318725386	1	0	1667.683652	31705	0	0.166686	31758	0	0.166680	9970063	0.000000
318722022	0	0	1666.717072	31974	0	0.166668	31896	0	0.166667	9965047	0.000000
npatches	nstrain	runtime	dt	init_x	init_y	init_y_blood	init_z	init_S	beta0	beta1	beta2	beta3	mean_beta	B	d	delta	delta_blood	b[0]	mut	m	CTL	c	g	epsilon	k	het	lambda	rho	omega	x_max	patch.dyna	DELTA	A	VA
10000	1	100.000000	0.001000	21900	9499	5000000	0.001000	10000000	1.172201	0.546205	1.416195	0.935429	1	800000000	0.010000	1.000000	432.000000	80000	0.000050	0.004800	0	0.500000	0.000000	2.500000	3.000000	0.500000	0.000000	0.000000	0.000000	31872	0	10.000000	7.000000	1.000000
sus	inf	inf_blood	z	x[0]	y[0][0]	z[0]	x[1]	y[1][0]	z[1]	S[0]	synchrony
219000000	94990000	5000000	10.000000	21900	9499	0.001000	21900	9499	0.001000	10000000	0.000000
304943679	4696583	24446	3941.516320	30498	553	0.394152	30628	325	0.394152	9994966	0.000000
317351696	109297	609	6320.919638	31808	16	0.632580	31837	6	0.632580	9990074	0.000000
318579840	2030	9	3008.464356	31918	0	0.283042	31793	0	0.201655	9985019	0.000000
318690751	94	1	1750.349990	31869	0	0.172435	31839	0	0.168401	9980107	0.000000
318704226	10	0	1671.392001	31999	0	0.166953	31675	0	0.166753	9975222	0.000000
318751270	0	0	1666.984589	31906	0	0.166681	31773	0	0.166671	9970144	0.000000
npatches	nstrain	runtime	dt	init_x	init_y	init_y_blood	init_z	init_S	beta0	beta1	beta2	beta3	mean_beta	B	d	delta	delta_blood	b[0]	mut	m	CTL	c	g	epsilon	k	het	lambda	rho	omega	x_max	patch.dyna	DELTA	A	VA
10000	1	100.000000	0.001000	21900	9499	5000000	0.001000	10000000	0.800197	1.267968	1.203905	0.807248	1	800000000	0.010000	1.000000	432.000000	80000	0.000050	0.004800	0	0.500000	0.000000	2.500000	4.000000	0.500000	0.000000	0.000000	0.000000	31872	0	10.000000	7.000000	1.000000
sus	inf	inf_blood	z	x[0]	y[0][0]	z[0]	x[1]	y[1][0]	z[1]	S[0]	synchrony
219000000	94990000	5000000	10.000000	21900	9499	0.001000	21900	9499	0.001000	10000000	0.000000
305313610	3793826	19903	3941.516320	30669	320	0.394152	30290	469	0.394152	9994884	0.000000
317463722	52852	303	6232.451934	31765	4	0.632580	31829	2	0.632580	9989790	0.000000
318636144	672	5	2341.954763	31871	0	0.219088	31968	0	0.204084	9984829	0.000000
318695726	14	0	1704.508318	31700	0	0.169265	31888	0	0.168521	9979826	0.000000
318734140	1	0	1668.567286	31894	0	0.166795	31719	0	0.166759	9974841	0.000000
318713296	0	0	1666.760867	31791	0	0.166673	32062	0	0.166671	9969906	0.000000
npatches	nstrain	runtime	dt	init_x	init_y	init_y_blood	init_z	init_S	beta0	beta1	beta2	beta3	mean_beta	B	d	delta	delta_blood	b[0]	mut	m	CTL	c	g	epsilon	k	het	lambda	rho	omega	x_max	patch.dyna	DELTA	A	VA
10000	1	100.000000	0.001000	21900	9499	5000000	0.001000	10000000	0.800651	0.802687	1.300266	1.452757	1	800000000	0.010000	1.000000	432.000000	80000	0.000050	0.004800	0	0.500000	0.000000	2.500000	5.000000	0.500000	0.000000	0.000000	0.000000	31872	0	10.000000	7.000000	1.000000
sus	inf	inf_blood	z	x[0]	y[0][0]	z[0]	x[1]	y[1][0]	z[1]	S[0]	synchrony
219000000	94990000	5000000	10.000000	21900	9499	0.001000	21900	9499	0.001000	10000000	0.000000
305610639	3080264	15855	3941.516320	30619	260	0.394152	30542	274	0.394152	9995071	0.000000
317555470	25607	127	5864.876661	31704	1	0.626288	32016	0	0.376203	9990057	0.000000
318632550	319	0	2051.291781	31800	0	0.189447	32034	0	0.177052	9984992	0.000000
318727885	9	0	1687.123287	31720	0	0.167796	31969	0	0.167181	9980092	0.000000
318728913	0	0	1667.687982	31895	0	0.166723	32104	0	0.166692	9974990	0.000000
npatches	nstrain	runtime	dt	init_x	init_y	init_y_blood	init_z	init_S	beta0	beta1	beta2	beta3	mean_beta	B	d	delta	delta_blood	b[0]	mut	m	CTL	c	g	epsilon	k	het	lambda	rho	omega	x_max	patch.dyna	DELTA	A	VA
10000	1	100.000000	0.001000	21900	9499	5000000	0.001000	10000000	1.184104	1.101957	0.576131	0.628882	1	800000000	0.010000	1.000000	432.000000	80000	0.000050	0.004800	0	0.500000	0.000000	2.500000	6.000000	0.500000	0.000000	0.000000	0.000000	31872	0	10.000000	7.000000	1.000000
sus	inf	inf_blood	z	x[0]	y[0][0]	z[0]	x[1]	y[1][0]	z[1]	S[0]	synchrony
219000000	94990000	5000000	10.000000	21900	9499	0.001000	21900	9499	0.001000	10000000	0.000000
305913807	2480479	13080	3941.516320	30421	264	0.394152	30312	286	0.394152	9994949	0.000000
317627900	12370	61	5147.412134	31616	1	0.574627	31633	1	0.469377	9990000	0.000000
318614215	147	1	1905.011349	31845	0	0.186886	31705	0	0.202393	9985024	0.000000
318705003	3	0	1679.087509	32219	0	0.167669	31811	0	0.168437	9980040	0.000000
318733330	0	0	1667.288438	31704	0	0.166716	31729	0	0.166754	9975044	0.000000
npatches	nstrain	runtime	dt	init_x	init_y	init_y_blood	init_z	init_S	beta0	beta1	beta2	beta3	mean_beta	B	d	delta	delta_blood	b[0]	mut	m	CTL	c	g	epsilon	k	het	lambda	rho	omega	x_max	patch.dyna	DELTA	A	VA
10000	1	100.000000	0.001000	21900	9499	5000000	0.001000	10000000	1.437169	1.261035	1.193527	1.421918	1	800000000	0.010000	1.000000	432.000000	80000	0.000050	0.004800	0	0.500000	0.000000	2.500000	7.000000	0.500000	0.000000	0.000000	0.000000	31872	0	10.000000	7.000000	1.000000
sus	inf	inf_blood	z	x[0]	y[0][0]	z[0]	x[1]	y[1][0]	z[1]	S[0]	synchrony
219000000	94990000	5000000	10.000000	21900	9499	0.001000	21900	9499	0.001000	10000000	0.000000
306179708	2012109	10670	3941.516320	30359	272	0.394152	30385	220	0.394152	9995017	0.000000
317668985	6280	26	4406.824469	31800	0	0.383651	31927	0	0.344364	9989982	0.000000
318641879	82	1	1829.623835	31677	0	0.177421	31722	0	0.175474	9984958	0.000000
318729989	4	0	1675.200587	31819	0	0.167200	31894	0	0.167103	9979993	0.000000
318740910	0	0	1667.122287	32142	0	0.166693	31990	0	0.166688	9975103	0.000000
npatches	nstrain	runtime	dt	init_x	init_y	init_y_blood	init_z	init_S	beta0	beta1	beta2	beta3	mean_beta	B	d	delta	delta_blood	b[0]	mut	m	CTL	c	g	epsilon	k	het	lambda	rho	omega	x_max	patch.dyna	DELTA	A	VA
10000	1	100.000000	0.001000	21900	9499	5000000	0.001000	10000000	0.719711	0.550239	1.082646	0.661608	1	800000000	0.010000	1.000000	432.000000	80000	0.000050	0.004800	0	0.500000	0.000000	2.500000	8.000000	0.500000	0.000000	0.000000	0.000000	31872	0	10.000000	7.000000	1.000000
sus	inf	inf_blood	z	x[0]	y[0][0]	z[0]	x[1]	y[1][0]	z[1]	S[0]	synchrony
219000000	94990000	5000000	10.000000	21900	9499	0.001000	21900	9499	0.001000	10000000	0.000000
306440023	1613293	8554	3941.516320	30783	135	0.394152	30777	106	0.394152	9995010	0.000000
317710997	3157	17	3753.839187	31950	2	0.312787	31899	0	0.323168	9989990	0.000000
318652882	24	0	1779.686164	31715	0	0.176999	31849	0	0.174423	9984986	0.000000
318750125	0	0	1672.300989	31859	0	0.167179	31871	0	0.167051	9980045	0.000000
npatches	nstrain	runtime	dt	init_x	init_y	init_y_blood	init_z	init_S	beta0	beta1	beta2	beta3	mean_beta	B	d	delta	delta_blood	b[0]	mut	m	CTL	c	g	epsilon	k	het	lambda	rho	omega	x_max	patch.dyna	DELTA	A	VA
10000	1	100.000000	0.001000	21900	9499	5000000	0.001000	10000000	0.536817	1.470117	0.752560	1.021428	1	800000000	0.010000	1.000000	432.000000	80000	0.000050	0.004800	0	0.500000	0.000000	2.500000	9.000000	0.500000	0.000000	0.000000	0.000000	31872	0	10.000000	7.000000	1.000000
sus	inf	inf_blood	z	x[0]	y[0][0]	z[0]	x[1]	y[1][0]	z[1]	S[0]	synchrony
219000000	94990000	5000000	10.000000	21900	9499	0.001000	21900	9499	0.001000	10000000	0.000000
306643005	1305906	6951	3941.516320	31086	98	0.394152	30392	188	0.394152	9994996	0.000000
317724820	1728	9	3272.158812	31850	0	0.252619	31799	1	0.421314	9989904	0.000000
318646044	19	0	1750.733573	31810	0	0.170927	32070	0	0.179288	9984940	0.000000
318713098	0	0	1670.866632	31942	0	0.166878	32073	0	0.167292	9979889	0.000000
npatches	nstrain	runtime	dt	init_x	init_y	init_y_blood	init_z	init_S	beta0	beta1	beta2	beta3	mean_beta	B	d	delta	delta_blood	b[0]	mut	m	CTL	c	g	epsilon	k	het	lambda	rho	omega	x_max	patch.dyna	DELTA	A	VA
10000	1	100.000000	0.001000	21900	9499	5000000	0.001000	10000000	0.637415	1.302013	1.206713	1.438835	1	800000000	0.010000	1.000000	432.000000	80000	0.000050	0.004800	0	0.500000	0.000000	2.500000	10.000000	0.500000	0.000000	0.000000	0.000000	31872	0	10.000000	7.000000	1.000000
sus	inf	inf_blood	z	x[0]	y[0][0]	z[0]	x[1]	y[1][0]	z[1]	S[0]	synchrony
219000000	94990000	5000000	10.000000	21900	9499	0.001000	21900	9499	0.001000	10000000	0.000000
306825028	1053826	5531	3941.516320	30758	80	0.394152	30595	116	0.394152	9994980	0.000000
317755486	1008	8	2917.032290	31841	0	0.350723	31559	0	0.289541	9990070	0.000000
318652427	13	0	1730.614178	31947	0	0.175789	32073	0	0.172757	9985183	0.000000
318728629	0	0	1669.865159	31882	0	0.167119	31919	0	0.166969	9980394	0.000000
npatches	nstrain	runtime	dt	init_x	init_y	init_y_blood	init_z	init_S	beta0	beta1	beta2	beta3	mean_beta	B	d	delta	delta_blood	b[0]	mut	m	CTL	c	g	epsilon	k	het	lambda	rho	omega	x_max	patch.dyna	DELTA	A	VA
10000	1	100.000000	0.001000	21900	9499	5000000	0.001000	10000000	1.489661	0.538378	0.634677	0.830041	1	800000000	0.010000	1.000000	432.000000	80000	0.000050	0.004800	0	0.500000	0.000000	2.500000	11.000000	0.500000	0.000000	0.000000	0.000000	31872	0	10.000000	7.000000	1.000000
sus	inf	inf_blood	z	x[0]	y[0][0]	z[0]	x[1]	y[1][0]	z[1]	S[0]	synchrony
219000000	94990000	5000000	10.000000	21900	9499	0.001000	21900	9499	0.001000	10000000	0.000000
306980662	853732	4433	3941.516320	30530	124	0.394152	30919	69	0.394152	9995026	0.000000
317739085	627	4	2679.365253	32007	0	0.272340	31808	0	0.241326	9990019	0.000000
318638689	3	0	1718.022681	32047	0	0.171904	31736	0	0.170367	9985110	0.000000
318708067	0	0	1669.212918	31782	0	0.166926	31966	0	0.166850	9980076	0.000000
npatches	nstrain	runtime	dt	init_x	init_y	init_y_blood	init_z	init_S	beta0	beta1	beta2	beta3	mean_beta	B	d	delta	delta_blood	b[0]	mut	m	CTL	c	g	epsilon	k	het	lambda	rho	omega	x_max	patch.dyna	DELTA	A	VA
10000	1	100.000000	0.001000	21900	9499	5000000	0.001000	10000000	1.306260	1.101795	0.881618	0.756446	1	800000000	0.010000	1.000000	432.000000	80000	0.000050	0.004800	0	0.500000	0.000000	2.500000	12.000000	0.500000	0.000000	0.000000	0.000000	31872	0	10.000000	7.000000	1.000000
sus	inf	inf_blood	z	x[0]	y[0][0]	z[0]	x[1]	y[1][0]	z[1]	S[0]	synchrony
219000000	94990000	5000000	10.000000	21900	9499	0.001000	21900	9499	0.001000	10000000	0.000000
307190656	684046	3530	3941.516320	30606	96	0.394152	30556	77	0.394152	9994957	0.000000
317785121	396	5	2490.287512	31882	0	0.303425	31843	0	0.328800	9989972	0.000000
318662929	2	0	1708.110447	31995	0	0.173445	31559	0	0.174702	9984962	0.000000
318735627	0	0	1668.725139	31855	0	0.167003	31940	0	0.167065	9980013	0.000000
npatches	nstrain	runtime	dt	init_x	init_y	init_y_blood	init_z	init_S	beta0	beta1	beta2	beta3	mean_beta	B	d	delta	delta_blood	b[0]	mut	m	CTL	c	g	epsilon	k	het	lambda	rho	omega	x_max	patch.dyna	DELTA	A	VA
10000	1	100.000000	0.001000	21900	9499	5000000	0.001000	10000000	0.860794	1.004005	1.484047	0.728060	1	800000000	0.010000	1.000000	432.000000	80000	0.000050	0.004800	0	0.500000	0.000000	2.500000	13.000000	0.500000	0.000000	0.000000	0.000000	31872	0	10.000000	7.000000	1.000000
sus	inf	inf_blood	z	x[0]	y[0][0]	z[0]	x[1]	y[1][0]	z[1]	S[0]	synchrony
219000000	94990000	5000000	10.000000	21900	9499	0.001000	21900	9499	0.001000	10000000	0.000000
307314821	553132	3051	3941.516320	30821	45	0.394152	30827	57	0.394152	9994956	0.000000
317791428	262	0	2354.873059	31827	0	0.281042	31694	0	0.235392	9989998	0.000000
318649107	1	0	1701.253967	31734	0	0.172335	31983	0	0.170073	9985054	0.000000
318702091	0	0	1668.381006	31895	0	0.166948	31862	0	0.166835	9980035	0.000000
npatches	nstrain	runtime	dt	init_x	init_y	init_y_blood	init_z	init_S	beta0	beta1	beta2	beta3	mean_beta	B	d	delta	delta_blood	b[0]	mut	m	CTL	c	g	epsilon	k	het	lambda	rho	omega	x_max	patch.dyna	DELTA	A	VA
10000	1	100.000000	0.001000	21900	9499	5000000	0.001000	10000000	1.400564	1.025405	1.186669	1.473578	1	800000000	0.010000	1.000000	432.000000	80000	0.000050	0.004800	0	0.500000	0.000000	2.500000	14.000000	0.500000	0.000000	0.000000	0.000000	31872	0	10.000000	7.000000	1.000000
sus	inf	inf_blood	z	x[0]	y[0][0]	z[0]	x[1]	y[1][0]	z[1]	S[0]	synchrony
219000000	94990000	5000000	10.000000	21900	9499	0.001000	21900	9499	0.001000	10000000	0.000000
307441511	449066	2356	3941.516320	30580	49	0.394152	30787	39	0.394152	9995026	0.000000
317801707	155	2	2247.050804	31909	0	0.206685	31811	0	0.227483	9990127	0.000000
318624436	0	0	1695.517740	32066	0	0.168650	31970	0	0.169681	9985166	0.000000
npatches	nstrain	runtime	dt	init_x	init_y	init_y_blood	init_z	init_S	beta0	beta1	beta2	beta3	mean_beta	B	d	delta	delta_blood	b[0]	mut	m	CTL	c	g	epsilon	k	het	lambda	rho	omega	x_max	patch.dyna	DELTA	A	VA
10000	1	100.000000	0.001000	21900	9499	5000000	0.001000	10000000	0.764526	0.507578	0.958812	1.121877	1	800000000	0.010000	1.000000	432.000000	80000	0.000050	0.004800	0	0.500000	0.000000	2.500000	15.000000	0.500000	0.000000	0.000000	0.000000	31872	0	10.000000	7.000000	1.000000
sus	inf	inf_blood	z	x[0]	y[0][0]	z[0]	x[1]	y[1][0]	z[1]	S[0]	synchrony
219000000	94990000	5000000	10.000000	21900	9499	0.001000	21900	9499	0.001000	10000000	0.000000
307585058	359858	1857	3941.516320	30845	25	0.394152	30884	18	0.394152	9995060	0.000000
317833477	123	0	2162.455569	31822	0	0.201917	31835	0	0.201781	9989998	0.000000
318636698	0	0	1691.579284	31740	0	0.168414	31746	0	0.168407	9985032	0.000000
npatches	nstrain	runtime	dt	init_x	init_y	init_y_blood	init_z	init_S	beta0	beta1	beta2	beta3	mean_beta	B	d	delta	delta_blood	b[0]	mut	m	CTL	c	g	epsilon	k	het	lambda	rho	omega	x_max	patch.dyna	DELTA	A	VA
10000	1	100.000000	0.001000	21900	9499	5000000	0.001000	10000000	1.164102	1.336204	1.433874	0.648998	1	800000000	0.010000	1.000000	432.000000	80000	0.000050	0.004800	0	0.500000	0.000000	2.500000	16.000000	0.500000	0.000000	0.000000	0.000000	31872	0	10.000000	7.000000	1.000000
sus	inf	inf_blood	z	x[0]	y[0][0]	z[0]	x[1]	y[1][0]	z[1]	S[0]	synchrony
219000000	94990000	5000000	10.000000	21900	9499	0.001000	21900	9499	0.001000	10000000	0.000000
307637962	293011	1564	3941.516320	30595	44	0.394152	30710	44	0.394152	9995044	0.000000
317803294	81	1	2097.407618	31960	0	0.212217	31777	0	0.232176	9990019	0.000000
318652056	0	0	1688.071915	31869	0	0.168924	32020	0	0.169914	9984847	0.000000
npatches	nstrain	runtime	dt	init_x	init_y	init_y_blood	init_z	init_S	beta0	beta1	beta2	beta3	mean_beta	B	d	delta	delta_blood	b[0]	mut	m	CTL	c	g	epsilon	k	het	lambda	rho	omega	x_max	patch.dyna	DELTA	A	VA
10000	1	100.000000	0.001000	21900	9499	5000000	0.001000	10000000	1.483903	1.429722	0.635973	0.881881	1	800000000	0.010000	1.000000	432.000000	80000	0.000050	0.004800	0	0.500000	0.000000	2.500000	17.000000	0.500000	0.000000	0.000000	0.000000	31872	0	10.000000	7.000000	1.000000
sus	inf	inf_blood	z	x[0]	y[0][0]	z[0]	x[1]	y[1][0]	z[1]	S[0]	synchrony
219000000	94990000	5000000	10.000000	21900	9499	0.001000	21900	9499	0.001000	10000000	0.000000
307760180	236638	1241	3941.516320	30614	24	0.394152	30750	35	0.394152	9995057	0.000000
317830937	46	1	2040.132464	31798	0	0.208692	31747	0	0.203022	9990127	0.000000
318652615	0	0	1685.211066	31880	0	0.168750	31772	0	0.168469	9985037	0.000000
npatches	nstrain	runtime	dt	init_x	init_y	init_y_blood	init_z	init_S	beta0	beta1	beta2	beta3	mean_beta	B	d	delta	delta_blood	b[0]	mut	m	CTL	c	g	epsilon	k	het	lambda	rho	omega	x_max	patch.dyna	DELTA	A	VA
10000	1	100.000000	0.001000	21900	9499	5000000	0.001000	10000000	1.253567	0.851200	1.037679	0.906987	1	800000000	0.010000	1.000000	432.000000	80000	0.000050	0.004800	0	0.500000	0.000000	2.500000	18.000000	0.500000	0.000000	0.000000	0.000000	31872	0	10.000000	7.000000	1.000000
sus	inf	inf_blood	z	x[0]	y[0][0]	z[0]	x[1]	y[1][0]	z[1]	S[0]	synchrony
219000000	94990000	5000000	10.000000	21900	9499	0.001000	21900	9499	0.001000	10000000	0.000000
307869639	186932	1029	3941.512404	30721	23	0.394152	30829	17	0.394152	9995018	0.000000
317831488	23	0	1992.794631	31846	0	0.208403	31932	0	0.203872	9989958	0.000000
318651764	0	0	1682.851771	31749	0	0.168735	31734	0	0.168511	9985027	0.000000
npatches	nstrain	runtime	dt	init_x	init_y	init_y_blood	init_z	init_S	beta0	beta1	beta2	beta3	mean_beta	B	d	delta	delta_blood	b[0]	mut	m	CTL	c	g	epsilon	k	het	lambda	rho	omega	x_max	patch.dyna	DELTA	A	VA
10000	1	100.000000	0.001000	21900	9499	5000000	0.001000	10000000	0.790497	1.245732	0.837622	1.256463	1	800000000	0.010000	1.000000	432.000000	80000	0.000050	0.004800	0	0.500000	0.000000	2.500000	19.000000	0.500000	0.000000	0.000000	0.000000	31872	0	10.000000	7.000000	1.000000
sus	inf	inf_blood	z	x[0]	y[0][0]	z[0]	x[1]	y[1][0]	z[1]	S[0]	synchrony
219000000	94990000	5000000	10.000000	21900	9499	0.001000	21900	9499	0.001000	10000000	0.000000
307950236	153484	778	3941.516320	30974	7	0.394152	30875	24	0.394152	9995070	0.000000
317850005	16	0	1961.946556	31917	0	0.185621	31635	0	0.206993	9990111	0.000000
318657687	0	0	1681.330887	32101	0	0.167606	31942	0	0.168665	9985151	0.000000
npatches	nstrain	runtime	dt	init_x	init_y	init_y_blood	init_z	init_S	beta0	beta1	beta2	beta3	mean_beta	B	d	delta	delta_blood	b[0]	mut	m	CTL	c	g	epsilon	k	het	lambda	rho	omega	x_max	patch.dyna	DELTA	A	VA
10000	1	100.000000	0.001000	21900	9499	5000000	0.001000	10000000	0.907884	0.815479	1.300973	0.827926	1	800000000	0.010000	1.000000	432.000000	80000	0.000050	0.004800	0	0.500000	0.000000	2.500000	20.000000	0.500000	0.000000	0.000000	0.000000	31872	0	10.000000	7.000000	1.000000
sus	inf	inf_blood	z	x[0]	y[0][0]	z[0]	x[1]	y[1][0]	z[1]	S[0]	synchrony
219000000	94990000	5000000	10.000000	21900	9499	0.001000	21900	9499	0.001000	10000000	0.000000
308045579	122173	666	3941.449444	30928	8	0.394152	30663	15	0.394152	9994972	0.000000
317861455	18	0	1928.319227	31863	0	0.188813	31758	0	0.190757	9989937	0.000000
318657118	0	0	1679.654435	31713	0	0.167764	31799	0	0.167861	9984837	0.000000
