# Supplementary material for: Large Variations in HIV-1 Viral Load Explained by Shifting-Mosaic Metapopulation Dynamics
Source: PLoS Biol. 2016 Oct 5;14(10):e1002567. doi: 10.1371/journal.pbio.1002567 (PMC5051940; doi:10.1371/journal.pbio.1002567)
Supplement: S1 Data — Each file gives the output from the simulations indicated by the filename: low migration (ms1, db432); high migration (ms1, db1); very high migration (ms10, db1); number of patches (np); reservoir (storage); no reservoir (nostorage); CTL immigration model (CTLimmig); CTL proliferation model (CTLprolif); β¯ (beta1, beta2, …). Within each file, there are 21 simulations for (k = 0,1,..,20), and data is output each day. For measures of synchrony, the final entry should be used. See Methods and S1 Simulation Code for further details. (ZIP) [file pbio.1002567.s002.zip › S1_Data/ms1_np10000_nostorage_noPD_CTLimmig_db432_beta10.tsv]

npatches	nstrain	runtime	dt	init_x	init_y	init_y_blood	init_z	init_S	beta0	beta1	beta2	beta3	mean_beta	B	d	delta	delta_blood	b[0]	mut	m	CTL	c	g	epsilon	k	het	lambda	rho	omega	x_max	patch.dyna	DELTA	A	VA
10000	1	100.000000	0.001000	21900	9499	5000000	0.001000	10000000	14.473802	7.385907	5.855392	8.957369	10	800000000	0.010000	1.000000	432.000000	80000	0.000050	0.004800	0	0.500000	0.000000	2.500000	0.000000	0.500000	0.000000	0.000000	0.000000	31872	0	10.000000	7.000000	1.000000
sus	inf	inf_blood	z	x[0]	y[0][0]	z[0]	x[1]	y[1][0]	z[1]	S[0]	synchrony
219000000	94990000	5000000	10.000000	21900	9499	0.001000	21900	9499	0.001000	10000000	0.000000
111016175	162946776	848395	3941.516320	6966	19538	0.394152	13673	14453	0.394152	9994877	0.000000
113059260	158852042	827127	6325.803353	7326	18714	0.632580	13931	14136	0.632580	9989814	0.000000
113260846	158669311	826492	7771.765723	7231	18828	0.777177	13973	14002	0.777177	9984904	0.000000
113250177	158687004	824502	8648.676577	7245	18787	0.864868	13778	14125	0.864868	9979894	0.000000
113254573	158695348	827274	9180.483393	7241	18791	0.918048	13832	13904	0.918048	9974840	0.000000
113248339	158697886	826005	9503.000201	7239	18871	0.950300	13940	14059	0.950300	9969824	0.000000
113253583	158662916	827278	9698.592075	7326	18445	0.969859	14117	13615	0.969859	9964855	0.000000
113257553	158672310	825888	9817.209710	7235	18897	0.981721	13802	13990	0.981721	9960028	0.000000
113258310	158674830	825981	9889.145947	7339	18616	0.988915	14068	13824	0.988915	9955025	0.000000
113247984	158681160	826475	9932.772025	7198	18838	0.993277	13987	13790	0.993277	9950116	0.000000
113257872	158678240	827558	9959.229270	7234	18861	0.995923	13830	14096	0.995923	9944972	0.000000
113229320	158709218	825473	9975.274394	7207	18775	0.997527	13932	13907	0.997527	9939843	0.000000
113246595	158697991	826415	9985.005037	7373	18688	0.998501	13906	14030	0.998501	9934870	0.000000
113247078	158704594	825320	9990.906233	7295	18875	0.999091	13890	13978	0.999091	9929916	0.000000
113261644	158672053	827903	9994.485041	7281	18834	0.999449	13810	14191	0.999449	9925016	0.000000
113239767	158695894	826341	9996.655426	7234	18937	0.999666	13861	13964	0.999666	9920123	0.000000
113255078	158695862	826991	9997.971667	7370	18423	0.999797	13838	14032	0.999797	9915206	0.000000
113227761	158730478	827216	9998.769908	7263	18807	0.999877	13907	14089	0.999877	9910262	0.000000
113244952	158698746	826215	9999.254005	7300	18908	0.999925	14078	13871	0.999925	9905275	0.000000
113244873	158690880	826278	9999.547588	7205	18872	0.999955	13830	13885	0.999955	9900361	0.000000
113244139	158675155	826890	9999.725632	7214	18895	0.999973	13881	14002	0.999973	9895374	0.000000
113247497	158671254	826896	9999.833608	7220	18556	0.999983	14061	13932	0.999983	9890357	0.000000
113229175	158710552	826278	9999.899091	7283	18888	0.999990	13800	14009	0.999990	9885544	0.000000
113252114	158681099	825680	9999.938803	7230	18843	0.999994	14138	13966	0.999994	9880581	0.000000
113265890	158660110	827805	9999.962887	7204	18848	0.999996	13831	13975	0.999996	9875705	0.000000
113273148	158650543	827325	9999.977493	7180	18970	0.999998	13680	14183	0.999998	9870647	0.000000
113248290	158693793	825894	9999.986350	7220	18859	0.999999	13748	14222	0.999999	9865703	0.000000
113248015	158677849	826279	9999.991722	7138	18736	0.999999	13773	14201	0.999999	9860702	0.000000
113251071	158687425	823400	9999.994980	7290	18718	0.999999	13967	13835	0.999999	9855767	0.000000
113277085	158656463	825549	9999.996955	7196	18783	1.000000	13886	14092	1.000000	9850889	0.000000
113240424	158698677	826224	9999.998154	7316	18758	1.000000	13887	14149	1.000000	9846047	0.000000
113226624	158708494	825943	9999.998880	7260	18767	1.000000	14005	13923	1.000000	9841216	0.000000
113255224	158683791	826745	9999.999321	7130	18820	1.000000	14227	13740	1.000000	9836403	0.000000
113246532	158694044	828303	9999.999588	7272	18639	1.000000	13636	14105	1.000000	9831600	0.000000
113264216	158669465	826208	9999.999750	7285	18829	1.000000	13935	14122	1.000000	9826728	0.000000
113254339	158668681	827535	9999.999849	7171	18893	1.000000	13801	14092	1.000000	9821672	0.000000
113248105	158689595	825965	9999.999908	7262	18819	1.000000	13840	14184	1.000000	9816910	0.000000
113245273	158693652	826359	9999.999944	7329	18538	1.000000	14003	13762	1.000000	9812002	0.000000
113257492	158682776	826878	9999.999966	7273	18523	1.000000	13813	13973	1.000000	9807037	0.000000
113237159	158704152	825427	9999.999980	7302	18771	1.000000	13964	13768	1.000000	9802165	-1.#IND00
113244768	158693544	825704	9999.999988	7240	18762	1.000000	13770	14140	1.000000	9797132	0.006400
113258821	158689614	826426	9999.999992	7236	18831	1.000000	13872	14042	1.000000	9792192	0.000739
113250532	158673387	826639	9999.999995	7213	19060	1.000000	13858	14177	1.000000	9787299	0.001826
113245865	158695294	827573	9999.999997	7221	19018	1.000000	13913	14067	1.000000	9782255	-0.001320
113248845	158680127	826436	9999.999998	7215	18878	1.000000	14013	13724	1.000000	9777280	-0.002284
113257778	158681116	826782	9999.999999	7336	18737	1.000000	13896	13876	1.000000	9772337	-0.002485
113258300	158662659	825906	9999.999999	7386	18737	1.000000	13854	14235	1.000000	9767559	-0.001848
113251645	158671166	827003	10000.000000	7352	18664	1.000000	13769	14090	1.000000	9762679	0.005952
113251183	158676568	826397	10000.000000	7377	18625	1.000000	13815	13988	1.000000	9757875	0.003380
113245098	158702972	827037	10000.000000	7240	18739	1.000000	13822	14200	1.000000	9753078	0.002735
113244634	158697562	826804	10000.000000	7360	18718	1.000000	14180	13727	1.000000	9748265	0.006585
113255403	158674296	826114	10000.000000	7297	18721	1.000000	13926	13879	1.000000	9743483	0.009505
113257403	158671243	826079	10000.000000	7274	18837	1.000000	13977	13898	1.000000	9738614	0.008033
113245748	158677678	825483	10000.000000	7438	18609	1.000000	14169	13742	1.000000	9733749	0.007597
113257330	158694758	826188	10000.000000	7321	18809	1.000000	13912	14068	1.000000	9728865	0.008255
113239138	158695230	827026	10000.000000	7268	18710	1.000000	13805	14197	1.000000	9724083	0.007743
113260286	158674264	826799	10000.000000	7263	18792	1.000000	13915	14081	1.000000	9719296	0.006656
113250300	158671183	826457	10000.000000	7232	19027	1.000000	13756	14283	1.000000	9714445	0.005569
113242601	158692505	825709	10000.000000	7350	18801	1.000000	13958	14003	1.000000	9709602	0.005568
113245778	158696394	827893	10000.000000	7268	18598	1.000000	13988	13900	1.000000	9704677	0.005818
113273252	158667123	827683	10000.000000	7281	18822	1.000000	14014	13981	1.000000	9699815	0.005527
113253350	158713108	827059	10000.000000	7170	18965	1.000000	13869	14270	1.000000	9695021	0.005923
113238389	158690489	825612	10000.000000	7203	18707	1.000000	14070	13708	1.000000	9690060	0.006580
113251130	158697731	826101	10000.000000	7335	18721	1.000000	13571	14248	1.000000	9685256	0.007356
113236024	158698042	829332	10000.000000	7254	18696	1.000000	13881	14084	1.000000	9680534	0.008194
113234934	158702806	826197	10000.000000	7301	18872	1.000000	13804	14101	1.000000	9675747	0.007819
113254238	158706153	826938	10000.000000	7317	18727	1.000000	13774	14042	1.000000	9670972	0.007353
113247160	158689299	825801	10000.000000	7213	18662	1.000000	13868	14047	1.000000	9666218	0.005855
113241005	158704448	828969	10000.000000	7343	18578	1.000000	13756	14050	1.000000	9661364	0.006160
113227524	158711757	826648	10000.000000	7323	18862	1.000000	13921	14078	1.000000	9656550	0.006872
113254988	158685168	825653	10000.000000	7357	18690	1.000000	13883	13852	1.000000	9651687	0.006714
113239417	158687510	827647	10000.000000	7077	18929	1.000000	13940	13634	1.000000	9646850	0.006244
113252695	158687543	826960	10000.000000	7363	18588	1.000000	14058	13761	1.000000	9642064	0.004482
113280809	158647698	825885	10000.000000	7183	18980	1.000000	14105	13636	1.000000	9637187	0.004595
113262705	158672942	825106	10000.000000	7357	18557	1.000000	13989	14079	1.000000	9632314	0.004645
113243054	158697595	827861	10000.000000	7309	18692	1.000000	13811	13976	1.000000	9627494	0.005138
113238783	158700815	826141	10000.000000	7300	18686	1.000000	13871	14173	1.000000	9622581	0.005196
113261346	158673327	824708	10000.000000	7189	18977	1.000000	13885	13794	1.000000	9617863	0.005084
113242762	158694388	826527	10000.000000	7260	18575	1.000000	13819	14189	1.000000	9613145	0.004563
113248818	158695648	825811	10000.000000	7157	18880	1.000000	13759	14006	1.000000	9608430	0.004858
113241775	158699460	826983	10000.000000	7195	18943	1.000000	13863	13967	1.000000	9603686	0.004860
113265239	158676777	827915	10000.000000	7279	18788	1.000000	13871	13989	1.000000	9598846	0.004319
113237696	158719527	826319	10000.000000	7337	18676	1.000000	13937	14036	1.000000	9594109	0.004207
113224318	158722079	828277	10000.000000	7152	18939	1.000000	14049	13906	1.000000	9589283	0.003791
113238809	158714802	827539	10000.000000	7127	18869	1.000000	13799	14332	1.000000	9584486	0.003920
113231794	158720519	827405	10000.000000	7258	18607	1.000000	14118	13726	1.000000	9579747	0.004183
113252750	158682989	825240	10000.000000	7157	19053	1.000000	13769	14210	1.000000	9575041	0.004775
113258281	158687992	827111	10000.000000	7121	18955	1.000000	13818	14061	1.000000	9570310	0.004450
113236999	158704949	825834	10000.000000	7184	19074	1.000000	13719	14143	1.000000	9565532	0.004671
113232240	158700450	826316	10000.000000	7262	18502	1.000000	13797	14420	1.000000	9560786	0.004021
113245268	158706130	825398	10000.000000	7261	18838	1.000000	13892	14170	1.000000	9556035	0.003971
113241760	158703759	824798	10000.000000	7331	18807	1.000000	13643	14344	1.000000	9551214	0.003936
113256236	158686402	826128	10000.000000	7377	18805	1.000000	13908	14042	1.000000	9546300	0.004243
113239706	158729445	825237	10000.000000	7154	18738	1.000000	14019	13738	1.000000	9541498	0.004274
113223867	158698667	827296	10000.000000	7251	18590	1.000000	13827	13856	1.000000	9536821	0.004266
113233530	158712330	825720	10000.000000	7233	18764	1.000000	13832	13862	1.000000	9532133	0.004122
113243003	158727449	828181	10000.000000	7246	18835	1.000000	13867	13804	1.000000	9527384	0.004161
113242978	158706824	827856	10000.000000	7208	18874	1.000000	13872	14139	1.000000	9522586	0.003808
113264489	158689394	826671	10000.000000	7244	18790	1.000000	13982	13837	1.000000	9517877	0.004220
npatches	nstrain	runtime	dt	init_x	init_y	init_y_blood	init_z	init_S	beta0	beta1	beta2	beta3	mean_beta	B	d	delta	delta_blood	b[0]	mut	m	CTL	c	g	epsilon	k	het	lambda	rho	omega	x_max	patch.dyna	DELTA	A	VA
10000	1	100.000000	0.001000	21900	9499	5000000	0.001000	10000000	11.185313	13.681684	7.444521	5.359798	10	800000000	0.010000	1.000000	432.000000	80000	0.000050	0.004800	0	0.500000	0.000000	2.500000	1.000000	0.500000	0.000000	0.000000	0.000000	31872	0	10.000000	7.000000	1.000000
sus	inf	inf_blood	z	x[0]	y[0][0]	z[0]	x[1]	y[1][0]	z[1]	S[0]	synchrony
219000000	94990000	5000000	10.000000	21900	9499	0.001000	21900	9499	0.001000	10000000	0.000000
118002071	143405374	745676	3941.516320	9741	15592	0.394152	7893	17154	0.394152	9995150	0.000000
130463652	122642743	638471	6325.803353	10891	13813	0.632580	8867	14756	0.632580	9990131	0.000000
137125321	113580760	591737	7771.765723	11451	12743	0.777177	9302	13885	0.777177	9985191	0.000000
141007262	108583120	564969	8648.676577	11804	12263	0.864868	9751	13379	0.864868	9980210	0.000000
143303905	105729990	551269	9180.483393	12011	11738	0.918048	9858	12991	0.918048	9975286	0.000000
144731899	104025638	542345	9503.000201	11919	11908	0.950300	9951	12935	0.950300	9970350	0.000000
145602969	102983063	537593	9698.592075	12205	11514	0.969859	9995	12678	0.969859	9965334	0.000000
146109485	102402348	532696	9817.209710	12344	11314	0.981721	9983	12849	0.981721	9960285	0.000000
146411347	102039425	531794	9889.145947	12207	11546	0.988915	9818	12894	0.988915	9955260	0.000000
146602378	101813125	531316	9932.772025	12465	11276	0.993277	9947	12976	0.993277	9950255	0.000000
146735476	101691253	529187	9959.229270	12293	11664	0.995923	10021	12842	0.995923	9945380	0.000000
146798704	101610321	529106	9975.274394	12150	11405	0.997527	10136	12602	0.997527	9940361	0.000000
146835569	101566796	527850	9985.005037	12091	11818	0.998501	9926	12846	0.998501	9935289	0.000000
146881605	101520872	527859	9990.906233	12124	11651	0.999091	10111	12698	0.999091	9930342	0.000000
146857752	101518785	530745	9994.485041	12173	11646	0.999449	10084	12749	0.999449	9925316	0.000000
146885300	101483333	528897	9996.655426	12110	11544	0.999666	9964	12736	0.999666	9920332	0.000000
146901494	101477227	528865	9997.971667	12055	11522	0.999797	9964	12810	0.999797	9915314	0.000000
146903534	101475475	529061	9998.769908	12231	11442	0.999877	9976	12821	0.999877	9910308	0.000000
146868228	101502244	527936	9999.254005	12190	11335	0.999925	10315	12647	0.999925	9905481	0.000000
146893098	101490683	530095	9999.547588	12161	11552	0.999955	9972	12852	0.999955	9900504	0.000000
146908027	101462200	528622	9999.725632	12303	11405	0.999973	9901	12730	0.999973	9895710	0.000000
146898018	101476747	528005	9999.833608	12111	11644	0.999983	10040	12637	0.999983	9890866	0.000000
146894639	101476962	527831	9999.899091	12346	11359	0.999990	10085	12736	0.999990	9886016	0.000000
146901571	101476803	529525	9999.938803	12164	11576	0.999994	9952	12695	0.999994	9881138	0.000000
146876118	101502373	528567	9999.962887	12379	11403	0.999996	10079	12758	0.999996	9876219	0.000000
146916318	101460623	528614	9999.977493	12304	11562	0.999998	10332	12594	0.999998	9871198	0.000000
146885379	101485842	527985	9999.986350	12271	11505	0.999999	9908	12797	0.999999	9866269	0.000000
146901736	101489502	528273	9999.991722	12135	11810	0.999999	10036	12846	0.999999	9861327	0.000000
146887572	101492153	528912	9999.994980	12227	11495	0.999999	10001	12667	0.999999	9856346	0.000000
146908201	101472284	529250	9999.996955	12285	11353	1.000000	10092	12644	1.000000	9851446	0.000000
146920335	101463024	528464	9999.998154	12087	11745	1.000000	10120	12498	1.000000	9846463	0.000000
146897881	101467341	528203	9999.998880	12033	11634	1.000000	10028	12902	1.000000	9841530	0.000000
146922419	101456712	527323	9999.999321	12027	11680	1.000000	9975	12911	1.000000	9836594	0.000000
146869407	101504781	529343	9999.999588	12355	11280	1.000000	9960	12901	1.000000	9831640	0.000000
146865374	101484752	528650	9999.999750	12178	11604	1.000000	10110	12793	1.000000	9826712	0.000000
146904318	101464887	528580	9999.999849	12109	11670	1.000000	9940	12781	1.000000	9821738	0.000000
146908564	101485825	530143	9999.999908	12132	11573	1.000000	10151	12579	1.000000	9816855	0.000000
146908640	101480061	529335	9999.999944	12354	11386	1.000000	10132	12719	1.000000	9811892	0.000000
146901317	101492643	528564	9999.999966	12231	11496	1.000000	10013	12886	1.000000	9806951	0.000000
146890461	101493044	527763	9999.999980	12217	11557	1.000000	9900	12978	1.000000	9802244	-1.#IND00
146890155	101496531	529843	9999.999988	12090	11608	1.000000	9935	12791	1.000000	9797412	0.000000
146901810	101471576	527702	9999.999992	12362	11461	1.000000	10094	12691	1.000000	9792474	0.005694
146906246	101472980	528758	9999.999995	12227	11503	1.000000	10054	12777	1.000000	9787472	0.004973
146889011	101484243	529436	9999.999997	11986	11802	1.000000	9920	12690	1.000000	9782513	0.000492
146896207	101460955	528119	9999.999998	12236	11474	1.000000	10117	12670	1.000000	9777598	-0.002556
146886386	101488864	527850	9999.999999	12017	11756	1.000000	10032	12751	1.000000	9772838	-0.003792
146899611	101494203	528092	9999.999999	12158	11753	1.000000	9946	12798	1.000000	9768028	0.000264
146904993	101481754	527992	10000.000000	12021	11632	1.000000	9991	12819	1.000000	9763171	-0.002105
146900162	101487333	527767	10000.000000	12201	11557	1.000000	10034	12884	1.000000	9758292	-0.000155
146912285	101462176	529046	10000.000000	12352	11326	1.000000	9926	12880	1.000000	9753398	0.001312
146914300	101472307	529098	10000.000000	12176	11483	1.000000	10105	12840	1.000000	9748485	0.000534
146916741	101461720	528538	10000.000000	12156	11584	1.000000	10082	12907	1.000000	9743554	0.000924
146931023	101446876	528304	10000.000000	12375	11336	1.000000	10153	12546	1.000000	9738698	-0.000751
146882039	101492763	529129	10000.000000	12569	11233	1.000000	10111	12526	1.000000	9733918	-0.000992
146887302	101488561	528784	10000.000000	12253	11473	1.000000	10018	12734	1.000000	9729143	-0.000877
146897720	101491976	528930	10000.000000	12081	11590	1.000000	10194	12540	1.000000	9724291	-0.000301
146881199	101512079	528632	10000.000000	12256	11478	1.000000	10108	12754	1.000000	9719408	0.000453
146880301	101497487	526786	10000.000000	12245	11487	1.000000	10026	12852	1.000000	9714433	-0.000368
146877246	101492829	528435	10000.000000	12092	11718	1.000000	9839	12979	1.000000	9709560	0.000295
146914887	101469884	527078	10000.000000	12089	11713	1.000000	9938	12856	1.000000	9704730	0.000283
146896977	101471258	527971	10000.000000	12348	11404	1.000000	9890	12936	1.000000	9700009	0.000244
146895263	101487271	529570	10000.000000	12084	11665	1.000000	9861	12936	1.000000	9695196	-0.000710
146888687	101480727	527112	10000.000000	12136	11506	1.000000	9876	12906	1.000000	9690406	0.000712
146896411	101458429	528324	10000.000000	12207	11643	1.000000	9880	12829	1.000000	9685599	0.000401
146908265	101473798	528334	10000.000000	12182	11666	1.000000	9984	12727	1.000000	9680784	0.000362
146882725	101496191	528911	10000.000000	12323	11439	1.000000	9865	12934	1.000000	9675988	0.000631
146864765	101495157	527180	10000.000000	12065	11856	1.000000	9999	12816	1.000000	9671189	0.000202
146907098	101478355	528203	10000.000000	12315	11659	1.000000	9923	12891	1.000000	9666226	0.000255
146883774	101486135	529330	10000.000000	12116	11607	1.000000	10006	12807	1.000000	9661230	0.001167
146879391	101497166	528597	10000.000000	12391	11105	1.000000	10000	12702	1.000000	9656391	0.001276
146896085	101480920	528423	10000.000000	12303	11558	1.000000	9888	12797	1.000000	9651568	0.001143
146904004	101477445	528786	10000.000000	12208	11632	1.000000	10075	12810	1.000000	9646705	0.001762
146896613	101472480	528502	10000.000000	12328	11407	1.000000	10084	12631	1.000000	9641851	0.002326
146890210	101463669	529571	10000.000000	12223	11537	1.000000	10071	12715	1.000000	9637017	0.002046
146879935	101499493	528559	10000.000000	12222	11513	1.000000	10105	12668	1.000000	9632085	0.001634
146883771	101513713	527526	10000.000000	12074	11788	1.000000	10103	12853	1.000000	9627249	0.001891
146903485	101477062	526656	10000.000000	12303	11349	1.000000	10014	12688	1.000000	9622428	0.001681
146878088	101478000	528279	10000.000000	12329	11379	1.000000	9913	12965	1.000000	9617636	0.001642
146911886	101463039	529352	10000.000000	12551	11171	1.000000	10175	12716	1.000000	9612902	0.001625
146880429	101491179	527970	10000.000000	12157	11473	1.000000	10081	12754	1.000000	9608158	0.001717
146896228	101472447	528360	10000.000000	12398	11385	1.000000	10077	12666	1.000000	9603279	0.001622
146914187	101469067	528266	10000.000000	12224	11602	1.000000	9975	12858	1.000000	9598444	0.001880
146918841	101484275	528771	10000.000000	12214	11569	1.000000	10060	12639	1.000000	9593566	0.001245
146898990	101483687	527720	10000.000000	12340	11415	1.000000	10182	12555	1.000000	9588695	0.001447
146915586	101467356	528226	10000.000000	12362	11410	1.000000	10091	12674	1.000000	9583845	0.001390
146901487	101476059	527922	10000.000000	12210	11591	1.000000	10091	12704	1.000000	9579013	0.000655
146885992	101489970	528107	10000.000000	12362	11242	1.000000	9955	12673	1.000000	9574306	0.001954
146893521	101478128	528426	10000.000000	12122	11492	1.000000	9904	12829	1.000000	9569281	0.001420
146891590	101476025	526915	10000.000000	12149	11478	1.000000	9917	12825	1.000000	9564489	0.001129
146897393	101495613	529890	10000.000000	12090	11731	1.000000	9928	12962	1.000000	9559728	0.001183
146915439	101465628	529060	10000.000000	12268	11663	1.000000	9964	12792	1.000000	9555018	0.001162
146903137	101466797	529657	10000.000000	12222	11559	1.000000	9997	12586	1.000000	9550226	0.001097
146885154	101484913	529483	10000.000000	12098	11659	1.000000	9979	12881	1.000000	9545411	0.001180
146908389	101453012	528803	10000.000000	12252	11589	1.000000	10267	12435	1.000000	9540694	0.001167
146912614	101469553	528908	10000.000000	12041	11620	1.000000	10108	12826	1.000000	9535988	0.001034
146907452	101491409	529415	10000.000000	12184	11577	1.000000	10179	12812	1.000000	9531249	0.000879
146906679	101478027	528488	10000.000000	12448	11253	1.000000	10090	12602	1.000000	9526454	0.000866
146902624	101487433	527609	10000.000000	12053	11871	1.000000	10019	12652	1.000000	9521794	0.000552
146890315	101485007	528029	10000.000000	12118	11714	1.000000	10185	12471	1.000000	9516948	0.000540
npatches	nstrain	runtime	dt	init_x	init_y	init_y_blood	init_z	init_S	beta0	beta1	beta2	beta3	mean_beta	B	d	delta	delta_blood	b[0]	mut	m	CTL	c	g	epsilon	k	het	lambda	rho	omega	x_max	patch.dyna	DELTA	A	VA
10000	1	100.000000	0.001000	21900	9499	5000000	0.001000	10000000	7.471424	6.136526	13.251361	10.406619	10	800000000	0.010000	1.000000	432.000000	80000	0.000050	0.004800	0	0.500000	0.000000	2.500000	2.000000	0.500000	0.000000	0.000000	0.000000	31872	0	10.000000	7.000000	1.000000
sus	inf	inf_blood	z	x[0]	y[0][0]	z[0]	x[1]	y[1][0]	z[1]	S[0]	synchrony
219000000	94990000	5000000	10.000000	21900	9499	0.001000	21900	9499	0.001000	10000000	0.000000
125263478	126062114	655822	3941.516320	15069	11128	0.394152	17971	9391	0.394152	9994854	0.000000
147991502	95207027	497900	6325.803353	17786	7986	0.632580	21044	6212	0.632580	9989946	0.000000
160779950	82392041	429680	7771.765723	19570	6412	0.777177	23035	4610	0.777177	9984940	0.000000
168216003	75704189	394594	8648.676577	20421	5837	0.864868	23939	4068	0.864868	9979901	0.000000
172724620	71930796	374927	9180.483393	21131	5296	0.918048	24837	3657	0.918048	9974705	0.000000
175414462	69756780	362955	9503.000201	21360	5288	0.950300	25131	3436	0.950300	9969817	0.000000
177059846	68472126	356037	9698.592075	21662	4913	0.969859	25960	2976	0.969859	9964911	0.000000
178026485	67726232	353701	9817.209710	21639	4996	0.981721	25898	3044	0.981721	9959890	0.000000
178639783	67239381	348442	9889.145947	21629	5037	0.988915	25684	3097	0.988915	9954909	0.000000
179022238	66960820	348636	9932.772025	22049	4881	0.993277	25757	3050	0.993277	9949946	0.000000
179270456	66761503	348188	9959.229270	21706	5042	0.995923	25577	3015	0.995923	9944969	0.000000
179347939	66682817	346808	9975.274394	21915	4955	0.997527	25861	3100	0.997527	9939990	0.000000
179451844	66612519	347125	9985.005037	21891	4888	0.998501	25453	3322	0.998501	9934929	0.000000
179493728	66586374	347035	9990.906233	21974	4775	0.999091	25687	2992	0.999091	9929978	0.000000
179521056	66565819	345655	9994.485041	21918	4623	0.999449	25820	3086	0.999449	9924997	0.000000
179537921	66553577	347561	9996.655426	22660	4391	0.999666	25863	3052	0.999666	9919949	0.000000
179547961	66548515	346160	9997.971667	22051	4811	0.999797	25906	3092	0.999797	9914883	0.000000
179566357	66532209	346190	9998.769908	21768	4952	0.999877	25647	3265	0.999877	9910033	0.000000
179547708	66548236	346544	9999.254005	22362	4572	0.999925	25642	3209	0.999925	9905076	0.000000
179561594	66537686	346997	9999.547588	21913	4867	0.999955	25533	3165	0.999955	9900052	0.000000
179578458	66533370	346076	9999.725632	21852	4810	0.999973	26113	2893	0.999973	9895128	0.000000
179566775	66542356	346478	9999.833608	21753	4861	0.999983	26205	2892	0.999983	9890151	0.000000
179566642	66513248	346942	9999.899091	22019	4713	0.999990	26047	2938	0.999990	9885262	0.000000
179565309	66515565	347142	9999.938803	21730	4965	0.999994	25928	2943	0.999994	9880293	0.000000
179579846	66511817	345818	9999.962887	22049	4900	0.999996	25887	3033	0.999996	9875491	0.000000
179591688	66532524	347025	9999.977493	21805	5009	0.999998	25823	2939	0.999998	9870539	0.000000
179619381	66490686	346054	9999.986350	22106	4665	0.999999	26252	2983	0.999999	9865614	0.000000
179604317	66517557	346908	9999.991722	21978	4801	0.999999	25582	3165	0.999999	9860606	0.000000
179591627	66498471	347127	9999.994980	22436	4673	0.999999	25782	2899	0.999999	9855674	0.000000
179602426	66514359	347206	9999.996955	22495	4692	1.000000	25922	3054	1.000000	9850750	0.000000
179606069	66518495	345723	9999.998154	21844	4838	1.000000	26049	2945	1.000000	9845793	0.000000
179545635	66537509	346967	9999.998880	22101	4809	1.000000	25893	2961	1.000000	9840910	0.000000
179559478	66520528	345898	9999.999321	22189	4798	1.000000	25873	2920	1.000000	9836098	0.000000
179574790	66520725	347513	9999.999588	21955	4774	1.000000	25651	3143	1.000000	9831206	0.000000
179578212	66520871	346730	9999.999750	21726	4894	1.000000	25522	3257	1.000000	9826308	0.000000
179574207	66545563	346253	9999.999849	21960	4828	1.000000	25945	3048	1.000000	9821439	0.000000
179558024	66536991	345865	9999.999908	21934	4991	1.000000	25802	3039	1.000000	9816553	0.000000
179547195	66547925	346224	9999.999944	21647	4970	1.000000	25600	3123	1.000000	9811543	0.000000
179588336	66515686	346629	9999.999966	22224	4638	1.000000	25604	3166	1.000000	9806635	0.000000
179550919	66548357	346880	9999.999980	22468	4454	1.000000	25540	3239	1.000000	9801746	-1.#IND00
179572341	66513390	345746	9999.999988	22028	4750	1.000000	25733	3082	1.000000	9796869	0.006400
179556499	66537731	346813	9999.999992	22007	4852	1.000000	26006	2832	1.000000	9791984	-0.013427
179575711	66507544	346232	9999.999995	21952	4647	1.000000	26280	2908	1.000000	9787044	-0.017598
179559370	66533504	346110	9999.999997	21984	4949	1.000000	25786	3187	1.000000	9782080	-0.013766
179552367	66543904	346577	9999.999998	21817	4773	1.000000	25465	3262	1.000000	9777256	-0.011492
179584400	66513749	346733	9999.999999	22220	4674	1.000000	25560	3269	1.000000	9772385	-0.015307
179588915	66521217	347131	9999.999999	21958	4909	1.000000	26011	2828	1.000000	9767488	-0.014809
179553446	66543732	346685	10000.000000	21872	4879	1.000000	25918	2940	1.000000	9762693	-0.019915
179526368	66547614	347023	10000.000000	21974	4798	1.000000	25994	3003	1.000000	9757808	-0.015071
179560256	66527626	346872	10000.000000	22133	4888	1.000000	26131	2910	1.000000	9752867	-0.011380
179591614	66508079	347145	10000.000000	21744	4946	1.000000	25885	3054	1.000000	9747971	-0.013045
179576429	66535292	345772	10000.000000	22027	4686	1.000000	25701	3050	1.000000	9743139	-0.011997
179589930	66505402	345981	10000.000000	21983	4729	1.000000	25683	3145	1.000000	9738280	-0.011372
179596032	66519532	347711	10000.000000	22045	4572	1.000000	25846	2958	1.000000	9733601	-0.011680
179566457	66539453	347117	10000.000000	22153	4785	1.000000	25922	3058	1.000000	9728696	-0.010053
179580768	66505510	346412	10000.000000	21931	4885	1.000000	26103	3175	1.000000	9723804	-0.012167
179588348	66528883	346441	10000.000000	21738	4911	1.000000	25810	2970	1.000000	9718991	-0.008359
179585728	66515530	346929	10000.000000	21711	4965	1.000000	26090	2945	1.000000	9713924	-0.007761
179604507	66511535	345595	10000.000000	21841	4906	1.000000	25925	3034	1.000000	9708989	-0.007360
179580276	66509963	347266	10000.000000	22158	4707	1.000000	25700	3127	1.000000	9704121	-0.007341
179600559	66514858	345965	10000.000000	22375	4757	1.000000	25834	3045	1.000000	9699213	-0.004823
179547016	66545658	346585	10000.000000	22101	4759	1.000000	26008	2943	1.000000	9694280	-0.004289
179620335	66488802	346800	10000.000000	21908	4981	1.000000	25781	2999	1.000000	9689393	-0.003766
179549541	66551935	346717	10000.000000	21665	4966	1.000000	25900	3053	1.000000	9684618	-0.003418
179560099	66524723	345436	10000.000000	21957	4971	1.000000	25343	3241	1.000000	9679688	-0.002694
179602303	66530743	345950	10000.000000	22086	4745	1.000000	25680	3017	1.000000	9674859	-0.003126
179535505	66559390	346828	10000.000000	21769	5059	1.000000	25736	3127	1.000000	9670010	-0.002865
179542478	66536866	347411	10000.000000	21837	4794	1.000000	25500	3185	1.000000	9665260	-0.003296
179568168	66529904	345797	10000.000000	22246	4592	1.000000	25545	3175	1.000000	9660402	-0.002917
179567192	66519046	346059	10000.000000	22249	4783	1.000000	25705	3076	1.000000	9655708	-0.002843
179599578	66508443	346364	10000.000000	22118	4897	1.000000	25623	3161	1.000000	9650944	-0.004541
179572076	66528227	346228	10000.000000	21865	4924	1.000000	25490	3262	1.000000	9646157	-0.003745
179524352	66545636	346881	10000.000000	22206	4715	1.000000	25714	3127	1.000000	9641286	-0.003896
179555820	66550048	345319	10000.000000	21980	4835	1.000000	25763	3069	1.000000	9636424	-0.003767
179552498	66543118	347006	10000.000000	21911	4996	1.000000	25722	3225	1.000000	9631584	-0.004048
179562393	66552429	346497	10000.000000	21843	4878	1.000000	25402	3203	1.000000	9626901	-0.004598
179580754	66514459	346944	10000.000000	21942	4769	1.000000	25712	3022	1.000000	9622084	-0.004516
179528050	66547764	346137	10000.000000	22150	4741	1.000000	26096	2997	1.000000	9617223	-0.004966
179577124	66507351	346695	10000.000000	21944	4858	1.000000	25879	3021	1.000000	9612291	-0.004450
179573811	66521289	345490	10000.000000	22325	4676	1.000000	25906	3040	1.000000	9607566	-0.004543
179550432	66530837	346703	10000.000000	21794	4902	1.000000	25619	3252	1.000000	9602756	-0.004087
179577216	66524361	347184	10000.000000	22059	4812	1.000000	25626	3340	1.000000	9598024	-0.004163
179584660	66525710	345715	10000.000000	21975	4734	1.000000	25365	3276	1.000000	9593134	-0.003870
179559925	66541935	347100	10000.000000	22094	4655	1.000000	25321	3286	1.000000	9588400	-0.004161
179571463	66518337	345883	10000.000000	22444	4533	1.000000	25547	3117	1.000000	9583581	-0.003844
179557095	66528691	346185	10000.000000	21956	4785	1.000000	25701	2893	1.000000	9578823	-0.003741
179549052	66551325	347149	10000.000000	21904	4929	1.000000	25928	3089	1.000000	9574116	-0.004152
179566733	66537385	346142	10000.000000	22136	4658	1.000000	26093	3004	1.000000	9569354	-0.004057
179550636	66537873	346072	10000.000000	22252	4768	1.000000	25947	2995	1.000000	9564497	-0.003968
179572973	66532538	346527	10000.000000	21825	4895	1.000000	25907	3053	1.000000	9559631	-0.005322
179561164	66532330	346825	10000.000000	22180	4746	1.000000	25671	3126	1.000000	9554742	-0.005240
179577168	66507050	346136	10000.000000	21772	4828	1.000000	25529	3065	1.000000	9550066	-0.005107
179605458	66511679	346403	10000.000000	22049	4699	1.000000	25942	3110	1.000000	9545328	-0.005738
179562436	66550706	347237	10000.000000	21777	4898	1.000000	25808	3126	1.000000	9540433	-0.005509
179563227	66539590	346864	10000.000000	21931	4822	1.000000	25598	3100	1.000000	9535799	-0.005511
179547010	66520824	346553	10000.000000	21860	4849	1.000000	26165	2902	1.000000	9531112	-0.005537
179593151	66512970	345604	10000.000000	21783	4790	1.000000	25546	3202	1.000000	9526216	-0.005444
179594059	66527027	347176	10000.000000	22087	4666	1.000000	25661	3093	1.000000	9521479	-0.005199
179595082	66516820	346927	10000.000000	22178	4730	1.000000	25816	3080	1.000000	9516557	-0.005042
npatches	nstrain	runtime	dt	init_x	init_y	init_y_blood	init_z	init_S	beta0	beta1	beta2	beta3	mean_beta	B	d	delta	delta_blood	b[0]	mut	m	CTL	c	g	epsilon	k	het	lambda	rho	omega	x_max	patch.dyna	DELTA	A	VA
10000	1	100.000000	0.001000	21900	9499	5000000	0.001000	10000000	12.702906	6.585720	13.159719	7.187421	10	800000000	0.010000	1.000000	432.000000	80000	0.000050	0.004800	0	0.500000	0.000000	2.500000	3.000000	0.500000	0.000000	0.000000	0.000000	31872	0	10.000000	7.000000	1.000000
sus	inf	inf_blood	z	x[0]	y[0][0]	z[0]	x[1]	y[1][0]	z[1]	S[0]	synchrony
219000000	94990000	5000000	10.000000	21900	9499	0.001000	21900	9499	0.001000	10000000	0.000000
132675573	110703929	576967	3941.516320	10029	12990	0.394152	17829	8519	0.394152	9994944	0.000000
165259185	74072539	385531	6325.803353	12545	9417	0.632580	22219	4614	0.632580	9989942	0.000000
183614539	60024489	312956	7771.765723	13904	7915	0.777177	24549	3245	0.777177	9984961	0.000000
194140385	52999435	275387	8648.676577	14610	7223	0.864868	25872	2627	0.864868	9980041	0.000000
200407028	49131195	255707	9180.483393	15160	6855	0.918048	26988	2028	0.918048	9975059	0.000000
204137494	46954962	244615	9503.000201	15406	6574	0.950300	27496	1933	0.950300	9970009	0.000000
206401144	45643561	237377	9698.592075	15418	6712	0.969859	27624	1754	0.969859	9964916	0.000000
207762192	44890329	233133	9817.209710	15847	6484	0.981721	27965	1701	0.981721	9959913	0.000000
208552591	44426569	231527	9889.145947	15887	6355	0.988915	28201	1619	0.988915	9954922	0.000000
209105018	44148448	230014	9932.772025	15562	6348	0.993277	28084	1571	0.993277	9949982	0.000000
209369918	43979086	229146	9959.229270	15738	6594	0.995923	28469	1520	0.995923	9945017	0.000000
209578976	43862553	228494	9975.274394	15870	6297	0.997527	28335	1529	0.997527	9940105	0.000000
209651916	43818393	227313	9985.005037	16000	6207	0.998501	28347	1709	0.998501	9935061	0.000000
209732212	43797721	228451	9990.906233	15708	6397	0.999091	28117	1661	0.999091	9930112	0.000000
209777025	43756683	228827	9994.485041	15757	6424	0.999449	28481	1507	0.999449	9925071	0.000000
209777038	43767480	228074	9996.655426	15818	6489	0.999666	28326	1637	0.999666	9920098	0.000000
209825500	43736926	228371	9997.971667	15657	6417	0.999797	27998	1643	0.999797	9915088	0.000000
209823111	43752072	227694	9998.769908	15562	6537	0.999877	28039	1623	0.999877	9910098	0.000000
209840552	43719130	228253	9999.254005	15840	6382	0.999925	28059	1684	0.999925	9905064	0.000000
209832202	43751606	227728	9999.547588	15790	6387	0.999955	28056	1663	0.999955	9900053	0.000000
209827718	43733873	228386	9999.725632	16029	6301	0.999973	28411	1569	0.999973	9895150	0.000000
209832093	43734521	228036	9999.833608	15718	6299	0.999983	28186	1626	0.999983	9890076	0.000000
209808487	43745891	228070	9999.899091	15820	6378	0.999990	28242	1619	0.999990	9885096	0.000000
209820010	43739093	228333	9999.938803	15819	6263	0.999994	27954	1640	0.999994	9880136	0.000000
209849139	43721071	227353	9999.962887	15640	6544	0.999996	28094	1601	0.999996	9875158	0.000000
209839316	43734587	228259	9999.977493	15896	6514	0.999998	28183	1524	0.999998	9870150	0.000000
209846187	43730742	226794	9999.986350	15870	6441	0.999999	28349	1634	0.999999	9865182	0.000000
209822158	43731057	227962	9999.991722	15641	6487	0.999999	28020	1672	0.999999	9860197	0.000000
209847964	43723439	227638	9999.994980	16085	6067	0.999999	28432	1543	0.999999	9855248	0.000000
209856092	43715302	226657	9999.996955	15680	6543	1.000000	28193	1561	1.000000	9850390	0.000000
209846391	43723400	227821	9999.998154	16026	6342	1.000000	28488	1547	1.000000	9845527	0.000000
209843028	43745419	228366	9999.998880	16125	6135	1.000000	28081	1642	1.000000	9840739	0.000000
209854277	43729334	228465	9999.999321	15918	6258	1.000000	28192	1595	1.000000	9835799	0.000000
209804226	43757269	227936	9999.999588	16237	6101	1.000000	28362	1565	1.000000	9830851	0.000000
209824291	43737341	227854	9999.999750	16052	6233	1.000000	28143	1609	1.000000	9825920	0.000000
209831430	43728638	227798	9999.999849	15730	6412	1.000000	28420	1554	1.000000	9820951	0.000000
209847502	43730384	227594	9999.999908	15586	6520	1.000000	28305	1541	1.000000	9815975	0.000000
209831350	43732717	227977	9999.999944	15853	6274	1.000000	28336	1432	1.000000	9811038	0.000000
209806876	43745475	227457	9999.999966	15823	6256	1.000000	28183	1561	1.000000	9806196	0.000000
209833169	43746922	227689	9999.999980	16157	6175	1.000000	28475	1446	1.000000	9801411	-1.#IND00
209835983	43718567	227176	9999.999988	15923	6334	1.000000	28367	1562	1.000000	9796537	0.004800
209865311	43725199	228194	9999.999992	16038	6166	1.000000	28278	1572	1.000000	9791691	-0.008853
209807150	43756240	227237	9999.999995	15753	6359	1.000000	28227	1619	1.000000	9786778	-0.001395
209833615	43733822	228322	9999.999997	16041	6200	1.000000	28094	1744	1.000000	9782031	-0.007768
209841714	43718784	227454	9999.999998	15985	6219	1.000000	28210	1581	1.000000	9777227	-0.004874
209809324	43738205	227498	9999.999999	16096	6186	1.000000	28065	1483	1.000000	9772408	-0.001879
209811528	43734273	228650	9999.999999	15744	6469	1.000000	28331	1542	1.000000	9767549	0.002443
209825799	43723503	228022	10000.000000	15951	6199	1.000000	28136	1560	1.000000	9762693	0.000085
209837954	43740759	228486	10000.000000	15644	6312	1.000000	28330	1485	1.000000	9757747	0.000253
209861181	43729193	228443	10000.000000	15901	6434	1.000000	27896	1641	1.000000	9752973	0.001014
209839084	43729405	228137	10000.000000	15743	6344	1.000000	28071	1662	1.000000	9748103	0.002736
209877592	43700643	228482	10000.000000	16012	6316	1.000000	27828	1666	1.000000	9743168	0.001898
209857018	43730387	227992	10000.000000	15760	6252	1.000000	28426	1529	1.000000	9738289	0.001247
209843441	43720412	227120	10000.000000	15942	6263	1.000000	28241	1540	1.000000	9733540	0.001807
209864032	43730034	228136	10000.000000	15717	6443	1.000000	28350	1589	1.000000	9728647	0.001887
209868484	43719245	227883	10000.000000	15746	6412	1.000000	27896	1696	1.000000	9723696	0.001485
209833742	43732297	228067	10000.000000	16072	6304	1.000000	28262	1497	1.000000	9718946	0.000742
209853561	43714037	227372	10000.000000	15955	6316	1.000000	28044	1566	1.000000	9714008	0.000905
209885769	43704050	227691	10000.000000	15971	6376	1.000000	28044	1590	1.000000	9709129	0.003399
209859019	43715972	227635	10000.000000	15766	6215	1.000000	28227	1601	1.000000	9704272	0.003800
209856550	43719009	228060	10000.000000	16154	6328	1.000000	28331	1507	1.000000	9699318	0.004025
209875666	43721987	227476	10000.000000	16024	6216	1.000000	28266	1579	1.000000	9694558	0.004293
209857236	43714566	227404	10000.000000	15752	6400	1.000000	27883	1738	1.000000	9689691	0.003813
209839635	43747204	228251	10000.000000	15554	6514	1.000000	28096	1598	1.000000	9684934	0.002370
209867158	43725806	228711	10000.000000	15710	6419	1.000000	28204	1498	1.000000	9680268	0.001332
209831970	43723901	227354	10000.000000	15681	6366	1.000000	28460	1555	1.000000	9675443	0.001586
209857698	43716871	227405	10000.000000	15675	6435	1.000000	28095	1631	1.000000	9670499	0.001539
209833870	43731319	228246	10000.000000	16172	6416	1.000000	28216	1471	1.000000	9665710	0.001513
209846713	43717379	227898	10000.000000	15935	6332	1.000000	28491	1431	1.000000	9660776	0.002178
209839236	43740812	227551	10000.000000	16014	6349	1.000000	27855	1608	1.000000	9655903	0.002192
209824946	43738382	227168	10000.000000	15889	6345	1.000000	28028	1604	1.000000	9651119	0.002377
209870050	43722249	227756	10000.000000	15812	6255	1.000000	28268	1606	1.000000	9646285	0.002185
209855528	43733150	228076	10000.000000	15681	6478	1.000000	28038	1586	1.000000	9641541	0.002215
209832670	43739529	227436	10000.000000	15912	6260	1.000000	28307	1432	1.000000	9636755	0.002271
209861630	43717079	227421	10000.000000	15808	6442	1.000000	28231	1680	1.000000	9631870	0.002312
209829681	43726042	228214	10000.000000	15863	6237	1.000000	28238	1511	1.000000	9627052	0.002292
209832511	43723654	228111	10000.000000	15867	6252	1.000000	28415	1482	1.000000	9622298	0.002269
209851231	43712577	228287	10000.000000	15880	6361	1.000000	27998	1629	1.000000	9617499	0.000705
209861958	43726128	227743	10000.000000	15540	6518	1.000000	28259	1550	1.000000	9612605	0.000686
209865280	43717208	228127	10000.000000	15863	6294	1.000000	28569	1564	1.000000	9607790	0.000557
209853666	43717830	226680	10000.000000	15680	6627	1.000000	28301	1541	1.000000	9602949	0.000434
209857835	43715182	227518	10000.000000	15813	6216	1.000000	28219	1563	1.000000	9598087	-0.001617
209871122	43718669	227638	10000.000000	16015	6264	1.000000	28014	1681	1.000000	9593239	-0.001522
209829362	43746556	228394	10000.000000	15746	6254	1.000000	27878	1628	1.000000	9588380	-0.001450
209852997	43732490	227612	10000.000000	15904	6283	1.000000	28095	1648	1.000000	9583406	-0.001403
209859741	43720691	227978	10000.000000	15958	6380	1.000000	27857	1747	1.000000	9578666	-0.001730
209850588	43732555	227328	10000.000000	16162	6016	1.000000	28171	1569	1.000000	9573819	-0.001856
209821046	43725992	227898	10000.000000	16078	6356	1.000000	28476	1592	1.000000	9568993	-0.001877
209835064	43730388	227693	10000.000000	15811	6366	1.000000	28037	1633	1.000000	9564219	-0.001895
209852860	43729496	227045	10000.000000	15716	6356	1.000000	28279	1578	1.000000	9559448	-0.002287
209827884	43735827	227843	10000.000000	15457	6526	1.000000	28212	1699	1.000000	9554801	-0.002150
209858662	43717497	228342	10000.000000	16076	6190	1.000000	28113	1635	1.000000	9549997	-0.001979
209835432	43726946	227496	10000.000000	15885	6426	1.000000	28075	1656	1.000000	9545236	-0.001945
209827881	43736564	227431	10000.000000	15867	6324	1.000000	28227	1589	1.000000	9540476	-0.001852
209864833	43720151	228076	10000.000000	15816	6527	1.000000	28359	1599	1.000000	9535812	-0.001883
209831899	43731220	227100	10000.000000	15957	6277	1.000000	28190	1582	1.000000	9530931	-0.001902
209827864	43732424	228053	10000.000000	16062	6313	1.000000	28093	1696	1.000000	9526134	-0.001811
209845286	43720827	227494	10000.000000	15790	6257	1.000000	27915	1726	1.000000	9521415	-0.001816
209834313	43719687	227986	10000.000000	15925	6279	1.000000	28064	1777	1.000000	9516686	-0.001219
npatches	nstrain	runtime	dt	init_x	init_y	init_y_blood	init_z	init_S	beta0	beta1	beta2	beta3	mean_beta	B	d	delta	delta_blood	b[0]	mut	m	CTL	c	g	epsilon	k	het	lambda	rho	omega	x_max	patch.dyna	DELTA	A	VA
10000	1	100.000000	0.001000	21900	9499	5000000	0.001000	10000000	12.009373	7.704646	5.444822	12.206537	10	800000000	0.010000	1.000000	432.000000	80000	0.000050	0.004800	0	0.500000	0.000000	2.500000	4.000000	0.500000	0.000000	0.000000	0.000000	31872	0	10.000000	7.000000	1.000000
sus	inf	inf_blood	z	x[0]	y[0][0]	z[0]	x[1]	y[1][0]	z[1]	S[0]	synchrony
219000000	94990000	5000000	10.000000	21900	9499	0.001000	21900	9499	0.001000	10000000	0.000000
140398843	96967277	506380	3941.516320	11240	11261	0.394152	16278	8364	0.394152	9995003	0.000000
182353349	57459450	299980	6325.803353	14805	7138	0.632580	21245	4243	0.632580	9990064	0.000000
205428480	43517546	227804	7771.765723	16627	5878	0.777177	24410	2825	0.777177	9985048	0.000000
218285812	36850303	190809	8648.676577	17890	5119	0.864868	25854	2289	0.864868	9980063	0.000000
225741113	33276921	173358	9180.483393	18365	4755	0.918048	27071	1744	0.918048	9975137	0.000000
230158232	31268378	162565	9503.000201	18757	4601	0.950300	27714	1546	0.950300	9970154	0.000000
232788641	30095574	156763	9698.592075	19296	4339	0.969859	27733	1453	0.969859	9965206	0.000000
234335205	29414149	153284	9817.209710	19363	4227	0.981721	27509	1551	0.981721	9960276	0.000000
235341018	28989578	151225	9889.145947	19517	4255	0.988915	28288	1312	0.988915	9955347	0.000000
235873511	28760479	149410	9932.772025	19611	4260	0.993277	28605	1177	0.993277	9950353	0.000000
236240701	28601966	148922	9959.229270	19676	4086	0.995923	28595	1288	0.995923	9945388	0.000000
236443753	28511951	148725	9975.274394	19248	4482	0.997527	28451	1284	0.997527	9940530	0.000000
236583771	28457485	148216	9985.005037	19621	4026	0.998501	28438	1199	0.998501	9935596	0.000000
236650687	28438346	147895	9990.906233	19516	4149	0.999091	28567	1298	0.999091	9930754	0.000000
236678726	28415460	147859	9994.485041	19610	4205	0.999449	28407	1251	0.999449	9925966	0.000000
236751949	28387682	147724	9996.655426	19582	4203	0.999666	28544	1225	0.999666	9920990	0.000000
236772268	28374879	147831	9997.971667	19320	4193	0.999797	28475	1283	0.999797	9915918	0.000000
236776029	28370846	147872	9998.769908	19357	4329	0.999877	28364	1133	0.999877	9910861	0.000000
236751369	28377065	148152	9999.254005	19616	4160	0.999925	28820	1124	0.999925	9905924	0.000000
236743850	28388594	147626	9999.547588	19704	4151	0.999955	28502	1079	0.999955	9900968	0.000000
236759803	28361906	147918	9999.725632	18867	4558	0.999973	28924	1171	0.999973	9896038	0.000000
236763670	28377643	147381	9999.833608	19319	4359	0.999983	28461	1214	0.999983	9891091	0.000000
236750803	28384919	147148	9999.899091	19269	4260	0.999990	28656	1200	0.999990	9886135	0.000000
236781893	28361125	147601	9999.938803	19537	4197	0.999994	28668	1169	0.999994	9881195	0.000000
236768308	28377216	147676	9999.962887	19241	4295	0.999996	28629	1151	0.999996	9876251	0.000000
236780875	28357925	147609	9999.977493	19772	4022	0.999998	28394	1295	0.999998	9871293	0.000000
236795875	28359754	147976	9999.986350	19258	4300	0.999999	28752	1212	0.999999	9866299	0.000000
236749400	28386586	148356	9999.991722	19298	4424	0.999999	28560	1259	0.999999	9861415	0.000000
236810550	28347296	147528	9999.994980	19316	4418	0.999999	28146	1344	0.999999	9856450	0.000000
236787991	28389029	147449	9999.996955	19490	4088	1.000000	28546	1107	1.000000	9851501	0.000000
236797547	28360538	147954	9999.998154	19629	4151	1.000000	28477	1183	1.000000	9846585	0.000000
236771487	28377982	147351	9999.998880	19510	4251	1.000000	28172	1408	1.000000	9841707	0.000000
236738556	28385290	147680	9999.999321	19588	4337	1.000000	28647	1085	1.000000	9836790	0.000000
236770115	28374228	147622	9999.999588	19452	4255	1.000000	28534	1153	1.000000	9831790	0.000000
236796311	28369791	147700	9999.999750	19481	4286	1.000000	28582	1268	1.000000	9826881	0.000000
236803837	28360326	148342	9999.999849	20011	3997	1.000000	28562	1192	1.000000	9821928	0.000000
236787820	28373086	147950	9999.999908	19739	4060	1.000000	28342	1298	1.000000	9816910	0.000000
236787116	28376614	147847	9999.999944	19529	4510	1.000000	28362	1247	1.000000	9812016	0.000000
236772287	28370901	148333	9999.999966	19119	4476	1.000000	28855	1044	1.000000	9807196	0.000000
236767466	28375570	148270	9999.999980	19534	4066	1.000000	28765	1176	1.000000	9802310	-1.#IND00
236784688	28356091	147416	9999.999988	19335	4396	1.000000	28309	1271	1.000000	9797375	0.008000
236779199	28362717	147581	9999.999992	19493	4262	1.000000	28601	1170	1.000000	9792472	-0.006785
236796241	28347760	147749	9999.999995	19215	4428	1.000000	28299	1218	1.000000	9787462	-0.008220
236803002	28348128	147500	9999.999997	19436	4233	1.000000	28661	1205	1.000000	9782649	-0.002484
236771505	28372352	147967	9999.999998	19369	4309	1.000000	28386	1186	1.000000	9777696	0.000207
236754762	28386240	147300	9999.999999	19536	4345	1.000000	28681	1149	1.000000	9772797	-0.003883
236760947	28374927	146614	9999.999999	19739	4177	1.000000	28310	1226	1.000000	9767964	-0.005357
236765687	28369556	147829	10000.000000	19635	4238	1.000000	28113	1376	1.000000	9763078	-0.003444
236784741	28360696	147070	10000.000000	19526	4300	1.000000	28497	1193	1.000000	9758129	-0.001136
236770013	28356232	147241	10000.000000	19445	4165	1.000000	28486	1333	1.000000	9753177	-0.002749
236753174	28367610	147642	10000.000000	19615	4165	1.000000	28515	1258	1.000000	9748446	-0.003506
236802688	28364108	147322	10000.000000	19239	4345	1.000000	28492	1170	1.000000	9743482	-0.003103
236779551	28371591	147969	10000.000000	19313	4296	1.000000	29036	1054	1.000000	9738466	-0.001836
236779360	28363315	148035	10000.000000	19374	4301	1.000000	29014	1053	1.000000	9733501	-0.001910
236804133	28359336	147602	10000.000000	19735	4010	1.000000	28414	1293	1.000000	9728610	-0.001566
236732136	28376939	147553	10000.000000	19515	4331	1.000000	28662	1200	1.000000	9723698	-0.003244
236798759	28360790	147720	10000.000000	19491	4309	1.000000	28485	1231	1.000000	9718902	-0.002825
236775862	28373137	147646	10000.000000	19605	4198	1.000000	28468	1265	1.000000	9713951	0.000244
236793563	28359374	147888	10000.000000	19906	3941	1.000000	28140	1332	1.000000	9709127	-0.000459
236784517	28376356	148138	10000.000000	19374	4345	1.000000	28339	1211	1.000000	9704282	-0.000285
236795244	28349887	147427	10000.000000	19198	4494	1.000000	28667	1099	1.000000	9699407	-0.000377
236809880	28359124	147503	10000.000000	19538	4179	1.000000	28861	1094	1.000000	9694451	-0.001483
236765514	28370965	148555	10000.000000	19508	3873	1.000000	28704	1219	1.000000	9689630	-0.001601
236760528	28374927	147439	10000.000000	19661	4088	1.000000	28803	1185	1.000000	9684806	-0.002339
236807058	28367850	147352	10000.000000	19405	4345	1.000000	28324	1193	1.000000	9679962	-0.001779
236742333	28385801	147512	10000.000000	19255	4419	1.000000	28631	1202	1.000000	9675022	-0.000982
236774102	28376744	147985	10000.000000	19462	4070	1.000000	28380	1281	1.000000	9670289	-0.001170
236775584	28365021	147038	10000.000000	19529	4275	1.000000	29017	1077	1.000000	9665463	-0.001137
236743333	28383530	147543	10000.000000	19129	4511	1.000000	29059	1102	1.000000	9660744	-0.001503
236722252	28395344	147965	10000.000000	19271	4416	1.000000	28742	1077	1.000000	9655960	-0.002358
236733246	28383470	148067	10000.000000	19560	4118	1.000000	28676	1177	1.000000	9651074	-0.001109
236771146	28372286	147700	10000.000000	19354	4164	1.000000	28632	1203	1.000000	9646311	0.000542
236786319	28381880	148021	10000.000000	19751	4319	1.000000	28369	1218	1.000000	9641492	0.003665
236768866	28357973	147593	10000.000000	19757	4179	1.000000	28570	1148	1.000000	9636620	0.002349
236758230	28370435	148103	10000.000000	19391	4335	1.000000	28343	1223	1.000000	9631781	0.002447
236781999	28368185	147478	10000.000000	19416	4271	1.000000	28473	1201	1.000000	9626979	0.002559
236759090	28380429	148016	10000.000000	19564	4372	1.000000	28925	1034	1.000000	9622102	0.003556
236793728	28367491	147989	10000.000000	19175	4242	1.000000	28650	1220	1.000000	9617360	0.003614
236761118	28374171	147686	10000.000000	19689	4127	1.000000	28808	1178	1.000000	9612533	0.003638
236802688	28359145	147653	10000.000000	19044	4474	1.000000	28445	1203	1.000000	9607726	0.004513
236781202	28359975	147962	10000.000000	19350	4376	1.000000	28371	1212	1.000000	9602921	0.004434
236805487	28370518	148360	10000.000000	19484	4362	1.000000	28705	1033	1.000000	9597956	0.003691
236781211	28366800	148109	10000.000000	19602	4277	1.000000	28392	1293	1.000000	9593316	0.003451
236788272	28363692	147830	10000.000000	19251	4482	1.000000	28411	1218	1.000000	9588594	0.003618
236755764	28380272	147831	10000.000000	19276	4470	1.000000	28405	1190	1.000000	9583761	0.003733
236810679	28353823	147747	10000.000000	19368	4269	1.000000	28478	1245	1.000000	9578922	0.003360
236792274	28371022	148332	10000.000000	19532	4152	1.000000	28383	1278	1.000000	9574091	0.003414
236806936	28355085	147703	10000.000000	19368	4205	1.000000	28145	1243	1.000000	9569249	0.003303
236756859	28383252	148170	10000.000000	19564	4157	1.000000	28950	1079	1.000000	9564438	0.003205
236815447	28351384	147723	10000.000000	19285	4273	1.000000	28913	1043	1.000000	9559643	0.003505
236775634	28380243	147461	10000.000000	19495	4279	1.000000	28932	1087	1.000000	9554745	0.003404
236766943	28365679	147220	10000.000000	19549	4056	1.000000	28850	1158	1.000000	9550074	0.002947
236754782	28378844	148010	10000.000000	19566	4122	1.000000	28761	1104	1.000000	9545315	0.003291
236767173	28373667	147438	10000.000000	19242	4411	1.000000	28592	1195	1.000000	9540484	0.003280
236768231	28377452	146805	10000.000000	19549	4244	1.000000	28397	1306	1.000000	9535735	0.003241
236785605	28353336	147729	10000.000000	19526	4085	1.000000	28603	1160	1.000000	9531201	0.003195
236786430	28364275	147510	10000.000000	19496	4322	1.000000	28614	1165	1.000000	9526444	0.002078
236733839	28388099	148015	10000.000000	19584	4229	1.000000	28585	1118	1.000000	9521622	0.001835
236763113	28380533	147878	10000.000000	19597	4264	1.000000	28347	1259	1.000000	9516916	0.001754
npatches	nstrain	runtime	dt	init_x	init_y	init_y_blood	init_z	init_S	beta0	beta1	beta2	beta3	mean_beta	B	d	delta	delta_blood	b[0]	mut	m	CTL	c	g	epsilon	k	het	lambda	rho	omega	x_max	patch.dyna	DELTA	A	VA
10000	1	100.000000	0.001000	21900	9499	5000000	0.001000	10000000	5.864358	7.793833	13.083145	8.753509	10	800000000	0.010000	1.000000	432.000000	80000	0.000050	0.004800	0	0.500000	0.000000	2.500000	5.000000	0.500000	0.000000	0.000000	0.000000	31872	0	10.000000	7.000000	1.000000
sus	inf	inf_blood	z	x[0]	y[0][0]	z[0]	x[1]	y[1][0]	z[1]	S[0]	synchrony
219000000	94990000	5000000	10.000000	21900	9499	0.001000	21900	9499	0.001000	10000000	0.000000
147889830	84950036	443487	3941.516320	21040	5581	0.394152	17163	7272	0.394152	9995100	0.000000
198326953	44539326	232173	6325.803353	26634	1819	0.632580	22983	3148	0.632580	9990099	0.000000
225016280	31473632	163736	7771.765723	29570	795	0.777177	26235	1748	0.777177	9985179	0.000000
239355283	25470415	132513	8648.676577	30976	337	0.864868	28292	1179	0.864868	9980050	0.000000
247496121	22326530	116382	9180.483393	31545	220	0.918048	29302	790	0.918048	9975092	0.000000
252211444	20576113	107368	9503.000201	31380	208	0.950300	29660	715	0.950300	9970184	0.000000
254993687	19576525	101683	9698.592075	31511	234	0.969859	29865	652	0.969859	9965184	0.000000
256653638	18994480	99471	9817.209710	31428	197	0.981721	30326	442	0.981721	9960134	0.000000
257647736	18641583	96874	9889.145947	31075	202	0.988915	30239	509	0.988915	9955106	0.000000
258233564	18435424	95875	9932.772025	31398	174	0.993277	30458	509	0.993277	9950255	0.000000
258679713	18289229	94782	9959.229270	31528	155	0.995923	30490	472	0.995923	9945255	0.000000
258832713	18244659	95114	9975.274394	31561	207	0.997527	30372	471	0.997527	9940372	0.000000
259003788	18179085	94782	9985.005037	31472	186	0.998501	30416	471	0.998501	9935361	0.000000
259123938	18138559	94291	9990.906233	31651	159	0.999091	30515	388	0.999091	9930315	0.000000
259145267	18142591	94655	9994.485041	31556	171	0.999449	30669	459	0.999449	9925458	0.000000
259183346	18108194	94343	9996.655426	31350	162	0.999666	30717	411	0.999666	9920444	0.000000
259186693	18120820	94388	9997.971667	31355	176	0.999797	30306	424	0.999797	9915619	0.000000
259211651	18101995	94211	9998.769908	31594	159	0.999877	30710	398	0.999877	9910719	0.000000
259211961	18097803	94952	9999.254005	31463	129	0.999925	30878	375	0.999925	9905733	0.000000
259211482	18102530	93857	9999.547588	31470	178	0.999955	30494	499	0.999955	9900733	0.000000
259229598	18106661	94313	9999.725632	31253	167	0.999973	30693	435	0.999973	9895875	0.000000
259232425	18106893	94745	9999.833608	31513	182	0.999983	30707	454	0.999983	9891020	0.000000
259242492	18117780	94838	9999.899091	31567	164	0.999990	30623	508	0.999990	9886091	0.000000
259193642	18119617	94145	9999.938803	31396	170	0.999994	30522	393	0.999994	9881180	0.000000
259162896	18129401	94161	9999.962887	31499	183	0.999996	30796	438	0.999996	9876205	0.000000
259221007	18100336	94339	9999.977493	31601	171	0.999998	30308	548	0.999998	9871328	0.000000
259235390	18092071	93875	9999.986350	31521	190	0.999999	30611	384	0.999999	9866486	0.000000
259218705	18104531	94195	9999.991722	31451	187	0.999999	30832	429	0.999999	9861525	0.000000
259228472	18105210	93678	9999.994980	31608	161	0.999999	30320	485	0.999999	9856567	0.000000
259208991	18108791	94924	9999.996955	31521	150	1.000000	30593	449	1.000000	9851534	0.000000
259204029	18109550	94583	9999.998154	31354	172	1.000000	30339	477	1.000000	9846606	0.000000
259204750	18108212	94463	9999.998880	31357	143	1.000000	30445	526	1.000000	9841823	0.000000
259194730	18110027	94466	9999.999321	31515	111	1.000000	30225	460	1.000000	9836948	0.000000
259235683	18083620	94727	9999.999588	31525	130	1.000000	30394	515	1.000000	9832207	0.000000
259205854	18121217	94437	9999.999750	31396	211	1.000000	30285	497	1.000000	9827316	0.000000
259200342	18100244	94464	9999.999849	31575	181	1.000000	30336	495	1.000000	9822413	0.000000
259209487	18110260	94540	9999.999908	31518	126	1.000000	30628	436	1.000000	9817567	0.000000
259205038	18113841	94344	9999.999944	31710	165	1.000000	30432	429	1.000000	9812657	0.000000
259210616	18108215	94097	9999.999966	31520	210	1.000000	30453	445	1.000000	9807598	0.000000
259242954	18105828	93969	9999.999980	31476	176	1.000000	30663	414	1.000000	9802687	-1.#IND00
259229229	18094534	94190	9999.999988	31504	183	1.000000	30562	401	1.000000	9797815	0.014400
259203033	18109035	94584	9999.999992	31389	141	1.000000	30458	372	1.000000	9792927	0.013984
259206838	18113042	93888	9999.999995	31437	189	1.000000	30755	385	1.000000	9788003	-0.022632
259247160	18097157	94466	9999.999997	31314	174	1.000000	30375	508	1.000000	9783083	0.008033
259224840	18107437	94361	9999.999998	31500	137	1.000000	30543	388	1.000000	9778264	0.003024
259207047	18110247	93887	9999.999999	31585	172	1.000000	30590	432	1.000000	9773563	0.004308
259178985	18115709	94232	9999.999999	31362	174	1.000000	30344	540	1.000000	9768751	0.007944
259256540	18091127	94356	10000.000000	31493	159	1.000000	30427	410	1.000000	9763886	0.008667
259220454	18101895	94468	10000.000000	31474	186	1.000000	30491	474	1.000000	9758939	0.010411
259201934	18105655	94250	10000.000000	31523	171	1.000000	30321	539	1.000000	9754022	0.006555
259252566	18092472	94488	10000.000000	31499	141	1.000000	30177	501	1.000000	9749219	0.005959
259206850	18114187	94330	10000.000000	31538	123	1.000000	30897	398	1.000000	9744359	0.000094
259215123	18098132	94132	10000.000000	31489	183	1.000000	30781	369	1.000000	9739497	-0.001370
259229210	18098595	94126	10000.000000	31500	146	1.000000	30371	441	1.000000	9734655	-0.001149
259216808	18117589	94042	10000.000000	31620	146	1.000000	30631	440	1.000000	9729686	-0.004506
259237704	18089518	94545	10000.000000	31511	217	1.000000	30501	485	1.000000	9724830	-0.004939
259196437	18100396	93940	10000.000000	31442	137	1.000000	30459	467	1.000000	9720080	-0.006583
259232713	18089296	94202	10000.000000	31336	176	1.000000	30657	397	1.000000	9715133	-0.005688
259220094	18096944	94214	10000.000000	31516	222	1.000000	30605	457	1.000000	9710217	-0.004309
259227784	18110880	94432	10000.000000	31345	156	1.000000	30450	522	1.000000	9705439	-0.003269
259201585	18112470	94493	10000.000000	31548	146	1.000000	30491	404	1.000000	9700558	-0.005544
259222091	18104559	94562	10000.000000	31435	149	1.000000	30388	459	1.000000	9695708	-0.005270
259249595	18081266	94223	10000.000000	31554	157	1.000000	30461	423	1.000000	9690860	-0.001039
259204651	18115723	95062	10000.000000	31505	180	1.000000	30477	420	1.000000	9686075	-0.000333
259195493	18109557	94398	10000.000000	31319	177	1.000000	30891	370	1.000000	9681239	0.000546
259227461	18104671	94244	10000.000000	31483	185	1.000000	30779	374	1.000000	9676333	0.002912
259232444	18099337	94435	10000.000000	31331	187	1.000000	30529	492	1.000000	9671455	0.002846
259193809	18099615	94024	10000.000000	31527	181	1.000000	30422	492	1.000000	9666554	0.002377
259184646	18118126	93683	10000.000000	31332	165	1.000000	30728	526	1.000000	9661741	0.002243
259203786	18102064	94581	10000.000000	31547	166	1.000000	30472	433	1.000000	9656939	0.001608
259218528	18086108	94562	10000.000000	31115	149	1.000000	30462	407	1.000000	9652093	0.002962
259239249	18101733	94184	10000.000000	31479	156	1.000000	30643	395	1.000000	9647227	0.001561
259205673	18101239	94746	10000.000000	31581	207	1.000000	30675	433	1.000000	9642373	0.001481
259269358	18082689	94294	10000.000000	31544	176	1.000000	30660	464	1.000000	9637580	0.001074
259207162	18113762	95175	10000.000000	31408	224	1.000000	30510	450	1.000000	9632880	0.001268
259219151	18108876	94361	10000.000000	31398	193	1.000000	30645	347	1.000000	9628024	0.000939
259176667	18112768	94503	10000.000000	31537	182	1.000000	30401	452	1.000000	9623239	0.000904
259234661	18102145	93860	10000.000000	31386	185	1.000000	30641	401	1.000000	9618416	0.000980
259222086	18102868	93484	10000.000000	31485	192	1.000000	30806	354	1.000000	9613628	0.000806
259196306	18118088	94701	10000.000000	31444	153	1.000000	30778	386	1.000000	9608858	0.001591
259252794	18085330	93904	10000.000000	31582	154	1.000000	30862	446	1.000000	9603981	0.001567
259208141	18110784	94344	10000.000000	31590	160	1.000000	30476	463	1.000000	9599183	0.001583
259218566	18084630	94329	10000.000000	31404	191	1.000000	30882	389	1.000000	9594363	0.001879
259230826	18099292	94663	10000.000000	31379	165	1.000000	30611	509	1.000000	9589565	0.001796
259227739	18106546	94530	10000.000000	31419	118	1.000000	30276	522	1.000000	9584840	0.001335
259219493	18115575	94446	10000.000000	31407	180	1.000000	30623	430	1.000000	9580013	0.001414
259202161	18122705	94015	10000.000000	31300	175	1.000000	30408	412	1.000000	9575224	0.001786
259184829	18103637	94758	10000.000000	31377	145	1.000000	30419	433	1.000000	9570514	0.001724
259244061	18101173	94428	10000.000000	31570	132	1.000000	30331	451	1.000000	9565650	0.001720
259255494	18089484	93565	10000.000000	31451	198	1.000000	30675	390	1.000000	9560863	0.001975
259240962	18101762	94731	10000.000000	31473	148	1.000000	30487	395	1.000000	9556241	0.001604
259242439	18107889	94512	10000.000000	31560	146	1.000000	30605	365	1.000000	9551520	0.001393
259225037	18111985	94121	10000.000000	31416	177	1.000000	30663	426	1.000000	9546746	0.000692
259190538	18107839	94890	10000.000000	31556	185	1.000000	30353	510	1.000000	9542051	0.000382
259196821	18118030	94363	10000.000000	31667	152	1.000000	30301	450	1.000000	9537299	0.000392
259230904	18099364	94573	10000.000000	31450	190	1.000000	30419	499	1.000000	9532496	-0.000488
259236868	18086542	94472	10000.000000	31511	154	1.000000	30470	385	1.000000	9527642	-0.000290
259227763	18112211	94294	10000.000000	31600	151	1.000000	30909	428	1.000000	9522986	-0.000053
259238917	18098522	94262	10000.000000	31316	164	1.000000	30486	449	1.000000	9518390	-0.000082
npatches	nstrain	runtime	dt	init_x	init_y	init_y_blood	init_z	init_S	beta0	beta1	beta2	beta3	mean_beta	B	d	delta	delta_blood	b[0]	mut	m	CTL	c	g	epsilon	k	het	lambda	rho	omega	x_max	patch.dyna	DELTA	A	VA
10000	1	100.000000	0.001000	21900	9499	5000000	0.001000	10000000	6.783868	7.361874	6.210790	10.376741	10	800000000	0.010000	1.000000	432.000000	80000	0.000050	0.004800	0	0.500000	0.000000	2.500000	6.000000	0.500000	0.000000	0.000000	0.000000	31872	0	10.000000	7.000000	1.000000
sus	inf	inf_blood	z	x[0]	y[0][0]	z[0]	x[1]	y[1][0]	z[1]	S[0]	synchrony
219000000	94990000	5000000	10.000000	21900	9499	0.001000	21900	9499	0.001000	10000000	0.000000
154090863	74927949	392527	3941.516320	19490	5543	0.394152	18739	5933	0.394152	9994984	0.000000
211902826	34910058	182401	6325.803353	26486	1531	0.632580	25580	1974	0.632580	9990136	0.000000
241006542	23016659	120349	7771.765723	29734	574	0.777177	28994	807	0.777177	9985158	0.000000
256203810	17722208	92142	8648.676577	30854	259	0.864868	30656	336	0.864868	9980242	0.000000
264500092	15049498	78053	9180.483393	31218	187	0.918048	31063	248	0.918048	9975281	0.000000
269300526	13578746	70380	9503.000201	31359	149	0.950300	31180	158	0.950300	9970290	0.000000
272124084	12738908	66711	9698.592075	31646	141	0.969859	31370	175	0.969859	9965197	0.000000
273842249	12215151	63301	9817.209710	31523	129	0.981721	31535	165	0.981721	9960193	0.000000
274854214	11936046	61911	9889.145947	31317	95	0.988915	31322	160	0.988915	9955213	0.000000
275463111	11754293	60956	9932.772025	31624	99	0.993277	31389	138	0.993277	9950200	0.000000
275806308	11656767	60670	9959.229270	31458	95	0.995923	31302	130	0.995923	9945297	0.000000
276039762	11590198	60313	9975.274394	31284	118	0.997527	31544	124	0.997527	9940295	0.000000
276215026	11533413	60327	9985.005037	31524	112	0.998501	31641	157	0.998501	9935362	0.000000
276272986	11523181	59654	9990.906233	31528	113	0.999091	31563	171	0.999091	9930399	0.000000
276303942	11515285	59951	9994.485041	31585	115	0.999449	31608	97	0.999449	9925413	0.000000
276349348	11487974	59898	9996.655426	31522	97	0.999666	31647	98	0.999666	9920359	0.000000
276401762	11490427	59208	9997.971667	31481	93	0.999797	31404	156	0.999797	9915439	0.000000
276384808	11494783	59900	9998.769908	31411	79	0.999877	31373	146	0.999877	9910496	0.000000
276385481	11491248	59774	9999.254005	31613	90	0.999925	31460	119	0.999925	9905485	0.000000
276423459	11474271	59894	9999.547588	31565	101	0.999955	31455	100	0.999955	9900431	0.000000
276405996	11491140	59554	9999.725632	31694	66	0.999973	31655	119	0.999973	9895514	0.000000
276392284	11487342	59256	9999.833608	31428	99	0.999983	31423	122	0.999983	9890731	0.000000
276403625	11492907	60460	9999.899091	31587	122	0.999990	31443	123	0.999990	9885684	0.000000
276416465	11477546	60372	9999.938803	31447	118	0.999994	31480	162	0.999994	9880857	0.000000
276431544	11476668	60305	9999.962887	31494	104	0.999996	31470	111	0.999996	9875874	0.000000
276396254	11485806	59369	9999.977493	31609	119	0.999998	31362	121	0.999998	9871085	0.000000
276406352	11473005	59502	9999.986350	31680	94	0.999999	31749	110	0.999999	9866072	0.000000
276448418	11479521	60072	9999.991722	31641	123	0.999999	31461	168	0.999999	9861095	0.000000
276390892	11487549	60184	9999.994980	31540	101	0.999999	31493	134	0.999999	9856218	0.000000
276431204	11470649	60006	9999.996955	31702	101	1.000000	31453	172	1.000000	9851316	0.000000
276408742	11482086	60263	9999.998154	31563	110	1.000000	31596	104	1.000000	9846413	0.000000
276393893	11477941	59541	9999.998880	31706	107	1.000000	31390	138	1.000000	9841376	0.000000
276416265	11479295	59693	9999.999321	31635	97	1.000000	31634	131	1.000000	9836428	0.000000
276419506	11479239	59349	9999.999588	31695	104	1.000000	31570	104	1.000000	9831570	0.000000
276400891	11481374	59960	9999.999750	31352	90	1.000000	31554	136	1.000000	9826606	0.000000
276462233	11470217	59807	9999.999849	31511	113	1.000000	31717	103	1.000000	9821778	0.000000
276430514	11477340	59807	9999.999908	31577	104	1.000000	31395	132	1.000000	9816881	0.000000
276422143	11479853	59715	9999.999944	31243	82	1.000000	31332	109	1.000000	9811978	0.000000
276414419	11476593	59709	9999.999966	31558	118	1.000000	31528	92	1.000000	9807074	0.000000
276399430	11480221	59574	9999.999980	31377	112	1.000000	31481	114	1.000000	9802222	-1.#IND00
276398687	11487027	59306	9999.999988	31659	115	1.000000	31158	118	1.000000	9797321	-0.012800
276428671	11483685	59955	9999.999992	31647	120	1.000000	31488	95	1.000000	9792492	0.000315
276419345	11467134	59552	9999.999995	31679	155	1.000000	31383	126	1.000000	9787597	-0.000613
276420781	11485324	59694	9999.999997	31602	96	1.000000	31443	109	1.000000	9782755	0.003436
276447074	11464240	59879	9999.999998	31496	101	1.000000	31707	101	1.000000	9777798	0.003583
276445435	11473233	60119	9999.999999	31605	80	1.000000	31274	103	1.000000	9773081	0.004435
276429413	11474587	59768	9999.999999	31667	79	1.000000	31758	168	1.000000	9768154	0.002131
276431083	11464275	59237	10000.000000	31756	144	1.000000	31502	102	1.000000	9763348	0.000965
276422169	11479419	59495	10000.000000	31453	112	1.000000	31604	104	1.000000	9758350	0.000874
276424880	11481066	59520	10000.000000	31475	118	1.000000	31440	133	1.000000	9753665	0.000515
276457576	11464219	59990	10000.000000	31514	83	1.000000	31311	120	1.000000	9748647	0.003422
276433363	11484352	59844	10000.000000	31577	110	1.000000	31626	82	1.000000	9743810	0.003210
276460697	11476013	59993	10000.000000	31367	110	1.000000	31712	124	1.000000	9738809	0.003021
276416555	11485743	59855	10000.000000	31462	121	1.000000	31449	129	1.000000	9733949	0.002791
276417759	11487763	59881	10000.000000	31489	132	1.000000	31464	128	1.000000	9729070	0.002861
276396796	11494897	59570	10000.000000	31571	62	1.000000	31667	82	1.000000	9724226	0.002857
276399470	11484948	59737	10000.000000	31652	91	1.000000	31524	109	1.000000	9719417	0.002920
276408129	11482952	59902	10000.000000	31607	106	1.000000	31577	142	1.000000	9714501	0.002252
276437344	11466294	59804	10000.000000	31424	142	1.000000	31468	134	1.000000	9709469	0.002047
276418130	11486143	59611	10000.000000	31353	76	1.000000	31581	100	1.000000	9704539	0.002328
276394903	11482028	59837	10000.000000	31692	108	1.000000	31743	121	1.000000	9699855	0.001287
276422441	11481606	59861	10000.000000	31421	131	1.000000	31191	192	1.000000	9694931	0.001600
276407047	11486783	60338	10000.000000	31469	129	1.000000	31322	140	1.000000	9690054	0.002420
276401756	11488631	59765	10000.000000	31430	142	1.000000	31638	114	1.000000	9685292	0.002121
276393688	11481258	59993	10000.000000	31589	110	1.000000	31388	140	1.000000	9680430	0.001871
276386587	11488890	59729	10000.000000	31752	71	1.000000	31136	136	1.000000	9675570	0.001621
276377113	11495264	59958	10000.000000	31403	100	1.000000	31575	106	1.000000	9670795	0.001555
276442771	11471204	60104	10000.000000	31520	132	1.000000	31618	105	1.000000	9666057	0.001815
276410345	11494161	59296	10000.000000	31438	96	1.000000	31379	125	1.000000	9661322	0.001210
276389701	11483216	59739	10000.000000	31589	120	1.000000	31463	143	1.000000	9656446	0.002661
276425725	11464635	59941	10000.000000	31909	97	1.000000	31379	127	1.000000	9651629	0.002449
276453893	11476492	60121	10000.000000	31618	93	1.000000	31418	96	1.000000	9646835	0.002270
276435257	11478766	60351	10000.000000	31308	135	1.000000	31459	100	1.000000	9642023	0.002164
276420434	11481080	59771	10000.000000	31589	154	1.000000	31400	122	1.000000	9637169	0.002025
276378993	11490377	59910	10000.000000	31636	120	1.000000	31546	115	1.000000	9632370	0.004504
276383510	11489186	59612	10000.000000	31646	84	1.000000	31625	119	1.000000	9627436	0.004968
276424702	11464863	59810	10000.000000	31748	72	1.000000	31546	138	1.000000	9622850	0.004820
276410244	11490534	59816	10000.000000	31767	91	1.000000	31519	139	1.000000	9617942	0.004675
276399345	11481992	59852	10000.000000	31555	111	1.000000	31436	160	1.000000	9613111	0.004569
276396320	11488420	60005	10000.000000	31719	120	1.000000	31395	127	1.000000	9608268	0.004806
276416961	11485745	60249	10000.000000	31667	109	1.000000	31359	93	1.000000	9603539	0.004674
276454691	11476149	60062	10000.000000	31683	139	1.000000	31497	112	1.000000	9598903	0.004913
276403276	11495216	59808	10000.000000	31516	112	1.000000	31671	120	1.000000	9594169	0.004373
276417463	11481215	60106	10000.000000	31619	104	1.000000	31490	81	1.000000	9589523	0.003974
276414055	11480260	59886	10000.000000	31468	86	1.000000	31537	115	1.000000	9584552	0.003883
276407356	11483532	59516	10000.000000	31715	126	1.000000	31544	114	1.000000	9579649	0.003035
276425846	11483183	59691	10000.000000	31663	115	1.000000	31623	92	1.000000	9574977	0.003105
276410315	11475285	59961	10000.000000	31664	86	1.000000	31654	97	1.000000	9570156	0.002971
276422288	11476094	59969	10000.000000	31479	81	1.000000	31333	123	1.000000	9565360	0.002891
276443315	11471192	59397	10000.000000	31546	95	1.000000	31565	115	1.000000	9560515	0.003350
276447186	11467809	59710	10000.000000	31671	111	1.000000	31415	152	1.000000	9555735	0.003109
276448279	11471730	59675	10000.000000	31566	124	1.000000	31595	87	1.000000	9550902	0.003332
276430174	11479006	59828	10000.000000	31444	118	1.000000	31551	132	1.000000	9545965	0.003436
276447495	11474601	59856	10000.000000	31684	99	1.000000	31579	144	1.000000	9541192	0.003183
276398555	11468263	59654	10000.000000	31674	102	1.000000	31403	143	1.000000	9536435	0.002631
276457114	11477863	60152	10000.000000	31393	105	1.000000	31440	142	1.000000	9531627	0.002459
276457445	11474268	59650	10000.000000	31638	81	1.000000	31233	181	1.000000	9526930	0.002295
276395819	11487807	60299	10000.000000	31447	119	1.000000	31394	164	1.000000	9522085	0.002246
276403352	11473768	59705	10000.000000	31658	108	1.000000	31344	132	1.000000	9517232	0.002416
npatches	nstrain	runtime	dt	init_x	init_y	init_y_blood	init_z	init_S	beta0	beta1	beta2	beta3	mean_beta	B	d	delta	delta_blood	b[0]	mut	m	CTL	c	g	epsilon	k	het	lambda	rho	omega	x_max	patch.dyna	DELTA	A	VA
10000	1	100.000000	0.001000	21900	9499	5000000	0.001000	10000000	12.655079	10.290438	7.504352	7.260701	10	800000000	0.010000	1.000000	432.000000	80000	0.000050	0.004800	0	0.500000	0.000000	2.500000	7.000000	0.500000	0.000000	0.000000	0.000000	31872	0	10.000000	7.000000	1.000000
sus	inf	inf_blood	z	x[0]	y[0][0]	z[0]	x[1]	y[1][0]	z[1]	S[0]	synchrony
219000000	94990000	5000000	10.000000	21900	9499	0.001000	21900	9499	0.001000	10000000	0.000000
161318401	65543588	341654	3941.516320	12804	8028	0.394152	14815	7173	0.394152	9994993	0.000000
225805422	26832087	140183	6325.803353	18533	4026	0.632580	21789	2926	0.632580	9990013	0.000000
256619878	16272056	85272	7771.765723	21197	2732	0.777177	25266	1719	0.777177	9985127	0.000000
271939859	11772455	60977	8648.676577	23381	2093	0.864868	27385	1042	0.864868	9980181	0.000000
280186624	9537679	50009	9180.483393	24472	1850	0.918048	28482	846	0.918048	9975156	0.000000
284915081	8305600	43197	9503.000201	25157	1622	0.950300	29379	562	0.950300	9970182	0.000000
287580030	7634687	40158	9698.592075	25597	1554	0.969859	29917	505	0.969859	9965246	0.000000
289237665	7228688	37378	9817.209710	26183	1389	0.981721	30360	379	0.981721	9960317	0.000000
290193224	6986453	36285	9889.145947	26263	1322	0.988915	30389	386	0.988915	9955370	0.000000
290750908	6847315	35344	9932.772025	25417	1754	0.993277	30560	362	0.993277	9950275	0.000000
291169251	6743142	34802	9959.229270	25828	1411	0.995923	30234	357	0.995923	9945273	0.000000
291361004	6698890	34668	9975.274394	26388	1299	0.997527	30400	330	0.997527	9940232	0.000000
291503171	6665523	34727	9985.005037	26261	1324	0.998501	30711	274	0.998501	9935245	0.000000
291586565	6651827	34676	9990.906233	26026	1444	0.999091	30451	366	0.999091	9930228	0.000000
291598641	6644419	34569	9994.485041	26450	1327	0.999449	30627	226	0.999449	9925286	0.000000
291679656	6627823	34286	9996.655426	26084	1334	0.999666	30856	241	0.999666	9920433	0.000000
291671241	6615790	34598	9997.971667	26365	1375	0.999797	31070	207	0.999797	9915431	0.000000
291744922	6602749	34376	9998.769908	25919	1318	0.999877	31424	165	0.999877	9910493	0.000000
291767499	6609291	34519	9999.254005	26291	1325	0.999925	30557	269	0.999925	9905684	0.000000
291722749	6614530	34599	9999.547588	26572	1201	0.999955	30853	241	0.999955	9900757	0.000000
291715416	6616864	34512	9999.725632	26067	1412	0.999973	30846	203	0.999973	9895773	0.000000
291663913	6626847	34746	9999.833608	26141	1390	0.999983	31049	271	0.999983	9890891	0.000000
291691219	6624220	34836	9999.899091	26340	1331	0.999990	30690	274	0.999990	9885849	0.000000
291718072	6608951	34450	9999.938803	25821	1436	0.999994	31057	184	0.999994	9880905	0.000000
291694182	6619347	34565	9999.962887	25966	1413	0.999996	30880	224	0.999996	9876090	0.000000
291703872	6617449	34295	9999.977493	26188	1346	0.999998	30637	249	0.999998	9871194	0.000000
291693738	6614275	34226	9999.986350	25506	1596	0.999999	30588	275	0.999999	9866285	0.000000
291699900	6611235	34367	9999.991722	26254	1372	0.999999	30947	223	0.999999	9861342	0.000000
291685185	6621567	34414	9999.994980	25554	1624	0.999999	30846	284	0.999999	9856357	0.000000
291710945	6608642	34548	9999.996955	25957	1353	1.000000	30415	391	1.000000	9851520	0.000000
291702277	6616537	34629	9999.998154	26145	1397	1.000000	30507	391	1.000000	9846646	0.000000
291667796	6626202	34341	9999.998880	25773	1422	1.000000	30803	242	1.000000	9841809	0.000000
291704841	6619095	34232	9999.999321	25840	1275	1.000000	30778	268	1.000000	9836820	0.000000
291711863	6612423	34771	9999.999588	26570	1346	1.000000	30884	257	1.000000	9831951	0.000000
291702282	6614154	34595	9999.999750	26268	1361	1.000000	30744	309	1.000000	9826985	0.000000
291744793	6592732	34398	9999.999849	26125	1325	1.000000	30860	252	1.000000	9822067	0.000000
291680875	6621545	34741	9999.999908	26376	1187	1.000000	31146	205	1.000000	9817244	0.000000
291698804	6625500	34864	9999.999944	26787	1288	1.000000	30965	218	1.000000	9812357	0.000000
291672791	6627187	34772	9999.999966	26276	1364	1.000000	31048	282	1.000000	9807454	0.000000
291712772	6609546	34654	9999.999980	26133	1353	1.000000	30754	270	1.000000	9802609	-1.#IND00
291743428	6616781	34448	9999.999988	26671	1416	1.000000	30673	293	1.000000	9797687	-1.#IND00
291694210	6622765	34221	9999.999992	25953	1375	1.000000	30635	278	1.000000	9792936	-0.003433
291735723	6614853	34399	9999.999995	26278	1305	1.000000	31304	189	1.000000	9788101	0.010826
291725399	6617058	34545	9999.999997	26156	1510	1.000000	30791	282	1.000000	9783121	0.012771
291721026	6610385	34245	9999.999998	25843	1539	1.000000	30743	265	1.000000	9778227	0.006462
291725659	6607137	34536	9999.999999	25603	1467	1.000000	30671	282	1.000000	9773483	0.005414
291726908	6614191	34417	9999.999999	26330	1404	1.000000	30830	195	1.000000	9768564	0.005259
291733368	6604805	34551	10000.000000	26218	1330	1.000000	30893	244	1.000000	9763576	0.004530
291711053	6614179	34585	10000.000000	26047	1343	1.000000	30705	249	1.000000	9758828	0.002120
291688866	6618868	34870	10000.000000	26133	1262	1.000000	30547	381	1.000000	9754024	0.001436
291757199	6605150	34478	10000.000000	26031	1300	1.000000	30803	242	1.000000	9749068	-0.000580
291749881	6606788	34675	10000.000000	25797	1529	1.000000	30972	235	1.000000	9744155	-0.001464
291706129	6616191	34436	10000.000000	26364	1407	1.000000	30568	329	1.000000	9739348	-0.002375
291749253	6599234	34508	10000.000000	26620	1166	1.000000	30510	254	1.000000	9734459	-0.002086
291731150	6620194	34419	10000.000000	25743	1508	1.000000	31021	297	1.000000	9729568	-0.001723
291729166	6600354	34367	10000.000000	26274	1103	1.000000	31040	249	1.000000	9724774	-0.004487
291710455	6614801	34519	10000.000000	26913	1107	1.000000	30778	233	1.000000	9719979	-0.003599
291706009	6609090	34406	10000.000000	26804	1213	1.000000	30986	216	1.000000	9715081	-0.006349
291705329	6623645	34970	10000.000000	26567	1287	1.000000	30807	247	1.000000	9710151	-0.006353
291693415	6616725	34509	10000.000000	26081	1387	1.000000	30589	305	1.000000	9705231	-0.005984
291707355	6618951	34418	10000.000000	26595	1319	1.000000	30834	230	1.000000	9700376	-0.004822
291704749	6618160	34254	10000.000000	26095	1346	1.000000	30888	266	1.000000	9695454	-0.004370
291695683	6631642	34436	10000.000000	26725	1207	1.000000	30894	222	1.000000	9690582	-0.004342
291719023	6612134	34677	10000.000000	26223	1360	1.000000	31009	221	1.000000	9685789	-0.004585
291694934	6621570	34317	10000.000000	26300	1297	1.000000	30571	294	1.000000	9681012	-0.004149
291693648	6620590	34754	10000.000000	26485	1277	1.000000	31031	238	1.000000	9676206	-0.003479
291723412	6602809	34286	10000.000000	26052	1518	1.000000	30996	178	1.000000	9671323	-0.003484
291714043	6616635	34365	10000.000000	26209	1417	1.000000	31106	243	1.000000	9666575	-0.002930
291687851	6621557	34734	10000.000000	26117	1406	1.000000	31086	265	1.000000	9661799	-0.002215
291729327	6614711	34273	10000.000000	25913	1400	1.000000	30812	288	1.000000	9657002	-0.002072
291680494	6619786	34668	10000.000000	25949	1366	1.000000	30978	307	1.000000	9652260	-0.002739
291710203	6617546	34114	10000.000000	26227	1383	1.000000	30942	332	1.000000	9647525	-0.003979
291721574	6613193	34312	10000.000000	25823	1447	1.000000	30954	282	1.000000	9642832	-0.004445
291759711	6601836	34560	10000.000000	25939	1399	1.000000	30250	420	1.000000	9637917	-0.005422
291707655	6613827	34319	10000.000000	26282	1376	1.000000	30597	355	1.000000	9633112	-0.005301
291716413	6615364	34618	10000.000000	25716	1422	1.000000	30654	244	1.000000	9628286	-0.005143
291737168	6603207	34390	10000.000000	26734	1192	1.000000	30652	309	1.000000	9623438	-0.005279
291757821	6602442	34241	10000.000000	27025	1081	1.000000	30346	297	1.000000	9618694	-0.004926
291714514	6615699	34126	10000.000000	26225	1385	1.000000	30711	299	1.000000	9613784	-0.004652
291662008	6626562	34270	10000.000000	26393	1253	1.000000	30592	251	1.000000	9608889	-0.004405
291683787	6626306	34325	10000.000000	25645	1599	1.000000	30880	257	1.000000	9604145	-0.004080
291690501	6622507	34680	10000.000000	26036	1368	1.000000	30981	186	1.000000	9599380	-0.004632
291752999	6604094	34024	10000.000000	26260	1316	1.000000	31069	204	1.000000	9594488	-0.004570
291709081	6613304	34432	10000.000000	26388	1410	1.000000	30975	201	1.000000	9589669	-0.004456
291675124	6621778	33936	10000.000000	25972	1384	1.000000	31014	302	1.000000	9585005	-0.004369
291731992	6605369	34399	10000.000000	26364	1274	1.000000	30886	339	1.000000	9580346	-0.004696
291709345	6613609	34740	10000.000000	25991	1297	1.000000	30124	457	1.000000	9575549	-0.004460
291693996	6626767	34370	10000.000000	26636	1236	1.000000	30641	262	1.000000	9570880	-0.004371
291752259	6607931	34251	10000.000000	25975	1497	1.000000	30653	336	1.000000	9566144	-0.003025
291694497	6614775	34502	10000.000000	26815	1170	1.000000	30431	309	1.000000	9561387	-0.002778
291727261	6608935	34348	10000.000000	26343	1458	1.000000	30704	171	1.000000	9556581	-0.002773
291720691	6613566	34665	10000.000000	26093	1266	1.000000	30985	203	1.000000	9551766	-0.002313
291747475	6610482	34232	10000.000000	26276	1335	1.000000	30836	266	1.000000	9546924	-0.002108
291718218	6615950	34503	10000.000000	26551	1393	1.000000	30476	338	1.000000	9542292	-0.002023
291726346	6612282	34397	10000.000000	26291	1307	1.000000	30810	297	1.000000	9537495	-0.001533
291707537	6611662	34303	10000.000000	26452	1247	1.000000	30951	253	1.000000	9532670	-0.001636
291727468	6605863	34524	10000.000000	26076	1389	1.000000	31120	152	1.000000	9527912	-0.001579
291698270	6619764	34329	10000.000000	25943	1399	1.000000	31007	237	1.000000	9523164	-0.001200
291721385	6611926	34446	10000.000000	26404	1204	1.000000	30784	257	1.000000	9518454	-0.001018
npatches	nstrain	runtime	dt	init_x	init_y	init_y_blood	init_z	init_S	beta0	beta1	beta2	beta3	mean_beta	B	d	delta	delta_blood	b[0]	mut	m	CTL	c	g	epsilon	k	het	lambda	rho	omega	x_max	patch.dyna	DELTA	A	VA
10000	1	100.000000	0.001000	21900	9499	5000000	0.001000	10000000	12.615506	6.606195	9.472483	11.867552	10	800000000	0.010000	1.000000	432.000000	80000	0.000050	0.004800	0	0.500000	0.000000	2.500000	8.000000	0.500000	0.000000	0.000000	0.000000	31872	0	10.000000	7.000000	1.000000
sus	inf	inf_blood	z	x[0]	y[0][0]	z[0]	x[1]	y[1][0]	z[1]	S[0]	synchrony
219000000	94990000	5000000	10.000000	21900	9499	0.001000	21900	9499	0.001000	10000000	0.000000
167586624	57633648	301261	3941.516320	13368	7071	0.394152	21266	3960	0.394152	9994971	0.000000
237584516	20744018	108156	6325.803353	20325	3087	0.632580	28544	682	0.632580	9990058	0.000000
269127648	11536457	59925	7771.765723	22995	2168	0.777177	31123	104	0.777177	9985157	0.000000
284058521	7781263	40747	8648.676577	25129	1631	0.864868	31624	45	0.864868	9980175	0.000000
291880986	5943240	30909	9180.483393	26369	1305	0.918048	31805	33	0.918048	9975174	0.000000
296262818	4957222	26062	9503.000201	27217	896	0.950300	31722	46	0.950300	9970171	0.000000
298679039	4440511	23137	9698.585965	27882	821	0.969859	31804	24	0.969859	9965221	0.000000
300155515	4112145	21607	9817.106171	28164	835	0.981721	31699	19	0.981721	9960123	0.000000
301058236	3922952	20274	9888.853551	28799	628	0.988915	31817	36	0.988915	9955135	0.000000
301611617	3802725	19817	9932.317654	29210	566	0.993277	31836	23	0.993277	9950182	0.000000
301980107	3731209	19610	9958.580306	29067	743	0.995923	31747	13	0.995923	9945238	0.000000
302172180	3686445	19213	9974.284006	28109	776	0.997527	31488	17	0.997527	9940235	0.000000
302329301	3646564	19037	9983.939559	28515	803	0.998501	31991	19	0.998501	9935305	0.000000
302354923	3646472	18974	9989.810071	27904	862	0.999091	31924	16	0.999091	9930473	0.000000
302401765	3646574	19279	9993.401784	28795	652	0.999449	31968	11	0.999449	9925490	0.000000
302368495	3646636	18808	9995.354288	28374	734	0.999666	31905	12	0.999666	9920590	0.000000
302449695	3629734	19069	9996.584767	29272	508	0.999797	31657	10	0.999797	9915559	0.000000
302503981	3618934	18710	9996.921655	29266	552	0.999877	31735	12	0.999877	9910542	0.000000
302524315	3618489	18918	9997.185296	28970	714	0.999925	31719	7	0.999925	9905574	0.000000
302493928	3621381	18891	9997.824420	28277	874	0.999955	31751	21	0.999955	9900635	0.000000
302487494	3623785	18864	9998.126311	28325	701	0.999973	31565	17	0.999973	9895724	0.000000
302488274	3618269	18818	9998.306646	29198	509	0.999983	31620	17	0.999983	9890831	0.000000
302457759	3630224	19079	9998.342406	28720	657	0.999990	31710	18	0.999990	9885915	0.000000
302483667	3621596	18885	9998.418048	28742	699	0.999994	31667	21	0.999994	9880948	0.000000
302488712	3622222	18872	9998.504920	28765	605	0.999996	31885	16	0.999996	9875983	0.000000
302479079	3619927	18736	9998.690931	28930	576	0.999998	31657	16	0.999998	9871085	0.000000
302473353	3621769	18862	9998.422226	29270	604	0.999999	31679	16	0.999999	9866211	0.000000
302454543	3628816	18865	9998.789924	28910	686	0.999999	31608	31	0.999999	9861402	0.000000
302465718	3628877	18882	9998.668588	28485	698	0.999999	31646	10	0.999999	9856516	0.000000
302508037	3606654	19069	9998.754690	29289	475	1.000000	31740	30	1.000000	9851539	0.000000
302516001	3622422	18826	9998.568248	29861	454	1.000000	31866	8	1.000000	9846619	0.000000
302514295	3612650	18877	9998.276865	28848	735	1.000000	31798	36	1.000000	9841532	0.000000
302490721	3621656	18893	9998.564415	28504	617	1.000000	31856	27	1.000000	9836604	0.000000
302475247	3619848	19052	9998.284209	29068	681	1.000000	31978	17	1.000000	9831731	0.000000
302472872	3622734	18780	9998.123232	28436	688	1.000000	31767	10	1.000000	9826832	0.000000
302496275	3623587	18917	9998.234989	28352	738	1.000000	31736	13	1.000000	9822014	0.000000
302507298	3615280	18934	9998.215356	28893	619	1.000000	31807	18	1.000000	9816988	0.000000
302521472	3617251	18852	9998.615320	28677	702	1.000000	31730	24	1.000000	9812310	0.000000
302468081	3631712	18619	9998.567125	29059	660	1.000000	31768	11	1.000000	9807411	0.000000
302525694	3610358	18918	9998.181629	27855	975	1.000000	31864	15	1.000000	9802518	-1.#IND00
302494109	3625613	18708	9998.157507	28517	661	1.000000	31821	18	1.000000	9797565	0.002400
302478249	3623093	18730	9998.289000	28534	847	1.000000	31659	28	1.000000	9792580	-0.003646
302546972	3606178	18873	9998.121772	28182	828	1.000000	31875	5	1.000000	9787632	-0.002036
302536153	3610738	18784	9998.096142	28465	764	1.000000	31921	14	1.000000	9782847	0.003476
302521064	3624789	18826	9998.092244	28112	838	1.000000	31723	7	1.000000	9777944	0.004575
302515577	3618172	18997	9998.008728	28243	767	1.000000	31854	37	1.000000	9773152	0.006512
302498594	3614420	19048	9998.222724	28953	641	1.000000	31757	18	1.000000	9768294	0.006045
302501363	3626647	18953	9998.616746	28467	669	1.000000	31707	17	1.000000	9763408	0.001851
302530322	3617621	18840	9998.494924	29129	643	1.000000	31779	6	1.000000	9758545	0.001832
302467058	3626376	18753	9998.325517	28957	547	1.000000	31799	16	1.000000	9753596	0.001436
302485833	3627626	18674	9998.503533	29222	637	1.000000	31715	30	1.000000	9748797	-0.001027
302495264	3622257	18785	9998.605322	29333	569	1.000000	31674	8	1.000000	9743998	-0.003121
302486095	3630822	19111	9998.318954	29212	622	1.000000	31722	16	1.000000	9739045	-0.003026
302466067	3624436	19053	9998.387199	29511	504	1.000000	31850	9	1.000000	9734343	-0.002861
302498934	3619557	18972	9998.043690	28879	752	1.000000	31715	22	1.000000	9729510	-0.001747
302483272	3630083	18949	9998.357919	27983	869	1.000000	31781	12	1.000000	9724609	0.008549
302474643	3623730	18761	9998.366684	28669	688	1.000000	31726	27	1.000000	9719830	0.008722
302491781	3618707	18920	9998.469662	28779	785	1.000000	31846	11	1.000000	9715100	0.007732
302496903	3618289	18890	9998.597981	28507	773	1.000000	31868	12	1.000000	9710376	0.007158
302467958	3623770	18859	9998.563701	28169	802	1.000000	31862	18	1.000000	9705653	0.007318
302486411	3625430	18785	9998.324190	28516	633	1.000000	31674	18	1.000000	9700907	0.006725
302490976	3621530	18925	9998.365410	28665	930	1.000000	31908	23	1.000000	9695915	0.005595
302521555	3608320	18813	9998.584473	28581	742	1.000000	31605	11	1.000000	9690949	0.005520
302495678	3629283	19012	9998.420408	28395	819	1.000000	31792	18	1.000000	9685969	0.004239
302481155	3624700	19126	9998.674795	28702	751	1.000000	31899	15	1.000000	9681031	0.003812
302492789	3626710	18957	9998.331694	28555	772	1.000000	31732	18	1.000000	9676233	0.003675
302490700	3622642	19072	9998.498213	28924	630	1.000000	31951	15	1.000000	9671424	0.003735
302480211	3633969	19259	9998.313140	28770	644	1.000000	31756	13	1.000000	9666631	0.003921
302446757	3626194	18774	9998.236428	29011	665	1.000000	31667	27	1.000000	9661784	0.003767
302487575	3626784	18982	9998.404759	28904	684	1.000000	31898	20	1.000000	9656929	0.003968
302496491	3619595	18800	9998.459898	28941	692	1.000000	31820	18	1.000000	9652155	0.004812
302483495	3622870	18863	9998.306530	28442	689	1.000000	31875	27	1.000000	9647289	0.004644
302492770	3623414	18882	9998.228054	28877	657	1.000000	31949	12	1.000000	9642613	0.004541
302479328	3630388	18862	9998.655845	28606	744	1.000000	31883	20	1.000000	9637764	0.003557
302482104	3624614	18892	9998.367666	28351	725	1.000000	31924	16	1.000000	9633035	0.002744
302472456	3619294	18760	9998.384194	29035	625	1.000000	31740	20	1.000000	9628167	0.002063
302506299	3615995	18772	9998.233375	28876	643	1.000000	31819	17	1.000000	9623376	0.002089
302503856	3625137	18846	9998.332001	28721	649	1.000000	32042	7	1.000000	9618609	0.002691
302472447	3629070	19358	9998.405001	28599	729	1.000000	31799	20	1.000000	9613702	0.002449
302475579	3624155	18717	9998.572112	28491	670	1.000000	31773	27	1.000000	9608885	0.002041
302512543	3621134	18733	9998.442164	28494	759	1.000000	31672	26	1.000000	9603957	0.001909
302495509	3622458	18977	9998.400796	28483	646	1.000000	31758	24	1.000000	9599163	0.001906
302499428	3621119	18846	9998.449498	28837	754	1.000000	31883	20	1.000000	9594355	0.001630
302470901	3623714	18903	9998.515394	28707	676	1.000000	31605	17	1.000000	9589677	0.003578
302485484	3623296	18991	9998.258827	29640	511	1.000000	31798	17	1.000000	9584903	0.003376
302503982	3617403	18893	9998.123812	28832	778	1.000000	31858	20	1.000000	9580151	0.002671
302504468	3617280	18907	9998.224386	28484	697	1.000000	31846	16	1.000000	9575409	0.003187
302516818	3620493	18877	9998.182340	28887	658	1.000000	31799	21	1.000000	9570677	0.003820
302498312	3626047	18850	9998.063413	28865	709	1.000000	31887	21	1.000000	9565756	0.003268
302491121	3622770	18557	9998.058732	28784	655	1.000000	31742	24	1.000000	9560993	0.003161
302482180	3624424	18841	9998.152687	28590	694	1.000000	31694	30	1.000000	9556145	0.003042
302501784	3627232	18821	9998.097153	29104	580	1.000000	31830	10	1.000000	9551306	0.002991
302502241	3614558	18592	9998.235111	29254	547	1.000000	31915	11	1.000000	9546550	0.002644
302526344	3621260	18892	9998.500900	29054	636	1.000000	31854	17	1.000000	9541869	0.002966
302496244	3623008	19212	9998.516113	29199	612	1.000000	31922	19	1.000000	9537173	0.002876
302448393	3629462	18872	9998.376536	28611	785	1.000000	31956	9	1.000000	9532356	0.002777
302500882	3616451	18862	9998.505016	28525	804	1.000000	31981	23	1.000000	9527624	0.002568
302521851	3621099	19085	9997.952509	28531	736	1.000000	31929	30	1.000000	9522839	0.003091
302518617	3615644	18808	9998.047918	28900	667	1.000000	31709	18	1.000000	9518064	0.003778
npatches	nstrain	runtime	dt	init_x	init_y	init_y_blood	init_z	init_S	beta0	beta1	beta2	beta3	mean_beta	B	d	delta	delta_blood	b[0]	mut	m	CTL	c	g	epsilon	k	het	lambda	rho	omega	x_max	patch.dyna	DELTA	A	VA
10000	1	100.000000	0.001000	21900	9499	5000000	0.001000	10000000	10.120985	14.854238	8.894632	6.037626	10	800000000	0.010000	1.000000	432.000000	80000	0.000050	0.004800	0	0.500000	0.000000	2.500000	9.000000	0.500000	0.000000	0.000000	0.000000	31872	0	10.000000	7.000000	1.000000
sus	inf	inf_blood	z	x[0]	y[0][0]	z[0]	x[1]	y[1][0]	z[1]	S[0]	synchrony
219000000	94990000	5000000	10.000000	21900	9499	0.001000	21900	9499	0.001000	10000000	0.000000
173490116	50704769	265011	3941.516320	16539	5318	0.394152	12401	6881	0.394152	9994951	0.000000
248123522	15969075	83227	6325.803353	24875	1567	0.632580	18314	3576	0.632580	9989928	0.000000
279755170	8036127	41853	7771.765723	28758	589	0.777177	21530	2316	0.777177	9984908	0.000000
293969011	4930388	25689	8648.676577	30173	217	0.864868	23796	1629	0.864868	9979888	0.000000
301128374	3477265	17853	9180.350454	31340	77	0.918048	24797	1468	0.918048	9974948	0.000000
304988526	2724887	14131	9498.802874	31423	48	0.950300	25383	1333	0.950300	9969875	0.000000
307204981	2297693	12029	9672.596879	31669	24	0.969859	26188	1069	0.969859	9964881	0.000000
308494949	2058579	10669	9745.524215	31964	17	0.981721	26936	965	0.981721	9959899	0.000000
309282606	1912217	9875	9759.762905	31633	9	0.988915	27075	832	0.988915	9954891	0.000000
309756014	1822494	9478	9742.338614	31751	19	0.993277	26745	1089	0.993277	9949960	0.000000
310073247	1760309	9197	9714.517046	31705	16	0.995923	26895	889	0.995923	9944999	0.000000
310312310	1715983	8944	9677.530174	31797	23	0.997527	26598	1092	0.997527	9940071	0.000000
310416882	1701333	8843	9663.478852	31797	12	0.998501	27090	854	0.998501	9935010	0.000000
310482849	1695266	8853	9651.512537	31973	16	0.999091	26601	1150	0.999091	9930132	0.000000
310507445	1682932	8583	9640.874283	31646	24	0.999449	26787	999	0.999449	9925283	0.000000
310532140	1677695	8807	9635.185273	31544	20	0.999666	27218	1019	0.999666	9920186	0.000000
310595611	1665352	8656	9633.173091	31826	15	0.999797	27310	938	0.999797	9915160	0.000000
310600359	1661098	8758	9627.757034	31830	5	0.999877	27538	785	0.999877	9910257	0.000000
310627716	1670026	8532	9625.652482	31893	5	0.999925	26611	1175	0.999925	9905263	0.000000
310567910	1674150	8720	9628.607673	31594	13	0.999955	26232	1015	0.999955	9900245	0.000000
310588758	1665774	8672	9625.677642	31854	9	0.999973	26756	1044	0.999973	9895241	0.000000
310605534	1672769	8629	9625.757666	31929	19	0.999983	26960	965	0.999983	9890271	0.000000
310595510	1672030	8708	9623.578058	31846	31	0.999990	26440	1098	0.999990	9885205	0.000000
310578736	1670433	8799	9620.291828	32097	13	0.999994	26452	1096	0.999994	9880133	0.000000
310573159	1666738	8742	9615.177196	31838	15	0.999996	26950	932	0.999996	9875233	0.000000
310591020	1669915	8721	9617.354102	31754	19	0.999998	26627	1080	0.999998	9870313	0.000000
310552491	1677574	8872	9623.865265	32027	23	0.999999	26718	1046	0.999999	9865396	0.000000
310621392	1663895	8546	9625.639346	31883	12	0.999999	27195	904	0.999999	9860402	0.000000
310582214	1676058	8710	9624.353315	31782	24	0.999999	26645	978	0.999999	9855524	0.000000
310607039	1669576	8677	9619.715270	31754	35	1.000000	27187	986	1.000000	9850567	0.000000
310623196	1664972	8589	9623.011089	31933	8	1.000000	27194	904	1.000000	9845615	0.000000
310573386	1678913	8858	9613.994182	31917	6	1.000000	27165	904	1.000000	9840626	0.000000
310568967	1672365	8622	9620.708507	31740	15	0.971912	27457	789	1.000000	9835653	0.000000
310572277	1672120	8685	9620.693271	32141	14	0.982966	26978	963	1.000000	9830653	0.000000
310593874	1662833	8717	9626.849748	31725	26	0.989670	27106	921	1.000000	9825744	0.000000
310587208	1670593	8857	9613.065913	31889	33	0.993735	26415	1035	1.000000	9820938	0.000000
310598261	1670567	8870	9615.405361	31794	14	0.996201	27156	995	1.000000	9816090	0.000000
310577195	1672143	8804	9610.923485	31765	29	0.997696	26492	1100	1.000000	9811289	0.000000
310602714	1666704	8677	9614.820418	31834	7	0.998603	26764	1006	1.000000	9806278	0.000000
310602904	1672436	8586	9615.939991	31864	8	0.999153	27070	976	1.000000	9801511	-1.#IND00
310599913	1664704	8529	9616.801973	31726	19	0.999486	26604	1010	1.000000	9796642	-1.#IND00
310629979	1664865	8450	9621.755306	31913	22	0.999688	26625	1167	1.000000	9791689	-0.009073
310639986	1661433	8674	9621.346939	31861	8	0.999811	26944	949	1.000000	9786874	-0.010439
310659660	1661769	8621	9619.640808	32005	6	0.887179	26667	1122	1.000000	9782016	-0.001996
310616947	1668272	8822	9614.512997	31830	57	0.931579	26646	1065	1.000000	9777152	-0.006072
310598249	1667406	8783	9619.980919	31649	10	0.958506	26863	1056	1.000000	9772213	-0.008995
310596996	1669854	8784	9621.723261	31697	42	0.974836	26641	1124	1.000000	9767459	-0.006715
310578124	1671377	8688	9621.968288	31868	30	0.984739	26607	943	1.000000	9762548	-0.005840
310572581	1665707	8508	9623.086587	32029	15	0.990745	26605	1110	1.000000	9757692	-0.007163
310615504	1661869	8778	9614.764460	31854	11	0.994387	26157	1185	1.000000	9752781	-0.006978
310584532	1669737	8644	9619.370957	31516	12	0.996596	26556	998	1.000000	9747829	-0.006941
310591543	1672022	8679	9616.779124	31572	21	0.997936	27494	910	1.000000	9742832	-0.007220
310546790	1681439	8744	9622.270616	31513	32	0.998748	26864	924	1.000000	9737852	-0.007585
310541417	1672827	8678	9620.327317	31970	12	0.999241	26797	1068	1.000000	9732991	-0.005833
310564563	1676440	8612	9615.649871	31646	26	0.999540	26682	994	1.000000	9728002	-0.004889
310562982	1677506	8829	9616.992498	31861	29	0.999721	26845	1053	1.000000	9723157	-0.004112
310578235	1674539	8783	9622.053154	31643	9	0.999831	26913	1090	1.000000	9718255	-0.005969
310565106	1675988	8672	9633.161108	31844	7	0.999897	27033	925	1.000000	9713329	-0.006057
310582294	1671570	8665	9630.086718	31744	34	0.999938	27116	1013	1.000000	9708406	-0.005483
310600218	1675842	8703	9624.118810	32037	30	0.999962	27317	957	1.000000	9703588	-0.004702
310570679	1672334	8692	9617.152225	31877	25	0.999977	26706	1007	1.000000	9698748	-0.004451
310601626	1665959	8603	9616.087172	31841	12	0.999986	26000	1174	1.000000	9693746	-0.002033
310598172	1663735	8912	9611.364728	31909	5	0.999992	27073	815	1.000000	9688915	-0.002527
310620418	1666290	8670	9611.355752	31892	3	0.999995	27288	855	1.000000	9684077	-0.002841
310623981	1660418	8636	9610.849570	31596	10	0.935778	27124	1066	1.000000	9679312	-0.002436
310601788	1667153	8793	9603.894118	31822	17	0.961052	27308	897	1.000000	9674357	-0.001381
310586785	1670516	8692	9609.890256	31739	33	0.976380	27000	999	1.000000	9669535	-0.001352
310630827	1662210	8540	9621.327091	31656	12	0.985676	27225	955	1.000000	9664708	-0.001194
310581124	1672735	8626	9629.127767	31733	13	0.881563	26592	1173	1.000000	9659943	-0.001096
310607202	1669645	8613	9620.167765	31701	31	0.928173	25987	1270	1.000000	9655160	-0.000867
310540791	1682520	8804	9623.271870	31784	11	0.956440	26775	987	1.000000	9650329	-0.000640
310548247	1672186	8910	9624.102974	31849	12	0.973583	26889	1105	1.000000	9645478	-0.000673
310550511	1674874	8688	9626.693560	31869	19	0.913137	26964	855	1.000000	9640719	-0.000547
310585653	1670326	8653	9625.799891	31709	22	0.947322	26865	1080	1.000000	9636018	-0.000506
310574684	1669403	8904	9619.104463	31753	18	0.968053	27026	930	1.000000	9631163	-0.001023
310609320	1662042	8471	9612.258758	31735	20	0.980626	26890	1085	1.000000	9626341	-0.001417
310601331	1667784	8592	9605.985104	32127	17	0.988250	26966	1064	1.000000	9621573	-0.000921
310620714	1667409	8625	9615.799885	31621	39	0.992874	26691	1046	1.000000	9616838	-0.001058
310629876	1658352	8668	9616.300700	31755	45	0.995679	26698	1041	1.000000	9611966	-0.001636
310581288	1674659	8903	9609.712428	31868	27	0.997379	26550	1024	1.000000	9607142	-0.001659
310549098	1675124	8770	9611.207114	31532	69	0.998411	27257	833	1.000000	9602353	-0.001674
310551100	1676421	8733	9613.191750	31451	31	0.999036	26959	994	1.000000	9597525	-0.001574
310585859	1668853	8717	9611.372513	31507	34	0.999415	26406	1043	1.000000	9592758	-0.002323
310594852	1665762	8598	9626.135584	31588	16	0.999645	27473	712	1.000000	9588045	-0.003846
310601790	1672486	8636	9614.246656	31766	14	0.999785	27071	1034	1.000000	9583221	-0.003714
310571195	1673028	8646	9613.173013	31864	12	0.999870	26666	932	1.000000	9578460	-0.003658
310565899	1676345	8651	9605.441155	31934	6	0.999921	26488	1071	1.000000	9573689	-0.003367
310549434	1675151	8702	9611.685919	31785	19	0.999952	27115	877	1.000000	9569038	-0.003347
310550634	1675520	8777	9622.958114	31863	11	0.999971	27390	921	1.000000	9564247	-0.003387
310556598	1678307	8761	9624.064385	32033	13	0.999982	27156	862	1.000000	9559411	-0.003758
310544987	1672932	8759	9626.428556	31760	23	0.999989	27101	895	1.000000	9554748	-0.003457
310579526	1675059	8836	9624.947853	31908	13	0.999994	26561	1105	1.000000	9549800	-0.002892
310590862	1667517	8528	9616.325866	31729	8	0.999996	26536	1139	1.000000	9545025	-0.002805
310589577	1668843	8649	9612.674897	31778	12	0.884007	26874	1069	1.000000	9540229	-0.002166
310581740	1666097	8741	9617.392938	31597	44	0.929655	26420	1027	1.000000	9535435	-0.001877
310578412	1671694	8795	9616.400482	31663	46	0.957339	27147	960	1.000000	9530637	-0.001755
310596748	1660868	8422	9620.180515	31843	27	0.974128	26453	1001	1.000000	9525866	-0.001713
310628577	1668854	8679	9615.336457	31600	21	0.984310	27029	954	1.000000	9521145	-0.001519
310596426	1668020	8717	9608.146098	31966	16	0.990485	26567	996	1.000000	9516410	-0.001477
npatches	nstrain	runtime	dt	init_x	init_y	init_y_blood	init_z	init_S	beta0	beta1	beta2	beta3	mean_beta	B	d	delta	delta_blood	b[0]	mut	m	CTL	c	g	epsilon	k	het	lambda	rho	omega	x_max	patch.dyna	DELTA	A	VA
10000	1	100.000000	0.001000	21900	9499	5000000	0.001000	10000000	13.444727	6.993366	12.034446	8.187795	10	800000000	0.010000	1.000000	432.000000	80000	0.000050	0.004800	0	0.500000	0.000000	2.500000	10.000000	0.500000	0.000000	0.000000	0.000000	31872	0	10.000000	7.000000	1.000000
sus	inf	inf_blood	z	x[0]	y[0][0]	z[0]	x[1]	y[1][0]	z[1]	S[0]	synchrony
219000000	94990000	5000000	10.000000	21900	9499	0.001000	21900	9499	0.001000	10000000	0.000000
179043388	44635134	233429	3941.516320	14338	5647	0.394152	21938	3048	0.394152	9995047	0.000000
257441228	12231106	63702	6325.803353	21426	2249	0.632580	29734	234	0.632580	9989992	0.000000
288618703	5458533	28365	7771.765723	25189	1333	0.777177	31643	59	0.777177	9985027	0.000000
301781582	2973795	15483	8648.329661	27141	796	0.864868	31712	17	0.864868	9979946	0.000000
308069662	1864358	9885	9141.346665	28516	607	0.918048	31679	14	0.918048	9974981	0.000000
311293229	1310136	6672	9207.458476	29731	363	0.950300	32335	1	0.846538	9970111	0.000000
313090082	1008698	5288	8910.404398	30308	210	0.969859	31951	5	0.786420	9965061	0.000000
314093782	847940	4479	8509.634787	30688	145	0.981721	31705	2	0.416556	9960159	0.000000
314668418	752813	3939	8232.491751	31274	217	0.988915	32006	1	0.603102	9955207	0.000000
315001619	712338	3669	8028.232282	31051	211	0.993277	31857	7	0.497420	9950262	0.000000
315126422	694583	3698	7913.303722	30893	158	0.995923	31814	9	0.695208	9945205	0.000000
315126768	708648	3692	7899.977318	31231	140	0.997527	31693	4	0.612613	9940291	0.000000
315129414	708403	3753	7926.840304	31347	89	0.998501	31887	1	0.652574	9935371	0.000000
315120589	711004	3725	7943.866520	31717	45	0.999091	31984	7	0.769825	9930454	0.000000
315140818	703556	3682	7960.726466	31334	60	0.999449	31757	1	0.810106	9925413	0.000000
315147014	701781	3562	7949.856345	31518	50	0.999666	31793	0	0.584941	9920640	0.000000
315191965	693065	3588	7943.268662	31738	33	0.999797	31826	3	0.254227	9915718	0.000000
315194349	692519	3490	7908.118382	31461	39	0.999877	31901	8	0.547723	9910738	0.000000
315183453	699631	3649	7914.069836	31949	32	0.999925	32087	6	0.715784	9905675	0.000000
315151776	702495	3635	7931.861757	31905	11	0.999955	31807	5	0.582423	9900677	0.000000
315156342	698213	3678	7918.429477	31668	30	0.999973	31814	1	0.483036	9895642	0.000000
315196952	698317	3608	7935.053008	31917	23	0.999983	32012	6	0.587846	9890685	0.000000
315180539	702104	3684	7926.858853	31513	62	0.999990	31940	13	0.750047	9885682	0.000000
315150936	702495	3656	7940.530963	31495	80	0.999994	31738	4	0.848415	9880744	0.000000
315180280	693664	3566	7924.016183	31368	92	0.999996	31765	1	0.659669	9875799	0.000000
315190487	696232	3584	7893.219950	31551	77	0.999998	32086	6	0.431080	9870831	0.000000
315171337	701340	3649	7919.054359	31502	80	0.999999	32019	6	0.654976	9865875	0.000000
315162024	703984	3665	7948.430937	31643	48	0.999999	31847	9	0.775486	9860908	0.000000
315122873	703410	3695	7935.867340	31839	63	0.999999	32183	5	0.819104	9856078	0.000000
315170127	694627	3507	7945.463519	31370	78	1.000000	31839	5	0.735501	9851189	0.000000
315207530	689266	3626	7905.632925	31259	89	1.000000	31908	2	0.583012	9846327	0.000000
315240246	686814	3674	7896.260132	31540	65	1.000000	31784	7	0.747115	9841428	0.000000
315197145	691923	3622	7903.392180	31451	64	1.000000	31964	5	0.846637	9836561	0.000000
315188036	698795	3637	7925.141904	31683	73	1.000000	31781	5	0.730545	9831594	0.000000
315169179	698306	3551	7932.682964	31106	113	1.000000	31710	1	0.780417	9826625	0.000000
315170303	701389	3678	7925.212401	30831	224	1.000000	32021	3	0.746187	9821720	0.000000
315166033	705583	3654	7942.417128	30790	212	1.000000	31850	8	0.726753	9816859	0.000000
315132024	703069	3713	7949.099832	31466	67	1.000000	31669	4	0.462440	9811867	0.000000
315160676	696008	3470	7945.846351	31302	96	1.000000	31916	12	0.673994	9806970	0.000000
315191744	693640	3608	7906.551201	31286	89	1.000000	31698	3	0.802292	9802071	-1.#IND00
315192543	697450	3654	7912.941807	31424	152	1.000000	31777	1	0.463895	9797191	-1.#IND00
315192226	700413	3545	7917.061984	31371	75	1.000000	31744	7	0.541371	9792324	-0.007381
315155270	701200	3650	7920.825070	31402	121	1.000000	31969	7	0.721862	9787389	-0.017131
315169424	697760	3554	7917.760275	30999	217	1.000000	31678	4	0.614229	9782385	-0.013973
315189306	691368	3571	7890.460134	30893	136	1.000000	31831	0	0.461829	9777539	-0.015795
315183068	700473	3635	7896.788239	31187	83	1.000000	31602	4	0.651014	9772624	-0.021342
315152587	709208	3659	7927.886727	31400	63	1.000000	31814	5	0.788356	9767704	-0.017576
315118963	707312	3676	7948.924561	31551	46	1.000000	31785	2	0.843041	9762940	-0.013768
315153323	702013	3624	7947.253299	31534	58	1.000000	31784	1	0.760620	9758117	-0.010935
315161136	698257	3685	7939.320434	31785	42	1.000000	31850	5	0.793338	9753252	-0.009566
315179671	695188	3608	7924.027460	31713	32	1.000000	31729	10	0.645007	9748391	-0.009100
315214367	688067	3509	7917.898550	31735	40	1.000000	31861	1	0.735991	9743476	-0.011204
315218588	687501	3478	7917.522974	31554	62	1.000000	31921	11	0.690529	9738497	-0.006869
315214925	693763	3541	7914.166883	31387	55	1.000000	31838	1	0.684439	9733422	-0.005631
315166308	709644	3699	7936.661072	31348	93	1.000000	32012	14	0.566916	9728564	-0.004746
315181055	697436	3628	7950.693018	31178	114	1.000000	31949	3	0.737354	9723693	-0.004652
315217066	693224	3574	7926.843110	31223	45	1.000000	31749	5	0.538121	9718873	-0.001329
315184779	705877	3717	7939.274251	31690	17	1.000000	32077	5	0.719891	9713956	-0.002855
315088758	717271	3695	7960.385863	31858	5	0.972274	31634	6	0.830127	9709124	-0.005397
315119446	706220	3577	7960.788640	32013	18	0.983186	31781	4	0.728494	9704230	-0.003910
315166836	699340	3589	7932.506256	31377	17	0.989803	31835	4	0.454298	9699364	-0.003047
315209673	691576	3602	7959.007586	31257	52	0.993816	31908	18	0.669056	9694477	-0.002850
315179032	694321	3551	7908.327650	31335	87	0.996250	31731	3	0.799298	9689534	-0.002098
315188858	693172	3712	7887.822445	31335	53	0.997726	31932	2	0.350982	9684575	-0.002488
315173151	706003	3793	7912.206891	31527	32	0.998621	31985	13	0.576931	9679684	-0.002738
315133203	709456	3698	7958.943487	31726	13	0.999163	31867	3	0.708940	9674816	-0.001424
315138492	700732	3579	7956.331950	31826	18	0.999493	31886	3	0.684874	9669915	-0.001139
315170263	692701	3559	7923.731450	31468	72	0.999692	31698	21	0.571528	9665114	-0.001313
315219394	688822	3542	7913.381493	31620	66	0.999813	31758	1	0.331381	9660194	-0.001592
315197541	690400	3598	7910.653306	31493	44	0.999887	31970	2	0.552022	9655307	-0.001785
315158551	699984	3604	7925.808401	31489	86	0.999931	31909	5	0.404496	9650364	-0.001686
315155063	702231	3636	7939.736845	31324	110	0.999958	32044	14	0.638853	9645490	-0.001573
315159445	700988	3580	7947.902657	31085	132	0.999975	32045	7	0.616683	9640673	-0.002639
315197422	698848	3580	7947.764164	30704	264	0.999985	31908	7	0.724144	9635851	-0.002521
315174861	701148	3594	7944.842199	30603	303	0.999991	31729	10	0.832706	9630926	-0.001547
315164598	696996	3575	7932.474496	31012	210	0.999994	31823	3	0.898543	9626186	-0.001197
315200206	695209	3615	7920.712733	30604	187	0.999997	31752	3	0.909059	9621356	-0.000471
315171607	703038	3609	7922.715975	30945	160	0.999998	31884	0	0.510959	9616507	0.000115
315178351	699515	3675	7935.602893	31531	65	0.999999	31895	6	0.627523	9611670	0.000001
315170377	698011	3613	7950.459834	31371	144	0.999999	31893	2	0.459401	9606822	-0.000298
315149658	700857	3641	7932.052304	31347	81	1.000000	31635	17	0.664515	9602027	-0.000012
315131413	706227	3639	7947.393787	31478	109	1.000000	31699	5	0.796543	9597232	0.001045
315097821	711860	3682	7936.517580	30871	184	1.000000	31982	6	0.703796	9592484	0.000971
315127514	710003	3746	7954.052508	31042	173	1.000000	31816	6	0.820366	9587656	0.000792
315133339	703886	3693	7949.032689	31138	79	1.000000	31806	2	0.435400	9582980	0.000669
315168238	693704	3683	7933.361801	31751	37	1.000000	31513	12	0.647863	9578172	0.000841
315151375	698549	3535	7906.631431	31451	117	1.000000	31800	6	0.686517	9573336	0.001000
315173890	699919	3703	7936.505369	31609	60	1.000000	31909	6	0.549222	9568489	0.000962
315170430	697299	3635	7926.889772	31258	124	1.000000	32029	13	0.322710	9563790	-0.000583
315195119	698427	3643	7940.065339	31539	70	1.000000	31810	10	0.589254	9558990	0.000719
315173875	697476	3737	7926.303294	31352	27	1.000000	31609	9	0.750901	9554082	0.000421
315202953	691205	3542	7921.908632	31580	36	1.000000	31762	1	0.782256	9549336	0.000533
315229446	687096	3552	7908.334054	31265	137	1.000000	32024	5	0.574051	9544637	0.000254
315180175	701278	3601	7940.772169	31052	134	1.000000	32073	5	0.741681	9539839	0.000464
315176900	694319	3657	7921.473457	31024	163	1.000000	31885	5	0.759416	9535099	0.000242
315190315	697611	3602	7914.530433	30830	139	1.000000	31868	0	0.705890	9530309	0.001610
315182817	699279	3780	7928.055538	31226	84	1.000000	32083	5	0.240291	9525620	0.001123
315174139	707762	3669	7915.813468	31770	82	1.000000	31811	23	0.539271	9520782	0.001317
315176940	696154	3513	7955.040501	31513	66	1.000000	31892	9	0.720589	9516050	0.001552
npatches	nstrain	runtime	dt	init_x	init_y	init_y_blood	init_z	init_S	beta0	beta1	beta2	beta3	mean_beta	B	d	delta	delta_blood	b[0]	mut	m	CTL	c	g	epsilon	k	het	lambda	rho	omega	x_max	patch.dyna	DELTA	A	VA
10000	1	100.000000	0.001000	21900	9499	5000000	0.001000	10000000	13.466820	7.735779	9.370235	7.319372	10	800000000	0.010000	1.000000	432.000000	80000	0.000050	0.004800	0	0.500000	0.000000	2.500000	11.000000	0.500000	0.000000	0.000000	0.000000	31872	0	10.000000	7.000000	1.000000
sus	inf	inf_blood	z	x[0]	y[0][0]	z[0]	x[1]	y[1][0]	z[1]	S[0]	synchrony
219000000	94990000	5000000	10.000000	21900	9499	0.001000	21900	9499	0.001000	10000000	0.000000
185660009	38844705	203500	3941.516320	14697	5233	0.394152	20994	3037	0.394152	9994903	0.000000
266599999	9106799	47592	6325.803353	22806	1720	0.632580	29371	239	0.632580	9989894	0.000000
296380095	3527111	18439	7771.765723	26716	846	0.777177	31449	35	0.777177	9984774	0.000000
307984799	1624529	8483	8600.122234	28921	516	0.864868	31861	8	0.864868	9979762	0.000000
313019052	863273	4556	8499.573230	30065	219	0.918048	32175	15	0.515782	9974889	0.000000
315389606	515322	2712	7564.441531	31064	68	0.950300	31760	6	0.706343	9969932	0.000000
316559573	356108	1892	6715.553867	31764	16	0.969859	31609	1	0.317027	9964735	0.000000
317018771	322884	1682	6334.977805	31956	1	0.272378	31845	10	0.518310	9959660	0.000000
316828941	429296	2238	6379.585459	31251	403	0.498518	31766	5	0.707877	9954674	0.000000
316216811	568203	2888	6851.023128	24316	1953	0.695874	31611	3	0.589675	9949694	0.000000
315980856	567489	2886	7169.988099	27216	744	0.815561	31592	10	0.672904	9944720	0.000000
316330486	447936	2294	7072.986186	29490	351	0.888146	31723	4	0.801631	9939747	0.000000
316813569	360659	1944	6655.256884	30429	176	0.932166	31872	1	0.252511	9934910	0.000000
316829654	404909	2103	6488.903227	31260	74	0.958862	32044	17	0.536072	9930073	0.000000
316453562	504676	2610	6723.678476	31267	85	0.975051	31864	6	0.485627	9925259	0.000000
316212080	530383	2731	6973.889036	31523	41	0.984870	31747	18	0.536315	9920272	0.000000
316287852	485312	2519	7020.927907	31562	34	0.990824	32099	5	0.718796	9915270	0.000000
316508770	430199	2265	6853.833851	31804	2	0.994435	32108	3	0.632648	9910375	0.000000
316640784	422082	2169	6707.831329	31807	53	0.941107	31918	13	0.777218	9905495	0.000000
316580072	442189	2261	6755.610093	31728	14	0.964284	31923	5	0.779562	9900432	0.000000
316520257	454020	2354	6803.082568	31861	14	0.978340	31675	2	0.295576	9895366	0.000000
316473287	469299	2529	6821.231490	31561	11	0.986864	31863	7	0.382654	9890399	0.000000
316417534	470753	2415	6850.771064	31571	14	0.992034	31695	12	0.625608	9885466	0.000000
316478857	448827	2384	6838.708710	31886	4	0.906421	31864	6	0.772948	9880556	0.000000
316559711	438302	2315	6784.759056	31636	37	0.447268	31916	6	0.675293	9875712	0.000000
316580731	452994	2334	6739.422616	27875	1456	0.664793	31819	5	0.803080	9870756	0.000000
316439014	482859	2397	6820.991423	27135	806	0.796712	31991	10	0.443888	9865846	0.000000
316423024	469336	2410	6892.764929	29619	272	0.876715	31767	4	0.662743	9861005	0.000000
316486400	452749	2269	6837.838733	30740	113	0.925233	31582	1	0.196603	9856031	0.000000
316519960	456462	2333	6810.974912	31428	42	0.954657	31860	23	0.500235	9851133	0.000000
316538139	450392	2307	6817.020408	31879	14	0.972502	31902	12	0.696915	9846352	0.000000
316568349	443300	2330	6792.643263	31678	16	0.983324	31856	1	0.726944	9841442	0.000000
316547306	460625	2364	6783.852790	31805	2	0.634002	31856	2	0.431736	9836549	0.000000
316461722	462424	2470	6816.952869	31739	167	0.421171	31952	9	0.520009	9831661	0.000000
316375896	478295	2405	6855.304295	24527	2420	0.648966	32001	0	0.463618	9826736	0.000000
316488177	452105	2366	6855.758012	26737	779	0.787114	32032	7	0.659265	9821748	0.000000
316535684	448859	2406	6783.669257	28899	511	0.870894	31789	6	0.644623	9816770	0.000000
316494749	464054	2401	6787.978321	30582	146	0.921703	31905	7	0.518470	9811831	0.000000
316414347	482579	2502	6843.562153	31382	48	0.952516	31978	7	0.707974	9806913	0.000000
316364756	478749	2469	6916.304472	31582	51	0.971203	31808	0	0.455446	9802035	-1.#IND00
316434901	459541	2332	6872.973629	31218	130	0.982536	32055	4	0.270862	9797092	-1.#IND00
316559382	433338	2219	6764.530557	31309	87	0.989409	31815	10	0.557811	9792283	0.000089
316603531	439961	2297	6709.080939	31672	35	0.993577	31924	1	0.651904	9787274	0.003930
316556639	449735	2306	6740.168552	31689	26	0.996105	31757	10	0.688988	9782381	0.000389
316442322	481593	2525	6830.923233	31699	10	0.970894	31911	8	0.514956	9777601	0.001748
316336380	498633	2629	6912.938229	32047	1	0.303378	32183	5	0.696143	9772589	-0.000180
316442924	454347	2285	6887.404618	31039	391	0.563441	32127	7	0.412579	9767680	-0.002545
316540309	442537	2314	6797.885457	25326	1636	0.735246	31767	11	0.643756	9762861	-0.001578
316570937	439461	2270	6772.821877	27736	554	0.839439	31733	1	0.643608	9757978	0.000529
316517382	451604	2382	6794.026513	30423	152	0.902627	31896	5	0.588512	9753093	0.000644
316476982	463119	2385	6821.822691	31182	109	0.940948	31691	13	0.541200	9748262	0.000882
316591947	433133	2283	6819.686496	31342	68	0.964187	31963	3	0.355195	9743345	0.000385
316647359	430316	2208	6712.644407	31409	13	0.978281	31970	16	0.608955	9738531	0.001793
316505378	477610	2513	6727.040564	31757	68	0.647049	31766	1	0.331192	9733737	0.005046
316272176	520060	2772	6927.263778	30039	433	0.785951	31948	11	0.533172	9728889	0.004751
316348296	468759	2477	6969.178366	30085	310	0.870189	31782	6	0.716890	9723976	0.003732
316609389	417766	2259	6797.286023	30706	213	0.921276	31757	0	0.617753	9719012	0.004526
316658440	427400	2203	6693.518518	31483	81	0.952257	31728	5	0.659586	9714193	0.004477
316496417	476293	2442	6725.898563	31784	40	0.971046	31706	2	0.791785	9709427	0.005548
316323841	504932	2635	6891.325149	31698	7	0.982441	31852	1	0.303528	9704563	0.007486
316297662	488224	2567	6946.530851	31968	10	0.543284	31914	1	0.438172	9699654	0.007482
316436544	451389	2319	6864.050921	31610	69	0.723022	31988	5	0.588244	9694921	0.007838
316558383	440177	2311	6775.345351	30171	471	0.832025	32018	7	0.515850	9690084	0.007290
316560288	436356	2282	6756.223460	29769	346	0.898131	31584	2	0.706385	9685228	0.007499
316565131	450778	2329	6751.577478	30890	77	0.938221	31816	6	0.626284	9680388	0.007350
316425169	488142	2560	6812.904275	31825	26	0.962534	31757	8	0.746377	9675515	0.007863
316311718	503796	2653	6917.443409	31672	5	0.977278	32076	4	0.598212	9670647	0.007446
316329434	477942	2480	6929.589225	31861	5	0.986220	31830	2	0.283936	9665841	0.007292
316541135	427664	2214	6838.684435	31704	23	0.397367	31889	8	0.465045	9661015	0.006356
316649063	422872	2238	6672.857326	28466	1388	0.634531	31706	1	0.555825	9656242	0.005350
316535285	468771	2467	6716.703234	26048	1046	0.778359	31954	2	0.422999	9651519	0.003955
316349051	498695	2671	6894.761938	28943	451	0.865585	31786	5	0.638312	9646670	0.003621
316400860	460877	2481	6943.596279	30576	179	0.918483	31771	20	0.490959	9641858	0.003139
316593418	424280	2233	6787.480481	31329	95	0.950564	31811	5	0.691290	9637013	0.003148
316621535	431312	2313	6687.865520	31322	88	0.970019	31940	1	0.354095	9632074	0.003022
316493222	478919	2487	6758.445460	31581	45	0.981818	31742	10	0.437326	9627325	0.002714
316328377	503257	2665	6926.793148	31698	25	0.988973	31825	7	0.658764	9622471	0.003118
316381430	471984	2526	6953.736521	31790	42	0.993313	31738	2	0.354911	9617603	0.003291
316522285	435920	2231	6818.425744	31579	42	0.995945	31914	26	0.469782	9612771	0.003628
316603988	429723	2256	6704.046990	31669	13	0.997541	31881	4	0.678446	9607979	0.003854
316542662	466762	2454	6728.250679	31974	6	0.970597	31825	4	0.584727	9603140	0.003278
316354628	508041	2624	6886.630920	31708	8	0.903761	32103	1	0.387556	9598234	0.004140
316377756	473375	2418	6950.111680	31901	5	0.515271	31998	6	0.561801	9593447	0.003489
316585513	420301	2223	6797.983940	31246	271	0.706034	32050	4	0.355143	9588632	0.002892
316668491	426244	2226	6678.222158	28496	719	0.821723	31827	9	0.487198	9583735	0.002167
316482098	473733	2422	6749.093091	29318	355	0.891883	31734	7	0.408148	9578907	0.001902
316381245	484556	2654	6879.948292	30690	234	0.934432	31878	7	0.641069	9574106	0.001511
316457993	457910	2362	6891.940744	31057	174	0.960236	31770	7	0.569678	9569343	0.001475
316602375	424574	2206	6773.794167	31389	88	0.975885	31870	8	0.739029	9564701	0.001646
316578537	449204	2374	6698.217688	31625	24	0.985375	31846	13	0.599856	9560062	0.002215
316430866	491866	2538	6810.246493	31642	24	0.991131	32103	2	0.610584	9555332	0.002297
316290723	501683	2566	6961.644828	31590	17	0.994621	31713	10	0.483461	9550541	0.002331
316484513	441692	2318	6899.370579	31873	0	0.770182	31839	18	0.686743	9545923	0.002312
316655706	410341	2248	6735.814442	31812	37	0.481362	31677	1	0.577951	9541176	0.003008
316728969	412157	2234	6639.925593	29946	696	0.685469	31930	12	0.463132	9536389	0.003494
316537501	476200	2524	6710.481052	27658	811	0.809251	31967	5	0.674414	9531589	0.003700
316301732	520804	2730	6895.486275	29832	277	0.884320	31876	3	0.373124	9526817	0.003573
316218538	503392	2546	7028.261565	30642	201	0.929845	31962	4	0.619828	9521968	0.003185
316494371	424944	2186	6893.997435	31568	30	0.957454	31994	3	0.308596	9517119	0.003034
npatches	nstrain	runtime	dt	init_x	init_y	init_y_blood	init_z	init_S	beta0	beta1	beta2	beta3	mean_beta	B	d	delta	delta_blood	b[0]	mut	m	CTL	c	g	epsilon	k	het	lambda	rho	omega	x_max	patch.dyna	DELTA	A	VA
10000	1	100.000000	0.001000	21900	9499	5000000	0.001000	10000000	14.817635	7.662750	10.143659	9.439052	10	800000000	0.010000	1.000000	432.000000	80000	0.000050	0.004800	0	0.500000	0.000000	2.500000	12.000000	0.500000	0.000000	0.000000	0.000000	31872	0	10.000000	7.000000	1.000000
sus	inf	inf_blood	z	x[0]	y[0][0]	z[0]	x[1]	y[1][0]	z[1]	S[0]	synchrony
219000000	94990000	5000000	10.000000	21900	9499	0.001000	21900	9499	0.001000	10000000	0.000000
191774805	33821385	176350	3941.516320	14221	4969	0.394152	22052	2356	0.394152	9995125	0.000000
274761084	6632918	34306	6325.803353	22270	1826	0.632580	30066	166	0.632580	9990184	0.000000
302752533	2136179	11131	7769.320456	26096	939	0.777177	31494	12	0.777177	9985191	0.000000
312492068	788084	4100	8126.017639	28049	591	0.864868	31847	2	0.659393	9980210	0.000000
316137448	326268	1718	6746.437170	29413	367	0.918048	32042	11	0.697138	9975228	0.000000
317520266	170374	891	5494.721469	30385	229	0.950300	31635	1	0.460417	9970162	0.000000
317869690	182565	932	4997.894859	30624	184	0.969859	31742	1	0.192153	9965189	0.000000
317218583	443029	2304	5459.080751	31318	43	0.981721	31556	3	0.506285	9960360	0.000000
315198812	916108	4861	6625.295611	31786	27	0.988915	31898	4	0.679967	9955364	0.000000
315103881	655584	3433	7317.789561	31212	65	0.993277	31766	5	0.805914	9950373	0.000000
316655131	300343	1567	6535.672249	31867	22	0.995923	32098	0	0.439640	9945376	0.000000
317560283	205884	1063	5401.091529	31770	0	0.643106	31671	3	0.517861	9940382	0.000000
317292604	378363	1918	5353.166225	31800	63	0.580471	31861	2	0.350172	9935515	0.000000
315652073	793220	4009	6369.468877	28511	980	0.745575	31892	3	0.488467	9930482	0.000000
315145530	693136	3635	7179.231638	26946	777	0.845702	31599	24	0.678688	9925544	0.000000
316474683	339706	1845	6665.651606	29571	312	0.906426	31919	9	0.805139	9920488	0.000000
317437735	216759	1147	5543.562805	30319	233	0.943251	31791	0	0.265748	9915518	0.000000
317303227	360970	1934	5375.278613	31280	80	0.965584	31809	2	0.526320	9910594	0.000000
315948078	714122	3784	6252.604163	31633	22	0.979129	31629	8	0.608004	9905587	0.000000
315327170	673754	3576	7039.773894	31854	12	0.960367	31646	14	0.575389	9900768	0.000000
316414123	360127	1859	6680.845085	31936	34	0.975965	31950	4	0.742493	9895870	0.000000
317354640	234259	1258	5711.960975	31976	2	0.985424	31921	3	0.390970	9890941	0.000000
317300770	337799	1733	5445.622622	32168	0	0.252928	32020	2	0.229713	9885927	0.000000
316229913	629116	3274	6169.941718	31571	199	0.394765	31780	9	0.520395	9881010	0.000000
315496711	667509	3505	6926.080284	20585	2949	0.632952	31616	16	0.707180	9876096	0.000000
316387310	380102	1949	6719.226634	25996	880	0.777402	31915	4	0.324518	9871195	0.000000
317280576	244995	1248	5806.595880	28377	531	0.865004	31963	2	0.527728	9866163	0.000000
317340560	321745	1619	5445.204865	29550	304	0.918131	31828	0	0.222970	9861305	0.000000
316404165	592819	3042	6048.623782	30464	171	0.950350	31643	23	0.436886	9856368	0.000000
315454730	700892	3689	6846.180398	31364	113	0.969890	31746	5	0.658497	9851366	0.000000
316150980	437708	2315	6828.035808	31233	43	0.981739	31916	1	0.553797	9846475	0.000000
317139008	261238	1338	5995.303916	31762	16	0.988926	31708	2	0.686198	9841463	0.000000
317413266	282889	1472	5483.132533	31442	37	0.993284	31697	1	0.238342	9836488	0.000000
316705567	508635	2639	5886.685161	31705	3	0.995927	31866	13	0.527303	9831628	0.000000
315758602	668566	3580	6664.032876	31690	10	0.396253	31798	5	0.603190	9826693	0.000000
316067350	477799	2385	6854.527344	29761	864	0.633854	31943	6	0.547193	9821844	0.000000
316971302	285352	1414	6137.891748	25701	1105	0.777949	31813	0	0.383222	9817028	0.000000
317372643	277414	1392	5545.855987	28259	470	0.865336	31763	1	0.197155	9812175	0.000000
316824170	484949	2504	5802.635753	30119	171	0.918333	31920	2	0.270390	9807289	0.000000
315737083	681026	3501	6593.593948	31115	128	0.950472	31685	5	0.540493	9802383	-1.#IND00
315897469	510209	2696	6897.451189	31540	58	0.969964	31984	2	0.550374	9797495	-1.#IND00
316913455	296512	1531	6238.521029	31311	58	0.981784	31951	3	0.407832	9792612	0.201783
317369825	269044	1382	5597.637677	31601	40	0.988953	31824	0	0.327132	9787551	0.138108
317000781	422000	2116	5741.995169	31894	20	0.993301	31679	2	0.438824	9782595	0.105880
315936859	656061	3408	6467.851178	31795	27	0.995937	31814	5	0.605568	9777733	0.127563
315903792	522813	2784	6857.253895	31835	21	0.997536	31804	5	0.615501	9772862	0.106129
316772582	321471	1648	6332.179744	31726	52	0.998506	31639	3	0.706164	9767920	0.124105
317326213	274822	1414	5641.601133	31768	11	0.999094	31848	10	0.385058	9763042	0.117604
316981386	420422	2138	5733.381168	31687	3	0.979834	31823	2	0.627066	9758132	0.102234
316064945	626110	3235	6388.744619	31722	41	0.832316	31854	3	0.541140	9753249	0.101344
315904260	532599	2805	6832.281421	31019	186	0.898307	31964	4	0.677697	9748358	0.093233
316808812	313856	1650	6335.030802	31355	97	0.938328	31778	0	0.409775	9743509	0.094728
317371085	260470	1340	5624.826657	31659	37	0.962599	31816	11	0.405883	9738586	0.097190
317076965	402922	2077	5689.239185	31784	39	0.977318	31703	0	0.517351	9733833	0.086453
316218571	588242	3114	6375.816448	31708	18	0.986244	31967	3	0.461113	9728940	0.091191
316050162	519394	2739	6735.566191	31554	23	0.991658	31971	1	0.535782	9724151	0.080935
316731217	340292	1773	6367.404989	31720	0	0.660634	31891	5	0.394222	9719295	0.083994
317234244	285990	1505	5760.026356	31249	265	0.579295	31622	0	0.437573	9714516	0.079958
316949838	418425	2176	5798.357090	25544	1605	0.744862	31801	2	0.459817	9709689	0.073028
316207448	580484	3084	6406.477484	27381	614	0.845270	31948	2	0.423862	9704984	0.068643
316175735	495307	2587	6712.285681	30173	249	0.906163	31697	3	0.477939	9700072	0.064601
316823614	330267	1726	6261.715704	30681	169	0.943092	31775	1	0.611900	9695261	0.065842
317232482	294470	1519	5746.096249	30877	136	0.965488	31859	12	0.345288	9690529	0.065756
316915883	430044	2326	5830.312286	31688	12	0.979070	32039	12	0.602947	9685628	0.063734
316190121	574132	2958	6410.010034	31717	11	0.972957	32019	1	0.488441	9680813	0.060908
316245777	470671	2489	6657.689721	31908	36	0.733325	31832	2	0.642239	9676144	0.059960
316940252	312334	1593	6208.121916	31419	166	0.838273	31770	5	0.430761	9671312	0.060234
317243339	298286	1525	5674.311419	30706	244	0.901920	31847	12	0.356470	9666421	0.059246
316847822	452945	2326	5893.096627	30670	164	0.940519	31953	2	0.607127	9661599	0.058041
316107524	593191	3089	6485.236890	31391	78	0.963927	31791	5	0.604103	9656848	0.057740
316207239	470946	2473	6713.575269	31655	33	0.978124	31790	12	0.609123	9652135	0.056801
316899959	318937	1620	6218.809880	31746	21	0.986733	31738	12	0.461061	9647212	0.057484
317320938	275664	1496	5673.132453	31884	30	0.991954	31938	3	0.529920	9642368	0.056403
316996931	417532	2109	5759.327476	31857	4	0.851806	32267	1	0.246626	9637558	0.054570
316127567	606807	3104	6397.182868	31888	4	0.910127	31804	22	0.453240	9632580	0.058276
315993614	528684	2810	6779.922466	31647	120	0.605370	31746	3	0.668415	9627825	0.055014
316772475	327547	1708	6354.729755	28645	1045	0.760675	31771	1	0.568328	9622930	0.056502
317320025	272893	1448	5694.239916	28092	647	0.854860	31888	2	0.208172	9618053	0.056502
316979541	420275	2216	5722.135776	30351	229	0.911979	31798	1	0.369987	9613295	0.055337
316145880	598478	3170	6374.640267	30491	207	0.946619	31957	12	0.609022	9608482	0.055305
316051742	509576	2698	6777.721045	31268	98	0.967627	31817	9	0.664558	9603703	0.054059
316788044	330826	1768	6330.851162	31097	170	0.980367	32079	4	0.388319	9598796	0.053816
317301702	274472	1464	5724.706670	31257	71	0.988094	31823	0	0.400546	9593932	0.054188
317017298	412888	2215	5727.854693	31573	38	0.992779	31784	6	0.215496	9589015	0.052342
316160300	609741	3156	6377.115449	31612	26	0.995621	32009	11	0.524234	9584232	0.052770
315982815	535955	2889	6787.327388	31461	107	0.997344	32037	4	0.417202	9579360	0.050893
316726824	341140	1728	6398.982047	31713	43	0.998389	31848	6	0.625906	9574608	0.050815
317277437	272649	1372	5734.675614	31825	20	0.999023	31823	0	0.305644	9569845	0.052619
317042728	405736	2173	5725.599128	31624	31	0.999408	31897	3	0.538629	9565049	0.051544
316159710	613012	3213	6389.025009	31916	21	0.999641	31972	8	0.334025	9560391	0.052271
315962874	527153	2723	6798.895162	31969	3	0.623721	32316	6	0.596116	9555638	0.050685
316810380	315645	1658	6325.196873	31535	102	0.771804	31709	3	0.597817	9550833	0.051405
317347243	269170	1403	5641.689142	29687	521	0.861609	31743	2	0.240325	9546134	0.051235
316962474	435314	2263	5761.587974	29217	409	0.916072	31871	5	0.462410	9541448	0.049919
315901381	672599	3469	6480.918146	30547	148	0.949102	32052	7	0.673976	9536808	0.050541
315853066	531358	2888	6912.383516	31152	63	0.969132	31810	0	0.613968	9532131	0.048825
316870290	301527	1572	6297.180032	32039	25	0.981280	31798	17	0.415207	9527399	0.049037
317380446	269624	1383	5602.122495	31435	63	0.988647	31890	4	0.600637	9522607	0.048724
317013356	430482	2236	5730.510666	31643	16	0.993115	31759	0	0.347096	9517980	0.047761
npatches	nstrain	runtime	dt	init_x	init_y	init_y_blood	init_z	init_S	beta0	beta1	beta2	beta3	mean_beta	B	d	delta	delta_blood	b[0]	mut	m	CTL	c	g	epsilon	k	het	lambda	rho	omega	x_max	patch.dyna	DELTA	A	VA
10000	1	100.000000	0.001000	21900	9499	5000000	0.001000	10000000	8.655320	12.428592	14.410097	11.995779	10	800000000	0.010000	1.000000	432.000000	80000	0.000050	0.004800	0	0.500000	0.000000	2.500000	13.000000	0.500000	0.000000	0.000000	0.000000	31872	0	10.000000	7.000000	1.000000
sus	inf	inf_blood	z	x[0]	y[0][0]	z[0]	x[1]	y[1][0]	z[1]	S[0]	synchrony
219000000	94990000	5000000	10.000000	21900	9499	0.001000	21900	9499	0.001000	10000000	0.000000
197090043	29588078	155128	3941.516320	20875	2656	0.394152	16752	3764	0.394152	9994955	0.000000
281101248	4893905	25544	6325.803353	30036	130	0.632580	26292	889	0.632580	9990017	0.000000
307170203	1294623	6884	7719.367172	31558	3	0.747263	30076	149	0.777177	9985088	0.000000
315137526	367644	1889	7007.173939	31802	2	0.495214	31503	24	0.864868	9980198	0.000000
317613840	112425	582	5161.866391	31746	0	0.205286	31727	1	0.249465	9975277	0.000000
318289717	78233	400	4019.964485	31738	0	0.172726	31958	6	0.510340	9970336	0.000000
317887389	274570	1455	4050.452096	31800	11	0.213249	32039	1	0.228452	9965386	0.000000
314925492	1187852	6088	5685.584047	31786	12	0.522871	31718	150	0.461737	9960307	0.000000
312341334	1231094	6369	7238.946958	31748	9	0.710643	30728	280	0.673568	9955315	0.000000
315485777	396078	2051	6967.241563	31901	3	0.609422	30752	134	0.802033	9950344	0.000000
317597681	132321	673	5163.361356	31831	5	0.254096	31595	29	0.879942	9945257	0.000000
318041641	147982	799	4254.022798	31703	3	0.521367	31782	0	0.671767	9940275	0.000000
317117024	489600	2619	4862.600825	31694	5	0.374959	31843	29	0.481272	9935279	0.000000
314649824	1031246	5385	6365.367936	31693	5	0.508910	31279	108	0.685415	9930157	0.000000
314971474	596755	3122	7081.293395	31929	6	0.558791	31352	76	0.809218	9925249	0.000000
317068091	202031	1089	5777.398007	32031	0	0.266914	31688	29	0.884300	9920293	0.000000
317964883	137865	707	4546.558897	31558	7	0.519109	31655	2	0.707126	9915407	0.000000
317415889	369493	1913	4685.691660	31968	4	0.453053	32006	26	0.706700	9910491	0.000000
315396280	891827	4705	6011.502214	31904	0	0.508488	31837	31	0.822127	9905488	0.000000
314902247	680009	3589	6967.309358	31654	18	0.589472	31898	1	0.636367	9900561	0.000000
316791878	250021	1283	6079.124200	31967	0	0.408631	31771	5	0.322865	9895651	0.000000
317850718	147819	791	4762.056959	31692	7	0.355865	31438	95	0.589348	9890705	0.000000
317600194	298381	1622	4671.159241	31775	1	0.346854	31483	77	0.750958	9885628	0.000000
316072822	709925	3645	5755.719099	31626	1	0.409524	31727	11	0.848967	9880782	0.000000
315085295	707882	3718	6774.926887	31765	27	0.467467	31749	16	0.908406	9875794	0.000000
316617760	289459	1514	6218.498353	31790	4	0.677043	31887	3	0.942724	9870882	0.000000
317722457	157770	799	4900.715525	31916	1	0.354681	31788	11	0.559036	9866033	0.000000
317566499	298725	1594	4708.728003	31936	0	0.230228	31913	19	0.732575	9860955	0.000000
316172517	678926	3519	5742.926471	31815	10	0.404067	31756	7	0.837819	9856044	0.000000
315300390	674138	3393	6684.136774	31887	7	0.638594	31664	11	0.804937	9851101	0.000000
316637587	290278	1528	6190.942582	31801	0	0.408148	32190	2	0.761511	9846130	0.000000
317696520	161408	795	4964.573741	31872	4	0.342363	31927	16	0.420253	9841264	0.000000
317548344	314621	1592	4737.108258	32091	2	0.537132	31375	130	0.648409	9836485	0.000000
316002663	708798	3614	5810.930456	31951	11	0.378196	31488	53	0.786776	9831523	0.000000
315410965	620689	3261	6709.064767	31987	16	0.622904	31605	0	0.855593	9826661	0.000000
316819263	268851	1407	6070.608876	31878	1	0.456839	31682	5	0.567722	9821774	0.000000
317775639	155407	797	4857.508566	32070	9	0.334862	32062	5	0.554820	9816788	0.000000
317472252	330608	1739	4720.458692	31755	13	0.274048	31865	0	0.334516	9811883	0.000000
315900263	744662	3823	5863.433919	31792	35	0.559743	31991	22	0.368388	9806997	0.000000
315163057	667033	3406	6776.986920	31888	7	0.672507	31216	238	0.616956	9802098	-1.#IND00
316690811	276976	1435	6161.575291	31787	6	0.567648	30871	187	0.767701	9797211	-1.#IND00
317757934	155108	835	4884.202887	31865	0	0.252396	31587	10	0.859121	9792356	0.170799
317562584	306046	1597	4691.311570	31943	2	0.229369	31659	10	0.914563	9787585	0.113676
315929713	748922	4078	5786.988596	31696	6	0.508242	31831	12	0.948187	9782597	0.187286
315109352	688472	3545	6791.252526	31647	8	0.698746	32060	9	0.711729	9777689	0.172128
316681642	276727	1462	6176.840296	31897	0	0.625319	31826	4	0.354632	9772736	0.165809
317770427	148747	769	4890.708372	31840	1	0.541988	31576	98	0.608614	9767817	0.173955
317655463	285092	1472	4668.457587	31891	4	0.462669	31824	23	0.762642	9762972	0.153195
316127434	702984	3532	5703.600398	31958	3	0.532545	31994	12	0.856053	9758152	0.155130
315212767	685887	3684	6706.591764	31814	4	0.633846	31868	6	0.701506	9753268	0.143271
316548703	305932	1587	6260.330469	31869	1	0.478375	31739	8	0.818977	9748443	0.138869
317678711	157735	803	5005.930940	31689	0	0.420532	31986	19	0.483139	9743515	0.138504
317713594	249041	1254	4656.399775	31798	0	0.186257	31777	47	0.686547	9738759	0.123043
316474706	615838	3172	5521.010231	32017	19	0.417184	31708	54	0.809905	9733871	0.122438
315197661	733918	3864	6599.676869	31537	21	0.646549	31754	21	0.884716	9729010	0.118157
316376595	342209	1786	6428.589386	31532	11	0.528727	31698	5	0.850631	9724148	0.111927
317629358	162542	869	5126.045844	31807	7	0.714194	32049	0	0.374550	9719177	0.115514
317716212	242598	1268	4602.365802	31929	3	0.331685	31735	121	0.432398	9714455	0.113425
316480466	623632	3388	5455.274160	31837	9	0.469478	29962	404	0.655775	9709627	0.123239
315044230	778043	4005	6617.956228	31981	5	0.678262	30731	118	0.791243	9704881	0.122784
316244419	364850	1926	6506.933152	31950	3	0.537142	31591	7	0.873398	9700049	0.125127
317549552	167608	890	5209.678565	31933	11	0.451008	31852	2	0.906693	9695300	0.128535
317724245	239409	1291	4613.616029	31716	1	0.274584	31944	4	0.802923	9690327	0.125470
316664812	567532	3017	5370.622920	31807	8	0.293092	32003	4	0.396767	9685454	0.122198
315186631	772357	3973	6534.568417	32082	8	0.449136	31744	14	0.433294	9680709	0.127584
316088338	397492	2034	6555.000215	32033	6	0.665926	31563	63	0.656318	9675839	0.127177
317468108	174307	920	5309.929771	31879	0	0.417710	31725	15	0.791573	9670973	0.132820
317797875	208186	1085	4631.665682	31762	6	0.529016	32011	3	0.385811	9666074	0.131640
316902432	502888	2612	5192.554991	31721	2	0.482283	31882	20	0.627522	9661232	0.127151
315265430	797210	4184	6385.367493	31975	3	0.508922	31514	44	0.774109	9656468	0.128340
315894461	444513	2392	6661.476985	31792	7	0.689995	31949	7	0.863007	9651600	0.127059
317372482	184274	952	5484.737866	31734	8	0.583936	31844	2	0.542097	9646799	0.128497
317772365	205284	1080	4684.396771	31791	2	0.412301	31711	0	0.451537	9641960	0.128016
316943079	483307	2461	5200.007003	31543	4	0.641634	31633	30	0.603794	9637244	0.124015
315520990	733627	3915	6326.080528	31792	1	0.772947	31400	103	0.759719	9632316	0.124479
316023968	441298	2283	6594.055033	31908	2	0.566291	31539	84	0.854280	9627502	0.122052
317363910	191878	1014	5474.953539	31935	2	0.383752	31940	5	0.911628	9622661	0.123348
317756882	210186	1077	4690.217595	31959	1	0.463146	31808	31	0.449812	9617811	0.124607
316969079	477456	2416	5211.413363	31865	4	0.364736	31175	181	0.666336	9613072	0.120557
315529729	730949	3879	6304.551585	31862	9	0.577427	31590	64	0.797648	9608297	0.121150
316087313	431350	2296	6572.361387	31636	16	0.447335	31735	16	0.877282	9603534	0.119626
317358036	189503	1007	5464.008480	31799	5	0.664834	31984	11	0.925577	9598780	0.125557
317772387	203633	1081	4676.419783	31722	2	0.380408	31970	1	0.631439	9594125	0.125694
316926968	500580	2597	5216.827801	31831	5	0.456509	31979	18	0.429513	9589349	0.124677
315362949	770269	3866	6377.700875	31917	20	0.670397	31205	172	0.654025	9584497	0.125424
315978569	438257	2190	6620.332047	32042	1	0.668883	31138	94	0.790182	9579686	0.124470
317366034	189138	1018	5439.747402	31993	10	0.336347	31778	19	0.872755	9575065	0.125068
317770318	208542	1094	4688.887607	31860	4	0.524312	31865	0	0.577195	9570269	0.126015
316959342	482656	2459	5190.485845	31886	3	0.421543	31580	43	0.404053	9565550	0.122340
315481869	742974	3931	6320.621870	31952	15	0.559440	30919	291	0.638585	9560900	0.122483
316033768	430465	2242	6566.138853	31805	2	0.670892	30900	125	0.780818	9556173	0.121108
317368893	191290	944	5461.219563	31847	2	0.757005	31507	8	0.867076	9551366	0.122804
317760883	211240	1122	4719.994851	32049	0	0.274388	31766	1	0.262427	9546694	0.121810
316958017	476545	2506	5213.030446	31988	6	0.254166	31717	61	0.437672	9541856	0.119489
315521714	741414	3910	6313.887756	31792	3	0.402225	30688	271	0.658974	9537041	0.121570
316012227	445475	2181	6575.987496	31815	2	0.569024	31000	105	0.793183	9532327	0.120855
317325043	197759	1034	5528.243877	31799	0	0.229302	31895	17	0.874575	9527566	0.121142
317790343	193760	1042	4677.139532	31841	1	0.333857	31905	0	0.254400	9522890	0.118868
317001034	484265	2556	5159.842131	31831	25	0.423957	31504	147	0.407956	9518137	0.116537
npatches	nstrain	runtime	dt	init_x	init_y	init_y_blood	init_z	init_S	beta0	beta1	beta2	beta3	mean_beta	B	d	delta	delta_blood	b[0]	mut	m	CTL	c	g	epsilon	k	het	lambda	rho	omega	x_max	patch.dyna	DELTA	A	VA
10000	1	100.000000	0.001000	21900	9499	5000000	0.001000	10000000	12.941379	12.974323	5.157131	13.812860	10	800000000	0.010000	1.000000	432.000000	80000	0.000050	0.004800	0	0.500000	0.000000	2.500000	14.000000	0.500000	0.000000	0.000000	0.000000	31872	0	10.000000	7.000000	1.000000
sus	inf	inf_blood	z	x[0]	y[0][0]	z[0]	x[1]	y[1][0]	z[1]	S[0]	synchrony
219000000	94990000	5000000	10.000000	21900	9499	0.001000	21900	9499	0.001000	10000000	0.000000
202823172	25658171	134352	3941.516320	16696	3588	0.394152	16731	3602	0.394152	9994947	0.000000
286948639	3504189	18333	6325.803353	26502	718	0.632580	26125	738	0.632580	9989825	0.000000
310633794	723153	3724	7429.597630	30260	71	0.777177	30225	156	0.777177	9984794	0.000000
316811785	146574	758	5623.618085	31497	2	0.817220	31806	9	0.864868	9979959	0.000000
318285395	41606	222	3814.520232	31885	1	0.709397	31775	2	0.266287	9974981	0.000000
318434912	84513	431	3051.774298	32078	0	0.285687	30913	292	0.555036	9970077	0.000000
317188197	550317	2812	4015.544586	31639	102	0.397580	29719	355	0.730149	9965139	0.000000
312425348	1634808	8448	6131.697194	29143	618	0.634659	31095	61	0.836348	9960108	0.000000
313744170	661454	3461	7158.467588	30688	107	0.778437	31803	10	0.616917	9955207	0.000000
317177532	140630	742	5335.347341	31834	2	0.865632	31813	15	0.767677	9950185	0.000000
318248928	70483	378	3847.904978	31890	6	0.312363	32056	0	0.251139	9945102	0.000000
318023415	207648	1116	3635.729859	31874	58	0.582979	31945	5	0.223705	9940044	0.000000
315996911	822796	4278	5108.649890	31651	41	0.747096	31576	131	0.529212	9935033	0.000000
313872676	953742	5118	6655.174570	31683	7	0.846625	30785	252	0.714488	9930075	0.000000
316265583	279299	1453	6201.650378	32076	15	0.654574	31485	8	0.826850	9925044	0.000000
317955973	82768	449	4384.101501	32025	0	0.230522	32198	1	0.393381	9920080	0.000000
318210204	130114	653	3603.135046	31875	42	0.324925	31645	45	0.598621	9915067	0.000000
316976266	546510	2807	4494.760503	30187	559	0.590597	31649	63	0.756582	9910229	0.000000
314281018	1038088	5402	6194.929915	29998	288	0.751716	31705	5	0.852378	9905415	0.000000
315559612	419088	2198	6576.450797	31022	42	0.849427	31930	3	0.888650	9900517	0.000000
317696097	106026	557	4800.146726	31714	10	0.908684	31893	0	0.343501	9895533	0.000000
318238320	101701	508	3715.185148	31901	1	0.356326	31893	5	0.395944	9890546	0.000000
317537657	365951	1895	4132.186946	31710	47	0.420862	31700	6	0.633668	9885443	0.000000
315160449	932244	4741	5769.146212	30772	276	0.648779	31801	7	0.595064	9880474	0.000000
315020955	577337	2944	6673.297242	31053	97	0.787000	31856	2	0.526063	9875560	0.000000
317283636	148676	783	5282.702560	31722	2	0.870825	31831	15	0.712579	9870659	0.000000
318173549	96714	514	3916.174820	31687	9	0.345846	31812	0	0.685779	9865651	0.000000
317783749	275821	1434	3968.970415	31423	147	0.603285	31889	26	0.409353	9860727	0.000000
315794511	815642	4265	5416.943969	31373	111	0.759410	31809	45	0.641799	9855870	0.000000
314907523	666227	3447	6592.996635	31486	7	0.854093	31851	58	0.782767	9850988	0.000000
316990378	193785	1027	5619.239745	31815	4	0.658218	31813	0	0.466320	9845991	0.000000
318084352	90723	488	4142.167632	31842	0	0.547936	31970	5	0.259082	9841079	0.000000
317926976	226133	1161	3831.951224	31682	1	0.203353	31500	74	0.550667	9836149	0.000000
316123917	752590	3984	5182.706278	31176	270	0.513169	31351	92	0.727500	9831176	0.000000
314627280	778940	3911	6546.315821	30294	319	0.704759	31470	24	0.834741	9826203	0.000000
316603613	246909	1323	5921.089982	31166	54	0.820950	31649	2	0.645884	9821402	0.000000
317998608	87579	447	4282.700451	31879	11	0.891414	31586	1	0.251417	9816441	0.000000
318084502	169133	862	3733.618345	31947	1	0.282317	31416	103	0.535787	9811527	0.000000
316691316	609171	3119	4812.778133	31856	56	0.541639	31350	113	0.718476	9806651	0.000000
314533648	900069	4798	6348.856228	31518	82	0.722024	31409	53	0.829268	9801691	-1.#IND00
316140330	328891	1795	6283.783956	31558	42	0.831420	31707	5	0.896459	9796931	-1.#IND00
317841099	95354	473	4551.984363	31591	12	0.897764	32007	5	0.341703	9792094	0.377416
318198717	124031	654	3700.148928	31905	4	0.728088	31626	70	0.600773	9787252	0.338530
317143156	494576	2528	4442.392752	31581	16	0.661438	31637	22	0.757887	9782422	0.235761
314550734	992805	5194	6106.021949	31725	8	0.794678	31778	10	0.818857	9777509	0.200460
315538539	435672	2262	6556.108251	32134	2	0.406543	31782	8	0.651349	9772757	0.195309
317643815	111512	590	4902.973348	31642	40	0.434858	31891	0	0.507321	9767925	0.212619
318213685	103994	567	3761.764786	30657	375	0.657267	31864	0	0.183551	9762945	0.220522
317527022	362040	1841	4188.313046	31244	64	0.792148	31666	124	0.422215	9757928	0.200251
315250763	898114	4641	5769.065557	31513	9	0.873947	30521	326	0.649600	9753105	0.221092
315277294	536133	2730	6596.118945	31862	5	0.828161	30772	197	0.787498	9748154	0.205226
317357343	145651	789	5236.482644	31947	2	0.520547	31475	14	0.871127	9743375	0.228123
318186273	94432	523	3897.560901	32157	12	0.350086	31830	0	0.380438	9738518	0.234843
317780643	282347	1461	3991.323113	32065	48	0.605856	31834	0	0.178388	9733751	0.226696
315679544	845502	4415	5478.964063	31322	84	0.760970	31722	13	0.300497	9728863	0.230362
314827693	674452	3588	6615.755731	31523	13	0.855039	30757	364	0.575783	9723984	0.221180
317007314	185280	939	5597.344824	31965	9	0.912088	30472	190	0.742732	9719192	0.230609
318140832	80484	371	4014.182591	31941	30	0.634773	31588	25	0.843978	9714281	0.231969
317995142	216046	1108	3740.426316	31482	42	0.778506	32052	1	0.349917	9709399	0.230274
316036674	788760	4161	5155.894379	31779	5	0.865674	31843	34	0.533152	9704545	0.228763
314380158	833918	4323	6586.429722	31665	1	0.793425	31323	80	0.716878	9699668	0.219382
316532217	252019	1280	6026.909185	31708	0	0.422370	31831	12	0.828299	9694762	0.220501
318038736	83850	446	4287.412811	32024	0	0.182614	31834	0	0.263692	9690000	0.227989
318138625	155749	802	3684.024486	31919	0	0.167457	31814	5	0.195215	9685178	0.228146
316733161	612102	3275	4710.253625	31598	17	0.235797	31310	153	0.511934	9680333	0.227591
314416012	939244	4845	6324.119817	29371	852	0.536546	29919	326	0.704010	9675448	0.228922
315972191	350808	1843	6369.020239	28981	371	0.718936	31351	41	0.820496	9670639	0.227665
317779378	100026	524	4651.502930	30919	45	0.829547	31681	0	0.424668	9665872	0.231252
318175460	123840	669	3743.301171	31724	2	0.896628	31709	20	0.371916	9660956	0.232843
317330018	422094	2203	4360.624034	31791	11	0.328563	31066	245	0.619095	9656144	0.225701
314838060	955812	4964	5968.314296	31119	229	0.592804	30831	162	0.768998	9651322	0.221939
315441563	471745	2464	6589.505676	30998	118	0.753054	31587	1	0.762006	9646314	0.218617
317527607	124179	645	5017.768719	31662	37	0.850238	31920	2	0.603457	9641396	0.223260
318209765	99597	535	3818.979228	31707	2	0.873826	31647	3	0.360337	9636632	0.228288
317568099	357863	1789	4109.238875	31782	3	0.854731	31830	1	0.256286	9631673	0.221919
315231715	921417	4770	5719.367958	31759	15	0.700726	31643	48	0.525600	9626837	0.224347
315050582	575241	3020	6660.477126	31870	15	0.818504	31128	134	0.712298	9621869	0.220815
317274647	152028	832	5284.527199	31996	0	0.521241	31422	61	0.825522	9617084	0.224989
318170266	94949	501	3921.135582	31896	28	0.520607	31838	4	0.894187	9612284	0.227054
317779440	287113	1471	3987.481559	31666	66	0.709270	31775	19	0.423670	9607469	0.223586
315723392	814938	4413	5471.076891	31780	10	0.823685	31764	26	0.650482	9602555	0.229379
315007564	645153	3327	6573.832786	31830	0	0.823706	31828	28	0.788033	9597640	0.225496
317049224	185773	1026	5578.677558	31827	0	0.535584	31817	7	0.871452	9592816	0.227058
318121629	87554	416	4073.916851	31799	60	0.581818	31780	0	0.304359	9587991	0.228344
317952359	217713	1059	3821.793621	31193	70	0.746392	31698	61	0.495721	9583152	0.222964
316210592	737558	3916	5112.372774	31614	27	0.846198	31560	50	0.694178	9578398	0.220866
314450991	833461	4337	6524.408584	31687	2	0.906726	31714	17	0.814533	9573692	0.218459
316507909	257113	1320	6012.547376	31679	4	0.744096	31831	0	0.529902	9568983	0.218970
317990379	90675	448	4300.601901	31903	0	0.211222	31749	32	0.693634	9564154	0.223249
318090232	174427	857	3783.816031	31069	374	0.477953	32019	3	0.814203	9559454	0.218133
316737436	586154	3028	4858.712514	28601	648	0.683402	32002	9	0.635016	9554602	0.214816
314741865	851536	4408	6308.602876	30547	99	0.807998	31991	15	0.778654	9549927	0.215486
316225507	318112	1650	6221.615743	31742	10	0.883559	31737	2	0.813970	9545136	0.214646
317860746	97838	500	4551.331841	32186	0	0.449384	31814	0	0.227345	9540481	0.215353
318147292	146254	736	3750.537247	32083	13	0.439189	31615	129	0.439934	9535648	0.212557
316956379	536395	2868	4632.328298	31707	120	0.659893	29950	536	0.660345	9530970	0.207674
314766706	888637	4660	6175.131546	31889	32	0.793741	30955	91	0.794015	9526254	0.207736
315953215	372732	1999	6363.115421	31754	19	0.874913	31631	2	0.875079	9521272	0.205946
317734986	105027	568	4724.471554	31747	0	0.320270	31939	0	0.216183	9516490	0.207359
npatches	nstrain	runtime	dt	init_x	init_y	init_y_blood	init_z	init_S	beta0	beta1	beta2	beta3	mean_beta	B	d	delta	delta_blood	b[0]	mut	m	CTL	c	g	epsilon	k	het	lambda	rho	omega	x_max	patch.dyna	DELTA	A	VA
10000	1	100.000000	0.001000	21900	9499	5000000	0.001000	10000000	8.291006	10.252951	5.836917	10.606863	10	800000000	0.010000	1.000000	432.000000	80000	0.000050	0.004800	0	0.500000	0.000000	2.500000	15.000000	0.500000	0.000000	0.000000	0.000000	31872	0	10.000000	7.000000	1.000000
sus	inf	inf_blood	z	x[0]	y[0][0]	z[0]	x[1]	y[1][0]	z[1]	S[0]	synchrony
219000000	94990000	5000000	10.000000	21900	9499	0.001000	21900	9499	0.001000	10000000	0.000000
206988148	22552798	117544	3941.516320	22143	1959	0.394152	19872	2536	0.394152	9994934	0.000000
291420231	2523858	13250	6325.803353	30755	28	0.632580	29386	147	0.632580	9989870	0.000000
312999552	388678	2049	6844.368234	31984	0	0.486997	31761	2	0.777177	9984913	0.000000
317686439	55370	278	4547.894623	31945	0	0.270575	31954	0	0.246997	9979960	0.000000
318512289	24076	106	2886.637101	31982	0	0.171817	31800	1	0.223560	9974802	0.000000
318415241	103083	511	2595.527772	31925	0	0.166922	31959	3	0.269502	9969797	0.000000
316566253	742663	3887	4162.280496	32128	1	0.230345	32017	26	0.351807	9964718	0.000000
312576507	1317824	6817	6247.054782	31982	2	0.499100	31534	16	0.606901	9959754	0.000000
315512407	322775	1643	6351.463690	31759	1	0.525701	31678	1	0.657401	9954818	0.000000
318001648	53010	291	4166.330937	31871	2	0.468290	31847	0	0.190989	9949911	0.000000
318439805	64923	359	2977.504104	31790	3	0.194512	31898	29	0.430908	9944934	0.000000
317784050	310100	1612	3474.649099	32003	2	0.220149	31605	16	0.654871	9939967	0.000000
314716661	1077793	5687	5432.937494	31815	13	0.527055	31861	0	0.407154	9935098	0.000000
314758352	567816	2908	6550.440885	31812	1	0.530555	31848	13	0.621080	9930147	0.000000
317474206	102323	535	4855.541113	31982	10	0.651020	31982	2	0.356673	9925121	0.000000
318365755	48166	255	3298.174997	31822	0	0.220323	31914	3	0.421950	9920120	0.000000
318169017	170245	904	3114.591262	31947	0	0.169326	31685	3	0.232961	9915128	0.000000
316192448	765845	4059	4701.027369	31906	2	0.294264	31969	13	0.534825	9909980	0.000000
314152925	846497	4362	6346.742237	31796	25	0.476886	31910	16	0.717893	9905108	0.000000
316747000	191547	1040	5619.362524	31896	1	0.337627	32156	1	0.366569	9900126	0.000000
318221290	49916	264	3741.917355	31675	20	0.292239	31727	0	0.195623	9895090	0.000000
318333221	104321	543	3043.780444	31922	1	0.437643	31740	2	0.205948	9890106	0.000000
317140798	505838	2688	4096.114664	31757	9	0.324989	31929	19	0.239567	9885238	0.000000
314355518	996243	5141	5926.933980	31820	4	0.590636	31896	31	0.538832	9880247	0.000000
315908012	330173	1642	6157.365800	31807	0	0.433751	31898	11	0.720322	9875319	0.000000
317963474	64404	330	4225.906367	31847	3	0.455132	31832	0	0.202255	9870373	0.000000
318403577	76443	388	3116.607813	32031	6	0.248468	31771	6	0.306415	9865345	0.000000
317647469	345709	1809	3664.103723	31689	1	0.288283	31900	15	0.579372	9860378	0.000000
314959089	964275	5021	5522.682877	31642	57	0.454089	31656	6	0.575526	9855529	0.000000
315298320	470335	2457	6375.335843	31897	1	0.539548	31971	12	0.742575	9850673	0.000000
317677942	89282	460	4654.362292	31959	4	0.490788	31913	3	0.472145	9845721	0.000000
318375020	63183	344	3297.705445	32012	3	0.586565	31813	0	0.188302	9840668	0.000000
317990979	229965	1232	3415.943245	31696	2	0.493764	31558	6	0.382690	9835789	0.000000
315833097	807745	4231	5061.856491	31796	16	0.393605	31861	1	0.371593	9830890	0.000000
314888888	638081	3350	6353.569578	31754	4	0.632249	31858	12	0.574154	9825863	0.000000
317238124	134658	727	5151.211692	31755	0	0.249730	31951	0	0.279317	9821007	0.000000
318296857	56076	289	3519.771577	31985	0	0.333414	31994	8	0.439430	9816029	0.000000
318137793	169847	857	3254.614212	31996	1	0.226965	31859	5	0.560522	9811120	0.000000
316384409	688807	3609	4699.305568	31722	11	0.344418	31979	3	0.477267	9806242	0.000000
314727390	750791	3959	6210.538401	32028	6	0.602419	31977	6	0.530950	9801269	-1.#IND00
316884979	181403	941	5497.648833	31739	2	0.467284	31954	0	0.292057	9796253	-1.#IND00
318253747	51110	276	3692.519639	31885	0	0.188678	31788	26	0.550200	9791356	0.509138
318275960	127615	628	3111.457837	31955	7	0.220634	31703	3	0.370266	9786507	0.409526
316927396	557165	2904	4312.887574	31809	7	0.527350	32035	4	0.403604	9781715	0.346839
314601850	869560	4500	6030.617970	31692	4	0.591236	31973	12	0.638313	9776818	0.340374
316399215	258546	1346	5864.501541	32121	3	0.709472	32076	0	0.554449	9771940	0.313415
318082268	62720	333	4048.809847	31888	0	0.223992	31770	0	0.230895	9767155	0.331771
318279245	108908	556	3209.311267	31975	3	0.182975	31780	0	0.175990	9762296	0.326846
317323013	431525	2220	4055.712019	32039	4	0.504512	31680	2	0.258543	9757546	0.277007
314968616	861570	4470	5784.808017	32005	10	0.688596	31715	23	0.495045	9752635	0.284941
316106180	324335	1714	6046.968892	31966	10	0.549160	31940	6	0.419257	9747766	0.276296
317945702	68087	349	4252.756275	32011	1	0.283535	31856	0	0.414395	9742870	0.277430
318358042	83248	452	3180.758642	31774	0	0.204310	32085	0	0.178945	9738016	0.287351
317617472	348354	1781	3763.915751	31945	8	0.276716	31774	4	0.441154	9733055	0.264161
315098053	915818	4763	5544.713971	31826	9	0.561361	31812	22	0.661085	9728120	0.288029
315464817	452609	2256	6325.229156	32023	3	0.733985	31832	12	0.774956	9723256	0.276853
317719707	87755	417	4580.617371	32078	0	0.232579	31971	0	0.226648	9718298	0.278924
318382999	67209	328	3257.444519	31924	1	0.359575	31872	0	0.169640	9713434	0.278063
317914455	245758	1235	3494.241967	31849	1	0.351069	32123	1	0.166814	9708605	0.267283
315862282	797859	4153	5129.510863	31833	13	0.353435	31711	44	0.450045	9703793	0.276096
315082305	590835	3061	6312.953324	31795	9	0.607887	31745	12	0.666477	9698980	0.260749
317366220	122055	598	5023.843416	31910	0	0.230949	31862	1	0.561768	9694133	0.265653
318337681	59621	309	3444.592335	31782	9	0.241143	31990	7	0.364007	9689309	0.272555
318129415	187048	999	3329.246702	31827	0	0.223038	31600	19	0.614299	9684535	0.271488
316283164	712508	3796	4812.307989	31727	1	0.255819	31778	3	0.766090	9679635	0.275295
314877317	686189	3619	6248.297263	31749	34	0.528392	31746	2	0.677722	9674928	0.263664
317072978	158577	833	5329.441721	32079	0	0.374905	31858	0	0.348322	9670146	0.266859
318280384	55931	317	3641.813655	31891	0	0.176988	31761	4	0.413903	9665337	0.271394
318216707	148020	769	3229.127713	32222	7	0.389954	31815	18	0.644559	9660520	0.272085
316675603	626641	3175	4515.592299	31947	8	0.379331	31809	2	0.386025	9655680	0.267465
314649063	808502	4185	6128.365046	31801	10	0.486905	31829	4	0.553901	9650832	0.261286
316624663	221867	1147	5684.481669	32009	4	0.403474	31755	0	0.360010	9645889	0.262337
318161574	56939	272	3887.639795	31735	0	0.383878	31993	4	0.440414	9641020	0.266897
318291515	108607	538	3145.796156	31749	5	0.337720	31977	0	0.190641	9636203	0.270796
317207729	466780	2443	4097.946039	31897	0	0.490948	31821	15	0.382017	9631337	0.264849
314773374	901856	4561	5860.498538	31899	11	0.552603	31968	12	0.489747	9626513	0.268897
316111501	309946	1686	6045.953668	31744	1	0.723227	31776	0	0.657072	9621573	0.268098
318012837	65908	366	4181.374513	31864	0	0.212778	31868	0	0.234725	9616794	0.274758
318382051	83500	393	3184.433860	31958	0	0.173252	31905	13	0.300041	9612011	0.271425
317622943	352280	1792	3812.243760	31733	6	0.367401	31963	4	0.575506	9607253	0.265189
315182662	885961	4684	5541.894248	31801	5	0.616357	31873	1	0.617058	9602270	0.265767
315591494	433375	2308	6238.405901	31771	3	0.506820	31855	4	0.570907	9597356	0.262448
317727228	89636	501	4589.298353	31879	0	0.223748	31926	0	0.361979	9592580	0.265796
318370598	66063	343	3327.196192	31728	0	0.184245	32000	0	0.224480	9587721	0.265959
317959031	233254	1191	3461.587877	31968	0	0.167678	31913	2	0.245697	9582935	0.262782
315819560	808420	4126	5098.400451	31793	22	0.455671	31758	7	0.538651	9578148	0.265648
314969746	616038	3251	6342.968704	31566	3	0.669889	31707	9	0.720213	9573478	0.261793
317285091	132817	722	5106.556361	31924	0	0.410073	32004	4	0.400718	9568633	0.263012
318303601	56277	271	3525.182429	31779	0	0.178731	31875	8	0.636562	9563886	0.266357
318156279	164943	836	3280.713333	31731	0	0.167265	31803	3	0.416048	9559126	0.264694
316570230	634068	3203	4614.464593	31910	9	0.423765	31657	7	0.386727	9554392	0.260062
314755641	771071	3966	6160.515473	31915	12	0.606071	31820	25	0.628078	9549483	0.257289
316798098	197333	1024	5589.380244	31890	0	0.393353	31781	4	0.774446	9544589	0.257948
318195730	58674	302	3776.477370	31942	2	0.414743	31750	0	0.296021	9539944	0.259459
318195438	145899	785	3254.918353	31891	4	0.197023	31785	0	0.173078	9535077	0.258374
316839985	562370	3048	4462.511155	31756	2	0.437871	31690	60	0.386308	9530429	0.254182
314974416	769195	4039	6024.217871	31747	2	0.659094	31616	47	0.627824	9525697	0.253769
316658374	230613	1198	5687.713393	31775	5	0.655029	31634	2	0.659438	9520884	0.252589
318132184	63489	323	3951.483742	31566	5	0.299104	31799	3	0.254333	9516164	0.254637
npatches	nstrain	runtime	dt	init_x	init_y	init_y_blood	init_z	init_S	beta0	beta1	beta2	beta3	mean_beta	B	d	delta	delta_blood	b[0]	mut	m	CTL	c	g	epsilon	k	het	lambda	rho	omega	x_max	patch.dyna	DELTA	A	VA
10000	1	100.000000	0.001000	21900	9499	5000000	0.001000	10000000	8.728822	14.240083	5.825732	12.054882	10	800000000	0.010000	1.000000	432.000000	80000	0.000050	0.004800	0	0.500000	0.000000	2.500000	16.000000	0.500000	0.000000	0.000000	0.000000	31872	0	10.000000	7.000000	1.000000
sus	inf	inf_blood	z	x[0]	y[0][0]	z[0]	x[1]	y[1][0]	z[1]	S[0]	synchrony
219000000	94990000	5000000	10.000000	21900	9499	0.001000	21900	9499	0.001000	10000000	0.000000
212428191	19457595	101869	3941.516320	22284	1679	0.394152	16952	2904	0.394152	9994947	0.000000
295927709	1696233	8920	6324.899899	30628	30	0.632580	26581	659	0.632580	9989901	0.000000
314881870	179108	955	5991.353345	31882	0	0.356280	30314	89	0.777177	9984991	0.000000
318201021	20077	114	3450.499799	31973	0	0.196181	31754	0	0.507188	9979972	0.000000
318619551	18551	110	2279.484172	32054	0	0.168129	31871	0	0.183544	9974904	0.000000
318453762	102743	529	2388.858337	31837	0	0.166739	31783	21	0.233163	9969876	0.000000
316809212	611844	3246	3975.772581	31829	13	0.288139	28590	1151	0.534948	9964876	0.000000
314490133	810035	4337	5871.891561	32098	10	0.568288	28666	339	0.717967	9960090	0.000000
316890282	160753	826	5269.747112	31858	4	0.488849	31368	17	0.828960	9955067	0.000000
318363624	30953	145	3330.382919	31952	1	0.236616	31659	0	0.675628	9949963	0.000000
318511595	54969	306	2553.349408	32124	0	0.170134	31867	0	0.191892	9945022	0.000000
317882248	273147	1418	3219.250622	31860	12	0.327072	31863	12	0.221364	9940116	0.000000
315677722	773402	4064	5080.300119	31581	15	0.567905	27728	1340	0.527792	9935129	0.000000
316016202	347176	1758	5808.066349	31798	0	0.322055	28131	371	0.713627	9930147	0.000000
317985563	55678	290	4030.607722	32042	0	0.216776	31130	12	0.826328	9925241	0.000000
318483195	49540	285	2811.800539	31875	0	0.169150	31952	10	0.894676	9920292	0.000000
318150563	177088	924	3021.325814	31667	0	0.168261	32038	6	0.936126	9915330	0.000000
316590152	588740	3098	4529.656175	32038	20	0.314666	31609	49	0.680178	9910191	0.000000
315821844	474924	2525	5724.922457	32070	2	0.562758	31643	3	0.806043	9905198	0.000000
317689371	91263	487	4541.550636	31756	2	0.371146	31851	6	0.597176	9900224	0.000000
318438660	43213	241	3053.760755	31490	0	0.178317	31857	0	0.210065	9895333	0.000000
318275715	131660	669	2890.111515	31919	1	0.177386	31938	6	0.246918	9890453	0.000000
317016695	492841	2633	4184.259519	32149	7	0.361877	31044	210	0.543290	9885564	0.000000
315680658	569446	2979	5609.908855	32166	2	0.570249	30063	332	0.723026	9880668	0.000000
317312010	139195	765	4927.843826	31698	1	0.423863	31215	13	0.832028	9875647	0.000000
318338681	42616	225	3324.851344	31903	4	0.320757	31661	0	0.267878	9870694	0.000000
318348270	103586	516	2862.069504	31945	0	0.200182	31799	4	0.215412	9865951	0.000000
317338949	405575	2137	3885.789401	31814	8	0.377248	30061	630	0.524183	9861130	0.000000
315778501	620026	3178	5426.359497	31955	0	0.258328	29235	306	0.711438	9856226	0.000000
317009477	186492	928	5181.777114	31899	0	0.332801	31335	35	0.825000	9851260	0.000000
318274470	44348	253	3496.476245	31833	0	0.174901	31858	18	0.491517	9846321	0.000000
318375028	86316	450	2822.381180	31804	0	0.167075	31462	111	0.691628	9841313	0.000000
317630329	335049	1681	3655.634006	31850	1	0.166687	31652	37	0.812986	9836354	0.000000
315933128	634648	3214	5240.936155	31933	9	0.463006	31909	12	0.591056	9831337	0.000000
316738237	241510	1184	5373.348033	32040	0	0.217112	31697	62	0.751994	9826430	0.000000
318175162	52470	287	3738.615448	31677	2	0.420846	32011	0	0.333005	9821524	0.000000
318420694	74473	335	2860.479433	31935	0	0.181096	31720	4	0.196591	9816647	0.000000
317858608	258058	1361	3407.859695	31860	4	0.413193	30953	392	0.512769	9811769	0.000000
316148479	626861	3263	4977.323959	31868	7	0.379871	29512	445	0.704516	9806880	0.000000
316457682	309774	1654	5536.416741	31918	2	0.390190	31387	20	0.820802	9801947	-1.#IND00
318042052	62902	312	4016.254607	31905	0	0.195559	31968	5	0.891325	9797197	-1.#IND00
318422212	61830	335	2948.577157	31536	1	0.247727	32070	0	0.466799	9792310	-1.#IND00
318005623	218811	1135	3246.555781	31938	5	0.210021	31571	102	0.511521	9787465	-1.#IND00
316427787	595186	3077	4761.239495	32030	13	0.297221	30837	189	0.703759	9782581	0.229615
316187690	379154	2045	5607.666548	31992	10	0.573796	31437	22	0.820343	9777689	0.187456
317845001	75455	400	4243.064978	31804	0	0.221772	31899	1	0.737503	9772849	0.181955
318428216	56914	306	3011.775601	32185	14	0.444945	32036	0	0.322997	9767920	0.192885
318091081	184771	943	3143.120997	31803	1	0.660074	31515	124	0.574927	9763131	0.178191
316643580	555161	2899	4576.788225	31705	1	0.344916	30919	123	0.742212	9758285	0.175166
316155913	418574	2206	5580.953356	31848	3	0.345246	31720	1	0.559140	9753367	0.156925
317722445	94960	491	4420.914299	31925	0	0.252430	31642	45	0.658387	9748423	0.156242
318408553	57012	304	3138.637731	31953	0	0.170917	31670	31	0.792827	9743620	0.165571
318172480	161593	896	3096.901470	31882	12	0.285731	31730	0	0.381509	9738738	0.152754
316761868	533315	2846	4440.970121	31915	5	0.566828	31278	228	0.470974	9733932	0.183006
315935604	477448	2519	5606.952909	31796	6	0.392971	29804	346	0.679170	9729076	0.177120
317633959	103167	501	4580.660255	31957	0	0.185103	31172	43	0.805431	9724159	0.176404
318415594	44197	223	3120.654772	31807	0	0.330735	31961	0	0.312431	9719225	0.182989
318261944	131024	643	2918.017230	31921	3	0.214943	31810	24	0.476198	9714376	0.179906
317071110	472725	2395	4178.794747	31830	1	0.336731	31659	83	0.682338	9709466	0.175455
315799331	549574	2878	5547.495520	31872	7	0.577275	31773	1	0.744430	9704703	0.170148
317375668	131444	745	4834.299084	31816	10	0.551864	31878	10	0.681357	9699847	0.165628
318352348	49395	276	3297.669011	32086	0	0.247083	31885	0	0.255885	9695106	0.174327
318305409	117379	593	2924.445821	31875	1	0.170652	31883	25	0.280716	9690244	0.175237
317293504	413641	2108	4013.980691	31729	21	0.429763	29028	886	0.563787	9685315	0.171683
315961380	556091	2891	5423.651498	31895	7	0.654177	29556	240	0.735456	9680508	0.171232
317215659	163434	830	5002.180032	31781	0	0.415199	31448	3	0.839566	9675769	0.170485
318299201	49055	241	3460.032434	31830	1	0.178985	31999	0	0.214559	9670938	0.175981
318329183	109100	542	2926.730581	31838	0	0.208216	31658	37	0.403875	9666099	0.180240
317391017	384495	2050	3902.874029	31867	4	0.220404	30640	349	0.638477	9661303	0.177185
316003122	569107	3029	5343.072413	31755	13	0.527210	30875	70	0.780753	9656658	0.178284
317063882	189634	964	5124.200974	31824	2	0.440935	31727	0	0.641860	9651730	0.175259
318244662	53123	294	3556.811619	31815	7	0.382823	31573	116	0.473778	9646868	0.181068
318337189	97381	552	2946.998757	31890	1	0.295288	30492	239	0.680870	9642075	0.180399
317586088	337101	1752	3772.997353	31719	1	0.181999	31526	33	0.806462	9637326	0.173994
316120693	570368	2918	5200.513878	31878	21	0.490506	31919	14	0.728820	9632392	0.172596
316962821	211615	1077	5204.314865	31975	1	0.301372	31980	0	0.599396	9627571	0.167905
318214187	53371	263	3651.688114	31781	8	0.352108	31881	0	0.203056	9622672	0.171217
318350256	85017	455	2929.957661	31662	0	0.476780	31834	111	0.436582	9617969	0.171621
317631450	315762	1647	3683.983310	31999	6	0.238188	29984	446	0.658312	9613246	0.172254
316090763	594855	3010	5188.887438	31786	13	0.537995	30819	66	0.792782	9608422	0.173155
316848114	231295	1255	5297.870389	31616	4	0.387485	31700	0	0.468296	9603631	0.171422
318157013	55890	285	3707.236428	31811	0	0.217421	31788	17	0.585607	9598899	0.171377
318343179	87504	472	2946.579420	31797	2	0.220047	31894	9	0.748689	9594098	0.171139
317700820	303225	1551	3641.302969	31888	14	0.526994	32198	6	0.847591	9589235	0.167918
316161120	586318	3039	5116.731985	31881	2	0.542293	31845	8	0.445109	9584419	0.169984
316741754	254159	1378	5356.984487	31831	8	0.315186	31998	28	0.663484	9579627	0.167508
318126522	58418	325	3828.175068	31884	0	0.251721	31577	18	0.795918	9574763	0.169951
318390661	72097	369	2941.057254	31793	0	0.182722	31649	16	0.513497	9569977	0.171208
317865220	259098	1288	3438.372585	31875	9	0.449706	31598	89	0.704958	9565291	0.166902
316316348	584179	3058	4954.739665	31746	2	0.420732	31524	25	0.821070	9560541	0.168460
316525783	304284	1629	5463.672799	31801	3	0.331058	31938	8	0.891487	9555848	0.165312
318005920	71583	356	4034.498236	31425	1	0.289096	31873	0	0.309276	9551005	0.166527
318382345	73479	402	3036.681411	31784	6	0.499072	31810	42	0.418941	9546105	0.168067
317931611	233637	1216	3398.191510	31946	1	0.261493	30753	249	0.647614	9541405	0.164679
316416283	568846	2967	4824.862205	31793	15	0.329240	31204	86	0.786294	9536651	0.170191
316451971	330171	1754	5501.917592	31864	7	0.521793	31650	0	0.687859	9531873	0.168563
317970883	72295	352	4118.770168	31788	0	0.236915	31739	2	0.199344	9527152	0.170846
318410062	60742	317	3023.893819	32046	0	0.170148	31548	103	0.514438	9522360	0.173182
318136915	176117	906	3197.140608	32113	13	0.267440	30518	298	0.705529	9517550	0.168638
npatches	nstrain	runtime	dt	init_x	init_y	init_y_blood	init_z	init_S	beta0	beta1	beta2	beta3	mean_beta	B	d	delta	delta_blood	b[0]	mut	m	CTL	c	g	epsilon	k	het	lambda	rho	omega	x_max	patch.dyna	DELTA	A	VA
10000	1	100.000000	0.001000	21900	9499	5000000	0.001000	10000000	8.773613	13.647823	13.683492	5.445395	10	800000000	0.010000	1.000000	432.000000	80000	0.000050	0.004800	0	0.500000	0.000000	2.500000	17.000000	0.500000	0.000000	0.000000	0.000000	31872	0	10.000000	7.000000	1.000000
sus	inf	inf_blood	z	x[0]	y[0][0]	z[0]	x[1]	y[1][0]	z[1]	S[0]	synchrony
219000000	94990000	5000000	10.000000	21900	9499	0.001000	21900	9499	0.001000	10000000	0.000000
216215123	17051815	89641	3941.516320	22575	1423	0.394152	17958	2552	0.394152	9995056	0.000000
298898303	1190457	6121	6316.575112	30714	28	0.632580	27977	343	0.632580	9990103	0.000000
315898713	87596	439	5221.541527	31672	0	0.375890	31135	32	0.777177	9985117	0.000000
318439800	9212	34	2755.827826	31918	0	0.177959	31617	2	0.864868	9980157	0.000000
318653207	14953	77	2008.812317	32049	0	0.167226	31711	0	0.204213	9975135	0.000000
318463423	92830	429	2224.688154	31937	0	0.166694	31742	1	0.168528	9970114	0.000000
317150427	477062	2482	3716.191381	32077	8	0.252747	31376	206	0.480460	9965086	0.000000
315584905	580704	3000	5420.483770	32073	6	0.546825	30679	145	0.684922	9960055	0.000000
317405305	107921	563	4690.901362	31870	2	0.381557	31414	7	0.808920	9955060	0.000000
318461321	24473	140	2933.223117	31831	0	0.179209	32029	0	0.254494	9950132	0.000000
318542689	54714	296	2403.355922	31706	3	0.191211	31596	0	0.171020	9945071	0.000000
317899856	258462	1376	3156.053424	31836	7	0.509506	31785	58	0.305552	9940217	0.000000
316317840	541847	2821	4808.476630	32090	4	0.696969	30033	481	0.578849	9935338	0.000000
316969753	210369	1154	5042.530858	31892	3	0.415874	30731	110	0.744591	9930392	0.000000
318294404	39186	218	3465.760815	31928	0	0.263444	31724	0	0.457643	9925383	0.000000
318514243	48983	268	2570.212624	32024	0	0.171463	31828	0	0.181088	9920472	0.000000
318103803	189716	996	2997.778654	31675	5	0.419804	31806	6	0.253979	9915562	0.000000
316780187	479936	2523	4446.479685	31958	1	0.407234	31608	135	0.547572	9910545	0.000000
316811391	270974	1419	5076.839001	31990	7	0.480989	31457	48	0.725623	9905616	0.000000
318104768	56312	290	3775.659576	31911	1	0.578249	31793	3	0.833603	9900627	0.000000
318436240	52644	263	2763.908894	31760	6	0.430844	31962	2	0.308476	9895699	0.000000
318173313	152823	785	2988.579671	31781	0	0.339447	31565	114	0.441988	9890698	0.000000
317082331	425038	2311	4239.099098	31888	7	0.375266	30441	201	0.661591	9885697	0.000000
316755919	313921	1696	5052.816210	32079	0	0.434760	31511	50	0.794770	9880742	0.000000
317946026	72983	357	4013.566598	31949	4	0.369258	31789	3	0.774426	9875819	0.000000
318458881	43641	218	2868.729609	31773	0	0.180202	31796	0	0.204314	9870774	0.000000
318278593	127430	647	2826.922537	31859	2	0.289576	31684	0	0.279256	9865960	0.000000
317273356	384759	2002	3997.486786	31862	0	0.212985	31872	62	0.466089	9860979	0.000000
316667067	359543	1848	5040.913230	31803	0	0.384673	31345	58	0.676207	9856056	0.000000
317838047	89412	465	4205.827935	31762	0	0.248994	31916	6	0.803634	9851096	0.000000
318424685	48046	278	2972.386872	31881	12	0.335640	31972	0	0.369198	9846276	0.000000
318284511	124158	686	2874.157564	31693	1	0.384558	31865	0	0.176705	9841337	0.000000
317365509	354960	1825	3953.225777	31577	10	0.378358	31235	312	0.450321	9836429	0.000000
316725116	350055	1829	4977.146283	31796	5	0.533607	30153	260	0.666644	9831612	0.000000
317806468	94691	488	4215.961984	31856	0	0.481257	31497	5	0.797835	9826613	0.000000
318384140	56358	293	3039.632914	31650	0	0.182259	31758	2	0.245059	9821733	0.000000
318253325	121996	599	2978.455427	31888	1	0.204350	31860	0	0.171089	9816848	0.000000
317484041	327824	1739	3917.801702	31673	12	0.456560	31923	0	0.166886	9811949	0.000000
316831321	350065	1694	4890.847265	31871	2	0.292563	31898	11	0.441796	9807041	0.000000
317789078	106456	529	4276.045166	32071	0	0.360886	32057	2	0.639717	9802195	-1.#IND00
318371647	52934	274	3125.480299	31876	0	0.176293	31934	0	0.192386	9797285	-1.#IND00
318270554	122171	632	2936.361401	31813	0	0.167144	31746	3	0.277852	9792281	-1.#IND00
317502108	322724	1705	3866.335609	32190	0	0.275940	31534	87	0.562050	9787234	-1.#IND00
316827385	346305	1772	4871.249832	31759	6	0.490533	31377	59	0.734403	9782261	0.244948
317731852	107814	541	4286.031552	32002	0	0.224734	31887	8	0.838927	9777379	0.233933
318355328	57939	306	3163.737005	31606	0	0.171539	32132	0	0.246363	9772493	0.225053
318255450	115086	620	2969.692592	31813	0	0.188779	31909	0	0.171195	9767569	0.198358
317570441	301902	1557	3824.577633	31843	8	0.346138	31284	193	0.418840	9762720	0.171465
316874568	352298	1866	4802.895197	31745	1	0.382526	29859	311	0.647553	9757779	0.173068
317692530	123248	658	4363.900782	31694	2	0.393102	31349	13	0.786257	9752931	0.167659
318368684	55519	256	3224.954875	31772	2	0.531143	31952	0	0.229061	9747944	0.158774
318286735	113876	605	2949.826969	31843	0	0.185611	31834	24	0.316178	9742872	0.148474
317564493	309501	1586	3795.185724	31803	13	0.249676	31218	182	0.585293	9738069	0.142792
316822339	363659	1910	4832.696412	31812	8	0.544963	31551	8	0.748499	9733238	0.139502
317706975	118856	604	4389.444274	31935	0	0.386920	31812	0	0.356358	9728312	0.140291
318367679	53332	304	3185.031595	32162	0	0.177583	31689	73	0.555812	9723459	0.145566
318280274	114513	625	2929.510405	31789	0	0.167690	31722	8	0.730620	9718683	0.132565
317493629	323918	1683	3848.939333	31697	4	0.405997	32186	8	0.418011	9713946	0.132128
316835797	353949	1763	4874.970353	31979	1	0.311602	31769	55	0.647050	9709231	0.126935
317749082	111900	610	4302.502073	31728	8	0.570362	31960	7	0.785952	9704344	0.125964
318364048	52281	305	3148.137601	32050	0	0.207975	31614	0	0.210172	9699384	0.131594
318318658	104829	514	2932.900874	31953	0	0.168714	31727	9	0.379355	9694504	0.122467
317563199	322289	1600	3784.127842	31925	30	0.430320	31652	54	0.623607	9689594	0.115936
316766575	364496	1853	4854.142822	31902	0	0.413408	31858	9	0.771734	9684777	0.113253
317693713	117164	552	4357.133048	31868	10	0.474051	32007	3	0.776103	9679987	0.111714
318355590	51580	279	3155.603848	31879	0	0.214628	31670	0	0.210614	9675116	0.119384
318313983	102654	550	2859.753565	31932	0	0.169044	31888	5	0.344123	9670155	0.120470
317567727	307329	1625	3743.037266	31744	0	0.175431	31538	54	0.602240	9665257	0.118719
316759707	379324	1960	4877.696570	31931	13	0.464965	31684	9	0.758777	9660399	0.119759
317661624	119666	649	4416.149329	31853	0	0.506777	32063	6	0.371208	9655625	0.118440
318366879	51440	288	3167.664640	31753	0	0.183524	31793	53	0.618666	9650693	0.121728
318290128	102116	540	2894.333703	31711	5	0.379387	31847	12	0.768738	9645911	0.122338
317628517	299035	1541	3738.959259	31858	1	0.383159	31826	24	0.316115	9641128	0.118740
316827041	371882	1919	4821.029637	31856	5	0.453379	31320	175	0.585254	9636400	0.117483
317602129	134296	708	4464.191905	31959	4	0.576197	31379	47	0.748476	9631588	0.115242
318320123	54015	301	3273.819310	31922	0	0.190718	31737	0	0.265608	9626817	0.120616
318367519	94149	504	2879.643460	31920	1	0.167859	31762	90	0.525033	9621997	0.120301
317726359	272827	1443	3605.004700	31844	1	0.186775	31720	10	0.711954	9617287	0.116026
316829587	388770	2064	4754.881501	31965	13	0.454488	31848	10	0.798679	9612440	0.116147
317539703	145873	764	4558.789603	31911	0	0.320654	31761	0	0.409073	9607628	0.115039
318330216	52432	270	3345.087932	31669	0	0.365808	31948	4	0.382775	9602796	0.116196
318372173	90620	485	2844.227145	31888	1	0.231684	32034	0	0.273774	9598033	0.118114
317792390	259602	1314	3521.829533	31786	1	0.344970	31939	0	0.171975	9593277	0.116293
316811875	403112	2078	4690.045978	32020	14	0.431878	31595	120	0.425828	9588522	0.119529
317425449	161634	809	4619.819368	32028	1	0.431605	30187	304	0.651791	9583727	0.115354
318294874	52303	238	3425.977316	31944	2	0.267121	31392	17	0.788827	9578881	0.115787
318380547	76019	402	2791.558145	31874	10	0.207731	31885	0	0.564974	9574115	0.114721
317835406	249285	1275	3389.063313	31883	1	0.489578	31992	0	0.186408	9569229	0.111715
316771882	429232	2214	4669.714989	31837	3	0.499708	31554	100	0.473969	9564419	0.118489
317247375	190759	1012	4782.745819	31898	2	0.368957	31290	34	0.680986	9559575	0.116943
318218241	53075	267	3530.207428	31848	0	0.248049	31834	0	0.721767	9554808	0.117073
318398459	70793	371	2806.990105	31686	0	0.170700	31851	0	0.194179	9550035	0.118689
317925808	223892	1196	3290.642920	31754	0	0.166867	31831	19	0.322411	9545198	0.116554
316853166	419575	2270	4589.555108	31802	5	0.201041	30984	240	0.589073	9540449	0.122990
317241650	197995	1047	4795.031247	31922	2	0.307994	31198	60	0.750791	9535677	0.120563
318240698	54229	287	3538.965431	32053	7	0.261459	31681	6	0.848866	9530942	0.121968
318427270	70665	359	2799.214106	31655	4	0.434842	31654	8	0.783455	9526223	0.124254
317966849	214293	1090	3268.463552	31781	2	0.228695	31735	12	0.731584	9521550	0.121745
316859706	431539	2179	4551.240295	31978	11	0.234983	31893	9	0.738259	9516723	0.127888
npatches	nstrain	runtime	dt	init_x	init_y	init_y_blood	init_z	init_S	beta0	beta1	beta2	beta3	mean_beta	B	d	delta	delta_blood	b[0]	mut	m	CTL	c	g	epsilon	k	het	lambda	rho	omega	x_max	patch.dyna	DELTA	A	VA
10000	1	100.000000	0.001000	21900	9499	5000000	0.001000	10000000	12.193722	8.549773	10.150451	13.845637	10	800000000	0.010000	1.000000	432.000000	80000	0.000050	0.004800	0	0.500000	0.000000	2.500000	18.000000	0.500000	0.000000	0.000000	0.000000	31872	0	10.000000	7.000000	1.000000
sus	inf	inf_blood	z	x[0]	y[0][0]	z[0]	x[1]	y[1][0]	z[1]	S[0]	synchrony
219000000	94990000	5000000	10.000000	21900	9499	0.001000	21900	9499	0.001000	10000000	0.000000
219731095	14986400	78395	3941.516320	19651	2081	0.394152	23438	1149	0.394152	9995015	0.000000
301407367	825284	4347	6282.139342	29699	117	0.632580	30901	12	0.632580	9990054	0.000000
316644929	40699	221	4528.985618	31388	0	0.464655	32074	0	0.283190	9985035	0.000000
318519466	4884	18	2290.805851	31943	0	0.181436	32032	0	0.172442	9979908	0.000000
318666984	10971	58	1850.602772	31800	0	0.167399	31948	0	0.166953	9974830	0.000000
318542142	64234	317	2065.800481	31782	0	0.166703	31806	1	0.199761	9969961	0.000000
317696485	298251	1612	3237.815530	31788	24	0.409582	31962	4	0.307353	9964819	0.000000
316582943	420080	2242	4758.027159	31732	24	0.641938	31752	12	0.501583	9959898	0.000000
317618862	106962	559	4366.040327	31821	0	0.259591	32027	1	0.421585	9954923	0.000000
318435450	26815	151	2879.204200	31649	0	0.180622	31851	2	0.366818	9949950	0.000000
318543155	48258	245	2364.565815	31713	5	0.347923	31831	1	0.185875	9945017	0.000000
318122317	177079	956	2909.847731	32000	4	0.497825	31702	3	0.457383	9940070	0.000000
317133634	359706	1939	4207.099071	32041	4	0.334934	31641	0	0.324234	9935030	0.000000
317428886	168751	839	4516.754880	31920	29	0.516051	31886	1	0.236113	9929963	0.000000
318331170	40243	219	3279.565266	31705	5	0.645107	31817	0	0.173229	9924943	0.000000
318492754	54904	272	2571.176195	31675	4	0.296485	31601	6	0.262609	9919941	0.000000
318162598	152204	786	2950.513049	31751	13	0.563862	31958	1	0.211503	9914932	0.000000
317375312	308749	1621	4027.195727	31869	6	0.598728	31950	1	0.430131	9909920	0.000000
317452131	181914	942	4404.841091	31772	10	0.421101	31876	0	0.410299	9905059	0.000000
318234581	57582	304	3456.577534	32122	1	0.590882	31816	0	0.186157	9900158	0.000000
318449572	56102	277	2749.054211	31844	0	0.187692	31652	0	0.167633	9895203	0.000000
318193345	137290	722	2967.068152	31643	39	0.498809	31882	0	0.195001	9890209	0.000000
317559968	275179	1494	3875.857453	31666	10	0.696050	31765	4	0.473811	9885354	0.000000
317442286	206851	1085	4383.143120	31726	3	0.435210	31552	0	0.448894	9880458	0.000000
318153052	69634	399	3606.333410	32019	6	0.314804	31716	1	0.458651	9875522	0.000000
318381309	62934	336	2859.013375	31861	1	0.584460	32125	0	0.190553	9870517	0.000000
318206434	130500	690	3013.721300	31775	22	0.420597	32000	0	0.167851	9865566	0.000000
317703948	240188	1343	3801.363460	31871	29	0.648619	31735	0	0.169758	9860614	0.000000
317573314	194994	1002	4248.090933	31849	0	0.355915	31773	11	0.428893	9855652	0.000000
318140499	76429	398	3632.144145	31693	3	0.461275	31858	0	0.229886	9850735	0.000000
318390008	64156	304	2923.727521	31982	0	0.185746	32141	0	0.169800	9845888	0.000000
318235356	126324	636	3025.197338	31598	65	0.434706	31933	2	0.216988	9840909	0.000000
317687874	244859	1240	3788.986691	31549	21	0.657175	31960	4	0.285935	9835868	0.000000
317583747	196072	1044	4231.361636	31575	1	0.354413	31580	2	0.428183	9830953	0.000000
318100128	87851	405	3683.696011	31938	10	0.562432	32041	0	0.199061	9826043	0.000000
318346547	72158	363	3028.909756	32066	0	0.213159	31885	0	0.170341	9821214	0.000000
318184945	129025	627	3101.977543	31641	0	0.168971	31729	1	0.166849	9816333	0.000000
317722692	226039	1210	3782.192468	31729	22	0.372583	31846	0	0.226151	9811454	0.000000
317654339	179988	932	4146.364629	31716	25	0.619500	31983	0	0.169615	9806492	0.000000
318115694	85496	467	3619.935271	32001	4	0.381084	31968	0	0.168978	9801661	-1.#IND00
318349103	69526	363	3021.808078	31917	2	0.540085	32061	16	0.427774	9796759	-1.#IND00
318170374	138967	721	3118.755405	31845	3	0.195106	31922	2	0.370988	9791931	-1.#IND00
317706113	226669	1231	3806.951094	31931	1	0.178134	31982	12	0.427564	9787066	-1.#IND00
317693364	168551	827	4118.556667	31706	15	0.490631	32098	3	0.494928	9782112	-1.#IND00
318153479	81232	437	3500.824262	31788	0	0.322405	31718	0	0.240220	9777276	-1.#IND00
318323705	80953	432	3007.850739	31984	0	0.187188	31743	0	0.191754	9772509	-1.#IND00
318097148	147268	745	3236.155032	31743	6	0.334099	31895	1	0.175835	9767568	-1.#IND00
317707388	214302	1142	3840.674369	31799	11	0.596161	31732	13	0.345410	9762826	-1.#IND00
317761967	164747	877	4051.731099	32060	5	0.570646	31827	1	0.320505	9757981	0.037832
318146231	87373	482	3519.077070	31776	0	0.210184	31792	3	0.266664	9753189	0.038792
318300626	84599	450	3094.774199	31890	4	0.285490	31805	2	0.236175	9748293	0.038712
318087764	151815	781	3273.523370	31715	24	0.566682	31851	0	0.170473	9743386	0.037091
317729748	221289	1134	3860.538936	31799	10	0.737212	31862	0	0.170401	9738543	0.034708
317714574	162027	819	4063.566165	31723	2	0.462688	31798	3	0.232455	9733643	0.037029
318167239	84182	464	3535.730015	31820	0	0.380254	31834	1	0.362125	9728801	0.042400
318295837	80790	419	3078.210292	31710	26	0.527612	32036	0	0.262874	9724028	0.047094
318123312	142861	731	3225.555464	31967	10	0.713518	31762	3	0.310045	9719164	0.041212
317730032	210367	1106	3795.615402	31795	2	0.295586	31937	5	0.552516	9714382	0.045818
317751799	155915	817	4008.550548	31543	94	0.497167	31845	2	0.501707	9709540	0.044732
318155463	88957	443	3504.708309	31466	11	0.695054	31778	0	0.184562	9704793	0.046880
318272192	94087	512	3143.706349	31797	0	0.250170	31797	5	0.264779	9699879	0.045717
318051533	155786	797	3368.031035	31945	14	0.386098	31737	0	0.175472	9695110	0.044343
317736024	201017	1103	3851.310672	31706	27	0.627696	32023	1	0.478115	9690257	0.044592
317838813	141063	691	3908.191410	31904	2	0.355870	31803	1	0.182103	9685337	0.043166
318168430	86669	458	3417.114806	31781	1	0.422072	31828	1	0.494173	9680521	0.041210
318246718	104818	597	3150.074630	31703	3	0.406527	31745	6	0.397187	9675722	0.040290
318001809	163051	877	3451.292553	31710	0	0.270440	32056	2	0.329661	9670890	0.039346
317759422	193127	1024	3889.928484	31891	5	0.368149	32001	0	0.174786	9666045	0.041254
317884610	134000	719	3899.227424	31817	6	0.417957	31788	1	0.353874	9661175	0.039871
318206083	86555	462	3383.916610	31800	12	0.647017	32035	4	0.360548	9656372	0.039551
318241049	101784	534	3130.127313	31777	2	0.766684	31938	2	0.406799	9651572	0.038840
318014305	164152	811	3437.936490	31986	0	0.209245	31919	0	0.178875	9646856	0.037402
317724726	202712	1071	3912.968625	31635	3	0.264071	31742	3	0.212070	9642075	0.036290
317856923	138706	803	3913.280841	31889	0	0.328980	31861	4	0.496131	9637224	0.036026
318212529	85782	426	3416.761346	31724	1	0.174711	31913	0	0.211238	9632318	0.035156
318217633	105442	568	3154.564636	31535	101	0.482339	31930	3	0.185614	9627525	0.033210
318023521	166818	896	3466.091250	31591	18	0.686062	32143	0	0.425646	9622646	0.031742
317730480	194777	1010	3939.095176	32097	0	0.330517	31939	7	0.435735	9617774	0.032879
317920856	132882	656	3863.810264	31872	46	0.423194	32125	0	0.223390	9612911	0.031586
318203930	88404	442	3398.624300	31586	25	0.650193	31611	0	0.196484	9607993	0.032474
318254723	101239	541	3164.495400	31863	0	0.247082	31805	0	0.250168	9603114	0.032955
318013263	161119	874	3418.113052	31793	0	0.170652	31910	9	0.448370	9598418	0.032186
317787511	193141	1018	3851.922941	31282	197	0.466787	31837	0	0.200841	9593720	0.032677
317884911	136110	737	3854.752806	31505	23	0.676630	31737	0	0.170780	9589014	0.031582
318207148	84855	421	3396.371772	32013	7	0.276595	31732	5	0.291431	9584187	0.032855
318279943	92042	459	3108.921425	31545	48	0.561287	31835	0	0.228599	9579387	0.032586
318026709	162755	870	3374.472538	31925	0	0.519505	31865	0	0.247936	9574676	0.031820
317700151	207095	1059	3911.768814	31968	10	0.345156	32055	1	0.340429	9569887	0.031786
317869735	140965	729	3926.462691	31739	18	0.602867	31991	8	0.389820	9565075	0.031554
318213461	84258	462	3402.682504	31709	0	0.417692	31993	0	0.193015	9560248	0.031390
318274113	94122	482	3118.754214	31813	8	0.227225	31887	13	0.498571	9555522	0.030758
318041022	155041	819	3360.263405	31927	2	0.531347	31773	0	0.247060	9550826	0.030126
317745562	201430	1133	3867.901582	31773	21	0.493511	31862	8	0.363899	9546035	0.030131
317834457	149363	784	3944.080885	31894	7	0.692837	31716	0	0.215855	9541300	0.029826
318162172	87529	476	3442.242703	31940	1	0.463048	31879	7	0.261935	9536674	0.029362
318264292	94375	505	3139.650238	31967	12	0.531252	31935	3	0.291920	9531879	0.030574
318070749	148682	769	3340.192296	31902	14	0.715725	31813	3	0.220766	9527088	0.030418
317744704	204722	1062	3852.268674	31845	13	0.464937	31980	3	0.372138	9522354	0.031366
317837058	147581	727	3958.188877	31649	7	0.675508	32015	0	0.272217	9517687	0.030590
npatches	nstrain	runtime	dt	init_x	init_y	init_y_blood	init_z	init_S	beta0	beta1	beta2	beta3	mean_beta	B	d	delta	delta_blood	b[0]	mut	m	CTL	c	g	epsilon	k	het	lambda	rho	omega	x_max	patch.dyna	DELTA	A	VA
10000	1	100.000000	0.001000	21900	9499	5000000	0.001000	10000000	10.035741	13.336502	7.396747	9.240822	10	800000000	0.010000	1.000000	432.000000	80000	0.000050	0.004800	0	0.500000	0.000000	2.500000	19.000000	0.500000	0.000000	0.000000	0.000000	31872	0	10.000000	7.000000	1.000000
sus	inf	inf_blood	z	x[0]	y[0][0]	z[0]	x[1]	y[1][0]	z[1]	S[0]	synchrony
219000000	94990000	5000000	10.000000	21900	9499	0.001000	21900	9499	0.001000	10000000	0.000000
224157854	12905877	68530	3941.516320	21996	1362	0.394152	19199	1908	0.394152	9994968	0.000000
303874865	529288	2904	6178.423057	30417	21	0.632580	29292	135	0.632580	9990027	0.000000
317143636	16717	83	3806.470983	31654	2	0.275218	31504	2	0.656822	9985036	0.000000
318583139	3081	17	1999.198931	31746	0	0.242871	31819	0	0.448500	9979999	0.000000
318693942	9491	57	1787.062740	31975	0	0.170444	31695	0	0.180635	9974979	0.000000
318573674	41760	205	1962.036033	31868	0	0.169399	31939	0	0.167359	9969906	0.000000
318181978	147977	807	2680.920452	32044	1	0.166802	31792	63	0.375076	9964986	0.000000
317581919	251479	1262	3825.436256	31742	9	0.291697	31592	10	0.621012	9960150	0.000000
317790296	127873	673	3998.179320	31801	2	0.533827	31631	7	0.437666	9955165	0.000000
318384952	36898	218	3005.269340	31929	0	0.209313	32028	6	0.658970	9950114	0.000000
318512353	39551	215	2423.683609	31748	0	0.168780	31870	0	0.230580	9945182	0.000000
318353765	94666	491	2624.773486	31757	0	0.175845	31908	0	0.169834	9940070	0.000000
317916510	183956	932	3370.107263	31852	8	0.198297	31650	8	0.288586	9935081	0.000000
317794129	155931	813	3857.899179	31757	7	0.513803	31763	26	0.568560	9929967	0.000000
318252879	64271	302	3321.588216	31576	0	0.346824	31924	0	0.414213	9924993	0.000000
318463367	49143	238	2701.939429	31907	0	0.175596	31823	0	0.178936	9919999	0.000000
318395306	80556	403	2696.512569	31777	0	0.173047	31737	0	0.232364	9915001	0.000000
318058832	152025	811	3203.232969	31759	5	0.283681	31637	75	0.461907	9910075	0.000000
317904507	152070	793	3660.207334	31999	0	0.236075	31622	24	0.673671	9905246	0.000000
318147471	84623	417	3425.894126	31908	27	0.366348	31743	0	0.327006	9900267	0.000000
318368297	61168	312	2919.436340	31885	2	0.556325	31886	1	0.254900	9895254	0.000000
318344429	84265	430	2820.741784	32068	2	0.300957	31486	66	0.545043	9890428	0.000000
318153680	134025	748	3156.939704	31932	7	0.461913	31786	2	0.724089	9885423	0.000000
317985879	136227	700	3511.370014	31693	3	0.235566	32072	5	0.705950	9880513	0.000000
318157591	95491	494	3403.203855	31919	0	0.188291	32007	0	0.369348	9875545	0.000000
318326622	70808	346	3035.526615	32098	7	0.478992	31799	1	0.179848	9870714	0.000000
318310345	86046	449	2917.277591	32157	0	0.318327	31920	0	0.221041	9865670	0.000000
318156154	117710	613	3139.754707	31901	0	0.186507	31688	31	0.489426	9860637	0.000000
318078572	128676	644	3404.731102	31801	0	0.320495	31909	0	0.419238	9855684	0.000000
318173417	93686	482	3348.014968	31776	0	0.283491	31771	23	0.513155	9850845	0.000000
318323551	72059	356	3047.637594	31815	0	0.204387	31894	6	0.674747	9845971	0.000000
318317899	89737	456	2924.726305	31822	0	0.181617	32016	0	0.211399	9841119	0.000000
318174430	123759	660	3149.006766	31927	0	0.167408	31414	191	0.376533	9836160	0.000000
318059332	131589	721	3449.479558	31858	3	0.440607	30760	189	0.621896	9831228	0.000000
318142653	97843	500	3395.162803	31874	0	0.203429	31404	2	0.548776	9826339	0.000000
318303372	72077	370	3095.430363	31659	2	0.246683	31701	0	0.190457	9821264	0.000000
318341762	81246	426	2906.944721	31704	0	0.171140	32013	1	0.167846	9816447	0.000000
318192976	115300	590	3092.218454	31763	1	0.309907	31781	29	0.488161	9811555	0.000000
318022378	139478	766	3404.256206	31748	1	0.299123	31740	7	0.689593	9806690	0.000000
[truncated: 163 more rows]
