# Supplementary material for: Large Variations in HIV-1 Viral Load Explained by Shifting-Mosaic Metapopulation Dynamics
Source: PLoS Biol. 2016 Oct 5;14(10):e1002567. doi: 10.1371/journal.pbio.1002567 (PMC5051940; doi:10.1371/journal.pbio.1002567)
Supplement: S1 Data — Each file gives the output from the simulations indicated by the filename: low migration (ms1, db432); high migration (ms1, db1); very high migration (ms10, db1); number of patches (np); reservoir (storage); no reservoir (nostorage); CTL immigration model (CTLimmig); CTL proliferation model (CTLprolif); β¯ (beta1, beta2, …). Within each file, there are 21 simulations for (k = 0,1,..,20), and data is output each day. For measures of synchrony, the final entry should be used. See Methods and S1 Simulation Code for further details. (ZIP) [file pbio.1002567.s002.zip › S1_Data/ms1_np10000_nostorage_noPD_CTLimmig_db432_beta11.tsv]

npatches	nstrain	runtime	dt	init_x	init_y	init_y_blood	init_z	init_S	beta0	beta1	beta2	beta3	mean_beta	B	d	delta	delta_blood	b[0]	mut	m	CTL	c	g	epsilon	k	het	lambda	rho	omega	x_max	patch.dyna	DELTA	A	VA
10000	1	100.000000	0.001000	21900	9499	5000000	0.001000	10000000	15.921182	8.124498	6.440931	9.853106	11	800000000	0.010000	1.000000	432.000000	80000	0.000050	0.004800	0	0.500000	0.000000	2.500000	0.000000	0.500000	0.000000	0.000000	0.000000	31872	0	10.000000	7.000000	1.000000
sus	inf	inf_blood	z	x[0]	y[0][0]	z[0]	x[1]	y[1][0]	z[1]	S[0]	synchrony
219000000	94990000	5000000	10.000000	21900	9499	0.001000	21900	9499	0.001000	10000000	0.000000
100973506	170728114	889739	3941.516320	6468	19777	0.394152	12144	15506	0.394152	9994988	0.000000
102945890	166661737	868018	6325.803353	6675	19157	0.632580	12634	14920	0.632580	9989963	0.000000
103087887	166534690	866868	7771.765723	6623	19093	0.777177	12403	15215	0.777177	9985018	0.000000
103101380	166507334	868279	8648.676577	6648	18986	0.864868	12852	14683	0.864868	9979972	0.000000
103090379	166550408	867126	9180.483393	6651	19149	0.918048	12762	14701	0.918048	9975008	0.000000
103088869	166539006	867790	9503.000201	6658	19315	0.950300	12685	14845	0.950300	9969941	0.000000
103086908	166540030	866545	9698.592075	6666	19199	0.969859	12613	15083	0.969859	9964927	0.000000
103079852	166539539	867845	9817.209710	6643	19316	0.981721	12587	15038	0.981721	9959957	0.000000
103078453	166550700	867985	9889.145947	6671	19138	0.988915	12660	14940	0.988915	9954975	0.000000
103090123	166552070	866879	9932.772025	6673	19161	0.993277	12709	14881	0.993277	9949942	0.000000
103066422	166548123	867440	9959.229270	6609	19401	0.995923	12603	15200	0.995923	9944937	0.000000
103095142	166527379	867726	9975.274394	6597	19289	0.997527	12560	14999	0.997527	9939855	0.000000
103090047	166529482	866920	9985.005037	6581	19495	0.998501	12686	14933	0.998501	9934803	0.000000
103072279	166530859	868475	9990.906233	6499	19469	0.999091	12665	15027	0.999091	9929824	0.000000
103085781	166536812	867523	9994.485041	6549	19305	0.999449	12715	14801	0.999449	9924858	0.000000
103095457	166515466	866481	9996.655426	6584	19323	0.999666	12819	14695	0.999666	9919923	0.000000
103095728	166525604	867794	9997.971667	6651	19136	0.999797	12701	14725	0.999797	9914870	0.000000
103087495	166551708	865603	9998.769908	6500	19379	0.999877	12611	14985	0.999877	9909942	0.000000
103074049	166545835	868698	9999.254005	6595	19256	0.999925	12612	15000	0.999925	9905007	0.000000
103076471	166557221	867422	9999.547588	6533	19345	0.999955	12721	15029	0.999955	9900060	0.000000
103083422	166540933	866056	9999.725632	6490	19395	0.999973	12832	14896	0.999973	9895163	0.000000
103087917	166540625	867315	9999.833608	6584	19246	0.999983	12515	15070	0.999983	9890235	0.000000
103093706	166520335	868112	9999.899091	6631	19288	0.999990	12622	15180	0.999990	9885211	0.000000
103084430	166535700	866398	9999.938803	6610	19329	0.999994	12637	14707	0.999994	9880266	0.000000
103084022	166578659	868542	9999.962887	6672	19330	0.999996	12640	14822	0.999996	9875299	0.000000
103084182	166534640	866118	9999.977493	6624	19238	0.999998	12555	15090	0.999998	9870329	0.000000
103060691	166577663	864942	9999.986350	6643	19163	0.999999	12635	14968	0.999999	9865236	0.000000
103080140	166542799	867035	9999.991722	6726	19333	0.999999	12663	15085	0.999999	9860370	0.000000
103087088	166532550	866196	9999.994980	6559	19307	0.999999	12740	14912	0.999999	9855499	0.000000
103084087	166556219	866440	9999.996955	6542	19360	1.000000	12710	15020	1.000000	9850494	0.000000
103082246	166529234	868237	9999.998154	6644	19104	1.000000	12684	15011	1.000000	9845637	0.000000
103094217	166521453	866489	9999.998880	6478	19501	1.000000	12704	14903	1.000000	9840602	0.000000
103074010	166556144	867504	9999.999321	6707	19085	1.000000	12549	15017	1.000000	9835672	0.000000
103075429	166562361	866799	9999.999588	6497	19429	1.000000	12849	14757	1.000000	9830847	0.000000
103089918	166532973	866010	9999.999750	6458	19471	1.000000	12553	14903	1.000000	9825947	0.000000
103086213	166526022	866620	9999.999849	6675	19249	1.000000	12978	14566	1.000000	9821125	0.000000
103101030	166517530	868376	9999.999908	6571	19410	1.000000	12675	15088	1.000000	9816305	0.000000
103105184	166524420	865668	9999.999944	6577	19364	1.000000	12812	14860	1.000000	9811379	0.000000
103077170	166554496	867253	9999.999966	6616	19298	1.000000	12550	15037	1.000000	9806422	0.000000
103081428	166549450	867728	9999.999980	6534	19407	1.000000	12729	14931	1.000000	9801437	-1.#IND00
103091564	166539816	867004	9999.999988	6553	19500	1.000000	12753	14942	1.000000	9796493	0.008000
103085472	166570969	868249	9999.999992	6644	19347	1.000000	12798	14946	1.000000	9791640	-0.012112
103100472	166515491	867436	9999.999995	6532	19550	1.000000	12524	15365	1.000000	9786726	0.013405
103088633	166547176	866902	9999.999997	6426	19458	1.000000	12472	15268	1.000000	9781766	0.008464
103085525	166547809	868115	9999.999998	6598	19307	1.000000	12776	14765	1.000000	9776807	0.015406
103092349	166526957	868831	9999.999999	6630	19187	1.000000	12493	15153	1.000000	9772009	0.011278
103095204	166560949	866895	9999.999999	6551	19342	1.000000	12449	15162	1.000000	9767165	0.009652
103074942	166579599	868188	10000.000000	6576	19290	1.000000	12700	14886	1.000000	9762230	0.008588
103075815	166563949	867631	10000.000000	6562	19345	1.000000	12605	15085	1.000000	9757553	0.006744
103069160	166546866	868073	10000.000000	6702	19162	1.000000	12601	15341	1.000000	9752625	0.005239
103108392	166510878	866743	10000.000000	6500	19631	1.000000	12665	14999	1.000000	9747738	0.003741
103098211	166525874	866053	10000.000000	6622	19325	1.000000	12656	14795	1.000000	9742873	0.004736
103090357	166542810	867578	10000.000000	6633	19222	1.000000	12605	15072	1.000000	9737970	0.003998
103084956	166547638	868616	10000.000000	6507	19335	1.000000	12515	15073	1.000000	9733223	0.002370
103091287	166544208	865596	10000.000000	6461	19370	1.000000	12670	14954	1.000000	9728401	0.000884
103079564	166558773	867459	10000.000000	6482	19495	1.000000	12490	15160	1.000000	9723570	0.001277
103088399	166550255	868478	10000.000000	6504	19455	1.000000	12487	15265	1.000000	9718649	0.000055
103076650	166536708	867909	10000.000000	6638	19192	1.000000	12749	14858	1.000000	9713831	0.001924
103097018	166531744	867199	10000.000000	6458	19430	1.000000	12645	14970	1.000000	9709031	0.001766
103093492	166538000	868495	10000.000000	6488	19423	1.000000	12635	14952	1.000000	9704211	0.001320
103056330	166569839	866558	10000.000000	6628	19097	1.000000	12858	14901	1.000000	9699251	0.003164
103089335	166524013	867716	10000.000000	6524	19407	1.000000	12640	15101	1.000000	9694440	0.003175
103081072	166563347	868117	10000.000000	6572	19469	1.000000	12701	15111	1.000000	9689560	0.004437
103101600	166520387	868402	10000.000000	6571	19462	1.000000	12591	14954	1.000000	9684636	0.004887
103100427	166523771	866447	10000.000000	6625	19169	1.000000	12853	14888	1.000000	9679781	0.005278
103088723	166531348	867471	10000.000000	6565	19622	1.000000	12543	15160	1.000000	9674994	0.004795
103062778	166561671	866843	10000.000000	6515	19280	1.000000	12593	14981	1.000000	9670236	0.004030
103096399	166525261	866728	10000.000000	6560	19345	1.000000	12608	15205	1.000000	9665329	0.003553
103089819	166536137	866607	10000.000000	6560	19335	1.000000	12725	14976	1.000000	9660508	0.003302
103102204	166536756	869470	10000.000000	6615	19415	1.000000	12538	15006	1.000000	9655663	0.002759
103074014	166556106	867560	10000.000000	6629	19328	1.000000	12579	14890	1.000000	9650784	0.002589
103085172	166544049	866663	10000.000000	6600	19219	1.000000	12532	14945	1.000000	9645983	0.002671
103080269	166536466	867418	10000.000000	6524	19493	1.000000	12735	14862	1.000000	9641119	0.002474
103082613	166542677	867011	10000.000000	6536	19643	1.000000	12748	14759	1.000000	9636371	0.002303
103090398	166535775	866963	10000.000000	6397	19489	1.000000	12721	14882	1.000000	9631516	0.002226
103093037	166538934	867041	10000.000000	6568	19435	1.000000	12765	14760	1.000000	9626715	0.001263
103100089	166507402	866017	10000.000000	6495	19596	1.000000	12680	14986	1.000000	9621907	0.001510
103083940	166546916	867822	10000.000000	6563	19358	1.000000	12782	14942	1.000000	9617119	0.001340
103071866	166550400	870270	10000.000000	6627	19109	1.000000	12568	15063	1.000000	9612341	0.000473
103086449	166532586	867194	10000.000000	6569	19109	1.000000	12658	15161	1.000000	9607396	0.000452
103095295	166542679	866848	10000.000000	6585	19425	1.000000	12597	14942	1.000000	9602628	0.000466
103087546	166556838	866769	10000.000000	6652	19366	1.000000	12705	15090	1.000000	9597774	-0.001225
103072583	166570604	867528	10000.000000	6468	19351	1.000000	12340	15246	1.000000	9593068	-0.001227
103070492	166570686	868466	10000.000000	6565	19391	1.000000	12742	14915	1.000000	9588220	-0.001215
103077383	166540791	865654	10000.000000	6630	19196	1.000000	12758	14852	1.000000	9583547	-0.001071
103092010	166532546	867997	10000.000000	6569	19271	1.000000	12585	14881	1.000000	9578711	-0.001111
103094637	166522933	867906	10000.000000	6407	19452	1.000000	12588	15096	1.000000	9573909	-0.001258
103079128	166542568	866721	10000.000000	6585	19301	1.000000	12555	15063	1.000000	9569133	-0.001152
103080538	166540746	865707	10000.000000	6632	19184	1.000000	12693	15091	1.000000	9564367	-0.000151
103101907	166520671	867195	10000.000000	6630	19337	1.000000	12639	14958	1.000000	9559543	-0.000128
103086420	166555447	869199	10000.000000	6671	19107	1.000000	12586	14917	1.000000	9554794	-0.000246
103085405	166539166	866079	10000.000000	6422	19489	1.000000	12549	15126	1.000000	9550042	-0.000555
103086529	166534745	866307	10000.000000	6552	19438	1.000000	12608	15062	1.000000	9545231	-0.001261
103091140	166534006	867711	10000.000000	6558	19475	1.000000	12441	15201	1.000000	9540577	-0.000939
103094334	166523668	868240	10000.000000	6531	19332	1.000000	12505	15159	1.000000	9535755	-0.000775
103087373	166534606	866500	10000.000000	6651	19373	1.000000	12542	15059	1.000000	9531031	-0.000680
103087799	166540146	868907	10000.000000	6514	19513	1.000000	12485	15129	1.000000	9526228	-0.000751
103074486	166552283	866887	10000.000000	6640	19333	1.000000	12630	15007	1.000000	9521574	-0.000722
103090084	166536005	867126	10000.000000	6479	19417	1.000000	12531	15146	1.000000	9516871	-0.000845
npatches	nstrain	runtime	dt	init_x	init_y	init_y_blood	init_z	init_S	beta0	beta1	beta2	beta3	mean_beta	B	d	delta	delta_blood	b[0]	mut	m	CTL	c	g	epsilon	k	het	lambda	rho	omega	x_max	patch.dyna	DELTA	A	VA
10000	1	100.000000	0.001000	21900	9499	5000000	0.001000	10000000	10.832663	11.746010	10.518873	15.489333	11	800000000	0.010000	1.000000	432.000000	80000	0.000050	0.004800	0	0.500000	0.000000	2.500000	1.000000	0.500000	0.000000	0.000000	0.000000	31872	0	10.000000	7.000000	1.000000
sus	inf	inf_blood	z	x[0]	y[0][0]	z[0]	x[1]	y[1][0]	z[1]	S[0]	synchrony
219000000	94990000	5000000	10.000000	21900	9499	0.001000	21900	9499	0.001000	10000000	0.000000
106956996	151264397	787660	3941.516320	10121	15422	0.394152	9244	16022	0.394152	9995013	0.000000
118359750	130687656	679694	6325.803353	11121	13452	0.632580	10333	14027	0.632580	9990168	0.000000
124273706	121713053	633717	7771.765723	11522	12679	0.777177	10776	13392	0.777177	9985214	0.000000
127770833	116718423	608578	8648.676577	12173	11987	0.864868	11223	12458	0.864868	9980147	0.000000
129845610	113888224	593008	9180.483393	12104	12018	0.918048	11285	12403	0.918048	9975187	0.000000
131092575	112176574	585686	9503.000201	12272	11892	0.950300	11430	11976	0.950300	9970137	0.000000
131867615	111201162	579916	9698.592075	12468	11488	0.969859	11543	12242	0.969859	9965191	0.000000
132324916	110588970	577023	9817.209710	12499	11417	0.981721	11425	12109	0.981721	9960211	0.000000
132577926	110237661	575033	9889.145947	12582	11487	0.988915	11455	12149	0.988915	9955220	0.000000
132772885	110005872	572370	9932.772025	12313	11644	0.993277	11604	11803	0.993277	9949995	0.000000
132883361	109858920	571829	9959.229270	12501	11537	0.995923	11589	11968	0.995923	9944961	0.000000
132956413	109777078	571049	9975.274394	12640	11439	0.997527	11466	11932	0.997527	9939922	0.000000
132968770	109758483	572340	9985.005037	12701	11200	0.998501	11567	11892	0.998501	9934913	0.000000
132996784	109720259	572170	9990.906233	12494	11328	0.999091	11594	11955	0.999091	9929922	0.000000
133010931	109695636	571435	9994.485041	12511	11257	0.999449	11635	11921	0.999449	9924888	0.000000
133008243	109691592	570940	9996.655426	12506	11475	0.999666	11600	11888	0.999666	9919867	0.000000
133035450	109666791	570853	9997.971667	12577	11359	0.999797	11636	11847	0.999797	9914956	0.000000
133034346	109673102	571514	9998.769908	12576	11430	0.999877	11513	11979	0.999877	9909806	0.000000
133037259	109673990	571314	9999.254005	12825	11125	0.999925	11730	11832	0.999925	9904884	0.000000
133044762	109659194	572069	9999.547588	12665	11260	0.999955	11587	11858	0.999955	9899890	0.000000
133024357	109679667	572523	9999.725632	12708	11292	0.999973	11512	11776	0.999973	9894969	0.000000
133026085	109673551	571246	9999.833608	12240	11521	0.999983	11558	11982	0.999983	9889968	0.000000
133030123	109672517	571651	9999.899091	12561	11329	0.999990	11713	11741	0.999990	9885186	0.000000
133029728	109670352	570636	9999.938803	12642	11404	0.999994	11703	11796	0.999994	9880128	0.000000
133033190	109666771	571589	9999.962887	12622	11353	0.999996	11512	12184	0.999996	9875251	0.000000
133009554	109681301	570555	9999.977493	12430	11496	0.999998	11588	11981	0.999998	9870309	0.000000
133028140	109662582	572048	9999.986350	12500	11339	0.999999	11827	11750	0.999999	9865360	0.000000
133035884	109674140	571321	9999.991722	12411	11635	0.999999	11326	11984	0.999999	9860467	0.000000
133017871	109685204	570743	9999.994980	12415	11562	0.999999	11638	11987	0.999999	9855563	0.000000
133016597	109682330	570572	9999.996955	12387	11458	1.000000	11713	11848	1.000000	9850617	0.000000
133034409	109647112	570743	9999.998154	12664	11415	1.000000	11725	11848	1.000000	9845785	0.000000
133044139	109675886	570839	9999.998880	12532	11337	1.000000	11647	11916	1.000000	9840840	0.000000
133027372	109680675	571676	9999.999321	12543	11423	1.000000	11339	12134	1.000000	9835830	0.000000
133018444	109690523	571572	9999.999588	12680	11268	1.000000	11867	11649	1.000000	9830930	0.000000
133019590	109680014	569797	9999.999750	12507	11572	1.000000	11562	12130	1.000000	9825945	0.000000
133025170	109675026	570377	9999.999849	12425	11494	1.000000	11705	11811	1.000000	9821043	0.000000
133037239	109667082	569460	9999.999908	12507	11378	1.000000	11524	11904	1.000000	9816130	0.000000
133019889	109661210	570226	9999.999944	12337	11580	1.000000	11538	12027	1.000000	9811056	0.000000
133042283	109656953	570897	9999.999966	12756	11143	1.000000	11420	12132	1.000000	9806163	0.000000
133050714	109648142	570164	9999.999980	12492	11619	1.000000	11678	11850	1.000000	9801280	-1.#IND00
133021836	109674138	570380	9999.999988	12461	11450	1.000000	11602	11928	1.000000	9796481	0.032000
133027304	109672455	571362	9999.999992	12504	11445	1.000000	11704	11541	1.000000	9791551	0.015756
133014661	109675007	570504	9999.999995	12420	11613	1.000000	11715	11739	1.000000	9786655	0.007163
133038743	109666575	570432	9999.999997	12462	11422	1.000000	11672	11885	1.000000	9781872	-0.001742
133033219	109637527	571657	9999.999998	12596	11637	1.000000	11620	11833	1.000000	9776886	-0.003591
133029144	109663761	570631	9999.999999	12639	11252	1.000000	11418	11957	1.000000	9772048	-0.002864
133033983	109652588	571600	9999.999999	12501	11304	1.000000	11534	12007	1.000000	9767276	-0.002686
133039729	109657862	570706	10000.000000	12597	11300	1.000000	11516	11913	1.000000	9762418	-0.001304
133020625	109658043	572751	10000.000000	12497	11319	1.000000	11595	11906	1.000000	9757540	0.002695
133029821	109688585	571809	10000.000000	12641	11391	1.000000	11653	11831	1.000000	9752568	0.002281
133026389	109668184	571714	10000.000000	12564	11476	1.000000	11775	11794	1.000000	9747744	0.003403
133029437	109675955	570113	10000.000000	12604	11205	1.000000	11593	11758	1.000000	9742717	0.001773
133042683	109657045	570769	10000.000000	12643	11250	1.000000	11502	11915	1.000000	9737817	0.001915
133046032	109667246	572289	10000.000000	12576	11360	1.000000	11584	11919	1.000000	9732985	0.001910
133020872	109673593	570641	10000.000000	12602	11361	1.000000	11643	11879	1.000000	9728095	0.001231
133041331	109639403	570707	10000.000000	12651	11421	1.000000	11571	11878	1.000000	9723289	0.000426
133055719	109645228	570239	10000.000000	12583	11546	1.000000	11537	11887	1.000000	9718425	0.000721
133025203	109676073	570962	10000.000000	12516	11462	1.000000	11573	11934	1.000000	9713710	0.000363
133013877	109655870	571749	10000.000000	12474	11287	1.000000	11642	11831	1.000000	9708952	0.002010
133042915	109653187	572475	10000.000000	12673	11174	1.000000	11452	11771	1.000000	9704168	0.001000
133020462	109662399	571366	10000.000000	12525	11605	1.000000	11805	11887	1.000000	9699159	0.001060
133051366	109651578	570389	10000.000000	12797	11164	1.000000	11581	12087	1.000000	9694386	0.001704
133032610	109658855	570701	10000.000000	12537	11598	1.000000	11608	12049	1.000000	9689527	0.001864
133045877	109670803	571145	10000.000000	12586	11460	1.000000	11571	12153	1.000000	9684734	0.001422
133023823	109673505	570182	10000.000000	12425	11569	1.000000	11405	11925	1.000000	9679870	-0.001924
133035308	109668180	571133	10000.000000	12624	11436	1.000000	11690	11772	1.000000	9675094	-0.001489
133027711	109668650	570499	10000.000000	12462	11362	1.000000	11534	11951	1.000000	9670160	-0.001847
133016241	109682755	570561	10000.000000	12703	11364	1.000000	11686	11725	1.000000	9665393	-0.000989
133040582	109667207	571005	10000.000000	12723	11304	1.000000	11786	11791	1.000000	9660597	-0.000977
133040964	109672203	570985	10000.000000	12714	11092	1.000000	11497	11904	1.000000	9655900	0.000322
133021902	109684578	570257	10000.000000	12547	11376	1.000000	11562	11898	1.000000	9651004	0.000364
133023694	109661155	569882	10000.000000	12591	11369	1.000000	11587	11882	1.000000	9646256	0.000281
133039177	109652736	571680	10000.000000	12646	11400	1.000000	11494	11950	1.000000	9641638	0.000629
133043210	109662493	571346	10000.000000	12463	11351	1.000000	11752	11680	1.000000	9636755	0.000584
133029334	109653705	572345	10000.000000	12318	11539	1.000000	11497	11964	1.000000	9632015	0.000083
133055501	109644986	572079	10000.000000	12496	11501	1.000000	11531	11849	1.000000	9627169	-0.000733
133024745	109654020	570571	10000.000000	12504	11445	1.000000	11762	11641	1.000000	9622407	-0.000653
133056790	109662809	570553	10000.000000	12574	11364	1.000000	11451	11991	1.000000	9617576	-0.000169
133008539	109690505	571279	10000.000000	12473	11295	1.000000	11406	12119	1.000000	9612828	0.000312
133053825	109657305	569878	10000.000000	12567	11177	1.000000	11511	11852	1.000000	9608124	0.000447
133030983	109668465	573180	10000.000000	12609	11211	1.000000	11573	11857	1.000000	9603396	0.000400
133035142	109654657	570838	10000.000000	12598	11214	1.000000	11643	12015	1.000000	9598459	-0.000175
133034130	109662518	571247	10000.000000	12611	11398	1.000000	11660	11814	1.000000	9593507	0.000287
133027381	109681847	568707	10000.000000	12506	11478	1.000000	11600	11918	1.000000	9588656	0.000716
133027448	109660753	569623	10000.000000	12563	11358	1.000000	11561	12043	1.000000	9583962	0.001833
133037971	109675262	569814	10000.000000	12540	11303	1.000000	11434	12143	1.000000	9579213	0.001884
133027320	109679584	571300	10000.000000	12495	11337	1.000000	11666	11806	1.000000	9574458	0.001846
133020865	109677220	571095	10000.000000	12568	11295	1.000000	11399	12088	1.000000	9569562	0.002071
133031691	109673133	571851	10000.000000	12552	11415	1.000000	11497	12016	1.000000	9564836	0.001870
133025685	109665167	570485	10000.000000	12813	11216	1.000000	11602	11922	1.000000	9560048	0.001789
133050070	109653547	571242	10000.000000	12588	11398	1.000000	11485	12153	1.000000	9555264	0.001901
133029079	109673389	570804	10000.000000	12606	11349	1.000000	11608	11904	1.000000	9550532	0.001678
133048299	109651725	571966	10000.000000	12577	11416	1.000000	11565	12006	1.000000	9545814	0.001562
133039430	109654956	572408	10000.000000	12618	11421	1.000000	11711	11850	1.000000	9541047	0.001296
133036926	109651538	570570	10000.000000	12590	11329	1.000000	11565	12047	1.000000	9536436	0.001248
133011325	109675911	571912	10000.000000	12562	11329	1.000000	11523	12162	1.000000	9531787	0.001476
133037220	109674183	571066	10000.000000	12394	11503	1.000000	11694	11808	1.000000	9526988	0.001369
133042385	109646282	572880	10000.000000	12249	11675	1.000000	11692	11816	1.000000	9522233	0.001064
133023732	109648909	571010	10000.000000	12664	11320	1.000000	11590	11985	1.000000	9517492	0.000315
npatches	nstrain	runtime	dt	init_x	init_y	init_y_blood	init_z	init_S	beta0	beta1	beta2	beta3	mean_beta	B	d	delta	delta_blood	b[0]	mut	m	CTL	c	g	epsilon	k	het	lambda	rho	omega	x_max	patch.dyna	DELTA	A	VA
10000	1	100.000000	0.001000	21900	9499	5000000	0.001000	10000000	12.391470	13.969086	8.242397	16.103689	11	800000000	0.010000	1.000000	432.000000	80000	0.000050	0.004800	0	0.500000	0.000000	2.500000	2.000000	0.500000	0.000000	0.000000	0.000000	31872	0	10.000000	7.000000	1.000000
sus	inf	inf_blood	z	x[0]	y[0][0]	z[0]	x[1]	y[1][0]	z[1]	S[0]	synchrony
219000000	94990000	5000000	10.000000	21900	9499	0.001000	21900	9499	0.001000	10000000	0.000000
114529608	133119743	693276	3941.516320	9464	14558	0.394152	8617	14910	0.394152	9994953	0.000000
135493607	102473873	534240	6325.803353	11403	11326	0.632580	10145	12044	0.632580	9989953	0.000000
147076113	89718777	466267	7771.765723	12151	10464	0.777177	10916	10982	0.777177	9984764	0.000000
153824392	83067863	432154	8648.676577	12715	9564	0.864868	11315	10335	0.864868	9979736	0.000000
157901869	79307226	413762	9180.483393	13321	8949	0.918048	11403	10113	0.918048	9974705	0.000000
160374511	77111034	401333	9503.000201	13381	9061	0.950300	11777	9609	0.950300	9969771	0.000000
161867782	75834344	395008	9698.592075	13448	8842	0.969859	11886	9558	0.969859	9964748	0.000000
162775142	75039331	391425	9817.209710	13533	8813	0.981721	12027	9426	0.981721	9959760	0.000000
163312315	74587320	388919	9889.145947	13632	8745	0.988915	12096	9561	0.988915	9954797	0.000000
163649221	74323340	385950	9932.772025	13545	8848	0.993277	12003	9434	0.993277	9949914	0.000000
163828042	74183247	386355	9959.229270	13754	8478	0.995923	12081	9298	0.995923	9944848	0.000000
163961871	74045137	385092	9975.274394	13512	8715	0.997527	11915	9319	0.997527	9939682	0.000000
164051475	73985245	385800	9985.005037	13456	8742	0.998501	12169	9233	0.998501	9934680	0.000000
164088438	73952589	385545	9990.906233	13561	8775	0.999091	11901	9480	0.999091	9929679	0.000000
164106032	73943424	384435	9994.485041	13422	8791	0.999449	11952	9468	0.999449	9924715	0.000000
164121051	73929854	384674	9996.655426	13617	8546	0.999666	12079	9438	0.999666	9919816	0.000000
164124636	73925632	383810	9997.971667	13577	8695	0.999797	12182	9345	0.999797	9914942	0.000000
164145939	73926161	384554	9998.769908	13593	8783	0.999877	12091	9314	0.999877	9909933	0.000000
164149221	73889418	385576	9999.254005	13635	8701	0.999925	12321	9213	0.999925	9904926	0.000000
164147915	73904464	384870	9999.547588	13792	8604	0.999955	11883	9451	0.999955	9900031	0.000000
164143628	73919995	385117	9999.725632	13753	8632	0.999973	12101	9245	0.999973	9895016	0.000000
164128404	73918621	386034	9999.833608	13628	8671	0.999983	12081	9557	0.999983	9890153	0.000000
164169045	73880489	384678	9999.899091	13471	8737	0.999990	12148	9385	0.999990	9885124	0.000000
164166327	73903817	385222	9999.938803	13704	8755	0.999994	11965	9482	0.999994	9880184	0.000000
164131333	73915128	384998	9999.962887	13495	8745	0.999996	12005	9289	0.999996	9875235	0.000000
164151933	73891577	385093	9999.977493	13491	8854	0.999998	12108	9325	0.999998	9870343	0.000000
164137177	73936150	385389	9999.986350	13834	8612	0.999999	12187	9061	0.999999	9865349	0.000000
164117605	73919690	384295	9999.991722	13400	8714	0.999999	12002	9583	0.999999	9860402	0.000000
164162202	73894377	384343	9999.994980	13730	8595	0.999999	12041	9465	0.999999	9855507	0.000000
164159106	73912026	385321	9999.996955	13488	8769	1.000000	12047	9442	1.000000	9850559	0.000000
164172689	73889693	383743	9999.998154	13446	8957	1.000000	12346	9222	1.000000	9845630	0.000000
164117101	73926851	385476	9999.998880	13866	8416	1.000000	12046	9457	1.000000	9840532	0.000000
164159070	73894461	384900	9999.999321	13908	8587	1.000000	12244	9327	1.000000	9835620	0.000000
164169640	73887863	384297	9999.999588	13592	8684	1.000000	12044	9364	1.000000	9830676	0.000000
164146197	73894764	384345	9999.999750	13881	8423	1.000000	12076	9443	1.000000	9825769	0.000000
164158787	73911155	384453	9999.999849	13549	8557	1.000000	12150	9363	1.000000	9820858	0.000000
164143998	73896847	385238	9999.999908	13730	8745	1.000000	12175	9295	1.000000	9815829	0.000000
164152240	73902133	385282	9999.999944	13223	9091	1.000000	12204	9162	1.000000	9810990	0.000000
164163273	73893959	385921	9999.999966	13721	8612	1.000000	12162	9221	1.000000	9806044	0.000000
164137424	73923823	384022	9999.999980	13447	8855	1.000000	12181	9228	1.000000	9801242	-1.#IND00
164121330	73916700	384869	9999.999988	13689	8640	1.000000	12204	9252	1.000000	9796299	-0.028800
164129923	73908160	385806	9999.999992	13668	8692	1.000000	12041	9373	1.000000	9791356	-0.002658
164150672	73904546	384601	9999.999995	13750	8639	1.000000	12164	9265	1.000000	9786608	0.002672
164131841	73918976	385460	9999.999997	13570	8555	1.000000	11911	9467	1.000000	9781848	0.001064
164147958	73910972	384617	9999.999998	13636	8489	1.000000	11972	9447	1.000000	9777020	0.004883
164133642	73915507	385058	9999.999999	13797	8476	1.000000	12212	9415	1.000000	9772127	0.004249
164156808	73885022	384720	9999.999999	13827	8495	1.000000	12020	9350	1.000000	9767263	0.010680
164138732	73903276	385142	10000.000000	13359	8827	1.000000	12026	9396	1.000000	9762351	0.013781
164153033	73908104	384427	10000.000000	13536	8621	1.000000	12105	9473	1.000000	9757516	0.013034
164176830	73878879	383770	10000.000000	13595	8686	1.000000	12046	9377	1.000000	9752735	0.011503
164135500	73915434	385316	10000.000000	13481	8813	1.000000	12172	9320	1.000000	9747862	0.011287
164140745	73911961	385186	10000.000000	13703	8507	1.000000	12150	9373	1.000000	9743050	0.009227
164118735	73917805	384986	10000.000000	13426	8735	1.000000	12017	9369	1.000000	9738206	0.006051
164155576	73884926	384079	10000.000000	13650	8622	1.000000	12151	9190	1.000000	9733310	0.002834
164171337	73900908	384793	10000.000000	13820	8467	1.000000	11978	9520	1.000000	9728422	0.002571
164145069	73891293	385078	10000.000000	13636	8520	1.000000	12214	9138	1.000000	9723535	0.001631
164169075	73883614	384278	10000.000000	13448	8706	1.000000	12057	9421	1.000000	9718674	0.002280
164146065	73894204	383770	10000.000000	13625	8701	1.000000	12359	9060	1.000000	9713895	0.000632
164157769	73885403	385468	10000.000000	13510	8661	1.000000	12264	9282	1.000000	9709097	0.000897
164157030	73900845	384323	10000.000000	13738	8467	1.000000	12155	9172	1.000000	9704255	0.000106
164129038	73906024	384832	10000.000000	13340	8743	1.000000	11956	9694	1.000000	9699321	-0.000346
164149141	73899750	384449	10000.000000	13604	8554	1.000000	12088	9415	1.000000	9694488	-0.000519
164146887	73900109	385337	10000.000000	13551	8832	1.000000	12160	9278	1.000000	9689832	-0.000983
164153917	73886635	383836	10000.000000	13370	8957	1.000000	12261	9334	1.000000	9684875	-0.001305
164148417	73904100	384914	10000.000000	13418	8708	1.000000	12175	9353	1.000000	9680092	-0.002743
164150731	73901771	384514	10000.000000	13666	8686	1.000000	12257	9326	1.000000	9675136	-0.002270
164166398	73891177	384026	10000.000000	13771	8550	1.000000	11854	9537	1.000000	9670239	-0.002215
164120754	73942065	384970	10000.000000	13743	8625	1.000000	12119	9509	1.000000	9665373	-0.001478
164146171	73889247	384509	10000.000000	13457	8904	1.000000	11967	9395	1.000000	9660488	-0.001443
164141274	73917473	384388	10000.000000	13486	8912	1.000000	11943	9478	1.000000	9655580	-0.001151
164143134	73919453	384636	10000.000000	13688	8573	1.000000	11979	9418	1.000000	9650759	-0.001155
164134434	73922280	384093	10000.000000	13921	8352	1.000000	11937	9594	1.000000	9645980	-0.001341
164154364	73886554	385415	10000.000000	13922	8449	1.000000	12098	9330	1.000000	9641253	-0.001220
164145062	73909064	384690	10000.000000	13584	8587	1.000000	11874	9498	1.000000	9636426	-0.001252
164150733	73896167	383811	10000.000000	13506	8670	1.000000	12331	9331	1.000000	9631586	-0.001214
164123209	73930503	385800	10000.000000	13716	8352	1.000000	12067	9307	1.000000	9626809	-0.000971
164136078	73913673	384583	10000.000000	13693	8729	1.000000	12163	9552	1.000000	9621992	-0.000908
164163017	73900815	383865	10000.000000	13396	9010	1.000000	11899	9497	1.000000	9617246	-0.000872
164146781	73915412	384710	10000.000000	13559	8594	1.000000	12005	9354	1.000000	9612430	-0.001810
164154595	73894075	384567	10000.000000	13647	8657	1.000000	11990	9370	1.000000	9607592	-0.002077
164144869	73906264	384966	10000.000000	13504	8739	1.000000	11969	9593	1.000000	9602860	-0.002034
164133162	73909374	384585	10000.000000	13684	8658	1.000000	12066	9419	1.000000	9598054	-0.001821
164146298	73914422	385160	10000.000000	13274	8800	1.000000	12107	9357	1.000000	9593212	-0.001672
164134993	73916700	384099	10000.000000	13676	8653	1.000000	12309	9129	1.000000	9588410	-0.001619
164126710	73922420	384366	10000.000000	13587	8637	1.000000	12138	9168	1.000000	9583612	-0.001331
164137166	73897817	385316	10000.000000	13524	8727	1.000000	12026	9488	1.000000	9578739	0.000152
164155977	73889231	384857	10000.000000	13682	8721	1.000000	12114	9080	1.000000	9573918	-0.000165
164169195	73887312	385346	10000.000000	13375	8759	1.000000	11998	9294	1.000000	9569070	0.000603
164143863	73908930	385394	10000.000000	13770	8735	1.000000	12094	9508	1.000000	9564132	0.000057
164146723	73910587	384533	10000.000000	13687	8809	1.000000	12240	9389	1.000000	9559415	0.000838
164134488	73909259	384805	10000.000000	13653	8786	1.000000	11982	9389	1.000000	9554651	0.000812
164157723	73903712	385267	10000.000000	13522	8706	1.000000	12105	9388	1.000000	9549812	0.000652
164141002	73905907	385861	10000.000000	13666	8628	1.000000	12108	9386	1.000000	9545160	0.000575
164144190	73905158	384526	10000.000000	13472	8701	1.000000	12061	9252	1.000000	9540487	0.000865
164162734	73886534	385256	10000.000000	13405	8833	1.000000	12085	9522	1.000000	9535710	0.000609
164151125	73903978	385455	10000.000000	13706	8461	1.000000	11996	9415	1.000000	9531078	0.000603
164147557	73895680	385591	10000.000000	13675	8815	1.000000	12003	9451	1.000000	9526380	0.002232
164150601	73912456	385399	10000.000000	13642	8621	1.000000	11973	9541	1.000000	9521564	0.002503
164157494	73885413	385023	10000.000000	13657	8664	1.000000	11908	9453	1.000000	9516778	0.002587
npatches	nstrain	runtime	dt	init_x	init_y	init_y_blood	init_z	init_S	beta0	beta1	beta2	beta3	mean_beta	B	d	delta	delta_blood	b[0]	mut	m	CTL	c	g	epsilon	k	het	lambda	rho	omega	x_max	patch.dyna	DELTA	A	VA
10000	1	100.000000	0.001000	21900	9499	5000000	0.001000	10000000	11.240710	16.402839	12.299225	7.869903	11	800000000	0.010000	1.000000	432.000000	80000	0.000050	0.004800	0	0.500000	0.000000	2.500000	3.000000	0.500000	0.000000	0.000000	0.000000	31872	0	10.000000	7.000000	1.000000
sus	inf	inf_blood	z	x[0]	y[0][0]	z[0]	x[1]	y[1][0]	z[1]	S[0]	synchrony
219000000	94990000	5000000	10.000000	21900	9499	0.001000	21900	9499	0.001000	10000000	0.000000
121691223	117408102	611741	3941.516320	11069	12196	0.394152	7806	14362	0.394152	9995042	0.000000
151993448	80937553	420354	6325.803353	14033	8764	0.632580	9769	10743	0.632580	9990065	0.000000
168799459	66885495	348153	7771.765723	15353	7514	0.777177	10692	9552	0.777177	9985107	0.000000
178510592	59813598	311658	8648.676577	16571	6456	0.864868	11398	8676	0.864868	9980105	0.000000
184376719	55904075	291526	9180.483393	17145	5955	0.918048	11890	8141	0.918048	9975131	0.000000
187845920	53668338	279961	9503.000201	17219	6176	0.950300	11874	8368	0.950300	9970127	0.000000
189948738	52375769	272173	9698.592075	17370	6061	0.969859	12240	7870	0.969859	9965202	0.000000
191204962	51605913	269638	9817.209710	17652	5647	0.981721	12334	7765	0.981721	9960244	0.000000
191979977	51135217	265849	9889.145947	17573	5681	0.988915	12124	7922	0.988915	9955173	0.000000
192486695	50836150	265095	9932.772025	17791	5718	0.993277	12402	7742	0.993277	9950274	0.000000
192785055	50675922	264665	9959.229270	17826	5636	0.995923	12351	7707	0.995923	9945295	0.000000
192925262	50551636	262420	9975.274394	17294	5885	0.997527	12377	7719	0.997527	9940284	0.000000
193012914	50523234	262938	9985.005037	18033	5589	0.998501	12437	7574	0.998501	9935277	0.000000
193108134	50461822	262342	9990.906233	17588	5732	0.999091	12344	7748	0.999091	9930280	0.000000
193129881	50448821	262527	9994.485041	17715	5638	0.999449	12457	7700	0.999449	9925390	0.000000
193156439	50436189	263661	9996.655426	17679	5595	0.999666	12386	7631	0.999666	9920362	0.000000
193207183	50394776	262517	9997.971667	18061	5567	0.999797	12258	7631	0.999797	9915328	0.000000
193207071	50422210	262177	9998.769908	17472	5623	0.999877	12517	7556	0.999877	9910356	0.000000
193189811	50421123	262436	9999.254005	17740	5570	0.999925	12378	7715	0.999925	9905363	0.000000
193188245	50412833	263068	9999.547588	18005	5685	0.999955	12378	7798	0.999955	9900388	0.000000
193175332	50415506	263416	9999.725632	18047	5460	0.999973	12297	7756	0.999973	9895361	0.000000
193164019	50430297	261894	9999.833608	17986	5625	0.999983	12375	7553	0.999983	9890462	0.000000
193182287	50418167	262800	9999.899091	17753	5805	0.999990	12585	7474	0.999990	9885473	0.000000
193216370	50402176	261912	9999.938803	17758	5664	0.999994	12222	7817	0.999994	9880430	0.000000
193189335	50413033	264006	9999.962887	17961	5385	0.999996	12245	7858	0.999996	9875449	0.000000
193200381	50405076	262021	9999.977493	17954	5403	0.999998	12276	7725	0.999998	9870453	0.000000
193221205	50407723	261937	9999.986350	17796	5653	0.999999	12440	7592	0.999999	9865474	0.000000
193185734	50410245	262491	9999.991722	17414	5794	0.999999	12369	7685	0.999999	9860473	0.000000
193172183	50425590	262885	9999.994980	17914	5520	0.999999	12037	7986	0.999999	9855361	0.000000
193210937	50399349	261828	9999.996955	17660	5823	1.000000	12356	7571	1.000000	9850425	0.000000
193188762	50420290	263645	9999.998154	18022	5628	1.000000	12340	7707	1.000000	9845563	0.000000
193183271	50408973	263177	9999.998880	17601	5737	1.000000	12317	7901	1.000000	9840669	0.000000
193231945	50392673	263100	9999.999321	17996	5595	1.000000	12373	7745	1.000000	9835691	0.000000
193209485	50404006	262672	9999.999588	17822	5707	1.000000	12240	7880	1.000000	9830780	0.000000
193168617	50433436	262812	9999.999750	18247	5312	1.000000	12292	7769	1.000000	9825927	0.000000
193225944	50413282	262654	9999.999849	17661	5699	1.000000	12418	7610	1.000000	9821031	0.000000
193205054	50408458	263133	9999.999908	17927	5597	1.000000	12355	7590	1.000000	9816178	0.000000
193223277	50403799	263731	9999.999944	17799	5783	1.000000	12232	7725	1.000000	9811209	0.000000
193186648	50408392	262292	9999.999966	17939	5442	1.000000	12411	7650	1.000000	9806402	0.000000
193214173	50401753	262743	9999.999980	17842	5796	1.000000	12450	7603	1.000000	9801460	-1.#IND00
193198288	50418746	262225	9999.999988	17611	5734	1.000000	12315	7645	1.000000	9796566	-0.000000
193190496	50421798	263247	9999.999992	17906	5540	1.000000	12110	7838	1.000000	9791775	-0.005488
193189169	50432619	262395	9999.999995	17679	5657	1.000000	12388	7669	1.000000	9786783	-0.013000
193236114	50382633	262926	9999.999997	17937	5498	1.000000	12184	7730	1.000000	9781872	-0.006472
193209438	50408472	262130	9999.999998	18009	5521	1.000000	12126	7833	1.000000	9776934	-0.007025
193196138	50419314	263430	9999.999999	17865	5720	1.000000	12476	7624	1.000000	9772082	-0.007713
193188825	50420918	262027	9999.999999	17939	5729	1.000000	12450	7625	1.000000	9767156	-0.008935
193170300	50418068	263485	10000.000000	17390	5774	1.000000	12152	7915	1.000000	9762212	-0.009832
193218162	50406389	262286	10000.000000	17976	5580	1.000000	12337	7551	1.000000	9757283	-0.008068
193208942	50395359	263065	10000.000000	17860	5630	1.000000	12165	7911	1.000000	9752292	-0.004603
193198728	50410032	263242	10000.000000	17907	5550	1.000000	12224	7692	1.000000	9747324	-0.004751
193183509	50415900	262487	10000.000000	17555	5712	1.000000	12162	7790	1.000000	9742392	-0.004133
193169345	50417436	262719	10000.000000	17753	5593	1.000000	12421	7797	1.000000	9737487	-0.007405
193213043	50408087	262586	10000.000000	17803	5578	1.000000	12398	7698	1.000000	9732705	-0.007387
193223861	50396820	263212	10000.000000	17747	5592	1.000000	12304	7718	1.000000	9728051	-0.009787
193200016	50414594	263200	10000.000000	17767	5647	1.000000	12340	7629	1.000000	9723103	-0.007651
193221585	50411831	262584	10000.000000	17609	5775	1.000000	12259	7722	1.000000	9718242	-0.008267
193190743	50437707	262009	10000.000000	17813	5600	1.000000	12651	7512	1.000000	9713425	-0.005914
193167610	50431017	263097	10000.000000	17717	5749	1.000000	12486	7477	1.000000	9708647	-0.005280
193162250	50426376	263305	10000.000000	17657	5646	1.000000	12416	7698	1.000000	9703782	-0.004840
193162673	50426041	262017	10000.000000	17737	5671	1.000000	12321	7833	1.000000	9698909	-0.004676
193196054	50404609	262538	10000.000000	17840	5715	1.000000	12528	7560	1.000000	9694090	-0.002898
193187605	50423525	262403	10000.000000	17761	5708	1.000000	12047	7857	1.000000	9689259	-0.001751
193189044	50414236	261923	10000.000000	17801	5613	1.000000	12223	7678	1.000000	9684495	-0.000980
193208152	50401075	262301	10000.000000	17856	5651	1.000000	12332	7776	1.000000	9679697	-0.001241
193192901	50406525	262467	10000.000000	17989	5542	1.000000	12347	7666	1.000000	9674757	-0.002006
193193485	50415855	262291	10000.000000	17896	5585	1.000000	12314	7658	1.000000	9669866	-0.001822
193168879	50437108	261931	10000.000000	17814	5791	1.000000	12246	7892	1.000000	9664952	-0.000622
193210674	50373726	263349	10000.000000	17869	5532	1.000000	12572	7621	1.000000	9660106	0.000147
193203878	50411964	262931	10000.000000	17660	5808	1.000000	12448	7668	1.000000	9655175	0.000700
193182906	50432900	262158	10000.000000	17769	5589	1.000000	12182	7642	1.000000	9650376	0.000764
193174482	50422172	262926	10000.000000	17847	5427	1.000000	12229	7810	1.000000	9645492	0.000332
193190616	50420977	262253	10000.000000	17793	5533	1.000000	12305	7601	1.000000	9640666	-0.001394
193216849	50380878	262102	10000.000000	17767	5565	1.000000	12535	7535	1.000000	9635867	-0.001418
193193753	50414263	262526	10000.000000	17983	5534	1.000000	12392	7562	1.000000	9630973	-0.001361
193178719	50404193	262445	10000.000000	17810	5560	1.000000	12192	7674	1.000000	9626147	-0.001571
193177963	50415942	263845	10000.000000	17548	5551	1.000000	12402	7680	1.000000	9621315	-0.001254
193186732	50408473	262688	10000.000000	17921	5532	1.000000	12331	7868	1.000000	9616566	-0.000913
193169531	50414473	262463	10000.000000	17623	5698	1.000000	12355	7873	1.000000	9611660	-0.001028
193182565	50417528	263606	10000.000000	17958	5400	1.000000	12185	7799	1.000000	9606742	-0.001060
193204556	50399934	262969	10000.000000	17754	5853	1.000000	12621	7581	1.000000	9601965	-0.000786
193186831	50421180	262211	10000.000000	17976	5506	1.000000	12084	7955	1.000000	9597127	-0.000214
193208491	50404587	262871	10000.000000	17604	5716	1.000000	12365	7684	1.000000	9592327	-0.000101
193170908	50422543	262605	10000.000000	18403	5414	1.000000	12206	7750	1.000000	9587607	0.000118
193202516	50414272	262987	10000.000000	17444	5751	1.000000	11974	7826	1.000000	9582823	-0.000526
193181276	50402758	261925	10000.000000	17610	5559	1.000000	12145	8009	1.000000	9578080	-0.000024
193202331	50415658	262423	10000.000000	18022	5558	1.000000	12230	7889	1.000000	9573291	-0.000187
193178972	50407973	262747	10000.000000	17510	5734	1.000000	12441	7654	1.000000	9568411	-0.000229
193198757	50414875	262274	10000.000000	17748	5663	1.000000	12302	7748	1.000000	9563743	-0.000244
193178546	50415677	262762	10000.000000	17697	5628	1.000000	12250	7776	1.000000	9558891	-0.000160
193188865	50407958	262047	10000.000000	17722	5686	1.000000	12679	7517	1.000000	9554082	-0.001537
193213148	50410211	262746	10000.000000	18145	5386	1.000000	12488	7636	1.000000	9549326	-0.001562
193192567	50419531	262284	10000.000000	17715	5696	1.000000	12541	7710	1.000000	9544576	-0.001576
193200358	50410226	263014	10000.000000	17740	5691	1.000000	12312	7722	1.000000	9539772	-0.001647
193197589	50396234	263083	10000.000000	17742	5723	1.000000	12140	7775	1.000000	9534959	-0.001803
193211081	50420775	262352	10000.000000	17492	5793	1.000000	12323	7966	1.000000	9530249	-0.001746
193200291	50417100	262191	10000.000000	17765	5674	1.000000	12246	7748	1.000000	9525398	-0.001695
193192919	50415556	262493	10000.000000	17755	5716	1.000000	12040	7753	1.000000	9520747	-0.001663
193237944	50399287	262838	10000.000000	17849	5580	1.000000	12265	7660	1.000000	9515839	-0.001450
npatches	nstrain	runtime	dt	init_x	init_y	init_y_blood	init_z	init_S	beta0	beta1	beta2	beta3	mean_beta	B	d	delta	delta_blood	b[0]	mut	m	CTL	c	g	epsilon	k	het	lambda	rho	omega	x_max	patch.dyna	DELTA	A	VA
10000	1	100.000000	0.001000	21900	9499	5000000	0.001000	10000000	9.838868	16.049409	11.422224	15.166376	11	800000000	0.010000	1.000000	432.000000	80000	0.000050	0.004800	0	0.500000	0.000000	2.500000	4.000000	0.500000	0.000000	0.000000	0.000000	31872	0	10.000000	7.000000	1.000000
sus	inf	inf_blood	z	x[0]	y[0][0]	z[0]	x[1]	y[1][0]	z[1]	S[0]	synchrony
219000000	94990000	5000000	10.000000	21900	9499	0.001000	21900	9499	0.001000	10000000	0.000000
128791309	103575527	540481	3941.516320	13174	10078	0.394152	8506	12793	0.394152	9994977	0.000000
167993662	64113468	334320	6325.803353	17596	5968	0.632580	11288	8877	0.632580	9989918	0.000000
189382593	50046031	260607	7771.765723	19926	4625	0.777177	12585	7528	0.777177	9984969	0.000000
201583155	43186054	225152	8648.676577	21324	3812	0.864868	13358	6679	0.864868	9979942	0.000000
208770348	39471068	205471	9180.483393	21914	3564	0.918048	13771	6559	0.918048	9974975	0.000000
213057250	37372758	194991	9503.000201	22501	3445	0.950300	14157	6351	0.950300	9969996	0.000000
215592455	36163816	189332	9698.592075	22847	3096	0.969859	14513	5943	0.969859	9965051	0.000000
217164583	35440256	185275	9817.209710	23098	3084	0.981721	14514	6070	0.981721	9960161	0.000000
218063584	35001669	182252	9889.145947	23378	2940	0.988915	14412	5882	0.988915	9955148	0.000000
218617210	34751589	181132	9932.772025	23722	3016	0.993277	14711	5970	0.993277	9950213	0.000000
218961851	34596183	180400	9959.229270	23228	3119	0.995923	14450	6036	0.995923	9945221	0.000000
219177353	34503434	179849	9975.274394	23158	2889	0.997527	14343	6081	0.997527	9939995	0.000000
219296759	34422250	179189	9985.005037	23227	2966	0.998501	14569	5965	0.998501	9934956	0.000000
219401515	34397177	179207	9990.906233	23313	3018	0.999091	14620	5856	0.999091	9929888	0.000000
219476491	34360157	179200	9994.485041	23402	3052	0.999449	14747	5844	0.999449	9924894	0.000000
219415230	34388647	178754	9996.655426	23094	3019	0.999666	14290	6040	0.999666	9919923	0.000000
219502084	34366970	179771	9997.971667	23334	2965	0.999797	14628	6008	0.999797	9915001	0.000000
219511379	34356833	179332	9998.769908	23183	3064	0.999877	14385	6016	0.999877	9910044	0.000000
219503924	34345567	178160	9999.254005	23192	3034	0.999925	14710	5752	0.999925	9905170	0.000000
219485472	34352215	179109	9999.547588	23352	3039	0.999955	14587	5889	0.999955	9900133	0.000000
219501838	34345406	178371	9999.725632	23804	2732	0.999973	14770	5826	0.999973	9895203	0.000000
219485785	34355936	178524	9999.833608	23373	2934	0.999983	14619	6076	0.999983	9890222	0.000000
219484926	34365062	179114	9999.899091	23424	2958	0.999990	14593	5933	0.999990	9885165	0.000000
219494476	34358821	179205	9999.938803	22826	3190	0.999994	14737	5885	0.999994	9880220	0.000000
219488741	34358668	179398	9999.962887	23250	2976	0.999996	14652	5702	0.999996	9875234	0.000000
219511691	34348809	178771	9999.977493	23190	3002	0.999998	14421	5909	0.999998	9870310	0.000000
219491221	34353470	179085	9999.986350	23283	2981	0.999999	14518	5895	0.999999	9865476	0.000000
219480484	34348774	179490	9999.991722	23389	3110	0.999999	14870	5893	0.999999	9860532	0.000000
219519492	34338146	179012	9999.994980	23313	2957	0.999999	14458	6026	0.999999	9855738	0.000000
219475372	34375847	179010	9999.996955	23089	3026	1.000000	14818	5810	1.000000	9850841	0.000000
219460565	34354515	178748	9999.998154	23410	2866	1.000000	14610	5971	1.000000	9845873	0.000000
219490857	34363044	178522	9999.998880	23244	3062	1.000000	14782	5887	1.000000	9840922	0.000000
219471649	34358363	179292	9999.999321	22995	3072	1.000000	14812	5792	1.000000	9835941	0.000000
219508122	34341206	179020	9999.999588	23089	3014	1.000000	14498	5842	1.000000	9830925	0.000000
219473114	34357931	178226	9999.999750	23670	2957	1.000000	14325	6053	1.000000	9826041	0.000000
219476511	34349232	179403	9999.999849	22848	3204	1.000000	14805	5825	1.000000	9821125	0.000000
219494589	34359468	178990	9999.999908	23711	2774	1.000000	14491	5949	1.000000	9816181	0.000000
219499755	34361749	179670	9999.999944	23139	3033	1.000000	14557	5941	1.000000	9811377	0.000000
219493039	34351731	179929	9999.999966	23316	3009	1.000000	14413	5914	1.000000	9806570	0.000000
219480880	34374752	179744	9999.999980	23425	3006	1.000000	14344	6092	1.000000	9801727	-1.#IND00
219486909	34351983	178703	9999.999988	23775	2782	1.000000	14705	5962	1.000000	9796871	-0.024000
219487304	34362969	178345	9999.999992	23404	3014	1.000000	14690	5824	1.000000	9792021	-0.005855
219484047	34355517	178753	9999.999995	23209	2908	1.000000	14773	5875	1.000000	9787214	0.003549
219469143	34370387	179482	9999.999997	23048	3096	1.000000	14513	6062	1.000000	9782382	0.001676
219449710	34356697	179704	9999.999998	23329	3006	1.000000	14601	5868	1.000000	9777468	-0.001491
219458340	34365737	178929	9999.999999	23065	3036	1.000000	14613	5970	1.000000	9772532	0.000354
219502678	34353356	179015	9999.999999	23149	3093	1.000000	14455	5941	1.000000	9767567	0.001154
219532950	34339938	178282	10000.000000	23579	2873	1.000000	14519	6061	1.000000	9762709	0.003541
219492942	34357346	178527	10000.000000	23685	2838	1.000000	14653	5709	1.000000	9757870	0.003060
219472935	34372569	179809	10000.000000	23483	2813	1.000000	14655	5906	1.000000	9753017	0.001807
219473172	34354078	179084	10000.000000	23035	3118	1.000000	14342	6080	1.000000	9748122	0.002110
219486570	34362312	178601	10000.000000	23268	2983	1.000000	14804	5699	1.000000	9743171	0.003609
219536445	34357273	179120	10000.000000	23816	2756	1.000000	14470	6012	1.000000	9738412	0.001404
219470452	34366376	179072	10000.000000	23091	3097	1.000000	14472	5890	1.000000	9733515	0.002700
219450609	34354732	178793	10000.000000	23129	2982	1.000000	14379	6117	1.000000	9728719	0.002305
219498750	34344821	178874	10000.000000	23278	2996	1.000000	14777	5743	1.000000	9723965	0.003622
219500707	34366025	179516	10000.000000	23234	3041	1.000000	14694	5706	1.000000	9719137	0.003134
219481129	34354147	178518	10000.000000	23166	3020	1.000000	14592	5935	1.000000	9714315	0.003231
219470336	34365946	178819	10000.000000	23216	2991	1.000000	14655	5750	1.000000	9709643	0.002696
219503842	34348376	179084	10000.000000	23300	2969	1.000000	14563	5954	1.000000	9704772	0.004379
219548280	34342993	179387	10000.000000	23537	2776	1.000000	14754	5912	1.000000	9699798	0.002632
219501920	34348475	178780	10000.000000	23348	2994	1.000000	14655	5686	1.000000	9695100	0.004181
219524138	34338505	178883	10000.000000	23534	2875	1.000000	14573	5922	1.000000	9690162	0.003612
219477807	34362960	179383	10000.000000	23419	2842	1.000000	14652	5882	1.000000	9685291	0.003885
219513375	34339303	179072	10000.000000	23084	3082	1.000000	14540	6074	1.000000	9680519	0.003687
219470545	34360301	179525	10000.000000	23052	3090	1.000000	14710	5709	1.000000	9675734	0.001617
219461564	34365947	179412	10000.000000	23691	2767	1.000000	14616	5851	1.000000	9671017	0.000247
219496894	34350824	178540	10000.000000	23414	2932	1.000000	14614	5856	1.000000	9666099	0.000192
219497057	34343357	178884	10000.000000	23358	3074	1.000000	14696	5679	1.000000	9661234	-0.000055
219509395	34354700	179119	10000.000000	23419	2952	1.000000	14919	5710	1.000000	9656186	-0.000201
219496506	34346640	179231	10000.000000	23244	2868	1.000000	14841	5736	1.000000	9651271	-0.000162
219487286	34342604	178082	10000.000000	23552	2808	1.000000	14665	5797	1.000000	9646487	-0.000287
219522322	34349694	179816	10000.000000	23377	2991	1.000000	14491	5933	1.000000	9641737	-0.000837
219479668	34349016	179044	10000.000000	23355	3133	1.000000	14700	5843	1.000000	9636855	-0.000671
219513254	34363179	179236	10000.000000	23150	2965	1.000000	14948	5729	1.000000	9632105	-0.000779
219479372	34346034	178812	10000.000000	23420	2963	1.000000	14597	5841	1.000000	9627340	-0.000734
219494618	34353745	178309	10000.000000	23145	3145	1.000000	14364	5943	1.000000	9622657	0.000006
219487681	34347749	179057	10000.000000	23319	3039	1.000000	14777	5906	1.000000	9617742	0.000070
219532792	34324841	178508	10000.000000	23366	2756	1.000000	14917	5792	1.000000	9612956	0.000481
219511503	34362990	178926	10000.000000	23489	2911	1.000000	14709	5988	1.000000	9608186	0.000435
219505266	34349170	178313	10000.000000	22939	3234	1.000000	14407	6036	1.000000	9603370	0.000223
219484664	34350337	178602	10000.000000	23337	2964	1.000000	14547	5988	1.000000	9598573	-0.001401
219485073	34359023	179007	10000.000000	23415	3001	1.000000	14576	5984	1.000000	9593768	-0.001788
219488333	34363907	179783	10000.000000	23003	3008	1.000000	14411	5958	1.000000	9588986	-0.001720
219497320	34372996	179991	10000.000000	22564	3172	1.000000	14740	5838	1.000000	9584180	-0.001554
219507071	34359974	178321	10000.000000	23142	3028	1.000000	14712	5862	1.000000	9579231	-0.001350
219496732	34353198	179314	10000.000000	23487	3043	1.000000	14403	6074	1.000000	9574447	-0.001592
219475020	34352400	178990	10000.000000	23289	2823	1.000000	14391	6051	1.000000	9569724	-0.001546
219478119	34367998	179495	10000.000000	23035	3110	1.000000	14881	5729	1.000000	9564963	-0.000739
219490557	34347594	179135	10000.000000	23293	2971	1.000000	14665	5761	1.000000	9560087	-0.001393
219499492	34349669	179629	10000.000000	23448	2931	1.000000	14368	6067	1.000000	9555210	-0.000847
219516383	34352177	178781	10000.000000	22797	3097	1.000000	14791	5860	1.000000	9550447	-0.000875
219510629	34352939	178341	10000.000000	23341	2938	1.000000	14761	5793	1.000000	9545615	-0.001639
219513242	34361310	178582	10000.000000	23477	3066	1.000000	14710	5751	1.000000	9540744	-0.001541
219485653	34368770	179158	10000.000000	23284	3163	1.000000	14658	5793	1.000000	9536022	-0.000668
219510887	34350752	179204	10000.000000	24037	2632	1.000000	14719	5886	1.000000	9531278	-0.000587
219506815	34343595	178820	10000.000000	23461	2945	1.000000	14805	5776	1.000000	9526509	0.000357
219487794	34369171	178636	10000.000000	23595	2864	1.000000	14317	6147	1.000000	9521761	0.000795
219486612	34350432	178583	10000.000000	23551	2896	1.000000	14373	6001	1.000000	9517036	0.000852
npatches	nstrain	runtime	dt	init_x	init_y	init_y_blood	init_z	init_S	beta0	beta1	beta2	beta3	mean_beta	B	d	delta	delta_blood	b[0]	mut	m	CTL	c	g	epsilon	k	het	lambda	rho	omega	x_max	patch.dyna	DELTA	A	VA
10000	1	100.000000	0.001000	21900	9499	5000000	0.001000	10000000	15.987322	7.860255	12.503880	15.901552	11	800000000	0.010000	1.000000	432.000000	80000	0.000050	0.004800	0	0.500000	0.000000	2.500000	5.000000	0.500000	0.000000	0.000000	0.000000	31872	0	10.000000	7.000000	1.000000
sus	inf	inf_blood	z	x[0]	y[0][0]	z[0]	x[1]	y[1][0]	z[1]	S[0]	synchrony
219000000	94990000	5000000	10.000000	21900	9499	0.001000	21900	9499	0.001000	10000000	0.000000
135989268	91280984	476717	3941.516320	9273	11344	0.394152	16648	7699	0.394152	9994960	0.000000
183471928	50777498	265182	6325.803353	12178	7452	0.632580	23098	3086	0.632580	9990007	0.000000
208706560	37369622	194431	7771.765723	14082	6118	0.777177	25676	1984	0.777177	9985132	0.000000
222703106	31018992	161715	8648.676577	15301	5288	0.864868	27640	1266	0.864868	9980119	0.000000
230726283	27709666	144897	9180.483393	15949	4912	0.918048	28771	1080	0.918048	9975152	0.000000
235418432	25852131	134371	9503.000201	16174	4720	0.950300	29089	843	0.950300	9970194	0.000000
238233920	24796584	129482	9698.592075	16707	4525	0.969859	29592	757	0.969859	9965236	0.000000
239899409	24139194	125524	9817.209710	16644	4602	0.981721	29554	746	0.981721	9960315	0.000000
240934644	23772917	123150	9889.145947	16766	4664	0.988915	29852	652	0.988915	9955388	0.000000
241549816	23537436	122723	9932.772025	16516	4692	0.993277	30358	527	0.993277	9950475	0.000000
241921369	23399768	121405	9959.229270	16566	4656	0.995923	30217	599	0.995923	9945530	0.000000
242156670	23304373	121826	9975.274394	16436	4621	0.997527	29848	716	0.997527	9940519	0.000000
242301546	23266108	120857	9985.005037	16658	4531	0.998501	29875	593	0.998501	9935577	0.000000
242321217	23246727	121346	9990.906233	16263	4662	0.999091	30301	583	0.999091	9930613	0.000000
242401570	23230899	121231	9994.485041	16883	4534	0.999449	30301	567	0.999449	9925523	0.000000
242449164	23208571	120872	9996.655426	16766	4563	0.999666	30439	503	0.999666	9920687	0.000000
242440119	23222114	121111	9997.971667	16616	4719	0.999797	30426	507	0.999797	9915793	0.000000
242451183	23203891	120552	9998.769908	16934	4348	0.999877	30452	527	0.999877	9910896	0.000000
242454763	23212657	120823	9999.254005	16898	4311	0.999925	30052	627	0.999925	9905949	0.000000
242475231	23197027	120972	9999.547588	16621	4690	0.999955	30014	688	0.999955	9901124	0.000000
242495008	23174464	121203	9999.725632	16807	4484	0.999973	30193	533	0.999973	9896167	0.000000
242499712	23208845	120677	9999.833608	16705	4537	0.999983	30296	581	0.999983	9891317	0.000000
242481267	23189643	121353	9999.899091	16742	4502	0.999990	29870	605	0.999990	9886364	0.000000
242477182	23203415	121005	9999.938803	16716	4469	0.999994	30098	650	0.999994	9881510	0.000000
242451893	23192559	120616	9999.962887	16424	4516	0.999996	30212	552	0.999996	9876609	0.000000
242451150	23205444	120578	9999.977493	16573	4536	0.999998	30211	552	0.999998	9871559	0.000000
242417349	23211142	120665	9999.986350	16789	4572	0.999999	30112	629	0.999999	9866626	0.000000
242483377	23178568	121209	9999.991722	16943	4442	0.999999	29997	665	0.999999	9861803	0.000000
242436867	23209485	120910	9999.994980	16665	4544	0.999999	30278	611	0.999999	9856955	0.000000
242471146	23200297	121085	9999.996955	17031	4380	1.000000	30382	474	1.000000	9852026	0.000000
242448150	23203495	121662	9999.998154	16646	4606	1.000000	30760	514	1.000000	9847129	0.000000
242476311	23188745	120608	9999.998880	16812	4465	1.000000	30562	464	1.000000	9842245	0.000000
242480536	23193697	121494	9999.999321	16763	4435	1.000000	30455	463	1.000000	9837475	0.000000
242479431	23203608	121027	9999.999588	16862	4554	1.000000	30535	478	1.000000	9832510	0.000000
242509000	23184672	120755	9999.999750	16888	4536	1.000000	30544	513	1.000000	9827704	0.000000
242487881	23194208	120362	9999.999849	16766	4427	1.000000	30174	578	1.000000	9822804	0.000000
242475694	23205322	120893	9999.999908	16560	4664	1.000000	30290	500	1.000000	9817964	0.000000
242462230	23190059	120682	9999.999944	16700	4631	1.000000	30491	521	1.000000	9813167	0.000000
242491863	23203733	121081	9999.999966	17011	4449	1.000000	30433	535	1.000000	9808341	0.000000
242493301	23185597	120641	9999.999980	16777	4534	1.000000	30199	563	1.000000	9803439	-1.#IND00
242472123	23219553	120784	9999.999988	16638	4549	1.000000	29909	589	1.000000	9798626	-0.028800
242414520	23221304	121795	9999.999992	16567	4750	1.000000	30062	529	1.000000	9793802	0.023451
242490357	23184919	120443	9999.999995	16636	4556	1.000000	30637	450	1.000000	9789001	0.012663
242476300	23204652	121135	9999.999997	16629	4581	1.000000	30392	544	1.000000	9784208	0.009780
242497156	23180324	120766	9999.999998	16949	4513	1.000000	30147	490	1.000000	9779236	0.007902
242466577	23198467	120902	9999.999999	16445	4570	1.000000	30161	529	1.000000	9774310	0.006039
242521475	23168233	120871	9999.999999	16538	4580	1.000000	30370	495	1.000000	9769345	0.002703
242503479	23183026	120584	10000.000000	16723	4552	1.000000	30126	591	1.000000	9764439	0.003104
242490707	23186994	120863	10000.000000	16698	4718	1.000000	30183	585	1.000000	9759622	-0.000286
242468068	23200761	120918	10000.000000	16940	4390	1.000000	30234	578	1.000000	9754737	-0.000280
242489295	23200567	120711	10000.000000	16789	4627	1.000000	30211	534	1.000000	9749675	0.000772
242416184	23207021	121046	10000.000000	16880	4438	1.000000	30046	565	1.000000	9744844	-0.000306
242487076	23188570	120346	10000.000000	16688	4612	1.000000	30161	631	1.000000	9740026	0.000274
242466682	23195961	119690	10000.000000	16431	4654	1.000000	29938	683	1.000000	9735039	0.001222
242514161	23194861	121012	10000.000000	16843	4536	1.000000	30065	504	1.000000	9730216	-0.001852
242465357	23185400	121000	10000.000000	16879	4384	1.000000	30154	532	1.000000	9725310	-0.001128
242456375	23204651	120865	10000.000000	16619	4673	1.000000	30248	457	1.000000	9720353	-0.001439
242439187	23212407	120631	10000.000000	16752	4457	1.000000	30184	483	1.000000	9715407	-0.000824
242476852	23205947	120724	10000.000000	16783	4512	1.000000	29880	664	1.000000	9710558	0.000868
242476698	23189471	121158	10000.000000	16772	4570	1.000000	29966	519	1.000000	9705675	0.000143
242514818	23185192	120880	10000.000000	16548	4556	1.000000	30332	486	1.000000	9700871	0.000326
242427958	23216878	120552	10000.000000	16793	4504	1.000000	30720	449	1.000000	9696016	0.001055
242456703	23206135	120372	10000.000000	16640	4460	1.000000	30257	482	1.000000	9691223	0.001576
242451289	23204252	121037	10000.000000	16767	4672	1.000000	30420	560	1.000000	9686442	0.001671
242468885	23196922	120687	10000.000000	16587	4634	1.000000	30116	581	1.000000	9681638	0.001709
242500985	23191345	120945	10000.000000	16712	4466	1.000000	30250	609	1.000000	9676765	0.001717
242459508	23200538	120746	10000.000000	16724	4577	1.000000	30183	630	1.000000	9671833	0.001272
242512789	23186267	120706	10000.000000	16659	4554	1.000000	30072	620	1.000000	9666981	0.001423
242449195	23202970	121080	10000.000000	17050	4415	1.000000	30151	580	1.000000	9662151	0.001515
242459509	23196713	121204	10000.000000	16415	4705	1.000000	30302	485	1.000000	9657276	0.001588
242466751	23192081	120625	10000.000000	16591	4735	1.000000	30601	483	1.000000	9652542	0.001978
242481222	23197310	121231	10000.000000	16564	4636	1.000000	30085	540	1.000000	9647699	0.001729
242482771	23198218	121140	10000.000000	16521	4510	1.000000	30047	542	1.000000	9643000	0.001724
242477224	23199321	121116	10000.000000	16562	4708	1.000000	30162	542	1.000000	9638125	0.002281
242405057	23224334	121109	10000.000000	16857	4397	1.000000	30372	570	1.000000	9633192	0.002022
242498928	23176596	120636	10000.000000	16275	4705	1.000000	29994	561	1.000000	9628440	0.002110
242480218	23189378	120612	10000.000000	16365	4611	1.000000	30072	548	1.000000	9623654	0.001749
242468801	23210619	121058	10000.000000	16542	4788	1.000000	30456	492	1.000000	9618856	0.001720
242440413	23206447	120514	10000.000000	16846	4468	1.000000	30088	596	1.000000	9614068	0.001335
242483086	23196289	121282	10000.000000	16714	4454	1.000000	30121	530	1.000000	9609358	0.001441
242464582	23198971	121020	10000.000000	17070	4519	1.000000	30166	575	1.000000	9604654	0.001504
242480414	23193262	120713	10000.000000	16961	4462	1.000000	30030	527	1.000000	9599868	0.001656
242494217	23196708	121036	10000.000000	16989	4453	1.000000	30271	573	1.000000	9594954	0.001588
242483409	23209420	120737	10000.000000	16498	4650	1.000000	30422	473	1.000000	9590038	0.001159
242448624	23208305	120316	10000.000000	16555	4566	1.000000	30070	646	1.000000	9585236	0.001112
242484537	23194090	120531	10000.000000	16842	4530	1.000000	30358	584	1.000000	9580443	0.001283
242508348	23187784	120671	10000.000000	16466	4683	1.000000	30079	595	1.000000	9575635	0.001036
242487197	23195309	120991	10000.000000	16651	4493	1.000000	29897	583	1.000000	9570814	0.001325
242476287	23207854	121334	10000.000000	16579	4444	1.000000	30340	587	1.000000	9565853	0.000838
242458025	23201845	120718	10000.000000	16442	4597	1.000000	30123	656	1.000000	9560948	0.001334
242485661	23192109	120571	10000.000000	16660	4489	1.000000	30116	589	1.000000	9556203	0.001530
242517424	23185518	121076	10000.000000	16797	4437	1.000000	30339	477	1.000000	9551460	0.001080
242459532	23200598	120584	10000.000000	16825	4498	1.000000	30374	576	1.000000	9546633	0.001161
242467184	23200701	120962	10000.000000	16647	4649	1.000000	29944	604	1.000000	9541917	0.003090
242497916	23195676	120778	10000.000000	16598	4623	1.000000	30131	578	1.000000	9537245	0.002988
242483614	23188648	120827	10000.000000	16977	4449	1.000000	30192	566	1.000000	9532290	0.002906
242474998	23199340	120787	10000.000000	16911	4347	1.000000	30361	513	1.000000	9527445	0.003738
242452981	23193886	120382	10000.000000	16545	4600	1.000000	30308	557	1.000000	9522674	0.003489
242442320	23213581	121123	10000.000000	16994	4317	1.000000	30233	458	1.000000	9517838	0.003263
npatches	nstrain	runtime	dt	init_x	init_y	init_y_blood	init_z	init_S	beta0	beta1	beta2	beta3	mean_beta	B	d	delta	delta_blood	b[0]	mut	m	CTL	c	g	epsilon	k	het	lambda	rho	omega	x_max	patch.dyna	DELTA	A	VA
10000	1	100.000000	0.001000	21900	9499	5000000	0.001000	10000000	13.654979	14.083500	8.592707	12.263832	11	800000000	0.010000	1.000000	432.000000	80000	0.000050	0.004800	0	0.500000	0.000000	2.500000	6.000000	0.500000	0.000000	0.000000	0.000000	31872	0	10.000000	7.000000	1.000000
sus	inf	inf_blood	z	x[0]	y[0][0]	z[0]	x[1]	y[1][0]	z[1]	S[0]	synchrony
219000000	94990000	5000000	10.000000	21900	9499	0.001000	21900	9499	0.001000	10000000	0.000000
142957873	80486903	420060	3941.516320	11263	9506	0.394152	11026	9687	0.394152	9995014	0.000000
198010941	40198324	210031	6325.803353	15616	5684	0.632580	15255	5764	0.632580	9989957	0.000000
226148276	27831862	145352	7771.765723	18048	4325	0.777177	17647	4355	0.777177	9985020	0.000000
241220233	22205814	115841	8648.676577	19503	3419	0.864868	18571	3879	0.864868	9980019	0.000000
249722967	19298548	100720	9180.483393	20056	3411	0.918048	19768	3310	0.918048	9975000	0.000000
254595278	17695991	92475	9503.000201	21334	2781	0.950300	20595	3184	0.950300	9970139	0.000000
257519553	16758754	87151	9698.592075	20741	2946	0.969859	20943	2872	0.969859	9965224	0.000000
259242317	16247365	84297	9817.209710	21685	2785	0.981721	20938	2900	0.981721	9960207	0.000000
260299311	15908145	83103	9889.145947	21596	2779	0.988915	20907	2989	0.988915	9955226	0.000000
260914546	15710220	82201	9932.772025	21847	2684	0.993277	20981	2898	0.993277	9950338	0.000000
261290217	15620662	81314	9959.229270	21928	2729	0.995923	20888	3018	0.995923	9945398	0.000000
261476716	15544706	80540	9975.274394	21984	2656	0.997527	21251	2895	0.997527	9940473	0.000000
261642460	15502404	80605	9985.005037	22163	2474	0.998501	21616	2661	0.998501	9935536	0.000000
261721680	15477448	80588	9990.906233	21669	2742	0.999091	21199	2813	0.999091	9930610	0.000000
261800219	15449372	80667	9994.485041	21811	2644	0.999449	21215	2896	0.999449	9925825	0.000000
261806691	15445100	80728	9996.655426	21553	2870	0.999666	21101	2877	0.999666	9920724	0.000000
261794634	15447616	80642	9997.971667	22079	2658	0.999797	20875	3058	0.999797	9915861	0.000000
261866487	15429336	80070	9998.769908	21952	2761	0.999877	21487	2734	0.999877	9910923	0.000000
261815894	15453792	80026	9999.254005	21475	2749	0.999925	21176	2925	0.999925	9906094	0.000000
261872035	15417021	80559	9999.547588	22213	2648	0.999955	21069	2800	0.999955	9901137	0.000000
261907784	15408695	79792	9999.725632	22220	2612	0.999973	20959	2912	0.999973	9896171	0.000000
261897563	15419262	80372	9999.833608	21800	2683	0.999983	21417	2791	0.999983	9891313	0.000000
261842341	15440097	80172	9999.899091	21846	2802	0.999990	20875	2892	0.999990	9886490	0.000000
261891674	15413263	80484	9999.938803	21780	2730	0.999994	21698	2708	0.999994	9881559	0.000000
261899254	15418825	80301	9999.962887	21573	2799	0.999996	21168	2862	0.999996	9876708	0.000000
261867082	15430971	80578	9999.977493	21914	2592	0.999998	21594	2831	0.999998	9871933	0.000000
261897427	15422382	80604	9999.986350	21931	2463	0.999999	21236	2838	0.999999	9867026	0.000000
261853030	15427535	79972	9999.991722	21780	2878	0.999999	21050	2872	0.999999	9862112	0.000000
261877479	15422193	79967	9999.994980	21941	2770	0.999999	21098	2896	0.999999	9857155	0.000000
261870040	15440923	80410	9999.996955	21800	2772	1.000000	21267	2879	1.000000	9852142	0.000000
261814637	15435395	80497	9999.998154	21992	2523	1.000000	21532	2723	1.000000	9847212	0.000000
261917556	15418478	80324	9999.998880	22533	2555	1.000000	20842	3203	1.000000	9842224	0.000000
261868458	15434694	80394	9999.999321	21948	2663	1.000000	21086	2819	1.000000	9837308	0.000000
261898734	15418757	80397	9999.999588	21895	2729	1.000000	21079	2911	1.000000	9832442	0.000000
261875141	15421121	80404	9999.999750	22012	2572	1.000000	21436	2697	1.000000	9827576	0.000000
261912717	15419580	80853	9999.999849	22086	2581	1.000000	21416	2785	1.000000	9822543	0.000000
261861777	15434600	80090	9999.999908	21939	2733	1.000000	21407	2681	1.000000	9817712	0.000000
261831282	15453005	80383	9999.999944	22001	2552	1.000000	20822	2954	1.000000	9812829	0.000000
261835288	15431289	80535	9999.999966	21485	2829	1.000000	21152	2920	1.000000	9807860	0.000000
261864052	15437800	80798	9999.999980	21842	2738	1.000000	21400	2728	1.000000	9802919	-1.#IND00
261848895	15440519	80743	9999.999988	21941	2709	1.000000	21345	2854	1.000000	9798066	-1.#IND00
261907822	15410449	79828	9999.999992	22203	2447	1.000000	20671	2936	1.000000	9793170	0.008776
261884778	15417317	80713	9999.999995	21365	2924	1.000000	20835	2902	1.000000	9788281	0.002603
261893059	15416174	80372	9999.999997	22465	2657	1.000000	21854	2758	1.000000	9783521	0.005638
261877573	15418395	80368	9999.999998	21669	2698	1.000000	21240	2729	1.000000	9778678	0.001896
261860977	15421333	79928	9999.999999	21397	2730	1.000000	21268	2970	1.000000	9773764	0.002181
261862715	15425718	80327	9999.999999	22051	2609	1.000000	20889	2940	1.000000	9768794	0.003981
261898858	15415875	80742	10000.000000	21823	2741	1.000000	21017	3021	1.000000	9764087	0.009490
261856854	15437005	80658	10000.000000	22086	2680	1.000000	21224	2880	1.000000	9759243	0.007780
261844129	15445292	80303	10000.000000	21889	2706	1.000000	21131	2924	1.000000	9754327	0.006773
261822013	15439739	80381	10000.000000	21694	2733	1.000000	21481	2948	1.000000	9749488	0.007786
261866144	15427223	80692	10000.000000	22127	2466	1.000000	21307	2733	1.000000	9744593	0.005670
261868194	15430902	80644	10000.000000	21768	2727	1.000000	21226	2876	1.000000	9739740	0.005690
261869334	15429352	80056	10000.000000	22047	2443	1.000000	21086	2968	1.000000	9734860	0.004956
261898596	15414564	80672	10000.000000	21834	2710	1.000000	21297	2895	1.000000	9729957	0.002248
261893703	15414943	80248	10000.000000	21696	2843	1.000000	21077	2900	1.000000	9725125	0.001863
261857063	15430872	80630	10000.000000	21858	2593	1.000000	21340	2623	1.000000	9720241	0.002829
261876327	15436712	80220	10000.000000	21889	2893	1.000000	21158	2904	1.000000	9715468	0.002288
261858821	15426001	80778	10000.000000	21759	2801	1.000000	21317	2782	1.000000	9710557	0.000656
261853310	15443554	80971	10000.000000	21790	2829	1.000000	21529	2787	1.000000	9705694	0.001259
261867912	15431867	80646	10000.000000	21992	2589	1.000000	20855	3019	1.000000	9700801	-0.000210
261902996	15413239	80416	10000.000000	21638	2754	1.000000	20794	3237	1.000000	9696080	0.000752
261870244	15441833	80982	10000.000000	22260	2680	1.000000	21424	2778	1.000000	9691346	0.000225
261844696	15430134	80325	10000.000000	21856	2762	1.000000	21270	2798	1.000000	9686366	0.000306
261828991	15435848	80608	10000.000000	21832	2695	1.000000	21408	2728	1.000000	9681495	0.000508
261850868	15434102	80563	10000.000000	22191	2677	1.000000	21244	2902	1.000000	9676729	0.000474
261874315	15430608	80500	10000.000000	21662	2657	1.000000	21073	2832	1.000000	9671906	0.000758
261880071	15414931	80438	10000.000000	22039	2681	1.000000	21007	2901	1.000000	9667102	0.001285
261835826	15425567	80917	10000.000000	21387	2724	1.000000	20930	2929	1.000000	9662226	0.001252
261883534	15422110	80221	10000.000000	21492	2788	1.000000	20997	3026	1.000000	9657409	0.001261
261903027	15432949	80483	10000.000000	21910	2623	1.000000	21538	2827	1.000000	9652584	0.001341
261862457	15433691	80138	10000.000000	21775	2786	1.000000	21451	2827	1.000000	9647601	0.001218
261832389	15433363	79820	10000.000000	21852	2682	1.000000	20968	2810	1.000000	9642881	0.001191
261846166	15439742	80736	10000.000000	21813	2850	1.000000	20885	2981	1.000000	9638064	0.001161
261832336	15439011	80103	10000.000000	22106	2600	1.000000	21186	2826	1.000000	9633318	0.000991
261814337	15443244	80280	10000.000000	21918	2692	1.000000	20887	3073	1.000000	9628524	0.001213
261877185	15431196	79955	10000.000000	21994	2550	1.000000	21314	2872	1.000000	9623679	0.000241
261904958	15406164	80328	10000.000000	21646	2688	1.000000	21104	2813	1.000000	9618740	-0.000075
261886645	15431948	80019	10000.000000	22094	2669	1.000000	21522	2731	1.000000	9613998	-0.002458
261900834	15424561	80210	10000.000000	22068	2564	1.000000	21110	2888	1.000000	9609194	-0.002931
261847377	15428443	80773	10000.000000	21620	2830	1.000000	21236	2895	1.000000	9604400	-0.002507
261843536	15432230	80438	10000.000000	21567	2815	1.000000	20887	2963	1.000000	9599397	-0.002476
261842293	15437668	80394	10000.000000	22023	2678	1.000000	21070	3031	1.000000	9594491	-0.002405
261866643	15429957	80423	10000.000000	21666	2722	1.000000	21143	2762	1.000000	9589633	-0.002120
261867708	15436029	80267	10000.000000	22014	2556	1.000000	21167	2920	1.000000	9584896	-0.001536
261838963	15428568	80090	10000.000000	21501	2866	1.000000	21718	2647	1.000000	9580032	-0.001676
261851204	15435721	80365	10000.000000	21939	2509	1.000000	20691	3071	1.000000	9575304	-0.001883
261860999	15426321	80460	10000.000000	22248	2691	1.000000	21481	2923	1.000000	9570467	-0.001599
261852333	15438317	79915	10000.000000	22476	2415	1.000000	20911	2914	1.000000	9565676	-0.001699
261852830	15430640	80406	10000.000000	21629	2919	1.000000	21310	2954	1.000000	9560854	-0.001970
261865770	15436064	80262	10000.000000	22089	2402	1.000000	20823	3034	1.000000	9556224	-0.002053
261866034	15428125	80753	10000.000000	21537	2958	1.000000	21429	2816	1.000000	9551432	-0.001997
261879639	15429991	80533	10000.000000	21695	2600	1.000000	21134	2872	1.000000	9546665	-0.001813
261873188	15424935	80389	10000.000000	22043	2526	1.000000	20930	2903	1.000000	9541918	-0.001560
261860926	15430018	80501	10000.000000	21835	2890	1.000000	21024	3044	1.000000	9537060	-0.002346
261872998	15432096	80373	10000.000000	21976	2488	1.000000	21166	2873	1.000000	9532244	-0.002466
261837405	15451730	80469	10000.000000	21657	2664	1.000000	21259	2880	1.000000	9527658	-0.002530
261865822	15430326	80052	10000.000000	22178	2474	1.000000	20942	3099	1.000000	9522901	-0.002357
261855911	15431654	80296	10000.000000	22077	2490	1.000000	20915	2987	1.000000	9518300	-0.002270
npatches	nstrain	runtime	dt	init_x	init_y	init_y_blood	init_z	init_S	beta0	beta1	beta2	beta3	mean_beta	B	d	delta	delta_blood	b[0]	mut	m	CTL	c	g	epsilon	k	het	lambda	rho	omega	x_max	patch.dyna	DELTA	A	VA
10000	1	100.000000	0.001000	21900	9499	5000000	0.001000	10000000	7.066986	5.924106	5.658493	5.807941	11	800000000	0.010000	1.000000	432.000000	80000	0.000050	0.004800	0	0.500000	0.000000	2.500000	7.000000	0.500000	0.000000	0.000000	0.000000	31872	0	10.000000	7.000000	1.000000
sus	inf	inf_blood	z	x[0]	y[0][0]	z[0]	x[1]	y[1][0]	z[1]	S[0]	synchrony
219000000	94990000	5000000	10.000000	21900	9499	0.001000	21900	9499	0.001000	10000000	0.000000
149799211	70929548	368996	3941.516320	19631	5131	0.394152	22040	3996	0.394152	9995113	0.000000
211609926	31765300	165893	6325.803353	27017	1150	0.632580	28881	675	0.632580	9990234	0.000000
241845151	20593392	107677	7771.765723	29751	402	0.777177	30719	178	0.777177	9985268	0.000000
257438161	15688454	81506	8648.676577	31142	211	0.864868	31343	130	0.864868	9980378	0.000000
265957994	13221139	68644	9180.483393	31600	111	0.918048	31438	88	0.918048	9975468	0.000000
270825244	11863769	61734	9503.000201	31589	151	0.950300	31658	75	0.950300	9970524	0.000000
273765218	11069796	57512	9698.592075	31401	94	0.969859	31849	51	0.969859	9965539	0.000000
275459178	10639006	55234	9817.209710	31725	48	0.981721	31735	53	0.981721	9960560	0.000000
276518291	10353112	54108	9889.145947	31688	75	0.988915	31793	50	0.988915	9955664	0.000000
277157392	10191499	53069	9932.772025	31404	72	0.993277	31714	64	0.993277	9950639	0.000000
277492264	10110717	52517	9959.229270	31928	52	0.995923	31913	43	0.995923	9945621	0.000000
277706497	10047390	52168	9975.274394	31809	92	0.997527	31797	54	0.997527	9940669	0.000000
277791054	10025110	52424	9985.005037	31581	83	0.998501	31590	55	0.998501	9935652	0.000000
277938326	9987707	51993	9990.906233	31825	63	0.999091	31711	45	0.999091	9930744	0.000000
277980431	9973646	52079	9994.485041	31474	68	0.999449	31982	63	0.999449	9925818	0.000000
278034711	9967913	52305	9996.655426	31658	94	0.999666	31767	70	0.999666	9920865	0.000000
278028608	9953355	51620	9997.971667	31552	65	0.999797	31787	41	0.999797	9915825	0.000000
278057214	9961620	51893	9998.769908	31544	82	0.999877	31635	48	0.999877	9911015	0.000000
278049703	9971777	51712	9999.254005	31511	79	0.999925	31671	51	0.999925	9905967	0.000000
278070942	9959096	52049	9999.547588	31823	86	0.999955	31677	60	0.999955	9900994	0.000000
278084236	9942314	52090	9999.725632	31657	67	0.999973	31759	50	0.999973	9896217	0.000000
278088005	9957391	51722	9999.833608	31402	70	0.999983	31674	48	0.999983	9891300	0.000000
278043961	9962831	51820	9999.899091	31821	63	0.999990	31873	69	0.999990	9886311	0.000000
278022153	9968353	52328	9999.938803	31589	63	0.999994	31576	40	0.999994	9881234	0.000000
278055978	9958574	51646	9999.962887	31668	56	0.999996	31661	58	0.999996	9876282	0.000000
278038279	9962091	52188	9999.977493	31687	61	0.999998	31755	63	0.999998	9871317	0.000000
278056227	9959880	52190	9999.986350	31677	83	0.999999	31759	54	0.999999	9866371	0.000000
278051557	9953619	51971	9999.991722	31581	80	0.999999	31644	66	0.999999	9861452	0.000000
278045097	9964635	51692	9999.994980	31787	69	0.999999	31989	47	0.999999	9856538	0.000000
278080127	9953867	51860	9999.996955	31717	76	1.000000	31852	69	1.000000	9851518	0.000000
278051971	9960619	51835	9999.998154	31726	81	1.000000	31765	59	1.000000	9846589	0.000000
278046433	9971413	51961	9999.998880	31797	72	1.000000	31725	56	1.000000	9841665	0.000000
278024041	9973062	52077	9999.999321	31701	95	1.000000	31829	93	1.000000	9836804	0.000000
278046621	9962648	52017	9999.999588	31618	99	1.000000	31488	56	1.000000	9831929	0.000000
278063282	9953767	51883	9999.999750	31896	52	1.000000	31828	60	1.000000	9826994	0.000000
278076693	9950867	51811	9999.999849	31777	60	1.000000	31725	61	1.000000	9822171	0.000000
278033242	9964628	51555	9999.999908	31534	68	1.000000	31686	36	1.000000	9817255	0.000000
278033175	9965004	52102	9999.999944	31538	75	1.000000	31598	67	1.000000	9812339	0.000000
278033023	9952898	51617	9999.999966	31774	65	1.000000	31957	67	1.000000	9807418	0.000000
278100971	9946062	51718	9999.999980	31723	76	1.000000	32042	52	1.000000	9802446	-1.#IND00
278086109	9948994	51656	9999.999988	31489	73	1.000000	31670	51	1.000000	9797470	-0.009600
278082574	9949966	51603	9999.999992	31746	72	1.000000	31860	56	1.000000	9792361	0.043387
278041511	9957133	52014	9999.999995	31912	68	1.000000	31705	54	1.000000	9787375	0.032463
278006682	9968578	51529	9999.999997	31392	98	1.000000	31664	67	1.000000	9782403	0.019003
278072220	9953295	51817	9999.999998	31686	66	1.000000	31950	36	1.000000	9777580	0.007546
278046583	9961812	51785	9999.999999	31507	56	1.000000	31692	68	1.000000	9772634	0.006446
278041504	9959930	51845	9999.999999	31741	73	1.000000	31948	57	1.000000	9767710	0.003512
278040365	9953152	51702	10000.000000	31567	65	1.000000	31623	49	1.000000	9762838	0.003027
278066116	9948977	51601	10000.000000	31744	62	1.000000	31641	43	1.000000	9757800	0.003493
278098694	9949458	51610	10000.000000	31701	73	1.000000	31889	65	1.000000	9752924	0.003292
278054848	9960786	51967	10000.000000	31603	62	1.000000	31876	42	1.000000	9748200	0.002569
278011387	9977072	51614	10000.000000	31745	80	1.000000	31822	74	1.000000	9743432	0.005096
278054294	9968247	51867	10000.000000	31476	72	1.000000	31949	52	1.000000	9738588	0.004458
278040045	9972229	51662	10000.000000	31743	48	1.000000	31610	64	1.000000	9733781	0.003769
278090947	9949996	52217	10000.000000	31705	54	1.000000	31639	40	1.000000	9728952	0.003731
278073336	9957699	52145	10000.000000	31650	72	1.000000	31577	64	1.000000	9724063	0.005073
278028997	9965317	51708	10000.000000	31688	64	1.000000	31697	72	1.000000	9719146	0.005575
278076924	9954786	51928	10000.000000	31593	78	1.000000	31764	65	1.000000	9714290	0.004966
278031715	9969177	52170	10000.000000	31524	54	1.000000	31956	45	1.000000	9709466	0.004879
278052456	9960796	52282	10000.000000	31776	66	1.000000	31618	69	1.000000	9704644	0.004057
278004188	9976801	52133	10000.000000	31575	97	1.000000	32039	49	1.000000	9699944	0.003610
278042289	9952278	51427	10000.000000	31648	86	1.000000	31794	34	1.000000	9695112	0.002872
278056498	9972768	51830	10000.000000	31567	47	1.000000	31732	62	1.000000	9690303	0.002770
278017239	9956609	52225	10000.000000	31925	68	1.000000	31804	37	1.000000	9685553	0.003193
278030190	9957491	52025	10000.000000	31730	59	1.000000	31825	41	1.000000	9680642	0.002746
278070982	9950976	51749	10000.000000	31539	54	1.000000	31607	60	1.000000	9675919	0.003495
278035776	9960498	51911	10000.000000	31591	68	1.000000	31729	54	1.000000	9671159	0.003210
278038113	9958197	52297	10000.000000	31678	63	1.000000	31954	30	1.000000	9666192	0.003027
278029999	9973621	52018	10000.000000	31715	59	1.000000	31850	46	1.000000	9661291	0.002998
278014627	9955960	51798	10000.000000	31689	94	1.000000	31680	53	1.000000	9656515	0.003502
278089703	9952336	51776	10000.000000	31647	84	1.000000	31897	36	1.000000	9651716	0.003738
278046032	9954346	51729	10000.000000	31561	104	1.000000	31674	69	1.000000	9646830	0.003640
278030705	9970255	51517	10000.000000	31659	77	1.000000	31723	54	1.000000	9642000	0.003069
278041679	9964487	51778	10000.000000	31894	57	1.000000	31977	53	1.000000	9637108	0.003058
278046810	9946090	51686	10000.000000	31722	48	1.000000	31764	48	1.000000	9632238	0.002681
278069862	9951577	51896	10000.000000	31623	72	1.000000	31762	56	1.000000	9627467	0.002894
278092967	9956628	51583	10000.000000	31554	74	1.000000	31578	75	1.000000	9622645	0.002558
278000763	9976122	51739	10000.000000	31442	101	1.000000	31750	69	1.000000	9617826	0.002524
277991745	9964997	51443	10000.000000	31619	76	1.000000	31776	56	1.000000	9612986	0.002382
278061351	9962914	52018	10000.000000	31726	42	1.000000	31590	28	1.000000	9608256	0.002248
278036240	9975116	52020	10000.000000	31871	63	1.000000	31789	76	1.000000	9603469	0.002473
278033248	9963655	52509	10000.000000	31637	74	1.000000	31725	47	1.000000	9598634	0.002426
278067064	9961355	51993	10000.000000	31630	73	1.000000	31811	61	1.000000	9593826	0.002583
278021803	9957509	51798	10000.000000	31663	77	1.000000	31747	52	1.000000	9589032	0.002285
278045520	9969915	51787	10000.000000	31616	115	1.000000	31885	43	1.000000	9584078	0.002150
278048609	9950567	51817	10000.000000	31538	87	1.000000	31895	50	1.000000	9579202	0.002879
278081073	9948108	51571	10000.000000	31208	84	1.000000	31713	59	1.000000	9574371	0.002703
278065112	9957086	51723	10000.000000	31774	32	1.000000	31694	57	1.000000	9569578	0.002401
278036820	9965134	51728	10000.000000	31875	66	1.000000	31914	60	1.000000	9564723	0.002225
278045748	9955139	51809	10000.000000	31762	62	1.000000	31715	49	1.000000	9559892	0.002120
278040866	9954114	51736	10000.000000	31611	63	1.000000	31805	58	1.000000	9555198	0.002080
278046112	9950366	51589	10000.000000	31900	82	1.000000	31429	58	1.000000	9550325	0.001960
278058308	9967658	51890	10000.000000	31461	74	1.000000	31740	72	1.000000	9545557	0.001972
278026062	9965956	51791	10000.000000	31783	92	1.000000	31655	67	1.000000	9540832	0.002113
277999551	9967890	51787	10000.000000	31553	78	1.000000	31502	62	1.000000	9536098	0.002036
278074456	9945350	51767	10000.000000	31583	57	1.000000	31614	29	1.000000	9531327	0.002222
278074742	9949496	51833	10000.000000	31590	94	1.000000	31791	64	1.000000	9526577	0.002245
278072797	9960115	51651	10000.000000	31767	62	1.000000	31601	60	1.000000	9521927	0.002683
278051563	9959444	51472	10000.000000	31943	76	1.000000	31873	44	1.000000	9517136	0.002512
npatches	nstrain	runtime	dt	init_x	init_y	init_y_blood	init_z	init_S	beta0	beta1	beta2	beta3	mean_beta	B	d	delta	delta_blood	b[0]	mut	m	CTL	c	g	epsilon	k	het	lambda	rho	omega	x_max	patch.dyna	DELTA	A	VA
10000	1	100.000000	0.001000	21900	9499	5000000	0.001000	10000000	7.935787	12.399096	16.246400	6.653100	11	800000000	0.010000	1.000000	432.000000	80000	0.000050	0.004800	0	0.500000	0.000000	2.500000	8.000000	0.500000	0.000000	0.000000	0.000000	31872	0	10.000000	7.000000	1.000000
sus	inf	inf_blood	z	x[0]	y[0][0]	z[0]	x[1]	y[1][0]	z[1]	S[0]	synchrony
219000000	94990000	5000000	10.000000	21900	9499	0.001000	21900	9499	0.001000	10000000	0.000000
155906622	62732688	326926	3941.516320	18685	5067	0.394152	13609	7072	0.394152	9994978	0.000000
223476844	25264795	131794	6325.803353	26767	948	0.632580	20321	3220	0.632580	9989984	0.000000
254919312	15302861	79876	7771.765723	30347	304	0.777177	23850	1932	0.777177	9984983	0.000000
270569143	11075127	57633	8648.676577	31074	173	0.864868	25087	1546	0.864868	9980063	0.000000
278945260	8981465	46627	9180.483393	31473	71	0.918048	26829	1103	0.918048	9975150	0.000000
283755276	7837717	40654	9503.000201	31570	81	0.950300	27526	976	0.950300	9970067	0.000000
286514807	7194100	37676	9698.592075	31665	82	0.969859	28216	807	0.969859	9964940	0.000000
288195063	6816250	35378	9817.209710	31485	57	0.981721	28710	635	0.981721	9959965	0.000000
289210543	6584565	34275	9889.145947	31609	40	0.988915	29066	543	0.988915	9954920	0.000000
289775927	6460136	33125	9932.772025	31638	69	0.993277	29115	595	0.993277	9950007	0.000000
290124072	6376447	33647	9959.229270	31680	51	0.995923	28784	718	0.995923	9945108	0.000000
290341177	6332059	33183	9975.274394	31592	54	0.997527	28554	696	0.997527	9940180	0.000000
290528874	6302387	32556	9985.005037	31802	50	0.998501	29506	441	0.998501	9935307	0.000000
290573887	6287094	32618	9990.906233	31632	51	0.999091	29828	458	0.999091	9930374	0.000000
290598420	6279518	32827	9994.485041	31691	48	0.999449	29081	614	0.999449	9925458	0.000000
290640347	6269561	32570	9996.655426	31884	69	0.999666	28787	658	0.999666	9920548	0.000000
290696188	6249364	32226	9997.971667	31624	29	0.999797	29077	622	0.999797	9915525	0.000000
290727402	6246034	32797	9998.769908	31573	30	0.999877	29041	560	0.999877	9910506	0.000000
290687794	6255815	32608	9999.254005	31902	49	0.999925	28645	750	0.999925	9905525	0.000000
290658083	6252939	32498	9999.547588	31968	54	0.999955	28709	726	0.999955	9900607	0.000000
290716064	6250619	32509	9999.725632	31541	34	0.999973	28592	718	0.999973	9895774	0.000000
290731191	6252719	32346	9999.833608	31908	33	0.999983	28970	632	0.999983	9890939	0.000000
290674057	6253814	32520	9999.899091	31801	56	0.999990	29108	721	0.999990	9886043	0.000000
290717097	6249821	32368	9999.938803	31761	32	0.999994	28918	675	0.999994	9881033	0.000000
290696756	6249238	32494	9999.962887	31747	36	0.999996	29128	631	0.999996	9876039	0.000000
290774240	6231536	32152	9999.977493	31608	54	0.999998	29084	637	0.999998	9871191	0.000000
290705729	6252470	32631	9999.986350	31581	50	0.999999	29238	573	0.999999	9866316	0.000000
290718348	6252489	32176	9999.991722	31829	41	0.999999	29131	719	0.999999	9861349	0.000000
290728628	6244538	32718	9999.994980	31917	48	0.999999	28677	839	0.999999	9856433	0.000000
290769363	6238272	32606	9999.996955	31843	26	1.000000	28437	649	1.000000	9851425	0.000000
290745908	6245670	32709	9999.998154	31771	42	1.000000	29199	706	1.000000	9846465	0.000000
290729840	6246045	32416	9999.998880	31723	29	1.000000	28977	633	1.000000	9841586	0.000000
290738949	6235824	32404	9999.999321	31328	51	1.000000	29259	541	1.000000	9836716	0.000000
290751766	6246101	32513	9999.999588	31670	46	1.000000	29410	573	1.000000	9831663	0.000000
290719949	6249021	32390	9999.999750	31774	51	1.000000	29241	568	1.000000	9826774	0.000000
290763410	6247839	32333	9999.999849	31615	32	1.000000	29159	576	1.000000	9821812	0.000000
290738690	6242642	32493	9999.999908	31641	37	1.000000	28689	716	1.000000	9816876	0.000000
290752578	6240122	32515	9999.999944	31847	32	1.000000	29469	484	1.000000	9811953	0.000000
290722311	6246624	32747	9999.999966	31792	34	1.000000	29119	655	1.000000	9807091	0.000000
290691865	6255221	32640	9999.999980	31624	42	1.000000	28788	737	1.000000	9802115	-1.#IND00
290689890	6252125	32571	9999.999988	31894	43	1.000000	28666	726	1.000000	9797212	-1.#IND00
290703400	6248816	32504	9999.999992	31701	44	1.000000	29150	596	1.000000	9792282	-0.010824
290709087	6246269	32546	9999.999995	31701	51	1.000000	28864	745	1.000000	9787390	-0.021272
290716970	6241339	32616	9999.999997	31627	37	1.000000	28594	715	1.000000	9782562	-0.017048
290715478	6257876	32846	9999.986554	31691	49	1.000000	28589	690	1.000000	9777621	-0.011657
290686396	6260918	32324	9999.991846	31632	55	1.000000	28542	735	1.000000	9772715	-0.006361
290735066	6238667	32593	9999.995055	31684	36	1.000000	28485	718	1.000000	9767910	-0.005528
290722875	6258864	32719	9999.997001	31637	54	1.000000	29389	549	1.000000	9763051	-0.004983
290685008	6262628	32683	9999.998181	31814	51	1.000000	28964	663	1.000000	9758125	-0.003902
290723821	6245459	32381	9999.998897	31408	63	1.000000	29028	628	1.000000	9753336	-0.005744
290682085	6260869	32654	9999.999331	31589	56	1.000000	28249	808	1.000000	9748541	-0.003391
290734043	6242429	32359	9999.999594	32023	49	1.000000	28663	715	1.000000	9743727	-0.003440
290721164	6254017	32594	9999.999754	31957	30	1.000000	28682	721	1.000000	9738962	-0.003853
290689444	6254055	32614	9999.999851	31986	26	1.000000	29386	556	1.000000	9734161	-0.004614
290735643	6243036	32448	9999.999910	31836	38	1.000000	29327	488	1.000000	9729463	0.000136
290710463	6250237	32454	9999.999945	31714	35	1.000000	29995	425	1.000000	9724596	-0.001575
290724346	6244854	32244	9999.999967	31513	42	1.000000	29082	599	1.000000	9719719	0.000490
290730483	6241273	32215	9999.999980	31722	31	1.000000	29123	575	1.000000	9714818	-0.003563
290747162	6238311	32390	9999.999988	31665	52	1.000000	28965	664	1.000000	9709880	-0.003145
290721799	6242848	32510	9999.999993	31915	57	1.000000	29151	655	1.000000	9704988	-0.004573
290714503	6246044	32516	9999.999995	31828	58	1.000000	28519	701	1.000000	9700166	-0.004731
290715025	6247978	32768	9999.999997	31542	41	1.000000	28863	640	1.000000	9695336	-0.004567
290723835	6248237	32391	9999.999998	31961	48	1.000000	28717	760	1.000000	9690563	-0.003504
290731206	6248820	32348	9999.999999	31731	45	1.000000	28636	759	1.000000	9685675	-0.003142
290763595	6242901	32236	9999.999999	32019	29	1.000000	28860	690	1.000000	9680933	-0.002684
290749364	6236972	32622	10000.000000	31925	37	1.000000	28775	671	1.000000	9676055	-0.003630
290683359	6259947	32558	10000.000000	31752	52	1.000000	29340	525	1.000000	9671265	-0.003187
290723268	6243297	32534	10000.000000	31726	36	1.000000	28800	794	1.000000	9666525	-0.003876
290759246	6232780	32434	10000.000000	31823	50	1.000000	28721	711	1.000000	9661754	-0.003630
290731993	6243066	32400	10000.000000	31886	39	1.000000	28755	713	1.000000	9656918	-0.004533
290754381	6247620	32633	10000.000000	31836	37	1.000000	28759	717	1.000000	9652217	-0.004441
290737924	6251046	32564	10000.000000	31682	52	1.000000	28759	672	1.000000	9647313	-0.004379
290722833	6247159	32579	10000.000000	31708	52	1.000000	29035	774	1.000000	9642497	-0.002006
290702740	6250006	32437	10000.000000	31796	46	1.000000	28749	667	1.000000	9637726	-0.001889
290770022	6245647	32290	10000.000000	31940	24	1.000000	28664	723	1.000000	9633030	-0.001328
290678572	6254927	32331	10000.000000	31672	36	1.000000	28998	673	1.000000	9628182	-0.000727
290678558	6251885	32826	10000.000000	31677	42	1.000000	28587	808	1.000000	9623362	-0.000337
290723114	6246103	31948	10000.000000	31986	23	1.000000	28825	665	1.000000	9618571	-0.000353
290736920	6249476	32265	10000.000000	31745	45	1.000000	28846	631	1.000000	9613936	-0.000297
290720797	6248960	32418	10000.000000	31715	40	1.000000	28670	725	1.000000	9609103	-0.000220
290708513	6246884	32763	10000.000000	31663	34	1.000000	28526	743	1.000000	9604352	-0.000090
290714471	6251629	32850	10000.000000	31981	48	1.000000	29542	429	1.000000	9599390	-0.000253
290726295	6244107	32587	10000.000000	31845	27	1.000000	29321	565	1.000000	9594545	0.000312
290708461	6246094	32734	10000.000000	31815	64	1.000000	28975	622	1.000000	9589862	-0.000019
290715856	6251311	32615	10000.000000	31728	66	1.000000	29187	644	1.000000	9585111	-0.000106
290704567	6255842	32721	10000.000000	31751	43	1.000000	28519	711	1.000000	9580273	-0.000800
290703538	6256519	32695	10000.000000	31631	42	1.000000	28701	745	1.000000	9575434	-0.000743
290722072	6252043	32765	10000.000000	31957	50	1.000000	28961	690	1.000000	9570612	-0.000807
290748290	6238988	32312	10000.000000	31598	36	1.000000	28778	793	1.000000	9565857	-0.000746
290726888	6253719	32598	10000.000000	31716	26	1.000000	28359	767	1.000000	9561076	0.000162
290725075	6244059	32367	10000.000000	31730	54	1.000000	28767	613	1.000000	9556349	-0.000836
290690307	6260381	32632	10000.000000	31644	31	1.000000	28953	618	1.000000	9551584	-0.000506
290727708	6237632	32586	10000.000000	31944	45	1.000000	29041	672	1.000000	9546772	-0.000774
290766966	6238252	32506	10000.000000	31754	79	1.000000	29099	647	1.000000	9541879	-0.001170
290770856	6234706	32605	10000.000000	31611	44	1.000000	28870	594	1.000000	9537123	-0.001563
290746461	6241055	32285	10000.000000	31751	55	1.000000	28947	773	1.000000	9532332	-0.001629
290684290	6258605	32500	10000.000000	31567	34	1.000000	28617	689	1.000000	9527431	-0.001370
290689403	6252767	32690	10000.000000	31891	32	1.000000	28358	733	1.000000	9522639	-0.001272
290715125	6253624	32498	10000.000000	31545	43	1.000000	28658	693	1.000000	9517797	-0.000868
npatches	nstrain	runtime	dt	init_x	init_y	init_y_blood	init_z	init_S	beta0	beta1	beta2	beta3	mean_beta	B	d	delta	delta_blood	b[0]	mut	m	CTL	c	g	epsilon	k	het	lambda	rho	omega	x_max	patch.dyna	DELTA	A	VA
10000	1	100.000000	0.001000	21900	9499	5000000	0.001000	10000000	8.954332	15.357524	7.964419	13.456816	11	800000000	0.010000	1.000000	432.000000	80000	0.000050	0.004800	0	0.500000	0.000000	2.500000	9.000000	0.500000	0.000000	0.000000	0.000000	31872	0	10.000000	7.000000	1.000000
sus	inf	inf_blood	z	x[0]	y[0][0]	z[0]	x[1]	y[1][0]	z[1]	S[0]	synchrony
219000000	94990000	5000000	10.000000	21900	9499	0.001000	21900	9499	0.001000	10000000	0.000000
162945887	55049180	287658	3941.516320	18002	4728	0.394152	11866	7409	0.394152	9994960	0.000000
235870974	19567144	101931	6325.803353	26544	1101	0.632580	17716	3688	0.632580	9989923	0.000000
267949023	10882068	56599	7771.765723	29874	340	0.777177	21182	2516	0.777177	9984942	0.000000
283186309	7333393	38307	8648.676577	31070	130	0.864868	22641	2016	0.864868	9979981	0.000000
291105417	5629754	29366	9180.483393	31656	44	0.918048	24481	1537	0.918048	9975066	0.000000
295471018	4726361	24515	9503.000201	31798	29	0.950300	25065	1325	0.950300	9970130	0.000000
297976903	4226514	22088	9698.540313	32002	29	0.969859	25148	1399	0.969859	9965115	0.000000
299515554	3914131	20266	9816.980091	31986	8	0.981721	25315	1362	0.981721	9960084	0.000000
300422670	3737671	19634	9888.432155	31531	25	0.988915	25733	1168	0.988915	9955143	0.000000
300935295	3635778	18774	9930.916214	31527	15	0.993277	25819	1189	0.993277	9950214	0.000000
301274638	3574503	18529	9957.268649	31687	58	0.995923	25663	1281	0.995923	9945260	0.000000
301491133	3526705	18388	9972.682367	31784	20	0.997527	25771	1328	0.997527	9940341	0.000000
301595756	3501305	18217	9981.715326	31854	19	0.998501	26044	1092	0.998501	9935399	0.000000
301667343	3495579	18334	9987.638044	31659	16	0.999091	25739	1302	0.999091	9930410	0.000000
301750559	3474010	17857	9991.006839	31827	14	0.999449	25891	1091	0.999449	9925417	0.000000
301744328	3477542	18317	9992.647443	31779	15	0.999666	25933	1220	0.999666	9920255	0.000000
301731957	3473059	18023	9994.078192	31624	15	0.999797	25527	1206	0.999797	9915262	0.000000
301801720	3468038	17898	9994.206597	31955	19	0.999877	25738	1241	0.999877	9910269	0.000000
301809883	3459574	18161	9994.518041	31718	19	0.999925	26098	1198	0.999925	9905264	0.000000
301824253	3462912	18230	9995.297008	31612	20	0.999955	25417	1252	0.999955	9900332	0.000000
301744796	3479570	18534	9995.604204	31788	27	0.999973	25621	1376	0.999973	9895402	0.000000
301800678	3465949	18158	9994.870903	31533	32	0.999983	25248	1284	0.999983	9890486	0.000000
301814789	3461056	18100	9995.206651	31698	24	0.999990	26422	1155	0.999990	9885582	0.000000
301833802	3463247	18030	9995.688142	31785	20	0.999994	25476	1320	0.999994	9880602	0.000000
301780834	3476473	18145	9995.715230	31677	26	0.999996	26213	1140	0.999996	9875751	0.000000
301758611	3478058	18326	9996.027643	31948	9	0.999998	25376	1421	0.999998	9870847	0.000000
301786950	3467913	17988	9995.853821	31698	19	0.999999	25881	1132	0.999999	9865861	0.000000
301828830	3462425	18310	9995.786742	31876	17	0.999999	25968	1210	0.999999	9861042	0.000000
301828191	3463810	17699	9995.672151	31759	27	0.999999	25912	1210	0.999999	9856062	0.000000
301805369	3467438	18023	9995.880842	32009	10	1.000000	25762	1360	1.000000	9851210	0.000000
301758304	3481280	18323	9995.457944	31844	26	1.000000	25231	1340	1.000000	9846208	0.000000
301766659	3472628	18083	9995.656701	31737	10	1.000000	25398	1289	1.000000	9841372	0.000000
301813447	3459960	18088	9995.810084	31882	24	1.000000	25980	1065	1.000000	9836429	0.000000
301796321	3468519	17932	9995.583941	31561	31	1.000000	25669	1275	1.000000	9831477	0.000000
301801673	3472790	18005	9995.566412	31801	10	1.000000	25402	1455	1.000000	9826659	0.000000
301799236	3467654	18019	9995.067959	31530	24	1.000000	25159	1279	1.000000	9821674	0.000000
301798143	3470472	17785	9994.668589	31972	27	1.000000	26204	1008	1.000000	9816730	0.000000
301767065	3474636	17975	9995.126030	31771	28	1.000000	26222	1188	1.000000	9811870	0.000000
301794383	3473959	18125	9995.401779	32240	31	1.000000	25305	1201	1.000000	9806997	0.000000
301810646	3466098	18151	9995.050796	31893	30	1.000000	25850	1202	1.000000	9802055	-1.#IND00
301810431	3470569	18079	9994.511692	32029	13	1.000000	26354	1123	1.000000	9797195	-1.#IND00
301812844	3474265	17966	9994.834988	31642	14	1.000000	25466	1271	1.000000	9792413	0.006746
301797393	3467308	18198	9995.192572	31548	16	1.000000	25904	1181	1.000000	9787477	0.004402
301746835	3478888	18182	9995.116180	31723	47	1.000000	25875	1221	1.000000	9782676	-0.000647
301786443	3464813	17927	9995.753324	31749	37	1.000000	26186	1138	1.000000	9777816	0.001538
301820158	3461883	17961	9995.807005	31791	45	1.000000	25922	1191	1.000000	9772932	-0.001698
301813958	3466671	18016	9995.442098	31770	30	1.000000	25474	1259	1.000000	9768103	0.001231
301783779	3466710	18222	9994.618459	31845	15	1.000000	25371	1420	1.000000	9763269	0.005162
301848508	3456964	18145	9994.817422	31947	25	1.000000	25339	1268	1.000000	9758316	0.007471
301816347	3462854	17986	9994.981001	32269	6	1.000000	25833	1152	1.000000	9753523	0.005582
301829514	3458508	18019	9994.575635	31988	18	1.000000	25383	1311	1.000000	9748742	0.005438
301757444	3471858	17928	9994.911955	31747	11	1.000000	25554	1197	1.000000	9743976	0.004799
301820792	3467744	17912	9994.664029	31539	22	1.000000	25628	1124	1.000000	9739252	0.003055
301800944	3468646	18212	9994.794008	31902	24	1.000000	25418	1334	1.000000	9734491	0.003121
301803454	3468914	17997	9995.744562	31966	13	1.000000	25886	1217	1.000000	9729719	0.003793
301835666	3456994	18020	9995.333498	31883	17	1.000000	26399	1005	1.000000	9724874	0.005073
301809465	3475586	18010	9995.676664	31879	23	1.000000	26438	1132	1.000000	9719981	0.004946
301796235	3464335	18219	9995.841165	31763	18	1.000000	25161	1276	1.000000	9715170	0.004430
301794848	3470258	17815	9995.773084	31634	13	1.000000	25323	1272	1.000000	9710257	0.008064
301826517	3462921	18023	9995.586092	31664	21	1.000000	25943	1200	1.000000	9705309	0.007594
301766430	3472281	18362	9995.736140	31789	21	1.000000	25672	1273	1.000000	9700492	0.007812
301773895	3473032	18350	9995.882081	31833	27	1.000000	26383	1082	1.000000	9695590	0.006439
301828236	3461284	17896	9995.414807	31547	31	1.000000	25363	1330	1.000000	9690802	0.006504
301803110	3471068	17994	9995.805808	31760	21	1.000000	26358	1194	1.000000	9685978	0.005903
301809488	3476123	18080	9995.280286	31609	15	1.000000	25995	1192	1.000000	9681022	0.005444
301751778	3469647	18330	9994.943987	31803	22	1.000000	25719	1362	1.000000	9676143	0.005343
301829745	3457265	18117	9995.132097	31757	20	1.000000	25142	1255	1.000000	9671361	0.005352
301792657	3464510	18095	9994.851740	31743	28	1.000000	26223	1094	1.000000	9666597	0.004790
301809476	3472587	17829	9994.725697	31639	14	1.000000	25666	1320	1.000000	9661739	0.006577
301810030	3466440	17916	9994.966002	31847	25	1.000000	25805	1077	1.000000	9656894	0.005720
301812318	3468488	18084	9995.241934	31705	25	1.000000	25941	1110	1.000000	9652120	0.005692
301766628	3471584	18231	9994.833095	31886	19	1.000000	25742	1152	1.000000	9647324	0.005550
301811517	3466114	18119	9995.010177	31869	17	1.000000	26087	1166	1.000000	9642427	0.006464
301804779	3474918	18050	9995.074829	31924	24	1.000000	25907	1265	1.000000	9637682	0.006133
301774704	3466562	18008	9995.435946	31799	24	1.000000	25774	1225	1.000000	9632921	0.006171
301821413	3460251	17922	9995.308115	31737	37	1.000000	26803	1052	1.000000	9628174	0.005768
301754301	3474047	18022	9994.752613	31741	30	1.000000	25895	1158	1.000000	9623395	0.005748
301777201	3469483	18118	9994.780098	31749	20	1.000000	26471	1091	1.000000	9618583	0.005454
301789080	3473150	18126	9995.272549	31807	29	1.000000	26092	1086	1.000000	9613686	0.005679
301748181	3472284	17872	9995.349176	31910	17	1.000000	25772	1138	1.000000	9608810	0.005480
301829874	3466973	18147	9994.738105	31622	23	1.000000	26292	1139	1.000000	9603968	0.005519
301779342	3469999	18151	9994.685611	31930	40	1.000000	26707	1128	1.000000	9599213	0.005895
301769797	3469320	17943	9994.421602	31693	10	1.000000	26287	1151	1.000000	9594379	0.005882
301809299	3453330	18010	9993.938640	31924	14	1.000000	25282	1422	1.000000	9589564	0.005719
301803308	3462505	18110	9994.911895	31996	12	1.000000	25644	1179	1.000000	9584793	0.005647
301791676	3460196	17884	9995.025364	31603	44	1.000000	26290	1097	1.000000	9580027	0.005451
301858194	3463297	18133	9995.100799	31915	25	1.000000	25634	1301	1.000000	9575159	0.007190
301809762	3467244	18178	9994.737582	31804	39	1.000000	26153	1080	1.000000	9570355	0.007226
301771561	3474944	18277	9994.601574	31674	25	1.000000	26039	1195	1.000000	9565523	0.008422
301813489	3463837	18043	9994.870844	31695	27	1.000000	25890	1262	1.000000	9560557	0.008343
301787832	3466879	18100	9994.653868	31702	27	1.000000	25847	1153	1.000000	9555903	0.008505
301785219	3465162	17971	9995.424190	31624	14	1.000000	26013	1123	1.000000	9550963	0.008320
301780247	3469643	18003	9995.931268	31638	9	1.000000	25968	1057	1.000000	9546234	0.008121
301815345	3467543	17963	9995.203669	31964	21	1.000000	25617	1313	1.000000	9541426	0.008352
301788310	3464091	18093	9995.478156	31864	16	1.000000	25484	1295	1.000000	9536659	0.007640
301801547	3471962	18136	9995.538158	32100	22	1.000000	26336	1084	1.000000	9531843	0.006796
301784405	3469535	18023	9995.403653	31846	18	1.000000	26171	1057	1.000000	9527109	0.007369
301806500	3469370	17985	9995.379390	31760	29	1.000000	25911	1241	1.000000	9522250	0.007578
301772021	3472068	18008	9995.252803	31609	18	1.000000	25974	1159	1.000000	9517481	0.007393
npatches	nstrain	runtime	dt	init_x	init_y	init_y_blood	init_z	init_S	beta0	beta1	beta2	beta3	mean_beta	B	d	delta	delta_blood	b[0]	mut	m	CTL	c	g	epsilon	k	het	lambda	rho	omega	x_max	patch.dyna	DELTA	A	VA
10000	1	100.000000	0.001000	21900	9499	5000000	0.001000	10000000	6.045772	13.260291	9.413538	10.400142	11	800000000	0.010000	1.000000	432.000000	80000	0.000050	0.004800	0	0.500000	0.000000	2.500000	10.000000	0.500000	0.000000	0.000000	0.000000	31872	0	10.000000	7.000000	1.000000
sus	inf	inf_blood	z	x[0]	y[0][0]	z[0]	x[1]	y[1][0]	z[1]	S[0]	synchrony
219000000	94990000	5000000	10.000000	21900	9499	0.001000	21900	9499	0.001000	10000000	0.000000
168481222	48739575	254498	3941.516320	23422	2588	0.394152	13820	5944	0.394152	9994791	0.000000
245505754	15462693	80766	6325.803353	30139	238	0.632580	21728	2180	0.632580	9989944	0.000000
277560226	7904301	41373	7771.765723	31780	53	0.777177	25231	1312	0.777177	9984929	0.000000
292112633	4932812	25904	8648.676577	31901	25	0.864868	27226	849	0.864868	9979897	0.000000
299549800	3529675	18401	9180.087250	31766	14	0.918048	29122	449	0.918048	9974868	0.000000
303486345	2813506	14721	9497.346018	31837	12	0.950300	29980	318	0.950300	9969836	0.000000
305767138	2399465	12739	9672.706919	31819	2	0.875755	30082	343	0.969859	9964895	0.000000
307130464	2168936	11324	9746.092281	31750	4	0.920612	30542	211	0.981721	9959973	0.000000
307919269	2025996	10502	9759.620183	32013	5	0.951854	30715	210	0.988915	9955144	0.000000
308414965	1940397	10172	9745.911002	31927	8	0.970802	31123	109	0.993277	9950115	0.000000
308725834	1888085	9843	9719.501036	31842	3	0.982293	31038	111	0.995923	9945094	0.000000
308927680	1851964	9595	9691.056343	31722	9	0.989261	31230	86	0.997527	9940163	0.000000
309014466	1841781	9690	9666.705129	31770	10	0.971045	31295	67	0.998501	9935213	0.000000
309075305	1829170	9569	9658.399454	31689	9	0.837601	31543	43	0.999091	9930215	0.000000
309085807	1822036	9519	9653.909248	31977	1	0.890312	31827	56	0.999449	9925296	0.000000
309142309	1815145	9603	9652.566872	31731	3	0.896958	31287	115	0.999666	9920393	0.000000
309189723	1804146	9245	9649.484291	31727	2	0.723097	31195	131	0.999797	9915415	0.000000
309192821	1809022	9355	9650.471028	31893	13	0.832071	31232	91	0.999877	9910549	0.000000
309190495	1812400	9381	9652.053479	31970	9	0.898159	31456	70	0.999925	9905642	0.000000
309188571	1804560	9452	9652.702792	31880	5	0.938238	31289	75	0.999955	9900513	0.000000
309185737	1810347	9330	9649.399769	31928	3	0.774070	31582	69	0.999973	9895620	0.000000
309179740	1807687	9302	9646.457531	31977	13	0.855550	31605	55	0.999983	9890574	0.000000
309216427	1806930	9281	9646.117118	31930	11	0.912397	31544	32	0.999990	9885645	0.000000
309169425	1811001	9469	9647.960854	31847	5	0.946873	31419	65	0.999994	9880684	0.000000
309189421	1804731	9553	9644.559059	31783	12	0.967781	31280	107	0.999996	9875812	0.000000
309209699	1812270	9407	9638.347219	31723	5	0.980461	31340	65	0.999998	9870821	0.000000
309145172	1811020	9402	9639.098159	31902	7	0.877058	31151	106	0.999999	9865861	0.000000
309210989	1805453	9304	9646.096095	32030	9	0.925441	31316	106	0.999999	9860891	0.000000
309172457	1812891	9364	9645.708437	31659	15	0.954784	31309	131	0.999999	9855838	0.000000
309212274	1813324	9485	9640.581960	31733	6	0.972578	31569	104	1.000000	9850914	0.000000
309149786	1816192	9419	9641.642057	31824	5	0.983370	31380	144	1.000000	9845962	0.000000
309174103	1810416	9466	9636.748394	31845	4	0.855782	30981	237	1.000000	9841064	0.000000
309187527	1812787	9276	9637.079951	31853	4	0.769420	31031	141	1.000000	9836171	0.000000
309163382	1811093	9344	9642.017249	31847	6	0.833206	31230	85	1.000000	9831271	0.000000
309188529	1808783	9511	9643.336342	31492	10	0.898847	31382	61	1.000000	9826299	0.000000
309216850	1807608	9402	9643.636840	31709	9	0.938655	31529	50	1.000000	9821386	0.000000
309190289	1809957	9560	9640.887219	31779	4	0.962797	31883	60	1.000000	9816369	0.000000
309181122	1808826	9358	9643.663812	31970	8	0.905324	31444	61	1.000000	9811436	0.000000
309203719	1802606	9210	9637.806054	31896	0	0.801521	31690	52	1.000000	9806508	0.000000
309207927	1801667	9465	9636.697009	31828	3	0.573229	31484	136	1.000000	9801603	-1.#IND00
309215519	1801401	9448	9636.705485	31846	13	0.741183	31178	211	1.000000	9796616	-1.#IND00
309198771	1808300	9242	9641.078346	31950	3	0.843039	31146	128	1.000000	9791728	0.008445
309166098	1815051	9492	9640.275617	32198	8	0.904810	31195	122	1.000000	9786963	0.003838
309174476	1808392	9550	9632.758968	31945	6	0.883547	31344	102	1.000000	9782161	0.001430
309197701	1814433	9432	9639.187008	31860	7	0.929377	31724	80	1.000000	9777208	0.001704
309164174	1810776	9443	9644.228878	31904	4	0.858648	31769	25	1.000000	9772298	0.004614
309210896	1805213	9357	9641.955245	31826	9	0.688115	31552	67	1.000000	9767550	0.006010
309191052	1811958	9423	9642.829130	32011	17	0.810856	31302	87	1.000000	9762572	0.001089
309188179	1803913	9182	9640.112037	31960	8	0.831787	31151	198	1.000000	9757649	-0.002098
309198463	1808415	9407	9641.470973	31889	7	0.846500	31144	101	1.000000	9752762	-0.001399
309174667	1815885	9528	9636.118222	31858	10	0.906909	31195	156	1.000000	9747782	0.000571
309172891	1812662	9502	9643.616520	31770	5	0.809942	31247	111	1.000000	9742839	0.000835
309180375	1808190	9461	9640.281633	31868	8	0.884739	31643	94	1.000000	9737999	0.000984
309184053	1810528	9526	9639.637913	32019	14	0.904546	31347	135	1.000000	9732977	0.001875
309175270	1815087	9470	9639.840925	31945	9	0.942112	31374	51	1.000000	9728122	0.003472
309181928	1813498	9592	9643.239894	31796	5	0.861375	31697	41	1.000000	9723162	0.002486
309187121	1812188	9534	9640.951956	31947	10	0.915930	31724	56	1.000000	9718190	-0.000673
309185811	1810691	9643	9643.402377	31960	2	0.927092	31777	63	1.000000	9713237	-0.000721
309206834	1812396	9428	9637.020830	32049	6	0.947158	31529	90	1.000000	9708458	0.000852
309191512	1811322	9564	9641.120143	31907	12	0.967954	31476	56	1.000000	9703575	0.000922
309159629	1816271	9437	9644.824270	31768	6	0.980566	31663	70	1.000000	9698680	0.000575
309190568	1813544	9487	9644.250213	31705	6	0.660410	31564	86	1.000000	9693898	0.000378
309219912	1806790	9377	9642.187267	31877	5	0.794054	31267	186	1.000000	9689003	0.000445
309219204	1804041	9290	9636.411616	31954	8	0.875103	30839	197	1.000000	9684088	0.001192
309203623	1806008	9219	9631.917010	31933	4	0.924256	30947	139	1.000000	9679173	0.000750
309216871	1803310	9566	9631.511352	31793	8	0.741016	31294	79	1.000000	9674347	0.000968
309192459	1815878	9602	9641.421279	31705	2	0.842938	31052	149	1.000000	9669480	0.001676
309168678	1812325	9378	9641.317817	31857	5	0.760554	30852	235	1.000000	9664695	0.001035
309144619	1815126	9578	9641.386302	31701	11	0.854787	30872	151	1.000000	9659848	0.001430
309170941	1818552	9465	9639.962981	31872	6	0.911935	31251	149	1.000000	9655031	-0.000007
309149279	1812828	9473	9642.820417	32009	2	0.839231	31092	161	1.000000	9650221	-0.000458
309150668	1818348	9422	9644.991918	31955	9	0.902501	31332	64	1.000000	9645422	-0.000308
309183096	1805221	9555	9642.924628	31781	4	0.940871	31627	60	1.000000	9640688	-0.002861
309184842	1805778	9400	9639.500219	31947	0	0.853309	31603	62	1.000000	9635724	-0.002312
309236423	1801109	9383	9634.897221	31627	10	0.748755	31102	88	1.000000	9630963	-0.002351
309158429	1812648	9447	9636.277319	31668	11	0.765721	31508	84	1.000000	9626101	-0.002155
309184029	1807447	9208	9636.529665	31692	10	0.785402	31538	85	1.000000	9621251	-0.001733
309179151	1807490	9478	9635.316667	31745	11	0.869856	31461	29	1.000000	9616421	-0.001761
309214431	1809619	9604	9645.312201	31931	12	0.819345	31610	55	1.000000	9611601	-0.001698
309203448	1800131	9535	9648.208415	31685	4	0.890441	31615	33	1.000000	9606774	-0.001506
309215372	1806229	9374	9645.330063	31703	16	0.933558	31713	10	1.000000	9601907	-0.001313
309181922	1812573	9378	9646.590669	31656	13	0.955978	31861	43	1.000000	9597098	-0.001101
309193117	1807850	9381	9638.341050	31737	6	0.973303	31834	44	1.000000	9592265	-0.000936
309201443	1812985	9448	9633.120682	32153	4	0.983809	31503	161	1.000000	9587416	-0.000953
309183775	1812284	9456	9642.841353	31807	11	0.936199	31321	117	1.000000	9582625	-0.000808
309220424	1801693	9402	9636.275956	31678	1	0.899562	31226	141	1.000000	9577837	-0.000884
309172820	1811191	9420	9640.215230	31579	14	0.768527	31286	131	1.000000	9572911	-0.000932
309202777	1799739	9220	9641.112856	31798	11	0.859622	31423	70	1.000000	9568199	-0.001575
309191840	1811383	9527	9641.454894	31868	12	0.914867	31286	136	1.000000	9563416	-0.001464
309204582	1805772	9370	9637.526480	31642	4	0.948371	31160	143	1.000000	9558692	-0.001310
309174674	1818156	9446	9641.444457	31989	5	0.968689	31208	161	1.000000	9553893	-0.001069
309141918	1817033	9480	9633.624511	31968	4	0.768520	31089	118	1.000000	9549092	-0.000508
309182475	1807007	9500	9639.787230	32062	4	0.859618	31327	144	1.000000	9544339	-0.000075
309124629	1822431	9470	9641.581565	31812	13	0.889013	30763	243	1.000000	9539497	0.000402
309134414	1817802	9348	9646.538065	31970	16	0.932691	31118	142	1.000000	9534726	0.000190
309118259	1820495	9548	9648.865807	31954	7	0.959180	31409	92	1.000000	9529924	-0.000006
309204150	1806725	9379	9648.433556	31837	2	0.912661	31244	117	1.000000	9525234	-0.000298
309228142	1801768	9343	9644.785014	31902	6	0.816919	31327	120	1.000000	9520500	-0.000542
309188387	1808582	9313	9641.795431	31735	8	0.888969	31407	60	1.000000	9515616	-0.000598
npatches	nstrain	runtime	dt	init_x	init_y	init_y_blood	init_z	init_S	beta0	beta1	beta2	beta3	mean_beta	B	d	delta	delta_blood	b[0]	mut	m	CTL	c	g	epsilon	k	het	lambda	rho	omega	x_max	patch.dyna	DELTA	A	VA
10000	1	100.000000	0.001000	21900	9499	5000000	0.001000	10000000	5.628306	5.631425	8.613334	11.288689	11	800000000	0.010000	1.000000	432.000000	80000	0.000050	0.004800	0	0.500000	0.000000	2.500000	11.000000	0.500000	0.000000	0.000000	0.000000	31872	0	10.000000	7.000000	1.000000
sus	inf	inf_blood	z	x[0]	y[0][0]	z[0]	x[1]	y[1][0]	z[1]	S[0]	synchrony
219000000	94990000	5000000	10.000000	21900	9499	0.001000	21900	9499	0.001000	10000000	0.000000
174591880	42893390	224223	3941.516320	24988	1784	0.394152	24913	1747	0.394152	9994975	0.000000
254956872	12002932	62647	6325.803353	30863	113	0.632580	30664	121	0.632580	9990074	0.000000
286314565	5549431	28855	7771.765723	31716	13	0.777177	31686	27	0.777177	9985020	0.000000
299872688	3115438	16018	8648.213723	31748	13	0.864868	31765	8	0.864868	9979892	0.000000
306375470	2036210	10707	9146.096125	31883	12	0.912007	32067	7	0.918048	9974959	0.000000
309824669	1476533	7719	9253.054071	31961	6	0.861058	31944	7	0.923594	9969991	0.000000
311709472	1181361	6144	9018.438217	32100	3	0.879461	31714	2	0.926018	9965043	0.000000
312792314	1017228	5136	8714.461063	32114	3	0.652451	31771	5	0.893461	9960141	0.000000
313392837	930486	4774	8489.213117	31910	4	0.529402	31860	7	0.571147	9955159	0.000000
313756196	875921	4594	8346.938886	31748	1	0.638573	32115	7	0.739920	9950143	0.000000
313941694	855300	4382	8244.387203	31772	10	0.603313	31905	1	0.627114	9945272	0.000000
313995855	851310	4539	8219.595759	31721	6	0.548527	31857	2	0.422907	9940376	0.000000
314010557	846863	4216	8222.781905	31728	3	0.667572	31861	11	0.612850	9935392	0.000000
314039106	845540	4412	8213.343565	31964	15	0.734475	32005	4	0.615123	9930389	0.000000
314072061	845358	4262	8198.692659	32108	2	0.558534	32093	2	0.743186	9925400	0.000000
314062019	843186	4431	8185.855763	31971	1	0.504520	31786	2	0.523749	9920493	0.000000
314054857	846217	4298	8203.890940	31860	4	0.577954	31935	5	0.502600	9915546	0.000000
314065079	841017	4414	8207.699934	31802	10	0.656227	31941	2	0.358846	9910693	0.000000
314084653	842821	4335	8208.646937	31855	3	0.646613	31669	4	0.611169	9905794	0.000000
314072494	836420	4302	8201.404969	31962	8	0.484291	31897	3	0.607617	9900853	0.000000
314050851	839313	4491	8210.091353	31687	9	0.687246	32015	5	0.623310	9896011	0.000000
314097768	831373	4406	8192.526680	31956	4	0.461945	31770	2	0.636713	9891068	0.000000
314073232	851308	4335	8182.889685	31974	0	0.533972	31757	6	0.586351	9886037	0.000000
313971922	861273	4488	8241.181615	31934	12	0.614843	31754	0	0.536234	9881107	0.000000
314080922	836585	4283	8220.529147	31973	5	0.766420	31872	0	0.352662	9876127	0.000000
314136863	828536	4604	8196.624106	31859	2	0.594033	31846	13	0.527613	9871114	0.000000
314116065	832973	4211	8187.608166	31841	7	0.670709	31968	0	0.580990	9866249	0.000000
314105049	837545	4409	8190.827882	32156	6	0.667017	32032	4	0.650419	9861267	0.000000
314089104	834994	4273	8184.675561	31738	6	0.685860	31917	2	0.787995	9856358	0.000000
314110514	834737	4367	8196.702380	31823	0	0.350429	32018	7	0.500224	9851444	0.000000
314089035	839446	4344	8207.410249	31687	2	0.523791	31769	3	0.696909	9846589	0.000000
314063569	843684	4410	8203.833187	31756	3	0.499619	31966	2	0.710052	9841721	0.000000
314027807	850185	4421	8192.595004	31763	2	0.566624	31846	7	0.633184	9836834	0.000000
314031504	855939	4439	8202.015605	31776	7	0.646911	31835	2	0.562501	9832034	0.000000
314022399	847207	4392	8219.890980	31584	5	0.729957	31681	10	0.619564	9827143	0.000000
314060639	841869	4317	8214.940282	31818	6	0.576394	31917	10	0.672193	9822314	0.000000
314100927	836210	4429	8207.252635	31812	3	0.743102	31866	1	0.603387	9817426	0.000000
314063068	844920	4325	8207.757755	31680	3	0.521582	31969	6	0.625467	9812398	0.000000
314034717	849493	4454	8218.188659	31828	12	0.683472	32043	3	0.772863	9807466	0.000000
313998236	852078	4537	8233.578019	31779	5	0.584660	31644	2	0.862251	9802661	-1.#IND00
314088097	832240	4368	8226.729798	31730	6	0.671191	32036	1	0.508222	9797714	-1.#IND00
314112472	834640	4228	8184.390797	31961	1	0.415654	31925	3	0.433654	9792758	-0.033009
314082316	840769	4411	8176.581890	31957	3	0.524936	31898	2	0.317830	9787888	-0.021197
314089293	840242	4546	8187.283810	31912	6	0.675778	31962	3	0.543829	9783074	-0.014317
314050622	846112	4418	8199.418718	31740	5	0.779071	32009	1	0.619123	9778205	-0.009939
314078328	839218	4344	8197.267233	31834	2	0.802808	32029	6	0.697717	9773421	-0.000032
314020165	847794	4343	8205.819392	32013	17	0.779852	32004	9	0.413192	9768469	-0.002725
314071254	839874	4378	8214.592373	32180	4	0.778023	31923	6	0.644127	9763596	-0.001120
314070454	839433	4299	8199.642135	31836	2	0.727577	31964	7	0.711230	9758704	-0.002038
314093965	836149	4483	8190.497458	31866	1	0.580331	31739	4	0.706094	9753858	0.000347
314105637	827785	4427	8185.323285	31727	7	0.729862	31757	8	0.821759	9748933	-0.000354
314122375	833664	4326	8173.779419	31762	5	0.836173	31863	4	0.795196	9743991	0.001283
314081642	839354	4409	8192.561231	31783	0	0.487020	32010	9	0.660972	9738961	0.001806
314040442	839719	4407	8205.060548	31641	4	0.591834	31713	1	0.762957	9734108	0.002027
314090410	838035	4285	8207.524879	31758	3	0.752466	31789	4	0.505566	9729300	0.002310
314098612	839314	4405	8201.861580	31938	4	0.536187	31678	5	0.432972	9724416	0.000753
314101142	844471	4466	8200.445600	31890	10	0.625173	31663	2	0.523032	9719491	0.000242
314039508	851279	4416	8196.930694	31846	5	0.456958	31917	4	0.706744	9714618	-0.000082
314052215	843981	4316	8193.644984	31866	4	0.653621	31965	3	0.727876	9709655	-0.000015
314043556	845553	4467	8187.344992	31735	3	0.508077	31832	7	0.519583	9704800	-0.000115
314026982	851335	4341	8196.755809	31960	4	0.690184	31864	3	0.593454	9699952	0.000572
314019458	845281	4438	8221.928520	31754	11	0.683853	32142	2	0.697231	9695150	0.000533
314065959	834866	4343	8212.267615	31798	2	0.564713	31688	4	0.800164	9690348	0.002369
314077273	836197	4393	8185.790908	31858	8	0.717857	31817	6	0.753835	9685441	0.001761
314020928	849700	4491	8198.564348	31721	4	0.412319	31779	5	0.633373	9680628	-0.000011
314020876	850982	4477	8213.339677	31689	2	0.617999	31902	7	0.602423	9675754	0.000223
314028128	853167	4487	8219.492810	31845	10	0.706785	31586	5	0.758888	9671054	-0.000025
314031053	853853	4538	8233.170080	31830	6	0.565597	31933	4	0.853776	9666141	0.000227
314012857	848722	4403	8215.687682	31680	7	0.643765	31804	3	0.625921	9661349	-0.000119
314042267	843461	4455	8211.572321	31942	5	0.783959	31779	2	0.679662	9656477	0.000007
314125569	829969	4306	8187.160341	31997	1	0.705251	31815	1	0.431853	9651633	0.000197
314128831	829691	4270	8181.791868	32076	15	0.562701	31851	16	0.436231	9646784	0.000158
314066013	848212	4411	8194.391521	31867	7	0.719284	31803	7	0.658100	9641972	0.000071
314039476	846723	4447	8209.314514	31779	5	0.753433	31831	11	0.484459	9637225	0.000334
314069740	842686	4423	8201.394185	31877	3	0.615674	32098	5	0.687348	9632439	0.000579
314049757	844223	4423	8218.641131	32040	6	0.690614	31889	3	0.672308	9627545	0.000427
314066134	842377	4430	8223.051585	31700	2	0.491379	31917	2	0.500292	9622794	0.001326
314072095	838137	4309	8201.876246	32024	11	0.669629	32012	10	0.571258	9617977	-0.000059
314037087	843356	4369	8184.045731	31779	10	0.651502	31812	3	0.739987	9613320	0.000200
314017320	848524	4407	8200.113579	31818	3	0.462319	31929	6	0.657889	9608479	0.000404
314057449	838691	4486	8204.193659	31828	3	0.625913	31930	3	0.792525	9603719	0.000265
314053107	847533	4355	8218.940455	31554	3	0.646043	32082	2	0.823730	9599034	0.000485
314032578	850763	4394	8222.403001	31815	6	0.580074	31998	9	0.568916	9594195	0.000253
314044340	847930	4441	8217.241406	31546	10	0.745334	32176	2	0.477845	9589418	0.000306
314051739	847701	4448	8207.083298	31860	2	0.725655	31895	7	0.671983	9584529	0.000470
314079163	837454	4421	8201.266708	31867	3	0.653755	31829	1	0.541605	9579702	0.000548
314069789	836068	4389	8204.923076	31839	2	0.790018	31740	2	0.571661	9574944	-0.000647
314064988	846516	4451	8204.638978	31960	3	0.641127	31819	5	0.586483	9570147	-0.000866
314045655	848768	4396	8216.661026	31756	3	0.584897	31809	7	0.736864	9565396	-0.000861
314079252	835813	4268	8218.443635	31778	4	0.748259	32047	3	0.623179	9560621	-0.000924
314081654	833362	4280	8212.588676	31896	3	0.642431	32000	4	0.504262	9555858	-0.000409
314109072	838641	4420	8190.873015	31901	8	0.783151	31715	6	0.589426	9551033	-0.000717
314052175	847719	4509	8193.150592	31838	4	0.712394	31703	4	0.626143	9546199	-0.000738
314044097	850003	4471	8201.828265	31905	0	0.664873	31819	6	0.709314	9541506	-0.000787
314053619	846123	4442	8222.244361	31708	4	0.529348	31573	6	0.792135	9536829	-0.000643
314035722	847906	4417	8209.843096	31731	4	0.568864	31962	4	0.655321	9532014	-0.000425
314038424	847950	4402	8201.578664	31777	3	0.738535	32013	0	0.450427	9527297	-0.000283
314042765	848399	4367	8212.177780	31803	7	0.547886	32009	8	0.492763	9522482	-0.000269
314099275	838522	4436	8206.041835	31663	2	0.474719	31925	7	0.692384	9517692	-0.000883
npatches	nstrain	runtime	dt	init_x	init_y	init_y_blood	init_z	init_S	beta0	beta1	beta2	beta3	mean_beta	B	d	delta	delta_blood	b[0]	mut	m	CTL	c	g	epsilon	k	het	lambda	rho	omega	x_max	patch.dyna	DELTA	A	VA
10000	1	100.000000	0.001000	21900	9499	5000000	0.001000	10000000	8.036214	12.051700	11.037044	13.727267	11	800000000	0.010000	1.000000	432.000000	80000	0.000050	0.004800	0	0.500000	0.000000	2.500000	12.000000	0.500000	0.000000	0.000000	0.000000	31872	0	10.000000	7.000000	1.000000
sus	inf	inf_blood	z	x[0]	y[0][0]	z[0]	x[1]	y[1][0]	z[1]	S[0]	synchrony
219000000	94990000	5000000	10.000000	21900	9499	0.001000	21900	9499	0.001000	10000000	0.000000
180058094	37843573	198465	3941.516320	21131	2684	0.394152	16395	4263	0.394152	9994924	0.000000
262932060	9348200	48815	6325.803353	29542	217	0.632580	25984	996	0.632580	9989857	0.000000
293380093	3842452	19872	7771.748458	31365	55	0.777177	29493	255	0.777177	9984929	0.000000
305694103	1903537	9812	8620.243840	31564	10	0.864868	31539	48	0.864868	9979911	0.000000
311306877	1087145	5684	8697.368868	31816	5	0.918048	31748	17	0.918048	9974982	0.000000
314015930	702079	3702	8054.679620	31681	0	0.488432	31692	0	0.716960	9970024	0.000000
315382516	519283	2719	7320.604112	31720	3	0.512667	31664	77	0.659417	9965116	0.000000
316008377	453153	2378	6935.490377	31826	1	0.594222	31467	51	0.793452	9960076	0.000000
316091996	499208	2551	6883.212791	31729	6	0.465927	31579	30	0.874738	9955086	0.000000
315678051	609846	3177	7146.365146	31876	9	0.423488	31750	10	0.924034	9950003	0.000000
315460729	609325	3238	7382.612686	31679	0	0.640698	31919	4	0.672280	9944965	0.000000
315721311	523847	2712	7292.097056	31758	5	0.623598	31646	54	0.801253	9939926	0.000000
316043778	482125	2569	7060.094803	31984	4	0.558336	32176	5	0.879469	9934921	0.000000
316048416	509394	2598	7012.392533	31878	3	0.619975	31990	6	0.746224	9929849	0.000000
315781438	576155	2938	7107.162078	31871	5	0.390073	31821	5	0.803419	9924786	0.000000
315590808	583474	3048	7258.281040	31893	3	0.630107	31718	7	0.506798	9919806	0.000000
315700065	549423	2842	7254.786745	31883	0	0.741694	31816	37	0.700896	9914884	0.000000
315893158	513999	2569	7146.895292	31711	9	0.582254	31562	76	0.818607	9909912	0.000000
315953590	506779	2655	7087.631539	31790	2	0.618430	31664	32	0.889993	9905021	0.000000
315900822	531321	2816	7078.234337	31748	3	0.381351	31719	1	0.839100	9900105	0.000000
315736570	578938	3112	7193.000706	31997	11	0.622502	31943	8	0.596062	9895074	0.000000
315657555	557116	2833	7273.305284	31825	9	0.771065	31651	26	0.755030	9890041	0.000000
315861187	515960	2660	7166.546518	32035	2	0.509656	31732	14	0.851437	9885150	0.000000
315981907	509008	2642	7074.832662	31601	3	0.310701	31782	11	0.909903	9880216	0.000000
315904405	530465	2781	7067.000382	31871	5	0.581971	31809	7	0.646848	9875184	0.000000
315766354	555896	2889	7137.006418	32120	4	0.443448	31699	63	0.665049	9870264	0.000000
315737356	553820	2971	7208.765565	31902	4	0.662476	31543	52	0.796867	9865343	0.000000
315742394	538364	2818	7208.289602	31964	3	0.666604	31655	11	0.876809	9860494	0.000000
315898222	517229	2721	7117.764184	31940	1	0.321858	31538	1	0.925290	9855512	0.000000
315952710	516175	2623	7079.307875	31874	3	0.509864	31917	21	0.600867	9850652	0.000000
315866065	545026	2885	7118.030868	32028	12	0.637403	31713	20	0.757944	9845631	0.000000
315741223	565079	3009	7198.533047	31784	6	0.740498	31679	34	0.853204	9840708	0.000000
315775079	545738	2876	7200.279148	31870	6	0.826238	31990	11	0.910975	9835832	0.000000
315823209	536893	2774	7154.271661	31974	1	0.479888	31892	8	0.637946	9830968	0.000000
315875145	527396	2696	7111.522163	32175	1	0.539189	31636	26	0.780430	9826061	0.000000
315854788	532877	2795	7116.828236	31627	2	0.426821	31721	29	0.866841	9821100	0.000000
315763329	557678	2850	7166.951240	31765	4	0.560628	31586	11	0.919245	9816227	0.000000
315761307	546161	2895	7177.607178	31698	5	0.656901	32008	5	0.951026	9811329	0.000000
315778211	544449	2777	7155.613657	31862	3	0.481419	31695	9	0.699149	9806492	0.000000
315850792	530159	2680	7162.060419	31996	4	0.628772	31905	27	0.817548	9801669	-1.#IND00
315816177	544570	2747	7143.222468	31716	4	0.635002	31627	16	0.889351	9796811	-1.#IND00
315805051	537430	2861	7160.442234	31729	3	0.574259	32093	5	0.904278	9791896	0.041249
315819226	535815	2825	7148.398075	31792	1	0.698264	31845	12	0.941949	9787098	0.021316
315785138	549409	2883	7153.102111	31860	4	0.792853	32042	3	0.964795	9782371	0.025365
315774276	543063	2865	7197.287597	31857	1	0.774072	31985	16	0.666138	9777424	0.026288
315869987	522532	2722	7152.091883	32014	24	0.503540	31746	28	0.797528	9772408	0.022692
315915904	523547	2740	7105.691984	32083	0	0.308805	31824	13	0.877210	9767642	0.012321
315818667	553268	2869	7135.287905	31774	8	0.289930	31882	8	0.925533	9762671	0.010003
315754803	558029	2917	7191.357166	31708	6	0.569375	31905	0	0.632267	9757826	0.009721
315785994	538877	2848	7208.084071	31792	6	0.738845	31793	1	0.645741	9752764	0.008249
315822565	536625	2844	7164.631485	32049	9	0.540323	31494	42	0.647852	9747901	0.009789
315856565	536100	2815	7155.696011	31751	2	0.552956	31370	52	0.786438	9743024	0.012126
315941074	515958	2715	7119.401288	31742	8	0.516791	31702	21	0.870484	9738055	0.007224
315893564	531772	2739	7102.613776	31851	5	0.597957	32082	0	0.824441	9733307	0.008304
315749985	567881	2979	7168.961611	31992	15	0.710752	31993	10	0.746752	9728468	0.008668
315699425	562599	3020	7228.574048	31806	0	0.701967	32005	0	0.386958	9723599	0.008907
315752828	537668	2861	7199.638406	31712	5	0.676182	32030	21	0.576929	9718782	0.010141
315904144	515840	2622	7127.101268	31948	4	0.507324	31723	39	0.743426	9713983	0.008008
315909178	521776	2691	7074.817935	31814	4	0.696703	31778	6	0.844400	9709120	0.007821
315799201	550735	3024	7118.935339	31960	2	0.816064	32106	10	0.864503	9704444	0.006728
315768725	545957	2966	7184.104401	31593	14	0.628671	32080	5	0.917827	9699556	0.007124
315786780	537012	2791	7202.163990	31576	2	0.603451	31917	8	0.637327	9694740	0.005855
315856490	528176	2646	7132.904155	31907	9	0.629103	31855	12	0.780055	9689812	0.006209
315868879	532490	2829	7137.572145	31973	4	0.775068	31945	7	0.866613	9684914	0.003802
315852898	528515	2742	7107.632078	31982	6	0.649854	31985	3	0.919107	9680051	0.003584
315841677	541697	2869	7135.866014	31833	3	0.267393	31831	36	0.569367	9675257	0.003379
315773305	545884	2833	7167.935497	31783	11	0.555707	31909	37	0.738840	9670445	0.004318
315839649	527535	2711	7166.420092	31564	13	0.730556	31586	60	0.841619	9665675	0.004328
315866733	529687	2673	7110.127061	31818	2	0.783863	31798	3	0.899493	9660937	0.003486
315790952	554133	2798	7150.562945	31669	3	0.554528	31778	6	0.716795	9656155	0.003620
315742297	553217	2932	7205.231122	32094	6	0.525000	31757	10	0.820375	9651369	0.003400
315807750	532670	2722	7205.726715	31831	2	0.342223	31931	6	0.783070	9646528	0.003621
315921614	507851	2650	7113.280279	32040	10	0.437641	31684	5	0.727219	9641606	0.004825
315908903	530178	2773	7089.506146	31787	18	0.658955	31610	54	0.601621	9636754	0.003535
315799819	560227	2849	7148.979864	31590	6	0.793171	31920	34	0.758401	9631911	0.003335
315692370	568594	2981	7226.283501	31685	3	0.625827	31799	12	0.853481	9627067	0.002303
315711159	556075	2970	7230.437868	31815	0	0.419889	31992	3	0.911143	9622241	0.001416
315857263	523545	2682	7161.722047	31904	18	0.538631	31673	43	0.577807	9617536	0.001613
315879008	523559	2763	7111.789261	31955	7	0.666107	31234	81	0.743959	9612767	0.001261
315866418	542769	2853	7121.277579	32075	13	0.426268	31646	2	0.844723	9607949	0.002635
315801444	548363	2922	7158.479466	31953	1	0.474364	31690	5	0.664100	9603131	0.002810
315762221	553617	2856	7171.012599	31914	2	0.372178	31659	25	0.796292	9598380	0.002791
315784814	543831	2764	7175.881980	31638	24	0.619254	31861	19	0.876460	9593577	0.002757
315793789	543724	2854	7164.825641	31811	0	0.637478	31850	5	0.925079	9588778	0.002558
315792826	545505	2791	7162.455675	31812	4	0.378195	31784	25	0.656076	9583976	0.002560
315833736	534197	2710	7135.186582	31503	33	0.622903	31496	30	0.791426	9579308	0.002400
315846743	533646	2839	7130.984499	31611	6	0.771308	31892	10	0.873509	9574645	0.001496
315845660	528431	2709	7142.364608	31832	2	0.477810	31850	2	0.923289	9569817	0.001641
315858905	534499	2711	7111.008521	31767	5	0.683316	31949	16	0.563268	9564969	0.001623
315774630	565830	3061	7167.641347	31881	3	0.714317	31780	43	0.735142	9560163	0.000833
315637385	571332	2987	7239.265234	31861	0	0.647411	31815	16	0.839376	9555445	0.000692
315777030	539436	2720	7217.549098	31914	1	0.485370	31636	16	0.902589	9550653	0.000665
315827435	538846	2780	7148.852012	31860	8	0.540764	31748	6	0.940924	9545884	0.000885
315783283	543279	2860	7138.761967	31809	5	0.638684	31984	2	0.811127	9541102	0.001119
315743517	558386	2923	7194.082104	32088	12	0.443606	31978	0	0.772300	9536312	0.001207
315781218	535752	2795	7198.458712	31753	2	0.662572	31923	19	0.744873	9531531	0.001166
315858190	535967	2790	7140.187356	31704	7	0.611972	31705	9	0.845277	9526765	0.001272
315802033	535899	2747	7145.982812	31787	7	0.580115	31578	7	0.906167	9521977	0.002108
315806309	544942	2921	7147.548874	31686	10	0.660086	31941	2	0.578989	9517284	0.002151
npatches	nstrain	runtime	dt	init_x	init_y	init_y_blood	init_z	init_S	beta0	beta1	beta2	beta3	mean_beta	B	d	delta	delta_blood	b[0]	mut	m	CTL	c	g	epsilon	k	het	lambda	rho	omega	x_max	patch.dyna	DELTA	A	VA
10000	1	100.000000	0.001000	21900	9499	5000000	0.001000	10000000	16.002702	7.193911	6.264822	16.405868	11	800000000	0.010000	1.000000	432.000000	80000	0.000050	0.004800	0	0.500000	0.000000	2.500000	13.000000	0.500000	0.000000	0.000000	0.000000	31872	0	10.000000	7.000000	1.000000
sus	inf	inf_blood	z	x[0]	y[0][0]	z[0]	x[1]	y[1][0]	z[1]	S[0]	synchrony
219000000	94990000	5000000	10.000000	21900	9499	0.001000	21900	9499	0.001000	10000000	0.000000
186088021	33127775	173678	3941.516320	13835	4881	0.394152	23155	1903	0.394152	9995024	0.000000
270932827	7045372	36758	6325.803353	21620	1907	0.632580	30630	86	0.632580	9989927	0.000000
299804787	2498444	13206	7770.350509	25711	894	0.777177	31798	18	0.777177	9984964	0.000000
310503612	1029151	5404	8295.829690	28421	487	0.864868	31849	5	0.735452	9980087	0.000000
314875311	484525	2420	7313.754856	29391	454	0.918048	31709	0	0.453187	9975140	0.000000
316715113	272340	1455	6169.710517	30955	73	0.950300	31901	0	0.300927	9970123	0.000000
317320173	256614	1345	5646.331965	31726	33	0.969859	31886	2	0.185635	9965040	0.000000
316631654	536099	2788	6023.446779	32012	42	0.981721	32021	0	0.233328	9960064	0.000000
314849356	860231	4460	6945.282090	31822	43	0.988915	32026	13	0.274992	9954941	0.000000
315186417	571753	2977	7319.814461	31993	3	0.989057	31802	2	0.397805	9949980	0.000000
316679771	296520	1570	6433.512611	31754	18	0.814096	31758	9	0.552814	9945060	0.000000
317049723	339976	1814	5814.308752	31806	16	0.736555	32080	2	0.608392	9940037	0.000000
315816851	730444	3760	6330.140915	31438	127	0.840232	31776	2	0.710744	9934960	0.000000
314468494	853974	4586	7232.082181	29735	418	0.903108	31833	3	0.824579	9930092	0.000000
315514607	482121	2584	7157.734049	29532	325	0.941240	31875	4	0.595391	9925244	0.000000
316779298	295007	1578	6195.442533	30278	204	0.964364	31747	1	0.340189	9920309	0.000000
316803533	420032	2211	5887.507037	30854	102	0.978389	31752	0	0.225053	9915335	0.000000
315473858	758679	3943	6584.651540	31484	74	0.986894	31672	6	0.420506	9910263	0.000000
315033044	660329	3546	7206.378568	32016	0	0.900649	31725	1	0.414204	9905320	0.000000
316205508	376544	1957	6775.117080	31744	39	0.751691	31776	1	0.522590	9900361	0.000000
316965610	303289	1597	6019.968108	30777	216	0.849412	32012	12	0.527952	9895451	0.000000
316585744	490008	2595	6031.486662	30096	291	0.908675	31991	0	0.360137	9890624	0.000000
315141013	805905	4268	6827.368439	30649	147	0.944616	31961	20	0.403583	9885728	0.000000
315131316	606536	3163	7242.062871	31029	118	0.966412	31808	10	0.638300	9880783	0.000000
316379931	348007	1818	6574.563073	31166	153	0.979630	31896	6	0.547727	9875878	0.000000
316926391	345394	1842	5953.087377	30913	138	0.987647	31734	6	0.443194	9870937	0.000000
316081267	618058	3146	6326.826365	31164	137	0.992508	32030	2	0.571376	9865988	0.000000
315025367	737089	3766	7037.572119	31402	14	0.995457	31858	1	0.720776	9861068	0.000000
315806804	462283	2496	7022.812161	31531	24	0.997245	31744	5	0.444850	9856112	0.000000
316806940	307832	1591	6219.041582	31961	2	0.759111	31900	1	0.489002	9851252	0.000000
316776169	426484	2238	5965.679350	31369	96	0.853912	31761	2	0.631994	9846334	0.000000
315533654	728766	3841	6615.780589	31031	202	0.911404	31966	3	0.363680	9841405	0.000000
315110036	656152	3408	7168.328672	31257	40	0.946271	31996	6	0.612254	9836452	0.000000
316210614	384558	2191	6773.166411	31743	80	0.967416	31710	1	0.599712	9831533	0.000000
316891151	320567	1657	6039.770622	31603	26	0.980239	31877	11	0.737574	9826702	0.000000
316476763	505234	2685	6130.508681	31687	26	0.988016	31905	1	0.384092	9821705	0.000000
315281189	751628	3810	6819.392793	31795	25	0.992732	31974	12	0.509907	9816707	0.000000
315349285	574928	2893	7139.285681	31544	65	0.995592	31770	5	0.521234	9811695	0.000000
316437584	352857	1846	6548.807807	31310	62	0.997327	31953	2	0.349992	9806750	0.000000
316905870	347236	1762	5991.827534	31672	4	0.998379	31868	7	0.251025	9801713	-1.#IND00
316214358	579160	2951	6300.217713	31710	8	0.312156	31710	5	0.408459	9796861	-1.#IND00
315310201	695236	3636	6953.198015	26594	2308	0.582853	31617	1	0.497150	9791974	0.010366
315776562	487180	2493	6973.570691	24005	1208	0.747019	31893	5	0.494166	9787075	0.034798
316672556	325488	1750	6341.815614	27528	603	0.846579	31989	0	0.457777	9782166	0.091815
316853018	384029	2035	5969.432328	29174	393	0.906957	32141	1	0.344874	9777267	0.089221
315727902	694420	3569	6501.446661	30449	184	0.943574	32061	0	0.386945	9772378	0.057775
315049546	697214	3599	7116.266163	31261	126	0.965780	31391	2	0.500965	9767482	0.054928
315971363	429271	2192	6880.414237	31330	129	0.979247	31837	5	0.638050	9762577	0.047469
316838595	311528	1622	6147.678562	31072	129	0.987414	31962	3	0.534990	9757651	0.040976
316666565	457968	2400	6059.898960	31312	80	0.992367	31989	0	0.374877	9752807	0.042104
315531518	701235	3690	6683.658409	31410	56	0.995371	31689	7	0.492220	9747934	0.042711
315354761	605809	3059	7072.894991	31433	50	0.997193	32137	1	0.351908	9743137	0.040299
316304059	378506	1895	6652.930698	31656	3	0.998298	31726	15	0.417269	9738317	0.043419
316835608	349881	1861	6056.665768	31622	16	0.873677	31785	1	0.606258	9733394	0.044388
316170005	579350	3040	6302.964424	31810	45	0.923391	31907	8	0.619220	9728578	0.043279
315320798	688726	3640	6931.280281	30930	206	0.953540	31872	1	0.503699	9723659	0.038798
315749807	492763	2513	6955.459815	31171	42	0.971824	31740	1	0.393465	9718792	0.033296
316673106	325311	1763	6378.982109	31359	86	0.982913	32074	0	0.297826	9713975	0.035414
316787652	403842	2217	6021.879160	31085	97	0.989637	31695	7	0.551851	9708966	0.034874
315850098	642082	3333	6506.772996	31701	37	0.993715	31756	7	0.480973	9704102	0.038912
315289900	640698	3306	7035.506077	31454	111	0.996189	31729	21	0.506034	9699249	0.037636
316060557	429780	2216	6811.890822	31657	12	0.997689	31951	5	0.683672	9694403	0.037762
316723995	345446	1819	6220.555627	31815	0	0.521364	31830	1	0.491070	9689519	0.037201
316573426	461641	2467	6149.736092	31266	301	0.682695	31845	2	0.523228	9684634	0.035158
315677620	657209	3477	6659.740233	27460	986	0.807569	31893	6	0.245358	9679777	0.044717
315462808	577937	3016	6995.809416	28634	549	0.883299	31644	12	0.542344	9674930	0.043856
316334043	392153	2028	6621.478827	29596	364	0.929226	31619	2	0.560900	9670023	0.043103
316710450	385183	1998	6171.641660	30420	173	0.957079	31991	1	0.390432	9665116	0.045775
316267506	522146	2717	6342.503132	30917	185	0.973970	32104	3	0.307682	9660216	0.044979
315572581	633595	3160	6804.003743	31362	49	0.984214	31740	5	0.580140	9655357	0.043553
315880452	479389	2471	6880.490893	31671	11	0.990427	32119	6	0.565194	9650470	0.042360
316655163	346167	1756	6339.971047	31557	29	0.994194	31895	1	0.299852	9645694	0.045648
316674922	426499	2161	6130.264742	31648	1	0.902448	31928	3	0.367244	9640932	0.045499
315848378	629231	3246	6580.822639	31488	118	0.879270	31746	1	0.520666	9636160	0.047195
315461183	608318	3197	6965.188932	31359	105	0.926783	31816	3	0.387687	9631310	0.046958
316186481	419034	2094	6734.949883	30723	205	0.955597	31896	1	0.502667	9626688	0.045536
316749698	346881	1812	6204.653528	30732	157	0.973072	31800	0	0.283567	9622024	0.046102
316549863	471601	2517	6163.238519	31137	99	0.983669	31802	7	0.545623	9617054	0.044883
315543969	679983	3570	6738.566121	31830	46	0.990096	31812	12	0.525128	9612363	0.045506
315534500	555360	2925	7024.199796	31349	124	0.993994	31873	8	0.546226	9607599	0.044195
316372639	374345	1947	6557.171147	31311	83	0.996357	32124	2	0.293275	9602808	0.045651
316817346	355293	1853	6104.848117	31526	47	0.997791	32075	1	0.325633	9598045	0.046347
316383575	518791	2696	6278.392834	31610	12	0.998660	31875	4	0.372697	9593286	0.045687
315571611	651937	3360	6820.971253	31637	18	0.642942	31994	7	0.404772	9588522	0.044667
315773952	507228	2688	6928.877542	30483	426	0.783460	31899	10	0.360975	9583813	0.044239
316470800	371060	1940	6459.232658	28779	565	0.868678	31858	2	0.540869	9579068	0.045164
316724791	386544	2062	6154.149369	29260	359	0.920359	31914	1	0.400469	9574238	0.045783
316069638	586525	3066	6421.806620	30486	158	0.951702	32114	4	0.459427	9569525	0.045250
315454263	640510	3361	6911.507330	31332	62	0.970709	31848	1	0.548280	9564718	0.044606
315895089	474851	2515	6862.245422	31641	10	0.982236	31763	0	0.367757	9559973	0.044310
316567779	365543	1944	6373.968245	31781	29	0.707541	31790	3	0.577434	9555140	0.044201
316585332	435795	2320	6159.699280	31562	77	0.822637	31833	4	0.283429	9550451	0.044113
315824200	630267	3359	6570.668493	31214	145	0.892437	32005	2	0.398873	9545710	0.041018
315424516	615330	3205	6982.446763	30550	229	0.934768	31687	4	0.585440	9540798	0.041002
316090324	429594	2254	6746.134583	30377	282	0.960440	31822	4	0.303164	9536030	0.040866
316667866	359748	1849	6224.498581	30989	123	0.976009	31936	4	0.577401	9531325	0.039936
316488889	477588	2538	6186.725154	31274	93	0.985450	31836	0	0.514939	9526636	0.039377
315597052	663939	3364	6722.114204	31327	75	0.991176	31901	5	0.513540	9521791	0.039163
315624006	544525	2747	6998.208190	31288	74	0.994649	31912	0	0.523365	9517098	0.038166
npatches	nstrain	runtime	dt	init_x	init_y	init_y_blood	init_z	init_S	beta0	beta1	beta2	beta3	mean_beta	B	d	delta	delta_blood	b[0]	mut	m	CTL	c	g	epsilon	k	het	lambda	rho	omega	x_max	patch.dyna	DELTA	A	VA
10000	1	100.000000	0.001000	21900	9499	5000000	0.001000	10000000	5.697768	6.759606	15.165907	12.961414	11	800000000	0.010000	1.000000	432.000000	80000	0.000050	0.004800	0	0.500000	0.000000	2.500000	14.000000	0.500000	0.000000	0.000000	0.000000	31872	0	10.000000	7.000000	1.000000
sus	inf	inf_blood	z	x[0]	y[0][0]	z[0]	x[1]	y[1][0]	z[1]	S[0]	synchrony
219000000	94990000	5000000	10.000000	21900	9499	0.001000	21900	9499	0.001000	10000000	0.000000
191763137	29003063	152299	3941.516320	26045	1056	0.394152	24093	1546	0.394152	9995000	0.000000
277703208	5269339	27588	6325.803353	31413	37	0.632580	30686	29	0.632580	9990039	0.000000
304754847	1575979	8289	7737.421731	31740	3	0.615794	31658	3	0.777177	9984967	0.000000
313794464	516116	2784	7406.513279	31895	2	0.545683	31888	9	0.789706	9979950	0.000000
316905360	193830	993	5795.774661	32004	0	0.412571	31658	3	0.295411	9975080	0.000000
317883394	128851	659	4751.852352	32036	2	0.262292	31861	0	0.291890	9970128	0.000000
317400336	389565	2015	4817.713192	32025	2	0.272313	31863	8	0.352239	9965269	0.000000
313656427	1383634	7103	6322.197565	31953	13	0.533185	31658	6	0.561545	9960358	0.000000
312814000	928912	4820	7485.772832	31843	5	0.716898	31934	6	0.699709	9955432	0.000000
316142044	284109	1543	6503.667940	31799	1	0.316429	31780	1	0.393545	9950494	0.000000
317608359	171147	899	4992.294176	31846	1	0.186009	32039	1	0.326039	9945422	0.000000
316839869	507284	2590	5147.542734	31925	1	0.300767	31930	2	0.341338	9940495	0.000000
313976867	1131774	5781	6528.500880	31835	2	0.485136	31948	11	0.574490	9935459	0.000000
314378351	649544	3464	7227.859020	31917	2	0.340520	32007	1	0.488830	9930629	0.000000
316681774	246039	1322	6047.015842	32042	3	0.421010	31976	9	0.488633	9925701	0.000000
317504206	237169	1233	5014.770799	31990	7	0.400340	31861	1	0.241004	9920799	0.000000
316192932	669433	3504	5604.722075	31971	4	0.370666	31872	11	0.342553	9915892	0.000000
314211711	927523	4742	6815.490941	31877	2	0.544858	31895	14	0.601288	9910938	0.000000
315540633	435271	2270	6848.234156	32112	1	0.432122	31745	3	0.517664	9905924	0.000000
317230392	202851	1028	5542.779705	31770	2	0.444019	31958	2	0.287833	9900978	0.000000
317193744	375304	2044	5089.981084	32219	0	0.278180	31557	4	0.433037	9896034	0.000000
315041007	918030	4791	6185.110497	31953	1	0.266814	31931	4	0.388595	9891151	0.000000
314359871	728790	3704	7095.113331	31892	3	0.499606	31856	5	0.539227	9886164	0.000000
316441120	281073	1490	6292.664381	31692	0	0.510156	31835	2	0.645223	9881194	0.000000
317500479	198345	1020	5096.154258	31616	2	0.204837	31938	0	0.383928	9876231	0.000000
316683536	548179	2797	5339.150871	31691	4	0.461023	31872	2	0.240632	9871329	0.000000
314106861	1045680	5465	6636.654699	31960	3	0.647441	31900	3	0.510591	9866375	0.000000
314928748	538445	2742	7078.580432	31954	1	0.541455	32056	6	0.596727	9861497	0.000000
317005737	213297	1101	5795.007431	31926	0	0.403716	31696	3	0.354320	9856573	0.000000
317486858	258567	1339	4971.220940	31928	0	0.188856	31775	3	0.352560	9851520	0.000000
315811577	781828	3910	5745.245818	31952	6	0.295816	31890	9	0.347061	9846594	0.000000
313947246	942227	4902	6977.339237	31949	4	0.572944	31694	9	0.455978	9841636	0.000000
315721399	386960	2033	6783.958194	32039	5	0.585561	31971	0	0.634460	9836729	0.000000
317310009	196567	1012	5389.402012	31720	0	0.278643	31675	8	0.284699	9831784	0.000000
317125068	396421	2008	5151.025946	31998	2	0.443352	31708	3	0.497574	9826879	0.000000
314977423	911101	4805	6278.582440	31812	4	0.406155	31697	1	0.563368	9821984	0.000000
314676770	656611	3386	7054.683280	31926	5	0.639860	31895	1	0.483426	9817148	0.000000
316581118	268062	1467	6179.656796	31909	4	0.640464	32040	0	0.254403	9812282	0.000000
317506541	217589	1123	5129.485171	31975	5	0.419586	32014	7	0.493980	9807319	0.000000
316653955	551833	2881	5404.159334	31992	4	0.520082	31785	3	0.516271	9802342	-1.#IND00
314475947	923758	4844	6640.979006	31888	4	0.431802	31841	7	0.680995	9797417	-1.#IND00
315196674	515455	2723	6952.008081	31850	4	0.448722	31852	0	0.608523	9792495	-1.#IND00
317008537	222697	1084	5759.094451	31902	2	0.464059	32029	2	0.286672	9787711	0.165778
317356707	300916	1563	5058.922366	31971	5	0.354703	31746	1	0.182438	9782785	0.167440
315732322	767620	4037	5891.113509	31761	3	0.373501	31937	10	0.477570	9777903	0.134400
314236294	854200	4403	6979.597876	31724	2	0.555962	31773	2	0.556464	9772881	0.101600
315939565	362499	1866	6646.345851	31773	1	0.564997	31887	2	0.731015	9768074	0.108192
317384615	189895	1020	5317.050996	31885	0	0.357039	31998	4	0.282041	9763190	0.128526
317109310	411909	2157	5135.672089	31829	8	0.414323	31988	1	0.215685	9758301	0.117708
314774810	982586	4984	6311.054563	32170	8	0.513130	31828	2	0.511220	9753444	0.115017
314404044	694702	3543	7143.390939	31962	3	0.679911	32117	2	0.614589	9748524	0.105282
316512486	280315	1388	6178.226402	31924	2	0.529837	32193	4	0.692896	9743588	0.121156
317428027	225973	1125	5139.002119	31774	2	0.255705	31938	1	0.391000	9738722	0.127197
316549849	570607	2967	5462.513924	31865	1	0.321777	31949	4	0.330829	9733831	0.114328
314331316	949372	4988	6673.895794	32027	4	0.500046	31916	7	0.546864	9729010	0.121274
315270601	497128	2575	6950.206748	31730	2	0.413623	32158	0	0.614496	9724147	0.113587
317059659	216744	1154	5715.080967	31964	3	0.440892	31937	5	0.301408	9719288	0.119552
317301060	315250	1657	5084.438262	31849	0	0.213081	31972	1	0.264574	9714396	0.116701
315470910	836183	4372	5990.544250	32021	0	0.288821	31909	8	0.522657	9709424	0.124721
314223369	815116	4285	7044.854430	31894	3	0.532497	31882	8	0.576842	9704600	0.119534
316122019	330745	1771	6515.202257	31966	1	0.257759	32110	3	0.350241	9699709	0.124581
317414613	197245	1091	5239.443714	31903	2	0.523573	32072	0	0.196908	9694823	0.129925
316920183	468761	2361	5254.249178	31882	2	0.299233	31897	13	0.429529	9690005	0.125294
314563707	973826	5076	6480.205230	31872	6	0.336391	31826	6	0.519054	9685014	0.124811
314787059	604798	3201	7076.614611	31781	2	0.547186	31943	5	0.687396	9680193	0.122552
316726591	256178	1292	6012.681429	31874	1	0.215280	31677	4	0.345378	9675301	0.129809
317414113	247518	1293	5105.312102	31730	1	0.448212	31910	0	0.265251	9670578	0.129403
316280515	639282	3403	5631.374575	31900	4	0.294152	31993	9	0.486101	9665764	0.124331
314404996	889214	4640	6760.098778	31748	6	0.571935	31889	3	0.446152	9660817	0.124742
315560693	442284	2329	6837.047126	32007	7	0.399343	31918	0	0.601242	9655965	0.126274
317181438	209917	1096	5590.426411	31779	6	0.322074	32008	6	0.406077	9651170	0.132373
317285429	339696	1705	5139.859725	31654	0	0.287146	31878	5	0.444841	9646396	0.130106
315391684	847546	4342	6075.136837	31910	3	0.528034	31807	4	0.663321	9641631	0.126584
314479709	747470	3837	6993.588695	31855	3	0.674283	31750	2	0.587007	9636864	0.123974
316251108	322852	1710	6413.600849	32019	0	0.564845	31821	2	0.369167	9632119	0.125531
317429900	212161	1077	5268.216457	31921	1	0.238877	31822	3	0.460235	9627234	0.125622
316816780	490505	2584	5352.216104	32019	0	0.241869	32094	2	0.235378	9622360	0.121989
314819265	885058	4555	6477.350171	31968	13	0.388226	31901	14	0.506708	9617525	0.120643
315187784	539541	2861	6930.966073	31765	3	0.628986	31660	1	0.450677	9612767	0.117936
316883665	239515	1233	5869.043518	32014	5	0.392300	31975	0	0.243677	9607949	0.121717
317353524	285965	1487	5140.439627	31915	6	0.447918	32223	3	0.527752	9603295	0.121248
316005927	699173	3725	5806.402455	31866	1	0.445865	31923	4	0.483888	9598600	0.117878
314518170	809207	4269	6847.072199	31953	2	0.320879	31660	4	0.405855	9593850	0.117859
315950542	379532	1940	6620.088783	31981	3	0.376757	31980	1	0.427688	9589118	0.118089
317237112	232031	1205	5442.894900	31615	0	0.230452	31948	1	0.184701	9584243	0.122092
317015122	398798	2020	5322.648959	31762	1	0.334853	31839	8	0.484939	9579399	0.120628
315249931	817220	4353	6296.255307	31950	6	0.531965	31529	3	0.635579	9574550	0.120201
315018709	605329	3156	6924.846012	31851	2	0.580551	31840	7	0.613001	9569672	0.116524
316670473	272009	1362	6078.910963	31938	1	0.279091	31951	7	0.495538	9564967	0.115979
317398377	243443	1251	5157.192285	31674	2	0.369551	32065	2	0.255429	9560230	0.116725
316323324	621356	3228	5624.666881	31725	0	0.296541	31668	3	0.193861	9555407	0.114613
314552302	857042	4581	6746.765032	31893	8	0.546140	31834	6	0.498804	9550631	0.113546
315645396	433094	2312	6776.100728	31834	1	0.436620	31921	5	0.623575	9545826	0.113187
317205339	208111	1077	5557.433373	31733	2	0.338036	31834	1	0.287575	9541089	0.113770
317267656	339982	1755	5080.938957	31738	3	0.297673	31759	0	0.212171	9536348	0.112723
315414035	846387	4314	6087.812940	31856	5	0.391168	31835	6	0.457129	9531536	0.114442
314323597	773579	4039	7049.053165	31872	2	0.557886	31670	9	0.521119	9526768	0.113745
316261647	310441	1630	6428.734932	32011	1	0.403112	31870	3	0.398804	9522156	0.114747
317449292	203197	1049	5180.154529	31806	1	0.347035	31829	1	0.346279	9517468	0.116075
npatches	nstrain	runtime	dt	init_x	init_y	init_y_blood	init_z	init_S	beta0	beta1	beta2	beta3	mean_beta	B	d	delta	delta_blood	b[0]	mut	m	CTL	c	g	epsilon	k	het	lambda	rho	omega	x_max	patch.dyna	DELTA	A	VA
10000	1	100.000000	0.001000	21900	9499	5000000	0.001000	10000000	10.539319	10.476125	10.130920	7.151894	11	800000000	0.010000	1.000000	432.000000	80000	0.000050	0.004800	0	0.500000	0.000000	2.500000	15.000000	0.500000	0.000000	0.000000	0.000000	31872	0	10.000000	7.000000	1.000000
sus	inf	inf_blood	z	x[0]	y[0][0]	z[0]	x[1]	y[1][0]	z[1]	S[0]	synchrony
219000000	94990000	5000000	10.000000	21900	9499	0.001000	21900	9499	0.001000	10000000	0.000000
196601257	25527548	133704	3941.516320	19410	2566	0.394152	19744	2521	0.394152	9994970	0.000000
283297917	3946188	20630	6325.803353	29313	181	0.632580	29351	136	0.632580	9990090	0.000000
308436488	969682	5038	7559.033438	31597	9	0.777177	31800	15	0.777177	9985031	0.000000
315857362	238295	1275	6193.916921	31899	8	0.691474	31716	2	0.503108	9979891	0.000000
317930387	78473	396	4496.627665	31587	0	0.211358	31790	0	0.184442	9974966	0.000000
318204776	134139	755	3758.693475	31902	0	0.226832	31927	0	0.167548	9969976	0.000000
315968534	905292	4721	4869.277718	31723	42	0.413808	31789	5	0.353200	9965002	0.000000
310248846	1790488	9388	6765.030366	31635	22	0.644501	31723	21	0.607745	9959969	0.000000
313997215	506418	2559	7158.014349	32053	2	0.754334	31918	0	0.675506	9955022	0.000000
317326780	130614	691	5175.072259	31606	2	0.469239	31813	0	0.681387	9950051	0.000000
317956579	168394	947	4142.609121	31802	3	0.647911	31927	1	0.255540	9945005	0.000000
316339067	707123	3651	4999.060474	31844	6	0.762950	31927	21	0.481717	9939978	0.000000
312905565	1227448	6431	6633.503823	31775	5	0.731850	32146	9	0.685685	9935035	0.000000
315050644	427792	2174	6793.368416	31863	1	0.618613	31760	0	0.675110	9929926	0.000000
317485053	122677	667	4999.764019	31995	3	0.323004	31813	0	0.413740	9924921	0.000000
317875585	204200	1067	4172.533157	31860	2	0.251891	31595	95	0.452116	9920047	0.000000
315729398	870846	4516	5259.152449	31799	14	0.519880	31829	38	0.667733	9915096	0.000000
312985553	1082401	5745	6820.729017	31888	6	0.708829	31868	17	0.798495	9910086	0.000000
315728463	326410	1706	6474.993873	31820	0	0.377556	31780	0	0.427264	9905109	0.000000
317706757	120216	661	4732.396320	32010	2	0.301814	31838	0	0.350367	9900122	0.000000
317563648	300684	1626	4355.050039	31857	0	0.174411	31806	10	0.412952	9895106	0.000000
314872929	1015712	5254	5731.784280	31882	16	0.470682	31823	3	0.514530	9890098	0.000000
313775375	802774	4296	6933.609583	31790	8	0.678993	31876	16	0.705585	9885175	0.000000
316515543	231067	1261	5935.354586	31947	1	0.764343	31715	0	0.440972	9880294	0.000000
317864584	130643	676	4451.733134	31661	18	0.456478	31784	11	0.390401	9875275	0.000000
317183278	431095	2264	4556.442866	31802	9	0.670379	31886	16	0.630306	9870307	0.000000
314036370	1169414	5967	6114.798414	31957	25	0.464613	31720	7	0.704090	9865383	0.000000
314210154	626708	3289	6991.712172	31954	11	0.675312	31859	0	0.505185	9860429	0.000000
317013235	169728	890	5528.220750	31872	4	0.803091	31874	1	0.433466	9855508	0.000000
317905937	148992	789	4248.272944	31959	1	0.245699	31859	0	0.179890	9850643	0.000000
316545081	637462	3344	4842.472018	31774	31	0.538460	31589	73	0.407751	9845782	0.000000
313056226	1242620	6500	6523.119787	31978	12	0.720097	31626	22	0.640828	9840859	0.000000
314830265	470225	2437	6859.552099	31940	2	0.830251	31857	9	0.548408	9835902	0.000000
317396001	132222	721	5103.648825	31927	4	0.683278	31781	2	0.726130	9830970	0.000000
317769086	224003	1214	4220.098920	31644	1	0.225726	31850	0	0.549848	9826018	0.000000
315647483	872886	4501	5347.002576	31819	14	0.509033	31771	16	0.485494	9821167	0.000000
313391901	978828	5155	6802.237515	31997	2	0.604230	31870	10	0.687975	9816241	0.000000
315984563	300730	1591	6335.028024	32082	19	0.489215	31818	0	0.452117	9811420	0.000000
317754911	121627	639	4668.966173	31877	3	0.690232	31877	4	0.448145	9806458	0.000000
317489003	343257	1764	4429.191676	32021	15	0.495512	31933	5	0.599862	9801584	-1.#IND00
314587829	1070720	5585	5879.206622	31949	4	0.518964	31845	9	0.624349	9796568	0.166400
313960031	731289	3883	6965.147949	31781	2	0.708273	31896	7	0.772185	9791556	0.112888
316724644	203641	1078	5792.546985	31610	3	0.785799	31905	5	0.752395	9786504	0.224918
317886600	135666	704	4380.209972	31871	7	0.357553	31977	7	0.382994	9781641	0.216541
317037103	481541	2550	4671.916016	31918	6	0.610385	32126	3	0.504167	9776813	0.173742
313775653	1175518	6108	6254.497913	31949	7	0.591617	32132	6	0.692366	9771785	0.173824
314489430	564700	2947	6938.684025	31960	6	0.752334	31923	3	0.775892	9767024	0.163372
317159448	160450	876	5399.367319	31771	0	0.522978	32005	8	0.402084	9762063	0.173167
317841732	184597	989	4308.665073	31953	0	0.272989	31793	12	0.637391	9757251	0.164661
316317837	692275	3568	5078.627536	31914	7	0.353189	31959	0	0.306711	9752408	0.162222
313514454	1055872	5508	6610.437613	31812	15	0.607738	31855	60	0.530948	9747580	0.173096
315500457	380850	2004	6584.122759	32101	6	0.762111	31546	5	0.715541	9742685	0.171228
317573603	126103	655	4926.009791	31862	3	0.265371	31904	0	0.296572	9737781	0.176696
317728800	251447	1316	4256.666036	31857	10	0.382901	31861	1	0.256666	9733107	0.178822
315205189	980200	5061	5518.895411	31879	6	0.625757	31911	8	0.505768	9728326	0.182506
313329057	927025	4815	6910.519112	31865	11	0.671126	31606	7	0.700271	9723385	0.175959
316200149	268330	1408	6217.630201	31942	4	0.668753	31911	9	0.470856	9718529	0.177450
317795261	125570	642	4559.142321	31816	0	0.439427	31825	0	0.327025	9713677	0.186318
317188297	433197	2271	4559.498532	31861	6	0.257455	31668	13	0.326728	9708764	0.178383
314130921	1125871	5877	6107.720808	31944	28	0.549680	31885	12	0.591691	9703857	0.194391
314478786	589926	3087	6914.803694	31733	17	0.726901	31560	1	0.534532	9699043	0.187675
317074199	170581	912	5479.230301	31766	0	0.636915	31893	6	0.589947	9694151	0.193949
317845405	176786	878	4314.591768	31875	3	0.211772	31694	10	0.470553	9689327	0.191564
316381467	676295	3525	5052.710888	31881	3	0.359211	31888	5	0.260167	9684558	0.184885
313615260	1036869	5448	6581.491374	31917	10	0.611390	31597	25	0.551325	9679680	0.183282
315541400	377879	1938	6559.191799	31873	9	0.764326	31877	8	0.727899	9674859	0.181406
317523293	135207	699	4952.450105	32004	2	0.673020	31982	0	0.304222	9669976	0.184530
317594193	276808	1434	4393.234552	31897	0	0.226808	31747	21	0.291832	9665167	0.180759
315282295	936057	4899	5607.942410	31786	30	0.431575	31678	37	0.570528	9660278	0.182476
313954802	804118	4091	6849.770828	31581	29	0.655276	31656	0	0.596285	9655496	0.176725
316428630	251022	1288	6007.073661	31766	3	0.716296	31957	6	0.623591	9650761	0.179367
317759312	145762	756	4579.929866	31813	3	0.346765	31857	3	0.314426	9646096	0.182293
317074536	456120	2344	4704.609820	31845	6	0.603842	31814	0	0.184542	9641257	0.175780
314406149	1017817	5271	6161.966143	31979	16	0.586508	31756	23	0.502940	9636413	0.174403
314824364	549122	2885	6806.039488	31778	15	0.749236	31739	6	0.698556	9631533	0.171067
317138459	171967	937	5372.250100	31953	1	0.344929	31926	0	0.466705	9626582	0.173593
317831851	182679	918	4346.427840	31881	0	0.175502	31883	4	0.274473	9621902	0.172906
316199843	721842	3764	5127.908242	31789	3	0.257794	31820	6	0.560000	9617063	0.169435
313470823	1043984	5492	6645.633490	31838	32	0.549885	31854	4	0.536023	9612292	0.173312
315652403	350597	1767	6515.780288	31962	7	0.727026	31722	2	0.498967	9607505	0.175140
317649630	123202	640	4806.606176	31845	8	0.404992	31764	28	0.353005	9602625	0.179273
317579044	314616	1603	4322.756854	31734	1	0.418488	31839	26	0.607627	9597578	0.175595
314683228	1071769	5561	5754.511420	31788	3	0.558850	31920	8	0.762043	9592715	0.176299
313737207	796516	4165	6971.625526	31983	11	0.732462	31886	6	0.682642	9587930	0.173524
316568820	221488	1149	5937.782829	31896	1	0.479934	31451	1	0.647819	9583178	0.176853
317888398	130099	646	4449.933110	31913	6	0.423913	31679	2	0.287221	9578409	0.178426
317151004	456465	2306	4601.019360	31827	14	0.650629	31823	2	0.222380	9573695	0.174667
313858014	1165430	6021	6205.888093	31806	10	0.588260	31712	22	0.528409	9568825	0.176840
314494116	571845	3048	6920.641104	31953	10	0.549745	31703	14	0.714001	9563946	0.175455
317190213	151693	771	5366.002909	31724	0	0.449622	31590	0	0.463352	9559062	0.179339
317886148	171068	898	4230.262806	31808	10	0.564105	31933	0	0.183181	9554229	0.179780
316195509	728641	3813	5063.339312	31677	3	0.296383	31878	21	0.453561	9549622	0.178366
313349118	1095213	5739	6623.159031	31877	22	0.573288	31575	31	0.668609	9544826	0.180814
315421181	386303	2068	6658.726778	31903	1	0.376563	32030	0	0.496207	9540012	0.180829
317567834	128795	622	4914.483042	31847	2	0.356883	31827	0	0.224317	9535144	0.184041
317760810	242165	1331	4246.370895	31811	0	0.188666	31877	12	0.279562	9530260	0.184496
315422776	941772	4969	5467.768708	31878	38	0.470893	32146	8	0.531968	9525493	0.186245
313245786	970467	5147	6896.995326	31679	6	0.679121	31946	2	0.703749	9520775	0.185105
316054521	280734	1497	6283.983096	31733	0	0.472999	31987	1	0.360205	9516052	0.186377
npatches	nstrain	runtime	dt	init_x	init_y	init_y_blood	init_z	init_S	beta0	beta1	beta2	beta3	mean_beta	B	d	delta	delta_blood	b[0]	mut	m	CTL	c	g	epsilon	k	het	lambda	rho	omega	x_max	patch.dyna	DELTA	A	VA
10000	1	100.000000	0.001000	21900	9499	5000000	0.001000	10000000	12.432061	15.392312	14.899887	7.824807	11	800000000	0.010000	1.000000	432.000000	80000	0.000050	0.004800	0	0.500000	0.000000	2.500000	16.000000	0.500000	0.000000	0.000000	0.000000	31872	0	10.000000	7.000000	1.000000
sus	inf	inf_blood	z	x[0]	y[0][0]	z[0]	x[1]	y[1][0]	z[1]	S[0]	synchrony
219000000	94990000	5000000	10.000000	21900	9499	0.001000	21900	9499	0.001000	10000000	0.000000
201763970	22333017	116752	3941.516320	18353	2570	0.394152	16089	3243	0.394152	9995046	0.000000
288412987	2879534	15062	6325.803353	27865	425	0.632580	24878	973	0.632580	9990084	0.000000
311442292	539701	2765	7086.403420	31223	12	0.777177	28973	320	0.777177	9985178	0.000000
317191028	96546	491	5022.337483	31895	3	0.369815	31343	6	0.864868	9980129	0.000000
318374992	42171	220	3395.842633	31783	16	0.541988	31693	4	0.297715	9975225	0.000000
318046170	232768	1222	3201.667738	31849	0	0.228932	31978	17	0.439729	9970219	0.000000
313222928	1684825	8697	5231.066810	31467	155	0.460725	30207	394	0.660221	9965226	0.000000
310612262	1187098	6257	6989.084196	31199	88	0.672954	30027	204	0.793939	9960247	0.000000
316078332	201492	1088	5901.103256	31613	0	0.681983	31661	17	0.875034	9955287	0.000000
318107566	60339	304	3923.964827	31805	8	0.263006	32091	0	0.464807	9950254	0.000000
318046115	192429	999	3409.189659	31513	68	0.553046	32034	30	0.388728	9945276	0.000000
314940857	1148089	5955	5062.204247	31571	63	0.728943	30154	433	0.629291	9940321	0.000000
311856498	1143774	6076	6799.058622	31858	2	0.835616	30255	177	0.775182	9935366	0.000000
316076950	223290	1185	5961.909945	31920	9	0.626563	31375	67	0.863658	9930344	0.000000
318028586	75497	402	4067.488025	31788	1	0.391195	31369	27	0.917315	9925472	0.000000
317903463	235324	1241	3625.649042	31847	20	0.322400	31786	0	0.475988	9920541	0.000000
314860178	1093797	5724	5243.053901	31764	30	0.589066	31666	27	0.404766	9915539	0.000000
313050843	889781	4504	6766.581012	31934	8	0.750787	29203	691	0.639017	9910593	0.000000
316537499	186507	969	5627.204231	31882	1	0.465595	29241	305	0.781080	9905571	0.000000
318081363	78195	402	3855.022756	31897	10	0.671685	30955	43	0.867235	9900557	0.000000
317644666	321594	1692	3806.321210	31913	0	0.260916	31801	1	0.689732	9895681	0.000000
314108064	1210300	6354	5587.286692	31534	92	0.488959	31854	21	0.779670	9890677	0.000000
313749146	684761	3594	6787.238949	31531	41	0.690077	31867	9	0.748601	9885669	0.000000
317086101	133976	667	5205.224783	31596	49	0.812045	31971	5	0.847538	9880783	0.000000
318173400	88891	421	3661.488833	32031	0	0.421265	31906	0	0.231144	9875861	0.000000
317258555	453759	2388	4034.920213	31883	11	0.266188	29956	929	0.472087	9870943	0.000000
313123559	1344520	6951	5956.274505	31608	89	0.554976	26108	708	0.679845	9865912	0.000000
314350778	521531	2723	6741.699270	31755	28	0.730113	30255	95	0.805840	9861037	0.000000
317479453	103417	511	4833.612896	31822	0	0.557309	31374	20	0.882251	9856125	0.000000
318199553	105361	513	3565.206644	31877	0	0.186028	31750	0	0.348275	9851178	0.000000
316908936	565704	2874	4255.469584	31499	57	0.461850	31944	5	0.402352	9846300	0.000000
312634225	1369178	7110	6174.369723	31529	81	0.673636	30577	362	0.637553	9841334	0.000000
314746804	425479	2232	6615.224784	31501	16	0.802075	30092	207	0.780192	9836380	0.000000
317625488	88006	478	4609.325665	31835	0	0.254801	31315	67	0.866697	9831473	0.000000
318128818	138117	710	3509.724296	31820	2	0.449317	31664	5	0.919158	9826502	0.000000
316249690	749059	3910	4601.009678	31798	10	0.666035	31705	26	0.640728	9821330	0.000000
312697201	1181112	6118	6425.613077	31920	11	0.736697	31452	45	0.782118	9816558	0.000000
315584953	308315	1683	6286.786435	31795	0	0.469007	31723	29	0.867864	9811701	0.000000
317870943	76671	406	4282.188384	31797	21	0.440513	31989	0	0.468137	9806807	0.000000
317977188	204918	1061	3576.752094	31792	0	0.311471	31645	77	0.464756	9801789	-1.#IND00
315303583	997819	5325	5068.062425	31608	66	0.536192	29109	637	0.675398	9796823	-1.#IND00
312853046	982619	5126	6687.389298	31897	15	0.718721	29610	171	0.803144	9791924	0.234817
316331946	209273	1120	5799.586351	31885	2	0.535773	31439	11	0.880616	9786997	0.324674
318068268	75676	417	3955.344771	32044	1	0.364455	31985	0	0.295065	9782059	0.374276
317741976	278040	1507	3744.733260	31814	8	0.598766	31478	145	0.499436	9777254	0.319270
314535642	1129259	5880	5433.857461	31866	14	0.665887	29696	406	0.696431	9772333	0.300317
313570206	752225	3830	6765.308553	31761	7	0.738415	30358	128	0.815899	9767528	0.261175
316908817	151049	806	5382.622890	31911	0	0.500905	31681	16	0.888351	9762746	0.280804
318174918	79322	428	3714.990832	31681	59	0.425376	31682	0	0.411028	9757916	0.293522
317439251	386803	2009	3891.627223	31341	38	0.651516	31702	108	0.325354	9753079	0.278729
313481311	1324182	7000	5795.529507	31912	6	0.788660	25332	1626	0.590858	9748324	0.300742
313983152	593619	3082	6775.403612	31927	0	0.627931	28533	302	0.751874	9743466	0.292612
317287870	112263	575	5000.660994	31677	31	0.470844	31111	35	0.849523	9738560	0.308180
318192981	95199	547	3615.080009	31738	12	0.679091	31858	0	0.393264	9733633	0.320059
317033556	516750	2723	4149.781561	31784	1	0.227186	31384	115	0.353356	9728687	0.302542
312811666	1376687	7124	6076.956009	31268	283	0.526508	25838	1543	0.607840	9723808	0.315862
314567582	469805	2594	6686.851936	31297	93	0.712848	28777	275	0.762172	9718833	0.306880
317558928	91422	463	4683.620476	31691	1	0.613773	31044	61	0.855768	9713978	0.317106
318158867	124326	638	3516.473571	31624	1	0.549118	31759	8	0.912530	9709181	0.322505
316578676	674336	3492	4455.611069	31809	4	0.499191	31874	17	0.325242	9704370	0.300389
312432133	1316605	6928	6337.919117	31785	11	0.696282	28661	1020	0.590790	9699579	0.303776
315150704	361628	1874	6481.678282	31918	13	0.809417	28528	400	0.751833	9694754	0.303934
317782230	78187	406	4408.698785	31849	14	0.608357	30569	81	0.849498	9689985	0.310216
318100177	154950	761	3517.322024	31916	0	0.268737	31643	24	0.908727	9685213	0.312688
315993549	835186	4431	4730.485844	31717	34	0.444799	31673	1	0.738302	9680497	0.304893
312402919	1201139	6320	6539.984533	31796	45	0.663296	31691	46	0.779300	9675693	0.297090
315687033	285228	1474	6197.545271	31938	0	0.407208	31652	36	0.866155	9670830	0.300582
317943760	74276	394	4214.788481	31864	0	0.351894	31774	7	0.918829	9666091	0.305374
317947234	208639	1080	3605.814115	32025	0	0.196940	31868	12	0.339276	9661208	0.301939
315344054	983327	5155	5087.409177	31291	214	0.420210	29975	608	0.599301	9656381	0.294700
313031581	939431	4901	6675.260790	30871	193	0.648384	28858	329	0.756994	9651492	0.288079
316428460	201082	1034	5748.717348	31782	11	0.786761	31518	18	0.852628	9646632	0.292554
318084327	75419	417	3941.027968	31995	0	0.218991	31986	12	0.910626	9641819	0.296957
317768882	286935	1422	3719.877226	32051	0	0.169260	31849	7	0.749898	9637098	0.294701
314430308	1172992	6128	5466.148973	31211	244	0.440716	31933	8	0.720925	9632220	0.292218
313368413	770053	3959	6810.673402	31060	109	0.660820	31857	5	0.830754	9627425	0.287759
316901020	151663	782	5339.714438	31727	1	0.739941	31733	1	0.746808	9622596	0.290428
318165743	86764	455	3765.541510	31911	5	0.547981	31761	0	0.202393	9617883	0.291475
317394934	415360	2168	3998.328572	31898	3	0.708462	31926	1	0.169108	9613059	0.287592
313560523	1263171	6605	5852.437528	31619	21	0.665417	30134	808	0.486010	9608250	0.289845
314264327	557067	2900	6729.367789	31590	15	0.730329	26497	769	0.688288	9603427	0.285658
317366635	109315	546	4944.366112	31956	0	0.281978	29936	115	0.810961	9598679	0.289394
318185340	103289	514	3593.728636	31778	1	0.214825	31318	13	0.885356	9593929	0.291779
316924754	554815	2855	4228.438989	31562	32	0.475205	31639	13	0.675049	9589128	0.286777
312709555	1361551	7103	6148.096504	31818	28	0.681736	31788	27	0.802932	9584402	0.290004
314666939	441593	2297	6636.587510	31690	6	0.806987	31844	15	0.880487	9579596	0.287514
317605590	86382	489	4623.504364	31818	2	0.361598	31766	0	0.282137	9574804	0.291441
318141394	136314	718	3501.615537	31746	1	0.224287	32085	0	0.172390	9570058	0.293594
316431870	702893	3565	4541.526527	31656	30	0.398122	26850	2335	0.464556	9565226	0.287144
312473870	1272602	6746	6403.732779	31307	118	0.634988	25375	712	0.675278	9560477	0.285071
315372517	330239	1788	6380.043812	31578	14	0.778637	30119	174	0.803071	9555771	0.285030
317851383	76039	399	4356.413738	31922	3	0.522485	31360	17	0.880571	9550950	0.287173
318029513	177990	969	3558.340782	31975	4	0.710409	31690	0	0.253162	9546036	0.284866
315811218	866762	4559	4872.670833	31938	12	0.662016	31404	85	0.438268	9541181	0.281314
312710411	1093807	5715	6581.407401	31876	9	0.795028	28701	732	0.659335	9536449	0.277479
316036451	244765	1360	6003.499944	31923	5	0.630249	29415	236	0.793402	9531755	0.278925
318002691	71814	389	4081.029859	31735	26	0.697700	31377	17	0.874708	9527011	0.280364
317961034	222808	1246	3573.511812	32090	1	0.671343	31898	1	0.442552	9522200	0.276158
314910946	1096704	5848	5188.514078	32074	8	0.543511	31013	303	0.626310	9517472	0.272358
npatches	nstrain	runtime	dt	init_x	init_y	init_y_blood	init_z	init_S	beta0	beta1	beta2	beta3	mean_beta	B	d	delta	delta_blood	b[0]	mut	m	CTL	c	g	epsilon	k	het	lambda	rho	omega	x_max	patch.dyna	DELTA	A	VA
10000	1	100.000000	0.001000	21900	9499	5000000	0.001000	10000000	15.657392	10.390019	8.798282	15.044096	11	800000000	0.010000	1.000000	432.000000	80000	0.000050	0.004800	0	0.500000	0.000000	2.500000	17.000000	0.500000	0.000000	0.000000	0.000000	31872	0	10.000000	7.000000	1.000000
sus	inf	inf_blood	z	x[0]	y[0][0]	z[0]	x[1]	y[1][0]	z[1]	S[0]	synchrony
219000000	94990000	5000000	10.000000	21900	9499	0.001000	21900	9499	0.001000	10000000	0.000000
206024649	19655720	102449	3941.516320	16338	3159	0.394152	20882	1864	0.394152	9995057	0.000000
292551221	2082924	10869	6325.160678	25606	724	0.632580	30184	73	0.632580	9989965	0.000000
313509562	296140	1567	6417.103412	29967	104	0.777177	31609	1	0.668081	9984943	0.000000
317855238	39194	248	4044.522436	31631	12	0.864868	31923	0	0.191518	9979913	0.000000
318509602	38953	191	2710.697137	31991	9	0.895330	31811	0	0.170271	9974881	0.000000
317781866	327868	1773	3101.865506	31717	0	0.393205	31760	0	0.166845	9969882	0.000000
312282002	1744192	8958	5393.022090	31478	156	0.478535	31726	22	0.390715	9964924	0.000000
312597725	705802	3748	6798.947257	28726	646	0.683755	31842	15	0.630496	9959925	0.000000
317215427	90183	489	4825.537029	30646	94	0.808212	31834	3	0.730063	9954964	0.000000
318357169	45911	252	3144.531623	31446	30	0.883689	31973	0	0.200690	9949969	0.000000
317923890	255913	1333	3209.591168	31937	0	0.319886	31746	45	0.390603	9945004	0.000000
313930781	1338398	6870	5211.905346	31239	269	0.550041	31846	9	0.630428	9940022	0.000000
313145713	714250	3826	6648.662608	29643	295	0.727120	31754	5	0.659883	9935093	0.000000
317173312	101535	505	4912.134358	31200	17	0.834511	31670	0	0.605198	9930163	0.000000
318321589	56146	266	3242.550713	31612	0	0.820845	31866	2	0.196402	9925119	0.000000
317822252	285862	1570	3357.227509	31885	1	0.199090	31850	40	0.512654	9920087	0.000000
313924732	1271919	6728	5325.522294	31501	124	0.465575	31840	2	0.672215	9915084	0.000000
313753473	614320	3107	6560.065901	28299	633	0.675895	31793	3	0.485840	9910273	0.000000
317382269	88646	463	4726.312945	30054	111	0.803445	31599	0	0.278247	9905363	0.000000
318330184	66811	350	3209.560800	31512	0	0.749514	31893	0	0.172197	9900448	0.000000
317564197	368104	1913	3553.734585	31893	26	0.543913	31836	37	0.347735	9895535	0.000000
313388523	1322923	6865	5577.873205	31512	84	0.723404	31784	14	0.604431	9890507	0.000000
314408746	479406	2521	6471.038928	31713	11	0.832257	31733	1	0.507164	9885587	0.000000
317644031	71803	349	4432.870948	32012	1	0.331986	31990	0	0.202585	9880768	0.000000
318330823	83151	436	3123.287467	31909	0	0.174860	31892	2	0.236871	9875872	0.000000
317202016	478957	2494	3838.627121	31866	86	0.324006	31815	20	0.442798	9870999	0.000000
313138269	1257472	6500	5851.874103	24430	1603	0.590040	31802	8	0.662082	9865946	0.000000
315158084	355119	1915	6221.223690	28919	191	0.751378	31961	0	0.474946	9861111	0.000000
317899665	60255	294	4139.801844	31316	4	0.849222	31842	0	0.296844	9856188	0.000000
318263641	112116	611	3119.733562	31983	0	0.235195	31854	0	0.173119	9851299	0.000000
316679566	628399	3177	4211.429544	31040	365	0.513556	31740	53	0.357377	9846330	0.000000
313139720	1091102	5722	6108.488650	28798	448	0.704994	31609	10	0.610278	9841303	0.000000
315951357	243638	1212	5832.600395	31039	68	0.821092	31784	1	0.585772	9836424	0.000000
318080441	56815	306	3843.512982	31698	4	0.891500	31870	1	0.332943	9831388	0.000000
318175809	147563	757	3140.615701	31866	0	0.329845	31774	0	0.254386	9826425	0.000000
315931741	824373	4300	4561.350638	31660	163	0.410951	31935	4	0.437194	9821722	0.000000
313019864	981867	5040	6343.197336	26693	1036	0.642768	31841	8	0.658684	9816876	0.000000
316475564	176022	901	5485.447876	29738	145	0.783355	31873	6	0.475301	9812036	0.000000
318205509	51834	281	3569.385957	31324	42	0.868615	32057	1	0.195479	9807320	0.000000
318091134	192423	973	3167.832246	31914	0	0.771362	31896	25	0.466343	9802473	-1.#IND00
315216464	1006051	5339	4887.833458	31681	35	0.552992	31857	6	0.553978	9797683	-1.#IND00
313138657	844167	4411	6494.929841	31409	74	0.728910	31898	1	0.515502	9792776	-1.#IND00
316886482	132409	681	5151.893250	31637	5	0.835596	32004	0	0.441279	9787812	-1.#IND00
318274804	55054	284	3403.168348	31874	31	0.543547	31766	0	0.245992	9783019	0.437187
317890260	258249	1311	3331.362259	31688	49	0.723182	31896	3	0.242198	9778096	0.376605
314480363	1142805	5872	5197.613498	31517	33	0.832122	31989	8	0.477902	9773108	0.345174
313819936	646629	3415	6504.177478	31716	4	0.898190	31923	4	0.536598	9768349	0.319012
317278941	97763	482	4830.875803	31621	15	0.448446	32131	8	0.665879	9763429	0.336707
318327840	64904	358	3228.081924	31041	205	0.665507	31969	0	0.222861	9758570	0.338095
317671531	334808	1791	3505.018315	31034	50	0.797145	31935	3	0.198997	9753727	0.306165
313730976	1250375	6501	5497.067718	31897	7	0.876978	31630	32	0.367222	9748913	0.298493
314340597	504618	2563	6456.178905	31797	5	0.925393	31766	2	0.616249	9744089	0.282979
317590284	74411	377	4474.548043	31876	0	0.564810	31993	20	0.366624	9739203	0.297661
318317561	77375	384	3113.044849	31679	24	0.588664	31841	9	0.615886	9734400	0.308369
317265040	465378	2457	3780.624445	31595	7	0.750543	31836	1	0.237330	9729449	0.293325
313071043	1287896	6539	5813.004489	31847	21	0.848716	31800	17	0.536395	9724512	0.301516
314958116	377947	2069	6300.698968	31801	2	0.723794	31827	0	0.390226	9719569	0.299715
317815580	58221	276	4163.243295	31676	50	0.646977	31799	0	0.180998	9714775	0.310543
318297376	98049	497	3027.367497	31121	89	0.785907	32037	0	0.169227	9709851	0.308172
316761761	621696	3307	4048.639141	31612	13	0.870162	31993	16	0.427793	9705035	0.295174
312565488	1263756	6752	6077.403868	31890	24	0.749223	31820	5	0.652982	9700149	0.295916
315525815	286208	1479	6075.853736	31807	4	0.847915	31915	1	0.557015	9695397	0.298213
318009581	50461	265	3914.694048	31970	0	0.230803	31795	1	0.450785	9690559	0.307845
318236041	126253	649	3037.209423	31789	0	0.169845	31766	3	0.220101	9685660	0.303148
316298757	739827	3901	4359.236058	31886	77	0.334998	31851	6	0.356718	9680759	0.288765
312864438	1081230	5577	6249.794238	25844	1334	0.596706	31739	1	0.371779	9675868	0.294097
316118526	217851	1110	5718.442581	29046	236	0.755420	31789	0	0.366495	9671103	0.295791
318120345	53437	252	3726.142447	31080	55	0.851674	31976	5	0.440716	9666205	0.301230
318148325	164911	918	3155.807522	31766	13	0.414686	31932	0	0.225078	9661321	0.302286
315527858	936610	4802	4712.765045	29722	517	0.645033	31754	15	0.436560	9656458	0.298093
313175408	885371	4774	6418.108509	30295	168	0.784729	31665	18	0.658299	9651529	0.292273
316732098	149868	802	5330.592514	31283	12	0.869448	32036	0	0.694181	9646760	0.296072
318260166	52493	259	3475.603620	31705	7	0.920826	32001	0	0.192812	9641878	0.296494
317964860	232062	1198	3255.228721	31999	0	0.261252	31853	24	0.404542	9637179	0.294493
314696607	1112002	5814	5081.968958	30873	338	0.538245	31655	8	0.638882	9632367	0.290860
313504813	727496	3741	6537.981634	28733	469	0.719966	31825	0	0.572213	9627510	0.283936
317088973	111720	587	4968.482147	30699	108	0.830172	32027	0	0.418055	9622700	0.287419
318298978	64072	343	3284.794244	31584	0	0.698624	31815	0	0.179126	9617930	0.291234
317654247	331515	1727	3505.475796	31949	0	0.193032	31935	3	0.237869	9613094	0.287145
313921185	1203712	6204	5456.193093	31596	103	0.457816	31919	8	0.471980	9608327	0.290839
314337826	521569	2798	6465.779700	29520	500	0.671190	31935	4	0.679779	9603603	0.285953
317544750	79441	432	4547.856072	30548	93	0.800591	31836	0	0.256948	9598740	0.288911
318340616	74767	385	3160.088095	31615	15	0.879068	31821	3	0.527854	9593857	0.292187
317398037	417511	2083	3677.343252	31949	1	0.672998	31794	8	0.593827	9589074	0.286701
313289458	1275289	6585	5689.066652	31807	50	0.544814	31808	7	0.452543	9584314	0.286505
314753627	422370	2195	6376.757134	30431	266	0.723950	31803	1	0.468380	9579748	0.285146
317765027	64010	351	4292.346228	31462	7	0.832588	31916	0	0.302662	9575002	0.286931
318344412	82490	430	3054.241020	31744	0	0.819782	32049	0	0.188400	9570305	0.289775
317115962	510063	2673	3863.811446	31715	6	0.612101	31820	15	0.403114	9565435	0.283919
312849126	1288834	6741	5908.714961	31928	17	0.764757	31837	14	0.638016	9560554	0.282688
315127647	350417	1859	6249.349761	31830	33	0.857336	31803	1	0.438959	9555734	0.282199
317899634	54643	270	4101.856564	31746	0	0.525522	31818	22	0.412791	9550992	0.284582
318289595	103602	534	3022.903685	31842	3	0.200542	31787	0	0.269329	9546201	0.285610
316587998	680144	3527	4133.877947	30454	470	0.515165	31697	12	0.535171	9541446	0.280912
312473849	1243976	6435	6151.550075	28688	419	0.705969	31511	7	0.717185	9536630	0.282453
315673447	260507	1360	5983.527248	30679	81	0.821684	31808	4	0.828485	9531721	0.283625
318034694	50227	238	3850.000599	31689	0	0.601210	31573	0	0.205513	9526884	0.285993
318233051	126129	625	3011.622155	31806	1	0.192741	32036	0	0.168592	9522154	0.286407
316105880	809250	4253	4400.746034	31844	5	0.249232	31630	13	0.465038	9517476	0.283269
npatches	nstrain	runtime	dt	init_x	init_y	init_y_blood	init_z	init_S	beta0	beta1	beta2	beta3	mean_beta	B	d	delta	delta_blood	b[0]	mut	m	CTL	c	g	epsilon	k	het	lambda	rho	omega	x_max	patch.dyna	DELTA	A	VA
10000	1	100.000000	0.001000	21900	9499	5000000	0.001000	10000000	8.718621	10.289723	13.668739	9.282157	11	800000000	0.010000	1.000000	432.000000	80000	0.000050	0.004800	0	0.500000	0.000000	2.500000	18.000000	0.500000	0.000000	0.000000	0.000000	31872	0	10.000000	7.000000	1.000000
sus	inf	inf_blood	z	x[0]	y[0][0]	z[0]	x[1]	y[1][0]	z[1]	S[0]	synchrony
219000000	94990000	5000000	10.000000	21900	9499	0.001000	21900	9499	0.001000	10000000	0.000000
211212560	17014799	89670	3941.516320	22983	1251	0.394152	21308	1564	0.394152	9994983	0.000000
296513355	1446351	7627	6319.278372	30748	21	0.632580	30395	48	0.632580	9989957	0.000000
315068049	146602	750	5573.087225	31754	7	0.624733	31757	14	0.477609	9985020	0.000000
318251998	16917	90	3223.985038	31849	0	0.203616	31724	0	0.235698	9980073	0.000000
318561304	35579	170	2235.050755	31912	0	0.168498	31864	0	0.170088	9975008	0.000000
317662339	376219	1970	3023.472159	31679	2	0.177941	31714	32	0.341780	9970047	0.000000
312534349	1493874	7855	5375.040051	31721	6	0.499247	31904	4	0.600819	9965033	0.000000
314396530	409517	2179	6216.238422	32023	7	0.696316	31918	0	0.584877	9959954	0.000000
317862218	43574	243	3946.435364	31918	4	0.333453	31752	0	0.272456	9955028	0.000000
318481433	43758	251	2637.971228	31921	0	0.206057	31983	0	0.171910	9950134	0.000000
317811606	291907	1562	3074.991085	31739	2	0.210698	31931	3	0.212199	9945162	0.000000
313950638	1194776	6094	5186.359835	31711	5	0.505402	31681	47	0.453985	9940188	0.000000
314764110	416335	2180	6117.075242	31729	1	0.497278	31778	0	0.475401	9935139	0.000000
317848847	48352	247	3996.188244	31814	0	0.187944	32028	0	0.307782	9930195	0.000000
318439519	52745	289	2705.098964	31828	2	0.207361	31934	0	0.173661	9925311	0.000000
317719682	320388	1696	3213.799593	32069	8	0.226030	31797	1	0.206143	9920305	0.000000
314023075	1116961	5769	5274.510071	31810	9	0.530622	31997	24	0.440432	9915432	0.000000
315173538	363941	1949	5963.953623	31894	1	0.448907	31784	1	0.439918	9910484	0.000000
317924813	45321	269	3874.521820	31729	0	0.184847	31748	12	0.355911	9905439	0.000000
318413944	65637	348	2715.142759	31712	6	0.191941	31929	3	0.609389	9900567	0.000000
317405789	405861	2104	3465.109105	31798	2	0.491892	31891	1	0.236209	9895488	0.000000
313942711	1053332	5432	5496.638793	31676	6	0.417353	31847	23	0.474594	9890493	0.000000
315735944	278288	1484	5741.266951	31769	0	0.640218	32032	0	0.312491	9885623	0.000000
318088329	39252	211	3636.992192	31732	0	0.203165	31858	0	0.173894	9880710	0.000000
318375088	85723	452	2708.455354	31814	2	0.192174	31705	15	0.397381	9875779	0.000000
316977908	536058	2728	3786.144476	31905	3	0.269868	31962	9	0.634539	9870887	0.000000
313660735	1000319	5168	5752.328368	32121	17	0.402699	32016	6	0.776927	9865917	0.000000
316307705	192272	1025	5427.345708	31693	4	0.452934	31707	3	0.646788	9861027	0.000000
318221786	36543	220	3376.957207	31839	0	0.193255	32051	0	0.191445	9856178	0.000000
318332468	100795	504	2711.222561	31956	0	0.167984	31788	0	0.167895	9851225	0.000000
316649143	631638	3264	4002.802494	31807	8	0.447690	31744	2	0.217643	9846408	0.000000
313596390	918999	4830	5915.035759	31931	3	0.613333	31798	5	0.525536	9841542	0.000000
316635187	153461	822	5142.052075	32013	2	0.437980	32093	9	0.712259	9836732	0.000000
318318450	40040	202	3250.744977	31781	0	0.285119	31671	0	0.330717	9831703	0.000000
318209745	144634	745	2838.452905	31725	0	0.172538	31725	0	0.174798	9826776	0.000000
315960777	797194	4147	4414.373513	31983	17	0.373946	32025	21	0.310633	9821892	0.000000
313943726	725931	3876	6057.012892	32113	7	0.620326	31976	25	0.581930	9816979	0.000000
317195221	97826	476	4730.418830	31942	0	0.432556	31784	0	0.248838	9812133	0.000000
318380294	39563	207	2991.319058	32022	0	0.179845	32033	4	0.399934	9807333	0.000000
318111337	186272	964	2884.680476	31940	0	0.173636	31732	0	0.302839	9802514	-1.#IND00
315416849	918542	4810	4670.869804	31988	8	0.473088	31882	11	0.390720	9797609	-1.#IND00
314179846	622461	3124	6105.693179	31908	4	0.649515	31927	1	0.415277	9792670	0.235574
317390802	80659	451	4512.637966	32016	0	0.257087	32010	0	0.234513	9787814	0.349286
318407711	46579	241	2908.166985	31886	1	0.199278	31894	0	0.170029	9782840	0.392080
317938458	237861	1195	3044.708639	31590	7	0.292603	31914	0	0.210563	9778016	0.335774
314839955	1001570	5189	4958.289897	31779	6	0.544703	31558	8	0.250666	9773057	0.338117
314763891	475369	2521	6066.069038	31920	4	0.488973	31853	22	0.545563	9768069	0.307814
317720996	58091	291	4185.344615	32072	2	0.423835	32014	0	0.213396	9763179	0.332469
318420703	52808	298	2780.408949	31896	0	0.229509	31864	0	0.168983	9758269	0.340673
317725909	313059	1722	3248.968659	31924	0	0.196833	31617	12	0.306180	9753434	0.315708
314324504	1051248	5419	5257.762024	31991	7	0.332134	31747	30	0.552019	9748549	0.339863
315389340	343501	1780	5884.705420	31793	5	0.292867	31781	1	0.554114	9743638	0.324297
317966561	44927	216	3831.944294	31851	0	0.279982	31859	0	0.202555	9738780	0.339710
318383538	73551	423	2725.380945	31963	0	0.174006	31733	0	0.168445	9733931	0.347967
317263304	449999	2337	3599.824505	31963	2	0.307608	31743	17	0.347794	9729030	0.319811
313736840	1050097	5636	5599.715957	31896	11	0.511277	31848	10	0.604467	9724193	0.329875
315994191	235577	1230	5623.640172	31922	0	0.430527	31867	1	0.566692	9719410	0.330798
318173261	37066	176	3523.282626	31860	3	0.217775	31789	0	0.187994	9714688	0.337816
318380731	91636	491	2701.845807	31586	4	0.215439	31636	0	0.167724	9709881	0.338053
316866957	561960	2766	3866.063142	31829	18	0.524199	31715	6	0.363583	9704987	0.326842
313648922	965329	4954	5800.348514	32041	5	0.538264	31896	16	0.614042	9700099	0.319495
316444956	178105	988	5342.845940	31905	0	0.343101	31841	0	0.591473	9695181	0.320743
318270961	36166	192	3336.577417	31965	1	0.175411	31972	0	0.322623	9690207	0.328989
318286305	111135	598	2732.736118	31850	4	0.488525	32059	0	0.174396	9685394	0.324322
316646072	630067	3181	4079.444217	31917	8	0.420790	31728	12	0.256833	9680455	0.318147
313777178	883488	4552	5904.484447	32041	3	0.549688	31636	8	0.549303	9675723	0.311063
316708169	147282	751	5130.756557	31856	1	0.518642	31916	7	0.626276	9670959	0.312138
318300119	38071	185	3205.236583	31732	0	0.187997	32024	1	0.460446	9666142	0.317373
318232914	140248	732	2808.897913	31935	4	0.207476	31937	0	0.249059	9661280	0.309661
316045801	779644	4076	4364.573462	31761	2	0.519370	32054	5	0.228817	9656359	0.302465
313993957	718893	3748	6037.830734	32060	0	0.418805	31957	11	0.532312	9651578	0.296305
317185611	99532	504	4720.643889	31911	0	0.379205	31876	7	0.716369	9646746	0.297244
318386993	40052	209	2992.916505	31681	0	0.177201	31786	0	0.243768	9641934	0.299037
318108420	185627	1002	2895.328059	31991	3	0.252518	32059	0	0.189902	9637052	0.291017
315434210	910481	4710	4687.495905	31702	4	0.542862	31901	6	0.428418	9632295	0.295955
314319629	599753	3024	6107.983470	31846	4	0.685996	31773	8	0.653361	9627457	0.290265
317479527	74793	384	4444.729411	31940	10	0.276132	31808	0	0.357724	9622738	0.294134
318419655	43728	214	2883.804997	31660	0	0.202032	31900	1	0.341014	9617966	0.298628
317954337	238873	1196	3018.372125	31866	1	0.180277	31889	16	0.535921	9613059	0.294348
314759680	1035872	5482	4973.027629	31904	7	0.352578	31880	1	0.450517	9608324	0.297394
314748139	463554	2417	6064.739454	31952	5	0.558633	31865	0	0.618425	9603566	0.291803
317751021	56390	307	4124.933679	31711	0	0.216731	31890	0	0.368032	9598800	0.296066
318423724	57740	307	2790.794746	32052	0	0.169148	31904	0	0.425672	9594076	0.298770
317705067	318556	1660	3292.352408	32029	6	0.220071	31999	14	0.388449	9589370	0.294993
314199616	1063085	5435	5286.052487	31897	1	0.501516	32005	9	0.629122	9584524	0.301247
315394957	337257	1769	5883.711042	31865	1	0.520730	31829	0	0.395006	9579761	0.298930
317964848	46404	256	3832.631947	32017	0	0.184940	31825	0	0.186186	9574882	0.301938
318392855	76482	401	2757.123272	31895	4	0.425350	32003	0	0.167634	9570049	0.305282
317307065	437505	2338	3613.724794	31793	0	0.180190	31954	7	0.282579	9565402	0.299070
313932584	1021426	5306	5585.362385	31934	13	0.482381	31734	21	0.564917	9560601	0.298896
315980401	244248	1313	5611.523913	31961	0	0.516016	31763	0	0.515822	9555861	0.296078
318124718	41740	212	3561.995252	31785	2	0.516893	32039	0	0.183972	9551121	0.298840
318336983	98477	507	2780.793436	31925	0	0.196948	31915	2	0.196763	9546431	0.297802
316785454	576813	2931	3963.729007	31914	32	0.407506	32011	7	0.460396	9541602	0.293844
313889295	899525	4785	5820.436726	31668	11	0.640679	31900	15	0.672755	9536801	0.293278
316628800	161252	866	5220.934265	31666	2	0.693932	32164	0	0.395813	9532010	0.293087
318305941	34602	184	3272.947492	31842	0	0.246219	31673	2	0.483014	9527294	0.295501
318270458	125700	651	2746.891909	31988	0	0.170610	31744	8	0.321175	9522638	0.292374
316085507	774806	4030	4265.028310	31988	13	0.325671	31911	8	0.588323	9517953	0.290905
npatches	nstrain	runtime	dt	init_x	init_y	init_y_blood	init_z	init_S	beta0	beta1	beta2	beta3	mean_beta	B	d	delta	delta_blood	b[0]	mut	m	CTL	c	g	epsilon	k	het	lambda	rho	omega	x_max	patch.dyna	DELTA	A	VA
10000	1	100.000000	0.001000	21900	9499	5000000	0.001000	10000000	6.100111	6.326010	6.845689	15.962347	11	800000000	0.010000	1.000000	432.000000	80000	0.000050	0.004800	0	0.500000	0.000000	2.500000	19.000000	0.500000	0.000000	0.000000	0.000000	31872	0	10.000000	7.000000	1.000000
sus	inf	inf_blood	z	x[0]	y[0][0]	z[0]	x[1]	y[1][0]	z[1]	S[0]	synchrony
219000000	94990000	5000000	10.000000	21900	9499	0.001000	21900	9499	0.001000	10000000	0.000000
215120506	14931950	77900	3941.516320	26659	489	0.394152	26384	547	0.394152	9995153	0.000000
299439275	1014892	5336	6289.139379	31295	6	0.632580	31297	3	0.632580	9990299	0.000000
316065999	71299	331	4895.358637	31962	0	0.218904	31631	0	0.236274	9985180	0.000000
318420020	8715	64	2589.727849	31726	0	0.169256	31948	2	0.239755	9980068	0.000000
318601593	27478	149	2002.712950	32075	0	0.166795	31705	0	0.175034	9975118	0.000000
317908158	266711	1345	2709.890144	31810	1	0.171881	31894	1	0.206174	9970168	0.000000
314397342	1062467	5520	4919.709278	31716	1	0.399872	31904	10	0.454712	9965222	0.000000
315267922	343230	1719	5763.674104	32010	0	0.388526	31834	3	0.539826	9960120	0.000000
318044685	31920	156	3628.309626	31962	0	0.182964	32154	0	0.210333	9955149	0.000000
318521655	40499	227	2423.748230	31754	0	0.167474	31743	0	0.168831	9950249	0.000000
317966113	243714	1254	2904.572519	31817	2	0.295049	31871	1	0.201108	9945232	0.000000
315147766	853772	4476	4857.984829	31874	1	0.323894	31928	3	0.480056	9940344	0.000000
315740110	311807	1699	5550.406096	31688	0	0.320013	31807	6	0.451237	9935533	0.000000
318092886	36063	216	3559.429346	31914	0	0.233270	31951	0	0.231209	9930463	0.000000
318471352	48966	263	2499.944653	31936	0	0.205443	31802	0	0.169866	9925406	0.000000
317809918	280761	1415	3064.934551	31920	1	0.327156	31988	5	0.335275	9920437	0.000000
315095497	827117	4371	4963.138891	32039	9	0.279913	31821	1	0.505306	9915437	0.000000
316127981	250218	1288	5355.905879	31941	2	0.533370	31839	1	0.216905	9910527	0.000000
318168814	34421	148	3429.790198	31923	0	0.211366	31961	0	0.244887	9905447	0.000000
318425978	71764	368	2544.128620	31822	0	0.168882	31945	0	0.170543	9900428	0.000000
317386826	394508	2022	3485.075589	31770	0	0.171995	31872	1	0.222739	9895532	0.000000
314933350	736451	3803	5288.454134	32039	1	0.255904	31969	0	0.413519	9890567	0.000000
316846827	149858	758	4943.946122	31641	4	0.410924	31807	1	0.239719	9885619	0.000000
318343976	34360	181	3095.326784	31647	0	0.261888	31885	0	0.171159	9880668	0.000000
318341644	101929	504	2605.088947	31834	0	0.174478	31924	0	0.166889	9875630	0.000000
316916806	516943	2705	3872.019857	31917	8	0.274657	32146	3	0.194702	9870671	0.000000
315039669	618698	3304	5487.126660	31825	4	0.457245	32009	2	0.444223	9865768	0.000000
317341558	95382	509	4530.165580	31733	1	0.217954	31978	0	0.221741	9860908	0.000000
318433749	31854	161	2844.214979	31816	0	0.181139	31770	3	0.250045	9855916	0.000000
318249508	142429	759	2665.626821	31826	0	0.211466	31830	1	0.178802	9851039	0.000000
316216382	676223	3442	4248.381991	31982	4	0.279159	31775	9	0.379183	9846068	0.000000
315053659	516518	2803	5635.114468	31864	0	0.381723	31854	3	0.424486	9841214	0.000000
317706583	60473	298	4128.665789	31933	0	0.192138	31931	0	0.266297	9836217	0.000000
318455868	42440	214	2663.999077	31858	0	0.167929	31815	0	0.244327	9831252	0.000000
318017597	211402	1072	2891.005395	32026	0	0.216723	31920	0	0.242893	9826430	0.000000
315636629	760875	3878	4670.902782	31611	0	0.279467	31920	3	0.409514	9821642	0.000000
315721975	344900	1849	5522.805413	31848	2	0.412417	31928	2	0.584240	9816864	0.000000
317997689	43999	225	3722.982666	31923	4	0.303588	31797	0	0.192270	9811990	0.000000
318460063	54318	291	2605.818258	31975	0	0.190056	31752	0	0.195351	9807107	0.000000
[truncated: 163 more rows]
