# Supplementary material for: Large Variations in HIV-1 Viral Load Explained by Shifting-Mosaic Metapopulation Dynamics
Source: PLoS Biol. 2016 Oct 5;14(10):e1002567. doi: 10.1371/journal.pbio.1002567 (PMC5051940; doi:10.1371/journal.pbio.1002567)
Supplement: S1 Data — Each file gives the output from the simulations indicated by the filename: low migration (ms1, db432); high migration (ms1, db1); very high migration (ms10, db1); number of patches (np); reservoir (storage); no reservoir (nostorage); CTL immigration model (CTLimmig); CTL proliferation model (CTLprolif); β¯ (beta1, beta2, …). Within each file, there are 21 simulations for (k = 0,1,..,20), and data is output each day. For measures of synchrony, the final entry should be used. See Methods and S1 Simulation Code for further details. (ZIP) [file pbio.1002567.s002.zip › S1_Data/ms1_np10000_nostorage_noPD_CTLimmig_db432_beta12.tsv]

npatches	nstrain	runtime	dt	init_x	init_y	init_y_blood	init_z	init_S	beta0	beta1	beta2	beta3	mean_beta	B	d	delta	delta_blood	b[0]	mut	m	CTL	c	g	epsilon	k	het	lambda	rho	omega	x_max	patch.dyna	DELTA	A	VA
10000	1	100.000000	0.001000	21900	9499	5000000	0.001000	10000000	10.267165	16.880632	14.180360	15.261342	12	800000000	0.010000	1.000000	432.000000	80000	0.000050	0.004800	0	0.500000	0.000000	2.500000	0.000000	0.500000	0.000000	0.000000	0.000000	31872	0	10.000000	7.000000	1.000000
sus	inf	inf_blood	z	x[0]	y[0][0]	z[0]	x[1]	y[1][0]	z[1]	S[0]	synchrony
219000000	94990000	5000000	10.000000	21900	9499	0.001000	21900	9499	0.001000	10000000	0.000000
92909621	176984795	921319	3941.516320	9927	17287	0.394152	6177	19695	0.394152	9995068	0.000000
94787843	172991177	901457	6325.803353	10041	16979	0.632580	6130	19764	0.632580	9990064	0.000000
94882261	172882576	901722	7771.765723	9944	16972	0.777177	6167	19685	0.777177	9985015	0.000000
94914979	172837764	900989	8648.676577	10056	16823	0.864868	6142	19544	0.864868	9980212	0.000000
94911203	172840371	899783	9180.483393	10050	17061	0.918048	6308	19597	0.918048	9975195	0.000000
94914638	172853555	899274	9503.000201	10109	16601	0.950300	6171	19789	0.950300	9970381	0.000000
94917636	172855227	899997	9698.592075	10080	16812	0.969859	6237	19545	0.969859	9965433	0.000000
94898744	172865937	898525	9817.209710	10129	16887	0.981721	6136	19782	0.981721	9960480	0.000000
94907134	172875036	899763	9889.145947	10176	16830	0.988915	6243	19575	0.988915	9955567	0.000000
94899937	172859721	899264	9932.772025	10109	16789	0.993277	6289	19487	0.993277	9950652	0.000000
94906918	172867309	901611	9959.229270	10001	17177	0.995923	6115	19802	0.995923	9945700	0.000000
94912188	172863843	900784	9975.274394	10064	16887	0.997527	6106	19831	0.997527	9940753	0.000000
94902720	172867919	901374	9985.005037	10030	16871	0.998501	6089	19836	0.998501	9935776	0.000000
94925609	172837627	902227	9990.906233	10057	16808	0.999091	6271	19652	0.999091	9930842	0.000000
94915960	172848029	900227	9994.485041	10096	16710	0.999449	6174	19627	0.999449	9925804	0.000000
94929306	172835384	901001	9996.655426	10121	16836	0.999666	6227	19574	0.999666	9921000	0.000000
94911630	172865070	901340	9997.971667	10038	16996	0.999797	6127	19693	0.999797	9916099	0.000000
94910513	172844071	899957	9998.769908	9832	16890	0.999877	6194	19612	0.999877	9911102	0.000000
94923064	172856782	901190	9999.254005	10075	17031	0.999925	6220	19504	0.999925	9906155	0.000000
94916919	172840943	898836	9999.547588	10215	16783	0.999955	6202	19540	0.999955	9901180	0.000000
94910702	172841877	902302	9999.725632	9960	17038	0.999973	6097	19813	0.999973	9896225	0.000000
94902464	172848158	900874	9999.833608	9915	16792	0.999983	6233	19743	0.999983	9891186	0.000000
94918344	172831582	899995	9999.899091	10177	16879	0.999990	6217	19627	0.999990	9886191	0.000000
94920458	172844679	900496	9999.938803	10104	16851	0.999994	6245	19495	0.999994	9881456	0.000000
94893444	172856071	899996	9999.962887	10337	16599	0.999996	6209	19767	0.999996	9876432	0.000000
94909119	172849940	900298	9999.977493	10069	16957	0.999998	6251	19667	0.999998	9871511	0.000000
94902059	172862777	899577	9999.986350	9969	16971	0.999999	6251	19768	0.999999	9866543	0.000000
94913650	172861264	901051	9999.991722	10051	16934	0.999999	6141	19725	0.999999	9861549	0.000000
94923283	172835277	899825	9999.994980	10201	16756	0.999999	6309	19543	0.999999	9856700	0.000000
94895369	172888087	900835	9999.996955	10050	16739	1.000000	6205	19712	1.000000	9851539	0.000000
94908391	172851364	901285	9999.998154	10060	16756	1.000000	6084	19744	1.000000	9846688	0.000000
94915416	172865974	900606	9999.998880	10049	16807	1.000000	6184	19497	1.000000	9841826	0.000000
94900101	172878769	899955	9999.999321	10131	16651	1.000000	6203	19667	1.000000	9836879	0.000000
94926769	172842695	898712	9999.999588	10095	17034	1.000000	6234	19603	1.000000	9831983	0.000000
94908924	172840536	900844	9999.999750	10033	17138	1.000000	6155	19770	1.000000	9827104	0.000000
94916561	172858779	899182	9999.999849	10057	16857	1.000000	6104	19738	1.000000	9822089	0.000000
94892409	172870991	901248	9999.999908	10058	16818	1.000000	6289	19574	1.000000	9817117	0.000000
94908719	172837482	901450	9999.999944	10095	16768	1.000000	6224	19614	1.000000	9812239	0.000000
94904394	172865443	898159	9999.999966	10145	16816	1.000000	6150	19649	1.000000	9807239	0.000000
94902119	172887180	900100	9999.999980	10064	16772	1.000000	6242	19745	1.000000	9802286	-1.#IND00
94898380	172869555	900113	9999.999988	9990	16909	1.000000	6173	19946	1.000000	9797405	0.000000
94907556	172838463	898689	9999.999992	10064	16722	1.000000	6251	19696	1.000000	9792454	0.012863
94913027	172856224	900506	9999.999995	10253	16809	1.000000	6251	19438	1.000000	9787456	0.012191
94916398	172854728	899438	9999.999997	10053	16939	1.000000	6312	19538	1.000000	9782538	0.011844
94912294	172853429	899516	9999.999998	10078	16821	1.000000	6201	19796	1.000000	9777755	0.007856
94927753	172819455	899451	9999.999999	9865	17067	1.000000	6298	19470	1.000000	9772866	0.009389
94914728	172850495	899967	9999.999999	10118	16805	1.000000	6093	19749	1.000000	9767960	0.009882
94910958	172837466	900146	10000.000000	9976	16948	1.000000	6160	19860	1.000000	9763197	0.011897
94898912	172875057	901284	10000.000000	10319	16685	1.000000	6174	19812	1.000000	9758211	0.009044
94896170	172848215	899194	10000.000000	10028	16806	1.000000	6232	19531	1.000000	9753318	0.005506
94911506	172853143	899481	10000.000000	10073	16916	1.000000	6130	19784	1.000000	9748609	0.007920
94896760	172856637	899497	10000.000000	10082	16801	1.000000	6123	19772	1.000000	9743727	0.007050
94904832	172838769	900076	10000.000000	10139	16536	1.000000	6241	19486	1.000000	9738868	0.005115
94919514	172831249	899560	10000.000000	10066	17002	1.000000	6201	19619	1.000000	9733944	0.001616
94911570	172860849	899688	10000.000000	10117	16750	1.000000	6107	19980	1.000000	9729108	0.001727
94908238	172842333	898780	10000.000000	10089	16682	1.000000	6131	19677	1.000000	9724259	0.000756
94909360	172847791	899777	10000.000000	10089	16947	1.000000	6210	19641	1.000000	9719372	-0.001370
94898669	172854749	900422	10000.000000	9969	17062	1.000000	6166	19574	1.000000	9714565	-0.003302
94888319	172894916	899719	10000.000000	10035	16714	1.000000	6243	19574	1.000000	9709776	-0.004131
94898448	172854531	899170	10000.000000	10125	16634	1.000000	6245	19611	1.000000	9704971	-0.003265
94909057	172853693	901433	10000.000000	10171	16992	1.000000	6237	19574	1.000000	9700110	-0.003337
94905483	172861598	900550	10000.000000	10143	16861	1.000000	6256	19643	1.000000	9695275	-0.002544
94897143	172859299	898765	10000.000000	10192	16727	1.000000	6149	19554	1.000000	9690458	-0.003147
94903842	172861531	898487	10000.000000	10024	16893	1.000000	6181	19525	1.000000	9685679	-0.003068
94903856	172850646	899916	10000.000000	10283	16676	1.000000	6089	19739	1.000000	9680846	-0.003698
94910566	172846430	900608	10000.000000	10225	16713	1.000000	6180	19743	1.000000	9676097	-0.005182
94908933	172846942	898750	10000.000000	10139	16878	1.000000	6194	19545	1.000000	9671252	-0.005225
94927213	172837409	900858	10000.000000	10161	16842	1.000000	6187	19587	1.000000	9666431	-0.005101
94913294	172865611	900608	10000.000000	10087	16871	1.000000	6173	19554	1.000000	9661677	-0.005696
94908210	172841527	901242	10000.000000	10060	16848	1.000000	6195	19792	1.000000	9656802	-0.005015
94918034	172858413	900129	10000.000000	10142	16843	1.000000	6145	19751	1.000000	9651997	-0.004943
94931535	172812722	900956	10000.000000	10178	16660	1.000000	6190	19858	1.000000	9647054	-0.004978
94888317	172873913	900047	10000.000000	10015	16965	1.000000	6233	19534	1.000000	9642171	-0.005861
94904926	172849512	900408	10000.000000	9987	16772	1.000000	6251	19541	1.000000	9637301	-0.005809
94908824	172861551	901854	10000.000000	9916	16991	1.000000	6142	19554	1.000000	9632583	-0.005477
94905484	172852863	898774	10000.000000	10030	17033	1.000000	6142	19846	1.000000	9627745	-0.005815
94903816	172854501	900470	10000.000000	10086	16925	1.000000	6117	19850	1.000000	9622827	-0.005478
94896637	172868938	898911	10000.000000	10061	16897	1.000000	6233	19629	1.000000	9618020	-0.005926
94917376	172848405	900258	10000.000000	9913	17030	1.000000	6090	19757	1.000000	9613210	-0.005631
94900981	172845914	899161	10000.000000	10168	16761	1.000000	6150	19892	1.000000	9608429	-0.005319
94908431	172866333	901297	10000.000000	10217	16747	1.000000	6234	19532	1.000000	9603652	-0.005774
94915584	172857265	900759	10000.000000	10125	16723	1.000000	6300	19565	1.000000	9598840	-0.005623
94911762	172852944	900729	10000.000000	10284	16706	1.000000	6164	19861	1.000000	9594242	-0.005125
94914981	172853148	899260	10000.000000	10006	17027	1.000000	6045	19919	1.000000	9589596	-0.004887
94915482	172832881	900805	10000.000000	9969	17109	1.000000	6210	19571	1.000000	9584900	-0.004638
94918158	172851028	897740	10000.000000	10250	16713	1.000000	6208	19629	1.000000	9580142	-0.004607
94900028	172865611	901099	10000.000000	9985	16830	1.000000	6209	19568	1.000000	9575430	-0.005201
94906530	172855907	900010	10000.000000	10181	16782	1.000000	6193	19619	1.000000	9570656	-0.004585
94911343	172842539	900990	10000.000000	10114	16572	1.000000	6245	19646	1.000000	9565899	-0.004539
94902203	172861959	900207	10000.000000	10068	16726	1.000000	6185	19640	1.000000	9561060	-0.004349
94927811	172831017	900082	10000.000000	10117	16874	1.000000	6203	19642	1.000000	9556341	-0.003878
94911114	172850805	900539	10000.000000	10009	16809	1.000000	6240	19485	1.000000	9551671	-0.003788
94908223	172860252	900392	10000.000000	10208	16580	1.000000	6233	19703	1.000000	9546851	-0.003869
94911584	172874815	899352	10000.000000	10185	16688	1.000000	6154	19670	1.000000	9542024	-0.003641
94914222	172868624	899395	10000.000000	10119	16784	1.000000	6160	19669	1.000000	9537292	-0.003196
94913344	172847989	899316	10000.000000	10155	16758	1.000000	6178	19707	1.000000	9532360	-0.002953
94912297	172857373	900108	10000.000000	10070	16754	1.000000	6192	19647	1.000000	9527747	-0.002856
94908117	172845640	900251	10000.000000	10059	17047	1.000000	6250	19661	1.000000	9522936	-0.002573
94913180	172861742	900565	10000.000000	9989	17023	1.000000	6148	19790	1.000000	9518249	-0.003250
npatches	nstrain	runtime	dt	init_x	init_y	init_y_blood	init_z	init_S	beta0	beta1	beta2	beta3	mean_beta	B	d	delta	delta_blood	b[0]	mut	m	CTL	c	g	epsilon	k	het	lambda	rho	omega	x_max	patch.dyna	DELTA	A	VA
10000	1	100.000000	0.001000	21900	9499	5000000	0.001000	10000000	7.252371	17.319403	16.920004	9.526108	12	800000000	0.010000	1.000000	432.000000	80000	0.000050	0.004800	0	0.500000	0.000000	2.500000	1.000000	0.500000	0.000000	0.000000	0.000000	31872	0	10.000000	7.000000	1.000000
sus	inf	inf_blood	z	x[0]	y[0][0]	z[0]	x[1]	y[1][0]	z[1]	S[0]	synchrony
219000000	94990000	5000000	10.000000	21900	9499	0.001000	21900	9499	0.001000	10000000	0.000000
99221472	156755243	816096	3941.516320	14725	12487	0.394152	6542	17946	0.394152	9995043	0.000000
109866700	136300575	710669	6325.803353	16169	10464	0.632580	7097	15930	0.632580	9990031	0.000000
115293246	127387972	662970	7771.765723	16860	9611	0.777177	7401	15088	0.777177	9985008	0.000000
118443413	122481343	638421	8648.676577	17515	8801	0.864868	7584	14636	0.864868	9980056	0.000000
120370153	119598808	622384	9180.483393	17853	8515	0.918048	7716	14420	0.918048	9975024	0.000000
121514612	117953417	614307	9503.000201	18113	8295	0.950300	7756	14359	0.950300	9970008	0.000000
122210802	116946342	609395	9698.592075	17940	8450	0.969859	7893	13937	0.969859	9965032	0.000000
122622851	116350340	605342	9817.209710	18199	8335	0.981721	7894	14000	0.981721	9960094	0.000000
122884850	115982376	604306	9889.145947	18432	8130	0.988915	7829	14080	0.988915	9955116	0.000000
123052827	115756902	603540	9932.772025	18129	8360	0.993277	7934	13870	0.993277	9950321	0.000000
123168828	115610847	601359	9959.229270	18159	8280	0.995923	7849	14047	0.995923	9945295	0.000000
123214402	115517929	603082	9975.274394	18457	7971	0.997527	7873	14069	0.997527	9940323	0.000000
123227870	115520685	600577	9985.005037	18293	8277	0.998501	7835	13988	0.998501	9935333	0.000000
123250694	115462483	602228	9990.906233	18166	8132	0.999091	7998	13911	0.999091	9930419	0.000000
123278711	115433656	601450	9994.485041	18201	8511	0.999449	7941	13941	0.999449	9925340	0.000000
123287960	115438889	601349	9996.655426	18282	8302	0.999666	7976	13969	0.999666	9920351	0.000000
123287354	115437006	601226	9997.971667	18230	8179	0.999797	7873	13830	0.999797	9915425	0.000000
123297683	115424269	601127	9998.769908	18026	8376	0.999877	7863	14008	0.999877	9910449	0.000000
123312674	115421824	601107	9999.254005	18371	8227	0.999925	7824	14090	0.999925	9905527	0.000000
123308644	115403270	600329	9999.547588	18125	8332	0.999955	7996	13986	0.999955	9900604	0.000000
123303610	115416824	600896	9999.725632	18047	8600	0.999973	7985	14054	0.999973	9895836	0.000000
123284953	115427556	601225	9999.833608	18121	8120	0.999983	7749	14245	0.999983	9890965	0.000000
123305533	115405959	601127	9999.899091	18185	7976	0.999990	7923	14028	0.999990	9885996	0.000000
123284005	115424647	602698	9999.938803	18185	8266	0.999994	7756	14129	0.999994	9881003	0.000000
123290370	115425069	601561	9999.962887	18218	8376	0.999996	7854	14045	0.999996	9875993	0.000000
123292438	115423999	600294	9999.977493	18287	8191	0.999998	7947	14057	0.999998	9871122	0.000000
123296028	115429176	601189	9999.986350	18020	8326	0.999999	8052	13828	0.999999	9866138	0.000000
123300041	115423005	602626	9999.991722	18060	8361	0.999999	7944	14001	0.999999	9861180	0.000000
123300637	115412708	601706	9999.994980	18273	8145	0.999999	7949	13828	0.999999	9856177	0.000000
123290671	115442989	601428	9999.996955	18200	8174	1.000000	7811	14182	1.000000	9851196	0.000000
123250169	115438683	601884	9999.998154	18004	8566	1.000000	7956	13960	1.000000	9846301	0.000000
123289285	115408158	601541	9999.998880	18163	8217	1.000000	7942	13962	1.000000	9841337	0.000000
123305361	115407530	601310	9999.999321	18193	8319	1.000000	7836	13990	1.000000	9836456	0.000000
123282323	115431776	600969	9999.999588	17876	8543	1.000000	7845	14024	1.000000	9831503	0.000000
123284718	115412932	601256	9999.999750	18400	8055	1.000000	7898	14110	1.000000	9826646	0.000000
123289748	115418910	600560	9999.999849	18432	8297	1.000000	7915	13961	1.000000	9821690	0.000000
123290649	115402325	601477	9999.999908	18246	8286	1.000000	7872	13968	1.000000	9816792	0.000000
123296891	115427911	602409	9999.999944	18335	8171	1.000000	7932	13858	1.000000	9811851	0.000000
123274723	115420502	600456	9999.999966	18273	8281	1.000000	7720	14156	1.000000	9806924	0.000000
123278355	115431681	601184	9999.999980	18283	8212	1.000000	7694	14164	1.000000	9802087	-1.#IND00
123313312	115406468	601495	9999.999988	18272	8214	1.000000	8017	13866	1.000000	9797064	0.007200
123282325	115428012	602548	9999.999992	18244	8307	1.000000	7897	14077	1.000000	9792086	0.015151
123300358	115425168	599828	9999.999995	18050	8369	1.000000	8000	13855	1.000000	9787239	0.017263
123276788	115434802	601798	9999.999997	18168	8069	1.000000	8077	13804	1.000000	9782297	0.003188
123299979	115402208	601567	9999.999998	18370	8182	1.000000	7765	14094	1.000000	9777241	-0.001575
123288913	115412284	601026	9999.999999	18293	8332	1.000000	7986	14014	1.000000	9772332	-0.001141
123297678	115402271	601532	9999.999999	18224	8147	1.000000	7946	13911	1.000000	9767413	-0.002499
123308187	115400539	601270	10000.000000	18219	8271	1.000000	7845	14099	1.000000	9762435	-0.002067
123278443	115435252	601358	10000.000000	18152	8356	1.000000	7913	14142	1.000000	9757363	-0.002839
123296069	115415568	602234	10000.000000	18398	7950	1.000000	8016	13739	1.000000	9752503	-0.001834
123263243	115444777	600834	10000.000000	18201	8258	1.000000	8015	13888	1.000000	9747676	-0.000540
123297108	115419763	601887	10000.000000	18505	8092	1.000000	7885	13972	1.000000	9742830	-0.000002
123278036	115432450	601094	10000.000000	18159	8264	1.000000	8091	13711	1.000000	9737927	0.000649
123297801	115415745	602280	10000.000000	18154	8385	1.000000	8086	13668	1.000000	9733004	-0.000542
123285559	115410232	601015	10000.000000	18426	8054	1.000000	7732	14238	1.000000	9728067	0.000701
123270427	115440360	601205	10000.000000	18537	8256	1.000000	7908	13887	1.000000	9723295	-0.001244
123279571	115433309	601100	10000.000000	17852	8590	1.000000	7899	14166	1.000000	9718295	-0.001330
123298210	115426130	601520	10000.000000	18140	8327	1.000000	7972	13884	1.000000	9713345	-0.002670
123286779	115411433	602014	10000.000000	18352	8029	1.000000	7973	13942	1.000000	9708515	-0.002564
123306321	115409407	601159	10000.000000	18331	8133	1.000000	7932	13949	1.000000	9703639	-0.004132
123285797	115426886	600218	10000.000000	18316	8362	1.000000	7845	13946	1.000000	9698731	-0.004359
123283020	115428323	600872	10000.000000	18098	8245	1.000000	8014	13863	1.000000	9694032	-0.004010
123300207	115430718	601750	10000.000000	18006	8332	1.000000	7805	14227	1.000000	9689181	-0.003845
123275911	115434954	598979	10000.000000	18203	8205	1.000000	7969	13743	1.000000	9684308	-0.003781
123299930	115414337	601883	10000.000000	18253	8146	1.000000	7891	14140	1.000000	9679342	-0.002919
123270707	115419184	601505	10000.000000	18320	8162	1.000000	7902	14076	1.000000	9674593	-0.003984
123301230	115413515	600420	10000.000000	18237	8229	1.000000	7995	13984	1.000000	9669700	-0.003883
123289058	115417271	600793	10000.000000	18124	8296	1.000000	7905	13907	1.000000	9664819	-0.004352
123274642	115430954	600887	10000.000000	18188	8443	1.000000	7867	14077	1.000000	9660040	-0.004118
123290720	115425565	600631	10000.000000	18444	8038	1.000000	8064	13730	1.000000	9655183	-0.003303
123301767	115403002	600542	10000.000000	18108	8256	1.000000	7795	13997	1.000000	9650261	-0.003308
123316189	115403035	600703	10000.000000	18291	8259	1.000000	7807	14041	1.000000	9645395	-0.001940
123299524	115409442	599952	10000.000000	18324	8226	1.000000	7894	13961	1.000000	9640572	-0.002441
123296996	115412453	601910	10000.000000	17951	8639	1.000000	7716	14197	1.000000	9635707	-0.002300
123284652	115424614	602052	10000.000000	18132	8340	1.000000	7779	14179	1.000000	9630880	-0.003052
123292071	115434505	601310	10000.000000	18266	8093	1.000000	7880	13904	1.000000	9626114	-0.003029
123287429	115439448	600792	10000.000000	18342	8204	1.000000	7798	14013	1.000000	9621392	-0.002679
123297831	115432742	601475	10000.000000	18256	8236	1.000000	7875	13910	1.000000	9616599	-0.002641
123310307	115396327	600511	10000.000000	18248	8185	1.000000	7943	13983	1.000000	9611789	-0.002568
123265471	115453329	601092	10000.000000	18101	8322	1.000000	7765	14244	1.000000	9606914	-0.002889
123298602	115417052	602461	10000.000000	18242	8408	1.000000	7983	13972	1.000000	9602101	-0.001671
123274989	115431986	601289	10000.000000	18437	8201	1.000000	7854	14124	1.000000	9597247	-0.001605
123292993	115417161	601160	10000.000000	18393	8296	1.000000	7955	13989	1.000000	9592339	-0.001710
123299882	115415171	601646	10000.000000	18370	8095	1.000000	7989	13863	1.000000	9587572	-0.002092
123293710	115419885	601634	10000.000000	18189	8301	1.000000	8013	13849	1.000000	9582777	-0.001981
123295095	115427343	601307	10000.000000	18422	8078	1.000000	7818	14109	1.000000	9578062	-0.001985
123312288	115400797	602406	10000.000000	18344	8256	1.000000	7861	14315	1.000000	9573249	-0.001923
123310658	115402826	600487	10000.000000	18312	8199	1.000000	8002	13892	1.000000	9568472	-0.001839
123299005	115390792	599744	10000.000000	18474	8257	1.000000	7766	14128	1.000000	9563581	-0.001769
123312153	115393947	602157	10000.000000	17882	8461	1.000000	7846	14184	1.000000	9558792	-0.001894
123300558	115411669	601397	10000.000000	18156	8137	1.000000	8032	13946	1.000000	9554112	-0.001662
123300706	115412017	601461	10000.000000	18323	8176	1.000000	7740	14076	1.000000	9549262	-0.002163
123302772	115430106	601047	10000.000000	17970	8455	1.000000	7942	14060	1.000000	9544453	-0.002207
123309106	115408219	599966	10000.000000	18446	7988	1.000000	7966	13938	1.000000	9539611	-0.001463
123280113	115424589	600493	10000.000000	18534	8198	1.000000	7856	14023	1.000000	9534848	-0.001160
123311506	115407819	602713	10000.000000	18069	8351	1.000000	7971	13873	1.000000	9530099	-0.000910
123289649	115423256	600427	10000.000000	18290	8171	1.000000	7725	14104	1.000000	9525293	-0.000923
123275891	115442281	601206	10000.000000	18381	8155	1.000000	7911	13867	1.000000	9520547	-0.000959
123279842	115429227	601315	10000.000000	18304	8195	1.000000	7832	14159	1.000000	9515728	-0.001116
npatches	nstrain	runtime	dt	init_x	init_y	init_y_blood	init_z	init_S	beta0	beta1	beta2	beta3	mean_beta	B	d	delta	delta_blood	b[0]	mut	m	CTL	c	g	epsilon	k	het	lambda	rho	omega	x_max	patch.dyna	DELTA	A	VA
10000	1	100.000000	0.001000	21900	9499	5000000	0.001000	10000000	10.332401	16.969891	7.816775	10.926960	12	800000000	0.010000	1.000000	432.000000	80000	0.000050	0.004800	0	0.500000	0.000000	2.500000	2.000000	0.500000	0.000000	0.000000	0.000000	31872	0	10.000000	7.000000	1.000000
sus	inf	inf_blood	z	x[0]	y[0][0]	z[0]	x[1]	y[1][0]	z[1]	S[0]	synchrony
219000000	94990000	5000000	10.000000	21900	9499	0.001000	21900	9499	0.001000	10000000	0.000000
105533607	139017484	725971	3941.516320	11324	13234	0.394152	7112	16091	0.394152	9994980	0.000000
124956226	108596826	564471	6325.803353	13417	10344	0.632580	8434	13140	0.632580	9989838	0.000000
135469341	95959372	498594	7771.765723	14572	8953	0.777177	8779	12080	0.777177	9984717	0.000000
141636462	89305025	464734	8648.676577	15156	8492	0.864868	9328	11206	0.864868	9979699	0.000000
145361322	85540612	444898	9180.483393	15328	8268	0.918048	9529	10976	0.918048	9974735	0.000000
147570511	83396226	433380	9503.000201	15719	7808	0.950300	9652	10805	0.950300	9969730	0.000000
148959017	82095140	427913	9698.592075	16168	7496	0.969859	9762	10528	0.969859	9964802	0.000000
149776846	81312263	424664	9817.209710	16167	7522	0.981721	9855	10414	0.981721	9959717	0.000000
150255641	80889758	421589	9889.145947	16144	7627	0.988915	9761	10529	0.988915	9954790	0.000000
150583283	80588775	418973	9932.772025	16272	7500	0.993277	10064	10265	0.993277	9949797	0.000000
150770686	80398724	419049	9959.229270	16153	7519	0.995923	9975	10301	0.995923	9944683	0.000000
150859078	80326112	418458	9975.274394	16165	7680	0.997527	9925	10476	0.997527	9939724	0.000000
150960980	80256259	417692	9985.005037	16050	7664	0.998501	9909	10281	0.998501	9934744	0.000000
150990046	80212209	417196	9990.906233	16397	7347	0.999091	10155	10080	0.999091	9929819	0.000000
151005390	80202955	418317	9994.485041	16197	7455	0.999449	10181	10291	0.999449	9924721	0.000000
151025475	80199021	417261	9996.655426	15781	7845	0.999666	10025	10321	0.999666	9919736	0.000000
151033352	80174564	416598	9997.971667	16220	7476	0.999797	9977	10459	0.999797	9914703	0.000000
151048382	80155558	417548	9998.769908	16110	7507	0.999877	9953	10422	0.999877	9909768	0.000000
151026841	80169877	416878	9999.254005	15769	7930	0.999925	9960	10356	0.999925	9904753	0.000000
151026980	80181668	417500	9999.547588	15832	7619	0.999955	10119	10167	0.999955	9899782	0.000000
151056610	80158823	417855	9999.725632	16466	7257	0.999973	9875	10359	0.999973	9894810	0.000000
151032177	80172183	418113	9999.833608	16086	7543	0.999983	9976	10328	0.999983	9889881	0.000000
151034720	80192020	418081	9999.899091	16423	7392	0.999990	10136	10131	0.999990	9885071	0.000000
151019105	80158810	419030	9999.938803	16152	7511	0.999994	9790	10499	0.999994	9880334	0.000000
151043838	80170402	418418	9999.962887	16304	7380	0.999996	10026	10312	0.999996	9875406	0.000000
151063573	80159373	417233	9999.977493	16334	7455	0.999998	9809	10522	0.999998	9870488	0.000000
151028077	80174782	417639	9999.986350	16099	7644	0.999999	10021	10524	0.999999	9865587	0.000000
151026507	80179061	417964	9999.991722	16248	7459	0.999999	9879	10494	0.999999	9860683	0.000000
151046857	80160405	417419	9999.994980	16072	7603	0.999999	9997	10417	0.999999	9855709	0.000000
151029412	80177919	417394	9999.996955	16000	7608	1.000000	9923	10375	1.000000	9850743	0.000000
151031723	80166101	416986	9999.998154	16317	7253	1.000000	9908	10522	1.000000	9845896	0.000000
151044477	80179153	418632	9999.998880	16248	7507	1.000000	9756	10743	1.000000	9841066	0.000000
151038935	80167170	417144	9999.999321	16341	7251	1.000000	9965	10420	1.000000	9836262	0.000000
151020934	80174923	417804	9999.999588	16052	7505	1.000000	9945	10447	1.000000	9831462	0.000000
151066420	80165558	417194	9999.999750	16171	7470	1.000000	10067	10331	1.000000	9826603	0.000000
151036497	80160055	417598	9999.999849	16060	7706	1.000000	9916	10151	1.000000	9821757	0.000000
151058553	80159674	417247	9999.999908	16048	7469	1.000000	10076	10294	1.000000	9816853	0.000000
151042335	80164380	416539	9999.999944	15872	7797	1.000000	9989	10342	1.000000	9811890	0.000000
151034003	80177130	416571	9999.999966	16191	7468	1.000000	9943	10438	1.000000	9806994	0.000000
151030037	80174752	417773	9999.999980	16082	7477	1.000000	9952	10492	1.000000	9802179	-1.#IND00
151064198	80160096	417679	9999.999988	16184	7386	1.000000	9925	10359	1.000000	9797187	-0.012000
151011901	80179725	418208	9999.999992	15688	7608	1.000000	9976	10202	1.000000	9792320	-0.005239
151028814	80177237	417418	9999.999995	16514	7360	1.000000	10050	10253	1.000000	9787462	-0.001133
151041279	80171344	417267	9999.999997	16062	7581	1.000000	9951	10385	1.000000	9782556	-0.000697
151035619	80183434	417397	9999.999998	16146	7482	1.000000	9855	10459	1.000000	9777714	-0.000429
151052948	80166206	417023	9999.999999	16386	7319	1.000000	10033	10277	1.000000	9772854	0.000164
151022089	80184055	418060	9999.999999	16393	7228	1.000000	9871	10591	1.000000	9767951	0.000187
151061785	80168219	417308	10000.000000	16007	7602	1.000000	9993	10286	1.000000	9763103	0.000228
151047284	80162052	416609	10000.000000	16107	7503	1.000000	9897	10325	1.000000	9758168	-0.000155
151032101	80166107	418140	10000.000000	15973	7639	1.000000	9951	10453	1.000000	9753270	0.000018
151081403	80155492	417158	10000.000000	16164	7527	1.000000	9933	10461	1.000000	9748507	-0.003943
151045130	80180277	417807	10000.000000	16258	7429	1.000000	9904	10481	1.000000	9743751	0.000817
151030750	80176759	417324	10000.000000	15988	7565	1.000000	9874	10386	1.000000	9738842	0.001119
151058299	80165123	418328	10000.000000	16106	7513	1.000000	10077	10211	1.000000	9734023	0.001192
151067591	80150923	417884	10000.000000	16004	7621	1.000000	10054	10299	1.000000	9729282	0.003175
151063672	80153991	417998	10000.000000	16089	7653	1.000000	9947	10259	1.000000	9724339	0.003669
151028273	80174974	418162	10000.000000	16450	7384	1.000000	10003	10363	1.000000	9719413	0.003584
151037358	80172720	418060	10000.000000	16101	7399	1.000000	9964	10435	1.000000	9714601	0.004894
151069157	80155465	417073	10000.000000	16205	7460	1.000000	9868	10541	1.000000	9709623	0.003801
151033145	80179650	417433	10000.000000	15902	7632	1.000000	9976	10397	1.000000	9704819	0.003736
151034075	80159026	417590	10000.000000	16255	7482	1.000000	9889	10367	1.000000	9699980	0.003496
151038820	80170711	417386	10000.000000	16636	7086	1.000000	9943	10370	1.000000	9695066	0.002908
151048843	80173498	417942	10000.000000	16229	7469	1.000000	9979	10118	1.000000	9690265	0.003006
151053930	80162473	417538	10000.000000	16220	7314	1.000000	9797	10383	1.000000	9685454	0.002897
151033114	80174219	416999	10000.000000	16233	7498	1.000000	9986	10532	1.000000	9680625	0.002594
151029718	80180640	418226	10000.000000	16212	7591	1.000000	9825	10473	1.000000	9675749	0.001895
151036098	80166688	417213	10000.000000	16123	7688	1.000000	9989	10284	1.000000	9670916	0.001795
151029671	80169734	416769	10000.000000	16150	7480	1.000000	10180	10260	1.000000	9666120	0.001852
151046423	80158263	417682	10000.000000	16215	7531	1.000000	10010	10246	1.000000	9661296	0.001180
151032813	80166028	416858	10000.000000	16077	7599	1.000000	9980	10447	1.000000	9656438	0.001817
151051668	80174091	416836	10000.000000	16330	7295	1.000000	10088	10116	1.000000	9651645	0.001772
151056986	80169441	417019	10000.000000	16100	7632	1.000000	9918	10321	1.000000	9646812	0.001139
151019823	80173885	418869	10000.000000	16209	7401	1.000000	9922	10350	1.000000	9641959	0.001295
151053609	80168960	417946	10000.000000	16222	7579	1.000000	9804	10431	1.000000	9637210	0.001279
151057279	80139066	416360	10000.000000	15865	7706	1.000000	10031	10232	1.000000	9632476	0.000722
151037600	80183809	417057	10000.000000	16053	7635	1.000000	10046	10320	1.000000	9627661	0.000461
151009149	80172341	417833	10000.000000	16067	7554	1.000000	9843	10515	1.000000	9622720	-0.000442
151021847	80188320	417505	10000.000000	16014	7737	1.000000	10037	10246	1.000000	9617712	-0.000513
151024167	80172694	418247	10000.000000	16323	7345	1.000000	10076	10394	1.000000	9612811	-0.001045
151045102	80155453	417543	10000.000000	16196	7414	1.000000	9962	10380	1.000000	9608125	-0.001102
151051463	80156050	417826	10000.000000	16048	7502	1.000000	9725	10507	1.000000	9603393	-0.001350
151051379	80169861	416800	10000.000000	15953	7677	1.000000	9825	10391	1.000000	9598653	-0.001463
151041240	80148256	417977	10000.000000	15987	7633	1.000000	10067	10248	1.000000	9593992	-0.001614
151086159	80149231	417155	10000.000000	16118	7599	1.000000	9866	10443	1.000000	9589221	-0.001491
151016779	80198875	417370	10000.000000	16241	7429	1.000000	10003	10375	1.000000	9584608	-0.001357
151032143	80178499	418372	10000.000000	16240	7413	1.000000	10002	10314	1.000000	9579807	-0.001761
151026372	80185299	417117	10000.000000	16024	7630	1.000000	10101	10341	1.000000	9575020	-0.001693
151019685	80176919	417844	10000.000000	16281	7544	1.000000	9910	10426	1.000000	9570287	-0.001715
151060294	80159410	417334	10000.000000	15833	7770	1.000000	10035	10346	1.000000	9565491	-0.001542
151027477	80174257	417932	10000.000000	16003	7609	1.000000	10040	10273	1.000000	9560736	-0.001402
151035390	80167648	417564	10000.000000	16042	7679	1.000000	9746	10688	1.000000	9555909	-0.001126
151030562	80169421	416476	10000.000000	15957	7516	1.000000	10112	10153	1.000000	9551147	-0.001160
151057479	80165378	417481	10000.000000	16303	7378	1.000000	9918	10370	1.000000	9546354	-0.000896
151036185	80165487	417761	10000.000000	16149	7714	1.000000	9979	10450	1.000000	9541700	-0.000868
151046034	80157155	418196	10000.000000	16021	7722	1.000000	9985	10389	1.000000	9536995	-0.000784
151029512	80179930	417615	10000.000000	16071	7673	1.000000	9998	10325	1.000000	9532171	-0.000832
151038016	80157020	417350	10000.000000	16289	7367	1.000000	9961	10370	1.000000	9527285	-0.000482
151054672	80157616	417867	10000.000000	16185	7570	1.000000	9931	10511	1.000000	9522553	-0.000319
151070984	80151828	418348	10000.000000	16059	7437	1.000000	9880	10542	1.000000	9517758	-0.000292
npatches	nstrain	runtime	dt	init_x	init_y	init_y_blood	init_z	init_S	beta0	beta1	beta2	beta3	mean_beta	B	d	delta	delta_blood	b[0]	mut	m	CTL	c	g	epsilon	k	het	lambda	rho	omega	x_max	patch.dyna	DELTA	A	VA
10000	1	100.000000	0.001000	21900	9499	5000000	0.001000	10000000	10.270623	16.297088	6.952313	17.792591	12	800000000	0.010000	1.000000	432.000000	80000	0.000050	0.004800	0	0.500000	0.000000	2.500000	3.000000	0.500000	0.000000	0.000000	0.000000	31872	0	10.000000	7.000000	1.000000
sus	inf	inf_blood	z	x[0]	y[0][0]	z[0]	x[1]	y[1][0]	z[1]	S[0]	synchrony
219000000	94990000	5000000	10.000000	21900	9499	0.001000	21900	9499	0.001000	10000000	0.000000
112786763	122845406	639577	3941.516320	11896	12010	0.394152	7890	14199	0.394152	9995027	0.000000
140982035	86617180	449375	6325.803353	15140	8197	0.632580	9980	10456	0.632580	9989922	0.000000
156447286	72615865	378193	7771.765723	16758	6548	0.777177	10756	9466	0.777177	9984889	0.000000
165462563	65518503	341534	8648.676577	17739	6041	0.864868	11341	8734	0.864868	9979965	0.000000
170871324	61603603	320916	9180.483393	18287	5736	0.918048	11844	8201	0.918048	9975033	0.000000
174154265	59340408	309193	9503.000201	18296	5751	0.950300	12095	8028	0.950300	9970099	0.000000
176107060	58036906	302300	9698.592075	19544	4885	0.969859	12033	7945	0.969859	9965049	0.000000
177339385	57218857	297972	9817.209710	19137	5009	0.981721	12195	7883	0.981721	9960008	0.000000
178071545	56758245	295028	9889.145947	19428	5203	0.988915	12126	7929	0.988915	9954852	0.000000
178474397	56490800	294842	9932.772025	19096	5307	0.993277	12390	7787	0.993277	9949712	0.000000
178743702	56313446	293158	9959.229270	18975	5090	0.995923	12329	7634	0.995923	9944617	0.000000
178924218	56204249	293683	9975.274394	19618	4898	0.997527	12361	7580	0.997527	9939618	0.000000
179002565	56150217	292344	9985.005037	19002	5372	0.998501	12331	7676	0.998501	9934757	0.000000
179061990	56118639	291729	9990.906233	19459	5057	0.999091	12449	7816	0.999091	9929730	0.000000
179111627	56088055	293026	9994.485041	19109	5226	0.999449	12223	7870	0.999449	9924615	0.000000
179117735	56066720	292989	9996.655426	19554	4889	0.999666	12360	7714	0.999666	9919686	0.000000
179187974	56050697	291600	9997.971667	18969	5286	0.999797	12248	7693	0.999797	9914723	0.000000
179137027	56061028	291262	9998.769908	19603	4933	0.999877	12331	7841	0.999877	9909802	0.000000
179143504	56075463	291813	9999.254005	19407	4991	0.999925	12444	7634	0.999925	9904996	0.000000
179162354	56030346	292129	9999.547588	19226	5081	0.999955	12321	7903	0.999955	9899984	0.000000
179176851	56042343	293340	9999.725632	18788	5359	0.999973	12354	7842	0.999973	9895001	0.000000
179193035	56027204	292365	9999.833608	19347	4988	0.999983	12333	7969	0.999983	9890050	0.000000
179183969	56058226	292185	9999.899091	19272	4986	0.999990	12362	7884	0.999990	9885189	0.000000
179156503	56041241	292249	9999.938803	19700	4782	0.999994	12450	7698	0.999994	9880273	0.000000
179157590	56047725	291715	9999.962887	19429	5008	0.999996	12555	7720	0.999996	9875259	0.000000
179158940	56067549	291378	9999.977493	19345	5072	0.999998	12251	7774	0.999998	9870310	0.000000
179156651	56040654	292620	9999.986350	19456	5014	0.999999	12267	7827	0.999999	9865504	0.000000
179152796	56058201	291445	9999.991722	19431	4963	0.999999	12316	7894	0.999999	9860473	0.000000
179136160	56053368	291694	9999.994980	19200	5144	0.999999	12410	7660	0.999999	9855596	0.000000
179162222	56048933	291155	9999.996955	19132	5039	1.000000	12145	7946	1.000000	9850740	0.000000
179189568	56028351	292265	9999.998154	19151	5166	1.000000	12255	7838	1.000000	9845874	0.000000
179198233	56045210	292485	9999.998880	19159	4961	1.000000	12477	7626	1.000000	9840946	0.000000
179197047	56032051	290643	9999.999321	19582	4940	1.000000	12317	7594	1.000000	9836049	0.000000
179184350	56031203	292128	9999.999588	19396	5072	1.000000	12303	7805	1.000000	9831188	0.000000
179164738	56048463	291411	9999.999750	19350	4971	1.000000	12576	7556	1.000000	9826262	0.000000
179138442	56064509	290983	9999.999849	19312	5066	1.000000	12409	7752	1.000000	9821322	0.000000
179188688	56013907	291968	9999.999908	19559	4841	1.000000	12091	8024	1.000000	9816411	0.000000
179161375	56070609	291967	9999.999944	18982	5322	1.000000	12472	7770	1.000000	9811441	0.000000
179151668	56062666	291937	9999.999966	19323	5070	1.000000	12422	7736	1.000000	9806487	0.000000
179198449	56038385	290402	9999.999980	19166	5152	1.000000	12312	7790	1.000000	9801652	-1.#IND00
179181116	56041199	291454	9999.999988	19130	5296	1.000000	12690	7617	1.000000	9796676	-0.003200
179170612	56053449	291762	9999.999992	19268	5092	1.000000	12214	7779	1.000000	9791733	-0.003295
179150069	56047341	291746	9999.999995	19540	4891	1.000000	12580	7719	1.000000	9786746	-0.007154
179201385	56025061	290875	9999.999997	19006	5261	1.000000	12410	7685	1.000000	9781876	0.014046
179177220	56044095	291640	9999.999998	19322	5159	1.000000	12320	7945	1.000000	9776885	0.010818
179174356	56033105	292290	9999.999999	19395	5022	1.000000	12377	7877	1.000000	9771960	0.008023
179191583	56036307	292204	9999.999999	19162	4965	1.000000	12560	7744	1.000000	9767057	0.005165
179191253	56039073	291151	10000.000000	19234	5158	1.000000	12690	7553	1.000000	9762171	0.005988
179157244	56036752	292610	10000.000000	19059	5151	1.000000	11934	7921	1.000000	9757079	0.002962
179164493	56062731	292101	10000.000000	19317	5397	1.000000	12481	7596	1.000000	9752224	0.003940
179195328	56022089	292172	10000.000000	19296	5075	1.000000	12481	7843	1.000000	9747441	0.008209
179181559	56035896	292424	10000.000000	19762	5003	1.000000	12397	7736	1.000000	9742419	0.007169
179190334	56045850	293400	10000.000000	19624	4924	1.000000	12261	7805	1.000000	9737526	0.006175
179171175	56035375	291363	10000.000000	19235	5072	1.000000	12395	7762	1.000000	9732531	0.006803
179137736	56067489	291854	10000.000000	19222	5174	1.000000	12446	7754	1.000000	9727756	0.006553
179172426	56028108	292579	10000.000000	19375	5055	1.000000	12288	7786	1.000000	9722841	0.004051
179158773	56053971	292179	10000.000000	19274	5118	1.000000	12251	7786	1.000000	9717904	0.004125
179165757	56035766	291495	10000.000000	19192	5118	1.000000	12370	7688	1.000000	9713035	0.005750
179194874	56028153	291637	10000.000000	19224	5102	1.000000	12361	7648	1.000000	9708100	0.005641
179175054	56031072	291518	10000.000000	19534	4898	1.000000	12453	7687	1.000000	9703280	0.005949
179162681	56048089	291428	10000.000000	19540	4892	1.000000	12291	7730	1.000000	9698498	0.006699
179185275	56029494	291502	10000.000000	19578	5002	1.000000	12436	7722	1.000000	9693595	0.005548
179154497	56066414	291495	10000.000000	19304	4923	1.000000	12475	7768	1.000000	9688860	0.004501
179166269	56043364	291673	10000.000000	19472	4909	1.000000	12275	7907	1.000000	9683921	0.004173
179166547	56036642	292707	10000.000000	18940	5339	1.000000	12279	8036	1.000000	9679131	0.004232
179153776	56043226	292466	10000.000000	19110	5189	1.000000	12242	7707	1.000000	9674241	0.004192
179192567	56043677	292405	10000.000000	19387	5032	1.000000	12479	7667	1.000000	9669542	0.002928
179146203	56041475	291659	10000.000000	19298	5068	1.000000	12269	7790	1.000000	9664711	0.002593
179189641	56033301	291805	10000.000000	19252	5004	1.000000	12472	7655	1.000000	9660051	0.002849
179148767	56046095	292100	10000.000000	19173	5080	1.000000	12428	7535	1.000000	9655138	0.000767
179156147	56047990	290495	10000.000000	19144	5080	1.000000	12376	7691	1.000000	9650241	-0.000391
179154733	56061146	290878	10000.000000	19175	5142	1.000000	12234	7840	1.000000	9645364	-0.000296
179201269	56030782	291652	10000.000000	18996	5305	1.000000	12165	7757	1.000000	9640475	-0.000626
179186102	56038474	292292	10000.000000	19459	5066	1.000000	12223	7668	1.000000	9635550	-0.000591
179172788	56047940	291737	10000.000000	19295	5119	1.000000	12229	7779	1.000000	9630580	-0.000410
179177553	56047277	291792	10000.000000	19173	5154	1.000000	12512	7702	1.000000	9625761	-0.000374
179159038	56056645	291944	10000.000000	19613	4929	1.000000	12382	7763	1.000000	9621011	-0.000335
179161834	56069890	291998	10000.000000	19322	5213	1.000000	12482	7769	1.000000	9616154	-0.001861
179136208	56060456	291945	10000.000000	19031	5096	1.000000	12370	7557	1.000000	9611294	-0.003560
179169378	56052993	291862	10000.000000	19421	5035	1.000000	12441	7593	1.000000	9606437	-0.003366
179159984	56049939	291934	10000.000000	19225	5225	1.000000	12274	7820	1.000000	9601698	-0.003037
179171573	56050746	292197	10000.000000	19729	4810	1.000000	12391	7658	1.000000	9596924	-0.001962
179194757	56034859	291599	10000.000000	19471	4880	1.000000	12267	7594	1.000000	9592111	-0.001911
179162660	56058580	291507	10000.000000	19504	5009	1.000000	12255	7780	1.000000	9587364	-0.001369
179167939	56051596	291954	10000.000000	19176	5206	1.000000	12373	7771	1.000000	9582625	-0.001307
179160636	56045791	290886	10000.000000	19384	5047	1.000000	12309	7855	1.000000	9577805	-0.001071
179134299	56061579	292291	10000.000000	18937	5211	1.000000	12281	7843	1.000000	9573055	-0.001221
179165367	56051806	292580	10000.000000	19487	4886	1.000000	12518	7527	1.000000	9568238	-0.001255
179161210	56040441	292287	10000.000000	19013	5210	1.000000	12238	7836	1.000000	9563353	-0.001409
179167624	56050169	291184	10000.000000	19481	5010	1.000000	12343	7746	1.000000	9558505	-0.001379
179150343	56060150	292288	10000.000000	19606	4942	1.000000	12208	7901	1.000000	9553763	-0.001261
179176549	56048313	292099	10000.000000	19517	4833	1.000000	12278	7923	1.000000	9549010	-0.001338
179177309	56036427	292667	10000.000000	19750	4869	1.000000	12291	7867	1.000000	9544164	-0.001278
179177505	56055134	292389	10000.000000	19667	4910	1.000000	12150	7972	1.000000	9539339	-0.001087
179163472	56038813	291808	10000.000000	19201	5118	1.000000	12423	7725	1.000000	9534622	-0.001465
179158470	56050693	292021	10000.000000	18920	5183	1.000000	12292	7729	1.000000	9529860	-0.001539
179157155	56052849	291978	10000.000000	19370	5011	1.000000	12593	7580	1.000000	9525131	-0.001203
179175881	56046767	290566	10000.000000	19209	5103	1.000000	12362	7885	1.000000	9520270	-0.001103
179171090	56062772	291531	10000.000000	19303	5156	1.000000	12504	7681	1.000000	9515583	-0.001231
npatches	nstrain	runtime	dt	init_x	init_y	init_y_blood	init_z	init_S	beta0	beta1	beta2	beta3	mean_beta	B	d	delta	delta_blood	b[0]	mut	m	CTL	c	g	epsilon	k	het	lambda	rho	omega	x_max	patch.dyna	DELTA	A	VA
10000	1	100.000000	0.001000	21900	9499	5000000	0.001000	10000000	8.860665	11.166612	7.263608	8.459636	12	800000000	0.010000	1.000000	432.000000	80000	0.000050	0.004800	0	0.500000	0.000000	2.500000	4.000000	0.500000	0.000000	0.000000	0.000000	31872	0	10.000000	7.000000	1.000000
sus	inf	inf_blood	z	x[0]	y[0][0]	z[0]	x[1]	y[1][0]	z[1]	S[0]	synchrony
219000000	94990000	5000000	10.000000	21900	9499	0.001000	21900	9499	0.001000	10000000	0.000000
119588509	108807363	567022	3941.516320	14509	9465	0.394152	11947	10990	0.394152	9995031	0.000000
156231922	69592139	362433	6325.803353	19017	5364	0.632580	15562	6986	0.632580	9990071	0.000000
176132904	55451779	290087	7771.765723	21668	3755	0.777177	17488	5711	0.777177	9985121	0.000000
187650205	48479555	252373	8648.676577	23045	3132	0.864868	18756	4947	0.864868	9980215	0.000000
194466560	44714866	232579	9180.483393	24272	2889	0.918048	19604	4318	0.918048	9975196	0.000000
198570026	42570644	221708	9503.000201	24571	2453	0.950300	20094	4272	0.950300	9970259	0.000000
201042008	41299785	215524	9698.592075	25169	2321	0.969859	20160	4132	0.969859	9965267	0.000000
202550092	40557267	211494	9817.209710	24806	2396	0.981721	20413	4069	0.981721	9960309	0.000000
203408560	40110641	208836	9889.145947	25557	2203	0.988915	20618	3874	0.988915	9955301	0.000000
203970180	39851348	208287	9932.772025	25244	2329	0.993277	20817	3862	0.993277	9950357	0.000000
204291001	39690963	206571	9959.229270	25425	2282	0.995923	20492	3836	0.995923	9945322	0.000000
204512545	39590619	206567	9975.274394	25446	2388	0.997527	20605	3885	0.997527	9940355	0.000000
204623913	39523108	205798	9985.005037	25122	2399	0.998501	20659	3907	0.998501	9935345	0.000000
204733135	39488910	204438	9990.906233	25502	2131	0.999091	20677	3745	0.999091	9930223	0.000000
204702104	39476880	206022	9994.485041	25590	2166	0.999449	21084	3777	0.999449	9925315	0.000000
204765606	39458508	205717	9996.655426	25266	2379	0.999666	20431	3964	0.999666	9920305	0.000000
204745730	39451848	205125	9997.971667	25252	2188	0.999797	20645	3820	0.999797	9915399	0.000000
204786076	39440805	204316	9998.769908	25622	2189	0.999877	20677	3761	0.999877	9910539	0.000000
204731149	39476854	205776	9999.254005	25611	2283	0.999925	20688	3911	0.999925	9905485	0.000000
204774503	39441943	206069	9999.547588	25076	2377	0.999955	21014	3711	0.999955	9900499	0.000000
204792423	39443702	205872	9999.725632	25347	2428	0.999973	20578	3932	0.999973	9895629	0.000000
204816150	39422643	205977	9999.833608	25269	2361	0.999983	20410	4019	0.999983	9890667	0.000000
204829121	39421002	205653	9999.899091	25262	2387	0.999990	20986	3648	0.999990	9885750	0.000000
204783951	39442623	205170	9999.938803	25070	2346	0.999994	20443	4153	0.999994	9880698	0.000000
204796598	39454163	206162	9999.962887	25551	2366	0.999996	20923	3668	0.999996	9875829	0.000000
204794835	39439341	205611	9999.977493	25245	2336	0.999998	21511	3529	0.999998	9870996	0.000000
204806334	39447117	205189	9999.986350	25709	2074	0.999999	20605	3890	0.999999	9866122	0.000000
204782169	39454974	205509	9999.991722	25049	2379	0.999999	20709	3962	0.999999	9861224	0.000000
204789970	39449375	205568	9999.994980	25355	2271	0.999999	20624	4022	0.999999	9856393	0.000000
204795360	39441595	205476	9999.996955	25143	2449	1.000000	20915	3738	1.000000	9851412	0.000000
204804355	39436689	204922	9999.998154	25501	2150	1.000000	20384	3927	1.000000	9846428	0.000000
204808880	39446077	204882	9999.998880	25432	2266	1.000000	20764	3942	1.000000	9841452	0.000000
204789465	39440272	204639	9999.999321	25599	2166	1.000000	20604	3896	1.000000	9836622	0.000000
204762651	39461739	204157	9999.999588	25107	2437	1.000000	20893	3854	1.000000	9831711	0.000000
204797706	39440549	205104	9999.999750	25482	2352	1.000000	20499	3809	1.000000	9826782	0.000000
204772104	39459387	205688	9999.999849	25282	2422	1.000000	21010	3648	1.000000	9821801	0.000000
204790590	39439347	206402	9999.999908	25365	2330	1.000000	21088	3711	1.000000	9816792	0.000000
204808732	39451982	205582	9999.999944	25161	2439	1.000000	20961	3819	1.000000	9811987	0.000000
204814182	39430667	204980	9999.999966	25319	2240	1.000000	20589	3861	1.000000	9807039	0.000000
204799175	39439071	206731	9999.999980	25723	2344	1.000000	20909	3892	1.000000	9802191	-1.#IND00
204776963	39462833	205701	9999.999988	25226	2403	1.000000	20205	4147	1.000000	9797456	-0.020000
204759030	39441484	204587	9999.999992	25292	2371	1.000000	21092	3587	1.000000	9792503	-0.007630
204774329	39449439	205567	9999.999995	25293	2348	1.000000	20810	3910	1.000000	9787674	-0.004113
204832153	39414006	205629	9999.999997	25452	2139	1.000000	20484	3961	1.000000	9782740	0.001074
204799295	39445436	204474	9999.999998	25796	2169	1.000000	20815	3783	1.000000	9777944	-0.016572
204803732	39443137	205401	9999.999999	25378	2361	1.000000	20596	3936	1.000000	9773112	-0.011237
204783121	39437115	206183	9999.999999	25090	2431	1.000000	20651	3778	1.000000	9768332	-0.011721
204787771	39441472	204673	10000.000000	25476	2311	1.000000	20644	3977	1.000000	9763501	-0.011786
204836099	39432554	204334	10000.000000	25322	2238	1.000000	20732	3903	1.000000	9758620	-0.013376
204772244	39472479	206117	10000.000000	25222	2457	1.000000	20768	3741	1.000000	9753702	-0.011657
204767804	39458454	205583	10000.000000	25385	2215	1.000000	20836	3733	1.000000	9748710	-0.013585
204771859	39452106	205877	10000.000000	25778	2126	1.000000	20893	3974	1.000000	9743793	-0.011876
204790025	39446390	205317	10000.000000	25708	2116	1.000000	20892	3786	1.000000	9739001	-0.010554
204795877	39429504	204965	10000.000000	25282	2275	1.000000	20640	3964	1.000000	9734227	-0.007547
204812345	39430674	205136	10000.000000	25548	2192	1.000000	20809	3640	1.000000	9729210	-0.008592
204826547	39434871	205037	10000.000000	25432	2280	1.000000	20532	3915	1.000000	9724306	-0.007470
204804987	39429954	205657	10000.000000	25476	2258	1.000000	21026	3709	1.000000	9719506	-0.006922
204749542	39464547	205738	10000.000000	24844	2584	1.000000	20730	3876	1.000000	9714542	-0.005350
204796883	39437385	205387	10000.000000	25612	2187	1.000000	20598	3904	1.000000	9709751	-0.004826
204797580	39440459	205562	10000.000000	25478	2287	1.000000	20973	3690	1.000000	9705135	-0.002371
204786890	39450037	205832	10000.000000	25453	2240	1.000000	21006	3741	1.000000	9700240	-0.003759
204826453	39414229	204498	10000.000000	25688	2139	1.000000	20558	3807	1.000000	9695307	-0.003398
204768878	39450524	205689	10000.000000	25799	2180	1.000000	20780	3805	1.000000	9690341	-0.004435
204797872	39453279	205309	10000.000000	25104	2303	1.000000	21010	3858	1.000000	9685482	-0.003624
204797203	39440318	205482	10000.000000	25724	2038	1.000000	21155	3601	1.000000	9680666	-0.002434
204803005	39452707	205707	10000.000000	25580	2192	1.000000	20600	4052	1.000000	9675808	-0.001156
204794842	39447825	206391	10000.000000	25655	2191	1.000000	20764	3939	1.000000	9670911	-0.001915
204841523	39427973	204769	10000.000000	25554	2231	1.000000	20951	3687	1.000000	9666125	-0.002857
204811305	39425812	204854	10000.000000	25318	2336	1.000000	20385	4017	1.000000	9661391	-0.002203
204804299	39435842	205474	10000.000000	25486	2318	1.000000	20687	3970	1.000000	9656395	-0.003318
204831994	39424236	206349	10000.000000	25142	2388	1.000000	20165	4080	1.000000	9651542	-0.003498
204801371	39433893	205514	10000.000000	25699	2184	1.000000	20607	3987	1.000000	9646767	-0.002207
204777870	39458635	205930	10000.000000	25493	2221	1.000000	20732	3831	1.000000	9641993	-0.002361
204816945	39431810	204617	10000.000000	25534	2207	1.000000	20411	3938	1.000000	9637073	-0.002237
204787109	39449378	205831	10000.000000	25622	2205	1.000000	21086	3643	1.000000	9632289	-0.002083
204799766	39446798	204973	10000.000000	25074	2439	1.000000	20459	3977	1.000000	9627327	-0.001407
204810029	39445734	205822	10000.000000	25175	2201	1.000000	20482	4137	1.000000	9622469	-0.001910
204756184	39461713	205453	10000.000000	25312	2403	1.000000	21160	3514	1.000000	9617556	-0.002864
204790339	39434083	205250	10000.000000	25469	2270	1.000000	20627	3926	1.000000	9612758	-0.003137
204807855	39441681	204481	10000.000000	25158	2437	1.000000	20588	3874	1.000000	9608018	-0.003087
204811596	39433634	205681	10000.000000	25457	2126	1.000000	20759	3844	1.000000	9603180	-0.003189
204796292	39443635	205801	10000.000000	25847	2198	1.000000	20804	3899	1.000000	9598359	-0.003416
204759278	39445175	205534	10000.000000	25512	2285	1.000000	20465	3942	1.000000	9593511	-0.004051
204798811	39434242	205466	10000.000000	25253	2331	1.000000	20666	3830	1.000000	9588739	-0.004450
204791350	39443223	205419	10000.000000	25645	2296	1.000000	20572	3950	1.000000	9583999	-0.004130
204750816	39463005	205004	10000.000000	25221	2324	1.000000	20781	3893	1.000000	9579199	-0.004106
204800799	39426747	205514	10000.000000	25346	2296	1.000000	20847	3758	1.000000	9574440	-0.003964
204774007	39440364	205302	10000.000000	25353	2316	1.000000	20750	3759	1.000000	9569724	-0.003777
204800981	39451136	205833	10000.000000	25548	2257	1.000000	20768	3868	1.000000	9564959	-0.003687
204796474	39453022	204592	10000.000000	25510	2253	1.000000	20650	4030	1.000000	9560230	-0.002926
204781827	39447695	205460	10000.000000	25083	2437	1.000000	21111	3784	1.000000	9555540	-0.002853
204783874	39463127	205519	10000.000000	25288	2328	1.000000	20691	3974	1.000000	9550727	-0.003048
204779654	39458667	205145	10000.000000	25189	2311	1.000000	20241	4028	1.000000	9546052	-0.003046
204784717	39439061	205990	10000.000000	25340	2419	1.000000	20191	4020	1.000000	9541349	-0.003156
204798850	39438416	205575	10000.000000	25540	2281	1.000000	20417	3833	1.000000	9536541	-0.003182
204778835	39444629	205326	10000.000000	25516	2199	1.000000	20601	3937	1.000000	9531737	-0.003405
204791114	39450148	205333	10000.000000	25203	2386	1.000000	20843	3788	1.000000	9527074	-0.003381
204795167	39451912	205612	10000.000000	25224	2354	1.000000	21059	3766	1.000000	9522294	-0.003379
204796615	39438723	205715	10000.000000	25444	2200	1.000000	20634	3939	1.000000	9517493	-0.003530
npatches	nstrain	runtime	dt	init_x	init_y	init_y_blood	init_z	init_S	beta0	beta1	beta2	beta3	mean_beta	B	d	delta	delta_blood	b[0]	mut	m	CTL	c	g	epsilon	k	het	lambda	rho	omega	x_max	patch.dyna	DELTA	A	VA
10000	1	100.000000	0.001000	21900	9499	5000000	0.001000	10000000	14.100835	12.453642	13.319888	17.076732	12	800000000	0.010000	1.000000	432.000000	80000	0.000050	0.004800	0	0.500000	0.000000	2.500000	5.000000	0.500000	0.000000	0.000000	0.000000	31872	0	10.000000	7.000000	1.000000
sus	inf	inf_blood	z	x[0]	y[0][0]	z[0]	x[1]	y[1][0]	z[1]	S[0]	synchrony
219000000	94990000	5000000	10.000000	21900	9499	0.001000	21900	9499	0.001000	10000000	0.000000
126267477	96435671	503376	3941.516320	10220	10782	0.394152	11367	10221	0.394152	9994832	0.000000
170847646	56081429	293002	6325.803353	13700	7228	0.632580	15355	6458	0.632580	9989718	0.000000
194560745	42495508	221317	7771.765723	15930	5400	0.777177	17664	4775	0.777177	9984710	0.000000
207956603	35975261	188166	8648.676577	17187	4704	0.864868	19040	4246	0.864868	9979627	0.000000
215774525	32534713	169719	9180.483393	17658	4399	0.918048	19753	3812	0.918048	9974509	0.000000
220369012	30583866	159485	9503.000201	17998	4407	0.950300	20406	3588	0.950300	9969622	0.000000
223173982	29454827	153401	9698.592075	18423	4329	0.969859	20734	3270	0.969859	9964731	0.000000
224788421	28807622	150223	9817.209710	18648	4021	0.981721	20684	3506	0.981721	9959790	0.000000
225790352	28411242	148238	9889.145947	18507	3939	0.988915	21052	3336	0.988915	9955001	0.000000
226362735	28187099	146143	9932.772025	18615	3866	0.993277	20767	3305	0.993277	9949996	0.000000
226752228	28032366	146133	9959.229270	18709	4122	0.995923	21208	3210	0.995923	9945102	0.000000
226981333	27943373	145781	9975.274394	19023	3846	0.997527	21339	3186	0.997527	9940012	0.000000
227095010	27888931	145220	9985.005037	18731	3866	0.998501	21267	3205	0.998501	9935023	0.000000
227199096	27863142	144924	9990.906233	18864	3972	0.999091	21701	3089	0.999091	9930075	0.000000
227233911	27839825	144627	9994.485041	18731	3935	0.999449	20669	3534	0.999449	9925136	0.000000
227254846	27838917	145081	9996.655426	18656	4023	0.999666	21089	3129	0.999666	9920238	0.000000
227276729	27828982	145085	9997.971667	18528	4032	0.999797	21312	3230	0.999797	9915246	0.000000
227265959	27828967	145442	9998.769908	19164	3777	0.999877	20960	3485	0.999877	9910332	0.000000
227301777	27814775	144439	9999.254005	18717	3854	0.999925	21375	3028	0.999925	9905291	0.000000
227315698	27791796	145138	9999.547588	18580	4196	0.999955	21091	3212	0.999955	9900335	0.000000
227320759	27807558	144682	9999.725632	18942	3796	0.999973	21335	3168	0.999973	9895281	0.000000
227281696	27810012	143813	9999.833608	18682	3862	0.999983	21310	3140	0.999983	9890298	0.000000
227313669	27813622	145051	9999.899091	18381	4134	0.999990	20891	3356	0.999990	9885236	0.000000
227349484	27800477	144523	9999.938803	19230	3720	0.999994	21293	3203	0.999994	9880289	0.000000
227283065	27817021	144115	9999.962887	18965	3792	0.999996	21081	3187	0.999996	9875365	0.000000
227321861	27823124	145225	9999.977493	18864	3826	0.999998	21206	3316	0.999998	9870488	0.000000
227320351	27799821	145843	9999.986350	18756	3887	0.999999	21288	3093	0.999999	9865553	0.000000
227308925	27807468	144103	9999.991722	18652	3990	0.999999	21395	3215	0.999999	9860571	0.000000
227274129	27805770	144658	9999.994980	18608	3976	0.999999	21257	3112	0.999999	9855685	0.000000
227323282	27812230	144231	9999.996955	18825	3858	1.000000	20754	3494	1.000000	9850719	0.000000
227282949	27821658	145301	9999.998154	18646	3981	1.000000	21443	3239	1.000000	9845765	0.000000
227316315	27800192	144548	9999.998880	19280	3881	1.000000	21515	3084	1.000000	9840831	0.000000
227338484	27800448	144190	9999.999321	18329	4226	1.000000	21469	3154	1.000000	9835714	0.000000
227301882	27809235	144398	9999.999588	18896	3907	1.000000	21272	3285	1.000000	9830772	0.000000
227310170	27808798	145362	9999.999750	18907	3897	1.000000	21405	3245	1.000000	9825877	0.000000
227335548	27805335	144839	9999.999849	19313	3678	1.000000	20899	3281	1.000000	9820977	0.000000
227315640	27814801	144940	9999.999908	18754	4062	1.000000	21007	3155	1.000000	9816051	0.000000
227373124	27797295	144685	9999.999944	19116	3823	1.000000	21540	3166	1.000000	9811102	0.000000
227317485	27809175	145108	9999.999966	19127	3815	1.000000	21108	3164	1.000000	9806174	0.000000
227315299	27813776	144973	9999.999980	18638	4102	1.000000	21368	3275	1.000000	9801283	-1.#IND00
227296291	27816382	144388	9999.999988	19037	3889	1.000000	21086	3226	1.000000	9796424	0.006400
227368753	27790661	144139	9999.999992	18591	4145	1.000000	21298	3166	1.000000	9791554	0.011252
227327677	27811822	145100	9999.999995	18652	3859	1.000000	20823	3488	1.000000	9786575	0.015051
227309713	27809052	143785	9999.999997	18799	4054	1.000000	21149	3214	1.000000	9781734	0.011093
227290816	27831735	145239	9999.999998	18847	3920	1.000000	20945	3222	1.000000	9776823	0.011563
227362170	27803037	144991	9999.999999	18777	4044	1.000000	21417	3146	1.000000	9771867	0.010203
227331947	27797095	144716	9999.999999	18876	3861	1.000000	21561	3077	1.000000	9766872	0.012342
227312042	27808947	144807	10000.000000	18848	3854	1.000000	21327	3201	1.000000	9761899	0.015945
227296326	27821386	144984	10000.000000	18950	3978	1.000000	21103	3333	1.000000	9757102	0.009693
227277689	27800019	145230	10000.000000	18563	3950	1.000000	21594	3146	1.000000	9752211	0.007950
227303412	27819263	144937	10000.000000	18909	3833	1.000000	20861	3417	1.000000	9747237	0.008384
227305327	27813956	145329	10000.000000	18945	3864	1.000000	20648	3435	1.000000	9742475	0.007284
227293897	27823720	144516	10000.000000	18773	3957	1.000000	21512	3033	1.000000	9737598	0.005969
227323179	27824100	145369	10000.000000	18550	3932	1.000000	21288	3232	1.000000	9732808	0.004561
227306333	27805322	144498	10000.000000	18714	3828	1.000000	21380	3195	1.000000	9727992	0.004123
227319891	27798376	144206	10000.000000	18277	4133	1.000000	21266	3128	1.000000	9723128	0.001200
227322058	27798657	144892	10000.000000	18937	3932	1.000000	21086	3323	1.000000	9718309	0.000695
227233331	27832292	144855	10000.000000	18895	3873	1.000000	21717	3212	1.000000	9713462	0.001674
227328677	27810316	145309	10000.000000	18927	3863	1.000000	21138	3271	1.000000	9708620	0.001860
227312505	27823828	144952	10000.000000	18930	3896	1.000000	21200	3139	1.000000	9703831	0.000096
227339362	27808970	144946	10000.000000	18842	3995	1.000000	21096	3136	1.000000	9698881	0.000777
227332507	27796647	145000	10000.000000	18972	3809	1.000000	20995	3260	1.000000	9694055	0.002208
227281513	27820200	145336	10000.000000	18591	4082	1.000000	21146	3277	1.000000	9689292	0.003761
227324113	27805080	144531	10000.000000	18717	3981	1.000000	21081	3297	1.000000	9684488	0.004363
227322448	27818404	144931	10000.000000	18454	4143	1.000000	21246	3192	1.000000	9679588	0.004385
227314684	27814530	143897	10000.000000	19327	3787	1.000000	21460	3204	1.000000	9674814	0.004406
227304749	27797792	144897	10000.000000	19180	3759	1.000000	21447	3189	1.000000	9670023	0.004282
227309148	27821893	144685	10000.000000	18821	3847	1.000000	21555	3000	1.000000	9665176	0.005064
227290167	27811714	144409	10000.000000	18802	3837	1.000000	21159	3258	1.000000	9660394	0.004920
227327345	27807845	144224	10000.000000	19171	3786	1.000000	21635	3081	1.000000	9655618	0.004572
227289566	27826443	144375	10000.000000	18614	3917	1.000000	21112	3182	1.000000	9650831	0.004635
227281692	27828002	144619	10000.000000	19225	3903	1.000000	21244	3249	1.000000	9646118	0.004938
227317441	27817633	144500	10000.000000	19195	3764	1.000000	21226	3153	1.000000	9641368	0.004245
227283488	27799107	144485	10000.000000	18792	3984	1.000000	21472	3078	1.000000	9636523	0.003982
227305276	27816160	144948	10000.000000	18794	3998	1.000000	21217	3213	1.000000	9631639	0.003965
227327471	27797547	145027	10000.000000	19212	3667	1.000000	21082	3141	1.000000	9626761	0.004169
227319988	27812631	144440	10000.000000	19039	3882	1.000000	21156	3141	1.000000	9621995	0.003767
227299491	27803335	145131	10000.000000	18666	3978	1.000000	21137	3204	1.000000	9617108	0.003831
227296754	27802580	145055	10000.000000	18806	3981	1.000000	21273	3244	1.000000	9612323	0.003915
227303025	27818764	144463	10000.000000	18788	3887	1.000000	21106	3319	1.000000	9607466	0.003742
227330540	27802664	145192	10000.000000	18969	3905	1.000000	21194	3240	1.000000	9602756	0.003670
227266127	27839832	145264	10000.000000	18711	4147	1.000000	21080	3405	1.000000	9598078	0.004224
227289350	27817200	144656	10000.000000	19065	3895	1.000000	21327	3233	1.000000	9593363	0.004164
227333848	27799797	145564	10000.000000	18465	4230	1.000000	21510	3083	1.000000	9588697	0.004876
227262485	27815742	144961	10000.000000	18958	3813	1.000000	21109	3283	1.000000	9584057	0.004807
227356161	27789203	145757	10000.000000	18915	3869	1.000000	21365	3161	1.000000	9579193	0.004898
227334400	27803321	144947	10000.000000	18582	4036	1.000000	21040	3383	1.000000	9574432	0.004760
227297709	27817650	145722	10000.000000	18849	3947	1.000000	20942	3261	1.000000	9569645	0.004065
227336770	27801088	144667	10000.000000	18837	3823	1.000000	21554	3037	1.000000	9564739	0.004020
227307119	27816694	144409	10000.000000	18610	4150	1.000000	21315	3096	1.000000	9559754	0.003518
227287205	27823607	145078	10000.000000	18894	3900	1.000000	21017	3370	1.000000	9554950	0.003456
227296794	27818260	144775	10000.000000	18847	3860	1.000000	21600	3045	1.000000	9550148	0.003739
227308741	27820444	144617	10000.000000	18739	4142	1.000000	20930	3352	1.000000	9545221	0.004092
227304844	27805751	145323	10000.000000	19186	3694	1.000000	21077	3135	1.000000	9540465	0.004793
227335242	27814814	144926	10000.000000	18985	3797	1.000000	21442	3240	1.000000	9535648	0.004805
227332855	27803284	144524	10000.000000	18758	3919	1.000000	21296	3203	1.000000	9530944	0.005278
227271945	27833832	145107	10000.000000	19134	3744	1.000000	21222	3182	1.000000	9526206	0.005417
227327365	27797120	145036	10000.000000	18601	4079	1.000000	20837	3327	1.000000	9521480	0.005279
227321360	27819626	144872	10000.000000	18982	3881	1.000000	21200	3247	1.000000	9516824	0.005124
npatches	nstrain	runtime	dt	init_x	init_y	init_y_blood	init_z	init_S	beta0	beta1	beta2	beta3	mean_beta	B	d	delta	delta_blood	b[0]	mut	m	CTL	c	g	epsilon	k	het	lambda	rho	omega	x_max	patch.dyna	DELTA	A	VA
10000	1	100.000000	0.001000	21900	9499	5000000	0.001000	10000000	10.976243	16.803401	10.383191	8.505404	12	800000000	0.010000	1.000000	432.000000	80000	0.000050	0.004800	0	0.500000	0.000000	2.500000	6.000000	0.500000	0.000000	0.000000	0.000000	31872	0	10.000000	7.000000	1.000000
sus	inf	inf_blood	z	x[0]	y[0][0]	z[0]	x[1]	y[1][0]	z[1]	S[0]	synchrony
219000000	94990000	5000000	10.000000	21900	9499	0.001000	21900	9499	0.001000	10000000	0.000000
132579861	85661017	447726	3941.516320	13361	8564	0.394152	9406	10442	0.394152	9994792	0.000000
184508489	45386088	236845	6325.803353	19175	4226	0.632580	12927	6642	0.632580	9989731	0.000000
211332609	32650046	169882	7771.765723	22217	3000	0.777177	15045	5159	0.777177	9984750	0.000000
226131083	26738974	139031	8648.676577	23589	2402	0.864868	16187	4598	0.864868	9979802	0.000000
234566496	23656794	123357	9180.483393	24455	2056	0.918048	16606	4279	0.918048	9974699	0.000000
239508839	21939406	114709	9503.000201	25555	1795	0.950300	16997	3885	0.950300	9969728	0.000000
242426710	20956895	108865	9698.592075	25576	1822	0.969859	17449	3916	0.969859	9964866	0.000000
244122069	20393535	106483	9817.209710	26477	1346	0.981721	17344	4019	0.981721	9959896	0.000000
245206897	20043877	104513	9889.145947	26259	1512	0.988915	17537	3757	0.988915	9954877	0.000000
245833695	19820498	102688	9932.772025	26741	1385	0.993277	17431	3953	0.993277	9949777	0.000000
246244079	19694993	103548	9959.229270	27021	1410	0.995923	17674	3880	0.995923	9944752	0.000000
246479275	19628768	101505	9975.274394	27037	1388	0.997527	17893	3740	0.997527	9939768	0.000000
246577069	19590770	101980	9985.005037	26747	1463	0.998501	17317	3871	0.998501	9934793	0.000000
246704520	19530173	101795	9990.906233	26628	1295	0.999091	17900	3780	0.999091	9929744	0.000000
246759543	19527456	101794	9994.485041	27125	1207	0.999449	17543	3892	0.999449	9924774	0.000000
246770414	19518053	101156	9996.655426	26228	1555	0.999666	17946	3684	0.999666	9919755	0.000000
246783159	19517595	101367	9997.971667	26127	1583	0.999797	17611	3769	0.999797	9914960	0.000000
246795092	19508469	101927	9998.769908	26360	1570	0.999877	18153	3645	0.999877	9910115	0.000000
246841441	19508365	101506	9999.254005	26824	1349	0.999925	17717	3837	0.999925	9905154	0.000000
246832074	19517550	101488	9999.547588	26811	1413	0.999955	17718	3685	0.999955	9900149	0.000000
246840336	19504387	101174	9999.725632	26587	1459	0.999973	18227	3594	0.999973	9895121	0.000000
246841858	19495918	101613	9999.833608	26391	1542	0.999983	17798	3667	0.999983	9890100	0.000000
246840146	19500261	101963	9999.899091	26590	1356	0.999990	17729	3943	0.999990	9885164	0.000000
246859992	19502826	101721	9999.938803	26812	1441	0.999994	17656	3883	0.999994	9880145	0.000000
246817815	19511358	101712	9999.962887	26906	1364	0.999996	18150	3664	0.999996	9875168	0.000000
246826837	19511630	101238	9999.977493	26719	1374	0.999998	17916	3853	0.999998	9870308	0.000000
246776989	19533056	101536	9999.986350	26357	1481	0.999999	17551	3890	0.999999	9865354	0.000000
246790236	19519371	102074	9999.991722	26326	1526	0.999999	18074	3560	0.999999	9860272	0.000000
246839451	19510075	102306	9999.994980	26800	1376	0.999999	17976	3852	0.999999	9855370	0.000000
246796965	19519014	101994	9999.996955	26488	1488	1.000000	17641	3828	1.000000	9850472	0.000000
246801981	19508404	102423	9999.998154	26425	1695	1.000000	18056	3660	1.000000	9845552	0.000000
246812168	19508037	101392	9999.998880	26347	1423	1.000000	17947	3627	1.000000	9840746	0.000000
246829196	19514515	101697	9999.999321	26567	1375	1.000000	17853	3858	1.000000	9835917	0.000000
246808432	19515738	101378	9999.999588	26683	1455	1.000000	17950	3822	1.000000	9830992	0.000000
246814250	19503198	102247	9999.999750	26395	1551	1.000000	18052	3664	1.000000	9826068	0.000000
246786516	19515424	101912	9999.999849	26626	1328	1.000000	17971	3717	1.000000	9821254	0.000000
246826375	19511076	101745	9999.999908	26653	1371	1.000000	17838	3603	1.000000	9816462	0.000000
246828392	19517004	101218	9999.999944	26552	1464	1.000000	18016	3727	1.000000	9811524	0.000000
246854821	19502956	101036	9999.999966	26546	1536	1.000000	17922	3678	1.000000	9806571	0.000000
246849760	19501085	101470	9999.999980	26802	1397	1.000000	17971	3636	1.000000	9801630	-1.#IND00
246795525	19511459	102588	9999.999988	26636	1444	1.000000	17547	3878	1.000000	9796716	-0.032000
246828927	19506229	101573	9999.999992	26297	1510	1.000000	17833	3953	1.000000	9791742	-0.009649
246818211	19519944	101604	9999.999995	26055	1485	1.000000	17878	3684	1.000000	9786858	-0.004517
246763670	19531045	101475	9999.999997	26641	1405	1.000000	17397	4042	1.000000	9781906	-0.029796
246808012	19516889	101660	9999.999998	26293	1637	1.000000	17702	3901	1.000000	9777041	-0.018532
246798160	19500291	101892	9999.999999	26666	1356	1.000000	17856	3735	1.000000	9772065	-0.013122
246796336	19522098	102044	9999.999999	27140	1257	1.000000	17523	3736	1.000000	9767325	-0.007437
246795004	19532817	101295	10000.000000	26800	1383	1.000000	17329	4132	1.000000	9762402	-0.005855
246790549	19523253	101359	10000.000000	26958	1288	1.000000	17966	3816	1.000000	9757633	-0.006073
246801833	19525045	101910	10000.000000	27017	1312	1.000000	17443	3803	1.000000	9752785	-0.006212
246840003	19522351	101815	10000.000000	26858	1429	1.000000	17844	3737	1.000000	9747954	-0.004034
246846277	19500452	101499	10000.000000	26477	1303	1.000000	17415	3887	1.000000	9743214	-0.004022
246829099	19511780	101336	10000.000000	26660	1469	1.000000	17573	3932	1.000000	9738389	-0.003799
246801258	19512636	102401	10000.000000	26805	1431	1.000000	18285	3672	1.000000	9733460	-0.002128
246819907	19520850	101610	10000.000000	26302	1577	1.000000	17624	3796	1.000000	9728505	-0.001595
246853609	19504439	101707	10000.000000	26150	1516	1.000000	17862	3786	1.000000	9723777	-0.001400
246815395	19511676	101590	10000.000000	26463	1462	1.000000	17932	3679	1.000000	9719030	-0.001430
246817449	19512866	101851	10000.000000	26847	1522	1.000000	17836	3632	1.000000	9714323	-0.000944
246841425	19501515	101448	10000.000000	26328	1605	1.000000	17875	3671	1.000000	9709502	-0.000879
246793377	19526242	101733	10000.000000	26726	1391	1.000000	17679	3813	1.000000	9704656	-0.000404
246788307	19513650	101734	10000.000000	26429	1418	1.000000	17425	3866	1.000000	9699744	-0.000361
246859612	19486622	102099	10000.000000	26023	1634	1.000000	18052	3649	1.000000	9694946	-0.000651
246830497	19511075	101451	10000.000000	26391	1518	1.000000	18305	3573	1.000000	9690114	0.000309
246813160	19526195	101236	10000.000000	26896	1385	1.000000	18027	3772	1.000000	9685277	0.000300
246814236	19517725	101721	10000.000000	27026	1355	1.000000	17839	3822	1.000000	9680301	0.000184
246844629	19498889	101282	10000.000000	26922	1476	1.000000	17716	3852	1.000000	9675415	0.000128
246840907	19513991	101958	10000.000000	26851	1349	1.000000	17988	3694	1.000000	9670591	-0.000876
246833078	19504382	101399	10000.000000	26961	1388	1.000000	17834	3802	1.000000	9665877	-0.000916
246831462	19508650	101580	10000.000000	26812	1375	1.000000	17723	3788	1.000000	9661027	-0.000234
246842787	19504277	102098	10000.000000	26700	1602	1.000000	17650	3878	1.000000	9656243	-0.000088
246780986	19533691	101756	10000.000000	26329	1463	1.000000	17801	3639	1.000000	9651480	-0.000358
246832841	19500021	101376	10000.000000	26766	1407	1.000000	17702	3867	1.000000	9646723	-0.000221
246837934	19507413	101452	10000.000000	26687	1427	1.000000	17905	3668	1.000000	9641902	-0.000354
246816086	19515296	101495	10000.000000	26391	1538	1.000000	17774	3854	1.000000	9637064	-0.000322
246803273	19509560	101805	10000.000000	26984	1389	1.000000	17758	3732	1.000000	9632318	-0.000383
246840929	19499065	101287	10000.000000	27055	1411	1.000000	17702	3851	1.000000	9627507	-0.000315
246784905	19523868	101851	10000.000000	26345	1551	1.000000	18021	3619	1.000000	9622768	-0.000745
246865906	19494462	101500	10000.000000	26688	1471	1.000000	17794	3702	1.000000	9618035	-0.000982
246837369	19501315	101387	10000.000000	26900	1232	1.000000	17388	4076	1.000000	9613095	-0.000530
246808508	19535105	101744	10000.000000	27028	1443	1.000000	17994	3620	1.000000	9608227	-0.000438
246807491	19509219	101339	10000.000000	26513	1455	1.000000	17726	3755	1.000000	9603500	0.000037
246793063	19508054	101459	10000.000000	26656	1378	1.000000	17755	3771	1.000000	9598849	-0.000746
246866924	19485724	102027	10000.000000	26556	1463	1.000000	17687	3747	1.000000	9594025	-0.000691
246886331	19491499	101526	10000.000000	26447	1517	1.000000	17661	3761	1.000000	9589267	-0.000727
246832360	19518674	101995	10000.000000	26586	1486	1.000000	17643	3739	1.000000	9584499	0.000154
246818670	19510181	102205	10000.000000	26219	1577	1.000000	18009	3848	1.000000	9579801	0.001484
246820813	19531076	102110	10000.000000	26603	1366	1.000000	17947	3668	1.000000	9575048	0.001323
246853177	19495582	101635	10000.000000	26852	1428	1.000000	17808	3688	1.000000	9570210	0.001332
246853246	19507215	101226	10000.000000	27081	1345	1.000000	17935	3559	1.000000	9565481	0.001495
246842547	19508875	101900	10000.000000	26264	1547	1.000000	17606	3975	1.000000	9560747	0.001497
246810754	19502224	101381	10000.000000	26405	1584	1.000000	18039	3751	1.000000	9555953	0.001515
246852136	19502917	102325	10000.000000	26464	1439	1.000000	17758	3781	1.000000	9551240	0.002317
246852566	19497569	101558	10000.000000	26255	1651	1.000000	17853	3632	1.000000	9546502	0.003190
246791813	19514985	101457	10000.000000	26048	1568	1.000000	18041	3745	1.000000	9541762	0.003335
246851519	19505470	101032	10000.000000	26132	1656	1.000000	17730	3881	1.000000	9537025	0.003288
246832593	19508792	101280	10000.000000	26440	1442	1.000000	17657	3813	1.000000	9532250	0.003393
246832398	19504922	101450	10000.000000	26553	1378	1.000000	17949	3875	1.000000	9527549	0.003577
246835974	19502199	101503	10000.000000	26916	1268	1.000000	17585	3775	1.000000	9522760	0.003620
246839989	19502014	101209	10000.000000	26624	1622	1.000000	17601	3836	1.000000	9517972	0.003633
npatches	nstrain	runtime	dt	init_x	init_y	init_y_blood	init_z	init_S	beta0	beta1	beta2	beta3	mean_beta	B	d	delta	delta_blood	b[0]	mut	m	CTL	c	g	epsilon	k	het	lambda	rho	omega	x_max	patch.dyna	DELTA	A	VA
10000	1	100.000000	0.001000	21900	9499	5000000	0.001000	10000000	13.832375	13.867853	16.399552	11.727109	12	800000000	0.010000	1.000000	432.000000	80000	0.000050	0.004800	0	0.500000	0.000000	2.500000	7.000000	0.500000	0.000000	0.000000	0.000000	31872	0	10.000000	7.000000	1.000000
sus	inf	inf_blood	z	x[0]	y[0][0]	z[0]	x[1]	y[1][0]	z[1]	S[0]	synchrony
219000000	94990000	5000000	10.000000	21900	9499	0.001000	21900	9499	0.001000	10000000	0.000000
139449602	75773144	395190	3941.516320	11760	8499	0.394152	11724	8518	0.394152	9995021	0.000000
198249372	36460196	190282	6325.803353	16932	4626	0.632580	16661	4916	0.632580	9989994	0.000000
227556752	24788667	128656	7771.765723	19706	3435	0.777177	19428	3427	0.777177	9985084	0.000000
243194164	19541747	102202	8648.676577	21164	2793	0.864868	21204	2743	0.864868	9979945	0.000000
251967543	16835274	87678	9180.483393	22069	2521	0.918048	22197	2367	0.918048	9975022	0.000000
257034383	15359655	79908	9503.000201	22453	2157	0.950300	22725	2310	0.950300	9969976	0.000000
259965618	14534257	75246	9698.592075	23482	2091	0.969859	23218	2090	0.969859	9965065	0.000000
261728796	14046643	72879	9817.209710	23088	2279	0.981721	23600	2052	0.981721	9960112	0.000000
262818606	13733766	71327	9889.145947	23345	2079	0.988915	23538	2158	0.988915	9955197	0.000000
263473980	13562334	70360	9932.772025	23777	1901	0.993277	23750	1804	0.993277	9950266	0.000000
263885378	13454273	69943	9959.229270	23859	2009	0.995923	24415	1936	0.995923	9945392	0.000000
264120795	13389334	69919	9975.274394	23611	2065	0.997527	24065	1959	0.997527	9940391	0.000000
264231459	13352528	69587	9985.005037	23634	2094	0.998501	23137	2158	0.998501	9935300	0.000000
264239020	13341713	69019	9990.906233	24238	1789	0.999091	23269	2002	0.999091	9930389	0.000000
264384054	13300186	69175	9994.485041	24059	1965	0.999449	23762	1919	0.999449	9925367	0.000000
264365342	13320788	69161	9996.655426	23605	2108	0.999666	23274	2102	0.999666	9920391	0.000000
264384688	13301440	69895	9997.971667	23374	1998	0.999797	23391	2249	0.999797	9915564	0.000000
264403246	13310635	69674	9998.769908	23996	1889	0.999877	23568	1973	0.999877	9910651	0.000000
264428760	13295939	69195	9999.254005	23835	2062	0.999925	23877	1877	0.999925	9905614	0.000000
264440464	13289516	69590	9999.547588	23761	1878	0.999955	24087	1858	0.999955	9900662	0.000000
264409786	13297940	69241	9999.725632	23848	2030	0.999973	23653	1953	0.999973	9895694	0.000000
264434185	13288417	69178	9999.833608	23760	1954	0.999983	23788	2048	0.999983	9890830	0.000000
264396736	13310017	69289	9999.899091	23935	2066	0.999990	23693	1863	0.999990	9885854	0.000000
264450605	13292893	69475	9999.938803	23709	2079	0.999994	24058	1857	0.999994	9880824	0.000000
264422716	13303243	69340	9999.962887	23771	1966	0.999996	23469	2015	0.999996	9875873	0.000000
264377918	13307246	69311	9999.977493	23741	2044	0.999998	23857	1982	0.999998	9870986	0.000000
264447414	13292381	69120	9999.986350	23677	2057	0.999999	24388	1893	0.999999	9866088	0.000000
264471522	13285787	68518	9999.991722	23329	1990	0.999999	23629	2088	0.999999	9861179	0.000000
264427097	13290726	69386	9999.994980	23846	2040	0.999999	23981	1964	0.999999	9856296	0.000000
264441493	13298814	69940	9999.996955	24095	1821	1.000000	24357	1799	1.000000	9851342	0.000000
264425435	13302362	69059	9999.998154	23722	1978	1.000000	23513	2031	1.000000	9846507	0.000000
264440280	13293257	69202	9999.998880	23444	2065	1.000000	23941	1884	1.000000	9841649	0.000000
264419526	13290188	69081	9999.999321	23074	2278	1.000000	23957	1873	1.000000	9836820	0.000000
264456228	13290446	69168	9999.999588	23758	2015	1.000000	23242	2178	1.000000	9831981	0.000000
264415146	13297767	69639	9999.999750	23483	2122	1.000000	23891	1906	1.000000	9826846	0.000000
264420926	13293815	69342	9999.999849	24108	1950	1.000000	24057	1703	1.000000	9821965	0.000000
264419499	13301706	69265	9999.999908	23507	2069	1.000000	23504	2194	1.000000	9817071	0.000000
264438726	13297022	69095	9999.999944	23626	2157	1.000000	24616	1720	1.000000	9812114	0.000000
264458683	13288845	69408	9999.999966	23546	2095	1.000000	23957	1929	1.000000	9807164	0.000000
264392318	13303905	69114	9999.999980	24029	1797	1.000000	23655	2046	1.000000	9802270	-1.#IND00
264404014	13300971	68919	9999.999988	23878	1840	1.000000	23653	1921	1.000000	9797341	-0.008000
264430334	13284404	69023	9999.999992	23867	1996	1.000000	23641	2034	1.000000	9792439	-0.023109
264422464	13293524	69375	9999.999995	23485	2092	1.000000	23531	2011	1.000000	9787662	-0.009746
264414443	13292989	69073	9999.999997	23547	2056	1.000000	23536	1954	1.000000	9782732	-0.003235
264468052	13295933	69276	9999.999998	23623	1984	1.000000	23606	2130	1.000000	9777872	-0.003864
264445134	13289052	69198	9999.999999	23633	2119	1.000000	23899	1966	1.000000	9773071	-0.000531
264430275	13302756	69380	9999.999999	23862	1872	1.000000	23217	2048	1.000000	9768367	0.000819
264407354	13294846	69117	10000.000000	23849	2054	1.000000	24027	1855	1.000000	9763463	0.000786
264414058	13309434	69458	10000.000000	23818	2004	1.000000	23748	1912	1.000000	9758592	-0.000071
264452744	13288056	69385	10000.000000	24094	1794	1.000000	24128	1729	1.000000	9753636	-0.002471
264449077	13286296	69102	10000.000000	23608	1986	1.000000	23857	1886	1.000000	9748684	-0.001046
264434548	13298437	69499	10000.000000	23739	1960	1.000000	23315	2216	1.000000	9743825	0.002208
264401806	13297186	69133	10000.000000	24060	1760	1.000000	23543	1930	1.000000	9739013	0.000172
264433085	13294046	69262	10000.000000	24345	1878	1.000000	23577	1972	1.000000	9734124	-0.005929
264465652	13272258	69433	10000.000000	23242	2162	1.000000	23937	1880	1.000000	9729330	-0.004000
264413223	13301803	69388	10000.000000	23515	1996	1.000000	23927	1844	1.000000	9724480	-0.004060
264471992	13278057	69143	10000.000000	23403	2063	1.000000	24022	1939	1.000000	9719614	-0.004293
264404489	13290787	69555	10000.000000	23836	1837	1.000000	23754	1960	1.000000	9714881	0.001256
264442545	13286815	69402	10000.000000	23832	2036	1.000000	23684	1930	1.000000	9710056	0.001487
264425124	13308688	69174	10000.000000	23915	1907	1.000000	24009	1866	1.000000	9705102	0.001397
264412895	13294994	69497	10000.000000	23926	1844	1.000000	23598	2049	1.000000	9700284	0.000893
264461088	13275029	69630	10000.000000	23510	2118	1.000000	23711	2007	1.000000	9695500	0.001056
264483845	13289165	68948	10000.000000	24024	1874	1.000000	24166	1816	1.000000	9690682	0.000621
264441213	13304046	69416	10000.000000	23854	1967	1.000000	23945	1758	1.000000	9685810	0.000527
264406215	13288407	69098	10000.000000	23519	2052	1.000000	23979	1946	1.000000	9681047	0.000876
264419699	13303933	69417	10000.000000	23562	1973	1.000000	24149	1915	1.000000	9676123	0.000437
264448645	13287752	68948	10000.000000	23590	1895	1.000000	24197	1900	1.000000	9671294	-0.000008
264470230	13301193	69048	10000.000000	23960	1913	1.000000	24119	1882	1.000000	9666504	-0.000295
264427533	13294714	69116	10000.000000	23454	2107	1.000000	24332	1735	1.000000	9661579	-0.000316
264416955	13294615	69420	10000.000000	23844	1929	1.000000	24247	1812	1.000000	9656782	-0.000573
264425002	13301305	69011	10000.000000	23838	1891	1.000000	23674	1952	1.000000	9652012	0.000660
264407538	13313046	69453	10000.000000	23576	2018	1.000000	23574	2016	1.000000	9647398	0.000015
264428309	13299568	69325	10000.000000	23251	2219	1.000000	23875	1927	1.000000	9642485	0.000156
264425361	13292446	69246	10000.000000	23661	1993	1.000000	23497	2067	1.000000	9637690	-0.000147
264407685	13305633	69229	10000.000000	23450	1944	1.000000	23717	1980	1.000000	9632899	0.000371
264392471	13313463	69570	10000.000000	24079	1922	1.000000	23688	2006	1.000000	9628137	0.000191
264443255	13290239	69009	10000.000000	23576	2208	1.000000	23402	2106	1.000000	9623362	0.000296
264426904	13295919	69387	10000.000000	24030	1815	1.000000	23598	1961	1.000000	9618570	0.000118
264443920	13295566	69282	10000.000000	24357	1839	1.000000	23604	2127	1.000000	9613859	0.000064
264429915	13298301	69401	10000.000000	24220	1822	1.000000	23591	2136	1.000000	9609013	-0.000208
264453386	13298191	69347	10000.000000	23897	2021	1.000000	23512	2141	1.000000	9604189	-0.000704
264424280	13293744	68993	10000.000000	23681	2039	1.000000	23262	2189	1.000000	9599419	-0.000572
264435093	13287095	68847	10000.000000	23888	1921	1.000000	23689	1957	1.000000	9594647	-0.000723
264420673	13294391	69606	10000.000000	24155	1866	1.000000	23747	1984	1.000000	9589725	-0.001229
264448322	13285815	68848	10000.000000	23321	2050	1.000000	23684	1992	1.000000	9584996	-0.001321
264417200	13299782	69896	10000.000000	23931	1964	1.000000	23413	2196	1.000000	9580259	-0.001309
264441270	13287314	69406	10000.000000	23324	2085	1.000000	23855	2039	1.000000	9575448	-0.001081
264434961	13302666	69738	10000.000000	23659	2002	1.000000	23503	2004	1.000000	9570714	-0.001150
264409396	13301116	68798	10000.000000	23984	1918	1.000000	23778	1961	1.000000	9565876	-0.001116
264410341	13295510	69664	10000.000000	23143	2157	1.000000	23757	2008	1.000000	9560940	-0.000983
264385842	13304090	69000	10000.000000	23498	1963	1.000000	23868	2034	1.000000	9556093	-0.000076
264417169	13304894	69167	10000.000000	24276	1845	1.000000	23778	2094	1.000000	9551399	0.000018
264419392	13298515	68706	10000.000000	23872	1983	1.000000	23786	1782	1.000000	9546528	0.000019
264409729	13297454	69270	10000.000000	24229	1848	1.000000	23845	1985	1.000000	9541822	-0.000018
264359572	13315604	69327	10000.000000	23886	2016	1.000000	23731	2012	1.000000	9537031	0.000169
264406607	13291662	69256	10000.000000	23799	1959	1.000000	23730	1972	1.000000	9532179	-0.000188
264410316	13298742	69306	10000.000000	23515	2164	1.000000	24172	1816	1.000000	9527531	-0.000162
264432320	13295699	68877	10000.000000	23731	2015	1.000000	23613	1916	1.000000	9522778	-0.000053
264450297	13300482	69416	10000.000000	23479	1914	1.000000	23751	2024	1.000000	9518120	-0.000133
npatches	nstrain	runtime	dt	init_x	init_y	init_y_blood	init_z	init_S	beta0	beta1	beta2	beta3	mean_beta	B	d	delta	delta_blood	b[0]	mut	m	CTL	c	g	epsilon	k	het	lambda	rho	omega	x_max	patch.dyna	DELTA	A	VA
10000	1	100.000000	0.001000	21900	9499	5000000	0.001000	10000000	10.207356	15.420201	9.385318	13.170033	12	800000000	0.010000	1.000000	432.000000	80000	0.000050	0.004800	0	0.500000	0.000000	2.500000	8.000000	0.500000	0.000000	0.000000	0.000000	31872	0	10.000000	7.000000	1.000000
sus	inf	inf_blood	z	x[0]	y[0][0]	z[0]	x[1]	y[1][0]	z[1]	S[0]	synchrony
219000000	94990000	5000000	10.000000	21900	9499	0.001000	21900	9499	0.001000	10000000	0.000000
145877375	67181767	351049	3941.516320	15708	6118	0.394152	11231	8077	0.394152	9994964	0.000000
210682081	29370685	152250	6325.803353	23181	2179	0.632580	16281	4474	0.632580	9989885	0.000000
241670978	18849056	97690	7771.765723	27041	1051	0.777177	18940	3314	0.777177	9984876	0.000000
257661971	14238036	73626	8648.676577	29193	562	0.864868	20955	2627	0.864868	9979815	0.000000
266471936	11908927	61813	9180.483393	30249	366	0.918048	22129	2254	0.918048	9974923	0.000000
271485134	10653827	55646	9503.000201	30582	334	0.950300	22503	1987	0.950300	9970020	0.000000
274435843	9948908	51891	9698.592075	30592	280	0.969859	22470	2106	0.969859	9964985	0.000000
276137352	9535260	49636	9817.209710	31080	218	0.981721	23220	1843	0.981721	9959953	0.000000
277219399	9278544	48113	9889.145947	31181	138	0.988915	23268	1963	0.988915	9955038	0.000000
277837621	9134940	47346	9932.772025	31146	199	0.993277	23135	1957	0.993277	9950179	0.000000
278228185	9043219	46819	9959.229270	31080	126	0.995923	22951	1975	0.995923	9945233	0.000000
278433448	8994741	47130	9975.274394	31339	164	0.997527	23212	1914	0.997527	9940410	0.000000
278576389	8961339	46567	9985.005037	31225	122	0.998501	23336	1894	0.998501	9935457	0.000000
278700909	8922191	46351	9990.906233	31413	97	0.999091	23844	1893	0.999091	9930669	0.000000
278699992	8933490	46386	9994.485041	31308	116	0.999449	23165	2025	0.999449	9925745	0.000000
278763651	8922172	46590	9996.655426	31208	158	0.999666	24067	1656	0.999666	9920645	0.000000
278810032	8914055	46568	9997.971667	31297	133	0.999797	23544	1939	0.999797	9915743	0.000000
278766916	8908806	46252	9998.769908	31101	213	0.999877	23281	1805	0.999877	9910819	0.000000
278808941	8905985	46110	9999.254005	31316	142	0.999925	23902	1807	0.999925	9905816	0.000000
278796087	8923039	46201	9999.547588	31385	107	0.999955	24054	1753	0.999955	9900833	0.000000
278793028	8909460	46310	9999.725632	31377	127	0.999973	23902	1702	0.999973	9895775	0.000000
278784338	8914581	46164	9999.833608	31441	139	0.999983	23495	1892	0.999983	9890693	0.000000
278765542	8914704	46315	9999.899091	31393	161	0.999990	23722	1741	0.999990	9885778	0.000000
278798516	8905198	46067	9999.938803	31231	121	0.999994	23691	1792	0.999994	9880783	0.000000
278854972	8895903	46335	9999.962887	31368	124	0.999996	23132	2013	0.999996	9875882	0.000000
278812315	8909435	45784	9999.977493	31278	134	0.999998	23711	1713	0.999998	9871137	0.000000
278835013	8897356	46295	9999.986350	31339	176	0.999999	23053	1955	0.999999	9866259	0.000000
278822029	8905188	46320	9999.991722	31356	127	0.999999	23725	1714	0.999999	9861422	0.000000
278818284	8893880	46705	9999.994980	31254	108	0.999999	23815	1792	0.999999	9856400	0.000000
278829973	8902825	46265	9999.996955	31432	151	1.000000	22590	2139	1.000000	9851527	0.000000
278821704	8903180	46537	9999.998154	31065	163	1.000000	23789	1702	1.000000	9846619	0.000000
278850696	8893975	46553	9999.998880	30969	163	1.000000	23987	1767	1.000000	9841688	0.000000
278860970	8897574	46591	9999.999321	31262	150	1.000000	23525	1908	1.000000	9836738	0.000000
278834474	8917992	46543	9999.999588	31352	191	1.000000	23239	1828	1.000000	9831803	0.000000
278837812	8906763	46314	9999.999750	31250	149	1.000000	23349	1929	1.000000	9826794	0.000000
278813292	8899439	45920	9999.999849	31431	146	1.000000	23157	1992	1.000000	9821964	0.000000
278782584	8918749	46526	9999.999908	31499	141	1.000000	23554	1775	1.000000	9817175	0.000000
278838273	8901705	46149	9999.999944	31321	132	1.000000	23307	1894	1.000000	9812242	0.000000
278820655	8899337	46394	9999.999966	31385	165	1.000000	23663	1786	1.000000	9807342	0.000000
278821562	8908536	46313	9999.999980	31594	74	1.000000	23636	1938	1.000000	9802325	-1.#IND00
278853445	8894940	46159	9999.999988	31419	120	1.000000	22953	1947	1.000000	9797407	-1.#IND00
278821236	8902612	46526	9999.999992	31446	89	1.000000	24064	1739	1.000000	9792434	0.000516
278821127	8901435	46314	9999.999995	31563	129	1.000000	23447	1926	1.000000	9787514	-0.000502
278801470	8906183	46309	9999.999997	31120	177	1.000000	22903	2023	1.000000	9782652	0.004034
278804975	8910014	46379	9999.999998	31245	151	1.000000	23676	1700	1.000000	9777843	-0.003429
278818742	8903335	46639	9999.999999	31192	148	1.000000	23628	2060	1.000000	9772921	0.001839
278780500	8909243	46466	9999.999999	31189	162	1.000000	22924	1930	1.000000	9767936	0.004214
278808640	8916567	46518	10000.000000	31437	113	1.000000	23973	1672	1.000000	9763020	0.004601
278798216	8907910	46262	10000.000000	31413	99	1.000000	23212	1955	1.000000	9758123	0.005161
278816576	8896952	46533	10000.000000	31451	105	1.000000	23298	1909	1.000000	9753211	0.013486
278822754	8900376	46483	10000.000000	31231	141	1.000000	22622	2124	1.000000	9748305	0.013072
278845849	8894450	46592	10000.000000	31078	140	1.000000	23846	1630	1.000000	9743432	0.004633
278814042	8909159	46505	10000.000000	31373	171	1.000000	23392	1912	1.000000	9738680	0.004969
278786835	8922020	46477	10000.000000	31042	176	1.000000	23096	1957	1.000000	9733827	0.004182
278815563	8899381	46167	10000.000000	31344	167	1.000000	23830	1718	1.000000	9728951	0.003686
278793698	8914354	46352	10000.000000	31303	171	1.000000	23190	1865	1.000000	9724183	0.003040
278803065	8907197	46537	10000.000000	31093	179	1.000000	23681	1831	1.000000	9719338	0.002788
278838905	8898586	46173	10000.000000	31453	155	1.000000	23878	1735	1.000000	9714380	0.000905
278889366	8885155	46620	10000.000000	31325	155	1.000000	23181	1791	1.000000	9709575	0.001092
278782384	8919309	46422	10000.000000	31167	104	1.000000	23717	1945	1.000000	9704732	-0.000433
278817365	8900830	46217	10000.000000	31490	126	1.000000	24114	1660	1.000000	9699921	-0.000243
278838126	8906831	46043	10000.000000	31310	203	1.000000	23306	1922	1.000000	9695205	-0.000491
278827459	8902445	46594	10000.000000	31338	135	1.000000	23131	1849	1.000000	9690409	-0.002340
278813400	8904177	46411	10000.000000	31245	116	1.000000	23325	1989	1.000000	9685443	-0.002050
278797243	8901214	46690	10000.000000	31258	246	1.000000	23224	1866	1.000000	9680488	-0.002443
278799481	8912325	46316	10000.000000	31094	179	1.000000	23574	1860	1.000000	9675517	-0.002180
278754778	8923197	46496	10000.000000	31216	179	1.000000	23615	1864	1.000000	9670769	-0.003927
278809381	8906776	46533	10000.000000	31285	200	1.000000	23522	1946	1.000000	9665934	-0.008096
278806379	8913327	46692	10000.000000	31274	157	1.000000	23438	1981	1.000000	9661001	-0.007352
278777128	8916985	46607	10000.000000	31200	140	1.000000	23759	1652	1.000000	9656271	-0.007829
278814560	8902538	46046	10000.000000	31378	115	1.000000	23564	1871	1.000000	9651417	-0.008535
278813377	8908432	46491	10000.000000	31464	147	1.000000	23417	1812	1.000000	9646517	-0.008407
278790774	8906949	46354	10000.000000	31176	189	1.000000	23389	1781	1.000000	9641634	-0.008856
278881558	8892251	46229	10000.000000	31283	152	1.000000	23939	1822	1.000000	9636830	-0.009161
278817234	8904549	46427	10000.000000	31534	141	1.000000	23551	1878	1.000000	9632040	-0.009016
278825705	8892917	46246	10000.000000	31106	164	1.000000	23360	1754	1.000000	9627097	-0.008653
278829982	8897465	46165	10000.000000	31165	173	1.000000	23431	1814	1.000000	9622256	-0.008221
278824782	8904288	46279	10000.000000	31298	170	1.000000	23751	1722	1.000000	9617434	-0.006002
278844181	8904008	46640	10000.000000	31223	145	1.000000	23188	1749	1.000000	9612633	-0.006464
278805649	8911355	46655	10000.000000	31424	145	1.000000	23070	2003	1.000000	9607851	-0.005484
278783519	8913897	46506	10000.000000	31047	153	1.000000	23485	1747	1.000000	9603017	-0.005474
278816130	8894950	46490	10000.000000	31352	167	1.000000	24031	1888	1.000000	9598174	-0.005270
278793338	8904769	46625	10000.000000	31208	176	1.000000	23362	1874	1.000000	9593271	-0.005290
278833265	8901210	46207	10000.000000	31218	176	1.000000	23464	1984	1.000000	9588532	-0.005061
278855485	8898693	46468	10000.000000	31200	141	1.000000	23334	1809	1.000000	9583903	-0.005008
278814980	8911096	46255	10000.000000	31175	130	1.000000	23832	1655	1.000000	9579180	-0.004952
278846033	8897698	46214	10000.000000	31254	161	1.000000	23788	1782	1.000000	9574338	-0.004280
278800795	8914330	46504	10000.000000	31487	152	1.000000	23422	1732	1.000000	9569671	-0.004150
278820304	8901510	46098	10000.000000	31112	142	1.000000	23327	2075	1.000000	9564961	-0.004110
278826118	8912859	46804	10000.000000	31303	157	1.000000	23482	1774	1.000000	9560154	-0.004669
278854721	8890184	46470	10000.000000	31345	129	1.000000	23567	1940	1.000000	9555341	-0.004804
278811354	8911374	46626	10000.000000	31362	136	1.000000	23592	1838	1.000000	9550519	-0.005113
278798228	8904463	46215	10000.000000	31318	178	1.000000	24052	1756	1.000000	9545791	-0.005085
278828788	8903597	46158	10000.000000	31546	103	1.000000	23323	1940	1.000000	9541090	-0.005223
278833272	8904204	46338	10000.000000	31229	201	1.000000	23696	1824	1.000000	9536247	-0.005080
278797345	8916452	46584	10000.000000	30969	237	1.000000	23802	1774	1.000000	9531388	-0.005049
278850960	8899827	46327	10000.000000	31059	119	1.000000	23411	1890	1.000000	9526666	-0.004848
278840865	8911100	46157	10000.000000	31431	116	1.000000	23145	1791	1.000000	9521938	-0.005603
278817068	8901701	46648	10000.000000	31487	140	1.000000	23771	1834	1.000000	9517068	-0.005594
npatches	nstrain	runtime	dt	init_x	init_y	init_y_blood	init_z	init_S	beta0	beta1	beta2	beta3	mean_beta	B	d	delta	delta_blood	b[0]	mut	m	CTL	c	g	epsilon	k	het	lambda	rho	omega	x_max	patch.dyna	DELTA	A	VA
10000	1	100.000000	0.001000	21900	9499	5000000	0.001000	10000000	9.513016	11.408060	12.331157	6.054388	12	800000000	0.010000	1.000000	432.000000	80000	0.000050	0.004800	0	0.500000	0.000000	2.500000	9.000000	0.500000	0.000000	0.000000	0.000000	31872	0	10.000000	7.000000	1.000000
sus	inf	inf_blood	z	x[0]	y[0][0]	z[0]	x[1]	y[1][0]	z[1]	S[0]	synchrony
219000000	94990000	5000000	10.000000	21900	9499	0.001000	21900	9499	0.001000	10000000	0.000000
152102655	59565512	310473	3941.516320	17266	5179	0.394152	14915	5914	0.394152	9995038	0.000000
222189970	23633231	123466	6325.803353	25514	1362	0.632580	22862	2104	0.632580	9990088	0.000000
254222108	14238639	74494	7771.765723	29351	502	0.777177	26637	1027	0.777177	9985107	0.000000
270179511	10251587	53216	8648.676577	30951	200	0.864868	28640	595	0.864868	9980025	0.000000
278788571	8268644	43205	9180.483393	31218	117	0.918048	30022	314	0.918048	9975069	0.000000
283551028	7230982	38137	9503.000201	31390	62	0.950300	30921	209	0.950300	9970215	0.000000
286385010	6642898	34417	9698.592075	31625	46	0.969859	30859	169	0.969859	9965233	0.000000
288083834	6279758	33044	9817.209710	31665	28	0.981721	31210	135	0.981721	9960133	0.000000
289079625	6073310	31473	9889.145947	31765	45	0.988915	31333	119	0.988915	9955154	0.000000
289690537	5960325	31292	9932.772025	31543	107	0.993277	31301	137	0.993277	9950101	0.000000
289970943	5885173	30921	9959.229270	31479	40	0.995923	31289	137	0.995923	9945132	0.000000
290294433	5823917	30567	9975.274394	31807	50	0.997527	31514	62	0.997527	9940032	0.000000
290368537	5814177	30539	9985.005037	31595	61	0.998501	31353	117	0.998501	9935105	0.000000
290492931	5784623	30325	9990.906233	31514	40	0.999091	31266	91	0.999091	9930198	0.000000
290494758	5790014	30081	9994.485041	31573	63	0.999449	31439	90	0.999449	9925322	0.000000
290495860	5787950	30229	9996.650165	31597	49	0.999666	31270	93	0.999666	9920398	0.000000
290553753	5762403	29883	9997.968477	31640	65	0.999797	31348	83	0.999797	9915476	0.000000
290533461	5780021	30257	9998.767973	31574	35	0.999877	31654	88	0.999877	9910523	0.000000
290549658	5767923	29952	9999.252831	31660	55	0.999925	31422	135	0.999925	9905471	0.000000
290609935	5758272	29908	9999.546876	31712	40	0.999955	31630	99	0.999955	9900434	0.000000
290605169	5761385	30330	9999.725201	31562	59	0.999973	31168	174	0.999973	9895490	0.000000
290560256	5762835	30180	9999.833347	31628	52	0.999983	31361	103	0.999983	9890460	0.000000
290612083	5753795	30087	9999.898932	31633	33	0.999990	31080	151	0.999990	9885570	0.000000
290596758	5766047	29852	9999.938707	31791	56	0.999994	31424	90	0.999994	9880607	0.000000
290613262	5749641	29860	9999.962829	31662	32	0.999996	31464	106	0.999996	9875530	0.000000
290624768	5746238	30010	9999.961989	31946	35	0.999998	31454	70	0.999998	9870530	0.000000
290589155	5763300	29610	9999.976948	31856	37	0.999999	31133	115	0.999999	9865715	0.000000
290609422	5760919	30071	9999.982773	31718	30	0.999999	31349	117	0.999999	9860719	0.000000
290565450	5771847	30006	9999.989552	31523	43	0.999999	31352	110	0.999999	9855825	0.000000
290590252	5769378	30205	9999.993664	31488	64	1.000000	31478	105	1.000000	9850727	0.000000
290610750	5756902	30001	9999.996158	31681	53	1.000000	31286	112	1.000000	9845673	0.000000
290588031	5764631	29712	9999.997670	31796	43	1.000000	31053	162	1.000000	9840832	0.000000
290582149	5764175	29813	9999.997058	31646	54	1.000000	30951	172	1.000000	9835948	0.000000
290619068	5757097	29991	9999.998216	31673	45	1.000000	31356	116	1.000000	9831090	0.000000
290624136	5759648	29810	9999.935145	31543	37	1.000000	31440	125	1.000000	9826157	0.000000
290579869	5771622	30214	9999.954577	31671	39	1.000000	31286	161	1.000000	9821361	0.000000
290583551	5764681	30056	9999.972453	31661	44	1.000000	31472	94	1.000000	9816408	0.000000
290609815	5765929	30237	9999.983294	31576	57	1.000000	31930	66	1.000000	9811457	0.000000
290588093	5761992	30236	9999.989869	31639	34	1.000000	31494	69	1.000000	9806597	0.000000
290609664	5758760	29930	9999.993856	31518	87	1.000000	31429	76	1.000000	9801661	-1.#IND00
290607135	5761090	29930	9999.996274	31487	39	1.000000	31390	126	1.000000	9796788	-0.000000
290596213	5766141	30179	9999.997740	31603	73	1.000000	31275	136	1.000000	9791852	-0.003686
290553044	5753826	30230	9999.998630	31448	45	1.000000	31042	233	1.000000	9786917	-0.002212
290556643	5772427	30219	9999.999169	31708	31	1.000000	30945	163	1.000000	9782073	0.002341
290579291	5765314	30061	9999.999496	31810	24	1.000000	31207	163	1.000000	9777254	0.007736
290603727	5759710	29756	9999.999694	31928	38	1.000000	31138	80	1.000000	9772435	0.009558
290605896	5753638	29818	9999.999815	31548	66	1.000000	31615	75	1.000000	9767474	0.008900
290612550	5756959	29824	9999.981461	31902	56	1.000000	31698	58	1.000000	9762515	0.007724
290561672	5774301	30311	9999.988757	31500	41	1.000000	31490	152	1.000000	9757601	0.008286
290557302	5768204	30238	9999.993181	31483	62	1.000000	31066	143	1.000000	9752752	0.006972
290597065	5767197	30124	9999.995865	31943	42	1.000000	31333	116	1.000000	9747875	0.005895
290636801	5764619	29918	9999.997492	31637	35	1.000000	31477	117	1.000000	9742995	0.005365
290584251	5768765	29645	9999.985094	31948	31	1.000000	31499	153	1.000000	9738198	0.003979
290596934	5767191	30151	9999.990960	31784	56	1.000000	31348	99	1.000000	9733314	0.001933
290606315	5756788	29932	9999.994518	31457	57	1.000000	31419	121	1.000000	9728434	0.000337
290585639	5763973	30049	9999.996675	31611	39	1.000000	31414	150	1.000000	9723387	0.000786
290608604	5752942	29773	9999.997984	31648	52	1.000000	31642	115	1.000000	9718502	0.000846
290614792	5767191	30038	9999.998777	31409	58	1.000000	31647	125	1.000000	9713627	0.001365
290595274	5758109	30013	9999.999258	31773	60	1.000000	31480	107	1.000000	9708834	0.004908
290591421	5766411	29796	9999.999550	31514	34	1.000000	31238	145	1.000000	9703899	0.003629
290631564	5767255	29659	9999.999727	31752	58	1.000000	31419	82	1.000000	9699025	0.003177
290578681	5764039	30211	9999.999835	31671	74	1.000000	31409	107	1.000000	9694247	0.003095
290543611	5774974	30338	9999.999900	31837	39	1.000000	31106	108	1.000000	9689425	0.003638
290573407	5763005	30235	9999.999939	31941	22	1.000000	31572	104	1.000000	9684626	0.003791
290594468	5764854	30049	9999.999963	31964	55	1.000000	31203	214	1.000000	9679845	0.003199
290603815	5766156	29913	9999.999978	31420	38	1.000000	31185	153	1.000000	9675052	0.002942
290610197	5762883	29851	9999.979279	31528	36	1.000000	31293	153	1.000000	9670242	0.001695
290594328	5761551	30079	9999.987433	31648	51	1.000000	31476	117	1.000000	9665356	0.001708
290606430	5761574	30018	9999.992379	31611	75	1.000000	31598	59	1.000000	9660407	0.002245
290555117	5778108	30136	9999.995378	31673	55	1.000000	31624	100	1.000000	9655564	0.003167
290602161	5765298	30323	9999.997197	31769	50	1.000000	31630	84	1.000000	9650788	0.003016
290611081	5760560	29927	9999.998300	31538	47	1.000000	31511	96	1.000000	9645978	0.002526
290621501	5753359	30535	9999.998969	31796	67	1.000000	31130	144	1.000000	9641074	0.002458
290577143	5770550	30098	9999.975345	31764	60	1.000000	31031	136	1.000000	9636341	0.001863
290564275	5758235	30458	9999.985048	31597	49	1.000000	31223	138	1.000000	9631425	0.002214
290589333	5756122	30087	9999.990932	32026	35	1.000000	31600	107	1.000000	9626588	0.002030
290581942	5768422	29877	9999.994501	31859	71	1.000000	31520	94	1.000000	9621738	0.002135
290597057	5756230	29966	9999.996665	31921	37	1.000000	31645	100	1.000000	9617066	0.002051
290622722	5766762	30136	9999.997977	31920	38	1.000000	31453	114	1.000000	9612332	0.002625
290568807	5771395	30080	9999.998773	31647	36	1.000000	31476	141	1.000000	9607547	0.002042
290587864	5767234	30507	9999.999256	31709	78	1.000000	31090	157	1.000000	9602707	0.001828
290566761	5770020	29929	9999.999549	31687	40	1.000000	31325	134	1.000000	9597919	0.001517
290563120	5781276	30181	9999.999726	31657	60	1.000000	31169	179	1.000000	9593047	0.001182
290570758	5772128	30171	9999.999834	31768	41	1.000000	31060	140	1.000000	9588342	0.001161
290599258	5755566	29906	9999.999899	31596	52	1.000000	31194	200	1.000000	9583605	0.001316
290617124	5754307	30118	9999.973860	31660	64	1.000000	31546	111	1.000000	9578725	0.001094
290611979	5765762	29673	9999.984147	31844	47	1.000000	31160	166	1.000000	9573886	0.001063
290646184	5749416	29996	9999.990386	31644	63	1.000000	30894	215	1.000000	9569061	0.000969
290642479	5756989	30049	9999.994170	31624	39	1.000000	31315	128	1.000000	9564265	0.000932
290602237	5759733	29914	9999.996464	31665	33	1.000000	31522	112	1.000000	9559570	0.001257
290608536	5768294	30286	9999.997856	31318	31	1.000000	31248	155	1.000000	9554738	0.001743
290549525	5765966	30162	9999.998700	31611	67	1.000000	31587	91	1.000000	9549790	0.001516
290615743	5761689	29957	9999.999211	31733	39	1.000000	31316	112	1.000000	9544966	0.001483
290596568	5762220	29712	9999.999522	31866	33	1.000000	31413	69	1.000000	9540273	0.001284
290619130	5752040	30129	9999.999710	31826	29	1.000000	31591	103	1.000000	9535501	0.001278
290580585	5768150	30022	9999.999824	31535	30	1.000000	31482	94	1.000000	9530779	0.001558
290595046	5760561	29646	9999.999893	31791	47	1.000000	31303	83	1.000000	9525928	0.001570
290546565	5768180	30095	9999.999935	31627	52	1.000000	31565	77	1.000000	9521195	0.001716
290654990	5743738	30058	9999.997918	31663	46	1.000000	31407	110	1.000000	9516458	0.001604
npatches	nstrain	runtime	dt	init_x	init_y	init_y_blood	init_z	init_S	beta0	beta1	beta2	beta3	mean_beta	B	d	delta	delta_blood	b[0]	mut	m	CTL	c	g	epsilon	k	het	lambda	rho	omega	x_max	patch.dyna	DELTA	A	VA
10000	1	100.000000	0.001000	21900	9499	5000000	0.001000	10000000	14.725378	8.789179	12.003593	7.988385	12	800000000	0.010000	1.000000	432.000000	80000	0.000050	0.004800	0	0.500000	0.000000	2.500000	10.000000	0.500000	0.000000	0.000000	0.000000	31872	0	10.000000	7.000000	1.000000
sus	inf	inf_blood	z	x[0]	y[0][0]	z[0]	x[1]	y[1][0]	z[1]	S[0]	synchrony
219000000	94990000	5000000	10.000000	21900	9499	0.001000	21900	9499	0.001000	10000000	0.000000
158291900	52770367	275800	3941.516320	13030	6355	0.394152	18756	4150	0.394152	9994955	0.000000
232958771	18925513	98312	6325.803353	20173	2762	0.632580	27520	634	0.632580	9990042	0.000000
265325520	10656226	55551	7771.765723	23208	1822	0.777177	30724	158	0.777177	9985134	0.000000
280887217	7261418	37652	8648.676577	24972	1344	0.864868	31527	46	0.864868	9980110	0.000000
289116397	5587921	29338	9180.483393	27361	854	0.918048	31735	47	0.918048	9975182	0.000000
293663326	4722473	24640	9502.970779	27822	703	0.950300	31666	12	0.950300	9970131	0.000000
296263108	4224983	22126	9698.388209	28526	566	0.969859	31684	22	0.969859	9965159	0.000000
297811340	3942512	20783	9816.367198	28395	687	0.981721	31771	18	0.981721	9960140	0.000000
298725028	3777867	19639	9887.322417	28464	655	0.988915	31791	25	0.988915	9955095	0.000000
299324830	3671656	19170	9930.146015	28581	624	0.993277	31796	21	0.993277	9950112	0.000000
299702066	3600149	18791	9955.493581	28621	559	0.995923	31586	17	0.995923	9945312	0.000000
299869033	3575834	18624	9970.673763	28781	630	0.997527	31829	34	0.997527	9940310	0.000000
299989980	3550490	18537	9979.167276	28539	547	0.998501	31622	16	0.998501	9935440	0.000000
300054820	3535087	18571	9984.690902	28683	643	0.999091	31628	9	0.999091	9930441	0.000000
300062055	3535043	18560	9986.924865	28471	661	0.999449	31910	9	0.999449	9925496	0.000000
300164401	3513408	18230	9989.221990	28629	557	0.999666	31873	34	0.999666	9920529	0.000000
300138852	3521177	18415	9990.673171	28686	636	0.999797	31655	17	0.999797	9915458	0.000000
300156905	3518668	18345	9991.552107	28055	738	0.999877	31504	12	0.999877	9910425	0.000000
300171976	3504196	17808	9991.855984	28832	562	0.999925	31970	27	0.999925	9905399	0.000000
300187010	3508776	18525	9991.697350	29328	489	0.999955	31618	10	0.999955	9900450	0.000000
300184154	3517171	18495	9991.849802	28708	579	0.999973	31744	9	0.999973	9895439	0.000000
300166100	3518869	18477	9992.492105	29078	465	0.999983	31788	15	0.999983	9890448	0.000000
300194404	3509449	18412	9992.510852	29536	466	0.999990	31774	10	0.999990	9885370	0.000000
300190288	3502877	18211	9992.441162	29453	553	0.999994	31838	28	0.999994	9880447	0.000000
300247267	3512399	18429	9992.233453	28837	549	0.999996	31904	11	0.999996	9875617	0.000000
300162671	3514446	18303	9992.791916	28948	515	0.999998	31844	20	0.999998	9870681	0.000000
300126977	3523507	18357	9992.571551	28552	596	0.999999	32116	18	0.999999	9865752	0.000000
300149581	3516451	18392	9992.605843	28563	534	0.999999	31961	16	0.999999	9860810	0.000000
300188081	3509752	18271	9991.944345	29075	531	0.999999	31762	10	0.999999	9855807	0.000000
300198158	3510855	18014	9992.417092	29487	446	1.000000	32085	29	1.000000	9851014	0.000000
300190740	3514462	18237	9992.890207	29329	486	1.000000	31868	13	1.000000	9845999	0.000000
300189703	3518979	18257	9992.962019	29224	599	1.000000	32056	10	1.000000	9841020	0.000000
300130239	3521130	18338	9992.967058	28629	618	1.000000	31853	11	1.000000	9836092	0.000000
300171445	3512502	18320	9992.253344	29228	484	1.000000	32207	15	1.000000	9831147	0.000000
300215274	3498167	18362	9991.715549	29672	395	1.000000	31601	20	1.000000	9826381	0.000000
300176009	3515027	18510	9991.689702	29571	426	1.000000	31766	20	1.000000	9821460	0.000000
300167809	3517133	18180	9991.340744	28964	547	1.000000	32059	27	1.000000	9816597	0.000000
300151739	3515852	18417	9992.340239	29077	469	1.000000	31615	18	1.000000	9811742	0.000000
300182940	3510710	18343	9991.936579	28393	680	1.000000	31588	9	1.000000	9806828	0.000000
300145911	3525242	18184	9991.878518	28876	541	1.000000	31929	9	1.000000	9801858	-1.#IND00
300189437	3511896	18242	9991.457146	29570	452	1.000000	31913	12	1.000000	9797087	-1.#IND00
300209765	3506803	18076	9991.718752	28936	562	1.000000	31719	16	1.000000	9792261	-0.013631
300187288	3512466	18219	9991.145036	29658	429	1.000000	31846	18	1.000000	9787346	-0.012058
300196444	3512284	18356	9990.998011	28585	644	1.000000	31842	10	1.000000	9782525	-0.008435
300175533	3515417	18545	9992.474724	28544	536	1.000000	31864	9	1.000000	9777731	-0.001775
300178478	3501461	18475	9992.390547	28899	513	1.000000	31967	26	1.000000	9772811	0.006307
300210383	3507104	18549	9991.930382	29807	317	1.000000	31553	24	1.000000	9767807	0.007827
300169234	3528359	18415	9991.999473	29979	350	1.000000	31860	36	1.000000	9762924	0.006770
300151000	3514908	18500	9992.364256	28746	709	1.000000	31601	13	1.000000	9758026	0.005820
300195772	3512477	18121	9992.728097	28587	547	1.000000	31655	26	1.000000	9753031	0.007426
300176060	3503892	18468	9993.069838	29410	364	1.000000	31821	15	1.000000	9748131	0.008753
300177283	3514233	18245	9993.408291	29652	465	1.000000	31863	22	1.000000	9743266	0.007818
300194380	3509209	18254	9993.066988	28746	652	1.000000	31604	22	1.000000	9738364	0.006852
300169639	3525268	18538	9992.977639	28954	507	1.000000	31950	11	1.000000	9733514	0.005579
300135855	3515361	18422	9992.711954	28931	567	1.000000	31949	11	1.000000	9728625	0.005674
300192199	3508448	18113	9992.344038	29156	457	1.000000	31817	19	1.000000	9723709	0.005018
300186257	3513371	18240	9992.130885	29085	568	1.000000	31827	20	1.000000	9718847	0.005309
300199329	3509252	18387	9991.307858	28985	531	1.000000	31997	7	1.000000	9714009	0.005396
300185857	3521640	18283	9991.532530	28748	675	1.000000	31655	25	0.987720	9709183	0.006912
300194687	3505753	18120	9991.797497	28829	585	1.000000	31669	24	0.992552	9704323	0.006223
300174624	3502099	18390	9992.132724	28871	527	1.000000	31902	12	0.995483	9699509	0.006074
300226942	3506010	18312	9991.688168	28862	582	1.000000	31854	20	0.997261	9694611	0.005546
300201394	3512640	18103	9990.938184	28568	693	1.000000	31906	18	0.998339	9689714	0.006395
300187892	3517350	18098	9991.280688	28902	489	1.000000	31882	8	0.998993	9684802	0.006459
300148791	3516045	18169	9991.435755	29346	494	1.000000	31822	15	0.999389	9680002	0.005528
300178412	3516746	18112	9991.943213	29448	461	1.000000	31781	15	0.999629	9675210	0.005016
300178189	3508156	18266	9991.850125	28654	674	1.000000	31828	16	0.999775	9670496	0.004549
300177088	3510292	18351	9991.668686	28450	611	1.000000	31823	15	0.999864	9665664	0.004492
300178278	3512439	18270	9992.253144	28496	629	1.000000	31706	20	0.999917	9660878	0.003447
300160099	3513736	18104	9992.115521	28644	545	1.000000	31912	13	0.999950	9656134	0.002875
300162277	3513822	18304	9992.184890	28418	626	1.000000	31794	21	0.999970	9651325	0.002491
300170585	3509059	18363	9992.406407	28595	518	1.000000	31846	13	0.999982	9646421	0.001797
300186367	3508991	18176	9992.303538	28707	512	1.000000	31738	8	0.999989	9641506	0.002202
300175638	3517256	18322	9992.746864	29434	439	1.000000	31886	24	0.999993	9636603	0.002069
300127539	3520737	18400	9992.909509	29119	482	1.000000	31788	35	0.999996	9631759	0.001414
300193434	3503843	18652	9992.714103	29061	599	1.000000	31714	22	0.999998	9626894	-0.000065
300211268	3508180	18361	9992.629125	28495	643	1.000000	31952	13	0.999998	9622131	0.000451
300157283	3519430	18381	9992.998161	28763	625	1.000000	31833	32	0.999999	9617454	0.000488
300155378	3517480	18359	9992.271487	28937	467	1.000000	31737	23	0.999999	9612698	0.000031
300177428	3518158	18099	9992.222170	29421	426	1.000000	31796	28	1.000000	9607889	0.000089
300187934	3518321	18345	9992.169373	29554	471	1.000000	31639	13	1.000000	9603039	0.000142
300148360	3518159	18269	9992.399233	29108	530	1.000000	31842	28	1.000000	9598152	-0.000243
300213885	3506716	18342	9993.070997	28841	562	1.000000	31906	11	1.000000	9593200	-0.000206
300199817	3506739	18487	9993.343765	28772	546	1.000000	31844	25	1.000000	9588328	0.000324
300191386	3518387	18340	9992.584501	28861	572	1.000000	31899	16	1.000000	9583580	0.000012
300194471	3511863	18242	9992.251614	28229	672	1.000000	31962	25	1.000000	9578744	0.000025
300160524	3520173	18422	9992.641187	29462	308	1.000000	31944	13	1.000000	9573967	-0.000128
300156679	3504573	18612	9992.175616	29366	590	1.000000	31888	13	1.000000	9569199	-0.000286
300196624	3516344	18529	9991.386909	29022	565	1.000000	31809	10	1.000000	9564337	-0.000123
300157990	3517381	18595	9991.593622	29126	413	1.000000	31855	22	1.000000	9559389	-0.000093
300170201	3511325	18067	9992.079643	29220	432	1.000000	31802	35	1.000000	9554723	-0.000053
300187904	3507868	18360	9991.554489	29498	485	1.000000	31690	32	1.000000	9549858	0.000253
300144445	3524672	18502	9991.661638	28868	681	1.000000	31629	27	1.000000	9545033	0.000213
300160511	3513819	17985	9992.335338	28435	679	1.000000	31576	21	1.000000	9540251	-0.000089
300161348	3512711	18415	9992.267318	28778	486	1.000000	31837	4	1.000000	9535459	0.000440
300182884	3509468	18046	9991.545472	29294	401	1.000000	31784	14	1.000000	9530637	0.000436
300174743	3521965	18335	9991.946352	28557	646	1.000000	31733	33	1.000000	9525782	-0.000111
300164419	3508965	18150	9992.839580	28384	641	1.000000	31554	25	1.000000	9521027	-0.000403
300193274	3504661	18706	9992.958924	28777	482	1.000000	31878	13	1.000000	9516219	-0.000622
npatches	nstrain	runtime	dt	init_x	init_y	init_y_blood	init_z	init_S	beta0	beta1	beta2	beta3	mean_beta	B	d	delta	delta_blood	b[0]	mut	m	CTL	c	g	epsilon	k	het	lambda	rho	omega	x_max	patch.dyna	DELTA	A	VA
10000	1	100.000000	0.001000	21900	9499	5000000	0.001000	10000000	15.122517	16.551599	11.434337	11.864794	12	800000000	0.010000	1.000000	432.000000	80000	0.000050	0.004800	0	0.500000	0.000000	2.500000	11.000000	0.500000	0.000000	0.000000	0.000000	31872	0	10.000000	7.000000	1.000000
sus	inf	inf_blood	z	x[0]	y[0][0]	z[0]	x[1]	y[1][0]	z[1]	S[0]	synchrony
219000000	94990000	5000000	10.000000	21900	9499	0.001000	21900	9499	0.001000	10000000	0.000000
164191059	46763129	244364	3941.516320	13335	5809	0.394152	12281	6225	0.394152	9994902	0.000000
242608627	15160149	78919	6325.803353	20384	2472	0.632580	19155	2734	0.632580	9989908	0.000000
274911563	7902050	40964	7771.765723	24018	1446	0.777177	22271	1871	0.777177	9984806	0.000000
289918291	4993720	25966	8648.676577	26062	1003	0.864868	24860	1296	0.864868	9979682	0.000000
297538365	3641435	18967	9180.191475	28101	567	0.918048	25700	1127	0.918048	9974777	0.000000
301732570	2928585	15176	9495.367501	28848	489	0.950300	27004	689	0.950300	9969721	0.000000
304068521	2532627	13342	9665.208722	29249	510	0.969859	27793	661	0.969859	9964840	0.000000
305485751	2304348	11988	9735.062847	29679	379	0.981721	27288	819	0.981721	9959887	0.000000
306314867	2165099	11192	9752.607149	29937	281	0.988915	27803	750	0.988915	9954837	0.000000
306820357	2091314	10883	9744.845987	29464	364	0.993277	27239	796	0.993277	9949763	0.000000
307133081	2031001	10631	9725.909439	30404	192	0.995923	28056	616	0.995923	9944869	0.000000
307326996	2012529	10421	9704.400884	30840	243	0.997527	27250	913	0.997527	9939840	0.000000
307425796	1991146	10252	9695.074711	30587	281	0.998501	27549	660	0.998501	9934898	0.000000
307486661	1978639	10273	9687.697506	30045	231	0.999091	28170	630	0.999091	9929911	0.000000
307524973	1971262	10146	9677.214062	30276	323	0.999449	28144	726	0.999449	9925044	0.000000
307591127	1963497	10194	9673.421480	29985	334	0.999666	28256	576	0.999666	9920146	0.000000
307588453	1968619	10329	9680.078920	29799	342	0.999797	27439	783	0.999797	9915217	0.000000
307523515	1969856	10197	9676.939819	30759	207	0.999877	28082	635	0.999877	9910294	0.000000
307594008	1968280	10305	9675.697672	30043	288	0.999925	28568	511	0.999925	9905273	0.000000
307600905	1959269	10167	9678.989151	30100	327	0.999955	27914	755	0.999955	9900342	0.000000
307611078	1953275	10309	9670.000556	30590	215	0.999973	27764	631	0.999973	9895406	0.000000
307608694	1963416	10097	9660.940234	30720	224	0.999983	28375	573	0.999983	9890469	0.000000
307610557	1958185	10174	9662.326200	30450	279	0.999990	27602	799	0.999990	9885498	0.000000
307628641	1956764	10058	9664.443499	30292	274	0.999994	27499	762	0.999994	9880609	0.000000
307615767	1955162	10202	9661.766441	30017	278	0.999996	27910	739	0.999996	9875639	0.000000
307642632	1951843	10339	9669.504318	30146	309	0.999998	27553	747	0.999998	9870741	0.000000
307616191	1962727	10235	9665.584582	29894	459	0.999999	28066	603	0.999999	9865766	0.000000
307633985	1954961	10170	9668.568003	29536	402	0.999999	28463	542	0.999999	9860767	0.000000
307602784	1956986	10162	9670.387679	30456	213	0.999999	28010	662	0.999999	9855860	0.000000
307619225	1960082	10229	9672.744990	29905	323	1.000000	27658	721	1.000000	9850908	0.000000
307639328	1959292	10171	9673.641522	30032	249	1.000000	27508	828	1.000000	9845993	0.000000
307690559	1949218	9970	9666.494545	30072	336	1.000000	28126	624	1.000000	9841046	0.000000
307597444	1964584	10295	9671.433257	30707	139	1.000000	27365	884	1.000000	9836154	0.000000
307602463	1957196	10237	9666.753550	30908	166	1.000000	27332	743	1.000000	9831239	0.000000
307602836	1963063	10270	9670.586954	30680	190	1.000000	28347	560	1.000000	9826328	0.000000
307597464	1960915	10227	9670.857448	30502	259	1.000000	27679	857	1.000000	9821391	0.000000
307642140	1950515	9989	9659.499981	29939	397	1.000000	27844	687	1.000000	9816417	0.000000
307609189	1963022	10139	9661.073090	29635	355	1.000000	27529	809	1.000000	9811433	0.000000
307615282	1958855	10336	9663.927313	29897	299	1.000000	27795	657	1.000000	9806443	0.000000
307623214	1959791	10162	9660.661212	30187	311	1.000000	27733	772	1.000000	9801530	-1.#IND00
307608752	1960824	10253	9664.284061	30593	202	1.000000	27511	723	1.000000	9796606	-1.#IND00
307583588	1966008	10135	9666.832277	30345	314	1.000000	27125	844	1.000000	9791814	-0.024005
307609121	1963641	10248	9668.569314	29699	423	1.000000	27976	590	1.000000	9786822	-0.014389
307568707	1969418	10307	9664.553052	29840	369	1.000000	27985	737	1.000000	9781940	-0.008099
307608416	1959746	10173	9666.845607	30094	302	1.000000	28227	661	1.000000	9777040	-0.003397
307648265	1947704	10271	9665.870385	29631	463	1.000000	28649	502	1.000000	9772216	-0.005607
307622941	1958456	10179	9664.885553	30036	268	1.000000	27866	737	1.000000	9767161	0.002335
307574786	1968170	10234	9668.522324	30654	179	1.000000	27950	646	1.000000	9762363	0.003707
307613551	1958882	10280	9668.234640	30590	243	1.000000	27312	912	1.000000	9757445	0.000720
307600511	1960373	10161	9660.466866	30248	309	1.000000	27714	687	1.000000	9752542	-0.002069
307642316	1952045	10229	9668.568848	30385	301	1.000000	28220	673	1.000000	9747670	-0.002651
307649354	1956532	10237	9659.669336	30397	207	1.000000	28210	642	1.000000	9742787	-0.001908
307603987	1958714	9975	9671.618648	30014	312	1.000000	27542	771	1.000000	9737874	-0.002924
307604311	1966718	10346	9669.151094	30330	269	1.000000	27773	720	1.000000	9732990	-0.002236
307579243	1967170	10115	9675.071393	30401	254	1.000000	27623	732	1.000000	9728159	-0.001495
307633872	1953401	10142	9663.081587	29638	421	1.000000	27879	759	1.000000	9723309	-0.001904
307646998	1952451	10471	9660.068902	30307	337	1.000000	27529	739	1.000000	9718293	-0.001657
307639977	1959729	10145	9653.783032	29762	398	1.000000	26932	922	1.000000	9713400	-0.002178
307626742	1955439	10095	9657.140989	29796	300	1.000000	27997	601	1.000000	9708510	-0.002860
307630182	1953987	10138	9661.254180	30219	238	1.000000	27564	722	1.000000	9703576	-0.002455
307643370	1954128	10270	9664.404243	30707	207	1.000000	27691	724	1.000000	9698829	-0.002046
307611131	1964677	10196	9670.249805	30305	336	1.000000	27843	744	1.000000	9694040	-0.002295
307615153	1953180	10237	9671.736632	30053	320	1.000000	27896	597	1.000000	9689174	-0.000944
307606647	1965682	10390	9670.988788	30681	235	1.000000	28076	633	1.000000	9684373	-0.000842
307624674	1954796	10186	9669.959049	30547	251	1.000000	27412	822	1.000000	9679540	-0.000309
307599000	1964687	10306	9669.283879	29921	438	1.000000	27603	703	1.000000	9674750	-0.001682
307608544	1961476	10074	9668.950314	30077	316	1.000000	27713	683	1.000000	9669824	-0.001826
307635815	1957091	10221	9673.609140	30054	396	1.000000	28098	629	1.000000	9664936	-0.001399
307593787	1961456	10382	9669.993678	29943	280	1.000000	27742	756	1.000000	9660137	-0.000945
307630156	1953649	10053	9664.547837	30603	210	1.000000	27766	734	1.000000	9655259	-0.000665
307639732	1956347	10050	9663.906550	30757	191	1.000000	27960	735	1.000000	9650527	-0.000673
307593941	1965749	10229	9667.792362	30597	205	1.000000	26931	744	1.000000	9645718	-0.000323
307616056	1955457	10202	9668.486883	30402	145	1.000000	27656	776	1.000000	9640789	0.000084
307627482	1959623	10221	9662.234625	30473	264	1.000000	28365	612	1.000000	9635945	0.000155
307595173	1962303	10229	9666.820585	30293	325	1.000000	27939	644	1.000000	9631246	0.000209
307621822	1958855	10042	9667.003710	29941	262	1.000000	28568	627	1.000000	9626464	-0.000651
307638287	1955123	10252	9664.469111	30404	258	1.000000	27644	757	1.000000	9621508	-0.000658
307625435	1954095	10231	9675.930632	30049	361	1.000000	27710	675	1.000000	9616582	-0.000608
307606374	1963218	10146	9672.643525	29542	467	1.000000	27755	745	1.000000	9611693	-0.000699
307623970	1956633	10019	9668.117502	30317	220	1.000000	27448	787	1.000000	9606967	-0.000513
307594862	1957084	10136	9668.988450	30746	217	1.000000	27732	768	1.000000	9602107	-0.000123
307576574	1962377	10302	9666.838806	30254	328	1.000000	26889	894	1.000000	9597281	-0.000196
307612517	1958295	10097	9662.894580	29829	428	1.000000	28292	566	1.000000	9592514	-0.000667
307619279	1960773	10348	9665.071778	30206	241	1.000000	27344	858	1.000000	9587583	-0.000576
307594326	1961469	10115	9662.102037	30302	264	1.000000	27609	723	1.000000	9582868	-0.000496
307624569	1959063	10342	9668.582512	30195	275	1.000000	27234	730	1.000000	9578069	-0.000009
307599160	1961625	10304	9671.833614	30793	154	1.000000	28057	607	1.000000	9573300	0.000211
307581625	1958208	10291	9675.139654	31429	128	1.000000	28042	701	1.000000	9568527	0.000236
307622818	1960379	10144	9670.986610	30798	280	1.000000	27375	832	1.000000	9563736	0.000290
307611122	1956470	10212	9677.888182	29672	344	1.000000	27645	582	1.000000	9558921	0.000090
307624687	1953670	10219	9672.072427	30795	145	1.000000	28545	600	1.000000	9554106	0.000054
307603903	1956138	10306	9658.395846	30964	181	1.000000	27392	770	1.000000	9549225	-0.000264
307658719	1956412	10404	9659.889783	30677	220	1.000000	26779	960	1.000000	9544511	-0.000345
307580512	1964622	10252	9665.692569	29973	391	1.000000	27916	676	1.000000	9539768	-0.000368
307580384	1966632	10318	9662.824511	29948	284	1.000000	27785	643	1.000000	9534923	-0.000326
307612907	1958303	10049	9663.095382	29697	411	1.000000	28059	712	1.000000	9530133	-0.000232
307625627	1960222	10411	9668.422419	30021	221	1.000000	28153	627	1.000000	9525485	0.000056
307593638	1967930	10349	9664.816663	30163	330	1.000000	28114	657	1.000000	9520701	0.000179
307599951	1966427	10201	9664.301958	30216	361	1.000000	27434	861	1.000000	9515999	0.000362
npatches	nstrain	runtime	dt	init_x	init_y	init_y_blood	init_z	init_S	beta0	beta1	beta2	beta3	mean_beta	B	d	delta	delta_blood	b[0]	mut	m	CTL	c	g	epsilon	k	het	lambda	rho	omega	x_max	patch.dyna	DELTA	A	VA
10000	1	100.000000	0.001000	21900	9499	5000000	0.001000	10000000	8.166743	14.710842	15.333258	8.151975	12	800000000	0.010000	1.000000	432.000000	80000	0.000050	0.004800	0	0.500000	0.000000	2.500000	12.000000	0.500000	0.000000	0.000000	0.000000	31872	0	10.000000	7.000000	1.000000
sus	inf	inf_blood	z	x[0]	y[0][0]	z[0]	x[1]	y[1][0]	z[1]	S[0]	synchrony
219000000	94990000	5000000	10.000000	21900	9499	0.001000	21900	9499	0.001000	10000000	0.000000
170374350	41284762	215113	3941.516320	21079	2710	0.394152	14106	5191	0.394152	9994968	0.000000
252002061	11924715	62128	6325.803353	29453	220	0.632580	22060	1836	0.632580	9990147	0.000000
283755305	5675937	29349	7771.765723	31442	25	0.777177	26108	922	0.777177	9985102	0.000000
297681316	3307858	17273	8648.082605	31822	12	0.864868	27327	742	0.864868	9980280	0.000000
304481764	2215187	11621	9149.842982	31724	7	0.918048	29278	326	0.918048	9975298	0.000000
308045142	1675918	8833	9287.125196	31898	13	0.950300	30692	104	0.950300	9970230	0.000000
310065337	1377024	7261	9148.068860	31805	6	0.965167	31278	128	0.969859	9965298	0.000000
311217553	1210627	6241	8940.196397	31631	9	0.978876	31387	66	0.981721	9960241	0.000000
311840882	1117022	5630	8734.981107	31704	9	0.833657	31550	78	0.988915	9955326	0.000000
312228015	1068699	5525	8627.699054	31894	4	0.886163	31717	36	0.993277	9950450	0.000000
312446041	1040804	5350	8544.280690	32001	0	0.732849	31717	62	0.995923	9945517	0.000000
312502427	1042411	5478	8508.652761	31783	5	0.492852	31652	71	0.997527	9940487	0.000000
312487413	1038413	5355	8511.235739	31729	2	0.550712	31678	67	0.998501	9935677	0.000000
312597297	1022601	5310	8517.464608	31818	7	0.726668	31479	68	0.999091	9930726	0.000000
312564475	1025941	5418	8515.989454	31895	2	0.728378	31629	44	0.999449	9925747	0.000000
312626429	1021121	5342	8482.123933	31913	9	0.782738	31852	14	0.999666	9920704	0.000000
312624112	1025775	5385	8491.437494	31767	6	0.866911	32011	28	0.949860	9915678	0.000000
312582678	1030730	5429	8504.930850	31924	1	0.719464	31565	22	0.969592	9910703	0.000000
312607249	1018881	5284	8504.035100	31718	17	0.680618	31593	74	0.981559	9905743	0.000000
312616668	1019658	5318	8491.735961	31877	14	0.709545	31989	9	0.988816	9900805	0.000000
312640625	1020620	5356	8486.515378	31749	5	0.810783	31715	4	0.953510	9895939	0.000000
312612319	1031525	5452	8506.554249	31750	18	0.813117	31720	31	0.971806	9890933	0.000000
312596491	1028000	5368	8511.831398	31846	6	0.595710	31784	24	0.982901	9885974	0.000000
312639149	1020608	5291	8504.156643	31829	9	0.754816	31723	12	0.989630	9881161	0.000000
312675943	1014074	5269	8480.267172	31522	9	0.851307	31805	29	0.993711	9876310	0.000000
312657491	1018036	5507	8469.171339	31945	8	0.666446	32035	4	0.996186	9871403	0.000000
312641246	1021961	5367	8496.057223	31773	6	0.729447	31876	42	0.967178	9866410	0.000000
312596947	1022800	5387	8492.863849	31879	9	0.791982	31357	51	0.980095	9861459	0.000000
312644678	1011578	5321	8479.053166	32117	9	0.873846	31834	13	0.987928	9856555	0.000000
312667268	1018023	5141	8476.828657	31958	5	0.818874	31784	8	0.992679	9851561	0.000000
312639812	1022963	5320	8486.388321	31956	1	0.629052	32017	8	0.995560	9846683	0.000000
312569658	1032624	5435	8496.934579	31683	7	0.725677	31799	8	0.882069	9841807	0.000000
312559850	1033129	5381	8506.794456	31682	5	0.627496	31706	17	0.928480	9836861	0.000000
312623502	1017782	5350	8498.552380	31740	21	0.749367	31694	10	0.956627	9831912	0.000000
312686139	1009505	5352	8479.513559	31781	4	0.534038	31532	38	0.973696	9826931	0.000000
312637428	1020457	5428	8502.674778	31899	9	0.573399	31471	58	0.984048	9822029	0.000000
312637272	1015655	5366	8491.917694	31775	5	0.631609	31639	15	0.990326	9817056	0.000000
312658369	1013300	5296	8479.750737	32025	11	0.760438	31780	59	0.994133	9812067	0.000000
312659270	1015642	5198	8475.298661	32177	6	0.854717	31455	16	0.996442	9807018	0.000000
312613042	1024170	5350	8490.329511	31891	4	0.535132	31898	11	0.997842	9802103	-1.#IND00
312620521	1023428	5300	8491.584857	31897	3	0.718079	31833	17	0.998691	9797179	-1.#IND00
312673738	1012785	5284	8485.731312	31757	3	0.582496	32041	5	0.668530	9792223	-0.006764
312648924	1026283	5256	8461.734626	31894	3	0.709133	31480	55	0.798978	9787361	-0.010466
312600041	1024869	5406	8495.942817	31922	6	0.605519	30603	252	0.878089	9782479	0.000734
312595428	1023456	5412	8491.606655	31919	14	0.760765	30509	223	0.926067	9777567	0.000345
312638945	1015728	5275	8484.725369	31768	2	0.540658	30982	83	0.955163	9772667	-0.001366
312663006	1016463	5274	8496.246436	32091	8	0.720026	31447	20	0.972808	9767813	0.000146
312623378	1015239	5326	8469.409384	31846	8	0.830208	31545	16	0.883707	9763055	-0.001087
312590209	1031489	5334	8482.244513	31759	8	0.897029	31242	93	0.929474	9758249	0.001869
312564885	1030524	5258	8494.459953	31834	5	0.662719	31004	143	0.957229	9753426	0.001044
312594927	1029680	5383	8494.605520	31810	3	0.658156	31349	67	0.974061	9748443	0.005693
312600706	1022497	5344	8511.362526	32017	13	0.647759	31641	56	0.984269	9743654	0.006252
312667237	1013669	5178	8506.914951	32031	15	0.624040	31584	25	0.990460	9738682	0.007290
312658256	1020689	5369	8489.492673	31848	4	0.717546	31850	6	0.994214	9733798	0.007950
312667080	1014549	5240	8486.738782	31833	3	0.756562	31797	42	0.996491	9728883	0.007402
312631527	1023724	5346	8484.608368	31903	5	0.559393	31810	0	0.710477	9723923	0.006276
312596057	1019290	5388	8483.617680	31905	18	0.732792	31086	190	0.779761	9719048	0.004864
312628793	1022022	5270	8513.582289	31696	5	0.837950	30076	423	0.866435	9714106	0.001180
312646232	1021522	5397	8507.517769	31786	5	0.821788	29789	333	0.918999	9709321	0.000615
312639265	1017342	5286	8485.640018	31858	0	0.673945	30576	199	0.950877	9704508	0.002154
312665525	1014490	5254	8470.936073	31937	9	0.561102	31025	66	0.970209	9699574	0.001393
312613943	1023475	5331	8489.904580	31760	10	0.733828	31508	53	0.981933	9694762	0.001499
312581755	1030264	5371	8498.176175	31848	2	0.838579	31679	51	0.989043	9689954	0.001582
312591819	1024658	5549	8489.842224	31850	4	0.760683	31467	52	0.993355	9685051	0.000487
312596483	1021644	5346	8497.622783	31887	1	0.496370	31522	42	0.995970	9680166	0.000399
312614317	1022955	5272	8496.024243	31972	9	0.659645	31840	43	0.997556	9675266	-0.000015
312606090	1024495	5417	8491.521039	31905	7	0.793590	31714	4	0.998518	9670359	-0.002654
312623478	1021020	5302	8499.452515	31810	5	0.553963	31999	67	0.867516	9665637	-0.002563
312653830	1010552	5152	8478.627713	31820	2	0.681617	31396	79	0.919654	9660798	-0.003419
312636618	1021813	5247	8473.611275	31750	2	0.783439	31514	81	0.951274	9655992	-0.003451
312687474	1013062	5256	8486.435978	31900	3	0.824245	31356	37	0.970450	9651201	-0.003932
312673773	1017560	5376	8488.122194	31813	6	0.615127	31597	47	0.982079	9646441	-0.003270
312621243	1025284	5484	8493.058102	31809	3	0.739866	31423	81	0.989132	9641583	-0.003650
312627681	1025366	5467	8484.546784	31552	9	0.558791	31327	58	0.993409	9636723	-0.003706
312655471	1016534	5251	8479.114355	31854	0	0.338082	31697	11	0.996003	9631953	-0.003189
312647640	1019856	5350	8479.326663	31615	23	0.570133	31906	3	0.910978	9627195	-0.002126
312658306	1019615	5297	8486.437461	31498	1	0.713961	31526	33	0.946012	9622252	-0.002060
312636360	1017780	5367	8481.418601	31881	5	0.751329	31586	26	0.967259	9617440	-0.001810
312599159	1029070	5399	8487.619805	31939	3	0.811783	31592	29	0.980144	9612549	-0.001761
312624180	1017119	5184	8487.472666	32080	9	0.482834	31694	55	0.987958	9607851	-0.001554
312643544	1017561	5277	8471.417042	31788	7	0.686362	31577	45	0.992697	9603060	-0.001187
312653597	1023418	5287	8463.739262	31884	2	0.789906	31667	33	0.995571	9598341	-0.001736
312586909	1031939	5357	8491.342349	31937	8	0.676328	31757	27	0.997314	9593703	-0.001737
312604233	1026666	5429	8512.900365	31660	3	0.673612	32001	16	0.875215	9588957	-0.001986
312617732	1021854	5368	8499.385353	31993	13	0.620945	31699	27	0.924323	9584109	-0.001951
312630759	1021922	5224	8488.329378	31651	18	0.770120	31667	28	0.954106	9579254	-0.001802
312668204	1008287	5187	8477.269088	31809	8	0.618605	31768	40	0.972167	9574490	-0.001272
312670396	1016599	5279	8469.523659	31888	8	0.615157	31617	33	0.983121	9569707	-0.001390
312607996	1023673	5325	8493.662504	31802	6	0.766610	31530	46	0.989763	9564918	-0.001170
312641110	1016159	5349	8501.431613	31820	4	0.858460	31604	33	0.993792	9560065	-0.001141
312618134	1023060	5293	8489.729764	31996	1	0.631306	31696	9	0.996235	9555149	-0.001056
312576533	1029390	5371	8487.175660	31527	11	0.698762	31702	18	0.997717	9550398	-0.001289
312607260	1022725	5387	8505.356762	31925	5	0.788732	31769	16	0.998615	9545668	0.000557
312610719	1020426	5329	8488.478259	31816	4	0.703960	31985	39	0.999160	9540869	0.000088
312641883	1015209	5416	8493.761850	31896	7	0.820465	31373	37	0.999491	9536273	-0.000349
312670152	1021882	5234	8483.788992	31934	9	0.848601	31624	11	0.999691	9531273	-0.000299
312669966	1016746	5329	8477.697799	31981	4	0.908183	31805	4	0.694374	9526588	-0.000449
312603780	1028680	5331	8483.977387	31690	7	0.474795	31270	196	0.752400	9521850	-0.001061
312620722	1021768	5197	8504.528027	31823	10	0.681487	29642	510	0.849842	9517245	-0.002265
npatches	nstrain	runtime	dt	init_x	init_y	init_y_blood	init_z	init_S	beta0	beta1	beta2	beta3	mean_beta	B	d	delta	delta_blood	b[0]	mut	m	CTL	c	g	epsilon	k	het	lambda	rho	omega	x_max	patch.dyna	DELTA	A	VA
10000	1	100.000000	0.001000	21900	9499	5000000	0.001000	10000000	6.041312	8.532494	16.300778	12.705525	12	800000000	0.010000	1.000000	432.000000	80000	0.000050	0.004800	0	0.500000	0.000000	2.500000	13.000000	0.500000	0.000000	0.000000	0.000000	31872	0	10.000000	7.000000	1.000000
sus	inf	inf_blood	z	x[0]	y[0][0]	z[0]	x[1]	y[1][0]	z[1]	S[0]	synchrony
219000000	94990000	5000000	10.000000	21900	9499	0.001000	21900	9499	0.001000	10000000	0.000000
175938481	36510843	191424	3941.516320	24868	1423	0.394152	20893	2622	0.394152	9995033	0.000000
260374059	9323773	48659	6325.803353	30652	69	0.632580	29637	192	0.632580	9989965	0.000000
291374346	3957485	20466	7771.728009	31802	11	0.777177	31600	16	0.777177	9984977	0.000000
304105750	2043601	10542	8622.820232	31834	4	0.864868	31777	5	0.864868	9980068	0.000000
309962917	1219736	6410	8753.115988	32091	2	0.835123	31917	10	0.729957	9975007	0.000000
312884519	839257	4359	8214.046731	31839	3	0.681752	31998	5	0.543745	9970071	0.000000
314362570	643309	3364	7652.149994	31845	5	0.501492	31895	2	0.723302	9965084	0.000000
315087285	569534	2921	7320.300809	31865	0	0.455892	32035	4	0.582882	9960155	0.000000
315235894	585212	3093	7251.764410	31998	5	0.370688	31884	0	0.559412	9955095	0.000000
315093811	632630	3165	7356.247628	32060	6	0.497760	32027	6	0.600774	9950112	0.000000
315022509	628140	3297	7424.955061	31953	1	0.668265	31738	3	0.534313	9945206	0.000000
315046529	625550	3313	7403.396954	31772	3	0.386331	31948	21	0.590871	9940233	0.000000
315045394	622870	3210	7415.928358	31866	3	0.599181	31896	5	0.480933	9935233	0.000000
315100332	610358	3208	7377.497330	31863	4	0.302345	31818	8	0.685210	9930316	0.000000
315150394	611263	3221	7377.115214	31779	3	0.415859	31902	0	0.429501	9925419	0.000000
315084275	617466	3269	7413.312114	31789	2	0.498536	32027	10	0.294033	9920303	0.000000
315198627	589335	3129	7361.512387	31932	7	0.642409	31820	8	0.571863	9915339	0.000000
315185479	618440	3218	7322.348225	31787	5	0.500751	31706	9	0.460867	9910478	0.000000
315023289	638780	3363	7410.280498	31658	3	0.391924	31850	21	0.673040	9905498	0.000000
315071826	615746	3102	7432.294151	31778	0	0.270748	31813	5	0.801714	9900526	0.000000
315216793	585885	3001	7360.195127	31894	4	0.483177	31628	3	0.381516	9895548	0.000000
315215839	610933	3140	7341.833129	31951	6	0.418299	31754	2	0.609400	9890622	0.000000
315061712	634147	3346	7374.922791	32002	4	0.605276	32017	11	0.537318	9885654	0.000000
314969188	648053	3463	7462.296417	31698	0	0.542465	31804	5	0.712586	9880641	0.000000
315094548	602633	3157	7434.666067	31867	1	0.489484	31852	8	0.727984	9875676	0.000000
315156635	595302	3085	7364.962371	31933	6	0.438139	31734	2	0.736405	9870844	0.000000
315126613	616769	3305	7351.192076	31690	11	0.597016	31861	4	0.657631	9865825	0.000000
315050903	631867	3248	7407.207373	31919	2	0.445721	31841	2	0.622137	9860887	0.000000
315037262	623746	3259	7421.268674	31671	3	0.512546	31914	13	0.492449	9855993	0.000000
315054538	623906	3331	7387.614091	31896	4	0.420737	31834	9	0.692193	9851123	0.000000
315093862	619413	3234	7386.400181	31749	2	0.508626	31958	2	0.484977	9846119	0.000000
315083845	612592	3161	7383.638499	31824	1	0.446284	31937	12	0.401552	9841145	0.000000
315113577	620791	3166	7375.165333	31646	10	0.417534	31798	0	0.551717	9836244	0.000000
315082041	626733	3327	7424.383004	31818	2	0.300553	31839	9	0.632114	9831350	0.000000
315139047	602802	3231	7396.577601	32070	4	0.533488	32183	1	0.520735	9826467	0.000000
315182027	607213	3197	7352.466537	31968	7	0.531097	31847	21	0.560322	9821651	0.000000
315139708	617214	3259	7364.629712	31868	3	0.419719	31985	3	0.612418	9816640	0.000000
315123243	604796	3166	7377.320377	32047	5	0.378367	31762	3	0.575651	9811728	0.000000
315094269	626751	3232	7398.130662	31783	2	0.589382	32054	0	0.465733	9806970	0.000000
315088980	611955	3226	7402.533056	32035	4	0.490639	31828	13	0.429157	9802135	-1.#IND00
315166525	604979	3150	7396.837269	31981	2	0.494370	31779	3	0.485942	9797318	-1.#IND00
315174119	608623	3141	7386.337625	32039	1	0.437159	31666	5	0.457606	9792374	-1.#IND00
315105976	612020	3173	7366.254710	31814	10	0.445844	31688	8	0.387271	9787507	0.010737
315140582	613878	3229	7365.485555	31911	3	0.663930	31636	7	0.628408	9782534	0.009920
315027679	640060	3284	7404.638471	31755	5	0.579362	31625	13	0.651588	9777693	0.005255
314950579	633092	3291	7471.130959	31766	5	0.597940	32072	3	0.788704	9772856	0.002757
315191176	583572	3160	7392.802406	31977	3	0.504302	31833	5	0.454477	9768087	0.004680
315232878	590039	3083	7320.755295	31664	4	0.622759	32074	4	0.512275	9763265	0.007459
315180088	610322	3140	7343.798663	31786	3	0.467061	31954	4	0.591722	9758462	0.007271
315056204	630089	3214	7404.201906	31784	5	0.457503	31726	3	0.638894	9753590	0.007466
314983248	637667	3239	7444.985938	31642	2	0.532358	31945	8	0.599606	9748685	0.002556
315048606	616375	3207	7430.210833	31745	20	0.424788	31794	0	0.264918	9743942	0.003169
315145207	599278	3057	7367.541448	31894	1	0.262685	31951	30	0.496175	9739112	0.002080
315222926	602927	3079	7349.920471	31680	0	0.496005	32108	2	0.682609	9734189	-0.000922
315100157	630529	3188	7369.483664	31774	0	0.324748	31902	15	0.522584	9729310	-0.001906
315001810	644391	3304	7424.283705	31866	9	0.426653	31965	14	0.710469	9724475	0.002321
315003495	632318	3239	7448.482607	32059	8	0.652291	31713	4	0.731980	9719691	0.000400
315082675	610353	3089	7434.704233	32077	2	0.376043	31764	4	0.549880	9714858	0.002275
315169514	601732	3198	7351.722536	31833	0	0.591485	31924	8	0.680339	9710083	0.002058
315131474	622572	3243	7372.049881	31935	3	0.614185	31753	3	0.652657	9705011	0.002206
315082583	617569	3174	7414.349907	31708	9	0.601017	31861	11	0.361338	9700194	0.002822
315174893	598041	2991	7382.488446	31870	7	0.523077	31615	0	0.519340	9695400	0.002495
315140751	607212	3094	7385.965221	31856	6	0.611633	31871	16	0.387860	9690513	0.001764
315136725	617106	3295	7358.880916	31901	3	0.436480	31657	6	0.446316	9685696	0.001462
315066939	633435	3330	7399.687513	31928	6	0.577013	31758	5	0.550767	9680892	0.001252
315050887	625810	3207	7404.449789	31903	0	0.526942	31785	6	0.536505	9676085	0.001059
315032035	625487	3347	7406.677732	31962	0	0.502496	31993	0	0.312020	9671121	0.000533
315141645	610444	3143	7376.940796	31906	7	0.596382	32061	12	0.511405	9666279	0.000521
315160938	611600	3228	7357.621480	31760	8	0.755224	31851	3	0.695114	9661548	0.001058
315134486	605666	3166	7380.530115	31890	9	0.421276	31748	0	0.523153	9656756	0.000617
315194876	600662	3077	7358.225195	32014	1	0.486180	31779	4	0.528795	9651960	0.000388
315127913	620977	3248	7365.292648	31709	6	0.441862	31884	5	0.437890	9646951	-0.000069
315006853	646143	3325	7418.167004	31913	11	0.469806	31945	3	0.499685	9642070	-0.001202
314997933	634353	3311	7448.915600	31867	2	0.415518	31754	3	0.630823	9637284	-0.000944
315079149	610644	3122	7396.912556	31912	4	0.295194	31861	0	0.680392	9632595	-0.000411
315206468	594219	3170	7363.432306	31926	1	0.266629	31874	2	0.644523	9627909	-0.000473
315255277	589744	3124	7328.805251	31912	4	0.427912	31909	7	0.414849	9622913	-0.000469
315237120	601241	3196	7327.980535	32056	6	0.531025	31852	15	0.645132	9618099	-0.000577
315099284	624198	3297	7361.375862	31973	3	0.652178	31725	4	0.594819	9613255	-0.001003
315009623	639457	3352	7433.067019	31810	3	0.747553	31678	0	0.551022	9608502	-0.001469
315078184	613789	3226	7417.138809	31996	4	0.612366	31962	3	0.646761	9603640	-0.001461
315109642	611449	3201	7393.198285	32032	11	0.583185	31878	5	0.420267	9599014	-0.001302
315125173	611640	3190	7384.173866	31787	3	0.455345	31910	5	0.633978	9594231	-0.000754
315120090	610310	3180	7385.067371	31898	3	0.599168	31882	12	0.649348	9589464	-0.000484
315203516	595419	3162	7359.758856	31800	3	0.478492	31706	11	0.787345	9584789	0.000314
315159153	609603	3208	7362.455976	31799	3	0.300260	31702	7	0.605890	9579941	-0.000376
315071364	622204	3303	7383.783048	32003	5	0.313402	31796	3	0.760990	9575129	-0.000351
315025366	633059	3331	7414.111369	31901	1	0.393917	32023	4	0.773309	9570322	-0.000344
315125083	609614	3080	7397.334107	31924	2	0.379964	31750	8	0.476059	9565554	-0.000286
315151772	609907	3115	7352.750561	31906	5	0.509101	31780	14	0.554376	9560836	-0.000090
315105518	623825	3308	7381.567959	31816	4	0.537754	31859	0	0.388743	9556015	-0.000610
315055499	623702	3203	7404.366309	31973	6	0.431233	31849	3	0.514202	9551302	-0.000470
315154411	605413	3138	7392.346550	31706	1	0.463385	31643	4	0.705385	9546600	-0.000469
315113608	622709	3239	7368.753580	31884	3	0.614956	32109	1	0.559748	9541731	-0.000511
315071472	626003	3262	7406.145841	31967	13	0.650792	31894	18	0.411526	9537058	-0.000567
315058797	624028	3289	7391.217381	31711	7	0.609625	31769	17	0.643117	9532321	-0.000463
315155974	606968	3216	7375.058261	31709	6	0.558885	31994	3	0.454339	9527637	-0.000818
315141952	612862	3323	7353.866153	31924	0	0.611021	32155	5	0.643388	9522836	-0.001043
315084199	622684	3303	7383.067823	31768	11	0.543006	31928	2	0.433592	9518039	-0.001155
npatches	nstrain	runtime	dt	init_x	init_y	init_y_blood	init_z	init_S	beta0	beta1	beta2	beta3	mean_beta	B	d	delta	delta_blood	b[0]	mut	m	CTL	c	g	epsilon	k	het	lambda	rho	omega	x_max	patch.dyna	DELTA	A	VA
10000	1	100.000000	0.001000	21900	9499	5000000	0.001000	10000000	13.174682	10.872721	7.558503	12.000073	12	800000000	0.010000	1.000000	432.000000	80000	0.000050	0.004800	0	0.500000	0.000000	2.500000	14.000000	0.500000	0.000000	0.000000	0.000000	31872	0	10.000000	7.000000	1.000000
sus	inf	inf_blood	z	x[0]	y[0][0]	z[0]	x[1]	y[1][0]	z[1]	S[0]	synchrony
219000000	94990000	5000000	10.000000	21900	9499	0.001000	21900	9499	0.001000	10000000	0.000000
181170917	32341153	169385	3941.516320	16446	3873	0.394152	18682	2925	0.394152	9994942	0.000000
267454653	7325808	38059	6325.803353	26184	766	0.632580	28758	322	0.632580	9990064	0.000000
297254516	2750712	14538	7770.461439	29824	189	0.777177	31281	62	0.777177	9984971	0.000000
308767439	1221104	6358	8384.107589	31569	32	0.864868	32003	6	0.864868	9980045	0.000000
313615074	631615	3265	7695.859548	31663	7	0.918048	31858	2	0.725642	9974999	0.000000
315740743	386965	2080	6730.630141	31959	16	0.374276	31793	0	0.537748	9970115	0.000000
316594374	341019	1795	6173.586660	31285	96	0.620526	31801	35	0.492684	9965122	0.000000
316019689	591518	3112	6405.492239	31255	84	0.769866	31440	39	0.692336	9960185	0.000000
314530014	834721	4394	7153.723636	31653	4	0.860434	31605	8	0.771147	9955212	0.000000
315076215	551846	2844	7338.615365	31668	0	0.370510	31858	1	0.652126	9950212	0.000000
316362846	348520	1893	6613.777056	31480	127	0.553901	31710	5	0.632170	9945424	0.000000
316485525	441951	2387	6224.857214	31289	115	0.729461	31894	15	0.492906	9940493	0.000000
315183188	762357	3907	6781.551386	31615	23	0.835930	31758	1	0.380592	9935487	0.000000
314483900	728376	3827	7360.357943	31729	8	0.900499	31677	0	0.572772	9930590	0.000000
315621586	458979	2495	7059.346220	31788	2	0.724421	31666	76	0.476899	9925592	0.000000
316421432	374938	1919	6450.559319	31783	9	0.824120	31752	19	0.682763	9920575	0.000000
316207707	495025	2564	6399.992566	31962	4	0.522246	31753	0	0.644436	9915707	0.000000
315160254	723841	3737	6890.912669	31598	28	0.710264	31809	1	0.417030	9910723	0.000000
314967640	624775	3252	7246.844130	31888	22	0.824288	31812	9	0.466220	9905764	0.000000
315973026	409294	2120	6800.238990	32056	1	0.679052	31603	14	0.669336	9900881	0.000000
316368127	426904	2303	6354.966976	31698	43	0.490616	31646	0	0.420975	9895870	0.000000
315498793	668530	3497	6657.300997	31367	103	0.691081	31924	24	0.501934	9890865	0.000000
314777276	708053	3684	7190.721268	31498	48	0.812655	31639	5	0.697945	9886066	0.000000
315614624	469846	2449	7048.235618	31586	5	0.868608	31864	1	0.462108	9881262	0.000000
316388745	380770	2032	6484.300601	31825	3	0.816126	31876	4	0.518058	9876254	0.000000
316042566	536307	2722	6462.713894	31651	10	0.830980	31901	18	0.652862	9871379	0.000000
315073191	724413	3862	6972.994708	31856	12	0.897497	32097	27	0.706813	9866438	0.000000
315129799	583830	2990	7197.641931	32033	5	0.781447	31892	5	0.822195	9861439	0.000000
316035408	410316	2165	6749.996927	31940	17	0.556824	31721	2	0.382788	9856531	0.000000
316192967	466448	2340	6457.213169	31756	32	0.731234	31734	5	0.625689	9851580	0.000000
315419478	657525	3454	6785.448413	31581	45	0.837005	31785	4	0.627777	9846760	0.000000
315127728	619685	3235	7128.051344	31820	23	0.901151	31648	14	0.774264	9841851	0.000000
315851209	453554	2407	6887.531168	31957	0	0.392520	31909	1	0.695683	9837034	0.000000
316258542	420692	2177	6480.972724	31809	49	0.580145	31699	0	0.375998	9832127	0.000000
315800257	579027	3036	6618.240828	31309	45	0.745377	31855	32	0.521226	9827269	0.000000
315085421	672295	3439	7049.876349	31699	9	0.845583	31818	17	0.709645	9822357	0.000000
315423631	523556	2702	7062.283067	31732	16	0.700249	31780	11	0.823913	9817408	0.000000
316172813	410933	2113	6639.518736	31638	25	0.818215	31963	7	0.660999	9812613	0.000000
316120410	492241	2591	6503.721556	31746	3	0.889755	31523	7	0.496937	9807701	0.000000
315367931	657807	3328	6832.080667	31433	54	0.654074	31788	3	0.694915	9802768	-1.#IND00
315092128	623097	3314	7132.714113	31830	8	0.790211	31902	9	0.594010	9797892	-1.#IND00
315774709	456752	2345	6891.520480	31893	3	0.862322	31842	7	0.753786	9792989	0.000062
316184578	442907	2315	6545.792506	31684	8	0.707263	31826	2	0.514463	9788122	-0.000269
315722215	582289	2988	6686.631561	31714	9	0.563025	31941	2	0.380052	9783191	0.004286
315283955	623124	3323	7024.719325	31684	56	0.734994	31822	4	0.569028	9778451	-0.002283
315650351	500571	2561	6914.310328	31714	2	0.785511	31903	10	0.738635	9773526	0.008125
316063421	456165	2350	6656.657611	31886	19	0.869922	31540	0	0.690524	9768702	0.003589
315890319	534436	2767	6625.708716	31794	11	0.921114	31827	7	0.596889	9763884	0.004235
315323934	641032	3291	6908.894853	31785	7	0.952159	31734	0	0.620438	9758926	0.000487
315355315	562675	2892	7051.947184	32001	1	0.963726	31806	6	0.370623	9754039	0.002383
315963609	441186	2340	6796.282457	31568	19	0.687485	31728	16	0.618311	9749132	0.001175
316200249	455857	2296	6510.668049	31765	4	0.810474	32015	12	0.723049	9744448	0.003856
315556857	630382	3220	6728.132040	31981	9	0.885061	31936	3	0.380462	9739492	0.004909
315062924	661669	3414	7104.193941	31886	6	0.930295	31827	12	0.624278	9734663	0.003911
315683969	465625	2408	6970.109853	31761	8	0.957727	31846	11	0.557865	9729700	0.003348
316290935	403719	2097	6519.155865	31856	33	0.567867	31494	9	0.731865	9724850	0.003729
315862991	577839	2950	6577.835911	31716	51	0.737931	31627	3	0.679162	9719932	0.003725
315160379	660833	3474	7008.241675	31717	3	0.791310	31646	2	0.574041	9715198	0.004456
315388214	540712	2721	7056.498532	31929	29	0.384005	31695	21	0.501041	9710330	0.002707
316059432	426030	2211	6684.954988	31010	277	0.626427	31731	2	0.608501	9705481	0.002905
316072972	482666	2528	6508.613274	30524	198	0.773445	31875	37	0.519872	9700545	0.002508
315446962	647635	3399	6803.921628	31601	17	0.862605	31779	17	0.708824	9695673	0.002707
315173055	613405	3222	7112.092957	31691	11	0.631548	31859	4	0.823415	9690740	0.003724
315736759	476063	2489	6898.544420	31680	17	0.776551	32086	5	0.546098	9685861	0.003459
316130229	449501	2259	6592.456589	31868	11	0.864488	31901	2	0.427423	9680984	0.001715
315731490	574991	3092	6685.448872	31809	2	0.655387	31811	29	0.454121	9676100	0.001722
315199779	653902	3404	6987.009810	31981	8	0.514899	31566	32	0.668949	9671257	0.001231
315452085	532186	2775	7017.516565	31805	11	0.705808	31662	19	0.799233	9666534	0.000850
316016145	435355	2310	6695.700139	31783	16	0.821586	31752	1	0.253871	9661705	0.000995
316108672	483455	2498	6568.894416	31710	9	0.891800	31720	73	0.328990	9656770	0.001575
315588504	594815	3050	6787.789714	31985	9	0.934382	31190	211	0.593063	9651972	0.001385
315446065	567111	2944	6952.393726	31780	10	0.679805	31418	47	0.753211	9647133	0.000396
315823804	482008	2558	6840.472474	31861	4	0.805816	31543	0	0.465462	9642354	0.000804
316039824	472454	2491	6651.867787	31843	5	0.303316	31949	8	0.597532	9637513	0.001831
315778875	558507	2977	6761.035082	31069	268	0.577493	31766	1	0.590141	9632594	0.001952
315541703	570404	2952	6900.768816	30644	202	0.743769	31660	10	0.646194	9627699	0.001831
315711787	509687	2711	6843.060841	31411	73	0.844607	31816	5	0.747055	9622807	0.002278
315826122	513401	2651	6751.402328	31773	24	0.778635	31771	5	0.707474	9618007	0.002836
315713595	542352	2777	6775.667920	31951	26	0.645339	31833	0	0.381902	9613154	0.002391
315656046	538684	2849	6824.359330	31609	28	0.784914	31745	14	0.277510	9608313	0.003689
315659036	539032	2819	6828.139653	31599	7	0.739942	31944	9	0.561842	9603454	0.003891
315730047	518768	2667	6801.683443	31945	3	0.437090	31995	9	0.478077	9598597	0.003539
315833742	505354	2606	6765.880746	31288	33	0.658620	31826	17	0.683477	9593840	0.003340
315811161	523459	2658	6789.491092	31841	10	0.792969	31823	6	0.808043	9588918	0.004861
315692544	539715	2843	6809.961633	31769	2	0.874445	31883	5	0.701478	9583992	0.004093
315643281	544139	2868	6830.305899	31871	26	0.835386	31972	0	0.352895	9579206	0.003727
315689642	530927	2723	6839.611004	31782	4	0.900169	31923	35	0.474404	9574423	0.003135
315772481	508913	2610	6808.303096	31998	1	0.588770	31620	27	0.681250	9569708	0.003092
315799262	518018	2630	6785.109306	31841	10	0.737364	31951	11	0.689160	9564854	0.002788
315784451	521840	2597	6797.659310	31863	9	0.493287	31682	10	0.811490	9560125	0.002527
315661000	549585	2916	6819.311689	32023	5	0.692701	31844	7	0.517685	9555424	0.001898
315594313	559392	2979	6884.949394	32126	14	0.565547	31808	14	0.658629	9550649	0.001785
315715239	521170	2711	6852.930226	31713	33	0.736524	32127	2	0.740041	9545827	0.001291
315855449	492688	2613	6749.126044	31732	14	0.756388	31885	29	0.644876	9540966	0.001300
315700802	555804	2947	6767.615668	31745	8	0.852260	32035	2	0.633124	9536308	0.001230
315556445	554416	2952	6893.759851	32012	10	0.664532	31940	4	0.686291	9531515	0.001231
315750087	510759	2764	6843.988094	31832	11	0.796554	31906	0	0.380615	9526748	0.001753
315914222	479662	2443	6727.687097	31875	19	0.876619	31952	18	0.606782	9522007	0.002233
315740792	560321	2947	6730.974850	31969	1	0.633612	31911	4	0.761531	9517266	0.002426
npatches	nstrain	runtime	dt	init_x	init_y	init_y_blood	init_z	init_S	beta0	beta1	beta2	beta3	mean_beta	B	d	delta	delta_blood	b[0]	mut	m	CTL	c	g	epsilon	k	het	lambda	rho	omega	x_max	patch.dyna	DELTA	A	VA
10000	1	100.000000	0.001000	21900	9499	5000000	0.001000	10000000	8.059371	16.313433	16.142475	6.251026	12	800000000	0.010000	1.000000	432.000000	80000	0.000050	0.004800	0	0.500000	0.000000	2.500000	15.000000	0.500000	0.000000	0.000000	0.000000	31872	0	10.000000	7.000000	1.000000
sus	inf	inf_blood	z	x[0]	y[0][0]	z[0]	x[1]	y[1][0]	z[1]	S[0]	synchrony
219000000	94990000	5000000	10.000000	21900	9499	0.001000	21900	9499	0.001000	10000000	0.000000
186110599	28653796	149935	3941.516320	22783	1677	0.394152	14752	4099	0.394152	9994916	0.000000
273703178	5723196	29909	6325.803353	30388	66	0.632580	22808	1403	0.632580	9989931	0.000000
302078166	1865288	9876	7751.573444	31416	7	0.777177	27535	603	0.777177	9984933	0.000000
312187174	687686	3497	7725.231930	31867	7	0.820661	29810	231	0.864868	9979938	0.000000
315959876	298160	1558	6350.224044	31968	0	0.488510	30918	68	0.918048	9974833	0.000000
317320454	199021	1048	5395.204304	31797	8	0.542092	31636	39	0.950300	9969758	0.000000
316804823	476332	2481	5532.068065	31892	2	0.407019	31626	3	0.969859	9964868	0.000000
313730672	1166169	5994	6716.782522	31738	17	0.394870	31740	38	0.637144	9959859	0.000000
313905603	680017	3551	7405.152366	31757	1	0.469252	30497	294	0.779945	9954826	0.000000
316461391	259240	1410	6240.955606	31912	2	0.371589	30964	113	0.866546	9949944	0.000000
317043432	345043	1756	5386.163442	32082	5	0.447774	31423	46	0.919066	9945009	0.000000
314581699	1040730	5408	6294.690881	31901	16	0.467319	31724	17	0.950917	9940054	0.000000
313153432	907534	4790	7355.575151	31856	7	0.564074	32052	20	0.970234	9935094	0.000000
315613461	364923	1879	6746.404520	31798	3	0.734698	31821	11	0.803774	9930214	0.000000
317002724	274436	1447	5599.400459	31774	7	0.469494	31448	35	0.706606	9925323	0.000000
315886372	679210	3680	5909.549844	31971	3	0.352302	31587	7	0.822070	9920262	0.000000
313727036	967456	5005	6978.023298	31723	11	0.607200	31631	16	0.892093	9915315	0.000000
315171788	459460	2505	7015.369309	31741	3	0.361602	31833	4	0.934559	9910434	0.000000
316850920	260627	1328	5874.165258	31687	1	0.281816	31749	5	0.764776	9905509	0.000000
316509962	503106	2586	5686.213261	31648	6	0.373625	32038	9	0.857347	9900500	0.000000
314241453	962786	5021	6679.793900	32054	22	0.418272	31575	52	0.913488	9895603	0.000000
314588279	589591	3077	7157.258589	31593	4	0.647208	31723	21	0.947534	9890597	0.000000
316474517	294531	1573	6174.201219	31892	6	0.724322	31827	8	0.968182	9885637	0.000000
316638626	439193	2185	5684.143528	31781	1	0.319521	31726	10	0.980704	9880749	0.000000
314706576	861210	4483	6532.398634	32043	2	0.413940	32040	12	0.643614	9875767	0.000000
314649187	624113	3299	7083.670709	31823	11	0.504653	31243	223	0.783868	9870872	0.000000
316314683	316353	1608	6286.772473	31855	0	0.530107	30627	182	0.868926	9865862	0.000000
316744161	384109	1948	5718.196815	31925	7	0.362801	31471	30	0.920509	9860967	0.000000
315265307	784409	3969	6322.438342	31935	13	0.613568	31870	43	0.951793	9856059	0.000000
314319583	738348	3751	7079.915561	31854	4	0.765646	31758	22	0.970764	9851141	0.000000
315911214	360663	1827	6597.419955	31652	13	0.548202	31722	2	0.982270	9846115	0.000000
316878541	310854	1597	5676.749300	31853	1	0.293398	31914	12	0.399382	9841093	0.000000
315672719	720759	3681	6068.414443	31979	4	0.480664	28942	976	0.635752	9836125	0.000000
313971738	867603	4538	7037.059702	31800	1	0.676540	26744	664	0.779100	9831266	0.000000
315450916	432019	2279	6881.623175	31891	0	0.363843	29563	229	0.866034	9826287	0.000000
316866909	268618	1405	5834.425572	31929	2	0.224518	31049	49	0.918756	9821324	0.000000
316399066	518012	2875	5766.834956	31841	3	0.389911	31769	0	0.600279	9816406	0.000000
314360376	911026	4840	6735.041896	31907	4	0.591646	30619	524	0.652056	9811578	0.000000
314780418	560975	3006	7083.073803	32007	6	0.556387	27870	560	0.788988	9806596	0.000000
316523251	292326	1507	6150.462878	31651	4	0.603822	29710	238	0.872031	9801664	-1.#IND00
316717033	408135	2093	5677.224953	31717	0	0.460694	30858	70	0.922392	9796736	-1.#IND00
314886171	874511	4589	6436.638618	31829	10	0.463272	31770	13	0.952934	9791907	-1.#IND00
314116917	739549	3857	7190.908155	31833	0	0.611160	31540	32	0.738394	9786939	0.040346
316036992	340223	1773	6529.250860	31987	1	0.228789	31491	68	0.841348	9782173	0.073256
316894375	319380	1635	5647.248514	31788	4	0.413681	31639	47	0.903785	9777318	0.085349
315603400	735190	3859	6099.870733	31803	4	0.526525	31475	62	0.941650	9772467	0.066253
313844264	887872	4611	7063.002989	31748	1	0.592996	31533	25	0.964613	9767454	0.059716
315452920	419355	2201	6853.184151	31817	5	0.553726	31824	4	0.978539	9762532	0.062749
316906842	266587	1404	5785.762242	31916	6	0.486152	31764	2	0.645272	9757632	0.071664
316325780	565059	2931	5740.987773	31820	3	0.351837	31965	8	0.493435	9752596	0.066050
313886588	1024913	5345	6809.666065	31796	19	0.606918	30524	390	0.692791	9747679	0.075800
314617346	562556	2915	7180.688067	31861	5	0.652238	29128	441	0.813692	9742792	0.067025
316576942	264405	1395	6107.622089	32072	1	0.211757	30172	146	0.887013	9737817	0.071095
316890648	377529	2061	5517.206783	31992	1	0.194536	31062	94	0.931478	9732758	0.070778
314687494	938320	4961	6402.414262	31705	5	0.415351	31492	43	0.958445	9727797	0.071124
313904472	764288	4007	7251.773203	31734	4	0.645437	31836	14	0.974799	9722966	0.065325
315997455	336466	1740	6555.097945	31786	13	0.780901	31864	4	0.930129	9718193	0.069235
317021471	287586	1472	5599.391207	31880	2	0.420862	31895	2	0.758545	9713391	0.073538
315713368	736891	3811	5983.372244	31952	1	0.378870	31696	56	0.755777	9708511	0.070679
313570808	973341	4989	7083.406225	31739	11	0.598656	31165	126	0.851890	9703740	0.075967
315120328	463992	2388	7025.279404	32021	3	0.466297	31599	48	0.910178	9698874	0.075312
316857099	253422	1352	5816.598478	31853	2	0.579903	31661	1	0.884687	9694082	0.079928
316523582	513794	2720	5634.771387	31928	0	0.478227	31763	47	0.390541	9689298	0.077607
313902621	1045739	5437	6734.076553	31711	6	0.643819	23565	2218	0.630390	9684536	0.079573
314348389	622584	3111	7250.536189	31866	6	0.560830	27320	468	0.775848	9679635	0.078594
316430970	282967	1501	6209.773909	31788	5	0.507086	30015	179	0.864062	9674795	0.081873
316852849	378273	1967	5519.701969	31794	1	0.248364	31456	71	0.917560	9669864	0.082857
314685865	967875	4974	6373.213881	31752	5	0.466359	31778	24	0.950004	9665068	0.082824
313709418	806464	4118	7274.057556	31938	2	0.542374	31712	39	0.943345	9660212	0.078704
315882501	342807	1736	6618.818602	31934	2	0.230279	32004	2	0.958499	9655445	0.081175
316992945	291501	1482	5572.048948	32072	0	0.212615	31883	9	0.727448	9650706	0.081666
315724978	728169	3767	5984.794433	31927	4	0.332502	31571	80	0.834709	9645809	0.082260
313690870	949138	5008	7051.914621	31821	9	0.595192	31289	129	0.899759	9640945	0.077164
315282875	442282	2279	6959.234754	31510	2	0.754502	31476	52	0.939208	9636152	0.079563
316882642	253924	1365	5798.398754	31906	0	0.293674	31650	23	0.963133	9631319	0.078490
316427986	542974	2821	5679.760820	31725	0	0.296184	31808	21	0.977642	9626487	0.075128
313750524	1066716	5694	6777.694953	31689	4	0.540132	31854	8	0.986441	9621667	0.075846
314360694	605371	3258	7261.566922	31729	11	0.306184	31602	23	0.915917	9617000	0.073635
316534811	263666	1309	6150.205864	32002	3	0.579232	31779	4	0.949007	9612216	0.074742
316971712	351987	1802	5479.495492	31658	5	0.512938	31875	11	0.506396	9607356	0.074341
314788046	956243	4915	6313.540598	31574	6	0.566905	30756	457	0.700651	9602551	0.077431
313552537	847482	4446	7280.946642	31803	1	0.400509	28595	498	0.818458	9597815	0.074779
315783963	349570	1799	6664.562128	31870	2	0.459957	30208	191	0.889903	9592900	0.076585
317007916	277668	1453	5564.485138	31816	1	0.182699	31048	47	0.933231	9588197	0.076309
315783901	708111	3691	5939.998237	31976	6	0.496179	31660	3	0.959508	9583372	0.074546
313564107	997717	5187	7035.143337	31793	5	0.582856	31841	3	0.646093	9578608	0.072590
315046571	473254	2468	7061.528901	31739	5	0.443481	31679	33	0.785372	9573773	0.072558
316870033	243357	1310	5804.963010	31748	0	0.245565	31429	54	0.869838	9568991	0.074771
316440255	535808	2763	5625.427548	31805	4	0.216751	31468	22	0.921062	9564203	0.073608
313692368	1097317	5634	6771.622619	31813	8	0.524995	31734	8	0.952128	9559452	0.076329
314225758	636151	3293	7298.901520	31833	2	0.494375	31882	13	0.970968	9554574	0.075658
316499541	264299	1379	6195.597209	31730	4	0.423849	31836	0	0.460367	9549785	0.076615
317011126	348642	1803	5434.264141	31982	2	0.258400	31408	248	0.508534	9545037	0.077065
314743801	982932	5164	6294.094166	31987	13	0.473352	25067	1296	0.701948	9540162	0.076746
313182630	917595	4787	7326.059357	31809	7	0.621722	28990	214	0.819245	9535290	0.074843
315645479	363739	1991	6761.179991	31788	2	0.708433	31071	86	0.890380	9530518	0.076364
317019765	265436	1386	5576.322463	31795	0	0.563992	31749	26	0.933521	9525632	0.078271
315863741	701616	3626	5877.276491	31972	8	0.518280	31989	0	0.389219	9520853	0.075167
313351715	1053569	5623	7034.403885	31761	6	0.707859	31042	460	0.477907	9515977	0.077980
npatches	nstrain	runtime	dt	init_x	init_y	init_y_blood	init_z	init_S	beta0	beta1	beta2	beta3	mean_beta	B	d	delta	delta_blood	b[0]	mut	m	CTL	c	g	epsilon	k	het	lambda	rho	omega	x_max	patch.dyna	DELTA	A	VA
10000	1	100.000000	0.001000	21900	9499	5000000	0.001000	10000000	13.801836	8.752203	8.883042	9.099229	12	800000000	0.010000	1.000000	432.000000	80000	0.000050	0.004800	0	0.500000	0.000000	2.500000	16.000000	0.500000	0.000000	0.000000	0.000000	31872	0	10.000000	7.000000	1.000000
sus	inf	inf_blood	z	x[0]	y[0][0]	z[0]	x[1]	y[1][0]	z[1]	S[0]	synchrony
219000000	94990000	5000000	10.000000	21900	9499	0.001000	21900	9499	0.001000	10000000	0.000000
191572692	25180234	131366	3941.516320	17217	3029	0.394152	22211	1676	0.394152	9995064	0.000000
279879182	4329960	22510	6325.803353	27105	546	0.632580	30586	57	0.632580	9990005	0.000000
306376383	1175869	6052	7624.614931	30818	55	0.777177	31582	4	0.777177	9984974	0.000000
314811123	336100	1709	6638.831311	31925	3	0.732143	31824	1	0.422021	9979895	0.000000
317445685	121688	636	5006.417421	31834	20	0.451716	32041	0	0.204467	9974936	0.000000
317858066	207166	1084	4409.183282	31617	35	0.667491	31835	5	0.397365	9970085	0.000000
314841991	1144842	5859	5574.914478	31611	21	0.798348	31890	5	0.634529	9965006	0.000000
310520994	1420265	7542	7167.468131	31926	12	0.877707	31789	6	0.762590	9959821	0.000000
314926685	360183	1886	6773.637563	31725	0	0.377887	32020	0	0.277074	9954812	0.000000
317435322	144753	741	4970.759457	31900	14	0.259055	31985	1	0.253551	9949850	0.000000
316912653	489891	2552	4818.020075	29933	569	0.550650	31729	15	0.308505	9944822	0.000000
312597523	1422534	7457	6417.362355	30310	149	0.727490	31794	3	0.580640	9939820	0.000000
313570770	639798	3300	7193.750600	31465	9	0.834735	31671	8	0.713201	9934827	0.000000
316785429	190672	991	5666.149510	31864	18	0.696314	31907	1	0.439030	9930005	0.000000
317433734	272843	1434	4686.341425	31627	7	0.815828	31818	1	0.439986	9925040	0.000000
314625153	1074244	5651	5810.905840	31734	6	0.509483	31926	7	0.585426	9920116	0.000000
312759565	937157	4911	7092.908055	31578	42	0.702524	31977	2	0.680012	9915171	0.000000
316005831	271634	1360	6250.474334	31886	20	0.819594	31809	0	0.286391	9910263	0.000000
317500926	192485	1059	4836.353315	31747	56	0.605979	31874	8	0.503531	9905387	0.000000
315941249	765761	3909	5337.640411	31839	20	0.761044	31829	9	0.564901	9900433	0.000000
312651979	1172043	6178	6813.677444	31923	3	0.855084	31790	5	0.703488	9895405	0.000000
314982021	417523	2146	6795.415165	31746	0	0.295719	31765	9	0.521831	9890524	0.000000
317278980	164911	866	5180.920428	31508	107	0.487293	31946	3	0.306199	9885486	0.000000
316969651	447002	2271	4881.454217	30800	290	0.689066	31988	17	0.429139	9880634	0.000000
313270018	1288788	6639	6324.767777	31124	56	0.811433	31731	5	0.649253	9875735	0.000000
313679658	653932	3379	7159.697238	31895	0	0.730095	31769	2	0.475141	9870878	0.000000
316735914	195035	1061	5701.114493	31941	25	0.649917	31936	1	0.533183	9865910	0.000000
317422763	285243	1498	4717.055823	31915	0	0.600119	31893	11	0.348844	9861090	0.000000
314552619	1064817	5542	5845.261748	31659	49	0.612412	31794	3	0.605103	9856077	0.000000
312943390	899786	4698	7088.430836	31553	18	0.764945	31884	3	0.584340	9851162	0.000000
316048591	271535	1461	6263.257277	31879	2	0.508847	31723	1	0.468197	9846228	0.000000
317464333	201054	1025	4851.210075	31631	27	0.587359	31892	9	0.337654	9841339	0.000000
315967592	723599	3739	5337.588639	31460	106	0.749752	31880	1	0.479448	9836391	0.000000
312790653	1123466	5843	6789.406438	31580	10	0.848236	31865	5	0.592040	9831469	0.000000
315118671	399695	2041	6759.295037	31830	1	0.796729	32017	5	0.725266	9826608	0.000000
317304478	170955	885	5142.695151	31863	9	0.383068	31884	3	0.359291	9821757	0.000000
316802092	492641	2605	4932.740998	31492	72	0.625858	31694	13	0.314953	9816873	0.000000
313148107	1251135	6413	6415.876762	31436	52	0.773100	31696	5	0.584550	9811833	0.000000
314073413	586275	3184	7069.546970	31847	1	0.777652	31770	2	0.633186	9806917	0.000000
316878810	186462	965	5609.699377	32001	11	0.349763	31662	0	0.293768	9802054	-1.#IND00
317380486	303864	1558	4708.893326	31131	98	0.605660	31846	1	0.192852	9797057	-1.#IND00
314327924	1116051	5858	5928.097319	31552	54	0.760851	31793	9	0.361184	9792159	0.238269
312971077	872507	4517	7114.190220	31707	4	0.854967	31862	9	0.612587	9787309	0.152510
316191708	248429	1309	6138.868679	31687	10	0.912044	31823	2	0.529406	9782351	0.196155
317514420	200792	1092	4764.817915	31692	6	0.827437	31967	0	0.225884	9777498	0.206933
315724180	830393	4329	5365.714742	31736	4	0.721480	31763	9	0.478913	9772624	0.192517
312429614	1170192	6121	6882.939519	31839	26	0.781635	31783	3	0.674130	9767746	0.194401
315119763	388800	2080	6750.121499	31902	1	0.698911	31784	3	0.526517	9763006	0.194264
317322452	166548	822	5109.222886	31862	0	0.256222	31900	0	0.236300	9758183	0.210945
316784245	501177	2504	4982.016789	31726	67	0.537361	31724	2	0.239687	9753199	0.181558
313245914	1208668	6342	6434.919718	31594	62	0.719431	31818	7	0.495042	9748248	0.194087
314186857	571508	3003	7030.574308	31840	7	0.739164	31796	4	0.509994	9743212	0.190223
316909332	190949	1044	5526.180410	31896	0	0.363667	31613	0	0.207914	9738372	0.205151
317343958	307478	1632	4756.616545	32016	35	0.417391	31918	2	0.486639	9733539	0.196031
314157036	1170800	5976	5978.213704	30936	232	0.646674	31805	19	0.438568	9728684	0.207865
313049496	835974	4414	7150.363544	31174	32	0.785724	31777	12	0.659517	9723861	0.199255
316203507	250942	1293	6113.621810	31618	3	0.870051	32078	0	0.305342	9718963	0.206642
317457518	221906	1190	4813.577277	31594	7	0.399274	31643	1	0.269917	9714149	0.206936
315536250	841245	4365	5516.556526	31858	8	0.587427	32053	9	0.411187	9709308	0.201613
312911660	1039431	5371	6899.443119	31337	54	0.749793	31607	3	0.574575	9704504	0.199527
315535032	338698	1819	6542.763235	32020	0	0.543780	32094	3	0.711240	9699580	0.202901
317375841	183610	1017	5000.941778	31520	88	0.530364	31925	2	0.544612	9694723	0.210155
316535714	590348	3066	5107.678608	31372	73	0.715187	32110	4	0.350636	9689909	0.203056
312955956	1213119	6405	6600.503277	31853	15	0.827274	31736	3	0.606190	9685027	0.201848
314530187	493367	2520	6944.319211	31834	1	0.602285	31659	4	0.657328	9680175	0.200024
317113047	171297	908	5348.313033	31659	0	0.447356	31993	1	0.472669	9675388	0.202770
317156310	376798	1927	4786.285808	31744	35	0.368375	31891	2	0.437474	9670525	0.199325
313845835	1192464	6010	6140.747354	30547	307	0.616948	31785	1	0.636282	9665744	0.197311
313450313	742266	3738	7136.949421	30870	87	0.767696	31751	1	0.693839	9660894	0.188826
316503020	216773	1102	5901.517067	31925	2	0.542632	31879	3	0.370742	9656178	0.190723
317487185	234217	1206	4691.244551	31661	24	0.722627	32039	1	0.284239	9651244	0.190541
315032260	1009355	5249	5619.280593	31608	4	0.823615	31791	11	0.310219	9646387	0.190114
312510737	1037547	5450	7028.661526	31960	12	0.893030	31777	5	0.581679	9641645	0.183674
315677869	310360	1579	6481.933402	31820	0	0.785610	31641	4	0.736698	9636838	0.186535
317521751	168379	841	4895.365111	31880	54	0.501658	32015	1	0.245582	9631964	0.191317
316370530	640094	3364	5101.750424	30987	110	0.697778	31982	2	0.215340	9627173	0.187316
312296108	1345665	7044	6670.211482	31468	34	0.816716	31946	7	0.487443	9622216	0.193504
314340773	505056	2651	7023.852930	31673	2	0.888847	31873	6	0.632389	9617299	0.191124
317104797	169590	909	5370.465515	31881	0	0.205090	31669	0	0.288350	9612343	0.193150
317331924	333148	1686	4717.223434	31757	80	0.381936	31838	0	0.201730	9607612	0.191502
314037011	1189402	6217	6005.388729	29776	524	0.625172	31747	16	0.427537	9602750	0.190692
313036595	824817	4315	7162.560624	30926	104	0.772684	31965	2	0.652827	9597943	0.188622
316304605	238934	1241	6050.171487	31640	4	0.862143	32049	13	0.424433	9593098	0.191328
317509231	218637	1181	4763.632808	31963	1	0.319614	31813	5	0.419276	9588218	0.191302
315317415	927046	4838	5533.499702	31795	33	0.573968	31384	7	0.429326	9583497	0.189205
312418108	1112888	5834	6977.803846	31645	63	0.741631	31905	4	0.593043	9578610	0.187617
315365795	348074	1805	6605.971257	31839	4	0.843311	31929	2	0.517432	9573900	0.188931
317416563	168979	870	4971.384845	31881	0	0.254888	31880	0	0.218813	9569061	0.191101
316511565	572731	2964	5084.586197	31632	122	0.490822	31780	10	0.425743	9564428	0.185826
312916195	1229587	6235	6583.791380	31149	102	0.691207	31885	1	0.630069	9559692	0.187344
314515954	499567	2655	6969.414047	31640	2	0.812731	31767	3	0.546028	9554841	0.185877
317087413	178034	913	5384.292125	32071	4	0.339882	31604	0	0.436475	9550014	0.189434
317082624	399510	2155	4890.100931	31890	86	0.382504	31697	8	0.267622	9545286	0.188398
313936741	1123941	5907	6202.856690	28959	604	0.625517	31925	19	0.555846	9540473	0.188124
313882417	675913	3539	7052.876255	30693	70	0.772893	31844	4	0.724562	9535717	0.186111
316634099	211063	1053	5812.706533	31610	7	0.862270	31625	0	0.355796	9531048	0.189490
317404004	269799	1424	4745.701916	32003	0	0.528753	31819	2	0.321686	9526344	0.188933
314908864	998397	5236	5739.747010	31779	106	0.534058	32004	24	0.342038	9521501	0.184635
312751525	974095	5152	7054.331044	31566	63	0.717427	31938	5	0.600976	9516698	0.182772
npatches	nstrain	runtime	dt	init_x	init_y	init_y_blood	init_z	init_S	beta0	beta1	beta2	beta3	mean_beta	B	d	delta	delta_blood	b[0]	mut	m	CTL	c	g	epsilon	k	het	lambda	rho	omega	x_max	patch.dyna	DELTA	A	VA
10000	1	100.000000	0.001000	21900	9499	5000000	0.001000	10000000	17.892316	17.738781	8.096787	7.963978	12	800000000	0.010000	1.000000	432.000000	80000	0.000050	0.004800	0	0.500000	0.000000	2.500000	17.000000	0.500000	0.000000	0.000000	0.000000	31872	0	10.000000	7.000000	1.000000
sus	inf	inf_blood	z	x[0]	y[0][0]	z[0]	x[1]	y[1][0]	z[1]	S[0]	synchrony
219000000	94990000	5000000	10.000000	21900	9499	0.001000	21900	9499	0.001000	10000000	0.000000
196542964	22161510	116046	3941.516320	14949	3467	0.394152	15136	3397	0.394152	9995033	0.000000
285076705	3257831	16962	6325.763347	24026	1053	0.632580	24173	1130	0.632580	9990044	0.000000
309623324	714820	3781	7273.881660	28404	325	0.777177	28007	440	0.777177	9985043	0.000000
316437190	154973	785	5523.311797	30503	119	0.864868	30369	104	0.864868	9980080	0.000000
318127154	71150	392	4003.415225	31416	26	0.918048	30970	58	0.918048	9975113	0.000000
317530457	376185	1893	3924.028889	31930	8	0.413408	31883	2	0.950300	9970177	0.000000
310819231	2128153	11057	5900.161667	30388	560	0.644259	31396	134	0.807993	9965290	0.000000
310973586	892882	4718	7263.700435	27626	556	0.784259	31142	61	0.883556	9960320	0.000000
316416634	168756	922	5600.305731	30157	90	0.869163	31647	11	0.929382	9955291	0.000000
317903919	133853	731	4074.168447	31510	43	0.920653	31793	0	0.451824	9950256	0.000000
316232585	740617	3975	4719.353475	31755	5	0.546419	31555	250	0.410380	9945322	0.000000
311185726	1493576	7769	6544.467755	31210	241	0.724924	22203	1551	0.642422	9940434	0.000000
314532972	399454	2116	6688.256980	29848	304	0.833179	28161	436	0.783145	9935541	0.000000
317527236	108253	560	4719.474598	30920	98	0.898830	30529	129	0.868487	9930515	0.000000
317509669	312441	1645	4144.871380	31544	21	0.938645	31548	14	0.920243	9925551	0.000000
313470529	1365422	7116	5741.331759	31776	18	0.962791	31650	68	0.629256	9920583	0.000000
312689368	795171	4098	6996.881477	31671	24	0.977434	30267	305	0.775161	9915506	0.000000
316593802	169307	866	5532.459644	31890	0	0.888888	30335	196	0.863645	9910409	0.000000
317813031	166906	929	4141.909719	31801	0	0.204711	31301	29	0.917307	9905362	0.000000
315670121	870788	4567	5012.784347	22343	3756	0.509004	31843	35	0.625288	9900370	0.000000
311762861	1231695	6354	6695.049166	25264	682	0.702233	30622	279	0.772754	9895389	0.000000
315391366	300713	1524	6333.757938	29296	320	0.819418	30282	162	0.862186	9890442	0.000000
317707772	113248	594	4452.048090	30681	73	0.890485	31401	15	0.916422	9885426	0.000000
317099735	442095	2349	4350.929867	31481	9	0.933584	31734	18	0.949314	9880560	0.000000
312439141	1466051	7765	6112.530185	31686	2	0.901895	31802	4	0.969261	9875627	0.000000
313659294	567799	2995	6915.539424	31715	6	0.940504	31814	4	0.967453	9870681	0.000000
317157833	131316	675	5082.903969	31860	0	0.343995	31713	11	0.795546	9865858	0.000000
317659980	247828	1249	4133.516854	31922	0	0.175456	31402	69	0.876008	9860982	0.000000
314530554	1123410	5716	5465.252110	31753	61	0.271462	31411	46	0.924805	9855948	0.000000
312549248	922490	4635	6879.291246	19213	2435	0.558175	31776	10	0.954397	9851027	0.000000
316304795	205116	1053	5777.824450	27038	513	0.732053	32037	0	0.683579	9846074	0.000000
317820962	143628	783	4252.546021	29800	325	0.837502	31896	4	0.219590	9841139	0.000000
316309184	693665	3478	4751.154010	30555	87	0.901452	26140	2500	0.526716	9836178	0.000000
311833704	1356202	7219	6508.813006	31250	34	0.940235	25308	631	0.712975	9831191	0.000000
314800052	384131	1971	6572.454847	31764	2	0.963755	29582	182	0.825932	9826202	0.000000
317531577	111504	571	4666.565699	31876	38	0.546053	30747	67	0.894436	9821250	0.000000
317438754	347613	1772	4196.051561	28230	853	0.724702	31892	12	0.777962	9816413	0.000000
313513796	1309736	6898	5805.470020	28798	292	0.833044	31828	47	0.865344	9811425	0.000000
313155919	713000	3772	6940.874784	30546	102	0.898749	31646	51	0.918337	9806539	0.000000
316824549	155773	778	5392.429307	31456	16	0.938596	31665	39	0.691907	9801688	-1.#IND00
317806615	178631	904	4063.033760	31970	13	0.579404	30449	220	0.813155	9796714	-1.#IND00
315390266	948657	4954	5091.167376	30172	407	0.744928	30937	61	0.886687	9791931	0.306972
311717280	1198598	6272	6757.258990	30004	195	0.845310	31466	38	0.931281	9787139	0.292924
315503653	283756	1457	6248.124173	30983	38	0.906188	31896	18	0.958325	9782115	0.330851
317725249	119652	652	4461.880827	31720	0	0.603996	31726	1	0.327643	9777254	0.355620
317039214	479030	2488	4380.891389	31179	162	0.698369	29937	794	0.579962	9772277	0.301688
312547939	1410444	7405	6145.491039	29985	256	0.817074	26037	670	0.745266	9767490	0.310897
313734085	563244	2937	6910.985675	30724	123	0.889064	29771	237	0.845515	9762554	0.302751
317186736	126804	681	5102.603059	31328	13	0.932722	30972	78	0.906312	9757641	0.313336
317712334	234013	1196	4082.781360	31757	11	0.764609	31682	12	0.943183	9752836	0.285091
314557562	1154309	6042	5389.972378	31851	34	0.857246	31854	67	0.809656	9747961	0.283954
312107120	993524	5191	6908.572260	31768	2	0.655170	31549	56	0.884565	9743169	0.261460
316122491	215187	1124	5905.929375	31622	94	0.790876	31886	3	0.486043	9738302	0.270449
317814739	136370	708	4264.657226	30996	163	0.873176	31388	163	0.688308	9733402	0.269094
316508130	632796	3205	4667.211494	31009	91	0.923087	30161	265	0.810973	9728462	0.253618
311938966	1400720	7363	6434.092818	31633	0	0.880609	31045	125	0.885364	9723652	0.262556
314587066	413863	2106	6665.039354	31892	10	0.846493	31464	41	0.930478	9718875	0.262030
317458374	120320	598	4762.546107	31396	28	0.906905	31675	5	0.928418	9713981	0.264335
317443454	330487	1705	4212.196581	31987	1	0.586458	31965	0	0.351300	9709092	0.252827
313414961	1346133	7017	5794.358365	30495	432	0.668764	29647	1018	0.551745	9704248	0.267779
312975956	729291	3874	6956.868661	28300	483	0.799120	25212	771	0.728154	9699435	0.260081
316776337	159930	825	5413.291250	30419	98	0.878176	29831	137	0.835138	9694642	0.266964
317785589	178337	877	4158.264759	31475	38	0.926119	31122	24	0.900018	9689803	0.263937
315612957	867741	4534	5061.728567	31397	17	0.955194	31973	13	0.939366	9684973	0.254005
312246749	1129613	5722	6689.387958	31734	10	0.972827	31611	16	0.963228	9680136	0.250800
315596469	288638	1545	6233.097191	31966	1	0.968879	31928	2	0.950117	9675329	0.252978
317702638	117578	587	4457.808054	31764	70	0.423418	31923	0	0.296706	9670459	0.257757
316959061	499646	2622	4444.629143	23105	1753	0.650329	31831	31	0.257114	9665580	0.244726
312266663	1454782	7558	6205.640273	28190	400	0.787941	21197	3130	0.549473	9660650	0.247738
313844402	531141	2794	6879.096931	29838	231	0.871395	25967	683	0.726776	9655835	0.245967
317231778	125218	647	4980.680717	31093	60	0.922007	30264	88	0.834302	9651056	0.251005
317643391	255065	1393	4103.249473	31796	0	0.608638	31411	59	0.899512	9646184	0.245105
314206375	1204831	6315	5518.766243	29194	946	0.623451	31500	17	0.939058	9641383	0.249134
312369037	910194	4669	6929.022731	26844	509	0.771640	31706	6	0.963042	9636544	0.244029
316381097	192116	1044	5769.862795	30195	101	0.861510	31747	4	0.475071	9631744	0.247471
317847470	138259	725	4186.709217	31506	27	0.916012	29126	716	0.681654	9626863	0.250118
316322569	690879	3528	4753.051619	31588	47	0.949065	28568	325	0.806938	9622144	0.242574
311766173	1382377	7190	6519.517491	31691	31	0.969110	30870	85	0.882916	9617434	0.246697
314772671	384605	2048	6591.131854	31603	29	0.981267	31468	26	0.928994	9612608	0.248399
317548589	113235	570	4668.219495	31896	3	0.555488	31805	1	0.439847	9607785	0.253559
317362638	362002	1897	4247.869649	31772	24	0.730423	32101	3	0.212973	9603030	0.251954
313275569	1337808	6974	5888.927012	31475	100	0.836514	29816	1048	0.489387	9598189	0.254838
313405636	657003	3401	6911.408352	30623	175	0.900853	24511	864	0.690336	9593360	0.252441
316935930	148306	776	5298.145095	31488	6	0.939872	29311	237	0.812203	9588522	0.256101
317687819	220216	1173	4186.374955	32108	0	0.398679	31103	45	0.886110	9583643	0.258126
315028884	995571	5182	5329.472723	30505	524	0.568521	31786	10	0.930931	9578853	0.256889
312845623	916346	4668	6771.599393	26294	790	0.738328	31714	20	0.958113	9574124	0.253032
316239559	222420	1150	5893.070950	29157	212	0.841307	31888	1	0.848017	9569389	0.254728
317761462	142814	802	4307.346401	30978	41	0.903760	31792	11	0.672295	9564630	0.258389
316427220	645906	3330	4712.708016	31861	0	0.480339	31758	23	0.801261	9559866	0.254464
312228797	1310368	6740	6438.488156	30866	508	0.570505	31766	24	0.879474	9555055	0.252983
314730940	406024	2129	6601.073601	25900	841	0.739531	31834	3	0.926906	9550153	0.253452
317502544	117252	678	4761.933116	29672	182	0.842037	31848	9	0.883486	9545385	0.255217
317434104	336217	1726	4244.860961	30509	131	0.904203	31524	6	0.929340	9540623	0.251906
313512533	1319220	6749	5813.725435	31501	18	0.941903	31873	6	0.673905	9535802	0.250515
313066123	722684	3787	6952.688491	31774	1	0.673513	31376	160	0.802238	9531112	0.246645
316753134	162057	852	5426.961345	31400	72	0.722863	30577	168	0.880066	9526324	0.247329
317778025	182757	946	4144.001190	30974	191	0.831929	31224	27	0.927266	9521460	0.247726
315537195	890167	4635	5089.354268	31182	75	0.898073	31780	5	0.874821	9516544	0.244617
npatches	nstrain	runtime	dt	init_x	init_y	init_y_blood	init_z	init_S	beta0	beta1	beta2	beta3	mean_beta	B	d	delta	delta_blood	b[0]	mut	m	CTL	c	g	epsilon	k	het	lambda	rho	omega	x_max	patch.dyna	DELTA	A	VA
10000	1	100.000000	0.001000	21900	9499	5000000	0.001000	10000000	14.801478	10.572103	17.512646	8.121094	12	800000000	0.010000	1.000000	432.000000	80000	0.000050	0.004800	0	0.500000	0.000000	2.500000	18.000000	0.500000	0.000000	0.000000	0.000000	31872	0	10.000000	7.000000	1.000000
sus	inf	inf_blood	z	x[0]	y[0][0]	z[0]	x[1]	y[1][0]	z[1]	S[0]	synchrony
219000000	94990000	5000000	10.000000	21900	9499	0.001000	21900	9499	0.001000	10000000	0.000000
201056359	19539244	102176	3941.516320	17231	2702	0.394152	21136	1653	0.394152	9995018	0.000000
289539237	2427676	12944	6325.190920	27691	365	0.632580	30031	58	0.632580	9990083	0.000000
312054113	425024	2205	6726.251141	30941	23	0.777177	31577	3	0.777177	9985014	0.000000
317422749	67904	375	4598.601274	31872	0	0.380639	31754	3	0.586420	9980103	0.000000
318358998	65296	329	3184.534676	31689	0	0.228328	31909	0	0.211095	9975134	0.000000
316788773	663348	3355	3847.586578	31530	129	0.437731	31898	0	0.341047	9970157	0.000000
307803739	2382139	12308	6133.038687	29741	320	0.659009	31836	18	0.565124	9965230	0.000000
312913249	480282	2482	6827.729646	31020	60	0.793205	31767	3	0.736267	9960417	0.000000
317437491	79309	429	4574.944906	31781	7	0.874588	31648	0	0.257853	9955469	0.000000
318054208	155285	804	3464.881759	31915	1	0.209166	31788	0	0.266196	9950399	0.000000
315156469	1058410	5386	4787.880522	31031	420	0.449858	31754	14	0.428511	9945481	0.000000
310799846	1260662	6840	6645.799809	28543	378	0.666364	31752	15	0.653418	9940519	0.000000
315765152	214095	1142	5850.769578	31239	27	0.797665	31985	0	0.354015	9935450	0.000000
318003166	70623	361	3869.388947	31999	3	0.826101	31799	6	0.300258	9930418	0.000000
317393171	396646	2040	3753.333959	31615	20	0.578929	32005	0	0.262121	9925500	0.000000
311732128	1722127	9093	5770.628821	31975	8	0.744639	31833	41	0.449845	9920542	0.000000
312946327	592683	3157	6802.378343	31557	28	0.752625	31785	4	0.666356	9915660	0.000000
317268572	92811	521	4759.946230	31778	2	0.844171	31730	3	0.371691	9910672	0.000000
318055438	143866	786	3446.490678	31817	0	0.248065	31574	0	0.201931	9905700	0.000000
315284741	1028387	5357	4712.340382	31884	23	0.352684	31740	17	0.385905	9900750	0.000000
310849412	1275861	6646	6606.358256	31160	165	0.607432	31675	1	0.555173	9895825	0.000000
315714105	218599	1159	5886.715380	31490	36	0.761925	31801	11	0.504780	9890928	0.000000
318000420	65658	326	3889.959273	31881	2	0.401549	31562	0	0.510268	9886028	0.000000
317486119	363602	1863	3685.585870	31954	0	0.179450	31840	2	0.187827	9881087	0.000000
311876941	1725309	8971	5706.331758	30432	514	0.482375	31659	38	0.507454	9876204	0.000000
312774678	629227	3247	6835.849051	29154	384	0.686084	31842	13	0.701293	9871299	0.000000
317192674	97557	546	4830.303521	31371	1	0.664565	31915	4	0.457567	9866449	0.000000
318043681	147269	736	3509.776611	31811	0	0.220220	31811	3	0.358125	9861527	0.000000
315653343	908778	4712	4657.859595	31649	20	0.255179	31936	12	0.548244	9856579	0.000000
311092532	1302664	6816	6533.906774	27928	1088	0.548299	31906	7	0.726030	9851499	0.000000
315645412	231859	1204	5955.280382	29655	109	0.726064	31901	4	0.525384	9846638	0.000000
317964857	75449	426	3905.484632	31633	0	0.397983	31738	0	0.186434	9841633	0.000000
317386160	394464	2055	3783.667957	31793	43	0.397529	31869	8	0.294972	9836639	0.000000
311903602	1654780	8644	5763.755551	30320	281	0.634629	31753	8	0.572432	9831652	0.000000
313089744	589538	3013	6802.096440	31054	56	0.778419	31911	8	0.607510	9826712	0.000000
317256805	92671	438	4763.974132	31704	1	0.689749	31964	1	0.289383	9821836	0.000000
318073080	142716	687	3463.425147	31976	2	0.196460	32013	1	0.292178	9817051	0.000000
315448801	997922	5095	4670.786015	30575	394	0.512689	31813	2	0.568084	9812211	0.000000
310921864	1284991	6679	6565.943430	30194	211	0.704468	31746	4	0.670783	9807267	0.000000
315656565	226168	1142	5939.697593	31465	4	0.820773	31852	1	0.308910	9802167	-1.#IND00
317997239	70487	406	3898.158316	31902	0	0.272175	31810	1	0.381242	9797209	-1.#IND00
317507737	361480	1996	3709.091549	31817	4	0.248621	31811	4	0.456816	9792367	-1.#IND00
312127428	1657342	8538	5696.743620	30219	534	0.544323	31787	1	0.505208	9787540	0.439071
312867689	624587	3139	6821.947326	30210	134	0.723652	31697	18	0.597517	9782607	0.379937
317211784	97630	531	4807.924916	31714	0	0.623659	31681	0	0.289503	9777729	0.399062
318059371	138876	703	3518.863177	31666	24	0.567013	31738	1	0.340179	9772790	0.361475
315550066	954869	4899	4658.327981	31998	8	0.737413	31928	8	0.369730	9767937	0.370996
311071728	1280998	6735	6551.532936	31773	14	0.840753	31709	22	0.617770	9762993	0.337296
315637935	233654	1277	5933.191591	31931	0	0.741143	31571	0	0.500959	9758256	0.342998
317980838	74261	334	3946.017906	32066	0	0.198873	31965	0	0.183235	9753389	0.352181
317446617	368444	1880	3785.090270	32134	67	0.413168	31904	7	0.256834	9748410	0.334535
312264148	1599812	8396	5731.989397	30436	309	0.644113	31749	31	0.549304	9743510	0.364860
313183694	598007	3210	6775.165972	31352	33	0.784171	31986	6	0.726673	9738684	0.351371
317262115	97956	479	4815.344301	31584	3	0.794883	31540	1	0.284521	9733783	0.360977
318079101	136507	709	3510.250127	31662	2	0.313004	31688	4	0.265414	9728975	0.356118
315560345	947457	4901	4663.554578	31604	19	0.566025	31761	3	0.554507	9724136	0.346126
311138430	1268415	6634	6547.352500	31251	58	0.736814	31743	25	0.574335	9719402	0.340136
315669570	229382	1254	5916.273175	31889	5	0.840389	31831	2	0.593654	9714595	0.345191
317991959	75061	367	3914.339416	31881	0	0.211992	32018	0	0.360894	9709751	0.347603
317425830	375836	1971	3780.041164	31870	144	0.381045	31926	4	0.342344	9704802	0.340403
312165262	1613295	8146	5744.396805	28905	548	0.624631	31921	3	0.545990	9699918	0.334722
313082972	599864	3103	6783.759722	30832	44	0.772356	31997	3	0.685896	9695074	0.328670
317239069	97447	506	4777.505038	31859	0	0.778833	31815	3	0.514540	9690258	0.333698
318044870	148847	817	3550.894997	31768	15	0.381036	31889	7	0.292385	9685517	0.336179
315353004	988570	5177	4749.018952	31339	158	0.624626	31909	19	0.555878	9680574	0.321481
311331614	1209567	6364	6579.187481	31318	57	0.772353	31714	3	0.730660	9675760	0.314987
315826936	217276	1172	5826.389286	31865	0	0.546275	31886	0	0.670920	9670930	0.317933
317978303	76235	396	3906.445061	31724	0	0.185481	31928	0	0.214122	9666014	0.318893
317322804	411073	2150	3838.457345	31876	39	0.363189	31809	4	0.242945	9661136	0.310675
312022584	1621975	8409	5810.002835	30297	340	0.613803	31718	28	0.540880	9656516	0.321700
313431877	536874	2772	6721.896937	31465	17	0.765789	31866	12	0.543875	9651762	0.316245
317373159	90148	450	4702.478716	31934	0	0.272864	31641	0	0.504329	9646981	0.320501
318006467	168333	847	3501.338392	31929	0	0.171930	31926	0	0.183402	9642241	0.320707
315102153	1071587	5648	4834.672578	31270	311	0.419354	31710	48	0.436033	9637479	0.315658
311310284	1155045	6200	6635.288700	28828	389	0.647864	31866	18	0.657979	9632739	0.309482
316022295	192964	1020	5755.708919	31346	21	0.786446	31844	6	0.571262	9627970	0.311098
318061937	78292	403	3805.179823	31842	0	0.477489	31914	1	0.212380	9623144	0.314607
317225744	438784	2248	3863.635815	31831	16	0.308319	31874	15	0.504804	9618329	0.311446
311712078	1652727	8589	5883.275130	31054	212	0.580527	31820	2	0.684761	9613536	0.317065
313562264	508950	2606	6710.256550	31049	51	0.745608	31931	3	0.331544	9608706	0.315402
317419105	88024	473	4615.169770	31786	0	0.548786	31843	2	0.239060	9603828	0.317631
317958731	186095	966	3543.410920	31946	1	0.192484	31805	3	0.515729	9599204	0.319193
314875017	1111360	5896	4957.794536	31260	294	0.462706	31972	1	0.511640	9594514	0.312831
311547109	1057793	5442	6687.126994	29645	288	0.674156	31959	9	0.693834	9589579	0.309440
316255842	172958	916	5584.156363	31102	60	0.802390	31725	1	0.278100	9584761	0.312238
318062019	79127	442	3715.859365	31739	0	0.752130	32050	3	0.533118	9579874	0.313381
316998126	538478	2800	3952.382170	32096	13	0.345820	31835	8	0.478623	9575244	0.305844
311107943	1690228	8724	6028.073274	30653	413	0.603269	31892	18	0.683808	9570385	0.309942
313897897	447297	2288	6642.600446	30878	61	0.759401	31858	2	0.564517	9565523	0.307984
317538383	77958	443	4485.421790	31658	1	0.555176	31792	2	0.215685	9560617	0.311260
318043612	171176	936	3486.354722	31657	3	0.205784	32001	0	0.331488	9555941	0.310973
314674636	1178269	6198	4948.156128	30162	609	0.518344	31757	17	0.549285	9551157	0.312011
311186767	1118607	5927	6713.122424	29845	232	0.707897	32040	1	0.576273	9546400	0.306659
316115361	179393	877	5639.133863	31510	7	0.822853	31841	2	0.361243	9541555	0.306082
318078405	73419	410	3734.670282	31730	0	0.317971	31935	0	0.268115	9536849	0.308100
317242564	453330	2301	3836.217466	32092	3	0.219237	31905	9	0.239871	9532166	0.303206
311257727	1749694	9110	5901.220082	29487	704	0.526502	31660	55	0.539016	9527478	0.304346
313349174	520583	2762	6766.676931	29724	202	0.712845	31679	3	0.720434	9522627	0.303748
317397701	87091	429	4613.244277	31429	8	0.825854	31842	4	0.312221	9517853	0.305461
npatches	nstrain	runtime	dt	init_x	init_y	init_y_blood	init_z	init_S	beta0	beta1	beta2	beta3	mean_beta	B	d	delta	delta_blood	b[0]	mut	m	CTL	c	g	epsilon	k	het	lambda	rho	omega	x_max	patch.dyna	DELTA	A	VA
10000	1	100.000000	0.001000	21900	9499	5000000	0.001000	10000000	10.996550	16.586807	10.485963	9.264911	12	800000000	0.010000	1.000000	432.000000	80000	0.000050	0.004800	0	0.500000	0.000000	2.500000	19.000000	0.500000	0.000000	0.000000	0.000000	31872	0	10.000000	7.000000	1.000000
sus	inf	inf_blood	z	x[0]	y[0][0]	z[0]	x[1]	y[1][0]	z[1]	S[0]	synchrony
219000000	94990000	5000000	10.000000	21900	9499	0.001000	21900	9499	0.001000	10000000	0.000000
205741746	17146682	90232	3941.516320	21402	1330	0.394152	16808	2560	0.394152	9995062	0.000000
293401389	1785261	9274	6321.689871	30551	39	0.632580	26006	700	0.632580	9990093	0.000000
313851449	236225	1246	6018.327829	31841	0	0.713566	30148	89	0.777177	9985154	0.000000
317928881	34507	168	3807.051306	31849	0	0.193773	31523	14	0.864868	9980188	0.000000
318404311	70147	400	2648.323057	32023	0	0.168010	31693	7	0.918048	9975123	0.000000
316040557	912335	4623	3900.768212	32061	8	0.423999	31583	1	0.440878	9970235	0.000000
307979895	1928591	10256	6210.535018	31510	4	0.650681	31030	179	0.654932	9965260	0.000000
314652315	262786	1396	6058.231471	31593	3	0.511498	31092	72	0.790732	9960350	0.000000
317996414	41670	224	3760.042039	31774	0	0.436777	31734	7	0.873088	9955320	0.000000
318218212	141842	732	2863.365004	31626	4	0.324044	32105	0	0.403648	9950343	0.000000
314354879	1343270	7076	4590.396201	31976	5	0.460492	31735	117	0.362820	9945428	0.000000
310042360	1200868	6147	6570.924714	31698	4	0.662556	25868	1141	0.613579	9940451	0.000000
316212192	139690	748	5327.212056	32050	0	0.373120	29960	85	0.765653	9935533	0.000000
318233077	47494	269	3303.839015	31923	0	0.176899	31441	0	0.571319	9930506	0.000000
317682462	318627	1655	3246.049852	31783	31	0.298873	32091	13	0.265491	9925567	0.000000
311703935	1786211	9170	5422.465278	31717	17	0.574798	29939	582	0.554553	9920527	0.000000
312768082	574284	2979	6602.328826	31592	4	0.703358	28738	388	0.729857	9915600	0.000000
317406355	67112	355	4432.341058	31896	0	0.440163	30955	10	0.836170	9910768	0.000000
318256059	99172	546	3056.522147	32011	0	0.180222	31890	0	0.253078	9905687	0.000000
316254040	757800	3908	4114.380116	31601	2	0.283777	30045	758	0.488214	9900701	0.000000
310743086	1428437	7310	6205.384598	31828	25	0.565643	26949	553	0.689625	9895713	0.000000
315479325	218682	1148	5779.319087	31917	0	0.289444	30667	27	0.811772	9890761	0.000000
318084236	53257	279	3575.551369	31936	0	0.172752	31727	15	0.885848	9885881	0.000000
317823425	268622	1355	3241.368138	31748	27	0.316173	31888	18	0.433283	9880847	0.000000
312907393	1516377	7956	5244.656171	31743	14	0.585290	30972	203	0.656312	9875852	0.000000
312760149	632494	3324	6573.115416	31757	4	0.747247	30494	118	0.791569	9870898	0.000000
317331019	75078	401	4530.235524	31745	0	0.318772	31575	1	0.869235	9865872	0.000000
318222012	92152	469	3103.971920	32034	0	0.174205	31901	3	0.236515	9860991	0.000000
316410863	724048	3744	4018.311103	31832	19	0.292763	30930	424	0.536981	9856229	0.000000
310744103	1479689	7965	6148.759862	31677	12	0.571093	29027	291	0.719200	9851358	0.000000
315326785	237138	1304	5866.190947	31894	1	0.471995	30843	45	0.829707	9846482	0.000000
318078613	45445	244	3633.368039	31974	0	0.254880	31707	0	0.711669	9841548	0.000000
317943746	224194	1261	3122.699972	31740	0	0.222401	32166	5	0.273415	9836506	0.000000
313188255	1507821	7746	5078.221757	31735	22	0.442399	30955	292	0.559359	9831602	0.000000
312013807	771683	4165	6623.244608	31902	1	0.614682	29610	236	0.732771	9826638	0.000000
317022231	91495	495	4758.358454	31821	3	0.497164	31534	20	0.837938	9821744	0.000000
318247643	77089	375	3166.689389	31936	0	0.201505	31834	0	0.383893	9816830	0.000000
316806719	607708	3219	3842.457226	31852	0	0.251328	31669	22	0.270945	9811857	0.000000
310817192	1582876	8320	6004.033134	31718	19	0.489903	26029	1499	0.557861	9806802	0.000000
[truncated: 163 more rows]
