# Supplementary material for: Large Variations in HIV-1 Viral Load Explained by Shifting-Mosaic Metapopulation Dynamics
Source: PLoS Biol. 2016 Oct 5;14(10):e1002567. doi: 10.1371/journal.pbio.1002567 (PMC5051940; doi:10.1371/journal.pbio.1002567)
Supplement: S1 Data — Each file gives the output from the simulations indicated by the filename: low migration (ms1, db432); high migration (ms1, db1); very high migration (ms10, db1); number of patches (np); reservoir (storage); no reservoir (nostorage); CTL immigration model (CTLimmig); CTL proliferation model (CTLprolif); β¯ (beta1, beta2, …). Within each file, there are 21 simulations for (k = 0,1,..,20), and data is output each day. For measures of synchrony, the final entry should be used. See Methods and S1 Simulation Code for further details. (ZIP) [file pbio.1002567.s002.zip › S1_Data/ms1_np10000_nostorage_noPD_CTLimmig_db432_beta13.tsv]

npatches	nstrain	runtime	dt	init_x	init_y	init_y_blood	init_z	init_S	beta0	beta1	beta2	beta3	mean_beta	B	d	delta	delta_blood	b[0]	mut	m	CTL	c	g	epsilon	k	het	lambda	rho	omega	x_max	patch.dyna	DELTA	A	VA
10000	1	100.000000	0.001000	21900	9499	5000000	0.001000	10000000	11.122762	18.287351	15.362057	16.533121	13	800000000	0.010000	1.000000	432.000000	80000	0.000050	0.004800	0	0.500000	0.000000	2.500000	0.000000	0.500000	0.000000	0.000000	0.000000	31872	0	10.000000	7.000000	1.000000
sus	inf	inf_blood	z	x[0]	y[0][0]	z[0]	x[1]	y[1][0]	z[1]	S[0]	synchrony
219000000	94990000	5000000	10.000000	21900	9499	0.001000	21900	9499	0.001000	10000000	0.000000
85762822	182508109	950922	3941.516320	8976	17949	0.394152	5683	20179	0.394152	9995003	0.000000
87581774	178523382	930017	6325.803353	9381	17397	0.632580	5788	19931	0.632580	9990057	0.000000
87671618	178448666	929526	7771.765723	9447	17268	0.777177	5790	19803	0.777177	9984978	0.000000
87663092	178444170	929576	8648.676577	9410	17465	0.864868	5637	20147	0.864868	9980013	0.000000
87666556	178452883	931194	9180.483393	9271	17315	0.918048	5755	20063	0.918048	9975284	0.000000
87669794	178436623	929573	9503.000201	9289	17520	0.950300	5645	20044	0.950300	9970178	0.000000
87663411	178455993	930602	9698.592075	9257	17460	0.969859	5700	20191	0.969859	9965167	0.000000
87680169	178423930	929076	9817.209710	9208	17669	0.981721	5684	19949	0.981721	9960130	0.000000
87667375	178438634	929464	9889.145947	9311	17446	0.988915	5694	20232	0.988915	9955099	0.000000
87664965	178429587	929170	9932.772025	9399	17175	0.993277	5682	20136	0.993277	9950139	0.000000
87668784	178463076	928094	9959.229270	9440	17214	0.995923	5637	20105	0.995923	9945208	0.000000
87677849	178433607	928749	9975.274394	9164	17821	0.997527	5696	20120	0.997527	9940264	0.000000
87659895	178457463	929023	9985.005037	9309	17343	0.998501	5689	19938	0.998501	9935265	0.000000
87680845	178433736	929939	9990.906233	9300	17540	0.999091	5815	19746	0.999091	9930209	0.000000
87676694	178431256	927574	9994.485041	9321	17475	0.999449	5747	19905	0.999449	9925265	0.000000
87678579	178442793	928620	9996.655426	9228	17424	0.999666	5687	20134	0.999666	9920390	0.000000
87693012	178418150	928639	9997.971667	9265	17587	0.999797	5669	19954	0.999797	9915337	0.000000
87668830	178435679	929191	9998.769908	9206	17491	0.999877	5851	19961	0.999877	9910332	0.000000
87663577	178444284	930425	9999.254005	9249	17750	0.999925	5660	20183	0.999925	9905402	0.000000
87663071	178442247	930212	9999.547588	9187	17641	0.999955	5624	20093	0.999955	9900444	0.000000
87676296	178449391	930553	9999.725632	9160	17511	0.999973	5664	20005	0.999973	9895522	0.000000
87663852	178443790	930480	9999.833608	9336	17632	0.999983	5624	20233	0.999983	9890644	0.000000
87674202	178434703	930861	9999.899091	9485	17352	0.999990	5638	20058	0.999990	9885846	0.000000
87670728	178446041	929729	9999.938803	9240	17430	0.999994	5603	20067	0.999994	9880913	0.000000
87646016	178479536	929192	9999.962887	9124	17498	0.999996	5785	19904	0.999996	9875955	0.000000
87674116	178433080	928477	9999.977493	9243	17558	0.999998	5780	19986	0.999998	9871076	0.000000
87673343	178457423	930145	9999.986350	9242	17731	0.999999	5635	20137	0.999999	9866102	0.000000
87684632	178420122	929556	9999.991722	9315	17522	0.999999	5758	19818	0.999999	9861188	0.000000
87649520	178464353	930107	9999.994980	9447	17061	0.999999	5787	20001	0.999999	9856217	0.000000
87670571	178448086	929321	9999.996955	9216	17587	1.000000	5712	20099	1.000000	9851327	0.000000
87671697	178449508	928883	9999.998154	9345	17385	1.000000	5721	19915	1.000000	9846417	0.000000
87666686	178456556	930089	9999.998880	9287	17478	1.000000	5805	19919	1.000000	9841439	0.000000
87648711	178464265	930747	9999.999321	9412	17202	1.000000	5746	19926	1.000000	9836581	0.000000
87668879	178451879	929713	9999.999588	9308	17813	1.000000	5674	20041	1.000000	9831602	0.000000
87672044	178454373	929654	9999.999750	9344	17332	1.000000	5699	20034	1.000000	9826700	0.000000
87671760	178432873	931404	9999.999849	9361	17377	1.000000	5660	19954	1.000000	9821621	0.000000
87675961	178455039	928894	9999.999908	9400	17459	1.000000	5820	20050	1.000000	9816852	0.000000
87667557	178461054	928625	9999.999944	9379	17165	1.000000	5712	19930	1.000000	9811970	0.000000
87678602	178437134	931921	9999.999966	9291	17428	1.000000	5701	20149	1.000000	9807066	0.000000
87665830	178439081	928992	9999.999980	9208	17734	1.000000	5679	20015	1.000000	9802049	-1.#IND00
87663542	178470503	931127	9999.999988	9386	17432	1.000000	5766	20034	1.000000	9797134	-0.008000
87653741	178484176	929888	9999.999992	9109	17516	1.000000	5687	20008	1.000000	9792255	-0.006288
87668047	178446338	930854	9999.999995	9275	17407	1.000000	5698	20324	1.000000	9787334	-0.003051
87665443	178436023	928890	9999.999997	9377	17279	1.000000	5660	20196	1.000000	9782452	-0.002682
87665164	178465126	929408	9999.999998	9366	17539	1.000000	5767	20092	1.000000	9777586	-0.003411
87672353	178424778	929549	9999.999999	9324	17406	1.000000	5779	19741	1.000000	9772594	0.013128
87672025	178449558	931003	9999.999999	9468	17228	1.000000	5763	19853	1.000000	9767747	0.012903
87665181	178448491	928485	10000.000000	9328	17285	1.000000	5740	19985	1.000000	9762904	0.009603
87661176	178457577	928600	10000.000000	9304	17427	1.000000	5753	19806	1.000000	9757877	0.008110
87653739	178455360	929616	10000.000000	9308	17510	1.000000	5771	19967	1.000000	9752914	0.008041
87673589	178427060	930521	10000.000000	9269	17580	1.000000	5654	20016	1.000000	9748076	0.008594
87673531	178423710	931269	10000.000000	9211	17598	1.000000	5596	20273	1.000000	9743118	0.008059
87670869	178452487	930013	10000.000000	9128	17784	1.000000	5616	20427	1.000000	9738260	0.008790
87656353	178475972	928494	10000.000000	9367	17544	1.000000	5664	19823	1.000000	9733340	0.008113
87674371	178439003	927983	10000.000000	9396	17356	1.000000	5679	20163	1.000000	9728492	0.007125
87673490	178416095	929702	10000.000000	9370	17247	1.000000	5741	19783	1.000000	9723637	0.007223
87662898	178463875	930569	10000.000000	9171	17611	1.000000	5791	19916	1.000000	9718836	0.006698
87663770	178454366	931272	10000.000000	9146	17776	1.000000	5751	19977	1.000000	9713971	0.005671
87659034	178449875	929662	10000.000000	9308	17559	1.000000	5704	20066	1.000000	9709084	0.003921
87670683	178437978	929993	10000.000000	9187	17521	1.000000	5625	20314	1.000000	9704231	0.004160
87676891	178454302	928109	10000.000000	9273	17452	1.000000	5662	20148	1.000000	9699475	0.004648
87665913	178455659	928859	10000.000000	9404	17360	1.000000	5755	19960	1.000000	9694646	0.004695
87669491	178437911	930214	10000.000000	9184	17508	1.000000	5685	20073	1.000000	9689903	0.004666
87669210	178437990	930212	10000.000000	9251	17559	1.000000	5765	20024	1.000000	9684984	0.004951
87674110	178444582	930523	10000.000000	9250	17606	1.000000	5692	19945	1.000000	9680098	0.002629
87670455	178439742	929855	10000.000000	9360	17133	1.000000	5775	19954	1.000000	9675186	0.003497
87646715	178463617	927617	10000.000000	9330	17423	1.000000	5723	20105	1.000000	9670406	0.004627
87665012	178461587	929851	10000.000000	9375	17274	1.000000	5661	20129	1.000000	9665734	0.004041
87666650	178436037	928063	10000.000000	9373	17267	1.000000	5741	19871	1.000000	9660796	0.004558
87676186	178442978	929848	10000.000000	9317	17544	1.000000	5782	19914	1.000000	9655965	0.004831
87673683	178447834	928569	10000.000000	9409	17322	1.000000	5699	20078	1.000000	9651197	0.006444
87656389	178459295	928415	10000.000000	9386	17382	1.000000	5700	19949	1.000000	9646421	0.006669
87658444	178454045	930583	10000.000000	9328	17314	1.000000	5640	19946	1.000000	9641588	0.006427
87648141	178451166	931197	10000.000000	9247	17489	1.000000	5705	20095	1.000000	9636726	0.004950
87668999	178433577	928137	10000.000000	9391	17269	1.000000	5696	19818	1.000000	9631859	0.004592
87652808	178457991	927822	10000.000000	9257	17595	1.000000	5807	19805	1.000000	9627054	0.004789
87677857	178434240	929561	10000.000000	9162	17669	1.000000	5618	20273	1.000000	9622225	0.004680
87669748	178443256	928902	10000.000000	9158	17523	1.000000	5714	19946	1.000000	9617419	0.004700
87671511	178439545	929402	10000.000000	9477	17339	1.000000	5755	19920	1.000000	9612587	0.004573
87677351	178424826	928971	10000.000000	9134	17680	1.000000	5843	19670	1.000000	9607747	0.004327
87682400	178429297	929471	10000.000000	9188	17469	1.000000	5774	19941	1.000000	9602863	0.004304
87665343	178441728	930873	10000.000000	9258	17427	1.000000	5627	20240	1.000000	9598016	0.004111
87668353	178442269	930478	10000.000000	9400	17197	1.000000	5722	19954	1.000000	9593142	0.004104
87660725	178456292	930477	10000.000000	9352	17491	1.000000	5727	20208	1.000000	9588308	0.003880
87662824	178452508	928130	10000.000000	9222	17392	1.000000	5663	20016	1.000000	9583583	0.004090
87670340	178438381	928908	10000.000000	9349	17412	1.000000	5626	20251	1.000000	9578765	0.003991
87649872	178471482	927140	10000.000000	9199	17612	1.000000	5849	19824	1.000000	9573978	0.003402
87662840	178437722	929561	10000.000000	9276	17495	1.000000	5742	20006	1.000000	9569166	0.003353
87657743	178454748	930680	10000.000000	9348	17433	1.000000	5791	19991	1.000000	9564414	0.002474
87645474	178471586	929778	10000.000000	9368	17473	1.000000	5736	20039	1.000000	9559695	0.002274
87671424	178427588	928761	10000.000000	9339	17551	1.000000	5720	19942	1.000000	9554905	0.002283
87667097	178459501	927853	10000.000000	9291	17416	1.000000	5734	20042	1.000000	9550091	0.002082
87671344	178440768	928195	10000.000000	9377	17356	1.000000	5686	20030	1.000000	9545393	0.001967
87667160	178447085	928790	10000.000000	9224	17424	1.000000	5616	20009	1.000000	9540788	0.001822
87661453	178449759	931573	10000.000000	9201	17733	1.000000	5686	19925	1.000000	9536133	0.001762
87666858	178452271	930833	10000.000000	9238	17608	1.000000	5767	20009	1.000000	9531371	0.001671
87655561	178477285	928340	10000.000000	9398	17476	1.000000	5679	20005	1.000000	9526650	0.001641
87668630	178464510	927367	10000.000000	9134	17739	1.000000	5608	19989	1.000000	9521852	0.001616
87667541	178466592	928477	10000.000000	9305	17336	1.000000	5715	20004	1.000000	9517090	0.000959
npatches	nstrain	runtime	dt	init_x	init_y	init_y_blood	init_z	init_S	beta0	beta1	beta2	beta3	mean_beta	B	d	delta	delta_blood	b[0]	mut	m	CTL	c	g	epsilon	k	het	lambda	rho	omega	x_max	patch.dyna	DELTA	A	VA
10000	1	100.000000	0.001000	21900	9499	5000000	0.001000	10000000	14.365418	15.508416	14.271914	10.908707	13	800000000	0.010000	1.000000	432.000000	80000	0.000050	0.004800	0	0.500000	0.000000	2.500000	1.000000	0.500000	0.000000	0.000000	0.000000	31872	0	10.000000	7.000000	1.000000
sus	inf	inf_blood	z	x[0]	y[0][0]	z[0]	x[1]	y[1][0]	z[1]	S[0]	synchrony
219000000	94990000	5000000	10.000000	21900	9499	0.001000	21900	9499	0.001000	10000000	0.000000
91350686	162327429	846006	3941.516320	7676	17277	0.394152	7167	17416	0.394152	9994873	0.000000
101202090	142047736	740453	6325.803353	8231	15540	0.632580	7870	15544	0.632580	9989940	0.000000
106117554	133191922	693779	7771.765723	8951	14194	0.777177	8270	14553	0.777177	9984962	0.000000
109001543	128286433	666965	8648.676577	9027	13971	0.864868	8424	14209	0.864868	9979808	0.000000
110734143	125436204	652491	9180.483393	9222	13707	0.918048	8555	13993	0.918048	9974892	0.000000
111789343	123776988	642709	9503.000201	9207	13369	0.950300	8734	13734	0.950300	9969994	0.000000
112418666	122755476	639087	9698.592075	9395	13306	0.969859	8571	14021	0.969859	9965017	0.000000
112805081	122181080	635945	9817.209710	9334	13475	0.981721	8615	13824	0.981721	9960022	0.000000
113051790	121820031	634233	9889.145947	9498	13085	0.988915	8894	13413	0.988915	9954928	0.000000
113168342	121597986	632931	9932.772025	9575	13126	0.993277	8623	13680	0.993277	9949991	0.000000
113260117	121480780	632829	9959.229270	9390	13318	0.995923	8730	13682	0.995923	9945069	0.000000
113308842	121390157	632697	9975.274394	9529	12939	0.997527	8822	13490	0.997527	9940115	0.000000
113325727	121364106	631079	9985.005037	9423	13129	0.998501	8767	13533	0.998501	9935048	0.000000
113381604	121315379	633476	9990.906233	9647	13022	0.999091	8784	13846	0.999091	9930059	0.000000
113397226	121271367	630656	9994.485041	9492	13028	0.999449	8682	13758	0.999449	9925033	0.000000
113385951	121287123	631342	9996.655426	9402	13253	0.999666	8750	13553	0.999666	9920112	0.000000
113409229	121261709	632262	9997.971667	9414	13070	0.999797	8965	13310	0.999797	9915245	0.000000
113394186	121272595	631617	9998.769908	9538	13083	0.999877	8760	13562	0.999877	9910321	0.000000
113401351	121255817	631450	9999.254005	9691	12993	0.999925	8825	13463	0.999925	9905358	0.000000
113403751	121275114	631639	9999.547588	9323	13434	0.999955	8764	13680	0.999955	9900472	0.000000
113395136	121266289	631919	9999.725632	9290	13477	0.999973	8833	13376	0.999973	9895382	0.000000
113405620	121246637	631655	9999.833608	9568	13275	0.999983	8789	13461	0.999983	9890588	0.000000
113389877	121280722	631393	9999.899091	9532	13116	0.999990	8701	13593	0.999990	9885595	0.000000
113405069	121272579	630709	9999.938803	9429	13150	0.999994	8835	13503	0.999994	9880658	0.000000
113426885	121243489	629925	9999.962887	9483	13241	0.999996	8821	13635	0.999996	9875773	0.000000
113383972	121281460	629475	9999.977493	9427	13376	0.999998	8722	13759	0.999998	9870882	0.000000
113409523	121253945	631519	9999.986350	9431	13159	0.999999	8789	13345	0.999999	9865995	0.000000
113394110	121270531	631769	9999.991722	9350	13347	0.999999	8693	13733	0.999999	9860886	0.000000
113397026	121284554	633108	9999.994980	9373	13357	0.999999	8753	13560	0.999999	9856007	0.000000
113394325	121267536	631986	9999.996955	9355	13109	1.000000	8788	13555	1.000000	9851144	0.000000
113373295	121278665	631154	9999.998154	9453	13171	1.000000	8625	13692	1.000000	9846257	0.000000
113400591	121257280	632291	9999.998880	9394	13411	1.000000	8844	13557	1.000000	9841343	0.000000
113397258	121268317	631781	9999.999321	9513	13164	1.000000	8816	13538	1.000000	9836389	0.000000
113386995	121268028	631259	9999.999588	9539	13024	1.000000	8859	13379	1.000000	9831474	0.000000
113389839	121259010	631267	9999.999750	9457	13392	1.000000	8792	13528	1.000000	9826501	0.000000
113404812	121268270	629494	9999.999849	9568	13117	1.000000	8758	13601	1.000000	9821584	0.000000
113389873	121282462	632678	9999.999908	9601	13177	1.000000	8796	13513	1.000000	9816669	0.000000
113388466	121266746	632492	9999.999944	9548	13028	1.000000	8784	13673	1.000000	9811737	0.000000
113394166	121259440	630156	9999.999966	9466	13168	1.000000	8895	13409	1.000000	9806834	0.000000
113402715	121269047	631880	9999.999980	9364	13086	1.000000	8809	13488	1.000000	9801967	-1.#IND00
113400012	121260974	632511	9999.999988	9544	13102	1.000000	8845	13319	1.000000	9796960	0.028800
113397143	121272263	630732	9999.999992	9335	13284	1.000000	8787	13604	1.000000	9792106	0.020845
113425848	121238530	632333	9999.999995	9565	13024	1.000000	8632	13814	1.000000	9787255	0.014991
113405431	121242497	629991	9999.999997	9593	13187	1.000000	8877	13466	1.000000	9782483	0.010339
113407818	121263860	631664	9999.999998	9442	13122	1.000000	8777	13659	1.000000	9777518	0.006711
113405679	121257255	631796	9999.999999	9650	12913	1.000000	8923	13163	1.000000	9772641	0.005879
113405706	121251463	631710	9999.999999	9457	13110	1.000000	8986	13540	1.000000	9767802	0.004352
113396919	121263270	632773	10000.000000	9395	13264	1.000000	8765	13503	1.000000	9762875	0.003340
113398361	121274121	630548	10000.000000	9278	13291	1.000000	8580	13851	1.000000	9757869	0.004833
113383804	121284273	632395	10000.000000	9614	13006	1.000000	8667	13532	1.000000	9752977	0.009407
113402438	121250644	629718	10000.000000	9375	13302	1.000000	8828	13505	1.000000	9748156	0.008279
113404859	121245550	631969	10000.000000	9594	13206	1.000000	8746	13783	1.000000	9743273	0.006215
113399531	121265870	631756	10000.000000	9571	12961	1.000000	8896	13381	1.000000	9738426	0.004969
113381263	121272941	633656	10000.000000	9338	13386	1.000000	8764	13326	1.000000	9733567	0.003363
113420051	121259239	631942	10000.000000	9395	13243	1.000000	8794	13343	1.000000	9728707	0.003326
113406413	121262820	631787	10000.000000	9427	13306	1.000000	8986	13382	1.000000	9723891	0.003120
113388006	121271534	632845	10000.000000	9380	13224	1.000000	8663	13552	1.000000	9718980	0.002563
113396271	121263945	631724	10000.000000	9499	13082	1.000000	8757	13706	1.000000	9714344	0.002749
113401141	121245532	632454	10000.000000	9433	13247	1.000000	8653	13655	1.000000	9709441	0.003177
113405163	121269306	630793	10000.000000	9413	13371	1.000000	8873	13404	1.000000	9704580	0.005919
113387896	121280529	632221	10000.000000	9583	13110	1.000000	8703	13401	1.000000	9699764	0.005316
113409737	121262146	630559	10000.000000	9332	13138	1.000000	8576	13865	1.000000	9694938	0.004767
113390095	121287102	630546	10000.000000	9268	13287	1.000000	8524	13699	1.000000	9690165	0.005232
113394220	121255711	631867	10000.000000	9610	13000	1.000000	8981	13243	1.000000	9685275	0.004749
113389919	121272172	632502	10000.000000	9346	13277	1.000000	8876	13561	1.000000	9680459	0.004621
113399191	121270131	631943	10000.000000	9527	13098	1.000000	8819	13539	1.000000	9675725	0.004207
113414712	121241990	631003	10000.000000	9469	13062	1.000000	8838	13498	1.000000	9670903	0.003927
113400788	121262157	630123	10000.000000	9534	13036	1.000000	8767	13582	1.000000	9666241	0.003455
113391574	121281562	630781	10000.000000	9455	13191	1.000000	8699	13626	1.000000	9661352	0.004112
113400757	121276401	633431	10000.000000	9486	13178	1.000000	8756	13698	1.000000	9656549	0.004425
113405733	121268605	630351	10000.000000	9493	13232	1.000000	8745	13671	1.000000	9651771	0.004264
113404931	121261218	631191	10000.000000	9566	13126	1.000000	8963	13364	1.000000	9646985	0.003615
113381985	121279636	631165	10000.000000	9481	13198	1.000000	8884	13547	1.000000	9642250	0.003384
113388622	121280342	630606	10000.000000	9432	13291	1.000000	8794	13463	1.000000	9637354	0.003412
113403764	121247369	632462	10000.000000	9425	13007	1.000000	8674	13613	1.000000	9632663	0.003330
113405733	121254429	629697	10000.000000	9521	13077	1.000000	8820	13794	1.000000	9627786	0.004128
113387095	121281919	631365	10000.000000	9349	13341	1.000000	8751	13594	1.000000	9623036	0.003725
113427734	121233099	632512	10000.000000	9633	13113	1.000000	8913	13393	1.000000	9618208	0.003223
113396534	121255212	630654	10000.000000	9480	13253	1.000000	8862	13577	1.000000	9613364	0.003987
113378186	121280412	631733	10000.000000	9313	13456	1.000000	8862	13435	1.000000	9608695	0.003916
113427122	121228026	632668	10000.000000	9356	13350	1.000000	8760	13514	1.000000	9603967	0.003824
113384933	121284722	631509	10000.000000	9495	13133	1.000000	8881	13429	1.000000	9599280	0.003571
113406402	121254858	630395	10000.000000	9324	13386	1.000000	8791	13594	1.000000	9594442	0.003818
113409395	121246611	630618	10000.000000	9290	13395	1.000000	8748	13435	1.000000	9589587	0.002947
113409618	121251451	630512	10000.000000	9604	13037	1.000000	8711	13754	1.000000	9584872	0.002946
113410887	121262132	632244	10000.000000	9368	13231	1.000000	8725	13660	1.000000	9580141	0.002904
113419277	121243275	631023	10000.000000	9550	13196	1.000000	8828	13549	1.000000	9575408	0.002265
113412362	121234026	632552	10000.000000	9644	13026	1.000000	8731	13610	1.000000	9570559	0.002190
113401323	121250818	631681	10000.000000	9524	13107	1.000000	8859	13427	1.000000	9565846	0.002129
113419105	121240835	630827	10000.000000	9632	13046	1.000000	8612	13805	1.000000	9561122	0.001691
113393305	121261458	631476	10000.000000	9550	12980	1.000000	8754	13702	1.000000	9556236	0.001582
113396090	121277333	631192	10000.000000	9519	13220	1.000000	8846	13444	1.000000	9551544	0.001482
113408078	121249417	632067	10000.000000	9458	13058	1.000000	8859	13636	1.000000	9546713	0.002104
113418505	121238483	630935	10000.000000	9540	13391	1.000000	8657	13615	1.000000	9542025	0.002012
113397836	121269677	631879	10000.000000	9574	13104	1.000000	8825	13588	1.000000	9537232	0.001899
113389839	121278406	633055	10000.000000	9475	13258	1.000000	8825	13405	1.000000	9532491	0.001910
113401905	121261743	632578	10000.000000	9488	13126	1.000000	8691	13764	1.000000	9527713	0.001909
113409944	121248811	631085	10000.000000	9413	13168	1.000000	8924	13333	1.000000	9522916	0.001693
113385792	121273815	632215	10000.000000	9618	13088	1.000000	8830	13400	1.000000	9518106	0.001604
npatches	nstrain	runtime	dt	init_x	init_y	init_y_blood	init_z	init_S	beta0	beta1	beta2	beta3	mean_beta	B	d	delta	delta_blood	b[0]	mut	m	CTL	c	g	epsilon	k	het	lambda	rho	omega	x_max	patch.dyna	DELTA	A	VA
10000	1	100.000000	0.001000	21900	9499	5000000	0.001000	10000000	9.226317	18.386455	17.921849	7.334469	13	800000000	0.010000	1.000000	432.000000	80000	0.000050	0.004800	0	0.500000	0.000000	2.500000	2.000000	0.500000	0.000000	0.000000	0.000000	31872	0	10.000000	7.000000	1.000000
sus	inf	inf_blood	z	x[0]	y[0][0]	z[0]	x[1]	y[1][0]	z[1]	S[0]	synchrony
219000000	94990000	5000000	10.000000	21900	9499	0.001000	21900	9499	0.001000	10000000	0.000000
98281377	143801175	749284	3941.516320	12457	12987	0.394152	6548	16431	0.394152	9995031	0.000000
116385498	113580505	591550	6325.803353	14655	9711	0.632580	7715	13786	0.632580	9990130	0.000000
126050064	100999978	525990	7771.765723	16061	8652	0.777177	8309	12137	0.777177	9985155	0.000000
131747112	94345253	491351	8648.676577	16760	7671	0.864868	8444	12043	0.864868	9980131	0.000000
135181693	90609533	473066	9180.483393	17187	7217	0.918048	8934	11214	0.918048	9975149	0.000000
137230506	88468032	462502	9503.000201	17451	7183	0.950300	9076	11069	0.950300	9970174	0.000000
138482987	87170331	454783	9698.592075	17532	7102	0.969859	9077	10954	0.969859	9965239	0.000000
139287515	86399232	449747	9817.209710	17639	6769	0.981721	9219	10859	0.981721	9960199	0.000000
139711581	85938705	447557	9889.145947	17821	6828	0.988915	8880	11170	0.988915	9955306	0.000000
140003422	85681808	445741	9932.772025	17810	6893	0.993277	9158	10628	0.993277	9950281	0.000000
140166192	85504909	445251	9959.229270	17800	6945	0.995923	9293	10767	0.995923	9945359	0.000000
140262915	85399583	445220	9975.274394	17586	7000	0.997527	9264	10751	0.997527	9940431	0.000000
140333383	85346007	444613	9985.005037	17976	6637	0.998501	9242	10554	0.998501	9935432	0.000000
140390112	85291457	443893	9990.906233	17833	6748	0.999091	9256	10771	0.999091	9930382	0.000000
140387362	85285216	444376	9994.485041	18302	6591	0.999449	9158	10814	0.999449	9925486	0.000000
140387520	85274121	444568	9996.655426	17942	6753	0.999666	9016	10838	0.999666	9920515	0.000000
140418631	85251374	444231	9997.971667	17903	6761	0.999797	9188	10789	0.999797	9915696	0.000000
140401117	85257617	444401	9998.769908	18005	6784	0.999877	9226	10660	0.999877	9910727	0.000000
140411593	85262028	443538	9999.254005	17781	6779	0.999925	9220	10830	0.999925	9905772	0.000000
140430587	85248791	444519	9999.547588	17894	6738	0.999955	9215	10794	0.999955	9900793	0.000000
140438659	85238878	445472	9999.725632	17809	6617	0.999973	9073	10830	0.999973	9895846	0.000000
140421019	85230682	444591	9999.833608	17994	6680	0.999983	9334	10535	0.999983	9890883	0.000000
140445483	85233207	443187	9999.899091	18109	6684	0.999990	9052	10919	0.999990	9885862	0.000000
140455688	85200172	443666	9999.938803	17487	6804	0.999994	9284	10676	0.999994	9880999	0.000000
140434331	85250228	443979	9999.962887	17858	6778	0.999996	9156	10695	0.999996	9876089	0.000000
140435289	85249384	443006	9999.977493	17960	6810	0.999998	9256	10680	0.999998	9871220	0.000000
140411966	85238617	443278	9999.986350	18295	6517	0.999999	9067	10770	0.999999	9866271	0.000000
140438818	85243819	444558	9999.991722	17835	6729	0.999999	9279	10599	0.999999	9861330	0.000000
140429855	85228611	443534	9999.994980	18139	6695	0.999999	9284	10693	0.999999	9856315	0.000000
140422264	85247477	444242	9999.996955	17817	6766	1.000000	9222	10793	1.000000	9851358	0.000000
140459315	85202302	442486	9999.998154	18082	6673	1.000000	9160	10870	1.000000	9846440	0.000000
140463844	85220650	442600	9999.998880	17980	6824	1.000000	9299	10417	1.000000	9841446	0.000000
140439372	85232556	443522	9999.999321	17943	6759	1.000000	9250	10552	1.000000	9836513	0.000000
140417805	85249235	444425	9999.999588	17742	6861	1.000000	9255	10660	1.000000	9831698	0.000000
140436159	85242717	443809	9999.999750	17793	7063	1.000000	9234	10625	1.000000	9826764	0.000000
140420993	85250183	443428	9999.999849	17936	6649	1.000000	9208	10701	1.000000	9821865	0.000000
140433886	85251131	445237	9999.999908	17628	6939	1.000000	9056	10740	1.000000	9817042	0.000000
140439850	85242296	443102	9999.999944	18142	6465	1.000000	9149	10751	1.000000	9812199	0.000000
140433553	85232056	444110	9999.999966	17560	6986	1.000000	9044	10818	1.000000	9807347	0.000000
140429152	85229344	442392	9999.999980	17829	6907	1.000000	9314	10755	1.000000	9802465	-1.#IND00
140414947	85260198	443940	9999.999988	18170	6564	1.000000	9040	10777	1.000000	9797511	0.000000
140441436	85238136	443758	9999.999992	17647	7064	1.000000	9106	10710	1.000000	9792606	0.007827
140439362	85237293	444900	9999.999995	17902	6976	1.000000	9165	10828	1.000000	9787728	-0.002407
140427481	85233844	443206	9999.999997	17989	6676	1.000000	9311	10861	1.000000	9782798	-0.004047
140432924	85239627	444159	9999.999998	17770	6808	1.000000	9261	10713	1.000000	9777986	-0.003309
140452583	85218849	443766	9999.999999	18043	6643	1.000000	9117	10857	1.000000	9773046	-0.002959
140423640	85248156	443903	9999.999999	17810	6739	1.000000	9207	10606	1.000000	9768048	-0.003167
140435024	85249046	444034	10000.000000	17993	6798	1.000000	9273	10532	1.000000	9763030	-0.000585
140434980	85233321	443265	10000.000000	17927	6769	1.000000	9115	10901	1.000000	9758105	-0.000518
140444244	85246334	443748	10000.000000	17914	6875	1.000000	9144	10694	1.000000	9753296	-0.001086
140419368	85246002	444455	10000.000000	17837	6720	1.000000	9200	10787	1.000000	9748344	-0.001500
140438618	85222359	443377	10000.000000	18098	6702	1.000000	9144	10811	1.000000	9743455	-0.000739
140430403	85228408	444863	10000.000000	17582	6849	1.000000	9238	10629	1.000000	9738625	-0.001271
140417939	85242460	442836	10000.000000	17757	6927	1.000000	9253	10715	1.000000	9733823	-0.001302
140440736	85231457	445233	10000.000000	17882	6673	1.000000	9095	10872	1.000000	9728928	-0.000435
140415871	85244149	444141	10000.000000	18107	6601	1.000000	9196	10550	1.000000	9724095	-0.000537
140443300	85241505	443647	10000.000000	18003	6709	1.000000	9027	10878	1.000000	9719164	-0.000183
140453407	85231620	444842	10000.000000	17974	6564	1.000000	9153	10606	1.000000	9714243	-0.002557
140411637	85269234	443477	10000.000000	18101	6609	1.000000	9170	10749	1.000000	9709312	-0.004710
140441516	85224355	443563	10000.000000	17834	6808	1.000000	9165	10682	1.000000	9704417	-0.006787
140438809	85227994	443072	10000.000000	17782	6807	1.000000	9244	10814	1.000000	9699519	-0.006168
140436843	85236473	444227	10000.000000	17975	6820	1.000000	9188	10655	1.000000	9694683	-0.008114
140437399	85225269	442256	10000.000000	17974	6643	1.000000	9186	10822	1.000000	9689764	-0.009040
140425894	85243652	444136	10000.000000	18041	6563	1.000000	9186	10752	1.000000	9684967	-0.008833
140455618	85230065	443925	10000.000000	18023	6660	1.000000	9025	10830	1.000000	9680171	-0.009011
140431849	85245134	443916	10000.000000	17970	6853	1.000000	9222	10567	1.000000	9675356	-0.008415
140438631	85216592	443899	10000.000000	18077	6781	1.000000	9083	10829	1.000000	9670594	-0.008244
140424429	85262498	443703	10000.000000	18122	6739	1.000000	9320	10649	1.000000	9665812	-0.007768
140448793	85227944	443874	10000.000000	18188	6600	1.000000	9333	10576	1.000000	9660947	-0.007165
140429480	85237581	444223	10000.000000	17837	6871	1.000000	9126	10853	1.000000	9656299	-0.006758
140443627	85234298	444423	10000.000000	18027	6632	1.000000	9090	10738	1.000000	9651489	-0.006421
140444572	85215072	445351	10000.000000	17981	6886	1.000000	9213	10753	1.000000	9646644	-0.007391
140428260	85236602	444359	10000.000000	17981	6703	1.000000	9085	10905	1.000000	9641819	-0.006993
140444931	85226414	445097	10000.000000	17781	6775	1.000000	9286	10610	1.000000	9636976	-0.006685
140419421	85257532	444346	10000.000000	18202	6500	1.000000	9355	10695	1.000000	9632224	-0.006281
140435516	85234523	443962	10000.000000	17933	6878	1.000000	9349	10647	1.000000	9627327	-0.006091
140436160	85253120	443588	10000.000000	18011	6679	1.000000	9331	10749	1.000000	9622404	-0.005319
140412937	85244133	443832	10000.000000	17846	6754	1.000000	9323	10623	1.000000	9617604	-0.005456
140438185	85223203	441922	10000.000000	17799	6934	1.000000	9217	10470	1.000000	9612763	-0.004701
140433944	85240856	443690	10000.000000	18011	6737	1.000000	9317	10584	1.000000	9607984	-0.005222
140458459	85218736	442818	10000.000000	17969	6748	1.000000	9190	10671	1.000000	9603134	-0.004779
140417408	85253671	443701	10000.000000	17747	6844	1.000000	9233	10627	1.000000	9598231	-0.004749
140444401	85235534	444756	10000.000000	17999	6762	1.000000	9306	10756	1.000000	9593519	-0.004828
140428383	85244742	444206	10000.000000	17881	6795	1.000000	9158	10974	1.000000	9588659	-0.004044
140425342	85240000	444119	10000.000000	17905	6878	1.000000	9311	10649	1.000000	9583871	-0.004127
140415649	85253784	445191	10000.000000	17885	6745	1.000000	9114	10675	1.000000	9579218	-0.003545
140407287	85247096	443988	10000.000000	17950	6822	1.000000	9291	10808	1.000000	9574397	-0.003411
140444476	85215913	443752	10000.000000	18039	6553	1.000000	9242	10701	1.000000	9569598	-0.003356
140409437	85271340	444627	10000.000000	17962	6813	1.000000	9241	10745	1.000000	9564818	-0.003402
140435310	85227198	444247	10000.000000	17576	6905	1.000000	9319	10631	1.000000	9559985	-0.002836
140415532	85268192	443722	10000.000000	17924	6843	1.000000	9134	10734	1.000000	9555234	-0.002215
140424294	85221573	444266	10000.000000	18054	6692	1.000000	9186	10703	1.000000	9550455	-0.002231
140438256	85237001	443789	10000.000000	17699	6887	1.000000	9043	11114	1.000000	9545692	-0.002304
140439586	85238841	443092	10000.000000	17807	6801	1.000000	9096	10747	1.000000	9540918	-0.002071
140449070	85230495	443844	10000.000000	18101	6512	1.000000	9167	10702	1.000000	9536143	-0.001937
140400808	85255769	444100	10000.000000	18039	6803	1.000000	9111	10918	1.000000	9531442	-0.001418
140432732	85254493	444227	10000.000000	18011	6639	1.000000	9269	10668	1.000000	9526788	-0.001418
140435777	85238416	443152	10000.000000	17827	6878	1.000000	9167	10786	1.000000	9522160	-0.001519
140433731	85231557	443377	10000.000000	17909	6665	1.000000	9248	10684	1.000000	9517355	-0.001869
npatches	nstrain	runtime	dt	init_x	init_y	init_y_blood	init_z	init_S	beta0	beta1	beta2	beta3	mean_beta	B	d	delta	delta_blood	b[0]	mut	m	CTL	c	g	epsilon	k	het	lambda	rho	omega	x_max	patch.dyna	DELTA	A	VA
10000	1	100.000000	0.001000	21900	9499	5000000	0.001000	10000000	8.674593	8.156820	8.599549	14.407849	13	800000000	0.010000	1.000000	432.000000	80000	0.000050	0.004800	0	0.500000	0.000000	2.500000	3.000000	0.500000	0.000000	0.000000	0.000000	31872	0	10.000000	7.000000	1.000000
sus	inf	inf_blood	z	x[0]	y[0][0]	z[0]	x[1]	y[1][0]	z[1]	S[0]	synchrony
219000000	94990000	5000000	10.000000	21900	9499	0.001000	21900	9499	0.001000	10000000	0.000000
104608439	127831731	665261	3941.516320	13998	10691	0.394152	14708	10555	0.394152	9994987	0.000000
130840093	91865434	476866	6325.803353	17532	6946	0.632580	18399	6673	0.632580	9990214	0.000000
144992023	77951562	405180	7771.765723	19837	5487	0.777177	20638	5132	0.777177	9985181	0.000000
153314264	70830241	367977	8648.676577	20637	4822	0.864868	22071	4271	0.864868	9980160	0.000000
158329826	66910766	348129	9180.483393	21541	4300	0.918048	22454	3921	0.918048	9975226	0.000000
161341529	64645387	336988	9503.000201	21855	4210	0.950300	23264	3583	0.950300	9970222	0.000000
163183070	63308428	329235	9698.592075	22064	4112	0.969859	23275	3557	0.969859	9965158	0.000000
164327875	62517083	325273	9817.209710	21967	4101	0.981721	23303	3536	0.981721	9960017	0.000000
164958386	62070821	324103	9889.145947	22310	4143	0.988915	23322	3587	0.988915	9954973	0.000000
165392892	61764192	321091	9932.772025	22273	3905	0.993277	23237	3645	0.993277	9949966	0.000000
165656168	61565932	321023	9959.229270	22585	3728	0.995923	23855	3304	0.995923	9944993	0.000000
165769196	61506797	320046	9975.274394	22497	4035	0.997527	23409	3616	0.997527	9939883	0.000000
165853302	61429548	320035	9985.005037	22175	3991	0.998501	23508	3421	0.998501	9934860	0.000000
165945389	61384717	320180	9990.906233	22250	3945	0.999091	23487	3507	0.999091	9929884	0.000000
166014700	61315961	319823	9994.485041	22765	3728	0.999449	23965	3303	0.999449	9925020	0.000000
165992112	61341915	320005	9996.655426	22318	3905	0.999666	23853	3290	0.999666	9920030	0.000000
165983889	61337686	319883	9997.971667	22415	3849	0.999797	23784	3397	0.999797	9914974	0.000000
166003356	61347330	319146	9998.769908	22340	3958	0.999877	23801	3431	0.999877	9910111	0.000000
166034209	61315834	318558	9999.254005	22446	3964	0.999925	23957	3086	0.999925	9905055	0.000000
166062303	61302454	320286	9999.547588	22800	3659	0.999955	23800	3465	0.999955	9900069	0.000000
166019336	61332118	320667	9999.725632	22299	4017	0.999973	23685	3388	0.999973	9895149	0.000000
166017069	61323291	319920	9999.833608	22761	3717	0.999983	23738	3289	0.999983	9890100	0.000000
166058175	61298983	319532	9999.899091	22362	3891	0.999990	23662	3337	0.999990	9885128	0.000000
166034561	61334798	320496	9999.938803	22669	3742	0.999994	23605	3233	0.999994	9880182	0.000000
166039782	61328513	319377	9999.962887	22526	3882	0.999996	23538	3437	0.999996	9875234	0.000000
165989625	61341437	319031	9999.977493	22502	3796	0.999998	23450	3494	0.999998	9870325	0.000000
166036791	61293796	319071	9999.986350	22101	3975	0.999999	23590	3441	0.999999	9865345	0.000000
166008195	61345952	319067	9999.991722	22170	3897	0.999999	23355	3659	0.999999	9860456	0.000000
166043772	61310600	318600	9999.994980	22416	3825	0.999999	23632	3567	0.999999	9855446	0.000000
166036965	61324334	320019	9999.996955	22492	3975	1.000000	23751	3335	1.000000	9850573	0.000000
166021646	61314203	319805	9999.998154	22586	3889	1.000000	23599	3357	1.000000	9845632	0.000000
166025674	61328649	320340	9999.998880	22571	3825	1.000000	23838	3324	1.000000	9840765	0.000000
166011535	61307704	319072	9999.999321	22792	3680	1.000000	23405	3406	1.000000	9835886	0.000000
166063880	61296441	318427	9999.999588	22314	3836	1.000000	23529	3610	1.000000	9831018	0.000000
166023367	61329798	319703	9999.999750	22349	4028	1.000000	23053	3617	1.000000	9826042	0.000000
166021042	61324498	318824	9999.999849	22631	3730	1.000000	23758	3466	1.000000	9821120	0.000000
166023855	61315138	318757	9999.999908	22490	3797	1.000000	23701	3276	1.000000	9816221	0.000000
166039260	61316327	318670	9999.999944	22751	3782	1.000000	23380	3461	1.000000	9811485	0.000000
166021076	61317468	319036	9999.999966	22675	3708	1.000000	23606	3391	1.000000	9806662	0.000000
166023603	61332895	319417	9999.999980	22403	3851	1.000000	23664	3317	1.000000	9801717	-1.#IND00
166033308	61322573	319358	9999.999988	22376	3917	1.000000	23544	3458	1.000000	9796812	0.072000
166016002	61329252	319542	9999.999992	21997	4063	1.000000	23625	3292	1.000000	9791863	0.037823
166025873	61324825	320348	9999.999995	22413	3823	1.000000	23807	3370	1.000000	9786883	0.021790
166039571	61317782	319365	9999.999997	22429	3744	1.000000	23828	3335	1.000000	9782038	0.027823
166055296	61293568	319456	9999.999998	22690	3789	1.000000	23838	3443	1.000000	9777187	0.025927
166028262	61329665	319964	9999.999999	22490	3922	1.000000	23524	3398	1.000000	9772099	0.018362
166016383	61322707	320522	9999.999999	22568	3901	1.000000	23809	3349	1.000000	9767145	0.017075
166049484	61310010	318811	10000.000000	22473	4097	1.000000	23446	3633	1.000000	9762206	0.013992
166005939	61335051	320301	10000.000000	22542	3858	1.000000	23358	3518	1.000000	9757300	0.011161
166010682	61349535	318934	10000.000000	22101	4027	1.000000	23702	3269	1.000000	9752484	0.012001
166005292	61332879	320079	10000.000000	22708	3826	1.000000	23764	3264	1.000000	9747572	0.009389
166033388	61318113	317947	10000.000000	22274	3973	1.000000	23754	3361	1.000000	9742630	0.007785
166022002	61312862	319754	10000.000000	22533	3777	1.000000	23748	3478	1.000000	9737893	0.003746
166036296	61326351	319656	10000.000000	22731	3661	1.000000	24102	3301	1.000000	9732992	0.003647
166011046	61320908	319050	10000.000000	22504	3933	1.000000	23389	3608	1.000000	9728189	0.007650
166018529	61337342	319406	10000.000000	22734	3619	1.000000	23757	3395	1.000000	9723281	0.006727
166011471	61343003	319734	10000.000000	22149	4079	1.000000	23464	3581	1.000000	9718486	0.006570
166031309	61317221	320809	10000.000000	22373	3828	1.000000	23424	3389	1.000000	9713576	0.007534
166043832	61304871	319509	10000.000000	22639	3758	1.000000	23154	3674	1.000000	9708701	0.011160
166040801	61317209	319471	10000.000000	22360	3809	1.000000	23713	3264	1.000000	9703769	0.010372
166013118	61340032	319768	10000.000000	22697	3715	1.000000	23480	3413	1.000000	9699017	0.010131
166055721	61314618	318615	10000.000000	22819	3706	1.000000	23754	3317	1.000000	9694290	0.009456
166042548	61317490	319344	10000.000000	22246	4130	1.000000	23716	3554	1.000000	9689433	0.008815
166028319	61325798	319637	10000.000000	22515	3994	1.000000	23882	3157	1.000000	9684457	0.008592
166004024	61348876	319713	10000.000000	22737	3709	1.000000	23555	3467	1.000000	9679588	0.008713
166008895	61352093	320102	10000.000000	22641	3755	1.000000	23803	3387	1.000000	9674704	0.009056
166014111	61340939	319403	10000.000000	22272	3799	1.000000	23377	3509	1.000000	9669884	0.009317
166014634	61336126	319433	10000.000000	22371	3851	1.000000	23527	3414	1.000000	9665067	0.008326
166052930	61306321	319236	10000.000000	22540	3885	1.000000	23720	3537	1.000000	9660263	0.008057
166030713	61332620	319523	10000.000000	22102	3976	1.000000	23336	3464	1.000000	9655468	0.007458
166031184	61320239	319062	10000.000000	22402	3951	1.000000	23363	3437	1.000000	9650587	0.006311
166022567	61328661	319817	10000.000000	22798	3528	1.000000	23686	3360	1.000000	9645798	0.006014
166037696	61322448	319209	10000.000000	22689	3855	1.000000	23820	3351	1.000000	9641045	0.005848
166039323	61322612	319679	10000.000000	22452	3838	1.000000	23724	3409	1.000000	9636210	0.005100
166018978	61314412	319434	10000.000000	22911	3746	1.000000	23234	3590	1.000000	9631358	0.004709
165998765	61348074	320477	10000.000000	22579	3816	1.000000	23240	3731	1.000000	9626537	0.004991
166007182	61336512	319415	10000.000000	22468	3764	1.000000	23822	3261	1.000000	9621753	0.004286
166012558	61329773	319982	10000.000000	22466	3998	1.000000	24005	3236	1.000000	9616935	0.003967
166020604	61319930	319838	10000.000000	22320	3910	1.000000	23559	3474	1.000000	9612205	0.003867
165989434	61331019	319169	10000.000000	22276	3970	1.000000	23610	3490	1.000000	9607287	0.004907
166053648	61316603	319894	10000.000000	22711	3725	1.000000	24030	3115	1.000000	9602454	0.005732
166049801	61300192	318776	10000.000000	22438	3991	1.000000	23727	3263	1.000000	9597579	0.005285
166004187	61326764	317956	10000.000000	22682	3807	1.000000	23631	3442	1.000000	9592783	0.004311
166031426	61308051	318968	10000.000000	22507	3866	1.000000	23796	3223	1.000000	9588034	0.004203
166043525	61319916	320040	10000.000000	22381	3919	1.000000	23429	3515	1.000000	9583082	0.003365
166005225	61341025	318466	10000.000000	22288	4070	1.000000	23222	3699	1.000000	9578259	0.003422
166050120	61309036	318524	10000.000000	22435	3897	1.000000	23780	3329	1.000000	9573650	0.003466
166024515	61339112	320309	10000.000000	22296	3906	1.000000	23618	3529	1.000000	9568898	0.003884
166047448	61321731	320031	10000.000000	22118	3948	1.000000	23613	3319	1.000000	9564119	0.003849
166025104	61307936	319470	10000.000000	22514	3747	1.000000	23430	3563	1.000000	9559478	0.003789
166043988	61329891	319004	10000.000000	22767	3781	1.000000	23510	3405	1.000000	9554602	0.003796
166022567	61320073	319287	10000.000000	22736	3764	1.000000	23695	3249	1.000000	9549857	0.003336
166042052	61304770	319169	10000.000000	22681	3733	1.000000	23693	3503	1.000000	9545027	0.003266
166046758	61327527	319187	10000.000000	22825	3644	1.000000	23367	3553	1.000000	9540218	0.003369
166021288	61325723	318638	10000.000000	22664	3841	1.000000	23550	3454	1.000000	9535504	0.003677
166022548	61319550	319565	10000.000000	22495	3865	1.000000	23657	3473	1.000000	9530727	0.003330
166015950	61337673	318931	10000.000000	22391	3779	1.000000	23393	3498	1.000000	9525867	0.003450
166013261	61340280	318250	10000.000000	22299	4072	1.000000	23597	3440	1.000000	9521048	0.002978
166031972	61318946	320047	10000.000000	22677	3949	1.000000	23788	3465	1.000000	9516131	0.002984
npatches	nstrain	runtime	dt	init_x	init_y	init_y_blood	init_z	init_S	beta0	beta1	beta2	beta3	mean_beta	B	d	delta	delta_blood	b[0]	mut	m	CTL	c	g	epsilon	k	het	lambda	rho	omega	x_max	patch.dyna	DELTA	A	VA
10000	1	100.000000	0.001000	21900	9499	5000000	0.001000	10000000	15.828460	14.021516	18.718905	15.058874	13	800000000	0.010000	1.000000	432.000000	80000	0.000050	0.004800	0	0.500000	0.000000	2.500000	4.000000	0.500000	0.000000	0.000000	0.000000	31872	0	10.000000	7.000000	1.000000
sus	inf	inf_blood	z	x[0]	y[0][0]	z[0]	x[1]	y[1][0]	z[1]	S[0]	synchrony
219000000	94990000	5000000	10.000000	21900	9499	0.001000	21900	9499	0.001000	10000000	0.000000
111385176	113471650	592451	3941.516320	8648	12753	0.394152	9695	12270	0.394152	9995035	0.000000
145607276	74518824	387882	6325.803353	11381	8946	0.632580	12559	8322	0.632580	9990012	0.000000
164032934	60400655	315674	7771.765723	12453	7637	0.777177	14292	6924	0.777177	9985012	0.000000
174824685	53354487	279296	8648.676577	13618	6741	0.864868	15288	6170	0.864868	9979988	0.000000
181261172	49532204	258060	9180.483393	14247	6122	0.918048	16003	5733	0.918048	9975005	0.000000
185127473	47361885	246427	9503.000201	14271	6213	0.950300	15996	5652	0.950300	9969960	0.000000
187456851	46101553	239682	9698.592075	14593	6005	0.969859	16219	5457	0.969859	9964889	0.000000
188889657	45351214	236251	9817.209710	14648	5944	0.981721	16405	5522	0.981721	9959943	0.000000
189741135	44880865	234004	9889.145947	14482	5941	0.988915	16121	5587	0.988915	9954958	0.000000
190262319	44617180	231881	9932.772025	14881	5785	0.993277	16493	5386	0.993277	9949953	0.000000
190564246	44463735	231817	9959.229270	14382	6217	0.995923	16821	5099	0.995923	9945071	0.000000
190775270	44347236	230508	9975.274394	14954	5837	0.997527	16598	5321	0.997527	9940213	0.000000
190888641	44284833	230286	9985.005037	14959	5750	0.998501	16615	5288	0.998501	9935231	0.000000
190952387	44258978	230038	9990.906233	14842	5731	0.999091	16595	5163	0.999091	9930284	0.000000
191044690	44211557	230411	9994.485041	14679	5737	0.999449	16765	5105	0.999449	9925277	0.000000
190989142	44234258	229966	9996.655426	14910	5775	0.999666	16810	5209	0.999666	9920311	0.000000
191021063	44213009	230728	9997.971667	14603	5947	0.999797	16631	5074	0.999797	9915400	0.000000
191042354	44208102	229702	9998.769908	14497	6077	0.999877	16723	5305	0.999877	9910456	0.000000
191033841	44218554	230144	9999.254005	14452	6082	0.999925	16529	5370	0.999925	9905498	0.000000
191093325	44188930	229923	9999.547588	14798	5912	0.999955	16481	5233	0.999955	9900606	0.000000
191045429	44218013	229888	9999.725632	14914	5765	0.999973	16454	5253	0.999973	9895566	0.000000
191078739	44204150	230726	9999.833608	14740	5806	0.999983	16382	5318	0.999983	9890580	0.000000
191081606	44189689	230317	9999.899091	14784	5962	0.999990	16547	5354	0.999990	9885590	0.000000
191078608	44196984	230079	9999.938803	14742	5915	0.999994	16624	5235	0.999994	9880615	0.000000
191046969	44209165	229593	9999.962887	15051	5605	0.999996	16762	5182	0.999996	9875657	0.000000
191064073	44192625	229846	9999.977493	14595	5959	0.999998	16425	5363	0.999998	9870621	0.000000
191068124	44201657	230585	9999.986350	14426	6062	0.999999	16628	5187	0.999999	9865602	0.000000
191057171	44183595	230421	9999.991722	14868	6023	0.999999	16424	5304	0.999999	9860733	0.000000
191057118	44197053	230479	9999.994980	14567	5901	0.999999	16611	5248	0.999999	9855787	0.000000
191075244	44201277	230889	9999.996955	14670	5988	1.000000	16783	5122	1.000000	9850891	0.000000
191085014	44181582	230472	9999.998154	14974	5673	1.000000	16536	5317	1.000000	9845979	0.000000
191031940	44214838	230451	9999.998880	14647	5773	1.000000	16796	5122	1.000000	9840966	0.000000
191046905	44192010	230290	9999.999321	14814	6021	1.000000	16330	5384	1.000000	9836113	0.000000
191095058	44184550	230346	9999.999588	14606	6049	1.000000	16558	5160	1.000000	9831241	0.000000
191069967	44193936	230454	9999.999750	14434	6029	1.000000	16593	5227	1.000000	9826356	0.000000
191049363	44199945	230129	9999.999849	14813	5903	1.000000	16623	5257	1.000000	9821357	0.000000
191109898	44187074	230108	9999.999908	14718	5914	1.000000	16583	5236	1.000000	9816605	0.000000
191072594	44197586	229944	9999.999944	14683	5915	1.000000	16740	5147	1.000000	9811710	0.000000
191073757	44191277	231061	9999.999966	14900	5634	1.000000	16408	5370	1.000000	9806787	0.000000
191093422	44183772	229525	9999.999980	14746	5780	1.000000	16485	5356	1.000000	9801657	-1.#IND00
191055255	44193583	230135	9999.999988	15112	5572	1.000000	16493	5382	1.000000	9796688	-0.004800
191045661	44194179	230675	9999.999992	14833	5967	1.000000	16436	5291	1.000000	9791787	0.003246
191076651	44199797	230170	9999.999995	14912	5746	1.000000	16330	5616	1.000000	9787028	0.001038
191018949	44225639	230008	9999.999997	14693	5840	1.000000	16666	5166	1.000000	9782163	-0.000153
191105039	44172692	230286	9999.999998	14653	5798	1.000000	16623	5285	1.000000	9777212	0.000651
191086128	44184408	230143	9999.999999	14712	5901	1.000000	16432	5302	1.000000	9772419	-0.005375
191078381	44210623	229860	9999.999999	14510	5961	1.000000	16591	5213	1.000000	9767593	-0.004845
191050360	44192492	230248	10000.000000	14601	5926	1.000000	16479	5284	1.000000	9762764	-0.002776
191044304	44195164	230132	10000.000000	14695	5905	1.000000	16368	5414	1.000000	9757832	-0.002892
191095625	44181874	230111	10000.000000	14517	5980	1.000000	16728	5045	1.000000	9752853	-0.007617
191050970	44184594	230133	10000.000000	14682	5976	1.000000	16380	5445	1.000000	9748028	-0.010933
191049620	44204950	229987	10000.000000	14718	6024	1.000000	16912	5163	1.000000	9743213	-0.009617
191031415	44219116	230728	10000.000000	14795	5754	1.000000	16324	5481	1.000000	9738349	-0.007168
191089173	44175098	230099	10000.000000	14780	5782	1.000000	16614	5142	1.000000	9733457	-0.006066
191085719	44197724	230522	10000.000000	14865	5866	1.000000	16644	5170	1.000000	9728696	-0.010216
191043114	44210997	229615	10000.000000	15083	5747	1.000000	16362	5326	1.000000	9723838	-0.009002
191088338	44189968	229746	10000.000000	14812	5846	1.000000	16505	5250	1.000000	9718909	-0.007945
191045809	44210639	230497	10000.000000	14685	5940	1.000000	16370	5338	1.000000	9714174	-0.006077
191065174	44200834	230353	10000.000000	14940	5756	1.000000	16740	5152	1.000000	9709370	-0.005587
191084003	44178421	230954	10000.000000	14697	5955	1.000000	16441	5419	1.000000	9704523	-0.004640
191059761	44206000	230546	10000.000000	14804	5810	1.000000	16596	5331	1.000000	9699651	-0.004304
191064636	44194390	229852	10000.000000	14738	6010	1.000000	16225	5433	1.000000	9694909	-0.004020
191094191	44183816	230545	10000.000000	14998	5757	1.000000	16712	5176	1.000000	9690195	-0.003632
191072717	44197055	229834	10000.000000	14512	6011	1.000000	16643	5211	1.000000	9685263	-0.003489
191074429	44190019	229742	10000.000000	14540	6014	1.000000	16615	5230	1.000000	9680447	-0.003469
191030487	44204220	229622	10000.000000	14863	5782	1.000000	16419	5263	1.000000	9675515	-0.003042
191035212	44208916	229793	10000.000000	14647	5934	1.000000	16264	5437	1.000000	9670622	-0.001731
191080359	44202516	230160	10000.000000	14738	5879	1.000000	16419	5381	1.000000	9665737	-0.001575
191067947	44187859	230803	10000.000000	14940	5609	1.000000	16862	5225	1.000000	9660973	-0.001527
191055003	44201555	229454	10000.000000	14705	5847	1.000000	16658	5211	1.000000	9656224	-0.001522
191067833	44175601	230171	10000.000000	14764	5915	1.000000	16591	5166	1.000000	9651354	-0.001730
191002896	44226925	229504	10000.000000	15061	5835	1.000000	16603	5235	1.000000	9646506	-0.001602
191074396	44194740	230049	10000.000000	14809	5785	1.000000	16799	5353	1.000000	9641768	-0.001463
191098140	44189359	230705	10000.000000	14546	6140	1.000000	17059	5012	1.000000	9637072	0.000300
191058216	44188427	230841	10000.000000	14524	5910	1.000000	16884	4939	1.000000	9632108	0.000126
191067586	44194387	230031	10000.000000	14626	6121	1.000000	16719	5318	1.000000	9627354	0.000109
191087445	44195955	229728	10000.000000	14787	5839	1.000000	16451	5589	1.000000	9622435	0.000289
191052308	44186399	230532	10000.000000	14592	5912	1.000000	16333	5481	1.000000	9617657	0.000732
191095868	44189322	229968	10000.000000	14687	5955	1.000000	16659	5268	1.000000	9612792	0.000496
191046200	44191863	230805	10000.000000	14878	5844	1.000000	16425	5459	1.000000	9607989	0.000498
191032569	44224463	230226	10000.000000	14709	5812	1.000000	16788	5117	1.000000	9603320	0.000287
191078165	44189449	230196	10000.000000	14351	6071	1.000000	16897	5138	1.000000	9598457	-0.000479
191073929	44180273	230734	10000.000000	14387	6202	1.000000	16318	5316	1.000000	9593626	-0.000418
191028304	44207497	230839	10000.000000	14549	5997	1.000000	16753	5199	1.000000	9588886	-0.000392
191083405	44188614	229694	10000.000000	14936	5768	1.000000	16396	5339	1.000000	9583953	-0.001042
191081660	44196422	230424	10000.000000	14390	6148	1.000000	16469	5405	1.000000	9579169	-0.000668
191070634	44187778	230025	10000.000000	14453	6081	1.000000	16598	5396	1.000000	9574365	-0.000628
191074748	44190486	230961	10000.000000	14852	5892	1.000000	16739	4978	1.000000	9569578	-0.000504
191054606	44213681	230927	10000.000000	14497	5828	1.000000	16485	5422	1.000000	9564768	-0.000479
191098379	44178722	230195	10000.000000	14864	5739	1.000000	16829	5235	1.000000	9559946	0.000205
191079871	44201861	230518	10000.000000	14707	5962	1.000000	16386	5331	1.000000	9555120	0.000294
191062422	44194748	230267	10000.000000	14695	5803	1.000000	16718	5169	1.000000	9550345	0.000454
191062611	44203003	229847	10000.000000	14941	5673	1.000000	16582	5287	1.000000	9545541	0.000401
191045781	44193556	229407	10000.000000	14739	5950	1.000000	16657	5383	1.000000	9540724	0.000388
191062856	44193991	230321	10000.000000	14641	5917	1.000000	16118	5633	1.000000	9535960	0.000179
191072523	44196781	230151	10000.000000	14698	5997	1.000000	16581	5295	1.000000	9531226	0.000056
191064917	44192403	229938	10000.000000	14832	5861	1.000000	16740	5203	1.000000	9526446	0.000807
191043534	44203680	230887	10000.000000	14692	5952	1.000000	16179	5486	1.000000	9521676	0.000567
191061639	44195242	230220	10000.000000	14796	5783	1.000000	16708	5243	1.000000	9516872	0.000939
npatches	nstrain	runtime	dt	init_x	init_y	init_y_blood	init_z	init_S	beta0	beta1	beta2	beta3	mean_beta	B	d	delta	delta_blood	b[0]	mut	m	CTL	c	g	epsilon	k	het	lambda	rho	omega	x_max	patch.dyna	DELTA	A	VA
10000	1	100.000000	0.001000	21900	9499	5000000	0.001000	10000000	12.353549	10.217152	15.325048	11.026153	13	800000000	0.010000	1.000000	432.000000	80000	0.000050	0.004800	0	0.500000	0.000000	2.500000	5.000000	0.500000	0.000000	0.000000	0.000000	31872	0	10.000000	7.000000	1.000000
sus	inf	inf_blood	z	x[0]	y[0][0]	z[0]	x[1]	y[1][0]	z[1]	S[0]	synchrony
219000000	94990000	5000000	10.000000	21900	9499	0.001000	21900	9499	0.001000	10000000	0.000000
118006346	100869232	525392	3941.516320	11406	10334	0.394152	13779	9145	0.394152	9994933	0.000000
159905477	60695934	317082	6325.803353	15586	6250	0.632580	18527	5023	0.632580	9989858	0.000000
182146765	47009328	245021	7771.765723	18013	4876	0.777177	21390	3407	0.777177	9984930	0.000000
194964870	40363735	209746	8648.676577	19297	3991	0.864868	22724	2899	0.864868	9979991	0.000000
202496794	36812493	191604	9180.483393	20112	3546	0.918048	24012	2493	0.918048	9975034	0.000000
207044196	34796076	181330	9503.000201	20928	3512	0.950300	24561	2289	0.950300	9970041	0.000000
209717124	33633410	175746	9698.592075	21063	3283	0.969859	24854	2101	0.969859	9965047	0.000000
211292693	32958204	170937	9817.209710	20760	3430	0.981721	25134	2167	0.981721	9960011	0.000000
212293440	32544337	169148	9889.145947	21376	3150	0.988915	24605	2238	0.988915	9955113	0.000000
212923323	32277844	168136	9932.772025	20779	3386	0.993277	25186	2056	0.993277	9950197	0.000000
213258541	32149932	168044	9959.229270	21150	3333	0.995923	25330	2049	0.995923	9945286	0.000000
213456570	32061195	167399	9975.274394	20793	3438	0.997527	25241	2106	0.997527	9940427	0.000000
213556281	32023094	166710	9985.005037	21114	3182	0.998501	25265	2105	0.998501	9935506	0.000000
213692440	31957893	166467	9990.906233	21210	3159	0.999091	24907	2148	0.999091	9930403	0.000000
213721091	31954995	166050	9994.485041	21725	3034	0.999449	24674	2223	0.999449	9925520	0.000000
213748378	31935408	166382	9996.655426	21285	3315	0.999666	24958	2184	0.999666	9920646	0.000000
213745061	31938469	166508	9997.971667	20948	3267	0.999797	24923	1988	0.999797	9915650	0.000000
213766475	31929402	166215	9998.769908	21093	3366	0.999877	25640	1907	0.999877	9910685	0.000000
213793928	31911200	166522	9999.254005	21255	3427	0.999925	25367	2036	0.999925	9905678	0.000000
213783207	31916679	166255	9999.547588	21478	3117	0.999955	25494	1856	0.999955	9900734	0.000000
213807457	31923609	166636	9999.725632	21633	3224	0.999973	24935	2205	0.999973	9895635	0.000000
213788047	31919458	166111	9999.833608	21061	3272	0.999983	25321	2017	0.999983	9890833	0.000000
213812509	31922827	166727	9999.899091	21367	3246	0.999990	25542	1935	0.999990	9885841	0.000000
213760769	31942747	166081	9999.938803	21268	3056	0.999994	25434	1987	0.999994	9880893	0.000000
213802667	31924007	165972	9999.962887	21394	3266	0.999996	25545	1946	0.999996	9875969	0.000000
213815240	31907172	166158	9999.977493	21643	2943	0.999998	25459	2003	0.999998	9871092	0.000000
213777395	31930529	166165	9999.986350	21179	3320	0.999999	25323	2023	0.999999	9866271	0.000000
213782108	31916111	165906	9999.991722	21359	3253	0.999999	25493	2032	0.999999	9861268	0.000000
213784261	31921796	166541	9999.994980	21486	3163	0.999999	25054	2099	0.999999	9856491	0.000000
213835068	31896531	165742	9999.996955	21198	3200	1.000000	25286	2085	1.000000	9851668	0.000000
213767230	31931257	166598	9999.998154	21906	3127	1.000000	24913	2176	1.000000	9846790	0.000000
213799570	31931416	166371	9999.998880	21214	3141	1.000000	24960	2125	1.000000	9841718	0.000000
213815666	31918429	165912	9999.999321	21247	3321	1.000000	25251	2091	1.000000	9836867	0.000000
213820933	31919890	167097	9999.999588	21466	3186	1.000000	25007	2134	1.000000	9831906	0.000000
213841988	31900994	166167	9999.999750	21323	3105	1.000000	25421	1991	1.000000	9827098	0.000000
213799476	31927567	166839	9999.999849	21217	3228	1.000000	25243	1999	1.000000	9822239	0.000000
213755071	31936275	166747	9999.999908	21313	3212	1.000000	25381	2030	1.000000	9817488	0.000000
213805058	31914917	166388	9999.999944	21187	3141	1.000000	25237	2126	1.000000	9812611	0.000000
213827893	31914342	166100	9999.999966	21614	3137	1.000000	25225	2165	1.000000	9807556	0.000000
213801823	31925636	166682	9999.999980	20795	3419	1.000000	25797	1842	1.000000	9802604	-1.#IND00
213731679	31934747	166101	9999.999988	21475	2935	1.000000	25221	2031	1.000000	9797754	0.003200
213781190	31938341	166993	9999.999992	21211	3217	1.000000	25534	2013	1.000000	9792947	-0.006303
213798815	31919552	165943	9999.999995	20999	3290	1.000000	25326	1995	1.000000	9787997	-0.003844
213801515	31919884	166441	9999.999997	21234	3187	1.000000	25003	2186	1.000000	9783097	-0.006038
213795023	31921683	165734	9999.999998	21490	3053	1.000000	25155	2068	1.000000	9778285	0.002976
213780376	31954200	167083	9999.999999	21233	3220	1.000000	25648	1906	1.000000	9773391	0.002143
213760313	31931659	165884	9999.999999	21332	3220	1.000000	25544	2075	1.000000	9768519	0.002753
213811599	31923632	166186	10000.000000	21453	3294	1.000000	25579	1900	1.000000	9763676	0.003439
213824627	31916312	166036	10000.000000	21434	3089	1.000000	25180	2115	1.000000	9758700	0.002714
213809782	31916907	165899	10000.000000	21496	3068	1.000000	25342	2094	1.000000	9753737	0.002560
213809809	31927387	165897	10000.000000	21312	3117	1.000000	25325	2044	1.000000	9748858	0.002400
213804882	31919574	165252	10000.000000	21261	3222	1.000000	25701	1870	1.000000	9743959	0.003338
213797477	31913235	166374	10000.000000	21087	3340	1.000000	25436	2075	1.000000	9738964	0.000050
213791138	31921584	165654	10000.000000	21172	3369	1.000000	25466	2008	1.000000	9734231	-0.005715
213799769	31917896	165683	10000.000000	21175	3174	1.000000	25259	2052	1.000000	9729481	-0.004952
213786573	31918029	166575	10000.000000	21322	3271	1.000000	25506	1972	1.000000	9724609	-0.004169
213798393	31910404	166070	10000.000000	21089	3360	1.000000	25741	1931	1.000000	9719801	-0.003817
213813944	31915946	166623	10000.000000	21669	3094	1.000000	25505	1919	1.000000	9715044	-0.003383
213839969	31901516	166184	10000.000000	21511	3091	1.000000	25280	2037	1.000000	9710223	-0.003491
213811710	31907530	165702	10000.000000	20867	3458	1.000000	25145	2087	1.000000	9705264	-0.003492
213790434	31925155	167316	10000.000000	21413	3006	1.000000	25354	2031	1.000000	9700345	-0.004319
213782207	31911457	165719	10000.000000	21493	3043	1.000000	25324	2021	1.000000	9695637	-0.004617
213822014	31915594	166313	10000.000000	21244	3223	1.000000	24972	2049	1.000000	9690650	-0.004556
213800501	31935418	166703	10000.000000	21146	3293	1.000000	25807	1900	1.000000	9685804	-0.004227
213794668	31921347	166410	10000.000000	21336	3124	1.000000	26201	1783	1.000000	9680980	-0.001995
213833769	31915593	166639	10000.000000	21131	3320	1.000000	25220	2109	1.000000	9676033	-0.001784
213816262	31922880	166227	10000.000000	21401	3207	1.000000	25246	2158	1.000000	9671166	-0.001947
213796398	31925122	166316	10000.000000	21209	3256	1.000000	25119	2148	1.000000	9666256	-0.000918
213800385	31919602	166495	10000.000000	21414	3109	1.000000	25451	1839	1.000000	9661502	-0.000636
213823902	31923879	166535	10000.000000	20933	3450	1.000000	25261	1985	1.000000	9656675	-0.000939
213758077	31943613	166067	10000.000000	21712	3102	1.000000	25178	2096	1.000000	9651807	-0.001540
213792201	31924345	166307	10000.000000	21597	3133	1.000000	24892	2169	1.000000	9647042	-0.001577
213802491	31926432	166659	10000.000000	21209	3206	1.000000	25248	2166	1.000000	9642308	-0.001431
213806207	31926942	165700	10000.000000	21113	3087	1.000000	25569	1956	1.000000	9637449	0.000268
213798382	31928166	165454	10000.000000	21366	3110	1.000000	25222	2153	1.000000	9632605	-0.000125
213805229	31919092	166122	10000.000000	21358	3187	1.000000	24824	2072	1.000000	9627756	-0.000823
213763905	31933448	166546	10000.000000	21103	3313	1.000000	25295	2083	1.000000	9622941	-0.001324
213800937	31924514	165490	10000.000000	21611	3044	1.000000	25081	2111	1.000000	9618196	-0.001582
213780427	31935658	166954	10000.000000	21474	3208	1.000000	24918	2218	1.000000	9613299	-0.001649
213788829	31919413	165720	10000.000000	21417	3338	1.000000	25245	2132	1.000000	9608645	-0.001602
213794147	31935854	166595	10000.000000	21470	3033	1.000000	25410	1848	1.000000	9603829	-0.001561
213814770	31920101	166725	10000.000000	21169	3370	1.000000	25355	2177	1.000000	9599088	-0.001498
213830018	31918162	165807	10000.000000	21529	3032	1.000000	25018	2024	1.000000	9594317	-0.001466
213787233	31935069	165659	10000.000000	21282	3424	1.000000	25393	2081	1.000000	9589473	-0.001511
213813289	31917254	166006	10000.000000	21653	3136	1.000000	24905	2148	1.000000	9584641	-0.002218
213794259	31921349	166245	10000.000000	21308	3200	1.000000	25236	1981	1.000000	9579790	-0.003274
213773746	31930073	166199	10000.000000	21131	3266	1.000000	25734	1997	1.000000	9574857	-0.002303
213781102	31928137	166366	10000.000000	21202	3321	1.000000	25317	2060	1.000000	9570087	-0.002301
213797987	31918070	166805	10000.000000	21372	3086	1.000000	25533	1938	1.000000	9565378	-0.002587
213789269	31931391	166491	10000.000000	21149	3224	1.000000	25368	2190	1.000000	9560621	-0.002449
213824430	31921033	165696	10000.000000	21220	3183	1.000000	25061	1976	1.000000	9555816	-0.002546
213804154	31922359	166703	10000.000000	21291	3321	1.000000	25388	2105	1.000000	9551112	-0.002210
213806036	31928274	166075	10000.000000	21227	3319	1.000000	25218	2011	1.000000	9546364	-0.002156
213795012	31923436	165828	10000.000000	21234	3215	1.000000	25542	2017	1.000000	9541496	-0.002282
213816860	31930159	165539	10000.000000	21123	3316	1.000000	25142	2146	1.000000	9536700	-0.002442
213797525	31913214	166559	10000.000000	21364	3231	1.000000	25209	2116	1.000000	9531878	-0.002496
213766559	31928295	166462	10000.000000	21295	3121	1.000000	25248	2025	1.000000	9527038	-0.002555
213810239	31921744	166359	10000.000000	21297	3188	1.000000	24628	2325	1.000000	9522352	-0.002118
213809340	31910344	166338	10000.000000	21725	2962	1.000000	25066	1986	1.000000	9517657	-0.001871
npatches	nstrain	runtime	dt	init_x	init_y	init_y_blood	init_z	init_S	beta0	beta1	beta2	beta3	mean_beta	B	d	delta	delta_blood	b[0]	mut	m	CTL	c	g	epsilon	k	het	lambda	rho	omega	x_max	patch.dyna	DELTA	A	VA
10000	1	100.000000	0.001000	21900	9499	5000000	0.001000	10000000	17.273487	10.634286	17.237649	18.374647	13	800000000	0.010000	1.000000	432.000000	80000	0.000050	0.004800	0	0.500000	0.000000	2.500000	6.000000	0.500000	0.000000	0.000000	0.000000	31872	0	10.000000	7.000000	1.000000
sus	inf	inf_blood	z	x[0]	y[0][0]	z[0]	x[1]	y[1][0]	z[1]	S[0]	synchrony
219000000	94990000	5000000	10.000000	21900	9499	0.001000	21900	9499	0.001000	10000000	0.000000
123710847	90123240	470798	3941.516320	9071	10594	0.394152	13736	8318	0.394152	9995083	0.000000
172508094	49998291	259585	6325.803353	12437	6809	0.632580	19615	4055	0.632580	9990055	0.000000
197862438	37058245	193339	7771.765723	14559	5349	0.777177	22335	2830	0.777177	9985046	0.000000
212223659	30917551	160891	8648.676577	15637	4775	0.864868	24454	2084	0.864868	9980031	0.000000
220578885	27671935	143971	9180.483393	16328	4189	0.918048	25626	1799	0.918048	9974972	0.000000
225484893	25887517	134761	9503.000201	16835	4097	0.950300	25891	1746	0.950300	9969892	0.000000
228323620	24865200	129440	9698.592075	17165	3905	0.969859	26319	1566	0.969859	9964966	0.000000
230047428	24259755	126358	9817.209710	16921	4080	0.981721	26862	1367	0.981721	9959939	0.000000
231120869	23882268	123925	9889.145947	17387	3755	0.988915	26874	1436	0.988915	9954879	0.000000
231712475	23673543	123245	9932.772025	17240	3986	0.993277	26778	1321	0.993277	9949902	0.000000
232127934	23537800	122283	9959.229270	17284	3993	0.995923	27486	1165	0.995923	9944880	0.000000
232347980	23456118	122218	9975.274394	17083	4021	0.997527	27030	1439	0.997527	9939859	0.000000
232455470	23432079	122058	9985.005037	17306	3943	0.998501	26862	1348	0.998501	9934778	0.000000
232575506	23382633	122317	9990.906233	17190	3972	0.999091	26986	1560	0.999091	9929779	0.000000
232641890	23365846	121546	9994.485041	16799	3963	0.999449	26799	1334	0.999449	9924770	0.000000
232663261	23345578	121759	9996.655426	17288	3940	0.999666	27336	1338	0.999666	9919787	0.000000
232690601	23349820	121431	9997.971667	17191	4002	0.999797	26893	1399	0.999797	9914812	0.000000
232671175	23351711	122354	9998.769908	17276	3975	0.999877	27229	1236	0.999877	9909970	0.000000
232711852	23331763	121261	9999.254005	17019	4064	0.999925	27312	1272	0.999925	9904910	0.000000
232702152	23341572	120837	9999.547588	17508	3824	0.999955	26827	1420	0.999955	9900012	0.000000
232689207	23325634	121632	9999.725632	17164	3934	0.999973	27251	1290	0.999973	9895124	0.000000
232671499	23367994	121907	9999.833608	17112	3881	0.999983	26930	1371	0.999983	9890162	0.000000
232660935	23370818	121987	9999.899091	17469	3975	0.999990	26926	1323	0.999990	9885301	0.000000
232701073	23335475	122344	9999.938803	17511	3955	0.999994	27287	1277	0.999994	9880483	0.000000
232693182	23326817	121299	9999.962887	17495	3822	0.999996	26868	1358	0.999996	9875546	0.000000
232703777	23354646	121183	9999.977493	17192	3989	0.999998	26784	1440	0.999998	9870638	0.000000
232685075	23339509	121015	9999.986350	17674	3747	0.999999	26911	1512	0.999999	9865729	0.000000
232687977	23354166	121215	9999.991722	17590	3853	0.999999	26548	1528	0.999999	9860667	0.000000
232694174	23351087	121713	9999.994980	17468	3942	0.999999	27694	1216	0.999999	9855644	0.000000
232685601	23352876	121645	9999.996955	17401	3896	1.000000	27495	1269	1.000000	9850776	0.000000
232695544	23331629	121726	9999.998154	17531	3684	1.000000	27383	1242	1.000000	9845788	0.000000
232694007	23347630	121602	9999.998880	17330	3787	1.000000	27214	1373	1.000000	9840797	0.000000
232703126	23356649	122355	9999.999321	17028	4063	1.000000	27165	1339	1.000000	9835708	0.000000
232653894	23350480	121588	9999.999588	17577	3776	1.000000	27179	1275	1.000000	9830793	0.000000
232684879	23336815	121893	9999.999750	17377	3759	1.000000	27026	1385	1.000000	9825849	0.000000
232710155	23343948	121549	9999.999849	17335	4022	1.000000	27122	1394	1.000000	9820838	0.000000
232723611	23325449	121620	9999.999908	17040	3954	1.000000	27259	1380	1.000000	9816007	0.000000
232702038	23343246	121655	9999.999944	17443	3718	1.000000	26517	1518	1.000000	9811293	0.000000
232678269	23357891	121548	9999.999966	17142	4163	1.000000	27402	1189	1.000000	9806341	0.000000
232706483	23337582	121767	9999.999980	17253	3880	1.000000	27186	1302	1.000000	9801369	-1.#IND00
232718692	23341449	121672	9999.999988	16980	4072	1.000000	27469	1218	1.000000	9796507	0.006400
232681528	23345778	122218	9999.999992	17293	3956	1.000000	27695	1215	1.000000	9791630	0.003532
232705984	23343077	121734	9999.999995	16906	4161	1.000000	27574	1177	1.000000	9786795	0.004872
232696113	23345674	121696	9999.999997	17709	3789	1.000000	27343	1262	1.000000	9781906	0.001429
232704329	23354571	121632	9999.999998	17304	3916	1.000000	27454	1203	1.000000	9777040	0.002471
232687275	23324693	121276	9999.999999	17369	3938	1.000000	27348	1240	1.000000	9772156	0.002996
232722611	23346823	121346	9999.999999	17273	3878	1.000000	27528	1252	1.000000	9767175	0.001509
232682890	23347543	121063	10000.000000	17384	3982	1.000000	27108	1395	1.000000	9762335	0.001478
232694181	23344201	120974	10000.000000	17368	3952	1.000000	27408	1294	1.000000	9757511	0.000014
232671981	23339496	121962	10000.000000	17275	3863	1.000000	27560	1112	1.000000	9752656	-0.000666
232734450	23337685	121797	10000.000000	17092	3960	1.000000	27868	989	1.000000	9747746	-0.000441
232697729	23347100	121736	10000.000000	17709	3647	1.000000	27975	1188	1.000000	9743040	-0.000541
232704457	23352432	122102	10000.000000	16949	3923	1.000000	27198	1232	1.000000	9738141	0.000858
232684509	23344771	121405	10000.000000	17091	4055	1.000000	26738	1516	1.000000	9733232	0.000730
232731197	23330373	121411	10000.000000	17186	4100	1.000000	26898	1454	1.000000	9728410	0.008719
232705125	23338308	120947	10000.000000	17413	3963	1.000000	26888	1394	1.000000	9723649	0.008603
232700785	23344098	121803	10000.000000	17433	3934	1.000000	27237	1255	1.000000	9718722	0.007983
232740405	23334322	121109	10000.000000	17620	3861	1.000000	27355	1266	1.000000	9713856	0.007573
232701648	23340998	121102	10000.000000	17204	4036	1.000000	27293	1324	1.000000	9708973	0.007853
232723160	23317377	121489	10000.000000	17759	3773	1.000000	26981	1400	1.000000	9704096	0.007302
232723672	23329085	121414	10000.000000	17327	4045	1.000000	27158	1218	1.000000	9699178	0.007169
232682776	23365894	121245	10000.000000	17247	3921	1.000000	27479	1390	1.000000	9694239	0.007756
232740224	23332264	121317	10000.000000	17113	4145	1.000000	27083	1161	1.000000	9689437	0.007808
232719268	23342365	121048	10000.000000	17047	4153	1.000000	27488	1226	1.000000	9684504	0.008508
232674678	23343067	121732	10000.000000	17265	3935	1.000000	26968	1279	1.000000	9679740	0.007783
232704880	23340018	121532	10000.000000	17149	4001	1.000000	27573	1198	1.000000	9675025	0.007877
232704707	23336834	120902	10000.000000	17189	4013	1.000000	26613	1430	1.000000	9670210	0.007318
232699807	23347716	121261	10000.000000	17862	3628	1.000000	27335	1295	1.000000	9665393	0.006399
232677480	23333704	122068	10000.000000	17401	3858	1.000000	27194	1239	1.000000	9660563	0.005984
232683870	23356771	122129	10000.000000	17273	3980	1.000000	27012	1366	1.000000	9655685	0.005964
232707174	23328775	121587	10000.000000	17336	3964	1.000000	26912	1312	1.000000	9650866	0.005727
232714019	23331166	121339	10000.000000	16969	4011	1.000000	27324	1176	1.000000	9646024	0.005869
232731125	23333451	121594	10000.000000	17646	3879	1.000000	26723	1410	1.000000	9641242	0.005670
232686476	23346241	121617	10000.000000	16988	3840	1.000000	27225	1264	1.000000	9636529	0.004700
232725698	23336531	121777	10000.000000	17447	3927	1.000000	27320	1160	1.000000	9631659	0.004157
232730479	23326612	121455	10000.000000	17151	3894	1.000000	27090	1347	1.000000	9626858	0.004270
232715191	23343245	120650	10000.000000	17192	4038	1.000000	27109	1361	1.000000	9622049	0.004232
232695272	23326180	121093	10000.000000	17406	3726	1.000000	26664	1436	1.000000	9617272	0.003779
232758417	23322841	121161	10000.000000	16854	4085	1.000000	27226	1202	1.000000	9612539	0.003505
232714245	23329839	121110	10000.000000	17220	4079	1.000000	27490	1214	1.000000	9607814	0.003434
232713143	23343674	121731	10000.000000	17365	3861	1.000000	27334	1250	1.000000	9603092	0.003148
232678105	23348467	121598	10000.000000	17168	4139	1.000000	27223	1251	1.000000	9598321	0.003390
232705463	23335277	121744	10000.000000	17137	3948	1.000000	26970	1320	1.000000	9593573	0.003438
232707000	23340864	122113	10000.000000	17363	3953	1.000000	26902	1392	1.000000	9588724	0.002864
232711379	23355325	121525	10000.000000	17305	3999	1.000000	26693	1365	1.000000	9583933	0.002774
232685726	23352407	121845	10000.000000	17045	4224	1.000000	27221	1359	1.000000	9579163	0.002649
232707605	23338100	122029	10000.000000	17398	3794	1.000000	26592	1317	1.000000	9574400	0.002657
232703694	23339862	121866	10000.000000	17099	4055	1.000000	27418	1263	1.000000	9569608	0.002210
232699522	23342459	121138	10000.000000	17519	3915	1.000000	27546	1134	1.000000	9564782	0.002327
232734182	23330872	121450	10000.000000	17057	4005	1.000000	27753	1191	1.000000	9560077	0.002462
232678836	23349721	121875	10000.000000	17183	3803	1.000000	26970	1411	1.000000	9555392	0.002422
232695724	23345540	121521	10000.000000	16929	4064	1.000000	27129	1367	1.000000	9550554	0.002187
232702361	23338240	121636	10000.000000	17237	3779	1.000000	27049	1318	1.000000	9545884	0.002170
232725900	23330004	121821	10000.000000	17310	3839	1.000000	26879	1258	1.000000	9541112	0.002162
232718641	23336455	121427	10000.000000	17127	4044	1.000000	27454	1416	1.000000	9536358	0.002048
232688272	23346067	121459	10000.000000	17881	3694	1.000000	26990	1389	1.000000	9531520	0.002021
232693839	23348630	121442	10000.000000	17471	3914	1.000000	26790	1293	1.000000	9526711	0.002458
232685929	23343072	121688	10000.000000	17312	3975	1.000000	27274	1408	1.000000	9521849	0.002550
232701605	23347714	120768	10000.000000	17337	3869	1.000000	26816	1381	1.000000	9517010	0.002513
npatches	nstrain	runtime	dt	init_x	init_y	init_y_blood	init_z	init_S	beta0	beta1	beta2	beta3	mean_beta	B	d	delta	delta_blood	b[0]	mut	m	CTL	c	g	epsilon	k	het	lambda	rho	omega	x_max	patch.dyna	DELTA	A	VA
10000	1	100.000000	0.001000	21900	9499	5000000	0.001000	10000000	16.394729	7.000580	9.164947	17.677755	13	800000000	0.010000	1.000000	432.000000	80000	0.000050	0.004800	0	0.500000	0.000000	2.500000	7.000000	0.500000	0.000000	0.000000	0.000000	31872	0	10.000000	7.000000	1.000000
sus	inf	inf_blood	z	x[0]	y[0][0]	z[0]	x[1]	y[1][0]	z[1]	S[0]	synchrony
219000000	94990000	5000000	10.000000	21900	9499	0.001000	21900	9499	0.001000	10000000	0.000000
130134592	80184456	419237	3941.516320	10094	9303	0.394152	19589	5124	0.394152	9994980	0.000000
185608990	40938586	213860	6325.803353	14315	5520	0.632580	27331	1205	0.632580	9990066	0.000000
213669432	28905162	150939	7771.765723	16714	4245	0.777177	30119	439	0.777177	9985051	0.000000
229054854	23367798	121015	8648.676577	17825	3769	0.864868	31166	189	0.864868	9980122	0.000000
237815497	20525243	107372	9180.483393	18904	3311	0.918048	31536	149	0.918048	9975128	0.000000
242866216	18977188	98633	9503.000201	19268	3152	0.950300	31483	158	0.950300	9970138	0.000000
245864323	18058042	94451	9698.592075	19904	3019	0.969859	31470	146	0.969859	9965008	0.000000
247693444	17515040	91193	9817.209710	19893	3051	0.981721	31586	112	0.981721	9960152	0.000000
248763412	17208383	89555	9889.145947	19836	2986	0.988915	31432	121	0.988915	9955187	0.000000
249385103	17018555	88700	9932.772025	20047	2816	0.993277	31612	111	0.993277	9950272	0.000000
249751088	16914996	88352	9959.229270	19847	2855	0.995923	31776	118	0.995923	9945327	0.000000
250016385	16836940	88036	9975.274394	20147	2931	0.997527	31549	89	0.997527	9940251	0.000000
250177760	16790428	87530	9985.005037	20160	2785	0.998501	31724	104	0.998501	9935239	0.000000
250229891	16784932	87381	9990.906233	20038	2855	0.999091	31371	99	0.999091	9930263	0.000000
250332138	16756893	87013	9994.485041	20142	2872	0.999449	31440	113	0.999449	9925228	0.000000
250323834	16752389	87491	9996.655426	20280	2781	0.999666	31499	115	0.999666	9920378	0.000000
250355051	16751952	87274	9997.971667	20235	2877	0.999797	31343	117	0.999797	9915457	0.000000
250383577	16726205	87130	9998.769908	20127	2777	0.999877	31448	141	0.999877	9910509	0.000000
250376077	16721019	87092	9999.254005	20560	2722	0.999925	31219	128	0.999925	9905565	0.000000
250410807	16735456	86667	9999.547588	19882	2926	0.999955	31585	111	0.999955	9900668	0.000000
250383215	16724303	87326	9999.725632	20250	2986	0.999973	31381	114	0.999973	9895872	0.000000
250335089	16747990	87278	9999.833608	19834	2957	0.999983	31442	139	0.999983	9891033	0.000000
250373945	16724760	86711	9999.899091	20563	2892	0.999990	31519	108	0.999990	9886044	0.000000
250409183	16721731	86825	9999.938803	19978	2882	0.999994	31477	118	0.999994	9881109	0.000000
250369259	16735829	86930	9999.962887	20200	2823	0.999996	31652	114	0.999996	9876161	0.000000
250430900	16714705	87098	9999.977493	20329	2767	0.999998	31507	109	0.999998	9871282	0.000000
250357965	16745920	87786	9999.986350	20261	2898	0.999999	31625	103	0.999999	9866303	0.000000
250356003	16750185	87368	9999.991722	20071	2921	0.999999	31768	150	0.999999	9861338	0.000000
250422013	16726103	86754	9999.994980	20214	2750	0.999999	31456	109	0.999999	9856534	0.000000
250446357	16728422	87136	9999.996955	20140	2980	1.000000	31589	130	1.000000	9851591	0.000000
250401344	16733664	86877	9999.998154	20021	2843	1.000000	31449	129	1.000000	9846645	0.000000
250352028	16735914	87176	9999.998880	19832	2933	1.000000	31567	102	1.000000	9841621	0.000000
250396525	16739666	87517	9999.999321	20168	2620	1.000000	31429	110	1.000000	9836879	0.000000
250351795	16746123	86872	9999.999588	20066	2925	1.000000	31429	126	1.000000	9831930	0.000000
250368976	16738704	86813	9999.999750	20263	2924	1.000000	31487	131	1.000000	9826964	0.000000
250380745	16737166	87295	9999.999849	20257	2825	1.000000	31554	88	1.000000	9822056	0.000000
250388074	16742223	86996	9999.999908	20214	2851	1.000000	31587	116	1.000000	9817162	0.000000
250355392	16737892	87263	9999.999944	19815	2949	1.000000	31654	137	1.000000	9812345	0.000000
250391675	16739029	86969	9999.999966	20390	2865	1.000000	31692	122	1.000000	9807418	0.000000
250347950	16745401	87424	9999.999980	20511	2758	1.000000	31390	141	1.000000	9802442	-1.#IND00
250372769	16729786	87199	9999.999988	19970	2828	1.000000	31424	137	1.000000	9797630	-0.010400
250379812	16725858	87198	9999.999992	20278	2796	1.000000	31868	96	1.000000	9792691	-0.004710
250395426	16743566	87005	9999.999995	19939	2908	1.000000	31563	127	1.000000	9787920	-0.006666
250444700	16710757	87473	9999.999997	20092	2918	1.000000	31371	101	1.000000	9783065	-0.003424
250438133	16723916	86975	9999.999998	19820	2890	1.000000	31395	74	1.000000	9778236	-0.000815
250386971	16731950	87346	9999.999999	20252	2749	1.000000	31697	78	1.000000	9773403	-0.000118
250381014	16739753	87412	9999.999999	20334	2936	1.000000	31315	127	1.000000	9768594	0.000642
250452498	16715825	87418	10000.000000	20043	2862	1.000000	31529	133	1.000000	9763641	-0.001996
250357582	16737587	87069	10000.000000	19893	2965	1.000000	31530	115	1.000000	9758734	0.000560
250438295	16703379	87290	10000.000000	19624	2981	1.000000	31313	173	1.000000	9753844	-0.001266
250358380	16749400	87540	10000.000000	19843	2874	1.000000	31598	119	1.000000	9749029	-0.000916
250377209	16735835	87038	10000.000000	20074	2962	1.000000	31536	101	1.000000	9744153	-0.000185
250398264	16748167	86862	10000.000000	20254	2827	1.000000	31628	100	1.000000	9739285	-0.000107
250432568	16717310	87075	10000.000000	20583	2687	1.000000	31557	132	1.000000	9734325	0.000635
250410285	16726697	87316	10000.000000	20511	2860	1.000000	31612	139	1.000000	9729521	0.001113
250356543	16744007	87534	10000.000000	19965	2873	1.000000	31533	115	1.000000	9724611	0.001877
250386842	16734666	86866	10000.000000	20004	2865	1.000000	31644	141	1.000000	9719695	-0.002607
250399381	16734052	87276	10000.000000	19986	2892	1.000000	31696	106	1.000000	9714838	-0.002717
250394110	16734873	86951	10000.000000	20205	2846	1.000000	31666	131	1.000000	9710016	-0.001093
250341182	16747858	87127	10000.000000	20312	2639	1.000000	31662	105	1.000000	9705309	0.000095
250413953	16731726	87380	10000.000000	19932	2875	1.000000	31457	112	1.000000	9700534	-0.000273
250354783	16746761	87364	10000.000000	19837	2903	1.000000	31351	155	1.000000	9695727	-0.000057
250362986	16744117	87206	10000.000000	20265	2859	1.000000	31335	109	1.000000	9690903	-0.000193
250373535	16751243	87152	10000.000000	20058	2808	1.000000	31654	117	1.000000	9686092	0.000023
250371658	16735205	87171	10000.000000	20152	2919	1.000000	31791	132	1.000000	9681148	-0.000213
250441320	16710286	87144	10000.000000	20264	2793	1.000000	31591	104	1.000000	9676400	0.000104
250380132	16735568	87310	10000.000000	20339	2800	1.000000	31410	95	1.000000	9671657	-0.001474
250398886	16723280	87138	10000.000000	20170	2868	1.000000	31847	105	1.000000	9666898	-0.000727
250421012	16735176	86903	10000.000000	19997	2915	1.000000	31508	128	1.000000	9661972	-0.001037
250386275	16741135	86623	10000.000000	20254	2809	1.000000	31668	121	1.000000	9657229	-0.000961
250372723	16743808	87711	10000.000000	20310	2871	1.000000	31695	106	1.000000	9652259	-0.001891
250359642	16750035	86944	10000.000000	20198	2839	1.000000	31600	140	1.000000	9647387	-0.002510
250382883	16738526	86571	10000.000000	19921	2946	1.000000	31567	92	1.000000	9642526	-0.003757
250408267	16733761	87387	10000.000000	20456	2808	1.000000	31593	106	1.000000	9637683	-0.003622
250388260	16724022	86784	10000.000000	20294	2849	1.000000	31549	126	1.000000	9632860	-0.003283
250426660	16722362	86809	10000.000000	19783	3008	1.000000	31591	136	1.000000	9628009	-0.003990
250421763	16728313	86970	10000.000000	20093	2907	1.000000	31513	139	1.000000	9623171	-0.003733
250407011	16722237	86871	10000.000000	20350	2731	1.000000	31415	83	1.000000	9618223	-0.005049
250379349	16745287	86672	10000.000000	20175	2758	1.000000	31288	128	1.000000	9613449	-0.004869
250365540	16724260	87476	10000.000000	20005	2852	1.000000	31439	104	1.000000	9608600	-0.005306
250386077	16734865	87431	10000.000000	20310	2730	1.000000	31553	95	1.000000	9603917	-0.005071
250348440	16743285	86939	10000.000000	19823	2835	1.000000	31486	144	1.000000	9599018	-0.004950
250424225	16722545	86760	10000.000000	20316	2889	1.000000	31540	107	1.000000	9594146	-0.004977
250388947	16721403	87030	10000.000000	19739	2945	1.000000	31688	82	1.000000	9589408	-0.005026
250406088	16742098	87020	10000.000000	20406	2869	1.000000	31554	97	1.000000	9584662	-0.005436
250374514	16730543	86732	10000.000000	20282	2644	1.000000	31499	118	1.000000	9579806	-0.006176
250335082	16749658	86605	10000.000000	20033	2950	1.000000	31355	125	1.000000	9575010	-0.005874
250397177	16728433	87266	10000.000000	20211	2952	1.000000	31570	122	1.000000	9570297	-0.005904
250394505	16741311	87610	10000.000000	19894	2891	1.000000	31550	143	1.000000	9565460	-0.005776
250399820	16732432	87361	10000.000000	19947	2807	1.000000	31543	117	1.000000	9560718	-0.005398
250400274	16730232	86274	10000.000000	19751	3026	1.000000	31322	114	1.000000	9555831	-0.005286
250362351	16755303	86784	10000.000000	20295	2738	1.000000	31420	109	1.000000	9551058	-0.005360
250358882	16735762	87254	10000.000000	19913	3025	1.000000	31630	143	1.000000	9546300	-0.005273
250393427	16728316	87429	10000.000000	20541	2743	1.000000	31581	91	1.000000	9541528	-0.005138
250367419	16743943	87012	10000.000000	20027	2796	1.000000	31730	104	1.000000	9536771	-0.004994
250364208	16730087	87675	10000.000000	20087	2850	1.000000	31644	120	1.000000	9531962	-0.004750
250362036	16749447	87479	10000.000000	19792	2889	1.000000	31561	127	1.000000	9527204	-0.005196
250354866	16731531	87191	10000.000000	20085	2977	1.000000	31773	114	1.000000	9522509	-0.005799
250406042	16740320	87080	10000.000000	20053	2822	1.000000	31396	111	1.000000	9517701	-0.005023
npatches	nstrain	runtime	dt	init_x	init_y	init_y_blood	init_z	init_S	beta0	beta1	beta2	beta3	mean_beta	B	d	delta	delta_blood	b[0]	mut	m	CTL	c	g	epsilon	k	het	lambda	rho	omega	x_max	patch.dyna	DELTA	A	VA
10000	1	100.000000	0.001000	21900	9499	5000000	0.001000	10000000	15.801546	18.406402	13.927273	12.418880	13	800000000	0.010000	1.000000	432.000000	80000	0.000050	0.004800	0	0.500000	0.000000	2.500000	8.000000	0.500000	0.000000	0.000000	0.000000	31872	0	10.000000	7.000000	1.000000
sus	inf	inf_blood	z	x[0]	y[0][0]	z[0]	x[1]	y[1][0]	z[1]	S[0]	synchrony
219000000	94990000	5000000	10.000000	21900	9499	0.001000	21900	9499	0.001000	10000000	0.000000
136542623	71344629	372825	3941.516320	11146	8246	0.394152	9600	8859	0.394152	9994986	0.000000
198121686	33462736	174771	6325.803353	16174	4572	0.632580	14028	5217	0.632580	9990048	0.000000
228209920	22468169	116452	7771.765723	18852	3339	0.777177	16525	3829	0.777177	9985017	0.000000
244148164	17586675	91011	8648.676577	20338	2693	0.864868	17499	3548	0.864868	9979933	0.000000
253119613	15083988	78922	9180.483393	21826	2210	0.918048	18658	3145	0.918048	9974967	0.000000
258229667	13725494	71172	9503.000201	21971	2314	0.950300	18847	2876	0.950300	9969993	0.000000
261250033	12952914	67928	9698.592075	22263	1995	0.969859	19023	2861	0.969859	9965112	0.000000
263014965	12500306	65055	9817.209710	22843	2133	0.981721	19450	2704	0.981721	9960191	0.000000
264109329	12227065	63461	9889.145947	23020	2118	0.988915	19296	2715	0.988915	9955186	0.000000
264809879	12058044	63227	9932.772025	22175	2181	0.993277	19691	2707	0.993277	9950217	0.000000
265150529	11973928	62069	9959.229270	22838	1990	0.995923	19408	2870	0.995923	9945117	0.000000
265366469	11904815	62215	9975.274394	22718	2174	0.997527	19927	2526	0.997527	9940106	0.000000
265555950	11869011	61565	9985.005037	22872	2051	0.998501	19557	2715	0.998501	9935079	0.000000
265608432	11840711	62006	9990.906233	23095	2081	0.999091	19916	2802	0.999091	9930112	0.000000
265649476	11857888	62104	9994.485041	22765	2017	0.999449	19715	2667	0.999449	9925265	0.000000
265684705	11824905	61651	9996.655426	22603	2175	0.999666	19879	2654	0.999666	9920400	0.000000
265687815	11842516	62000	9997.971667	23212	1728	0.999797	19481	2863	0.999797	9915410	0.000000
265668206	11845779	61974	9998.769908	22718	2028	0.999877	19650	2802	0.999877	9910406	0.000000
265750004	11813435	61549	9999.254005	22753	1997	0.999925	19701	2710	0.999925	9905498	0.000000
265705486	11834747	61608	9999.547588	22884	1942	0.999955	19691	2764	0.999955	9900530	0.000000
265755009	11822146	61644	9999.725632	23276	1903	0.999973	19634	2620	0.999973	9895633	0.000000
265741281	11819380	61531	9999.833608	23537	1746	0.999983	20304	2507	0.999983	9890621	0.000000
265733626	11815277	61724	9999.899091	22563	2155	0.999990	19834	2677	0.999990	9885731	0.000000
265736799	11828419	61434	9999.938803	23134	1945	0.999994	19909	2614	0.999994	9880853	0.000000
265700898	11821199	61708	9999.962887	23025	1897	0.999996	19792	2708	0.999996	9876005	0.000000
265721679	11825228	61787	9999.977493	22364	2144	0.999998	20045	2511	0.999998	9871056	0.000000
265697721	11843005	61957	9999.986350	23163	1768	0.999999	19057	2820	0.999999	9866224	0.000000
265786152	11816494	61576	9999.991722	22899	2064	0.999999	19762	2783	0.999999	9861366	0.000000
265680945	11827795	61643	9999.994980	23149	2013	0.999999	19876	2683	0.999999	9856450	0.000000
265730362	11818157	61508	9999.996955	23420	1801	1.000000	19243	2895	1.000000	9851631	0.000000
265731661	11824777	61778	9999.998154	22704	1891	1.000000	19404	2675	1.000000	9846649	0.000000
265759913	11812560	61424	9999.998880	22939	1828	1.000000	19486	2820	1.000000	9841606	0.000000
265744356	11808935	62061	9999.999321	22952	2096	1.000000	19485	2819	1.000000	9836625	0.000000
265691241	11842060	61624	9999.999588	22784	2014	1.000000	20130	2403	1.000000	9831654	0.000000
265766073	11812362	61441	9999.999750	22651	1975	1.000000	19504	2744	1.000000	9826636	0.000000
265697143	11828723	61265	9999.999849	22918	1801	1.000000	20359	2512	1.000000	9821624	0.000000
265722545	11812127	61309	9999.999908	23220	2034	1.000000	19819	2551	1.000000	9816751	0.000000
265731211	11835507	61629	9999.999944	22793	1946	1.000000	19586	2671	1.000000	9811987	0.000000
265717556	11819723	61359	9999.999966	22683	1930	1.000000	19749	2606	1.000000	9807136	0.000000
265724623	11817989	61750	9999.999980	22341	2052	1.000000	19786	2664	1.000000	9802190	-1.#IND00
265729672	11823393	61609	9999.999988	23007	1773	1.000000	20045	2535	1.000000	9797368	-0.032000
265718257	11841436	61288	9999.999992	23356	2016	1.000000	20140	2571	1.000000	9792507	-0.005100
265731484	11819282	61357	9999.999995	22649	2017	1.000000	19444	2745	1.000000	9787774	-0.007922
265753657	11821120	61919	9999.999997	23097	2028	1.000000	19995	2640	1.000000	9782699	-0.014136
265780334	11800455	61486	9999.999998	23265	1877	1.000000	19591	2731	1.000000	9777807	-0.013688
265699842	11841952	61406	9999.999999	22607	2034	1.000000	19602	2758	1.000000	9772835	-0.011610
265714537	11822586	61458	9999.999999	23202	2011	1.000000	19445	2850	1.000000	9767943	-0.009848
265733153	11816974	61390	10000.000000	23221	1933	1.000000	19931	2562	1.000000	9763022	-0.008478
265730177	11829989	61654	10000.000000	22995	1857	1.000000	19761	2665	1.000000	9758086	-0.007371
265730604	11823227	61422	10000.000000	22947	1902	1.000000	19315	2766	1.000000	9753155	-0.009962
265748969	11806328	61435	10000.000000	22962	2083	1.000000	19848	2619	1.000000	9748312	-0.009552
265779657	11805354	61307	10000.000000	22835	1929	1.000000	19899	2643	1.000000	9743552	-0.009115
265732175	11834908	61527	10000.000000	23039	1938	1.000000	19427	2813	1.000000	9738685	-0.007173
265754516	11801093	61321	10000.000000	23159	2006	1.000000	19971	2447	1.000000	9733915	-0.006170
265774010	11814428	61880	10000.000000	22849	1872	1.000000	19852	2616	1.000000	9728978	-0.005604
265744866	11819449	61920	10000.000000	23001	1958	1.000000	19559	2664	1.000000	9724052	-0.005514
265754648	11828634	61698	10000.000000	22547	2056	1.000000	19973	2635	1.000000	9719190	-0.003073
265717769	11821726	61513	10000.000000	23194	1928	1.000000	20056	2549	1.000000	9714376	-0.003709
265719735	11818039	61327	10000.000000	22937	1923	1.000000	19568	2636	1.000000	9709421	-0.003407
265770213	11822597	61480	10000.000000	23223	1919	1.000000	19656	2699	1.000000	9704503	-0.003165
265751506	11808310	61248	10000.000000	23228	1890	1.000000	19727	2640	1.000000	9699604	-0.002992
265714466	11837356	61507	10000.000000	22812	2016	1.000000	19520	2692	1.000000	9694770	-0.002979
265744948	11823992	61576	10000.000000	22910	1935	1.000000	19365	2612	1.000000	9689826	-0.003896
265746288	11818936	61438	10000.000000	22817	1975	1.000000	20229	2613	1.000000	9684916	-0.003549
265711348	11844963	61601	10000.000000	23192	2027	1.000000	19838	2582	1.000000	9679945	-0.003421
265760600	11809646	61211	10000.000000	22513	2230	1.000000	19621	2649	1.000000	9675040	-0.005198
265793420	11809924	61534	10000.000000	22904	1891	1.000000	19973	2676	1.000000	9670081	-0.005579
265758066	11822780	61453	10000.000000	23276	1909	1.000000	19805	2530	1.000000	9665276	-0.006591
265711433	11813275	60977	10000.000000	22839	2080	1.000000	19973	2545	1.000000	9660299	-0.006595
265710865	11836768	61768	10000.000000	22581	1995	1.000000	19807	2802	1.000000	9655453	-0.006240
265754851	11815530	61451	10000.000000	22332	2174	1.000000	20050	2582	1.000000	9650552	-0.006079
265689340	11843522	61569	10000.000000	22832	2065	1.000000	19426	2689	1.000000	9645662	-0.005909
265707957	11824866	61352	10000.000000	23117	1881	1.000000	20047	2517	1.000000	9640806	-0.006270
265784523	11801771	61265	10000.000000	23040	1820	1.000000	19651	2833	1.000000	9635933	-0.006573
265753756	11824386	61590	10000.000000	22782	1916	1.000000	20194	2628	1.000000	9630998	-0.005981
265747903	11822226	61804	10000.000000	23037	1984	1.000000	20372	2345	1.000000	9626186	-0.005860
265712057	11819913	61937	10000.000000	22959	1998	1.000000	19859	2678	1.000000	9621348	-0.005092
265733489	11823195	61719	10000.000000	22960	1900	1.000000	19384	2579	1.000000	9616399	-0.005309
265718041	11832748	61541	10000.000000	22680	1951	1.000000	19457	2756	1.000000	9611555	-0.005045
265732269	11818188	61426	10000.000000	22779	2170	1.000000	19460	2828	1.000000	9606591	-0.005374
265748349	11824498	61461	10000.000000	23023	2000	1.000000	19735	2670	1.000000	9601830	-0.005574
265747638	11817534	61722	10000.000000	23237	2043	1.000000	20060	2689	1.000000	9596977	-0.007011
265710278	11835603	61850	10000.000000	22275	2079	1.000000	19718	2647	1.000000	9592210	-0.006749
265741364	11833589	61736	10000.000000	23472	1962	1.000000	19472	2774	1.000000	9587377	-0.006684
265770652	11804130	61435	10000.000000	22686	2062	1.000000	19336	2920	1.000000	9582575	-0.005935
265713769	11833007	61572	10000.000000	22694	2123	1.000000	19549	2841	1.000000	9577738	-0.007722
265708210	11831988	61656	10000.000000	23026	1911	1.000000	19777	2529	1.000000	9572949	-0.008112
265769692	11802994	61540	10000.000000	22675	2182	1.000000	19668	2795	1.000000	9568142	-0.008123
265711568	11827609	61548	10000.000000	22886	2029	1.000000	19814	2643	1.000000	9563405	-0.007426
265811406	11804223	61165	10000.000000	23126	2049	1.000000	19962	2706	1.000000	9558525	-0.007255
265709418	11828979	61685	10000.000000	23588	1846	1.000000	19554	2856	1.000000	9553750	-0.006898
265742847	11827934	61028	10000.000000	22624	2030	1.000000	19983	2558	1.000000	9548900	-0.006602
265777207	11814510	61700	10000.000000	22994	1962	1.000000	19642	2806	1.000000	9544130	-0.006203
265749472	11820998	61529	10000.000000	22900	2025	1.000000	19752	2518	1.000000	9539329	-0.005921
265737190	11830995	61424	10000.000000	23008	1978	1.000000	20078	2572	1.000000	9534578	-0.006148
265709388	11827690	61335	10000.000000	22830	2019	1.000000	19845	2604	1.000000	9529854	-0.005880
265777854	11819435	61427	10000.000000	22935	1908	1.000000	19668	2664	1.000000	9525048	-0.005461
265745934	11820681	61535	10000.000000	22831	1952	1.000000	19952	2671	1.000000	9520325	-0.005428
265738497	11830978	61963	10000.000000	22859	1987	1.000000	19597	2623	1.000000	9515583	-0.005055
npatches	nstrain	runtime	dt	init_x	init_y	init_y_blood	init_z	init_S	beta0	beta1	beta2	beta3	mean_beta	B	d	delta	delta_blood	b[0]	mut	m	CTL	c	g	epsilon	k	het	lambda	rho	omega	x_max	patch.dyna	DELTA	A	VA
10000	1	100.000000	0.001000	21900	9499	5000000	0.001000	10000000	15.321329	10.233359	15.839899	14.033568	13	800000000	0.010000	1.000000	432.000000	80000	0.000050	0.004800	0	0.500000	0.000000	2.500000	9.000000	0.500000	0.000000	0.000000	0.000000	31872	0	10.000000	7.000000	1.000000
sus	inf	inf_blood	z	x[0]	y[0][0]	z[0]	x[1]	y[1][0]	z[1]	S[0]	synchrony
219000000	94990000	5000000	10.000000	21900	9499	0.001000	21900	9499	0.001000	10000000	0.000000
143560176	63189527	329959	3941.516320	11877	7423	0.394152	16159	5591	0.394152	9995067	0.000000
211060981	26973297	141048	6325.803353	17810	3757	0.632580	24943	1505	0.632580	9990022	0.000000
242646277	17095238	88932	7771.765723	20824	2413	0.777177	28340	722	0.777177	9984969	0.000000
258944488	12800338	66654	8648.676577	22896	1985	0.864868	30162	328	0.864868	9979932	0.000000
267798669	10671347	55886	9180.483393	23511	1738	0.918048	30967	209	0.918048	9974919	0.000000
272835361	9508949	49498	9503.000201	24637	1479	0.950300	31267	129	0.950300	9969891	0.000000
275732103	8858336	46229	9698.592075	24775	1357	0.969859	31512	104	0.969859	9964912	0.000000
277482213	8481099	44617	9817.209710	24884	1524	0.981721	31378	105	0.981721	9959930	0.000000
278484247	8259921	43306	9889.145947	26332	1007	0.988915	31489	115	0.988915	9954935	0.000000
279132325	8124823	42186	9932.772025	25407	1406	0.993277	31571	66	0.993277	9950059	0.000000
279511291	8043120	42101	9959.229270	25497	1309	0.995923	31666	67	0.995923	9945008	0.000000
279714121	7990484	41963	9975.274394	26342	1129	0.997527	31527	114	0.997527	9940024	0.000000
279851705	7966514	41602	9985.005037	25491	1312	0.998501	31540	110	0.998501	9935113	0.000000
279974643	7932709	41336	9990.906233	25260	1301	0.999091	31617	58	0.999091	9930269	0.000000
279950237	7943511	41511	9994.485041	25682	1269	0.999449	31530	66	0.999449	9925105	0.000000
280026247	7921456	41208	9996.655426	25766	1218	0.999666	31596	71	0.999666	9920109	0.000000
280040335	7915918	41390	9997.971667	25308	1230	0.999797	31273	74	0.999797	9915080	0.000000
280099638	7918064	41088	9998.769908	25939	1186	0.999877	31431	120	0.999877	9909991	0.000000
280068630	7933391	41622	9999.254005	25720	1280	0.999925	31430	107	0.999925	9905162	0.000000
280067655	7922978	41295	9999.547588	25405	1386	0.999955	31563	108	0.999955	9900181	0.000000
280098237	7914425	41396	9999.725632	25877	1136	0.999973	31611	106	0.999973	9895236	0.000000
280086465	7911184	41368	9999.833608	26436	1162	0.999983	31522	113	0.999983	9890291	0.000000
280050766	7918704	40904	9999.899091	25619	1295	0.999990	31323	80	0.999990	9885426	0.000000
280101492	7916829	40912	9999.938803	25639	1295	0.999994	31600	76	0.999994	9880581	0.000000
280094374	7917993	41455	9999.962887	25989	1129	0.999996	31318	110	0.999996	9875612	0.000000
280053663	7924720	41274	9999.977493	25635	1291	0.999998	31303	97	0.999998	9870677	0.000000
280087579	7918228	41059	9999.986350	25986	1116	0.999999	31402	101	0.999999	9865700	0.000000
280118642	7901460	41437	9999.991722	26130	1115	0.999999	31273	102	0.999999	9860894	0.000000
280058302	7927228	41309	9999.994980	25574	1267	0.999999	31394	114	0.999999	9855962	0.000000
280074323	7924865	41256	9999.996955	25521	1180	1.000000	31802	76	1.000000	9851008	0.000000
280097971	7919064	41555	9999.998154	25659	1263	1.000000	31315	73	1.000000	9846126	0.000000
280054158	7932751	41151	9999.998880	25655	1314	1.000000	31585	92	1.000000	9841233	0.000000
280046077	7929297	41408	9999.999321	25669	1286	1.000000	31532	67	1.000000	9836304	0.000000
280054546	7927841	41480	9999.999588	25428	1308	1.000000	31459	109	1.000000	9831346	0.000000
280098895	7918064	41199	9999.999750	25649	1203	1.000000	31508	98	1.000000	9826398	0.000000
280030240	7923185	41323	9999.999849	25792	1191	1.000000	31589	82	1.000000	9821498	0.000000
280097462	7902490	40893	9999.999908	25826	1128	1.000000	31438	98	1.000000	9816624	0.000000
280057057	7935310	41245	9999.999944	25828	1227	1.000000	31652	71	1.000000	9811668	0.000000
280037230	7920768	41012	9999.999966	25995	1180	1.000000	31378	77	1.000000	9806801	0.000000
280116034	7912604	41380	9999.999980	25425	1339	1.000000	31452	71	1.000000	9801951	-1.#IND00
280059648	7927559	40955	9999.999988	25622	1291	1.000000	31306	93	1.000000	9796977	0.012000
280074654	7920205	41370	9999.999992	25727	1146	1.000000	31778	94	1.000000	9792158	0.007634
280099332	7909301	41092	9999.999995	25978	1359	1.000000	31456	82	1.000000	9787217	0.005652
280038058	7929921	40989	9999.999997	25357	1379	1.000000	31696	96	1.000000	9782419	0.002293
280089498	7907303	40953	9999.999998	25424	1260	1.000000	31503	84	1.000000	9777577	-0.001942
280091271	7915169	41389	9999.999999	26015	1221	1.000000	31536	127	1.000000	9772667	-0.001309
280089123	7914077	41207	9999.999999	25373	1277	1.000000	31752	62	1.000000	9767764	-0.008983
280070673	7916682	41026	10000.000000	26023	1219	1.000000	31673	91	1.000000	9762843	-0.008689
280107746	7925068	41397	10000.000000	26313	1176	1.000000	31727	76	1.000000	9757910	-0.007609
280056518	7918588	41403	10000.000000	25127	1230	1.000000	31480	68	1.000000	9753080	-0.004965
280070637	7922500	41110	10000.000000	25694	1289	1.000000	31478	83	1.000000	9748201	-0.004620
280047396	7920424	41305	10000.000000	25860	1230	1.000000	31334	126	1.000000	9743316	-0.003690
280077645	7923687	41002	10000.000000	25721	1264	1.000000	31476	78	1.000000	9738423	-0.001980
280057124	7925189	40998	10000.000000	25655	1313	1.000000	31613	57	1.000000	9733631	-0.002507
280074261	7917660	41297	10000.000000	25758	1294	1.000000	31673	102	1.000000	9728770	-0.000892
280095920	7918758	41157	10000.000000	25407	1378	1.000000	31582	104	1.000000	9723947	-0.000705
280061656	7932515	41349	10000.000000	25948	1235	1.000000	31234	110	1.000000	9719111	-0.002279
280091461	7915301	41263	10000.000000	25394	1246	1.000000	31338	73	1.000000	9714486	-0.003171
280081798	7911688	41211	10000.000000	25829	1302	1.000000	31458	65	1.000000	9709724	-0.002893
280119942	7905613	41147	10000.000000	26388	1125	1.000000	31486	57	1.000000	9704811	-0.003179
280107658	7906801	40847	10000.000000	25942	1177	1.000000	31359	132	1.000000	9699905	-0.003325
280082292	7921933	41319	10000.000000	25283	1199	1.000000	31439	104	1.000000	9695102	-0.003029
280056294	7926136	41382	10000.000000	26391	1181	1.000000	31430	73	1.000000	9690316	-0.003166
280092293	7923927	41240	10000.000000	25404	1425	1.000000	31280	69	1.000000	9685526	-0.002498
280100500	7903648	41326	10000.000000	25421	1283	1.000000	31572	91	1.000000	9680741	-0.004755
280071446	7921766	41194	10000.000000	25905	1129	1.000000	31314	64	1.000000	9675855	-0.004901
280110595	7901033	41026	10000.000000	25422	1326	1.000000	31434	92	1.000000	9671035	-0.004308
280091927	7909792	41210	10000.000000	26080	1091	1.000000	31408	61	1.000000	9666165	-0.003974
280080483	7906050	41557	10000.000000	25377	1347	1.000000	31475	65	1.000000	9661286	-0.003265
280093384	7907282	41322	10000.000000	24847	1558	1.000000	31295	101	1.000000	9656627	-0.003116
280076888	7927731	41338	10000.000000	25674	1274	1.000000	31462	136	1.000000	9651846	-0.002351
280111529	7911675	41095	10000.000000	25884	1257	1.000000	31396	102	1.000000	9646962	-0.002033
280121700	7904454	41399	10000.000000	25895	1175	1.000000	31559	84	1.000000	9642218	-0.000782
280071674	7915740	41125	10000.000000	24992	1475	1.000000	31442	87	1.000000	9637492	-0.000794
280117966	7907784	41202	10000.000000	25884	1148	1.000000	31497	77	1.000000	9632604	-0.000258
280062918	7920503	41271	10000.000000	25398	1240	1.000000	31491	85	1.000000	9627802	-0.000003
280062902	7921801	41529	10000.000000	26121	1359	1.000000	31506	95	1.000000	9622992	-0.000039
280078201	7902797	41493	10000.000000	25487	1353	1.000000	31702	68	1.000000	9618163	0.000008
280095805	7906023	41275	10000.000000	25671	1237	1.000000	31464	79	1.000000	9613393	0.000441
280060462	7929021	41302	10000.000000	25899	1059	1.000000	31389	109	1.000000	9608649	0.000418
280055892	7930553	41565	10000.000000	25855	1225	1.000000	31564	97	1.000000	9603874	0.000225
280053105	7930271	40962	10000.000000	25785	1187	1.000000	31599	74	1.000000	9599082	0.001199
280029184	7935518	41373	10000.000000	25573	1340	1.000000	31772	62	1.000000	9594267	0.001447
280080786	7913134	41190	10000.000000	25702	1095	1.000000	31552	76	1.000000	9589396	0.000434
280100904	7916812	41303	10000.000000	25966	1181	1.000000	31499	129	1.000000	9584567	0.001350
280146739	7906708	41222	10000.000000	26473	1067	1.000000	31637	80	1.000000	9579647	0.000711
280107975	7919474	41503	10000.000000	25423	1284	1.000000	31446	90	1.000000	9574890	0.000524
280061138	7917495	41257	10000.000000	25790	1282	1.000000	31667	101	1.000000	9570126	0.000368
280062054	7919434	41190	10000.000000	25264	1221	1.000000	31453	67	1.000000	9565292	0.000417
280044364	7915145	41194	10000.000000	26256	1072	1.000000	31693	87	1.000000	9560608	0.002023
280131077	7902033	40979	10000.000000	25822	1283	1.000000	31728	63	1.000000	9556027	0.001516
280064430	7929612	41762	10000.000000	25859	1076	1.000000	31515	75	1.000000	9551223	0.001691
280019491	7925403	41318	10000.000000	25545	1433	1.000000	31564	118	1.000000	9546476	0.001734
280061899	7905112	41012	10000.000000	25525	1287	1.000000	31398	95	1.000000	9541894	0.001637
280107677	7924911	41379	10000.000000	25647	1315	1.000000	31551	88	1.000000	9537124	0.000694
280103584	7908838	41310	10000.000000	25631	1200	1.000000	31602	111	1.000000	9532246	0.000575
280039727	7936186	41223	10000.000000	25521	1314	1.000000	31271	129	1.000000	9527406	0.000411
280076667	7924720	41167	10000.000000	25365	1257	1.000000	31426	97	1.000000	9522598	-0.000268
280085035	7911403	41433	10000.000000	25767	1229	1.000000	31403	106	1.000000	9517884	-0.000233
npatches	nstrain	runtime	dt	init_x	init_y	init_y_blood	init_z	init_S	beta0	beta1	beta2	beta3	mean_beta	B	d	delta	delta_blood	b[0]	mut	m	CTL	c	g	epsilon	k	het	lambda	rho	omega	x_max	patch.dyna	DELTA	A	VA
10000	1	100.000000	0.001000	21900	9499	5000000	0.001000	10000000	17.744824	7.053439	7.977360	14.619627	13	800000000	0.010000	1.000000	432.000000	80000	0.000050	0.004800	0	0.500000	0.000000	2.500000	10.000000	0.500000	0.000000	0.000000	0.000000	31872	0	10.000000	7.000000	1.000000
sus	inf	inf_blood	z	x[0]	y[0][0]	z[0]	x[1]	y[1][0]	z[1]	S[0]	synchrony
219000000	94990000	5000000	10.000000	21900	9499	0.001000	21900	9499	0.001000	10000000	0.000000
149335041	56332634	295003	3941.516320	11101	7157	0.394152	21617	3235	0.394152	9995024	0.000000
221564902	22094286	114968	6325.803353	16715	3578	0.632580	29276	373	0.632580	9990115	0.000000
254022492	13214282	69187	7771.765723	19615	2626	0.777177	31238	85	0.777177	9985201	0.000000
270259379	9462994	49474	8648.676577	21550	2084	0.864868	31532	40	0.864868	9980274	0.000000
278971110	7627196	39828	9180.483393	22444	1747	0.918048	31802	47	0.918048	9975282	0.000000
283848323	6623533	34154	9503.000201	23166	1736	0.950300	31690	17	0.950300	9970189	0.000000
286711502	6072152	31727	9698.592075	23332	1764	0.969859	31734	28	0.969859	9965263	0.000000
288373143	5745424	29580	9817.209710	23908	1443	0.981721	31812	26	0.981721	9960435	0.000000
289373193	5553296	28934	9889.142023	23678	1478	0.988915	31959	23	0.988915	9955518	0.000000
289932465	5456271	28502	9932.769645	23318	1563	0.993277	31840	24	0.993277	9950530	0.000000
290311529	5367306	28169	9959.227827	23796	1595	0.995923	31783	34	0.995923	9945569	0.000000
290583205	5336398	27626	9975.273519	24121	1537	0.997527	31787	18	0.997527	9940627	0.000000
290698433	5315026	27638	9984.999798	24249	1417	0.998501	32015	29	0.998501	9935592	0.000000
290798388	5295489	27487	9990.870144	24041	1512	0.999091	31609	27	0.999091	9930617	0.000000
290839341	5285721	27458	9994.360582	23661	1557	0.999449	31770	25	0.999449	9925641	0.000000
290838389	5290207	27539	9996.579948	24468	1327	0.999666	31767	24	0.999666	9920634	0.000000
290864206	5272770	27130	9997.904417	24281	1342	0.999797	31588	20	0.999797	9915776	0.000000
290888521	5272970	27393	9998.727558	23945	1562	0.999877	32010	26	0.999877	9910814	0.000000
290873890	5277202	27317	9999.170860	24333	1326	0.999925	31853	18	0.999925	9905764	0.000000
290902431	5272083	27606	9999.497164	24114	1516	0.999955	31839	26	0.999955	9900881	0.000000
290923291	5257486	27272	9999.654890	24894	1316	0.999973	31882	26	0.999973	9895940	0.000000
290853697	5280653	27396	9999.696215	24188	1536	0.999983	32084	17	0.999983	9890991	0.000000
290931639	5256614	27577	9999.805550	24207	1529	0.999990	31733	17	0.999990	9886067	0.000000
290872881	5264723	27351	9999.882075	24408	1501	0.999994	31937	21	0.999994	9881101	0.000000
290868807	5280618	27362	9999.872973	23817	1466	0.999996	31806	19	0.999996	9876108	0.000000
290887271	5268235	27550	9999.844254	23899	1508	0.999998	31767	13	0.999998	9871221	0.000000
290880411	5275762	27333	9999.905547	23704	1486	0.999999	31924	22	0.999999	9866226	0.000000
290927011	5265496	27404	9999.932836	24680	1389	0.999999	31649	11	0.999999	9861309	0.000000
290922796	5269835	27327	9999.959268	23368	1613	0.999999	31730	20	0.999999	9856382	0.000000
290850272	5276762	27570	9999.975298	24059	1354	1.000000	31779	39	1.000000	9851493	0.000000
290855301	5286062	27455	9999.974485	24362	1414	1.000000	31849	15	1.000000	9846623	0.000000
290907197	5272079	27298	9999.968436	23670	1478	1.000000	31858	26	1.000000	9841728	0.000000
290914920	5263038	27524	9999.967374	24354	1366	1.000000	31689	13	1.000000	9836840	0.000000
290960021	5260065	27338	9999.980214	24225	1426	1.000000	31482	25	1.000000	9831981	0.000000
290902020	5265634	27154	9999.981261	24251	1281	1.000000	31633	16	1.000000	9826971	0.000000
290942563	5259177	26877	9999.971643	24639	1325	1.000000	31977	11	1.000000	9822012	0.000000
290895663	5271733	27348	9999.981222	23880	1529	1.000000	31884	30	1.000000	9817235	0.000000
290896114	5274635	27286	9999.988612	24381	1495	1.000000	31921	38	1.000000	9812319	0.000000
290916031	5266488	27573	9999.993094	24098	1506	1.000000	31766	26	1.000000	9807497	0.000000
290882016	5280483	27425	9999.995812	24285	1396	1.000000	31793	23	1.000000	9802694	-1.#IND00
290891366	5278460	27639	9999.997460	23793	1387	1.000000	31850	11	1.000000	9797783	0.078000
290860707	5276378	27584	9999.998460	24077	1458	1.000000	31756	17	1.000000	9792979	0.027064
290899535	5266210	27483	9999.964718	23648	1706	1.000000	31986	20	1.000000	9788208	0.022222
290923198	5270835	27476	9999.943991	23993	1246	1.000000	31828	16	1.000000	9783193	0.019081
290913465	5269970	27416	9999.941777	24474	1468	1.000000	31808	15	1.000000	9778278	-0.002889
290915273	5268648	27664	9999.954297	23599	1537	1.000000	31885	21	1.000000	9773506	-0.003069
290871294	5278374	27908	9999.972283	24002	1610	1.000000	31820	17	1.000000	9768678	0.002936
290860601	5275510	27572	9999.881621	23974	1491	1.000000	31809	20	1.000000	9763822	0.002849
290896737	5274758	27528	9999.928209	24398	1492	1.000000	31996	10	1.000000	9758836	0.000119
290914895	5264332	27554	9999.956462	24264	1360	1.000000	32040	24	1.000000	9753905	-0.000670
290905942	5276228	27861	9999.963780	24656	1276	1.000000	31760	18	1.000000	9749117	0.001686
290929419	5263232	27552	9999.869683	24622	1185	1.000000	31704	24	1.000000	9744279	0.002695
290832513	5286924	27488	9999.913188	23922	1612	1.000000	31743	15	1.000000	9739404	0.001429
290868729	5268065	27340	9999.947353	24714	1361	1.000000	31706	10	1.000000	9734584	0.000626
290879722	5270409	27721	9999.968072	24015	1551	1.000000	31719	23	1.000000	9729677	-0.002716
290864196	5282162	27645	9999.960972	24119	1447	1.000000	31679	12	1.000000	9724809	-0.002132
290888856	5275652	27269	9999.964737	24417	1451	1.000000	31560	17	1.000000	9720014	-0.002059
290902988	5273870	27510	9999.978615	24307	1387	1.000000	31764	12	1.000000	9715263	-0.001406
290875434	5279513	27531	9999.954369	24336	1422	1.000000	31986	20	1.000000	9710318	-0.002067
290856400	5281696	27291	9999.944263	24047	1303	1.000000	31807	24	1.000000	9705341	-0.000908
290869051	5275264	27571	9999.895192	24255	1466	1.000000	31609	18	1.000000	9700570	-0.000868
290863153	5268029	27399	9999.904787	24067	1421	1.000000	31879	11	1.000000	9695720	-0.000809
290934640	5268337	27354	9999.905284	24068	1324	1.000000	31787	20	1.000000	9690851	-0.002343
290870094	5273972	27437	9999.942559	23707	1634	1.000000	31934	16	1.000000	9686070	-0.001975
290886132	5270908	27426	9999.937398	24196	1340	1.000000	31913	27	1.000000	9681262	-0.002661
290894793	5276135	27552	9999.958043	24332	1376	1.000000	31814	27	1.000000	9676427	-0.002780
290894860	5262728	27243	9999.960660	24284	1406	1.000000	31881	20	1.000000	9671482	-0.003376
290892833	5269310	27341	9999.976142	24256	1273	1.000000	31684	11	1.000000	9666604	-0.003072
290888041	5268690	27669	9999.973012	23974	1582	1.000000	31907	16	1.000000	9661827	-0.002758
290901229	5281914	27438	9999.983633	24399	1283	1.000000	31919	16	1.000000	9656935	-0.002731
290833369	5276919	27259	9999.990074	24052	1563	1.000000	32002	10	1.000000	9652165	-0.002733
290895616	5261087	27168	9999.993980	23897	1431	1.000000	31986	15	1.000000	9647191	-0.002311
290936753	5261381	27170	9999.949803	24774	1301	1.000000	32016	23	1.000000	9642442	-0.002573
290927887	5265878	27851	9999.945636	24875	1440	1.000000	31877	22	1.000000	9637538	-0.002469
290899355	5270576	27484	9999.967031	24428	1350	1.000000	31827	12	1.000000	9632721	-0.003639
290893853	5267985	27554	9999.973437	23477	1670	1.000000	31791	13	1.000000	9627881	-0.004207
290904066	5273716	27488	9999.983891	24408	1313	1.000000	31883	18	1.000000	9623033	-0.003645
290887346	5270686	27147	9999.980730	24172	1506	1.000000	31773	37	1.000000	9618251	-0.003389
290887664	5268010	27247	9999.922323	24386	1444	1.000000	31840	16	1.000000	9613486	-0.003201
290855694	5278096	27272	9999.890919	24064	1511	1.000000	31567	17	1.000000	9608812	-0.003885
290918902	5267849	27254	9999.915682	24042	1479	1.000000	31766	21	1.000000	9604004	-0.003820
290922819	5264365	27163	9999.814748	24142	1487	1.000000	31785	25	1.000000	9599143	-0.003478
290932087	5268513	27742	9999.876738	24414	1305	1.000000	31687	13	1.000000	9594368	-0.003287
290912158	5270935	27672	9999.925247	24079	1339	1.000000	31970	19	1.000000	9589592	-0.003283
290840935	5280960	27624	9999.954666	23901	1762	1.000000	31613	22	1.000000	9584808	-0.003086
290872657	5262458	27522	9999.928295	24556	1235	1.000000	32129	17	1.000000	9579914	-0.003185
290936706	5266454	27233	9999.819757	24272	1360	1.000000	31972	27	1.000000	9575172	-0.003085
290917886	5263494	27382	9999.881199	23890	1471	1.000000	31755	24	1.000000	9570427	-0.002891
290896958	5272900	27337	9999.920094	24322	1264	1.000000	31833	18	1.000000	9565725	-0.003458
290917400	5261185	27240	9999.911702	24459	1309	1.000000	31731	36	1.000000	9560911	-0.004220
290931330	5271124	27301	9999.862070	24149	1495	1.000000	31935	9	1.000000	9556111	-0.004099
290863010	5275522	27413	9999.916352	24380	1510	1.000000	31923	16	1.000000	9551397	-0.004194
290886535	5271032	27460	9999.949271	24364	1332	1.000000	31884	11	1.000000	9546621	-0.004201
290899686	5265023	27215	9999.959674	24014	1419	1.000000	31964	11	1.000000	9541934	-0.004078
290875788	5270646	27645	9999.911796	23824	1511	1.000000	31854	17	1.000000	9537234	-0.003849
290893794	5273270	27401	9999.911769	24899	1371	1.000000	31972	19	1.000000	9532389	-0.004023
290909896	5261981	27524	9999.946492	23520	1546	1.000000	31703	19	1.000000	9527642	-0.003753
290932289	5257294	27451	9999.937962	23745	1467	1.000000	31862	15	1.000000	9522857	-0.003576
290903224	5276001	27401	9999.890381	24300	1352	1.000000	31785	24	1.000000	9518092	-0.003572
npatches	nstrain	runtime	dt	init_x	init_y	init_y_blood	init_z	init_S	beta0	beta1	beta2	beta3	mean_beta	B	d	delta	delta_blood	b[0]	mut	m	CTL	c	g	epsilon	k	het	lambda	rho	omega	x_max	patch.dyna	DELTA	A	VA
10000	1	100.000000	0.001000	21900	9499	5000000	0.001000	10000000	18.163770	16.703046	10.416577	7.859021	13	800000000	0.010000	1.000000	432.000000	80000	0.000050	0.004800	0	0.500000	0.000000	2.500000	11.000000	0.500000	0.000000	0.000000	0.000000	31872	0	10.000000	7.000000	1.000000
sus	inf	inf_blood	z	x[0]	y[0][0]	z[0]	x[1]	y[1][0]	z[1]	S[0]	synchrony
219000000	94990000	5000000	10.000000	21900	9499	0.001000	21900	9499	0.001000	10000000	0.000000
155234755	50173123	261906	3941.516320	11539	6344	0.394152	12162	6180	0.394152	9994909	0.000000
231333861	18055670	94454	6325.803353	17327	3180	0.632580	18456	3057	0.632580	9989936	0.000000
263946530	10194286	53185	7771.765723	20401	2265	0.777177	21563	2074	0.777177	9984960	0.000000
279746308	6962113	36595	8648.676577	22135	1761	0.864868	23540	1486	0.864868	9979971	0.000000
288076103	5390872	28404	9180.483393	23514	1510	0.918048	25238	1182	0.918048	9974968	0.000000
292639774	4567088	23573	9502.831378	23484	1536	0.950300	26614	784	0.950300	9969963	0.000000
295315330	4099333	21416	9698.201178	24547	1201	0.969859	27364	949	0.969859	9964910	0.000000
296899360	3832100	20049	9815.793455	25325	1149	0.981721	26771	849	0.981721	9959843	0.000000
297845720	3667891	19089	9885.316665	24455	1378	0.988915	26788	986	0.988915	9954703	0.000000
298376764	3570882	18618	9926.070343	25138	1018	0.993277	26548	969	0.993277	9949705	0.000000
298746156	3516453	18417	9950.858365	25311	1182	0.995923	26802	860	0.995923	9944697	0.000000
298950565	3472156	18115	9964.896191	25380	1066	0.997527	27356	831	0.997527	9939734	0.000000
299096112	3459490	17875	9971.774756	25822	978	0.998501	28102	548	0.998501	9934856	0.000000
299173952	3448326	18032	9977.117265	25539	1121	0.999091	27971	715	0.999091	9929901	0.000000
299180207	3437633	17879	9980.365997	24832	1265	0.999449	27026	888	0.999449	9924937	0.000000
299233295	3432895	18211	9982.036529	25351	1041	0.999666	27043	818	0.999666	9919964	0.000000
299298116	3419110	17510	9982.551764	25269	1141	0.999797	27092	787	0.999797	9915028	0.000000
299256788	3425477	17851	9983.725662	25441	1064	0.999877	27065	820	0.999877	9909972	0.000000
299269165	3429656	18005	9983.568034	25479	1214	0.999925	28122	655	0.999925	9905032	0.000000
299271258	3423987	17746	9983.619922	25353	1090	0.999955	27770	799	0.999955	9900098	0.000000
299254203	3426102	17864	9983.012712	25431	1183	0.999973	27043	894	0.999973	9895192	0.000000
299300153	3423771	17704	9983.079287	25302	1281	0.999983	27273	734	0.999983	9890263	0.000000
299296151	3418593	17756	9984.029813	24729	1294	0.999990	27790	703	0.999990	9885260	0.000000
299343484	3412057	17735	9984.858655	25004	1250	0.999994	27955	671	0.999994	9880372	0.000000
299279128	3428823	18115	9984.266097	24087	1471	0.999996	27559	835	0.999996	9875376	0.000000
299283172	3427918	17854	9984.016330	25833	1139	0.999998	27285	832	0.999998	9870565	0.000000
299263215	3424119	17650	9984.936474	25097	1190	0.999999	27758	783	0.999999	9865670	0.000000
299315073	3420006	17922	9982.954137	25379	1008	0.999999	27014	810	0.999999	9860712	0.000000
299279110	3421468	18045	9983.908284	24725	1292	0.999999	27629	843	0.999999	9855799	0.000000
299243109	3418970	17785	9984.077494	25336	1242	1.000000	28050	559	1.000000	9850921	0.000000
299265767	3432700	17975	9983.744391	25435	1206	1.000000	28028	757	1.000000	9846047	0.000000
299256000	3436313	17930	9985.417857	25192	1108	1.000000	27642	787	1.000000	9841029	0.000000
299263332	3425766	17716	9983.531374	25090	1171	1.000000	28233	642	1.000000	9836063	0.000000
299289551	3423361	17883	9984.223402	25549	1119	1.000000	27677	752	1.000000	9831162	0.000000
299304779	3428882	17643	9983.953514	25850	1071	1.000000	27206	871	1.000000	9826214	0.000000
299250212	3434184	17781	9985.092523	25058	1096	1.000000	27189	826	1.000000	9821296	0.000000
299294088	3421064	17700	9985.139029	25334	1167	1.000000	27880	627	1.000000	9816475	0.000000
299303169	3427752	17973	9983.284931	25837	1044	1.000000	27823	643	1.000000	9811559	0.000000
299265544	3435948	17805	9982.219118	25171	1203	1.000000	27790	690	1.000000	9806733	0.000000
299255789	3427968	18078	9983.183916	25023	1317	1.000000	27875	686	1.000000	9801783	-1.#IND00
299232279	3436999	18047	9984.044698	25753	1027	1.000000	27780	661	1.000000	9796875	-1.#IND00
299280986	3423405	17646	9983.680971	25429	1026	1.000000	27802	784	1.000000	9792108	0.003324
299264430	3422305	18080	9983.230720	25807	1114	1.000000	27938	739	1.000000	9787220	0.003081
299250371	3432155	17765	9983.514873	25382	1040	1.000000	27403	654	1.000000	9782387	0.000196
299262387	3419734	17888	9982.818644	25470	1072	1.000000	27569	720	1.000000	9777567	0.000593
299244530	3432464	17750	9985.384963	24582	1231	1.000000	27460	770	1.000000	9772697	0.001940
299224644	3431557	17686	9985.041599	25619	1063	1.000000	27047	798	1.000000	9767873	0.002576
299291218	3428497	17874	9983.428313	25594	1022	1.000000	27008	891	1.000000	9763017	0.003762
299279867	3427394	17646	9983.769463	25447	1070	1.000000	26776	822	1.000000	9758211	0.003847
299256119	3430026	17904	9983.791750	25327	1190	1.000000	28066	549	1.000000	9753282	0.007400
299267135	3418512	17895	9984.054400	24945	1151	1.000000	27788	726	1.000000	9748387	0.006461
299258393	3427870	17942	9985.163286	25136	1182	1.000000	27910	677	1.000000	9743508	0.006517
299298439	3426682	18029	9983.493713	25327	1119	1.000000	27199	867	1.000000	9738592	0.005121
299239931	3423622	17938	9983.462434	25342	1114	1.000000	27374	701	1.000000	9733734	0.002887
299302922	3423418	17888	9983.743304	25409	1088	1.000000	27427	776	1.000000	9728743	0.001831
299257622	3427825	17945	9984.356587	25331	1157	1.000000	27547	737	1.000000	9723831	0.001943
299265050	3423898	17918	9985.948973	24974	1349	1.000000	27451	780	1.000000	9719009	-0.001628
299262116	3425791	17948	9985.316702	25608	863	1.000000	27418	823	1.000000	9714200	-0.000810
299249970	3433715	17966	9985.110336	25654	1134	1.000000	27684	661	1.000000	9709453	-0.001221
299328455	3406559	17735	9984.369417	24814	1137	1.000000	27651	693	1.000000	9704561	-0.000549
299275874	3435368	17825	9983.290130	26050	975	1.000000	27283	789	1.000000	9699653	-0.001607
299267598	3424841	17800	9983.524407	25121	1201	1.000000	27273	849	1.000000	9694631	-0.001739
299310400	3416623	17573	9985.247907	25735	870	1.000000	27597	760	1.000000	9689713	-0.001406
299241047	3436234	17896	9985.251131	25306	1202	1.000000	28013	745	1.000000	9684853	-0.001554
299262407	3423097	17711	9985.054986	25417	1158	1.000000	27166	897	1.000000	9679977	-0.001417
299273043	3424467	18127	9984.649429	25228	1114	1.000000	26830	924	1.000000	9675040	-0.001312
299283668	3424330	17864	9984.298194	25565	1043	1.000000	27762	718	1.000000	9670249	-0.000569
299258309	3423385	17730	9985.076935	24803	1325	1.000000	27606	713	1.000000	9665476	-0.000129
299275548	3424711	17749	9984.791935	25831	913	1.000000	27197	933	1.000000	9660654	-0.000008
299244148	3432085	17631	9983.932995	25309	1236	1.000000	27824	768	1.000000	9655719	-0.002010
299306596	3418908	17739	9983.354325	24776	1348	1.000000	27612	787	1.000000	9651051	-0.002483
299259459	3437800	17956	9983.222725	24844	1228	1.000000	26828	895	1.000000	9646274	-0.002256
299256692	3424235	17884	9983.330171	25148	1177	1.000000	27231	748	1.000000	9641326	-0.002159
299307884	3430024	17726	9982.620968	25471	1043	1.000000	27482	769	1.000000	9636524	-0.002039
299273708	3422124	17967	9984.398528	25289	1087	1.000000	27342	724	1.000000	9631719	-0.002833
299302126	3415754	17953	9985.124871	25098	1333	1.000000	28312	604	1.000000	9626945	-0.003000
299315736	3419904	17700	9984.126986	25019	1129	1.000000	28178	708	1.000000	9622096	-0.003729
299289886	3420230	17783	9984.175569	25292	1245	1.000000	27692	651	1.000000	9617264	-0.004041
299252099	3427608	18071	9984.268007	25140	1165	1.000000	27988	705	1.000000	9612520	-0.003670
299275835	3424197	17919	9985.012848	25408	1131	1.000000	27170	780	1.000000	9607824	-0.003627
299343841	3409579	17665	9984.820707	25203	1281	1.000000	27513	666	1.000000	9603014	-0.003246
299298192	3421605	17488	9984.812933	25203	1183	1.000000	27616	761	1.000000	9598197	-0.003292
299256025	3427312	17819	9983.426273	25190	1223	1.000000	27395	785	1.000000	9593459	-0.003202
299277662	3429691	17703	9983.209868	24972	1263	1.000000	27817	697	1.000000	9588606	-0.003144
299257025	3430470	17948	9982.276497	25616	1048	1.000000	27486	778	1.000000	9583824	-0.003059
299249396	3425987	18021	9981.867123	25996	940	1.000000	27488	764	1.000000	9579009	-0.002875
299303929	3409366	17633	9983.351343	25080	1247	1.000000	27541	749	1.000000	9574186	-0.002951
299252447	3430816	17877	9982.709756	24883	1174	1.000000	27694	602	1.000000	9569377	-0.002848
299284656	3420432	17886	9983.310568	25130	1162	1.000000	28008	666	1.000000	9564592	-0.002618
299283604	3424577	17721	9983.860987	25821	1052	1.000000	27496	750	1.000000	9559882	-0.001967
299237911	3430439	17912	9984.021483	25168	1117	1.000000	27620	703	1.000000	9555103	-0.001359
299250101	3430709	17547	9984.530091	24629	1222	1.000000	27502	736	1.000000	9550289	-0.001135
299269579	3428278	17733	9985.018230	24933	1163	1.000000	27617	647	1.000000	9545471	-0.000787
299331777	3412001	17691	9985.032364	25294	1138	1.000000	27987	750	1.000000	9540671	-0.000532
299301526	3424859	17627	9984.232961	25259	1163	1.000000	27400	771	1.000000	9535903	-0.000298
299263813	3424356	17648	9984.297848	25408	1168	1.000000	28038	645	1.000000	9531151	-0.000203
299254289	3422345	18106	9983.995236	25353	1134	1.000000	26453	1070	1.000000	9526529	-0.001967
299267129	3417320	17736	9984.037125	25038	1212	1.000000	27301	695	1.000000	9521812	-0.002904
299258849	3436852	18055	9984.245128	25373	1056	1.000000	27542	769	1.000000	9517004	-0.002451
npatches	nstrain	runtime	dt	init_x	init_y	init_y_blood	init_z	init_S	beta0	beta1	beta2	beta3	mean_beta	B	d	delta	delta_blood	b[0]	mut	m	CTL	c	g	epsilon	k	het	lambda	rho	omega	x_max	patch.dyna	DELTA	A	VA
10000	1	100.000000	0.001000	21900	9499	5000000	0.001000	10000000	8.240385	11.983538	11.166272	9.723491	13	800000000	0.010000	1.000000	432.000000	80000	0.000050	0.004800	0	0.500000	0.000000	2.500000	12.000000	0.500000	0.000000	0.000000	0.000000	31872	0	10.000000	7.000000	1.000000
sus	inf	inf_blood	z	x[0]	y[0][0]	z[0]	x[1]	y[1][0]	z[1]	S[0]	synchrony
219000000	94990000	5000000	10.000000	21900	9499	0.001000	21900	9499	0.001000	10000000	0.000000
161077132	44589840	232942	3941.516320	20793	2927	0.394152	16343	4309	0.394152	9994989	0.000000
241042000	14544925	75950	6325.803353	29278	302	0.632580	25697	915	0.632580	9989946	0.000000
273842463	7577974	39567	7771.765723	31415	82	0.777177	29703	335	0.777177	9984964	0.000000
289083784	4820713	25533	8648.676577	31918	23	0.864868	31255	86	0.864868	9979868	0.000000
296770868	3538563	18472	9179.765628	31839	10	0.918048	31557	47	0.918048	9974986	0.000000
300957900	2867189	14961	9491.731365	31892	4	0.950300	31539	32	0.950300	9969946	0.000000
303321182	2493895	13009	9650.756300	31891	9	0.913353	31790	16	0.969859	9965035	0.000000
304703703	2282370	11934	9706.887915	31723	15	0.947452	32076	33	0.981721	9959996	0.000000
305553725	2154986	11245	9706.290180	31723	4	0.961096	31799	26	0.988915	9954961	0.000000
306072714	2075155	10950	9694.405472	32005	7	0.864559	31794	13	0.993277	9950125	0.000000
306324685	2043319	10575	9672.777154	31879	6	0.917861	31967	5	0.995923	9945210	0.000000
306530025	2006087	10679	9656.818031	31643	7	0.811600	31729	22	0.997527	9940279	0.000000
306595737	1998601	10546	9635.778582	31818	11	0.797847	31754	20	0.998501	9935154	0.000000
306679019	1987358	10248	9637.393004	31911	7	0.877403	31914	11	0.999091	9930151	0.000000
306750811	1971615	10182	9631.204886	31764	10	0.910644	31815	17	0.999449	9925060	0.000000
306770191	1967068	10283	9616.850775	31895	11	0.945810	31895	7	0.928861	9920084	0.000000
306759651	1973265	10157	9613.375521	31830	7	0.875056	31709	12	0.956858	9915059	0.000000
306789060	1964371	10263	9615.562189	31827	10	0.924227	31717	26	0.973836	9910104	0.000000
306817032	1961398	10077	9612.101127	31801	6	0.916562	31713	24	0.984133	9905250	0.000000
306844517	1964984	10280	9612.753007	31924	8	0.949398	31833	11	0.990377	9900360	0.000000
306764325	1976691	10272	9613.233762	31800	5	0.919290	31765	38	0.994164	9895323	0.000000
306790464	1964896	10198	9617.413521	31951	6	0.951053	31836	13	0.996461	9890264	0.000000
306798324	1962527	10110	9610.692858	32101	12	0.970316	31826	49	0.847127	9885267	0.000000
306792500	1968105	10234	9612.421684	31625	7	0.864668	31795	9	0.907289	9880286	0.000000
306846965	1952056	10110	9615.552003	31907	5	0.809963	31828	21	0.943775	9875457	0.000000
306830460	1964017	10320	9614.775533	32013	11	0.839831	31872	6	0.965902	9870532	0.000000
306830424	1964027	10307	9615.603116	31797	9	0.902865	31717	8	0.979321	9865495	0.000000
306800648	1970150	10340	9622.067982	31734	5	0.794935	31768	11	0.979283	9860453	0.000000
306853812	1951227	10179	9623.000899	32106	15	0.875637	31952	15	0.947149	9855514	0.000000
306771300	1972525	10381	9620.811457	31840	18	0.789609	31931	5	0.967948	9850688	0.000000
306820131	1962104	10134	9614.416192	32147	14	0.872408	31629	4	0.980562	9845779	0.000000
306831945	1968640	10373	9614.761838	31973	12	0.922621	31819	35	0.970348	9840811	0.000000
306800169	1965780	10263	9615.418371	31897	11	0.953073	31898	4	0.909202	9835854	0.000000
306807929	1962402	10343	9613.532901	31679	5	0.850379	32151	14	0.944935	9830994	0.000000
306847804	1962277	10083	9604.259813	31817	5	0.909261	31915	18	0.966606	9826130	0.000000
306797737	1966872	10115	9610.640819	32058	16	0.944971	31851	15	0.979748	9821201	0.000000
306811821	1966188	10368	9607.042602	31699	10	0.966627	31762	16	0.987718	9816273	0.000000
306785985	1965290	10212	9616.288257	32018	3	0.895706	31858	12	0.992551	9811301	0.000000
306842999	1961451	10333	9611.232472	31837	10	0.936751	31761	20	0.995483	9806501	0.000000
306809520	1963270	10383	9609.155733	31809	3	0.934834	31909	8	0.997261	9801546	-1.#IND00
306846937	1961678	10246	9614.462962	31750	8	0.903810	31722	15	0.998339	9796551	-1.#IND00
306809325	1959159	10026	9613.345701	31903	14	0.941665	31926	6	0.998992	9791440	0.014908
306823074	1962634	10278	9619.399170	31959	9	0.964623	31852	4	0.999389	9786718	-0.001256
306860237	1956710	10034	9619.609765	31745	3	0.978545	31725	11	0.999629	9781847	-0.008835
306850115	1965977	10463	9608.514457	31653	3	0.986989	31795	24	0.935367	9777073	-0.007839
306794878	1966849	10276	9605.686200	31942	9	0.851187	31931	10	0.960803	9772160	-0.006206
306862311	1955953	10330	9601.268201	31913	5	0.909751	31625	18	0.976229	9767298	-0.006312
306845486	1961155	10487	9607.263177	31910	4	0.945268	31879	19	0.985584	9762455	-0.004556
306789201	1970355	10261	9614.171561	31933	11	0.770899	31872	23	0.991257	9757605	-0.000055
306782452	1974011	10348	9609.881906	31840	7	0.861061	31740	21	0.994698	9752741	-0.000541
306807214	1960875	10330	9612.658458	31866	5	0.906154	31792	23	0.996785	9747908	-0.000360
306824714	1962981	10261	9615.763232	31865	5	0.895951	31720	26	0.998050	9743022	0.000685
306780420	1967209	10173	9617.801025	31505	13	0.936899	31763	20	0.998817	9738108	0.004962
306827000	1957432	10032	9618.699335	31918	3	0.948574	31758	5	0.999283	9733320	0.003060
306795057	1969875	10393	9616.221548	31873	6	0.887272	31666	16	0.971348	9728472	0.002807
306801200	1968135	10503	9618.206397	31888	3	0.931635	31758	7	0.982624	9723600	0.001842
306802224	1965345	10090	9617.611668	32037	4	0.958540	31927	17	0.989462	9718776	0.002553
306792088	1963120	10230	9621.796755	31851	8	0.974856	32073	15	0.993609	9713965	0.002006
306810213	1962328	10246	9615.867966	31835	17	0.768912	32039	2	0.996124	9709083	0.002166
306821002	1962118	10152	9616.695427	31853	4	0.859856	31865	16	0.994597	9704187	0.000944
306812136	1968452	10349	9610.493084	32057	16	0.901663	31640	60	0.996723	9699272	0.001009
306838580	1958055	10257	9614.461257	31655	20	0.940363	31813	14	0.998013	9694345	0.001096
306759886	1969835	10228	9616.897782	31914	11	0.963833	31747	13	0.998795	9689541	0.001860
306851147	1961246	10271	9615.227328	31803	4	0.819723	31651	47	0.999269	9684646	0.001473
306808152	1967814	10242	9612.584474	31829	2	0.812262	31944	20	0.999557	9679778	0.002009
306798578	1969300	10311	9615.643431	31932	4	0.692246	31646	7	0.999731	9674880	0.001865
306756172	1974720	10318	9629.906708	31748	15	0.813361	31974	6	0.999837	9670078	0.003189
306770128	1968806	10033	9631.154932	31782	18	0.886812	31841	40	0.952729	9665319	0.002798
306776002	1968625	10107	9626.802931	31819	7	0.886469	31749	33	0.971332	9660426	0.002293
306789153	1967973	10139	9618.420425	31919	11	0.931149	31807	11	0.982614	9655561	0.002441
306777223	1969939	10306	9617.095069	31980	5	0.958245	31898	12	0.989456	9650699	0.002404
306839463	1961854	10228	9609.854714	32031	11	0.974677	31793	11	0.993606	9645880	0.002528
306816551	1968759	10228	9619.015274	31788	4	0.984643	31573	10	0.996122	9641191	0.003024
306804367	1965029	10185	9616.048382	31842	14	0.759414	31738	5	0.986541	9636432	0.003013
306877749	1957208	10282	9613.846356	32042	2	0.753164	31847	15	0.991838	9631610	0.002524
306800845	1961453	10271	9611.120270	31930	5	0.791957	31682	26	0.995050	9626820	0.002648
306812713	1966480	10357	9610.909796	31833	10	0.873831	31812	12	0.996998	9621937	0.002511
306850451	1956694	10137	9616.169268	31869	10	0.923484	31928	19	0.998179	9617067	0.002351
306794656	1963469	10202	9617.870867	31926	6	0.946906	31813	18	0.998896	9612237	0.002138
306817532	1959968	10314	9623.470107	31697	5	0.735778	31935	8	0.999330	9607405	0.002346
306827308	1969065	10181	9615.963003	31825	2	0.839761	31735	25	0.999594	9602580	0.002203
306812684	1958758	10300	9615.719600	31929	6	0.883639	31770	14	0.999754	9597795	0.002372
306818078	1969966	10121	9610.959345	32006	10	0.929432	31769	20	0.999851	9593026	0.002539
306795624	1961125	10161	9619.350613	32132	11	0.957204	31739	6	0.999909	9588301	0.002437
306863513	1960610	10072	9614.522634	31812	4	0.889577	31608	11	0.791460	9583500	0.002741
306814883	1968386	10144	9619.999108	31754	7	0.903548	31399	47	0.873530	9578750	0.002629
306823561	1967940	10073	9623.404038	32009	4	0.710302	31719	35	0.923302	9573973	0.002106
306816201	1963587	10248	9620.112424	31819	16	0.824311	31607	26	0.953486	9569212	0.002268
306850376	1962862	10078	9612.990440	31899	6	0.893453	31627	26	0.971791	9564388	0.004301
306839909	1959061	10311	9607.635975	31758	13	0.873640	31711	29	0.982893	9559573	0.004847
306831570	1966218	10117	9601.046310	31985	3	0.907486	31823	9	0.948061	9554795	0.004670
306827297	1959967	10202	9597.109241	32016	12	0.857010	31948	3	0.968501	9550033	0.004514
306836935	1952768	10175	9608.717323	31839	7	0.913283	32005	18	0.980897	9545265	0.004106
306812236	1964527	10261	9616.502320	31623	4	0.917855	31878	5	0.988415	9540485	0.003879
306804294	1971314	10164	9613.496735	31883	7	0.950183	31774	11	0.992974	9535843	0.004008
306788036	1965079	10365	9612.937496	31931	16	0.951405	31858	18	0.995739	9531111	0.003820
306813083	1964383	10195	9608.143530	31912	1	0.939552	31823	12	0.997416	9526367	0.003766
306786858	1971141	10301	9620.701606	31861	10	0.824766	31578	29	0.998433	9521413	0.003813
306824714	1963101	10287	9619.467877	31753	5	0.893728	31660	9	0.999050	9516594	0.003364
npatches	nstrain	runtime	dt	init_x	init_y	init_y_blood	init_z	init_S	beta0	beta1	beta2	beta3	mean_beta	B	d	delta	delta_blood	b[0]	mut	m	CTL	c	g	epsilon	k	het	lambda	rho	omega	x_max	patch.dyna	DELTA	A	VA
10000	1	100.000000	0.001000	21900	9499	5000000	0.001000	10000000	18.087971	16.940022	16.508610	16.608320	13	800000000	0.010000	1.000000	432.000000	80000	0.000050	0.004800	0	0.500000	0.000000	2.500000	13.000000	0.500000	0.000000	0.000000	0.000000	31872	0	10.000000	7.000000	1.000000
sus	inf	inf_blood	z	x[0]	y[0][0]	z[0]	x[1]	y[1][0]	z[1]	S[0]	synchrony
219000000	94990000	5000000	10.000000	21900	9499	0.001000	21900	9499	0.001000	10000000	0.000000
166881341	39607581	206831	3941.516320	12520	5393	0.394152	13286	5177	0.394152	9995089	0.000000
249734337	11705394	61118	6325.803353	19610	2570	0.632580	20720	2080	0.632580	9990095	0.000000
281937994	5637688	29411	7771.765723	23408	1327	0.777177	24120	1230	0.777177	9985023	0.000000
296205736	3335265	17228	8647.691551	25498	970	0.864868	26277	893	0.864868	9980116	0.000000
303198575	2287646	11833	9145.436004	27457	732	0.918048	28096	520	0.918048	9975095	0.000000
306958844	1744690	9002	9276.861598	28359	558	0.950300	29433	344	0.950300	9970073	0.000000
308959819	1464456	7715	9152.416558	28178	638	0.969859	30107	283	0.969859	9965146	0.000000
310182474	1300115	6779	8959.939539	27883	500	0.981721	29892	284	0.981721	9960160	0.000000
310853046	1204718	6167	8805.686530	29788	298	0.988915	29742	309	0.988915	9955202	0.000000
311286664	1151220	6024	8694.558604	29186	439	0.993277	30769	161	0.993277	9950151	0.000000
311444329	1132963	5845	8626.109652	28601	509	0.995923	31096	119	0.995923	9945171	0.000000
311566600	1115440	5802	8601.518388	28336	611	0.997527	31352	57	0.997527	9940233	0.000000
311688477	1103936	5629	8585.665934	28906	473	0.998501	31268	82	0.998501	9935259	0.000000
311649733	1115804	5635	8583.603444	28801	460	0.999091	31208	153	0.999091	9930258	0.000000
311656594	1112819	5986	8580.762023	28855	373	0.999449	30788	153	0.999449	9925259	0.000000
311633767	1112088	5816	8589.433674	29226	326	0.999666	31243	74	0.999666	9920372	0.000000
311623449	1110450	5819	8595.563020	29997	314	0.999797	31054	161	0.999797	9915414	0.000000
311632985	1109278	5794	8580.172602	29197	345	0.999877	30827	146	0.999877	9910523	0.000000
311718957	1101501	5825	8560.640453	29578	459	0.999925	31407	83	0.999925	9905537	0.000000
311669581	1114552	5780	8569.487637	28752	499	0.999955	31130	166	0.999955	9900592	0.000000
311608844	1114076	5827	8598.640263	28705	471	0.999973	30377	161	0.999973	9895612	0.000000
311675672	1103327	5844	8598.718494	28497	433	0.999983	30589	150	0.999983	9890522	0.000000
311674797	1102919	5705	8587.752341	29507	410	0.999990	30951	107	0.999990	9885586	0.000000
311693832	1104809	5671	8570.195227	29689	309	0.999994	30808	193	0.999994	9880590	0.000000
311673429	1107453	5755	8594.894082	29620	261	0.999996	30691	151	0.999996	9875632	0.000000
311680811	1103987	5711	8599.809900	29538	466	0.999998	30827	141	0.999998	9870780	0.000000
311687471	1099269	5692	8588.233719	29196	404	0.999999	30888	181	0.999999	9865609	0.000000
311719589	1095598	5810	8573.654427	29638	376	0.999999	30834	173	0.999999	9860789	0.000000
311667012	1108739	5677	8578.971494	29439	431	0.999999	30941	99	0.999999	9855775	0.000000
311679765	1100419	5842	8584.392707	29456	350	1.000000	31087	98	1.000000	9850882	0.000000
311688683	1098434	5723	8585.593827	29811	337	1.000000	31254	101	1.000000	9845859	0.000000
311700444	1107761	5826	8570.796401	29204	391	1.000000	30700	148	1.000000	9840962	0.000000
311692315	1109756	5648	8596.246278	29342	464	1.000000	30547	182	1.000000	9836023	0.000000
311708890	1100011	5822	8592.254686	28965	442	1.000000	31297	52	1.000000	9831040	0.000000
311687972	1103350	5783	8583.446396	29915	330	1.000000	31409	116	1.000000	9826169	0.000000
311703322	1102720	5728	8592.174546	28941	387	1.000000	30802	129	1.000000	9821264	0.000000
311720158	1099437	5656	8586.367230	29139	399	1.000000	31132	156	1.000000	9816230	0.000000
311627440	1112625	5992	8591.457397	28884	504	1.000000	31154	102	1.000000	9811328	0.000000
311622080	1108369	5728	8592.546456	28330	555	1.000000	30788	198	1.000000	9806499	0.000000
311652338	1107738	5826	8594.325520	29619	302	1.000000	30256	248	1.000000	9801672	-1.#IND00
311713595	1103907	5706	8562.321291	29540	363	1.000000	30582	226	1.000000	9796797	-1.#IND00
311725944	1095520	5724	8577.003377	29502	331	1.000000	30120	283	1.000000	9791972	-1.#IND00
311712024	1099559	5736	8579.811430	29389	367	1.000000	30371	154	1.000000	9787051	-0.002682
311755503	1099808	5818	8572.120524	29262	354	1.000000	31172	106	1.000000	9782112	-0.000821
311720665	1098364	5745	8557.208785	29172	460	1.000000	31091	123	1.000000	9777147	0.000161
311677135	1107803	5677	8570.539872	29428	418	1.000000	30742	196	1.000000	9772261	0.000895
311654347	1108220	5700	8588.422113	28730	431	1.000000	31077	54	1.000000	9767394	0.000190
311683565	1104475	5840	8576.028079	29475	316	1.000000	30894	77	1.000000	9762445	0.003690
311705278	1104793	5785	8582.575731	29945	324	1.000000	31431	81	1.000000	9757462	0.003213
311680013	1107187	5708	8589.439183	28504	575	1.000000	31419	48	1.000000	9752529	0.003834
311673456	1102855	5822	8601.832770	28832	437	1.000000	31216	127	1.000000	9747673	-0.000790
311717010	1101641	5733	8591.893695	29265	399	1.000000	30872	186	1.000000	9742890	-0.003147
311692715	1103612	5729	8566.073060	29191	344	1.000000	30179	270	1.000000	9737978	-0.002841
311675189	1106063	5759	8554.855638	28855	516	1.000000	29864	286	1.000000	9733181	-0.001288
311674311	1107339	5807	8575.184877	28431	581	1.000000	30495	216	1.000000	9728268	-0.002034
311649252	1113333	5784	8593.405806	29008	410	1.000000	30799	171	1.000000	9723427	-0.003843
311650330	1110777	5910	8588.855201	28714	454	1.000000	30608	139	1.000000	9718652	-0.004727
311634838	1111331	5832	8599.211921	28851	395	1.000000	30890	210	1.000000	9713790	-0.005226
311695337	1105652	5930	8589.096865	29575	390	1.000000	30412	209	1.000000	9708930	-0.005106
311690063	1107339	5779	8586.408905	28899	480	1.000000	30076	283	1.000000	9704043	-0.004573
311625638	1111774	5870	8573.632562	28720	423	1.000000	30223	192	1.000000	9699145	-0.005136
311673871	1103671	5731	8583.287286	29579	343	1.000000	30491	156	1.000000	9694296	-0.004484
311647039	1115390	5830	8599.328616	29455	321	1.000000	31157	108	1.000000	9689405	-0.003844
311612960	1119162	5874	8606.799437	29752	332	1.000000	30671	144	1.000000	9684525	-0.003964
311685302	1101780	5789	8581.553580	28618	523	1.000000	30703	189	1.000000	9679710	-0.003993
311690396	1105443	5718	8583.145599	28151	557	1.000000	30176	157	1.000000	9674868	-0.004003
311686165	1102199	5736	8595.154906	28733	520	1.000000	31113	85	1.000000	9669977	-0.004112
311685468	1104219	5769	8591.278385	28185	643	1.000000	31032	186	1.000000	9665044	-0.004631
311704180	1101140	5717	8589.252637	28607	406	1.000000	30855	92	1.000000	9660182	-0.004134
311678422	1104994	5828	8585.254601	29609	348	1.000000	30753	168	1.000000	9655393	-0.004173
311719418	1100992	5746	8587.078990	29408	390	1.000000	30799	168	1.000000	9650592	-0.003833
311697395	1106966	5777	8576.699116	28965	415	1.000000	31314	104	1.000000	9645814	-0.002479
311725692	1096991	5654	8593.750248	28992	431	1.000000	30988	146	1.000000	9641001	-0.002397
311759887	1089863	5620	8570.842687	29096	448	1.000000	31039	145	1.000000	9636161	-0.001822
311738196	1095925	5716	8557.627200	29436	376	1.000000	30845	154	1.000000	9631310	-0.001310
311719253	1092453	5630	8569.614718	29235	496	1.000000	31221	116	1.000000	9626481	-0.001317
311709618	1099965	5767	8561.542230	28850	422	1.000000	31167	113	1.000000	9621780	-0.000569
311665833	1115300	5788	8573.666326	29200	410	1.000000	31106	101	1.000000	9617049	0.001048
311602661	1124996	5924	8597.901270	28939	488	1.000000	30834	150	1.000000	9612205	0.001217
311577122	1113788	5783	8612.606582	28375	556	1.000000	30943	175	1.000000	9607367	0.000863
311711089	1097316	5618	8580.085855	29449	354	1.000000	30506	185	1.000000	9602634	0.001428
311701570	1106298	5744	8583.864416	29415	344	1.000000	31181	75	1.000000	9597725	0.000710
311647016	1107737	5833	8579.658271	29445	436	1.000000	31525	55	1.000000	9592949	0.000620
311706372	1104425	5800	8573.632018	29076	392	1.000000	31702	47	1.000000	9588158	0.000536
311664235	1107102	5856	8565.115194	29184	408	1.000000	30939	153	1.000000	9583330	0.000645
311662511	1106019	5676	8579.825003	29107	482	1.000000	30959	128	1.000000	9578550	0.000687
311701324	1100649	5745	8572.551916	29447	319	1.000000	31519	66	1.000000	9573838	0.000667
311704747	1103505	5780	8582.392791	29127	497	1.000000	31731	42	1.000000	9569165	0.000739
311676133	1106038	5842	8590.203270	28809	499	1.000000	30984	206	1.000000	9564362	0.000073
311707208	1093590	5684	8581.855620	28385	530	1.000000	30082	285	1.000000	9559695	-0.000410
311752052	1091753	5853	8574.969559	29263	365	1.000000	30556	185	1.000000	9555070	-0.000426
311720758	1096620	5641	8565.395871	28796	532	1.000000	30142	238	1.000000	9550334	0.000043
311705998	1101984	5750	8582.071962	29202	351	1.000000	30552	211	1.000000	9545622	-0.000718
311697920	1104396	5702	8570.743516	28872	533	1.000000	30505	191	1.000000	9540735	-0.000270
311687531	1106550	5828	8583.640376	28788	499	1.000000	30610	178	1.000000	9535965	-0.000475
311719813	1100157	5683	8582.461889	28799	432	1.000000	30539	189	1.000000	9531108	-0.000309
311652474	1103347	5821	8587.137415	28971	552	1.000000	30795	135	1.000000	9526326	-0.000121
311654906	1113461	5908	8589.144225	28811	451	1.000000	30877	145	1.000000	9521523	0.000474
311687474	1105411	5742	8588.335156	29361	308	1.000000	31259	99	1.000000	9516746	0.000730
npatches	nstrain	runtime	dt	init_x	init_y	init_y_blood	init_z	init_S	beta0	beta1	beta2	beta3	mean_beta	B	d	delta	delta_blood	b[0]	mut	m	CTL	c	g	epsilon	k	het	lambda	rho	omega	x_max	patch.dyna	DELTA	A	VA
10000	1	100.000000	0.001000	21900	9499	5000000	0.001000	10000000	14.039141	11.199561	17.748660	12.654866	13	800000000	0.010000	1.000000	432.000000	80000	0.000050	0.004800	0	0.500000	0.000000	2.500000	14.000000	0.500000	0.000000	0.000000	0.000000	31872	0	10.000000	7.000000	1.000000
sus	inf	inf_blood	z	x[0]	y[0][0]	z[0]	x[1]	y[1][0]	z[1]	S[0]	synchrony
219000000	94990000	5000000	10.000000	21900	9499	0.001000	21900	9499	0.001000	10000000	0.000000
172539093	35146854	183251	3941.516320	15695	3992	0.394152	18157	3073	0.394152	9995003	0.000000
257799562	9334339	48550	6325.803353	24949	1108	0.632580	28106	426	0.632580	9990000	0.000000
289137068	4092212	21276	7771.689473	28862	375	0.777177	31130	57	0.777177	9984964	0.000000
302310540	2191062	11574	8621.658607	31051	57	0.864868	31553	13	0.864868	9979945	0.000000
308514912	1364755	7146	8786.445987	31514	34	0.918048	31777	4	0.918048	9974900	0.000000
311595459	969317	5099	8368.220850	31801	5	0.778379	31816	15	0.869136	9969896	0.000000
313195228	775524	4084	7900.164214	31584	7	0.686032	31933	3	0.538085	9964897	0.000000
313961335	703055	3673	7622.063496	31727	13	0.809593	31741	15	0.564308	9959924	0.000000
314166262	715742	3752	7552.002967	31593	36	0.884526	31696	8	0.735772	9954922	0.000000
314022859	743599	3854	7625.763430	31940	12	0.929971	31702	1	0.654392	9950025	0.000000
314041489	728395	3772	7689.682247	31944	8	0.957530	31778	4	0.682646	9945086	0.000000
314185072	701921	3634	7641.861154	31886	8	0.651250	31795	2	0.556795	9940174	0.000000
314230380	705446	3643	7590.285245	31772	9	0.788499	31977	1	0.553763	9935125	0.000000
314165971	725902	3744	7600.586120	31610	17	0.871734	32030	7	0.727699	9930147	0.000000
314132339	722624	3763	7634.903320	32020	14	0.922212	31862	3	0.834862	9925194	0.000000
314158636	707351	3611	7639.712095	31998	8	0.567290	31659	5	0.721285	9920421	0.000000
314271223	695824	3562	7589.281677	31565	48	0.737581	32164	7	0.678980	9915398	0.000000
314228931	708577	3724	7591.430512	31648	8	0.840855	31914	9	0.728124	9910503	0.000000
314118381	725814	3893	7637.455941	31885	20	0.903486	31811	9	0.835120	9905579	0.000000
314081178	735528	3936	7645.339792	32006	15	0.750264	31763	18	0.590960	9900684	0.000000
314193101	706703	3552	7644.066077	32030	21	0.642480	31541	3	0.586203	9895738	0.000000
314261103	701038	3687	7604.305846	31760	23	0.783180	31858	7	0.630287	9890827	0.000000
314180387	713014	3734	7602.622407	31735	15	0.868509	32025	6	0.775786	9885958	0.000000
314268927	698584	3601	7614.345389	31811	3	0.641053	31804	9	0.814573	9881036	0.000000
314279204	692397	3569	7599.540015	31707	37	0.782315	32027	2	0.790732	9876109	0.000000
314278591	702948	3688	7594.198679	31545	5	0.867984	31775	2	0.778392	9871077	0.000000
314143341	729002	3924	7634.328980	31530	49	0.803479	31741	11	0.642408	9866133	0.000000
314178585	705859	3688	7652.574026	31538	59	0.880819	31945	12	0.754765	9861210	0.000000
314301048	688128	3621	7588.897850	31952	11	0.672407	31982	13	0.616039	9856253	0.000000
314277977	706089	3724	7577.447075	31672	7	0.801330	31858	9	0.767145	9851377	0.000000
314218093	714784	3719	7615.051690	31587	9	0.879516	31813	8	0.858784	9846455	0.000000
314128020	721831	3809	7629.602505	31810	4	0.439095	31842	6	0.864295	9841581	0.000000
314101906	721369	3694	7632.542285	31568	82	0.659836	31794	6	0.567053	9836572	0.000000
314182471	708704	3758	7636.697088	31684	61	0.793706	31867	4	0.397548	9831707	0.000000
314227277	696267	3574	7621.198792	31664	18	0.874892	31723	3	0.508971	9826798	0.000000
314271171	690263	3711	7604.954710	31831	5	0.924128	31684	3	0.666579	9821856	0.000000
314341585	688759	3523	7564.657889	31927	1	0.433048	31819	7	0.651845	9816897	0.000000
314220401	722796	3769	7583.398377	31408	72	0.652894	31929	1	0.523227	9812081	0.000000
314105423	734417	3846	7628.641238	31540	59	0.789496	31699	10	0.709273	9807219	0.000000
314124528	718775	3679	7654.491417	31913	7	0.872339	31822	8	0.823687	9802325	-1.#IND00
314273926	692486	3630	7607.181462	31860	0	0.584983	32058	18	0.486868	9797520	-1.#IND00
314245906	713386	3610	7604.583957	31339	140	0.714750	31925	49	0.688809	9792599	0.010358
314106103	734572	3866	7640.149898	31147	106	0.827009	31661	13	0.811276	9787607	-0.003901
314211477	698606	3743	7643.589811	31251	80	0.895089	31824	1	0.349285	9782684	-0.006737
314265427	699001	3612	7616.199351	31857	11	0.936376	31873	23	0.550466	9777976	-0.004915
314270079	699841	3657	7584.865157	31830	15	0.884929	31817	19	0.727378	9773037	-0.000518
314141133	726778	3760	7608.363623	31767	1	0.874149	31974	4	0.834667	9768171	-0.003452
314147436	710553	3777	7632.280724	31531	44	0.764258	31726	20	0.642984	9763222	-0.002931
314225926	702196	3791	7616.138075	31917	2	0.857033	31796	6	0.783486	9758331	-0.004287
314272152	701192	3694	7585.429541	31935	17	0.659499	31726	5	0.868694	9753382	-0.002559
314205913	712988	3715	7629.905090	31779	7	0.793502	31942	11	0.509710	9748515	-0.004006
314172133	720186	3639	7627.846248	31752	12	0.874768	31770	5	0.702661	9743675	-0.009599
314171627	712745	3709	7625.555428	31708	15	0.924053	31886	3	0.800936	9738866	-0.010623
314199632	708746	3658	7618.260747	31824	14	0.807998	31837	8	0.563462	9734034	-0.010806
314173819	718370	3811	7615.964825	31579	17	0.880334	31804	7	0.735259	9729088	-0.008732
314152284	715152	3722	7622.725035	31790	2	0.779538	31719	1	0.502981	9724260	-0.007690
314225179	706751	3634	7603.814058	31881	3	0.565783	31875	19	0.634527	9719355	-0.006360
314233207	705759	3772	7592.349293	31664	47	0.715172	31909	1	0.565591	9714464	-0.006003
314164562	722773	3759	7613.004408	31884	36	0.827265	31832	8	0.703278	9709772	-0.006626
314178894	713145	3726	7629.735061	31770	20	0.895244	32001	1	0.594707	9704970	-0.006247
314239035	698834	3646	7600.144939	31806	1	0.908841	31909	19	0.719469	9700148	-0.006127
314216361	714150	3686	7611.575862	31624	8	0.390863	31762	7	0.359615	9695285	-0.003309
314096633	725061	3730	7651.700827	31255	301	0.630586	31692	31	0.611635	9690375	-0.003590
314172588	707196	3687	7641.475717	29942	324	0.775967	31805	25	0.764474	9685462	-0.005018
314240225	703783	3635	7614.689934	30904	64	0.864134	31867	0	0.626352	9680609	-0.004371
314190545	714437	3709	7605.828398	31817	1	0.908470	31769	20	0.659813	9675781	-0.004231
314224011	702628	3685	7616.919636	31681	28	0.762617	31858	5	0.793692	9670916	-0.005488
314286641	691336	3634	7604.587613	31760	41	0.856038	32067	1	0.766004	9666071	-0.004839
314269722	706185	3669	7581.445599	31676	3	0.912694	31933	15	0.727632	9661188	-0.004525
314208918	714561	3740	7628.228145	31797	1	0.425885	31828	7	0.834821	9656236	-0.001502
314200138	709279	3774	7631.201504	31609	164	0.606768	31769	15	0.899827	9651435	-0.001567
314220592	703260	3755	7605.349172	30373	362	0.761522	31747	3	0.640671	9646586	-0.001331
314278194	701678	3731	7612.495891	31360	13	0.855374	31868	3	0.561633	9641730	-0.001118
314188809	719183	3767	7616.294613	31764	1	0.759168	31844	30	0.575066	9636859	-0.001788
314179050	712384	3765	7634.865453	31935	13	0.398969	31881	2	0.742297	9632073	-0.001640
314272745	700438	3600	7613.991748	30423	433	0.635502	31933	8	0.429215	9627190	-0.001797
314224465	706572	3651	7598.535246	29631	288	0.778948	31864	11	0.653845	9622345	-0.002439
314145030	726443	3813	7595.456506	31016	72	0.865942	31879	4	0.790072	9617437	-0.001351
314090672	732176	3788	7623.070510	31595	17	0.918700	31844	13	0.602813	9612654	-0.001798
314069010	735690	3956	7662.873573	31869	8	0.801590	31901	7	0.759124	9607800	-0.002086
314150940	703200	3680	7646.917838	31884	13	0.879673	31890	0	0.751222	9602963	-0.002426
314275844	686992	3567	7600.800291	31873	35	0.927027	31716	6	0.719876	9598225	-0.002332
314285852	700949	3552	7586.834746	31683	12	0.955745	31909	3	0.408804	9593468	-0.003252
314234400	713349	3815	7595.904172	31920	0	0.744960	31829	22	0.608683	9588713	-0.002907
314169588	715979	3813	7631.228500	31799	57	0.549793	31977	6	0.596672	9583896	-0.001847
314185529	713737	3723	7620.793792	30761	214	0.726970	32033	6	0.459529	9579129	-0.001803
314172558	717109	3692	7626.777320	31272	64	0.834420	32028	5	0.672229	9574342	-0.002017
314137940	728029	3802	7641.794085	31638	32	0.899583	31745	5	0.782707	9569521	-0.001874
314113572	717351	3803	7639.027487	31609	6	0.939102	31993	9	0.729047	9564734	-0.001598
314252004	689949	3572	7602.683826	31883	12	0.432396	31854	13	0.835679	9560049	-0.001552
314232986	708198	3626	7581.977147	30021	595	0.655774	31827	5	0.878271	9555191	-0.001598
314133784	732566	3762	7630.671250	30149	168	0.791242	31815	2	0.762108	9550504	-0.002309
314131307	723138	3801	7643.711559	31532	6	0.873398	31715	6	0.652309	9545727	-0.002338
314211453	704467	3721	7614.403861	31767	3	0.923222	31745	2	0.659486	9541047	-0.002001
314224804	704098	3721	7601.960988	31673	22	0.649198	31872	2	0.470021	9536277	-0.002733
314186608	717715	3679	7610.646149	31685	20	0.787255	31709	23	0.678592	9531521	-0.002558
314128843	724538	3845	7621.586110	31729	28	0.870980	31915	6	0.805080	9526754	-0.003058
314173325	701830	3615	7634.078870	31639	10	0.905816	31766	1	0.767526	9522068	-0.003038
314203085	718257	3660	7606.481347	31691	6	0.937532	31803	4	0.685458	9517178	-0.003085
npatches	nstrain	runtime	dt	init_x	init_y	init_y_blood	init_z	init_S	beta0	beta1	beta2	beta3	mean_beta	B	d	delta	delta_blood	b[0]	mut	m	CTL	c	g	epsilon	k	het	lambda	rho	omega	x_max	patch.dyna	DELTA	A	VA
10000	1	100.000000	0.001000	21900	9499	5000000	0.001000	10000000	13.023838	8.905955	17.265794	19.153052	13	800000000	0.010000	1.000000	432.000000	80000	0.000050	0.004800	0	0.500000	0.000000	2.500000	15.000000	0.500000	0.000000	0.000000	0.000000	31872	0	10.000000	7.000000	1.000000
sus	inf	inf_blood	z	x[0]	y[0][0]	z[0]	x[1]	y[1][0]	z[1]	S[0]	synchrony
219000000	94990000	5000000	10.000000	21900	9499	0.001000	21900	9499	0.001000	10000000	0.000000
177328907	31358237	163595	3941.516320	17381	3132	0.394152	21448	2054	0.394152	9994974	0.000000
264499303	7501849	39036	6325.803353	27276	522	0.632580	29886	139	0.632580	9989864	0.000000
294967574	2940257	15286	7770.567863	30711	63	0.777177	31440	13	0.777177	9984799	0.000000
307053300	1390875	7102	8438.371304	31789	26	0.864868	31843	5	0.864868	9979705	0.000000
312344322	763056	3953	7934.367675	31870	4	0.904685	31692	4	0.623305	9974589	0.000000
314791606	498737	2622	7068.788542	31760	9	0.471308	31822	3	0.517952	9969525	0.000000
315690756	449408	2281	6672.921799	31441	103	0.679372	32025	1	0.456498	9964457	0.000000
315410654	591429	3035	6802.096730	31777	22	0.805554	31895	1	0.452026	9959603	0.000000
314598805	731007	3833	7172.703383	31619	6	0.882077	31748	11	0.523480	9954640	0.000000
314925431	558400	2953	7248.207082	31590	14	0.667175	31980	7	0.711012	9949777	0.000000
315683826	457352	2352	6821.673335	31694	3	0.641015	31982	2	0.573468	9944831	0.000000
315437479	594849	3094	6789.258021	31649	5	0.607968	31908	5	0.436058	9939925	0.000000
314644074	708581	3808	7160.784284	31711	15	0.762250	31986	11	0.647065	9935076	0.000000
315032354	555178	2922	7201.338294	31973	2	0.849469	31773	3	0.751721	9930098	0.000000
315578939	482884	2571	6883.414580	31907	0	0.362226	31806	1	0.532953	9925190	0.000000
315383573	594760	3056	6827.426815	31776	27	0.597528	31600	4	0.370582	9920410	0.000000
314680862	706597	3586	7128.408256	31827	31	0.755919	32074	4	0.488741	9915576	0.000000
314868861	593080	3076	7206.738567	31856	4	0.851976	31628	8	0.637534	9910677	0.000000
315475476	493067	2560	6955.984966	31705	14	0.626620	31882	3	0.702265	9905762	0.000000
315408155	571304	2936	6812.702703	31741	17	0.773562	31942	4	0.519876	9900916	0.000000
314954711	655187	3419	7055.449290	31924	2	0.353554	31838	3	0.550892	9896054	0.000000
314826627	622589	3298	7193.432387	31326	92	0.607960	31813	6	0.563282	9891152	0.000000
315361789	505861	2712	7033.109028	31608	43	0.762245	31951	1	0.715255	9886133	0.000000
315591742	516873	2630	6808.777025	31832	13	0.855813	31855	0	0.406615	9881072	0.000000
315076845	654060	3372	6948.171051	31826	3	0.839272	31712	8	0.543931	9876085	0.000000
314702254	654301	3399	7211.323384	31754	15	0.702561	31844	1	0.566721	9871161	0.000000
315244580	522266	2762	7083.057843	31773	15	0.819617	31739	0	0.326816	9866206	0.000000
315675692	489588	2483	6809.414965	31670	20	0.438329	31734	7	0.542492	9861334	0.000000
315175965	636899	3276	6910.463238	31549	39	0.659372	31483	7	0.722542	9856432	0.000000
314660027	686965	3580	7198.626710	31657	7	0.793425	31795	0	0.312926	9851463	0.000000
315074158	547174	2908	7160.636874	31697	7	0.609089	31713	4	0.549732	9846621	0.000000
315469557	511784	2562	6890.655761	31743	2	0.452263	31737	4	0.416258	9841625	0.000000
315440450	548378	2869	6866.408881	31768	21	0.653315	32007	1	0.419015	9836768	0.000000
315081779	622215	3160	7019.214134	31732	17	0.789751	31671	6	0.457449	9831833	0.000000
314975903	612027	3202	7106.986592	31861	13	0.786790	31865	15	0.670967	9827004	0.000000
315149464	572637	2985	7070.883370	31692	7	0.500112	31719	5	0.322807	9822077	0.000000
315323825	548689	2938	6982.602334	31622	39	0.696841	31999	3	0.583441	9817288	0.000000
315219721	583782	3116	6974.552562	31998	5	0.801634	31938	6	0.501808	9812387	0.000000
315127657	610280	3246	7026.720953	31721	7	0.799874	31841	2	0.542091	9807430	0.000000
315081241	593977	3050	7098.740520	31990	5	0.622553	31486	1	0.279219	9802435	-1.#IND00
315331224	530874	2777	7012.595891	31780	2	0.748875	31616	1	0.465327	9797619	-1.#IND00
315454143	540877	2789	6885.662262	32100	13	0.572710	31695	0	0.235963	9792685	0.031207
315149620	613760	3233	7014.265518	31893	11	0.740868	31911	4	0.444176	9787889	0.012366
314991940	611655	3173	7135.420801	31996	9	0.811276	31946	3	0.662918	9783027	0.007558
315243309	535276	2771	7062.094524	32043	14	0.470767	31799	0	0.385774	9778078	0.005351
315498271	528384	2653	6861.779401	31691	55	0.679044	31897	7	0.491428	9773109	-0.002175
315085066	642569	3289	6989.622822	31694	10	0.805355	31895	7	0.629837	9768210	0.000842
314828305	637119	3266	7191.051832	31750	15	0.834161	31986	5	0.526423	9763393	-0.001125
315327582	517006	2710	7044.619329	31867	21	0.478922	31674	4	0.686649	9758582	0.002922
315533865	525240	2683	6808.817004	31274	125	0.683990	31897	2	0.350030	9753687	0.004000
315166927	621902	3210	6944.887654	31577	34	0.808354	31899	0	0.484332	9748883	0.006219
314853686	644603	3392	7162.054577	31703	5	0.644848	31980	6	0.584558	9744102	0.014432
315136832	551790	2879	7101.723438	31739	13	0.746485	31791	3	0.599279	9739231	0.012839
315448634	524447	2603	6878.450841	31836	3	0.270118	31802	1	0.525722	9734432	0.013318
315191210	613034	3340	6938.435499	31688	86	0.557360	31595	7	0.608138	9729521	0.014028
314893958	634004	3267	7128.613936	31078	144	0.731559	31716	4	0.605719	9724621	0.011811
315053972	572415	2913	7103.672940	31586	11	0.837202	31651	2	0.760887	9719686	0.011297
315416968	519265	2737	6916.319367	31666	0	0.366871	31899	3	0.539327	9714821	0.012173
315365442	571267	2916	6903.266693	31508	90	0.566666	31654	1	0.647984	9709959	0.012239
314949157	654750	3497	7078.809144	31205	32	0.737203	32021	18	0.427010	9705116	0.012958
314934656	597127	3056	7170.814747	31764	9	0.840625	31828	4	0.652508	9700147	0.012978
315355432	522848	2734	6992.610051	31700	5	0.403353	31788	0	0.222963	9695360	0.012308
315592701	508535	2678	6843.553607	31534	57	0.638161	32049	88	0.434256	9690470	0.010808
315274215	599449	3090	6927.901762	31863	3	0.679890	31692	5	0.656902	9685760	0.010943
314863470	654593	3342	7123.532958	31955	3	0.587441	31910	5	0.728681	9681038	0.011565
315112375	561653	2859	7111.701758	31924	51	0.606578	31842	5	0.561799	9676165	0.011095
315425023	524196	2801	6927.492075	31888	18	0.761407	31879	1	0.451926	9671403	0.010818
315315819	572749	2984	6935.724830	31620	10	0.855304	31710	0	0.312085	9666483	0.010339
315109269	604127	3151	7028.139941	31764	4	0.465328	31954	8	0.429581	9661711	0.009783
315127625	587464	3079	7064.415627	31653	24	0.675746	31921	6	0.654067	9657008	0.008590
315165907	578832	3012	7035.158610	31846	3	0.803354	31944	4	0.775590	9652282	0.008440
315281780	552071	2889	6996.430897	32075	13	0.394807	31920	1	0.486399	9647535	0.008197
315236699	580035	3051	6973.123671	31648	18	0.632978	31963	7	0.681195	9642796	0.004679
315107997	604670	3080	7050.469453	31880	11	0.446608	31672	4	0.782683	9638024	0.000788
315133899	583435	3047	7063.834391	31635	39	0.664393	32020	6	0.332360	9633165	0.000636
315190917	584674	2966	7034.410830	31949	16	0.796469	31647	3	0.595106	9628375	0.000423
315232425	570484	2934	6996.389410	31743	7	0.693368	31612	1	0.488260	9623558	0.000594
315151888	596207	3209	7011.109089	31690	6	0.753352	31899	6	0.607659	9618829	0.000573
315158694	577749	3006	7059.596001	31806	0	0.596773	32020	6	0.498669	9614100	0.000336
315319267	542834	2784	6991.355098	31958	31	0.677204	31695	5	0.625973	9609272	0.000050
315336561	564734	2995	6930.234030	31913	9	0.804239	32070	0	0.243879	9604483	0.000336
315135521	602160	3122	7034.346349	31858	1	0.820061	32108	3	0.523271	9599663	0.001074
315136175	579076	3024	7069.333162	31772	3	0.333606	31821	3	0.583492	9594855	0.000467
315256390	555153	2835	6996.538865	31716	34	0.595862	31734	9	0.747407	9590007	0.000310
315254030	576673	2953	6968.563810	31804	7	0.754909	31960	3	0.261044	9585250	-0.000160
315178050	580751	2968	7011.318824	31734	10	0.851363	32154	1	0.468076	9580370	-0.000048
315283113	549911	2812	6995.789742	31871	2	0.633952	31848	3	0.400410	9575610	-0.000379
315228525	582148	3025	6986.815604	31764	18	0.732602	31722	23	0.552123	9570685	-0.000647
315087699	600581	3103	7055.156102	31629	15	0.837835	31735	10	0.728383	9565836	-0.000401
315158871	571625	2976	7045.410969	31926	12	0.901654	31830	1	0.592572	9561114	-0.000151
315283277	563112	2896	6985.181135	31987	5	0.676545	31732	2	0.312834	9556360	-0.000088
315124473	598646	3126	6999.072542	31639	8	0.803839	31959	7	0.476050	9551634	-0.000199
315055161	605086	3187	7080.565625	31836	2	0.881037	31683	2	0.424903	9546847	0.000227
315172058	563360	2969	7042.068463	31644	15	0.536901	31977	3	0.510601	9542158	0.000230
315300280	554150	2869	6986.880596	31866	13	0.719151	32111	5	0.464956	9537457	0.000223
315279298	566825	2893	6955.834404	31873	7	0.829678	31846	16	0.652821	9532800	0.000858
315168116	597287	3075	7030.682241	31869	6	0.851663	32108	4	0.386297	9528090	0.000983
315108112	592903	3042	7060.950308	31847	8	0.653149	31773	10	0.627817	9523232	0.000862
315230460	558687	2891	7023.824511	31880	0	0.430720	31745	6	0.598437	9518456	0.000815
npatches	nstrain	runtime	dt	init_x	init_y	init_y_blood	init_z	init_S	beta0	beta1	beta2	beta3	mean_beta	B	d	delta	delta_blood	b[0]	mut	m	CTL	c	g	epsilon	k	het	lambda	rho	omega	x_max	patch.dyna	DELTA	A	VA
10000	1	100.000000	0.001000	21900	9499	5000000	0.001000	10000000	15.062801	6.548902	18.517563	17.876991	13	800000000	0.010000	1.000000	432.000000	80000	0.000050	0.004800	0	0.500000	0.000000	2.500000	16.000000	0.500000	0.000000	0.000000	0.000000	31872	0	10.000000	7.000000	1.000000
sus	inf	inf_blood	z	x[0]	y[0][0]	z[0]	x[1]	y[1][0]	z[1]	S[0]	synchrony
219000000	94990000	5000000	10.000000	21900	9499	0.001000	21900	9499	0.001000	10000000	0.000000
183043586	27663623	144444	3941.516320	16078	3376	0.394152	25088	1032	0.394152	9995011	0.000000
271576473	5809725	30702	6325.803353	25497	912	0.632580	31018	24	0.632580	9990105	0.000000
300423619	2003189	10488	7752.635957	29675	171	0.777177	31875	7	0.777177	9985067	0.000000
311056030	800309	4247	7828.608584	31196	14	0.864868	31658	6	0.811506	9980080	0.000000
315209688	373825	1937	6633.792907	31811	5	0.736621	31891	0	0.482679	9975054	0.000000
316760050	264487	1363	5784.389163	32043	16	0.840272	31899	3	0.251129	9970099	0.000000
316191163	556694	2967	5928.328169	31919	3	0.411052	31688	2	0.426006	9965099	0.000000
313598148	1036078	5320	6938.315348	31529	103	0.642830	31658	14	0.485901	9959996	0.000000
314405319	557192	2907	7271.219603	31077	77	0.783392	32030	5	0.483705	9954974	0.000000
316555792	269237	1402	6082.213004	31831	19	0.868637	31826	1	0.326340	9949854	0.000000
316241944	543914	2831	5816.915188	31774	1	0.286175	31777	1	0.340571	9944963	0.000000
313162473	1137399	5933	6887.255936	30700	467	0.554864	31853	9	0.568395	9939936	0.000000
313733622	667092	3563	7366.904979	28822	436	0.730045	31828	3	0.684497	9934940	0.000000
316010399	319551	1602	6368.023513	30807	63	0.836284	31867	0	0.534423	9929945	0.000000
316424757	444598	2306	5779.911349	31453	16	0.900714	31470	1	0.361778	9925087	0.000000
314013886	1023133	5317	6638.248121	31737	13	0.726809	31850	1	0.442738	9920139	0.000000
313530546	749323	3959	7356.968611	32041	9	0.714454	31828	1	0.338761	9915200	0.000000
315824747	339914	1775	6529.947845	31791	38	0.670111	32001	2	0.405081	9910366	0.000000
316500075	400789	2116	5814.951544	31700	34	0.799937	32023	2	0.329501	9905243	0.000000
314469983	913701	4842	6526.945581	31525	12	0.835720	31740	4	0.447217	9900308	0.000000
313543350	798735	4189	7288.514997	31693	9	0.900371	32070	4	0.559780	9895296	0.000000
315659336	356804	1781	6632.753058	31916	0	0.685930	31854	0	0.320836	9890363	0.000000
316575392	368782	1907	5798.637884	31678	21	0.383725	31769	1	0.232077	9885401	0.000000
314581842	923604	4773	6439.612257	30061	541	0.626257	31890	11	0.451381	9880504	0.000000
313354801	830160	4382	7281.118518	29582	240	0.773342	31876	5	0.356709	9875594	0.000000
315523148	378404	1914	6746.263779	31411	16	0.862542	31978	1	0.448582	9870590	0.000000
316600546	349812	1814	5825.702734	31863	0	0.364765	31844	3	0.318601	9865729	0.000000
314871286	862761	4502	6360.462078	31723	22	0.456783	31817	14	0.409758	9860784	0.000000
313400179	850908	4374	7248.397927	30878	275	0.670564	31927	3	0.398846	9855784	0.000000
315508353	383922	1980	6741.154515	30868	145	0.800212	31985	4	0.412755	9850752	0.000000
316512152	360420	1870	5878.623213	31564	18	0.878837	31898	1	0.507885	9845832	0.000000
314931870	834707	4411	6357.205365	31807	5	0.892855	31781	8	0.371760	9840837	0.000000
313551760	834276	4401	7209.333446	31997	0	0.849980	31844	4	0.619001	9835714	0.000000
315366106	411271	2116	6791.114765	31756	9	0.882900	31859	2	0.569657	9830760	0.000000
316530348	339625	1749	5915.580973	31886	1	0.502631	32130	0	0.194817	9825739	0.000000
315172960	786769	3990	6264.925458	31639	54	0.573643	31898	9	0.430238	9820732	0.000000
313358705	901326	4665	7174.315031	30462	253	0.741434	31727	10	0.546122	9815851	0.000000
315229572	424290	2296	6874.220430	31254	27	0.843191	31880	0	0.378671	9810892	0.000000
316557777	325178	1767	5931.243271	31843	26	0.634576	32163	1	0.249206	9806020	0.000000
315310283	747471	3950	6230.605798	31613	63	0.778387	31979	2	0.518989	9801161	-1.#IND00
313577157	896803	4756	7100.388730	31451	72	0.865602	31918	11	0.631006	9796305	-1.#IND00
315027359	471177	2336	6974.844892	31769	5	0.918493	31895	6	0.413954	9791444	-1.#IND00
316449711	326765	1706	6039.226614	31807	10	0.548262	32126	3	0.430379	9786481	0.150128
315577086	701252	3577	6127.824919	31534	97	0.726042	31960	3	0.650276	9781587	0.093309
313349273	955452	4977	7090.101158	31798	14	0.833857	31971	8	0.404621	9776726	0.070767
314872240	479709	2441	7028.424655	31746	3	0.899242	31827	1	0.466621	9771905	0.076519
316486334	308613	1600	6032.776707	31722	18	0.449300	31700	6	0.475753	9766903	0.091676
315818421	623644	3206	6047.436799	31528	66	0.666025	32105	6	0.339224	9762001	0.090896
313645683	954832	4935	6968.860347	31568	67	0.797459	31865	5	0.550015	9757093	0.088171
314723921	518059	2698	7085.002860	31801	9	0.877168	31792	7	0.485235	9752189	0.080445
316368769	315794	1612	6131.898886	31784	2	0.346398	31779	0	0.459525	9747236	0.084214
316085857	549004	2850	5966.822071	31529	200	0.603620	31906	8	0.476057	9742418	0.069132
313747739	974226	4983	6871.456910	30341	187	0.759613	31854	5	0.613496	9737414	0.066471
314348929	587518	3029	7196.175207	31319	16	0.854216	32100	1	0.480080	9732607	0.064601
316284212	302147	1538	6226.869873	31612	2	0.851407	31924	2	0.638070	9727844	0.077427
316228805	515614	2627	5903.361007	31981	1	0.354245	31935	1	0.272440	9723035	0.073438
313855983	986955	5015	6815.998083	31166	196	0.581173	31759	5	0.532830	9718194	0.099499
314136453	624753	3362	7251.971129	29973	309	0.746000	31990	1	0.479872	9713312	0.095425
316122743	325057	1695	6323.312112	31261	46	0.845961	32047	6	0.316723	9708400	0.094983
316293440	468681	2373	5884.164790	31981	6	0.410620	31747	1	0.400045	9703472	0.091290
313963449	987814	5093	6702.259927	31516	160	0.642568	31879	4	0.453507	9698700	0.093030
313899007	687053	3537	7273.988593	30394	121	0.783233	31783	1	0.597058	9693953	0.086453
315928658	337649	1744	6445.685049	31448	31	0.868541	31722	2	0.343403	9689120	0.089731
316441858	428132	2209	5839.460991	31920	2	0.604139	31782	1	0.227918	9684189	0.083988
314276568	968614	5101	6598.942008	31903	9	0.662326	31742	11	0.523154	9679395	0.092337
313837300	716594	3804	7270.428942	31817	18	0.795216	31736	4	0.579887	9674525	0.088651
315856603	347431	1773	6512.261412	31715	22	0.875808	31769	6	0.636427	9669695	0.092311
316435500	419617	2188	5885.570199	32009	0	0.596621	31875	8	0.301411	9664767	0.093304
314444780	928042	4628	6549.271999	31781	69	0.712718	31875	1	0.537791	9659941	0.091153
313701527	771338	3991	7255.235352	31509	54	0.825777	32014	5	0.397986	9655154	0.089232
315648339	377637	1969	6634.542128	31732	8	0.894341	31984	0	0.320758	9650284	0.093147
316466545	395735	2055	5879.638692	31965	0	0.427142	32134	8	0.316309	9645479	0.090447
314517998	910133	4628	6492.747022	31647	85	0.578084	31787	4	0.550257	9640713	0.091649
313633776	777813	4042	7254.265889	30500	265	0.744127	31754	3	0.494554	9635761	0.088532
315709745	364985	1917	6640.100506	31416	22	0.844825	31703	6	0.373509	9630960	0.090557
316579446	358631	1888	5830.234412	31865	9	0.905893	31853	0	0.410446	9626134	0.090831
314734340	902085	4787	6358.411706	31924	8	0.665412	31909	9	0.353411	9621379	0.089814
313199941	886787	4638	7281.483090	31895	12	0.797087	31900	8	0.569617	9616641	0.088231
315352453	393836	2062	6827.402057	31853	15	0.876943	32189	0	0.407825	9611871	0.089306
316668096	315926	1643	5828.741670	31808	4	0.779103	31763	11	0.285991	9607017	0.089573
315340124	778596	4079	6159.937738	31981	27	0.388118	31674	5	0.512407	9602117	0.087582
312952388	1023582	5472	7203.930771	29936	573	0.628921	31698	1	0.504540	9597430	0.087938
314867169	463606	2414	7033.899628	29748	252	0.774957	31817	1	0.467239	9592612	0.088203
316519050	307778	1640	5953.777801	31360	27	0.863522	31838	1	0.346342	9587896	0.090571
315567366	707032	3643	6098.792135	31828	9	0.554888	31820	2	0.284868	9583163	0.087679
313268716	986188	5197	7100.686003	31188	155	0.730059	31962	7	0.519905	9578414	0.088667
314853252	475851	2468	7069.988544	31400	22	0.836293	31949	1	0.469844	9573615	0.088170
316561940	300483	1591	6000.047131	31941	3	0.900719	31887	2	0.556926	9568929	0.090126
315786907	652083	3410	6014.898269	31909	5	0.421819	31905	3	0.396206	9564131	0.086787
313342737	1005782	5290	7036.238454	31556	77	0.649359	32055	4	0.609836	9559316	0.088103
314696489	500736	2631	7083.058773	31185	79	0.787352	31784	0	0.396965	9554563	0.087622
316397480	328986	1734	6095.682827	31785	28	0.871039	31892	0	0.233838	9549871	0.089392
315798985	611854	3183	6095.270691	31597	2	0.399833	31922	2	0.389469	9545017	0.087410
313694801	948824	4939	6958.666772	31126	150	0.636026	31803	3	0.373648	9540086	0.086276
314594964	547637	2893	7116.235931	31127	105	0.779266	32072	11	0.567977	9535341	0.085179
316335051	318245	1688	6167.871451	31458	43	0.866135	31813	4	0.391757	9530451	0.085349
316018571	558627	2887	6014.626848	31634	12	0.918817	31934	0	0.387882	9525738	0.083944
313913168	932152	4821	6868.744378	31857	10	0.456128	31972	5	0.480860	9520910	0.081375
314591174	550558	2850	7125.591142	30207	366	0.670166	31850	4	0.455983	9516235	0.080736
npatches	nstrain	runtime	dt	init_x	init_y	init_y_blood	init_z	init_S	beta0	beta1	beta2	beta3	mean_beta	B	d	delta	delta_blood	b[0]	mut	m	CTL	c	g	epsilon	k	het	lambda	rho	omega	x_max	patch.dyna	DELTA	A	VA
10000	1	100.000000	0.001000	21900	9499	5000000	0.001000	10000000	16.115723	16.266275	12.972002	16.415971	13	800000000	0.010000	1.000000	432.000000	80000	0.000050	0.004800	0	0.500000	0.000000	2.500000	17.000000	0.500000	0.000000	0.000000	0.000000	31872	0	10.000000	7.000000	1.000000
sus	inf	inf_blood	z	x[0]	y[0][0]	z[0]	x[1]	y[1][0]	z[1]	S[0]	synchrony
219000000	94990000	5000000	10.000000	21900	9499	0.001000	21900	9499	0.001000	10000000	0.000000
187349805	24701922	129639	3941.516320	15770	3264	0.394152	15982	3062	0.394152	9995174	0.000000
276619132	4668301	24241	6325.803353	25406	751	0.632580	25641	718	0.632580	9990133	0.000000
304188815	1393029	7246	7667.733659	30071	156	0.777177	29669	224	0.777177	9985094	0.000000
313603552	454450	2360	6971.980397	31421	4	0.864868	31369	23	0.864868	9980043	0.000000
316812822	187466	985	5534.988545	31884	0	0.251873	31704	3	0.602236	9974947	0.000000
317339606	285109	1430	5023.822387	31767	0	0.170890	31673	17	0.471171	9969962	0.000000
313904781	1260382	6748	6085.616278	31701	193	0.395048	31056	255	0.679289	9964896	0.000000
311421006	1052108	5590	7359.842062	24848	1308	0.633124	30732	90	0.805503	9959922	0.000000
315586882	283078	1424	6411.153848	29214	159	0.777506	31539	40	0.882047	9954890	0.000000
317120160	279340	1505	5060.441938	31659	1	0.856457	31709	2	0.928467	9949876	0.000000
313782345	1268887	6592	6010.229643	31804	131	0.541196	31865	5	0.716740	9944984	0.000000
311581235	1044813	5471	7303.278888	29650	434	0.721756	31651	21	0.828216	9940030	0.000000
315408191	319415	1716	6505.838474	30272	135	0.831258	31679	20	0.895821	9935002	0.000000
317063004	260813	1347	5176.754204	31424	14	0.897665	31859	25	0.936820	9930037	0.000000
314957774	950194	5079	5802.878566	32052	3	0.789391	31739	8	0.570806	9925035	0.000000
311886655	1110343	5814	7140.242659	31705	110	0.658300	31735	78	0.739714	9920099	0.000000
315195813	350896	1875	6670.930791	30765	187	0.792774	31645	40	0.842148	9915139	0.000000
317098019	238698	1264	5237.581041	31534	13	0.874327	31896	5	0.904270	9910152	0.000000
314944932	959561	4987	5768.871054	31672	29	0.649880	31909	18	0.498472	9905224	0.000000
311914584	1109497	5820	7116.192996	31681	72	0.787668	30588	293	0.695846	9900271	0.000000
315161487	358400	1850	6691.386743	31888	9	0.871230	30674	141	0.815544	9895283	0.000000
317016266	249881	1332	5308.865270	31564	52	0.731379	31841	2	0.752835	9890357	0.000000
315244424	866413	4556	5745.376104	31483	47	0.837093	31654	26	0.746188	9885434	0.000000
312145551	1099111	5730	7048.861541	31746	21	0.901204	31215	66	0.846074	9880494	0.000000
315095740	375952	1980	6710.966710	31805	0	0.450887	31760	20	0.906651	9875475	0.000000
317029893	240409	1221	5341.022750	30924	414	0.529906	31861	1	0.397121	9870540	0.000000
315117028	895207	4684	5757.847231	28440	554	0.714909	30811	244	0.593627	9865614	0.000000
312043840	1112690	5607	7075.414875	30152	124	0.827105	28989	490	0.753553	9860598	0.000000
315031364	381936	1913	6730.513316	31632	12	0.895147	30647	67	0.850541	9855658	0.000000
316988303	236631	1248	5348.085431	32002	0	0.611382	31416	27	0.909360	9850879	0.000000
315528369	784525	4089	5661.702841	31856	3	0.254982	31626	4	0.931309	9846034	0.000000
312120342	1171496	6049	6984.971486	29571	878	0.548180	31864	29	0.958342	9841215	0.000000
314752835	416378	2188	6819.143985	27908	475	0.725992	31762	0	0.735214	9836087	0.000000
316910168	234774	1205	5428.748679	30408	119	0.833826	31598	102	0.692936	9831159	0.000000
315626817	748917	3907	5625.836811	31558	3	0.899223	30770	141	0.813780	9826081	0.000000
312399757	1123971	5906	6933.247519	31632	48	0.877792	31590	25	0.887066	9821169	0.000000
314909779	405268	2085	6793.668891	31583	11	0.925886	31542	8	0.931511	9816297	0.000000
316942404	238906	1180	5364.908976	31834	8	0.578208	31873	1	0.479550	9811375	0.000000
315611417	769918	3961	5603.075224	31919	5	0.318822	31523	91	0.628530	9806516	0.000000
311998671	1204528	6240	6978.672245	30068	598	0.586896	31452	87	0.774720	9801512	-1.#IND00
314660259	422500	2250	6872.982453	28500	417	0.749471	31477	34	0.863378	9796602	-1.#IND00
316934909	226315	1158	5393.695956	30793	98	0.848066	31791	6	0.338585	9791839	0.492233
315711133	747659	3957	5560.147895	31646	13	0.907859	28216	1084	0.598881	9786940	0.282148
312015788	1219955	6341	6939.773834	31537	7	0.845609	28376	391	0.756740	9782026	0.183284
314644323	428514	2177	6910.912427	31948	9	0.565559	30925	43	0.852474	9777072	0.213060
316947667	221300	1137	5408.160814	31520	91	0.736531	31721	7	0.759315	9772225	0.224358
315652943	769367	3903	5578.974597	31880	21	0.840218	31835	0	0.649595	9767323	0.188156
312106422	1196187	6264	6946.735056	31696	17	0.903099	31771	120	0.667471	9762443	0.189207
314659388	432301	2233	6860.911555	31977	0	0.785685	30728	175	0.798336	9757627	0.198799
316862659	244080	1244	5458.761142	31908	17	0.757351	31225	27	0.877700	9752768	0.216539
315702675	728926	3831	5603.629962	31522	34	0.852844	31849	11	0.516984	9747910	0.194953
312427170	1158229	6038	6906.359613	31677	16	0.910757	31524	116	0.707072	9743078	0.179364
314693718	432266	2300	6868.647605	31849	16	0.945878	31487	22	0.822353	9738109	0.189829
316918688	222401	1209	5433.888427	31767	0	0.298726	31875	0	0.339210	9733327	0.185380
315765134	739094	3735	5532.513400	31178	269	0.411264	30932	464	0.580561	9728302	0.173011
311916899	1245807	6380	6923.019121	25657	1124	0.642959	28250	515	0.745629	9723386	0.166353
314509184	447080	2349	6939.004240	29492	217	0.783470	31266	13	0.845736	9718668	0.167248
316908994	224725	1199	5476.562043	31437	30	0.868685	31529	15	0.906446	9713960	0.176586
315941885	679743	3607	5542.444781	31978	2	0.714829	31731	0	0.254548	9709018	0.164102
312442876	1177180	6143	6858.603701	32118	23	0.789569	28737	1366	0.482056	9704138	0.157152
314567235	453966	2310	6913.334567	31741	14	0.872383	26176	572	0.685890	9699242	0.158842
316851222	228516	1220	5493.396254	31673	2	0.461738	29967	154	0.809507	9694525	0.163025
315865733	712480	3675	5512.507541	31629	96	0.562373	31129	53	0.884474	9689758	0.157490
312157407	1234379	6562	6872.137118	30385	311	0.734599	31600	16	0.929939	9684913	0.165143
314423744	470542	2479	6961.305613	31329	51	0.839046	31626	1	0.904888	9679994	0.164567
316856623	221742	1121	5506.988069	31697	1	0.405553	31636	64	0.549886	9675229	0.171663
315996596	664841	3491	5449.252621	31380	395	0.444777	30580	289	0.727026	9670420	0.166922
312029717	1281378	6639	6853.202248	25000	995	0.663282	30896	119	0.834454	9665488	0.164241
314293657	479079	2556	7015.766387	30034	145	0.795796	31461	1	0.760013	9660657	0.168000
316842125	217956	1137	5521.763941	31434	0	0.720597	31855	62	0.464469	9655842	0.173180
316090372	631954	3297	5425.513706	31544	122	0.472388	28972	665	0.675224	9650968	0.167873
312095481	1302067	6905	6810.728103	28179	733	0.680027	29337	298	0.803038	9646216	0.168345
314161800	503065	2564	7063.679652	29987	157	0.805951	31182	48	0.880552	9641444	0.169014
316838807	212111	1087	5555.254799	31474	31	0.882318	31781	18	0.927560	9636710	0.172799
316167365	639057	3229	5378.682413	31608	1	0.774578	31704	7	0.625006	9631965	0.169062
312045180	1315497	6850	6802.244690	31702	27	0.800090	31418	106	0.772583	9627202	0.170315
314055721	516002	2698	7077.384725	31615	1	0.733146	31391	35	0.862082	9622429	0.171650
316774709	216201	1151	5567.763057	31566	172	0.537200	31898	11	0.723576	9617494	0.173847
316208768	605602	3063	5388.978953	29667	370	0.719333	31590	31	0.832361	9612665	0.169576
312378887	1254281	6518	6749.884138	30649	93	0.829788	31637	24	0.898335	9607828	0.169844
314130137	517858	2719	7063.684349	31736	11	0.896774	31741	10	0.938345	9603103	0.169588
316772081	221920	1160	5625.535023	31794	1	0.309450	31784	0	0.800884	9598217	0.173211
316360668	559333	2867	5330.626022	30222	530	0.559239	31570	20	0.363152	9593382	0.170635
312318709	1332540	6855	6675.729704	28367	447	0.732698	29786	706	0.613781	9588583	0.173220
313711678	577201	2971	7172.394982	30999	39	0.837893	29138	301	0.765775	9583786	0.171564
316661840	219417	1212	5707.895368	31784	1	0.525617	31119	62	0.857953	9578875	0.173524
316539369	499807	2663	5266.535372	31618	41	0.669686	31636	35	0.913855	9574011	0.170031
312604129	1306768	6789	6604.754748	31563	65	0.799679	31551	21	0.947757	9569178	0.169356
313548555	619141	3219	7197.155726	31568	48	0.878514	31747	1	0.894368	9564425	0.167958
316578153	221795	1201	5782.703486	31728	13	0.926325	31893	0	0.872445	9559661	0.170279
316577179	475411	2439	5258.581454	31778	24	0.595188	31886	50	0.565183	9554948	0.167816
312967604	1262667	6565	6508.208843	31349	105	0.754500	30961	235	0.736303	9550090	0.166242
313518678	640952	3274	7188.725669	31442	71	0.851115	31117	41	0.840080	9545398	0.165487
316465559	233303	1253	5845.423349	31602	11	0.909708	31941	0	0.379301	9540739	0.167451
316583932	479988	2443	5256.639627	31719	5	0.306672	30772	349	0.577952	9536084	0.166271
312813438	1291713	6764	6542.263718	30925	401	0.579528	28655	386	0.744047	9531370	0.169552
313565549	615768	3176	7185.605878	28740	476	0.745003	31048	37	0.844776	9526511	0.167734
316550778	232849	1289	5797.800567	30920	36	0.845356	31781	5	0.892572	9521734	0.170211
316543404	485358	2563	5298.095596	31614	5	0.906215	31985	24	0.480361	9516948	0.167978
npatches	nstrain	runtime	dt	init_x	init_y	init_y_blood	init_z	init_S	beta0	beta1	beta2	beta3	mean_beta	B	d	delta	delta_blood	b[0]	mut	m	CTL	c	g	epsilon	k	het	lambda	rho	omega	x_max	patch.dyna	DELTA	A	VA
10000	1	100.000000	0.001000	21900	9499	5000000	0.001000	10000000	19.085255	14.659318	8.108273	19.291907	13	800000000	0.010000	1.000000	432.000000	80000	0.000050	0.004800	0	0.500000	0.000000	2.500000	18.000000	0.500000	0.000000	0.000000	0.000000	31872	0	10.000000	7.000000	1.000000
sus	inf	inf_blood	z	x[0]	y[0][0]	z[0]	x[1]	y[1][0]	z[1]	S[0]	synchrony
219000000	94990000	5000000	10.000000	21900	9499	0.001000	21900	9499	0.001000	10000000	0.000000
193101338	21636074	112745	3941.516320	14617	3395	0.394152	17399	2679	0.394152	9995011	0.000000
282621110	3501891	17967	6325.803353	23215	1207	0.632580	27542	424	0.632580	9989996	0.000000
308072053	861975	4478	7370.031231	27612	417	0.777177	30701	46	0.777177	9985046	0.000000
315664486	222413	1239	5881.241467	29958	168	0.864868	31577	9	0.835490	9980163	0.000000
317748196	106547	535	4479.998596	31148	58	0.918048	31973	0	0.241407	9975187	0.000000
317027727	487111	2475	4467.411158	31714	32	0.447975	31882	82	0.306402	9970130	0.000000
309715390	2115634	10910	6302.747360	26102	1535	0.665222	28625	744	0.579364	9965234	0.000000
311965891	668876	3398	7234.072932	27795	282	0.796972	30245	85	0.744903	9960194	0.000000
316773973	146013	801	5311.629568	30375	172	0.876873	31623	2	0.845295	9955172	0.000000
317301854	334728	1727	4355.509250	31572	0	0.640343	31850	9	0.242585	9950210	0.000000
312336116	1604945	8205	5924.753088	30950	375	0.575552	30581	340	0.540662	9945169	0.000000
311826205	818134	4367	7142.934932	25595	792	0.742592	30134	204	0.721432	9940122	0.000000
316381927	185326	956	5648.468430	30002	144	0.843893	31448	11	0.831061	9935109	0.000000
317364606	284030	1490	4468.649105	31069	49	0.905328	31723	0	0.285827	9930232	0.000000
313509220	1309981	6748	5770.235939	31765	29	0.942586	31645	110	0.446041	9925312	0.000000
312142199	850623	4463	7039.511650	31787	7	0.965181	30497	252	0.664049	9920396	0.000000
316288509	199285	1051	5737.762715	31875	6	0.839098	31513	16	0.796261	9915420	0.000000
317359707	274717	1396	4501.331555	31874	13	0.310435	31713	6	0.540990	9910425	0.000000
313776928	1276344	6512	5687.972042	24244	2539	0.581810	31748	41	0.548264	9905433	0.000000
312056706	883995	4679	7022.177365	25875	510	0.746387	31374	56	0.726042	9900458	0.000000
316215159	207791	1098	5798.766856	29699	170	0.846195	31729	4	0.833857	9895425	0.000000
317425800	242090	1300	4495.331920	31362	22	0.906724	31822	5	0.553926	9890538	0.000000
314193020	1191338	6159	5560.285315	31708	37	0.943432	31763	11	0.729476	9885507	0.000000
311600774	1008471	5408	6996.165574	31555	21	0.965694	31609	12	0.835940	9880585	0.000000
315939043	231605	1186	5968.357710	32033	0	0.438651	31892	27	0.552357	9875707	0.000000
317493263	209242	1124	4471.751854	31651	104	0.348031	31745	9	0.728525	9870841	0.000000
314582228	1110374	5821	5421.814299	19980	1994	0.604610	31791	20	0.632853	9865936	0.000000
311273781	1107416	5721	6958.863028	27119	454	0.760214	31816	5	0.568124	9861010	0.000000
315611835	257369	1333	6131.615068	29949	120	0.854581	31949	0	0.493452	9856208	0.000000
317402541	208207	1050	4592.659008	31306	40	0.911810	32100	17	0.602526	9851284	0.000000
314774845	1054246	5498	5409.919175	31824	10	0.946517	31797	6	0.703167	9846389	0.000000
311813771	1045317	5452	6900.833966	31549	18	0.967565	31673	13	0.819984	9841363	0.000000
315749128	253084	1311	6087.333793	31764	1	0.817599	31689	20	0.446374	9836388	0.000000
317470815	199763	1000	4601.324964	31716	1	0.691824	31704	51	0.664251	9831400	0.000000
314829505	1015647	5303	5396.929197	31598	59	0.693197	31957	48	0.796383	9826503	0.000000
311555266	1102500	5725	6907.014410	29586	334	0.813938	31781	7	0.876516	9821621	0.000000
315612578	264395	1325	6142.994049	30812	52	0.887162	31836	26	0.650599	9816674	0.000000
317372959	215289	1108	4618.592432	31444	16	0.931569	31764	14	0.687099	9811755	0.000000
314922940	984710	5079	5409.904739	31862	7	0.958500	32097	8	0.417052	9806852	0.000000
311974289	1027764	5462	6873.349030	31979	13	0.974832	31648	96	0.646468	9802043	-1.#IND00
315746317	256798	1372	6109.745459	31892	3	0.875554	31707	11	0.785599	9797238	-1.#IND00
317448284	201685	1044	4600.181640	31707	54	0.568817	31825	0	0.335452	9792336	0.316614
314880836	1020317	5404	5390.239219	27801	898	0.738507	31186	365	0.386273	9787441	0.245792
311663372	1070161	5703	6899.188551	29303	282	0.841416	28349	477	0.627802	9782637	0.192011
315677127	261890	1368	6126.826244	30847	44	0.903826	30837	87	0.774279	9777899	0.246494
317412254	205792	1088	4616.826231	31681	13	0.941675	31685	0	0.809120	9773002	0.229549
315177357	926405	4717	5351.836113	31807	3	0.929793	31837	14	0.515435	9768037	0.197415
312012011	1056418	5464	6821.691443	31782	34	0.911927	31714	30	0.706133	9763092	0.177700
315644971	270947	1379	6152.145977	31603	1	0.829838	31898	18	0.588591	9758174	0.197143
317448996	198474	1050	4601.345837	31929	12	0.643046	31806	5	0.750499	9753291	0.209045
315155594	944314	4813	5290.589121	31791	45	0.783524	31680	62	0.523653	9748510	0.192641
311415605	1162190	6145	6860.788440	31056	97	0.868717	31079	130	0.711117	9743699	0.177423
315436851	284386	1564	6268.040688	31658	10	0.920383	31426	4	0.824806	9738922	0.184670
317482755	174671	907	4623.458709	31609	0	0.316712	31949	7	0.337540	9734033	0.183222
315445175	893342	4589	5145.664710	28974	1504	0.486824	31384	83	0.598248	9729223	0.178133
311120996	1266772	6590	6793.121474	24101	790	0.688782	31316	58	0.756355	9724282	0.165397
315125040	313183	1621	6381.227156	29024	211	0.811260	31534	8	0.852241	9719387	0.174529
317410257	172567	870	4681.605387	31028	63	0.885538	31656	5	0.262345	9714554	0.173707
315516422	870529	4480	5141.813902	31371	66	0.930584	30344	345	0.552645	9709703	0.170091
311254212	1277274	6704	6766.241789	31498	34	0.957902	30638	134	0.728700	9704814	0.169501
315035605	328261	1696	6436.349810	31495	12	0.974470	31366	12	0.835469	9699985	0.176124
317412794	165510	831	4700.615782	31771	2	0.358958	31811	0	0.217510	9695117	0.182377
315814854	778376	3935	5064.572757	31652	135	0.430971	31734	41	0.381558	9690427	0.174033
311323637	1314886	6806	6692.965286	22180	1600	0.654909	30763	252	0.624943	9685598	0.182120
314901500	343400	1736	6490.579890	28016	299	0.790718	31257	63	0.772545	9680708	0.187350
317331679	166795	861	4751.597450	30553	91	0.873080	31787	5	0.512214	9675834	0.190381
316002127	717229	3593	4960.484479	31202	54	0.923029	31850	18	0.544817	9670809	0.184806
311441035	1348123	7067	6623.412098	31351	52	0.953320	31684	29	0.723952	9665955	0.180369
314627259	383521	2011	6608.535884	31811	28	0.971691	31708	0	0.611054	9661153	0.184836
317301254	159470	801	4821.702363	31788	8	0.680436	31867	6	0.530258	9656421	0.190276
316206517	670498	3476	4922.895967	31761	97	0.806199	31742	40	0.577055	9651564	0.182093
311537232	1368865	7161	6571.740168	30770	129	0.882469	31463	47	0.743503	9646870	0.182155
314523340	400748	2063	6636.372753	31290	20	0.928722	31797	21	0.844446	9641968	0.184341
317274853	152467	790	4879.212333	31921	0	0.732655	31898	4	0.505513	9637145	0.189505
316358854	635744	3221	4820.401294	31235	126	0.654285	31795	28	0.700116	9632301	0.184090
311325241	1476196	7578	6511.882483	28256	632	0.790340	31903	7	0.818134	9627434	0.191695
314184482	437402	2255	6777.862945	29129	225	0.872851	31846	0	0.398611	9622610	0.191445
317212102	149642	766	4954.712658	31146	57	0.922890	31776	35	0.631068	9617705	0.196373
316602833	542234	2935	4747.414099	31361	47	0.953236	31805	20	0.776259	9612872	0.191550
311445200	1521852	7906	6414.985727	31541	21	0.971640	31727	7	0.763829	9608207	0.194819
313811697	490942	2625	6869.031913	31887	7	0.980545	32030	43	0.605542	9603415	0.195283
317120515	150499	794	5049.299944	31823	0	0.367847	32086	0	0.450658	9598634	0.197009
316785057	494812	2607	4661.972671	29037	1194	0.499324	31831	25	0.600974	9593843	0.192890
311759041	1512616	7984	6298.812762	24224	724	0.696363	31823	31	0.758009	9589002	0.199001
313486897	540861	2840	6953.164045	28703	283	0.815858	31719	3	0.853243	9584190	0.197354
317001104	156479	838	5143.383833	31046	37	0.888326	31964	1	0.277622	9579434	0.200360
316827153	471834	2413	4657.840303	31680	12	0.932275	31956	4	0.260249	9574539	0.197236
312144608	1425933	7479	6262.022949	31782	19	0.675265	31454	112	0.551375	9569775	0.194808
313635309	539654	2831	6919.688021	31353	139	0.803063	31405	83	0.727929	9564995	0.195005
317004775	161442	872	5149.521022	30285	159	0.880567	31492	15	0.689299	9560182	0.195427
316767139	487735	2481	4720.868563	31330	34	0.927569	32000	5	0.811574	9555458	0.192602
312194018	1390464	7130	6299.433947	31728	23	0.956074	31557	10	0.875701	9550714	0.194301
313836839	513937	2669	6859.687482	31729	10	0.902485	31997	1	0.437313	9545899	0.193907
317062092	156115	844	5133.387257	31829	4	0.467173	31388	221	0.549870	9541071	0.194510
316802534	476493	2503	4718.860608	29923	588	0.676865	30967	124	0.727016	9536349	0.190990
312318583	1385067	7180	6280.027735	27869	499	0.804033	31791	10	0.834448	9531515	0.192624
313719029	536615	2791	6870.846182	29983	180	0.881155	31917	14	0.899600	9526752	0.191369
317029831	150944	743	5172.341491	31489	27	0.927926	32017	18	0.577420	9522001	0.192656
316881745	469318	2490	4595.943828	31470	29	0.956290	31929	14	0.743724	9517105	0.191074
npatches	nstrain	runtime	dt	init_x	init_y	init_y_blood	init_z	init_S	beta0	beta1	beta2	beta3	mean_beta	B	d	delta	delta_blood	b[0]	mut	m	CTL	c	g	epsilon	k	het	lambda	rho	omega	x_max	patch.dyna	DELTA	A	VA
10000	1	100.000000	0.001000	21900	9499	5000000	0.001000	10000000	17.478711	17.555077	17.611923	14.843113	13	800000000	0.010000	1.000000	432.000000	80000	0.000050	0.004800	0	0.500000	0.000000	2.500000	19.000000	0.500000	0.000000	0.000000	0.000000	31872	0	10.000000	7.000000	1.000000
sus	inf	inf_blood	z	x[0]	y[0][0]	z[0]	x[1]	y[1][0]	z[1]	S[0]	synchrony
219000000	94990000	5000000	10.000000	21900	9499	0.001000	21900	9499	0.001000	10000000	0.000000
197042457	19295354	100999	3941.516320	16384	2678	0.394152	16259	2789	0.394152	9995039	0.000000
286604095	2752475	14246	6325.652901	25629	681	0.632580	25393	759	0.632580	9990175	0.000000
310424126	567091	2881	6952.221155	29836	170	0.777177	29951	166	0.777177	9985353	0.000000
316787852	114659	588	5070.781864	31415	33	0.864868	31351	29	0.864868	9980348	0.000000
318101739	94284	454	3715.597845	31783	0	0.566972	31604	0	0.733941	9975291	0.000000
315764345	950969	4897	4482.776610	31322	131	0.520410	31513	213	0.463807	9970346	0.000000
306381055	2195553	11599	6562.376487	28903	517	0.709151	26995	774	0.674823	9965299	0.000000
313584001	369366	1879	6613.409448	30065	133	0.823613	29983	83	0.802795	9960220	0.000000
317504308	94621	507	4475.407119	31551	0	0.502822	31377	19	0.880404	9955193	0.000000
317073771	460102	2432	4131.740286	31806	58	0.320206	31630	31	0.353762	9950256	0.000000
310466108	1858400	9590	6054.760365	25065	1568	0.587736	28684	935	0.608086	9945244	0.000000
312774652	547781	2835	6857.170608	29225	141	0.749980	28999	235	0.762322	9940221	0.000000
317137245	116829	615	4846.786314	31455	27	0.848374	31155	10	0.855859	9935278	0.000000
317375227	343965	1757	4079.865950	31663	12	0.908046	31686	2	0.857925	9930182	0.000000
312137415	1590054	8205	5784.529225	31407	41	0.795976	31677	23	0.777428	9925264	0.000000
312363824	674228	3521	6910.050771	31744	24	0.876269	31984	11	0.865020	9920302	0.000000
316912345	121616	632	5062.559327	31465	7	0.924963	31979	16	0.645822	9915380	0.000000
317529649	285787	1469	3971.640069	31694	0	0.327130	31523	18	0.785207	9910407	0.000000
312457663	1626621	8504	5601.061053	31115	239	0.499488	31612	7	0.805069	9905423	0.000000
311691261	789310	4100	6948.126221	27406	680	0.696462	31771	17	0.881783	9900300	0.000000
316656310	138106	708	5265.213813	30297	96	0.815918	31951	0	0.407539	9895377	0.000000
317605569	239396	1226	3994.780052	31658	1	0.759120	31956	2	0.192389	9890377	0.000000
313278117	1453952	7755	5412.442649	31553	53	0.589112	21553	3129	0.510220	9885416	0.000000
311253087	920772	4811	6908.180833	30953	140	0.750815	27195	372	0.702971	9880497	0.000000
316359598	158273	833	5466.052634	31177	37	0.848881	30917	41	0.819865	9875569	0.000000
317730252	193718	1031	3986.744872	31632	2	0.895032	31459	34	0.890756	9870648	0.000000
314077968	1272570	6671	5204.356403	31651	63	0.444707	31916	2	0.933749	9865608	0.000000
310713492	1088836	5649	6857.907325	27204	900	0.663240	32035	7	0.911584	9860698	0.000000
315957362	191050	1023	5713.505535	29529	177	0.795770	31854	0	0.440226	9855872	0.000000
317698767	163639	883	4071.666444	31437	29	0.876144	29999	865	0.451964	9850986	0.000000
314848836	1089028	5658	5006.741832	31634	5	0.858444	25771	690	0.667641	9846209	0.000000
310716716	1195083	6240	6741.165147	31848	8	0.697034	30056	110	0.798439	9841244	0.000000
315676414	216470	1102	5884.676902	31796	27	0.816265	31927	0	0.826918	9836290	0.000000
317714462	142415	710	4117.333345	31945	3	0.483024	31720	0	0.203274	9831389	0.000000
315176228	1017859	5151	4863.176313	31575	13	0.686478	30903	315	0.419119	9826508	0.000000
310111782	1380808	7168	6684.140178	31430	57	0.809863	24780	1047	0.647722	9821674	0.000000
315193533	261773	1385	6104.334248	31669	1	0.639120	29834	144	0.786359	9816695	0.000000
317717205	114858	591	4205.498868	31655	109	0.345013	31571	16	0.870437	9811705	0.000000
316120493	747441	3881	4534.606205	23259	1522	0.602780	31740	19	0.742743	9806708	0.000000
[truncated: 163 more rows]
