# Supplementary material for: Large Variations in HIV-1 Viral Load Explained by Shifting-Mosaic Metapopulation Dynamics
Source: PLoS Biol. 2016 Oct 5;14(10):e1002567. doi: 10.1371/journal.pbio.1002567 (PMC5051940; doi:10.1371/journal.pbio.1002567)
Supplement: S1 Data — Each file gives the output from the simulations indicated by the filename: low migration (ms1, db432); high migration (ms1, db1); very high migration (ms10, db1); number of patches (np); reservoir (storage); no reservoir (nostorage); CTL immigration model (CTLimmig); CTL proliferation model (CTLprolif); β¯ (beta1, beta2, …). Within each file, there are 21 simulations for (k = 0,1,..,20), and data is output each day. For measures of synchrony, the final entry should be used. See Methods and S1 Simulation Code for further details. (ZIP) [file pbio.1002567.s002.zip › S1_Data/ms1_np10000_nostorage_noPD_CTLimmig_db432_beta14.tsv]

npatches	nstrain	runtime	dt	init_x	init_y	init_y_blood	init_z	init_S	beta0	beta1	beta2	beta3	mean_beta	B	d	delta	delta_blood	b[0]	mut	m	CTL	c	g	epsilon	k	het	lambda	rho	omega	x_max	patch.dyna	DELTA	A	VA
10000	1	100.000000	0.001000	21900	9499	5000000	0.001000	10000000	7.618130	7.418943	15.352858	8.897447	14	800000000	0.010000	1.000000	432.000000	80000	0.000050	0.004800	0	0.500000	0.000000	2.500000	0.000000	0.500000	0.000000	0.000000	0.000000	31872	0	10.000000	7.000000	1.000000
sus	inf	inf_blood	z	x[0]	y[0][0]	z[0]	x[1]	y[1][0]	z[1]	S[0]	synchrony
219000000	94990000	5000000	10.000000	21900	9499	0.001000	21900	9499	0.001000	10000000	0.000000
79730905	187141569	975787	3941.516320	12907	15291	0.394152	13238	14890	0.394152	9994994	0.000000
81451978	183289362	954746	6325.803353	13280	14664	0.632580	13664	14090	0.632580	9990015	0.000000
81518814	183200064	953419	7771.765723	13191	14617	0.777177	13742	14253	0.777177	9985029	0.000000
81513371	183201666	953919	8648.676577	13407	14593	0.864868	13744	14371	0.864868	9979998	0.000000
81520990	183202833	953948	9180.483393	13375	14576	0.918048	13645	14423	0.918048	9974985	0.000000
81522185	183188088	956868	9503.000201	13209	14570	0.950300	13762	14316	0.950300	9969968	0.000000
81518846	183193193	953450	9698.592075	13163	14641	0.969859	13790	14326	0.969859	9964916	0.000000
81514291	183207115	952820	9817.209710	13406	14484	0.981721	13459	14672	0.981721	9959852	0.000000
81506379	183198225	953869	9889.145947	13318	14597	0.988915	13474	14675	0.988915	9954816	0.000000
81507926	183221459	953977	9932.772025	13315	14577	0.993277	13645	14236	0.993277	9949780	0.000000
81520051	183206457	954087	9959.229270	13325	14624	0.995923	13771	14140	0.995923	9944660	0.000000
81518752	183181691	952495	9975.274394	13315	14486	0.997527	13774	14199	0.997527	9939589	0.000000
81520225	183203417	954199	9985.005037	13486	14366	0.998501	13775	14374	0.998501	9934635	0.000000
81511223	183203306	953935	9990.906233	13219	14640	0.999091	13729	14301	0.999091	9929590	0.000000
81516090	183204759	954195	9994.485041	13723	14086	0.999449	13741	14395	0.999449	9924453	0.000000
81516791	183204903	955864	9996.655426	13198	14628	0.999666	13604	14274	0.999666	9919458	0.000000
81527510	183187353	955161	9997.971667	13205	14931	0.999797	13532	14728	0.999797	9914536	0.000000
81515170	183182597	954213	9998.769908	13373	14631	0.999877	13747	14385	0.999877	9909547	0.000000
81511237	183185741	953836	9999.254005	13224	14712	0.999925	13603	14530	0.999925	9904551	0.000000
81525050	183193314	954123	9999.547588	13424	14541	0.999955	13439	14702	0.999955	9899589	0.000000
81524004	183193491	955646	9999.725632	13549	14466	0.999973	13482	14581	0.999973	9894574	0.000000
81510661	183212062	955108	9999.833608	13275	14684	0.999983	13740	14297	0.999983	9889609	0.000000
81516324	183212453	953969	9999.899091	13299	14781	0.999990	13649	14281	0.999990	9884776	0.000000
81524126	183197534	954375	9999.938803	13456	14293	0.999994	13791	14380	0.999994	9879852	0.000000
81499406	183211224	954662	9999.962887	13263	14588	0.999996	13677	14275	0.999996	9874879	0.000000
81514518	183200883	953256	9999.977493	13448	14517	0.999998	13502	14711	0.999998	9870085	0.000000
81517529	183195303	954535	9999.986350	13308	14666	0.999999	13728	14244	0.999999	9865169	0.000000
81515774	183206067	956228	9999.991722	13268	14844	0.999999	13487	14699	0.999999	9860298	0.000000
81518654	183192886	953630	9999.994980	13364	14277	0.999999	13625	14482	0.999999	9855358	0.000000
81527675	183182959	955997	9999.996955	13355	14584	1.000000	13612	14311	1.000000	9850450	0.000000
81519716	183190861	952903	9999.998154	13487	14496	1.000000	13682	14354	1.000000	9845560	0.000000
81499434	183211887	955278	9999.998880	13289	14607	1.000000	13709	14329	1.000000	9840624	0.000000
81506331	183203168	953471	9999.999321	13210	14789	1.000000	13567	14575	1.000000	9835697	0.000000
81519581	183168241	955344	9999.999588	13483	14463	1.000000	13635	14214	1.000000	9830822	0.000000
81510602	183195208	954972	9999.999750	13256	14919	1.000000	13731	14265	1.000000	9825866	0.000000
81518767	183200525	951641	9999.999849	13200	14871	1.000000	13732	14163	1.000000	9820948	0.000000
81517911	183182850	954742	9999.999908	13387	14561	1.000000	13502	14593	1.000000	9815941	0.000000
81524003	183188844	952689	9999.999944	13341	14741	1.000000	13721	14565	1.000000	9810966	0.000000
81523971	183201990	952851	9999.999966	13279	14564	1.000000	13752	14112	1.000000	9806038	0.000000
81516496	183222887	953386	9999.999980	13353	14768	1.000000	13883	14166	1.000000	9801249	-1.#IND00
81517857	183201889	953455	9999.999988	13328	14552	1.000000	13637	14330	1.000000	9796272	-0.008000
81516382	183192115	956372	9999.999992	13108	14800	1.000000	13728	14201	1.000000	9791480	-0.006783
81525109	183181830	953918	9999.999995	13515	14203	1.000000	13736	14257	1.000000	9786561	-0.009921
81516919	183187777	952304	9999.999997	13389	14507	1.000000	13634	14541	1.000000	9781584	-0.007609
81518461	183195671	953531	9999.999998	13512	14564	1.000000	13902	14123	1.000000	9776613	-0.008841
81506566	183222355	955521	9999.999999	13205	14491	1.000000	13503	14342	1.000000	9771776	-0.007643
81521397	183205287	954632	9999.999999	13296	14719	1.000000	13565	14623	1.000000	9766882	-0.007738
81529756	183166572	953696	10000.000000	13217	14715	1.000000	13694	14332	1.000000	9761916	-0.013287
81515884	183180541	952993	10000.000000	13403	14367	1.000000	13708	14286	1.000000	9757059	-0.012551
81519816	183210903	953783	10000.000000	13175	14923	1.000000	13755	14161	1.000000	9752180	-0.011759
81518013	183184865	953949	10000.000000	13539	14266	1.000000	13600	14419	1.000000	9747328	-0.010090
81519539	183189499	955052	10000.000000	13358	14662	1.000000	13681	14525	1.000000	9742487	-0.010279
81529530	183178897	955790	10000.000000	13263	14560	1.000000	13505	14643	1.000000	9737585	-0.008956
81511908	183187174	951814	10000.000000	13213	14717	1.000000	13878	14300	1.000000	9732723	-0.007373
81522595	183197712	953348	10000.000000	13396	14514	1.000000	13773	14234	1.000000	9727982	-0.008290
81519743	183189894	954626	10000.000000	13284	14580	1.000000	13667	14324	1.000000	9723037	-0.008551
81520760	183190192	954301	10000.000000	13462	14460	1.000000	13679	14367	1.000000	9718234	-0.008375
81518023	183196251	954610	10000.000000	13436	14737	1.000000	13367	14639	1.000000	9713348	-0.009175
81524766	183208726	954818	10000.000000	13102	14774	1.000000	13549	14388	1.000000	9708382	-0.009282
81529814	183196375	954624	10000.000000	13294	14668	1.000000	13846	14279	1.000000	9703459	-0.010425
81510577	183217507	955002	10000.000000	13380	14504	1.000000	13644	14368	1.000000	9698702	-0.010136
81516282	183184468	956796	10000.000000	13313	14638	1.000000	13563	14589	1.000000	9693887	-0.007874
81525125	183167364	953883	10000.000000	13054	15050	1.000000	13569	14357	1.000000	9689029	-0.008461
81522748	183184753	953823	10000.000000	13261	14847	1.000000	13711	14352	1.000000	9684247	-0.007626
81524340	183189808	955084	10000.000000	13121	14822	1.000000	13654	14450	1.000000	9679326	-0.006589
81505881	183223670	954371	10000.000000	13534	14430	1.000000	13657	14346	1.000000	9674533	-0.006300
81514111	183207912	954590	10000.000000	13166	14827	1.000000	13685	14326	1.000000	9669766	-0.006304
81510182	183229367	954525	10000.000000	13475	14469	1.000000	13658	14439	1.000000	9664777	-0.005961
81517409	183206974	954629	10000.000000	13387	14517	1.000000	13614	14285	1.000000	9659853	-0.005155
81523220	183186476	956709	10000.000000	13169	14683	1.000000	13884	14060	1.000000	9654951	-0.004874
81512005	183224797	953770	10000.000000	13397	14911	1.000000	13637	14141	1.000000	9650284	-0.005369
81513029	183222090	954738	10000.000000	13394	14691	1.000000	13646	14452	1.000000	9645410	-0.005271
81518284	183206640	955964	10000.000000	13017	14994	1.000000	13646	14176	1.000000	9640607	-0.005094
81533958	183179865	954776	10000.000000	13409	14462	1.000000	13694	14358	1.000000	9635748	-0.006603
81514343	183194628	955425	10000.000000	13260	14595	1.000000	13591	14345	1.000000	9630876	-0.006370
81524419	183185185	955168	10000.000000	13433	14439	1.000000	13835	14256	1.000000	9626066	-0.005962
81516328	183204087	953286	10000.000000	13494	14438	1.000000	13656	14302	1.000000	9621200	-0.005941
81515121	183185926	954758	10000.000000	13412	14327	1.000000	13462	14707	1.000000	9616359	-0.005715
81531846	183192546	954263	10000.000000	13371	14711	1.000000	13804	14133	1.000000	9611622	-0.005566
81511998	183214158	954041	10000.000000	13551	14517	1.000000	13588	14502	1.000000	9606861	-0.005486
81515787	183189939	955787	10000.000000	13468	14263	1.000000	13623	14536	1.000000	9602001	-0.005338
81513235	183208376	953126	10000.000000	13291	14482	1.000000	13582	14346	1.000000	9597285	-0.006057
81520182	183204404	954706	10000.000000	13463	14449	1.000000	13730	14249	1.000000	9592442	-0.006207
81530085	183193654	953078	10000.000000	13314	14624	1.000000	13575	14612	1.000000	9587607	-0.005656
81528208	183191050	955078	10000.000000	13492	14319	1.000000	13531	14555	1.000000	9582816	-0.005529
81524669	183190220	955064	10000.000000	13131	14875	1.000000	13859	14235	1.000000	9578042	-0.005038
81525187	183206602	955654	10000.000000	13314	14711	1.000000	13450	14610	1.000000	9573226	-0.004964
81518943	183178843	955151	10000.000000	13205	14875	1.000000	13691	14167	1.000000	9568389	-0.004827
81508699	183215962	954167	10000.000000	13205	14693	1.000000	13665	14316	1.000000	9563521	-0.004615
81510338	183196446	955921	10000.000000	13501	14338	1.000000	13822	14221	1.000000	9558836	-0.004599
81517147	183197838	953995	10000.000000	13351	14683	1.000000	13904	14103	1.000000	9553954	-0.004599
81515794	183181759	953656	10000.000000	13178	14782	1.000000	13560	14334	1.000000	9549243	-0.004418
81503424	183191706	954114	10000.000000	13210	14685	1.000000	13666	14469	1.000000	9544519	-0.004230
81530187	183188652	954468	10000.000000	13215	14622	1.000000	13565	14501	1.000000	9539763	-0.004856
81516809	183196413	954579	10000.000000	13215	14830	1.000000	13663	14367	1.000000	9535013	-0.005001
81524655	183192975	955130	10000.000000	13376	14654	1.000000	13566	14450	1.000000	9530163	-0.005599
81513623	183226025	953880	10000.000000	13171	14731	1.000000	13637	14545	1.000000	9525369	-0.005176
81521326	183195138	954592	10000.000000	13318	14541	1.000000	13690	14397	1.000000	9520612	-0.005067
81523681	183201517	953106	10000.000000	13329	14512	1.000000	13840	14220	1.000000	9515731	-0.004640
npatches	nstrain	runtime	dt	init_x	init_y	init_y_blood	init_z	init_S	beta0	beta1	beta2	beta3	mean_beta	B	d	delta	delta_blood	b[0]	mut	m	CTL	c	g	epsilon	k	het	lambda	rho	omega	x_max	patch.dyna	DELTA	A	VA
10000	1	100.000000	0.001000	21900	9499	5000000	0.001000	10000000	18.493341	19.776068	7.556850	16.385334	14	800000000	0.010000	1.000000	432.000000	80000	0.000050	0.004800	0	0.500000	0.000000	2.500000	1.000000	0.500000	0.000000	0.000000	0.000000	31872	0	10.000000	7.000000	1.000000
sus	inf	inf_blood	z	x[0]	y[0][0]	z[0]	x[1]	y[1][0]	z[1]	S[0]	synchrony
219000000	94990000	5000000	10.000000	21900	9499	0.001000	21900	9499	0.001000	10000000	0.000000
85461181	166530147	867984	3941.516320	6055	18204	0.394152	5657	18630	0.394152	9995070	0.000000
94640768	146428146	760958	6325.803353	6441	16645	0.632580	6215	16499	0.632580	9990091	0.000000
99181005	137582135	716358	7771.765723	6950	15662	0.777177	6430	15741	0.777177	9985158	0.000000
101880408	132648101	691308	8648.676577	7127	15014	0.864868	6708	15336	0.864868	9980139	0.000000
103500135	129825376	676311	9180.483393	7335	14617	0.918048	6807	14965	0.918048	9975189	0.000000
104474806	128161254	665732	9503.000201	7160	14857	0.950300	6873	14916	0.950300	9970343	0.000000
105054166	127170435	661679	9698.592075	7369	14431	0.969859	7048	14467	0.969859	9965284	0.000000
105416428	126580200	659309	9817.209710	7350	14445	0.981721	6959	14678	0.981721	9960350	0.000000
105638142	126197330	657374	9889.145947	7388	14294	0.988915	6826	14734	0.988915	9955483	0.000000
105741517	126005152	656355	9932.772025	7459	14207	0.993277	6969	14630	0.993277	9950585	0.000000
105846461	125848321	655460	9959.229270	7513	14285	0.995923	6868	14586	0.995923	9945586	0.000000
105876457	125789106	654100	9975.274394	7354	14523	0.997527	7036	14462	0.997527	9940470	0.000000
105913134	125728419	654370	9985.005037	7206	14531	0.998501	6942	14623	0.998501	9935496	0.000000
105941426	125691193	655430	9990.906233	7352	14408	0.999091	6991	14558	0.999091	9930408	0.000000
105924550	125702701	654401	9994.485041	7253	14566	0.999449	6959	14428	0.999449	9925426	0.000000
105947050	125673238	654419	9996.655426	7294	14460	0.999666	6841	14766	0.999666	9920476	0.000000
105936189	125680126	654481	9997.971667	7554	14155	0.999797	6937	14565	0.999797	9915399	0.000000
105959918	125668697	655594	9998.769908	7384	14309	0.999877	6950	14619	0.999877	9910557	0.000000
105939186	125660897	654249	9999.254005	7503	14157	0.999925	7093	14394	0.999925	9905708	0.000000
105944136	125681329	653909	9999.547588	7379	14397	0.999955	6876	14693	0.999955	9900778	0.000000
105944756	125658715	657120	9999.725632	7246	14543	0.999973	6796	14816	0.999973	9895868	0.000000
105958169	125649230	653288	9999.833608	7367	14482	0.999983	6809	14873	0.999983	9890965	0.000000
105946430	125669435	655164	9999.899091	7390	14333	0.999990	6855	14732	0.999990	9886066	0.000000
105953191	125677413	654311	9999.938803	7339	14406	0.999994	6889	14619	0.999994	9881251	0.000000
105972958	125639617	654930	9999.962887	7395	14487	0.999996	7022	14361	0.999996	9876310	0.000000
105945719	125664038	655151	9999.977493	7284	14504	0.999998	6870	14783	0.999998	9871255	0.000000
105958853	125645454	654717	9999.986350	7312	14470	0.999999	6896	14594	0.999999	9866337	0.000000
105952595	125657356	654130	9999.991722	7280	14540	0.999999	6824	14831	0.999999	9861516	0.000000
105962227	125635888	652620	9999.994980	7507	14251	0.999999	6758	14764	0.999999	9856513	0.000000
105988865	125629153	653560	9999.996955	7466	14306	1.000000	6935	14662	1.000000	9851584	0.000000
105957889	125665006	654685	9999.998154	7469	14052	1.000000	7032	14515	1.000000	9846765	0.000000
105949695	125666220	655182	9999.998880	7413	14464	1.000000	6881	14676	1.000000	9841827	0.000000
105971249	125638840	654175	9999.999321	7381	14362	1.000000	6796	14796	1.000000	9836994	0.000000
105941282	125689923	654760	9999.999588	7403	14265	1.000000	6977	14557	1.000000	9832076	0.000000
105966792	125663197	653880	9999.999750	7536	14094	1.000000	6952	14535	1.000000	9827047	0.000000
105971627	125665201	654237	9999.999849	7297	14591	1.000000	6868	14647	1.000000	9822155	0.000000
105954636	125670054	655063	9999.999908	7310	14633	1.000000	7117	14274	1.000000	9817313	0.000000
105962013	125643994	653627	9999.999944	7342	14391	1.000000	6889	14582	1.000000	9812325	0.000000
105945178	125664226	654929	9999.999966	7409	14445	1.000000	6833	14798	1.000000	9807464	0.000000
105944794	125680181	652387	9999.999980	7457	14308	1.000000	6921	14505	1.000000	9802651	-1.#IND00
105951862	125669419	654710	9999.999988	7237	14708	1.000000	7014	14436	1.000000	9797781	0.000000
105994580	125617630	652387	9999.999992	7349	14413	1.000000	6856	14674	1.000000	9792881	0.006103
105966816	125660935	654757	9999.999995	7253	14442	1.000000	6809	14889	1.000000	9787991	0.003398
105969664	125646355	654409	9999.999997	7412	14256	1.000000	6892	14697	1.000000	9783039	-0.000184
105969594	125647419	652890	9999.999998	7396	14466	1.000000	6822	14660	1.000000	9778121	-0.003379
105980657	125636308	653188	9999.999999	7314	14627	1.000000	6879	14607	1.000000	9773291	-0.003425
105935709	125675669	653337	9999.999999	7341	14265	1.000000	6952	14566	1.000000	9768403	-0.009606
105964470	125662231	654996	10000.000000	7343	14423	1.000000	6839	14684	1.000000	9763550	-0.008680
105935074	125675812	655913	10000.000000	7284	14352	1.000000	6868	14632	1.000000	9758639	-0.005231
105957998	125652733	654089	10000.000000	7397	14240	1.000000	7033	14590	1.000000	9753664	-0.004335
105950324	125686861	655225	10000.000000	7472	14269	1.000000	6942	14626	1.000000	9748922	-0.004448
105955761	125651605	654813	10000.000000	7300	14425	1.000000	6852	14679	1.000000	9744156	-0.002695
105958456	125678149	654997	10000.000000	7499	14153	1.000000	6794	14627	1.000000	9739232	-0.000915
105938876	125679049	654605	10000.000000	7459	14299	1.000000	6767	14763	1.000000	9734457	0.003375
105964155	125669400	654983	10000.000000	7358	14348	1.000000	6916	14460	1.000000	9729620	0.006869
105946005	125661049	653437	10000.000000	7473	14066	1.000000	7036	14693	1.000000	9724668	0.007802
105935241	125681201	655431	10000.000000	7321	14502	1.000000	6795	14694	1.000000	9719791	0.007508
105953397	125658938	652882	10000.000000	7305	14225	1.000000	6886	14742	1.000000	9714952	0.007835
105973335	125667521	654048	10000.000000	7421	14287	1.000000	6978	14537	1.000000	9710153	0.007467
105961646	125664379	653306	10000.000000	7313	14459	1.000000	7001	14400	1.000000	9705379	0.007246
105957969	125651966	653779	10000.000000	7268	14430	1.000000	6873	14827	1.000000	9700456	0.007285
105937208	125664457	654857	10000.000000	7349	14482	1.000000	6942	14588	1.000000	9695530	0.006868
105944384	125668881	654656	10000.000000	7419	14207	1.000000	6863	14643	1.000000	9690613	0.007277
105957682	125649631	655078	10000.000000	7395	14311	1.000000	6844	14814	1.000000	9685844	0.007199
105958397	125644224	655314	10000.000000	7437	14411	1.000000	6929	14582	1.000000	9680972	0.007204
105977518	125634020	652899	10000.000000	7205	14589	1.000000	6945	14406	1.000000	9676063	0.008382
105960024	125644239	653777	10000.000000	7441	14235	1.000000	6953	14680	1.000000	9671342	0.007268
105966455	125650228	654246	10000.000000	7331	14406	1.000000	6974	14488	1.000000	9666523	0.006475
105949014	125657568	655052	10000.000000	7376	14528	1.000000	6864	14525	1.000000	9661748	0.005539
105969371	125640212	654042	10000.000000	7455	14306	1.000000	7014	14380	1.000000	9656970	0.005096
105966960	125654580	652990	10000.000000	7355	14475	1.000000	6892	14631	1.000000	9652022	0.005169
105973562	125642946	654008	10000.000000	7386	14287	1.000000	7076	14436	1.000000	9647157	0.005014
105966037	125656350	654182	10000.000000	7282	14447	1.000000	6924	14595	1.000000	9642366	0.005587
105956302	125660690	655532	10000.000000	7436	14360	1.000000	6863	14586	1.000000	9637624	0.005802
105950317	125660514	655261	10000.000000	7412	14209	1.000000	6904	14399	1.000000	9632700	0.005415
105958357	125667244	655070	10000.000000	7346	14422	1.000000	6852	14648	1.000000	9627984	0.005385
105971487	125647391	654510	10000.000000	7414	14378	1.000000	6891	14574	1.000000	9623052	0.004985
105964434	125647495	654149	10000.000000	7447	14264	1.000000	6922	14501	1.000000	9618370	0.003891
105962310	125646657	654495	10000.000000	7374	14321	1.000000	6953	14592	1.000000	9613570	0.003752
105953940	125660359	653833	10000.000000	7351	14472	1.000000	6861	14799	1.000000	9608738	0.003728
105960308	125658169	654535	10000.000000	7376	14244	1.000000	7010	14308	1.000000	9603969	0.003686
105944459	125669345	654689	10000.000000	7364	14348	1.000000	6865	14607	1.000000	9599004	0.003601
105971069	125634650	655466	10000.000000	7382	14324	1.000000	6854	14693	1.000000	9594257	0.003396
105939180	125671378	653954	10000.000000	7463	14242	1.000000	6898	14893	1.000000	9589470	0.003707
105945483	125665904	654328	10000.000000	7373	14281	1.000000	6934	14513	1.000000	9584715	0.003577
105951368	125671607	654412	10000.000000	7550	14347	1.000000	6792	14828	1.000000	9579978	0.003403
105985453	125637749	654361	10000.000000	7320	14346	1.000000	6916	14376	1.000000	9575089	0.002833
105953430	125675836	654546	10000.000000	7414	14355	1.000000	6991	14491	1.000000	9570347	0.002667
105953728	125655343	654674	10000.000000	7426	14363	1.000000	6928	14674	1.000000	9565657	0.002240
105960944	125659261	655886	10000.000000	7414	14231	1.000000	6788	14987	1.000000	9560883	0.002012
105940974	125665697	654393	10000.000000	7356	14494	1.000000	6781	14840	1.000000	9556036	0.001342
105939848	125680923	653591	10000.000000	7295	14326	1.000000	7017	14619	1.000000	9551280	0.001465
105980261	125652355	654556	10000.000000	7301	14514	1.000000	6830	14581	1.000000	9546384	0.001197
105962243	125657895	653067	10000.000000	7452	14255	1.000000	6907	14604	1.000000	9541702	0.001195
105957753	125633113	653861	10000.000000	7358	14293	1.000000	6859	14467	1.000000	9536989	0.001240
105946392	125664085	654620	10000.000000	7618	14204	1.000000	6911	14507	1.000000	9532341	0.001338
105960499	125658916	654031	10000.000000	7511	14222	1.000000	6922	14479	1.000000	9527559	0.001824
105973474	125648823	653995	10000.000000	7406	14252	1.000000	6792	14650	1.000000	9522768	0.001669
105971865	125642449	654136	10000.000000	7576	14171	1.000000	6930	14719	1.000000	9517980	0.001591
npatches	nstrain	runtime	dt	init_x	init_y	init_y_blood	init_z	init_S	beta0	beta1	beta2	beta3	mean_beta	B	d	delta	delta_blood	b[0]	mut	m	CTL	c	g	epsilon	k	het	lambda	rho	omega	x_max	patch.dyna	DELTA	A	VA
10000	1	100.000000	0.001000	21900	9499	5000000	0.001000	10000000	14.783309	17.491385	15.342232	17.456332	14	800000000	0.010000	1.000000	432.000000	80000	0.000050	0.004800	0	0.500000	0.000000	2.500000	2.000000	0.500000	0.000000	0.000000	0.000000	31872	0	10.000000	7.000000	1.000000
sus	inf	inf_blood	z	x[0]	y[0][0]	z[0]	x[1]	y[1][0]	z[1]	S[0]	synchrony
219000000	94990000	5000000	10.000000	21900	9499	0.001000	21900	9499	0.001000	10000000	0.000000
91164878	148483848	773764	3941.516320	8138	15382	0.394152	6843	16362	0.394152	9994951	0.000000
107897448	118521891	619034	6325.803353	9515	12511	0.632580	8069	13098	0.632580	9990085	0.000000
116753287	105968590	551836	7771.765723	10127	11377	0.777177	8599	12132	0.777177	9985022	0.000000
121959080	99350461	516522	8648.676577	10751	10659	0.864868	9257	11234	0.864868	9980000	0.000000
125113149	95629991	497451	9180.483393	10856	10320	0.918048	9237	10985	0.918048	9974997	0.000000
126997118	93456811	486264	9503.000201	11115	10096	0.950300	9705	10657	0.950300	9970006	0.000000
128170565	92171094	480306	9698.592075	11306	9792	0.969859	9747	10575	0.969859	9964898	0.000000
128866942	91414552	475582	9817.209710	11230	9978	0.981721	9557	10684	0.981721	9959973	0.000000
129293349	90946857	473692	9889.145947	11364	9947	0.988915	9601	10655	0.988915	9954809	0.000000
129543011	90699943	472983	9932.772025	11514	9614	0.993277	9702	10494	0.993277	9949808	0.000000
129706713	90502889	469970	9959.229270	11523	9795	0.995923	9649	10552	0.995923	9944888	0.000000
129772628	90424766	470593	9975.274394	11238	9774	0.997527	9615	10543	0.997527	9939897	0.000000
129854821	90368235	471940	9985.005037	11355	9789	0.998501	9186	10914	0.998501	9934786	0.000000
129876495	90306311	469707	9990.906233	11458	9889	0.999091	9542	10784	0.999091	9929763	0.000000
129888031	90309091	470806	9994.485041	11561	9597	0.999449	9740	10493	0.999449	9924831	0.000000
129893044	90288335	470098	9996.655426	11231	9875	0.999666	9431	10707	0.999666	9919917	0.000000
129908806	90293418	470492	9997.971667	11273	9754	0.999797	9620	10719	0.999797	9915108	0.000000
129921731	90273990	470790	9998.769908	11299	9742	0.999877	9415	10676	0.999877	9910087	0.000000
129941060	90250237	469871	9999.254005	11240	9827	0.999925	9540	10677	0.999925	9905182	0.000000
129925415	90275718	469946	9999.547588	11327	9771	0.999955	9634	10518	0.999955	9900384	0.000000
129935912	90256899	470545	9999.725632	11240	9868	0.999973	9700	10420	0.999973	9895488	0.000000
129948231	90268110	470790	9999.833608	11344	9821	0.999983	9748	10430	0.999983	9890674	0.000000
129934518	90243892	469548	9999.899091	11318	9827	0.999990	9631	10489	0.999990	9885850	0.000000
129930431	90265253	470384	9999.938803	11258	9812	0.999994	9693	10354	0.999994	9880930	0.000000
129933766	90271825	469272	9999.962887	11384	9817	0.999996	9682	10644	0.999996	9875936	0.000000
129936126	90259644	469814	9999.977493	11381	9738	0.999998	9694	10601	0.999998	9871134	0.000000
129949263	90270574	470965	9999.986350	11634	9553	0.999999	9635	10449	0.999999	9866142	0.000000
129922104	90261063	468993	9999.991722	11437	9739	0.999999	9748	10542	0.999999	9861244	0.000000
129931648	90275611	469082	9999.994980	11464	9686	0.999999	9423	10786	0.999999	9856268	0.000000
129930221	90271662	469943	9999.996955	11441	9750	1.000000	9440	10776	1.000000	9851475	0.000000
129946257	90251733	469424	9999.998154	11428	9713	1.000000	9587	10792	1.000000	9846467	0.000000
129930497	90270117	470402	9999.998880	11392	9683	1.000000	9633	10544	1.000000	9841589	0.000000
129947441	90245368	469264	9999.999321	11389	9712	1.000000	9459	10776	1.000000	9836637	0.000000
129959081	90238437	470089	9999.999588	11592	9608	1.000000	9574	10477	1.000000	9831694	0.000000
129930548	90251833	469989	9999.999750	11310	9800	1.000000	9522	10465	1.000000	9826838	0.000000
129924769	90269178	469858	9999.999849	11500	9695	1.000000	9509	10767	1.000000	9821836	0.000000
129958106	90224433	469297	9999.999908	11413	9737	1.000000	9453	10861	1.000000	9816935	0.000000
129930038	90249907	470324	9999.999944	11443	9694	1.000000	9658	10653	1.000000	9812006	0.000000
129941832	90264761	470505	9999.999966	11132	9881	1.000000	9568	10520	1.000000	9807217	0.000000
129939143	90275104	470190	9999.999980	11528	9815	1.000000	9540	10700	1.000000	9802326	-1.#IND00
129933358	90255004	469416	9999.999988	11345	9737	1.000000	9669	10589	1.000000	9797496	-0.078400
129939585	90262925	469322	9999.999992	11358	9692	1.000000	9676	10503	1.000000	9792586	-0.033113
129934639	90264171	470481	9999.999995	11272	9796	1.000000	9564	10686	1.000000	9787485	-0.004160
129949445	90251163	469990	9999.999997	11595	9496	1.000000	9589	10565	1.000000	9782628	0.001357
129916211	90281222	470554	9999.999998	11373	9800	1.000000	9806	10292	1.000000	9777697	-0.000961
129936291	90256013	470004	9999.999999	11623	9559	1.000000	9626	10625	1.000000	9772873	0.005390
129930889	90258444	470530	9999.999999	11219	9891	1.000000	9591	10444	1.000000	9768122	0.007345
129925198	90244714	471197	10000.000000	11279	9791	1.000000	9536	10726	1.000000	9763093	0.007499
129948836	90247154	469744	10000.000000	11460	9488	1.000000	9743	10408	1.000000	9758096	0.008228
129932423	90251418	468697	10000.000000	11135	9794	1.000000	9668	10419	1.000000	9753374	0.010061
129953835	90256351	468986	10000.000000	11400	9854	1.000000	9609	10697	1.000000	9748608	0.009755
129925567	90250372	469628	10000.000000	11295	9944	1.000000	9789	10563	1.000000	9743697	0.010242
129935265	90249963	471057	10000.000000	11238	9900	1.000000	9499	10651	1.000000	9738836	0.009319
129947423	90256548	469481	10000.000000	11417	9720	1.000000	9631	10450	1.000000	9733986	0.008864
129934116	90272539	469817	10000.000000	11375	9830	1.000000	9590	10512	1.000000	9729041	0.007788
129948017	90243011	470361	10000.000000	11508	9677	1.000000	9596	10440	1.000000	9724117	0.007058
129930177	90270813	470308	10000.000000	11358	9839	1.000000	9606	10741	1.000000	9719300	0.006137
129936227	90270058	470948	10000.000000	11250	9850	1.000000	9697	10349	1.000000	9714527	0.006463
129944816	90256702	469833	10000.000000	11240	9827	1.000000	9708	10523	1.000000	9709595	0.005396
129923479	90268646	470222	10000.000000	11420	9700	1.000000	9515	10572	1.000000	9704819	0.005086
129929103	90276202	469501	10000.000000	11432	9719	1.000000	9686	10497	1.000000	9700060	0.009005
129972196	90243891	470008	10000.000000	11542	9711	1.000000	9655	10589	1.000000	9695160	0.008228
129959518	90244900	469590	10000.000000	11343	9691	1.000000	9573	10730	1.000000	9690428	0.007957
129923687	90261009	470124	10000.000000	11525	9627	1.000000	9665	10634	1.000000	9685608	0.007284
129957858	90250127	470112	10000.000000	11395	9798	1.000000	9694	10371	1.000000	9680784	0.007928
129962751	90268405	469885	10000.000000	11360	9531	1.000000	9608	10711	1.000000	9676002	0.008095
129916749	90274766	469671	10000.000000	11327	9896	1.000000	9681	10575	1.000000	9671216	0.007667
129959148	90235497	469640	10000.000000	11162	9899	1.000000	9709	10424	1.000000	9666339	0.007421
129938313	90255133	469512	10000.000000	11348	9755	1.000000	9652	10597	1.000000	9661491	0.007089
129963495	90248663	469518	10000.000000	11306	9806	1.000000	9498	10667	1.000000	9656680	0.006761
129953150	90245853	468705	10000.000000	11398	9632	1.000000	9756	10435	1.000000	9651800	0.006551
129928060	90252019	469882	10000.000000	11622	9646	1.000000	9749	10389	1.000000	9646969	0.006076
129921875	90258221	470251	10000.000000	11235	9821	1.000000	9646	10667	1.000000	9642082	0.006165
129927453	90267494	470880	10000.000000	11542	9735	1.000000	9528	10744	1.000000	9637278	0.005774
129931522	90271297	469621	10000.000000	11293	9781	1.000000	9812	10554	1.000000	9632517	0.005763
129911393	90282517	470002	10000.000000	11431	9933	1.000000	9795	10458	1.000000	9627693	0.005343
129940933	90255970	470068	10000.000000	11303	9677	1.000000	9511	10708	1.000000	9622851	0.005722
129920933	90282753	471465	10000.000000	11608	9488	1.000000	9667	10389	1.000000	9618115	0.005364
129930983	90274867	469859	10000.000000	11219	9891	1.000000	9608	10589	1.000000	9613317	0.005454
129921437	90259313	470246	10000.000000	11381	9788	1.000000	9623	10474	1.000000	9608406	0.004354
129941117	90258839	471260	10000.000000	11476	9762	1.000000	9620	10698	1.000000	9603679	0.005115
129931178	90256325	469674	10000.000000	11363	9772	1.000000	9585	10593	1.000000	9598721	0.004986
129952407	90232078	468949	10000.000000	11582	9490	1.000000	9662	10632	1.000000	9593877	0.005109
129916839	90269766	469199	10000.000000	11211	9886	1.000000	9883	10308	1.000000	9589120	0.005284
129932165	90257784	469167	10000.000000	11391	9694	1.000000	9420	10605	1.000000	9584365	0.005212
129934036	90252798	469364	10000.000000	11484	9625	1.000000	9632	10711	1.000000	9579633	0.005158
129924124	90283690	469203	10000.000000	11411	9643	1.000000	9611	10504	1.000000	9574838	0.004969
129927098	90256055	469785	10000.000000	11231	9835	1.000000	9485	10681	1.000000	9570134	0.004423
129940544	90248854	469892	10000.000000	11456	9811	1.000000	9517	10635	1.000000	9565410	0.004328
129928990	90259532	469756	10000.000000	11374	9776	1.000000	9721	10504	1.000000	9560604	0.004437
129933734	90276743	471220	10000.000000	11432	9686	1.000000	9663	10421	1.000000	9555903	0.004340
129964044	90231824	469487	10000.000000	11536	9653	1.000000	9798	10380	1.000000	9551081	0.004418
129952590	90252751	469787	10000.000000	11349	9845	1.000000	9640	10540	1.000000	9546370	0.004366
129925689	90253681	470865	10000.000000	11517	9710	1.000000	9668	10454	1.000000	9541695	0.005628
129920961	90285632	470456	10000.000000	11276	9920	1.000000	9672	10566	1.000000	9536907	0.005748
129945245	90246937	470799	10000.000000	11214	9963	1.000000	9632	10490	1.000000	9532068	0.006377
129939589	90263910	469999	10000.000000	11167	9768	1.000000	9551	10724	1.000000	9527383	0.006355
129946095	90247079	469533	10000.000000	11219	10052	1.000000	9610	10688	1.000000	9522580	0.005626
129921320	90283433	471153	10000.000000	11444	9670	1.000000	9669	10485	1.000000	9517698	0.005434
npatches	nstrain	runtime	dt	init_x	init_y	init_y_blood	init_z	init_S	beta0	beta1	beta2	beta3	mean_beta	B	d	delta	delta_blood	b[0]	mut	m	CTL	c	g	epsilon	k	het	lambda	rho	omega	x_max	patch.dyna	DELTA	A	VA
10000	1	100.000000	0.001000	21900	9499	5000000	0.001000	10000000	15.061222	8.145854	17.638894	9.942064	14	800000000	0.010000	1.000000	432.000000	80000	0.000050	0.004800	0	0.500000	0.000000	2.500000	3.000000	0.500000	0.000000	0.000000	0.000000	31872	0	10.000000	7.000000	1.000000
sus	inf	inf_blood	z	x[0]	y[0][0]	z[0]	x[1]	y[1][0]	z[1]	S[0]	synchrony
219000000	94990000	5000000	10.000000	21900	9499	0.001000	21900	9499	0.001000	10000000	0.000000
97686762	132071359	687795	3941.516320	8554	13734	0.394152	14692	10264	0.394152	9994937	0.000000
122027207	96449968	502955	6325.803353	10511	10479	0.632580	18443	6647	0.632580	9989891	0.000000
135153544	82496620	428972	7771.765723	11720	9086	0.777177	20414	5214	0.777177	9984823	0.000000
142851734	75397447	391668	8648.676577	12212	8240	0.864868	21918	4284	0.864868	9979827	0.000000
147480320	71473069	372484	9180.483393	12824	7966	0.918048	22413	4217	0.918048	9974851	0.000000
150322035	69213484	360769	9503.000201	13008	7615	0.950300	22998	3900	0.950300	9969852	0.000000
152003839	67892715	354014	9698.592075	13062	7724	0.969859	23092	3764	0.969859	9965061	0.000000
153055636	67090626	350402	9817.209710	13100	7489	0.981721	23156	3764	0.981721	9960105	0.000000
153702391	66602887	346883	9889.145947	13226	7518	0.988915	23663	3355	0.988915	9955129	0.000000
154046685	66351130	345290	9932.772025	13244	7601	0.993277	23592	3448	0.993277	9950069	0.000000
154272857	66164316	344682	9959.229270	13216	7395	0.995923	23456	3484	0.995923	9945107	0.000000
154419888	66080079	344921	9975.274394	13510	7069	0.997527	23426	3592	0.997527	9940193	0.000000
154514371	65988491	343210	9985.005037	13327	7425	0.998501	23833	3377	0.998501	9935087	0.000000
154552568	65962338	343661	9990.906233	13059	7719	0.999091	23245	3498	0.999091	9930136	0.000000
154610098	65912971	343501	9994.485041	13489	7353	0.999449	23347	3567	0.999449	9925153	0.000000
154601615	65933198	343738	9996.655426	13224	7506	0.999666	23483	3428	0.999666	9920252	0.000000
154621539	65906955	342362	9997.971667	13148	7357	0.999797	23668	3251	0.999797	9915207	0.000000
154622272	65892557	342925	9998.769908	13359	7470	0.999877	23801	3391	0.999877	9910159	0.000000
154643368	65900003	342999	9999.254005	13553	7311	0.999925	23925	3398	0.999925	9905357	0.000000
154646494	65890036	343363	9999.547588	13301	7470	0.999955	23213	3706	0.999955	9900346	0.000000
154638539	65896272	344537	9999.725632	13127	7678	0.999973	23605	3332	0.999973	9895432	0.000000
154673090	65884785	342653	9999.833608	13272	7363	0.999983	23861	3346	0.999983	9890402	0.000000
154640946	65888197	344231	9999.899091	13321	7480	0.999990	23687	3408	0.999990	9885560	0.000000
154646125	65894004	342596	9999.938803	13316	7472	0.999994	23491	3569	0.999994	9880571	0.000000
154660041	65874900	342183	9999.962887	13113	7582	0.999996	23675	3548	0.999996	9875703	0.000000
154650725	65895829	343239	9999.977493	13285	7502	0.999998	23617	3328	0.999998	9870808	0.000000
154631598	65902782	343269	9999.986350	13099	7602	0.999999	23720	3439	0.999999	9865874	0.000000
154648396	65883675	343360	9999.991722	13364	7336	0.999999	23641	3466	0.999999	9860937	0.000000
154599332	65922996	343422	9999.994980	13523	7295	0.999999	23532	3451	0.999999	9855913	0.000000
154632100	65885957	343216	9999.996955	13084	7504	1.000000	23527	3295	1.000000	9850881	0.000000
154639763	65893118	344177	9999.998154	13183	7443	1.000000	23421	3646	1.000000	9845846	0.000000
154632995	65915768	343277	9999.998880	13181	7525	1.000000	23690	3534	1.000000	9840962	0.000000
154653672	65901827	342954	9999.999321	13086	7520	1.000000	23526	3434	1.000000	9836121	0.000000
154589063	65951291	343844	9999.999588	13404	7322	1.000000	23814	3331	1.000000	9831162	0.000000
154631410	65916607	343633	9999.999750	13197	7449	1.000000	23640	3470	1.000000	9826223	0.000000
154637861	65897849	342882	9999.999849	13304	7362	1.000000	23843	3338	1.000000	9821483	0.000000
154631847	65917346	342954	9999.999908	13363	7377	1.000000	23671	3560	1.000000	9816529	0.000000
154611662	65912945	343585	9999.999944	13235	7346	1.000000	23667	3619	1.000000	9811697	0.000000
154648349	65882234	341654	9999.999966	13233	7682	1.000000	23667	3407	1.000000	9806694	0.000000
154657548	65883188	342600	9999.999980	13381	7321	1.000000	23608	3577	1.000000	9801802	-1.#IND00
154637746	65893026	342685	9999.999988	13114	7389	1.000000	23280	3549	1.000000	9797016	-0.000000
154631383	65909437	343579	9999.999992	13438	7351	1.000000	23667	3430	1.000000	9792135	0.003951
154640446	65895328	342500	9999.999995	13156	7442	1.000000	23182	3691	1.000000	9787273	-0.000431
154639318	65897060	343333	9999.999997	13349	7581	1.000000	23555	3405	1.000000	9782441	0.001589
154650647	65902318	343594	9999.999998	13334	7462	1.000000	23629	3357	1.000000	9777495	0.002937
154659467	65893116	343959	9999.999999	13449	7368	1.000000	23557	3225	1.000000	9772459	0.002106
154611990	65906948	344071	9999.999999	13369	7336	1.000000	23673	3365	1.000000	9767676	0.004582
154602467	65911273	343803	10000.000000	13336	7473	1.000000	23662	3538	1.000000	9762800	0.002548
154620594	65916090	343281	10000.000000	13293	7385	1.000000	23665	3326	1.000000	9757866	0.000642
154654417	65889308	343822	10000.000000	13462	7463	1.000000	23489	3451	1.000000	9752976	0.001101
154653741	65907696	343088	10000.000000	13270	7301	1.000000	23694	3455	1.000000	9748033	0.002155
154637333	65882405	342625	10000.000000	13046	7553	1.000000	23281	3549	1.000000	9743267	0.001110
154623845	65894788	343973	10000.000000	13386	7493	1.000000	23510	3544	1.000000	9738386	0.001771
154664729	65865362	343236	10000.000000	13345	7419	1.000000	23602	3353	1.000000	9733572	0.001319
154624852	65900007	342677	10000.000000	13391	7305	1.000000	23818	3364	1.000000	9728760	0.001509
154602539	65908002	343664	10000.000000	13194	7500	1.000000	23626	3403	1.000000	9723838	0.001774
154654924	65887654	342999	10000.000000	13247	7416	1.000000	23569	3448	1.000000	9719062	0.003215
154631251	65906493	343931	10000.000000	13427	7452	1.000000	23436	3454	1.000000	9714263	0.005831
154671973	65880694	342859	10000.000000	13198	7635	1.000000	23342	3406	1.000000	9709422	0.003402
154642426	65886986	343109	10000.000000	13152	7515	1.000000	23820	3391	1.000000	9704553	0.002040
154616244	65925308	343816	10000.000000	13348	7482	1.000000	23211	3586	1.000000	9699709	0.002295
154656357	65899249	343601	10000.000000	13454	7301	1.000000	23352	3481	1.000000	9694884	0.002582
154626540	65925334	341829	10000.000000	13244	7350	1.000000	23865	3272	1.000000	9690018	0.003065
154632812	65884110	343285	10000.000000	13145	7598	1.000000	23827	3370	1.000000	9685172	0.003685
154644377	65893139	343966	10000.000000	13072	7588	1.000000	23221	3464	1.000000	9680482	0.003192
154666804	65887305	343166	10000.000000	13259	7383	1.000000	23776	3353	1.000000	9675545	0.003533
154613892	65921561	343661	10000.000000	13299	7575	1.000000	23380	3549	1.000000	9670662	0.003268
154619527	65911339	343731	10000.000000	13250	7631	1.000000	23415	3536	1.000000	9665819	0.003377
154646810	65894917	342431	10000.000000	13467	7432	1.000000	23764	3329	1.000000	9660976	0.002437
154636503	65899294	344144	10000.000000	13361	7312	1.000000	24017	3364	1.000000	9656132	0.002400
154640708	65888862	343576	10000.000000	13157	7428	1.000000	23676	3293	1.000000	9651252	0.001905
154606539	65926425	342653	10000.000000	13397	7338	1.000000	23895	3263	1.000000	9646504	0.001956
154624320	65914932	344681	10000.000000	13401	7396	1.000000	23555	3576	1.000000	9641639	0.001729
154645014	65879992	343168	10000.000000	13186	7507	1.000000	23196	3616	1.000000	9636796	-0.000151
154627819	65913066	343525	10000.000000	13277	7423	1.000000	23780	3210	1.000000	9631968	0.000663
154613581	65895540	343142	10000.000000	13124	7547	1.000000	23957	3326	1.000000	9627099	-0.000277
154619045	65910289	343447	10000.000000	13267	7407	1.000000	23512	3514	1.000000	9622387	-0.000358
154662445	65881180	342610	10000.000000	13078	7545	1.000000	23786	3371	1.000000	9617577	-0.000514
154639949	65904946	343242	10000.000000	13120	7566	1.000000	23454	3548	1.000000	9612860	-0.000389
154659930	65881415	343401	10000.000000	13013	7376	1.000000	23467	3574	1.000000	9608129	-0.000521
154632739	65911741	343606	10000.000000	13219	7474	1.000000	23592	3446	1.000000	9603282	-0.000512
154631706	65897304	342715	10000.000000	13284	7356	1.000000	24039	3328	1.000000	9598532	-0.000590
154659659	65883478	343281	10000.000000	13404	7431	1.000000	23326	3581	1.000000	9593768	-0.001375
154610661	65903020	343202	10000.000000	13122	7498	1.000000	23618	3647	1.000000	9588993	-0.001387
154623026	65910048	342740	10000.000000	13300	7481	1.000000	23233	3638	1.000000	9584252	-0.001816
154613922	65899079	343613	10000.000000	13120	7535	1.000000	23734	3375	1.000000	9579416	-0.001710
154634551	65888833	343395	10000.000000	13348	7283	1.000000	23824	3405	1.000000	9574489	-0.001504
154631136	65900239	343054	10000.000000	13379	7323	1.000000	23430	3637	1.000000	9569752	-0.001188
154642290	65896506	343711	10000.000000	13518	7331	1.000000	23393	3555	1.000000	9565071	-0.000539
154640796	65900432	343373	10000.000000	13284	7471	1.000000	23711	3300	1.000000	9560197	-0.000836
154607529	65907242	342256	10000.000000	13125	7572	1.000000	23287	3576	1.000000	9555368	0.000068
154650892	65868962	342420	10000.000000	13193	7323	1.000000	23462	3425	1.000000	9550521	0.000249
154633988	65904873	342877	10000.000000	12902	7485	1.000000	23860	3289	1.000000	9545796	0.000023
154638892	65899077	342883	10000.000000	13205	7534	1.000000	23820	3346	1.000000	9541023	0.000118
154621971	65904856	343370	10000.000000	13274	7389	1.000000	23756	3380	1.000000	9536213	0.000051
154643213	65895220	343049	10000.000000	13392	7399	1.000000	23777	3337	1.000000	9531400	-0.000033
154641121	65894368	342828	10000.000000	13350	7474	1.000000	23724	3353	1.000000	9526613	0.000328
154639469	65917691	342292	10000.000000	13364	7433	1.000000	23256	3784	1.000000	9521773	0.001036
154638382	65905726	343226	10000.000000	13070	7561	1.000000	23517	3367	1.000000	9516944	0.001125
npatches	nstrain	runtime	dt	init_x	init_y	init_y_blood	init_z	init_S	beta0	beta1	beta2	beta3	mean_beta	B	d	delta	delta_blood	b[0]	mut	m	CTL	c	g	epsilon	k	het	lambda	rho	omega	x_max	patch.dyna	DELTA	A	VA
10000	1	100.000000	0.001000	21900	9499	5000000	0.001000	10000000	9.001946	9.656968	10.375238	7.165033	14	800000000	0.010000	1.000000	432.000000	80000	0.000050	0.004800	0	0.500000	0.000000	2.500000	4.000000	0.500000	0.000000	0.000000	0.000000	31872	0	10.000000	7.000000	1.000000
sus	inf	inf_blood	z	x[0]	y[0][0]	z[0]	x[1]	y[1][0]	z[1]	S[0]	synchrony
219000000	94990000	5000000	10.000000	21900	9499	0.001000	21900	9499	0.001000	10000000	0.000000
103879836	117752416	613333	3941.516320	14311	9705	0.394152	13154	10358	0.394152	9995009	0.000000
135702015	79136444	412368	6325.803353	18867	5606	0.632580	17726	6040	0.632580	9990043	0.000000
152765513	65009091	337265	7771.765723	21151	4275	0.777177	20070	4591	0.777177	9985058	0.000000
162798942	57930711	302230	8648.676577	22605	3403	0.864868	21305	3982	0.864868	9980078	0.000000
168800671	54109085	282528	9180.483393	23263	3259	0.918048	21906	3671	0.918048	9975113	0.000000
172423889	51930866	270106	9503.000201	23958	2937	0.950300	22263	3452	0.950300	9970179	0.000000
174672789	50596552	263418	9698.592075	24512	2712	0.969859	22679	3293	0.969859	9965269	0.000000
176020235	49856059	260178	9817.209710	24511	2521	0.981721	23305	2999	0.981721	9960286	0.000000
176795717	49377462	257642	9889.145947	24911	2558	0.988915	23503	2977	0.988915	9955256	0.000000
177295176	49116462	255269	9932.772025	24474	2737	0.993277	23385	3059	0.993277	9950140	0.000000
177577679	48954418	254855	9959.229270	24746	2455	0.995923	23136	3070	0.995923	9945125	0.000000
177749055	48849776	254354	9975.274394	24629	2596	0.997527	23098	3092	0.997527	9940255	0.000000
177864488	48814205	254423	9985.005037	24852	2520	0.998501	23708	2842	0.998501	9935214	0.000000
177937243	48756008	254241	9990.906233	24950	2481	0.999091	23453	3105	0.999091	9930198	0.000000
177974706	48735869	254456	9994.485041	24524	2652	0.999449	23546	3030	0.999449	9925294	0.000000
178006690	48711553	253801	9996.655426	24506	2553	0.999666	23377	3072	0.999666	9920383	0.000000
178026047	48709191	253144	9997.971667	24637	2565	0.999797	23389	2990	0.999797	9915382	0.000000
178051090	48705145	254061	9998.769908	25047	2530	0.999877	23561	2934	0.999877	9910429	0.000000
178021412	48712754	253369	9999.254005	24651	2575	0.999925	23397	3106	0.999925	9905409	0.000000
178046140	48706398	253018	9999.547588	24763	2552	0.999955	23455	2928	0.999955	9900554	0.000000
178033774	48713353	254614	9999.725632	24744	2585	0.999973	23579	2800	0.999973	9895452	0.000000
178045524	48701924	254102	9999.833608	24871	2407	0.999983	23670	2881	0.999983	9890514	0.000000
178039043	48709386	253732	9999.899091	24696	2505	0.999990	23712	2986	0.999990	9885631	0.000000
178082089	48694931	253802	9999.938803	24786	2504	0.999994	23445	2930	0.999994	9880713	0.000000
178047528	48707217	253358	9999.962887	25087	2459	0.999996	23200	2956	0.999996	9875894	0.000000
178042460	48697761	254457	9999.977493	24321	2708	0.999998	22983	3158	0.999998	9870948	0.000000
178032244	48717974	253272	9999.986350	24811	2491	0.999999	23089	3035	0.999999	9866116	0.000000
178055465	48699218	253824	9999.991722	24916	2479	0.999999	23541	2837	0.999999	9861323	0.000000
178055035	48721136	253483	9999.994980	24609	2699	0.999999	23115	3148	0.999999	9856377	0.000000
178059510	48699481	253455	9999.996955	24683	2564	1.000000	23479	2923	1.000000	9851566	0.000000
178057686	48702598	253822	9999.998154	25039	2460	1.000000	23689	2905	1.000000	9846582	0.000000
178039847	48690771	253307	9999.998880	24643	2735	1.000000	23268	3114	1.000000	9841526	0.000000
178043104	48698620	253737	9999.999321	24491	2524	1.000000	23325	3117	1.000000	9836614	0.000000
178079337	48691616	253520	9999.999588	24552	2656	1.000000	23604	2889	1.000000	9831748	0.000000
178059999	48692972	254102	9999.999750	24985	2387	1.000000	23421	2891	1.000000	9826764	0.000000
178036726	48718777	254071	9999.999849	25070	2582	1.000000	23113	2940	1.000000	9821782	0.000000
178037783	48715918	254141	9999.999908	24785	2663	1.000000	23428	3092	1.000000	9816872	0.000000
178052187	48693364	253639	9999.999944	25099	2400	1.000000	23151	3075	1.000000	9812031	0.000000
178047498	48690216	253541	9999.999966	24601	2619	1.000000	23440	2967	1.000000	9807235	0.000000
178053535	48699859	252945	9999.999980	24592	2774	1.000000	23061	3025	1.000000	9802223	-1.#IND00
178063444	48694024	253612	9999.999988	24768	2533	1.000000	23047	3115	1.000000	9797333	-0.003200
178056267	48698354	253606	9999.999992	24838	2505	1.000000	22978	2994	1.000000	9792349	-0.001147
178040101	48708932	252692	9999.999995	24479	2678	1.000000	23471	3071	1.000000	9787472	0.000719
178017381	48714949	254465	9999.999997	25020	2378	1.000000	23658	2936	1.000000	9782595	-0.005430
178045026	48696646	253518	9999.999998	24880	2497	1.000000	23364	3018	1.000000	9777587	-0.008353
178042111	48711394	253661	9999.999999	24425	2680	1.000000	23597	2923	1.000000	9772684	-0.002306
178033542	48702564	254122	9999.999999	24494	2673	1.000000	23188	3233	1.000000	9767861	0.000987
178015632	48711883	253694	10000.000000	24610	2602	1.000000	23433	3032	1.000000	9763043	0.000624
178078702	48686340	254256	10000.000000	24388	2612	1.000000	23498	2880	1.000000	9758104	0.001320
178045532	48706981	253654	10000.000000	25419	2419	1.000000	23564	2826	1.000000	9753129	0.003545
178034257	48713306	252946	10000.000000	24725	2500	1.000000	23706	2886	1.000000	9748268	0.004003
178055567	48708976	254157	10000.000000	24925	2470	1.000000	23769	2843	1.000000	9743400	0.003556
178043642	48701399	253625	10000.000000	24742	2628	1.000000	23239	3061	1.000000	9738494	0.003634
178041456	48696957	254053	10000.000000	24972	2473	1.000000	23136	3116	1.000000	9733667	0.003718
178028549	48721897	253521	10000.000000	24675	2678	1.000000	23188	3078	1.000000	9728847	0.004287
178078852	48688426	253621	10000.000000	24915	2481	1.000000	23451	2856	1.000000	9723933	0.001578
178032350	48708394	254011	10000.000000	25059	2375	1.000000	23551	2961	1.000000	9719193	0.007813
178111953	48682536	254307	10000.000000	24867	2572	1.000000	23503	2979	1.000000	9714362	0.008215
178052702	48686504	253663	10000.000000	24805	2520	1.000000	23431	2957	1.000000	9709421	0.007260
178018540	48721934	254902	10000.000000	24716	2553	1.000000	23272	3183	1.000000	9704593	0.008778
178069315	48686231	253720	10000.000000	24992	2549	1.000000	23592	2907	1.000000	9699634	0.008905
178058320	48705722	253870	10000.000000	24957	2494	1.000000	23478	3031	1.000000	9694890	0.008768
178046956	48700766	252896	10000.000000	24876	2576	1.000000	23624	2872	1.000000	9690126	0.008977
178045447	48683930	253639	10000.000000	25115	2439	1.000000	23167	3012	1.000000	9685117	0.010257
178069785	48688999	253456	10000.000000	24952	2348	1.000000	23192	2992	1.000000	9680276	0.010355
178039351	48700147	253536	10000.000000	24803	2557	1.000000	23919	2844	1.000000	9675402	0.010141
178055959	48690193	254458	10000.000000	24351	2610	1.000000	23686	2948	1.000000	9670589	0.009075
178078604	48691129	253417	10000.000000	24528	2565	1.000000	23385	3076	1.000000	9665685	0.008665
178045828	48706535	254254	10000.000000	24836	2525	1.000000	23489	2941	1.000000	9660782	0.008422
178038343	48694827	254238	10000.000000	24948	2508	1.000000	23417	2915	1.000000	9655905	0.007879
178053049	48704885	253421	10000.000000	25064	2394	1.000000	23256	3174	1.000000	9651006	0.007692
178043197	48700113	253552	10000.000000	25002	2640	1.000000	23309	3043	1.000000	9646189	0.007499
178016312	48708244	253127	10000.000000	24552	2565	1.000000	23259	2927	1.000000	9641380	0.007052
178025532	48725793	253941	10000.000000	24815	2532	1.000000	23483	3097	1.000000	9636628	0.006683
178057382	48711056	253911	10000.000000	24948	2442	1.000000	23353	3208	1.000000	9631836	0.006539
178050148	48685516	254429	10000.000000	25321	2489	1.000000	23627	2972	1.000000	9626890	0.006374
178037368	48706331	253379	10000.000000	24898	2597	1.000000	23340	2955	1.000000	9622077	0.005725
178029468	48714665	254467	10000.000000	24645	2504	1.000000	23828	2949	1.000000	9617286	0.005647
178043436	48717026	254591	10000.000000	24806	2561	1.000000	23434	3164	1.000000	9612492	0.006127
178007968	48719625	253640	10000.000000	24882	2449	1.000000	23509	3036	1.000000	9607676	0.006700
178033977	48714656	253259	10000.000000	24992	2564	1.000000	23177	3036	1.000000	9602817	0.006321
178071329	48693242	253355	10000.000000	24694	2590	1.000000	23453	2894	1.000000	9598040	0.006846
178019123	48713199	253904	10000.000000	25210	2421	1.000000	23319	3166	1.000000	9593287	0.006814
178074605	48699437	253789	10000.000000	25240	2437	1.000000	23138	3038	1.000000	9588557	0.006701
178032312	48717682	253417	10000.000000	24384	2671	1.000000	23265	2977	1.000000	9583827	0.006431
178074062	48688823	252938	10000.000000	24753	2586	1.000000	23400	2987	1.000000	9578971	0.006444
178034663	48722845	253573	10000.000000	24981	2572	1.000000	23424	2926	1.000000	9574192	0.006380
178073838	48686646	254334	10000.000000	24803	2569	1.000000	23301	3119	1.000000	9569364	0.006229
178037438	48709715	254638	10000.000000	24656	2613	1.000000	23428	2924	1.000000	9564634	0.006271
178032944	48712789	252953	10000.000000	24655	2405	1.000000	23567	2944	1.000000	9559929	0.006038
178052514	48720672	253928	10000.000000	24984	2529	1.000000	23597	2814	1.000000	9555234	0.006075
178011076	48735129	254187	10000.000000	24964	2527	1.000000	23475	2914	1.000000	9550511	0.005937
178034030	48715181	254085	10000.000000	24753	2517	1.000000	23618	3045	1.000000	9545662	0.005772
178053186	48694236	253488	10000.000000	24417	2817	1.000000	23610	2898	1.000000	9540888	0.005788
178035018	48712815	252606	10000.000000	24808	2494	1.000000	23133	3220	1.000000	9536108	0.005909
178024844	48707992	253844	10000.000000	25128	2300	1.000000	23548	3013	1.000000	9531327	0.005502
178027701	48707008	254627	10000.000000	24838	2590	1.000000	23113	3051	1.000000	9526530	0.004979
178081253	48692862	253177	10000.000000	24918	2378	1.000000	23688	2867	1.000000	9521713	0.004483
178068721	48698716	253656	10000.000000	24705	2512	1.000000	23652	2960	1.000000	9517004	0.004851
npatches	nstrain	runtime	dt	init_x	init_y	init_y_blood	init_z	init_S	beta0	beta1	beta2	beta3	mean_beta	B	d	delta	delta_blood	b[0]	mut	m	CTL	c	g	epsilon	k	het	lambda	rho	omega	x_max	patch.dyna	DELTA	A	VA
10000	1	100.000000	0.001000	21900	9499	5000000	0.001000	10000000	14.890719	15.676945	9.088127	9.949609	14	800000000	0.010000	1.000000	432.000000	80000	0.000050	0.004800	0	0.500000	0.000000	2.500000	5.000000	0.500000	0.000000	0.000000	0.000000	31872	0	10.000000	7.000000	1.000000
sus	inf	inf_blood	z	x[0]	y[0][0]	z[0]	x[1]	y[1][0]	z[1]	S[0]	synchrony
219000000	94990000	5000000	10.000000	21900	9499	0.001000	21900	9499	0.001000	10000000	0.000000
110252573	105010437	547104	3941.516320	9822	11041	0.394152	9470	11390	0.394152	9995084	0.000000
149363558	65150585	339019	6325.803353	13170	7244	0.632580	12556	7387	0.632580	9990101	0.000000
170164436	51366260	268165	7771.765723	15040	5857	0.777177	14265	5969	0.777177	9985065	0.000000
182285484	44620412	231911	8648.676577	16088	5089	0.864868	15538	5279	0.864868	9979970	0.000000
189504852	41000860	212925	9180.483393	16630	4884	0.918048	16108	5064	0.918048	9975044	0.000000
193850554	38947278	202586	9503.000201	16961	4490	0.950300	16197	5000	0.950300	9970100	0.000000
196409499	37778546	196204	9698.592075	17145	4636	0.969859	16794	4521	0.969859	9965283	0.000000
198016664	37063859	192962	9817.209710	17219	4554	0.981721	16393	4882	0.981721	9960278	0.000000
198912675	36649000	191105	9889.145947	17740	4243	0.988915	16763	4679	0.988915	9955286	0.000000
199533360	36362119	190256	9932.772025	17527	4477	0.993277	16797	4526	0.993277	9950417	0.000000
199859310	36246042	188466	9959.229270	17986	4171	0.995923	16999	4481	0.995923	9945346	0.000000
200060025	36149896	188443	9975.274394	17616	4448	0.997527	16807	4623	0.997527	9940288	0.000000
200156581	36094591	187704	9985.005037	17805	4177	0.998501	17213	4224	0.998501	9935415	0.000000
200299905	36037235	187287	9990.906233	17829	4228	0.999091	16768	4554	0.999091	9930322	0.000000
200348742	36026243	187597	9994.485041	17763	4191	0.999449	16750	4670	0.999449	9925408	0.000000
200326997	36021545	187236	9996.655426	17882	4350	0.999666	16835	4631	0.999666	9920336	0.000000
200380891	36018126	187140	9997.971667	17825	4264	0.999797	16651	4592	0.999797	9915452	0.000000
200429475	35989173	187282	9998.769908	17385	4425	0.999877	17073	4331	0.999877	9910408	0.000000
200401736	35998905	187213	9999.254005	17722	4524	0.999925	16715	4444	0.999925	9905423	0.000000
200392323	36006169	187501	9999.547588	17733	4284	0.999955	16798	4558	0.999955	9900457	0.000000
200394049	35997700	187339	9999.725632	17715	4301	0.999973	16989	4524	0.999973	9895554	0.000000
200396570	35988440	187574	9999.833608	18083	4113	0.999983	16860	4531	0.999983	9890660	0.000000
200434689	35984383	187001	9999.899091	17702	4419	0.999990	16999	4462	0.999990	9885727	0.000000
200395815	36009457	187716	9999.938803	17847	4404	0.999994	16870	4543	0.999994	9880674	0.000000
200408133	35990163	188216	9999.962887	17543	4192	0.999996	16922	4588	0.999996	9875827	0.000000
200436881	35992675	187495	9999.977493	17674	4285	0.999998	17099	4344	0.999998	9870867	0.000000
200380631	36015437	187142	9999.986350	17962	4090	0.999999	16720	4685	0.999999	9865936	0.000000
200396138	36000921	187198	9999.991722	17839	4205	0.999999	16826	4491	0.999999	9860995	0.000000
200397500	36000358	187286	9999.994980	17729	4171	0.999999	16643	4738	0.999999	9855970	0.000000
200407281	35996201	186864	9999.996955	17617	4501	1.000000	16622	4624	1.000000	9850983	0.000000
200406757	36001409	187740	9999.998154	17500	4449	1.000000	17000	4452	1.000000	9846084	0.000000
200421678	36016557	188133	9999.998880	17455	4503	1.000000	17003	4537	1.000000	9841132	0.000000
200444996	35976965	188252	9999.999321	17831	4229	1.000000	16610	4740	1.000000	9836246	0.000000
200392292	36015397	187338	9999.999588	17466	4447	1.000000	16757	4436	1.000000	9831364	0.000000
200424967	35990683	188200	9999.999750	18003	3975	1.000000	17108	4557	1.000000	9826345	0.000000
200401606	35996689	188251	9999.999849	17471	4454	1.000000	16921	4493	1.000000	9821332	0.000000
200444424	35999293	186638	9999.999908	17678	4249	1.000000	17199	4439	1.000000	9816550	0.000000
200382691	35994302	187659	9999.999944	17690	4396	1.000000	16884	4626	1.000000	9811545	0.000000
200402545	35990471	187534	9999.999966	17719	4386	1.000000	17051	4510	1.000000	9806626	0.000000
200402217	35996202	187315	9999.999980	17780	4296	1.000000	16556	4586	1.000000	9801680	-1.#IND00
200390932	36002042	187931	9999.999988	18038	4183	1.000000	17042	4365	1.000000	9796685	-0.038400
200418503	36000076	187284	9999.999992	17509	4419	1.000000	16770	4705	1.000000	9791814	-0.009069
200375036	36011861	187611	9999.999995	17865	4297	1.000000	16700	4661	1.000000	9786807	-0.014169
200382611	36004109	188157	9999.999997	17732	4379	1.000000	16715	4682	1.000000	9781943	-0.015187
200389159	36019465	187093	9999.999998	17887	4257	1.000000	16758	4581	1.000000	9777098	-0.010483
200383483	36018038	187910	9999.999999	17541	4268	1.000000	16913	4594	1.000000	9772249	-0.010995
200385517	36001688	186732	9999.999999	18091	4050	1.000000	16866	4548	1.000000	9767379	-0.010476
200415398	35996037	187272	10000.000000	17934	4231	1.000000	16583	4748	1.000000	9762469	-0.001386
200388352	36008001	187477	10000.000000	17942	4117	1.000000	17007	4456	1.000000	9757790	-0.001847
200422060	35998948	186965	10000.000000	17592	4362	1.000000	16768	4565	1.000000	9752846	0.001351
200404735	35995168	187910	10000.000000	17541	4283	1.000000	16654	4669	1.000000	9748030	0.001530
200452785	35970090	187412	10000.000000	18274	4088	1.000000	16814	4609	1.000000	9743150	0.001689
200434930	35993955	188160	10000.000000	17445	4419	1.000000	17003	4342	1.000000	9738263	0.002165
200380458	35997125	187817	10000.000000	17833	4457	1.000000	16694	4607	1.000000	9733461	0.001145
200393640	36012184	186773	10000.000000	17907	4084	1.000000	17040	4508	1.000000	9728535	-0.001160
200403328	36003575	187336	10000.000000	17515	4259	1.000000	16755	4565	1.000000	9723630	-0.001722
200380290	36016630	187384	10000.000000	17416	4386	1.000000	16848	4526	1.000000	9718683	-0.001881
200389271	36011566	187443	10000.000000	18105	4158	1.000000	17011	4348	1.000000	9713791	-0.001694
200369164	36000903	187388	10000.000000	17801	4221	1.000000	16748	4736	1.000000	9708782	-0.001348
200399015	36011655	188180	10000.000000	17497	4380	1.000000	17203	4489	1.000000	9703860	-0.000669
200372824	36001289	187435	10000.000000	17690	4156	1.000000	16662	4760	1.000000	9698866	-0.000891
200398399	35996483	187538	10000.000000	17786	4340	1.000000	17017	4369	1.000000	9693944	-0.000658
200361794	36006108	187605	10000.000000	17762	4229	1.000000	16630	4636	1.000000	9689219	-0.000586
200400379	36011297	187049	10000.000000	17884	4375	1.000000	16671	4635	1.000000	9684255	0.000463
200386637	36014290	187346	10000.000000	17651	4241	1.000000	16862	4554	1.000000	9679422	0.000198
200400339	35986384	187938	10000.000000	17577	4384	1.000000	16745	4575	1.000000	9674571	0.000401
200413685	35988950	187080	10000.000000	17632	4260	1.000000	16934	4423	1.000000	9669710	0.000291
200405471	36009278	186842	10000.000000	17781	4096	1.000000	16999	4539	1.000000	9664907	0.000047
200433851	35990103	187809	10000.000000	17996	4317	1.000000	16906	4520	1.000000	9660186	0.000483
200403563	36007578	186909	10000.000000	17772	4169	1.000000	16897	4570	1.000000	9655328	0.000617
200415310	35996772	187298	10000.000000	17936	4310	1.000000	16809	4505	1.000000	9650602	0.000533
200413873	35995821	187031	10000.000000	17438	4322	1.000000	16810	4558	1.000000	9645875	-0.000060
200408071	35998972	187756	10000.000000	18005	4354	1.000000	16735	4597	1.000000	9641056	-0.000308
200444568	35982921	186882	10000.000000	17985	4282	1.000000	16860	4520	1.000000	9636273	0.001342
200375027	36007248	189146	10000.000000	17627	4269	1.000000	16824	4508	1.000000	9631471	0.001685
200422134	36000278	186858	10000.000000	17976	4248	1.000000	16720	4776	1.000000	9626673	0.001804
200418248	35987927	187325	10000.000000	17831	4180	1.000000	16864	4570	1.000000	9621803	0.001843
200428866	35992051	187340	10000.000000	17815	4178	1.000000	16897	4545	1.000000	9617008	0.001874
200394105	35987036	187120	10000.000000	17667	4612	1.000000	17258	4343	1.000000	9612159	0.002217
200377706	36018847	186573	10000.000000	17133	4547	1.000000	16970	4653	1.000000	9607405	0.002417
200369546	36005862	187375	10000.000000	18095	4042	1.000000	16837	4620	1.000000	9602521	0.002815
200350333	36023071	187232	10000.000000	17674	4281	1.000000	16671	4637	1.000000	9597811	0.002988
200377793	36015837	187039	10000.000000	17503	4351	1.000000	17114	4536	1.000000	9593025	0.002491
200471761	35956279	187673	10000.000000	17951	4308	1.000000	17114	4379	1.000000	9588232	0.002691
200421185	35990868	187381	10000.000000	17968	4124	1.000000	16781	4639	1.000000	9583397	0.002692
200428552	35984683	187456	10000.000000	17512	4353	1.000000	17199	4358	1.000000	9578580	0.002014
200392558	36000869	187846	10000.000000	17280	4419	1.000000	16861	4348	1.000000	9573740	0.001993
200421589	35984977	187896	10000.000000	17920	4234	1.000000	16753	4623	1.000000	9569099	0.001906
200396578	36012439	187396	10000.000000	17695	4201	1.000000	17228	4314	1.000000	9564285	0.001893
200389539	36002743	187094	10000.000000	17932	4201	1.000000	16889	4465	1.000000	9559551	0.001952
200400963	35986555	185832	10000.000000	17575	4356	1.000000	16853	4644	1.000000	9554783	0.001862
200413285	35987956	187205	10000.000000	17594	4363	1.000000	16678	4433	1.000000	9550074	0.001885
200418287	35994666	187822	10000.000000	17588	4258	1.000000	16950	4618	1.000000	9545330	0.001900
200400729	35990191	187478	10000.000000	17975	4117	1.000000	16826	4563	1.000000	9540560	0.002541
200399212	35993203	187341	10000.000000	17397	4353	1.000000	16952	4583	1.000000	9535845	0.002441
200427095	35989914	187403	10000.000000	17599	4359	1.000000	16923	4658	1.000000	9531120	0.002728
200403010	35989535	187441	10000.000000	17668	4213	1.000000	16805	4494	1.000000	9526351	0.002634
200398349	35996243	187774	10000.000000	17510	4366	1.000000	16471	4591	1.000000	9521564	0.002756
200404436	35997859	188163	10000.000000	17713	4200	1.000000	16787	4616	1.000000	9516852	0.002563
npatches	nstrain	runtime	dt	init_x	init_y	init_y_blood	init_z	init_S	beta0	beta1	beta2	beta3	mean_beta	B	d	delta	delta_blood	b[0]	mut	m	CTL	c	g	epsilon	k	het	lambda	rho	omega	x_max	patch.dyna	DELTA	A	VA
10000	1	100.000000	0.001000	21900	9499	5000000	0.001000	10000000	14.488480	19.859706	16.611561	14.128801	14	800000000	0.010000	1.000000	432.000000	80000	0.000050	0.004800	0	0.500000	0.000000	2.500000	6.000000	0.500000	0.000000	0.000000	0.000000	31872	0	10.000000	7.000000	1.000000
sus	inf	inf_blood	z	x[0]	y[0][0]	z[0]	x[1]	y[1][0]	z[1]	S[0]	synchrony
219000000	94990000	5000000	10.000000	21900	9499	0.001000	21900	9499	0.001000	10000000	0.000000
116367215	93826273	490425	3941.516320	10424	9987	0.394152	8102	11188	0.394152	9994981	0.000000
162338141	53946417	280547	6325.803353	14722	6067	0.632580	10997	7293	0.632580	9989998	0.000000
186358206	40829506	212818	7771.765723	16985	4566	0.777177	12624	6087	0.777177	9984837	0.000000
200146527	34557185	179633	8648.676577	18337	3864	0.864868	13604	5396	0.864868	9979856	0.000000
208227858	31255135	162771	9180.483393	19279	3494	0.918048	13923	5071	0.918048	9974901	0.000000
213039366	29382458	152928	9503.000201	19741	3245	0.950300	14508	4845	0.950300	9969869	0.000000
215895228	28307531	147319	9698.592075	20154	3281	0.969859	15172	4422	0.969859	9964833	0.000000
217632452	27667564	143496	9817.209710	19855	3213	0.981721	15029	4496	0.981721	9959844	0.000000
218615994	27293936	142208	9889.145947	20661	3012	0.988915	15170	4360	0.988915	9954907	0.000000
219295831	27050331	141485	9932.772025	20204	3175	0.993277	15046	4507	0.993277	9949669	0.000000
219635144	26944374	140748	9959.229270	20555	2921	0.995923	14974	4543	0.995923	9944667	0.000000
219841260	26869233	139854	9975.274394	19981	3343	0.997527	14856	4670	0.997527	9939782	0.000000
219981664	26816399	139596	9985.005037	20598	3010	0.998501	14728	4658	0.998501	9934858	0.000000
220088433	26767659	139835	9990.906233	20078	3199	0.999091	14946	4614	0.999091	9929900	0.000000
220146796	26759197	139989	9994.485041	20174	3047	0.999449	15169	4484	0.999449	9924892	0.000000
220140465	26745631	139646	9996.655426	20360	3207	0.999666	15183	4540	0.999666	9919753	0.000000
220231472	26725850	139513	9997.971667	20155	3268	0.999797	14902	4499	0.999797	9914788	0.000000
220165942	26746613	139790	9998.769908	20625	2863	0.999877	15142	4418	0.999877	9909918	0.000000
220200296	26748311	139768	9999.254005	20748	2998	0.999925	15131	4302	0.999925	9905035	0.000000
220209374	26729583	138636	9999.547588	20315	3335	0.999955	15066	4391	0.999955	9900198	0.000000
220199860	26720463	139566	9999.725632	20241	2999	0.999973	14917	4605	0.999973	9895086	0.000000
220224742	26722492	139899	9999.833608	20587	2984	0.999983	15021	4376	0.999983	9890081	0.000000
220197965	26720180	139598	9999.899091	20190	3118	0.999990	14634	4758	0.999990	9885145	0.000000
220201570	26716688	139537	9999.938803	19869	3274	0.999994	15214	4379	0.999994	9880245	0.000000
220221773	26726332	140439	9999.962887	20741	3110	0.999996	15088	4534	0.999996	9875312	0.000000
220230258	26724557	139304	9999.977493	19947	3300	0.999998	14955	4675	0.999998	9870350	0.000000
220197230	26736192	139485	9999.986350	20426	2989	0.999999	14930	4582	0.999999	9865267	0.000000
220211997	26734807	139202	9999.991722	20197	3028	0.999999	14589	4779	0.999999	9860314	0.000000
220214129	26723180	138963	9999.994980	20270	3241	0.999999	15078	4586	0.999999	9855349	0.000000
220205613	26733036	139920	9999.996955	20448	3232	1.000000	14953	4767	1.000000	9850389	0.000000
220218404	26717781	139171	9999.998154	20442	2911	1.000000	15106	4552	1.000000	9845460	0.000000
220265083	26713673	139690	9999.998880	20502	3012	1.000000	15046	4503	1.000000	9840523	0.000000
220183526	26741718	139652	9999.999321	20259	3276	1.000000	15226	4343	1.000000	9835626	0.000000
220178579	26743346	139153	9999.999588	20192	3039	1.000000	14967	4461	1.000000	9830751	0.000000
220181543	26719624	139114	9999.999750	20099	3345	1.000000	15072	4417	1.000000	9825763	0.000000
220253300	26719273	138775	9999.999849	20297	3181	1.000000	15093	4710	1.000000	9820898	0.000000
220213793	26739128	139711	9999.999908	20598	2972	1.000000	15418	4430	1.000000	9815913	0.000000
220219161	26730072	139343	9999.999944	20388	3065	1.000000	15026	4419	1.000000	9811064	0.000000
220204095	26747266	139062	9999.999966	20307	2958	1.000000	15021	4422	1.000000	9806117	0.000000
220208127	26726801	139887	9999.999980	20548	2971	1.000000	14956	4503	1.000000	9801162	-1.#IND00
220200009	26739345	138856	9999.999988	20225	3075	1.000000	14869	4553	1.000000	9796268	-0.000000
220187473	26744509	139056	9999.999992	20563	3027	1.000000	14924	4603	1.000000	9791445	0.036094
220193327	26741174	139322	9999.999995	20692	3051	1.000000	15050	4489	1.000000	9786598	0.024318
220221757	26725331	138790	9999.999997	20167	3198	1.000000	14402	4776	1.000000	9781810	0.023549
220224521	26736848	139477	9999.999998	20559	3004	1.000000	14963	4357	1.000000	9776984	0.016760
220230393	26714670	139395	9999.999999	20114	3128	1.000000	14777	4662	1.000000	9772065	0.016484
220190188	26734020	139372	9999.999999	20380	3047	1.000000	15001	4394	1.000000	9767201	0.013908
220165942	26757401	139012	10000.000000	20391	3013	1.000000	14812	4580	1.000000	9762267	0.012810
220227994	26732267	138989	10000.000000	20377	3191	1.000000	15238	4373	1.000000	9757350	0.007372
220233216	26729423	138708	10000.000000	20434	3078	1.000000	15011	4575	1.000000	9752428	0.006091
220209087	26736936	138534	10000.000000	20417	3054	1.000000	15169	4602	1.000000	9747513	0.006729
220232053	26719568	139224	10000.000000	20017	3159	1.000000	15121	4511	1.000000	9742621	0.005573
220203373	26741154	139468	10000.000000	20757	2909	1.000000	15122	4346	1.000000	9737727	-0.002785
220200979	26737812	139380	10000.000000	20115	3310	1.000000	14814	4415	1.000000	9732940	-0.001924
220246849	26702454	139932	10000.000000	20310	3058	1.000000	14792	4636	1.000000	9728009	-0.001299
220219279	26736141	139644	10000.000000	20780	3001	1.000000	14810	4693	1.000000	9723157	-0.003730
220218416	26741560	138802	10000.000000	20434	3002	1.000000	15022	4506	1.000000	9718253	-0.003117
220218336	26714762	139078	10000.000000	20194	3206	1.000000	15118	4352	1.000000	9713422	-0.003229
220216480	26735918	139174	10000.000000	19979	3198	1.000000	14819	4651	1.000000	9708583	-0.000976
220180451	26730942	140018	10000.000000	20095	3237	1.000000	14970	4618	1.000000	9703739	0.000900
220172544	26740859	139654	10000.000000	20220	3189	1.000000	14865	4565	1.000000	9698986	0.001620
220211408	26724474	138723	10000.000000	20593	3033	1.000000	15110	4445	1.000000	9694213	0.000556
220238126	26727392	139941	10000.000000	20152	3260	1.000000	15175	4453	1.000000	9689495	0.000640
220229591	26732366	139292	10000.000000	20500	3035	1.000000	15130	4611	1.000000	9684602	0.000881
220220923	26722581	139935	10000.000000	20529	2996	1.000000	14840	4665	1.000000	9679796	0.000891
220216597	26725335	139260	10000.000000	20479	3210	1.000000	14928	4667	1.000000	9674924	0.001091
220212308	26729563	139146	10000.000000	20767	2955	1.000000	14952	4519	1.000000	9670055	0.002069
220231351	26725955	139186	10000.000000	20371	3061	1.000000	15080	4474	1.000000	9665142	0.001801
220211796	26712880	140071	10000.000000	20218	3031	1.000000	14808	4618	1.000000	9660296	0.001556
220233882	26720600	139464	10000.000000	20393	3078	1.000000	15023	4638	1.000000	9655599	0.001709
220232270	26718450	138407	10000.000000	20294	3266	1.000000	14801	4787	1.000000	9650781	0.001528
220199918	26731822	139127	10000.000000	20232	3091	1.000000	15256	4348	1.000000	9645839	0.001295
220211263	26751721	138595	10000.000000	20620	3012	1.000000	14560	4565	1.000000	9640890	0.000467
220205446	26732695	139477	10000.000000	20419	2826	1.000000	14919	4605	1.000000	9635938	0.000601
220194712	26739863	139553	10000.000000	20742	2988	1.000000	15095	4572	1.000000	9631123	0.000020
220288400	26711919	138908	10000.000000	20317	3138	1.000000	15542	4363	1.000000	9626282	0.000115
220211750	26730660	139482	10000.000000	20431	3069	1.000000	15305	4320	1.000000	9621473	-0.000005
220208523	26724677	139150	10000.000000	20121	3060	1.000000	15235	4542	1.000000	9616616	-0.000180
220207044	26737838	139161	10000.000000	20717	2892	1.000000	14817	4648	1.000000	9611703	0.000126
220196332	26737628	139625	10000.000000	20352	3179	1.000000	15047	4539	1.000000	9606941	0.000164
220232905	26722311	139078	10000.000000	20414	3072	1.000000	14952	4585	1.000000	9602099	-0.000679
220210676	26741809	139456	10000.000000	20299	3133	1.000000	14987	4604	1.000000	9597306	-0.000375
220239527	26725768	138457	10000.000000	20353	3154	1.000000	15006	4688	1.000000	9592558	-0.000416
220226919	26741139	139758	10000.000000	20812	2934	1.000000	15120	4507	1.000000	9587775	0.000004
220235186	26717123	139273	10000.000000	20360	3153	1.000000	15244	4352	1.000000	9582968	-0.000564
220181136	26745430	139266	10000.000000	20177	3340	1.000000	15285	4607	1.000000	9578001	-0.000273
220234494	26726813	138998	10000.000000	20329	3146	1.000000	14995	4351	1.000000	9573227	0.000267
220234528	26729172	139408	10000.000000	20571	3099	1.000000	15051	4384	1.000000	9568465	-0.001319
220188662	26726981	139159	10000.000000	19959	3185	1.000000	15021	4426	1.000000	9563803	-0.002583
220241832	26723244	139973	10000.000000	20547	3095	1.000000	14773	4789	1.000000	9559057	-0.001976
220199624	26733129	139134	10000.000000	20203	3148	1.000000	14913	4502	1.000000	9554338	-0.001881
220228444	26721720	139084	10000.000000	20657	3091	1.000000	14981	4538	1.000000	9549668	-0.002397
220191516	26739953	139598	10000.000000	20426	2904	1.000000	14882	4610	1.000000	9544896	-0.002126
220203164	26734801	139367	10000.000000	20562	2970	1.000000	15120	4367	1.000000	9540146	-0.002075
220175856	26735428	138985	10000.000000	19918	3300	1.000000	15054	4491	1.000000	9535474	-0.001550
220210752	26726480	139885	10000.000000	20425	3030	1.000000	14469	4896	1.000000	9530728	-0.001551
220196762	26742849	139226	10000.000000	20450	3040	1.000000	15101	4469	1.000000	9526010	-0.001705
220180137	26740868	139749	10000.000000	20572	3055	1.000000	15103	4467	1.000000	9521181	-0.001639
220191299	26743491	139076	10000.000000	20330	3130	1.000000	14897	4563	1.000000	9516416	-0.002465
npatches	nstrain	runtime	dt	init_x	init_y	init_y_blood	init_z	init_S	beta0	beta1	beta2	beta3	mean_beta	B	d	delta	delta_blood	b[0]	mut	m	CTL	c	g	epsilon	k	het	lambda	rho	omega	x_max	patch.dyna	DELTA	A	VA
10000	1	100.000000	0.001000	21900	9499	5000000	0.001000	10000000	15.729872	12.565033	15.915620	18.773489	14	800000000	0.010000	1.000000	432.000000	80000	0.000050	0.004800	0	0.500000	0.000000	2.500000	7.000000	0.500000	0.000000	0.000000	0.000000	31872	0	10.000000	7.000000	1.000000
sus	inf	inf_blood	z	x[0]	y[0][0]	z[0]	x[1]	y[1][0]	z[1]	S[0]	synchrony
219000000	94990000	5000000	10.000000	21900	9499	0.001000	21900	9499	0.001000	10000000	0.000000
122788810	83711001	435961	3941.516320	10550	8986	0.394152	12491	8313	0.394152	9995077	0.000000
175283816	44589618	231777	6325.803353	15129	5052	0.632580	18189	4285	0.632580	9990049	0.000000
202146927	32333592	168649	7771.765723	17492	3986	0.777177	20873	3107	0.777177	9985090	0.000000
217174047	26630364	138734	8648.676577	18299	3551	0.864868	23010	2374	0.864868	9980107	0.000000
225825477	23641522	123752	9180.483393	19567	3083	0.918048	23859	2042	0.918048	9975048	0.000000
230915674	21993192	114176	9503.000201	20358	2807	0.950300	24993	1651	0.950300	9970010	0.000000
233844912	21054933	110134	9698.592075	20467	2853	0.969859	25260	1580	0.969859	9965153	0.000000
235699268	20508221	106966	9817.209710	20095	2915	0.981721	25505	1639	0.981721	9960094	0.000000
236739879	20167073	105253	9889.145947	21117	2528	0.988915	25445	1627	0.988915	9955145	0.000000
237381330	19983701	104203	9932.772025	20361	2788	0.993277	25672	1478	0.993277	9950372	0.000000
237793216	19848416	103194	9959.229270	20884	2769	0.995923	26017	1366	0.995923	9945457	0.000000
238022767	19788280	103082	9975.274394	20693	2910	0.997527	25813	1566	0.997527	9940414	0.000000
238160154	19731008	103249	9985.005037	20778	2564	0.998501	25581	1653	0.998501	9935579	0.000000
238240735	19719496	103132	9990.906233	20855	2633	0.999091	26053	1374	0.999091	9930513	0.000000
238316704	19703532	102220	9994.485041	21096	2677	0.999449	25752	1400	0.999449	9925528	0.000000
238337161	19685870	102761	9996.655426	20784	2679	0.999666	26141	1403	0.999666	9920639	0.000000
238300368	19695163	102356	9997.971667	21470	2543	0.999797	25308	1740	0.999797	9915606	0.000000
238347670	19660689	102077	9998.769908	21030	2622	0.999877	26153	1370	0.999877	9910643	0.000000
238340925	19696934	102612	9999.254005	21247	2685	0.999925	25505	1611	0.999925	9905653	0.000000
238345174	19679228	102331	9999.547588	20871	2677	0.999955	25655	1628	0.999955	9900797	0.000000
238360061	19686217	102034	9999.725632	21046	2736	0.999973	25798	1489	0.999973	9895874	0.000000
238393393	19666091	102932	9999.833608	21069	2622	0.999983	25788	1366	0.999983	9890850	0.000000
238384217	19675334	102202	9999.899091	20999	2709	0.999990	25980	1388	0.999990	9885809	0.000000
238371033	19679230	102712	9999.938803	21040	2600	0.999994	25930	1445	0.999994	9880818	0.000000
238392888	19670529	101872	9999.962887	21174	2607	0.999996	26168	1532	0.999996	9875907	0.000000
238342023	19677811	103288	9999.977493	20938	2615	0.999998	25822	1495	0.999998	9870946	0.000000
238348731	19691593	102623	9999.986350	20555	2785	0.999999	26035	1453	0.999999	9865989	0.000000
238359328	19678769	102765	9999.991722	20849	2643	0.999999	26719	1269	0.999999	9861148	0.000000
238339534	19693242	101835	9999.994980	20973	2631	0.999999	25549	1713	0.999999	9856207	0.000000
238394283	19663510	102476	9999.996955	20717	2613	1.000000	25570	1511	1.000000	9851208	0.000000
238368990	19688515	102482	9999.998154	20847	2846	1.000000	25661	1481	1.000000	9846221	0.000000
238411995	19659794	102577	9999.998880	20942	2637	1.000000	25714	1499	1.000000	9841369	0.000000
238365058	19681976	102073	9999.999321	21012	2614	1.000000	25683	1478	1.000000	9836477	0.000000
238368722	19692229	102745	9999.999588	21207	2692	1.000000	26594	1308	1.000000	9831564	0.000000
238400451	19657416	102454	9999.999750	20472	2819	1.000000	26219	1444	1.000000	9826674	0.000000
238389620	19675932	102511	9999.999849	21068	2570	1.000000	25145	1623	1.000000	9821753	0.000000
238331304	19680929	102260	9999.999908	21359	2491	1.000000	25994	1454	1.000000	9816913	0.000000
238327105	19691656	102745	9999.999944	20846	2811	1.000000	25836	1390	1.000000	9811999	0.000000
238358765	19668102	102300	9999.999966	20974	2603	1.000000	25793	1535	1.000000	9807025	0.000000
238390672	19674751	102095	9999.999980	21048	2724	1.000000	25775	1499	1.000000	9802268	-1.#IND00
238365209	19680418	102997	9999.999988	20945	2630	1.000000	26248	1392	1.000000	9797365	-1.#IND00
238370617	19688258	102374	9999.999992	21502	2567	1.000000	26027	1513	1.000000	9792420	0.021462
238377024	19678558	102431	9999.999995	21125	2536	1.000000	26219	1340	1.000000	9787591	0.006549
238378527	19656746	103048	9999.999997	20538	2790	1.000000	25801	1562	1.000000	9782651	0.002799
238376320	19668101	103032	9999.999998	20677	2613	1.000000	25679	1586	1.000000	9777823	0.023952
238345819	19688942	102241	9999.999999	21012	2791	1.000000	25532	1693	1.000000	9772961	0.024547
238411218	19675743	102088	9999.999999	20872	2663	1.000000	25762	1585	1.000000	9768166	0.021443
238341904	19689648	102162	10000.000000	20928	2583	1.000000	26297	1279	1.000000	9763385	0.013752
238415149	19664786	102508	10000.000000	20761	2704	1.000000	25712	1645	1.000000	9758551	0.012966
238379912	19676776	102927	10000.000000	20659	2804	1.000000	26125	1448	1.000000	9753662	0.011725
238396284	19670979	102533	10000.000000	20868	2686	1.000000	25632	1524	1.000000	9748588	0.010812
238400035	19669832	102014	10000.000000	20595	2934	1.000000	25654	1536	1.000000	9743804	0.009310
238414313	19660762	102366	10000.000000	20963	2649	1.000000	25772	1518	1.000000	9738897	0.007852
238371207	19665935	102071	10000.000000	21011	2645	1.000000	25889	1494	1.000000	9734050	0.006597
238386099	19663569	102716	10000.000000	20938	2614	1.000000	26043	1456	1.000000	9729177	0.006321
238396092	19678767	102597	10000.000000	20581	2624	1.000000	26157	1402	1.000000	9724470	0.005033
238386064	19666019	102640	10000.000000	20855	2613	1.000000	25588	1381	1.000000	9719691	0.004290
238405159	19662124	102421	10000.000000	20815	2783	1.000000	26270	1228	1.000000	9714671	0.004454
238397338	19681509	102860	10000.000000	20702	2639	1.000000	25847	1537	1.000000	9709812	0.003926
238406381	19662989	102368	10000.000000	20412	2815	1.000000	25874	1457	1.000000	9704918	0.004181
238392867	19667331	101975	10000.000000	21185	2525	1.000000	25551	1611	1.000000	9700002	0.007525
238343207	19676320	102524	10000.000000	20454	2705	1.000000	25853	1556	1.000000	9695107	0.006727
238365343	19681478	102642	10000.000000	20821	2760	1.000000	25480	1589	1.000000	9690327	0.007657
238389488	19670041	102337	10000.000000	20782	2826	1.000000	26015	1469	1.000000	9685400	0.007505
238358279	19679693	102708	10000.000000	21024	2564	1.000000	25871	1579	1.000000	9680490	0.008209
238350424	19673080	102421	10000.000000	20804	2862	1.000000	25502	1655	1.000000	9675565	0.007627
238375433	19684966	102879	10000.000000	20809	2834	1.000000	25410	1671	1.000000	9670763	0.007423
238398476	19670401	102538	10000.000000	20553	2772	1.000000	26257	1487	1.000000	9665925	0.007678
238419002	19660359	102670	10000.000000	20896	2561	1.000000	25552	1607	1.000000	9661033	0.007709
238427674	19654981	102633	10000.000000	20876	2679	1.000000	25771	1442	1.000000	9656073	0.008012
238350230	19683990	102705	10000.000000	20827	2820	1.000000	25506	1611	1.000000	9651325	0.007968
238368691	19678724	103081	10000.000000	20754	2569	1.000000	26117	1409	1.000000	9646534	0.007764
238390589	19671125	102484	10000.000000	20796	2772	1.000000	26168	1389	1.000000	9641597	0.006472
238393914	19674500	103434	10000.000000	21192	2675	1.000000	25498	1531	1.000000	9636766	0.007345
238409784	19660949	102584	10000.000000	21127	2514	1.000000	25542	1571	1.000000	9631925	0.008360
238387863	19673046	102390	10000.000000	20747	2633	1.000000	25846	1468	1.000000	9627105	0.008084
238395218	19663586	102340	10000.000000	21094	2543	1.000000	25726	1375	1.000000	9622280	0.007899
238366411	19675882	102736	10000.000000	20643	2899	1.000000	25847	1563	1.000000	9617487	0.008235
238412930	19663449	102566	10000.000000	21071	2533	1.000000	25126	1641	1.000000	9612661	0.008011
238371369	19686733	102490	10000.000000	20638	2794	1.000000	25649	1415	1.000000	9607809	0.007743
238388611	19685763	102403	10000.000000	20664	2732	1.000000	26251	1368	1.000000	9602961	0.007523
238359187	19676508	102825	10000.000000	21203	2671	1.000000	25599	1540	1.000000	9598043	0.006693
238433395	19662713	102534	10000.000000	20124	2707	1.000000	25901	1547	1.000000	9593192	0.007457
238379539	19676902	102577	10000.000000	21507	2565	1.000000	25412	1615	1.000000	9588427	0.007265
238393290	19673068	102625	10000.000000	21374	2487	1.000000	25970	1444	1.000000	9583454	0.006858
238388483	19671169	102544	10000.000000	20426	2881	1.000000	25777	1626	1.000000	9578713	0.006419
238364436	19674283	102603	10000.000000	20753	2792	1.000000	25889	1408	1.000000	9573817	0.005794
238357045	19673570	102317	10000.000000	20856	2631	1.000000	26120	1456	1.000000	9569034	0.005496
238371317	19668029	102609	10000.000000	20825	2824	1.000000	26078	1349	1.000000	9564296	0.005507
238373812	19682761	102142	10000.000000	20871	2576	1.000000	26768	1333	1.000000	9559488	0.005483
238393710	19663042	102522	10000.000000	21181	2691	1.000000	25947	1481	1.000000	9554753	0.005703
238382046	19685739	101994	10000.000000	20561	2684	1.000000	25439	1610	1.000000	9549978	0.005627
238384183	19668903	102262	10000.000000	21025	2714	1.000000	25870	1409	1.000000	9545176	0.005552
238402850	19664371	103040	10000.000000	20693	2727	1.000000	25818	1470	1.000000	9540313	0.005357
238390456	19694199	103312	10000.000000	21201	2663	1.000000	26028	1419	1.000000	9535545	0.005590
238387822	19667615	102512	10000.000000	21144	2520	1.000000	25561	1496	1.000000	9530855	0.005758
238331791	19696150	102766	10000.000000	21174	2525	1.000000	25495	1585	1.000000	9526050	0.005627
238337672	19675705	102960	10000.000000	20720	2647	1.000000	26280	1383	1.000000	9521228	0.005384
238394543	19661672	102901	10000.000000	20878	2677	1.000000	25623	1604	1.000000	9516494	0.005077
npatches	nstrain	runtime	dt	init_x	init_y	init_y_blood	init_z	init_S	beta0	beta1	beta2	beta3	mean_beta	B	d	delta	delta_blood	b[0]	mut	m	CTL	c	g	epsilon	k	het	lambda	rho	omega	x_max	patch.dyna	DELTA	A	VA
10000	1	100.000000	0.001000	21900	9499	5000000	0.001000	10000000	12.142517	12.436994	12.676759	18.022055	14	800000000	0.010000	1.000000	432.000000	80000	0.000050	0.004800	0	0.500000	0.000000	2.500000	8.000000	0.500000	0.000000	0.000000	0.000000	31872	0	10.000000	7.000000	1.000000
sus	inf	inf_blood	z	x[0]	y[0][0]	z[0]	x[1]	y[1][0]	z[1]	S[0]	synchrony
219000000	94990000	5000000	10.000000	21900	9499	0.001000	21900	9499	0.001000	10000000	0.000000
129055229	74726321	389710	3941.516320	13696	7013	0.394152	13472	7146	0.394152	9995017	0.000000
187655175	36891071	192013	6325.803353	20148	3130	0.632580	19933	3286	0.632580	9990072	0.000000
216791400	25572873	133746	7771.765723	24549	1780	0.777177	23139	2225	0.777177	9984997	0.000000
232695605	20441203	107073	8648.676577	25362	1571	0.864868	25961	1238	0.864868	9979996	0.000000
241678433	17808788	93188	9180.483393	26585	1175	0.918048	26766	1247	0.918048	9974940	0.000000
246879384	16335546	85015	9503.000201	27425	979	0.950300	26907	1209	0.950300	9969980	0.000000
249944303	15530670	80977	9698.592075	27983	891	0.969859	27807	775	0.969859	9965139	0.000000
251794541	15032059	77888	9817.209710	28786	745	0.981721	27551	936	0.981721	9960168	0.000000
252896343	14754908	76963	9889.145947	28125	886	0.988915	28054	803	0.988915	9955241	0.000000
253520923	14585886	76080	9932.772025	28449	686	0.993277	27905	982	0.993277	9950308	0.000000
253884502	14496547	75290	9959.229270	28874	704	0.995923	28165	768	0.995923	9945276	0.000000
254198958	14391541	75153	9975.274394	28853	659	0.997527	28197	812	0.997527	9940339	0.000000
254293310	14394969	75000	9985.005037	29273	642	0.998501	28035	896	0.998501	9935316	0.000000
254399930	14360668	74682	9990.906233	28591	788	0.999091	28790	749	0.999091	9930382	0.000000
254493492	14330590	74697	9994.485041	29054	626	0.999449	28309	879	0.999449	9925438	0.000000
254473840	14338749	74636	9996.655426	28656	726	0.999666	28532	741	0.999666	9920448	0.000000
254483699	14331732	74762	9997.971667	28942	743	0.999797	28453	828	0.999797	9915547	0.000000
254537872	14316735	74550	9998.769908	28852	659	0.999877	28070	889	0.999877	9910488	0.000000
254529050	14322836	74473	9999.254005	29130	600	0.999925	27826	933	0.999925	9905553	0.000000
254504075	14328873	74451	9999.547588	29108	616	0.999955	27957	820	0.999955	9900668	0.000000
254543001	14302308	75090	9999.725632	28875	712	0.999973	28789	616	0.999973	9895743	0.000000
254548426	14311468	74226	9999.833608	28909	726	0.999983	28306	885	0.999983	9890702	0.000000
254538747	14321347	74376	9999.899091	29028	691	0.999990	28577	691	0.999990	9885732	0.000000
254533671	14322390	74565	9999.938803	28726	818	0.999994	28596	696	0.999994	9880756	0.000000
254518971	14333020	74787	9999.962887	28517	797	0.999996	28483	766	0.999996	9875753	0.000000
254519274	14325497	73907	9999.977493	28448	772	0.999998	28209	688	0.999998	9870737	0.000000
254517497	14322647	74586	9999.986350	29062	690	0.999999	28918	638	0.999999	9865796	0.000000
254585674	14317054	74442	9999.991722	28833	694	0.999999	28325	718	0.999999	9860749	0.000000
254505161	14325898	74756	9999.994980	28786	678	0.999999	28362	838	0.999999	9855814	0.000000
254541040	14319013	74526	9999.996955	28560	761	1.000000	28027	873	1.000000	9850839	0.000000
254516142	14318855	74450	9999.998154	28840	622	1.000000	28515	725	1.000000	9845964	0.000000
254572276	14314536	74466	9999.998880	28974	720	1.000000	28455	817	1.000000	9840914	0.000000
254503468	14333299	74894	9999.999321	28726	735	1.000000	28194	815	1.000000	9835988	0.000000
254481213	14339495	74241	9999.999588	28492	727	1.000000	28735	697	1.000000	9831017	0.000000
254547215	14317687	74474	9999.999750	29083	642	1.000000	28500	727	1.000000	9826053	0.000000
254523310	14310505	74251	9999.999849	28599	680	1.000000	28182	836	1.000000	9821130	0.000000
254553413	14333231	74855	9999.999908	28206	759	1.000000	28016	727	1.000000	9816129	0.000000
254557593	14308514	74864	9999.999944	28871	611	1.000000	27919	991	1.000000	9811141	0.000000
254517839	14320915	74728	9999.999966	28531	774	1.000000	28510	683	1.000000	9806132	0.000000
254542883	14319902	73911	9999.999980	28529	820	1.000000	28353	884	1.000000	9801364	-1.#IND00
254544448	14319817	74247	9999.999988	28782	673	1.000000	28347	834	1.000000	9796412	0.044000
254523535	14326678	74377	9999.999992	29260	513	1.000000	29030	661	1.000000	9791555	0.031644
254483375	14338433	74444	9999.999995	29054	677	1.000000	28593	808	1.000000	9786693	0.016484
254541109	14318393	74784	9999.999997	28373	864	1.000000	28265	812	1.000000	9781675	-0.007843
254544250	14314313	74387	9999.999998	28518	705	1.000000	28122	822	1.000000	9776666	-0.011544
254558105	14324507	74810	9999.999999	29071	727	1.000000	27991	855	1.000000	9771663	-0.010910
254502504	14327514	74616	9999.999999	28576	843	1.000000	28162	809	1.000000	9766781	-0.015204
254537509	14335824	74897	10000.000000	28447	820	1.000000	27973	924	1.000000	9761901	-0.012932
254551398	14321876	74776	10000.000000	28864	654	1.000000	27930	934	1.000000	9757057	-0.012231
254519255	14320453	74620	10000.000000	28847	736	1.000000	28210	878	1.000000	9752107	-0.007917
254507650	14329647	73862	10000.000000	28802	668	1.000000	28271	931	1.000000	9747194	-0.009218
254506697	14334370	74860	10000.000000	28585	787	1.000000	28344	874	1.000000	9742311	-0.010460
254541155	14318321	74345	10000.000000	28431	710	1.000000	27924	900	1.000000	9737396	-0.009791
254522833	14328926	74699	10000.000000	28870	706	1.000000	28276	846	1.000000	9732701	-0.006278
254556395	14308495	74689	10000.000000	28930	694	1.000000	28165	788	1.000000	9727838	-0.005979
254549008	14325633	74401	10000.000000	28716	664	1.000000	28781	629	1.000000	9722949	-0.007372
254564140	14319796	74958	10000.000000	28303	821	1.000000	28533	834	1.000000	9718093	-0.006151
254524501	14325933	74237	10000.000000	28714	643	1.000000	28115	912	1.000000	9713232	-0.005828
254551052	14323952	74672	10000.000000	29016	638	1.000000	28487	755	1.000000	9708505	-0.003295
254529420	14328278	74572	10000.000000	28684	759	1.000000	28844	770	1.000000	9703696	-0.003417
254542354	14305793	74018	10000.000000	29096	585	1.000000	28363	834	1.000000	9698798	-0.003766
254521005	14323731	75297	10000.000000	28992	706	1.000000	28150	856	1.000000	9693955	-0.004158
254490523	14326018	73957	10000.000000	28520	704	1.000000	28004	868	1.000000	9689121	-0.004610
254552480	14323794	74103	10000.000000	29001	556	1.000000	28456	765	1.000000	9684350	-0.005461
254501278	14328583	74320	10000.000000	29131	608	1.000000	28308	908	1.000000	9679599	-0.005091
254519869	14336961	74408	10000.000000	28779	661	1.000000	27856	915	1.000000	9674827	-0.004981
254503301	14329512	75084	10000.000000	28967	677	1.000000	28021	924	1.000000	9669999	-0.004149
254518251	14321488	74330	10000.000000	28469	773	1.000000	28621	731	1.000000	9665110	-0.004636
254576630	14315500	74477	10000.000000	28841	739	1.000000	27793	913	1.000000	9660327	-0.004199
254572232	14310883	74671	10000.000000	29218	605	1.000000	28202	876	1.000000	9655597	-0.003920
254486057	14343455	75009	10000.000000	28926	618	1.000000	28416	704	1.000000	9650670	-0.002718
254529831	14317117	74217	10000.000000	28558	695	1.000000	28819	738	1.000000	9645874	-0.000426
254527745	14319080	74471	10000.000000	28810	679	1.000000	28107	892	1.000000	9641004	-0.000257
254594394	14306309	74445	10000.000000	28805	698	1.000000	28152	876	1.000000	9636183	-0.000116
254506858	14320668	74908	10000.000000	28446	817	1.000000	28000	908	1.000000	9631417	-0.000177
254542000	14312190	74312	10000.000000	28994	571	1.000000	28769	656	1.000000	9626603	-0.000955
254514113	14325851	74315	10000.000000	28929	727	1.000000	28637	761	1.000000	9621838	-0.002002
254530120	14334168	74550	10000.000000	28718	694	1.000000	28630	748	1.000000	9617089	-0.003687
254556492	14317137	74582	10000.000000	29013	540	1.000000	28844	685	1.000000	9612241	-0.003483
254577466	14314244	74948	10000.000000	28740	630	1.000000	28308	772	1.000000	9607226	-0.002725
254572217	14322021	74786	10000.000000	29028	600	1.000000	28135	811	1.000000	9602434	-0.002785
254558723	14318314	74325	10000.000000	28789	740	1.000000	28064	900	1.000000	9597575	-0.002100
254527777	14327050	74819	10000.000000	29053	636	1.000000	28191	825	1.000000	9592954	-0.002262
254537650	14312364	74803	10000.000000	28481	852	1.000000	28376	891	1.000000	9588147	-0.002620
254480723	14339210	74135	10000.000000	28279	793	1.000000	28035	927	1.000000	9583332	-0.002068
254531854	14324108	74503	10000.000000	28687	637	1.000000	28500	686	1.000000	9578499	-0.001942
254551398	14318820	74482	10000.000000	28910	683	1.000000	28552	742	1.000000	9573715	-0.001697
254512844	14320548	74460	10000.000000	28695	763	1.000000	28142	758	1.000000	9568988	-0.001126
254526117	14322640	74337	10000.000000	28982	637	1.000000	28772	677	1.000000	9564276	-0.001135
254538023	14330992	74087	10000.000000	29249	674	1.000000	28337	916	1.000000	9559540	-0.001043
254564064	14301531	74954	10000.000000	29113	664	1.000000	28846	606	1.000000	9554855	-0.000294
254553399	14311850	74393	10000.000000	28382	883	1.000000	28873	637	1.000000	9550191	-0.000195
254532790	14328791	73988	10000.000000	28908	758	1.000000	28243	874	1.000000	9545573	0.000073
254533264	14323819	74775	10000.000000	28723	709	1.000000	27891	739	1.000000	9540862	-0.000087
254473775	14334025	74044	10000.000000	29223	549	1.000000	28653	746	1.000000	9535972	-0.000167
254563936	14320430	74880	10000.000000	29327	732	1.000000	28791	624	1.000000	9531060	-0.000123
254513125	14331406	74561	10000.000000	28724	725	1.000000	28773	789	1.000000	9526334	0.000216
254522554	14328970	74065	10000.000000	29276	584	1.000000	28334	760	1.000000	9521589	0.000071
254542702	14316155	74613	10000.000000	28939	736	1.000000	28283	915	1.000000	9516790	0.000066
npatches	nstrain	runtime	dt	init_x	init_y	init_y_blood	init_z	init_S	beta0	beta1	beta2	beta3	mean_beta	B	d	delta	delta_blood	b[0]	mut	m	CTL	c	g	epsilon	k	het	lambda	rho	omega	x_max	patch.dyna	DELTA	A	VA
10000	1	100.000000	0.001000	21900	9499	5000000	0.001000	10000000	10.159312	17.804850	14.817789	11.471327	14	800000000	0.010000	1.000000	432.000000	80000	0.000050	0.004800	0	0.500000	0.000000	2.500000	9.000000	0.500000	0.000000	0.000000	0.000000	31872	0	10.000000	7.000000	1.000000
sus	inf	inf_blood	z	x[0]	y[0][0]	z[0]	x[1]	y[1][0]	z[1]	S[0]	synchrony
219000000	94990000	5000000	10.000000	21900	9499	0.001000	21900	9499	0.001000	10000000	0.000000
135524045	66636497	347346	3941.516320	16506	5489	0.394152	10550	7813	0.394152	9994937	0.000000
199791259	30384074	158535	6325.803353	24638	1708	0.632580	15278	4488	0.632580	9989894	0.000000
230619355	20095208	104828	7771.765723	28061	749	0.777177	18263	3001	0.777177	9984863	0.000000
246948416	15526570	80895	8648.676577	29917	319	0.864868	19369	2667	0.864868	9979876	0.000000
255930516	13253649	68938	9180.483393	31022	185	0.918048	20705	2426	0.918048	9974915	0.000000
261118722	11994223	62226	9503.000201	31250	140	0.950300	21567	2224	0.950300	9969902	0.000000
264050842	11324181	59175	9698.592075	31189	181	0.969859	21893	2072	0.969859	9964869	0.000000
265877552	10879258	56629	9817.209710	31512	114	0.981721	21493	1975	0.981721	9959920	0.000000
266929806	10648789	55858	9889.145947	31171	104	0.988915	21760	1959	0.988915	9954897	0.000000
267547664	10512561	54844	9932.772025	31310	143	0.993277	22122	1923	0.993277	9949895	0.000000
267962477	10411499	54497	9959.229270	31353	161	0.995923	22321	1958	0.995923	9944772	0.000000
268169821	10371043	54014	9975.274394	31259	118	0.997527	21779	1933	0.997527	9939807	0.000000
268331037	10333162	53941	9985.005037	31500	102	0.998501	22246	2014	0.998501	9934831	0.000000
268457890	10308465	53536	9990.906233	31402	109	0.999091	21763	2188	0.999091	9929800	0.000000
268448723	10309097	53704	9994.485041	31705	90	0.999449	22004	1875	0.999449	9924760	0.000000
268538412	10278980	52861	9996.655426	31251	128	0.999666	21965	2173	0.999666	9919657	0.000000
268567468	10281735	53593	9997.971667	31404	89	0.999797	22254	1878	0.999797	9914751	0.000000
268525122	10284244	53246	9998.769908	31471	82	0.999877	22195	1971	0.999877	9909793	0.000000
268562014	10275883	53716	9999.254005	31477	96	0.999925	22053	1838	0.999925	9904711	0.000000
268578662	10279064	53334	9999.547588	31477	98	0.999955	21766	2015	0.999955	9899732	0.000000
268534009	10291676	53437	9999.725632	31308	183	0.999973	22250	2103	0.999973	9894744	0.000000
268561383	10273507	53445	9999.833608	31084	121	0.999983	22005	2025	0.999983	9889877	0.000000
268566780	10288055	53466	9999.899091	31331	122	0.999990	22799	1582	0.999990	9885006	0.000000
268541247	10279318	53400	9999.938803	31506	89	0.999994	21793	1921	0.999994	9880027	0.000000
268606385	10273726	53768	9999.962887	31352	112	0.999996	22112	2135	0.999996	9875129	0.000000
268543122	10280497	53573	9999.977493	31664	108	0.999998	22316	1919	0.999998	9870188	0.000000
268601379	10264801	53347	9999.986350	31247	138	0.999999	22076	1890	0.999999	9865257	0.000000
268567375	10278063	53215	9999.991722	31463	105	0.999999	22729	1712	0.999999	9860333	0.000000
268551206	10279654	53236	9999.994980	31849	75	0.999999	22364	1957	0.999999	9855360	0.000000
268541812	10281073	53691	9999.996955	31318	118	1.000000	21691	2111	1.000000	9850349	0.000000
268532385	10292734	53403	9999.998154	31439	80	1.000000	22683	1749	1.000000	9845313	0.000000
268571005	10275907	53744	9999.998880	31499	85	1.000000	22229	1978	1.000000	9840417	0.000000
268548904	10280722	53714	9999.999321	31668	130	1.000000	21861	2177	1.000000	9835425	0.000000
268580265	10261763	53492	9999.999588	31458	106	1.000000	21581	2226	1.000000	9830450	0.000000
268566669	10270120	53927	9999.999750	31317	92	1.000000	22082	1829	1.000000	9825569	0.000000
268600591	10265062	53338	9999.999849	31285	116	1.000000	21699	2026	1.000000	9820700	0.000000
268557093	10281103	54218	9999.999908	31521	70	1.000000	22590	1863	1.000000	9815712	0.000000
268600401	10273004	53530	9999.999944	31354	117	1.000000	22081	1970	1.000000	9810956	0.000000
268593263	10269566	53374	9999.999966	31370	106	1.000000	22700	1786	1.000000	9806136	0.000000
268540255	10290613	53691	9999.999980	31349	120	1.000000	21935	2084	1.000000	9801283	-1.#IND00
268543654	10295061	53409	9999.999988	31064	127	1.000000	22340	1938	1.000000	9796508	0.004800
268570477	10277682	53866	9999.999992	31329	76	1.000000	21603	1998	1.000000	9791582	0.003803
268545907	10287787	53394	9999.999995	31312	112	1.000000	22393	1879	1.000000	9786674	-0.001874
268535310	10290060	53608	9999.999997	31408	98	1.000000	22182	1979	1.000000	9781817	0.000786
268583668	10263513	53726	9999.999998	31563	80	1.000000	21874	2087	1.000000	9777034	0.003734
268570021	10284595	53617	9999.999999	31439	149	1.000000	22184	1931	1.000000	9772147	0.003575
268557534	10270925	53506	9999.999999	31716	80	1.000000	22326	1857	1.000000	9767286	0.001799
268591064	10270458	53642	10000.000000	31543	69	1.000000	22303	1957	1.000000	9762398	0.003077
268598787	10277040	53339	10000.000000	31923	100	1.000000	21964	2051	1.000000	9757478	0.002440
268574639	10277479	53514	10000.000000	31450	120	1.000000	22034	2121	1.000000	9752488	0.001829
268584341	10264262	53360	10000.000000	31472	90	1.000000	22237	1775	1.000000	9747540	0.003322
268569043	10274504	53505	10000.000000	31517	86	1.000000	22314	1843	1.000000	9742617	0.002726
268562255	10273774	53645	10000.000000	31552	112	1.000000	22551	1919	1.000000	9737795	0.001211
268563006	10279883	53567	10000.000000	31380	90	1.000000	21833	1834	1.000000	9732790	0.000430
268573303	10274942	53478	10000.000000	31413	95	1.000000	22412	1940	1.000000	9727800	0.001705
268580436	10276010	53616	10000.000000	31508	118	1.000000	22043	2065	1.000000	9722966	0.001823
268551545	10278822	53398	10000.000000	31381	86	1.000000	22317	1962	1.000000	9718036	-0.000232
268551690	10272681	53349	10000.000000	31601	102	1.000000	21724	2082	1.000000	9713316	-0.000299
268552873	10278301	53449	10000.000000	31526	82	1.000000	22310	1913	1.000000	9708377	0.001125
268581136	10272913	53499	10000.000000	31404	108	1.000000	22437	1902	1.000000	9703488	0.000559
268572725	10278018	53721	10000.000000	31363	117	1.000000	22006	2120	1.000000	9698657	0.002196
268581957	10273820	53267	10000.000000	31566	106	1.000000	22293	1945	1.000000	9693733	0.002096
268552785	10276243	53781	10000.000000	31277	85	1.000000	22067	2031	1.000000	9688882	0.002130
268551030	10284661	53788	10000.000000	31319	93	1.000000	22128	1922	1.000000	9683993	0.002604
268555688	10283031	53510	10000.000000	31376	106	1.000000	21981	2065	1.000000	9679166	0.002179
268560926	10272128	53208	10000.000000	31509	53	1.000000	22443	1931	1.000000	9674279	0.001665
268572269	10272796	53688	10000.000000	31632	103	1.000000	22218	1783	1.000000	9669400	0.001481
268583480	10275834	53300	10000.000000	31638	65	1.000000	22006	1975	1.000000	9664621	0.001347
268535941	10286833	53588	10000.000000	31630	99	1.000000	21797	2179	1.000000	9659849	0.001164
268588167	10273918	53618	10000.000000	31455	130	1.000000	22495	1968	1.000000	9655042	0.001248
268540212	10277549	53455	10000.000000	31554	87	1.000000	22055	1852	1.000000	9650153	0.001239
268574784	10278321	53486	10000.000000	31411	119	1.000000	22210	2018	1.000000	9645329	0.000917
268527653	10288456	53532	10000.000000	31439	120	1.000000	22105	1942	1.000000	9640441	0.000782
268594788	10270047	52993	10000.000000	31373	93	1.000000	22236	1921	1.000000	9635612	0.000270
268566129	10268909	53692	10000.000000	31506	88	1.000000	22125	1911	1.000000	9630829	0.000025
268562551	10282502	53816	10000.000000	31588	121	1.000000	22621	1889	1.000000	9626114	0.000089
268559425	10285017	53682	10000.000000	31459	105	1.000000	22243	1960	1.000000	9621155	-0.000190
268526845	10274917	53681	10000.000000	31511	86	1.000000	22226	1742	1.000000	9616448	-0.000318
268573693	10284925	53656	10000.000000	31430	90	1.000000	22204	2015	1.000000	9611542	0.000211
268569569	10278816	53741	10000.000000	31438	92	1.000000	22045	1974	1.000000	9606743	-0.000075
268544118	10274378	53686	10000.000000	31424	90	1.000000	22211	2003	1.000000	9601782	0.000007
268605572	10273563	53267	10000.000000	31513	98	1.000000	22607	1758	1.000000	9596907	0.000730
268525261	10282537	53336	10000.000000	31207	124	1.000000	22165	1958	1.000000	9592104	0.000530
268578992	10274990	53585	10000.000000	31255	102	1.000000	22184	1999	1.000000	9587379	0.000422
268601929	10260353	53384	10000.000000	31417	109	1.000000	22033	1998	1.000000	9582654	-0.000076
268551955	10282991	53643	10000.000000	31338	92	1.000000	22364	1839	1.000000	9577734	0.000051
268632583	10278026	53441	10000.000000	31315	110	1.000000	22968	1784	1.000000	9572925	0.000323
268563729	10290705	53800	10000.000000	31289	85	1.000000	21506	2244	1.000000	9568141	0.000320
268560875	10274395	53219	10000.000000	31346	123	1.000000	22628	1864	1.000000	9563424	0.000384
268544688	10281161	53333	10000.000000	31166	145	1.000000	22182	1946	1.000000	9558583	0.000571
268562019	10276749	53963	10000.000000	31352	105	1.000000	22405	1906	1.000000	9553838	0.001307
268493263	10296036	53918	10000.000000	31827	56	1.000000	22193	1981	1.000000	9548982	0.000906
268574739	10284531	53679	10000.000000	31574	130	1.000000	21777	2134	1.000000	9544287	0.000778
268590291	10269841	53363	10000.000000	31532	107	1.000000	22088	1918	1.000000	9539483	0.000815
268584864	10273029	53723	10000.000000	31519	87	1.000000	22146	2084	1.000000	9534726	0.000201
268566257	10281916	53797	10000.000000	31367	111	1.000000	22231	1924	1.000000	9529918	-0.000376
268581517	10276836	54202	10000.000000	31363	100	1.000000	22113	2043	1.000000	9525119	-0.000164
268587472	10274424	53494	10000.000000	31266	117	1.000000	21630	2096	1.000000	9520369	0.000001
268530522	10294509	53740	10000.000000	31514	56	1.000000	23192	1699	1.000000	9515626	-0.000343
npatches	nstrain	runtime	dt	init_x	init_y	init_y_blood	init_z	init_S	beta0	beta1	beta2	beta3	mean_beta	B	d	delta	delta_blood	b[0]	mut	m	CTL	c	g	epsilon	k	het	lambda	rho	omega	x_max	patch.dyna	DELTA	A	VA
10000	1	100.000000	0.001000	21900	9499	5000000	0.001000	10000000	16.661744	9.520732	17.982260	17.749837	14	800000000	0.010000	1.000000	432.000000	80000	0.000050	0.004800	0	0.500000	0.000000	2.500000	10.000000	0.500000	0.000000	0.000000	0.000000	31872	0	10.000000	7.000000	1.000000
sus	inf	inf_blood	z	x[0]	y[0][0]	z[0]	x[1]	y[1][0]	z[1]	S[0]	synchrony
219000000	94990000	5000000	10.000000	21900	9499	0.001000	21900	9499	0.001000	10000000	0.000000
140958515	59769603	311748	3941.516320	11964	6770	0.394152	17800	4424	0.394152	9994979	0.000000
209908726	25372276	132330	6325.803353	17673	3321	0.632580	26399	979	0.632580	9989937	0.000000
241880903	16000810	83627	7771.765723	20917	2421	0.777177	29779	317	0.777177	9984918	0.000000
258351599	11985019	62365	8648.676577	21984	2016	0.864868	31216	122	0.864868	9979932	0.000000
267327635	9966608	51861	9180.483393	24020	1434	0.918048	31482	49	0.918048	9974937	0.000000
272367989	8886759	46203	9503.000201	24618	1317	0.950300	31880	54	0.950300	9969969	0.000000
275364889	8259846	42828	9698.592075	24381	1499	0.969859	31894	40	0.969859	9964970	0.000000
277163488	7897397	41108	9817.209710	25222	1203	0.981721	31848	65	0.981721	9960026	0.000000
278162781	7698542	40423	9889.145947	25346	1096	0.988915	31696	65	0.988915	9955094	0.000000
278855386	7562178	39236	9932.772025	25447	1191	0.993277	31894	44	0.993277	9950051	0.000000
279201740	7488099	39244	9959.229270	25732	1149	0.995923	31580	46	0.995923	9945280	0.000000
279442539	7442904	38699	9975.274394	25693	1170	0.997527	31685	53	0.997527	9940339	0.000000
279609907	7417516	38660	9985.005037	25555	1266	0.998501	31760	39	0.998501	9935361	0.000000
279699471	7387815	38418	9990.906233	25694	975	0.999091	31838	56	0.999091	9930267	0.000000
279711975	7398180	38411	9994.485041	25488	1366	0.999449	31499	52	0.999449	9925292	0.000000
279783853	7376576	38465	9996.655426	25413	1244	0.999666	31723	34	0.999666	9920312	0.000000
279816013	7369424	38472	9997.971667	25039	1221	0.999797	31775	59	0.999797	9915407	0.000000
279766032	7384733	38307	9998.769908	25752	1210	0.999877	31617	60	0.999877	9910320	0.000000
279757416	7372322	38872	9999.254005	25543	1119	0.999925	31750	41	0.999925	9905358	0.000000
279755502	7385475	38405	9999.547588	25492	1182	0.999955	31838	36	0.999955	9900378	0.000000
279794893	7359728	38310	9999.725632	26097	963	0.999973	31610	51	0.999973	9895483	0.000000
279853238	7374953	38596	9999.833608	25824	1256	0.999983	31673	64	0.999983	9890462	0.000000
279798761	7378234	38337	9999.899091	25631	1205	0.999990	31722	53	0.999990	9885539	0.000000
279806377	7362005	38427	9999.938803	25457	1245	0.999994	31797	54	0.999994	9880649	0.000000
279754811	7382923	38480	9999.962887	25417	1242	0.999996	31798	43	0.999996	9875641	0.000000
279776661	7369641	38540	9999.977493	25165	1336	0.999998	31775	41	0.999998	9870704	0.000000
279788694	7387644	38566	9999.986350	25709	1140	0.999999	31550	68	0.999999	9865802	0.000000
279762664	7384042	38049	9999.991722	25942	1136	0.999999	31555	46	0.999999	9860934	0.000000
279823744	7357909	38018	9999.994980	25276	1074	0.999999	31580	40	0.999999	9855948	0.000000
279811626	7363649	38152	9999.996955	26047	1047	1.000000	31579	35	1.000000	9850917	0.000000
279840793	7375610	38595	9999.998154	25820	1137	1.000000	31652	40	1.000000	9846076	0.000000
279829633	7362068	38297	9999.998880	25514	1241	1.000000	31551	68	1.000000	9841204	0.000000
279843195	7362017	38175	9999.999321	25407	1174	1.000000	31739	48	1.000000	9836234	0.000000
279804528	7373780	38596	9999.999588	26074	1003	1.000000	31666	73	1.000000	9831427	0.000000
279828269	7360265	38030	9999.999750	25682	1250	1.000000	31825	37	1.000000	9826507	0.000000
279788035	7377436	38553	9999.999849	25549	1226	1.000000	31725	67	1.000000	9821656	0.000000
279817024	7366051	38091	9999.999908	25362	1305	1.000000	31515	43	1.000000	9816833	0.000000
279798138	7382958	38666	9999.999944	25819	1188	1.000000	31434	53	1.000000	9811975	0.000000
279810150	7370331	38149	9999.999966	25789	989	1.000000	31763	37	1.000000	9807282	0.000000
279781446	7380668	38096	9999.999980	25474	1249	1.000000	31735	60	1.000000	9802399	-1.#IND00
279830741	7366300	38038	9999.999988	25813	1148	1.000000	31894	31	1.000000	9797600	-0.004000
279832880	7374036	38328	9999.999992	25181	1265	1.000000	31636	46	1.000000	9792766	0.002851
279782215	7385314	38540	9999.999995	25457	1265	1.000000	31725	53	1.000000	9787870	-0.004858
279826788	7364861	38413	9999.999997	25928	985	1.000000	31680	59	1.000000	9783002	0.004561
279788007	7382779	38509	9999.999998	25224	1278	1.000000	31573	56	1.000000	9778097	0.002558
279785787	7374305	38634	9999.999999	25532	1085	1.000000	31402	28	1.000000	9773332	-0.002637
279796550	7384114	38740	9999.999999	26148	913	1.000000	31767	47	1.000000	9768441	-0.002178
279815081	7368135	38386	10000.000000	25722	1122	1.000000	31669	46	1.000000	9763505	0.001149
279790523	7380848	38127	10000.000000	25162	1249	1.000000	31907	60	1.000000	9758589	0.004418
279831729	7373776	38395	10000.000000	26023	1080	1.000000	31601	40	1.000000	9753810	0.004402
279789653	7371115	38293	10000.000000	25059	1173	1.000000	31560	57	1.000000	9748943	0.004708
279755493	7391847	38753	10000.000000	25633	1096	1.000000	31704	54	1.000000	9744007	0.004379
279813335	7370196	38655	10000.000000	25477	1270	1.000000	31505	41	1.000000	9739169	0.004306
279812476	7374976	38515	10000.000000	25665	1118	1.000000	31724	33	1.000000	9734338	0.002999
279813422	7371424	38216	10000.000000	25723	1073	1.000000	31650	62	1.000000	9729352	0.003755
279852527	7365976	38267	10000.000000	25340	1308	1.000000	31569	41	1.000000	9724619	0.002790
279809302	7379440	38449	10000.000000	25953	1149	1.000000	31602	64	1.000000	9719897	0.002473
279702122	7388609	38626	10000.000000	24670	1295	1.000000	31779	36	1.000000	9715201	0.002675
279795141	7379778	38094	10000.000000	26073	1086	1.000000	31615	40	1.000000	9710434	0.001908
279807779	7369994	38294	10000.000000	25334	1327	1.000000	31657	44	1.000000	9705548	0.002666
279845477	7367600	38234	10000.000000	25711	1116	1.000000	31779	50	1.000000	9700713	0.002744
279753202	7385778	38620	10000.000000	25715	1244	1.000000	31633	21	1.000000	9695848	0.002404
279774520	7370162	38416	10000.000000	25215	1225	1.000000	31455	53	1.000000	9690912	0.002182
279766603	7376554	38647	10000.000000	24846	1365	1.000000	31684	33	1.000000	9685963	0.002024
279807530	7373918	38571	10000.000000	25424	1234	1.000000	31708	69	1.000000	9681149	0.002890
279810587	7371254	38041	10000.000000	25811	1260	1.000000	31575	44	1.000000	9676216	0.003729
279808204	7364499	38450	10000.000000	25424	1005	1.000000	31756	42	1.000000	9671400	0.004682
279786812	7385205	38862	10000.000000	25417	1228	1.000000	31675	36	1.000000	9666621	0.005602
279810222	7365869	38464	10000.000000	25355	1256	1.000000	31596	41	1.000000	9661719	0.003917
279837483	7381714	38666	10000.000000	25947	985	1.000000	31614	30	1.000000	9657003	0.003607
279827282	7375144	38475	10000.000000	25287	1223	1.000000	31604	46	1.000000	9652076	0.003148
279815999	7358779	38509	10000.000000	25370	1312	1.000000	31515	44	1.000000	9647356	0.002896
279794231	7375144	38554	10000.000000	25654	1171	1.000000	31496	38	1.000000	9642424	0.002137
279829675	7374162	38025	10000.000000	25310	1322	1.000000	31697	33	1.000000	9637639	0.001845
279800223	7373122	38538	10000.000000	25378	1203	1.000000	31314	48	1.000000	9632940	0.000597
279805016	7371513	38054	10000.000000	25552	1193	1.000000	31866	41	1.000000	9628084	0.000442
279819086	7368294	38179	10000.000000	25905	1144	1.000000	31712	63	1.000000	9623299	0.000472
279770148	7379374	38401	10000.000000	25439	1215	1.000000	31687	46	1.000000	9618466	0.002073
279814466	7358753	38276	10000.000000	25237	1217	1.000000	31693	52	1.000000	9613722	0.002109
279819030	7361156	38555	10000.000000	25397	1207	1.000000	31912	26	1.000000	9609031	0.002013
279816252	7373942	38540	10000.000000	25630	1237	1.000000	31659	18	1.000000	9604230	0.001443
279799193	7368901	38402	10000.000000	25296	1144	1.000000	31523	51	1.000000	9599292	0.001033
279849834	7360133	38404	10000.000000	25145	1256	1.000000	31646	49	1.000000	9594500	0.001110
279819731	7370313	38435	10000.000000	25633	1088	1.000000	31753	35	1.000000	9589657	0.000345
279788281	7367668	38486	10000.000000	25687	1259	1.000000	31738	49	1.000000	9585004	0.000175
279776456	7370392	38521	10000.000000	25604	1189	1.000000	31577	34	1.000000	9580182	-0.000272
279792237	7370662	38487	10000.000000	25055	1242	1.000000	31760	42	1.000000	9575458	-0.001155
279819273	7364932	38336	10000.000000	25511	1189	1.000000	31609	47	1.000000	9570579	-0.001344
279761708	7396501	38635	10000.000000	26457	862	1.000000	31691	35	1.000000	9565756	-0.001438
279776404	7372821	38134	10000.000000	24807	1529	1.000000	31853	58	1.000000	9560861	-0.001419
279812055	7374681	38560	10000.000000	26094	1067	1.000000	31773	42	1.000000	9556016	-0.001843
279849690	7363337	38357	10000.000000	25497	1265	1.000000	31639	26	1.000000	9551250	-0.002076
279839854	7364743	38541	10000.000000	25451	1236	1.000000	31685	43	1.000000	9546448	-0.002390
279841277	7369229	38173	10000.000000	25814	1184	1.000000	31575	40	1.000000	9541644	-0.001946
279803331	7379159	38410	10000.000000	25234	1318	1.000000	31736	45	1.000000	9536868	-0.002228
279811521	7369826	38571	10000.000000	25640	1200	1.000000	31611	60	1.000000	9532081	-0.002269
279819772	7370665	38660	10000.000000	25657	1042	1.000000	31677	47	1.000000	9527251	-0.002256
279827930	7375694	38453	10000.000000	25318	1314	1.000000	31671	45	1.000000	9522373	-0.002153
279850929	7359246	38282	10000.000000	26468	966	1.000000	31506	51	1.000000	9517688	-0.002379
npatches	nstrain	runtime	dt	init_x	init_y	init_y_blood	init_z	init_S	beta0	beta1	beta2	beta3	mean_beta	B	d	delta	delta_blood	b[0]	mut	m	CTL	c	g	epsilon	k	het	lambda	rho	omega	x_max	patch.dyna	DELTA	A	VA
10000	1	100.000000	0.001000	21900	9499	5000000	0.001000	10000000	7.841647	12.738804	13.532359	11.254472	14	800000000	0.010000	1.000000	432.000000	80000	0.000050	0.004800	0	0.500000	0.000000	2.500000	11.000000	0.500000	0.000000	0.000000	0.000000	31872	0	10.000000	7.000000	1.000000
sus	inf	inf_blood	z	x[0]	y[0][0]	z[0]	x[1]	y[1][0]	z[1]	S[0]	synchrony
219000000	94990000	5000000	10.000000	21900	9499	0.001000	21900	9499	0.001000	10000000	0.000000
146850126	53414985	279043	3941.516320	20702	3054	0.394152	14913	5224	0.394152	9995038	0.000000
220148128	20979876	109620	6325.803353	28968	379	0.632580	23189	1784	0.632580	9990096	0.000000
252750760	12571904	65513	7771.765723	31369	88	0.777177	27551	718	0.777177	9985132	0.000000
269062129	9052285	47047	8648.676577	31432	34	0.864868	29428	369	0.864868	9980175	0.000000
277774135	7318644	37839	9180.483393	31703	41	0.918048	30551	220	0.918048	9975272	0.000000
282746945	6377819	33338	9503.000201	31970	25	0.950300	31150	106	0.950300	9970318	0.000000
285491916	5867898	30486	9698.592075	31990	19	0.969859	31550	99	0.969859	9965397	0.000000
287222024	5551305	28937	9817.197667	31846	25	0.981721	31428	73	0.981721	9960453	0.000000
288210391	5383755	27968	9889.082466	31766	28	0.988915	31484	66	0.988915	9955427	0.000000
288825082	5269680	27570	9932.657666	31884	28	0.993277	31451	47	0.993277	9950605	0.000000
289151990	5209792	26907	9959.108206	31956	15	0.995923	31514	65	0.995923	9945612	0.000000
289353715	5168075	27065	9975.153198	31853	30	0.997527	31551	92	0.997527	9940646	0.000000
289565956	5138772	26609	9984.876607	31848	22	0.998501	31495	103	0.998501	9935814	0.000000
289615047	5127940	26632	9990.822917	31926	18	0.999091	31339	119	0.999091	9930925	0.000000
289667257	5119928	26693	9994.330556	31798	18	0.999449	31150	82	0.999449	9925912	0.000000
289660600	5124847	26972	9996.345182	31888	18	0.999666	31571	67	0.999666	9920843	0.000000
289712186	5107865	26640	9997.728881	31910	15	0.999797	31789	95	0.999797	9915959	0.000000
289733435	5102088	26536	9998.590030	31826	12	0.999877	31641	53	0.999877	9910879	0.000000
289735283	5106356	26713	9998.936567	31788	23	0.999925	31560	60	0.999925	9905884	0.000000
289722692	5110317	26548	9999.215101	31771	30	0.983503	31491	30	0.999955	9900832	0.000000
289714160	5107206	26758	9999.382182	32191	16	0.989995	31590	102	0.999973	9895900	0.000000
289759627	5096628	26632	9999.541235	31896	6	0.993933	31513	86	0.999983	9890967	0.000000
289754231	5105089	26687	9999.614596	31846	14	0.996320	31544	78	0.999990	9886090	0.000000
289706026	5111812	26722	9999.589773	31930	18	0.997768	31349	53	0.999994	9881173	0.000000
289688147	5117415	26776	9999.680792	31946	15	0.998647	31528	40	0.999996	9876150	0.000000
289740906	5105223	26330	9999.737928	31822	14	0.999179	31543	71	0.999998	9871364	0.000000
289708721	5108357	26761	9999.796242	31806	21	0.999502	31585	47	0.999999	9866627	0.000000
289755698	5095770	26506	9999.823617	31641	21	0.999698	31417	85	0.999999	9861715	0.000000
289660780	5120671	26299	9999.768437	31739	13	0.999817	31630	47	0.999999	9856709	0.000000
289708319	5107836	26578	9999.725408	31797	15	0.999889	31614	62	1.000000	9851903	0.000000
289693163	5113739	26698	9999.763689	31888	23	0.999933	31451	43	1.000000	9846877	0.000000
289753455	5099839	26512	9999.726988	31763	20	0.999959	31770	49	1.000000	9842007	0.000000
289722993	5103023	26356	9999.832808	31722	20	0.999975	31459	59	1.000000	9837075	0.000000
289738653	5117704	26721	9999.880685	31670	12	0.999985	31326	121	1.000000	9832175	0.000000
289722832	5101740	26465	9999.917037	31676	22	0.999991	31518	40	1.000000	9827214	0.000000
289739370	5110160	26526	9999.783929	31746	10	0.999994	31580	73	1.000000	9822272	0.000000
289741281	5098221	26490	9999.763807	31752	15	0.999997	31780	47	1.000000	9817310	0.000000
289701390	5114802	26690	9999.778928	31846	10	0.999998	31202	82	1.000000	9812318	0.000000
289724241	5109626	26693	9999.774423	31783	17	0.999999	31387	106	1.000000	9807442	0.000000
289749758	5095869	26631	9999.742204	31673	38	0.999999	31473	126	1.000000	9802600	-1.#IND00
289709636	5106412	26566	9999.843658	31645	28	1.000000	31507	68	1.000000	9797738	-1.#IND00
289768721	5100914	26630	9999.892772	32017	11	1.000000	31688	57	1.000000	9792722	-0.012114
289693583	5125936	26649	9999.866340	31744	20	1.000000	31455	62	1.000000	9787742	-0.002803
289693499	5115266	26593	9999.879935	31585	12	1.000000	31493	72	1.000000	9782878	0.000539
289713970	5112278	26841	9999.864941	32043	13	1.000000	31630	59	1.000000	9778089	0.001816
289701306	5110109	27015	9999.716938	31827	18	1.000000	31492	49	1.000000	9773237	0.002523
289736954	5106897	26797	9999.683516	31884	13	1.000000	31568	64	1.000000	9768483	0.000991
289733243	5114981	26525	9999.718923	31618	25	1.000000	31587	72	1.000000	9763585	0.001267
289705169	5108705	26503	9999.712662	31832	19	1.000000	31344	79	1.000000	9758861	0.003039
289745458	5100202	26573	9999.598151	31713	19	1.000000	31381	77	1.000000	9753987	0.005021
289735402	5107986	26442	9999.654464	31738	13	1.000000	31518	103	1.000000	9749090	0.005044
289781200	5105283	26132	9999.634824	31716	12	1.000000	31259	84	1.000000	9744157	0.002772
289750268	5111029	26337	9999.718454	31810	20	1.000000	31252	61	1.000000	9739316	0.002109
289741577	5099957	26317	9999.788089	31833	23	1.000000	31588	74	1.000000	9734416	0.002341
289692790	5113043	26471	9999.824475	31644	25	1.000000	31757	35	1.000000	9729616	0.005205
289748314	5109070	26417	9999.844427	31626	17	1.000000	31617	72	1.000000	9724741	0.006635
289700273	5121492	26659	9999.880548	31790	15	1.000000	31641	56	1.000000	9719959	0.005858
289668482	5109723	26472	9999.854455	31756	16	1.000000	31669	44	1.000000	9715166	0.005442
289680243	5122343	26510	9999.859794	31886	14	1.000000	31470	45	1.000000	9710357	0.006085
289703704	5106342	26615	9999.825841	31884	8	1.000000	31541	71	1.000000	9705457	0.004561
289785994	5103026	26571	9999.830251	31964	21	1.000000	31639	80	1.000000	9700666	0.004076
289724659	5099139	26605	9999.864075	31770	22	1.000000	31711	48	1.000000	9695814	0.003791
289767809	5101640	26575	9999.834115	31813	16	1.000000	31558	50	1.000000	9691022	0.003715
289700568	5111619	26589	9999.877198	31899	14	1.000000	31447	60	1.000000	9686206	0.003063
289761122	5093635	26360	9999.793381	31778	23	1.000000	31341	67	1.000000	9681259	0.003568
289721198	5109508	26484	9999.832171	31771	20	1.000000	31257	52	1.000000	9676488	0.002404
289726726	5104991	26550	9999.774119	31728	13	1.000000	31471	27	1.000000	9671715	0.002361
289760172	5108083	26431	9999.783956	31643	17	1.000000	31780	37	1.000000	9666772	0.001798
289715811	5110742	26394	9999.710242	31630	13	1.000000	31660	44	1.000000	9661973	0.003014
289727164	5103933	26677	9999.722739	31729	27	1.000000	31394	94	1.000000	9657141	0.002865
289735691	5113308	26751	9999.784208	31814	17	1.000000	31433	65	1.000000	9652395	0.002610
289725501	5103628	26681	9999.827004	31670	21	1.000000	31436	37	1.000000	9647565	0.002315
289741832	5105948	26734	9999.781628	31769	15	1.000000	31719	43	1.000000	9642751	0.000999
289713275	5097654	26474	9999.714543	31705	18	1.000000	31488	70	1.000000	9637896	0.000939
289694479	5112705	26718	9999.672899	31746	19	1.000000	31389	55	1.000000	9633089	0.001163
289684713	5111721	26773	9999.799129	31662	16	1.000000	31691	30	1.000000	9628210	0.001240
289689299	5116654	26258	9999.782906	31829	24	1.000000	31617	22	1.000000	9623470	0.001413
289736497	5099661	26490	9999.811599	31801	22	1.000000	31495	79	1.000000	9618678	0.001620
289716725	5112819	26273	9999.815893	31835	14	1.000000	31817	99	1.000000	9613829	0.001543
289726526	5107269	26664	9999.801431	31815	16	1.000000	31399	55	1.000000	9609077	0.001586
289736008	5109125	26878	9999.870014	31843	21	1.000000	32039	75	1.000000	9604289	0.001312
289727293	5109729	26625	9999.729624	31710	23	1.000000	31687	60	1.000000	9599473	0.001809
289706662	5110391	26636	9999.755934	32021	21	1.000000	31559	65	1.000000	9594848	0.001771
289747386	5107761	26876	9999.723316	31900	13	1.000000	31516	108	1.000000	9589995	0.001103
289728041	5110339	26466	9999.753817	31941	26	1.000000	31528	52	1.000000	9585158	0.001160
289712896	5108651	26675	9999.833443	31869	15	1.000000	31379	47	1.000000	9580426	0.001037
289726288	5102020	26660	9999.790316	31792	21	1.000000	31758	62	1.000000	9575621	0.000852
289750199	5099390	26531	9999.830828	31855	33	1.000000	31408	69	1.000000	9570960	0.000722
289750773	5101678	26455	9999.895366	31717	25	1.000000	31487	58	1.000000	9566138	0.000430
289724877	5099053	26737	9999.783588	31825	24	1.000000	31627	52	1.000000	9561313	0.000927
289749039	5106627	26522	9999.718889	31945	27	1.000000	31512	69	1.000000	9556630	0.000987
289759110	5101961	26618	9999.671632	31759	18	1.000000	31365	60	1.000000	9551726	0.000941
289736840	5105384	26378	9999.735165	31965	6	1.000000	31472	64	1.000000	9546981	0.000485
289715665	5113096	26569	9999.821659	31851	20	1.000000	31410	134	1.000000	9542320	0.000496
289764769	5091021	26594	9999.664233	31841	15	1.000000	31408	62	1.000000	9537615	0.000578
289705075	5112039	26511	9999.701561	31689	20	1.000000	31690	73	1.000000	9532895	-0.000372
289717964	5109072	26770	9999.739729	31849	10	1.000000	31500	75	1.000000	9528122	-0.000402
289726753	5108757	26493	9999.782745	31779	24	1.000000	31597	79	1.000000	9523286	-0.000389
289711676	5107558	26608	9999.840675	31593	20	1.000000	31595	68	1.000000	9518595	-0.000339
npatches	nstrain	runtime	dt	init_x	init_y	init_y_blood	init_z	init_S	beta0	beta1	beta2	beta3	mean_beta	B	d	delta	delta_blood	b[0]	mut	m	CTL	c	g	epsilon	k	het	lambda	rho	omega	x_max	patch.dyna	DELTA	A	VA
10000	1	100.000000	0.001000	21900	9499	5000000	0.001000	10000000	8.363771	15.276037	7.037441	9.982656	14	800000000	0.010000	1.000000	432.000000	80000	0.000050	0.004800	0	0.500000	0.000000	2.500000	12.000000	0.500000	0.000000	0.000000	0.000000	31872	0	10.000000	7.000000	1.000000
sus	inf	inf_blood	z	x[0]	y[0][0]	z[0]	x[1]	y[1][0]	z[1]	S[0]	synchrony
219000000	94990000	5000000	10.000000	21900	9499	0.001000	21900	9499	0.001000	10000000	0.000000
153124873	47516599	248529	3941.516320	20303	3098	0.394152	13735	5342	0.394152	9995016	0.000000
230581965	17096025	88814	6325.803353	28925	356	0.632580	21244	2283	0.632580	9990009	0.000000
263601959	9604591	50329	7771.765723	31249	54	0.777177	24779	1187	0.777177	9984990	0.000000
279555256	6542389	34213	8648.676577	31600	31	0.864868	27229	724	0.864868	9979981	0.000000
287816441	5085024	26760	9180.478832	31892	18	0.918048	28173	521	0.918048	9975049	0.000000
292438209	4303319	22265	9502.670245	31744	15	0.950300	29862	305	0.950300	9970073	0.000000
295067255	3886192	20002	9696.819423	31790	22	0.969859	30295	223	0.969859	9965111	0.000000
296624255	3623225	18699	9812.565677	32079	17	0.981721	30814	117	0.981721	9960194	0.000000
297546925	3477422	18055	9880.182900	32019	8	0.988915	31127	109	0.988915	9955152	0.000000
298184933	3373842	17620	9918.672858	31697	10	0.993277	31261	100	0.993277	9950131	0.000000
298508699	3331642	17468	9939.945105	31898	7	0.995923	31339	131	0.995923	9945215	0.000000
298707581	3290062	17164	9952.582251	31717	6	0.997527	30865	214	0.997527	9940180	0.000000
298779837	3285201	17235	9959.106261	31626	12	0.998501	30716	162	0.998501	9935238	0.000000
298918461	3255488	17003	9962.867003	31892	14	0.999091	31079	138	0.999091	9930371	0.000000
298934586	3252973	17015	9961.623480	31886	10	0.999449	30960	127	0.999449	9925528	0.000000
298971463	3254135	16998	9963.066365	31920	9	0.975076	31250	113	0.999666	9920599	0.000000
298997461	3244915	16955	9964.407363	31647	14	0.984885	31238	118	0.999797	9915626	0.000000
299009798	3242465	16803	9964.985912	31900	14	0.990833	30941	187	0.999877	9910594	0.000000
299030515	3235213	16818	9963.763958	31652	10	0.994441	30652	172	0.999925	9905732	0.000000
299024171	3238253	16739	9963.673154	31683	12	0.996629	31145	79	0.999955	9900651	0.000000
299100590	3243070	16829	9964.801081	31714	17	0.997955	31183	154	0.999973	9895688	0.000000
298978121	3251060	16999	9966.122881	31583	3	0.998760	31220	58	0.999983	9890720	0.000000
299026289	3241016	17148	9965.697349	31855	8	0.999248	31350	70	0.999990	9885750	0.000000
298969792	3262009	17129	9965.707946	31823	8	0.999544	31288	124	0.999994	9880749	0.000000
299083555	3231973	16810	9965.281556	31703	12	0.999723	31006	122	0.999996	9875822	0.000000
299046568	3241742	16928	9963.764802	31594	10	0.999832	31335	131	0.999998	9870897	0.000000
299002307	3249470	16895	9964.001124	31561	6	0.999898	31178	114	0.999999	9865913	0.000000
299014856	3245189	16908	9965.491845	31797	17	0.999938	31113	133	0.999999	9860993	0.000000
298985525	3247052	16890	9965.754383	31659	8	0.999963	30742	180	0.999999	9856132	0.000000
299034629	3236517	16934	9966.078698	31867	9	0.999977	30495	204	1.000000	9851114	0.000000
299030989	3244264	17155	9965.658531	32112	18	0.999986	31107	79	1.000000	9846307	0.000000
299022117	3240436	16874	9964.836321	32003	4	0.999992	31217	97	1.000000	9841413	0.000000
299043034	3242119	17044	9964.883383	31957	5	0.999995	31603	61	1.000000	9836480	0.000000
299030583	3236899	16786	9965.343413	31764	10	0.986486	31318	71	1.000000	9831553	0.000000
299032957	3250518	16992	9964.513360	31586	18	0.991804	31683	62	1.000000	9826733	0.000000
299038683	3239555	17003	9964.620425	31764	19	0.995030	31126	140	1.000000	9821754	0.000000
298997723	3246240	17055	9965.747348	31939	12	0.940552	30942	158	1.000000	9816631	0.000000
298997969	3250583	16994	9966.599530	31768	18	0.963947	31209	76	1.000000	9811645	0.000000
299036129	3236873	16968	9965.538881	31756	14	0.978136	31216	100	1.000000	9806786	0.000000
299033392	3240199	16874	9966.113697	31881	24	0.986740	31436	90	1.000000	9801917	-1.#IND00
299086228	3228302	16716	9966.103587	31896	16	0.991959	31366	75	1.000000	9797102	-0.003200
299008993	3249159	16828	9967.239836	31830	13	0.995123	31395	67	1.000000	9792252	-0.006804
298984813	3254782	16773	9966.065606	31746	6	0.997042	31236	116	1.000000	9787361	-0.001913
299061096	3238503	16590	9966.138832	31660	27	0.998206	31089	110	1.000000	9782514	-0.007703
299008459	3233003	16882	9965.839259	31855	5	0.998912	31003	175	1.000000	9777557	-0.003921
299080126	3245176	16826	9965.951968	31832	4	0.999340	30585	132	1.000000	9772631	-0.005453
298997918	3244323	16722	9967.021423	32014	7	0.999600	31345	62	1.000000	9767726	-0.007952
299048268	3238719	17026	9966.553780	31912	14	0.999757	30999	244	1.000000	9762848	-0.007498
299034971	3241227	16888	9965.308131	31924	10	0.999853	30968	138	1.000000	9757889	-0.011858
299031022	3237734	16766	9964.980643	31612	5	0.999911	31639	50	1.000000	9753070	-0.012291
299041101	3236331	16905	9966.472970	31755	9	0.999946	31346	76	1.000000	9748124	-0.010431
299061732	3241645	16887	9964.356846	31708	14	0.999967	31107	155	1.000000	9743232	-0.009155
299028472	3243711	16775	9963.590215	31926	3	0.933347	30820	147	1.000000	9738341	-0.006229
299034032	3241490	16915	9963.536900	31726	8	0.959578	30872	128	1.000000	9733431	-0.005770
299013975	3243022	17051	9964.201784	31683	13	0.975486	31423	105	1.000000	9728598	0.000642
299054354	3234791	16957	9963.796362	31827	8	0.985133	31719	30	1.000000	9723728	-0.003265
299025075	3240504	16822	9965.354086	31779	3	0.990984	31262	126	1.000000	9718865	-0.003422
299037792	3242355	17126	9964.465421	31934	17	0.967362	31135	114	1.000000	9714001	-0.003353
299000009	3243482	16899	9964.049270	31481	11	0.980207	31134	90	1.000000	9709061	-0.003767
299030682	3231646	16972	9964.073715	31886	10	0.987996	31015	104	1.000000	9704131	-0.002593
299086458	3231920	16750	9964.706008	31730	5	0.992720	31315	53	1.000000	9699424	-0.002256
298999699	3247097	17105	9964.680436	32074	11	0.995585	31336	90	1.000000	9694662	-0.003189
299033770	3237929	16940	9965.849854	31723	10	0.997323	31477	104	1.000000	9689827	-0.002703
299019561	3246652	17011	9965.501219	31715	13	0.963472	30982	137	1.000000	9684982	-0.002583
299031915	3240761	16839	9966.007473	31760	12	0.909146	30885	146	1.000000	9680048	-0.002257
299085929	3228843	16748	9965.252337	32021	4	0.944901	31147	91	1.000000	9675208	-0.001851
299060020	3237493	16731	9964.286542	31620	11	0.966585	31582	73	1.000000	9670376	-0.001887
299055497	3240317	16784	9962.961338	31857	7	0.979735	31348	78	1.000000	9665637	-0.000146
299055307	3240329	16826	9963.834441	31814	14	0.987710	31543	53	1.000000	9660787	-0.000572
299059597	3243115	16633	9962.385380	31856	14	0.992547	31526	96	1.000000	9655939	0.000599
299062124	3236328	16827	9962.792607	31853	5	0.995480	31460	114	1.000000	9651030	0.000597
299033283	3242181	16833	9962.601857	31881	3	0.985331	31206	120	1.000000	9646216	0.000910
298983197	3249227	17040	9965.582906	31833	8	0.991104	30949	119	1.000000	9641388	0.000841
299060114	3233850	16969	9966.881347	31861	10	0.994605	31436	48	1.000000	9636451	0.001279
298991956	3248993	17025	9968.116199	31748	13	0.996728	31209	128	1.000000	9631661	0.001550
299059896	3236055	16902	9966.699537	31873	9	0.998016	31484	92	1.000000	9626766	0.001996
298999310	3253062	16875	9967.574633	31914	13	0.998797	31316	98	1.000000	9621893	0.001572
299018690	3247820	16816	9965.955062	31884	12	0.999270	31419	105	1.000000	9617160	0.001197
299025658	3247408	16964	9966.109113	31777	6	0.999557	31604	63	1.000000	9612461	0.000949
299049658	3245574	16982	9967.155795	31886	7	0.999732	31213	79	1.000000	9607618	0.000831
299013934	3241171	16889	9966.809905	31873	16	0.999837	30864	128	1.000000	9602780	0.000728
299057244	3241730	16815	9966.137032	31990	10	0.999901	30977	115	1.000000	9598013	0.000781
299010989	3246555	16821	9967.224403	31723	10	0.999940	30649	193	1.000000	9593161	-0.000806
299019701	3239320	17006	9966.425909	32049	10	0.999964	30997	142	1.000000	9588362	-0.001746
298994027	3247912	16870	9965.360204	31739	12	0.999978	31039	77	1.000000	9583386	-0.001772
299026030	3238581	16989	9965.334637	32004	19	0.999987	31246	111	1.000000	9578498	-0.001663
299048289	3239514	16951	9965.032694	32051	6	0.999992	30808	237	1.000000	9573732	-0.002221
299008749	3251349	16636	9963.594918	31806	9	0.999995	30427	275	1.000000	9569063	-0.002205
299009331	3248939	17009	9964.692090	31663	12	0.999997	30556	191	1.000000	9564199	-0.002228
298977152	3252623	16836	9965.874003	32056	18	0.999998	31032	107	1.000000	9559507	-0.002085
299018396	3241482	16863	9966.100451	32040	13	0.999999	31008	140	1.000000	9554747	-0.002254
299032606	3238426	16945	9965.132751	31751	12	0.999999	31342	123	1.000000	9549887	-0.002177
299064956	3234327	16895	9964.645499	31923	10	0.993237	31061	122	1.000000	9545104	-0.002822
299036007	3241097	16853	9965.633124	31905	15	0.995899	30912	214	1.000000	9540260	-0.002929
299025571	3234230	16894	9965.565644	31559	3	0.997513	30979	106	1.000000	9535364	-0.002977
298993934	3239682	17001	9964.981211	31899	14	0.998492	31384	127	1.000000	9530637	-0.002535
299069110	3240514	16847	9964.676102	32142	7	0.999085	30592	278	1.000000	9525939	-0.002809
298990791	3245452	17000	9965.291878	31825	11	0.997445	30437	244	1.000000	9521102	-0.002532
298990772	3247640	16848	9964.326424	31895	10	0.998451	30808	173	1.000000	9516420	-0.002243
npatches	nstrain	runtime	dt	init_x	init_y	init_y_blood	init_z	init_S	beta0	beta1	beta2	beta3	mean_beta	B	d	delta	delta_blood	b[0]	mut	m	CTL	c	g	epsilon	k	het	lambda	rho	omega	x_max	patch.dyna	DELTA	A	VA
10000	1	100.000000	0.001000	21900	9499	5000000	0.001000	10000000	17.066671	8.710084	8.149539	15.603150	14	800000000	0.010000	1.000000	432.000000	80000	0.000050	0.004800	0	0.500000	0.000000	2.500000	13.000000	0.500000	0.000000	0.000000	0.000000	31872	0	10.000000	7.000000	1.000000
sus	inf	inf_blood	z	x[0]	y[0][0]	z[0]	x[1]	y[1][0]	z[1]	S[0]	synchrony
219000000	94990000	5000000	10.000000	21900	9499	0.001000	21900	9499	0.001000	10000000	0.000000
158600525	42516983	221847	3941.516320	13108	5120	0.394152	20722	2681	0.394152	9995005	0.000000
239169332	14118821	73235	6325.803353	20584	2164	0.632580	29480	241	0.632580	9990134	0.000000
272044726	7442784	38533	7771.765723	23936	1352	0.777177	31528	43	0.777177	9985156	0.000000
287408459	4802993	25144	8648.657600	26327	781	0.864868	31924	20	0.864868	9980209	0.000000
295300868	3559885	18575	9178.510342	27783	579	0.918048	31882	19	0.918048	9975313	0.000000
299591011	2906475	15179	9484.870447	29089	362	0.950300	31817	6	0.950300	9970369	0.000000
302043892	2543453	13304	9634.893460	30089	277	0.969859	31882	12	0.969859	9965367	0.000000
303366588	2358764	12247	9685.527467	29916	304	0.981721	31716	8	0.981721	9960246	0.000000
304259485	2222622	11542	9691.530663	29810	234	0.988915	31873	16	0.975339	9955258	0.000000
304732001	2157761	11250	9670.450317	30464	241	0.993277	31773	9	0.985044	9950240	0.000000
305036486	2112002	10869	9651.900334	30522	216	0.995923	31962	6	0.990930	9945223	0.000000
305230024	2083996	10838	9635.700222	30015	304	0.997527	31934	12	0.729239	9940125	0.000000
305371823	2060116	10933	9618.270653	30614	176	0.998501	31772	5	0.835795	9935198	0.000000
305444671	2055893	10923	9609.734740	30891	100	0.999091	31887	10	0.703264	9930260	0.000000
305450111	2054983	10650	9606.600506	30733	192	0.999449	31784	7	0.820043	9925255	0.000000
305468599	2050629	10628	9597.035355	30670	168	0.999666	31874	15	0.890864	9920241	0.000000
305504913	2046342	10760	9601.214642	30079	194	0.999797	31672	7	0.933814	9915278	0.000000
305573485	2030576	10755	9602.402541	30927	96	0.999877	31635	7	0.959861	9910290	0.000000
305598350	2039369	10793	9599.121119	30849	252	0.999925	31764	6	0.800302	9905299	0.000000
305548161	2039243	10489	9595.345784	29967	343	0.999955	31738	9	0.878892	9900455	0.000000
305564214	2034283	10382	9594.540214	30648	139	0.999973	31754	8	0.926554	9895482	0.000000
305565423	2031515	10540	9594.132126	30972	142	0.999983	31828	7	0.955458	9890371	0.000000
305547346	2036775	10450	9594.102164	30913	118	0.999990	31866	4	0.972987	9885457	0.000000
305592782	2032412	10578	9594.461241	30847	120	0.999994	31891	11	0.983618	9880485	0.000000
305579314	2033390	10567	9598.188125	30436	192	0.999996	31880	10	0.827803	9875547	0.000000
305534763	2038666	10605	9594.510055	30588	149	0.999998	31769	2	0.869077	9870465	0.000000
305543888	2035634	10661	9605.413830	30520	188	0.999999	31852	8	0.920601	9865611	0.000000
305532734	2044204	10788	9604.176122	30035	230	0.999999	31706	16	0.910911	9860759	0.000000
305567735	2030822	10481	9608.042981	30332	261	0.999999	31948	7	0.945971	9855771	0.000000
305518824	2047181	10646	9606.671864	30090	265	1.000000	31775	4	0.767833	9850671	0.000000
305510841	2038827	10846	9601.296362	30321	206	1.000000	31881	4	0.803144	9845680	0.000000
305558427	2031865	10567	9599.885295	30492	189	1.000000	31839	2	0.707596	9840815	0.000000
305529821	2042061	10547	9596.009527	30757	181	1.000000	31924	10	0.597650	9835949	0.000000
305525376	2041457	10792	9595.515694	30803	150	1.000000	31876	8	0.755993	9831094	0.000000
305528866	2045458	10732	9595.689901	30576	216	1.000000	31799	5	0.842815	9826250	0.000000
305524559	2037507	10608	9598.362587	30210	298	1.000000	31959	8	0.862333	9821277	0.000000
305564873	2034337	10744	9595.765594	30279	295	1.000000	31713	3	0.916511	9816351	0.000000
305519283	2040066	10755	9588.189459	30161	261	1.000000	31663	11	0.949368	9811503	0.000000
305541599	2046761	10474	9596.943536	30441	155	1.000000	31798	4	0.879833	9806660	0.000000
305535056	2040095	10588	9603.087128	30850	245	1.000000	31828	9	0.859322	9801783	-1.#IND00
305496720	2046819	10591	9602.674842	29867	282	1.000000	31745	22	0.745805	9796927	-1.#IND00
305548458	2042454	10650	9593.561334	30558	174	1.000000	31752	15	0.845842	9791976	0.000386
305558324	2031383	10596	9596.097022	30845	88	1.000000	31846	6	0.906510	9787017	0.002240
305585276	2033585	10577	9590.795712	30878	160	1.000000	31678	9	0.867825	9782215	-0.005786
305504527	2045836	10560	9588.725066	30854	184	1.000000	31915	6	0.739602	9777341	0.000615
305494543	2049836	10485	9582.669185	30576	224	1.000000	31954	6	0.826321	9772539	0.001829
305517023	2043795	10465	9585.729356	30490	169	1.000000	31984	7	0.692899	9767667	0.001756
305538820	2039512	10653	9595.093649	31141	125	1.000000	32030	11	0.813757	9762858	0.003987
305526616	2039605	10692	9600.611058	30874	204	1.000000	31916	14	0.887052	9757900	0.004308
305574159	2041516	10744	9596.536450	30712	144	1.000000	31762	11	0.931502	9752954	0.010456
305484808	2049610	10760	9596.719858	31017	133	1.000000	31836	15	0.958459	9748109	0.007979
305571429	2035012	10803	9597.154958	30703	193	1.000000	31987	10	0.974807	9743283	0.011146
305525770	2039911	10507	9596.394538	29858	338	1.000000	31782	5	0.934217	9738353	0.010359
305547531	2047324	10896	9588.678378	30170	261	1.000000	31790	8	0.799081	9733457	0.008984
305541897	2040734	10537	9598.294506	30098	232	1.000000	31635	12	0.878152	9728484	0.008870
305588878	2030863	10718	9600.548725	30763	157	1.000000	31891	11	0.926105	9723530	0.009630
305538522	2039215	10566	9596.208132	30466	169	1.000000	31976	7	0.955186	9718677	0.009197
305535643	2040128	10737	9599.174058	30398	233	1.000000	31764	6	0.899835	9713794	0.008343
305536071	2038799	10789	9601.625985	30202	246	1.000000	31921	8	0.759340	9708892	0.006594
305578669	2033637	10498	9604.378665	31081	96	1.000000	31677	8	0.838752	9704081	0.006827
305517541	2038737	10516	9606.518465	30798	199	1.000000	31945	8	0.875701	9699193	0.007910
305552481	2041200	10737	9600.934597	30736	122	1.000000	31917	4	0.924618	9694464	0.008969
305536177	2040188	10549	9591.946298	30404	254	1.000000	31814	3	0.934049	9689626	0.007312
305523676	2046285	10551	9595.046287	30462	195	1.000000	32014	8	0.960004	9684773	0.005540
305524653	2038409	10384	9596.832828	30596	176	1.000000	31902	9	0.975744	9679790	0.005508
305542236	2038112	10682	9604.844419	30990	63	1.000000	32172	12	0.985290	9675011	0.005142
305537684	2034933	10521	9594.473782	31002	108	1.000000	31967	4	0.991079	9670215	0.004656
305508931	2041682	10626	9596.897557	30696	163	1.000000	31836	13	0.961313	9665262	0.004846
305498027	2050127	10670	9607.829094	30168	220	1.000000	32003	6	0.940870	9660358	0.006325
305517706	2037064	10455	9598.025658	30919	78	1.000000	31801	8	0.964140	9655569	0.004690
305553531	2036525	10620	9599.254989	31130	96	1.000000	31874	8	0.909077	9650697	0.003674
305529056	2033126	10699	9598.335820	30666	203	1.000000	32046	8	0.913456	9645755	0.004153
305606589	2037787	10624	9593.267383	30919	103	1.000000	31942	3	0.938402	9640768	0.004059
305546517	2035177	10418	9596.200144	30979	195	1.000000	31850	4	0.941737	9636033	0.004058
305563953	2035132	10433	9600.765042	30797	119	1.000000	31994	8	0.964666	9631271	0.003798
305574230	2033483	10609	9597.323248	30708	170	1.000000	32194	8	0.861456	9626557	0.004693
305515026	2046349	10481	9603.050006	30487	197	1.000000	32057	13	0.912601	9621735	0.004601
305526764	2039262	10646	9606.350325	30052	364	1.000000	32015	7	0.946997	9616952	0.003061
305503875	2051658	10675	9607.171400	29799	380	1.000000	31614	9	0.902783	9612037	0.003346
305511403	2042464	10777	9602.418645	30494	178	1.000000	31972	2	0.941042	9607176	0.003223
305528446	2043967	10602	9606.205537	30601	175	1.000000	31638	2	0.960195	9602421	0.002696
305556271	2035235	10556	9602.679735	30054	301	1.000000	31952	14	0.975860	9597689	0.002618
305567849	2037567	10696	9600.521342	30161	249	1.000000	31732	9	0.985360	9593006	0.002471
305592925	2028374	10590	9598.803466	30079	257	1.000000	31683	4	0.570540	9588183	0.002718
305521584	2049558	10876	9596.531346	30421	261	1.000000	31869	8	0.672857	9583352	0.002554
305587154	2024257	10677	9599.433961	30567	199	1.000000	31816	7	0.801602	9578510	0.001804
305538125	2053729	10557	9596.904786	30367	196	1.000000	31923	2	0.810406	9573719	0.001416
305531766	2039486	10493	9600.530181	30490	245	1.000000	31946	10	0.877496	9568970	0.001573
305588640	2034520	10802	9600.331062	30158	302	1.000000	31938	7	0.925707	9564238	0.001270
305554931	2038571	10688	9604.233763	30221	254	1.000000	31751	15	0.954945	9559322	0.001231
305555533	2043381	10548	9599.728488	30580	183	1.000000	31996	18	0.857646	9554498	0.001184
305581875	2034155	10560	9604.748675	30384	187	1.000000	31885	5	0.754480	9549641	0.000890
305560925	2040300	10751	9590.872750	30840	143	1.000000	31620	9	0.851103	9544763	0.001148
305497868	2046194	10792	9593.908989	31294	69	1.000000	31832	3	0.909701	9540072	0.001410
305502579	2040407	10741	9597.361640	31176	119	1.000000	31906	3	0.945238	9535217	0.001257
305487403	2047650	10622	9603.757211	31202	77	1.000000	31814	5	0.934094	9530408	0.001381
305486775	2048267	10773	9605.270426	31349	67	1.000000	31598	7	0.960031	9525706	0.001569
305535101	2038950	10486	9599.016211	30433	230	1.000000	31572	13	0.975761	9521031	0.001628
305575746	2034813	10539	9599.906957	31062	102	1.000000	31872	9	0.985300	9516161	0.002085
npatches	nstrain	runtime	dt	init_x	init_y	init_y_blood	init_z	init_S	beta0	beta1	beta2	beta3	mean_beta	B	d	delta	delta_blood	b[0]	mut	m	CTL	c	g	epsilon	k	het	lambda	rho	omega	x_max	patch.dyna	DELTA	A	VA
10000	1	100.000000	0.001000	21900	9499	5000000	0.001000	10000000	18.902001	17.078167	9.183774	7.035185	14	800000000	0.010000	1.000000	432.000000	80000	0.000050	0.004800	0	0.500000	0.000000	2.500000	14.000000	0.500000	0.000000	0.000000	0.000000	31872	0	10.000000	7.000000	1.000000
sus	inf	inf_blood	z	x[0]	y[0][0]	z[0]	x[1]	y[1][0]	z[1]	S[0]	synchrony
219000000	94990000	5000000	10.000000	21900	9499	0.001000	21900	9499	0.001000	10000000	0.000000
163948555	37997667	198087	3941.516320	12683	5013	0.394152	13359	4799	0.394152	9995056	0.000000
247313286	11573874	59861	6325.803353	19617	2236	0.632580	21174	1841	0.632580	9990030	0.000000
279840866	5662722	29403	7771.765723	23388	1375	0.777177	25372	887	0.777177	9984951	0.000000
294465977	3409611	17544	8647.706767	25505	891	0.864868	27964	578	0.864868	9979942	0.000000
301735028	2382464	12472	9141.431567	27460	557	0.918048	28972	337	0.918048	9975005	0.000000
305545093	1851899	9730	9279.755903	27470	634	0.950300	30361	136	0.950300	9970112	0.000000
307712432	1562871	8108	9178.264386	27946	527	0.969859	31287	140	0.969859	9965180	0.000000
308893661	1402697	7440	9009.467622	29165	326	0.981721	31100	87	0.981721	9960198	0.000000
309634144	1315656	6745	8881.899411	29076	452	0.988915	30729	190	0.988915	9955077	0.000000
310057252	1261541	6674	8789.075968	29116	370	0.993277	30381	223	0.993277	9950030	0.000000
310282512	1235548	6298	8744.849219	30591	145	0.995923	30948	99	0.995923	9945085	0.000000
310399381	1227978	6431	8720.633538	29725	346	0.997527	31455	5	0.997527	9940169	0.000000
310442317	1219528	6408	8714.701289	29610	336	0.998501	31648	23	0.998501	9935226	0.000000
310469724	1221623	6348	8696.371554	29730	363	0.999091	31747	22	0.999091	9930251	0.000000
310478673	1217088	6401	8696.134731	28930	442	0.999449	31634	20	0.999449	9925288	0.000000
310465438	1217699	6439	8699.067525	29219	320	0.999666	31658	37	0.999666	9920174	0.000000
310463908	1215896	6337	8702.630048	28717	466	0.999797	31672	16	0.999797	9915306	0.000000
310471342	1209217	6341	8715.550098	29615	324	0.999877	32041	4	0.725383	9910444	0.000000
310487440	1215366	6382	8717.013464	30006	247	0.999925	30645	300	0.833457	9905475	0.000000
310499881	1214670	6392	8695.421814	29673	399	0.999955	28392	477	0.898999	9900416	0.000000
310463411	1215762	6378	8707.122345	29362	367	0.999973	30256	170	0.938748	9895561	0.000000
310498749	1209491	6349	8701.828146	29808	332	0.999983	30971	85	0.962853	9890662	0.000000
310519974	1212457	6245	8687.794094	29227	422	0.999990	31311	160	0.977472	9885699	0.000000
310461221	1221854	6229	8700.889941	29590	312	0.999994	30968	107	0.986338	9880807	0.000000
310458218	1219026	6279	8712.205197	29902	249	0.999996	30933	107	0.991715	9875770	0.000000
310488767	1215837	6394	8692.023133	29985	297	0.999998	31407	39	0.994975	9870771	0.000000
310427940	1225901	6426	8701.298206	30066	253	0.999999	31719	4	0.996953	9865793	0.000000
310434236	1219295	6385	8703.279819	30174	344	0.999999	31516	167	0.890268	9860831	0.000000
310471884	1217455	6328	8698.173649	29034	426	0.999999	29889	372	0.933452	9856004	0.000000
310464266	1215863	6423	8701.230052	29291	364	1.000000	30281	208	0.959642	9851041	0.000000
310505673	1213791	6428	8691.488388	29124	436	1.000000	30873	129	0.975525	9846075	0.000000
310437014	1217807	6361	8700.718330	28526	455	1.000000	30904	115	0.985157	9841127	0.000000
310509332	1212589	6217	8696.959297	28922	379	1.000000	31079	70	0.990998	9836118	0.000000
310524256	1209510	6410	8699.884051	29130	446	1.000000	31176	30	0.994541	9831173	0.000000
310483087	1217948	6333	8698.855049	29228	374	1.000000	31529	28	0.996689	9826174	0.000000
310469753	1216507	6318	8695.929621	29799	257	1.000000	31629	48	0.997992	9821276	0.000000
310493444	1217909	6416	8688.207476	29797	279	1.000000	31003	113	0.998782	9816302	0.000000
310438469	1223799	6365	8696.184743	30054	320	1.000000	31034	98	0.999262	9811533	0.000000
310467001	1220019	6348	8699.005181	29417	310	1.000000	31286	93	0.999552	9806567	0.000000
310427274	1229872	6117	8706.007165	29601	356	1.000000	31369	83	0.999728	9801674	-1.#IND00
310484144	1211689	6260	8712.168289	29202	378	1.000000	31588	43	0.999835	9796710	-1.#IND00
310451040	1219037	6298	8707.608087	29158	398	1.000000	31661	49	0.999900	9791578	0.007968
310505813	1215178	6285	8695.407119	29700	239	1.000000	31918	6	0.966714	9786615	0.006311
310465013	1220155	6303	8699.843527	29847	334	1.000000	31585	153	0.919854	9781689	-0.008983
310489827	1209602	6340	8704.716162	28908	514	1.000000	30576	228	0.951395	9776829	0.008869
310534480	1206474	6143	8683.529141	29379	302	1.000000	30431	137	0.970523	9772008	0.004018
310471441	1225455	6419	8684.074490	29540	321	1.000000	30628	227	0.982124	9767275	0.004909
310448438	1216663	6463	8695.932503	29383	418	1.000000	31008	64	0.989159	9762430	0.006939
310487679	1216102	6309	8703.957091	29238	378	1.000000	31470	66	0.993425	9757475	0.006214
310496942	1211782	6402	8710.630099	29755	325	1.000000	31299	124	0.996013	9752553	0.006366
310521224	1204231	6182	8696.746118	29423	346	1.000000	31211	90	0.997582	9747728	-0.000943
310501017	1211812	6571	8695.794682	29052	336	1.000000	31356	51	0.998534	9742904	-0.000772
310459790	1223628	6279	8708.043781	29930	245	1.000000	31657	45	0.999111	9738059	-0.000910
310479256	1210585	6372	8721.928603	29946	284	1.000000	31516	20	0.999461	9733110	-0.000098
310545285	1207898	6045	8700.525568	29547	357	1.000000	31764	47	0.999673	9728354	-0.000376
310561526	1201931	6180	8696.851359	29268	403	1.000000	31385	47	0.999802	9723474	-0.001516
310483774	1215960	6494	8703.836195	29202	429	1.000000	31384	60	0.999880	9718532	0.000797
310428428	1221777	6237	8718.529960	29066	362	1.000000	31663	36	0.999927	9713658	0.000009
310528004	1200468	6342	8707.468636	29624	289	1.000000	31798	10	0.999956	9708668	-0.001203
310536058	1208475	6222	8684.980900	30233	265	1.000000	31603	87	0.999973	9703731	-0.001629
310464564	1214881	6292	8693.971502	29422	452	1.000000	31383	97	0.999984	9698797	-0.000952
310434103	1224193	6407	8685.158368	28504	528	1.000000	31350	87	0.999990	9693836	-0.002294
310402234	1222915	6440	8696.916059	28950	372	1.000000	31323	61	0.999994	9688971	-0.002809
310442325	1220978	6251	8700.789247	29444	393	1.000000	31070	111	0.999996	9684047	-0.002425
310435358	1217634	6326	8703.889283	30408	246	1.000000	31064	89	0.999998	9679132	-0.002134
310470835	1216461	6283	8698.408874	29626	381	1.000000	31477	32	0.999999	9674354	-0.001892
310470587	1211989	6317	8695.164813	29191	341	1.000000	31697	36	0.999999	9669582	-0.002211
310464396	1217871	6300	8698.516404	29389	398	1.000000	31854	46	1.000000	9664860	-0.002417
310429750	1224377	6322	8722.921785	29650	427	1.000000	31170	67	1.000000	9659962	-0.002756
310430937	1221092	6451	8708.636055	29447	366	1.000000	31567	57	1.000000	9655125	-0.002367
310427603	1221681	6354	8708.522613	28967	418	1.000000	31361	73	1.000000	9650291	-0.001720
310476255	1207144	6253	8705.639840	29350	352	1.000000	31721	23	1.000000	9645528	-0.002188
310465265	1224013	6328	8690.310791	29912	251	1.000000	31627	30	1.000000	9640757	-0.003155
310408855	1226147	6399	8697.753169	29979	250	1.000000	31584	60	1.000000	9636031	-0.004005
310474033	1219488	6281	8703.930261	29791	349	1.000000	31350	38	1.000000	9631287	-0.004289
310437725	1222367	6324	8700.288570	29106	385	1.000000	31744	73	1.000000	9626565	-0.004787
310452210	1221249	6337	8709.856810	29023	405	1.000000	31690	37	1.000000	9621705	-0.005095
310451521	1218083	6428	8707.416811	28123	611	1.000000	31627	14	1.000000	9616873	-0.005020
310482770	1217350	6327	8718.166580	28717	335	1.000000	31534	26	1.000000	9612053	-0.004399
310477990	1214318	6346	8710.436786	29727	368	1.000000	31791	26	1.000000	9607208	-0.004061
310557800	1202946	6326	8697.454388	28923	513	1.000000	31691	24	1.000000	9602346	-0.004044
310532332	1210729	6226	8678.224886	29192	354	1.000000	31393	58	1.000000	9597467	-0.003923
310511073	1208186	6336	8697.808780	29245	413	1.000000	31934	29	1.000000	9592911	-0.004843
310526922	1211272	6225	8689.543909	30136	293	1.000000	31449	96	1.000000	9588090	-0.004715
310488473	1215690	6241	8703.099178	29683	320	1.000000	31132	102	1.000000	9583296	-0.004389
310546902	1203837	6151	8687.734469	29533	362	1.000000	31432	76	1.000000	9578495	-0.004216
310480828	1215805	6275	8682.456017	29771	269	1.000000	31143	101	1.000000	9573707	-0.004043
310484641	1214699	6246	8693.926018	29804	449	1.000000	31598	42	1.000000	9568973	-0.003955
310453764	1222126	6314	8710.155091	29204	327	1.000000	31189	129	1.000000	9564213	-0.003984
310493197	1215267	6455	8696.368522	29662	316	1.000000	31412	22	1.000000	9559361	-0.003432
310435054	1223510	6521	8688.743080	29160	418	1.000000	31176	80	1.000000	9554732	-0.003103
310444800	1217874	6390	8696.826491	29030	356	1.000000	31390	67	1.000000	9549827	-0.002912
310437198	1223969	6258	8692.277123	29085	394	1.000000	31520	58	1.000000	9545092	-0.002664
310443643	1219625	6462	8704.606961	29641	341	1.000000	31177	79	1.000000	9540237	-0.003096
310458658	1216964	6261	8701.421288	30091	210	1.000000	31881	14	1.000000	9535598	-0.003201
310423344	1221165	6229	8696.658858	29672	373	1.000000	31800	26	1.000000	9530797	-0.003079
310472370	1213030	6260	8702.187471	29389	327	1.000000	31554	39	1.000000	9526145	-0.003193
310510043	1213822	6318	8687.519198	29662	332	1.000000	31822	12	1.000000	9521403	-0.002799
310442766	1218211	6332	8702.097105	29895	253	1.000000	31772	12	1.000000	9516793	-0.002511
npatches	nstrain	runtime	dt	init_x	init_y	init_y_blood	init_z	init_S	beta0	beta1	beta2	beta3	mean_beta	B	d	delta	delta_blood	b[0]	mut	m	CTL	c	g	epsilon	k	het	lambda	rho	omega	x_max	patch.dyna	DELTA	A	VA
10000	1	100.000000	0.001000	21900	9499	5000000	0.001000	10000000	12.181276	10.679031	17.896048	11.878433	14	800000000	0.010000	1.000000	432.000000	80000	0.000050	0.004800	0	0.500000	0.000000	2.500000	15.000000	0.500000	0.000000	0.000000	0.000000	31872	0	10.000000	7.000000	1.000000
sus	inf	inf_blood	z	x[0]	y[0][0]	z[0]	x[1]	y[1][0]	z[1]	S[0]	synchrony
219000000	94990000	5000000	10.000000	21900	9499	0.001000	21900	9499	0.001000	10000000	0.000000
169673210	33774381	176649	3941.516320	17742	3145	0.394152	19401	2647	0.394152	9995012	0.000000
255280156	9351397	48617	6325.803353	27864	392	0.632580	29131	223	0.632580	9989965	0.000000
287048215	4206261	21558	7771.701803	31040	61	0.777177	31577	43	0.777177	9985011	0.000000
300648161	2308708	12053	8623.338883	31665	13	0.864868	31937	14	0.864868	9980094	0.000000
307158074	1483199	7849	8833.518642	31879	28	0.918048	31980	11	0.918048	9975150	0.000000
310371877	1084981	5548	8492.586400	31690	14	0.950300	31941	1	0.769524	9970157	0.000000
312072585	887517	4535	8105.204515	31838	8	0.774559	31770	8	0.789645	9965155	0.000000
312992451	793657	4078	7828.456714	31802	2	0.652974	31693	1	0.549844	9960064	0.000000
313261688	793536	4168	7741.143287	31884	37	0.522058	31781	4	0.717898	9955122	0.000000
313188030	821218	4344	7793.877512	31873	25	0.710150	31867	7	0.828918	9950130	0.000000
313123439	820915	4216	7828.317629	31876	9	0.824219	31869	17	0.626269	9945076	0.000000
313262902	795550	4225	7818.354395	32059	9	0.694494	31775	2	0.522731	9940101	0.000000
313395205	772903	4050	7783.915976	31834	11	0.814725	31839	7	0.643548	9935140	0.000000
313401201	783925	4139	7757.164299	31965	1	0.596642	31868	5	0.783828	9930242	0.000000
313303053	803368	4207	7796.048355	31861	10	0.746398	31724	16	0.448408	9925250	0.000000
313322212	791188	4041	7817.382204	31677	13	0.846202	31831	8	0.665484	9920304	0.000000
313386779	781235	4023	7786.748599	31909	7	0.585295	31992	1	0.464369	9915470	0.000000
313327214	796887	4047	7784.597878	31848	10	0.748500	31680	9	0.673054	9910504	0.000000
313275653	803280	4204	7804.730501	31949	12	0.717632	31635	29	0.801722	9905511	0.000000
313306696	796339	4085	7796.943061	31801	2	0.472145	31693	0	0.545721	9900479	0.000000
313282083	793245	4166	7804.245462	31871	18	0.528478	31962	31	0.567092	9895663	0.000000
313318963	783669	4053	7763.798349	31727	7	0.714043	31893	8	0.737461	9890702	0.000000
313325707	793755	4072	7765.742049	32117	4	0.826580	31981	8	0.472775	9885784	0.000000
313297112	797305	4154	7803.624289	31969	13	0.880673	31813	18	0.680262	9880905	0.000000
313293240	797039	4124	7812.897560	31876	3	0.913017	31880	6	0.396454	9876005	0.000000
313240395	805790	4138	7805.505671	31711	20	0.641588	31746	4	0.479340	9871096	0.000000
313311140	785349	4050	7792.536738	31811	16	0.782639	31888	8	0.395525	9866114	0.000000
313302492	796624	4136	7799.221010	31808	6	0.868180	31922	17	0.633413	9861153	0.000000
313279581	796821	4064	7794.290778	31965	8	0.604204	31789	19	0.777682	9856266	0.000000
313312128	785615	4073	7777.619000	31898	1	0.496941	31953	3	0.548643	9851245	0.000000
313358518	779360	4082	7779.698680	31848	61	0.599071	31874	23	0.635825	9846333	0.000000
313367480	791223	4184	7788.129971	31722	17	0.756855	31802	1	0.644237	9841407	0.000000
313341683	789373	4166	7796.069705	31725	6	0.785018	31894	16	0.452138	9836484	0.000000
313321695	792705	4091	7789.959791	31962	13	0.836817	31830	7	0.667746	9831622	0.000000
313309413	796810	4277	7772.678915	31957	7	0.901037	31837	2	0.798503	9826760	0.000000
313267194	802933	4320	7826.093860	31864	5	0.750207	31646	5	0.706144	9821822	0.000000
313302131	791331	4072	7787.977915	31836	6	0.564585	31889	5	0.651846	9816939	0.000000
313307145	787302	4009	7794.099314	31592	4	0.735941	31886	26	0.513219	9812010	0.000000
313335521	791038	4087	7807.329042	31674	21	0.839860	31983	14	0.704790	9807104	0.000000
313373403	777709	4029	7774.507774	31942	6	0.745038	32037	8	0.787524	9802192	-1.#IND00
313366606	793058	4012	7763.263720	31772	6	0.805953	31860	9	0.651883	9797285	-1.#IND00
313294810	794509	4122	7781.874055	31913	0	0.411034	31830	8	0.788883	9792325	-0.004692
313311239	789906	4081	7805.779300	31863	19	0.570867	32063	9	0.589904	9787316	-0.018345
313328068	785078	4047	7806.395045	31871	10	0.739750	31865	20	0.580559	9782497	-0.020991
313371290	782448	4169	7788.691912	31901	4	0.581275	31668	9	0.745628	9777501	-0.017472
313393497	775567	3959	7786.873272	31738	6	0.690791	32115	0	0.367675	9772767	-0.016424
313385545	784740	4238	7777.223359	31901	2	0.528042	31845	15	0.597906	9767798	-0.015835
313255623	815202	4274	7789.812010	31726	3	0.713779	31824	8	0.756148	9762887	-0.011986
313171665	824951	4266	7830.925381	31828	6	0.760095	31764	7	0.852115	9758070	-0.011961
313169845	805490	4172	7842.001703	31936	10	0.854508	31854	0	0.778104	9753157	-0.012788
313360064	779122	4099	7787.776911	31790	2	0.596608	31933	10	0.743855	9748204	-0.012516
313403895	780522	4067	7765.464073	31792	23	0.570269	31766	8	0.626330	9743352	-0.008849
313357151	789433	4140	7786.193766	31603	11	0.739388	31629	3	0.531673	9738425	-0.016041
313281477	801813	4260	7780.367173	31837	7	0.787566	31642	7	0.715981	9733671	-0.014124
313322270	782807	4042	7786.416399	32019	4	0.364705	31817	9	0.606957	9728884	-0.013981
313396384	775717	4103	7780.117737	31931	25	0.541895	31684	2	0.678798	9724179	-0.012989
313275077	812298	4217	7775.539160	31815	28	0.722180	31861	2	0.563232	9719295	-0.011107
313207268	811476	4301	7813.105171	31873	17	0.831515	31730	7	0.511962	9714503	-0.012047
313300856	786465	4118	7818.297228	31825	9	0.799220	31483	7	0.704027	9709677	-0.010651
313361096	775596	3998	7790.623146	31993	5	0.778937	31933	7	0.820506	9704806	-0.009831
313456147	769393	3984	7762.171641	31853	7	0.527547	31930	2	0.773838	9699996	-0.007854
313329039	803000	4206	7763.643104	31832	26	0.713479	31995	3	0.401735	9695121	-0.006203
313259301	800107	4116	7811.503680	31890	17	0.777201	31727	2	0.637180	9690275	-0.005648
313321051	784674	4015	7795.138080	31804	3	0.864883	31758	11	0.662525	9685364	-0.006231
313418923	770937	3874	7770.816924	32040	1	0.675512	31868	2	0.594666	9680532	-0.006017
313373761	798365	4187	7749.157197	31660	28	0.634477	31864	39	0.436639	9675693	-0.006428
313231025	812093	4274	7798.203780	31880	2	0.658952	31583	6	0.658347	9670845	-0.007231
313258623	794957	4210	7817.101530	31764	1	0.678729	31749	8	0.792803	9665993	-0.005511
313414218	775367	3976	7761.252886	31917	3	0.793938	31779	11	0.414332	9661250	-0.004887
313290473	802164	4197	7787.642697	31959	5	0.599595	31702	20	0.644819	9656441	-0.004942
313200320	818280	4294	7814.683118	31761	9	0.757173	31757	3	0.738712	9651585	-0.003741
313245331	796622	4133	7816.916259	31862	6	0.818118	31884	3	0.414625	9646740	-0.003834
313355798	774276	4019	7791.590059	31775	4	0.763643	31819	34	0.447848	9641846	-0.004210
313419520	775328	4004	7769.862209	31583	18	0.837982	31621	31	0.665145	9636909	-0.003346
313354743	789321	4147	7784.568044	31774	12	0.548491	31808	7	0.796926	9632189	-0.003992
313275969	803110	4058	7794.792147	31826	5	0.726180	31878	17	0.648213	9627372	-0.005876
313245922	793558	4163	7803.220857	31781	1	0.665994	31782	9	0.786657	9622594	-0.005915
313302575	789914	3980	7786.892826	31867	15	0.518789	31839	6	0.695313	9617767	-0.005774
313373338	790944	4017	7761.371775	31917	14	0.708168	31563	3	0.545572	9612921	-0.005452
313290637	797118	4156	7785.395660	31674	14	0.820094	31692	2	0.724410	9608162	-0.005126
313328077	790377	4165	7794.467348	31821	3	0.364639	31993	1	0.799363	9603460	-0.005383
313311614	792748	4161	7786.312599	32104	9	0.614682	31897	14	0.665268	9598677	-0.005481
313311916	792564	4067	7789.251729	31844	7	0.766322	31827	1	0.657365	9593857	-0.005229
313298452	794370	4076	7792.654650	31798	1	0.828842	31967	12	0.543189	9589138	-0.004719
313389788	782223	4143	7757.042570	32015	3	0.786359	32019	11	0.574572	9584247	-0.003877
313360660	793794	4225	7770.185323	31913	5	0.757733	31717	10	0.741997	9579582	-0.003693
313308680	797249	4086	7800.637213	32001	0	0.346233	31665	14	0.804643	9574716	-0.004031
313325527	782114	4110	7810.462426	31700	49	0.575413	31836	3	0.732979	9569941	-0.004077
313405910	776983	4154	7752.644759	31867	6	0.644765	31900	3	0.451087	9565071	-0.004387
313377938	793162	4126	7750.520628	31694	3	0.711908	31878	5	0.657505	9560316	-0.004918
313337605	796513	4246	7784.753596	31675	10	0.595836	31854	8	0.678541	9555519	-0.004694
313249253	808038	4099	7802.419289	31820	7	0.754893	31372	0	0.767870	9550706	-0.004412
313272667	796331	4188	7794.260193	31530	24	0.576550	31915	7	0.567061	9545960	-0.003990
313198979	818006	4359	7817.087749	31792	10	0.743197	31785	16	0.737442	9541127	-0.003826
313202156	808500	4226	7849.971155	31654	8	0.701555	31899	3	0.738798	9536325	-0.003558
313350372	783196	3994	7781.522031	31692	3	0.819007	32120	17	0.839329	9531539	-0.003689
313360080	783235	4008	7777.760290	31951	3	0.587736	31726	7	0.765874	9526763	-0.003674
313312685	801503	4185	7787.729495	31883	3	0.495316	31740	17	0.670606	9521941	-0.003024
313233901	804802	4066	7816.079881	31641	12	0.693932	32070	9	0.685650	9517236	-0.003019
npatches	nstrain	runtime	dt	init_x	init_y	init_y_blood	init_z	init_S	beta0	beta1	beta2	beta3	mean_beta	B	d	delta	delta_blood	b[0]	mut	m	CTL	c	g	epsilon	k	het	lambda	rho	omega	x_max	patch.dyna	DELTA	A	VA
10000	1	100.000000	0.001000	21900	9499	5000000	0.001000	10000000	9.337119	14.800567	15.852767	12.125465	14	800000000	0.010000	1.000000	432.000000	80000	0.000050	0.004800	0	0.500000	0.000000	2.500000	16.000000	0.500000	0.000000	0.000000	0.000000	31872	0	10.000000	7.000000	1.000000
sus	inf	inf_blood	z	x[0]	y[0][0]	z[0]	x[1]	y[1][0]	z[1]	S[0]	synchrony
219000000	94990000	5000000	10.000000	21900	9499	0.001000	21900	9499	0.001000	10000000	0.000000
175172241	30041755	157647	3941.516320	21524	1854	0.394152	16481	3143	0.394152	9994932	0.000000
262602467	7493961	39261	6325.803353	29828	121	0.632580	25742	801	0.632580	9989881	0.000000
293165583	3058345	15976	7770.495474	31568	8	0.777177	29737	269	0.777177	9984879	0.000000
305687638	1500156	7818	8441.917558	31791	7	0.864868	30909	70	0.864868	9979894	0.000000
311261806	869151	4559	8030.441531	32107	3	0.818622	31866	4	0.716651	9974827	0.000000
313877926	588623	3042	7299.420700	31619	15	0.467275	31877	27	0.653684	9969774	0.000000
314988420	510842	2639	6884.453882	31959	0	0.397851	31758	24	0.789975	9964867	0.000000
314701685	665209	3520	6969.190685	31849	8	0.476774	31610	7	0.771335	9960028	0.000000
313915572	758885	3901	7335.861422	31731	7	0.352746	31977	4	0.695912	9955044	0.000000
314396750	594996	3090	7328.270280	31843	2	0.557065	31778	27	0.779659	9950006	0.000000
315035928	545112	2780	7006.654823	31645	11	0.418300	31791	8	0.866373	9944994	0.000000
314655772	669131	3505	7064.253219	31764	6	0.647225	31750	3	0.353277	9939984	0.000000
314218691	709615	3642	7295.976943	31946	2	0.568384	31585	123	0.607792	9935130	0.000000
314482413	616839	3122	7255.916455	31829	0	0.436762	30620	218	0.762143	9930142	0.000000
314818032	577935	2951	7101.794242	31932	12	0.500323	31308	61	0.855751	9925104	0.000000
314688787	629820	3353	7088.851304	31971	4	0.630379	31871	2	0.912519	9920126	0.000000
314475736	667725	3450	7173.609733	31883	4	0.577963	31987	4	0.677238	9915231	0.000000
314504569	632932	3294	7221.125615	31804	16	0.557614	31671	37	0.804259	9910256	0.000000
314709385	599006	3112	7128.622640	32067	4	0.674073	31746	2	0.757606	9905362	0.000000
314680376	624953	3330	7119.135689	31912	5	0.584936	31827	9	0.661037	9900286	0.000000
314439660	678083	3486	7181.348971	32079	1	0.305561	31568	33	0.794434	9895238	0.000000
314369641	654894	3496	7241.776115	31973	6	0.506195	31824	1	0.659006	9890234	0.000000
314711610	588029	3185	7149.224343	31687	2	0.700530	31724	3	0.776911	9885240	0.000000
314849058	586653	3041	7053.957603	31826	10	0.547232	31711	11	0.851655	9880306	0.000000
314694381	635008	3253	7112.388935	31855	2	0.605432	31892	4	0.910035	9875267	0.000000
314410344	669297	3501	7219.235970	31846	4	0.405413	31939	4	0.666225	9870433	0.000000
314612154	608061	3171	7206.410638	31832	15	0.639410	31592	91	0.482476	9865380	0.000000
314816728	586760	2988	7114.013900	31693	1	0.446193	30352	344	0.686145	9860423	0.000000
314718174	628975	3306	7112.707785	32058	7	0.427717	30895	98	0.809661	9855481	0.000000
314519229	654670	3379	7183.224436	31992	10	0.652936	31406	17	0.884568	9850444	0.000000
314523317	623042	3178	7186.231308	31881	9	0.683826	31591	19	0.673765	9845451	0.000000
314748037	590122	3151	7147.725172	31704	1	0.609399	31866	14	0.802153	9840558	0.000000
314786113	608002	3252	7092.452822	31881	4	0.373712	31962	23	0.880015	9835655	0.000000
314510942	660726	3465	7173.177682	31855	0	0.538266	31642	7	0.879639	9830795	0.000000
314603337	616317	3210	7215.133812	31905	12	0.625442	31865	5	0.772117	9825915	0.000000
314652724	624489	3213	7138.955743	31871	8	0.426001	31691	2	0.861799	9820904	0.000000
314616260	627271	3247	7151.199036	32055	2	0.651896	31671	93	0.574827	9816066	0.000000
314682805	610605	3158	7126.881563	31840	3	0.540207	31143	84	0.742152	9811137	0.000000
314684852	624218	3236	7125.778143	32009	4	0.705914	31629	31	0.843627	9806265	0.000000
314652198	626364	3266	7136.264428	32139	5	0.702043	31575	5	0.905167	9801290	-1.#IND00
314580078	628367	3268	7160.350797	31866	8	0.347498	31808	11	0.718597	9796532	-1.#IND00
314529454	641753	3411	7171.115781	31680	7	0.604287	31889	2	0.829342	9791663	-0.010757
314636176	620803	3224	7158.331447	31867	2	0.520099	31989	2	0.594805	9786823	-0.008244
314487730	663128	3487	7166.696929	31784	5	0.702202	31887	66	0.387358	9781840	-0.007121
314507977	632755	3197	7229.431543	31743	9	0.587700	29425	660	0.628460	9776908	-0.006507
314767812	589880	3027	7110.875668	31936	3	0.362569	29912	155	0.774678	9772015	0.001376
314616669	649138	3394	7110.288000	31904	4	0.613427	31360	6	0.863352	9767128	0.004532
314414039	658470	3416	7210.192780	31674	0	0.502881	32094	0	0.350748	9762224	0.001202
314603540	616351	3267	7196.024127	31891	18	0.579097	31464	200	0.522704	9757284	0.003255
314684606	612608	3270	7121.221087	31720	0	0.490648	29539	440	0.710542	9752446	0.004966
314720041	606758	3146	7127.681067	31786	6	0.388240	31148	49	0.824457	9747587	0.004831
314665262	629008	3256	7134.926638	31937	6	0.490344	31664	5	0.861109	9742832	-0.003294
314597992	626398	3239	7165.747680	31833	6	0.512954	31772	1	0.646218	9737975	-0.002594
314568487	631385	3291	7169.147702	31701	0	0.570772	31882	10	0.642331	9733028	-0.002041
314590498	629720	3353	7158.736559	31750	2	0.385290	31486	36	0.783090	9728237	-0.002538
314615477	625234	3226	7162.082223	31722	2	0.564681	31656	38	0.868454	9723302	-0.000841
314765987	603077	3110	7110.535391	31786	6	0.629783	31776	10	0.696902	9718396	-0.000618
314749166	611756	3250	7090.563589	31615	9	0.436074	31833	20	0.816185	9713549	-0.000471
314564561	656419	3378	7161.343331	31984	6	0.356826	31742	4	0.441857	9708739	-0.003342
314476143	642615	3335	7211.939103	31640	17	0.609944	31372	170	0.661512	9703991	-0.003080
314621886	622903	3263	7166.562893	31860	2	0.702590	31413	31	0.794722	9699289	-0.002549
314521931	640215	3236	7171.500993	31723	4	0.526210	31696	1	0.737467	9694387	-0.003289
314536542	637189	3324	7168.493628	31909	17	0.553695	31806	4	0.810551	9689546	-0.004147
314569665	630452	3327	7140.060571	32095	3	0.384580	31755	7	0.885107	9684721	-0.003891
314628861	632664	3367	7136.739413	31992	0	0.488721	31820	32	0.708488	9679925	-0.003899
314572618	631956	3273	7169.345150	31876	1	0.596568	31600	15	0.823211	9675109	-0.003595
314608349	619033	3141	7181.146329	32127	9	0.458975	31969	6	0.863034	9670221	-0.004287
314710011	605292	3150	7128.810300	31735	6	0.444460	31828	25	0.784353	9665361	-0.003054
314712243	615408	3243	7125.127994	31705	1	0.329106	31903	23	0.869220	9660487	-0.002700
314673990	623609	3243	7114.015966	31999	6	0.540376	31738	5	0.584303	9655677	-0.001780
314558602	639258	3367	7184.360847	31718	13	0.462869	31748	24	0.747898	9650904	-0.002112
314577271	624590	3138	7162.500549	31981	7	0.457705	31814	20	0.847112	9646065	-0.002224
314681136	615962	3091	7141.509750	32061	6	0.519997	31920	14	0.907280	9641229	-0.002115
314636046	627967	3245	7159.853127	31626	3	0.548535	31810	5	0.928373	9636313	-0.001392
314600131	629178	3261	7155.809323	31920	11	0.516258	31943	3	0.534934	9631495	-0.000350
314716686	616476	3196	7135.965050	31816	8	0.706632	31534	53	0.717959	9626671	-0.001083
314588020	636894	3394	7140.199497	31724	4	0.740596	31506	38	0.828955	9621786	-0.001191
314609477	628257	3262	7153.126721	31873	7	0.534514	31681	2	0.773696	9617003	-0.000974
314635125	623117	3249	7112.316896	31772	10	0.647239	31803	6	0.841332	9612286	-0.002266
314481794	660399	3438	7157.351662	31813	0	0.591990	31751	23	0.903775	9607510	-0.001537
314451613	646140	3296	7221.234766	31929	7	0.621041	31703	7	0.405583	9602532	-0.002329
314658249	596485	3064	7168.534467	31813	1	0.582512	31069	193	0.639513	9597754	-0.002630
314792692	597701	3049	7084.711674	32014	4	0.449967	30217	254	0.781381	9592992	-0.002589
314577448	645195	3361	7135.170137	31922	5	0.535086	31355	38	0.867417	9588280	-0.002404
314347816	671752	3616	7251.588869	32095	2	0.535407	31675	4	0.919595	9583437	-0.001995
314664267	596131	3116	7189.757030	31950	4	0.461799	31772	4	0.613267	9578636	-0.001494
314799099	605260	3112	7066.178756	31721	5	0.505109	31986	10	0.765464	9573848	-0.002185
314507348	679466	3538	7136.002883	31785	20	0.480620	32017	12	0.857765	9569049	-0.002352
314263099	679624	3590	7283.471354	31756	11	0.685019	31870	3	0.757834	9564262	-0.001426
314665859	578285	3043	7185.234803	31954	3	0.446455	31824	12	0.853137	9559590	-0.000933
314992879	565026	2975	7018.939275	31904	3	0.641476	31844	1	0.881336	9554894	-0.000485
314617070	679155	3369	7098.612481	31607	0	0.719529	31657	47	0.719782	9550082	-0.000445
314176014	697297	3559	7301.474931	31865	7	0.632710	31529	22	0.830060	9545363	0.000108
314599976	591711	3027	7214.837316	31800	2	0.573738	31848	0	0.779487	9540747	0.000060
314962696	563906	2936	7042.981861	31996	10	0.572879	31946	34	0.557384	9536008	-0.000924
314718798	642444	3384	7095.902137	31677	7	0.740970	31328	137	0.731573	9531271	-0.001272
314391726	677722	3560	7231.833438	31644	4	0.614854	31416	75	0.837211	9526516	-0.001069
314509457	615359	3266	7230.056892	31726	5	0.498314	31746	1	0.757273	9521774	-0.000927
314879285	566847	2883	7076.186608	31781	1	0.487648	31735	29	0.732821	9517103	-0.001131
npatches	nstrain	runtime	dt	init_x	init_y	init_y_blood	init_z	init_S	beta0	beta1	beta2	beta3	mean_beta	B	d	delta	delta_blood	b[0]	mut	m	CTL	c	g	epsilon	k	het	lambda	rho	omega	x_max	patch.dyna	DELTA	A	VA
10000	1	100.000000	0.001000	21900	9499	5000000	0.001000	10000000	18.070174	20.321055	10.342215	14.412205	14	800000000	0.010000	1.000000	432.000000	80000	0.000050	0.004800	0	0.500000	0.000000	2.500000	17.000000	0.500000	0.000000	0.000000	0.000000	31872	0	10.000000	7.000000	1.000000
sus	inf	inf_blood	z	x[0]	y[0][0]	z[0]	x[1]	y[1][0]	z[1]	S[0]	synchrony
219000000	94990000	5000000	10.000000	21900	9499	0.001000	21900	9499	0.001000	10000000	0.000000
179418917	26968522	141471	3941.516320	14656	3649	0.394152	13434	4045	0.394152	9995011	0.000000
268159082	6150470	32240	6325.803353	23212	1279	0.632580	20918	1620	0.632580	9990023	0.000000
297846774	2247017	11840	7758.439610	27789	465	0.777177	25340	907	0.777177	9985225	0.000000
309298047	971150	5177	8011.474189	29845	209	0.864868	27431	504	0.864868	9980286	0.000000
314014138	495722	2669	6988.069882	31137	69	0.918048	29075	297	0.918048	9975381	0.000000
315917903	346758	1850	6253.922793	31612	23	0.950300	30183	125	0.950300	9970506	0.000000
315609245	592726	3169	6292.275137	31639	37	0.969859	31340	61	0.969859	9965587	0.000000
313504509	935189	4891	7077.646160	31796	6	0.981721	31229	75	0.981721	9960656	0.000000
314373804	540716	2816	7226.567186	31653	7	0.930940	31450	42	0.988915	9955619	0.000000
316051600	351033	1837	6353.122525	31945	0	0.840651	31325	22	0.993277	9950593	0.000000
315303655	693825	3544	6347.641094	31641	53	0.617797	31625	5	0.957750	9945788	0.000000
313099306	958233	4970	7179.449492	29502	531	0.768211	31764	3	0.974378	9940803	0.000000
314420166	530151	2838	7132.601702	29947	175	0.859430	31745	22	0.963492	9935957	0.000000
315820433	408455	2200	6379.459997	31485	32	0.914751	31832	7	0.633217	9930964	0.000000
314822015	752027	3988	6555.215986	31575	15	0.948300	30438	446	0.777563	9925878	0.000000
313487769	831174	4369	7209.999840	31927	5	0.968646	27301	602	0.865102	9920976	0.000000
314952305	463906	2462	6938.948055	31911	4	0.804076	29408	237	0.918190	9916021	0.000000
315905982	423213	2164	6317.100667	31767	42	0.681512	30421	185	0.950386	9911074	0.000000
314377771	853640	4570	6669.909750	30649	311	0.806851	30517	104	0.969911	9906163	0.000000
313504705	769817	3985	7283.800405	30238	202	0.882864	31211	93	0.981753	9901375	0.000000
315228057	425224	2285	6818.344605	31015	69	0.928962	31946	0	0.516245	9896382	0.000000
315797383	474930	2443	6305.272338	31742	2	0.737281	31136	591	0.426238	9891460	0.000000
314120416	869117	4427	6796.989169	31701	40	0.723127	20261	1428	0.652039	9886428	0.000000
313861887	686245	3668	7262.744566	31156	113	0.832089	26156	805	0.788978	9881396	0.000000
315397309	421245	2178	6684.824478	31763	19	0.898170	27396	467	0.872024	9876494	0.000000
315717753	520664	2719	6294.380179	31846	0	0.795839	29823	232	0.922389	9871610	0.000000
313822038	916752	4712	6902.086770	31879	36	0.820680	30240	183	0.952932	9866793	0.000000
313850283	652634	3465	7270.040110	31451	33	0.891250	31157	72	0.971456	9861857	0.000000
315586943	398002	2053	6581.521322	31667	28	0.934048	31652	43	0.982689	9856979	0.000000
315461795	604089	3126	6334.642850	31929	10	0.960003	31979	1	0.622925	9852050	0.000000
313533730	920373	4750	7037.189643	31664	15	0.975744	30045	577	0.753638	9847150	0.000000
314185362	584649	3055	7189.097161	31939	3	0.619117	26095	678	0.850593	9842092	0.000000
315709285	400351	2112	6495.560058	31498	40	0.769012	29184	227	0.909391	9837192	0.000000
315281345	644164	3324	6425.803798	31337	151	0.859916	29938	271	0.945050	9832329	0.000000
313522853	893689	4735	7094.468628	30959	82	0.915045	31147	72	0.966675	9827429	0.000000
314532711	527107	2710	7092.674233	31869	7	0.948479	31274	66	0.979790	9822590	0.000000
315824830	396453	2102	6398.546945	31643	3	0.543319	31370	57	0.987744	9817605	0.000000
314962309	741766	3838	6507.956384	31373	93	0.723044	31112	152	0.992567	9812780	0.000000
313457177	841136	4318	7202.785281	30570	213	0.832039	31147	62	0.995492	9807887	0.000000
314845785	474518	2538	7001.485605	30735	127	0.898139	31618	17	0.997266	9802871	-1.#IND00
315917562	418333	2268	6276.440420	31499	27	0.938226	31848	3	0.998342	9797976	-1.#IND00
314462302	836439	4260	6619.553593	31846	8	0.962537	31404	10	0.998995	9793029	0.057293
313273502	819630	4225	7298.875541	31597	8	0.952720	31604	33	0.999390	9788323	0.030124
315121097	437161	2262	6857.806615	31816	6	0.679104	30899	105	0.999630	9783545	0.050342
315896051	452889	2391	6234.307650	31593	56	0.805391	31063	70	0.999776	9778607	0.046575
314195226	905546	4663	6707.474458	30876	137	0.881978	31486	53	0.999864	9773693	0.057094
313376348	775458	4131	7326.899068	31227	111	0.928425	31308	62	0.999918	9768728	0.042918
315198232	428754	2132	6817.628147	31609	14	0.956593	31967	16	0.742937	9763873	0.054202
315726796	497195	2520	6285.873229	31667	0	0.823808	31140	117	0.844103	9758985	0.048880
314036339	867235	4489	6828.076432	31932	19	0.367313	30377	207	0.905456	9754101	0.048448
313954976	654419	3360	7233.654554	24932	1929	0.616304	29762	273	0.942663	9749278	0.045616
315650872	384023	2029	6564.264495	26955	438	0.767306	30670	86	0.965228	9744412	0.049636
315520113	591246	3029	6328.250664	29991	131	0.858881	31271	38	0.978912	9739433	0.049341
313502204	930954	4796	7027.160188	31345	57	0.914418	31766	25	0.987211	9734603	0.048078
314174024	581156	2999	7214.156356	31752	38	0.948098	31817	33	0.567174	9729661	0.044313
315770678	386124	2044	6476.353337	31673	39	0.968524	23585	1804	0.737511	9724784	0.047761
315238757	671183	3560	6402.333754	31560	30	0.980911	26868	494	0.840812	9719900	0.043505
313501619	872841	4473	7115.246707	31517	6	0.988424	28095	475	0.903460	9715178	0.043650
314479251	535166	2770	7113.904776	31949	36	0.794489	29784	209	0.941453	9710328	0.042911
315873884	392698	1997	6352.942852	31389	78	0.875367	30303	178	0.964494	9705461	0.047472
315038901	725456	3805	6442.567919	31445	50	0.924416	30650	104	0.978467	9700582	0.044531
313207291	909692	4664	7201.056126	31539	22	0.954161	31040	128	0.986941	9695767	0.042608
314566343	506946	2689	7088.126632	31770	13	0.736128	31267	28	0.992080	9690911	0.047143
315917160	401289	2100	6325.941550	31828	12	0.839973	31366	50	0.995197	9686105	0.048985
314830090	756614	3860	6537.515358	31971	7	0.902951	31363	55	0.997087	9681246	0.048051
313373682	861260	4389	7218.040132	31742	32	0.941144	31308	63	0.998234	9676429	0.047633
314826093	478636	2488	7015.384076	31718	8	0.964307	30972	67	0.998929	9671537	0.047970
315852549	433904	2274	6319.751247	31789	0	0.378111	31539	37	0.999350	9666643	0.048102
314588437	803849	4155	6638.152624	29517	999	0.555783	31682	7	0.999606	9661890	0.047920
313475064	784408	4102	7279.869013	24984	817	0.730602	31701	7	0.999761	9657167	0.046414
315155761	435600	2257	6845.211577	29008	268	0.836623	31971	14	0.999855	9652270	0.047264
315824169	462882	2415	6294.023166	30769	117	0.900919	31678	28	0.999912	9647472	0.046672
314184431	866754	4479	6755.737313	31347	60	0.939912	31525	34	0.999947	9642669	0.045797
313676674	723481	3721	7269.149706	31275	15	0.963559	31656	10	0.999968	9637834	0.044389
315313421	427393	2184	6740.266430	31974	7	0.891757	31736	24	0.999980	9632974	0.046072
315529899	549146	2863	6380.977630	31838	15	0.934356	31671	42	0.999988	9628186	0.044980
314169412	825343	4336	6875.084137	31891	4	0.960190	31388	36	0.999993	9623336	0.045858
314148086	637053	3267	7176.103908	31833	15	0.777008	31718	11	0.999996	9618631	0.044797
315455073	440433	2333	6626.458154	31227	134	0.864766	31322	55	0.999997	9613706	0.045341
315371733	583145	3029	6461.812194	31279	46	0.917986	31447	70	0.999998	9608869	0.044178
314094315	807892	4214	6943.831051	31530	29	0.950262	31659	32	0.999999	9603956	0.043117
314425647	590298	3087	7105.159879	31776	7	0.969836	31770	1	0.995007	9599034	0.043791
315517310	436394	2334	6578.912190	31990	2	0.310931	31812	58	0.930548	9594210	0.045144
315277406	614773	3256	6464.621087	27882	1954	0.479686	31248	81	0.957880	9589335	0.043546
314043022	795006	4171	6995.762807	24189	875	0.684453	31495	27	0.974456	9584612	0.042732
314635521	544714	2830	7037.477966	28456	391	0.808635	31409	84	0.984509	9579908	0.042219
315617933	446088	2303	6496.115572	30241	109	0.883946	31345	58	0.990605	9575129	0.041322
314898650	691066	3622	6616.747458	31286	81	0.929618	31676	2	0.994303	9570346	0.041612
313819377	762941	3974	7130.240646	31578	20	0.957317	31808	12	0.996545	9565571	0.041850
314953900	491939	2636	6882.804927	31597	17	0.624727	31947	3	0.707306	9560806	0.043019
315579274	489221	2537	6451.646574	31179	176	0.772414	30826	261	0.822495	9556031	0.043548
314656093	732952	3800	6704.723662	30348	130	0.861979	29121	346	0.892351	9551278	0.042952
314181182	677800	3633	7065.671966	31533	62	0.916297	29309	305	0.934716	9546464	0.042011
315208949	468185	2460	6777.597691	31504	35	0.949238	30690	85	0.960408	9541702	0.042648
315457511	533576	2857	6482.573959	31892	36	0.618440	30932	87	0.975989	9536824	0.041288
314458627	748933	3966	6795.982740	30497	214	0.768601	31547	59	0.985439	9532076	0.041346
314275940	646101	3329	7085.451442	30804	91	0.859667	31599	58	0.991169	9527296	0.041548
315345074	452012	2414	6704.983505	31365	32	0.914894	31604	4	0.994644	9522514	0.041705
315553645	537935	2801	6424.688394	31554	45	0.948387	31158	199	0.724646	9517709	0.040787
npatches	nstrain	runtime	dt	init_x	init_y	init_y_blood	init_z	init_S	beta0	beta1	beta2	beta3	mean_beta	B	d	delta	delta_blood	b[0]	mut	m	CTL	c	g	epsilon	k	het	lambda	rho	omega	x_max	patch.dyna	DELTA	A	VA
10000	1	100.000000	0.001000	21900	9499	5000000	0.001000	10000000	10.740381	15.653913	13.575052	11.076384	14	800000000	0.010000	1.000000	432.000000	80000	0.000050	0.004800	0	0.500000	0.000000	2.500000	18.000000	0.500000	0.000000	0.000000	0.000000	31872	0	10.000000	7.000000	1.000000
sus	inf	inf_blood	z	x[0]	y[0][0]	z[0]	x[1]	y[1][0]	z[1]	S[0]	synchrony
219000000	94990000	5000000	10.000000	21900	9499	0.001000	21900	9499	0.001000	10000000	0.000000
184411363	24007218	125701	3941.516320	20905	1714	0.394152	16811	2772	0.394152	9995023	0.000000
273911116	4923100	25812	6325.803353	30021	103	0.632580	26791	497	0.632580	9989856	0.000000
302175533	1583773	8441	7697.508192	31822	2	0.777177	30503	83	0.777177	9984951	0.000000
312314598	575703	3030	7214.085685	31906	0	0.415892	31671	27	0.864868	9980019	0.000000
316015777	260967	1405	5946.204050	31773	1	0.439213	31702	7	0.759341	9975026	0.000000
316786094	346316	1867	5476.640045	31854	3	0.242912	32123	1	0.263327	9969967	0.000000
313671461	1170199	6057	6396.437392	31634	13	0.528092	31265	263	0.482039	9964895	0.000000
312495247	813107	4231	7308.694310	31772	21	0.569354	28948	468	0.685880	9959847	0.000000
315915262	271542	1398	6219.395709	31623	6	0.560427	30817	61	0.809500	9954830	0.000000
316243348	515260	2745	5507.848067	31806	5	0.733419	31627	10	0.884471	9949934	0.000000
311874133	1390653	7205	6713.251533	31827	7	0.690365	31704	10	0.929937	9944924	0.000000
312953605	658609	3426	7287.635050	31629	5	0.520467	31744	0	0.778954	9939907	0.000000
316027973	295010	1529	6050.970414	31763	2	0.325912	31660	4	0.744766	9934881	0.000000
315862686	599523	3093	5682.625287	31966	14	0.591196	31672	2	0.845212	9930009	0.000000
312233286	1202851	6293	6842.595333	31899	0	0.563004	31697	25	0.652023	9925115	0.000000
313967713	519886	2696	7050.246376	31814	6	0.490645	31772	44	0.788968	9920159	0.000000
316408412	278599	1471	5787.868807	31872	0	0.214513	31734	23	0.872019	9915115	0.000000
315128945	817841	4254	5896.294805	31777	12	0.298630	31749	4	0.922385	9910260	0.000000
311881776	1115124	5733	7086.471818	31807	15	0.574651	31718	2	0.623430	9905324	0.000000
314635772	423865	2268	6841.054629	31821	0	0.473267	31851	43	0.771627	9900413	0.000000
316514826	322216	1635	5604.319266	31757	3	0.475931	31828	1	0.739789	9895498	0.000000
314054806	1027859	5328	6215.292018	32037	8	0.537431	31959	45	0.599442	9890505	0.000000
312337690	894463	4722	7218.989506	31991	3	0.661565	31803	12	0.757080	9885528	0.000000
315442271	329063	1738	6465.378074	31942	9	0.609936	31896	6	0.701454	9880562	0.000000
316407037	412716	2165	5558.354958	31835	3	0.530815	32011	48	0.706351	9875688	0.000000
313130980	1171849	6074	6496.493378	31916	6	0.503643	31530	5	0.821915	9870606	0.000000
312898418	737672	3774	7238.434303	31939	0	0.519527	31765	4	0.892000	9865567	0.000000
315860810	301167	1631	6209.693085	31840	10	0.386680	31794	16	0.639519	9860725	0.000000
316156847	505823	2602	5620.625881	31760	4	0.628049	31690	39	0.781385	9855765	0.000000
312272350	1294541	6638	6716.919354	31923	8	0.557192	31889	11	0.867420	9850821	0.000000
313205048	629983	3305	7236.558431	32028	1	0.483934	31865	2	0.729002	9845806	0.000000
316193380	273385	1380	5938.322748	32038	2	0.489305	31751	0	0.356370	9840954	0.000000
315571457	701937	3619	5725.403092	31929	4	0.524411	31622	192	0.444986	9836064	0.000000
311806262	1219440	6288	6970.604448	31676	5	0.667318	28552	532	0.663409	9831205	0.000000
314171545	474296	2528	7008.484553	31731	4	0.676505	30883	28	0.795873	9826272	0.000000
316490819	285895	1511	5707.703119	31841	3	0.610413	31761	0	0.687368	9821353	0.000000
314861851	893322	4523	5952.971696	31790	21	0.421310	31815	5	0.385468	9816546	0.000000
311716366	1102314	5827	7154.632194	31899	18	0.649051	31115	174	0.627314	9811522	0.000000
314850121	379389	1953	6742.122754	31848	0	0.286044	31375	59	0.773983	9806611	0.000000
316584369	319162	1636	5570.670653	31801	4	0.343472	31648	22	0.862931	9801695	-1.#IND00
313915226	1078049	5703	6237.167129	31828	10	0.539179	32037	2	0.690849	9796782	-1.#IND00
312212627	898598	4680	7266.413220	32073	3	0.652021	31831	2	0.738187	9791853	-1.#IND00
315484517	321476	1633	6421.099254	32141	0	0.586097	31855	92	0.448998	9786940	0.174542
316416334	424846	2190	5531.204539	32124	6	0.265794	29608	342	0.665842	9782061	0.159219
312821435	1245940	6423	6542.973951	31724	19	0.554737	30590	52	0.797348	9777166	0.184858
313005291	686062	3606	7234.187826	31762	3	0.729968	31561	10	0.877101	9772152	0.185292
316060980	278669	1509	6084.485089	31973	6	0.381224	31793	0	0.351299	9767267	0.181700
315945770	590962	3139	5652.867115	31814	2	0.624740	31551	237	0.383708	9762396	0.165050
312036593	1270622	6705	6851.034706	31778	2	0.527876	26131	1008	0.626246	9757548	0.149093
313799916	531873	2725	7107.413280	31988	5	0.713678	30259	76	0.773335	9752709	0.161048
316401193	266404	1392	5800.219944	31897	7	0.399762	31626	0	0.534519	9747790	0.174492
315341679	769351	4028	5798.795236	31759	6	0.635983	31630	213	0.349027	9742815	0.151988
311630959	1217349	6290	7048.596405	32065	2	0.779240	25135	1277	0.605214	9737889	0.153763
314303040	452291	2395	6949.561509	31756	1	0.370650	29896	121	0.760580	9733060	0.160246
316521445	290376	1519	5647.851196	31950	24	0.397300	31567	12	0.854803	9728183	0.158969
314582170	945801	4830	6032.711124	31960	2	0.401034	32211	3	0.884823	9723310	0.150816
311796776	1051433	5463	7200.007225	31541	15	0.625154	31845	56	0.728171	9718553	0.141341
315022352	357806	1874	6663.147310	32042	6	0.356810	31601	25	0.835148	9713588	0.144082
316639802	328367	1680	5481.541818	31779	18	0.609934	31713	4	0.900025	9708553	0.141186
313573803	1182815	6117	6259.009353	31848	3	0.763443	31527	14	0.686512	9703852	0.137421
311961585	915758	4753	7318.100003	32107	1	0.500983	31570	16	0.809884	9699077	0.132503
315480766	312504	1555	6426.547886	31806	0	0.273399	31952	0	0.807231	9694261	0.137094
316532293	382651	2021	5480.981118	31751	4	0.315806	32104	10	0.431588	9689361	0.137332
313005337	1259994	6667	6420.493608	31612	13	0.585067	31628	74	0.655284	9684561	0.141495
312433858	797749	4120	7323.575712	31733	3	0.547002	31192	83	0.790945	9679631	0.138095
315764414	290522	1503	6260.631738	31772	4	0.625776	31536	21	0.873218	9674723	0.141326
316272745	497396	2606	5520.998322	32101	0	0.630486	31894	12	0.647495	9669800	0.135352
312022272	1380051	7193	6695.389468	31858	6	0.555244	31625	17	0.786222	9664949	0.136635
313150278	624422	3178	7268.156970	31943	1	0.573766	31670	10	0.864787	9660066	0.136914
316225667	260856	1398	5935.303647	31810	6	0.677499	31737	0	0.295458	9655301	0.140205
315817595	646003	3372	5635.050284	31957	2	0.435874	31369	224	0.517073	9650413	0.138802
311413707	1368778	7185	6917.610004	31980	1	0.579548	30167	229	0.707127	9645634	0.138924
313804012	513146	2629	7117.053449	32051	0	0.602215	31234	20	0.822386	9640895	0.140456
316457151	272015	1446	5748.008312	31956	1	0.553804	31752	5	0.892285	9636224	0.142234
315079287	829344	4258	5891.697738	31768	7	0.428409	31749	13	0.393343	9631408	0.140860
311774262	1117643	5826	7112.782793	31975	11	0.653356	31103	256	0.632090	9626647	0.137991
314665738	409831	2186	6832.940241	31830	11	0.699456	30817	95	0.776879	9621907	0.138893
316557528	316330	1617	5579.705757	32093	5	0.419420	31854	0	0.573206	9616993	0.139212
314030510	1062950	5570	6180.397495	31590	18	0.593870	31778	46	0.484337	9612179	0.139319
312047656	934350	4865	7251.886360	31998	6	0.753701	30547	228	0.687274	9607352	0.137590
315349364	328582	1790	6505.385092	31809	0	0.500444	31453	63	0.810346	9602642	0.140582
316572137	383188	1966	5479.336726	31794	12	0.389816	31779	5	0.680076	9597893	0.139021
312726964	1316785	6943	6485.776035	31807	4	0.623559	32028	6	0.784282	9593108	0.142915
312419387	764535	4079	7345.489590	31835	4	0.444748	31772	10	0.672643	9588216	0.141724
315911480	274943	1449	6177.027555	31755	3	0.493465	31679	9	0.754596	9583458	0.143419
316207587	521731	2774	5518.271317	31769	3	0.636947	31784	1	0.313403	9578587	0.141076
311920844	1391642	7213	6715.783389	31879	5	0.631815	31694	96	0.563997	9573781	0.143696
313036155	636724	3393	7321.811487	31836	6	0.674398	30735	189	0.735584	9568977	0.141824
316244823	257573	1335	5913.392006	31949	8	0.236857	31723	12	0.839644	9564134	0.144229
315747595	659407	3419	5684.020685	31936	5	0.537188	31805	1	0.654309	9559503	0.140835
311754198	1263413	6649	6937.161287	31958	13	0.476116	31591	22	0.632476	9554773	0.139537
314002376	493665	2604	7044.606782	31796	4	0.682288	31756	6	0.777114	9549922	0.140963
316463060	277547	1484	5747.279626	32009	1	0.404961	31893	18	0.442442	9545130	0.141382
315045641	836821	4373	5901.831863	31860	23	0.349047	31469	142	0.661866	9540435	0.138970
311749842	1141541	5849	7107.382002	31806	7	0.605226	31681	32	0.794937	9535743	0.138419
314612424	410107	2099	6834.108835	32006	4	0.409480	31817	4	0.875639	9530985	0.137853
316623368	285219	1495	5602.634711	31746	3	0.641876	31861	4	0.551557	9526267	0.139564
314215714	1072766	5706	6064.901294	31717	15	0.436186	32050	3	0.695050	9521510	0.137424
311442998	1055448	5427	7279.505393	31987	3	0.658072	31840	0	0.571257	9516699	0.135334
npatches	nstrain	runtime	dt	init_x	init_y	init_y_blood	init_z	init_S	beta0	beta1	beta2	beta3	mean_beta	B	d	delta	delta_blood	b[0]	mut	m	CTL	c	g	epsilon	k	het	lambda	rho	omega	x_max	patch.dyna	DELTA	A	VA
10000	1	100.000000	0.001000	21900	9499	5000000	0.001000	10000000	17.991411	16.964968	14.868013	10.615700	14	800000000	0.010000	1.000000	432.000000	80000	0.000050	0.004800	0	0.500000	0.000000	2.500000	19.000000	0.500000	0.000000	0.000000	0.000000	31872	0	10.000000	7.000000	1.000000
sus	inf	inf_blood	z	x[0]	y[0][0]	z[0]	x[1]	y[1][0]	z[1]	S[0]	synchrony
219000000	94990000	5000000	10.000000	21900	9499	0.001000	21900	9499	0.001000	10000000	0.000000
189316714	21304515	111123	3941.516320	15908	2817	0.394152	16616	2644	0.394152	9995021	0.000000
279330194	3862654	20257	6325.803353	25567	698	0.632580	25907	682	0.632580	9990108	0.000000
305911302	1063808	5514	7478.940286	29968	107	0.777177	29929	165	0.777177	9985102	0.000000
314588782	316841	1694	6303.649545	31198	33	0.864868	31513	1	0.858402	9980007	0.000000
317240377	152412	736	5005.431648	31763	0	0.308685	31763	0	0.280112	9975052	0.000000
316528575	580961	2943	5006.085899	31415	136	0.435747	31719	54	0.291577	9970097	0.000000
309094196	1978623	10354	6658.386364	25411	1102	0.657806	23987	1784	0.570374	9964993	0.000000
312757684	528254	2813	7117.898051	29573	168	0.792475	29016	206	0.739451	9959919	0.000000
316776794	184511	947	5241.542790	31368	25	0.874145	31271	38	0.841989	9954996	0.000000
315645853	776106	3991	5194.783273	31798	10	0.441644	31813	4	0.432711	9949972	0.000000
310259914	1473430	7640	6804.360748	30055	557	0.661383	31290	154	0.622158	9944955	0.000000
313942214	426912	2282	6772.431172	29066	257	0.794644	31004	75	0.770856	9939932	0.000000
316836959	226658	1181	5145.078368	31281	11	0.875461	31491	24	0.861035	9934901	0.000000
314872445	946999	4937	5523.585511	31748	5	0.924473	31753	9	0.666424	9929834	0.000000
311006326	1183103	6282	6966.743475	31478	2	0.937701	31672	31	0.797701	9924821	0.000000
315050247	310109	1634	6394.310795	31506	43	0.804146	31947	4	0.563064	9919817	0.000000
317021273	267081	1394	4917.880129	31823	29	0.881223	31789	2	0.735018	9914897	0.000000
313499393	1303036	6928	5795.194182	31848	6	0.839214	31971	6	0.814789	9909980	0.000000
311038244	994990	5295	7142.863906	31703	12	0.902490	31924	14	0.855603	9905085	0.000000
315577244	259240	1316	6061.164738	31785	4	0.940865	31800	0	0.641872	9900116	0.000000
316807950	355706	1831	4945.076386	31924	0	0.648734	31875	5	0.230017	9895100	0.000000
312497818	1419326	7570	6140.232208	30522	377	0.646617	27992	1344	0.533040	9890175	0.000000
312295068	735546	3918	7124.773841	29622	211	0.785689	27880	328	0.716810	9885145	0.000000
316303852	209983	1152	5678.456402	31275	23	0.870030	30984	27	0.828258	9880155	0.000000
316442425	518214	2707	5014.543721	31613	1	0.900704	31734	4	0.778422	9875162	0.000000
311100012	1535599	7900	6508.462559	31825	3	0.932977	31604	57	0.571897	9870137	0.000000
313271409	536120	2796	7007.908367	31815	6	0.882642	31429	122	0.740375	9865204	0.000000
316699863	199587	1025	5298.927622	31904	0	0.520723	31604	5	0.842549	9860347	0.000000
315525773	795011	4126	5272.182895	31449	225	0.474155	31790	11	0.664798	9855383	0.000000
310568893	1374280	7208	6829.762102	26470	779	0.681099	31699	63	0.796715	9850600	0.000000
314430778	378234	1974	6633.842023	29372	236	0.806601	31660	7	0.876717	9845689	0.000000
316873939	252672	1290	5091.042590	31383	15	0.882712	31960	0	0.367542	9840759	0.000000
314171452	1112048	5604	5717.137569	31755	9	0.831108	31122	376	0.469405	9835920	0.000000
311519369	996059	5179	7038.389178	31762	18	0.895700	26773	773	0.678218	9831064	0.000000
315585107	264744	1414	6151.329078	31853	3	0.775831	30527	21	0.804854	9826134	0.000000
316846877	339853	1848	4983.102928	32098	2	0.220019	31625	14	0.583590	9821243	0.000000
312505939	1441772	7572	6113.251657	27372	1786	0.526977	31377	40	0.747466	9816364	0.000000
312246709	737886	3743	7128.503607	26660	499	0.713133	31903	5	0.846850	9811508	0.000000
316238747	215700	1183	5700.612393	30838	21	0.826028	31934	13	0.455069	9806515	0.000000
[truncated: 163 more rows]
