# Supplementary material for: Large Variations in HIV-1 Viral Load Explained by Shifting-Mosaic Metapopulation Dynamics
Source: PLoS Biol. 2016 Oct 5;14(10):e1002567. doi: 10.1371/journal.pbio.1002567 (PMC5051940; doi:10.1371/journal.pbio.1002567)
Supplement: S1 Data — Each file gives the output from the simulations indicated by the filename: low migration (ms1, db432); high migration (ms1, db1); very high migration (ms10, db1); number of patches (np); reservoir (storage); no reservoir (nostorage); CTL immigration model (CTLimmig); CTL proliferation model (CTLprolif); β¯ (beta1, beta2, …). Within each file, there are 21 simulations for (k = 0,1,..,20), and data is output each day. For measures of synchrony, the final entry should be used. See Methods and S1 Simulation Code for further details. (ZIP) [file pbio.1002567.s002.zip › S1_Data/ms1_np10000_nostorage_noPD_CTLimmig_db432_beta15.tsv]

npatches	nstrain	runtime	dt	init_x	init_y	init_y_blood	init_z	init_S	beta0	beta1	beta2	beta3	mean_beta	B	d	delta	delta_blood	b[0]	mut	m	CTL	c	g	epsilon	k	het	lambda	rho	omega	x_max	patch.dyna	DELTA	A	VA
10000	1	100.000000	0.001000	21900	9499	5000000	0.001000	10000000	8.162282	7.948867	16.449491	9.532979	15	800000000	0.010000	1.000000	432.000000	80000	0.000050	0.004800	0	0.500000	0.000000	2.500000	0.000000	0.500000	0.000000	0.000000	0.000000	31872	0	10.000000	7.000000	1.000000
sus	inf	inf_blood	z	x[0]	y[0][0]	z[0]	x[1]	y[1][0]	z[1]	S[0]	synchrony
219000000	94990000	5000000	10.000000	21900	9499	0.001000	21900	9499	0.001000	10000000	0.000000
74464058	191200014	994054	3941.516320	12027	16173	0.394152	12428	15927	0.394152	9994997	0.000000
76063596	187459175	976881	6325.803353	12433	15427	0.632580	12710	14852	0.632580	9990031	0.000000
76124642	187360937	975651	7771.765723	12455	15234	0.777177	12686	15331	0.777177	9985082	0.000000
76114266	187364298	974073	8648.676577	12584	15051	0.864868	12795	15020	0.864868	9980085	0.000000
76116903	187356447	975448	9180.483393	12416	15321	0.918048	12937	14804	0.918048	9975098	0.000000
76120676	187357541	976623	9503.000201	12352	15365	0.950300	12934	14781	0.950300	9970157	0.000000
76107609	187380434	976667	9698.592075	12349	15372	0.969859	12699	15109	0.969859	9965151	0.000000
76115095	187361128	977151	9817.209710	12473	15183	0.981721	12663	15064	0.981721	9960138	0.000000
76098943	187403213	976860	9889.145947	12351	15330	0.988915	12746	14901	0.988915	9955225	0.000000
76113585	187384302	976226	9932.772025	12472	15144	0.993277	12848	15234	0.993277	9950231	0.000000
76112864	187365487	975248	9959.229270	12518	15316	0.995923	12965	14801	0.995923	9945172	0.000000
76114009	187357855	977557	9975.274394	12495	15191	0.997527	12923	14839	0.997527	9940160	0.000000
76116956	187381039	976984	9985.005037	12522	15327	0.998501	12874	14938	0.998501	9935161	0.000000
76117076	187361627	974769	9990.906233	12309	15571	0.999091	12813	15138	0.999091	9930145	0.000000
76093600	187396521	975659	9994.485041	12190	15629	0.999449	12792	15072	0.999449	9925065	0.000000
76119475	187358254	976336	9996.655426	12624	14996	0.999666	12951	14871	0.999666	9920061	0.000000
76105090	187379453	976905	9997.971667	12595	15120	0.999797	12646	14936	0.999797	9915109	0.000000
76109357	187392666	975811	9998.769908	12487	15419	0.999877	12905	14997	0.999877	9910209	0.000000
76119922	187349465	976090	9999.254005	12277	15500	0.999925	12560	15020	0.999925	9905202	0.000000
76112829	187380027	975539	9999.547588	12376	15372	0.999955	12736	15037	0.999955	9900238	0.000000
76119774	187370974	976707	9999.725632	12607	15088	0.999973	12961	14815	0.999973	9895321	0.000000
76119683	187351699	976622	9999.833608	12488	15290	0.999983	12725	15139	0.999983	9890318	0.000000
76113999	187367269	976178	9999.899091	12410	15203	0.999990	12771	14988	0.999990	9885434	0.000000
76117601	187361801	975211	9999.938803	12509	15140	0.999994	12876	14925	0.999994	9880465	0.000000
76094273	187394965	976422	9999.962887	12597	15036	0.999996	12823	14972	0.999996	9875509	0.000000
76116197	187367485	976970	9999.977493	12463	15218	0.999998	12812	15194	0.999998	9870419	0.000000
76121718	187369039	975707	9999.986350	12563	15285	0.999999	12752	14993	0.999999	9865466	0.000000
76122396	187366034	977113	9999.991722	12461	15221	0.999999	12681	15130	0.999999	9860729	0.000000
76122332	187361104	975980	9999.994980	12409	15325	0.999999	12687	14989	0.999999	9855820	0.000000
76107680	187393997	974934	9999.996955	12413	15247	1.000000	12859	15111	1.000000	9850853	0.000000
76110718	187373406	977291	9999.998154	12513	15329	1.000000	12849	14994	1.000000	9845801	0.000000
76111205	187380717	974385	9999.998880	12618	15061	1.000000	12804	14990	1.000000	9840871	0.000000
76103513	187387182	976765	9999.999321	12378	15334	1.000000	12908	14900	1.000000	9835894	0.000000
76097545	187398534	975443	9999.999588	12534	15232	1.000000	12811	14885	1.000000	9830952	0.000000
76113216	187369621	976689	9999.999750	12511	15243	1.000000	12736	15015	1.000000	9826091	0.000000
76107810	187383162	976669	9999.999849	12522	15404	1.000000	12811	14872	1.000000	9821122	0.000000
76106940	187373377	975231	9999.999908	12677	15008	1.000000	12939	14951	1.000000	9816327	0.000000
76115636	187357014	976006	9999.999944	12550	15068	1.000000	12765	15142	1.000000	9811396	0.000000
76135156	187345320	975404	9999.999966	12669	15103	1.000000	12812	14788	1.000000	9806466	0.000000
76107723	187368598	975729	9999.999980	12499	14925	1.000000	12791	14983	1.000000	9801415	-1.#IND00
76115982	187353561	974161	9999.999988	12414	15482	1.000000	12772	15053	1.000000	9796531	-1.#IND00
76115895	187357247	974978	9999.999992	12545	15247	1.000000	12705	15106	1.000000	9791733	0.001776
76115329	187346637	975664	9999.999995	12546	15192	1.000000	12977	14797	1.000000	9786675	0.002353
76121139	187382417	976663	9999.999997	12318	15409	1.000000	12858	14912	1.000000	9781887	0.002761
76098433	187387489	977051	9999.999998	12577	15096	1.000000	12772	15022	1.000000	9777005	0.002507
76100658	187386796	975052	9999.999999	12471	15356	1.000000	12702	15145	1.000000	9772060	-0.000108
76109149	187390118	977055	9999.999999	12476	15282	1.000000	12706	15082	1.000000	9767036	0.001757
76111949	187395998	976484	10000.000000	12520	15223	1.000000	12732	14913	1.000000	9762069	-0.003076
76109572	187370256	975044	10000.000000	12364	15495	1.000000	12924	14960	1.000000	9757211	-0.001777
76121839	187335829	976392	10000.000000	12373	15182	1.000000	12925	14906	1.000000	9752339	0.002901
76113680	187384115	974976	10000.000000	12475	15173	1.000000	12931	14883	1.000000	9747584	0.000989
76123823	187343176	976676	10000.000000	12395	15297	1.000000	12781	15040	1.000000	9742633	0.000317
76120324	187365983	976324	10000.000000	12585	14978	1.000000	12851	15032	1.000000	9737749	-0.004267
76114274	187375733	975095	10000.000000	12426	15205	1.000000	12668	14949	1.000000	9732982	-0.004189
76109457	187369951	975218	10000.000000	12696	15022	1.000000	12784	15058	1.000000	9728084	-0.002958
76103510	187371856	975847	10000.000000	12490	15263	1.000000	12650	15210	1.000000	9723298	-0.003747
76126405	187365252	975452	10000.000000	12506	15355	1.000000	12773	15079	1.000000	9718541	-0.003319
76107165	187381592	977060	10000.000000	12376	15419	1.000000	12878	14977	1.000000	9713741	-0.001625
76107735	187360914	975934	10000.000000	12566	15136	1.000000	12799	15218	1.000000	9708800	-0.001429
76120953	187362828	976724	10000.000000	12313	15585	1.000000	12763	14967	1.000000	9703934	-0.001563
76123481	187344633	975008	10000.000000	12388	15493	1.000000	12842	14958	1.000000	9699035	0.000063
76109625	187373590	976058	10000.000000	12547	15109	1.000000	12830	15064	1.000000	9694215	-0.000544
76105657	187360269	975451	10000.000000	12554	15327	1.000000	12746	15048	1.000000	9689287	0.000664
76102607	187385481	975512	10000.000000	12602	14983	1.000000	12579	15186	1.000000	9684579	0.000673
76120461	187342523	976855	10000.000000	12589	15156	1.000000	13019	14889	1.000000	9679791	0.001137
76109286	187383311	974962	10000.000000	12546	15137	1.000000	12611	15087	1.000000	9674955	0.000743
76104315	187392278	975715	10000.000000	12655	14986	1.000000	12672	15016	1.000000	9670089	0.001152
76119841	187353178	974645	10000.000000	12482	15144	1.000000	12936	15034	1.000000	9665360	0.000823
76115122	187357775	975755	10000.000000	12317	15453	1.000000	13027	14819	1.000000	9660452	0.001051
76114082	187381577	975112	10000.000000	12687	15144	1.000000	12940	14811	1.000000	9655599	-0.000305
76101383	187391989	975695	10000.000000	12489	15049	1.000000	12891	14890	1.000000	9650620	-0.000186
76103661	187365699	975984	10000.000000	12430	15249	1.000000	12828	14920	1.000000	9645819	-0.000075
76099305	187392440	976967	10000.000000	12400	15342	1.000000	12657	14912	1.000000	9640933	0.000092
76109883	187371846	975410	10000.000000	12442	15340	1.000000	12943	14945	1.000000	9636151	-0.000075
76119882	187354273	976124	10000.000000	12580	15105	1.000000	12792	14942	1.000000	9631355	-0.000726
76110567	187377150	976648	10000.000000	12584	15386	1.000000	12883	14854	1.000000	9626567	-0.001524
76112037	187382286	976779	10000.000000	12414	15231	1.000000	12983	14929	1.000000	9621835	-0.001259
76120855	187364753	974787	10000.000000	12482	15005	1.000000	12687	15375	1.000000	9617070	-0.001586
76120295	187356386	976698	10000.000000	12377	15419	1.000000	12803	15021	1.000000	9612261	-0.002017
76104577	187385460	976141	10000.000000	12303	15301	1.000000	12560	15273	1.000000	9607491	-0.001883
76109419	187376408	977259	10000.000000	12600	14987	1.000000	12695	15391	1.000000	9602725	-0.001796
76123231	187341254	974909	10000.000000	12499	15112	1.000000	12613	15195	1.000000	9597932	-0.001808
76115169	187375398	975894	10000.000000	12377	15402	1.000000	12720	15187	1.000000	9593085	-0.001745
76115096	187366852	975960	10000.000000	12460	15321	1.000000	12878	14914	1.000000	9588275	-0.001833
76105891	187363896	974905	10000.000000	12551	15111	1.000000	12809	14902	1.000000	9583514	-0.001821
76110614	187379274	976720	10000.000000	12468	15287	1.000000	12881	14930	1.000000	9578683	-0.002029
76114788	187361915	975282	10000.000000	12475	15183	1.000000	12611	15266	1.000000	9573973	-0.002050
76120916	187346956	975920	10000.000000	12224	15409	1.000000	12842	15042	1.000000	9569165	-0.002520
76107292	187387377	975626	10000.000000	12415	15452	1.000000	12679	15090	1.000000	9564389	-0.002698
76108582	187365552	975472	10000.000000	12284	15433	1.000000	12472	15265	1.000000	9559573	-0.002094
76109226	187370922	974629	10000.000000	12474	15217	1.000000	12795	14887	1.000000	9554830	-0.002362
76115490	187369720	975394	10000.000000	12615	15114	1.000000	12838	15064	1.000000	9549968	-0.001043
76101706	187369758	975355	10000.000000	12346	15363	1.000000	12762	15223	1.000000	9545162	-0.001255
76114253	187376115	975065	10000.000000	12349	15356	1.000000	12656	15151	1.000000	9540373	-0.000656
76118980	187349412	974368	10000.000000	12383	15406	1.000000	12816	15002	1.000000	9535658	-0.000851
76114572	187376627	975019	10000.000000	12356	15346	1.000000	12704	14999	1.000000	9530875	-0.000884
76115790	187388408	974811	10000.000000	12450	15268	1.000000	12524	15207	1.000000	9526323	0.000408
76106688	187384349	973977	10000.000000	12557	15298	1.000000	12728	15160	1.000000	9521677	0.000522
76109866	187380864	975322	10000.000000	12536	15123	1.000000	12684	15149	1.000000	9516859	0.000253
npatches	nstrain	runtime	dt	init_x	init_y	init_y_blood	init_z	init_S	beta0	beta1	beta2	beta3	mean_beta	B	d	delta	delta_blood	b[0]	mut	m	CTL	c	g	epsilon	k	het	lambda	rho	omega	x_max	patch.dyna	DELTA	A	VA
10000	1	100.000000	0.001000	21900	9499	5000000	0.001000	10000000	22.100833	16.670156	13.530352	12.254751	15	800000000	0.010000	1.000000	432.000000	80000	0.000050	0.004800	0	0.500000	0.000000	2.500000	1.000000	0.500000	0.000000	0.000000	0.000000	31872	0	10.000000	7.000000	1.000000
sus	inf	inf_blood	z	x[0]	y[0][0]	z[0]	x[1]	y[1][0]	z[1]	S[0]	synchrony
219000000	94990000	5000000	10.000000	21900	9499	0.001000	21900	9499	0.001000	10000000	0.000000
79769343	170551395	888308	3941.516320	5101	18859	0.394152	6550	18040	0.394152	9994947	0.000000
88284949	150633450	785300	6325.803353	5689	16994	0.632580	7379	15912	0.632580	9989886	0.000000
92491514	141790932	737865	7771.765723	5696	16397	0.777177	7724	14945	0.777177	9984852	0.000000
94976449	136893143	712882	8648.676577	5861	15637	0.864868	8026	14487	0.864868	9979930	0.000000
96443213	134095549	697888	9180.483393	6033	15418	0.918048	8005	14209	0.918048	9974875	0.000000
97373440	132433756	687006	9503.000201	6066	15431	0.950300	8048	14216	0.950300	9969943	0.000000
97925527	131409477	683056	9698.592075	6171	15035	0.969859	8075	14113	0.969859	9964952	0.000000
98244511	130828136	680842	9817.209710	6127	15137	0.981721	8091	14041	0.981721	9959962	0.000000
98465484	130444190	678902	9889.145947	6028	15365	0.988915	8323	13824	0.988915	9954904	0.000000
98563469	130233117	680210	9932.772025	6150	15134	0.993277	8333	13958	0.993277	9949920	0.000000
98650416	130100139	677324	9959.229270	6143	15186	0.995923	8077	14045	0.995923	9945042	0.000000
98683620	130041037	677618	9975.274394	6154	15100	0.997527	8184	13869	0.997527	9940076	0.000000
98702338	129978583	677057	9985.005037	6158	15170	0.998501	8170	13977	0.998501	9935090	0.000000
98737238	129962975	677400	9990.906233	6144	15073	0.999091	8190	13938	0.999091	9930076	0.000000
98741656	129930705	676378	9994.485041	6309	14935	0.999449	8145	13953	0.999449	9925139	0.000000
98733585	129944272	674272	9996.655426	6146	15056	0.999666	8196	13904	0.999666	9920179	0.000000
98750824	129931938	676079	9997.971667	6082	15046	0.999797	8112	14050	0.999797	9915196	0.000000
98750680	129921541	678345	9998.769908	6128	15174	0.999877	8304	13762	0.999877	9910280	0.000000
98759425	129896084	677365	9999.254005	6272	14804	0.999925	8202	13812	0.999925	9905277	0.000000
98754805	129905970	676240	9999.547588	6227	15210	0.999955	8226	13851	0.999955	9900366	0.000000
98744904	129944140	676619	9999.725632	6117	15271	0.999973	8251	13751	0.999973	9895336	0.000000
98741899	129925154	676086	9999.833608	6215	14999	0.999983	8119	14097	0.999983	9890367	0.000000
98753099	129900900	676970	9999.899091	6278	14921	0.999990	8158	14006	0.999990	9885410	0.000000
98752867	129917115	677573	9999.938803	6097	15150	0.999994	8252	14036	0.999994	9880446	0.000000
98750671	129913529	676058	9999.962887	6147	15161	0.999996	8296	13794	0.999996	9875354	0.000000
98753531	129907324	677015	9999.977493	6266	15025	0.999998	8223	13998	0.999998	9870339	0.000000
98758894	129929996	677204	9999.986350	6211	15015	0.999999	7976	14172	0.999999	9865369	0.000000
98764180	129909473	676893	9999.991722	6058	15383	0.999999	8008	14027	0.999999	9860511	0.000000
98754154	129904825	674630	9999.994980	6179	15111	0.999999	8031	14042	0.999999	9855568	0.000000
98750484	129911594	675985	9999.996955	6186	15178	1.000000	8113	13981	1.000000	9850581	0.000000
98759714	129917175	676886	9999.998154	6076	15211	1.000000	8134	13866	1.000000	9845721	0.000000
98765509	129897799	676842	9999.998880	6169	15035	1.000000	8350	13812	1.000000	9840917	0.000000
98762851	129902356	677205	9999.999321	6121	15181	1.000000	8140	14052	1.000000	9835906	0.000000
98751724	129911642	676487	9999.999588	6075	15113	1.000000	8275	13837	1.000000	9831033	0.000000
98749166	129925140	677200	9999.999750	6241	15018	1.000000	8146	13866	1.000000	9826063	0.000000
98760890	129923498	676455	9999.999849	6103	15171	1.000000	8247	13935	1.000000	9821136	0.000000
98747387	129890100	677377	9999.999908	6100	15152	1.000000	8224	13730	1.000000	9816134	0.000000
98755757	129921409	677173	9999.999944	6156	14998	1.000000	8194	13969	1.000000	9811251	0.000000
98741997	129912254	676681	9999.999966	6325	14869	1.000000	8264	13730	1.000000	9806391	0.000000
98761445	129906269	675364	9999.999980	6244	14935	1.000000	8367	13681	1.000000	9801503	-1.#IND00
98757356	129900381	676483	9999.999988	6201	14978	1.000000	8175	13959	1.000000	9796499	-0.000000
98753581	129910103	675682	9999.999992	6060	15130	1.000000	8106	13986	1.000000	9791677	-0.017548
98753496	129919783	677096	9999.999995	6178	15115	1.000000	8363	13902	1.000000	9786825	-0.010510
98760774	129901104	677453	9999.999997	6135	15133	1.000000	8214	13918	1.000000	9781959	0.000116
98772248	129892419	677177	9999.999998	6182	14987	1.000000	8178	13959	1.000000	9777078	0.003983
98759477	129904001	676979	9999.999999	6170	14972	1.000000	8098	13908	1.000000	9772278	0.005634
98747034	129933053	677893	9999.999999	6126	15168	1.000000	8098	14128	1.000000	9767357	0.002111
98749128	129914806	677075	10000.000000	6281	14958	1.000000	8207	13704	1.000000	9762460	-0.000364
98768044	129909944	676395	10000.000000	6158	15025	1.000000	8157	13828	1.000000	9757464	0.001260
98741667	129919281	677285	10000.000000	6162	14981	1.000000	8251	13803	1.000000	9752603	0.000829
98747936	129926721	675633	10000.000000	6068	15261	1.000000	8083	13903	1.000000	9747752	0.001632
98767072	129912311	675542	10000.000000	6154	15057	1.000000	8095	14056	1.000000	9742849	0.002083
98762665	129902285	676362	10000.000000	6217	14996	1.000000	8147	14039	1.000000	9738068	0.000544
98763919	129912831	676706	10000.000000	6381	14637	1.000000	7943	14277	1.000000	9733227	0.001987
98752130	129895679	676475	10000.000000	6187	14880	1.000000	8073	14009	1.000000	9728368	0.000923
98748808	129918605	678800	10000.000000	6072	15221	1.000000	8169	14089	1.000000	9723449	0.002098
98749176	129919577	678093	10000.000000	6226	15051	1.000000	8190	13995	1.000000	9718542	0.002025
98750884	129917814	676811	10000.000000	6163	15056	1.000000	8257	13898	1.000000	9713734	0.005869
98749586	129916730	677419	10000.000000	6206	15048	1.000000	8184	13815	1.000000	9708817	0.006454
98769283	129889114	676003	10000.000000	6182	14986	1.000000	8314	14026	1.000000	9703814	0.006088
98748725	129927551	675796	10000.000000	6138	15029	1.000000	8202	13835	1.000000	9699001	0.007280
98753452	129920450	676882	10000.000000	6196	15106	1.000000	8098	13841	1.000000	9694288	0.006931
98738067	129931568	676574	10000.000000	6138	14970	1.000000	8357	13745	1.000000	9689542	0.006605
98773881	129901258	674684	10000.000000	6150	14924	1.000000	8233	13827	1.000000	9684696	0.007230
98761658	129916903	676162	10000.000000	6100	15206	1.000000	8097	14024	1.000000	9679918	0.007514
98751916	129916238	677365	10000.000000	6179	15127	1.000000	8139	13967	1.000000	9675191	0.007504
98758833	129903458	677063	10000.000000	6020	15301	1.000000	8290	13805	1.000000	9670308	0.007365
98761182	129899772	676359	10000.000000	6053	15274	1.000000	8160	14036	1.000000	9665421	0.007151
98763846	129911268	675629	10000.000000	6177	15050	1.000000	8068	14013	1.000000	9660618	0.007506
98774093	129903953	677076	10000.000000	6211	14979	1.000000	8272	13832	1.000000	9655694	0.006483
98744707	129916053	676949	10000.000000	6121	14982	1.000000	8087	14071	1.000000	9650907	0.005674
98743236	129940012	676287	10000.000000	6222	15009	1.000000	8184	14077	1.000000	9646039	0.004816
98743785	129908127	676099	10000.000000	6249	14885	1.000000	8079	13957	1.000000	9641214	0.005079
98763781	129921450	675579	10000.000000	6093	15060	1.000000	8070	14096	1.000000	9636411	0.004853
98761303	129934627	676234	10000.000000	6201	14999	1.000000	8101	13973	1.000000	9631644	0.004843
98740334	129928690	676374	10000.000000	6125	15177	1.000000	8265	13712	1.000000	9626877	0.004642
98754533	129903662	677704	10000.000000	6187	14996	1.000000	8190	13898	1.000000	9622097	0.004652
98766352	129897528	676013	10000.000000	6209	15014	1.000000	8254	13817	1.000000	9617255	0.004371
98748419	129919664	677076	10000.000000	6226	14934	1.000000	8139	13867	1.000000	9612504	0.003515
98754991	129904206	676717	10000.000000	6129	14976	1.000000	8095	14039	1.000000	9607668	0.003269
98770361	129889011	676989	10000.000000	6235	14842	1.000000	8139	13968	1.000000	9602873	0.003832
98740788	129928786	674845	10000.000000	6111	15052	1.000000	8169	13868	1.000000	9598052	0.003860
98749547	129912045	676882	10000.000000	6280	15027	1.000000	8126	13952	1.000000	9593244	0.004022
98751107	129919569	675311	10000.000000	6126	15106	1.000000	8112	13909	1.000000	9588484	0.003863
98758295	129915325	677896	10000.000000	6143	15108	1.000000	8125	13974	1.000000	9583737	0.003747
98749421	129895470	676162	10000.000000	6189	15127	1.000000	8142	14110	1.000000	9578866	0.003770
98767747	129892301	676244	10000.000000	6182	15058	1.000000	7949	14028	1.000000	9574059	0.003981
98758373	129892829	676610	10000.000000	6109	15300	1.000000	8121	13974	1.000000	9569189	0.003902
98756826	129914124	675345	10000.000000	6082	15156	1.000000	8182	13879	1.000000	9564430	0.004623
98753314	129922653	677549	10000.000000	6215	14964	1.000000	8057	14159	1.000000	9559610	0.004198
98747997	129900155	675995	10000.000000	6273	14955	1.000000	8184	13810	1.000000	9554754	0.003343
98740450	129935410	676485	10000.000000	6155	15094	1.000000	8273	13761	1.000000	9549983	0.003122
98733783	129922932	676874	10000.000000	6142	15330	1.000000	8147	14029	1.000000	9545247	0.003171
98763305	129905290	676324	10000.000000	6113	15231	1.000000	8140	13873	1.000000	9540521	0.002856
98736996	129925962	677197	10000.000000	6215	15003	1.000000	8183	13850	1.000000	9535787	0.002289
98751413	129919766	676469	10000.000000	6193	14984	1.000000	8287	13895	1.000000	9531005	0.002275
98764402	129892668	675282	10000.000000	6194	14992	1.000000	8040	13982	1.000000	9526256	0.002084
98755515	129895365	678227	10000.000000	6112	15169	1.000000	8106	14066	1.000000	9521524	0.002312
98745270	129904855	676909	10000.000000	6072	15054	1.000000	8066	14059	1.000000	9516772	0.002313
npatches	nstrain	runtime	dt	init_x	init_y	init_y_blood	init_z	init_S	beta0	beta1	beta2	beta3	mean_beta	B	d	delta	delta_blood	b[0]	mut	m	CTL	c	g	epsilon	k	het	lambda	rho	omega	x_max	patch.dyna	DELTA	A	VA
10000	1	100.000000	0.001000	21900	9499	5000000	0.001000	10000000	12.901783	22.035207	12.814932	17.633231	15	800000000	0.010000	1.000000	432.000000	80000	0.000050	0.004800	0	0.500000	0.000000	2.500000	2.000000	0.500000	0.000000	0.000000	0.000000	31872	0	10.000000	7.000000	1.000000
sus	inf	inf_blood	z	x[0]	y[0][0]	z[0]	x[1]	y[1][0]	z[1]	S[0]	synchrony
219000000	94990000	5000000	10.000000	21900	9499	0.001000	21900	9499	0.001000	10000000	0.000000
85656523	152068445	793732	3941.516320	9179	14667	0.394152	5520	17121	0.394152	9994981	0.000000
101258777	122391028	637970	6325.803353	10602	12173	0.632580	6529	14066	0.632580	9990001	0.000000
109489206	109871204	572004	7771.765723	11701	10555	0.777177	6782	13159	0.777177	9984927	0.000000
114375409	103232571	538151	8648.676577	12102	10055	0.864868	7277	12293	0.864868	9979939	0.000000
117293315	99530145	519002	9180.483393	12678	9529	0.918048	7420	12055	0.918048	9975038	0.000000
119089983	97335939	507180	9503.000201	12611	9264	0.950300	7513	11790	0.950300	9969993	0.000000
120174063	96039918	500297	9698.592075	12858	9165	0.969859	7618	11465	0.969859	9965102	0.000000
120810802	95288463	497442	9817.209710	12899	9063	0.981721	7594	11634	0.981721	9960068	0.000000
121181407	94853679	494028	9889.145947	12951	9117	0.988915	7622	11670	0.988915	9955152	0.000000
121435599	94554314	492447	9932.772025	12711	9316	0.993277	7555	11540	0.993277	9950119	0.000000
121584064	94396968	492518	9959.229270	12870	9238	0.995923	7667	11437	0.995923	9944937	0.000000
121658985	94314944	491412	9975.274394	12905	8916	0.997527	7731	11182	0.997527	9940046	0.000000
121725544	94229852	490656	9985.005037	13002	9070	0.998501	7655	11513	0.998501	9935046	0.000000
121720860	94227103	491038	9990.906233	13031	8932	0.999091	7646	11611	0.999091	9930065	0.000000
121760441	94193756	490100	9994.485041	13029	8918	0.999449	7586	11632	0.999449	9925072	0.000000
121774979	94177925	490528	9996.655426	13194	8807	0.999666	7708	11509	0.999666	9920166	0.000000
121794822	94160623	490173	9997.971667	12856	9028	0.999797	7691	11450	0.999797	9915271	0.000000
121792887	94157034	490353	9998.769908	13053	9106	0.999877	7605	11645	0.999877	9910270	0.000000
121786069	94150696	490469	9999.254005	12965	9198	0.999925	7750	11420	0.999925	9905339	0.000000
121784067	94154878	489921	9999.547588	12997	9028	0.999955	7717	11423	0.999955	9900496	0.000000
121815947	94141003	489114	9999.725632	13049	9059	0.999973	7800	11262	0.999973	9895577	0.000000
121784805	94159497	490307	9999.833608	12900	8982	0.999983	7791	11464	0.999983	9890649	0.000000
121797566	94133126	488217	9999.899091	13068	8869	0.999990	7792	11522	0.999990	9885755	0.000000
121799668	94155757	489116	9999.938803	12795	9122	0.999994	7726	11441	0.999994	9880683	0.000000
121779315	94170222	490641	9999.962887	12793	9238	0.999996	7687	11475	0.999996	9875746	0.000000
121785337	94163458	491305	9999.977493	13120	8918	0.999998	7809	11381	0.999998	9870791	0.000000
121789462	94156110	490478	9999.986350	13076	9009	0.999999	7549	11572	0.999999	9865680	0.000000
121788393	94154159	490124	9999.991722	13089	9032	0.999999	7731	11506	0.999999	9860831	0.000000
121822965	94141612	489241	9999.994980	12890	9112	0.999999	7763	11462	0.999999	9855877	0.000000
121785759	94152889	489475	9999.996955	12925	9058	1.000000	7556	11604	1.000000	9850915	0.000000
121775300	94197398	490930	9999.998154	12867	9140	1.000000	7714	11461	1.000000	9846040	0.000000
121789754	94165929	490635	9999.998880	12936	9165	1.000000	7617	11641	1.000000	9841019	0.000000
121819466	94127596	491062	9999.999321	12924	9166	1.000000	7750	11346	1.000000	9836123	0.000000
121793064	94159662	490357	9999.999588	12873	9293	1.000000	7476	11715	1.000000	9831362	0.000000
121778710	94186850	490862	9999.999750	13025	8981	1.000000	7711	11416	1.000000	9826544	0.000000
121788650	94152527	490223	9999.999849	12908	9065	1.000000	7626	11531	1.000000	9821707	0.000000
121803404	94127181	489907	9999.999908	13012	8935	1.000000	7714	11453	1.000000	9816861	0.000000
121807900	94151535	488741	9999.999944	12979	9030	1.000000	7577	11515	1.000000	9812034	0.000000
121809962	94147822	489946	9999.999966	12827	9291	1.000000	7742	11360	1.000000	9807103	0.000000
121791552	94139633	490851	9999.999980	13017	9110	1.000000	7751	11380	1.000000	9802231	-1.#IND00
121806622	94132794	490646	9999.999988	12982	9033	1.000000	7798	11224	1.000000	9797327	0.006400
121778101	94179045	489790	9999.999992	13042	9165	1.000000	7660	11417	1.000000	9792550	0.002177
121804213	94133264	491042	9999.999995	12975	9197	1.000000	7738	11352	1.000000	9787728	0.003460
121774292	94164993	490475	9999.999997	12862	9079	1.000000	7635	11572	1.000000	9782688	0.002510
121806504	94154472	489180	9999.999998	12611	9359	1.000000	7736	11403	1.000000	9777746	-0.002831
121786239	94152195	490221	9999.999999	13159	9012	1.000000	7585	11583	1.000000	9772867	-0.012749
121803325	94154200	490777	9999.999999	12909	9002	1.000000	7633	11515	1.000000	9768055	-0.010139
121791686	94156382	489803	10000.000000	12903	8987	1.000000	7491	11578	1.000000	9763139	-0.007340
121799043	94150433	490986	10000.000000	13035	9058	1.000000	7789	11401	1.000000	9758298	-0.006948
121793812	94161528	490296	10000.000000	13142	8993	1.000000	7743	11360	1.000000	9753494	-0.007166
121815005	94129553	489636	10000.000000	12887	9078	1.000000	7589	11407	1.000000	9748516	-0.008055
121793803	94154729	490268	10000.000000	13117	9012	1.000000	7828	11292	1.000000	9743645	-0.006667
121801517	94149086	489797	10000.000000	13256	8874	1.000000	7760	11496	1.000000	9738844	-0.005019
121797123	94159546	488724	10000.000000	12751	9236	1.000000	7681	11590	1.000000	9734010	-0.004242
121801788	94157786	489957	10000.000000	12941	9011	1.000000	7691	11345	1.000000	9729142	-0.002952
121800419	94154566	490944	10000.000000	12796	9250	1.000000	7773	11299	1.000000	9724262	-0.002583
121786387	94161833	491496	10000.000000	12951	9175	1.000000	7731	11390	1.000000	9719456	-0.001922
121796865	94144978	489469	10000.000000	12798	9069	1.000000	7787	11353	1.000000	9714607	-0.001727
121776303	94174637	490263	10000.000000	12863	9166	1.000000	7779	11402	1.000000	9709750	-0.001246
121817194	94144494	489769	10000.000000	13097	9028	1.000000	7582	11648	1.000000	9704912	-0.000286
121798312	94138177	489194	10000.000000	13183	8745	1.000000	7691	11418	1.000000	9700128	0.000534
121821788	94133271	489721	10000.000000	12975	9027	1.000000	7640	11495	1.000000	9695295	-0.001299
121804846	94133688	490468	10000.000000	12919	9236	1.000000	7620	11595	1.000000	9690465	-0.000938
121809576	94129004	490718	10000.000000	12822	9258	1.000000	7693	11485	1.000000	9685666	-0.001956
121807949	94143015	490514	10000.000000	12919	9030	1.000000	7851	11391	1.000000	9680843	-0.001209
121793490	94154677	490217	10000.000000	12783	9219	1.000000	7657	11577	1.000000	9676006	-0.002208
121797746	94148601	489126	10000.000000	13106	8977	1.000000	7595	11552	1.000000	9671218	-0.002475
121785253	94170999	489869	10000.000000	12969	9085	1.000000	7678	11543	1.000000	9666320	-0.002488
121812982	94142211	489916	10000.000000	12916	9049	1.000000	7702	11390	1.000000	9661496	-0.002431
121797346	94145968	489443	10000.000000	12829	9163	1.000000	7702	11408	1.000000	9656671	-0.002318
121799428	94143181	490588	10000.000000	13089	9039	1.000000	7540	11465	1.000000	9651821	-0.003003
121796138	94162959	490200	10000.000000	13166	9044	1.000000	7769	11569	1.000000	9647015	-0.002915
121782083	94146647	490390	10000.000000	12982	9098	1.000000	7683	11536	1.000000	9642186	-0.003391
121813027	94137448	489611	10000.000000	12992	9163	1.000000	7521	11651	1.000000	9637370	-0.003295
121795833	94144495	489558	10000.000000	13058	9143	1.000000	7540	11713	1.000000	9632618	-0.003131
121811617	94149339	489901	10000.000000	12888	9204	1.000000	7668	11434	1.000000	9627810	-0.002476
121807904	94136265	489602	10000.000000	12759	9400	1.000000	7707	11405	1.000000	9623012	-0.002395
121802246	94147701	490555	10000.000000	12968	9100	1.000000	7575	11625	1.000000	9618164	-0.002323
121788816	94147939	491243	10000.000000	12595	9476	1.000000	7567	11361	1.000000	9613491	-0.001810
121799665	94144407	489546	10000.000000	12959	9073	1.000000	7730	11342	1.000000	9608757	-0.001909
121787206	94159393	490732	10000.000000	12815	9119	1.000000	7673	11617	1.000000	9603977	-0.002481
121826223	94145801	489471	10000.000000	13027	8973	1.000000	7618	11373	1.000000	9599114	-0.002309
121794421	94148501	490775	10000.000000	12791	9273	1.000000	7640	11535	1.000000	9594368	-0.002262
121794737	94163380	490905	10000.000000	12955	8970	1.000000	7652	11486	1.000000	9589530	-0.002040
121800590	94158190	490288	10000.000000	12908	9103	1.000000	7623	11679	1.000000	9584633	-0.000156
121799895	94148915	490093	10000.000000	12743	9363	1.000000	7565	11568	1.000000	9579941	-0.000082
121805985	94134090	490503	10000.000000	12820	9274	1.000000	7744	11394	1.000000	9575061	-0.000017
121787318	94165807	490585	10000.000000	12893	9229	1.000000	7555	11445	1.000000	9570362	0.000003
121800551	94154479	489594	10000.000000	13025	9004	1.000000	7482	11686	1.000000	9565522	0.000054
121809131	94142218	490288	10000.000000	13182	8902	1.000000	7714	11587	1.000000	9560745	0.000075
121784579	94154878	489642	10000.000000	13093	8862	1.000000	7592	11604	1.000000	9555987	0.000198
121772506	94164846	489449	10000.000000	12860	9048	1.000000	7512	11660	1.000000	9551189	0.000041
121797629	94148726	491291	10000.000000	13179	8935	1.000000	7723	11376	1.000000	9546475	-0.001075
121816549	94147562	489551	10000.000000	12922	9092	1.000000	7678	11489	1.000000	9541704	-0.001417
121780676	94146578	489078	10000.000000	13031	8963	1.000000	7697	11408	1.000000	9536933	-0.001117
121797736	94159424	491191	10000.000000	12823	9290	1.000000	7583	11485	1.000000	9532172	-0.000969
121797045	94156701	489447	10000.000000	12936	9114	1.000000	7634	11497	1.000000	9527485	-0.000968
121807348	94140485	491249	10000.000000	12972	9029	1.000000	7752	11351	1.000000	9522774	-0.000945
121828107	94140735	490320	10000.000000	12880	9047	1.000000	7584	11414	1.000000	9518119	-0.000662
npatches	nstrain	runtime	dt	init_x	init_y	init_y_blood	init_z	init_S	beta0	beta1	beta2	beta3	mean_beta	B	d	delta	delta_blood	b[0]	mut	m	CTL	c	g	epsilon	k	het	lambda	rho	omega	x_max	patch.dyna	DELTA	A	VA
10000	1	100.000000	0.001000	21900	9499	5000000	0.001000	10000000	19.052886	11.275249	13.205971	22.178731	15	800000000	0.010000	1.000000	432.000000	80000	0.000050	0.004800	0	0.500000	0.000000	2.500000	3.000000	0.500000	0.000000	0.000000	0.000000	31872	0	10.000000	7.000000	1.000000
sus	inf	inf_blood	z	x[0]	y[0][0]	z[0]	x[1]	y[1][0]	z[1]	S[0]	synchrony
219000000	94990000	5000000	10.000000	21900	9499	0.001000	21900	9499	0.001000	10000000	0.000000
92153959	135447228	707307	3941.516320	6820	14917	0.394152	10969	12650	0.394152	9995015	0.000000
115041752	100041440	521685	6325.803353	8412	11426	0.632580	13698	8922	0.632580	9989977	0.000000
127271795	86159378	447793	7771.765723	9212	10184	0.777177	15377	7274	0.777177	9984982	0.000000
134498814	79052706	410392	8648.676577	9638	9593	0.864868	16168	6793	0.864868	9980056	0.000000
138874372	75104795	392046	9180.483393	10076	9165	0.918048	16777	6408	0.918048	9975078	0.000000
141491003	72852483	380458	9503.000201	10099	9134	0.950300	17159	6029	0.950300	9970097	0.000000
143044893	71549960	373759	9698.592075	10166	8974	0.969859	17208	5929	0.969859	9965054	0.000000
144014666	70781835	368478	9817.209710	10076	8975	0.981721	17349	6002	0.981721	9960024	0.000000
144612333	70290267	366069	9889.145947	10485	8617	0.988915	17467	5965	0.988915	9954993	0.000000
144978543	69986933	365094	9932.772025	10579	8677	0.993277	17367	5878	0.993277	9950089	0.000000
145194316	69809727	363825	9959.229270	10499	8615	0.995923	17897	5618	0.995923	9945091	0.000000
145311598	69718531	363967	9975.274394	10638	8224	0.997527	17732	5821	0.997527	9940105	0.000000
145403296	69657727	362681	9985.005037	10383	8568	0.998501	17270	5873	0.998501	9935142	0.000000
145438419	69622712	362721	9990.906233	10437	8530	0.999091	17568	5910	0.999091	9930174	0.000000
145488042	69581215	362769	9994.485041	10415	8664	0.999449	17615	5856	0.999449	9925210	0.000000
145510853	69556342	362801	9996.655426	10433	8565	0.999666	17081	5922	0.999666	9920194	0.000000
145495889	69572355	362042	9997.971667	10806	8256	0.999797	17561	5769	0.999797	9915109	0.000000
145504320	69567507	362817	9998.769908	10397	8541	0.999877	17550	5981	0.999877	9910163	0.000000
145521747	69558068	361999	9999.254005	10614	8423	0.999925	17305	5823	0.999925	9905174	0.000000
145536746	69546329	360903	9999.547588	10651	8514	0.999955	17701	5746	0.999955	9900319	0.000000
145513646	69558854	361989	9999.725632	10443	8522	0.999973	17510	5865	0.999973	9895389	0.000000
145515305	69582263	362379	9999.833608	10467	8590	0.999983	17648	5724	0.999983	9890510	0.000000
145535219	69544240	360950	9999.899091	10642	8277	0.999990	17484	5846	0.999990	9885564	0.000000
145522285	69560038	362997	9999.938803	10485	8527	0.999994	17630	5650	0.999994	9880625	0.000000
145524311	69553203	361846	9999.962887	10672	8476	0.999996	17642	5713	0.999996	9875640	0.000000
145512769	69552307	361912	9999.977493	10562	8526	0.999998	17516	5719	0.999998	9870673	0.000000
145524166	69574723	362951	9999.986350	10499	8447	0.999999	17602	5757	0.999999	9865830	0.000000
145529517	69543381	361036	9999.991722	10564	8505	0.999999	17343	5854	0.999999	9860962	0.000000
145491342	69570242	363002	9999.994980	10645	8449	0.999999	17386	5802	0.999999	9856012	0.000000
145520938	69574742	361830	9999.996955	10816	8423	1.000000	17787	5672	1.000000	9851156	0.000000
145528205	69550343	362134	9999.998154	10601	8569	1.000000	17456	5753	1.000000	9846169	0.000000
145524224	69562602	360900	9999.998880	10484	8554	1.000000	17185	5905	1.000000	9841237	0.000000
145517874	69569384	362240	9999.999321	10491	8427	1.000000	17281	5975	1.000000	9836364	0.000000
145526159	69557335	361261	9999.999588	10527	8421	1.000000	17592	5827	1.000000	9831489	0.000000
145534257	69569053	362235	9999.999750	10372	8502	1.000000	17607	5805	1.000000	9826597	0.000000
145527351	69561461	361895	9999.999849	10650	8405	1.000000	17492	5836	1.000000	9821685	0.000000
145531910	69564393	361476	9999.999908	10733	8291	1.000000	17693	5898	1.000000	9816839	0.000000
145526801	69567928	362285	9999.999944	10499	8613	1.000000	17313	5863	1.000000	9811930	0.000000
145513775	69555813	361403	9999.999966	10546	8348	1.000000	17723	5818	1.000000	9807029	0.000000
145506215	69577968	363060	9999.999980	10492	8398	1.000000	17385	5815	1.000000	9802200	-1.#IND00
145539853	69533249	362631	9999.999988	10344	8551	1.000000	17347	5897	1.000000	9797207	-0.001600
145496458	69577897	361638	9999.999992	10593	8610	1.000000	17611	5689	1.000000	9792348	0.001701
145537537	69534640	362894	9999.999995	10532	8538	1.000000	17362	5941	1.000000	9787499	0.000105
145518653	69554539	361645	9999.999997	10574	8326	1.000000	17363	5710	1.000000	9782543	0.005841
145503688	69573448	363260	9999.999998	10628	8405	1.000000	17486	5827	1.000000	9777671	-0.000943
145509769	69560355	361398	9999.999999	10549	8592	1.000000	17430	5886	1.000000	9772901	-0.002241
145505586	69574438	363063	9999.999999	10517	8539	1.000000	17576	5856	1.000000	9768069	-0.003001
145523546	69563010	362856	10000.000000	10536	8457	1.000000	17369	6000	1.000000	9763134	-0.000916
145519341	69567302	363381	10000.000000	10422	8638	1.000000	17404	6057	1.000000	9758242	0.000938
145529908	69558703	361817	10000.000000	10488	8608	1.000000	17455	5989	1.000000	9753271	0.001564
145529715	69557275	361788	10000.000000	10681	8513	1.000000	17410	5851	1.000000	9748470	0.002684
145536083	69550772	362402	10000.000000	10388	8633	1.000000	17494	5855	1.000000	9743596	0.001818
145536064	69544553	362250	10000.000000	10470	8593	1.000000	17471	5929	1.000000	9738544	0.002243
145483840	69596080	362176	10000.000000	10678	8403	1.000000	17619	5687	1.000000	9733519	0.002693
145529157	69559074	362402	10000.000000	10700	8385	1.000000	17478	5858	1.000000	9728658	0.002529
145506715	69552635	362602	10000.000000	10451	8547	1.000000	17778	5497	1.000000	9723875	0.004401
145538908	69545100	362139	10000.000000	10535	8566	1.000000	17512	5842	1.000000	9718925	0.003529
145500368	69581676	362362	10000.000000	10579	8357	1.000000	17634	5770	1.000000	9714210	0.001488
145519778	69545076	362731	10000.000000	10658	8444	1.000000	17318	5918	1.000000	9709395	0.001954
145509538	69561923	362939	10000.000000	10512	8586	1.000000	17274	5812	1.000000	9704462	0.001273
145507336	69584568	361419	10000.000000	10490	8458	1.000000	17477	5688	1.000000	9699609	0.001214
145531825	69561831	362250	10000.000000	10468	8682	1.000000	17559	5740	1.000000	9694807	0.001448
145504937	69566616	362190	10000.000000	10588	8391	1.000000	17413	5941	1.000000	9689903	0.001481
145496199	69570409	361703	10000.000000	10542	8531	1.000000	17666	5845	1.000000	9685052	0.001027
145518029	69563717	361170	10000.000000	10531	8534	1.000000	17968	5596	1.000000	9680307	0.001908
145513624	69565986	362996	10000.000000	10545	8383	1.000000	17594	5733	1.000000	9675486	0.001636
145510433	69555943	362638	10000.000000	10531	8454	1.000000	17663	5680	1.000000	9670559	0.001407
145492061	69574284	362588	10000.000000	10410	8558	1.000000	17540	5825	1.000000	9665789	0.001275
145509471	69550997	361718	10000.000000	10522	8543	1.000000	17620	5717	1.000000	9661077	0.001122
145525049	69555154	361963	10000.000000	10395	8660	1.000000	17852	5675	1.000000	9656182	0.000794
145507238	69579958	362566	10000.000000	10378	8646	1.000000	17336	5875	1.000000	9651534	0.000744
145523722	69548118	362583	10000.000000	10505	8473	1.000000	17790	5571	1.000000	9646625	0.001196
145523543	69569240	362436	10000.000000	10508	8597	1.000000	17403	5911	1.000000	9641782	0.001272
145516073	69558157	362128	10000.000000	10532	8504	1.000000	17260	6073	1.000000	9637019	0.001887
145537507	69545464	361905	10000.000000	10656	8374	1.000000	17296	5920	1.000000	9632276	0.002117
145524844	69545023	361707	10000.000000	10701	8523	1.000000	17673	5717	1.000000	9627492	0.002430
145512697	69571410	361532	10000.000000	10355	8479	1.000000	17653	5652	1.000000	9622696	0.002342
145499015	69568838	362366	10000.000000	10360	8614	1.000000	17569	5975	1.000000	9617914	0.002664
145503236	69571873	362234	10000.000000	10635	8423	1.000000	17717	5759	1.000000	9613030	0.002995
145501447	69588471	362601	10000.000000	10462	8474	1.000000	17593	5775	1.000000	9608234	0.003026
145515994	69554039	362265	10000.000000	10524	8559	1.000000	17685	5814	1.000000	9603453	-0.000222
145537080	69543390	361934	10000.000000	10491	8430	1.000000	17419	5736	1.000000	9598839	0.000063
145510903	69570430	363250	10000.000000	10426	8618	1.000000	17656	5749	1.000000	9594018	-0.000031
145509863	69553162	362422	10000.000000	10452	8585	1.000000	17373	6001	1.000000	9589160	0.000040
145525504	69545594	361458	10000.000000	10607	8532	1.000000	17682	5671	1.000000	9584303	-0.000014
145504933	69575640	361272	10000.000000	10270	8785	1.000000	17494	5728	1.000000	9579460	-0.000561
145510884	69531781	362119	10000.000000	10681	8353	1.000000	17539	6032	1.000000	9574701	-0.000529
145508201	69577281	361728	10000.000000	10393	8689	1.000000	17881	5720	1.000000	9569843	-0.000278
145492567	69570774	362138	10000.000000	10570	8520	1.000000	17673	5690	1.000000	9565007	-0.000293
145524630	69555630	361748	10000.000000	10417	8671	1.000000	17413	5899	1.000000	9560185	-0.000302
145523865	69557168	362689	10000.000000	10462	8451	1.000000	17934	5568	1.000000	9555296	-0.000131
145532786	69546803	362843	10000.000000	10698	8294	1.000000	17636	5711	1.000000	9550470	-0.000301
145510784	69559065	361691	10000.000000	10645	8465	1.000000	17628	5808	1.000000	9545714	-0.000595
145528885	69561804	362071	10000.000000	10576	8479	1.000000	17480	5740	1.000000	9540934	-0.000873
145504755	69563580	361493	10000.000000	10568	8418	1.000000	17488	5795	1.000000	9536236	-0.001350
145527666	69556540	362987	10000.000000	10412	8478	1.000000	17572	5673	1.000000	9531530	-0.001390
145509936	69569899	361846	10000.000000	10466	8625	1.000000	17726	5624	1.000000	9526684	-0.001390
145529999	69552469	361759	10000.000000	10446	8553	1.000000	17491	5996	1.000000	9521895	-0.001571
145514430	69570505	362278	10000.000000	10689	8564	1.000000	17632	5932	1.000000	9517321	-0.001699
npatches	nstrain	runtime	dt	init_x	init_y	init_y_blood	init_z	init_S	beta0	beta1	beta2	beta3	mean_beta	B	d	delta	delta_blood	b[0]	mut	m	CTL	c	g	epsilon	k	het	lambda	rho	omega	x_max	patch.dyna	DELTA	A	VA
10000	1	100.000000	0.001000	21900	9499	5000000	0.001000	10000000	13.109749	10.507603	18.625516	20.455900	15	800000000	0.010000	1.000000	432.000000	80000	0.000050	0.004800	0	0.500000	0.000000	2.500000	4.000000	0.500000	0.000000	0.000000	0.000000	31872	0	10.000000	7.000000	1.000000
sus	inf	inf_blood	z	x[0]	y[0][0]	z[0]	x[1]	y[1][0]	z[1]	S[0]	synchrony
219000000	94990000	5000000	10.000000	21900	9499	0.001000	21900	9499	0.001000	10000000	0.000000
97659869	121336993	633768	3941.516320	10387	11586	0.394152	12665	10478	0.394152	9995053	0.000000
127456210	82988743	431878	6325.803353	13332	7951	0.632580	16268	6661	0.632580	9990027	0.000000
143356060	68848082	358529	7771.765723	15252	6626	0.777177	18476	5246	0.777177	9985066	0.000000
152778614	61762750	321509	8648.676577	16174	5724	0.864868	19438	4609	0.864868	9980021	0.000000
158412109	57912294	302636	9180.483393	16881	5260	0.918048	20767	3978	0.918048	9975033	0.000000
161810874	55724436	289668	9503.000201	17038	5327	0.950300	20380	4154	0.950300	9970057	0.000000
163892513	54424180	283424	9698.592075	17232	5241	0.969859	21743	3661	0.969859	9964965	0.000000
165135134	53669653	279668	9817.209710	17239	5048	0.981721	21528	3715	0.981721	9959962	0.000000
165915320	53188097	276746	9889.145947	17429	4990	0.988915	20917	3876	0.988915	9954967	0.000000
166351645	52924624	276899	9932.772025	17643	4800	0.993277	21325	3716	0.993277	9950043	0.000000
166637489	52773497	273911	9959.229270	17457	4975	0.995923	21809	3506	0.995923	9945188	0.000000
166837966	52648186	273902	9975.274394	17320	4963	0.997527	21460	3569	0.997527	9940139	0.000000
166930186	52607802	274129	9985.005037	17351	5256	0.998501	21237	3683	0.998501	9935148	0.000000
167010381	52542145	273433	9990.906233	17487	5075	0.999091	21703	3421	0.999091	9930153	0.000000
167012850	52553800	273210	9994.485041	17715	4850	0.999449	21647	3623	0.999449	9925159	0.000000
167047505	52513482	274136	9996.655426	17362	4931	0.999666	21555	3481	0.999666	9920206	0.000000
167078216	52507553	273461	9997.971667	17338	5096	0.999797	21501	3795	0.999797	9915250	0.000000
167048256	52526612	273482	9998.769908	17624	4867	0.999877	21504	3571	0.999877	9910308	0.000000
167075921	52500051	273617	9999.254005	17744	4861	0.999925	21934	3360	0.999925	9905452	0.000000
167075530	52500794	273512	9999.547588	17552	4866	0.999955	22111	3589	0.999955	9900503	0.000000
167090442	52485952	272204	9999.725632	17482	5018	0.999973	21658	3511	0.999973	9895488	0.000000
167100853	52493593	273492	9999.833608	17615	5006	0.999983	21885	3455	0.999983	9890450	0.000000
167089312	52502006	273682	9999.899091	17368	5070	0.999990	21786	3411	0.999990	9885350	0.000000
167045189	52528935	273941	9999.938803	17523	5041	0.999994	21394	3693	0.999994	9880344	0.000000
167096645	52483581	273613	9999.962887	17748	4911	0.999996	21488	3642	0.999996	9875315	0.000000
167087925	52502297	274039	9999.977493	17191	5084	0.999998	21775	3683	0.999998	9870363	0.000000
167077419	52509139	274116	9999.986350	17464	5122	0.999999	21529	3458	0.999999	9865347	0.000000
167104900	52478487	273622	9999.991722	17809	4846	0.999999	21660	3676	0.999999	9860369	0.000000
167101776	52495783	273336	9999.994980	17728	4842	0.999999	21410	3583	0.999999	9855376	0.000000
167097567	52506464	273422	9999.996955	17537	5157	1.000000	21685	3668	1.000000	9850489	0.000000
167076507	52508349	273057	9999.998154	17778	4667	1.000000	21591	3803	1.000000	9845531	0.000000
167113409	52495010	273390	9999.998880	17408	5112	1.000000	22193	3227	1.000000	9840698	0.000000
167080399	52505895	273604	9999.999321	17883	4877	1.000000	21382	3803	1.000000	9835784	0.000000
167117687	52491209	272701	9999.999588	17374	5245	1.000000	22016	3421	1.000000	9830910	0.000000
167073066	52497469	273541	9999.999750	17531	4917	1.000000	21676	3640	1.000000	9826001	0.000000
167092569	52487723	273088	9999.999849	17510	4973	1.000000	21724	3565	1.000000	9821012	0.000000
167092901	52500424	273508	9999.999908	17865	4845	1.000000	21668	3641	1.000000	9816099	0.000000
167126647	52482970	273996	9999.999944	17633	4995	1.000000	21556	3533	1.000000	9811130	0.000000
167093570	52513156	273744	9999.999966	17305	5203	1.000000	21797	3657	1.000000	9806132	0.000000
167086848	52499411	273931	9999.999980	17536	4925	1.000000	21860	3471	1.000000	9801206	-1.#IND00
167077164	52508866	274096	9999.999988	17594	4819	1.000000	22019	3461	1.000000	9796260	0.001600
167103534	52495351	273268	9999.999992	17896	4829	1.000000	21594	3635	1.000000	9791215	-0.000636
167082003	52497414	274328	9999.999995	17567	4854	1.000000	21163	3864	1.000000	9786324	0.000478
167056281	52536834	273151	9999.999997	17391	5094	1.000000	21364	3847	1.000000	9781544	-0.003456
167075645	52491937	273658	9999.999998	17221	5180	1.000000	21717	3445	1.000000	9776758	-0.008985
167119373	52491303	273514	9999.999999	17590	4916	1.000000	21852	3399	1.000000	9771933	-0.008704
167104046	52492399	273340	9999.999999	17776	4903	1.000000	21598	3783	1.000000	9767027	-0.020020
167075976	52496469	273279	10000.000000	17264	4976	1.000000	21785	3584	1.000000	9762041	-0.016564
167097222	52490720	273486	10000.000000	17559	4983	1.000000	21640	3627	1.000000	9757256	-0.015894
167111533	52490114	273702	10000.000000	17912	4729	1.000000	21852	3432	1.000000	9752419	-0.014548
167091465	52496570	273533	10000.000000	17383	5175	1.000000	21323	3809	1.000000	9747504	-0.010185
167108983	52504567	272946	10000.000000	17844	4994	1.000000	21191	3709	1.000000	9742603	-0.009274
167092813	52493036	272960	10000.000000	17627	5005	1.000000	21798	3558	1.000000	9737893	-0.008578
167085967	52489648	272512	10000.000000	17789	4924	1.000000	21881	3483	1.000000	9733079	-0.004513
167090055	52496656	273479	10000.000000	17422	5154	1.000000	21636	3634	1.000000	9728242	-0.001874
167105277	52494186	272513	10000.000000	17552	4982	1.000000	21422	3769	1.000000	9723424	-0.001971
167057741	52526428	274122	10000.000000	17706	4919	1.000000	21448	3709	1.000000	9718517	-0.001745
167072444	52516450	272675	10000.000000	17321	5076	1.000000	21440	3708	1.000000	9713679	-0.005103
167083132	52502859	273661	10000.000000	17502	5119	1.000000	21459	3606	1.000000	9708799	-0.004750
167082495	52482669	273501	10000.000000	17444	4947	1.000000	21784	3488	1.000000	9704082	-0.005455
167059968	52512291	272564	10000.000000	17724	4833	1.000000	21501	3758	1.000000	9699302	-0.004071
167093627	52506547	273178	10000.000000	17525	5016	1.000000	21447	3601	1.000000	9694426	-0.003787
167115635	52491307	273579	10000.000000	17592	5004	1.000000	21296	3959	1.000000	9689501	-0.001908
167107629	52497639	272486	10000.000000	17094	5176	1.000000	21789	3532	1.000000	9684800	-0.002061
167125002	52492215	273697	10000.000000	17524	4876	1.000000	21629	3494	1.000000	9679885	-0.002539
167111351	52477627	273503	10000.000000	17346	5088	1.000000	21329	3635	1.000000	9674970	-0.002680
167085649	52510537	274286	10000.000000	17808	4866	1.000000	21436	3916	1.000000	9670070	-0.001880
167051755	52522093	273286	10000.000000	17650	4989	1.000000	21790	3630	1.000000	9665193	-0.001077
167071726	52508090	273872	10000.000000	17533	4995	1.000000	21714	3456	1.000000	9660312	-0.002613
167100252	52486999	273002	10000.000000	17790	4857	1.000000	21321	3740	1.000000	9655606	-0.001977
167075039	52505096	272689	10000.000000	17799	4836	1.000000	21589	3561	1.000000	9650929	-0.001842
167084299	52505329	272862	10000.000000	17621	4841	1.000000	21371	3738	1.000000	9646085	-0.002465
167093319	52486343	273573	10000.000000	17557	4963	1.000000	21443	3732	1.000000	9641261	-0.001241
167112359	52470451	273132	10000.000000	17583	4840	1.000000	21888	3436	1.000000	9636355	-0.001216
167077926	52513846	273338	10000.000000	17506	5132	1.000000	21278	3660	1.000000	9631452	-0.001388
167058305	52530071	273325	10000.000000	17899	4770	1.000000	22242	3330	1.000000	9626656	-0.001398
167079676	52494247	274385	10000.000000	17599	4940	1.000000	21247	3849	1.000000	9621925	-0.002130
167143996	52470159	272702	10000.000000	17923	4636	1.000000	22091	3476	1.000000	9617113	-0.001754
167091544	52512697	273308	10000.000000	17544	4948	1.000000	21319	3840	1.000000	9612206	-0.000347
167083745	52505612	273362	10000.000000	17725	4957	1.000000	21694	3483	1.000000	9607433	-0.000733
167094876	52508617	273834	10000.000000	17399	4865	1.000000	21821	3595	1.000000	9602684	-0.000917
167087274	52503646	274102	10000.000000	17636	4958	1.000000	21576	3584	1.000000	9597822	-0.000804
167085872	52497674	272888	10000.000000	17525	5084	1.000000	21543	3743	1.000000	9592874	-0.000762
167111763	52489657	273545	10000.000000	17548	4964	1.000000	21700	3476	1.000000	9588068	-0.000698
167059027	52504122	273092	10000.000000	17678	5011	1.000000	21929	3489	1.000000	9583209	-0.000865
167103520	52501507	273733	10000.000000	17336	4960	1.000000	21388	3664	1.000000	9578414	-0.000416
167078143	52503768	273650	10000.000000	17355	5129	1.000000	21353	3845	1.000000	9573595	-0.000696
167082366	52500659	273118	10000.000000	17330	5026	1.000000	21598	3620	1.000000	9568743	-0.000541
167104414	52490986	274576	10000.000000	17759	4740	1.000000	21791	3669	1.000000	9563953	-0.000838
167096129	52505587	273335	10000.000000	17654	4780	1.000000	21233	3631	1.000000	9559229	-0.002789
167102334	52498005	272617	10000.000000	17878	4958	1.000000	21674	3616	1.000000	9554434	-0.002509
167095831	52496121	272806	10000.000000	17581	5036	1.000000	21698	3697	1.000000	9549649	-0.002350
167085298	52501795	272178	10000.000000	17539	5199	1.000000	21520	3493	1.000000	9544793	-0.002335
167072070	52497498	273672	10000.000000	17815	4756	1.000000	21433	3714	1.000000	9540064	-0.002906
167071579	52508250	273072	10000.000000	17570	5051	1.000000	21871	3463	1.000000	9535288	-0.002471
167065198	52505900	272838	10000.000000	17811	4845	1.000000	21867	3563	1.000000	9530527	-0.002318
167105835	52485564	273398	10000.000000	17503	4942	1.000000	21554	3750	1.000000	9525797	-0.002171
167082229	52501090	273293	10000.000000	17436	4929	1.000000	21120	3828	1.000000	9521085	-0.001778
167088562	52514853	273960	10000.000000	17504	5146	1.000000	21785	3582	1.000000	9516335	-0.001765
npatches	nstrain	runtime	dt	init_x	init_y	init_y_blood	init_z	init_S	beta0	beta1	beta2	beta3	mean_beta	B	d	delta	delta_blood	b[0]	mut	m	CTL	c	g	epsilon	k	het	lambda	rho	omega	x_max	patch.dyna	DELTA	A	VA
10000	1	100.000000	0.001000	21900	9499	5000000	0.001000	10000000	13.690097	12.792014	21.165529	21.376809	15	800000000	0.010000	1.000000	432.000000	80000	0.000050	0.004800	0	0.500000	0.000000	2.500000	5.000000	0.500000	0.000000	0.000000	0.000000	31872	0	10.000000	7.000000	1.000000
sus	inf	inf_blood	z	x[0]	y[0][0]	z[0]	x[1]	y[1][0]	z[1]	S[0]	synchrony
219000000	94990000	5000000	10.000000	21900	9499	0.001000	21900	9499	0.001000	10000000	0.000000
103586049	108623530	566672	3941.516320	10475	10697	0.394152	11245	10399	0.394152	9994993	0.000000
140216877	69033884	359119	6325.803353	14389	6633	0.632580	15227	6357	0.632580	9990011	0.000000
159589289	55232043	288320	7771.765723	16404	5333	0.777177	17048	5173	0.777177	9984948	0.000000
171026522	48451896	253003	8648.676577	17147	4832	0.864868	18702	4408	0.864868	9979903	0.000000
177877633	44764987	233286	9180.483393	18109	4387	0.918048	19525	4024	0.918048	9974901	0.000000
181974148	42707678	222754	9503.000201	18350	4166	0.950300	19674	3926	0.950300	9969960	0.000000
184467325	41481925	215786	9698.592075	18477	4249	0.969859	20373	3478	0.969859	9964939	0.000000
185961436	40771785	211682	9817.209710	19086	3855	0.981721	20170	3591	0.981721	9960002	0.000000
186894204	40336019	209992	9889.145947	18633	3985	0.988915	20355	3691	0.988915	9955053	0.000000
187439586	40088952	208883	9932.772025	19079	4024	0.993277	20021	3632	0.993277	9950165	0.000000
187782753	39917612	207641	9959.229270	19017	3887	0.995923	20204	3552	0.995923	9945238	0.000000
187979160	39825457	207613	9975.274394	19447	3738	0.997527	20457	3404	0.997527	9940090	0.000000
188160180	39763240	207196	9985.005037	18908	3865	0.998501	20090	3753	0.998501	9935116	0.000000
188155636	39743299	206906	9990.906233	19159	3845	0.999091	20676	3312	0.999091	9930145	0.000000
188214713	39709458	206486	9994.485041	19319	3886	0.999449	20017	3692	0.999449	9925139	0.000000
188255825	39699145	207877	9996.655426	18917	3887	0.999666	20287	3728	0.999666	9920111	0.000000
188295269	39686710	207269	9997.971667	19336	3681	0.999797	20525	3609	0.999797	9915117	0.000000
188273415	39699090	206876	9998.769908	19189	3787	0.999877	20811	3315	0.999877	9910137	0.000000
188289948	39675804	207054	9999.254005	19108	3868	0.999925	20308	3635	0.999925	9905132	0.000000
188279319	39678543	206355	9999.547588	19329	3942	0.999955	20657	3463	0.999955	9900190	0.000000
188279536	39698940	207038	9999.725632	18852	3874	0.999973	20348	3554	0.999973	9895249	0.000000
188270039	39695504	206764	9999.833608	19132	4055	0.999983	20785	3344	0.999983	9890418	0.000000
188322316	39665459	205909	9999.899091	19292	3999	0.999990	20474	3457	0.999990	9885543	0.000000
188302212	39683165	206770	9999.938803	19212	3890	0.999994	20623	3445	0.999994	9880621	0.000000
188280539	39692292	206803	9999.962887	18867	3834	0.999996	20703	3443	0.999996	9875715	0.000000
188291725	39687484	206514	9999.977493	19303	3818	0.999998	20169	3574	0.999998	9870817	0.000000
188289979	39678452	206183	9999.986350	19133	3895	0.999999	20552	3351	0.999999	9865884	0.000000
188327348	39670093	206273	9999.991722	18851	4100	0.999999	20423	3443	0.999999	9860893	0.000000
188317798	39660348	205674	9999.994980	19030	3950	0.999999	20611	3456	0.999999	9855967	0.000000
188280973	39680208	207001	9999.996955	19140	3935	1.000000	20460	3550	1.000000	9851089	0.000000
188302561	39680223	206218	9999.998154	19281	3996	1.000000	20216	3528	1.000000	9846244	0.000000
188278555	39675843	205740	9999.998880	19295	3624	1.000000	20096	3703	1.000000	9841317	0.000000
188288767	39684958	206658	9999.999321	19317	3868	1.000000	20849	3420	1.000000	9836357	0.000000
188306663	39676728	206120	9999.999588	19288	3716	1.000000	20195	3485	1.000000	9831434	0.000000
188259208	39692263	207655	9999.999750	19194	3825	1.000000	20638	3474	1.000000	9826564	0.000000
188327673	39669341	207428	9999.999849	19070	3894	1.000000	20284	3602	1.000000	9821691	0.000000
188338364	39675110	206240	9999.999908	18945	3966	1.000000	20377	3520	1.000000	9816880	0.000000
188308378	39679443	207191	9999.999944	18990	3774	1.000000	20542	3475	1.000000	9811953	0.000000
188277150	39688123	206088	9999.999966	19181	3784	1.000000	20176	3585	1.000000	9807023	0.000000
188269600	39681262	206752	9999.999980	19275	3759	1.000000	20211	3585	1.000000	9802142	-1.#IND00
188309122	39675294	206291	9999.999988	19128	3923	1.000000	20656	3378	1.000000	9797229	-0.001600
188317849	39677578	206758	9999.999992	19343	3754	1.000000	20737	3368	1.000000	9792278	-0.002394
188290113	39675186	206950	9999.999995	18891	4014	1.000000	20227	3472	1.000000	9787449	-0.000194
188294200	39678948	206780	9999.999997	19269	3921	1.000000	20713	3503	1.000000	9782511	-0.006586
188326640	39668718	206981	9999.999998	19239	3739	1.000000	20125	3539	1.000000	9777618	-0.009297
188290090	39691994	205829	9999.999999	19002	4057	1.000000	20826	3387	1.000000	9772785	0.000542
188300595	39673161	207017	9999.999999	19365	3774	1.000000	20687	3446	1.000000	9767864	0.002790
188329242	39650804	205928	10000.000000	19048	4042	1.000000	20533	3496	1.000000	9762964	0.000712
188303948	39685023	206798	10000.000000	19181	3820	1.000000	20099	3462	1.000000	9758049	-0.003313
188322802	39658243	206463	10000.000000	19095	3841	1.000000	20504	3403	1.000000	9753164	-0.002600
188280507	39695636	207286	10000.000000	19022	3836	1.000000	20111	3610	1.000000	9748333	-0.002870
188260641	39692260	206691	10000.000000	18726	4107	1.000000	20496	3501	1.000000	9743334	-0.003014
188261746	39691279	206267	10000.000000	19211	3732	1.000000	20714	3383	1.000000	9738401	-0.007261
188296727	39681368	206767	10000.000000	18693	4140	1.000000	20409	3546	1.000000	9733445	-0.003793
188290348	39668649	207148	10000.000000	19280	3774	1.000000	20680	3439	1.000000	9728461	-0.004454
188292584	39675238	206158	10000.000000	19185	3791	1.000000	20934	3436	1.000000	9723673	-0.005878
188312764	39665881	206412	10000.000000	19476	3620	1.000000	20691	3393	1.000000	9718815	-0.004774
188323476	39674463	206741	10000.000000	19112	4059	1.000000	20719	3418	1.000000	9713886	-0.004165
188297286	39674957	205875	10000.000000	19192	3811	1.000000	20401	3431	1.000000	9709162	-0.004595
188314759	39679982	206358	10000.000000	19134	4025	1.000000	20651	3424	1.000000	9704279	-0.005103
188312282	39668483	206260	10000.000000	19006	3939	1.000000	20860	3431	1.000000	9699442	-0.004729
188284123	39702022	207037	10000.000000	19201	3729	1.000000	20292	3356	1.000000	9694643	-0.004777
188300806	39686628	206705	10000.000000	19784	3726	1.000000	20515	3498	1.000000	9689766	-0.004778
188322510	39674795	207597	10000.000000	19092	4037	1.000000	20427	3443	1.000000	9684964	-0.004441
188332140	39674036	206441	10000.000000	19293	3715	1.000000	20657	3332	1.000000	9680087	-0.003957
188285954	39680095	206637	10000.000000	19398	3837	1.000000	20388	3657	1.000000	9675186	-0.004420
188292833	39680361	206849	10000.000000	18970	4014	1.000000	20039	3574	1.000000	9670333	-0.003479
188327243	39678078	206813	10000.000000	19200	3835	1.000000	20269	3602	1.000000	9665506	-0.003911
188298724	39680397	206518	10000.000000	19303	3963	1.000000	20447	3363	1.000000	9660649	-0.003805
188281238	39684986	206820	10000.000000	19341	3753	1.000000	20603	3441	1.000000	9655803	-0.003602
188300202	39678577	206823	10000.000000	18915	3863	1.000000	20435	3336	1.000000	9650990	-0.003220
188276932	39702535	207144	10000.000000	19561	3539	1.000000	20486	3466	1.000000	9646038	-0.003378
188300122	39680104	206826	10000.000000	19239	3891	1.000000	20500	3452	1.000000	9641182	-0.002912
188308149	39690451	206919	10000.000000	19357	3721	1.000000	20574	3327	1.000000	9636311	-0.002627
188303857	39685595	206347	10000.000000	19028	3865	1.000000	20507	3515	1.000000	9631464	-0.002693
188281810	39679874	207198	10000.000000	19365	3732	1.000000	20783	3427	1.000000	9626559	-0.002633
188261693	39693772	206383	10000.000000	19324	3737	1.000000	20436	3496	1.000000	9621796	-0.002637
188296437	39684746	207271	10000.000000	19016	3998	1.000000	20148	3553	1.000000	9616969	-0.002228
188278109	39685496	206792	10000.000000	19239	3845	1.000000	20778	3332	1.000000	9612248	-0.001716
188323190	39675331	206882	10000.000000	19167	4025	1.000000	20383	3597	1.000000	9607298	-0.001773
188326763	39663261	206300	10000.000000	19084	3902	1.000000	20638	3375	1.000000	9602354	-0.002038
188311672	39690967	207117	10000.000000	19308	3893	1.000000	20881	3361	1.000000	9597567	-0.001976
188278778	39705263	206338	10000.000000	19702	3896	1.000000	20664	3435	1.000000	9592827	0.000118
188299748	39667793	206667	10000.000000	19257	3811	1.000000	20901	3252	1.000000	9588002	0.000376
188300079	39685116	206224	10000.000000	19288	3785	1.000000	20281	3571	1.000000	9583254	-0.001451
188317967	39660741	207089	10000.000000	19290	3717	1.000000	20094	3518	1.000000	9578580	-0.001538
188293346	39681311	207453	10000.000000	19330	3782	1.000000	20786	3299	1.000000	9573952	-0.001593
188325319	39674255	206180	10000.000000	19218	3907	1.000000	20477	3442	1.000000	9569261	-0.000841
188313531	39667235	207462	10000.000000	19151	3885	1.000000	20736	3406	1.000000	9564469	-0.000437
188283991	39678048	207466	10000.000000	19347	3784	1.000000	20206	3344	1.000000	9559739	-0.000363
188281331	39689998	206939	10000.000000	19035	3842	1.000000	20316	3418	1.000000	9555003	-0.000638
188326057	39658496	206769	10000.000000	19030	3952	1.000000	20664	3383	1.000000	9550210	-0.000320
188313218	39689544	206831	10000.000000	18951	4012	1.000000	20171	3660	1.000000	9545421	-0.000495
188336878	39670075	207082	10000.000000	19072	3923	1.000000	20467	3410	1.000000	9540631	0.000047
188292223	39684681	206133	10000.000000	19223	3783	1.000000	20857	3360	1.000000	9535901	-0.000009
188304257	39683920	207000	10000.000000	18971	4144	1.000000	20258	3503	1.000000	9531157	-0.001486
188296556	39683784	206747	10000.000000	19311	3658	1.000000	20403	3469	1.000000	9526451	-0.001425
188286304	39673355	207041	10000.000000	18957	4075	1.000000	20801	3313	1.000000	9521643	-0.001017
188282506	39682326	206415	10000.000000	19242	3809	1.000000	20364	3513	1.000000	9516812	-0.001248
npatches	nstrain	runtime	dt	init_x	init_y	init_y_blood	init_z	init_S	beta0	beta1	beta2	beta3	mean_beta	B	d	delta	delta_blood	b[0]	mut	m	CTL	c	g	epsilon	k	het	lambda	rho	omega	x_max	patch.dyna	DELTA	A	VA
10000	1	100.000000	0.001000	21900	9499	5000000	0.001000	10000000	19.070133	15.965641	11.823723	15.002221	15	800000000	0.010000	1.000000	432.000000	80000	0.000050	0.004800	0	0.500000	0.000000	2.500000	6.000000	0.500000	0.000000	0.000000	0.000000	31872	0	10.000000	7.000000	1.000000
sus	inf	inf_blood	z	x[0]	y[0][0]	z[0]	x[1]	y[1][0]	z[1]	S[0]	synchrony
219000000	94990000	5000000	10.000000	21900	9499	0.001000	21900	9499	0.001000	10000000	0.000000
109460822	97339524	507027	3941.516320	8090	11397	0.394152	9764	10226	0.394152	9995024	0.000000
152606528	57697595	300740	6325.803353	11482	7182	0.632580	13457	6356	0.632580	9990036	0.000000
175207366	44489274	230789	7771.765723	12879	5992	0.777177	15395	5162	0.777177	9985047	0.000000
188384872	38096644	198347	8648.676577	14122	5256	0.864868	16860	4498	0.864868	9979880	0.000000
196201180	34730315	180227	9180.483393	14425	4950	0.918048	17452	3904	0.918048	9974861	0.000000
200885189	32791583	170719	9503.000201	14680	4742	0.950300	17765	4030	0.950300	9969937	0.000000
203676921	31697085	164765	9698.592075	15396	4515	0.969859	18285	3793	0.969859	9964977	0.000000
205333810	31043677	161074	9817.209710	15374	4630	0.981721	18350	3663	0.981721	9959945	0.000000
206350056	30656228	159423	9889.145947	15336	4447	0.988915	18261	3867	0.988915	9954933	0.000000
206965076	30435822	157941	9932.772025	15463	4437	0.993277	18558	3450	0.993277	9950103	0.000000
207362397	30273768	157222	9959.229270	15520	4581	0.995923	18394	3709	0.995923	9945193	0.000000
207548483	30203807	157327	9975.274394	15496	4474	0.997527	18241	3570	0.997527	9940140	0.000000
207714107	30151241	157283	9985.005037	15726	4274	0.998501	18341	3537	0.998501	9935055	0.000000
207805951	30107830	156858	9990.906233	15512	4405	0.999091	18508	3587	0.999091	9930075	0.000000
207819489	30099328	156906	9994.485041	15661	4263	0.999449	18983	3464	0.999449	9925255	0.000000
207829894	30094859	156635	9996.655426	15299	4504	0.999666	18612	3483	0.999666	9920201	0.000000
207893994	30075721	157405	9997.971667	15711	4395	0.999797	18669	3548	0.999797	9915344	0.000000
207887973	30076501	156493	9998.769908	15617	4450	0.999877	18328	3851	0.999877	9910204	0.000000
207893768	30093583	156625	9999.254005	15740	4137	0.999925	18521	3666	0.999925	9905290	0.000000
207882074	30081812	156533	9999.547588	15354	4510	0.999955	18258	3572	0.999955	9900299	0.000000
207836301	30094266	156431	9999.725632	15809	4287	0.999973	18531	3675	0.999973	9895231	0.000000
207865289	30083901	156818	9999.833608	15821	4197	0.999983	18406	3699	0.999983	9890240	0.000000
207883422	30085558	156936	9999.899091	15741	4361	0.999990	17957	3836	0.999990	9885325	0.000000
207903099	30068715	156202	9999.938803	15705	4392	0.999994	18742	3553	0.999994	9880455	0.000000
207893816	30069635	156950	9999.962887	15566	4448	0.999996	18485	3904	0.999996	9875499	0.000000
207892063	30078323	156588	9999.977493	15932	4288	0.999998	19109	3259	0.999998	9870504	0.000000
207905773	30059647	156555	9999.986350	15681	4277	0.999999	18467	3523	0.999999	9865454	0.000000
207868177	30082614	156810	9999.991722	15499	4517	0.999999	18763	3456	0.999999	9860444	0.000000
207894192	30070955	157201	9999.994980	15610	4424	0.999999	18226	3736	0.999999	9855543	0.000000
207854972	30095970	156677	9999.996955	15704	4326	1.000000	18856	3413	1.000000	9850613	0.000000
207908905	30076157	156190	9999.998154	15919	4186	1.000000	18522	3579	1.000000	9845709	0.000000
207889272	30073899	156854	9999.998880	16023	4063	1.000000	18353	3668	1.000000	9840762	0.000000
207918614	30061130	156516	9999.999321	15802	4275	1.000000	18665	3658	1.000000	9835948	0.000000
207899445	30065336	156371	9999.999588	15525	4533	1.000000	18244	3532	1.000000	9830945	0.000000
207893465	30060442	156766	9999.999750	15783	4366	1.000000	18913	3590	1.000000	9826067	0.000000
207911823	30063726	156465	9999.999849	15722	4215	1.000000	18416	3579	1.000000	9821053	0.000000
207873626	30092301	155933	9999.999908	15294	4509	1.000000	18333	3790	1.000000	9816253	0.000000
207918579	30075336	157117	9999.999944	15607	4369	1.000000	18808	3534	1.000000	9811360	0.000000
207883028	30082817	156175	9999.999966	15551	4286	1.000000	18713	3439	1.000000	9806463	0.000000
207852086	30099896	155837	9999.999980	15291	4653	1.000000	18846	3476	1.000000	9801581	-1.#IND00
207891936	30076066	156971	9999.999988	15571	4453	1.000000	18574	3658	1.000000	9796840	0.003200
207906734	30069702	156468	9999.999992	15627	4342	1.000000	18329	3736	1.000000	9791998	-0.006906
207874994	30077698	156715	9999.999995	15504	4451	1.000000	18478	3780	1.000000	9787153	-0.005708
207886008	30076290	156374	9999.999997	15702	4397	1.000000	18691	3495	1.000000	9782224	-0.001713
207896416	30071628	156507	9999.999998	15764	4265	1.000000	18942	3427	1.000000	9777308	0.000055
207874709	30078841	156213	9999.999999	15357	4393	1.000000	18749	3429	1.000000	9772330	0.000516
207895122	30083642	156032	9999.999999	15496	4466	1.000000	18556	3538	1.000000	9767523	0.002698
207924347	30059331	156291	10000.000000	15316	4515	1.000000	18583	3734	1.000000	9762557	0.001950
207908937	30067944	156644	10000.000000	15492	4493	1.000000	18387	3727	1.000000	9757681	0.000621
207898587	30070516	156799	10000.000000	15565	4385	1.000000	18368	3681	1.000000	9752803	0.001913
207842537	30075543	156977	10000.000000	15739	4247	1.000000	18415	3659	1.000000	9747907	0.001463
207843858	30093741	157544	10000.000000	15550	4465	1.000000	19040	3404	1.000000	9743138	0.001432
207937456	30049064	156712	10000.000000	15515	4219	1.000000	18761	3471	1.000000	9738197	0.002436
207885635	30085545	156448	10000.000000	15445	4432	1.000000	18572	3536	1.000000	9733519	0.003154
207939004	30054657	156145	10000.000000	15766	4379	1.000000	18789	3539	1.000000	9728663	0.002042
207892320	30081178	157228	10000.000000	15661	4335	1.000000	18976	3383	1.000000	9723685	0.000345
207905360	30062874	156697	10000.000000	15720	4353	1.000000	18456	3558	1.000000	9718754	0.000150
207864534	30087182	157128	10000.000000	15849	4276	1.000000	18330	3774	1.000000	9713912	-0.001208
207865497	30083498	156558	10000.000000	15377	4363	1.000000	18466	3568	1.000000	9709047	-0.001688
207913373	30059671	156760	10000.000000	15312	4455	1.000000	18346	3666	1.000000	9704289	-0.004643
207902176	30074324	156070	10000.000000	15986	4097	1.000000	18198	3814	1.000000	9699515	-0.004166
207911165	30064215	156924	10000.000000	15938	4265	1.000000	18639	3488	1.000000	9694643	-0.004275
207917152	30073914	156769	10000.000000	15614	4374	1.000000	18722	3369	1.000000	9689748	-0.004205
207893930	30072681	156298	10000.000000	15147	4766	1.000000	18305	3647	1.000000	9684894	-0.003888
207895753	30070444	157390	10000.000000	15542	4356	1.000000	18482	3629	1.000000	9680130	-0.003269
207930304	30074969	157013	10000.000000	15625	4374	1.000000	18941	3508	1.000000	9675245	-0.002734
207919265	30060466	155969	10000.000000	15076	4480	1.000000	18482	3554	1.000000	9670393	-0.002683
207888988	30077173	156603	10000.000000	15830	4454	1.000000	18600	3462	1.000000	9665528	-0.002329
207906520	30075172	157198	10000.000000	15295	4503	1.000000	18332	3666	1.000000	9660788	-0.002608
207916259	30065770	156362	10000.000000	15613	4400	1.000000	18621	3481	1.000000	9655990	-0.001907
207897874	30073757	156766	10000.000000	15524	4492	1.000000	18409	3740	1.000000	9651161	-0.002741
207898685	30067257	156936	10000.000000	15747	4130	1.000000	18846	3434	1.000000	9646339	-0.001083
207904380	30072378	156506	10000.000000	15601	4267	1.000000	18922	3367	1.000000	9641521	-0.002150
207883624	30071547	156834	10000.000000	15675	4243	1.000000	18035	3764	1.000000	9636741	-0.002238
207907482	30071712	157420	10000.000000	15684	4332	1.000000	18296	3693	1.000000	9631884	-0.001307
207908042	30064287	156710	10000.000000	15976	4303	1.000000	18496	3530	1.000000	9627108	-0.000590
207885998	30091169	156514	10000.000000	15638	4392	1.000000	18326	3827	1.000000	9622212	-0.000739
207911646	30074249	156584	10000.000000	15625	4350	1.000000	18243	3705	1.000000	9617316	-0.000852
207881939	30084072	156559	10000.000000	15749	4280	1.000000	18769	3581	1.000000	9612465	-0.000788
207929521	30067789	156694	10000.000000	15736	4541	1.000000	18099	3752	1.000000	9607661	-0.000100
207880610	30074848	156233	10000.000000	16066	4276	1.000000	18663	3622	1.000000	9602814	-0.000801
207956882	30054138	156151	10000.000000	15405	4589	1.000000	18141	3776	1.000000	9598044	-0.000555
207909133	30074466	157690	10000.000000	15481	4402	1.000000	18654	3526	1.000000	9593360	-0.001162
207914699	30056359	156557	10000.000000	15420	4477	1.000000	18610	3830	1.000000	9588649	-0.001111
207894025	30072506	156392	10000.000000	15781	4176	1.000000	18424	3637	1.000000	9583876	-0.000935
207920299	30059659	156606	10000.000000	15874	4295	1.000000	18418	3669	1.000000	9579103	-0.000932
207871993	30077260	156195	10000.000000	15605	4358	1.000000	18612	3602	1.000000	9574247	-0.001326
207908840	30083498	157011	10000.000000	15492	4308	1.000000	18636	3599	1.000000	9569509	-0.001344
207884552	30076598	156391	10000.000000	15794	4302	1.000000	18577	3416	1.000000	9564687	-0.001945
207911598	30065752	156079	10000.000000	15893	4155	1.000000	18427	3666	1.000000	9559851	-0.001336
207903398	30060672	156667	10000.000000	15378	4417	1.000000	18456	3589	1.000000	9555146	-0.001329
207893131	30074361	157095	10000.000000	15821	4367	1.000000	18565	3709	1.000000	9550403	-0.001230
207900579	30071083	155990	10000.000000	15180	4490	1.000000	18529	3526	1.000000	9545656	-0.001207
207892765	30074261	156519	10000.000000	15909	4291	1.000000	18684	3594	1.000000	9540992	-0.001160
207890225	30074874	156614	10000.000000	15431	4454	1.000000	18439	3683	1.000000	9536239	-0.000999
207844210	30082706	156296	10000.000000	15629	4424	1.000000	18599	3693	1.000000	9531489	-0.000042
207921327	30062715	156378	10000.000000	15774	4281	1.000000	18469	3513	1.000000	9526808	-0.000024
207916841	30051162	156427	10000.000000	15812	4299	1.000000	18362	3466	1.000000	9522045	0.000523
207918299	30061837	156663	10000.000000	15850	4296	1.000000	18628	3377	1.000000	9517194	0.001718
npatches	nstrain	runtime	dt	init_x	init_y	init_y_blood	init_z	init_S	beta0	beta1	beta2	beta3	mean_beta	B	d	delta	delta_blood	b[0]	mut	m	CTL	c	g	epsilon	k	het	lambda	rho	omega	x_max	patch.dyna	DELTA	A	VA
10000	1	100.000000	0.001000	21900	9499	5000000	0.001000	10000000	10.446837	13.074764	8.771530	9.244995	15	800000000	0.010000	1.000000	432.000000	80000	0.000050	0.004800	0	0.500000	0.000000	2.500000	7.000000	0.500000	0.000000	0.000000	0.000000	31872	0	10.000000	7.000000	1.000000
sus	inf	inf_blood	z	x[0]	y[0][0]	z[0]	x[1]	y[1][0]	z[1]	S[0]	synchrony
219000000	94990000	5000000	10.000000	21900	9499	0.001000	21900	9499	0.001000	10000000	0.000000
116612018	86680788	452633	3941.516320	14562	7334	0.394152	12154	8413	0.394152	9995022	0.000000
166482522	47705639	248889	6325.803353	21007	3357	0.632580	17541	4485	0.632580	9990032	0.000000
192192572	35291671	183911	7771.765723	24355	2035	0.777177	20036	3320	0.777177	9985100	0.000000
206823580	29450185	153256	8648.676577	26269	1441	0.864868	22467	2369	0.864868	9980136	0.000000
215328937	26384566	137118	9180.483393	27946	991	0.918048	23171	2148	0.918048	9975178	0.000000
220304640	24689244	128510	9503.000201	28463	825	0.950300	23622	2161	0.950300	9970192	0.000000
223273265	23736408	123975	9698.592075	28815	748	0.969859	24111	1918	0.969859	9965177	0.000000
225081530	23109200	120302	9817.209710	28740	765	0.981721	24984	1643	0.981721	9960091	0.000000
226144369	22784007	118546	9889.145947	29223	654	0.988915	24338	1853	0.988915	9954983	0.000000
226807355	22581809	117932	9932.772025	29376	626	0.993277	24315	1849	0.993277	9949927	0.000000
227157916	22460718	116875	9959.229270	29709	574	0.995923	24897	1674	0.995923	9944952	0.000000
227445163	22380145	116461	9975.274394	29327	706	0.997527	24661	1814	0.997527	9939962	0.000000
227547830	22337821	116355	9985.005037	29426	602	0.998501	24518	1800	0.998501	9934859	0.000000
227649897	22308632	116445	9990.906233	29506	585	0.999091	25267	1616	0.999091	9929876	0.000000
227664600	22316331	116376	9994.485041	29441	610	0.999449	24886	1668	0.999449	9924925	0.000000
227721275	22287720	116147	9996.655426	29625	609	0.999666	24856	1777	0.999666	9919939	0.000000
227747384	22274421	115970	9997.971667	29743	531	0.999797	24820	1679	0.999797	9914963	0.000000
227796690	22266541	116060	9998.769908	29537	627	0.999877	24521	1669	0.999877	9910071	0.000000
227735180	22281310	115927	9999.254005	29318	580	0.999925	25084	1745	0.999925	9905066	0.000000
227768472	22274948	115547	9999.547588	29680	605	0.999955	24756	1829	0.999955	9900177	0.000000
227738999	22279799	116733	9999.725632	29607	602	0.999973	24709	1688	0.999973	9895300	0.000000
227700285	22287431	116374	9999.833608	29386	677	0.999983	25414	1584	0.999983	9890287	0.000000
227774236	22276679	115854	9999.899091	29226	676	0.999990	24551	1918	0.999990	9885314	0.000000
227776924	22267935	116389	9999.938803	29258	705	0.999994	24860	1661	0.999994	9880496	0.000000
227747288	22290311	115782	9999.962887	29450	643	0.999996	25246	1707	0.999996	9875666	0.000000
227742752	22283608	115854	9999.977493	29533	679	0.999998	24329	1861	0.999998	9870735	0.000000
227768403	22261375	115828	9999.986350	29425	657	0.999999	25040	1706	0.999999	9865750	0.000000
227760225	22280009	116313	9999.991722	29577	574	0.999999	24657	1762	0.999999	9860809	0.000000
227777747	22259345	116523	9999.994980	29739	522	0.999999	25213	1634	0.999999	9855962	0.000000
227749331	22290547	116026	9999.996955	29730	652	1.000000	24433	1722	1.000000	9851154	0.000000
227767428	22265020	116309	9999.998154	29395	703	1.000000	24595	1760	1.000000	9846329	0.000000
227756026	22284726	115988	9999.998880	29448	655	1.000000	25278	1686	1.000000	9841408	0.000000
227756967	22273656	115888	9999.999321	29265	640	1.000000	24947	1647	1.000000	9836493	0.000000
227763726	22267699	115964	9999.999588	29188	645	1.000000	25321	1619	1.000000	9831554	0.000000
227756307	22265473	115843	9999.999750	29393	566	1.000000	25389	1573	1.000000	9826748	0.000000
227756313	22283940	116445	9999.999849	29758	599	1.000000	24218	1849	1.000000	9821842	0.000000
227763185	22288119	115898	9999.999908	29344	650	1.000000	24615	1725	1.000000	9816933	0.000000
227749765	22282273	115884	9999.999944	29158	753	1.000000	24991	1747	1.000000	9811902	0.000000
227784326	22267639	115747	9999.999966	29204	697	1.000000	24957	1570	1.000000	9807074	0.000000
227768972	22278203	116023	9999.999980	29176	747	1.000000	24759	1809	1.000000	9802190	-1.#IND00
227742854	22278261	115566	9999.999988	29374	623	1.000000	25360	1611	1.000000	9797372	0.006400
227736111	22271834	116148	9999.999992	28898	790	1.000000	24558	1811	1.000000	9792437	0.003452
227765829	22281227	116121	9999.999995	29359	567	1.000000	25204	1621	1.000000	9787532	-0.000352
227779190	22279105	116048	9999.999997	29391	704	1.000000	25118	1615	1.000000	9782691	-0.000336
227746864	22274479	115808	9999.999998	29192	702	1.000000	24780	1801	1.000000	9777745	-0.005766
227785511	22256352	116641	9999.999999	29640	615	1.000000	24831	1670	1.000000	9772882	-0.007629
227728357	22281326	115889	9999.999999	29487	626	1.000000	24939	1708	1.000000	9768053	-0.008630
227775396	22273965	116618	10000.000000	29627	529	1.000000	24717	1660	1.000000	9763135	-0.008141
227780591	22272019	116261	10000.000000	29718	607	1.000000	24383	1899	1.000000	9758151	-0.008702
227742467	22271446	116230	10000.000000	29453	538	1.000000	24893	1617	1.000000	9753202	-0.005798
227766080	22272489	116102	10000.000000	29657	570	1.000000	25051	1731	1.000000	9748336	-0.002571
227784989	22263535	116003	10000.000000	29449	554	1.000000	24563	1822	1.000000	9743392	-0.000594
227753085	22278372	116128	10000.000000	29332	681	1.000000	24943	1764	1.000000	9738531	-0.000521
227797987	22264988	116056	10000.000000	29068	701	1.000000	24922	1685	1.000000	9733708	-0.001157
227757333	22276861	116447	10000.000000	29323	654	1.000000	24786	1850	1.000000	9728855	-0.002886
227734303	22282785	116025	10000.000000	29860	588	1.000000	24837	1630	1.000000	9723920	-0.003227
227772782	22291330	116200	10000.000000	29485	633	1.000000	25077	1606	1.000000	9719117	-0.002110
227788878	22258627	115194	10000.000000	29673	592	1.000000	25201	1617	1.000000	9714162	-0.001528
227798162	22257205	116308	10000.000000	29361	620	1.000000	25030	1643	1.000000	9709298	-0.002209
227782697	22279502	116224	10000.000000	29322	623	1.000000	25187	1598	1.000000	9704499	-0.000194
227789697	22265668	115904	10000.000000	29133	698	1.000000	24907	1807	1.000000	9699652	-0.002959
227810329	22264424	115948	10000.000000	29807	526	1.000000	25203	1706	1.000000	9694759	-0.001820
227762119	22276961	116295	10000.000000	29630	537	1.000000	25031	1667	1.000000	9689958	-0.001422
227802098	22273768	116513	10000.000000	29242	738	1.000000	24882	1808	1.000000	9685231	-0.001306
227774600	22276721	115545	10000.000000	29178	631	1.000000	25065	1632	1.000000	9680407	0.000934
227783682	22279004	115612	10000.000000	29434	582	1.000000	25149	1630	1.000000	9675546	-0.000304
227773014	22272115	115791	10000.000000	29645	618	1.000000	24678	1648	1.000000	9670600	0.001416
227801649	22256216	116259	10000.000000	29027	849	1.000000	25228	1621	1.000000	9665657	0.001203
227813609	22252653	116133	10000.000000	29184	663	1.000000	24820	1771	1.000000	9660765	0.001693
227728571	22285890	115832	10000.000000	29285	683	1.000000	24916	1760	1.000000	9655937	0.001809
227749349	22276995	115892	10000.000000	29111	810	1.000000	25380	1558	1.000000	9650993	0.001821
227783414	22272850	115780	10000.000000	28920	769	1.000000	24788	1797	1.000000	9646169	0.000652
227742825	22287037	116558	10000.000000	29160	653	1.000000	25032	1711	1.000000	9641413	0.000606
227788860	22274203	115810	10000.000000	29506	591	1.000000	25072	1696	1.000000	9636630	0.000378
227779527	22278820	116210	10000.000000	28997	752	1.000000	25014	1766	1.000000	9631844	-0.001078
227778779	22277779	115488	10000.000000	29177	636	1.000000	24508	1881	1.000000	9626865	-0.001028
227766689	22267323	116347	10000.000000	29353	625	1.000000	24577	1756	1.000000	9622090	-0.001332
227768581	22269178	115887	10000.000000	29620	563	1.000000	25135	1707	1.000000	9617191	-0.001425
227782045	22258980	116364	10000.000000	29254	687	1.000000	25075	1616	1.000000	9612431	-0.001395
227824169	22266705	115800	10000.000000	29527	596	1.000000	25007	1674	1.000000	9607757	-0.000416
227748482	22278829	115876	10000.000000	29273	747	1.000000	25179	1711	1.000000	9602937	0.000197
227745641	22270501	116511	10000.000000	29352	707	1.000000	24753	1756	1.000000	9598087	0.000115
227776474	22276490	115608	10000.000000	29395	684	1.000000	24907	1785	1.000000	9593378	-0.001493
227760738	22281856	116206	10000.000000	29275	594	1.000000	24840	1714	1.000000	9588489	-0.001292
227766485	22282541	116028	10000.000000	29799	506	1.000000	25314	1554	1.000000	9583794	-0.001389
227747169	22277926	115966	10000.000000	29426	632	1.000000	24921	1647	1.000000	9579123	-0.001342
227799971	22260901	115833	10000.000000	29678	595	1.000000	24464	1854	1.000000	9574381	-0.001494
227746235	22278764	116283	10000.000000	28965	816	1.000000	24703	1730	1.000000	9569595	-0.001562
227802475	22268278	115861	10000.000000	29162	779	1.000000	25334	1497	1.000000	9564859	-0.001552
227773371	22256515	116056	10000.000000	29446	534	1.000000	25115	1679	1.000000	9559976	-0.001907
227747590	22281898	116068	10000.000000	29566	661	1.000000	25094	1621	1.000000	9555205	-0.001661
227763338	22277077	115899	10000.000000	29446	633	1.000000	24473	1763	1.000000	9550366	-0.001660
227744718	22284286	115338	10000.000000	29369	589	1.000000	24304	1814	1.000000	9545542	-0.001536
227770149	22280218	115978	10000.000000	29583	638	1.000000	25341	1537	1.000000	9540816	-0.001522
227735455	22273574	115578	10000.000000	29198	658	1.000000	24882	1699	1.000000	9536134	-0.001597
227736005	22275291	116035	10000.000000	29276	696	1.000000	24798	1856	1.000000	9531349	-0.001563
227724690	22280895	116396	10000.000000	29398	691	1.000000	25176	1673	1.000000	9526686	-0.001033
227762956	22279455	115670	10000.000000	29580	648	1.000000	24741	1739	1.000000	9521994	-0.001313
227771061	22268348	115608	10000.000000	29496	557	1.000000	24794	1715	1.000000	9517258	-0.001460
npatches	nstrain	runtime	dt	init_x	init_y	init_y_blood	init_z	init_S	beta0	beta1	beta2	beta3	mean_beta	B	d	delta	delta_blood	b[0]	mut	m	CTL	c	g	epsilon	k	het	lambda	rho	omega	x_max	patch.dyna	DELTA	A	VA
10000	1	100.000000	0.001000	21900	9499	5000000	0.001000	10000000	22.107109	21.445633	19.257336	16.060990	15	800000000	0.010000	1.000000	432.000000	80000	0.000050	0.004800	0	0.500000	0.000000	2.500000	8.000000	0.500000	0.000000	0.000000	0.000000	31872	0	10.000000	7.000000	1.000000
sus	inf	inf_blood	z	x[0]	y[0][0]	z[0]	x[1]	y[1][0]	z[1]	S[0]	synchrony
219000000	94990000	5000000	10.000000	21900	9499	0.001000	21900	9499	0.001000	10000000	0.000000
121868729	78024155	407014	3941.516320	8277	9711	0.394152	8280	9612	0.394152	9994866	0.000000
177421107	40246768	208800	6325.803353	11662	6013	0.632580	12003	5845	0.632580	9989844	0.000000
205374929	28670325	148960	7771.765723	13344	4906	0.777177	14288	4561	0.777177	9984760	0.000000
220990911	23361058	122491	8648.676577	14840	4064	0.864868	14763	4202	0.864868	9979673	0.000000
229884508	20603295	107545	9180.483393	15483	3881	0.918048	15889	3805	0.918048	9974634	0.000000
235089587	19097403	99063	9503.000201	15777	3719	0.950300	16496	3291	0.950300	9969632	0.000000
238109803	18225332	94689	9698.592075	16163	3516	0.969859	16575	3440	0.969859	9964641	0.000000
239958799	17722368	92202	9817.209710	16753	3254	0.981721	16459	3481	0.981721	9959570	0.000000
241022313	17426442	90982	9889.145947	16220	3365	0.988915	17279	3226	0.988915	9954670	0.000000
241678248	17251337	90147	9932.772025	16262	3436	0.993277	16755	3269	0.993277	9949630	0.000000
242071700	17136496	88953	9959.229270	16629	3431	0.995923	16704	3349	0.995923	9944608	0.000000
242366696	17046588	88664	9975.274394	16280	3480	0.997527	16663	3481	0.997527	9939627	0.000000
242377642	17052185	88716	9985.005037	16236	3552	0.998501	16487	3617	0.998501	9934699	0.000000
242575763	16999239	89069	9990.906233	16015	3483	0.999091	16931	3432	0.999091	9929788	0.000000
242574488	16986218	88890	9994.485041	16088	3775	0.999449	16741	3539	0.999449	9924831	0.000000
242700050	16967298	88371	9996.655426	16827	3188	0.999666	17004	3311	0.999666	9919908	0.000000
242641370	16990065	88524	9997.971667	16438	3375	0.999797	16813	3385	0.999797	9914924	0.000000
242688302	16965427	88600	9998.769908	16246	3552	0.999877	17026	3168	0.999877	9909950	0.000000
242689468	16959942	88372	9999.254005	16417	3370	0.999925	16651	3423	0.999925	9905082	0.000000
242681532	16958753	88084	9999.547588	16499	3421	0.999955	16669	3459	0.999955	9900161	0.000000
242685410	16981103	88410	9999.725632	16324	3551	0.999973	17047	3228	0.999973	9895252	0.000000
242688456	16969763	88348	9999.833608	16662	3420	0.999983	16897	3276	0.999983	9890352	0.000000
242674829	16963057	88176	9999.899091	16159	3288	0.999990	17142	3142	0.999990	9885339	0.000000
242727233	16945599	88199	9999.938803	16472	3187	0.999994	16884	3414	0.999994	9880295	0.000000
242734311	16953427	88832	9999.962887	15960	3601	0.999996	17064	3395	0.999996	9875438	0.000000
242703323	16970958	88529	9999.977493	16423	3604	0.999998	17039	3382	0.999998	9870509	0.000000
242687692	16966675	88697	9999.986350	16453	3460	0.999999	16654	3476	0.999999	9865505	0.000000
242718325	16964521	88521	9999.991722	16228	3434	0.999999	16641	3418	0.999999	9860598	0.000000
242707055	16964956	88264	9999.994980	16699	3359	0.999999	17158	3301	0.999999	9855773	0.000000
242682058	16956808	88531	9999.996955	16479	3284	1.000000	16755	3316	1.000000	9850895	0.000000
242724664	16959630	88103	9999.998154	16401	3445	1.000000	17328	3266	1.000000	9845893	0.000000
242742318	16948331	88150	9999.998880	16256	3380	1.000000	16627	3498	1.000000	9840996	0.000000
242739391	16949606	88524	9999.999321	16702	3431	1.000000	16906	3301	1.000000	9836005	0.000000
242681515	16957965	88574	9999.999588	16490	3354	1.000000	16806	3290	1.000000	9831133	0.000000
242695028	16967108	88143	9999.999750	16307	3452	1.000000	16845	3375	1.000000	9826277	0.000000
242685572	16958895	88366	9999.999849	16380	3521	1.000000	16747	3317	1.000000	9821386	0.000000
242629586	16977282	88205	9999.999908	16250	3516	1.000000	16775	3482	1.000000	9816309	0.000000
242640922	16974280	88247	9999.999944	16274	3445	1.000000	16734	3419	1.000000	9811603	0.000000
242679640	16958592	88284	9999.999966	16309	3474	1.000000	16962	3413	1.000000	9806798	0.000000
242699565	16963001	88601	9999.999980	16615	3224	1.000000	17124	3137	1.000000	9801980	-1.#IND00
242676094	16962554	88598	9999.999988	16130	3492	1.000000	16888	3133	1.000000	9797154	-0.009600
242666358	16967614	88725	9999.999992	16445	3473	1.000000	16785	3372	1.000000	9792184	-0.007706
242683136	16969350	88098	9999.999995	16491	3462	1.000000	16936	3493	1.000000	9787306	-0.006896
242765329	16937297	88309	9999.999997	16590	3484	1.000000	16683	3392	1.000000	9782356	-0.013475
242650349	16976386	88466	9999.999998	16526	3465	1.000000	17041	3329	1.000000	9777490	-0.016095
242691232	16952492	88375	9999.999999	16221	3507	1.000000	16931	3286	1.000000	9772570	-0.018121
242691689	16967660	88448	9999.999999	16544	3234	1.000000	16751	3159	1.000000	9767650	-0.015161
242721341	16951692	88428	10000.000000	16500	3333	1.000000	16889	3342	1.000000	9762800	-0.012949
242683022	16964178	88640	10000.000000	16436	3484	1.000000	16941	3357	1.000000	9757980	-0.007610
242686876	16969720	88446	10000.000000	16513	3395	1.000000	16797	3331	1.000000	9753201	-0.004733
242684006	16963101	88510	10000.000000	16383	3354	1.000000	17025	3267	1.000000	9748236	0.000758
242749618	16938997	88673	10000.000000	16590	3422	1.000000	16907	3217	1.000000	9743287	-0.004470
242706470	16967860	88033	10000.000000	16461	3270	1.000000	16793	3239	1.000000	9738259	-0.003552
242711931	16961643	88373	10000.000000	16369	3536	1.000000	17262	3238	1.000000	9733381	-0.002239
242662576	16966088	87947	10000.000000	17031	3213	1.000000	16664	3332	1.000000	9728451	0.000376
242662111	16972190	88471	10000.000000	16406	3430	1.000000	16779	3254	1.000000	9723527	0.001141
242674596	16977692	88865	10000.000000	16725	3117	1.000000	16678	3294	1.000000	9718704	0.003664
242705002	16962925	87842	10000.000000	16693	3211	1.000000	17116	3291	1.000000	9713746	0.003273
242687856	16960211	88557	10000.000000	16664	3177	1.000000	16685	3451	1.000000	9708886	0.003904
242669548	16967760	88373	10000.000000	16219	3417	1.000000	17093	3299	1.000000	9704071	0.003167
242707507	16965864	88181	10000.000000	16913	3479	1.000000	16940	3287	1.000000	9699336	0.001963
242706351	16955466	88340	10000.000000	16658	3384	1.000000	16516	3596	1.000000	9694504	0.002733
242700516	16962829	88358	10000.000000	16581	3369	1.000000	16716	3459	1.000000	9689696	0.001262
242678279	16961240	88764	10000.000000	16455	3521	1.000000	16971	3299	1.000000	9684834	0.002707
242713753	16977090	88435	10000.000000	16442	3432	1.000000	16794	3228	1.000000	9679920	0.002607
242685773	16958075	88592	10000.000000	16411	3397	1.000000	16894	3410	1.000000	9675012	0.001547
242710141	16953308	87583	10000.000000	16468	3508	1.000000	16810	3396	1.000000	9670190	0.001189
242746068	16937432	88213	10000.000000	16396	3430	1.000000	17017	3169	1.000000	9665221	0.000155
242678534	16957860	88455	10000.000000	16147	3478	1.000000	16876	3303	1.000000	9660400	0.002027
242716771	16963462	88412	10000.000000	16517	3343	1.000000	16666	3474	1.000000	9655634	0.001705
242713982	16966552	88674	10000.000000	16732	3285	1.000000	16987	3253	1.000000	9650664	0.001739
242733096	16941937	88385	10000.000000	16393	3324	1.000000	16403	3626	1.000000	9645836	0.001281
242693855	16966301	88182	10000.000000	16662	3091	1.000000	17358	3111	1.000000	9641015	0.001030
242675970	16962565	88883	10000.000000	16546	3239	1.000000	16796	3320	1.000000	9636223	0.000650
242685246	16959209	88952	10000.000000	16549	3305	1.000000	16640	3345	1.000000	9631529	0.000227
242716466	16964079	87879	10000.000000	16496	3239	1.000000	16899	3362	1.000000	9626763	0.000213
242680704	16970137	88484	10000.000000	16512	3288	1.000000	17152	3117	1.000000	9621980	-0.001008
242656611	16968526	88197	10000.000000	16412	3434	1.000000	16794	3281	1.000000	9617200	-0.001847
242681022	16963331	88091	10000.000000	16120	3544	1.000000	17280	3118	1.000000	9612407	-0.001751
242674925	16976187	88502	10000.000000	16209	3426	1.000000	16989	3089	1.000000	9607542	-0.001725
242706120	16970411	87890	10000.000000	16617	3384	1.000000	16754	3432	1.000000	9602809	-0.000722
242700440	16956233	87920	10000.000000	16088	3434	1.000000	16772	3245	1.000000	9597977	-0.000947
242677026	16971820	87871	10000.000000	16702	3418	1.000000	16690	3433	1.000000	9593266	-0.000993
242689954	16972398	88571	10000.000000	16941	3443	1.000000	17014	3328	1.000000	9588496	0.000036
242717299	16955302	88384	10000.000000	16352	3386	1.000000	17119	3161	1.000000	9583649	0.000218
242689822	16957236	88580	10000.000000	16070	3462	1.000000	16929	3325	1.000000	9578821	0.000003
242683150	16961267	88779	10000.000000	16421	3415	1.000000	16574	3286	1.000000	9574039	-0.000420
242747338	16953253	88190	10000.000000	16369	3481	1.000000	16954	3300	1.000000	9569285	-0.000016
242720299	16957853	88675	10000.000000	16633	3282	1.000000	16679	3310	1.000000	9564451	0.000103
242653363	16978546	88532	10000.000000	16732	3135	1.000000	17127	3234	1.000000	9559597	-0.000213
242673777	16975344	88543	10000.000000	16424	3422	1.000000	16789	3195	1.000000	9554641	-0.000185
242651165	16982328	88248	10000.000000	16196	3579	1.000000	16548	3493	1.000000	9549845	-0.000154
242644318	16981814	88443	10000.000000	16296	3425	1.000000	16816	3164	1.000000	9545175	-0.000132
242737814	16950398	87946	10000.000000	16577	3351	1.000000	16522	3244	1.000000	9540325	-0.000940
242707969	16963259	88311	10000.000000	16289	3412	1.000000	16937	3250	1.000000	9535634	-0.000659
242721733	16953793	88292	10000.000000	16088	3636	1.000000	16792	3378	1.000000	9530803	-0.000639
242669904	16968375	88142	10000.000000	16360	3573	1.000000	16842	3328	1.000000	9526007	-0.000782
242695648	16968086	88207	10000.000000	16365	3522	1.000000	16828	3401	1.000000	9521289	-0.000655
242666050	16964373	88197	10000.000000	16302	3534	1.000000	17092	3279	1.000000	9516466	-0.000229
npatches	nstrain	runtime	dt	init_x	init_y	init_y_blood	init_z	init_S	beta0	beta1	beta2	beta3	mean_beta	B	d	delta	delta_blood	b[0]	mut	m	CTL	c	g	epsilon	k	het	lambda	rho	omega	x_max	patch.dyna	DELTA	A	VA
10000	1	100.000000	0.001000	21900	9499	5000000	0.001000	10000000	14.005071	12.180706	17.631869	8.999142	15	800000000	0.010000	1.000000	432.000000	80000	0.000050	0.004800	0	0.500000	0.000000	2.500000	9.000000	0.500000	0.000000	0.000000	0.000000	31872	0	10.000000	7.000000	1.000000
sus	inf	inf_blood	z	x[0]	y[0][0]	z[0]	x[1]	y[1][0]	z[1]	S[0]	synchrony
219000000	94990000	5000000	10.000000	21900	9499	0.001000	21900	9499	0.001000	10000000	0.000000
128356346	69745028	365053	3941.516320	12829	6825	0.394152	14235	6334	0.394152	9995093	0.000000
189526544	33523669	174642	6325.803353	19040	3295	0.632580	21387	2604	0.632580	9990084	0.000000
219478049	22871661	118895	7771.765723	22378	2143	0.777177	25031	1424	0.777177	9985208	0.000000
235669333	18113526	94144	8648.676577	24392	1590	0.864868	27828	827	0.864868	9980336	0.000000
244795667	15681210	81512	9180.483393	25500	1306	0.918048	28442	739	0.918048	9975350	0.000000
250003953	14363286	74749	9503.000201	26282	1064	0.950300	29295	549	0.950300	9970308	0.000000
253076325	13616997	70611	9698.592075	27601	871	0.969859	29566	495	0.969859	9965362	0.000000
254865680	13171614	68664	9817.209710	27398	1046	0.981721	29689	449	0.981721	9960431	0.000000
256012558	12906809	67675	9889.145947	26454	1089	0.988915	29901	422	0.988915	9955540	0.000000
256610774	12769811	66271	9932.772025	27096	916	0.993277	30096	337	0.993277	9950593	0.000000
257025348	12665304	66188	9959.229270	27743	856	0.995923	30357	291	0.995923	9945582	0.000000
257315244	12600165	65562	9975.274394	27713	895	0.997527	30868	233	0.997527	9940617	0.000000
257429162	12570305	65848	9985.005037	27966	813	0.998501	30326	385	0.998501	9935535	0.000000
257557065	12534854	65388	9990.906233	27981	859	0.999091	30424	368	0.999091	9930510	0.000000
257526024	12551161	65555	9994.485041	27355	1003	0.999449	30320	278	0.999449	9925636	0.000000
257605919	12518209	65244	9996.655426	27592	848	0.999666	30661	324	0.999666	9920692	0.000000
257631285	12516450	65138	9997.971667	27172	987	0.999797	30544	277	0.999797	9915676	0.000000
257658276	12512387	65420	9998.769908	27452	829	0.999877	30764	310	0.999877	9910746	0.000000
257626603	12513951	65273	9999.254005	28057	801	0.999925	30537	324	0.999925	9905713	0.000000
257629626	12521540	65520	9999.547588	27842	836	0.999955	30360	301	0.999955	9900710	0.000000
257640742	12516682	64753	9999.725632	27751	802	0.999973	30117	340	0.999973	9895744	0.000000
257661324	12515665	65517	9999.833608	28623	632	0.999983	30527	293	0.999983	9890702	0.000000
257675246	12494613	64975	9999.899091	27545	923	0.999990	30355	330	0.999990	9885858	0.000000
257692375	12494597	64893	9999.938803	27436	833	0.999994	30382	301	0.999994	9880813	0.000000
257642318	12511780	65474	9999.962887	27443	988	0.999996	30633	290	0.999996	9875857	0.000000
257639095	12505981	65423	9999.977493	28003	766	0.999998	30301	335	0.999998	9871043	0.000000
257619504	12520232	65295	9999.986350	27826	830	0.999999	30224	314	0.999999	9866053	0.000000
257612179	12520763	64608	9999.991722	27203	888	0.999999	30720	258	0.999999	9861172	0.000000
257672929	12506301	65097	9999.994980	27279	992	0.999999	30532	315	0.999999	9856322	0.000000
257623247	12508924	64624	9999.996955	27526	860	1.000000	30324	320	1.000000	9851528	0.000000
257690598	12512778	65339	9999.998154	28047	778	1.000000	30647	295	1.000000	9846603	0.000000
257656166	12505743	65079	9999.998880	28072	768	1.000000	29861	536	1.000000	9841570	0.000000
257671875	12509576	64981	9999.999321	27984	861	1.000000	30084	366	1.000000	9836697	0.000000
257700245	12512703	65225	9999.999588	26916	991	1.000000	30230	323	1.000000	9831754	0.000000
257635290	12521832	65274	9999.999750	27879	796	1.000000	30245	373	1.000000	9826756	0.000000
257656209	12508433	65209	9999.999849	27991	840	1.000000	30520	305	1.000000	9821844	0.000000
257686886	12499979	64758	9999.999908	27714	910	1.000000	29992	377	1.000000	9816965	0.000000
257638804	12514814	64829	9999.999944	27249	881	1.000000	30233	395	1.000000	9812045	0.000000
257666593	12505854	64985	9999.999966	27288	957	1.000000	30452	339	1.000000	9807192	0.000000
257632711	12523442	65153	9999.999980	27608	923	1.000000	29947	400	1.000000	9802189	-1.#IND00
257652124	12509570	64974	9999.999988	28069	745	1.000000	30126	339	1.000000	9797338	-0.028800
257666745	12518033	65409	9999.999992	28332	659	1.000000	30615	327	1.000000	9792414	0.009870
257689090	12507653	65057	9999.999995	27968	954	1.000000	30099	321	1.000000	9787580	0.009346
257645215	12502753	65849	9999.999997	27696	857	1.000000	30238	322	1.000000	9782735	0.006628
257691132	12504753	65055	9999.999998	27550	836	1.000000	30309	404	1.000000	9777875	0.003603
257704769	12496794	65011	9999.999999	27857	832	1.000000	30259	394	1.000000	9772968	0.013596
257650801	12517255	65587	9999.999999	28211	729	1.000000	30149	319	1.000000	9767988	0.011216
257646627	12517664	65450	10000.000000	27768	876	1.000000	30778	269	1.000000	9763133	0.008318
257631658	12505297	65225	10000.000000	27940	831	1.000000	30894	213	1.000000	9758266	0.016282
257633403	12520104	65535	10000.000000	27565	843	1.000000	30741	293	1.000000	9753387	0.015159
257679975	12510218	64752	10000.000000	28017	805	1.000000	29976	386	1.000000	9748549	0.014392
257651258	12505806	64793	10000.000000	27390	967	1.000000	29747	456	1.000000	9743654	0.012930
257629818	12522732	64865	10000.000000	27793	813	1.000000	30184	352	1.000000	9738766	0.013290
257659250	12518175	65150	10000.000000	27685	900	1.000000	30296	277	1.000000	9733963	0.012451
257682579	12499962	65162	10000.000000	27837	845	1.000000	30525	270	1.000000	9729111	0.011528
257656303	12511919	64819	10000.000000	27859	817	1.000000	30658	333	1.000000	9724122	0.010738
257679209	12508105	65471	10000.000000	27901	866	1.000000	30187	453	1.000000	9719309	0.010026
257648862	12509296	64664	10000.000000	27461	904	1.000000	30033	398	1.000000	9714464	0.009461
257668002	12509507	64994	10000.000000	27865	755	1.000000	30405	307	1.000000	9709595	0.008694
257662131	12519787	65586	10000.000000	27325	980	1.000000	30335	297	1.000000	9704735	0.009192
257647792	12516053	64717	10000.000000	27446	898	1.000000	30416	329	1.000000	9699878	0.007356
257652210	12499854	64892	10000.000000	27420	991	1.000000	30611	336	1.000000	9694965	0.007670
257631337	12529130	65327	10000.000000	27730	846	1.000000	30511	284	1.000000	9690090	0.007394
257631680	12509333	64758	10000.000000	27876	777	1.000000	30488	217	1.000000	9685310	0.006961
257672080	12505873	65566	10000.000000	28011	799	1.000000	30290	292	1.000000	9680402	0.005445
257621748	12521261	65279	10000.000000	27972	840	1.000000	30607	293	1.000000	9675388	0.005497
257645264	12511710	65754	10000.000000	27805	820	1.000000	30309	369	1.000000	9670675	0.005395
257675754	12521707	65037	10000.000000	28355	708	1.000000	30267	321	1.000000	9665887	0.005532
257686773	12517036	65047	10000.000000	27671	916	1.000000	30679	245	1.000000	9661083	0.005567
257661671	12513327	65417	10000.000000	27587	861	1.000000	30498	333	1.000000	9656399	0.005154
257653013	12505068	65027	10000.000000	27985	987	1.000000	30198	327	1.000000	9651513	0.004918
257646181	12520400	64955	10000.000000	27057	949	1.000000	30169	347	1.000000	9646670	0.004683
257678560	12519268	65112	10000.000000	28234	817	1.000000	30386	328	1.000000	9641853	0.005198
257626608	12521940	65086	10000.000000	26948	1028	1.000000	30516	303	1.000000	9637202	0.004734
257681015	12506662	65286	10000.000000	27624	867	1.000000	30567	278	1.000000	9632404	0.004582
257630226	12522940	65023	10000.000000	27658	910	1.000000	30084	410	1.000000	9627559	0.004826
257606758	12524779	65277	10000.000000	27280	905	1.000000	29826	337	1.000000	9622729	0.004127
257651309	12509077	65197	10000.000000	27463	934	1.000000	29874	446	1.000000	9617864	0.003440
257653111	12514286	65786	10000.000000	27549	907	1.000000	30211	386	1.000000	9612965	0.003724
257648298	12509222	65346	10000.000000	28108	881	1.000000	30193	326	1.000000	9608227	0.003754
257612090	12514873	65366	10000.000000	27142	1037	1.000000	29898	441	1.000000	9603532	0.003562
257661554	12502340	64905	10000.000000	27501	893	1.000000	30264	356	1.000000	9598758	0.003339
257671766	12514858	65157	10000.000000	27876	862	1.000000	30278	407	1.000000	9593954	0.002555
257674347	12496795	65453	10000.000000	27737	911	1.000000	30072	415	1.000000	9589145	0.002637
257640361	12514974	64962	10000.000000	27386	892	1.000000	30218	411	1.000000	9584348	0.002422
257707772	12507385	65646	10000.000000	27434	984	1.000000	30198	331	1.000000	9579557	0.002359
257682823	12513991	64881	10000.000000	27404	930	1.000000	30367	280	1.000000	9574894	0.003212
257679360	12506041	65211	10000.000000	27685	897	1.000000	30535	286	1.000000	9570102	0.003521
257661900	12513936	65371	10000.000000	27254	973	1.000000	30454	285	1.000000	9565323	0.004148
257648567	12509156	64842	10000.000000	27774	923	1.000000	30092	416	1.000000	9560538	0.003304
257668397	12512831	65714	10000.000000	27742	778	1.000000	29886	431	1.000000	9555700	0.003286
257652315	12506286	64602	10000.000000	27914	826	1.000000	30146	336	1.000000	9551029	0.003260
257676690	12513496	65345	10000.000000	27633	886	1.000000	30087	458	1.000000	9546280	0.003267
257673092	12502693	65070	10000.000000	27738	790	1.000000	29780	475	1.000000	9541644	0.003072
257674605	12501443	65175	10000.000000	27633	847	1.000000	30375	328	1.000000	9536881	0.003386
257656714	12510575	65065	10000.000000	27899	804	1.000000	30356	320	1.000000	9532063	0.003670
257634303	12520003	64940	10000.000000	27192	1013	1.000000	30562	324	1.000000	9527284	0.003208
257697968	12489400	65491	10000.000000	27510	931	1.000000	30121	368	1.000000	9522596	0.003556
257664468	12519160	65255	10000.000000	27348	891	1.000000	30396	294	1.000000	9517821	0.002572
npatches	nstrain	runtime	dt	init_x	init_y	init_y_blood	init_z	init_S	beta0	beta1	beta2	beta3	mean_beta	B	d	delta	delta_blood	b[0]	mut	m	CTL	c	g	epsilon	k	het	lambda	rho	omega	x_max	patch.dyna	DELTA	A	VA
10000	1	100.000000	0.001000	21900	9499	5000000	0.001000	10000000	20.098975	13.411407	13.848917	9.078573	15	800000000	0.010000	1.000000	432.000000	80000	0.000050	0.004800	0	0.500000	0.000000	2.500000	10.000000	0.500000	0.000000	0.000000	0.000000	31872	0	10.000000	7.000000	1.000000
sus	inf	inf_blood	z	x[0]	y[0][0]	z[0]	x[1]	y[1][0]	z[1]	S[0]	synchrony
219000000	94990000	5000000	10.000000	21900	9499	0.001000	21900	9499	0.001000	10000000	0.000000
133172547	62977644	328284	3941.516320	10020	7589	0.394152	13719	6052	0.394152	9995032	0.000000
198916673	28467436	148208	6325.803353	14861	4329	0.632580	21333	2425	0.632580	9990074	0.000000
230164348	18703253	97707	7771.765723	17382	3082	0.777177	24573	1491	0.777177	9985007	0.000000
246824162	14392536	74759	8648.676577	18870	2548	0.864868	26617	1061	0.864868	9979916	0.000000
256004805	12244264	64013	9180.483393	19329	2407	0.918048	28456	713	0.918048	9974891	0.000000
261270838	11065564	57713	9503.000201	20166	2283	0.950300	29130	580	0.950300	9969944	0.000000
264303937	10415375	54193	9698.592075	21077	1912	0.969859	29634	456	0.969859	9964973	0.000000
266143837	10022001	52662	9817.209710	21061	2100	0.981721	29720	409	0.981721	9959845	0.000000
267224772	9782668	50846	9889.145947	20947	2011	0.988915	29902	345	0.988915	9954886	0.000000
267901264	9645176	50214	9932.772025	21461	2086	0.993277	30532	264	0.993277	9949903	0.000000
268353580	9553983	49900	9959.229270	21459	2025	0.995923	30557	232	0.995923	9944943	0.000000
268552959	9505980	49450	9975.274394	21132	1973	0.997527	30547	273	0.997527	9940006	0.000000
268707148	9482399	49801	9985.005037	21554	2059	0.998501	29854	437	0.998501	9935044	0.000000
268755739	9471238	49260	9990.906233	21586	1793	0.999091	30141	279	0.999091	9930162	0.000000
268856168	9444454	49168	9994.485041	21224	2013	0.999449	29858	469	0.999449	9925148	0.000000
268838674	9454356	49667	9996.655426	21327	1978	0.999666	30104	333	0.999666	9920177	0.000000
268864115	9445267	49247	9997.971667	21161	2008	0.999797	30465	248	0.999797	9915244	0.000000
268907775	9437094	48938	9998.769908	21438	1957	0.999877	30674	269	0.999877	9910336	0.000000
268923397	9438523	49327	9999.254005	20741	2085	0.999925	30247	328	0.999925	9905271	0.000000
268879244	9444792	48874	9999.547588	21361	1992	0.999955	30375	328	0.999955	9900272	0.000000
268928727	9439365	49082	9999.725632	21437	1837	0.999973	29845	517	0.999973	9895355	0.000000
268937685	9441855	49369	9999.833608	21245	1961	0.999983	30021	354	0.999983	9890581	0.000000
268908707	9433700	49115	9999.899091	21000	2032	0.999990	30198	334	0.999990	9885603	0.000000
268929807	9435531	49127	9999.938803	21232	2071	0.999994	30067	309	0.999994	9880632	0.000000
268878405	9440108	49405	9999.962887	21265	2099	0.999996	30280	300	0.999996	9875691	0.000000
268865599	9438195	49271	9999.977493	20962	2027	0.999998	30332	275	0.999998	9870666	0.000000
268880880	9444242	49390	9999.986350	21462	1897	0.999999	30363	315	0.999999	9865720	0.000000
268909182	9435150	49058	9999.991722	21374	2071	0.999999	30714	280	0.999999	9860818	0.000000
268911458	9435496	49094	9999.994980	21275	1982	0.999999	30324	214	0.999999	9855862	0.000000
268915811	9426981	49443	9999.996955	20815	2245	1.000000	30253	371	1.000000	9850904	0.000000
268903771	9433545	48791	9999.998154	21386	1874	1.000000	30408	314	1.000000	9845868	0.000000
268922923	9432238	49460	9999.998880	21228	1906	1.000000	30492	228	1.000000	9840811	0.000000
268930464	9428282	48971	9999.999321	21174	2055	1.000000	30482	289	1.000000	9835924	0.000000
268895405	9446684	49487	9999.999588	21546	1902	1.000000	30523	312	1.000000	9830887	0.000000
268893782	9435622	49139	9999.999750	21051	2046	1.000000	30356	318	1.000000	9825929	0.000000
268932358	9424499	49190	9999.999849	21249	1908	1.000000	30324	257	1.000000	9821042	0.000000
268901746	9450517	49225	9999.999908	21389	1818	1.000000	30180	308	1.000000	9816136	0.000000
268873365	9438917	49437	9999.999944	21040	1915	1.000000	30118	306	1.000000	9811323	0.000000
268862772	9443603	49369	9999.999966	20997	2011	1.000000	30602	309	1.000000	9806533	0.000000
268902874	9443568	49163	9999.999980	21222	1976	1.000000	30392	355	1.000000	9801717	-1.#IND00
268846433	9436107	49271	9999.999988	21096	2067	1.000000	30207	311	1.000000	9796735	-1.#IND00
268880797	9433454	49077	9999.999992	21462	1881	1.000000	30143	383	1.000000	9791981	-0.002609
268920182	9426084	49343	9999.999995	21022	2010	1.000000	30177	366	1.000000	9787116	-0.001705
268965351	9424700	49085	9999.999997	21016	1954	1.000000	30174	326	1.000000	9782096	-0.004530
268863619	9445668	49159	9999.999998	21056	1958	1.000000	30441	223	1.000000	9777140	-0.000408
268896320	9438333	49289	9999.999999	21077	2053	1.000000	30579	271	1.000000	9772263	-0.003245
268902396	9443090	49243	9999.999999	21502	1995	1.000000	30513	223	1.000000	9767325	-0.002316
268913251	9435854	49026	10000.000000	20947	2068	1.000000	30477	327	1.000000	9762514	-0.005170
268949680	9424408	49320	10000.000000	20973	1943	1.000000	30140	302	1.000000	9757744	-0.004122
268923479	9431414	49427	10000.000000	21335	1966	1.000000	29881	354	1.000000	9752862	-0.002067
268875904	9441151	49324	10000.000000	21544	2031	1.000000	30280	310	1.000000	9748105	-0.003764
268924141	9428795	49114	10000.000000	21226	1948	1.000000	30021	334	1.000000	9743315	0.000416
268937086	9433818	49370	10000.000000	21262	2058	1.000000	30434	358	1.000000	9738496	-0.000274
268871436	9456577	49293	10000.000000	21152	1980	1.000000	30403	301	1.000000	9733625	0.004599
268893784	9441188	49449	10000.000000	22159	1884	1.000000	30314	345	1.000000	9728748	0.004420
268931448	9427050	49281	10000.000000	20791	1968	1.000000	29897	332	1.000000	9724000	0.005870
268923760	9425801	49191	10000.000000	21546	2053	1.000000	30347	273	1.000000	9719133	0.005762
268853618	9442832	49353	10000.000000	21113	2003	1.000000	30369	277	1.000000	9714263	0.005791
268928403	9433792	49239	10000.000000	21542	1876	1.000000	29909	392	1.000000	9709361	0.004920
268891501	9443505	49347	10000.000000	20948	2151	1.000000	30069	324	1.000000	9704606	0.010750
268861399	9458766	49272	10000.000000	21557	1887	1.000000	30359	256	1.000000	9699743	0.010114
268967666	9415216	49233	10000.000000	20732	2197	1.000000	30767	293	1.000000	9694806	0.009570
268897462	9437522	48963	10000.000000	21655	1858	1.000000	30404	284	1.000000	9690011	0.009077
268928463	9426013	48581	10000.000000	20914	2114	1.000000	30402	312	1.000000	9685172	0.009369
268894731	9447269	48811	10000.000000	21611	1859	1.000000	30107	347	1.000000	9680288	0.008944
268905564	9434002	49300	10000.000000	20678	2081	1.000000	30258	282	1.000000	9675590	0.008608
268901070	9441561	49355	10000.000000	21555	1873	1.000000	30036	394	1.000000	9670704	0.008629
268882887	9441739	49094	10000.000000	21286	2006	1.000000	30415	265	1.000000	9665937	0.007773
268897982	9438922	49380	10000.000000	21430	1969	1.000000	30113	347	1.000000	9661197	0.006812
268908742	9432922	48953	10000.000000	21413	2119	1.000000	30143	335	1.000000	9656270	0.006496
268890621	9441997	49053	10000.000000	21518	1867	1.000000	30091	401	1.000000	9651395	0.006545
268902774	9431412	49125	10000.000000	21072	1929	1.000000	29423	458	1.000000	9646546	0.006434
268970852	9425591	48796	10000.000000	21634	1968	1.000000	30552	269	1.000000	9641622	0.006300
268883734	9445237	48970	10000.000000	21222	2026	1.000000	30214	343	1.000000	9636858	0.006062
268941225	9427087	49035	10000.000000	21452	1953	1.000000	30204	304	1.000000	9632135	0.006143
268895769	9444013	48722	10000.000000	21500	1914	1.000000	30187	293	1.000000	9627332	0.008464
268936452	9423543	49139	10000.000000	20524	2285	1.000000	30046	315	1.000000	9622583	0.009064
268906359	9437092	49177	10000.000000	20934	2112	1.000000	30052	356	1.000000	9617699	0.007817
268881867	9431510	49114	10000.000000	21057	2259	1.000000	30205	357	1.000000	9612889	0.007818
268910890	9436891	49213	10000.000000	21358	1803	1.000000	30296	285	1.000000	9608059	0.008371
268944312	9427141	48834	10000.000000	20808	2208	1.000000	30084	276	1.000000	9603125	0.007251
268974945	9417230	49053	10000.000000	21174	2017	1.000000	30688	202	1.000000	9598404	0.008501
268908789	9444322	49404	10000.000000	21363	1918	1.000000	30518	343	1.000000	9593605	0.008169
268859239	9449119	49321	10000.000000	21070	1997	1.000000	30319	310	1.000000	9588763	0.008263
268930136	9427746	49339	10000.000000	20878	2045	1.000000	30409	257	1.000000	9583977	0.008679
268882204	9434930	48933	10000.000000	21268	1992	1.000000	30306	304	1.000000	9579168	0.008440
268927393	9434862	49282	10000.000000	21124	1945	1.000000	30179	357	1.000000	9574304	0.008233
268917224	9432099	49360	10000.000000	21047	2058	1.000000	30094	326	1.000000	9569493	0.008637
268881535	9441279	49191	10000.000000	20952	1984	1.000000	30247	278	1.000000	9564738	0.006896
268901816	9441311	49464	10000.000000	21278	2159	1.000000	30523	259	1.000000	9560044	0.006901
268944966	9431508	49327	10000.000000	21048	2017	1.000000	30546	267	1.000000	9555375	0.006746
268919600	9441584	49233	10000.000000	21139	1983	1.000000	30590	241	1.000000	9550590	0.006596
268939106	9433632	48864	10000.000000	20928	1955	1.000000	30671	271	1.000000	9545729	0.006337
268925665	9437345	49073	10000.000000	21890	1915	1.000000	30436	336	1.000000	9540893	0.005890
268907032	9440254	48983	10000.000000	20975	1960	1.000000	30157	372	1.000000	9536151	0.005917
268864966	9448521	49066	10000.000000	20967	2044	1.000000	29985	344	1.000000	9531418	0.005623
268913535	9447178	49239	10000.000000	20959	2064	1.000000	30463	251	1.000000	9526610	0.004844
268916442	9437412	49279	10000.000000	20871	2148	1.000000	30174	406	1.000000	9521749	0.004427
268911701	9437603	48651	10000.000000	20672	2148	1.000000	30147	348	1.000000	9516916	0.004332
npatches	nstrain	runtime	dt	init_x	init_y	init_y_blood	init_z	init_S	beta0	beta1	beta2	beta3	mean_beta	B	d	delta	delta_blood	b[0]	mut	m	CTL	c	g	epsilon	k	het	lambda	rho	omega	x_max	patch.dyna	DELTA	A	VA
10000	1	100.000000	0.001000	21900	9499	5000000	0.001000	10000000	8.636730	16.643229	11.892670	9.503354	15	800000000	0.010000	1.000000	432.000000	80000	0.000050	0.004800	0	0.500000	0.000000	2.500000	11.000000	0.500000	0.000000	0.000000	0.000000	31872	0	10.000000	7.000000	1.000000
sus	inf	inf_blood	z	x[0]	y[0][0]	z[0]	x[1]	y[1][0]	z[1]	S[0]	synchrony
219000000	94990000	5000000	10.000000	21900	9499	0.001000	21900	9499	0.001000	10000000	0.000000
139157213	56423343	294731	3941.516320	19463	3497	0.394152	12608	6056	0.394152	9994934	0.000000
209522731	23761195	123801	6325.803353	28323	552	0.632580	18997	2678	0.632580	9990131	0.000000
241937772	14883881	77755	7771.765723	30575	133	0.777177	21795	2039	0.777177	9985201	0.000000
258645946	11072925	57736	8648.676577	31533	58	0.864868	24198	1456	0.864868	9980112	0.000000
267711577	9193713	47589	9180.483393	31824	75	0.918048	25297	1245	0.918048	9974967	0.000000
272863864	8171272	42504	9503.000201	31772	36	0.950300	26145	1084	0.950300	9969978	0.000000
275825063	7615502	39508	9698.592075	31709	37	0.969859	26895	838	0.969859	9965047	0.000000
277642032	7266233	37947	9817.209710	32049	30	0.981721	27699	732	0.981721	9960108	0.000000
278740887	7048592	36701	9889.145947	31821	21	0.988915	26986	855	0.988915	9955147	0.000000
279381461	6942986	36235	9932.772025	31671	36	0.993277	27643	752	0.993277	9950100	0.000000
279743857	6869705	36122	9959.212222	31798	42	0.995923	27420	827	0.995923	9945133	0.000000
279965094	6831362	35473	9975.264055	32029	31	0.997527	27146	835	0.997527	9940104	0.000000
280140281	6801273	35302	9984.998767	31762	42	0.998501	27186	877	0.998501	9935167	0.000000
280193825	6794963	35552	9990.902430	31753	16	0.999091	27033	850	0.999091	9930244	0.000000
280254258	6775104	35027	9994.482735	31743	43	0.999449	26823	945	0.999449	9925363	0.000000
280249568	6783823	35510	9996.649042	31963	45	0.999666	27128	723	0.999666	9920372	0.000000
280287277	6764972	34956	9997.967795	31754	49	0.999797	28225	649	0.999797	9915511	0.000000
280331147	6767628	35262	9998.767560	31751	27	0.999877	27193	820	0.999877	9910430	0.000000
280351183	6763439	34894	9999.252581	31819	34	0.999925	27131	933	0.999925	9905423	0.000000
280339083	6740192	35167	9999.546724	31565	31	0.999955	27014	762	0.999955	9900331	0.000000
280350721	6763395	35078	9999.725109	31682	9	0.999973	27371	775	0.999973	9895443	0.000000
280274727	6780659	35291	9999.833291	31706	36	0.999983	27430	758	0.999983	9890365	0.000000
280356686	6751780	34924	9999.898898	31708	35	0.999990	27803	658	0.999990	9885412	0.000000
280344309	6767823	35234	9999.938686	31596	32	0.999994	27762	753	0.999994	9880486	0.000000
280357638	6758653	35267	9999.962816	31636	32	0.999996	27788	739	0.999996	9875486	0.000000
280320596	6763707	35379	9999.977450	31726	41	0.999998	27131	842	0.999998	9870653	0.000000
280326723	6761711	35385	9999.986324	31892	19	0.999999	27189	776	0.999999	9865586	0.000000
280332807	6766299	35157	9999.991706	31567	28	0.999999	27940	811	0.999999	9860769	0.000000
280296850	6767052	35474	9999.994970	31669	25	0.999999	26697	859	0.999999	9855869	0.000000
280349670	6754079	35500	9999.996950	31786	29	1.000000	27832	595	1.000000	9850985	0.000000
280345254	6761624	35219	9999.998150	31855	39	1.000000	27315	836	1.000000	9846059	0.000000
280354020	6754751	35223	9999.998878	31535	24	1.000000	26684	839	1.000000	9841130	0.000000
280325617	6763824	35527	9999.999320	31983	7	1.000000	27834	664	1.000000	9836157	0.000000
280324801	6768119	35227	9999.999587	31915	24	1.000000	27487	689	1.000000	9831168	0.000000
280341887	6765522	35488	9999.999750	31534	41	1.000000	27412	805	1.000000	9826206	0.000000
280261148	6779890	35397	9999.999848	31656	42	1.000000	27359	875	1.000000	9821350	0.000000
280312718	6756372	35158	9999.999908	31714	38	1.000000	27192	843	1.000000	9816381	0.000000
280350394	6756601	35339	9999.999944	31508	34	1.000000	27535	718	1.000000	9811472	0.000000
280324076	6765881	35257	9999.999966	31721	26	1.000000	27851	736	1.000000	9806549	0.000000
280349291	6761822	35059	9999.999979	31716	24	1.000000	27140	825	1.000000	9801578	-1.#IND00
280328572	6774106	35370	9999.999988	31801	31	1.000000	27070	739	1.000000	9796630	-1.#IND00
280310267	6770503	35224	9999.999992	31741	19	1.000000	27905	678	1.000000	9791692	-0.004867
280325753	6762292	35346	9999.999995	31751	36	1.000000	28284	589	1.000000	9786763	-0.003635
280371708	6745124	34977	9999.999997	31857	34	1.000000	28458	648	1.000000	9781949	-0.005995
280295724	6767686	35428	9999.999998	31717	20	1.000000	27108	872	1.000000	9777168	-0.017363
280343568	6760325	35269	9999.999999	31762	20	1.000000	27504	716	1.000000	9772258	-0.023486
280385318	6760224	35364	9999.999999	31846	38	1.000000	27129	992	1.000000	9767351	-0.019081
280375117	6753226	35037	10000.000000	31840	27	1.000000	26796	921	1.000000	9762414	-0.016777
280325854	6766429	35009	10000.000000	31807	18	1.000000	27040	869	1.000000	9757581	-0.015325
280351125	6760080	34919	10000.000000	31610	23	1.000000	27233	797	1.000000	9752624	-0.013695
280312353	6764192	35206	10000.000000	31734	28	1.000000	26981	958	1.000000	9747677	-0.012666
280373372	6747431	35256	10000.000000	31840	25	1.000000	27026	734	1.000000	9742878	-0.012512
280293564	6768134	35272	10000.000000	31868	31	1.000000	27381	841	1.000000	9737988	-0.011082
280314817	6760939	35079	10000.000000	31686	33	1.000000	26803	787	1.000000	9733156	-0.010271
280339764	6761671	35418	10000.000000	31937	29	1.000000	27066	878	1.000000	9728378	-0.008904
280336714	6762339	35426	10000.000000	31597	38	1.000000	27187	781	1.000000	9723530	-0.008766
280302962	6781738	35183	10000.000000	31630	26	1.000000	27406	897	1.000000	9718702	-0.008373
280334490	6757568	34893	10000.000000	31747	19	1.000000	26794	861	1.000000	9713875	-0.008271
280342933	6763381	35263	10000.000000	31995	48	1.000000	26990	877	1.000000	9708914	-0.005297
280265317	6774173	35312	10000.000000	31647	24	1.000000	28094	616	1.000000	9703879	-0.004963
280329896	6748150	34968	10000.000000	31689	33	1.000000	28069	745	1.000000	9699010	-0.004649
280353622	6752377	34732	10000.000000	31589	25	1.000000	27480	708	1.000000	9694113	-0.003903
280297038	6773296	35175	10000.000000	31816	16	1.000000	27978	747	1.000000	9689252	-0.003024
280293650	6764674	35649	10000.000000	31707	41	1.000000	27102	832	1.000000	9684391	-0.002365
280351063	6756856	35100	10000.000000	31681	36	1.000000	27620	680	1.000000	9679669	-0.002684
280360461	6754476	35407	10000.000000	31964	33	1.000000	27258	884	1.000000	9674882	-0.004272
280365103	6755733	35070	10000.000000	31854	43	1.000000	27507	696	1.000000	9670024	-0.003653
280334414	6752169	35239	10000.000000	31888	27	1.000000	26681	979	1.000000	9665213	-0.003150
280274215	6767048	35338	10000.000000	31983	22	1.000000	27480	763	1.000000	9660426	-0.003616
280343137	6778387	35294	10000.000000	31648	22	1.000000	27603	739	1.000000	9655573	-0.003383
280311900	6769464	35285	10000.000000	31884	19	1.000000	26832	858	1.000000	9650809	-0.004352
280342075	6753586	35058	10000.000000	31859	26	1.000000	27510	664	1.000000	9646091	-0.004654
280342029	6758652	35144	10000.000000	32093	29	1.000000	27148	873	1.000000	9641287	-0.004254
280350676	6766550	34978	10000.000000	31966	18	1.000000	27318	753	1.000000	9636443	-0.003942
280355026	6752444	35144	9999.997639	32155	22	1.000000	27366	768	1.000000	9631577	-0.003965
280339222	6752921	35234	9999.996600	31840	22	1.000000	27708	753	1.000000	9626782	-0.004004
280373808	6758478	35298	9999.997938	31716	34	1.000000	27375	855	1.000000	9621924	-0.004098
280363845	6762446	35230	9999.998750	31740	49	1.000000	27291	905	1.000000	9617279	-0.004090
280304004	6774013	35680	9999.999242	31891	36	1.000000	27909	659	1.000000	9612474	-0.005342
280379940	6760769	35782	9999.999540	31892	23	1.000000	27292	781	1.000000	9607813	-0.005168
280344369	6757119	35259	9999.999721	31646	29	1.000000	27685	830	1.000000	9603106	-0.004920
280335251	6757390	35388	9999.999831	31653	37	1.000000	27221	863	1.000000	9598182	-0.004847
280338507	6755218	35071	9999.999897	31609	31	1.000000	27438	786	1.000000	9593358	-0.004654
280314672	6770686	34932	9999.999938	31802	33	1.000000	27870	704	1.000000	9588581	-0.004401
280345068	6753023	35165	9999.999962	31687	14	1.000000	27421	698	1.000000	9583748	-0.004306
280302676	6771407	35139	9999.999977	31794	42	1.000000	27915	803	1.000000	9578926	-0.004503
280315264	6764524	35145	9999.999986	31788	26	1.000000	26890	897	1.000000	9574146	-0.004137
280336785	6762404	35113	9999.999992	31927	32	1.000000	27709	787	1.000000	9569421	-0.003338
280354718	6761900	34816	9999.999995	31714	21	1.000000	27251	778	1.000000	9564610	-0.003431
280292624	6775371	35344	9999.999997	31751	36	1.000000	27580	651	1.000000	9559911	-0.003272
280345891	6764418	35343	9999.999998	31965	35	1.000000	27181	918	1.000000	9555101	-0.003212
280298252	6769499	35332	9999.999999	31687	23	1.000000	27296	757	1.000000	9550339	-0.003015
280367587	6757141	35214	9999.999999	31926	30	1.000000	27219	773	1.000000	9545524	-0.002942
280313790	6768669	34969	10000.000000	31993	22	1.000000	27549	848	1.000000	9540839	-0.002845
280295314	6765392	35563	10000.000000	31695	37	1.000000	27456	769	1.000000	9536092	-0.003471
280345868	6763508	34956	10000.000000	31873	18	1.000000	27255	609	1.000000	9531295	-0.003692
280314975	6760689	35363	10000.000000	31884	42	1.000000	27599	835	1.000000	9526495	-0.002651
280309246	6778994	35128	10000.000000	31849	26	1.000000	27397	770	1.000000	9521694	-0.002797
280331334	6767767	34719	10000.000000	31747	27	1.000000	27292	790	1.000000	9516894	-0.002854
npatches	nstrain	runtime	dt	init_x	init_y	init_y_blood	init_z	init_S	beta0	beta1	beta2	beta3	mean_beta	B	d	delta	delta_blood	b[0]	mut	m	CTL	c	g	epsilon	k	het	lambda	rho	omega	x_max	patch.dyna	DELTA	A	VA
10000	1	100.000000	0.001000	21900	9499	5000000	0.001000	10000000	19.809972	14.223807	17.051760	9.004773	15	800000000	0.010000	1.000000	432.000000	80000	0.000050	0.004800	0	0.500000	0.000000	2.500000	12.000000	0.500000	0.000000	0.000000	0.000000	31872	0	10.000000	7.000000	1.000000
sus	inf	inf_blood	z	x[0]	y[0][0]	z[0]	x[1]	y[1][0]	z[1]	S[0]	synchrony
219000000	94990000	5000000	10.000000	21900	9499	0.001000	21900	9499	0.001000	10000000	0.000000
145460548	50377539	263139	3941.516320	10971	6392	0.394152	14424	4985	0.394152	9994952	0.000000
220133861	19643245	102795	6325.803353	16883	3244	0.632580	22792	1741	0.632580	9989810	0.000000
253109762	11692117	60747	7771.765723	19871	2261	0.777177	26052	1000	0.777177	9984812	0.000000
269653781	8344639	43418	8648.676577	22224	1676	0.864868	28546	526	0.864868	9979780	0.000000
278365871	6735687	35340	9180.483393	22510	1502	0.918048	30318	262	0.918048	9974735	0.000000
283317236	5847110	30278	9503.000201	23242	1480	0.950300	30790	204	0.950300	9969613	0.000000
286142443	5368425	28170	9698.572725	24029	1299	0.969859	31008	146	0.969859	9964647	0.000000
287836160	5087496	26663	9817.046627	24228	1318	0.981721	31387	99	0.981721	9959608	0.000000
288835348	4920666	25800	9888.855693	24093	1284	0.988915	31169	126	0.988915	9954576	0.000000
289444576	4826445	25222	9932.340054	24491	1265	0.993277	31146	100	0.993277	9949655	0.000000
289802501	4751534	24803	9958.649491	25370	1097	0.995923	31254	44	0.995923	9944727	0.000000
290048898	4705956	24681	9974.502681	24511	1230	0.997527	31104	159	0.997527	9939718	0.000000
290136079	4706465	24566	9984.166184	24856	1128	0.998501	31376	91	0.998501	9934824	0.000000
290244771	4691990	24536	9989.605723	25027	1106	0.999091	31256	103	0.999091	9929836	0.000000
290315807	4676180	23930	9993.180440	24267	1275	0.999449	31193	98	0.999449	9924846	0.000000
290340961	4667658	24268	9995.477919	24543	1270	0.999666	31841	45	0.999666	9919923	0.000000
290337790	4666089	24460	9996.429629	24746	1163	0.999797	31474	89	0.999797	9914939	0.000000
290361200	4668869	24602	9997.483912	24869	1115	0.999877	31249	55	0.999877	9910094	0.000000
290368134	4671823	24442	9997.929953	24558	1161	0.999925	31008	103	0.999925	9905238	0.000000
290378342	4664149	24331	9997.989497	25487	1104	0.999955	31257	81	0.999955	9900267	0.000000
290382628	4666904	24374	9998.410336	24331	1145	0.999973	31577	35	0.999973	9895278	0.000000
290412315	4665470	24117	9998.484432	24711	1128	0.999983	31502	70	0.999983	9890391	0.000000
290423242	4666120	24137	9998.663592	25069	1213	0.999990	31291	101	0.999990	9885501	0.000000
290307717	4671012	24255	9998.520102	25159	1031	0.999994	31569	58	0.999994	9880568	0.000000
290356795	4663204	24391	9998.663827	23785	1437	0.999996	31457	80	0.999996	9875729	0.000000
290378788	4663443	24465	9998.810277	25053	1014	0.999998	31218	113	0.999998	9870710	0.000000
290404469	4660985	24001	9998.688235	25308	1061	0.999999	31384	68	0.999999	9865795	0.000000
290442073	4651450	24336	9998.353627	24379	1219	0.999999	31505	55	0.999999	9860784	0.000000
290392767	4663484	24131	9998.328838	24709	1326	0.999999	31298	130	0.999999	9855911	0.000000
290450157	4648163	24408	9998.700815	25369	1022	1.000000	31263	126	1.000000	9851119	0.000000
290438754	4665621	24142	9998.602972	24598	1279	1.000000	31189	135	1.000000	9846309	0.000000
290354724	4678226	24202	9998.872735	24688	1081	1.000000	31127	61	1.000000	9841520	0.000000
290398622	4659282	24447	9998.714044	24779	1142	1.000000	31614	25	1.000000	9836495	0.000000
290377953	4663946	24235	9998.891803	24491	1181	1.000000	31583	127	1.000000	9831512	0.000000
290330808	4669692	24357	9999.085485	25471	1093	1.000000	31121	118	1.000000	9826592	0.000000
290382011	4671922	24304	9998.680999	24443	1248	1.000000	31529	65	1.000000	9821651	0.000000
290395687	4665388	24394	9998.685132	24450	1161	1.000000	31429	100	1.000000	9816732	0.000000
290369903	4677634	24511	9998.805527	24636	1210	1.000000	31355	108	1.000000	9811767	0.000000
290333684	4669990	24178	9998.939901	25035	1023	1.000000	31391	94	1.000000	9806784	0.000000
290382364	4664670	24476	9998.531900	25081	1192	1.000000	31299	68	1.000000	9801833	-1.#IND00
290397506	4663129	24384	9998.263428	24788	1076	1.000000	31213	120	1.000000	9796925	-0.036000
290367893	4663267	24407	9998.480419	24411	1146	1.000000	31392	123	1.000000	9791982	-0.020663
290432571	4659277	24356	9998.236709	24689	1165	1.000000	31687	55	1.000000	9787122	-0.013771
290390362	4664848	24171	9998.052709	25187	1120	1.000000	31468	91	1.000000	9782389	-0.007355
290377239	4673423	24368	9998.258737	24833	1240	1.000000	31409	66	1.000000	9777598	-0.006339
290369949	4669933	24307	9998.430620	24439	1144	1.000000	31404	49	1.000000	9772611	-0.006472
290402235	4665881	24212	9998.555782	24483	1268	1.000000	31534	37	1.000000	9767675	-0.006927
290302672	4674938	24571	9998.678273	24572	1162	1.000000	31464	77	1.000000	9762805	-0.006139
290371050	4659123	24159	9998.729222	25159	1078	1.000000	31390	58	1.000000	9757956	-0.005334
290403763	4664114	24312	9998.802625	24930	1157	1.000000	31357	63	1.000000	9753008	-0.007361
290366199	4663857	24493	9998.882859	24746	1162	1.000000	31311	82	1.000000	9748114	-0.009693
290391645	4665034	24449	9998.884176	25124	1176	1.000000	31539	68	1.000000	9743319	-0.008456
290378140	4675632	24424	9999.091599	24998	1031	1.000000	31254	92	1.000000	9738426	-0.008682
290408597	4660041	24384	9998.908519	24330	1330	1.000000	31338	80	1.000000	9733564	-0.008603
290415954	4658880	24318	9998.362609	24549	1146	1.000000	31399	117	1.000000	9728697	-0.007669
290385305	4673185	24182	9998.502268	24835	1115	1.000000	31294	87	1.000000	9723946	-0.006693
290333230	4677123	24235	9998.551038	24656	1332	1.000000	31656	76	1.000000	9719143	-0.007249
290408567	4660801	24418	9998.682464	24442	1245	1.000000	31418	85	1.000000	9714199	-0.007309
290422319	4657250	24398	9998.401305	24772	1259	1.000000	31195	93	1.000000	9709347	-0.006646
290400402	4663371	23877	9998.609649	24691	1085	1.000000	31287	74	1.000000	9704528	-0.005633
290383411	4670277	24551	9998.668340	24415	1308	1.000000	31501	79	1.000000	9699680	-0.005194
290326208	4670073	24362	9998.824073	24375	1187	1.000000	31585	71	1.000000	9694800	-0.006197
290329066	4676256	24726	9998.695386	24494	1263	1.000000	31627	44	1.000000	9690039	-0.006064
290329444	4675861	24433	9998.566294	24886	1057	1.000000	31406	77	1.000000	9685028	-0.005922
290368516	4672065	24360	9998.687733	24837	1246	1.000000	31480	62	1.000000	9680271	-0.004094
290326829	4668871	24296	9998.583950	25247	1093	1.000000	31574	43	1.000000	9675323	-0.003666
290341673	4674790	24136	9998.583546	24910	1154	1.000000	31498	86	1.000000	9670545	-0.003582
290373712	4665110	24186	9998.631883	24837	1076	1.000000	31208	100	1.000000	9665821	-0.002986
290357897	4660743	24498	9998.610175	25047	1165	1.000000	31406	94	1.000000	9660978	-0.002870
290396836	4664213	24295	9998.656673	24038	1336	1.000000	31282	71	1.000000	9656205	-0.002889
290352659	4671536	24324	9998.650575	25362	1034	1.000000	31457	30	1.000000	9651451	-0.002187
290323660	4655411	24323	9998.408784	24675	1214	1.000000	31327	121	1.000000	9646626	-0.002096
290375604	4660988	24092	9998.240029	25192	1032	1.000000	31229	97	1.000000	9641797	-0.003051
290380522	4668336	24178	9998.356542	24058	1305	1.000000	31506	89	1.000000	9636865	-0.002637
290324486	4671486	24111	9998.531370	24615	1172	1.000000	31610	69	1.000000	9632041	-0.002282
290393858	4663577	24210	9998.876395	24950	1127	1.000000	31332	104	1.000000	9627188	-0.002307
290371196	4658400	24121	9999.005069	24925	1000	1.000000	31363	90	1.000000	9622309	-0.001721
290338657	4682717	24503	9998.684267	24880	1118	1.000000	31295	81	1.000000	9617516	-0.001764
290400894	4659404	24324	9998.448507	24820	1108	1.000000	31289	106	1.000000	9612806	-0.001636
290423092	4663271	24362	9998.702173	24697	1090	1.000000	31293	73	1.000000	9608108	-0.001204
290369204	4663865	24214	9998.750836	24391	1347	1.000000	31546	45	1.000000	9603309	-0.000666
290417250	4653051	24223	9998.798797	25513	1054	1.000000	31644	16	1.000000	9598542	-0.000549
290423708	4656159	24354	9998.666782	24529	1261	1.000000	31734	26	1.000000	9593796	-0.000191
290392510	4662206	24610	9998.775814	24537	1185	1.000000	31519	59	1.000000	9589014	0.000139
290364047	4672075	24340	9998.814759	24350	1167	1.000000	31496	55	1.000000	9584214	0.000100
290285106	4675541	24421	9998.537130	24894	1093	1.000000	31247	130	1.000000	9579353	0.000242
290398846	4652319	24237	9998.714186	24526	1247	1.000000	31102	127	1.000000	9574550	-0.000093
290363297	4674930	24509	9998.931594	24692	1191	1.000000	31614	49	1.000000	9569768	-0.000623
290329773	4671835	24314	9998.892964	24930	976	1.000000	31443	74	1.000000	9565159	-0.000581
290394861	4657973	24480	9999.044962	24708	1251	1.000000	31715	48	1.000000	9560460	-0.000907
290389298	4672831	24183	9999.005653	24855	1265	1.000000	31433	101	1.000000	9555723	-0.001438
290345627	4668279	24348	9998.567553	25383	1035	1.000000	31545	43	1.000000	9551074	-0.001387
290379775	4671662	24230	9998.606111	24893	1217	1.000000	31393	140	1.000000	9546289	-0.001505
290361704	4665134	24355	9998.499618	25407	948	1.000000	31154	188	1.000000	9541468	-0.001391
290366091	4671521	24022	9998.695309	24548	1330	1.000000	31199	66	1.000000	9536624	-0.001164
290351717	4664066	23948	9998.576589	24977	1259	1.000000	31497	91	1.000000	9531785	-0.001443
290323362	4671534	24410	9998.865033	24999	992	1.000000	31492	76	1.000000	9527013	-0.002133
290414713	4657078	24398	9998.893562	24550	1323	1.000000	31606	76	1.000000	9522272	-0.002270
290384357	4664144	24220	9999.104620	25197	1011	1.000000	31420	127	1.000000	9517531	-0.002160
npatches	nstrain	runtime	dt	init_x	init_y	init_y_blood	init_z	init_S	beta0	beta1	beta2	beta3	mean_beta	B	d	delta	delta_blood	b[0]	mut	m	CTL	c	g	epsilon	k	het	lambda	rho	omega	x_max	patch.dyna	DELTA	A	VA
10000	1	100.000000	0.001000	21900	9499	5000000	0.001000	10000000	17.094102	13.728113	20.222645	21.283361	15	800000000	0.010000	1.000000	432.000000	80000	0.000050	0.004800	0	0.500000	0.000000	2.500000	13.000000	0.500000	0.000000	0.000000	0.000000	31872	0	10.000000	7.000000	1.000000
sus	inf	inf_blood	z	x[0]	y[0][0]	z[0]	x[1]	y[1][0]	z[1]	S[0]	synchrony
219000000	94990000	5000000	10.000000	21900	9499	0.001000	21900	9499	0.001000	10000000	0.000000
151188177	45135708	235876	3941.516320	12993	5182	0.394152	15333	4390	0.394152	9994806	0.000000
229381212	16358411	84622	6325.803353	20225	2192	0.632580	24448	1164	0.632580	9989744	0.000000
262635303	9180315	47863	7771.765723	24334	1281	0.777177	28416	446	0.777177	9984770	0.000000
278754954	6289410	32688	8648.676577	26446	996	0.864868	30700	152	0.864868	9979695	0.000000
287081279	4886971	25589	9180.463039	27885	500	0.918048	31488	99	0.918048	9974730	0.000000
291722216	4155116	21803	9502.175583	29001	462	0.950300	31492	41	0.950300	9969724	0.000000
294344947	3749186	19662	9694.823692	28580	541	0.969859	31483	22	0.969859	9964675	0.000000
295984589	3503991	18239	9807.191611	29667	317	0.981721	31683	24	0.981721	9959643	0.000000
296898107	3363486	17518	9871.635150	29953	342	0.988915	31912	6	0.988915	9954604	0.000000
297415691	3275419	17138	9906.045544	30126	255	0.993277	31705	15	0.993277	9949508	0.000000
297803938	3219734	16823	9923.722281	30403	216	0.995923	31793	13	0.995923	9944641	0.000000
297980244	3211144	16801	9933.148260	29893	355	0.997527	31134	54	0.997527	9939619	0.000000
298103803	3190695	16735	9939.166254	29748	293	0.998501	31489	43	0.998501	9934697	0.000000
298170990	3175357	16795	9939.666761	30617	212	0.999091	32053	34	0.999091	9929692	0.000000
298194239	3163184	16590	9941.058679	30063	259	0.999449	31697	29	0.999449	9924705	0.000000
298219137	3171015	16630	9940.550168	30356	234	0.999666	31654	24	0.999666	9919659	0.000000
298304792	3150247	16284	9939.921209	29679	387	0.999797	31707	39	0.999797	9914811	0.000000
298277117	3165298	16345	9941.651180	29895	368	0.999877	31851	11	0.999877	9909850	0.000000
298274763	3159657	16291	9943.228735	29982	224	0.999925	31680	46	0.999925	9904863	0.000000
298225158	3166586	16354	9941.869810	30342	205	0.999955	31614	20	0.999955	9899894	0.000000
298293337	3155425	16557	9943.387439	31064	128	0.999973	31724	23	0.999973	9894878	0.000000
298268668	3158744	16352	9943.948175	30819	192	0.999983	31725	42	0.999983	9889908	0.000000
298287795	3155861	16456	9944.164677	30445	201	0.999990	31823	34	0.999990	9884957	0.000000
298248867	3164111	16668	9942.363339	29969	299	0.999994	31823	16	0.999994	9879905	0.000000
298318122	3149744	16426	9942.984214	29973	341	0.999996	31579	28	0.999996	9875047	0.000000
298318060	3157987	16494	9941.773383	30371	228	0.999998	31787	39	0.999998	9870194	0.000000
298285619	3161945	16473	9942.108678	30319	230	0.999999	31685	34	0.999999	9865355	0.000000
298312970	3146182	16251	9944.288066	30618	209	0.999999	31784	25	0.999999	9860488	0.000000
298299705	3154928	16611	9946.762235	30156	356	0.999999	31702	19	0.999999	9855618	0.000000
298287780	3157517	16533	9944.122747	29708	249	1.000000	31410	34	1.000000	9850748	0.000000
298273791	3159481	16349	9943.911625	29781	382	1.000000	31754	18	1.000000	9845884	0.000000
298285199	3157051	16501	9945.408364	30175	215	1.000000	31625	22	1.000000	9841045	0.000000
298312921	3154635	16358	9942.213742	29806	327	1.000000	31593	19	1.000000	9836230	0.000000
298256777	3160740	16553	9941.786500	30380	188	1.000000	31569	38	1.000000	9831252	0.000000
298288216	3161407	16355	9940.265492	30267	227	1.000000	31618	51	1.000000	9826369	0.000000
298331043	3152286	16480	9939.835696	30469	213	1.000000	31750	7	1.000000	9821481	0.000000
298317883	3150154	16636	9939.594999	30872	157	1.000000	31841	29	1.000000	9816520	0.000000
298241145	3161300	16693	9941.947513	30488	193	1.000000	31915	17	1.000000	9811655	0.000000
298296706	3154264	16390	9942.237028	30789	157	1.000000	31705	24	1.000000	9806796	0.000000
298302313	3152331	16415	9943.328844	30243	381	1.000000	31676	34	1.000000	9801936	-1.#IND00
298331288	3156948	16394	9946.066411	29086	346	1.000000	31736	9	1.000000	9797121	-1.#IND00
298294179	3160549	16442	9944.170077	29750	359	1.000000	31595	26	1.000000	9792287	0.003695
298271998	3154998	16613	9943.616914	29706	367	1.000000	31647	18	1.000000	9787390	0.002554
298285354	3158613	16402	9942.741774	30187	272	1.000000	31504	13	1.000000	9782641	0.015111
298298275	3156086	16213	9943.024516	29857	301	1.000000	31715	18	1.000000	9777739	0.014731
298280781	3159220	16604	9941.675478	30612	206	1.000000	31678	30	1.000000	9772837	0.012430
298282142	3157151	16474	9942.537109	30527	230	1.000000	31836	14	1.000000	9767854	0.012741
298339379	3145369	16379	9941.305901	30378	223	1.000000	31613	32	1.000000	9763039	0.012367
298299218	3154700	16489	9942.092676	30328	244	1.000000	31597	32	1.000000	9758227	0.012079
298300075	3152517	16533	9941.492602	30471	230	1.000000	31708	53	1.000000	9753417	0.004025
298233770	3163590	16410	9941.751827	30765	157	1.000000	31685	16	1.000000	9748432	0.003305
298257337	3158601	16387	9942.723054	30197	254	1.000000	31637	42	1.000000	9743431	-0.005004
298270184	3162442	16413	9942.838336	30270	241	1.000000	31716	26	1.000000	9738558	-0.004215
298307692	3146940	16446	9944.049159	30457	217	1.000000	31530	30	1.000000	9733741	-0.005156
298253380	3154894	16452	9944.376299	29855	273	1.000000	31730	13	1.000000	9728885	-0.006044
298239526	3165921	16672	9943.627775	30291	241	1.000000	31842	39	1.000000	9724208	-0.004671
298279719	3154531	16348	9942.823717	30330	218	1.000000	31645	69	1.000000	9719349	-0.007659
298317403	3148777	16185	9942.806163	30031	292	1.000000	31710	26	1.000000	9714355	-0.007674
298243319	3164179	16568	9942.571044	29920	235	1.000000	31596	53	1.000000	9709574	-0.005722
298294399	3153016	16350	9943.347699	30646	97	1.000000	31697	20	1.000000	9704615	-0.011477
298302744	3153309	16344	9943.222925	30393	243	1.000000	31717	12	1.000000	9699865	-0.010401
298341200	3148907	16605	9942.221952	30060	370	1.000000	31793	32	1.000000	9694886	-0.009774
298270217	3166051	16452	9942.893489	29785	232	1.000000	31796	32	1.000000	9690073	-0.010059
298261587	3168432	16400	9942.984761	30549	164	1.000000	31485	27	1.000000	9685175	-0.009067
298238455	3160920	16454	9941.200143	30241	249	1.000000	31517	49	1.000000	9680384	-0.009745
298256443	3163895	16274	9942.675253	30223	276	1.000000	31560	65	1.000000	9675639	-0.009246
298229729	3163617	16844	9942.409269	29964	338	1.000000	31747	31	1.000000	9670730	-0.008814
298330824	3153053	16206	9942.853217	30493	184	1.000000	31801	31	1.000000	9665807	-0.009084
298318568	3151338	16390	9942.980405	30711	146	1.000000	31689	40	1.000000	9661034	-0.009659
298328552	3164052	16330	9942.124969	30180	248	1.000000	31665	27	1.000000	9656370	-0.011082
298273521	3163440	16431	9943.612061	30227	279	1.000000	31640	39	1.000000	9651573	-0.010736
298286873	3154147	16367	9944.019735	30009	245	1.000000	31483	22	1.000000	9646686	-0.010883
298240704	3169231	16394	9944.163303	30407	244	1.000000	31644	34	1.000000	9641790	-0.009324
298253428	3159705	16491	9944.251197	30245	207	1.000000	31665	40	1.000000	9636982	-0.009256
298305340	3154659	16395	9944.389960	30097	222	1.000000	31753	42	1.000000	9632256	-0.009084
298260287	3160008	16453	9942.618061	29645	369	1.000000	31853	27	1.000000	9627294	-0.008773
298297756	3158296	16478	9944.406638	30285	200	1.000000	31772	27	1.000000	9622435	-0.008554
298279364	3159564	16305	9942.712284	29973	320	1.000000	31724	39	1.000000	9617652	-0.008187
298324685	3155211	16336	9941.030167	30152	290	1.000000	31741	26	1.000000	9612825	-0.007864
298315565	3155529	16423	9942.046068	30064	235	1.000000	32076	10	1.000000	9608001	-0.007709
298271122	3160938	16392	9942.615586	29935	277	1.000000	31879	5	1.000000	9603133	-0.007224
298293529	3150684	16399	9943.247183	30690	184	1.000000	31793	22	1.000000	9598291	-0.007429
298259416	3157043	16360	9941.673800	30168	273	1.000000	31866	31	0.964764	9593457	-0.007238
298328904	3150590	16367	9939.660192	30538	222	1.000000	31827	17	0.978631	9588679	-0.007972
298264809	3155825	16488	9940.062632	30718	198	1.000000	31729	7	0.987040	9583858	-0.007824
298334533	3151360	16419	9941.548430	29981	376	1.000000	31460	13	0.992141	9579067	-0.007118
298301705	3153080	16416	9939.018074	29540	341	1.000000	31782	29	0.995234	9574294	-0.006069
298278166	3163299	16294	9940.723978	30105	326	1.000000	31626	25	0.997109	9569472	-0.005752
298310919	3147365	16530	9941.671628	30046	258	1.000000	31702	34	0.998247	9564740	-0.005780
298282530	3157370	16554	9943.913457	29719	295	1.000000	31673	19	0.998937	9559874	-0.005446
298246397	3166146	16676	9945.189299	30440	230	1.000000	31922	25	0.999355	9555114	-0.006660
298298706	3150202	16325	9944.753882	30687	201	1.000000	31810	26	0.999609	9550266	-0.006335
298302865	3156723	16385	9942.311665	30073	340	1.000000	31724	26	0.999763	9545563	-0.005976
298232688	3173184	16441	9941.545296	30723	172	1.000000	31839	6	0.999856	9540843	-0.006475
298289194	3148245	16421	9940.077120	30057	352	1.000000	31668	32	0.999913	9536070	-0.006327
298313161	3153636	16297	9941.247856	29953	282	1.000000	31566	35	0.999947	9531258	-0.006796
298251336	3172343	16602	9942.469116	29872	263	1.000000	31739	30	0.999968	9526540	-0.007092
298279622	3158866	16334	9940.672895	29984	323	1.000000	31594	12	0.999981	9521858	-0.006934
298291885	3154180	16569	9941.908193	30208	219	1.000000	31757	33	0.999988	9517049	-0.006588
npatches	nstrain	runtime	dt	init_x	init_y	init_y_blood	init_z	init_S	beta0	beta1	beta2	beta3	mean_beta	B	d	delta	delta_blood	b[0]	mut	m	CTL	c	g	epsilon	k	het	lambda	rho	omega	x_max	patch.dyna	DELTA	A	VA
10000	1	100.000000	0.001000	21900	9499	5000000	0.001000	10000000	13.212005	17.460847	18.472160	10.991210	15	800000000	0.010000	1.000000	432.000000	80000	0.000050	0.004800	0	0.500000	0.000000	2.500000	14.000000	0.500000	0.000000	0.000000	0.000000	31872	0	10.000000	7.000000	1.000000
sus	inf	inf_blood	z	x[0]	y[0][0]	z[0]	x[1]	y[1][0]	z[1]	S[0]	synchrony
219000000	94990000	5000000	10.000000	21900	9499	0.001000	21900	9499	0.001000	10000000	0.000000
156078814	40668068	212383	3941.516320	16492	3597	0.394152	13608	4633	0.394152	9994972	0.000000
237085944	13782571	71771	6325.803353	25669	857	0.632580	20709	1987	0.632580	9989959	0.000000
270324331	7307815	38005	7771.765723	29483	212	0.777177	25147	985	0.777177	9984905	0.000000
286003998	4749589	24525	8648.676577	31352	42	0.864868	27349	637	0.864868	9979896	0.000000
294080722	3539687	18456	9178.029690	31618	60	0.918048	28958	273	0.918048	9974948	0.000000
298373750	2920927	15287	9479.827398	31805	20	0.950300	29952	286	0.950300	9969954	0.000000
300821755	2576813	13557	9621.110454	31610	26	0.969859	30290	138	0.969859	9965020	0.000000
302288815	2369515	12092	9660.943477	31745	3	0.926384	31354	57	0.981721	9959998	0.000000
303114314	2262330	11739	9654.478647	31708	13	0.941507	31057	228	0.988915	9954977	0.000000
303621800	2191099	11487	9635.418868	31740	6	0.964527	30121	195	0.993277	9950035	0.000000
303953765	2145769	11210	9617.966569	31747	23	0.978487	30408	173	0.995923	9945031	0.000000
304147750	2119784	11223	9605.805245	31790	8	0.986953	31116	85	0.997527	9940139	0.000000
304181181	2116244	11017	9598.885636	31736	11	0.992088	31230	120	0.998501	9935227	0.000000
304335521	2092074	10842	9581.394784	31646	11	0.995202	31566	74	0.999091	9930357	0.000000
304346594	2101295	10898	9581.943360	32153	7	0.834394	30984	166	0.999449	9925433	0.000000
304326382	2093199	10847	9583.932573	31854	4	0.899567	30880	120	0.999666	9920464	0.000000
304415969	2085608	10816	9580.648938	31836	10	0.939092	30629	236	0.999797	9915503	0.000000
304380699	2090679	10898	9584.400891	31603	16	0.963062	30897	142	0.999877	9910485	0.000000
304400642	2085251	10940	9580.077575	31821	4	0.835997	31206	103	0.999925	9905616	0.000000
304423186	2088946	11004	9580.937915	31768	24	0.793254	31357	88	0.999955	9900671	0.000000
304382492	2091183	10867	9579.931617	31851	17	0.874618	31163	113	0.999973	9895808	0.000000
304414112	2088250	11011	9582.661649	31801	6	0.923962	31329	65	0.999983	9890870	0.000000
304416416	2085173	11039	9586.037678	31895	9	0.953886	31257	119	0.999990	9885873	0.000000
304398926	2088507	10959	9582.254264	31810	22	0.972034	31225	93	0.999994	9880863	0.000000
304408001	2086537	10865	9592.203314	31907	14	0.983040	31453	38	0.999996	9875972	0.000000
304376551	2089323	11028	9594.732679	32031	12	0.989714	31461	34	0.999998	9871068	0.000000
304434473	2085454	10864	9591.045752	31850	7	0.993762	31314	87	0.999999	9866164	0.000000
304377646	2086646	10811	9587.700655	31773	34	0.996217	30646	179	0.999999	9861141	0.000000
304427941	2086202	10859	9577.324489	31822	7	0.943284	30943	95	0.999999	9856204	0.000000
304426285	2085079	10819	9576.669339	31546	9	0.965604	31132	182	1.000000	9851355	0.000000
304407239	2088185	10933	9574.625448	31719	14	0.979141	31039	144	1.000000	9846447	0.000000
304436432	2086834	10705	9580.310452	31562	6	0.987350	30748	138	1.000000	9841572	0.000000
304409768	2089420	11002	9573.324455	31856	13	0.992328	30973	78	1.000000	9836554	0.000000
304405687	2090242	11051	9570.202328	31895	28	0.995347	31224	85	1.000000	9831571	0.000000
304404351	2087309	10720	9572.771702	32003	6	0.954708	31471	84	1.000000	9826671	0.000000
304430953	2088835	10696	9573.139719	31682	18	0.905501	31240	69	1.000000	9821725	0.000000
304413975	2087915	10887	9579.871311	31532	30	0.942690	31353	93	1.000000	9816919	0.000000
304392881	2090293	10800	9586.600445	31650	6	0.965244	31174	71	1.000000	9812000	0.000000
304428129	2079293	10935	9581.277366	31810	8	0.978922	31391	86	1.000000	9807117	0.000000
304424538	2086048	10951	9571.657190	31692	3	0.987217	30696	210	1.000000	9802174	-1.#IND00
304425515	2082750	10695	9572.412355	31847	29	0.992248	30483	171	1.000000	9797364	-0.057600
304448760	2084934	10942	9569.099154	31685	16	0.995299	31044	109	1.000000	9792522	-0.015518
304377104	2098824	11005	9575.882448	31852	7	0.997149	30859	145	1.000000	9787659	-0.007151
304402924	2084189	10793	9576.783551	31725	1	0.678807	31068	95	1.000000	9782735	-0.005253
304413789	2084397	10627	9583.620047	31720	69	0.718916	31517	63	1.000000	9777854	-0.005110
304441660	2082612	10763	9581.215295	31615	66	0.829535	31560	52	1.000000	9772928	-0.005385
304397368	2087433	10772	9581.417234	31577	21	0.896621	31469	60	1.000000	9768166	-0.004211
304410278	2090942	10889	9574.930420	31713	13	0.937305	31726	59	1.000000	9763325	-0.003055
304428071	2088422	10949	9577.946290	31822	19	0.961978	31258	132	1.000000	9758533	-0.003704
304406801	2089529	10892	9583.440828	31915	17	0.976942	30926	128	1.000000	9753689	-0.003180
304403235	2088575	10807	9580.553673	31908	8	0.986016	31384	66	1.000000	9748780	-0.003585
304412742	2088029	11005	9581.787396	31827	15	0.991519	31430	59	1.000000	9743913	-0.002736
304435996	2081200	10704	9581.529273	31545	13	0.994857	31028	92	1.000000	9738858	0.000906
304389401	2098046	10891	9574.472202	32115	6	0.996881	31421	72	1.000000	9734112	0.000612
304357440	2088885	10712	9578.597507	32102	3	0.981720	31246	93	1.000000	9729264	0.001786
304426233	2081663	10854	9577.153571	31755	14	0.969070	31071	102	1.000000	9724465	0.003551
304395505	2082469	10812	9583.570822	32030	12	0.933894	31397	57	1.000000	9719552	0.003880
304404566	2082890	10778	9577.309983	32201	18	0.959910	31177	124	1.000000	9714771	0.003505
304397222	2092605	10736	9578.768100	31954	15	0.962080	31095	100	1.000000	9709982	0.004330
304342689	2093547	10805	9577.158359	31680	13	0.977003	31172	101	1.000000	9705223	0.003764
304434026	2080644	10953	9578.756245	31536	19	0.986054	31138	93	1.000000	9700362	0.003581
304481497	2070740	11026	9573.679071	31639	20	0.991542	31093	83	1.000000	9695357	0.003234
304433682	2084046	10847	9575.701053	31882	17	0.994871	31183	132	1.000000	9690544	0.003487
304383530	2090625	10886	9582.443696	31610	26	0.996889	30816	169	1.000000	9685718	0.002748
304433130	2088059	10864	9585.993454	31962	10	0.998113	30707	221	1.000000	9680903	0.002039
304387934	2087164	10877	9590.060597	31862	15	0.998856	30433	190	1.000000	9676075	0.002069
304404801	2097365	10927	9588.113545	31925	11	0.999306	30890	154	1.000000	9671174	0.004390
304413877	2086574	11110	9582.420587	31660	15	0.999579	30553	178	1.000000	9666285	0.004600
304393157	2088162	11010	9584.383688	31917	12	0.999745	31005	136	1.000000	9661445	0.004400
304420906	2088162	10831	9578.841688	31879	25	0.999845	31376	61	1.000000	9656597	0.004206
304386879	2091224	10804	9580.443053	31469	16	0.999906	31253	98	1.000000	9651797	0.004102
304387471	2096594	10950	9578.981469	31907	12	0.999943	31324	101	1.000000	9647048	0.004336
304450580	2073965	10867	9579.599288	31594	20	0.999965	30950	70	1.000000	9642157	0.004450
304422133	2092242	10790	9579.776365	31866	9	0.999979	31103	107	1.000000	9637337	0.004933
304356622	2098928	10910	9584.176334	31609	3	0.999987	30986	124	1.000000	9632537	0.004956
304413745	2084665	10770	9582.010972	31784	21	0.913932	31174	118	1.000000	9627657	0.004010
304379810	2089522	10907	9575.629913	31855	5	0.947803	31278	105	1.000000	9622740	0.004238
304410017	2085352	10872	9574.783553	31871	13	0.968345	30988	146	1.000000	9617942	0.003579
304410687	2080494	10853	9577.116206	31992	2	0.858740	30845	129	1.000000	9613095	0.003903
304360742	2097796	10827	9579.491822	31869	19	0.856433	31041	122	1.000000	9608368	0.003742
304352758	2101016	10829	9577.199300	31834	32	0.912933	30613	164	1.000000	9603712	0.003909
304397528	2086958	11060	9582.153155	31872	11	0.947198	31256	116	1.000000	9598868	0.003098
304443388	2079430	10790	9578.232222	31817	21	0.967978	30936	129	1.000000	9594189	0.003000
304414537	2093257	10877	9580.675975	31756	17	0.980580	31296	91	1.000000	9589500	0.002492
304365507	2086544	10673	9580.115850	31943	14	0.988223	31200	81	1.000000	9584637	0.002965
304420177	2085701	10820	9581.111875	31859	15	0.992858	31095	138	1.000000	9579976	0.004227
304391477	2091689	10860	9580.692880	31722	7	0.995668	30710	148	1.000000	9575135	0.003896
304372335	2091799	10918	9586.099915	31819	8	0.953229	31428	56	1.000000	9570382	0.004121
304401728	2084874	10677	9587.007086	31685	21	0.971636	31401	92	1.000000	9565572	0.003906
304442843	2078903	10740	9584.700249	31687	5	0.982798	31198	132	1.000000	9560814	0.003814
304395433	2097954	10991	9582.724536	31719	11	0.989568	31091	134	1.000000	9555927	0.003797
304347139	2092720	10876	9585.119910	31934	14	0.993673	30911	141	1.000000	9551247	0.003630
304406404	2086932	10873	9583.865496	31665	14	0.996163	31300	69	1.000000	9546584	0.002276
304381580	2089073	10960	9582.122289	31820	12	0.997673	31593	30	1.000000	9541862	0.002281
304409138	2087333	10800	9583.978560	31802	23	0.998589	31176	100	1.000000	9537151	0.001926
304435543	2084751	10824	9587.026723	31662	12	0.999144	31029	146	1.000000	9532429	0.002948
304397675	2089480	10955	9579.983888	31860	12	0.999481	30444	230	1.000000	9527683	0.002818
304369671	2095659	10938	9577.756494	31871	15	0.991518	30605	182	1.000000	9522896	0.002562
304406093	2092026	10875	9581.654708	31791	12	0.994856	31239	59	1.000000	9518055	0.002237
npatches	nstrain	runtime	dt	init_x	init_y	init_y_blood	init_z	init_S	beta0	beta1	beta2	beta3	mean_beta	B	d	delta	delta_blood	b[0]	mut	m	CTL	c	g	epsilon	k	het	lambda	rho	omega	x_max	patch.dyna	DELTA	A	VA
10000	1	100.000000	0.001000	21900	9499	5000000	0.001000	10000000	13.641884	12.370955	17.847500	18.579006	15	800000000	0.010000	1.000000	432.000000	80000	0.000050	0.004800	0	0.500000	0.000000	2.500000	15.000000	0.500000	0.000000	0.000000	0.000000	31872	0	10.000000	7.000000	1.000000
sus	inf	inf_blood	z	x[0]	y[0][0]	z[0]	x[1]	y[1][0]	z[1]	S[0]	synchrony
219000000	94990000	5000000	10.000000	21900	9499	0.001000	21900	9499	0.001000	10000000	0.000000
161666825	36393398	190327	3941.516320	16669	3499	0.394152	17816	3245	0.394152	9995019	0.000000
245139609	11407117	59348	6325.803353	26388	731	0.632580	27791	453	0.632580	9989937	0.000000
277844774	5679736	29816	7771.765723	29789	203	0.777177	30895	56	0.777177	9984847	0.000000
292726858	3491149	18103	8646.574916	31197	58	0.864868	31558	37	0.864868	9979872	0.000000
300165736	2477534	12909	9131.430160	31738	7	0.847741	31687	2	0.831522	9974976	0.000000
304095567	1959273	10254	9272.379546	31802	29	0.907662	31835	15	0.897826	9969932	0.000000
306276284	1681514	8787	9196.497476	31914	0	0.452270	31722	11	0.840153	9964874	0.000000
307524236	1518020	7995	9077.160532	31388	79	0.634644	31882	9	0.903060	9959898	0.000000
308286698	1426635	7452	8960.023396	31582	46	0.778428	31880	7	0.646406	9954901	0.000000
308670467	1387702	7184	8888.797382	31676	10	0.865627	31773	17	0.769257	9950002	0.000000
308873726	1364465	7298	8842.304302	31600	11	0.918509	31760	21	0.791782	9944979	0.000000
308998461	1354695	6980	8829.427244	31801	2	0.879044	31631	19	0.873725	9939973	0.000000
309020836	1343198	7093	8810.052919	31836	24	0.818418	31777	7	0.923420	9934929	0.000000
309107890	1337526	6999	8806.166629	31820	12	0.889879	31776	4	0.881439	9929902	0.000000
309128889	1335462	6977	8804.335124	31747	37	0.780538	31945	7	0.763388	9924987	0.000000
309159996	1332116	6834	8800.618834	31642	7	0.866906	31804	11	0.856506	9919992	0.000000
309144074	1332176	7030	8802.572356	31622	18	0.919285	31971	2	0.889814	9915042	0.000000
309168157	1329900	6794	8787.510129	31658	3	0.947472	31768	18	0.829473	9910119	0.000000
309155803	1329704	6731	8785.663711	31969	11	0.968144	31883	7	0.714798	9905164	0.000000
309137978	1333945	6916	8791.462420	31899	2	0.826404	31652	14	0.827038	9900240	0.000000
309110324	1330530	7047	8796.705725	31719	5	0.892159	31923	4	0.879648	9895182	0.000000
309166261	1320454	6831	8795.652209	31906	12	0.934599	31905	25	0.813932	9890178	0.000000
309181009	1326464	6717	8788.339710	31867	7	0.960338	31680	14	0.887158	9885320	0.000000
309132530	1334200	7075	8793.816727	31835	17	0.963931	31847	3	0.895720	9880358	0.000000
309137199	1333760	6854	8803.611289	31871	7	0.703124	31974	4	0.887409	9875358	0.000000
309161255	1336478	6981	8786.795371	31743	15	0.819958	31943	7	0.887896	9870379	0.000000
309167125	1319623	6979	8794.431474	31822	8	0.813236	31880	1	0.902270	9865496	0.000000
309196406	1326899	6686	8787.905754	31675	9	0.886736	31720	10	0.931207	9860560	0.000000
309119271	1336990	7125	8794.521779	31918	8	0.931310	31651	15	0.794373	9855659	0.000000
309162791	1332478	6943	8798.969861	31553	2	0.958343	31907	16	0.747415	9850732	0.000000
309107972	1341417	6979	8801.434909	31798	14	0.964536	31863	14	0.846818	9845882	0.000000
309171633	1324197	6962	8782.601968	31534	5	0.978493	31990	2	0.907102	9840873	0.000000
309181898	1328124	6882	8783.391612	31902	7	0.696145	31778	6	0.864316	9836010	0.000000
309214409	1323031	6700	8790.563530	31773	17	0.815726	31647	6	0.666183	9831095	0.000000
309197015	1334707	7027	8783.562298	31709	19	0.888246	32076	11	0.543240	9826166	0.000000
309118221	1333249	6928	8791.488188	31785	4	0.843875	31848	15	0.722996	9821269	0.000000
309174362	1326665	6808	8791.831379	31772	9	0.905317	31680	9	0.832010	9816193	0.000000
309170455	1336534	6926	8799.059890	31674	8	0.937044	31699	6	0.820295	9811384	0.000000
309137696	1334633	6894	8796.869029	31844	7	0.961820	32037	4	0.771309	9806454	0.000000
309138048	1334632	6849	8815.205046	31976	11	0.955793	31879	14	0.853354	9801608	-1.#IND00
309119915	1336867	6911	8820.015009	31990	2	0.832787	31975	8	0.573276	9796625	-1.#IND00
309200758	1326647	6776	8792.536815	31738	20	0.898593	31720	36	0.741211	9791693	-0.018773
309119730	1343188	6943	8802.396551	31696	4	0.938501	31861	3	0.651109	9786773	-0.010453
309106911	1333957	6941	8810.288279	31701	16	0.838399	31781	6	0.788413	9781929	-0.014023
309185535	1325078	6928	8794.839565	31864	9	0.901997	31940	13	0.871682	9777043	-0.017842
309130211	1332645	6924	8809.907804	31937	2	0.940565	31871	10	0.778277	9772212	-0.008212
309183926	1324991	6897	8790.831980	31743	18	0.856262	31780	0	0.759759	9767315	-0.007168
309136558	1336436	6990	8788.514664	31852	19	0.912829	31853	14	0.742930	9762466	-0.003573
309131873	1328019	6861	8788.171940	31743	3	0.566299	31749	2	0.837910	9757489	-0.003522
309144313	1327335	6835	8794.798646	31430	61	0.736980	31689	5	0.894154	9752652	-0.004297
309179787	1326466	6789	8794.021745	31936	6	0.840490	31656	12	0.762891	9747832	-0.002668
309188806	1323501	6780	8791.286218	32036	6	0.885096	31811	11	0.856204	9743018	-0.002988
309150371	1327298	6938	8799.893611	31851	7	0.706012	31659	16	0.912794	9738174	-0.002956
309203722	1319719	6742	8792.315333	31896	5	0.821709	31747	5	0.947114	9733359	-0.002678
309164616	1332285	6890	8789.800313	31754	28	0.891875	31792	1	0.890177	9728466	-0.003621
309154348	1323751	6902	8794.824820	31834	9	0.934427	31889	6	0.888660	9723577	-0.002482
309176417	1329361	6954	8785.458675	32130	1	0.578171	31586	2	0.902309	9718745	-0.001316
309148732	1329433	6879	8788.120939	31626	129	0.589415	31676	11	0.930481	9713792	-0.002151
309176145	1333016	6920	8792.333429	30978	160	0.750999	31791	5	0.808555	9709020	-0.003165
309200505	1324813	7001	8802.616449	31548	24	0.848992	31761	24	0.844452	9704268	-0.003129
309178766	1334540	6980	8790.703691	31808	10	0.812382	31992	1	0.665157	9699432	-0.002236
309170539	1331751	6811	8783.079511	31844	0	0.732311	31742	35	0.741512	9694621	-0.003539
309102942	1342997	7011	8799.298813	31812	4	0.819027	31755	2	0.843239	9689823	-0.003110
309094986	1337968	6905	8804.165597	31740	13	0.865586	31924	3	0.841451	9684984	-0.003320
309127502	1338325	7005	8814.606106	31817	18	0.918484	31927	11	0.687368	9680154	-0.003182
309172078	1320531	6794	8801.889749	31972	20	0.923266	31668	9	0.810403	9675272	-0.005648
309164261	1333226	6934	8796.180026	31711	6	0.890428	31742	6	0.885018	9670321	-0.006416
309139700	1332494	6915	8801.090352	31819	1	0.829066	31968	7	0.835601	9665491	-0.006060
309133746	1332101	6950	8801.512004	31832	10	0.772779	31996	6	0.893498	9660663	-0.003401
309204107	1317765	6751	8799.383399	31865	12	0.862201	32013	13	0.824170	9655720	-0.003438
309208941	1322835	6677	8785.054691	31783	3	0.837919	31833	3	0.891422	9650915	-0.004546
309191601	1330539	6926	8770.789312	31931	6	0.519029	31995	0	0.652414	9646038	-0.004816
309067843	1349629	7028	8781.439732	31537	33	0.708313	31910	3	0.760213	9641181	-0.005532
309101411	1336370	6964	8795.160223	31807	17	0.823105	31754	2	0.852475	9636491	-0.005594
309161492	1329514	6851	8813.813914	31867	9	0.892721	31822	4	0.607133	9631700	-0.004953
309175231	1324696	6884	8789.333396	32013	4	0.934940	31793	3	0.728976	9626964	-0.004613
309212208	1319853	6753	8780.996272	31877	13	0.861462	31837	1	0.806973	9622212	-0.004397
309179589	1329774	7016	8778.226190	31953	9	0.915983	31780	11	0.861252	9617384	-0.004248
309127100	1332868	6920	8781.556473	31728	7	0.949047	32051	11	0.915855	9612652	-0.004829
309103326	1337582	6755	8802.645880	31893	1	0.786123	31884	9	0.948970	9607836	-0.004148
309156762	1329239	6980	8805.452606	31778	25	0.714765	31884	7	0.591897	9603009	-0.005158
309116161	1339344	7109	8808.523862	31768	20	0.827018	32110	10	0.752504	9598118	-0.005071
309148201	1330092	6616	8790.823994	31854	6	0.895094	31586	6	0.849905	9593358	-0.004329
309128960	1333584	6805	8797.157453	31854	6	0.936379	31968	5	0.763336	9588633	-0.004505
309153279	1328787	6846	8787.803829	31752	3	0.848877	31900	28	0.849440	9583694	-0.004626
309201390	1324158	6868	8773.832461	31732	7	0.872633	32024	4	0.908692	9578939	-0.004486
309177016	1325046	6798	8773.102937	31777	10	0.798905	31823	22	0.694345	9574176	-0.004202
309179093	1329318	6797	8788.194707	31931	40	0.878045	31803	4	0.625410	9569395	-0.003566
309119590	1333140	7035	8790.188505	31743	16	0.926040	31966	12	0.772828	9564634	-0.002864
309086978	1339822	6952	8799.892945	31732	9	0.901070	31805	18	0.862231	9559855	-0.002729
309148052	1322431	6836	8797.621266	31631	14	0.940003	31932	15	0.583985	9554972	-0.002769
309198166	1325485	6946	8782.751518	31581	28	0.700680	31904	22	0.747706	9550190	-0.002124
309118186	1339112	7003	8798.722794	31757	25	0.818476	31968	15	0.846995	9545469	-0.002344
309115822	1336668	6926	8801.105923	31817	40	0.889914	31878	11	0.907209	9540760	-0.002725
309131707	1336765	6951	8792.163641	31796	4	0.908479	31735	7	0.639574	9536014	-0.003667
309120306	1337277	6923	8790.024478	31948	14	0.778130	31663	5	0.781418	9531269	-0.003734
309118969	1340399	6808	8800.202704	32043	15	0.865446	31607	5	0.867440	9526560	-0.003515
309114482	1329957	6809	8802.973028	31801	17	0.843075	31837	7	0.713270	9521712	-0.003350
309174811	1329045	6721	8792.606744	31821	17	0.904832	31727	16	0.826111	9517042	-0.002561
npatches	nstrain	runtime	dt	init_x	init_y	init_y_blood	init_z	init_S	beta0	beta1	beta2	beta3	mean_beta	B	d	delta	delta_blood	b[0]	mut	m	CTL	c	g	epsilon	k	het	lambda	rho	omega	x_max	patch.dyna	DELTA	A	VA
10000	1	100.000000	0.001000	21900	9499	5000000	0.001000	10000000	14.595365	13.920918	16.739310	13.274777	15	800000000	0.010000	1.000000	432.000000	80000	0.000050	0.004800	0	0.500000	0.000000	2.500000	16.000000	0.500000	0.000000	0.000000	0.000000	31872	0	10.000000	7.000000	1.000000
sus	inf	inf_blood	z	x[0]	y[0][0]	z[0]	x[1]	y[1][0]	z[1]	S[0]	synchrony
219000000	94990000	5000000	10.000000	21900	9499	0.001000	21900	9499	0.001000	10000000	0.000000
166031770	32866364	172032	3941.516320	16556	3225	0.394152	16853	3128	0.394152	9994930	0.000000
251592777	9576526	50291	6325.803353	26424	639	0.632580	26864	601	0.632580	9989943	0.000000
283936327	4435075	23138	7771.746531	30144	142	0.777177	30351	160	0.777177	9984829	0.000000
298232773	2524044	13294	8625.575575	31353	66	0.864868	31346	45	0.864868	9979766	0.000000
305171457	1661069	8769	8889.779642	31691	7	0.918048	31791	7	0.918048	9974652	0.000000
308744150	1241869	6437	8657.647223	31681	8	0.950300	31905	19	0.735413	9969695	0.000000
310658135	1025400	5350	8341.455123	31797	23	0.789528	31813	8	0.839540	9964820	0.000000
311638376	924752	4710	8103.977844	31633	21	0.872358	31794	9	0.902688	9959861	0.000000
312002265	903087	4667	8033.314969	31911	1	0.741227	31657	11	0.802664	9954923	0.000000
312043321	915887	4723	8039.269140	31456	78	0.649898	31772	2	0.652086	9949953	0.000000
312088528	907974	4666	8057.108403	31668	67	0.787679	31956	13	0.789006	9944916	0.000000
312177006	894142	4535	8045.999734	31617	17	0.871237	31875	28	0.872042	9939895	0.000000
312212615	886841	4587	8015.739760	31590	7	0.921911	31854	16	0.922399	9934974	0.000000
312204105	900754	4669	8016.077685	31827	7	0.694032	32054	9	0.778481	9929989	0.000000
312120768	910224	4897	8022.418049	31836	1	0.810379	31698	8	0.865659	9924845	0.000000
312135126	902076	4583	8031.158473	31798	28	0.781911	32024	9	0.725926	9919917	0.000000
312204379	891474	4773	8013.230573	32029	5	0.867739	31758	23	0.833786	9914947	0.000000
312275560	883025	4536	8011.638300	31761	4	0.919790	31798	23	0.808732	9910004	0.000000
312257075	886207	4640	8009.654276	31893	5	0.951356	31634	13	0.884004	9905124	0.000000
312228592	895976	4674	7998.414521	31854	4	0.965749	31707	1	0.743818	9900242	0.000000
312153437	908418	4611	8017.344085	31841	7	0.702417	32042	44	0.514659	9895366	0.000000
312168732	894159	4745	8036.823566	32090	10	0.819530	31528	80	0.705663	9890436	0.000000
312231351	888859	4554	8014.113559	32039	15	0.879379	31815	7	0.821498	9885615	0.000000
312229301	890407	4709	8017.024446	31740	12	0.926849	31829	5	0.799835	9880634	0.000000
312189274	894498	4546	8046.867055	31841	1	0.845500	31583	61	0.599051	9875715	0.000000
312322375	869245	4523	8019.180887	31876	44	0.567115	31516	45	0.756842	9870751	0.000000
312253813	892758	4690	8004.349384	31513	105	0.737475	31844	16	0.852536	9865724	0.000000
312188192	904406	4725	8017.121682	31505	13	0.840790	31900	12	0.869003	9860665	0.000000
312094877	911691	4734	8045.090495	31770	18	0.903447	31916	12	0.897100	9855715	0.000000
312165217	892873	4743	8043.347152	31926	2	0.828718	31943	7	0.653603	9850847	0.000000
312291486	879481	4591	8002.181307	31621	26	0.853259	31721	4	0.789926	9846038	0.000000
312229872	901601	4543	7989.308325	31994	7	0.738003	31705	13	0.629282	9841197	0.000000
312082217	915466	4826	8049.751901	31798	1	0.485786	31702	26	0.549770	9836378	0.000000
312141092	905248	4723	8042.172020	31329	187	0.662806	31901	26	0.726956	9831483	0.000000
312165144	893037	4497	8025.117870	30911	112	0.795507	31970	19	0.834411	9826682	0.000000
312289898	875372	4471	7995.287762	31596	22	0.875984	31888	6	0.687243	9821747	0.000000
312256364	899962	4578	7995.923665	31792	4	0.703951	31751	6	0.810327	9816869	0.000000
312108999	912409	4578	8039.872572	31742	32	0.820460	31816	16	0.841936	9811965	0.000000
312142316	896139	4713	8036.520361	31893	17	0.891117	31868	2	0.541015	9807194	0.000000
312184218	891557	4719	8011.632509	31982	0	0.748230	31127	247	0.554654	9802295	-1.#IND00
312256742	885272	4537	8007.474793	31741	102	0.552435	30651	138	0.729918	9797363	0.014400
312212966	898424	4628	8013.907360	31052	140	0.728572	31462	43	0.836207	9792582	0.015720
312218666	890976	4669	8015.372956	31345	68	0.835391	31909	9	0.752126	9787598	0.011167
312239422	883232	4615	8028.545354	31852	17	0.900172	31933	1	0.597630	9782692	0.006805
312172978	900667	4717	8015.874451	31687	20	0.600254	31713	10	0.740757	9777914	0.006329
312212503	887436	4678	8041.242586	31383	36	0.757572	31671	7	0.842781	9773002	0.005420
312245016	882506	4573	8026.911828	31706	25	0.852978	31912	7	0.904654	9768018	0.006975
312302368	882312	4682	8014.040243	31833	8	0.910838	31982	14	0.942177	9763222	0.005136
312195819	895135	4656	8020.420873	31773	14	0.945927	31857	16	0.629310	9758364	0.008146
312232495	883659	4645	8018.208307	31867	2	0.713135	31624	7	0.775193	9753534	0.006555
312280188	888211	4740	7991.009493	31891	18	0.681929	31772	12	0.863665	9748645	0.005726
312088885	918425	4856	8033.364104	31836	11	0.807104	31653	20	0.917319	9743795	0.006553
311988525	924399	4725	8066.139553	31876	5	0.860943	31954	2	0.528196	9738846	0.006079
312170531	888482	4664	8036.443905	32038	23	0.790329	31726	22	0.664004	9733958	0.003107
312216597	893887	4629	7996.467687	31845	1	0.517437	31527	20	0.796234	9729054	0.003585
312230726	896528	4640	8013.932370	31549	69	0.705779	31772	0	0.842549	9724178	0.005106
312213007	886286	4760	8022.139642	31864	20	0.821568	31716	2	0.777452	9719357	0.004237
312232042	895302	4719	8005.845395	31531	8	0.891789	31715	16	0.566690	9714540	0.003997
312218125	888523	4697	8020.768141	31809	44	0.744046	31946	13	0.737217	9709676	0.004345
312243937	880111	4526	8022.170598	31726	35	0.844775	31864	8	0.806867	9704787	0.005002
312255877	896513	4807	8004.126423	31664	12	0.905863	31792	0	0.514596	9700007	0.003400
312144791	908097	4630	8040.263132	31788	8	0.942910	31795	41	0.630934	9695123	0.001830
312207420	888164	4686	8038.754240	31897	7	0.592573	31816	28	0.776178	9690166	0.000335
312240447	881749	4462	8022.870045	31804	6	0.752914	31727	0	0.679662	9685438	0.000831
312262638	884492	4640	7993.685457	31930	3	0.601724	31963	3	0.715991	9680563	0.001106
312221256	894546	4582	7995.073096	31811	49	0.635270	31810	13	0.812638	9675666	0.002007
312198071	899005	4816	8010.772681	31419	62	0.778807	31891	15	0.854457	9670752	0.002573
312154847	905247	4830	8026.192076	31834	5	0.865857	31947	7	0.623875	9665849	0.000751
312102378	913307	4761	8046.329311	31711	7	0.916453	31809	14	0.721115	9660955	0.000419
312175609	886004	4578	8045.588427	31852	14	0.751112	32000	11	0.830869	9656138	0.000728
312280670	882368	4587	8009.247328	31788	22	0.849061	31883	2	0.718076	9651334	-0.000592
312256275	885494	4452	7989.486043	31747	11	0.908462	31846	29	0.740203	9646640	-0.000526
312221058	894739	4568	8013.710285	31704	4	0.529646	31739	4	0.754792	9641818	-0.001131
312081373	926274	4661	8039.052020	32012	22	0.714751	31574	53	0.682428	9636924	-0.000872
312069519	906170	4704	8062.237848	31634	5	0.827010	31634	15	0.807407	9632041	-0.000989
312210567	883781	4583	8041.082138	31520	8	0.802756	31744	2	0.773127	9627228	-0.000380
312247636	883734	4605	7997.300467	31855	35	0.782762	31681	39	0.735720	9622444	0.000250
312242282	888969	4623	7995.269996	31822	1	0.738206	31710	18	0.839726	9617700	0.000584
312236730	894074	4625	8030.432280	31695	14	0.615400	31812	3	0.896760	9612877	0.000668
312275401	889439	4588	8027.412777	31489	26	0.766757	31691	10	0.719208	9608050	0.000685
312210364	898035	4706	8008.539188	31885	8	0.858549	31713	13	0.829712	9603187	0.000909
312207657	892641	4619	8017.513002	31644	5	0.739922	31661	22	0.788801	9598277	0.000316
312149800	901837	4746	8020.451925	31824	11	0.630770	31706	5	0.871918	9593550	0.000153
312235634	890560	4743	8025.634249	31584	27	0.776078	31819	9	0.741115	9588895	-0.000172
312200578	896100	4641	8021.328132	31492	32	0.864202	31821	4	0.842998	9584161	-0.000318
312223699	888272	4641	8028.947352	31754	4	0.917644	31798	4	0.531862	9579459	-0.000647
312208931	892168	4646	8027.078127	32005	1	0.535698	31736	18	0.716095	9574714	-0.000581
312260069	891809	4649	8004.724993	31526	84	0.675219	31810	23	0.827825	9570039	-0.000640
312184410	903602	4555	8004.974503	31512	27	0.803035	31718	15	0.895583	9565265	0.000212
312158811	896168	4767	8026.797505	31852	29	0.880550	31733	5	0.904853	9560476	-0.000266
312173687	897370	4602	8027.065214	31613	16	0.927559	31675	7	0.646603	9555739	-0.000319
312184871	895384	4642	8037.338567	31640	3	0.712573	31861	20	0.785681	9550803	-0.000121
312160850	901536	4765	8043.111928	31888	2	0.796158	31795	13	0.870025	9546094	-0.000251
312221315	892618	4640	8012.699806	31813	6	0.780536	32005	11	0.643454	9541319	-0.000402
312161247	907250	4666	8013.937586	32011	17	0.824087	32008	13	0.748856	9536498	-0.000536
312113627	906708	4694	8038.276796	31799	18	0.871900	31732	2	0.843770	9531893	-0.001039
312135072	902632	4648	8040.798165	31776	4	0.553338	31587	23	0.655134	9527224	-0.001472
312240701	872742	4604	8014.188491	31534	41	0.729120	31557	34	0.790855	9522448	-0.001438
312304320	893900	4638	7992.216202	31713	30	0.835723	31651	19	0.783378	9517621	-0.001376
npatches	nstrain	runtime	dt	init_x	init_y	init_y_blood	init_z	init_S	beta0	beta1	beta2	beta3	mean_beta	B	d	delta	delta_blood	b[0]	mut	m	CTL	c	g	epsilon	k	het	lambda	rho	omega	x_max	patch.dyna	DELTA	A	VA
10000	1	100.000000	0.001000	21900	9499	5000000	0.001000	10000000	15.341328	7.657017	9.281766	10.596599	15	800000000	0.010000	1.000000	432.000000	80000	0.000050	0.004800	0	0.500000	0.000000	2.500000	17.000000	0.500000	0.000000	0.000000	0.000000	31872	0	10.000000	7.000000	1.000000
sus	inf	inf_blood	z	x[0]	y[0][0]	z[0]	x[1]	y[1][0]	z[1]	S[0]	synchrony
219000000	94990000	5000000	10.000000	21900	9499	0.001000	21900	9499	0.001000	10000000	0.000000
172201913	29122517	153147	3941.516320	16160	3226	0.394152	23835	1156	0.394152	9995039	0.000000
259647867	7671837	40116	6325.803353	25971	689	0.632580	30859	35	0.632580	9990009	0.000000
290805479	3240656	17106	7770.888513	29826	151	0.777177	31897	12	0.777177	9984932	0.000000
303823873	1667011	8649	8473.850524	31164	29	0.864868	31809	7	0.835825	9979978	0.000000
309786585	1003904	5187	8187.487887	31859	0	0.784953	32057	6	0.536848	9975021	0.000000
312656296	702390	3612	7576.609414	31641	16	0.744788	31958	6	0.719119	9970023	0.000000
313873718	624310	3220	7193.791954	31870	13	0.845225	32083	14	0.592935	9965031	0.000000
313648307	761846	3939	7278.026340	32028	12	0.584222	32023	16	0.447974	9959945	0.000000
313187686	778317	4051	7507.807187	31856	51	0.747850	31865	5	0.665221	9955052	0.000000
313804988	640482	3375	7420.922084	31941	16	0.847082	31806	3	0.417449	9950133	0.000000
314271559	620286	3277	7216.011514	31772	28	0.907262	31663	2	0.342993	9945102	0.000000
313852466	726599	3833	7292.095797	31545	11	0.943759	31616	1	0.539438	9940062	0.000000
313471962	755789	3902	7438.479605	32081	1	0.474545	31883	3	0.526804	9934968	0.000000
313634461	709009	3782	7425.818359	31328	247	0.430679	32022	4	0.506119	9930013	0.000000
313862153	674219	3540	7347.608458	26888	813	0.654733	31861	2	0.385691	9925107	0.000000
313878348	695649	3668	7322.923551	30333	118	0.790611	31737	11	0.414791	9920062	0.000000
313806273	700895	3594	7351.506502	31481	18	0.873015	31765	1	0.537744	9915036	0.000000
313779625	699091	3661	7382.352030	31628	48	0.594073	31786	5	0.617034	9910147	0.000000
313825567	691786	3712	7350.332820	31156	98	0.753824	31845	3	0.529635	9905218	0.000000
313785620	704391	3656	7345.010379	31833	24	0.850705	31712	2	0.497162	9900251	0.000000
313762401	696249	3561	7366.510363	31615	17	0.895294	31700	1	0.424442	9895348	0.000000
313844764	697112	3623	7355.116417	31941	3	0.847342	31661	7	0.449873	9890345	0.000000
313864820	682527	3612	7354.943004	31779	29	0.799524	31923	3	0.487906	9885423	0.000000
313861532	685531	3572	7334.742055	31816	10	0.878420	31960	2	0.545181	9880504	0.000000
313854304	680585	3565	7325.985687	31803	1	0.610263	31873	1	0.439188	9875535	0.000000
313887006	682153	3509	7322.583788	31467	81	0.588726	32043	5	0.614859	9870590	0.000000
313831875	689334	3588	7360.271512	31260	134	0.750581	31902	4	0.434408	9865593	0.000000
313978463	660763	3383	7349.168733	31512	8	0.848739	31616	4	0.309128	9860659	0.000000
313865129	704946	3575	7335.310071	31554	2	0.815183	32024	3	0.521787	9855774	0.000000
313678947	709520	3715	7394.804679	31752	1	0.313160	32136	3	0.708346	9850926	0.000000
313900043	662680	3390	7347.737614	30883	318	0.538302	32176	6	0.465879	9846036	0.000000
314012081	668495	3521	7283.304670	29329	372	0.720001	31761	5	0.548423	9841178	0.000000
313835517	712402	3827	7314.219407	31191	45	0.830193	31884	2	0.576390	9836258	0.000000
313539501	739739	3897	7418.530836	31705	24	0.897020	31895	3	0.658107	9831394	0.000000
313804692	666202	3475	7388.370191	31765	12	0.811227	31846	1	0.549900	9826438	0.000000
314100943	640705	3276	7269.879662	31660	5	0.885518	31871	3	0.610092	9821508	0.000000
313870070	706282	3693	7325.761808	31773	0	0.465833	31738	5	0.428591	9816573	0.000000
313627234	726775	3614	7403.185827	31732	80	0.631450	31745	3	0.470877	9811685	0.000000
313820498	673322	3571	7381.640726	31304	72	0.776491	31755	4	0.405481	9806873	0.000000
313975702	666791	3520	7302.840132	31833	1	0.743080	32030	2	0.400558	9801982	-1.#IND00
313857732	700405	3680	7315.999225	31802	7	0.831885	31925	7	0.539640	9797128	-1.#IND00
313726454	713823	3814	7367.758718	31815	22	0.711835	31933	1	0.582424	9792190	0.026442
313874328	670082	3614	7375.506952	31950	1	0.416183	31782	9	0.608338	9787391	0.017807
314048097	658198	3377	7297.340790	31688	98	0.587622	31717	2	0.557029	9782434	0.007517
313831626	710463	3707	7319.687181	30960	151	0.749912	31765	5	0.376066	9777504	0.006155
313734172	707562	3653	7387.240493	31727	19	0.848333	31806	5	0.539999	9772753	0.004246
313860507	668503	3447	7372.357306	31630	24	0.777316	31699	7	0.407154	9767757	0.007601
314008140	665009	3443	7309.801492	31655	9	0.788759	31981	6	0.640466	9762825	0.006198
313867696	700945	3665	7339.655109	31877	4	0.497993	31884	2	0.370093	9758082	0.004782
313800444	698414	3568	7367.845631	31585	61	0.695556	32051	5	0.446700	9753276	0.002562
313892014	676337	3587	7339.168059	31765	36	0.815368	31963	7	0.498039	9748277	0.004623
313877482	686689	3573	7338.528109	31700	6	0.594691	31742	1	0.449583	9743380	0.005372
313852446	692049	3528	7325.875193	31475	50	0.754199	31853	1	0.381402	9738473	0.005337
313729101	713091	3718	7351.681666	31696	22	0.850933	32003	3	0.551900	9733570	0.005416
313822953	681528	3548	7366.920775	31844	3	0.909597	31890	3	0.569173	9728584	0.004679
313830080	687746	3605	7348.692972	31715	10	0.710256	31657	9	0.419506	9723775	0.003446
313866927	693532	3779	7324.311474	31746	8	0.824284	32022	7	0.498064	9718997	0.005481
313831107	685502	3574	7359.857334	31842	15	0.893436	31993	4	0.476535	9714121	0.003516
313867743	681458	3577	7335.475284	31741	2	0.935374	31826	3	0.494813	9709330	0.000872
313874441	696547	3666	7324.802558	31942	18	0.647118	31915	1	0.610461	9704459	0.001261
313737941	713942	3718	7376.665586	31657	36	0.785993	31912	21	0.416662	9699552	0.000462
313837233	675673	3537	7377.335879	31781	23	0.870215	32014	3	0.646232	9694709	-0.000325
314009416	665892	3474	7276.480731	31817	6	0.780558	31686	3	0.369878	9689864	-0.001436
313697935	736218	3791	7369.262045	31872	6	0.866918	31652	9	0.499475	9685140	-0.001854
313795595	684510	3502	7366.064960	31800	12	0.735613	31792	4	0.618872	9680268	-0.001488
313820562	694521	3540	7340.597670	31876	1	0.500932	31870	3	0.474201	9675377	0.001684
313795276	689058	3482	7349.072802	31970	14	0.669239	31934	2	0.512049	9670579	0.003174
313878015	683810	3572	7336.909746	31781	10	0.799408	31797	3	0.659354	9665759	0.003762
313854164	699002	3682	7332.142222	31918	5	0.705184	31998	1	0.291935	9660821	0.004189
313786382	694216	3716	7394.688977	31829	0	0.540336	31752	6	0.452167	9655963	0.003906
313902615	662161	3401	7351.128913	31552	96	0.610004	32072	5	0.573517	9651186	0.003006
313911067	690190	3746	7323.402922	31150	63	0.763485	31892	1	0.392554	9646360	0.003598
313805377	705958	3686	7359.338498	31773	22	0.856564	31864	1	0.292673	9641523	0.003432
313850756	675549	3501	7363.379878	31750	6	0.913013	31849	4	0.545530	9636626	0.004837
313905238	677670	3550	7325.848451	31748	13	0.346684	31781	4	0.448094	9631767	0.005466
313859986	688447	3590	7341.126430	29001	804	0.603793	31810	1	0.416030	9626860	0.003803
313829552	698631	3650	7357.574762	29526	162	0.759719	31860	3	0.411407	9622073	0.003597
313837494	683387	3561	7355.677944	31286	56	0.854280	31868	5	0.444969	9617161	0.003121
313855624	692052	3667	7330.595192	31692	5	0.911628	31716	3	0.333932	9612364	0.003320
313809766	697312	3589	7338.332922	31654	54	0.603208	31645	4	0.354836	9607675	0.003100
313716881	704301	3636	7375.227604	31478	72	0.759364	31794	1	0.555134	9602913	0.003296
313859190	679544	3554	7357.617455	31714	14	0.854065	31908	0	0.344376	9598174	0.003081
313798995	696963	3717	7336.593783	32213	10	0.866620	32014	6	0.504671	9593447	0.002974
313734503	718618	3707	7355.476272	31545	18	0.919111	31758	1	0.570608	9588596	0.002860
313837582	685216	3507	7361.625353	31442	3	0.946337	31772	4	0.587406	9583885	0.002984
313954084	670904	3507	7308.122182	31754	17	0.688733	31793	3	0.514717	9578991	0.003668
313767103	713429	3715	7332.761944	31763	18	0.811230	31801	5	0.557406	9574273	0.002643
313720418	697163	3700	7391.637492	31476	14	0.885520	31726	1	0.533006	9569460	0.002734
313837988	682150	3555	7355.919719	31758	11	0.541379	31946	1	0.542963	9564741	0.003056
313867327	688260	3583	7326.579862	31310	63	0.721867	31998	2	0.562196	9560025	0.001940
313745117	720486	3812	7346.216330	31597	46	0.831325	31676	2	0.283681	9555286	0.002287
313837115	679606	3505	7347.405497	31722	17	0.897706	31571	5	0.513279	9550495	0.002165
313766431	712272	3746	7359.203054	31809	8	0.937963	31850	12	0.585415	9545676	0.002477
313696661	712216	3750	7391.368555	31660	18	0.830205	31656	10	0.545071	9540832	0.002899
313787662	697657	3717	7385.076083	31742	4	0.887071	31729	2	0.664710	9536049	0.003036
313940498	669300	3432	7315.835956	31833	16	0.635984	31774	4	0.574355	9531231	0.003009
313844461	703382	3613	7294.659644	31797	25	0.779241	31849	0	0.435040	9526419	0.003433
313668139	727278	3816	7384.720465	31758	3	0.445996	31869	6	0.332707	9521686	0.002876
313759501	683609	3562	7378.135830	31743	66	0.664021	31862	0	0.373978	9516797	0.003830
npatches	nstrain	runtime	dt	init_x	init_y	init_y_blood	init_z	init_S	beta0	beta1	beta2	beta3	mean_beta	B	d	delta	delta_blood	b[0]	mut	m	CTL	c	g	epsilon	k	het	lambda	rho	omega	x_max	patch.dyna	DELTA	A	VA
10000	1	100.000000	0.001000	21900	9499	5000000	0.001000	10000000	12.158199	19.252453	21.337279	13.487963	15	800000000	0.010000	1.000000	432.000000	80000	0.000050	0.004800	0	0.500000	0.000000	2.500000	18.000000	0.500000	0.000000	0.000000	0.000000	31872	0	10.000000	7.000000	1.000000
sus	inf	inf_blood	z	x[0]	y[0][0]	z[0]	x[1]	y[1][0]	z[1]	S[0]	synchrony
219000000	94990000	5000000	10.000000	21900	9499	0.001000	21900	9499	0.001000	10000000	0.000000
176581759	26218702	137777	3941.516320	19478	2058	0.394152	14587	3572	0.394152	9994991	0.000000
265316580	6355810	33103	6325.803353	29487	117	0.632580	23013	1155	0.632580	9989922	0.000000
295646524	2420752	12452	7759.749272	31436	25	0.777177	26779	622	0.777177	9984954	0.000000
307718475	1105336	5775	8092.959803	31741	0	0.701867	29393	195	0.864868	9980065	0.000000
312847553	602253	3144	7293.614444	31868	8	0.541852	30789	46	0.918048	9974946	0.000000
314992952	436217	2323	6610.899045	32072	3	0.541537	31684	7	0.950300	9969931	0.000000
314980388	624224	3213	6590.578653	31720	56	0.528446	31870	45	0.438104	9965009	0.000000
313220624	885561	4574	7191.798010	31767	10	0.714024	24011	1789	0.659236	9959909	0.000000
314206906	544917	2907	7192.094865	31873	1	0.478697	28093	255	0.793342	9954867	0.000000
315372801	465499	2425	6586.194119	31851	31	0.542582	30355	110	0.874671	9949910	0.000000
314213491	799670	4057	6816.993125	31845	14	0.722597	31081	76	0.923994	9944918	0.000000
313205903	794623	4087	7311.884160	31676	5	0.831767	31376	31	0.953906	9939831	0.000000
314602836	509089	2642	6998.071969	31713	13	0.451187	31869	9	0.972046	9934834	0.000000
315117714	556218	2865	6603.735362	31887	2	0.667170	31770	14	0.983047	9929809	0.000000
313668730	839200	4334	7006.454007	31674	28	0.409366	31750	5	0.989719	9924976	0.000000
313714817	660974	3312	7275.909006	31925	24	0.641807	32030	4	0.993765	9920031	0.000000
315007567	478392	2639	6783.977285	31936	1	0.732316	31743	21	0.845659	9915137	0.000000
314711601	670740	3452	6687.502398	31864	9	0.386748	31655	1	0.558092	9910249	0.000000
313337280	845471	4432	7168.963648	31969	10	0.439945	30573	302	0.728625	9905376	0.000000
314072572	583573	3093	7186.116541	31739	3	0.660352	29192	299	0.835423	9900444	0.000000
315149862	483269	2509	6668.742993	31670	17	0.322976	30175	198	0.900192	9895614	0.000000
314430618	734789	3932	6755.092774	31635	23	0.589416	31387	46	0.939471	9890651	0.000000
313447477	768943	3987	7240.262938	31985	5	0.750999	31494	3	0.963292	9885682	0.000000
314596557	513589	2683	6994.824364	31754	14	0.597197	31812	19	0.869037	9880696	0.000000
314991021	571086	3042	6657.057408	31649	5	0.755718	31862	0	0.699812	9875722	0.000000
313786545	820125	4299	7010.235142	31825	6	0.502234	29395	1060	0.564600	9870783	0.000000
313862826	638713	3282	7220.069102	32017	3	0.675125	25013	785	0.735950	9865740	0.000000
314956209	509488	2645	6798.344607	31732	19	0.533960	29641	213	0.839865	9860718	0.000000
314660405	645589	3353	6778.928910	31625	8	0.717368	30571	155	0.902886	9855783	0.000000
313847602	738566	3806	7099.539111	31865	2	0.775988	31393	20	0.941105	9850768	0.000000
314379328	570067	3010	7063.646955	31713	5	0.476833	31734	13	0.792102	9845912	0.000000
315010499	528790	2851	6736.990242	31762	6	0.682723	31326	83	0.873919	9841005	0.000000
314313845	724603	3762	6876.632813	31586	29	0.563430	31461	26	0.923538	9836062	0.000000
313588337	759890	3921	7190.619818	31566	1	0.590284	31825	14	0.872899	9831025	0.000000
314539287	537684	2780	6993.260391	31658	0	0.551393	31864	3	0.418776	9826139	0.000000
314893760	570783	2947	6733.004143	31727	17	0.585387	27796	1325	0.647514	9821103	0.000000
314254512	701691	3778	6940.202428	31940	2	0.427643	26461	511	0.786233	9816204	0.000000
313960677	690723	3649	7126.305639	31679	13	0.652891	30049	202	0.870360	9811350	0.000000
314596742	546867	2762	6927.055893	31905	3	0.646875	30829	35	0.921379	9806437	0.000000
314650221	636839	3419	6794.829709	31890	9	0.563406	31497	5	0.952320	9801473	-1.#IND00
313925606	739378	3868	7056.277260	31622	2	0.541455	31146	137	0.672728	9796623	-1.#IND00
314254576	595206	3054	7095.038481	31885	5	0.428994	28326	524	0.801524	9791805	0.018678
314809341	568451	2880	6804.716956	31812	9	0.653711	30189	173	0.879634	9786934	0.016976
314346997	690009	3606	6895.235302	32114	2	0.412632	31346	37	0.927003	9782005	0.012265
313920005	699410	3601	7104.146616	31553	3	0.614515	31718	20	0.931621	9777100	0.005950
314555556	558512	2898	6951.552974	31791	13	0.347868	31794	24	0.958531	9772139	0.008352
314688287	615287	3310	6825.182167	31690	51	0.604511	31744	4	0.901420	9767272	0.007217
314284340	667394	3453	6959.939717	31730	11	0.760154	29803	698	0.677719	9762374	0.006096
314273042	634662	3360	7029.283393	31839	1	0.352958	27616	470	0.804551	9757568	0.005645
314575891	589519	3042	6921.807274	31876	30	0.432455	30307	140	0.881469	9752786	0.003545
314537437	625720	3288	6894.716010	31889	7	0.655809	31412	7	0.928116	9748004	0.004256
314197239	678278	3546	7012.757135	31793	7	0.615046	31663	28	0.788103	9743152	0.003623
314333467	607034	3160	7012.479018	31850	3	0.673190	31213	82	0.871494	9738356	0.002999
314757224	579628	3070	6813.646256	31846	0	0.606508	31350	118	0.922067	9733398	0.002906
314168684	713210	3778	6961.652245	31800	20	0.538647	31583	14	0.952737	9728536	0.000133
313951631	674466	3539	7141.375293	31831	6	0.595829	31573	52	0.796108	9723779	0.001976
314700563	537203	2814	6906.344932	31854	2	0.482773	31591	12	0.514047	9718772	0.000859
314813707	598162	3202	6782.950967	31681	6	0.609251	28833	843	0.705292	9713716	0.001208
313952827	732256	3813	7037.573951	31798	12	0.763028	28069	405	0.821273	9708700	0.001007
314180895	615446	3239	7098.585956	31835	2	0.556006	30458	138	0.891610	9703758	0.001096
314811266	546510	2890	6829.417439	31901	3	0.627604	31376	51	0.934266	9699037	0.001766
314391204	687214	3523	6884.469636	31988	19	0.489159	31497	23	0.960136	9694157	0.004831
313944317	691666	3613	7117.713412	31823	17	0.690198	31676	36	0.975824	9689346	0.003052
314543943	572802	3023	6952.881104	31711	3	0.679550	31723	10	0.678607	9684541	0.006391
314753180	586724	3128	6811.194630	31754	6	0.780110	31603	57	0.805090	9679719	0.006894
314205609	700712	3587	6974.404202	31753	13	0.526507	31520	8	0.881796	9674952	0.007375
314151500	637819	3314	7089.784082	31682	17	0.712848	31698	15	0.465317	9670160	0.006694
314784865	552028	2919	6878.263138	31780	0	0.528846	25021	1631	0.675739	9665446	0.006311
314580021	641406	3345	6834.432637	31935	8	0.598365	28046	359	0.803350	9660710	0.007544
313979573	728317	3714	7032.432155	31836	3	0.595229	30629	75	0.880741	9655910	0.006780
314177764	619723	3216	7085.778127	31903	0	0.487546	31317	29	0.927675	9651036	0.006723
314733518	564051	2956	6847.790651	31778	0	0.217752	31659	1	0.534172	9646272	0.007438
314448582	654224	3403	6889.153576	31858	0	0.287579	29781	1085	0.506057	9641316	0.007402
314054787	702668	3535	7047.978862	31779	44	0.561872	23870	813	0.700446	9636596	0.006702
314342732	598650	3103	7040.284766	31862	6	0.734295	29103	305	0.818334	9631799	0.006391
314693213	577813	2994	6875.416668	31780	1	0.485200	30437	139	0.889828	9626992	0.006188
314434362	646075	3495	6897.156068	31744	4	0.651236	31224	54	0.933186	9622196	0.005817
314241068	654755	3379	7002.895347	31846	2	0.774822	31774	15	0.959480	9617420	0.005781
314509284	588279	3091	6964.261224	31708	2	0.575493	31690	4	0.943475	9612605	0.005635
314776964	572351	2973	6855.952056	31664	57	0.528874	31589	7	0.965720	9607884	0.005698
314496065	642358	3378	6882.242785	31658	4	0.714283	31846	11	0.979211	9603166	0.005549
314023392	703064	3584	7039.591011	31763	0	0.570307	32104	0	0.896423	9598256	0.006446
314172769	622855	3281	7065.887453	31686	9	0.661936	32118	5	0.824567	9593380	0.005739
314760789	556717	2949	6842.531892	31743	7	0.569653	31569	169	0.648641	9588740	0.005076
314463502	669344	3462	6836.050168	31885	4	0.525952	27086	787	0.786916	9583997	0.004507
313930747	693560	3766	7099.942020	31898	4	0.504785	29545	209	0.870774	9579200	0.003995
314463651	571669	2979	6999.362365	31672	1	0.467646	30953	61	0.921631	9574335	0.003851
314827077	573528	2991	6802.198549	31640	9	0.595656	31468	54	0.952472	9569536	0.003664
314254898	714551	3725	6931.061175	31810	11	0.754784	31731	0	0.671721	9564764	0.004065
314001033	686656	3529	7112.309804	31894	10	0.417326	30685	460	0.619755	9560012	0.004282
314542795	567132	3016	6946.929806	31709	6	0.573972	25765	696	0.769398	9555226	0.004115
314724963	593280	3079	6824.249985	31919	4	0.268810	29479	138	0.860151	9550352	0.003990
314280498	680693	3638	6962.969852	31810	42	0.556566	31784	16	0.915188	9545598	0.003987
314270527	627184	3336	7038.445137	31725	0	0.611919	31643	12	0.948565	9540799	0.003741
314663674	572173	3054	6915.848770	31739	6	0.538494	31866	0	0.719971	9535982	0.003633
314604537	624120	3184	6834.821074	31862	4	0.720118	31855	75	0.773896	9531261	0.003265
314009399	706649	3677	7017.839904	31985	20	0.570502	31027	185	0.862878	9526469	0.003253
314137905	635752	3301	7056.266880	32056	5	0.739529	31218	77	0.916842	9521746	0.003445
314685479	568167	2965	6886.891294	31849	2	0.556328	31455	13	0.949568	9517007	0.004049
npatches	nstrain	runtime	dt	init_x	init_y	init_y_blood	init_z	init_S	beta0	beta1	beta2	beta3	mean_beta	B	d	delta	delta_blood	b[0]	mut	m	CTL	c	g	epsilon	k	het	lambda	rho	omega	x_max	patch.dyna	DELTA	A	VA
10000	1	100.000000	0.001000	21900	9499	5000000	0.001000	10000000	16.245388	11.021076	13.799000	9.595751	15	800000000	0.010000	1.000000	432.000000	80000	0.000050	0.004800	0	0.500000	0.000000	2.500000	19.000000	0.500000	0.000000	0.000000	0.000000	31872	0	10.000000	7.000000	1.000000
sus	inf	inf_blood	z	x[0]	y[0][0]	z[0]	x[1]	y[1][0]	z[1]	S[0]	synchrony
219000000	94990000	5000000	10.000000	21900	9499	0.001000	21900	9499	0.001000	10000000	0.000000
181935805	23296538	121691	3941.516320	17076	2626	0.394152	20786	1606	0.394152	9994937	0.000000
271586135	5074039	26570	6325.803353	26837	456	0.632580	30309	34	0.632580	9989972	0.000000
300475967	1708832	8843	7700.411702	30428	67	0.777177	31582	6	0.777177	9984966	0.000000
311199300	672787	3542	7372.610790	31693	22	0.864868	31987	7	0.470131	9979949	0.000000
315261267	327548	1647	6253.957934	31869	0	0.347253	31837	3	0.621415	9974906	0.000000
316240561	398091	2069	5798.526992	31897	28	0.394175	31932	1	0.346779	9970075	0.000000
313292525	1122749	5784	6587.764332	31057	171	0.632594	31905	11	0.596749	9965061	0.000000
312589321	731777	3779	7320.699481	31229	62	0.777185	32030	3	0.408578	9960045	0.000000
315868336	280578	1485	6218.194498	31831	0	0.584876	32038	0	0.466929	9955125	0.000000
315622374	650548	3305	5778.227762	31566	213	0.555117	31977	3	0.323808	9950143	0.000000
310602206	1453019	7639	7029.085856	30711	143	0.730199	31828	18	0.572986	9945123	0.000000
313211326	553618	2917	7223.049659	31346	19	0.836378	31922	7	0.675121	9940192	0.000000
315983981	319596	1717	5913.811038	31826	0	0.274376	31766	0	0.409841	9935273	0.000000
314061276	1006297	5232	6190.001676	31899	86	0.395765	31734	6	0.257882	9930328	0.000000
311165493	1075218	5647	7296.505539	28589	661	0.633559	31889	7	0.549939	9925369	0.000000
314678648	376541	1986	6725.230685	30242	89	0.777770	31982	0	0.422279	9920399	0.000000
316180286	393903	2065	5724.448185	31731	1	0.556244	31831	6	0.594514	9915473	0.000000
312533506	1279932	6595	6573.530229	31234	141	0.488438	31799	7	0.604353	9910513	0.000000
312260855	756543	4057	7348.561363	30151	277	0.689760	31551	7	0.755488	9905650	0.000000
315619391	313162	1661	6269.979389	31421	60	0.811854	31666	1	0.586748	9900629	0.000000
315479012	655972	3345	5871.003845	31549	5	0.885898	31875	3	0.235571	9895759	0.000000
311631233	1228469	6463	6992.182278	31570	21	0.806021	31940	13	0.514614	9890886	0.000000
313742662	512229	2675	7093.057777	31933	7	0.818057	31768	3	0.705635	9885922	0.000000
316025123	340896	1779	5957.405984	31819	20	0.606932	31927	0	0.358570	9880923	0.000000
313990817	978898	4939	6313.142746	31651	11	0.761622	31620	6	0.490867	9876013	0.000000
312069285	917992	4704	7245.903953	31842	3	0.705238	31798	5	0.691234	9870993	0.000000
315000499	369889	1888	6590.573353	31639	15	0.767850	31959	8	0.550899	9866111	0.000000
315776472	511300	2656	5857.503375	32005	5	0.859211	31685	0	0.212937	9861043	0.000000
312278436	1220900	6309	6786.928162	31839	0	0.631280	32014	34	0.439723	9855988	0.000000
312985418	641353	3326	7227.893943	31468	36	0.679156	31877	9	0.660217	9851106	0.000000
315778732	332051	1779	6139.746071	31679	14	0.805423	31939	4	0.449365	9846119	0.000000
314818325	795457	4153	6086.210660	31925	12	0.842222	31888	1	0.648047	9841171	0.000000
311735685	1087349	5706	7121.745532	31911	11	0.904315	31896	11	0.565327	9836298	0.000000
314434999	433313	2323	6864.829233	31812	6	0.552794	32061	2	0.448017	9831291	0.000000
316083314	382804	1960	5836.578288	31839	4	0.575620	31732	14	0.437759	9826273	0.000000
313215819	1162631	5976	6469.231637	32039	8	0.742633	32053	15	0.653020	9821372	0.000000
312061532	827966	4314	7324.310093	31785	10	0.843918	31587	6	0.723100	9816451	0.000000
315384259	331287	1675	6406.423968	31886	0	0.432220	31595	3	0.512231	9811452	0.000000
315744976	551203	2825	5847.166163	31256	259	0.573053	31933	5	0.380776	9806534	0.000000
[truncated: 163 more rows]
