# Supplementary material for: Large Variations in HIV-1 Viral Load Explained by Shifting-Mosaic Metapopulation Dynamics
Source: PLoS Biol. 2016 Oct 5;14(10):e1002567. doi: 10.1371/journal.pbio.1002567 (PMC5051940; doi:10.1371/journal.pbio.1002567)
Supplement: S1 Data — Each file gives the output from the simulations indicated by the filename: low migration (ms1, db432); high migration (ms1, db1); very high migration (ms10, db1); number of patches (np); reservoir (storage); no reservoir (nostorage); CTL immigration model (CTLimmig); CTL proliferation model (CTLprolif); β¯ (beta1, beta2, …). Within each file, there are 21 simulations for (k = 0,1,..,20), and data is output each day. For measures of synchrony, the final entry should be used. See Methods and S1 Simulation Code for further details. (ZIP) [file pbio.1002567.s002.zip › S1_Data/ms1_np10000_nostorage_noPD_CTLimmig_db432_beta16.tsv]

npatches	nstrain	runtime	dt	init_x	init_y	init_y_blood	init_z	init_S	beta0	beta1	beta2	beta3	mean_beta	B	d	delta	delta_blood	b[0]	mut	m	CTL	c	g	epsilon	k	het	lambda	rho	omega	x_max	patch.dyna	DELTA	A	VA
10000	1	100.000000	0.001000	21900	9499	5000000	0.001000	10000000	8.706434	8.478792	17.546123	10.168510	16	800000000	0.010000	1.000000	432.000000	80000	0.000050	0.004800	0	0.500000	0.000000	2.500000	0.000000	0.500000	0.000000	0.000000	0.000000	31872	0	10.000000	7.000000	1.000000
sus	inf	inf_blood	z	x[0]	y[0][0]	z[0]	x[1]	y[1][0]	z[1]	S[0]	synchrony
219000000	94990000	5000000	10.000000	21900	9499	0.001000	21900	9499	0.001000	10000000	0.000000
69869333	194717241	1014258	3941.516320	11523	16412	0.394152	11729	16257	0.394152	9994977	0.000000
71332567	191130036	994372	6325.803353	11800	15801	0.632580	12060	15558	0.632580	9990002	0.000000
71378053	191030710	994308	7771.765723	11687	15945	0.777177	12031	15661	0.777177	9984939	0.000000
71389046	191013551	995936	8648.676577	11610	15778	0.864868	11995	15681	0.864868	9980046	0.000000
71370788	191036928	995560	9180.483393	11837	15680	0.918048	12049	15502	0.918048	9975044	0.000000
71386709	191027514	995142	9503.000201	11563	15887	0.950300	12078	15437	0.950300	9970053	0.000000
71376128	191024637	995252	9698.592075	11658	15995	0.969859	12057	15538	0.969859	9964953	0.000000
71374554	191020799	995693	9817.209710	11616	15794	0.981721	11909	15654	0.981721	9960047	0.000000
71371720	191049444	997020	9889.145947	11816	15596	0.988915	12091	15513	0.988915	9955176	0.000000
71386031	191025406	994305	9932.772025	11691	15822	0.993277	11925	15792	0.993277	9950292	0.000000
71365075	191051654	994274	9959.229270	11617	15979	0.995923	11952	15674	0.995923	9945395	0.000000
71375715	191028428	994503	9975.274394	11741	15887	0.997527	11875	15706	0.997527	9940374	0.000000
71379006	191042265	993718	9985.005037	11731	15731	0.998501	12185	15481	0.998501	9935260	0.000000
71389371	191017282	995266	9990.906233	11773	15902	0.999091	12153	15477	0.999091	9930239	0.000000
71378737	191019659	993726	9994.485041	11781	15802	0.999449	11898	15725	0.999449	9925251	0.000000
71381783	191012303	995878	9996.655426	11836	15636	0.999666	12040	15610	0.999666	9920433	0.000000
71379335	191026499	993960	9997.971667	11805	15685	0.999797	11922	15767	0.999797	9915521	0.000000
71383009	191011869	995746	9998.769908	11867	15547	0.999877	12058	15690	0.999877	9910500	0.000000
71376376	191025390	994443	9999.254005	11607	16008	0.999925	12100	15460	0.999925	9905521	0.000000
71374961	191027192	996608	9999.547588	11773	15755	0.999955	11933	15617	0.999955	9900639	0.000000
71380408	191009065	994178	9999.725632	11822	15773	0.999973	11938	15695	0.999973	9895727	0.000000
71386203	191034837	995517	9999.833608	11747	15722	0.999983	12003	15696	0.999983	9890832	0.000000
71390653	191014972	995891	9999.899091	11631	15950	0.999990	11945	15687	0.999990	9885977	0.000000
71384102	191022543	995897	9999.938803	11721	15772	0.999994	11902	15798	0.999994	9881018	0.000000
71384174	191040907	993170	9999.962887	11738	15628	0.999996	12066	15647	0.999996	9876134	0.000000
71376915	191025326	993757	9999.977493	11849	15694	0.999998	12166	15393	0.999998	9871175	0.000000
71374213	191025730	996811	9999.986350	11732	15864	0.999999	12031	15489	0.999999	9866276	0.000000
71370234	191021354	995978	9999.991722	11557	15840	0.999999	11944	15662	0.999999	9861353	0.000000
71384964	191012480	994574	9999.994980	11643	15976	0.999999	11923	15557	0.999999	9856348	0.000000
71361603	191050253	995316	9999.996955	11799	15690	1.000000	11992	15668	1.000000	9851412	0.000000
71384848	191014141	993746	9999.998154	11654	15979	1.000000	12026	15482	1.000000	9846173	0.000000
71373398	191039305	993979	9999.998880	11642	15945	1.000000	11946	15519	1.000000	9841286	0.000000
71375212	191023343	993838	9999.999321	11714	15758	1.000000	11929	15672	1.000000	9836441	0.000000
71366153	191047745	993481	9999.999588	11551	15885	1.000000	12266	15483	1.000000	9831520	0.000000
71373707	191031854	996947	9999.999750	11680	16068	1.000000	11924	15812	1.000000	9826648	0.000000
71383063	191027153	993878	9999.999849	11702	15740	1.000000	11694	16057	1.000000	9821634	0.000000
71383048	191033148	996235	9999.999908	11770	15892	1.000000	12039	15563	1.000000	9816727	0.000000
71383943	191017371	995726	9999.999944	11667	15752	1.000000	12133	15733	1.000000	9811921	0.000000
71373518	191016869	996725	9999.999966	11726	15901	1.000000	11997	15739	1.000000	9806966	0.000000
71379820	191036370	992689	9999.999980	11712	15854	1.000000	12031	15731	1.000000	9802023	-1.#IND00
71385001	191019946	996327	9999.999988	11560	15781	1.000000	12013	15786	1.000000	9797109	0.006400
71392629	191009203	995500	9999.999992	11752	15863	1.000000	11992	15853	1.000000	9792273	-0.005611
71374244	191040139	994266	9999.999995	11647	15911	1.000000	12069	15470	1.000000	9787440	0.002609
71386579	191041474	996234	9999.999997	11624	15925	1.000000	12114	15272	1.000000	9782577	0.008121
71355758	191042761	996346	9999.999998	11714	15915	1.000000	12025	15562	1.000000	9777566	-0.002423
71388904	191031056	996146	9999.999999	11508	16223	1.000000	12258	15459	1.000000	9772734	-0.002929
71380423	191028543	993658	9999.999999	11656	15964	1.000000	11985	15702	1.000000	9767819	-0.001137
71376464	191023285	993422	10000.000000	11666	15764	1.000000	11977	15766	1.000000	9762889	-0.004738
71382569	191019689	994941	10000.000000	11677	15816	1.000000	11997	15396	1.000000	9758099	-0.004023
71389900	191009275	993602	10000.000000	11548	16035	1.000000	12080	15508	1.000000	9753348	-0.003732
71378241	191022860	994646	10000.000000	11790	15650	1.000000	12059	15525	1.000000	9748418	-0.002840
71376041	191035597	993525	10000.000000	11789	15560	1.000000	11992	15740	1.000000	9743598	-0.002000
71382572	191013583	995641	10000.000000	11749	15811	1.000000	12116	15590	1.000000	9738749	-0.003528
71375745	191033768	992407	10000.000000	11911	15636	1.000000	11805	15796	1.000000	9733819	-0.004467
71373015	191042213	994747	10000.000000	11697	15754	1.000000	11963	15862	1.000000	9728948	-0.003613
71394209	191016674	992252	10000.000000	11589	15899	1.000000	12022	15452	1.000000	9724073	-0.002921
71376371	191023495	995046	10000.000000	11605	15822	1.000000	12364	15076	1.000000	9719046	-0.003211
71395197	190994993	993739	10000.000000	11945	15674	1.000000	12180	15519	1.000000	9714157	-0.003759
71383720	191026621	996830	10000.000000	11687	15739	1.000000	12030	15719	1.000000	9709276	-0.003552
71388774	191026656	994024	10000.000000	11840	15789	1.000000	11968	15684	1.000000	9704428	-0.002766
71380161	191023869	997088	10000.000000	11710	15673	1.000000	11959	15650	1.000000	9699526	-0.002357
71387896	191034081	993402	10000.000000	11754	15867	1.000000	12116	15196	1.000000	9694693	-0.002529
71383055	191031313	995903	10000.000000	11676	15858	1.000000	12014	15751	1.000000	9689858	-0.001274
71389389	191020279	993911	10000.000000	11524	16083	1.000000	11922	15585	1.000000	9685058	-0.001673
71380489	191005250	996403	10000.000000	11676	15769	1.000000	11862	15761	1.000000	9680284	-0.002702
71367260	191042948	995490	10000.000000	11707	15954	1.000000	12072	15543	1.000000	9675442	-0.003254
71376838	191028845	995482	10000.000000	11695	15678	1.000000	11943	15500	1.000000	9670559	-0.002931
71356984	191070228	994598	10000.000000	11721	15813	1.000000	12014	15646	1.000000	9665692	-0.002532
71389939	191003206	994327	10000.000000	11827	15659	1.000000	11842	15663	1.000000	9660818	-0.002393
71373657	191014723	996470	10000.000000	11788	15810	1.000000	11934	15756	1.000000	9655949	-0.002092
71381691	191032353	995537	10000.000000	11855	15788	1.000000	12165	15499	1.000000	9651150	-0.001730
71379951	191032517	995604	10000.000000	11691	15909	1.000000	11991	15546	1.000000	9646393	0.000058
71373745	191050351	995362	10000.000000	11818	15741	1.000000	11981	15588	1.000000	9641413	0.000127
71382318	191024667	995717	10000.000000	11618	16118	1.000000	12053	15646	1.000000	9636541	-0.000514
71373007	191036288	994328	10000.000000	11680	16018	1.000000	11810	15842	1.000000	9631717	0.001241
71369117	191052438	995865	10000.000000	11673	15879	1.000000	12032	15746	1.000000	9626974	0.001010
71387335	191025376	995149	10000.000000	11734	15818	1.000000	12004	15637	1.000000	9622212	0.000863
71388895	191011241	995479	10000.000000	11545	16173	1.000000	11966	15635	1.000000	9617426	0.000718
71382872	191021495	994287	10000.000000	11613	16010	1.000000	11924	15756	1.000000	9612670	-0.000010
71390126	191021670	994834	10000.000000	11708	15783	1.000000	11842	15927	1.000000	9607857	0.000214
71399564	191015033	995111	10000.000000	11790	15675	1.000000	12053	15323	1.000000	9602936	-0.000138
71380925	191026689	994669	10000.000000	11667	15698	1.000000	12062	15471	1.000000	9598186	0.000148
71375030	191025417	994217	10000.000000	11671	16054	1.000000	11974	15655	1.000000	9593311	0.000368
71376769	191039805	996362	10000.000000	11707	15895	1.000000	11865	15812	1.000000	9588610	0.001262
71368745	191025345	995547	10000.000000	11496	15969	1.000000	12066	15668	1.000000	9583734	0.001319
71382181	191030845	995673	10000.000000	11801	15608	1.000000	12153	15411	1.000000	9579068	0.001331
71375859	191042850	993643	10000.000000	11654	15978	1.000000	12059	15547	1.000000	9574291	-0.000306
71376379	191035765	994970	10000.000000	11694	15683	1.000000	11820	15508	1.000000	9569399	-0.000338
71384083	191007836	993543	10000.000000	11760	15773	1.000000	12025	15448	1.000000	9564645	-0.000168
71389986	191008052	992984	10000.000000	11673	15658	1.000000	12043	15656	1.000000	9559895	-0.000150
71374621	191029328	994477	10000.000000	11866	15587	1.000000	11964	15601	1.000000	9555058	-0.000245
71385718	191019500	994055	10000.000000	11796	15684	1.000000	12065	15589	1.000000	9550147	-0.000295
71378000	191044393	994528	10000.000000	11764	15645	1.000000	12010	15592	1.000000	9545438	-0.000354
71372849	191037342	994504	10000.000000	11593	15944	1.000000	12086	15597	1.000000	9540679	-0.000328
71370822	191040356	994229	10000.000000	11690	15750	1.000000	12011	15699	1.000000	9535781	-0.000438
71380768	191007235	994102	10000.000000	11742	15960	1.000000	11892	15705	1.000000	9530977	-0.000343
71370552	191027719	995506	10000.000000	11801	15976	1.000000	11939	15516	1.000000	9526191	-0.000011
71367808	191046971	995778	10000.000000	11673	15760	1.000000	11922	15742	1.000000	9521443	-0.000472
71380310	191031677	995323	10000.000000	11637	15755	1.000000	12200	15404	1.000000	9516704	-0.000453
npatches	nstrain	runtime	dt	init_x	init_y	init_y_blood	init_z	init_S	beta0	beta1	beta2	beta3	mean_beta	B	d	delta	delta_blood	b[0]	mut	m	CTL	c	g	epsilon	k	het	lambda	rho	omega	x_max	patch.dyna	DELTA	A	VA
10000	1	100.000000	0.001000	21900	9499	5000000	0.001000	10000000	13.102824	20.525339	17.271618	11.730261	16	800000000	0.010000	1.000000	432.000000	80000	0.000050	0.004800	0	0.500000	0.000000	2.500000	1.000000	0.500000	0.000000	0.000000	0.000000	31872	0	10.000000	7.000000	1.000000
sus	inf	inf_blood	z	x[0]	y[0][0]	z[0]	x[1]	y[1][0]	z[1]	S[0]	synchrony
219000000	94990000	5000000	10.000000	21900	9499	0.001000	21900	9499	0.001000	10000000	0.000000
74601666	174218664	906963	3941.516320	8318	16749	0.394152	5382	18896	0.394152	9994960	0.000000
82500308	154472185	803322	6325.803353	9001	15070	0.632580	5937	16943	0.632580	9989951	0.000000
86373362	145681229	758706	7771.765723	9708	13907	0.777177	6322	15898	0.777177	9985064	0.000000
88706128	140763447	734131	8648.676577	9965	13447	0.864868	6368	15478	0.864868	9980042	0.000000
90084960	137948024	719986	9180.483393	9830	13531	0.918048	6522	15232	0.918048	9975011	0.000000
90926300	136269992	709478	9503.000201	10146	12757	0.950300	6635	14846	0.950300	9969838	0.000000
91415323	135306613	704397	9698.592075	10241	13017	0.969859	6547	14909	0.969859	9964814	0.000000
91735232	134678270	701009	9817.209710	10403	12987	0.981721	6564	14916	0.981721	9959846	0.000000
91938696	134306869	700469	9889.145947	10347	12943	0.988915	6548	14920	0.988915	9954980	0.000000
92045358	134102256	699422	9932.772025	10099	12926	0.993277	6678	14775	0.993277	9950057	0.000000
92119264	133964215	697454	9959.229270	10270	12823	0.995923	6605	14925	0.995923	9945077	0.000000
92132759	133940600	697468	9975.274394	10142	12858	0.997527	6522	15080	0.997527	9940016	0.000000
92179075	133862091	699002	9985.005037	10465	12681	0.998501	6612	14880	0.998501	9935043	0.000000
92189248	133818416	698305	9990.906233	10423	12540	0.999091	6762	14736	0.999091	9929966	0.000000
92201359	133798754	696771	9994.485041	10221	12747	0.999449	6637	14814	0.999449	9924924	0.000000
92200337	133799039	697813	9996.655426	10363	12646	0.999666	6578	14954	0.999666	9919939	0.000000
92200574	133791849	698465	9997.971667	10280	12809	0.999797	6609	14986	0.999797	9914880	0.000000
92181393	133830077	695982	9998.769908	10405	12719	0.999877	6635	14893	0.999877	9909996	0.000000
92220066	133764106	696877	9999.254005	10374	12829	0.999925	6540	15058	0.999925	9904950	0.000000
92208584	133785370	696745	9999.547588	10213	12777	0.999955	6692	14690	0.999955	9899887	0.000000
92207739	133770594	696753	9999.725632	10340	12698	0.999973	6677	14684	0.999973	9895099	0.000000
92215144	133781117	697912	9999.833608	10401	12609	0.999983	6659	14870	0.999983	9890159	0.000000
92201860	133772678	696427	9999.899091	10378	12552	0.999990	6796	14610	0.999990	9885131	0.000000
92197712	133776627	698610	9999.938803	10400	12640	0.999994	6615	14877	0.999994	9880175	0.000000
92203767	133791306	696191	9999.962887	10389	12692	0.999996	6652	14778	0.999996	9875299	0.000000
92190791	133798868	695638	9999.977493	10219	12873	0.999998	6568	14983	0.999998	9870317	0.000000
92204302	133777173	696787	9999.986350	10168	12896	0.999999	6649	14934	0.999999	9865542	0.000000
92217513	133776355	696556	9999.991722	10294	12745	0.999999	6696	14732	0.999999	9860681	0.000000
92229611	133765083	697201	9999.994980	10366	12732	0.999999	6686	14609	0.999999	9855700	0.000000
92184155	133795585	696089	9999.996955	10422	12572	1.000000	6689	14835	1.000000	9850776	0.000000
92210426	133772412	696493	9999.998154	10127	13040	1.000000	6708	14835	1.000000	9845947	0.000000
92193378	133792894	696008	9999.998880	10345	12875	1.000000	6630	14957	1.000000	9841158	0.000000
92211731	133779686	697410	9999.999321	10374	12757	1.000000	6711	14641	1.000000	9836406	0.000000
92200095	133783907	696580	9999.999588	10137	12861	1.000000	6536	14868	1.000000	9831408	0.000000
92203180	133785916	695844	9999.999750	10294	12674	1.000000	6657	14761	1.000000	9826434	0.000000
92250193	133731297	696320	9999.999849	10225	12887	1.000000	6738	14852	1.000000	9821688	0.000000
92204833	133785693	697908	9999.999908	10432	12653	1.000000	6694	14834	1.000000	9816854	0.000000
92199494	133793093	696373	9999.999944	10288	12678	1.000000	6590	14911	1.000000	9811979	0.000000
92232309	133771548	695846	9999.999966	10442	12619	1.000000	6783	14565	1.000000	9807111	0.000000
92190770	133790734	697547	9999.999980	10269	12770	1.000000	6604	14975	1.000000	9802095	-1.#IND00
92209058	133787776	696648	9999.999988	10279	12926	1.000000	6676	14760	1.000000	9797316	0.000000
92201441	133783830	696418	9999.999992	10306	12755	1.000000	6741	14723	1.000000	9792360	-0.010365
92211277	133762935	697653	9999.999995	10312	12656	1.000000	6644	14688	1.000000	9787452	-0.005599
92209235	133777914	696299	9999.999997	10361	12776	1.000000	6670	14800	1.000000	9782453	-0.008097
92226427	133753982	697086	9999.999998	10350	12625	1.000000	6640	14799	1.000000	9777585	-0.008435
92209906	133782044	695261	9999.999999	10295	12641	1.000000	6756	14596	1.000000	9772727	-0.003707
92215952	133757072	695616	9999.999999	10168	13099	1.000000	6519	15028	1.000000	9767763	-0.003420
92204791	133800759	696508	10000.000000	10388	12714	1.000000	6598	14926	1.000000	9762837	-0.010401
92208012	133789523	698581	10000.000000	10155	12960	1.000000	6639	14709	1.000000	9758064	-0.009708
92212839	133778670	697039	10000.000000	10311	12848	1.000000	6683	14679	1.000000	9753364	-0.008406
92206098	133781383	696683	10000.000000	10371	12840	1.000000	6619	14792	1.000000	9748456	-0.010047
92203308	133775554	696665	10000.000000	10322	12685	1.000000	6611	14928	1.000000	9743681	-0.007036
92211095	133778435	697822	10000.000000	10489	12656	1.000000	6667	15003	1.000000	9738825	-0.007249
92200415	133776559	697069	10000.000000	10256	13069	1.000000	6752	14720	1.000000	9734056	-0.005309
92228610	133767223	696357	10000.000000	10233	12913	1.000000	6521	14974	1.000000	9729231	-0.004952
92204116	133790461	696463	10000.000000	10253	12866	1.000000	6576	14900	1.000000	9724250	-0.004635
92197489	133784218	696276	10000.000000	10412	12833	1.000000	6699	14562	1.000000	9719367	-0.004702
92219176	133773947	697509	10000.000000	10333	12623	1.000000	6628	14812	1.000000	9714500	-0.003822
92222508	133745276	696681	10000.000000	10437	12735	1.000000	6726	14669	1.000000	9709720	-0.002981
92209884	133790108	697520	10000.000000	10318	12689	1.000000	6638	14793	1.000000	9704747	-0.002693
92222784	133767884	697330	10000.000000	10109	12942	1.000000	6529	15023	1.000000	9699814	-0.002873
92225233	133756474	697778	10000.000000	10380	12632	1.000000	6673	14583	1.000000	9694860	-0.005110
92222829	133762797	696690	10000.000000	10195	12802	1.000000	6690	14787	1.000000	9689983	-0.005136
92205811	133793560	696904	10000.000000	10352	12873	1.000000	6572	14859	1.000000	9685123	-0.005400
92202206	133790851	696693	10000.000000	10333	12701	1.000000	6678	14815	1.000000	9680241	-0.005749
92200289	133804086	695456	10000.000000	10342	12731	1.000000	6549	14970	1.000000	9675446	-0.005566
92200417	133788688	696202	10000.000000	10234	12834	1.000000	6678	14882	1.000000	9670655	-0.004896
92207180	133778230	695912	10000.000000	10311	12766	1.000000	6639	14680	1.000000	9665851	-0.004793
92216237	133765719	696495	10000.000000	10398	12681	1.000000	6594	14732	1.000000	9660847	-0.004238
92216032	133767779	696058	10000.000000	10225	12756	1.000000	6592	14798	1.000000	9656070	-0.005184
92224532	133752346	697176	10000.000000	10477	12330	1.000000	6720	14690	1.000000	9651225	-0.005585
92199677	133796101	696045	10000.000000	10467	12689	1.000000	6612	14923	1.000000	9646336	-0.005837
92215512	133779745	697319	10000.000000	10312	12641	1.000000	6647	14908	1.000000	9641476	-0.006764
92221103	133753455	697057	10000.000000	10423	12675	1.000000	6564	14979	1.000000	9636682	-0.007402
92210250	133777325	695950	10000.000000	10251	12892	1.000000	6669	14925	1.000000	9631892	-0.007123
92208295	133783501	696128	10000.000000	10380	12727	1.000000	6713	14706	1.000000	9626991	-0.006768
92209434	133787840	696342	10000.000000	10449	12742	1.000000	6612	14914	1.000000	9622199	-0.006730
92209810	133775481	696533	10000.000000	10230	12815	1.000000	6790	14766	1.000000	9617389	-0.006561
92200450	133777507	697630	10000.000000	10295	12850	1.000000	6631	14675	1.000000	9612600	-0.006440
92207227	133783159	697513	10000.000000	10365	12810	1.000000	6631	14768	1.000000	9607904	-0.006204
92215873	133776428	695624	10000.000000	10307	12683	1.000000	6608	14742	1.000000	9603074	-0.005889
92209581	133785058	696906	10000.000000	10215	12868	1.000000	6609	14966	1.000000	9598253	-0.005912
92185171	133808100	696313	10000.000000	10219	12867	1.000000	6716	14726	1.000000	9593507	-0.006024
92201565	133794883	696624	10000.000000	10596	12365	1.000000	6623	14767	1.000000	9588698	-0.005948
92216939	133771283	696237	10000.000000	10173	12822	1.000000	6661	14660	1.000000	9583778	-0.005708
92210682	133769847	696312	10000.000000	10356	12625	1.000000	6773	14732	1.000000	9579175	-0.006181
92212287	133769510	696425	10000.000000	10417	12654	1.000000	6641	14687	1.000000	9574484	-0.005924
92219142	133764187	696857	10000.000000	10271	12481	1.000000	6562	14900	1.000000	9569738	-0.005982
92206895	133762687	697299	10000.000000	10254	12918	1.000000	6733	14711	1.000000	9564937	-0.005962
92210210	133789121	695565	10000.000000	10438	12583	1.000000	6442	15122	1.000000	9560108	-0.005905
92202143	133777424	697802	10000.000000	10173	12857	1.000000	6604	14735	1.000000	9555312	-0.006854
92209518	133775847	696266	10000.000000	10188	12654	1.000000	6682	14606	1.000000	9550520	-0.006367
92198943	133767912	697939	10000.000000	10311	12849	1.000000	6581	14923	1.000000	9545842	-0.006565
92196823	133801956	696195	10000.000000	10191	12821	1.000000	6600	14900	1.000000	9540972	-0.006413
92209334	133782938	696582	10000.000000	10242	12893	1.000000	6607	14767	1.000000	9536088	-0.006363
92209188	133779472	696023	10000.000000	10185	12861	1.000000	6695	14740	1.000000	9531363	-0.006069
92209664	133795548	697692	10000.000000	10219	12809	1.000000	6609	14876	1.000000	9526495	-0.006703
92209491	133772324	696662	10000.000000	10292	12724	1.000000	6584	14571	1.000000	9521766	-0.006530
92206342	133775250	696594	10000.000000	10165	12977	1.000000	6639	14667	1.000000	9517011	-0.005863
npatches	nstrain	runtime	dt	init_x	init_y	init_y_blood	init_z	init_S	beta0	beta1	beta2	beta3	mean_beta	B	d	delta	delta_blood	b[0]	mut	m	CTL	c	g	epsilon	k	het	lambda	rho	omega	x_max	patch.dyna	DELTA	A	VA
10000	1	100.000000	0.001000	21900	9499	5000000	0.001000	10000000	14.676445	10.361648	18.761488	8.455330	16	800000000	0.010000	1.000000	432.000000	80000	0.000050	0.004800	0	0.500000	0.000000	2.500000	2.000000	0.500000	0.000000	0.000000	0.000000	31872	0	10.000000	7.000000	1.000000
sus	inf	inf_blood	z	x[0]	y[0][0]	z[0]	x[1]	y[1][0]	z[1]	S[0]	synchrony
219000000	94990000	5000000	10.000000	21900	9499	0.001000	21900	9499	0.001000	10000000	0.000000
80633062	155405182	809876	3941.516320	8092	15505	0.394152	11090	13687	0.394152	9994870	0.000000
95239834	125891946	656425	6325.803353	9318	12665	0.632580	13075	10676	0.632580	9989945	0.000000
102929207	113373831	591897	7771.765723	10192	11382	0.777177	14225	9366	0.777177	9984880	0.000000
107481349	106759235	555757	8648.676577	10711	10676	0.864868	15028	8638	0.864868	9979895	0.000000
110213382	103050932	536973	9180.483393	11010	10175	0.918048	15434	8197	0.918048	9974891	0.000000
111877657	100892014	525204	9503.000201	11201	10025	0.950300	15633	8208	0.950300	9969850	0.000000
112884622	99595853	517994	9698.592075	11290	9696	0.969859	15609	7953	0.969859	9964849	0.000000
113498955	98810385	514927	9817.209710	11338	9879	0.981721	16039	7682	0.981721	9959881	0.000000
113886455	98359651	512580	9889.145947	11074	10256	0.988915	16263	7582	0.988915	9954788	0.000000
114070634	98111256	511580	9932.772025	11320	9799	0.993277	16130	7668	0.993277	9949874	0.000000
114225207	97918167	510192	9959.229270	11513	9709	0.995923	15793	7800	0.995923	9944884	0.000000
114314589	97814688	509795	9975.274394	11246	9935	0.997527	16102	7570	0.997527	9939827	0.000000
114343302	97786716	509646	9985.005037	11453	9740	0.998501	15929	7785	0.998501	9934952	0.000000
114380989	97706909	508855	9990.906233	11434	9700	0.999091	16063	7709	0.999091	9930017	0.000000
114408887	97697359	507132	9994.485041	11424	9845	0.999449	15962	7633	0.999449	9925064	0.000000
114429277	97694315	508297	9996.655426	11599	9565	0.999666	15865	7746	0.999666	9920138	0.000000
114404545	97695900	509286	9997.971667	11351	9684	0.999797	15729	7830	0.999797	9915101	0.000000
114386612	97716135	508494	9998.769908	11569	9917	0.999877	15795	7579	0.999877	9910156	0.000000
114413747	97686025	509089	9999.254005	11419	9705	0.999925	15959	7702	0.999925	9905144	0.000000
114424338	97673010	509190	9999.547588	11503	9634	0.999955	16166	7503	0.999955	9900168	0.000000
114414266	97682308	509256	9999.725632	11563	9686	0.999973	15953	7612	0.999973	9895207	0.000000
114420799	97701390	509176	9999.833608	11597	9699	0.999983	16110	7805	0.999983	9890162	0.000000
114422489	97663580	508021	9999.899091	11666	9595	0.999990	16198	7413	0.999990	9885302	0.000000
114428058	97686137	508800	9999.938803	11540	9800	0.999994	15704	7803	0.999994	9880432	0.000000
114427000	97680652	508228	9999.962887	11288	9911	0.999996	15761	7884	0.999996	9875564	0.000000
114428797	97674629	508326	9999.977493	11324	9807	0.999998	16320	7375	0.999998	9870597	0.000000
114430657	97683936	508803	9999.986350	11239	9986	0.999999	15926	7916	0.999999	9865802	0.000000
114416560	97684770	508488	9999.991722	11384	9818	0.999999	15961	7662	0.999999	9860894	0.000000
114426801	97679785	508205	9999.994980	11438	9760	0.999999	15778	7695	0.999999	9855928	0.000000
114431262	97671251	508597	9999.996955	11305	9828	1.000000	15984	7742	1.000000	9851075	0.000000
114426162	97671915	508166	9999.998154	11392	9670	1.000000	15902	7722	1.000000	9846017	0.000000
114426117	97694134	509214	9999.998880	11234	9846	1.000000	15977	7863	1.000000	9841026	0.000000
114422455	97670209	509522	9999.999321	11618	9565	1.000000	15695	7923	1.000000	9836143	0.000000
114420938	97680356	508328	9999.999588	11094	10069	1.000000	15919	7720	1.000000	9831355	0.000000
114414453	97687194	508989	9999.999750	11396	9963	1.000000	15869	7858	1.000000	9826393	0.000000
114417606	97685755	508894	9999.999849	11426	9707	1.000000	16002	7620	1.000000	9821441	0.000000
114428631	97668858	508834	9999.999908	11532	9715	1.000000	15755	7879	1.000000	9816517	0.000000
114439765	97654187	508991	9999.999944	11401	9917	1.000000	16006	7651	1.000000	9811567	0.000000
114421398	97690081	509863	9999.999966	11400	9563	1.000000	15988	7916	1.000000	9806607	0.000000
114419549	97678907	508543	9999.999980	11444	9924	1.000000	15679	7722	1.000000	9801662	-1.#IND00
114415156	97679633	507818	9999.999988	11357	9656	1.000000	15854	7807	1.000000	9796724	0.007200
114429987	97674939	510109	9999.999992	11083	9947	1.000000	15878	7550	1.000000	9791866	0.011131
114432017	97672638	508847	9999.999995	11522	9614	1.000000	15835	7832	1.000000	9786963	0.001964
114411211	97678471	509253	9999.999997	11446	9746	1.000000	15862	7727	1.000000	9782226	0.003706
114441186	97659419	509333	9999.999998	11415	9535	1.000000	16176	7527	1.000000	9777416	0.005843
114401796	97676538	508124	9999.999999	11376	9826	1.000000	15685	7791	1.000000	9772460	0.006327
114410409	97698165	507498	9999.999999	11482	9796	1.000000	16045	7659	1.000000	9767554	0.008735
114429363	97678073	509559	10000.000000	11512	9613	1.000000	16148	7657	1.000000	9762618	0.012021
114426024	97662181	510393	10000.000000	11400	10008	1.000000	15971	7576	1.000000	9757742	0.009523
114429087	97667817	508671	10000.000000	11350	9672	1.000000	15873	7806	1.000000	9752936	0.007451
114412339	97686667	507583	10000.000000	11361	9826	1.000000	15916	7755	1.000000	9748044	0.007026
114447817	97661208	508642	10000.000000	11310	10018	1.000000	15935	7668	1.000000	9743215	0.011052
114423503	97681394	509151	10000.000000	11317	9715	1.000000	15930	7768	1.000000	9738286	0.006121
114414698	97679094	508451	10000.000000	11657	9660	1.000000	15984	7720	1.000000	9733587	0.004895
114407327	97675436	509547	10000.000000	11432	9760	1.000000	15901	7744	1.000000	9728683	0.005104
114414158	97689325	509438	10000.000000	11239	9842	1.000000	15910	7413	1.000000	9723922	0.003933
114411011	97685942	508273	10000.000000	11463	9702	1.000000	16001	7664	1.000000	9719193	0.003537
114417560	97694105	508703	10000.000000	11476	9802	1.000000	16034	7490	1.000000	9714332	0.003232
114439569	97668248	509231	10000.000000	11192	10019	1.000000	16155	7712	1.000000	9709450	0.002837
114408965	97676770	508824	10000.000000	11497	9872	1.000000	15965	7623	1.000000	9704606	0.002581
114425947	97677832	509442	10000.000000	11679	9449	1.000000	16043	7578	1.000000	9699997	0.004111
114436890	97675061	508488	10000.000000	11516	9729	1.000000	15951	7573	1.000000	9695199	0.004532
114419292	97668377	508446	10000.000000	11301	9845	1.000000	15982	7611	1.000000	9690308	0.004262
114408227	97693608	508994	10000.000000	11547	9757	1.000000	15960	7682	1.000000	9685430	0.003883
114417066	97658310	508662	10000.000000	11365	9865	1.000000	15923	7615	1.000000	9680615	0.007474
114421325	97705702	507548	10000.000000	11638	9722	1.000000	16238	7438	1.000000	9675854	0.007717
114407581	97685684	508310	10000.000000	11410	9891	1.000000	15934	7867	1.000000	9670998	0.007299
114410815	97688173	508900	10000.000000	11404	9756	1.000000	15825	7724	1.000000	9666235	0.007262
114419275	97680077	507460	10000.000000	11500	9691	1.000000	15964	7707	1.000000	9661409	0.007330
114435915	97670159	508034	10000.000000	11370	9943	1.000000	15776	7756	1.000000	9656472	0.006901
114414598	97694882	507380	10000.000000	11492	9799	1.000000	15731	7812	1.000000	9651722	0.007017
114412343	97677505	509285	10000.000000	11444	9717	1.000000	15714	7847	1.000000	9646847	0.006145
114430337	97672328	507938	10000.000000	11672	9551	1.000000	15841	7685	1.000000	9642089	0.005865
114440415	97650043	507874	10000.000000	11355	9833	1.000000	15973	7668	1.000000	9637170	0.005879
114433798	97660806	508278	10000.000000	11563	9703	1.000000	15911	7855	1.000000	9632284	0.005785
114400267	97696695	507919	10000.000000	11592	9676	1.000000	16159	7578	1.000000	9627602	0.005285
114416322	97665422	509034	10000.000000	11171	10002	1.000000	15722	7787	1.000000	9622847	0.007354
114408043	97683659	507931	10000.000000	11470	9775	1.000000	15836	7704	1.000000	9617969	0.006910
114423890	97658894	508715	10000.000000	11216	9990	1.000000	16195	7474	1.000000	9613136	0.006800
114396317	97707785	508422	10000.000000	11229	9816	1.000000	15965	7807	1.000000	9608305	0.006637
114395693	97698234	509031	10000.000000	11501	9724	1.000000	15871	7738	1.000000	9603426	0.007154
114441309	97650113	509213	10000.000000	11535	9667	1.000000	15735	7779	1.000000	9598778	0.006485
114412371	97684961	509513	10000.000000	11605	9626	1.000000	16132	7571	1.000000	9593948	0.005069
114409579	97672163	508321	10000.000000	11188	9940	1.000000	15821	7632	1.000000	9589179	0.004916
114421697	97669825	508017	10000.000000	11612	9692	1.000000	16040	7567	1.000000	9584472	0.004974
114443923	97665945	508226	10000.000000	11524	9802	1.000000	15960	7627	1.000000	9579758	0.004927
114412972	97687107	508418	10000.000000	11420	9774	1.000000	15986	7619	1.000000	9574947	0.004547
114413057	97685941	508866	10000.000000	11313	9758	1.000000	16095	7637	1.000000	9570202	0.005499
114425028	97673175	508522	10000.000000	11398	9792	1.000000	15972	7646	1.000000	9565316	0.005388
114425647	97682605	508263	10000.000000	11690	9697	1.000000	15927	7650	1.000000	9560492	0.005195
114420765	97665133	508839	10000.000000	11525	9726	1.000000	15668	7695	1.000000	9555789	0.004746
114407236	97691179	507979	10000.000000	11512	9586	1.000000	15832	7718	1.000000	9551072	0.004756
114429501	97671723	508267	10000.000000	11348	9855	1.000000	15926	7725	1.000000	9546248	0.004670
114423636	97671083	508712	10000.000000	11376	9669	1.000000	16081	7634	1.000000	9541372	0.004596
114431798	97673790	508433	10000.000000	11581	9787	1.000000	16088	7604	1.000000	9536586	0.004402
114422955	97670064	507738	10000.000000	11273	9859	1.000000	15719	7939	1.000000	9531872	0.004294
114412099	97681019	509790	10000.000000	11476	9740	1.000000	16065	7613	1.000000	9527154	0.004166
114423584	97672940	507314	10000.000000	11616	9543	1.000000	15717	7726	1.000000	9522456	0.004154
114430546	97668191	507692	10000.000000	11455	9849	1.000000	15669	7867	1.000000	9517782	0.003704
npatches	nstrain	runtime	dt	init_x	init_y	init_y_blood	init_z	init_S	beta0	beta1	beta2	beta3	mean_beta	B	d	delta	delta_blood	b[0]	mut	m	CTL	c	g	epsilon	k	het	lambda	rho	omega	x_max	patch.dyna	DELTA	A	VA
10000	1	100.000000	0.001000	21900	9499	5000000	0.001000	10000000	20.442608	12.066650	14.906959	23.046788	16	800000000	0.010000	1.000000	432.000000	80000	0.000050	0.004800	0	0.500000	0.000000	2.500000	3.000000	0.500000	0.000000	0.000000	0.000000	31872	0	10.000000	7.000000	1.000000
sus	inf	inf_blood	z	x[0]	y[0][0]	z[0]	x[1]	y[1][0]	z[1]	S[0]	synchrony
219000000	94990000	5000000	10.000000	21900	9499	0.001000	21900	9499	0.001000	10000000	0.000000
86031037	139201593	725471	3941.516320	6341	15224	0.394152	10263	12895	0.394152	9994978	0.000000
107214403	104106175	543545	6325.803353	7727	11843	0.632580	13230	9106	0.632580	9989962	0.000000
118516398	90215256	469626	7771.765723	8611	10345	0.777177	14159	8046	0.777177	9985061	0.000000
125220669	83100422	432590	8648.676577	9305	9532	0.864868	15221	7192	0.864868	9979959	0.000000
129222049	79209051	412307	9180.483393	9293	9536	0.918048	15697	6751	0.918048	9974901	0.000000
131641072	76931472	400636	9503.000201	9720	9074	0.950300	16125	6472	0.950300	9969874	0.000000
133147704	75600621	394466	9698.592075	9823	8920	0.969859	16026	6442	0.969859	9964939	0.000000
134012779	74843983	390981	9817.209710	9649	8944	0.981721	16152	6361	0.981721	9959920	0.000000
134559946	74364947	387353	9889.145947	9727	8857	0.988915	16091	6585	0.988915	9954972	0.000000
134904602	74050385	386238	9932.772025	9570	9041	0.993277	16222	6342	0.993277	9949956	0.000000
135102353	73882931	385750	9959.229270	9828	8771	0.995923	16128	6241	0.995923	9944940	0.000000
135204448	73790889	383630	9975.274394	9757	8918	0.997527	16298	6258	0.997527	9939878	0.000000
135282849	73722082	384828	9985.005037	9739	8870	0.998501	16348	6397	0.998501	9934865	0.000000
135338857	73676629	385018	9990.906233	10008	8656	0.999091	16368	6168	0.999091	9929918	0.000000
135358385	73645072	382759	9994.485041	9689	8848	0.999449	16298	6372	0.999449	9924907	0.000000
135370235	73649657	383325	9996.655426	9831	8720	0.999666	16223	6415	0.999666	9919873	0.000000
135399529	73635646	383247	9997.971667	10069	8650	0.999797	16324	6446	0.999797	9914981	0.000000
135361225	73642319	382774	9998.769908	9988	8526	0.999877	16543	6158	0.999877	9910096	0.000000
135370649	73639313	383021	9999.254005	10105	8558	0.999925	16465	6118	0.999925	9905152	0.000000
135397674	73631013	383518	9999.547588	9886	8608	0.999955	16614	6226	0.999955	9899977	0.000000
135395275	73631501	383432	9999.725632	9879	8796	0.999973	16033	6530	0.999973	9894981	0.000000
135398331	73621711	383082	9999.833608	9705	8754	0.999983	16330	6237	0.999983	9889960	0.000000
135380659	73621361	382586	9999.899091	9860	8841	0.999990	16372	6217	0.999990	9884994	0.000000
135375348	73640704	383557	9999.938803	9631	8970	0.999994	16379	6253	0.999994	9879976	0.000000
135444571	73582595	383330	9999.962887	9664	8958	0.999996	16379	6283	0.999996	9874940	0.000000
135416283	73605809	382933	9999.977493	9767	8929	0.999998	16077	6368	0.999998	9869932	0.000000
135401029	73630480	383116	9999.986350	9564	8982	0.999999	16248	6258	0.999999	9865024	0.000000
135405859	73617632	382986	9999.991722	9629	8943	0.999999	16374	6249	0.999999	9860135	0.000000
135406817	73624215	383260	9999.994980	9786	8966	0.999999	16322	6317	0.999999	9855221	0.000000
135390758	73625963	382885	9999.996955	9742	8847	1.000000	16489	6260	1.000000	9850262	0.000000
135400900	73626962	383627	9999.998154	9676	8852	1.000000	16489	6233	1.000000	9845437	0.000000
135413826	73615550	384316	9999.998880	9698	8961	1.000000	16293	6092	1.000000	9840434	0.000000
135398688	73625812	383922	9999.999321	9846	8817	1.000000	16177	6270	1.000000	9835429	0.000000
135388153	73622391	383420	9999.999588	9739	8693	1.000000	16435	6420	1.000000	9830574	0.000000
135376383	73644160	384224	9999.999750	9948	8659	1.000000	16521	6310	1.000000	9825689	0.000000
135401917	73622082	383956	9999.999849	9684	8933	1.000000	16276	6214	1.000000	9820762	0.000000
135384719	73628863	384729	9999.999908	9901	8714	1.000000	16322	6430	1.000000	9815954	0.000000
135386336	73626609	382876	9999.999944	9665	9024	1.000000	16477	6069	1.000000	9811071	0.000000
135383163	73636484	383021	9999.999966	9734	8968	1.000000	16403	6268	1.000000	9806223	0.000000
135394135	73625055	383223	9999.999980	9551	9020	1.000000	16082	6452	1.000000	9801277	-1.#IND00
135385441	73623815	383850	9999.999988	9627	8983	1.000000	16303	6478	1.000000	9796324	0.020800
135384349	73622440	383400	9999.999992	9681	8866	1.000000	16451	6052	1.000000	9791367	0.025459
135416054	73614991	383046	9999.999995	9976	8725	1.000000	16302	6340	1.000000	9786507	0.021873
135412163	73617705	383642	9999.999997	9804	8772	1.000000	16354	6157	1.000000	9781815	0.016927
135405214	73633606	383433	9999.999998	9645	8908	1.000000	16324	6311	1.000000	9776840	0.010106
135379187	73617632	384509	9999.999999	9845	8831	1.000000	16452	6234	1.000000	9771981	0.006208
135399981	73637567	383739	9999.999999	9632	9002	1.000000	16488	6195	1.000000	9767031	0.004321
135378680	73621423	384735	10000.000000	9734	8918	1.000000	16240	6241	1.000000	9762203	0.006101
135399349	73630816	383220	10000.000000	9995	8612	1.000000	16288	6432	1.000000	9757370	0.004580
135394737	73626199	383076	10000.000000	9968	8752	1.000000	16556	6303	1.000000	9752533	0.003620
135387301	73610035	383905	10000.000000	9801	8838	1.000000	16229	6379	1.000000	9747643	0.003388
135408939	73614085	382924	10000.000000	9563	9025	1.000000	16115	6416	1.000000	9742774	0.003312
135383156	73628996	382530	10000.000000	9705	8802	1.000000	16266	6319	1.000000	9738054	0.003190
135407109	73628108	383736	10000.000000	9761	8751	1.000000	16492	6355	1.000000	9733116	0.004004
135376971	73641934	382660	10000.000000	9880	8791	1.000000	16381	6250	1.000000	9728302	0.003534
135384275	73637151	382401	10000.000000	9874	8655	1.000000	16286	6270	1.000000	9723341	0.005364
135405472	73615210	382448	10000.000000	9859	8701	1.000000	16367	6381	1.000000	9718416	0.006728
135389401	73634181	383570	10000.000000	9731	8859	1.000000	16303	6265	1.000000	9713633	0.006275
135397292	73632951	383553	10000.000000	9950	8841	1.000000	16612	6272	1.000000	9708694	0.006941
135415504	73613068	383855	10000.000000	9874	8614	1.000000	16228	6378	1.000000	9703865	0.008476
135409050	73617414	383602	10000.000000	9762	9033	1.000000	16489	6188	1.000000	9699009	0.009076
135365251	73633752	383674	10000.000000	9772	8852	1.000000	16344	6329	1.000000	9694095	0.008391
135406175	73615982	382896	10000.000000	9642	9007	1.000000	16416	6206	1.000000	9689340	0.007562
135403743	73615054	383269	10000.000000	9721	8746	1.000000	16140	6402	1.000000	9684459	0.007875
135393599	73630703	382454	10000.000000	9830	8690	1.000000	16247	6357	1.000000	9679615	0.008307
135398142	73613858	383438	10000.000000	9708	8860	1.000000	16560	6124	1.000000	9674803	0.008044
135388476	73624878	382673	10000.000000	9782	8892	1.000000	16397	6194	1.000000	9670028	0.009837
135374682	73640558	383125	10000.000000	9913	8726	1.000000	16389	6188	1.000000	9665073	0.009621
135411008	73614612	382993	10000.000000	9958	8577	1.000000	16474	6190	1.000000	9660300	0.009332
135382746	73637436	384963	10000.000000	9605	8949	1.000000	16411	6315	1.000000	9655545	0.010485
135411717	73618708	383232	10000.000000	10020	8640	1.000000	16202	6467	1.000000	9650725	0.009814
135389820	73634974	382987	10000.000000	9790	8848	1.000000	16519	6123	1.000000	9645902	0.009385
135405563	73617301	383596	10000.000000	9657	8876	1.000000	16339	6303	1.000000	9641046	0.009673
135369510	73649090	383694	10000.000000	9993	8668	1.000000	16310	6427	1.000000	9636315	0.009703
135374582	73651637	383923	10000.000000	9951	8711	1.000000	16284	6302	1.000000	9631542	0.009563
135385962	73636331	382539	10000.000000	9736	8829	1.000000	16635	6155	1.000000	9626766	0.009377
135396635	73603492	382785	10000.000000	9609	8932	1.000000	16455	6154	1.000000	9621865	0.010134
135388483	73637125	384642	10000.000000	9620	9026	1.000000	16260	6394	1.000000	9617042	0.009880
135398845	73633816	383805	10000.000000	9850	8834	1.000000	16587	6286	1.000000	9612309	0.010141
135391811	73635540	383279	10000.000000	9676	8875	1.000000	16423	6127	1.000000	9607514	0.009974
135394480	73612415	383744	10000.000000	9820	8722	1.000000	16533	6284	1.000000	9602680	0.010125
135413149	73604763	382881	10000.000000	9775	8807	1.000000	16527	6265	1.000000	9597759	0.010153
135426776	73591469	383318	10000.000000	9845	8859	1.000000	16137	6326	1.000000	9592991	0.010478
135399655	73623502	382961	10000.000000	9799	8798	1.000000	16526	6266	1.000000	9588309	0.010098
135403028	73629944	383415	10000.000000	9809	8800	1.000000	16503	6235	1.000000	9583485	0.010419
135413394	73596750	383578	10000.000000	9888	8620	1.000000	16461	6077	1.000000	9578556	0.010211
135412981	73613866	383594	10000.000000	9795	8758	1.000000	16511	6148	1.000000	9573833	0.009938
135406621	73630074	384077	10000.000000	9789	8916	1.000000	16391	6194	1.000000	9569110	0.010174
135368228	73622627	383985	10000.000000	9758	8828	1.000000	16450	6291	1.000000	9564327	0.009934
135390109	73637319	382916	10000.000000	9908	8708	1.000000	16467	6176	1.000000	9559627	0.009565
135398239	73616970	382421	10000.000000	9773	8794	1.000000	16346	6377	1.000000	9554875	0.009708
135415728	73601882	383150	10000.000000	9802	8722	1.000000	16239	6441	1.000000	9550108	0.009522
135413194	73609576	382530	10000.000000	9798	8672	1.000000	16713	5827	1.000000	9545412	0.008326
135399362	73606720	382703	10000.000000	9728	8757	1.000000	16433	6381	1.000000	9540674	0.007969
135385269	73632666	383572	10000.000000	9782	8817	1.000000	16748	6048	1.000000	9535841	0.008083
135390804	73639866	384173	10000.000000	9966	8736	1.000000	16339	6158	1.000000	9531168	0.007838
135396173	73617003	382936	10000.000000	10057	8641	1.000000	16257	6178	1.000000	9526331	0.007713
135375876	73633642	382860	10000.000000	9962	8621	1.000000	16012	6504	1.000000	9521556	0.007559
135367792	73633382	382705	10000.000000	9658	9026	1.000000	16769	6078	1.000000	9516855	0.007441
npatches	nstrain	runtime	dt	init_x	init_y	init_y_blood	init_z	init_S	beta0	beta1	beta2	beta3	mean_beta	B	d	delta	delta_blood	b[0]	mut	m	CTL	c	g	epsilon	k	het	lambda	rho	omega	x_max	patch.dyna	DELTA	A	VA
10000	1	100.000000	0.001000	21900	9499	5000000	0.001000	10000000	10.717657	15.623867	9.546493	16.781887	16	800000000	0.010000	1.000000	432.000000	80000	0.000050	0.004800	0	0.500000	0.000000	2.500000	4.000000	0.500000	0.000000	0.000000	0.000000	31872	0	10.000000	7.000000	1.000000
sus	inf	inf_blood	z	x[0]	y[0][0]	z[0]	x[1]	y[1][0]	z[1]	S[0]	synchrony
219000000	94990000	5000000	10.000000	21900	9499	0.001000	21900	9499	0.001000	10000000	0.000000
92186568	124497204	648948	3941.516320	12239	10755	0.394152	8660	12606	0.394152	9994944	0.000000
120121026	86413524	450931	6325.803353	16092	6803	0.632580	11284	9167	0.632580	9989948	0.000000
135057234	72233614	376282	7771.765723	17930	5622	0.777177	12868	7504	0.777177	9984881	0.000000
143880921	65155980	339810	8648.676577	19216	4731	0.864868	13598	6907	0.864868	9979894	0.000000
149176807	61302198	318219	9180.483393	19972	4326	0.918048	14150	6366	0.918048	9974833	0.000000
152367722	59097896	308416	9503.000201	20372	4190	0.950300	14177	6162	0.950300	9969756	0.000000
154337651	57811944	301434	9698.592075	20584	3845	0.969859	14814	6059	0.969859	9964794	0.000000
155480679	57052800	296608	9817.209710	21046	3904	0.981721	14531	6073	0.981721	9959775	0.000000
156241573	56565826	293764	9889.145947	20835	3821	0.988915	14840	5735	0.988915	9954844	0.000000
156642620	56301405	293973	9932.772025	21212	3748	0.993277	14809	5820	0.993277	9949804	0.000000
156921484	56142756	293343	9959.229270	20804	3956	0.995923	15175	5608	0.995923	9944688	0.000000
157053030	56051895	291819	9975.274394	21337	3641	0.997527	14765	5791	0.997527	9939739	0.000000
157167113	55986410	291343	9985.005037	21273	3684	0.998501	15004	6052	0.998501	9934723	0.000000
157230560	55915712	291923	9990.906233	21530	3602	0.999091	14865	5829	0.999091	9929760	0.000000
157270571	55911026	291546	9994.485041	20875	4013	0.999449	14460	6364	0.999449	9924808	0.000000
157296771	55913123	291022	9996.655426	20970	3937	0.999666	14775	5939	0.999666	9919836	0.000000
157311369	55902663	290685	9997.971667	21651	3623	0.999797	14638	6017	0.999797	9914934	0.000000
157303746	55893844	290544	9998.769908	21306	3674	0.999877	14971	5825	0.999877	9910045	0.000000
157285270	55889241	290976	9999.254005	21421	3685	0.999925	14722	6002	0.999925	9905111	0.000000
157308001	55886606	290335	9999.547588	21023	3740	0.999955	14862	5820	0.999955	9900166	0.000000
157322615	55881476	290691	9999.725632	21587	3614	0.999973	14987	5979	0.999973	9895145	0.000000
157279335	55891836	290488	9999.833608	21085	3927	0.999983	14726	5995	0.999983	9890209	0.000000
157338370	55862950	291188	9999.899091	21238	3652	0.999990	14916	5882	0.999990	9885309	0.000000
157339685	55880196	290733	9999.938803	21155	3827	0.999994	14823	5901	0.999994	9880370	0.000000
157311468	55872372	290658	9999.962887	21156	3802	0.999996	14523	5882	0.999996	9875490	0.000000
157311956	55884841	290519	9999.977493	21513	3626	0.999998	14821	5832	0.999998	9870558	0.000000
157320473	55877670	290380	9999.986350	21128	3577	0.999999	15129	5555	0.999999	9865686	0.000000
157313854	55889932	291246	9999.991722	21345	3844	0.999999	14670	6069	0.999999	9860689	0.000000
157300663	55896495	292313	9999.994980	20672	3872	0.999999	14951	5731	0.999999	9855782	0.000000
157333909	55880858	290276	9999.996955	21192	3731	1.000000	14878	5823	1.000000	9850788	0.000000
157318211	55875011	290039	9999.998154	21429	3601	1.000000	14874	5888	1.000000	9845931	0.000000
157336505	55875037	289831	9999.998880	21358	3646	1.000000	14672	5717	1.000000	9841092	0.000000
157332962	55885859	290894	9999.999321	21743	3586	1.000000	14945	5673	1.000000	9836181	0.000000
157360532	55859689	291090	9999.999588	21474	3720	1.000000	14689	5946	1.000000	9831341	0.000000
157303280	55890448	290719	9999.999750	21107	3822	1.000000	14924	5671	1.000000	9826466	0.000000
157343012	55874593	291735	9999.999849	21447	3736	1.000000	14958	5821	1.000000	9821569	0.000000
157325493	55888916	291263	9999.999908	21086	3912	1.000000	14494	6174	1.000000	9816589	0.000000
157323224	55875455	289647	9999.999944	20947	3983	1.000000	14691	6023	1.000000	9811749	0.000000
157336152	55870925	291754	9999.999966	21292	3647	1.000000	14778	5856	1.000000	9806906	0.000000
157339418	55875602	290743	9999.999980	21350	3713	1.000000	14750	5860	1.000000	9801981	-1.#IND00
157321077	55879582	291024	9999.999988	21140	3850	1.000000	14796	5600	1.000000	9797125	-0.000000
157328625	55872743	291119	9999.999992	20906	3862	1.000000	14737	5907	1.000000	9792283	0.006844
157328609	55880178	289749	9999.999995	21080	3771	1.000000	15262	5698	1.000000	9787451	0.000148
157334931	55884103	290684	9999.999997	21207	3820	1.000000	14801	5787	1.000000	9782453	0.000441
157291466	55894077	291822	9999.999998	20985	3923	1.000000	14905	5874	1.000000	9777484	0.002219
157322736	55878591	291040	9999.999999	21324	3687	1.000000	14561	6088	1.000000	9772687	-0.007793
157326647	55883174	290544	9999.999999	20991	3737	1.000000	14814	5699	1.000000	9767925	-0.002529
157310646	55885264	290927	10000.000000	21516	3482	1.000000	14827	5843	1.000000	9763052	-0.000331
157305962	55881904	291540	10000.000000	20898	3900	1.000000	14524	6006	1.000000	9758232	-0.001089
157353657	55862748	289868	10000.000000	20941	3868	1.000000	14752	6032	1.000000	9753351	0.000594
157318397	55887009	291120	10000.000000	21196	3792	1.000000	14726	6055	1.000000	9748521	0.002682
157332474	55877452	290633	10000.000000	21129	3830	1.000000	14663	5845	1.000000	9743655	0.003335
157308882	55898951	290543	10000.000000	21689	3596	1.000000	14985	5870	1.000000	9738660	0.002971
157327293	55883756	290780	10000.000000	21249	3812	1.000000	14826	5830	1.000000	9733788	0.001760
157303963	55879018	291243	10000.000000	21109	3817	1.000000	14555	6047	1.000000	9728788	0.001748
157345340	55872183	290212	10000.000000	20939	3843	1.000000	14624	5983	1.000000	9723965	0.001189
157290991	55896382	291587	10000.000000	21122	3902	1.000000	14572	5916	1.000000	9718981	0.001521
157316056	55884272	291259	10000.000000	21458	3488	1.000000	14711	6078	1.000000	9714088	0.001705
157335691	55871417	291622	10000.000000	21329	3784	1.000000	14875	5884	1.000000	9709193	0.001429
157299471	55908695	290909	10000.000000	21138	3760	1.000000	14818	5856	1.000000	9704315	0.001652
157319097	55866857	291568	10000.000000	21350	3706	1.000000	14778	5870	1.000000	9699422	0.001450
157331665	55879452	291923	10000.000000	20926	3815	1.000000	14545	5979	1.000000	9694557	0.001334
157340423	55866110	290476	10000.000000	21404	3681	1.000000	15029	5788	1.000000	9689699	0.001060
157303418	55890817	290298	10000.000000	20927	3773	1.000000	14699	5857	1.000000	9684866	0.000887
157321683	55880545	290116	10000.000000	21305	3850	1.000000	15046	5624	1.000000	9680031	0.000310
157299910	55884397	290957	10000.000000	21388	3665	1.000000	14409	6185	1.000000	9675178	0.000430
157332444	55871786	290802	10000.000000	21018	3914	1.000000	14564	6110	1.000000	9670322	-0.000811
157305026	55901939	291599	10000.000000	20983	3922	1.000000	15042	6031	1.000000	9665522	-0.000763
157306575	55884742	291782	10000.000000	21277	3803	1.000000	15006	5953	1.000000	9660584	-0.000035
157330347	55873535	291113	10000.000000	21298	3625	1.000000	14841	5885	1.000000	9655749	0.000970
157344062	55870151	291353	10000.000000	21139	3669	1.000000	14813	6036	1.000000	9650942	0.000874
157309704	55888038	291604	10000.000000	21453	3807	1.000000	14848	5708	1.000000	9646093	0.000783
157317637	55884591	290699	10000.000000	21024	3852	1.000000	14819	5866	1.000000	9641205	0.001266
157287011	55900073	292189	10000.000000	21110	3840	1.000000	14651	5886	1.000000	9636463	0.000848
157302891	55885763	291365	10000.000000	21446	3648	1.000000	14793	5729	1.000000	9631650	0.001207
157297608	55893266	290452	10000.000000	21650	3702	1.000000	15004	5848	1.000000	9626742	0.001058
157306950	55882415	290211	10000.000000	20884	3797	1.000000	14672	5881	1.000000	9621890	0.001019
157292081	55913002	291559	10000.000000	21480	3720	1.000000	14854	6000	1.000000	9617112	0.000191
157339166	55860743	290659	10000.000000	21333	3723	1.000000	14845	5817	1.000000	9612290	0.000848
157313713	55866410	290518	10000.000000	21388	3764	1.000000	14830	5749	1.000000	9607438	0.000363
157334750	55876880	291077	10000.000000	21347	3745	1.000000	14877	5984	1.000000	9602607	0.000337
157350028	55857995	291050	10000.000000	20980	3802	1.000000	14648	5851	1.000000	9597693	0.001045
157333019	55873143	291154	10000.000000	21085	3948	1.000000	14486	5953	1.000000	9593021	0.000727
157337099	55872339	291686	10000.000000	21437	3513	1.000000	14631	6056	1.000000	9588257	0.000911
157326188	55871346	291295	10000.000000	21113	3751	1.000000	14674	6012	1.000000	9583472	0.000928
157301428	55867534	291353	10000.000000	21158	3802	1.000000	15085	5739	1.000000	9578701	0.001441
157331478	55883346	290603	10000.000000	21188	3761	1.000000	14947	5783	1.000000	9573868	0.000924
157335414	55872668	291574	10000.000000	21062	3758	1.000000	14774	5868	1.000000	9569052	0.000823
157338606	55871857	290527	10000.000000	20830	3915	1.000000	14616	5923	1.000000	9564261	0.000983
157310542	55880151	290267	10000.000000	21109	3857	1.000000	14669	6060	1.000000	9559495	0.000477
157341827	55871144	291532	10000.000000	20946	4013	1.000000	14685	5926	1.000000	9554622	0.000362
157305611	55879067	292124	10000.000000	21253	3506	1.000000	14866	5921	1.000000	9549969	0.000193
157304605	55874940	291075	10000.000000	21511	3613	1.000000	14630	5874	1.000000	9545125	0.001161
157328918	55884979	290811	10000.000000	21388	3816	1.000000	14754	5865	1.000000	9540349	0.001091
157326590	55879041	291383	10000.000000	20949	3814	1.000000	14767	5827	1.000000	9535667	0.001049
157326802	55858027	290227	10000.000000	21361	3753	1.000000	15072	5774	1.000000	9530847	0.000068
157313566	55877250	291348	10000.000000	21350	3670	1.000000	14556	5891	1.000000	9526005	0.000269
157328176	55870909	291395	10000.000000	21205	3909	1.000000	15086	5645	1.000000	9521160	0.000334
157255638	55899129	291172	10000.000000	21150	3748	1.000000	14820	6089	1.000000	9516371	-0.000047
npatches	nstrain	runtime	dt	init_x	init_y	init_y_blood	init_z	init_S	beta0	beta1	beta2	beta3	mean_beta	B	d	delta	delta_blood	b[0]	mut	m	CTL	c	g	epsilon	k	het	lambda	rho	omega	x_max	patch.dyna	DELTA	A	VA
10000	1	100.000000	0.001000	21900	9499	5000000	0.001000	10000000	10.683641	20.196285	14.844768	21.480260	16	800000000	0.010000	1.000000	432.000000	80000	0.000050	0.004800	0	0.500000	0.000000	2.500000	5.000000	0.500000	0.000000	0.000000	0.000000	31872	0	10.000000	7.000000	1.000000
sus	inf	inf_blood	z	x[0]	y[0][0]	z[0]	x[1]	y[1][0]	z[1]	S[0]	synchrony
219000000	94990000	5000000	10.000000	21900	9499	0.001000	21900	9499	0.001000	10000000	0.000000
97697204	111803568	584284	3941.516320	12920	9476	0.394152	7392	12480	0.394152	9994935	0.000000
132005239	72527770	377143	6325.803353	17788	5457	0.632580	9804	8661	0.632580	9989905	0.000000
150235755	58643721	306237	7771.765723	20111	4212	0.777177	10948	7287	0.777177	9984976	0.000000
161030696	51803161	269897	8648.676577	21990	3251	0.864868	11925	6662	0.864868	9979923	0.000000
167429819	48161250	250616	9180.483393	22407	3150	0.918048	12270	6182	0.918048	9974930	0.000000
171396022	46030462	239435	9503.000201	23275	2566	0.950300	12504	6048	0.950300	9970068	0.000000
173682046	44829913	233193	9698.592075	23187	2758	0.969859	12923	5875	0.969859	9964944	0.000000
175174176	44087997	230262	9817.209710	23741	2591	0.981721	13039	5572	0.981721	9959899	0.000000
176001087	43691905	227638	9889.145947	23780	2437	0.988915	12931	5613	0.988915	9954973	0.000000
176585435	43388687	226222	9932.772025	23987	2434	0.993277	13123	5646	0.993277	9949907	0.000000
176856363	43266742	224890	9959.229270	23901	2466	0.995923	13085	5692	0.995923	9944981	0.000000
177027716	43158091	225011	9975.274394	23885	2546	0.997527	12982	5695	0.997527	9939963	0.000000
177195226	43089926	223947	9985.005037	24292	2334	0.998501	13343	5640	0.998501	9934935	0.000000
177248795	43063760	224401	9990.906233	24381	2370	0.999091	12987	5663	0.999091	9929983	0.000000
177269751	43058249	223918	9994.485041	24078	2356	0.999449	13068	5627	0.999449	9924975	0.000000
177330674	43027691	224630	9996.655426	23800	2528	0.999666	12951	5793	0.999666	9920004	0.000000
177360579	43012301	224283	9997.971667	23810	2477	0.999797	13101	5709	0.999797	9915185	0.000000
177342185	43015909	224931	9998.769908	24261	2421	0.999877	13045	5625	0.999877	9910291	0.000000
177329643	43008563	224402	9999.254005	24271	2318	0.999925	13127	5668	0.999925	9905288	0.000000
177346040	43016054	223432	9999.547588	23611	2612	0.999955	13037	5656	0.999955	9900354	0.000000
177392869	43009681	224363	9999.725632	23888	2454	0.999973	13192	5686	0.999973	9895448	0.000000
177360808	43001425	223960	9999.833608	24348	2425	0.999983	13113	5629	0.999983	9890510	0.000000
177363224	42992102	223635	9999.899091	24104	2452	0.999990	13337	5548	0.999990	9885614	0.000000
177366030	43029139	223919	9999.938803	24098	2340	0.999994	13087	5599	0.999994	9880734	0.000000
177346027	43012433	223647	9999.962887	24494	2323	0.999996	13321	5589	0.999996	9875732	0.000000
177350363	43008664	224399	9999.977493	23711	2570	0.999998	13098	5661	0.999998	9870655	0.000000
177353355	43002828	223181	9999.986350	23956	2377	0.999999	13422	5394	0.999999	9865808	0.000000
177363240	42997101	224099	9999.991722	24038	2575	0.999999	13272	5569	0.999999	9860905	0.000000
177397423	42992882	224847	9999.994980	23972	2483	0.999999	13322	5542	0.999999	9855978	0.000000
177350348	43009364	223346	9999.996955	24120	2455	1.000000	12954	5726	1.000000	9851112	0.000000
177383667	42996556	224244	9999.998154	24039	2386	1.000000	12861	5898	1.000000	9846296	0.000000
177343936	43010760	223047	9999.998880	24088	2259	1.000000	13270	5569	1.000000	9841285	0.000000
177356523	42999886	224255	9999.999321	23975	2439	1.000000	12707	6036	1.000000	9836340	0.000000
177344336	43018657	224163	9999.999588	23981	2392	1.000000	13220	5617	1.000000	9831507	0.000000
177372328	43007717	223738	9999.999750	23838	2435	1.000000	12891	5733	1.000000	9826640	0.000000
177324659	43028833	224713	9999.999849	23988	2501	1.000000	13438	5415	1.000000	9821713	0.000000
177355426	42995093	224471	9999.999908	23669	2553	1.000000	12925	5745	1.000000	9816830	0.000000
177352256	43009779	224298	9999.999944	24444	2342	1.000000	13232	5504	1.000000	9812005	0.000000
177329943	43024085	224639	9999.999966	24204	2394	1.000000	13211	5726	1.000000	9807110	0.000000
177333313	43013892	224355	9999.999980	23837	2431	1.000000	12986	5843	1.000000	9802021	-1.#IND00
177361579	43003982	223986	9999.999988	23905	2550	1.000000	13005	5841	1.000000	9797120	-1.#IND00
177370023	43002939	224242	9999.999992	23919	2302	1.000000	13390	5602	1.000000	9792340	0.008562
177372823	43000641	224240	9999.999995	24213	2386	1.000000	13108	5658	1.000000	9787530	0.009932
177377700	43004523	223710	9999.999997	23868	2477	1.000000	12923	5743	1.000000	9782615	0.006731
177347840	43013772	223629	9999.999998	24200	2403	1.000000	13032	5745	1.000000	9777632	0.003181
177370836	43003023	223417	9999.999999	23977	2451	1.000000	12824	5764	1.000000	9772692	0.001329
177315593	43024660	224185	9999.999999	24011	2439	1.000000	13352	5472	1.000000	9767763	0.004211
177362937	43008798	224766	10000.000000	24235	2493	1.000000	13160	5675	1.000000	9762962	0.003106
177367611	43014520	223879	10000.000000	24296	2395	1.000000	13181	5752	1.000000	9758055	0.001854
177357041	43010573	224139	10000.000000	24141	2429	1.000000	13045	5648	1.000000	9753208	-0.007074
177354851	43015327	223770	10000.000000	24033	2324	1.000000	12980	5862	1.000000	9748279	-0.006907
177364070	43019428	223671	10000.000000	24033	2494	1.000000	13111	5686	1.000000	9743458	-0.010389
177326374	43003395	223618	10000.000000	24061	2394	1.000000	12972	5585	1.000000	9738733	-0.008653
177363204	43003595	223889	10000.000000	24518	2238	1.000000	13171	5559	1.000000	9733873	-0.010037
177343429	43010357	224011	10000.000000	23909	2595	1.000000	12995	5813	1.000000	9728965	-0.009409
177334158	43008021	224916	10000.000000	23698	2598	1.000000	13290	5394	1.000000	9724194	-0.008946
177369342	42996280	224331	10000.000000	24450	2311	1.000000	13002	5606	1.000000	9719387	-0.007632
177366001	43009912	223423	10000.000000	24214	2367	1.000000	13055	5614	1.000000	9714577	-0.005113
177348630	43014302	223563	10000.000000	24200	2367	1.000000	12819	5781	1.000000	9709632	-0.004677
177321048	43012935	223617	10000.000000	23794	2654	1.000000	13371	5580	1.000000	9704771	-0.004300
177341650	43012223	223813	10000.000000	23943	2354	1.000000	13191	5501	1.000000	9699903	-0.004763
177348522	43021171	224159	10000.000000	23553	2625	1.000000	12962	5832	1.000000	9695031	-0.003961
177406607	42990701	223630	10000.000000	23699	2404	1.000000	13097	5753	1.000000	9690132	-0.004208
177348005	43013342	223719	10000.000000	24064	2437	1.000000	12976	5727	1.000000	9685264	-0.004214
177377224	42995619	224218	10000.000000	24188	2462	1.000000	13308	5562	1.000000	9680458	-0.003856
177357432	43008345	224503	10000.000000	24305	2274	1.000000	12866	5641	1.000000	9675691	-0.002123
177344117	43035389	224139	10000.000000	24590	2244	1.000000	13416	5609	1.000000	9670896	-0.002259
177352619	42993748	223576	10000.000000	24065	2430	1.000000	12956	5663	1.000000	9666023	-0.001739
177380952	43001022	223266	10000.000000	24384	2382	1.000000	13459	5535	1.000000	9661168	-0.002060
177342347	43015858	224192	10000.000000	24230	2458	1.000000	13099	5632	1.000000	9656400	-0.002740
177333347	43014584	223606	10000.000000	24534	2271	1.000000	13002	5709	1.000000	9651576	-0.002773
177347160	43009724	223942	10000.000000	24037	2558	1.000000	13173	5682	1.000000	9646738	-0.002044
177364700	42999362	224000	10000.000000	23986	2243	1.000000	13351	5637	1.000000	9641962	-0.002197
177355353	43023947	223791	10000.000000	24288	2342	1.000000	13156	5776	1.000000	9637189	-0.003787
177367862	43002486	224042	10000.000000	23989	2558	1.000000	12992	5665	1.000000	9632317	-0.003934
177354736	43013823	223667	10000.000000	24337	2383	1.000000	12810	5786	1.000000	9627548	-0.004119
177344626	43007967	224145	10000.000000	24201	2327	1.000000	13162	5614	1.000000	9622709	-0.004178
177350633	43000696	224231	10000.000000	24053	2467	1.000000	13096	5646	1.000000	9617855	-0.004363
177367424	42998651	224068	10000.000000	24347	2453	1.000000	13125	5594	1.000000	9612984	-0.004678
177364631	43008665	223225	10000.000000	23774	2602	1.000000	12866	5874	1.000000	9608095	-0.004617
177394842	42995004	223424	10000.000000	24764	2309	1.000000	12822	5832	1.000000	9603228	-0.004398
177364640	42993192	224063	10000.000000	23969	2480	1.000000	13188	5610	1.000000	9598425	-0.004335
177357444	42996746	223582	10000.000000	24061	2360	1.000000	13097	5509	1.000000	9593631	-0.004237
177372077	43000429	224544	10000.000000	24243	2359	1.000000	12984	5544	1.000000	9588833	-0.004096
177367161	42988440	223892	10000.000000	24157	2434	1.000000	12990	5709	1.000000	9583848	-0.004006
177343058	43016808	224337	10000.000000	24279	2334	1.000000	13174	5663	1.000000	9579054	-0.004020
177339821	43018611	224629	10000.000000	24315	2389	1.000000	13184	5630	1.000000	9574256	-0.002668
177395419	42998028	224300	10000.000000	23856	2480	1.000000	13231	5549	1.000000	9569449	-0.002764
177340020	43033244	223282	10000.000000	24065	2365	1.000000	13298	5524	1.000000	9564700	-0.002682
177352937	42994608	224300	10000.000000	24069	2495	1.000000	13146	5645	1.000000	9559862	-0.002518
177313173	43031928	223692	10000.000000	24131	2352	1.000000	13383	5509	1.000000	9555117	-0.002345
177351195	43014491	224373	10000.000000	23776	2604	1.000000	13186	5468	1.000000	9550421	-0.002806
177350363	43018743	223292	10000.000000	24066	2324	1.000000	13105	5750	1.000000	9545765	-0.002749
177354714	43021420	224967	10000.000000	23974	2432	1.000000	13329	5449	1.000000	9540909	-0.002735
177345551	43016995	224202	10000.000000	23956	2523	1.000000	13327	5618	1.000000	9536073	-0.002692
177348884	43008172	223388	10000.000000	24189	2310	1.000000	12880	5711	1.000000	9531184	-0.002676
177348151	43012400	223924	10000.000000	24548	2304	1.000000	13233	5538	1.000000	9526415	-0.002684
177390883	42986310	223710	10000.000000	24202	2380	1.000000	13149	5622	1.000000	9521767	-0.002678
177336902	43025704	223304	10000.000000	23864	2385	1.000000	13207	5675	1.000000	9516889	-0.002859
npatches	nstrain	runtime	dt	init_x	init_y	init_y_blood	init_z	init_S	beta0	beta1	beta2	beta3	mean_beta	B	d	delta	delta_blood	b[0]	mut	m	CTL	c	g	epsilon	k	het	lambda	rho	omega	x_max	patch.dyna	DELTA	A	VA
10000	1	100.000000	0.001000	21900	9499	5000000	0.001000	10000000	22.147926	15.334048	16.223438	9.047731	16	800000000	0.010000	1.000000	432.000000	80000	0.000050	0.004800	0	0.500000	0.000000	2.500000	6.000000	0.500000	0.000000	0.000000	0.000000	31872	0	10.000000	7.000000	1.000000
sus	inf	inf_blood	z	x[0]	y[0][0]	z[0]	x[1]	y[1][0]	z[1]	S[0]	synchrony
219000000	94990000	5000000	10.000000	21900	9499	0.001000	21900	9499	0.001000	10000000	0.000000
103728708	100275695	521755	3941.516320	7267	11435	0.394152	9991	10180	0.394152	9994958	0.000000
144392390	60902168	316791	6325.803353	9793	7860	0.632580	13934	6405	0.632580	9989872	0.000000
165814468	47589361	248631	7771.765723	11201	6528	0.777177	15986	4913	0.777177	9984794	0.000000
178377366	41144406	214424	8648.676577	12052	5948	0.864868	17155	4335	0.864868	9979780	0.000000
185856129	37725659	196664	9180.483393	12520	5496	0.918048	17971	4128	0.918048	9974832	0.000000
190368964	35775083	185959	9503.000201	12878	5341	0.950300	18559	3705	0.950300	9969829	0.000000
193078886	34630541	180791	9698.592075	13228	5032	0.969859	18797	3652	0.969859	9964747	0.000000
194686571	33970706	176443	9817.209710	13305	5020	0.981721	19070	3354	0.981721	9959702	0.000000
195680347	33592319	174907	9889.145947	13225	5043	0.988915	18689	3709	0.988915	9954793	0.000000
196273458	33350718	173360	9932.772025	13291	5114	0.993277	19462	3334	0.993277	9949848	0.000000
196624597	33209758	173493	9959.229270	13091	5094	0.995923	19259	3272	0.995923	9944970	0.000000
196859175	33116483	172969	9975.274394	13366	4829	0.997527	19422	3401	0.997527	9939873	0.000000
196996705	33058345	172192	9985.005037	13329	5078	0.998501	19436	3297	0.998501	9934960	0.000000
197073207	33024790	171832	9990.906233	13580	4852	0.999091	19047	3618	0.999091	9929960	0.000000
197112593	32997375	172206	9994.485041	13454	4886	0.999449	19234	3509	0.999449	9925079	0.000000
197207652	32988923	172458	9996.655426	13600	4978	0.999666	19021	3517	0.999666	9920060	0.000000
197184366	32985108	171731	9997.971667	13272	5036	0.999797	19033	3529	0.999797	9915165	0.000000
197176712	32991944	171719	9998.769908	13290	4986	0.999877	19336	3453	0.999877	9910257	0.000000
197171922	33000234	172014	9999.254005	13640	4946	0.999925	19410	3362	0.999925	9905384	0.000000
197188397	32983122	172388	9999.547588	13488	5047	0.999955	19263	3479	0.999955	9900359	0.000000
197201917	32976588	171727	9999.725632	13431	4911	0.999973	19253	3239	0.999973	9895438	0.000000
197205785	32971663	171351	9999.833608	13380	4896	0.999983	19383	3385	0.999983	9890393	0.000000
197187721	32973550	171643	9999.899091	13654	4821	0.999990	19003	3442	0.999990	9885504	0.000000
197187935	32981801	172249	9999.938803	13337	4886	0.999994	19056	3488	0.999994	9880582	0.000000
197198482	32978121	171634	9999.962887	13820	4748	0.999996	19579	3381	0.999996	9875545	0.000000
197160683	32994517	170924	9999.977493	13349	4983	0.999998	19133	3595	0.999998	9870509	0.000000
197215251	32967016	171495	9999.986350	13296	4982	0.999999	19104	3446	0.999999	9865477	0.000000
197166437	32972785	172497	9999.991722	13653	4784	0.999999	19019	3494	0.999999	9860492	0.000000
197197111	32978358	172818	9999.994980	13272	5000	0.999999	19565	3291	0.999999	9855545	0.000000
197181524	32976446	171922	9999.996955	13360	4918	1.000000	19074	3479	1.000000	9850596	0.000000
197202389	32968757	171967	9999.998154	13412	4963	1.000000	18985	3567	1.000000	9845613	0.000000
197181000	32981980	171846	9999.998880	13277	4919	1.000000	19237	3348	1.000000	9840658	0.000000
197145278	33005708	171691	9999.999321	13081	5113	1.000000	19173	3545	1.000000	9835721	0.000000
197215018	32973788	170627	9999.999588	13407	4954	1.000000	19212	3431	1.000000	9830740	0.000000
197176596	32988196	171862	9999.999750	13545	4834	1.000000	19302	3416	1.000000	9825939	0.000000
197175784	32987152	170912	9999.999849	13121	5054	1.000000	19324	3437	1.000000	9821021	0.000000
197201061	32977974	172106	9999.999908	13610	4970	1.000000	19542	3269	1.000000	9816117	0.000000
197212602	32961467	172101	9999.999944	13551	4703	1.000000	19599	3363	1.000000	9811132	0.000000
197155373	32988967	172058	9999.999966	13328	5002	1.000000	19382	3191	1.000000	9806234	0.000000
197191115	32976310	172047	9999.999980	13536	4762	1.000000	18940	3400	1.000000	9801342	-1.#IND00
197192355	32967155	171372	9999.999988	13547	4884	1.000000	19351	3425	1.000000	9796462	-0.006400
197174369	32982200	171012	9999.999992	13409	4925	1.000000	18776	3546	1.000000	9791527	-0.009413
197215645	32976114	171415	9999.999995	13230	5085	1.000000	19149	3570	1.000000	9786598	-0.004351
197203730	32985067	171923	9999.999997	13317	5057	1.000000	19366	3453	1.000000	9781733	-0.002699
197163325	32981697	171971	9999.999998	13311	5111	1.000000	19277	3451	1.000000	9776822	-0.003050
197161671	32986103	172076	9999.999999	13632	4906	1.000000	19190	3377	1.000000	9771867	-0.001727
197146251	32995409	171701	9999.999999	13278	4961	1.000000	19324	3422	1.000000	9766925	-0.001744
197214994	32973058	171786	10000.000000	13367	5021	1.000000	19213	3436	1.000000	9762035	-0.001559
197206501	32967177	171231	10000.000000	13507	4815	1.000000	19268	3509	1.000000	9757111	-0.002291
197187084	32981337	171518	10000.000000	13446	4923	1.000000	19215	3378	1.000000	9752181	-0.001417
197156441	32984293	172139	10000.000000	13757	4981	1.000000	19692	3403	1.000000	9747278	-0.000033
197208878	32970481	171592	10000.000000	13675	4856	1.000000	19461	3405	1.000000	9742394	0.000403
197197910	32982292	171392	10000.000000	13505	4959	1.000000	19530	3283	1.000000	9737434	0.000297
197168393	32993273	172044	10000.000000	13602	4899	1.000000	18923	3825	1.000000	9732435	0.000304
197161391	33002910	171739	10000.000000	13482	4804	1.000000	19093	3299	1.000000	9727626	-0.000332
197185868	32968188	171687	10000.000000	13329	5005	1.000000	19203	3432	1.000000	9722815	0.000767
197163355	32979473	172120	10000.000000	13372	4911	1.000000	19087	3387	1.000000	9718103	0.000679
197186778	32978149	171189	10000.000000	13547	4866	1.000000	19141	3404	1.000000	9713139	0.001509
197161072	32977805	171640	10000.000000	13418	5020	1.000000	19292	3262	1.000000	9708333	0.001171
197207476	32975355	171936	10000.000000	13233	5177	1.000000	19288	3300	1.000000	9703477	0.000709
197168004	32985286	171484	10000.000000	13524	4893	1.000000	19415	3314	1.000000	9698698	0.001111
197166444	32987794	172031	10000.000000	13351	4991	1.000000	19388	3413	1.000000	9693899	0.001222
197163653	32992444	171718	10000.000000	13356	4860	1.000000	19522	3274	1.000000	9689155	0.001808
197221386	32963898	171388	10000.000000	13508	4831	1.000000	19179	3364	1.000000	9684336	0.002029
197174968	32994064	172482	10000.000000	13384	5034	1.000000	19361	3314	1.000000	9679458	0.001833
197174344	32973289	171169	10000.000000	13283	5016	1.000000	19127	3469	1.000000	9674669	0.001516
197206087	32976800	171544	10000.000000	13496	4944	1.000000	19094	3687	1.000000	9669846	0.001474
197192312	32968357	171699	10000.000000	13270	5200	1.000000	18935	3605	1.000000	9665056	0.001271
197160769	32988685	171937	10000.000000	13728	4846	1.000000	19538	3308	1.000000	9660262	0.001052
197193496	32967268	171905	10000.000000	13187	5111	1.000000	19303	3422	1.000000	9655382	0.000094
197175006	32987788	171862	10000.000000	13271	5146	1.000000	19232	3460	1.000000	9650508	0.000253
197186041	32978245	171943	10000.000000	13477	5162	1.000000	19417	3384	1.000000	9645671	0.000198
197218377	32976491	170796	10000.000000	13287	5079	1.000000	19504	3418	1.000000	9640832	-0.000620
197210208	32975023	172094	10000.000000	13732	4901	1.000000	19163	3565	1.000000	9635922	-0.000009
197153664	32990577	171912	10000.000000	13579	4810	1.000000	19341	3371	1.000000	9631208	-0.000121
197180105	32979782	172464	10000.000000	13753	4932	1.000000	19488	3380	1.000000	9626352	-0.000131
197190317	32971662	171715	10000.000000	13523	4864	1.000000	19280	3429	1.000000	9621628	-0.000055
197226783	32969128	171000	10000.000000	13174	5112	1.000000	19099	3390	1.000000	9616835	-0.000011
197198787	32965685	172514	10000.000000	13582	4952	1.000000	19324	3545	1.000000	9612060	0.001628
197186868	33000230	171714	10000.000000	13154	5338	1.000000	19522	3472	1.000000	9607309	0.002118
197171764	32973656	172062	10000.000000	13437	4968	1.000000	19338	3303	1.000000	9602523	0.000097
197170453	32977634	171667	10000.000000	13491	4939	1.000000	19102	3539	1.000000	9597754	-0.000308
197191621	32972987	172158	10000.000000	13169	5157	1.000000	19236	3483	1.000000	9593030	-0.000291
197220618	32958597	172509	10000.000000	13536	4861	1.000000	19413	3387	1.000000	9588226	0.000666
197139061	32999970	172279	10000.000000	13364	4858	1.000000	19287	3447	1.000000	9583414	0.000455
197179199	32979614	171600	10000.000000	13267	5106	1.000000	19426	3355	1.000000	9578589	0.000234
197222148	32963884	171423	10000.000000	13356	5005	1.000000	19171	3369	1.000000	9573751	0.000203
197165190	32992445	172305	10000.000000	13532	4900	1.000000	19473	3425	1.000000	9569108	0.000850
197196070	32984410	171287	10000.000000	13479	4928	1.000000	19191	3439	1.000000	9564365	0.000780
197178131	32973701	171716	10000.000000	13078	5130	1.000000	19486	3392	1.000000	9559535	0.001140
197170012	32986140	172347	10000.000000	13302	4967	1.000000	19297	3416	1.000000	9554725	0.001179
197170334	32978330	171804	10000.000000	13544	4907	1.000000	19064	3718	1.000000	9549912	0.000935
197183590	32991960	170958	10000.000000	13401	4899	1.000000	18980	3675	1.000000	9545128	0.000966
197158405	32998555	172023	10000.000000	13146	5169	1.000000	19555	3210	1.000000	9540389	0.000850
197159557	32994195	172356	10000.000000	13388	4972	1.000000	19176	3545	1.000000	9535722	0.000698
197209303	32976986	171351	10000.000000	13543	4786	1.000000	18942	3497	1.000000	9530993	0.000687
197226551	32971261	172087	10000.000000	13418	5081	1.000000	19464	3298	1.000000	9526246	0.000623
197202513	32974071	171178	10000.000000	13490	4777	1.000000	18904	3546	1.000000	9521456	0.000674
197205395	32976461	171608	10000.000000	13380	5017	1.000000	19054	3481	1.000000	9516700	0.000645
npatches	nstrain	runtime	dt	init_x	init_y	init_y_blood	init_z	init_S	beta0	beta1	beta2	beta3	mean_beta	B	d	delta	delta_blood	b[0]	mut	m	CTL	c	g	epsilon	k	het	lambda	rho	omega	x_max	patch.dyna	DELTA	A	VA
10000	1	100.000000	0.001000	21900	9499	5000000	0.001000	10000000	17.400995	18.882207	12.876874	22.742337	16	800000000	0.010000	1.000000	432.000000	80000	0.000050	0.004800	0	0.500000	0.000000	2.500000	7.000000	0.500000	0.000000	0.000000	0.000000	31872	0	10.000000	7.000000	1.000000
sus	inf	inf_blood	z	x[0]	y[0][0]	z[0]	x[1]	y[1][0]	z[1]	S[0]	synchrony
219000000	94990000	5000000	10.000000	21900	9499	0.001000	21900	9499	0.001000	10000000	0.000000
108909267	90409164	471783	3941.516320	9592	9607	0.394152	8846	10002	0.394152	9994975	0.000000
155311332	51716730	268774	6325.803353	13308	5962	0.632580	12610	6235	0.632580	9989991	0.000000
179431765	39104267	203215	7771.765723	15870	4566	0.777177	14531	4837	0.777177	9985014	0.000000
193423103	33124886	172872	8648.676577	16982	3824	0.864868	15898	4185	0.864868	9980082	0.000000
201730586	29943298	156434	9180.483393	17643	3654	0.918048	16133	4004	0.918048	9975174	0.000000
206606670	28167802	146893	9503.000201	18593	3325	0.950300	16580	3838	0.950300	9970206	0.000000
209515949	27155401	141953	9698.592075	18180	3325	0.969859	16982	3789	0.969859	9965141	0.000000
211318587	26553402	138790	9817.209710	18256	3394	0.981721	17131	3649	0.981721	9960118	0.000000
212363819	26200487	136903	9889.145947	18651	3184	0.988915	17562	3431	0.988915	9955305	0.000000
213008627	25976159	135071	9932.772025	18882	3082	0.993277	17264	3380	0.993277	9950359	0.000000
213371508	25847960	134857	9959.229270	19070	3037	0.995923	17018	3625	0.995923	9945326	0.000000
213611490	25770248	134728	9975.274394	18620	3271	0.997527	17454	3352	0.997527	9940391	0.000000
213788269	25713998	133604	9985.005037	19132	3169	0.998501	17693	3401	0.998501	9935383	0.000000
213826425	25700725	134128	9990.906233	18747	3192	0.999091	17169	3529	0.999091	9930351	0.000000
213932005	25664795	133281	9994.485041	18604	3190	0.999449	17691	3556	0.999449	9925197	0.000000
213933875	25672996	134001	9996.655426	18859	2950	0.999666	17048	3639	0.999666	9920089	0.000000
213950631	25660690	133686	9997.971667	18745	3169	0.999797	17282	3555	0.999797	9915150	0.000000
213946926	25655434	133666	9998.769908	18884	3059	0.999877	17686	3434	0.999877	9910173	0.000000
213996017	25629912	133592	9999.254005	18863	3094	0.999925	17078	3703	0.999925	9905271	0.000000
213993259	25648709	133570	9999.547588	19094	3210	0.999955	17613	3330	0.999955	9900188	0.000000
213974225	25648239	133974	9999.725632	18637	3321	0.999973	18198	3262	0.999973	9895269	0.000000
214002331	25643463	133658	9999.833608	18981	3052	0.999983	17664	3517	0.999983	9890333	0.000000
213999416	25640143	133574	9999.899091	18875	3211	0.999990	17344	3480	0.999990	9885384	0.000000
213968506	25648009	133489	9999.938803	18737	3270	0.999994	17402	3505	0.999994	9880406	0.000000
213983716	25639846	132980	9999.962887	18890	3265	0.999996	17535	3449	0.999996	9875528	0.000000
213987841	25640888	133480	9999.977493	19196	3072	0.999998	17062	3614	0.999998	9870662	0.000000
214021720	25644759	133949	9999.986350	18793	3204	0.999999	17774	3542	0.999999	9865749	0.000000
213996402	25650305	133633	9999.991722	18557	3223	0.999999	17263	3537	0.999999	9860932	0.000000
213988712	25653768	133647	9999.994980	19047	3130	0.999999	17122	3653	0.999999	9855964	0.000000
213980651	25649920	134168	9999.996955	18649	3232	1.000000	17345	3508	1.000000	9851067	0.000000
214009604	25644394	133099	9999.998154	19389	3169	1.000000	16938	3561	1.000000	9846087	0.000000
214006549	25641839	133066	9999.998880	18969	3199	1.000000	17385	3625	1.000000	9841153	0.000000
213984975	25663295	133569	9999.999321	18970	3100	1.000000	17669	3544	1.000000	9836281	0.000000
213971813	25650231	133786	9999.999588	18854	3167	1.000000	17263	3641	1.000000	9831362	0.000000
213991793	25641314	133472	9999.999750	18635	3269	1.000000	17455	3632	1.000000	9826353	0.000000
214016640	25637817	133886	9999.999849	18849	3231	1.000000	17842	3401	1.000000	9821453	0.000000
213999192	25620141	133602	9999.999908	18542	3371	1.000000	17276	3696	1.000000	9816569	0.000000
214018817	25636952	133805	9999.999944	19268	3107	1.000000	17704	3514	1.000000	9811641	0.000000
214024351	25633520	133402	9999.999966	18665	3118	1.000000	17635	3419	1.000000	9806880	0.000000
214004716	25644495	133674	9999.999980	18763	3140	1.000000	17088	3706	1.000000	9802052	-1.#IND00
213991972	25646594	133427	9999.999988	18683	3110	1.000000	17552	3469	1.000000	9797099	-0.006400
213956145	25671924	134082	9999.999992	18496	3375	1.000000	17739	3327	1.000000	9792229	-0.004973
213995991	25634419	132560	9999.999995	18623	3294	1.000000	17263	3505	1.000000	9787425	-0.018646
213979857	25644020	133879	9999.999997	18767	3279	1.000000	17506	3427	1.000000	9782663	-0.008171
213981006	25641165	133757	9999.999998	18615	3365	1.000000	17427	3485	1.000000	9777715	-0.006147
214003988	25648183	133841	9999.999999	18781	3168	1.000000	16942	3868	1.000000	9772734	-0.004384
213960434	25648111	133535	9999.999999	18702	3226	1.000000	17624	3279	1.000000	9768017	0.001083
214021305	25630110	132737	10000.000000	19236	2968	1.000000	17086	3595	1.000000	9763222	-0.001242
213978960	25639684	133070	10000.000000	18836	3228	1.000000	17422	3739	1.000000	9758319	-0.000794
213988687	25654144	133790	10000.000000	18842	3110	1.000000	17627	3538	1.000000	9753357	-0.000819
213988560	25645115	133461	10000.000000	19079	3025	1.000000	17788	3274	1.000000	9748380	-0.000131
213979503	25656991	134226	10000.000000	18991	3045	1.000000	17258	3504	1.000000	9743475	0.000683
213978087	25641549	134165	10000.000000	18167	3469	1.000000	17641	3481	1.000000	9738631	0.000017
213963013	25655981	133816	10000.000000	18960	3210	1.000000	17303	3614	1.000000	9733809	0.000316
214007672	25631781	134016	10000.000000	18432	3340	1.000000	17402	3648	1.000000	9728925	0.000241
213963372	25646081	133863	10000.000000	18600	3240	1.000000	17385	3373	1.000000	9724025	0.000622
214020449	25643880	133417	10000.000000	19124	3037	1.000000	17338	3533	1.000000	9719187	-0.004145
214000635	25647879	134168	10000.000000	18796	3166	1.000000	17678	3321	1.000000	9714299	-0.004025
213963319	25666863	133404	10000.000000	19124	3046	1.000000	17508	3430	1.000000	9709537	-0.004405
213987146	25642099	133525	10000.000000	18881	3161	1.000000	17117	3628	1.000000	9704629	-0.004340
214008175	25641306	133922	10000.000000	19187	2994	1.000000	17501	3567	1.000000	9699928	-0.006502
214008723	25639968	133027	10000.000000	18825	3158	1.000000	17545	3380	1.000000	9695094	-0.006213
214010501	25635143	133844	10000.000000	18845	3105	1.000000	17171	3510	1.000000	9690314	-0.005383
214016839	25645542	133323	10000.000000	19029	3117	1.000000	17702	3468	1.000000	9685420	-0.005036
213958865	25654730	134207	10000.000000	18757	3069	1.000000	17285	3704	1.000000	9680559	-0.004236
213989198	25640597	132697	10000.000000	18859	3261	1.000000	17069	3588	1.000000	9675784	-0.003701
214008775	25646300	133564	10000.000000	18748	3314	1.000000	17447	3571	1.000000	9670927	-0.004810
213980708	25659612	133427	10000.000000	18764	3043	1.000000	17455	3381	1.000000	9666097	-0.004575
213919565	25672954	133702	10000.000000	18956	3059	1.000000	17424	3563	1.000000	9661247	-0.004314
214003700	25634878	133720	10000.000000	18932	3141	1.000000	17322	3609	1.000000	9656462	-0.004239
213950070	25663320	133874	10000.000000	18658	3225	1.000000	17167	3635	1.000000	9651509	-0.004281
213955649	25654048	133744	10000.000000	18916	3055	1.000000	17199	3618	1.000000	9646797	-0.004038
213976442	25651354	133555	10000.000000	18372	3303	1.000000	17242	3624	1.000000	9642086	-0.004118
214021065	25637064	133133	10000.000000	18888	3132	1.000000	17340	3490	1.000000	9637206	-0.003583
213995204	25660702	133835	10000.000000	18684	3139	1.000000	16887	3571	1.000000	9632258	-0.003113
214011632	25639157	133906	10000.000000	19180	3137	1.000000	17532	3543	1.000000	9627342	-0.002930
213981461	25651353	133781	10000.000000	18934	3179	1.000000	17310	3485	1.000000	9622487	-0.002613
213971446	25659391	133657	10000.000000	18904	3083	1.000000	17123	3507	1.000000	9617655	-0.002557
214003626	25650809	133379	10000.000000	18660	3266	1.000000	17386	3470	1.000000	9612818	-0.002342
213953253	25656883	133373	10000.000000	18569	3199	1.000000	17680	3432	1.000000	9608019	-0.002364
214006150	25636870	133460	10000.000000	18887	3259	1.000000	17660	3359	1.000000	9603187	-0.002266
213984235	25646194	133723	10000.000000	18954	2995	1.000000	17444	3534	1.000000	9598458	-0.002500
214023130	25636779	132883	10000.000000	18842	3188	1.000000	17393	3567	1.000000	9593724	-0.002475
213990835	25648065	133564	10000.000000	19066	3117	1.000000	17498	3482	1.000000	9588886	-0.002187
213968815	25648765	133412	10000.000000	18495	3313	1.000000	17405	3630	1.000000	9584252	-0.002631
213990544	25646633	133988	10000.000000	19147	3125	1.000000	17748	3363	1.000000	9579408	-0.002114
213993405	25651583	132521	10000.000000	18830	3148	1.000000	17476	3484	1.000000	9574556	-0.002032
214033027	25635234	133802	10000.000000	18897	3112	1.000000	17562	3304	1.000000	9569679	-0.002392
213926346	25669243	133524	10000.000000	18960	3088	1.000000	17385	3561	1.000000	9564935	-0.002376
213930053	25656518	133724	10000.000000	19046	3070	1.000000	17735	3414	1.000000	9560085	-0.002136
213999320	25642280	133719	10000.000000	18893	3231	1.000000	17555	3450	1.000000	9555255	-0.002105
213958779	25668890	133075	10000.000000	18813	3202	1.000000	17751	3463	1.000000	9550428	-0.001766
213985297	25645379	133853	10000.000000	18546	3199	1.000000	16955	3562	1.000000	9545733	-0.001796
213998058	25660927	133434	10000.000000	19178	3073	1.000000	17678	3517	1.000000	9540903	-0.001808
214000103	25646951	133423	10000.000000	18970	3114	1.000000	17229	3371	1.000000	9536104	-0.001780
213987271	25631443	133134	10000.000000	19067	3102	1.000000	18031	3206	1.000000	9531327	-0.001764
213969242	25659673	133089	10000.000000	18992	3145	1.000000	17382	3532	1.000000	9526526	-0.002104
213949709	25665268	134022	10000.000000	18726	3196	1.000000	17264	3710	1.000000	9521690	-0.002050
214010682	25626616	133240	10000.000000	18944	3117	1.000000	17370	3657	1.000000	9516894	-0.001872
npatches	nstrain	runtime	dt	init_x	init_y	init_y_blood	init_z	init_S	beta0	beta1	beta2	beta3	mean_beta	B	d	delta	delta_blood	b[0]	mut	m	CTL	c	g	epsilon	k	het	lambda	rho	omega	x_max	patch.dyna	DELTA	A	VA
10000	1	100.000000	0.001000	21900	9499	5000000	0.001000	10000000	22.237375	19.430666	10.970285	19.547709	16	800000000	0.010000	1.000000	432.000000	80000	0.000050	0.004800	0	0.500000	0.000000	2.500000	8.000000	0.500000	0.000000	0.000000	0.000000	31872	0	10.000000	7.000000	1.000000
sus	inf	inf_blood	z	x[0]	y[0][0]	z[0]	x[1]	y[1][0]	z[1]	S[0]	synchrony
219000000	94990000	5000000	10.000000	21900	9499	0.001000	21900	9499	0.001000	10000000	0.000000
115743835	80822607	421580	3941.516320	8138	9555	0.394152	9314	9044	0.394152	9995076	0.000000
168423393	43209118	224554	6325.803353	11489	6046	0.632580	13134	5498	0.632580	9990081	0.000000
195259872	31459673	164455	7771.765723	13246	4635	0.777177	15413	4310	0.777177	9985091	0.000000
210586378	25935046	135290	8648.676577	14686	3875	0.864868	16280	3822	0.864868	9979927	0.000000
219458857	23077669	120777	9180.483393	14915	3998	0.918048	17580	3352	0.918048	9974926	0.000000
224644053	21506473	111389	9503.000201	15749	3684	0.950300	18113	3061	0.950300	9969889	0.000000
227702900	20599952	107531	9698.592075	16253	3480	0.969859	17886	3197	0.969859	9964868	0.000000
229549828	20073751	104406	9817.209710	16021	3496	0.981721	18528	3090	0.981721	9959946	0.000000
230673926	19751908	103001	9889.145947	15988	3765	0.988915	18689	2933	0.988915	9954942	0.000000
231346590	19535710	101772	9932.772025	16620	3118	0.993277	19176	2680	0.993277	9949915	0.000000
231746143	19428273	100891	9959.229270	16223	3305	0.995923	18702	3051	0.995923	9944984	0.000000
231956095	19399993	101209	9975.274394	16494	3278	0.997527	18346	2970	0.997527	9939938	0.000000
232131460	19327690	100517	9985.005037	16049	3482	0.998501	18823	2926	0.998501	9934993	0.000000
232251719	19290131	100794	9990.906233	16615	3420	0.999091	18603	2928	0.999091	9930083	0.000000
232289981	19290002	100056	9994.485041	16461	3306	0.999449	18785	2760	0.999449	9925130	0.000000
232305423	19288371	100421	9996.655426	16588	3472	0.999666	18509	2987	0.999666	9920180	0.000000
232336901	19279304	100623	9997.971667	16246	3434	0.999797	18573	2780	0.999797	9915254	0.000000
232342592	19259269	99765	9998.769908	16078	3398	0.999877	18261	3127	0.999877	9910215	0.000000
232363787	19260637	100167	9999.254005	16057	3505	0.999925	18331	2896	0.999925	9905275	0.000000
232308665	19295166	100129	9999.547588	16206	3497	0.999955	18757	2882	0.999955	9900250	0.000000
232384952	19260575	99793	9999.725632	16019	3606	0.999973	18729	2794	0.999973	9895407	0.000000
232334137	19286858	100246	9999.833608	16061	3625	0.999983	18681	3055	0.999983	9890511	0.000000
232342316	19270101	100551	9999.899091	16371	3367	0.999990	18101	3106	0.999990	9885613	0.000000
232344535	19275840	100460	9999.938803	16105	3438	0.999994	18838	2795	0.999994	9880507	0.000000
232343464	19285779	100738	9999.962887	16094	3609	0.999996	18913	2854	0.999996	9875399	0.000000
232369168	19260693	100508	9999.977493	16372	3383	0.999998	18414	3092	0.999998	9870541	0.000000
232334922	19276227	100439	9999.986350	16022	3532	0.999999	18758	2862	0.999999	9865523	0.000000
232341812	19280849	99863	9999.991722	16519	3317	0.999999	18832	2979	0.999999	9860449	0.000000
232357151	19272823	100399	9999.994980	16796	3171	0.999999	18976	2874	0.999999	9855496	0.000000
232345400	19273293	100296	9999.996955	16564	3272	1.000000	18642	2944	1.000000	9850519	0.000000
232326614	19283290	100566	9999.998154	16240	3595	1.000000	18609	2956	1.000000	9845662	0.000000
232323254	19271003	100190	9999.998880	16114	3429	1.000000	18605	2963	1.000000	9840781	0.000000
232367647	19278615	100244	9999.999321	16344	3406	1.000000	18471	3003	1.000000	9835871	0.000000
232301557	19287048	100495	9999.999588	16319	3539	1.000000	18328	3123	1.000000	9830953	0.000000
232361298	19263189	99806	9999.999750	16382	3365	1.000000	18590	2870	1.000000	9826064	0.000000
232354734	19273330	100417	9999.999849	16347	3422	1.000000	18566	2853	1.000000	9821078	0.000000
232336224	19269433	99893	9999.999908	16274	3334	1.000000	18414	3113	1.000000	9816143	0.000000
232362195	19270921	100708	9999.999944	16409	3514	1.000000	18512	3018	1.000000	9811236	0.000000
232418558	19242954	100495	9999.999966	16198	3404	1.000000	18428	3023	1.000000	9806366	0.000000
232369165	19276561	100173	9999.999980	16205	3451	1.000000	19069	2859	1.000000	9801475	-1.#IND00
232364101	19266025	100109	9999.999988	16439	3253	1.000000	18650	3029	1.000000	9796683	-0.012000
232318137	19281831	99920	9999.999992	16536	3227	1.000000	18617	2855	1.000000	9791770	0.001074
232332411	19278671	100288	9999.999995	16071	3353	1.000000	18387	2876	1.000000	9786890	-0.001277
232299718	19276698	100715	9999.999997	16430	3322	1.000000	18229	2930	1.000000	9781987	-0.001112
232326067	19261013	100295	9999.999998	16249	3439	1.000000	18539	2865	1.000000	9777138	-0.002053
232375044	19275676	99981	9999.999999	16255	3563	1.000000	18657	2936	1.000000	9772374	-0.004207
232378684	19269274	100064	9999.999999	16095	3552	1.000000	18876	2780	1.000000	9767590	-0.001975
232352372	19256551	100323	10000.000000	15958	3539	1.000000	18177	3065	1.000000	9762708	-0.002710
232303035	19282438	100594	10000.000000	16374	3323	1.000000	18439	3081	1.000000	9757980	-0.001723
232328817	19279064	100493	10000.000000	16392	3558	1.000000	18767	2733	1.000000	9753030	-0.001998
232376738	19265861	100283	10000.000000	16464	3518	1.000000	18337	2920	1.000000	9748055	-0.001938
232367661	19262053	100622	10000.000000	16136	3271	1.000000	18627	2890	1.000000	9743156	-0.003054
232403972	19257504	100531	10000.000000	16564	3428	1.000000	18623	2911	1.000000	9738345	-0.004219
232321062	19287840	99972	10000.000000	16170	3472	1.000000	18813	2855	1.000000	9733530	-0.003846
232330241	19261741	100567	10000.000000	15994	3601	1.000000	18684	2764	1.000000	9728709	-0.003682
232344290	19269266	100495	10000.000000	16138	3544	1.000000	18868	2725	1.000000	9723860	-0.004082
232352697	19272677	100245	10000.000000	16486	3320	1.000000	18739	2778	1.000000	9718981	-0.004098
232374664	19271586	100582	10000.000000	16380	3409	1.000000	18530	2938	1.000000	9714056	-0.002734
232379347	19271211	100111	10000.000000	16112	3607	1.000000	18534	3076	1.000000	9709188	-0.003032
232387693	19271612	100709	10000.000000	16467	3452	1.000000	18639	2990	1.000000	9704369	-0.001605
232349880	19272968	100562	10000.000000	16374	3438	1.000000	18789	3014	1.000000	9699376	-0.001356
232322949	19275427	100970	10000.000000	16415	3339	1.000000	18214	3127	1.000000	9694514	-0.001163
232321675	19285402	100501	10000.000000	16098	3418	1.000000	18952	2698	1.000000	9689811	-0.001807
232408611	19256238	100339	10000.000000	16531	3299	1.000000	18504	2979	1.000000	9684890	-0.001724
232326280	19287907	100348	10000.000000	16582	3416	1.000000	18445	3052	1.000000	9680054	-0.001346
232408871	19244038	100091	10000.000000	16565	3505	1.000000	18897	2859	1.000000	9675197	0.000135
232363173	19281702	100561	10000.000000	16120	3550	1.000000	18448	2875	1.000000	9670405	0.000595
232354727	19267023	100198	10000.000000	16187	3446	1.000000	18770	2752	1.000000	9665543	0.000598
232366636	19265191	100478	10000.000000	16161	3586	1.000000	18725	2994	1.000000	9660623	0.001058
232370718	19257520	100119	10000.000000	16683	3366	1.000000	18519	2978	1.000000	9655855	0.000460
232384868	19263789	101089	10000.000000	16399	3435	1.000000	18838	2912	1.000000	9651034	0.000597
232348751	19270371	100496	10000.000000	16298	3592	1.000000	18389	3119	1.000000	9646160	0.001689
232315538	19271994	100661	10000.000000	16318	3399	1.000000	18461	3008	1.000000	9641400	0.001471
232386188	19265147	100487	10000.000000	16019	3591	1.000000	18441	3072	1.000000	9636507	0.003924
232325925	19271101	99858	10000.000000	16564	3384	1.000000	18533	2943	1.000000	9631752	0.004117
232316206	19290255	100793	10000.000000	16414	3563	1.000000	18768	2806	1.000000	9627021	0.004030
232364840	19266143	99947	10000.000000	16128	3618	1.000000	18837	2845	1.000000	9622080	0.003839
232332792	19274292	100458	10000.000000	16045	3469	1.000000	18850	2763	1.000000	9617164	0.003198
232381122	19263887	100273	10000.000000	16416	3204	1.000000	18640	2835	1.000000	9612370	0.003738
232389763	19258455	101156	10000.000000	16169	3690	1.000000	18779	2971	1.000000	9607550	0.003687
232314158	19286354	100584	10000.000000	16401	3379	1.000000	18641	2850	1.000000	9602886	0.004778
232338162	19261618	99896	10000.000000	16110	3440	1.000000	18617	3017	1.000000	9598199	0.004705
232354510	19268792	100615	10000.000000	16159	3561	1.000000	18705	2861	1.000000	9593288	0.004806
232344461	19278676	100313	10000.000000	16499	3371	1.000000	18478	2825	1.000000	9588374	0.004497
232313382	19292561	100617	10000.000000	16405	3419	1.000000	18382	2901	1.000000	9583516	0.004313
232325317	19266931	100353	10000.000000	16264	3438	1.000000	18510	3072	1.000000	9578736	0.004264
232353397	19267917	100332	10000.000000	16489	3292	1.000000	18610	2841	1.000000	9574030	0.004206
232332659	19275013	100552	10000.000000	16342	3471	1.000000	18679	2904	1.000000	9569127	0.003921
232395079	19255980	100290	10000.000000	16608	3321	1.000000	18405	2985	1.000000	9564304	0.003710
232347033	19268839	100236	10000.000000	16095	3393	1.000000	18349	3176	1.000000	9559546	0.003741
232379808	19262593	99975	10000.000000	16437	3280	1.000000	18474	2912	1.000000	9554778	0.003841
232382083	19249547	100806	10000.000000	16405	3361	1.000000	18513	3022	1.000000	9550103	0.003548
232380794	19271127	100095	10000.000000	16431	3507	1.000000	18572	3030	1.000000	9545279	0.003577
232353295	19253566	99841	10000.000000	16115	3417	1.000000	18609	3039	1.000000	9540530	0.003370
232363872	19272273	100451	10000.000000	16403	3427	1.000000	18408	2902	1.000000	9535896	0.003323
232369972	19258459	100317	10000.000000	16788	3383	1.000000	18561	2867	1.000000	9531116	0.003093
232358733	19269908	99904	10000.000000	16350	3531	1.000000	18494	2884	1.000000	9526441	0.003471
232338770	19274522	100300	10000.000000	16220	3560	1.000000	18786	2877	1.000000	9521593	0.003530
232355602	19277962	100397	10000.000000	16198	3546	1.000000	18222	2995	1.000000	9516897	0.003519
npatches	nstrain	runtime	dt	init_x	init_y	init_y_blood	init_z	init_S	beta0	beta1	beta2	beta3	mean_beta	B	d	delta	delta_blood	b[0]	mut	m	CTL	c	g	epsilon	k	het	lambda	rho	omega	x_max	patch.dyna	DELTA	A	VA
10000	1	100.000000	0.001000	21900	9499	5000000	0.001000	10000000	19.217440	9.134285	16.867790	8.765605	16	800000000	0.010000	1.000000	432.000000	80000	0.000050	0.004800	0	0.500000	0.000000	2.500000	9.000000	0.500000	0.000000	0.000000	0.000000	31872	0	10.000000	7.000000	1.000000
sus	inf	inf_blood	z	x[0]	y[0][0]	z[0]	x[1]	y[1][0]	z[1]	S[0]	synchrony
219000000	94990000	5000000	10.000000	21900	9499	0.001000	21900	9499	0.001000	10000000	0.000000
120803699	73028270	380109	3941.516320	9814	8259	0.394152	17541	5206	0.394152	9994942	0.000000
178478954	36886518	192195	6325.803353	14386	4745	0.632580	25805	1285	0.632580	9989915	0.000000
207294031	25925859	135269	7771.765723	16615	3620	0.777177	29455	527	0.777177	9984974	0.000000
223391333	20909354	108309	8648.676577	18183	2963	0.864868	30570	314	0.864868	9980137	0.000000
232529920	18350433	95514	9180.483393	18768	2866	0.918048	31062	201	0.918048	9975160	0.000000
237859261	16934442	88622	9503.000201	19852	2457	0.950300	31229	160	0.950300	9970204	0.000000
240990510	16136960	84120	9698.592075	19876	2492	0.969859	31291	120	0.969859	9965192	0.000000
242882026	15645660	81810	9817.209710	20258	2463	0.981721	31373	164	0.981721	9960356	0.000000
243922205	15400101	79565	9889.145947	20671	2423	0.988915	31433	154	0.988915	9955446	0.000000
244633471	15217208	79197	9932.772025	20484	2138	0.993277	31430	108	0.993277	9950591	0.000000
245063295	15117437	78969	9959.229270	20671	2319	0.995923	31362	113	0.995923	9945575	0.000000
245323948	15050027	78216	9975.274394	20421	2388	0.997527	31496	112	0.997527	9940571	0.000000
245536965	15016232	78348	9985.005037	20486	2353	0.998501	31454	118	0.998501	9935516	0.000000
245547092	15008060	78252	9990.906233	20250	2327	0.999091	31310	128	0.999091	9930522	0.000000
245606165	14986792	78334	9994.485041	20723	2142	0.999449	31385	85	0.999449	9925431	0.000000
245665914	14962987	78229	9996.655426	20409	2236	0.999666	31370	124	0.999666	9920484	0.000000
245676015	14964622	77777	9997.971667	20192	2266	0.999797	31615	110	0.999797	9915459	0.000000
245665249	14969374	77896	9998.769908	20823	2303	0.999877	31692	115	0.999877	9910384	0.000000
245691946	14965546	78153	9999.254005	20368	2245	0.999925	31304	117	0.999925	9905425	0.000000
245672623	14961256	78271	9999.547588	20565	2357	0.999955	31394	100	0.999955	9900457	0.000000
245720674	14955832	78072	9999.725632	20444	2304	0.999973	31623	112	0.999973	9895511	0.000000
245702941	14961981	78215	9999.833608	20039	2373	0.999983	31673	91	0.999983	9890617	0.000000
245687441	14968651	77920	9999.899091	20160	2381	0.999990	31396	110	0.999990	9885567	0.000000
245764154	14948766	77915	9999.938803	20619	2353	0.999994	31513	106	0.999994	9880586	0.000000
245680851	14955636	78204	9999.962887	20328	2345	0.999996	31630	132	0.999996	9875677	0.000000
245721514	14966211	77577	9999.977493	20430	2340	0.999998	31548	123	0.999998	9870754	0.000000
245698919	14958991	77969	9999.986350	20678	2128	0.999999	31483	116	0.999999	9865782	0.000000
245728603	14961578	78090	9999.991722	20520	2381	0.999999	31408	124	0.999999	9860863	0.000000
245724154	14958272	77571	9999.994980	20631	2288	0.999999	31498	87	0.999999	9855841	0.000000
245656566	14986955	77882	9999.996955	20577	2394	1.000000	31396	116	1.000000	9850923	0.000000
245684743	14974920	77765	9999.998154	20810	2156	1.000000	31295	82	1.000000	9846076	0.000000
245713366	14950894	77775	9999.998880	20497	2361	1.000000	31319	115	1.000000	9841133	0.000000
245651711	14969787	78034	9999.999321	20521	2248	1.000000	31551	107	1.000000	9836192	0.000000
245709449	14964541	77525	9999.999588	20709	2344	1.000000	31540	135	1.000000	9831220	0.000000
245704530	14961037	78070	9999.999750	20365	2295	1.000000	31690	109	1.000000	9826352	0.000000
245693876	14962032	77609	9999.999849	20366	2420	1.000000	31627	72	1.000000	9821392	0.000000
245741069	14945057	77707	9999.999908	20806	2291	1.000000	31735	70	1.000000	9816485	0.000000
245690538	14960929	77736	9999.999944	20608	2154	1.000000	31612	100	1.000000	9811625	0.000000
245748538	14946195	77711	9999.999966	20209	2435	1.000000	31602	102	1.000000	9806686	0.000000
245681756	14971591	77681	9999.999980	20134	2598	1.000000	31314	120	1.000000	9801758	-1.#IND00
245698458	14954026	78045	9999.999988	20989	2147	1.000000	31332	96	1.000000	9796870	-0.000000
245665630	14973295	77965	9999.999992	20513	2349	1.000000	31493	97	1.000000	9792049	0.018024
245698199	14954684	78195	9999.999995	21122	2180	1.000000	31417	78	1.000000	9787202	0.009969
245710825	14958099	77768	9999.999997	20398	2100	1.000000	31387	99	1.000000	9782326	0.010041
245708704	14971569	77904	9999.999998	19822	2656	1.000000	31364	108	1.000000	9777522	0.003124
245710146	14955296	77782	9999.999999	20127	2328	1.000000	31465	94	1.000000	9772583	0.003651
245682938	14981967	78656	9999.999999	20330	2356	1.000000	31529	114	1.000000	9767652	0.001379
245691065	14959969	77743	10000.000000	20485	2121	1.000000	31511	129	1.000000	9762773	-0.000762
245701317	14964782	77306	10000.000000	20150	2548	1.000000	31508	134	1.000000	9757996	-0.001181
245725876	14959460	77629	10000.000000	20045	2326	1.000000	31441	105	1.000000	9753128	-0.002269
245708921	14966025	77874	10000.000000	20557	2323	1.000000	31453	115	1.000000	9748265	-0.002071
245677740	14962449	78330	10000.000000	20377	2328	1.000000	31556	83	1.000000	9743477	-0.001332
245708287	14960037	78183	10000.000000	20308	2216	1.000000	31439	94	1.000000	9738594	-0.001141
245733346	14955265	77987	10000.000000	20979	2146	1.000000	31270	94	1.000000	9733762	-0.000294
245744740	14941191	77609	10000.000000	20272	2221	1.000000	31544	126	1.000000	9728920	-0.000881
245738144	14950619	77703	10000.000000	20411	2180	1.000000	31620	73	1.000000	9723868	-0.002386
245729398	14963385	77502	10000.000000	20942	2090	1.000000	31332	115	1.000000	9719074	-0.002957
245637181	14978584	78329	10000.000000	20205	2272	1.000000	31458	131	1.000000	9714183	-0.003495
245708928	14965814	77429	10000.000000	20306	2508	1.000000	31455	140	1.000000	9709294	0.002000
245761075	14948787	78071	10000.000000	20788	2140	1.000000	31554	98	1.000000	9704400	0.002036
245699022	14966389	78071	10000.000000	20768	2324	1.000000	31532	93	1.000000	9699538	0.002124
245671614	14963622	77881	10000.000000	20375	2416	1.000000	31467	124	1.000000	9694743	-0.000969
245726483	14964284	77978	10000.000000	20140	2352	1.000000	31536	85	1.000000	9689882	-0.001001
245702376	14955026	78198	10000.000000	20108	2480	1.000000	31472	81	1.000000	9684967	-0.000838
245686692	14966669	77829	10000.000000	20799	2220	1.000000	31564	100	1.000000	9680016	0.000517
245718849	14960751	78332	10000.000000	20192	2406	1.000000	31266	97	1.000000	9675218	0.000659
245695476	14958720	77697	10000.000000	20146	2398	1.000000	31571	96	1.000000	9670462	0.000562
245682062	14963058	77831	10000.000000	20517	2254	1.000000	31776	64	1.000000	9665700	0.000457
245716644	14956051	77803	10000.000000	20093	2344	1.000000	31495	92	1.000000	9660859	-0.000873
245723945	14959225	77666	10000.000000	20775	2296	1.000000	31559	114	1.000000	9656113	-0.000101
245744329	14959417	77758	10000.000000	20179	2307	1.000000	31607	79	1.000000	9651226	0.001175
245713303	14955323	78510	10000.000000	20693	2397	1.000000	31336	79	1.000000	9646271	0.000879
245700665	14965620	77945	10000.000000	20666	2235	1.000000	31371	106	1.000000	9641403	0.002399
245692141	14966763	78032	10000.000000	20562	2352	1.000000	31318	119	1.000000	9636517	0.002127
245702369	14966073	77759	10000.000000	19967	2349	1.000000	31409	107	1.000000	9631766	0.002020
245702345	14957061	77702	10000.000000	21109	2268	1.000000	31567	120	1.000000	9626997	0.001706
245725004	14967820	77345	10000.000000	20277	2123	1.000000	31708	98	1.000000	9622150	0.001085
245750671	14945384	77496	10000.000000	20266	2513	1.000000	31573	110	1.000000	9617330	0.000016
245685374	14973281	78256	10000.000000	20547	2366	1.000000	31652	113	1.000000	9612552	0.000666
245729081	14977417	77722	10000.000000	20316	2333	1.000000	31546	97	1.000000	9607749	0.000338
245726344	14952086	77705	10000.000000	20546	2428	1.000000	31358	96	1.000000	9603086	0.000413
245694132	14964768	77909	10000.000000	20325	2437	1.000000	31434	102	1.000000	9598239	-0.000195
245743405	14956925	78374	10000.000000	20911	2177	1.000000	31529	96	1.000000	9593382	-0.000140
245708690	14958169	77750	10000.000000	20711	2252	1.000000	31268	108	1.000000	9588679	-0.000091
245676717	14967334	78353	10000.000000	21086	2108	1.000000	31712	87	1.000000	9583821	-0.000439
245722685	14950704	77548	10000.000000	20195	2334	1.000000	31638	85	1.000000	9579059	-0.000921
245710582	14966974	78018	10000.000000	20812	2215	1.000000	31523	109	1.000000	9574160	-0.001021
245719351	14953224	77817	10000.000000	20293	2379	1.000000	31314	104	1.000000	9569382	-0.000971
245717905	14955460	78469	10000.000000	20564	2286	1.000000	31222	97	1.000000	9564579	-0.000865
245740428	14948308	77637	10000.000000	20971	2174	1.000000	31472	77	1.000000	9559752	-0.000929
245712089	14956530	77316	10000.000000	20240	2223	1.000000	31686	121	1.000000	9554824	-0.000745
245681790	14973540	77995	10000.000000	20563	2222	1.000000	31315	82	1.000000	9550116	-0.001223
245734114	14955477	78206	10000.000000	20737	2379	1.000000	31440	157	1.000000	9545359	-0.000956
245731955	14950308	78400	10000.000000	20584	2319	1.000000	31243	117	1.000000	9540700	-0.000910
245715976	14954514	77953	10000.000000	20722	2182	1.000000	31557	79	1.000000	9535985	-0.001175
245724508	14950784	78074	10000.000000	20374	2332	1.000000	31330	127	1.000000	9531205	-0.001106
245707174	14952995	78200	10000.000000	20623	2296	1.000000	31388	122	1.000000	9526465	-0.000834
245710486	14954479	77733	10000.000000	20292	2258	1.000000	31660	90	1.000000	9521642	-0.000970
245748427	14953883	77834	10000.000000	20500	2244	1.000000	31334	101	1.000000	9516931	-0.001018
npatches	nstrain	runtime	dt	init_x	init_y	init_y_blood	init_z	init_S	beta0	beta1	beta2	beta3	mean_beta	B	d	delta	delta_blood	b[0]	mut	m	CTL	c	g	epsilon	k	het	lambda	rho	omega	x_max	patch.dyna	DELTA	A	VA
10000	1	100.000000	0.001000	21900	9499	5000000	0.001000	10000000	10.725825	12.540746	21.738454	8.009675	16	800000000	0.010000	1.000000	432.000000	80000	0.000050	0.004800	0	0.500000	0.000000	2.500000	10.000000	0.500000	0.000000	0.000000	0.000000	31872	0	10.000000	7.000000	1.000000
sus	inf	inf_blood	z	x[0]	y[0][0]	z[0]	x[1]	y[1][0]	z[1]	S[0]	synchrony
219000000	94990000	5000000	10.000000	21900	9499	0.001000	21900	9499	0.001000	10000000	0.000000
126857204	65599726	342862	3941.516320	16270	5086	0.394152	14597	5671	0.394152	9995076	0.000000
189578627	31117159	162416	6325.803353	24687	1551	0.632580	21952	2317	0.632580	9990081	0.000000
220164516	21018990	109291	7771.765723	28664	541	0.777177	26169	1166	0.777177	9985005	0.000000
236677941	16557071	86415	8648.676577	30573	275	0.864868	27856	729	0.864868	9979913	0.000000
245940823	14270005	73674	9180.483393	30937	203	0.918048	29419	461	0.918048	9974868	0.000000
251278615	13021078	67400	9503.000201	31309	120	0.950300	30030	384	0.950300	9969956	0.000000
254366833	12339020	64192	9698.592075	31141	127	0.969859	30346	381	0.969859	9964936	0.000000
256224593	11909695	61678	9817.209710	31344	175	0.981721	30154	333	0.981721	9959943	0.000000
257406708	11665384	60601	9889.145947	31205	59	0.988915	30425	292	0.988915	9954955	0.000000
258008318	11532118	59812	9932.772025	31536	91	0.993277	31136	139	0.993277	9950076	0.000000
258453798	11439856	59663	9959.229270	31561	88	0.995923	31159	232	0.995923	9945087	0.000000
258682963	11387421	59115	9975.274394	31377	101	0.997527	30787	221	0.997527	9939998	0.000000
258786693	11358142	59035	9985.005037	31164	140	0.998501	30890	160	0.998501	9935028	0.000000
258965648	11332195	58717	9990.906233	31165	127	0.999091	30972	205	0.999091	9929975	0.000000
259022754	11302745	58842	9994.485041	31492	92	0.999449	30967	162	0.999449	9924995	0.000000
258978683	11314754	58811	9996.655426	31412	124	0.999666	30641	264	0.999666	9919990	0.000000
259008131	11313731	59010	9997.971667	31447	116	0.999797	30862	197	0.999797	9915045	0.000000
259025275	11310810	58998	9998.769908	31429	87	0.999877	30826	237	0.999877	9910085	0.000000
259019995	11326906	59002	9999.254005	31667	81	0.999925	30875	215	0.999925	9905063	0.000000
259085739	11304316	59255	9999.547588	31360	122	0.999955	30870	203	0.999955	9900019	0.000000
259023595	11309070	59021	9999.725632	31661	74	0.999973	30934	240	0.999973	9895071	0.000000
259058599	11284659	58639	9999.833608	31590	101	0.999983	30981	191	0.999983	9890247	0.000000
259086344	11295569	58701	9999.899091	31453	122	0.999990	31162	182	0.999990	9885361	0.000000
259024206	11309780	58872	9999.938803	31437	112	0.999994	30973	186	0.999994	9880436	0.000000
259069242	11296194	59005	9999.962887	31410	113	0.999996	31083	169	0.999996	9875501	0.000000
259089553	11295969	58870	9999.977493	31412	113	0.999998	30777	284	0.999998	9870600	0.000000
259018167	11310188	59138	9999.986350	31546	103	0.999999	30796	155	0.999999	9865792	0.000000
259097455	11282476	59016	9999.991722	31610	48	0.999999	30939	177	0.999999	9860803	0.000000
259026449	11314178	59175	9999.994980	31587	85	0.999999	30986	148	0.999999	9855855	0.000000
259035080	11301463	58704	9999.996955	31353	67	1.000000	31070	146	1.000000	9850913	0.000000
259014707	11310727	59242	9999.998154	31488	97	1.000000	30488	233	1.000000	9845946	0.000000
259050828	11302681	58903	9999.998880	31323	74	1.000000	30524	239	1.000000	9841073	0.000000
259104455	11300773	58972	9999.999321	31468	91	1.000000	30819	169	1.000000	9836166	0.000000
259047052	11316976	58616	9999.999588	31530	86	1.000000	30732	244	1.000000	9831223	0.000000
259023822	11292927	58914	9999.999750	31606	61	1.000000	30964	207	1.000000	9826344	0.000000
259053615	11304151	58754	9999.999849	31231	75	1.000000	30874	175	1.000000	9821441	0.000000
259063525	11296755	58346	9999.999908	31592	97	1.000000	30931	245	1.000000	9816528	0.000000
259002886	11328472	58907	9999.999944	31314	112	1.000000	30863	195	1.000000	9811752	0.000000
259059910	11296922	58632	9999.999966	31237	135	1.000000	30699	236	1.000000	9806849	0.000000
259052235	11303603	58788	9999.999980	31581	88	1.000000	30754	242	1.000000	9801924	-1.#IND00
259096098	11289215	58681	9999.999988	31558	82	1.000000	30826	232	1.000000	9797083	0.009600
259070118	11303737	58784	9999.999992	31659	112	1.000000	30403	213	1.000000	9792214	-0.016355
259047901	11311446	58761	9999.999995	31321	79	1.000000	30953	182	1.000000	9787409	-0.024428
259037033	11299748	58722	9999.999997	31577	95	1.000000	30949	212	1.000000	9782526	-0.012819
259036312	11300946	58843	9999.999998	31349	81	1.000000	30942	182	1.000000	9777646	-0.015029
259014204	11306923	58654	9999.999999	31676	86	1.000000	31051	220	1.000000	9772824	-0.012637
259053184	11293876	58266	9999.999999	31588	103	1.000000	30587	184	1.000000	9767991	-0.011983
259031667	11314480	58906	10000.000000	31731	96	1.000000	31064	172	1.000000	9763122	-0.011635
259069708	11297776	58818	10000.000000	31301	128	1.000000	30721	264	1.000000	9758303	-0.013229
259042214	11304811	58904	10000.000000	31369	76	1.000000	31022	186	1.000000	9753438	-0.010026
259066021	11293071	58921	10000.000000	31588	139	1.000000	30784	181	1.000000	9748496	-0.010620
259039844	11310566	58659	10000.000000	31431	115	1.000000	31029	156	1.000000	9743594	-0.008583
259059820	11298363	58834	10000.000000	31327	82	1.000000	30899	194	1.000000	9738755	-0.007889
259045808	11303342	59006	10000.000000	31475	92	1.000000	31052	217	1.000000	9733801	-0.007014
259028214	11312214	58893	10000.000000	31475	91	1.000000	30983	176	1.000000	9728920	-0.006579
258993022	11315279	58711	10000.000000	31367	110	1.000000	30842	181	1.000000	9724146	-0.006301
259088377	11288440	58875	10000.000000	31358	101	1.000000	30851	213	1.000000	9719345	-0.005230
259079242	11295930	58624	10000.000000	31634	97	1.000000	30946	219	1.000000	9714524	-0.005174
259039944	11313994	59069	10000.000000	31415	88	1.000000	30803	198	1.000000	9709698	-0.005274
259065971	11298668	58897	10000.000000	31656	106	1.000000	31039	162	1.000000	9704843	-0.005095
259090399	11287297	59157	10000.000000	31635	65	1.000000	30976	196	1.000000	9700046	-0.005525
259069978	11303074	58345	10000.000000	31411	84	1.000000	30579	270	1.000000	9695204	-0.005860
259081816	11296745	58948	10000.000000	31498	58	1.000000	30949	170	1.000000	9690359	-0.003448
259002524	11317692	58658	10000.000000	31586	99	1.000000	30626	237	1.000000	9685429	-0.003513
259087117	11304912	58620	10000.000000	31411	76	1.000000	30720	221	1.000000	9680624	-0.002893
259101801	11280164	58641	10000.000000	31505	93	1.000000	30641	211	1.000000	9675780	-0.003022
259047371	11313342	58657	10000.000000	31425	83	1.000000	30580	290	1.000000	9670860	-0.002545
259062040	11307440	58901	10000.000000	31447	67	1.000000	30824	198	1.000000	9666092	-0.002505
259007716	11293326	58636	10000.000000	31467	86	1.000000	30860	215	1.000000	9661338	-0.001938
259048279	11313936	58602	10000.000000	31473	80	1.000000	30454	252	1.000000	9656490	-0.001579
259075690	11303369	58912	10000.000000	31610	90	1.000000	30553	216	1.000000	9651701	-0.001561
259045265	11299275	59198	10000.000000	31812	81	1.000000	31243	126	1.000000	9646828	-0.001355
259056075	11313662	58683	10000.000000	31427	70	1.000000	31108	203	1.000000	9641942	-0.002465
259014501	11313526	58640	10000.000000	31670	82	1.000000	30954	170	1.000000	9637200	-0.002954
259057373	11295018	58951	10000.000000	31410	87	1.000000	31026	208	1.000000	9632386	-0.002476
259035172	11309092	59130	10000.000000	31418	74	1.000000	30606	282	1.000000	9627513	-0.001842
259060825	11301225	58676	10000.000000	31404	153	1.000000	30968	251	1.000000	9622739	-0.001742
259073011	11298777	58844	10000.000000	31257	98	1.000000	30802	224	1.000000	9617982	-0.001872
259085061	11302107	58721	10000.000000	31538	117	1.000000	30625	221	1.000000	9613040	-0.001896
259061472	11308267	59159	10000.000000	31300	123	1.000000	31077	210	1.000000	9608255	-0.001901
259054223	11306532	59361	10000.000000	31283	115	1.000000	30930	263	1.000000	9603410	-0.001702
259048255	11299450	58611	10000.000000	31259	105	1.000000	31109	221	1.000000	9598566	-0.001461
259104425	11284846	58365	10000.000000	31389	118	1.000000	30897	186	1.000000	9593738	-0.002215
259046648	11304879	58780	10000.000000	31479	112	1.000000	30775	266	1.000000	9588939	-0.001995
259051864	11299118	59404	10000.000000	31322	75	1.000000	30711	195	1.000000	9584214	-0.001884
259075940	11299243	59385	10000.000000	31305	128	1.000000	30675	198	1.000000	9579567	-0.001409
259014067	11316990	58443	10000.000000	31451	113	1.000000	31140	136	1.000000	9574790	-0.001393
259097190	11300179	58792	10000.000000	31306	77	1.000000	31017	130	1.000000	9570000	0.000563
259000729	11323304	59044	10000.000000	31538	74	1.000000	31175	169	1.000000	9565228	0.000382
259085074	11285620	58796	10000.000000	31573	106	1.000000	30635	223	1.000000	9560471	0.000389
259019163	11306174	58724	10000.000000	31495	91	1.000000	31096	166	1.000000	9555715	0.000681
259035177	11308743	58667	10000.000000	31654	86	1.000000	30913	138	1.000000	9550790	0.001393
259044534	11311478	58509	10000.000000	31396	102	1.000000	30980	223	1.000000	9545962	0.001525
259053180	11318479	58976	10000.000000	31590	93	1.000000	30997	177	1.000000	9541193	0.001446
259038846	11309125	59142	10000.000000	31353	117	1.000000	30696	217	1.000000	9536394	0.001335
259076739	11302345	58932	10000.000000	31578	61	1.000000	30924	147	1.000000	9531697	0.000898
259103132	11291120	58840	10000.000000	31636	97	1.000000	30761	263	1.000000	9526881	0.000835
259071697	11296479	58997	10000.000000	31525	87	1.000000	31073	169	1.000000	9522188	0.000869
259042200	11311605	58641	10000.000000	31487	95	1.000000	30735	248	1.000000	9517406	0.000505
npatches	nstrain	runtime	dt	init_x	init_y	init_y_blood	init_z	init_S	beta0	beta1	beta2	beta3	mean_beta	B	d	delta	delta_blood	b[0]	mut	m	CTL	c	g	epsilon	k	het	lambda	rho	omega	x_max	patch.dyna	DELTA	A	VA
10000	1	100.000000	0.001000	21900	9499	5000000	0.001000	10000000	23.474646	19.451593	8.670532	19.739128	16	800000000	0.010000	1.000000	432.000000	80000	0.000050	0.004800	0	0.500000	0.000000	2.500000	11.000000	0.500000	0.000000	0.000000	0.000000	31872	0	10.000000	7.000000	1.000000
sus	inf	inf_blood	z	x[0]	y[0][0]	z[0]	x[1]	y[1][0]	z[1]	S[0]	synchrony
219000000	94990000	5000000	10.000000	21900	9499	0.001000	21900	9499	0.001000	10000000	0.000000
133170183	58803238	306892	3941.516320	8898	7741	0.394152	10524	7143	0.394152	9995046	0.000000
200857556	26051635	135681	6325.803353	13731	4263	0.632580	15936	3696	0.632580	9990067	0.000000
232744289	16849656	87705	7771.765723	16081	3218	0.777177	18893	2576	0.777177	9985047	0.000000
249558459	12854296	67387	8648.676577	17208	2916	0.864868	21216	2127	0.864868	9980068	0.000000
258773437	10871310	56982	9180.483393	18177	2563	0.918048	21784	1899	0.918048	9975182	0.000000
264027481	9785401	51031	9503.000201	18116	2563	0.950300	22752	1653	0.950300	9970191	0.000000
267070347	9177581	47603	9698.592075	19295	2246	0.969859	22666	1613	0.969859	9965229	0.000000
268967738	8812067	46079	9817.209710	18784	2240	0.981721	23570	1416	0.981721	9960312	0.000000
269957928	8609954	44897	9889.145947	19221	2410	0.988915	23246	1582	0.988915	9955289	0.000000
270642003	8485376	43990	9932.772025	19677	2104	0.993277	23253	1380	0.993277	9950298	0.000000
271047171	8423158	43773	9959.229270	19569	2067	0.995923	23416	1465	0.995923	9945375	0.000000
271334793	8355173	43184	9975.274394	19318	2322	0.997527	23890	1452	0.997527	9940431	0.000000
271455471	8332316	43236	9985.005037	19544	2260	0.998501	23013	1559	0.998501	9935397	0.000000
271564126	8307532	43184	9990.906233	19913	2105	0.999091	23817	1406	0.999091	9930467	0.000000
271613260	8300263	43238	9994.485041	19287	2145	0.999449	23514	1325	0.999449	9925516	0.000000
271621838	8297338	42944	9996.655426	19851	2034	0.999666	23267	1428	0.999666	9920724	0.000000
271663452	8298777	43488	9997.971667	19560	2095	0.999797	24050	1376	0.999797	9915819	0.000000
271624394	8293850	43344	9998.769908	19803	2143	0.999877	23432	1494	0.999877	9910943	0.000000
271638512	8289911	43315	9999.254005	19256	2252	0.999925	23779	1352	0.999925	9905911	0.000000
271649857	8293348	42767	9999.547588	19720	2149	0.999955	23383	1338	0.999955	9900968	0.000000
271648519	8285353	43705	9999.725632	19261	2255	0.999973	23072	1624	0.999973	9896029	0.000000
271646651	8302825	43180	9999.833608	20069	2185	0.999983	23151	1461	0.999983	9891157	0.000000
271618981	8291028	43209	9999.899091	19591	2339	0.999990	23315	1429	0.999990	9886208	0.000000
271646168	8290973	43390	9999.938803	19882	2071	0.999994	23361	1636	0.999994	9881279	0.000000
271695687	8283550	43159	9999.962887	19166	2264	0.999996	23654	1427	0.999996	9876402	0.000000
271688837	8273640	43103	9999.977493	19336	2175	0.999998	23588	1394	0.999998	9871457	0.000000
271637410	8307672	43277	9999.986350	19613	2176	0.999999	23354	1423	0.999999	9866530	0.000000
271653039	8300397	43349	9999.991722	19443	2225	0.999999	23791	1305	0.999999	9861692	0.000000
271671189	8285881	42946	9999.994980	19735	2106	0.999999	24505	1244	0.999999	9856956	0.000000
271674734	8294456	43377	9999.996955	19676	2101	1.000000	23345	1748	1.000000	9851917	0.000000
271662282	8288271	43061	9999.998154	19273	2216	1.000000	23608	1379	1.000000	9846832	0.000000
271676822	8292596	42965	9999.998880	19780	2161	1.000000	23839	1436	1.000000	9841948	0.000000
271630246	8295663	43235	9999.999321	19913	2125	1.000000	23622	1446	1.000000	9837050	0.000000
271647865	8290322	43649	9999.999588	19406	2135	1.000000	23222	1516	1.000000	9832206	0.000000
271643069	8292007	43071	9999.999750	19446	2227	1.000000	23606	1401	1.000000	9827329	0.000000
271679549	8292990	43637	9999.999849	19486	2129	1.000000	23707	1370	1.000000	9822368	0.000000
271665538	8285543	43097	9999.999908	19269	2114	1.000000	23430	1573	1.000000	9817458	0.000000
271639948	8286701	43257	9999.999944	19774	2028	1.000000	23903	1496	1.000000	9812448	0.000000
271734192	8275124	43290	9999.999966	19755	2122	1.000000	23912	1303	1.000000	9807628	0.000000
271700943	8293295	43089	9999.999980	19185	2363	1.000000	23895	1396	1.000000	9802644	-1.#IND00
271661026	8302749	43089	9999.999988	19638	2081	1.000000	23441	1501	1.000000	9797638	0.036000
271638461	8279582	43039	9999.999992	19687	2206	1.000000	23666	1468	1.000000	9792753	0.012958
271674877	8277190	43480	9999.999995	19712	2026	1.000000	23311	1515	1.000000	9787807	0.006798
271666257	8291894	42983	9999.999997	19657	2264	1.000000	24024	1397	1.000000	9782918	0.005598
271654929	8294664	43350	9999.999998	19578	2127	1.000000	22796	1546	1.000000	9778141	0.003532
271692690	8282029	43435	9999.999999	19897	1907	1.000000	23330	1450	1.000000	9773281	-0.006381
271659878	8290414	43685	9999.999999	19414	2206	1.000000	23226	1498	1.000000	9768369	-0.003708
271615804	8294921	43013	10000.000000	19529	2135	1.000000	23491	1361	1.000000	9763400	-0.004224
271619799	8299054	42928	10000.000000	20052	2102	1.000000	23785	1552	1.000000	9758498	-0.006009
271627219	8289740	43218	10000.000000	19624	2101	1.000000	23335	1563	1.000000	9753586	-0.004604
271676055	8299985	43252	10000.000000	19041	2278	1.000000	23816	1295	1.000000	9748714	-0.004012
271653685	8295782	43048	10000.000000	19310	2130	1.000000	24148	1338	1.000000	9743709	-0.003671
271687897	8280406	43553	10000.000000	19953	2189	1.000000	23550	1530	1.000000	9738835	-0.002472
271684672	8280770	43279	10000.000000	19331	2064	1.000000	23177	1530	1.000000	9733944	-0.001204
271661379	8294219	43205	10000.000000	19806	2030	1.000000	23992	1321	1.000000	9729098	0.000265
271626567	8291834	43170	10000.000000	19588	2138	1.000000	23137	1655	1.000000	9724152	0.000112
271714440	8284398	43047	10000.000000	20049	2031	1.000000	23476	1465	1.000000	9719348	-0.000341
271708060	8285800	43103	10000.000000	18918	2226	1.000000	23343	1556	1.000000	9714522	-0.001431
271678533	8292955	43850	10000.000000	19612	2263	1.000000	23654	1433	1.000000	9709716	-0.001733
271672998	8298545	43417	10000.000000	20053	1989	1.000000	22997	1718	1.000000	9704876	-0.002308
271685119	8279366	43165	10000.000000	19332	2125	1.000000	24032	1452	1.000000	9700017	-0.002255
271676549	8284986	42929	10000.000000	19529	2226	1.000000	23222	1581	1.000000	9695040	-0.002532
271736561	8284026	43306	10000.000000	19100	2359	1.000000	23338	1512	1.000000	9690213	-0.002050
271636817	8287206	43536	10000.000000	19319	2269	1.000000	23229	1584	1.000000	9685391	-0.001089
271622766	8288990	43499	10000.000000	19993	2117	1.000000	23422	1508	1.000000	9680573	-0.001251
271652799	8287263	43061	10000.000000	19509	2316	1.000000	23666	1396	1.000000	9675755	-0.001164
271641407	8293510	43003	10000.000000	19363	2140	1.000000	23296	1689	1.000000	9670968	0.001972
271675886	8285652	43244	10000.000000	20046	2014	1.000000	23497	1397	1.000000	9666053	0.001834
271702804	8291529	43416	10000.000000	19356	2154	1.000000	23793	1401	1.000000	9661319	-0.000171
271653132	8293638	42705	10000.000000	19558	2039	1.000000	23315	1368	1.000000	9656587	-0.000199
271718053	8272785	43242	10000.000000	19346	2266	1.000000	23244	1530	1.000000	9651786	-0.000040
271633612	8289025	43313	10000.000000	19321	2333	1.000000	24022	1221	1.000000	9647073	0.000186
271637348	8300059	43358	10000.000000	19392	2129	1.000000	23515	1516	1.000000	9642312	-0.000192
271619025	8293035	43449	10000.000000	19337	2110	1.000000	23343	1481	1.000000	9637392	-0.000128
271642769	8282765	43042	10000.000000	19746	2175	1.000000	23649	1514	1.000000	9632448	-0.000150
271657717	8294673	43442	10000.000000	19827	2002	1.000000	23198	1470	1.000000	9627559	-0.000427
271638036	8292967	43561	10000.000000	19501	2164	1.000000	23993	1354	1.000000	9622858	-0.000451
271638655	8292372	43186	10000.000000	19453	2099	1.000000	23927	1303	1.000000	9618088	0.000088
271642835	8292926	43017	10000.000000	19352	2014	1.000000	23354	1451	1.000000	9613337	0.000471
271669367	8278397	43167	10000.000000	19581	2044	1.000000	23119	1581	1.000000	9608479	0.000974
271632700	8307032	43493	10000.000000	19811	1988	1.000000	23461	1410	1.000000	9603649	0.000717
271724707	8277261	43238	10000.000000	19662	2001	1.000000	23602	1477	1.000000	9598889	0.000648
271673972	8292596	43205	10000.000000	19670	2169	1.000000	23260	1611	1.000000	9594091	0.000981
271657067	8290927	43080	10000.000000	19743	2128	1.000000	23630	1439	1.000000	9589272	0.000713
271702498	8276365	43140	10000.000000	19590	2065	1.000000	23797	1462	1.000000	9584640	0.000932
271709380	8286844	43162	10000.000000	19498	2200	1.000000	23119	1527	1.000000	9579740	0.000794
271671501	8291459	43204	10000.000000	19507	2130	1.000000	23351	1488	1.000000	9574952	0.000769
271679337	8283570	43089	10000.000000	19774	1999	1.000000	23242	1529	1.000000	9570324	0.001138
271705313	8281449	42902	10000.000000	19320	2094	1.000000	23585	1459	1.000000	9565551	0.000995
271674518	8290080	42813	10000.000000	19565	2090	1.000000	24005	1164	1.000000	9560793	0.000835
271645642	8288658	43378	10000.000000	19335	2134	1.000000	23050	1743	1.000000	9555976	0.000603
271653812	8293071	42998	10000.000000	19412	2143	1.000000	23314	1411	1.000000	9551188	0.000646
271664286	8290397	43071	10000.000000	19904	2001	1.000000	23244	1550	1.000000	9546432	0.000623
271642448	8296821	42940	10000.000000	19926	2257	1.000000	23921	1293	1.000000	9541695	0.000257
271629915	8298146	43192	10000.000000	19570	1983	1.000000	23612	1362	1.000000	9536958	0.000587
271675791	8276666	43337	10000.000000	19074	2297	1.000000	23758	1432	1.000000	9532179	0.000618
271728872	8279990	42768	10000.000000	20198	2038	1.000000	23313	1466	1.000000	9527415	0.000486
271691896	8278821	43283	10000.000000	19840	2173	1.000000	24171	1458	1.000000	9522715	0.000575
271686445	8286894	43204	10000.000000	19252	2285	1.000000	23834	1356	1.000000	9517893	0.000540
npatches	nstrain	runtime	dt	init_x	init_y	init_y_blood	init_z	init_S	beta0	beta1	beta2	beta3	mean_beta	B	d	delta	delta_blood	b[0]	mut	m	CTL	c	g	epsilon	k	het	lambda	rho	omega	x_max	patch.dyna	DELTA	A	VA
10000	1	100.000000	0.001000	21900	9499	5000000	0.001000	10000000	16.852034	22.766936	13.936300	14.191327	16	800000000	0.010000	1.000000	432.000000	80000	0.000050	0.004800	0	0.500000	0.000000	2.500000	12.000000	0.500000	0.000000	0.000000	0.000000	31872	0	10.000000	7.000000	1.000000
sus	inf	inf_blood	z	x[0]	y[0][0]	z[0]	x[1]	y[1][0]	z[1]	S[0]	synchrony
219000000	94990000	5000000	10.000000	21900	9499	0.001000	21900	9499	0.001000	10000000	0.000000
138646811	52956406	276602	3941.516320	12693	5727	0.394152	9903	6775	0.394152	9994949	0.000000
210480010	22042382	114898	6325.803353	19801	2341	0.632580	14671	4041	0.632580	9989963	0.000000
243280539	13658003	71256	7771.765723	22731	1749	0.777177	17571	2653	0.777177	9985009	0.000000
260120775	10083578	52565	8648.676577	25418	1048	0.864868	19166	2244	0.864868	9979952	0.000000
269341708	8309872	43080	9180.483393	26918	831	0.918048	20587	1964	0.918048	9975121	0.000000
274422045	7370826	38527	9503.000201	27691	682	0.950300	20376	1847	0.950300	9970181	0.000000
277410855	6827945	35405	9698.592075	27889	700	0.969859	20940	1937	0.969859	9965202	0.000000
279189698	6526446	33724	9817.209710	28161	674	0.981721	21716	1342	0.981721	9960303	0.000000
280185255	6352956	33336	9889.141998	28691	519	0.988915	21090	1868	0.988915	9955375	0.000000
280853717	6234585	32506	9932.769630	28392	563	0.993277	22058	1543	0.993277	9950370	0.000000
281250685	6173326	32275	9959.227818	29000	382	0.995923	22002	1629	0.995923	9945417	0.000000
281502325	6121126	31837	9975.273514	29324	401	0.997527	21880	1591	0.997527	9940470	0.000000
281681004	6096357	31679	9984.961429	28823	497	0.998501	21319	1652	0.998501	9935360	0.000000
281686981	6099971	31676	9990.879786	29739	471	0.999091	21630	1609	0.999091	9930399	0.000000
281785853	6080747	31555	9994.469002	28612	577	0.999449	21501	1690	0.999449	9925391	0.000000
281805899	6078700	31501	9996.632697	28731	414	0.999666	21727	1516	0.999666	9920387	0.000000
281778587	6078019	31244	9997.957883	29446	319	0.999797	20783	1807	0.999797	9915241	0.000000
281800824	6072784	31539	9998.761548	29515	335	0.999877	20836	1904	0.999877	9910243	0.000000
281819101	6075352	31502	9999.197818	29539	471	0.999925	22024	1665	0.999925	9905198	0.000000
281821240	6075707	31392	9999.510449	27843	654	0.999955	22044	1475	0.999955	9900202	0.000000
281809883	6071858	31313	9999.672622	28773	461	0.999973	22070	1568	0.999973	9895153	0.000000
281836980	6069981	31589	9999.797100	28949	411	0.999983	21514	1694	0.999983	9890329	0.000000
281811100	6070022	31524	9999.842111	29322	431	0.999990	21822	1715	0.999990	9885194	0.000000
281839684	6066738	31450	9999.904247	28879	467	0.999994	21414	1721	0.999994	9880327	0.000000
281803421	6080817	31886	9999.941930	28529	671	0.999996	21744	1446	0.999996	9875496	0.000000
281817414	6074864	31793	9999.964783	28588	439	0.999998	21414	1698	0.999998	9870607	0.000000
281884014	6061791	31559	9999.978643	28308	625	0.999999	21561	1682	0.999999	9865626	0.000000
281821922	6073923	31637	9999.965330	29295	456	0.999999	21553	1692	0.999999	9860720	0.000000
281858868	6070494	31533	9999.966943	29204	426	0.999999	21577	1876	0.999999	9855743	0.000000
281835868	6072262	31727	9999.979952	29097	434	1.000000	21755	1731	1.000000	9850671	0.000000
281802709	6074979	31520	9999.953781	28186	641	1.000000	22062	1625	1.000000	9845738	0.000000
281875252	6068783	31958	9999.971970	28177	633	1.000000	21247	1774	1.000000	9840828	0.000000
281823323	6065935	31519	9999.983001	28494	532	1.000000	21551	1709	1.000000	9836039	0.000000
281846822	6075647	31397	9999.987744	28735	459	1.000000	21770	1738	1.000000	9831174	0.000000
281869787	6068395	31546	9999.932696	28790	534	1.000000	21831	1552	1.000000	9826173	0.000000
281801787	6073433	31686	9999.959183	28521	496	1.000000	21451	1684	1.000000	9821302	0.000000
281826436	6072373	31558	9999.951003	28178	564	1.000000	21321	1792	1.000000	9816426	0.000000
281870977	6068437	31629	9999.921403	29125	344	1.000000	22449	1539	1.000000	9811585	0.000000
281878308	6065797	31613	9999.941889	29471	363	1.000000	21669	1543	1.000000	9806527	0.000000
281804450	6084585	31508	9999.961106	28834	542	1.000000	21886	1730	1.000000	9801638	-1.#IND00
281793302	6074067	31682	9999.954361	28998	508	1.000000	21412	1745	1.000000	9796802	0.006400
281863521	6064182	31685	9999.972322	29382	350	1.000000	21879	1569	1.000000	9791949	0.008414
281892341	6060930	31435	9999.975551	28534	575	1.000000	21598	1671	1.000000	9787068	0.001115
281872338	6069702	31627	9999.985173	28826	540	1.000000	21766	1656	1.000000	9782126	-0.002858
281867195	6071675	31591	9999.991008	28356	610	1.000000	21393	1653	1.000000	9777253	-0.006603
281818795	6071783	31593	9999.979299	28668	567	1.000000	21690	1644	1.000000	9772311	-0.006272
281860968	6063786	31674	9999.987446	28697	525	1.000000	21251	1706	1.000000	9767431	-0.001672
281846479	6071588	31680	9999.951674	28704	457	1.000000	21383	1690	1.000000	9762612	-0.001493
281812813	6080049	31818	9999.937147	29002	474	1.000000	21750	1609	1.000000	9757842	-0.000439
281873926	6068851	31641	9999.961883	29388	399	1.000000	21037	1700	1.000000	9753079	-0.004940
281813816	6087716	31693	9999.976884	28572	634	1.000000	21428	1668	1.000000	9748232	-0.004240
281856864	6061417	31355	9999.978957	28225	619	1.000000	21821	1681	1.000000	9743360	-0.003783
281834082	6062794	31712	9999.978571	28632	534	1.000000	21985	1597	1.000000	9738467	-0.003984
281865402	6065127	31787	9999.978249	28763	538	1.000000	20999	1803	1.000000	9733416	-0.003737
281815469	6077302	31710	9999.986809	29206	379	1.000000	21926	1585	1.000000	9728599	-0.003525
281820417	6075197	31608	9999.983651	29227	428	1.000000	21647	1726	1.000000	9723805	0.000760
281877961	6068871	32074	9999.912531	28990	558	1.000000	21302	1704	1.000000	9718822	0.002833
281851560	6072143	32104	9999.940477	29500	364	1.000000	21511	1568	1.000000	9713999	0.003776
281804154	6076831	31631	9999.937682	29028	546	1.000000	21117	1861	1.000000	9709094	0.003276
281829589	6071198	31814	9999.962207	28610	469	1.000000	21457	1672	1.000000	9704202	0.003822
281849197	6073436	31440	9999.929463	29149	419	1.000000	21845	1497	1.000000	9699338	0.003559
281811443	6068802	31718	9999.945070	29202	426	1.000000	21158	1687	1.000000	9694493	0.004396
281860053	6063766	31697	9999.953948	29021	586	1.000000	21791	1668	1.000000	9689606	0.004477
281837448	6072577	31748	9999.969923	27643	797	1.000000	21705	1660	1.000000	9684897	0.004034
281868749	6068493	31745	9999.949966	28727	477	1.000000	21667	1674	1.000000	9680049	0.003761
281825273	6069622	31865	9999.969657	28882	406	1.000000	21312	1628	1.000000	9675183	0.002781
281800365	6073817	31726	9999.981598	28626	562	1.000000	22076	1609	1.000000	9670316	0.002501
281816647	6071291	31406	9999.910449	28207	708	1.000000	21648	1667	1.000000	9665469	0.001638
281801156	6074633	31729	9999.945691	29225	470	1.000000	21701	1611	1.000000	9660709	0.001511
281858777	6067153	31594	9999.967064	28703	590	1.000000	21708	1506	1.000000	9655997	0.001700
281885906	6062096	31630	9999.968741	28669	499	1.000000	20981	1791	1.000000	9651224	0.003497
281796217	6076935	31762	9999.960959	29369	358	1.000000	21536	1609	1.000000	9646488	0.003308
281829826	6069345	31740	9999.976323	28919	562	1.000000	21790	1660	1.000000	9641699	0.003137
281898844	6062256	31641	9999.982023	28528	439	1.000000	21461	1613	1.000000	9636914	0.005479
281816660	6072390	32063	9999.989098	29157	457	1.000000	21388	1792	1.000000	9632137	0.006344
281847063	6064194	31658	9999.925915	28722	522	1.000000	22083	1714	1.000000	9627277	0.008123
281888408	6068310	31467	9999.860427	28843	442	1.000000	21278	1762	1.000000	9622404	0.008017
281853991	6068625	31625	9999.915355	28814	548	1.000000	21470	1732	1.000000	9617625	0.007813
281813150	6078319	31471	9999.923871	28433	629	1.000000	21075	1777	1.000000	9612906	0.007413
281824390	6067834	31588	9999.953831	28714	453	1.000000	21225	1848	1.000000	9608168	0.004881
281845644	6074277	31965	9999.965692	28194	590	1.000000	22160	1513	1.000000	9603464	0.004525
281813571	6069313	31736	9999.971081	28773	405	1.000000	21042	1627	1.000000	9598696	0.004441
281851052	6073950	31863	9999.936845	29624	343	1.000000	21251	1816	1.000000	9593788	0.004329
281795133	6082466	31945	9999.961699	29146	547	1.000000	22013	1533	1.000000	9588919	0.004272
281813314	6072601	31777	9999.974762	28543	653	1.000000	21839	1639	1.000000	9584116	0.003134
281784632	6078036	31528	9999.967958	28465	527	1.000000	21649	1569	1.000000	9579328	0.002894
281841140	6068848	31541	9999.970960	29189	422	1.000000	21505	1678	1.000000	9574469	0.004064
281865781	6064169	31554	9999.940202	29043	488	1.000000	21925	1643	1.000000	9569655	0.003849
281876938	6070191	31748	9999.963735	28595	458	1.000000	21355	1777	1.000000	9564866	0.003816
281824877	6071249	31828	9999.917780	28334	657	1.000000	21841	1564	1.000000	9560183	0.003632
281806574	6069818	31406	9999.938483	28346	595	1.000000	21956	1716	1.000000	9555306	0.003662
281857397	6065828	31722	9999.917018	28686	410	1.000000	21756	1580	1.000000	9550524	0.003337
281837844	6081523	31850	9999.949675	28448	664	1.000000	21625	1651	1.000000	9545644	0.003281
281820991	6066378	31769	9999.969480	28330	565	1.000000	21361	1779	1.000000	9540919	0.002931
281847840	6063377	31685	9999.969465	28826	530	1.000000	21684	1596	1.000000	9536347	0.002825
281824972	6077552	31646	9999.981482	28459	527	1.000000	21929	1625	1.000000	9531574	0.003928
281864314	6068406	31356	9999.988770	28279	571	1.000000	21791	1560	1.000000	9526733	0.003977
281798108	6081109	31545	9999.993189	28963	547	1.000000	21206	1601	1.000000	9521877	0.003853
281811214	6063958	31602	9999.995870	28628	490	1.000000	21537	1722	1.000000	9516954	0.003264
npatches	nstrain	runtime	dt	init_x	init_y	init_y_blood	init_z	init_S	beta0	beta1	beta2	beta3	mean_beta	B	d	delta	delta_blood	b[0]	mut	m	CTL	c	g	epsilon	k	het	lambda	rho	omega	x_max	patch.dyna	DELTA	A	VA
10000	1	100.000000	0.001000	21900	9499	5000000	0.001000	10000000	22.321699	11.880954	23.849088	18.806370	16	800000000	0.010000	1.000000	432.000000	80000	0.000050	0.004800	0	0.500000	0.000000	2.500000	13.000000	0.500000	0.000000	0.000000	0.000000	31872	0	10.000000	7.000000	1.000000
sus	inf	inf_blood	z	x[0]	y[0][0]	z[0]	x[1]	y[1][0]	z[1]	S[0]	synchrony
219000000	94990000	5000000	10.000000	21900	9499	0.001000	21900	9499	0.001000	10000000	0.000000
144098185	47702655	248680	3941.516320	10489	6216	0.394152	16925	3867	0.394152	9994929	0.000000
219548461	18618049	97311	6325.803353	15931	3328	0.632580	26492	788	0.632580	9989953	0.000000
252835004	11007663	57237	7771.765723	18683	2279	0.777177	29732	292	0.777177	9984975	0.000000
269498936	7859742	41088	8648.676577	20197	2001	0.864868	31222	91	0.864868	9980161	0.000000
278350754	6318668	32912	9180.483393	22466	1541	0.918048	31480	40	0.918048	9975342	0.000000
283244504	5498857	28607	9503.000201	22242	1636	0.950300	31658	61	0.950300	9970285	0.000000
286106014	5043186	26308	9698.475633	23395	1242	0.969859	31840	31	0.969859	9965271	0.000000
287812643	4779998	24658	9816.870841	23222	1284	0.981721	31909	21	0.981721	9960400	0.000000
288821819	4632952	24106	9888.204801	23497	1372	0.988915	31828	24	0.988915	9955453	0.000000
289401508	4531391	23636	9931.260546	23481	1268	0.993277	31858	16	0.993277	9950506	0.000000
289785000	4469652	23290	9957.183909	23982	1024	0.995923	31892	19	0.995923	9945499	0.000000
289986119	4440396	23093	9972.351203	23102	1429	0.997527	31664	41	0.997527	9940393	0.000000
290105309	4409420	23195	9981.767516	22995	1286	0.998501	31877	14	0.998501	9935431	0.000000
290270004	4388301	22935	9987.284455	23731	1252	0.999091	31563	31	0.999091	9930593	0.000000
290286397	4394112	22881	9990.547749	23461	1208	0.999449	31785	15	0.999449	9925664	0.000000
290329706	4387327	23208	9992.984384	22896	1401	0.999666	31563	14	0.999666	9920702	0.000000
290298825	4392742	22950	9994.167427	23577	1115	0.999797	31513	31	0.999797	9915719	0.000000
290347776	4378461	22772	9995.161646	22834	1342	0.999877	31592	19	0.999877	9910698	0.000000
290353172	4378993	22848	9995.484380	23748	1214	0.999925	31388	41	0.999925	9905616	0.000000
290348468	4383121	22703	9995.570360	23604	1317	0.999955	31685	28	0.999955	9900607	0.000000
290336379	4380698	22981	9995.718416	23429	1308	0.999973	31981	23	0.999973	9895585	0.000000
290358438	4378493	22748	9995.526189	23745	1228	0.999983	31714	10	0.999983	9890576	0.000000
290305387	4388506	23019	9995.654874	23579	1225	0.999990	31898	10	0.999990	9885671	0.000000
290346826	4390477	22711	9995.305745	23754	1198	0.999994	31663	31	0.999994	9880799	0.000000
290341631	4385160	22717	9995.687084	23998	1146	0.999996	31707	26	0.999996	9875859	0.000000
290335724	4385500	23033	9995.262266	23594	1164	0.999998	31734	12	0.999998	9870747	0.000000
290324729	4372431	22725	9995.268838	23390	1236	0.999999	31703	28	0.999999	9865726	0.000000
290367135	4374373	22953	9995.918460	23533	1299	0.999999	31799	17	0.999999	9860798	0.000000
290387676	4378689	22721	9995.955190	23856	1221	0.999999	31867	11	0.999999	9855917	0.000000
290321928	4391776	22700	9995.859252	23151	1406	1.000000	31611	30	1.000000	9851025	0.000000
290291408	4391277	22766	9996.139761	23860	1214	1.000000	31747	24	1.000000	9846215	0.000000
290329519	4385180	22977	9996.023148	22805	1395	1.000000	31856	17	1.000000	9841271	0.000000
290408244	4377254	22743	9996.019877	23911	1126	1.000000	31659	34	1.000000	9836342	0.000000
290335783	4394637	22824	9995.878843	23211	1422	1.000000	31825	24	1.000000	9831464	0.000000
290338706	4385271	22884	9996.310408	23891	1183	1.000000	31879	30	1.000000	9826582	0.000000
290359033	4379701	22589	9996.304883	23198	1563	1.000000	31728	28	1.000000	9821632	0.000000
290329217	4387458	23023	9995.827709	23667	1318	1.000000	31594	14	1.000000	9816788	0.000000
290326272	4390258	22865	9996.252912	23392	1352	1.000000	31751	18	1.000000	9811847	0.000000
290284870	4395638	22990	9996.049404	23371	1165	1.000000	31869	18	1.000000	9806928	0.000000
290310396	4384112	22760	9995.686905	22897	1327	1.000000	31760	22	1.000000	9802030	-1.#IND00
290290514	4392093	22759	9996.262951	23607	1388	1.000000	31880	10	1.000000	9797127	-1.#IND00
290297812	4386206	22923	9996.366304	23029	1313	1.000000	31860	12	1.000000	9792281	0.001890
290365922	4376221	22847	9996.238751	22522	1557	1.000000	31793	11	1.000000	9787431	0.002091
290370962	4381203	22739	9996.061855	23842	1063	1.000000	31811	13	1.000000	9782674	-0.002070
290340394	4380777	22650	9995.790587	23797	1163	1.000000	31649	39	1.000000	9777746	0.000404
290312839	4382838	23077	9996.202640	22906	1409	1.000000	31747	8	1.000000	9772932	-0.002311
290329121	4390583	22994	9996.249329	24096	1077	1.000000	31818	12	1.000000	9767973	-0.006117
290345196	4394132	22965	9995.813880	23584	1245	1.000000	31666	24	1.000000	9763062	-0.005498
290270589	4393448	22845	9996.450876	23338	1296	1.000000	31650	22	1.000000	9758198	-0.003740
290325527	4382094	23024	9995.816039	23725	1257	1.000000	31666	29	1.000000	9753308	-0.002539
290329666	4385200	22583	9995.812764	23446	1203	1.000000	31787	19	1.000000	9748555	-0.001780
290323655	4388451	22941	9995.897922	23699	1228	1.000000	31731	37	1.000000	9743722	-0.001484
290311518	4376782	22749	9995.788930	23901	1266	1.000000	31850	31	1.000000	9738950	-0.002863
290352979	4381255	23036	9995.731433	23341	1417	1.000000	31678	33	1.000000	9733960	-0.005416
290328760	4389850	22650	9995.444789	24120	1179	1.000000	31976	21	1.000000	9729117	-0.005251
290333856	4386910	22817	9995.051615	23989	1338	1.000000	31785	28	1.000000	9724228	-0.001274
290385629	4383101	22448	9995.875844	23130	1222	1.000000	31767	39	1.000000	9719525	-0.002909
290285163	4395620	23015	9996.425467	23532	1209	1.000000	31887	16	1.000000	9714685	-0.002354
290373783	4382634	22765	9996.257364	23238	1401	1.000000	31730	19	1.000000	9709922	-0.001662
290328941	4380418	22727	9995.539839	23788	1218	1.000000	31744	22	1.000000	9705028	-0.001816
290353703	4372633	22682	9995.700132	23829	1125	1.000000	31747	30	1.000000	9700184	-0.001553
290326630	4388764	22984	9995.801037	23517	1290	1.000000	31921	11	1.000000	9695266	-0.002366
290356562	4389423	22762	9995.811974	23150	1271	1.000000	31702	8	1.000000	9690517	-0.002168
290344316	4385347	22755	9996.512950	23035	1268	1.000000	31716	31	1.000000	9685627	-0.002515
290320838	4383797	22864	9996.200246	23403	1313	1.000000	31800	22	1.000000	9680704	-0.002323
290368686	4382554	22623	9996.387405	22920	1373	1.000000	31691	12	1.000000	9675740	-0.003449
290312846	4386049	23003	9996.111618	23109	1222	1.000000	31871	6	1.000000	9670945	-0.002809
290301914	4390599	22898	9996.108051	24211	1223	1.000000	31929	28	1.000000	9666142	-0.002985
290308650	4383222	22968	9996.460111	23634	1261	1.000000	31771	22	1.000000	9661271	-0.002941
290313747	4382966	22901	9996.441684	23539	1319	1.000000	31469	28	1.000000	9656343	-0.002960
290297536	4389770	22808	9996.590557	23664	1183	1.000000	31755	21	1.000000	9651426	-0.002372
290334074	4387813	22928	9996.368682	23163	1403	1.000000	31905	17	1.000000	9646596	-0.002360
290343320	4384286	22944	9995.992007	23649	1269	1.000000	31866	14	1.000000	9641742	-0.002661
290335490	4378622	22724	9995.624361	23029	1360	1.000000	31987	23	1.000000	9636864	-0.002132
290353872	4376303	22675	9995.340293	23843	1132	1.000000	31776	18	1.000000	9631987	-0.002019
290303844	4396337	22924	9995.513382	23554	1260	1.000000	31747	22	1.000000	9627025	-0.002843
290327712	4381656	22701	9996.019778	23408	1431	1.000000	31728	27	1.000000	9622178	-0.002634
290357394	4385659	22707	9995.654523	24021	1061	1.000000	31624	29	1.000000	9617331	-0.002517
290382663	4374730	22516	9995.730367	23303	1482	1.000000	31850	17	1.000000	9612380	-0.003403
290365165	4386776	22782	9996.475647	23541	1139	1.000000	31809	16	1.000000	9607595	-0.003787
290327876	4384022	22934	9995.759408	23614	1304	1.000000	31906	16	1.000000	9602829	-0.003402
290312369	4379418	23029	9995.799191	23094	1386	1.000000	31782	42	1.000000	9598125	-0.004357
290358831	4376701	22768	9995.803152	23615	1091	1.000000	31578	19	1.000000	9593289	-0.004297
290367647	4378199	22743	9996.016660	23127	1360	1.000000	31710	21	1.000000	9588532	-0.004458
290361580	4380186	22744	9995.913553	23193	1333	1.000000	31945	27	1.000000	9583733	-0.004384
290270348	4397073	22756	9996.058647	23375	1305	1.000000	31909	22	1.000000	9579011	-0.003563
290332877	4391367	22833	9995.748998	23670	1197	1.000000	31888	27	1.000000	9574180	-0.003847
290357972	4376978	22682	9996.064008	23174	1304	1.000000	31762	20	1.000000	9569425	-0.003939
290328696	4392881	22935	9996.098031	23336	1219	1.000000	31526	38	1.000000	9564724	-0.005257
290348186	4384304	22961	9996.247880	23177	1402	1.000000	31689	25	1.000000	9559847	-0.005178
290282560	4395923	22969	9996.142659	23723	1177	1.000000	31781	41	1.000000	9555031	-0.005013
290392034	4383942	22773	9995.912683	23383	1275	1.000000	31597	20	1.000000	9550268	-0.004964
290340099	4380535	22537	9996.260268	23970	1078	1.000000	31705	28	1.000000	9545467	-0.004856
290280474	4397193	22784	9996.254812	23185	1214	1.000000	31815	18	1.000000	9540638	-0.004940
290324000	4387867	22823	9996.520361	22721	1542	1.000000	31698	25	1.000000	9535818	-0.004785
290391461	4382114	22740	9996.126376	23847	1235	1.000000	31702	17	1.000000	9530973	-0.005037
290350109	4396033	23014	9996.360668	22979	1414	1.000000	31685	15	1.000000	9526141	-0.005029
290302843	4386736	22903	9996.095487	24196	1305	1.000000	31860	32	1.000000	9521408	-0.004601
290376421	4381259	22673	9996.016304	23337	1148	1.000000	31851	30	1.000000	9516726	-0.004985
npatches	nstrain	runtime	dt	init_x	init_y	init_y_blood	init_z	init_S	beta0	beta1	beta2	beta3	mean_beta	B	d	delta	delta_blood	b[0]	mut	m	CTL	c	g	epsilon	k	het	lambda	rho	omega	x_max	patch.dyna	DELTA	A	VA
10000	1	100.000000	0.001000	21900	9499	5000000	0.001000	10000000	13.125390	16.686507	15.218734	16.806355	16	800000000	0.010000	1.000000	432.000000	80000	0.000050	0.004800	0	0.500000	0.000000	2.500000	14.000000	0.500000	0.000000	0.000000	0.000000	31872	0	10.000000	7.000000	1.000000
sus	inf	inf_blood	z	x[0]	y[0][0]	z[0]	x[1]	y[1][0]	z[1]	S[0]	synchrony
219000000	94990000	5000000	10.000000	21900	9499	0.001000	21900	9499	0.001000	10000000	0.000000
148933338	43146340	225629	3941.516320	16508	3821	0.394152	13795	4635	0.394152	9995046	0.000000
227339674	15892565	83055	6325.803353	26343	724	0.632580	21344	1949	0.632580	9989998	0.000000
260920671	8949347	46718	7771.765723	29801	212	0.777177	25877	773	0.777177	9985028	0.000000
277354175	6134817	31799	8648.676577	31352	65	0.864868	28723	381	0.864868	9980130	0.000000
285982337	4765815	24621	9180.350311	31459	39	0.918048	30327	220	0.918048	9975215	0.000000
290722442	4053120	20956	9501.216555	31835	26	0.950300	30517	188	0.950300	9970309	0.000000
293416673	3670340	19091	9690.694131	31857	15	0.969859	30642	175	0.969859	9965333	0.000000
295030729	3440844	17941	9798.420193	31799	7	0.981721	30518	175	0.981721	9960266	0.000000
295992547	3304602	17126	9858.426000	31640	11	0.988915	31512	90	0.988915	9955350	0.000000
296557382	3222135	16934	9888.054488	31699	30	0.993277	31317	79	0.993277	9950249	0.000000
296902105	3173229	16765	9901.182124	31775	15	0.995923	31372	52	0.995923	9945239	0.000000
297151068	3128599	16149	9910.611478	31891	14	0.997527	31364	100	0.997527	9940271	0.000000
297211985	3127703	16232	9913.664365	31863	12	0.998501	31365	47	0.998501	9935165	0.000000
297304360	3112005	16242	9915.428059	31706	27	0.999091	31447	92	0.999091	9930224	0.000000
297400072	3100061	16067	9920.606316	32010	11	0.999449	31532	67	0.999449	9925165	0.000000
297434541	3098116	16242	9920.975249	31791	36	0.999666	31369	57	0.999666	9920211	0.000000
297443005	3092526	15893	9922.601071	31847	41	0.999797	31832	37	0.999797	9915230	0.000000
297413275	3106886	16015	9918.512896	31751	14	0.999877	31515	64	0.999877	9910260	0.000000
297401963	3103424	16306	9919.780553	32017	15	0.999925	31454	27	0.999925	9905299	0.000000
297465480	3094378	16185	9920.462830	31738	14	0.999955	31820	28	0.999955	9900323	0.000000
297493503	3095709	16228	9918.304844	31659	17	0.999973	31538	52	0.999973	9895362	0.000000
297485810	3093589	16252	9919.842465	31895	8	0.999983	31299	104	0.999983	9890345	0.000000
297431718	3103687	16191	9919.745493	31801	12	0.999990	31088	94	0.999990	9885487	0.000000
297474955	3084411	15933	9921.112423	31787	8	0.999994	31429	59	0.999994	9880607	0.000000
297501602	3092766	16141	9919.397593	31619	26	0.999996	31373	76	0.999996	9875770	0.000000
297439560	3098802	16002	9920.206654	31809	39	0.999998	31646	27	0.999998	9870864	0.000000
297467185	3080099	16006	9920.004258	31693	29	0.999999	31699	56	0.999999	9866093	0.000000
297466035	3089536	16097	9918.946408	31422	14	0.999999	31639	65	0.999999	9861167	0.000000
297470711	3091804	16127	9920.734352	31814	18	0.999999	31407	41	0.999999	9856137	0.000000
297413477	3099234	16130	9920.406338	31757	14	1.000000	31583	67	1.000000	9851183	0.000000
297447983	3096370	16390	9918.119316	31818	5	1.000000	31604	95	1.000000	9846345	0.000000
297389582	3099115	16114	9917.203823	31784	14	1.000000	31093	92	1.000000	9841341	0.000000
297420452	3098377	16215	9916.779560	31851	12	1.000000	31383	119	1.000000	9836441	0.000000
297454324	3095850	16029	9919.641076	31694	30	1.000000	31220	83	1.000000	9831436	0.000000
297409928	3098629	15867	9918.078035	31854	6	1.000000	31029	70	1.000000	9826478	0.000000
297448368	3094332	16192	9919.620040	31789	18	1.000000	31552	103	1.000000	9821671	0.000000
297447142	3098087	15981	9919.402355	32105	15	1.000000	31320	74	1.000000	9816747	0.000000
297402775	3094477	15919	9920.203439	31932	32	1.000000	31689	27	1.000000	9811788	0.000000
297476079	3094039	16049	9921.038594	31431	39	1.000000	31531	44	1.000000	9806891	0.000000
297433571	3094204	16151	9920.535849	31672	19	1.000000	31546	100	1.000000	9801910	-1.#IND00
297415453	3102988	16052	9919.545503	31607	17	1.000000	31343	88	1.000000	9796937	-1.#IND00
297423476	3102242	16169	9917.606110	31922	14	1.000000	31425	64	1.000000	9792066	0.010230
297457526	3100098	16166	9918.830957	31831	44	1.000000	31314	77	1.000000	9787091	0.006456
297371042	3105194	15964	9919.340600	31703	18	1.000000	31553	59	1.000000	9782223	0.003883
297402588	3100574	16063	9918.736382	31808	31	1.000000	31262	118	1.000000	9777300	0.000469
297480776	3090354	16133	9919.496529	31701	10	1.000000	31264	91	1.000000	9772407	-0.000163
297479956	3093659	16085	9919.705456	31726	7	1.000000	31110	72	1.000000	9767689	-0.000411
297426040	3103588	16262	9921.481251	31904	8	1.000000	31462	74	1.000000	9762798	-0.001377
297417247	3097007	16094	9920.905590	31591	11	0.966249	31606	49	1.000000	9757817	-0.001576
297469425	3093710	15897	9920.732222	31766	16	0.979531	31344	72	1.000000	9752897	-0.000698
297468546	3098161	16040	9920.150183	31763	19	0.987587	31258	107	1.000000	9747979	-0.002055
297404741	3107978	16098	9921.522703	31866	20	0.992472	31115	79	1.000000	9743053	-0.000194
297446932	3099263	15955	9919.819887	31611	30	0.995435	31333	69	1.000000	9738109	0.002020
297452019	3100013	16282	9917.056773	31960	15	0.997231	31690	31	1.000000	9733219	0.002105
297432682	3102574	15865	9917.396457	31931	20	0.998321	31580	72	1.000000	9728391	0.004657
297427741	3104195	16017	9919.965291	31786	20	0.998982	31666	42	1.000000	9723466	0.003527
297468079	3083306	16102	9923.082831	31905	27	0.999382	31566	82	1.000000	9718562	0.002128
297368763	3110119	16450	9922.795074	32071	8	0.999625	31621	25	1.000000	9713785	0.001716
297422519	3101704	16061	9922.560253	31497	14	0.999773	31760	36	1.000000	9708898	0.002253
297472143	3081263	16372	9925.637003	31846	14	0.988148	31383	107	1.000000	9704011	0.001589
297449076	3104842	16176	9921.861308	31738	28	0.992812	31096	100	1.000000	9699079	0.000587
297404825	3099593	16284	9923.034986	31800	20	0.995641	30981	113	1.000000	9694119	0.000044
297456961	3094704	15969	9920.172686	31910	11	0.997356	31285	127	1.000000	9689346	-0.000914
297451485	3097014	16053	9917.398635	31766	15	0.998397	30828	117	1.000000	9684453	-0.000288
297499374	3099570	15928	9915.984041	31992	12	0.999028	31307	96	1.000000	9679664	-0.000074
297488320	3086630	15964	9918.213897	31836	17	0.999410	31395	71	1.000000	9674777	0.000167
297468930	3096654	16012	9918.925622	32069	13	0.999642	31485	46	1.000000	9669918	0.000457
297508411	3088153	16008	9918.288965	31727	23	0.999783	31516	58	1.000000	9665027	-0.000150
297513737	3081063	16015	9918.327984	31935	19	0.999868	31554	44	1.000000	9660145	-0.000627
297430321	3099591	16191	9917.693186	31971	16	0.999920	31331	54	1.000000	9655406	-0.000532
297427205	3087922	16353	9921.421302	31923	17	0.999952	31385	58	1.000000	9650584	-0.000418
297421106	3097754	16054	9920.317030	31830	23	0.999971	31527	70	1.000000	9645667	0.000968
297437536	3096439	16062	9919.107425	31976	22	0.999982	31474	88	1.000000	9640835	0.001158
297448276	3095500	16195	9919.323703	31860	11	0.999989	31062	81	1.000000	9635959	0.001314
297431738	3099193	16158	9920.513418	31424	20	0.999993	30960	133	1.000000	9631201	0.000700
297476683	3097137	15898	9920.360195	31783	11	0.999996	31222	154	1.000000	9626378	0.000810
297386887	3099300	15961	9919.952391	31907	28	0.999998	31411	58	1.000000	9621645	0.000816
297502593	3091210	16145	9918.831620	31645	5	0.999999	31473	63	1.000000	9616886	0.001077
297411155	3103109	16464	9920.230437	31810	31	0.999999	31462	68	1.000000	9612050	0.001258
297456977	3093692	16163	9920.266998	31777	10	0.999999	31612	55	1.000000	9607303	0.001201
297459935	3098271	16273	9919.834986	31882	38	0.903543	31064	100	1.000000	9602530	0.001174
297414911	3105542	16236	9922.262775	31447	25	0.941503	31551	45	1.000000	9597594	0.000941
297437338	3097484	16008	9918.370549	31700	26	0.964524	31550	33	1.000000	9592854	0.000218
297467210	3095256	16011	9918.308647	31760	30	0.978486	31809	49	1.000000	9587996	0.000324
297489512	3092032	16094	9918.597151	31757	20	0.986952	31324	80	1.000000	9583153	0.001099
297442775	3095020	16125	9919.910167	31589	22	0.992087	31401	101	1.000000	9578382	0.000968
297456357	3101634	16083	9921.503093	31808	27	0.995201	31091	127	1.000000	9573653	0.000626
297444160	3109275	16489	9922.429493	31982	15	0.995307	31361	62	1.000000	9568745	0.001132
297427804	3099537	15924	9921.204571	31855	9	0.997154	31535	40	1.000000	9563998	0.001187
297458773	3102329	16084	9921.480648	31641	18	0.998274	31681	47	1.000000	9559261	0.001115
297397362	3101755	16184	9919.906403	31789	16	0.998953	31540	79	1.000000	9554481	0.000922
297446826	3098739	16373	9917.851420	31836	11	0.914380	31419	71	1.000000	9549735	0.001181
297462131	3095727	16345	9919.143966	31735	11	0.948076	31220	61	1.000000	9544851	0.001017
297434281	3101497	16372	9920.078498	31742	31	0.968510	31384	113	1.000000	9540113	0.001038
297432939	3101590	16159	9916.871015	31855	19	0.980903	31370	94	1.000000	9535364	0.000900
297475607	3091959	16226	9918.046106	31653	15	0.988418	31399	88	1.000000	9530563	0.001176
297456930	3101387	16316	9918.071696	31597	22	0.992976	31435	69	1.000000	9525734	0.000769
297437823	3098171	16130	9915.875039	31971	10	0.995740	31431	67	1.000000	9520953	0.000624
297467718	3094780	16296	9916.760284	31791	4	0.997417	31449	52	1.000000	9516305	0.000530
npatches	nstrain	runtime	dt	init_x	init_y	init_y_blood	init_z	init_S	beta0	beta1	beta2	beta3	mean_beta	B	d	delta	delta_blood	b[0]	mut	m	CTL	c	g	epsilon	k	het	lambda	rho	omega	x_max	patch.dyna	DELTA	A	VA
10000	1	100.000000	0.001000	21900	9499	5000000	0.001000	10000000	16.617009	22.456299	13.953244	9.749047	16	800000000	0.010000	1.000000	432.000000	80000	0.000050	0.004800	0	0.500000	0.000000	2.500000	15.000000	0.500000	0.000000	0.000000	0.000000	31872	0	10.000000	7.000000	1.000000
sus	inf	inf_blood	z	x[0]	y[0][0]	z[0]	x[1]	y[1][0]	z[1]	S[0]	synchrony
219000000	94990000	5000000	10.000000	21900	9499	0.001000	21900	9499	0.001000	10000000	0.000000
154939026	38619273	202041	3941.516320	14621	4180	0.394152	11418	5175	0.394152	9995149	0.000000
236282512	13221044	69050	6325.803353	22643	1556	0.632580	17670	2528	0.632580	9990170	0.000000
269602609	7029455	36545	7771.765723	27280	530	0.777177	20360	1718	0.777177	9985110	0.000000
285373554	4590696	24175	8648.589481	28674	427	0.864868	23128	1280	0.864868	9980124	0.000000
293396706	3437793	18043	9174.862623	30132	170	0.918048	24243	968	0.918048	9975096	0.000000
297829816	2833796	14775	9463.215197	31010	118	0.950300	25338	863	0.950300	9970063	0.000000
300297341	2509906	13173	9586.799786	31067	100	0.969859	25964	832	0.969859	9965088	0.000000
301740645	2324558	12125	9605.788696	31282	70	0.981721	26163	754	0.981721	9960163	0.000000
302655961	2197332	11472	9591.855309	31389	37	0.988915	25099	966	0.988915	9955187	0.000000
303178294	2129887	11158	9570.623388	31655	31	0.993277	26179	836	0.993277	9950293	0.000000
303461143	2096585	10852	9543.051411	31556	25	0.995923	26504	688	0.995923	9945274	0.000000
303654027	2079940	10751	9523.387510	31683	28	0.997527	26392	627	0.997527	9940231	0.000000
303767397	2060108	10607	9513.815518	31403	55	0.998501	26111	706	0.998501	9935277	0.000000
303787926	2059313	10737	9515.250247	31703	33	0.999091	26057	750	0.999091	9930273	0.000000
303826964	2056576	10732	9511.597712	31861	9	0.999449	27034	697	0.999449	9925232	0.000000
303862221	2048565	10818	9511.256848	31807	30	0.999666	26027	757	0.999666	9920215	0.000000
303923148	2043141	10587	9501.199638	31762	20	0.999797	26049	777	0.999797	9915221	0.000000
303875838	2047306	10686	9503.614075	31416	76	0.999877	26192	794	0.999877	9910353	0.000000
303921739	2034547	10682	9497.352229	31726	7	0.999925	26267	727	0.999925	9905438	0.000000
303893840	2045332	10642	9502.628842	31765	8	0.999955	26142	765	0.999955	9900427	0.000000
303860356	2050727	10774	9501.638347	31578	45	0.999973	25822	788	0.999973	9895450	0.000000
303968241	2030301	10439	9500.638544	31610	35	0.999983	26407	959	0.999983	9890574	0.000000
303931712	2039772	10488	9497.110984	31680	36	0.999990	25990	806	0.999990	9885701	0.000000
303930153	2039037	10552	9497.236448	31890	25	0.999994	26677	787	0.999994	9880787	0.000000
303911212	2043524	10629	9502.274476	31532	77	0.999996	25576	810	0.999996	9875850	0.000000
303912214	2038262	10670	9504.951845	31654	28	0.999998	26825	615	0.999998	9870870	0.000000
303885954	2051458	10607	9497.959787	31488	28	0.999999	25867	926	0.999999	9865906	0.000000
303967688	2031833	10627	9501.790786	31836	41	0.999999	26009	842	0.999999	9861001	0.000000
303917539	2041595	10744	9495.644516	31591	3	0.948053	26317	606	0.999999	9856138	0.000000
303923117	2035878	10686	9501.277005	31736	40	0.968497	25582	959	1.000000	9851287	0.000000
303933582	2046294	10533	9501.857440	31431	27	0.980895	25818	636	1.000000	9846432	0.000000
303916049	2041736	10640	9499.955611	31633	18	0.988414	26517	715	1.000000	9841415	0.000000
303900186	2048089	10434	9496.414454	31692	39	0.992973	25970	758	1.000000	9836446	0.000000
303875943	2039230	10527	9499.292163	31712	26	0.995739	25857	815	1.000000	9831646	0.000000
303922442	2037268	10678	9495.732250	31844	20	0.997416	26930	791	1.000000	9826737	0.000000
303911317	2042862	10771	9492.816400	31674	23	0.998433	26292	686	1.000000	9821825	0.000000
303923446	2042260	10610	9494.276933	31664	2	0.999050	26033	824	1.000000	9816939	0.000000
303909301	2042249	10612	9490.521609	31740	40	0.937165	26177	859	1.000000	9812095	0.000000
303939841	2040155	10529	9497.767103	31624	28	0.961894	26288	779	1.000000	9807182	0.000000
303904954	2042952	10836	9492.830221	31692	18	0.976890	26572	642	1.000000	9802284	-1.#IND00
303916529	2039342	10561	9494.523114	31650	20	0.985985	26579	724	1.000000	9797458	-1.#IND00
303917893	2045571	10520	9490.229484	31740	48	0.991500	26349	855	1.000000	9792472	-1.#IND00
303868490	2050387	10742	9490.291002	31815	38	0.994845	26211	680	1.000000	9787465	0.004792
303869624	2049593	10707	9495.752583	31666	24	0.996874	26211	891	1.000000	9782488	-0.001994
303926004	2031563	10530	9496.823250	31843	34	0.998104	25623	830	1.000000	9777531	-0.000915
303943778	2038222	10476	9488.709433	31975	13	0.998850	26540	716	1.000000	9772598	0.002535
303881180	2051221	10697	9497.175045	31821	17	0.999303	26304	818	1.000000	9767620	-0.001869
303889215	2047995	10611	9498.452093	31554	29	0.999577	26795	734	1.000000	9762750	0.001157
303930565	2035243	10555	9495.560726	31791	62	0.999744	26427	718	1.000000	9757777	0.004850
303920518	2037486	10552	9489.881305	31529	36	0.999844	26432	671	1.000000	9752931	0.003952
303922132	2039612	10381	9488.470957	31791	26	0.999906	26799	801	1.000000	9748111	0.003210
303866252	2053005	10685	9489.635631	31653	38	0.999943	25451	904	1.000000	9743098	0.003424
303878107	2043697	10578	9492.936819	31633	45	0.999965	25557	858	1.000000	9738160	0.002376
303883678	2039005	10464	9496.629782	31681	40	0.999979	26410	746	1.000000	9733399	0.002201
303880903	2045891	10936	9504.551909	31521	10	0.999987	25866	802	1.000000	9728454	0.003903
303955598	2032222	10640	9500.356930	31686	9	0.971947	26049	835	1.000000	9723599	0.003863
303941310	2041499	10876	9500.306723	31823	13	0.976639	25953	778	1.000000	9718778	0.004717
303953011	2031441	10497	9500.003958	31766	23	0.985832	25916	805	1.000000	9713866	0.004831
303968142	2035950	10510	9499.544216	31644	33	0.991408	26343	705	1.000000	9708812	0.006844
303904536	2048762	10723	9500.703898	31784	13	0.994789	26109	710	1.000000	9704020	0.005738
303940684	2031731	10652	9493.869409	31842	34	0.996840	25860	849	1.000000	9699099	0.004783
303905737	2049300	10622	9487.482779	31516	58	0.998084	25774	797	1.000000	9694232	0.005076
303882775	2045538	10545	9497.202890	31729	26	0.998838	26408	700	1.000000	9689441	0.004591
303909206	2042808	10715	9499.867287	31803	12	0.999295	26532	768	1.000000	9684500	0.005154
303892289	2043973	10547	9500.845647	31678	72	0.999573	25967	828	1.000000	9679738	0.005298
303899656	2046061	10559	9499.063548	31492	16	0.999741	27139	570	1.000000	9674957	0.004095
303917297	2039104	10639	9501.322983	31817	11	0.999843	25283	814	1.000000	9670108	0.004085
303876879	2040508	10576	9500.849863	31736	14	0.999905	26266	723	1.000000	9665253	0.004616
303996975	2031315	10481	9490.172243	31469	24	0.999942	26126	805	1.000000	9660482	0.007073
303897167	2052851	10701	9494.480430	31497	42	0.999965	25416	908	1.000000	9655817	0.006604
303953747	2034176	10794	9499.586409	31681	28	0.999979	26484	637	1.000000	9650962	0.006195
303939096	2039405	10529	9500.669802	31613	28	0.999987	25572	828	1.000000	9646224	0.006301
303913287	2038746	10550	9503.711197	31746	26	0.816000	26707	639	1.000000	9641364	0.006121
303847274	2047694	10682	9500.069853	31618	34	0.888412	25399	868	1.000000	9636519	0.006073
303944036	2033887	10585	9497.373524	31546	38	0.932327	26414	601	1.000000	9631764	0.005722
303913053	2036586	10588	9496.388890	31618	20	0.958959	26727	795	1.000000	9626951	0.004042
303912810	2040210	10583	9487.745231	31755	17	0.975111	25418	889	1.000000	9622173	0.003926
303925773	2041229	10420	9502.167251	31642	17	0.984906	26577	692	1.000000	9617385	0.003899
303908332	2053122	10737	9506.517324	31544	19	0.990846	25849	752	1.000000	9612562	0.003788
303925359	2039744	10516	9492.213169	32019	28	0.994449	26028	795	1.000000	9607744	0.003744
303883432	2047656	10553	9487.951360	31767	19	0.996633	26009	724	1.000000	9603085	0.002261
303939828	2033227	10765	9486.550221	31755	52	0.997958	26402	780	1.000000	9598362	0.002574
303943739	2035012	10734	9485.404287	31413	27	0.998762	25991	794	1.000000	9593542	0.002690
303929949	2039720	10652	9496.320419	31537	24	0.999249	26414	733	1.000000	9588771	0.002023
303935311	2042866	10639	9495.376220	31928	13	0.999545	25942	806	1.000000	9584045	0.001972
303911109	2045442	10690	9502.085869	31793	23	0.984375	25809	756	1.000000	9579403	0.001841
303915971	2041174	10662	9496.929402	31695	22	0.990524	26587	608	1.000000	9574701	0.001830
303889074	2041129	10705	9501.195023	31418	42	0.994253	26336	716	1.000000	9569849	0.001675
303903944	2049168	10683	9502.103929	31837	12	0.996515	26665	686	1.000000	9565112	0.001692
303887149	2046380	10697	9502.175626	31708	15	0.997886	26701	762	1.000000	9560265	0.001679
303954310	2038064	10690	9499.408339	31850	13	0.998718	26281	794	1.000000	9555655	0.001207
303878935	2042700	10841	9502.880190	31874	8	0.999223	25984	751	1.000000	9550839	0.001167
303916587	2042930	10742	9497.405926	31682	63	0.849520	25361	901	1.000000	9546041	0.001327
303909771	2042595	10576	9498.455744	31403	73	0.908741	25503	723	1.000000	9541330	0.001366
303929855	2037971	10619	9498.552446	31441	19	0.944655	26033	892	1.000000	9536514	0.001579
303907450	2039785	10523	9499.281892	31754	71	0.966436	26444	710	1.000000	9531757	0.001338
303921333	2041353	10582	9504.082246	31454	70	0.979645	26434	807	1.000000	9526965	0.001267
303903836	2040861	10559	9505.531764	31377	83	0.987656	25991	815	1.000000	9522234	0.001212
303931998	2038432	10578	9499.520345	31734	7	0.992514	26237	787	1.000000	9517544	0.001834
npatches	nstrain	runtime	dt	init_x	init_y	init_y_blood	init_z	init_S	beta0	beta1	beta2	beta3	mean_beta	B	d	delta	delta_blood	b[0]	mut	m	CTL	c	g	epsilon	k	het	lambda	rho	omega	x_max	patch.dyna	DELTA	A	VA
10000	1	100.000000	0.001000	21900	9499	5000000	0.001000	10000000	15.308722	18.071896	9.649598	11.689614	16	800000000	0.010000	1.000000	432.000000	80000	0.000050	0.004800	0	0.500000	0.000000	2.500000	16.000000	0.500000	0.000000	0.000000	0.000000	31872	0	10.000000	7.000000	1.000000
sus	inf	inf_blood	z	x[0]	y[0][0]	z[0]	x[1]	y[1][0]	z[1]	S[0]	synchrony
219000000	94990000	5000000	10.000000	21900	9499	0.001000	21900	9499	0.001000	10000000	0.000000
159712283	34874375	182812	3941.516320	16001	3355	0.394152	14226	4157	0.394152	9995129	0.000000
243383910	11165421	58275	6325.803353	25160	933	0.632580	22393	1456	0.632580	9990101	0.000000
276492970	5590917	29333	7771.765723	29140	300	0.777177	26597	684	0.777177	9985165	0.000000
291689900	3445320	18196	8646.518644	30714	138	0.864868	28640	348	0.864868	9980217	0.000000
299208608	2464744	12913	9121.052141	31043	69	0.918048	30134	194	0.918048	9975303	0.000000
303283886	1958232	10187	9245.657822	31504	16	0.950300	31267	48	0.950300	9970287	0.000000
305575564	1684308	8655	9154.558237	31632	24	0.969859	31431	28	0.969859	9965216	0.000000
306763275	1545064	8070	9028.572471	31952	14	0.981721	31880	31	0.974274	9960079	0.000000
307453830	1465699	7418	8931.758680	31541	19	0.988915	31832	13	0.984398	9955018	0.000000
307873152	1421401	7301	8879.584674	31645	3	0.884677	31738	19	0.990538	9949939	0.000000
308145471	1389074	7389	8842.471787	31838	17	0.864115	31679	15	0.994262	9944936	0.000000
308254604	1382089	7124	8813.473131	31931	28	0.917592	31752	11	0.996520	9939813	0.000000
308283421	1380863	7217	8807.123263	31658	43	0.950023	31608	46	0.997890	9934800	0.000000
308294544	1383895	7236	8803.441625	31895	5	0.641760	31634	21	0.998720	9929762	0.000000
308312127	1369393	6986	8818.004156	32027	9	0.782744	31725	9	0.999224	9924767	0.000000
308369969	1364501	7155	8801.880836	31477	59	0.868244	31784	1	0.887785	9919736	0.000000
308417461	1360917	7036	8785.666352	31571	11	0.920096	31062	221	0.770700	9914832	0.000000
308387445	1365897	6988	8797.598856	31776	6	0.932693	29638	387	0.860940	9909784	0.000000
308391169	1360182	7107	8804.153954	31874	14	0.959181	30167	256	0.915666	9904854	0.000000
308390698	1359741	7130	8802.735819	31834	8	0.975245	30491	92	0.948856	9899961	0.000000
308395654	1367842	7191	8799.268878	31748	9	0.984987	31404	41	0.968983	9894919	0.000000
308377430	1365177	6893	8798.476788	31946	23	0.973255	31599	15	0.981190	9890105	0.000000
308379567	1363831	7169	8798.404091	31742	51	0.857064	31807	25	0.914487	9885156	0.000000
308446101	1352839	6943	8802.047708	31485	20	0.913316	31652	24	0.894604	9880218	0.000000
308419781	1362651	7080	8788.846097	31514	12	0.947430	31470	61	0.936082	9875324	0.000000
308329555	1367243	7110	8808.930277	31697	5	0.968119	31535	31	0.961237	9870479	0.000000
308400968	1356062	7168	8784.737817	31661	15	0.841915	31482	18	0.976492	9865473	0.000000
308402184	1365069	7214	8791.860754	31580	0	0.780041	31922	3	0.899399	9860526	0.000000
308340917	1375132	7270	8797.500707	31927	33	0.794024	31475	89	0.938990	9855575	0.000000
308365569	1369418	7189	8806.984502	31385	13	0.875085	31119	76	0.963000	9850604	0.000000
308327903	1372516	7030	8812.143398	31837	7	0.924245	31635	43	0.977561	9845764	0.000000
308386179	1359468	7281	8807.410138	31934	14	0.954058	31832	12	0.986392	9840784	0.000000
308333362	1369830	7251	8812.872475	31900	14	0.972138	31449	32	0.991747	9835892	0.000000
308367447	1367446	7178	8801.653375	31742	3	0.983103	31856	16	0.994995	9831067	0.000000
308413947	1360076	7167	8801.754308	31683	18	0.816991	31373	48	0.996965	9826232	0.000000
308398665	1361200	7030	8804.807911	31708	15	0.889013	31746	55	0.998159	9821394	0.000000
308436956	1354082	7021	8793.989776	31855	20	0.869892	31775	23	0.998884	9816566	0.000000
308386299	1368483	7322	8796.294609	31647	13	0.921095	31764	9	0.999323	9811608	0.000000
308306265	1375911	7196	8798.914594	31787	23	0.840793	31549	8	0.999589	9806824	0.000000
308320829	1371334	7110	8823.434571	31912	14	0.903448	31786	37	0.973584	9801858	-1.#IND00
308368539	1362364	7084	8809.118752	32022	5	0.900957	31468	67	0.983980	9796951	-1.#IND00
308390776	1361580	7141	8797.290760	31939	15	0.842703	31219	69	0.990285	9792042	0.013237
308380986	1365431	7130	8797.481494	31898	2	0.871868	31515	43	0.994108	9787180	0.001498
308380940	1367257	6965	8813.965462	31948	2	0.408420	31449	45	0.996427	9782337	-0.000116
308366861	1362688	7054	8794.019794	30985	211	0.641233	31700	21	0.997833	9777404	-0.005748
308329242	1370436	7266	8807.877379	30700	151	0.782424	31903	32	0.998686	9772620	-0.005405
308369206	1362377	7071	8810.131150	31416	36	0.868050	31798	19	0.999203	9767832	-0.003795
308355054	1371160	7131	8808.533495	31737	7	0.919978	31916	4	0.999517	9762793	-0.004892
308377434	1360092	7095	8800.274333	31832	2	0.888189	31761	10	0.967124	9757910	-0.006250
308390962	1365776	7168	8788.241734	31708	51	0.839490	31471	55	0.980062	9753124	-0.004845
308343141	1370355	7158	8817.882781	31936	11	0.902658	31722	22	0.987909	9748338	-0.003912
308377069	1369062	7203	8794.957296	31833	11	0.940966	31434	50	0.992667	9743328	-0.001728
308356628	1365330	7026	8797.037381	31655	42	0.858745	31673	47	0.995553	9738414	-0.000443
308405348	1369831	7252	8798.013833	31579	14	0.914335	31967	17	0.997303	9733616	-0.001510
308351507	1368098	7164	8795.663519	31770	9	0.832122	31818	10	0.951354	9728781	-0.002356
308379374	1364501	7213	8816.214502	31780	31	0.898190	31675	43	0.970499	9723897	-0.002338
308449715	1349097	6931	8800.889096	31593	30	0.938257	31650	54	0.982109	9719109	-0.002568
308393315	1363858	7120	8796.279848	31881	6	0.962555	31522	42	0.989150	9714245	-0.002784
308427275	1359453	7141	8794.290584	31614	14	0.881433	31621	38	0.993420	9709379	-0.001098
308406142	1362475	7091	8793.016228	31807	9	0.928095	31471	71	0.996009	9704508	-0.000228
308383418	1370280	7098	8804.280751	31829	7	0.956393	31508	66	0.997580	9699621	0.000055
308357732	1367253	7128	8804.600226	31778	42	0.667519	31958	7	0.998532	9694864	-0.000033
308369992	1367336	7117	8806.215786	31329	50	0.798365	31751	7	0.999110	9690015	-0.000001
308337698	1370557	7286	8809.604026	31705	17	0.877718	31793	31	0.744629	9685239	-0.000554
308338188	1371406	7196	8804.122122	31838	9	0.909952	31390	135	0.845129	9680403	-0.000911
308388139	1363590	6996	8809.577910	31788	10	0.945390	31203	124	0.906078	9675661	0.001530
308396525	1360864	7057	8807.270556	31628	45	0.966881	31164	56	0.943040	9670861	0.000408
308394607	1362811	7019	8788.544483	31581	17	0.814939	31537	36	0.965457	9666062	0.000512
308370824	1368349	7214	8801.605970	31684	2	0.885575	31717	23	0.979051	9661094	0.000462
308361158	1366487	7141	8791.144316	31739	15	0.820442	31802	13	0.987295	9656398	-0.000217
308369063	1362794	7212	8788.629921	31812	14	0.891106	31772	29	0.992295	9651500	0.000143
308379386	1365752	7271	8802.602991	31847	9	0.818274	31862	5	0.995327	9646504	-0.000492
308390494	1359628	7079	8799.816939	31798	5	0.767945	31890	12	0.997166	9641610	-0.000222
308396348	1363808	7167	8812.046544	31547	4	0.717971	31761	43	0.890881	9636649	-0.000574
308404397	1362131	7154	8806.033476	31885	25	0.828962	31683	1	0.804448	9631853	-0.000812
308409454	1365706	7076	8799.319512	31895	16	0.896273	31222	201	0.669763	9626920	-0.000714
308363702	1366726	7103	8800.034740	31929	24	0.937095	27866	674	0.799726	9622014	-0.001465
308402611	1362396	7090	8789.759710	31702	3	0.961851	29649	168	0.878543	9617159	-0.001673
308361439	1367706	6988	8800.080006	31717	9	0.976864	31124	95	0.926342	9612229	-0.001803
308366938	1367741	7187	8805.862484	31653	7	0.985969	31231	54	0.955330	9607364	-0.002027
308398060	1367074	7159	8812.125901	31813	8	0.941134	31269	77	0.972909	9602466	-0.001935
308366441	1369903	7025	8806.169805	31659	17	0.964300	31163	102	0.983571	9597641	-0.002485
308316555	1378019	7192	8805.443142	31776	13	0.978350	31751	77	0.990036	9592829	-0.003431
308361801	1367438	7166	8812.771720	31779	11	0.743726	31669	26	0.993958	9587985	-0.003466
308387976	1360901	7117	8805.907035	31687	6	0.835205	31600	53	0.996336	9583223	-0.003311
308407312	1364918	7074	8793.756970	31812	2	0.618383	31566	23	0.997778	9578475	-0.003256
308399517	1361794	7142	8793.796554	31472	63	0.768567	31509	11	0.998652	9573674	-0.003358
308388338	1372624	7372	8795.972933	31663	21	0.859646	31659	30	0.999183	9568864	-0.003264
308406554	1362678	6978	8824.024932	31580	30	0.914882	31495	13	0.999504	9563954	-0.002907
308367049	1369268	7079	8806.112617	31697	4	0.948380	31864	29	0.999699	9559093	-0.002714
308379341	1362676	6980	8814.313918	31756	24	0.960897	31854	15	0.999818	9554330	-0.002892
308404973	1365789	6978	8789.509200	31956	0	0.753307	31591	24	0.999889	9549545	-0.002869
308294253	1381856	7130	8808.024263	31511	81	0.651594	31604	22	0.999933	9544752	-0.002690
308338920	1368662	7170	8827.422117	30868	162	0.788707	31818	9	0.999959	9539992	-0.002362
308373299	1365585	7127	8808.985692	31671	13	0.871861	31892	10	0.999975	9535172	-0.002050
308428482	1358228	7114	8795.725691	31845	13	0.922289	31842	12	0.999985	9530310	-0.002055
308367459	1365236	7213	8803.586470	31708	19	0.922506	32038	1	0.891185	9525555	-0.001804
308345986	1369018	7295	8809.584187	31753	8	0.953003	31767	69	0.776741	9520755	-0.000958
308335895	1365727	7116	8808.466977	31649	14	0.971499	31264	83	0.864604	9515940	-0.000393
npatches	nstrain	runtime	dt	init_x	init_y	init_y_blood	init_z	init_S	beta0	beta1	beta2	beta3	mean_beta	B	d	delta	delta_blood	b[0]	mut	m	CTL	c	g	epsilon	k	het	lambda	rho	omega	x_max	patch.dyna	DELTA	A	VA
10000	1	100.000000	0.001000	21900	9499	5000000	0.001000	10000000	17.705368	17.653903	9.196158	13.427601	16	800000000	0.010000	1.000000	432.000000	80000	0.000050	0.004800	0	0.500000	0.000000	2.500000	17.000000	0.500000	0.000000	0.000000	0.000000	31872	0	10.000000	7.000000	1.000000
sus	inf	inf_blood	z	x[0]	y[0][0]	z[0]	x[1]	y[1][0]	z[1]	S[0]	synchrony
219000000	94990000	5000000	10.000000	21900	9499	0.001000	21900	9499	0.001000	10000000	0.000000
164579125	31441734	164351	3941.516320	14725	3730	0.394152	14731	3649	0.394152	9995041	0.000000
250151983	9384048	48854	6325.803353	23630	1138	0.632580	23651	1129	0.632580	9990041	0.000000
282604604	4420760	22934	7771.664656	27887	376	0.777177	27968	486	0.777177	9985081	0.000000
297047061	2556179	13328	8622.269685	30702	105	0.864868	30377	141	0.864868	9980087	0.000000
303986044	1738837	8839	8887.960821	31399	32	0.918048	31311	31	0.918048	9975036	0.000000
307645006	1314912	6826	8669.465779	31420	50	0.950300	31729	16	0.950300	9970029	0.000000
309580325	1104613	5812	8387.735017	31960	15	0.969859	31636	18	0.969859	9965013	0.000000
310569853	1017199	5245	8197.045309	31671	5	0.872970	31722	27	0.740207	9960064	0.000000
310959960	994101	5229	8127.086303	31773	56	0.736739	31533	35	0.842447	9955279	0.000000
310995969	1000964	5253	8133.334541	31275	134	0.840344	31762	8	0.904451	9950380	0.000000
311043915	988759	5179	8152.909571	31358	23	0.903176	31850	4	0.650603	9945370	0.000000
311265717	951381	4963	8092.686927	31622	13	0.941281	31745	8	0.746126	9940329	0.000000
311297565	965950	4876	8087.445904	31673	45	0.964389	31709	47	0.846037	9935367	0.000000
311197671	977513	5167	8115.289541	31841	21	0.817882	31838	3	0.539385	9930398	0.000000
311233570	974798	5108	8122.140676	31287	63	0.889553	31274	119	0.720658	9925372	0.000000
311272370	962347	5008	8123.068443	31775	3	0.933019	30886	96	0.830592	9920496	0.000000
311223188	977416	5060	8103.029583	31718	12	0.927797	31523	46	0.897261	9915424	0.000000
311217385	971459	5003	8109.509122	31767	19	0.956212	31841	8	0.937694	9910349	0.000000
311245332	972650	5109	8113.786631	31788	4	0.800355	31920	6	0.888648	9905409	0.000000
311167152	982049	5078	8108.569163	31953	20	0.791881	31760	6	0.609859	9900564	0.000000
311169653	988687	5140	8122.675038	31644	8	0.873785	31450	176	0.738667	9895578	0.000000
311154521	979279	5155	8106.933804	31796	4	0.923456	30732	205	0.841513	9890702	0.000000
311229811	966591	5128	8128.440237	31639	0	0.828017	31321	31	0.903885	9885863	0.000000
311289313	968528	4986	8107.841901	31726	32	0.805004	31735	31	0.865332	9880911	0.000000
311193168	977889	5180	8092.975759	31829	33	0.881743	31671	21	0.918330	9876017	0.000000
311202338	975636	5000	8109.530905	31645	13	0.928283	31779	19	0.950471	9871180	0.000000
311242524	963348	4987	8119.842647	31784	13	0.956507	32207	37	0.969963	9866353	0.000000
311353088	947891	4951	8098.300630	31858	10	0.930163	31619	18	0.981784	9861318	0.000000
311335720	959988	5014	8079.350014	31903	4	0.957647	31917	19	0.582992	9856521	0.000000
311131658	1002182	5172	8105.282544	31834	18	0.852442	31541	78	0.747103	9851622	0.000000
311064390	989934	5309	8148.266810	31690	18	0.910513	31017	154	0.846630	9846641	0.000000
311309046	951065	4883	8095.196285	31860	31	0.899570	31549	13	0.906988	9841790	0.000000
311270040	964939	5062	8084.681344	31925	15	0.939094	31770	14	0.943592	9836870	0.000000
311190933	979278	5126	8111.443543	31868	6	0.963063	31585	24	0.867523	9831896	0.000000
311250137	963849	5161	8134.979297	31455	21	0.977599	31432	39	0.919659	9827031	0.000000
311293468	963599	4980	8100.176436	31802	8	0.619066	31625	11	0.951277	9822182	0.000000
311165203	987499	5039	8115.748220	31076	221	0.768981	31861	6	0.830759	9817238	0.000000
311215525	963811	5022	8127.258053	30156	198	0.859897	31846	1	0.702927	9812386	0.000000
311402623	934949	4926	8102.893812	31088	65	0.915034	31484	30	0.771884	9807537	0.000000
311383820	955691	4925	8086.828587	31445	27	0.948472	31420	62	0.861658	9802608	-1.#IND00
311239053	970060	5079	8114.987665	31773	9	0.968751	31999	18	0.916102	9797686	-1.#IND00
311256922	962609	4886	8111.080622	31704	13	0.808619	31767	38	0.949120	9792862	-1.#IND00
311171301	991047	5146	8112.043486	31887	28	0.883936	31646	17	0.969143	9788035	-1.#IND00
311048896	997864	5157	8152.176317	31474	25	0.929612	31827	7	0.805565	9783061	0.016604
311219313	956661	5076	8125.728109	31770	13	0.846920	31897	67	0.882084	9778144	0.010056
311248898	968374	5008	8100.702060	31666	29	0.907164	31713	14	0.928489	9773171	0.007289
311315890	947986	4980	8090.140559	31716	17	0.943699	31653	6	0.956632	9768306	0.004506
311297541	969049	4954	8082.828741	31592	26	0.750275	31778	19	0.764741	9763484	0.000272
311135397	991104	5150	8112.145109	31154	89	0.848553	31891	6	0.857326	9758595	0.000001
311158871	972179	5065	8121.154287	31213	48	0.908154	31924	3	0.815125	9753674	-0.000166
311251172	963264	5046	8105.013468	31722	0	0.890342	31959	13	0.802264	9748689	-0.000829
311268845	963744	5020	8106.831988	31607	84	0.690707	31543	43	0.880082	9743912	0.001664
311319966	956855	4994	8098.945895	30428	171	0.812428	31439	23	0.927275	9738979	-0.001301
311254627	973742	5214	8108.709528	31236	46	0.886246	31558	20	0.955896	9734085	-0.001366
311245299	963824	5058	8107.897481	31500	18	0.931013	31679	9	0.973253	9729299	-0.001042
311277804	969877	4993	8090.569682	31558	14	0.958163	31877	7	0.983779	9724454	-0.000086
311174302	980390	4974	8116.799822	31767	16	0.974628	31799	5	0.725685	9719614	-0.000413
311240859	967461	4964	8113.234974	31831	0	0.641991	30963	142	0.833640	9714852	-0.001076
311293294	958694	4913	8119.173675	31145	152	0.753454	31249	45	0.899110	9709937	-0.000967
311307163	965689	5106	8092.433520	30659	189	0.850481	31654	25	0.938815	9705007	-0.000684
311226922	971430	5164	8090.795160	31122	65	0.909324	31776	5	0.956765	9700246	-0.000958
311177229	988263	5080	8114.594579	31888	0	0.753287	31728	55	0.754032	9695281	-0.000840
311185085	968378	5063	8114.670640	31609	33	0.785350	31104	109	0.850831	9690508	0.000146
311206915	976111	5152	8123.954853	31322	129	0.869824	31373	42	0.909536	9685711	0.001261
311255851	967649	5142	8102.721632	31459	65	0.921054	31482	12	0.945138	9680922	0.001770
311324373	953818	4923	8091.472219	31332	27	0.952123	31689	23	0.879627	9676123	0.002373
311228816	976605	5159	8101.262233	31714	7	0.658944	31625	19	0.926999	9671259	0.002072
311136524	987832	5315	8125.372897	31234	138	0.793165	31705	16	0.955728	9666380	0.001141
311202726	970067	5105	8117.437732	30993	118	0.874564	31654	3	0.973151	9661608	0.000758
311285853	965694	5090	8108.407963	31540	1	0.907907	31818	6	0.968752	9656829	0.001406
311262356	965643	4984	8115.878962	31983	35	0.781100	31748	13	0.880702	9651948	0.002489
311277498	971641	5168	8107.269810	31328	98	0.867247	31429	48	0.927651	9646968	0.002333
311194183	966028	5002	8111.858649	31372	37	0.919491	31679	6	0.956124	9642135	0.002565
311221968	973633	5040	8119.012713	31666	23	0.951175	31647	59	0.906679	9637288	0.002417
311282356	958866	5071	8112.053942	31853	1	0.417441	31860	27	0.943405	9632500	0.002226
311324885	955225	4905	8084.894047	29637	818	0.563457	31556	12	0.965678	9627736	0.002270
311312701	955920	5021	8092.565614	25977	820	0.735257	31654	26	0.979185	9622889	0.002277
311210786	982272	5115	8090.969294	29117	231	0.839445	31828	11	0.987377	9618109	0.001933
311098493	995510	5182	8118.223149	30743	133	0.902631	31866	20	0.970933	9613393	0.001412
311217905	961950	4963	8125.812452	31647	9	0.940950	31998	14	0.968878	9608536	0.001477
311322988	954037	4937	8100.317753	31904	1	0.831405	31837	3	0.719116	9603671	0.000968
311264146	971285	5068	8095.364443	31932	2	0.428313	31373	138	0.786739	9598942	0.000888
311242237	968158	4992	8112.093336	30013	569	0.653298	30938	119	0.870667	9594238	0.000691
311242433	976699	5094	8100.148280	28075	497	0.789741	31659	48	0.921565	9589436	0.002784
311258892	965033	5058	8108.502886	30311	113	0.872487	31654	10	0.952433	9584618	0.002574
311231132	972227	5138	8114.301652	31404	15	0.922669	31710	26	0.923511	9579808	0.002523
311234840	971251	5006	8107.279125	31730	19	0.476756	31708	4	0.953613	9575011	0.002669
311235913	969459	4899	8119.292022	30303	484	0.682676	31668	16	0.960814	9570283	0.002357
311249662	969588	5009	8137.649448	28389	398	0.807558	31915	38	0.976235	9565538	0.002281
311264438	963973	4822	8108.662118	30663	74	0.883292	31913	3	0.926590	9560693	0.001779
311252390	968736	5029	8096.974775	31514	27	0.929222	31825	14	0.955480	9555979	0.002003
311236637	971967	5133	8098.418400	31661	36	0.957076	31851	5	0.849299	9551251	0.001153
311274760	963606	5037	8094.878005	31796	22	0.973969	31811	14	0.908607	9546396	0.000918
311303132	957637	5003	8095.375453	32004	16	0.984213	31795	9	0.829842	9541641	0.001032
311202889	984133	5173	8090.949990	31851	7	0.990426	31387	20	0.896807	9536967	0.001086
311155031	978699	5178	8131.818539	31632	6	0.799194	31681	17	0.937418	9532334	0.000850
311264451	957869	5022	8102.647216	31531	15	0.878220	31914	1	0.582927	9527541	0.000844
311238888	975460	5042	8094.184255	31678	17	0.926146	31558	97	0.741780	9522888	0.000454
311197092	975421	4985	8109.875350	31732	2	0.695294	31278	148	0.843401	9518201	0.000560
npatches	nstrain	runtime	dt	init_x	init_y	init_y_blood	init_z	init_S	beta0	beta1	beta2	beta3	mean_beta	B	d	delta	delta_blood	b[0]	mut	m	CTL	c	g	epsilon	k	het	lambda	rho	omega	x_max	patch.dyna	DELTA	A	VA
10000	1	100.000000	0.001000	21900	9499	5000000	0.001000	10000000	18.058588	18.192020	9.529772	18.399632	16	800000000	0.010000	1.000000	432.000000	80000	0.000050	0.004800	0	0.500000	0.000000	2.500000	18.000000	0.500000	0.000000	0.000000	0.000000	31872	0	10.000000	7.000000	1.000000
sus	inf	inf_blood	z	x[0]	y[0][0]	z[0]	x[1]	y[1][0]	z[1]	S[0]	synchrony
219000000	94990000	5000000	10.000000	21900	9499	0.001000	21900	9499	0.001000	10000000	0.000000
169740810	28184075	147622	3941.516320	15320	3283	0.394152	15252	3258	0.394152	9995101	0.000000
257243489	7723518	40198	6325.803353	24104	846	0.632580	24160	989	0.632580	9990040	0.000000
288975441	3328786	17629	7770.335189	28945	235	0.777177	28601	247	0.777177	9985131	0.000000
302409864	1760214	9111	8475.966380	30386	164	0.864868	30618	90	0.864868	9980105	0.000000
308652061	1092022	5687	8263.661900	31446	27	0.918048	31414	4	0.918048	9975129	0.000000
311642827	798879	4095	7724.506864	31831	8	0.870493	31824	4	0.826111	9970176	0.000000
312880070	715653	3843	7433.786438	31898	9	0.897886	31921	1	0.296049	9965211	0.000000
312929818	785718	4038	7438.200866	31724	1	0.651378	28656	1197	0.553220	9960257	0.000000
312592554	825273	4253	7590.903611	31511	135	0.725614	26072	542	0.729048	9955234	0.000000
312947646	732995	3891	7558.401679	30432	178	0.833597	30022	136	0.835680	9950056	0.000000
313202208	737226	3844	7440.101903	31122	41	0.899084	31245	59	0.900347	9945091	0.000000
312967978	777414	4035	7498.173725	31644	4	0.938799	31901	12	0.939565	9940199	0.000000
312850589	779544	4085	7543.276484	31815	11	0.902597	31672	13	0.963349	9935277	0.000000
313011625	742975	3925	7508.139118	31870	8	0.684068	31874	14	0.977773	9930389	0.000000
313218677	724666	3707	7459.070975	31786	0	0.621447	31876	11	0.783173	9925357	0.000000
313089469	757701	3988	7484.326735	31690	26	0.721703	31710	40	0.868504	9920360	0.000000
312906846	769479	4024	7545.756413	31483	94	0.831226	31710	12	0.558085	9915409	0.000000
313192165	726707	3689	7490.104934	31290	63	0.897646	31340	167	0.731999	9910425	0.000000
313070947	762247	4031	7477.890533	31710	3	0.458900	30459	152	0.837469	9905437	0.000000
312932931	766527	4086	7527.325484	30143	507	0.671848	31303	77	0.901432	9900508	0.000000
312957628	757970	3967	7539.501793	28709	338	0.800990	31579	8	0.940223	9895623	0.000000
313187438	718833	3765	7459.082384	30719	55	0.879310	31683	10	0.775692	9890800	0.000000
313153361	752470	3979	7448.892241	31514	13	0.926807	31844	0	0.677518	9885865	0.000000
312952833	768678	4012	7525.876196	31592	15	0.926141	31299	236	0.629134	9880952	0.000000
312988970	763121	4032	7543.733009	32065	19	0.927102	29157	412	0.775087	9876032	0.000000
313071704	743845	3873	7508.026040	31800	11	0.811233	30697	80	0.863600	9871019	0.000000
313212033	726718	3737	7480.409765	31632	23	0.788581	31519	16	0.917280	9866213	0.000000
313188605	732093	3765	7473.008968	31641	5	0.871784	31802	36	0.657768	9861366	0.000000
313183192	740794	3848	7464.626545	31846	60	0.704704	30878	210	0.792452	9856437	0.000000
313068740	751621	3871	7506.832237	31603	44	0.820916	30490	184	0.874131	9851554	0.000000
313098172	736115	3837	7505.442068	31418	27	0.891394	31781	17	0.923666	9846675	0.000000
312997216	771802	3993	7491.153273	31890	13	0.868946	31908	6	0.951505	9841733	0.000000
312911097	771666	3984	7532.193021	31738	8	0.868417	31536	14	0.970590	9836874	0.000000
313110056	728197	3776	7517.210730	31641	13	0.920201	31677	7	0.391074	9832017	0.000000
313187675	738207	3804	7467.479071	31609	11	0.951605	26762	1488	0.630714	9827078	0.000000
313055257	757577	4041	7496.321541	31849	39	0.866518	27798	297	0.776044	9822166	0.000000
312989770	759108	3917	7502.305435	31675	32	0.919049	30986	68	0.864181	9817252	0.000000
313022975	749828	3986	7489.570036	31910	1	0.346637	31505	14	0.917632	9812281	0.000000
313063205	752119	3969	7493.894541	30406	542	0.592323	31796	4	0.950048	9807243	0.000000
312947748	775161	4051	7531.707751	27749	475	0.752762	31230	242	0.524295	9802278	-1.#IND00
312983496	755726	4148	7522.887802	30839	72	0.850061	25729	994	0.711506	9797389	-1.#IND00
313117841	746327	3931	7482.235139	31495	22	0.909069	29570	194	0.825042	9792520	-0.041173
313011278	763668	3986	7504.930528	31719	16	0.939554	30755	111	0.893896	9787504	-0.010551
313066336	751654	4068	7519.077139	31897	36	0.681175	31567	3	0.919548	9782632	-0.003494
313201402	724719	3741	7487.114960	30764	180	0.806647	31851	20	0.782329	9777779	-0.000269
313019947	777116	3971	7492.984336	31063	81	0.882740	31877	13	0.867992	9772950	0.003391
312940420	756352	3903	7558.285808	31898	4	0.706048	31760	21	0.919943	9767917	0.003002
313189901	728989	3780	7487.986594	31730	263	0.521371	31766	13	0.787334	9762974	0.003763
313045639	766707	4060	7478.119435	25540	880	0.709733	31735	31	0.871027	9758064	0.005117
312885741	782774	4100	7542.256740	29498	200	0.823966	31732	30	0.921784	9753240	0.001961
312980335	744750	3821	7531.475272	31458	28	0.893243	31715	7	0.952565	9748373	0.001663
313245599	712392	3720	7465.285036	31845	4	0.935257	31655	3	0.897784	9743504	0.000659
313148348	754178	3913	7453.658472	31688	55	0.742851	32075	8	0.925589	9738608	0.000378
312896151	782566	4064	7533.525463	31438	39	0.844051	31919	2	0.545995	9733753	-0.000472
313056430	739900	3860	7517.692994	31655	1	0.605978	30833	244	0.694774	9728841	0.001520
313151901	738560	3842	7460.135572	31014	226	0.667259	29921	285	0.814894	9723913	0.001394
313066681	765266	3980	7486.544769	29156	288	0.798207	31118	56	0.887742	9719019	-0.000156
312944193	767477	4061	7543.192976	31100	38	0.877622	31694	77	0.931920	9714193	-0.000020
313156962	719077	3794	7503.357558	31555	3	0.664996	31942	10	0.958713	9709299	-0.002038
313084792	753645	3828	7489.140047	31296	16	0.796835	31700	10	0.515870	9704431	-0.001701
313010563	759151	3910	7517.189090	31461	65	0.876790	29198	617	0.706397	9699662	-0.001258
313080802	756719	4012	7517.402470	31796	3	0.925279	29219	228	0.821943	9694743	-0.001210
313141561	731774	3863	7498.541280	31885	0	0.871020	31138	64	0.892017	9689950	-0.001118
313164173	744739	3921	7465.344751	31480	62	0.692190	31703	1	0.663248	9685130	-0.003006
313078106	761293	3936	7488.095718	31017	124	0.813327	31764	46	0.530571	9680256	-0.002096
313048920	747542	3800	7513.313827	31440	41	0.886791	27848	803	0.715312	9675487	-0.002259
313152512	735965	3854	7495.582390	31692	14	0.931344	29533	196	0.827350	9670519	-0.002341
313014332	769963	4073	7502.660722	31718	6	0.958363	31192	88	0.895295	9665624	-0.001612
312949199	764275	4042	7541.445066	31788	13	0.819535	31684	25	0.936501	9660696	-0.001653
313124178	724655	3838	7497.424861	31679	23	0.890556	31704	2	0.895113	9655867	-0.000711
313133738	753914	3947	7459.707742	31799	2	0.933627	31619	227	0.473974	9651112	-0.000284
312943492	777616	4004	7504.746771	31791	11	0.910312	24892	1060	0.680989	9646542	-0.000423
312908546	772802	4160	7549.355095	31778	3	0.886487	29193	160	0.806534	9641737	-0.000156
313019784	741673	3894	7529.632071	31715	28	0.931159	31136	23	0.882672	9636984	-0.000349
313155785	730716	3817	7490.856668	31860	20	0.958251	31750	24	0.928846	9632134	0.000483
313149377	751079	3865	7466.614078	31894	4	0.371049	31831	5	0.658889	9627313	0.000376
312976397	761502	3924	7502.535827	30077	621	0.618570	31723	24	0.793131	9622456	0.000288
312996640	760445	4089	7495.721892	27030	557	0.768680	31370	23	0.874544	9617626	0.000479
313015229	757369	3953	7509.030743	30583	79	0.859715	31811	7	0.923916	9612740	0.000576
312984991	757960	3868	7537.283354	31565	1	0.914923	31748	2	0.822108	9607855	0.000649
313217293	719158	3752	7463.475950	31770	8	0.750141	31926	105	0.498618	9602943	0.000012
313161466	747645	3956	7459.012419	31896	11	0.551807	27108	1147	0.695934	9598248	-0.000181
312873376	803124	4252	7543.524796	31360	149	0.728191	28577	292	0.815598	9593352	-0.001155
312943283	743285	3876	7558.942436	30825	98	0.835160	30816	107	0.888168	9588531	-0.001049
313235910	723499	3750	7453.218079	31233	75	0.900032	31571	14	0.932179	9583912	-0.001019
313074144	768444	3981	7461.224616	31517	7	0.909971	31921	20	0.396484	9579151	-0.000052
312863360	785595	4005	7532.989836	31694	16	0.945402	25671	1631	0.633995	9574320	0.000967
313034205	737637	3857	7544.168378	31886	2	0.731280	27711	412	0.778034	9569655	0.000018
313278247	706963	3627	7467.469100	31526	136	0.633843	30157	128	0.865388	9564854	0.000291
313176911	759262	3988	7454.423691	29976	280	0.777942	31489	15	0.918364	9560103	0.000677
312890900	797291	4130	7535.512007	30759	112	0.865332	31618	50	0.950491	9555325	0.000782
312883792	769342	4003	7571.817759	31499	21	0.918330	31885	8	0.969975	9550584	0.001213
313128694	719834	3789	7508.923932	31630	12	0.950471	31882	11	0.981791	9545796	0.001040
313152366	734161	3742	7475.148156	31817	3	0.824943	31810	63	0.761508	9541065	0.000965
313043788	768135	3897	7511.773630	31781	36	0.753358	31541	71	0.855365	9536303	0.000887
313057223	744897	3788	7513.598563	31419	65	0.850423	31779	10	0.912286	9531519	0.000791
313063712	753167	3894	7482.042355	31497	30	0.909288	31549	10	0.946805	9526680	0.000641
313151041	732461	3703	7480.016362	31633	10	0.944987	31838	1	0.936852	9521967	0.000603
313061145	752047	3917	7499.275015	31440	10	0.966637	31862	52	0.658520	9517249	0.000651
npatches	nstrain	runtime	dt	init_x	init_y	init_y_blood	init_z	init_S	beta0	beta1	beta2	beta3	mean_beta	B	d	delta	delta_blood	b[0]	mut	m	CTL	c	g	epsilon	k	het	lambda	rho	omega	x_max	patch.dyna	DELTA	A	VA
10000	1	100.000000	0.001000	21900	9499	5000000	0.001000	10000000	22.739248	17.830698	15.250975	23.315889	16	800000000	0.010000	1.000000	432.000000	80000	0.000050	0.004800	0	0.500000	0.000000	2.500000	19.000000	0.500000	0.000000	0.000000	0.000000	31872	0	10.000000	7.000000	1.000000
sus	inf	inf_blood	z	x[0]	y[0][0]	z[0]	x[1]	y[1][0]	z[1]	S[0]	synchrony
219000000	94990000	5000000	10.000000	21900	9499	0.001000	21900	9499	0.001000	10000000	0.000000
175138664	25159081	131655	3941.516320	12985	3907	0.394152	16026	2738	0.394152	9995083	0.000000
263823831	6325511	33315	6325.803353	20206	1544	0.632580	25065	785	0.632580	9990211	0.000000
294385217	2474600	12688	7758.584640	24670	849	0.777177	30020	100	0.777177	9985172	0.000000
306639272	1189691	6328	8106.984367	27265	452	0.864868	31203	26	0.864868	9980272	0.000000
311940768	679769	3530	7390.920050	28683	372	0.918048	31826	11	0.918048	9975236	0.000000
314174127	521829	2662	6812.185724	29873	191	0.950300	31818	16	0.950300	9970280	0.000000
314151418	678509	3608	6820.441080	30688	136	0.969859	31924	1	0.338209	9965315	0.000000
313143034	794191	4251	7234.565118	31546	15	0.981721	28108	1189	0.579019	9960225	0.000000
313951492	581045	3042	7127.753491	31639	33	0.988915	27820	295	0.744694	9955107	0.000000
314511802	586267	3083	6798.634329	31239	96	0.993277	31232	33	0.845168	9950123	0.000000
313613250	781450	3957	7051.078540	30932	127	0.995923	31763	8	0.880769	9945212	0.000000
313473710	691506	3517	7199.699651	30811	119	0.997527	31971	2	0.658288	9940159	0.000000
314183289	591135	3028	7008.441998	31229	56	0.998501	31546	16	0.792767	9935106	0.000000
314125803	673283	3485	6898.928703	31300	82	0.999091	31676	11	0.874323	9930108	0.000000
313454210	740074	3954	7124.298163	31337	101	0.999449	31961	13	0.606583	9925309	0.000000
313929613	608448	3156	7106.579048	31275	63	0.999666	31251	91	0.761410	9920312	0.000000
314304380	603495	3208	6912.668703	31599	8	0.999797	31523	20	0.855306	9915381	0.000000
313849275	713465	3707	7009.111397	31708	0	0.799395	31649	25	0.432321	9910354	0.000000
313563283	692421	3594	7159.588984	30273	375	0.875919	28166	814	0.655728	9905440	0.000000
314183458	590645	3059	7017.825149	29018	286	0.924751	29661	147	0.791215	9900480	0.000000
314169312	648042	3390	6911.568175	29758	164	0.954365	31263	33	0.873381	9895665	0.000000
313640351	726167	3751	7089.103502	30709	103	0.972324	31854	5	0.716820	9890697	0.000000
313808903	652878	3320	7124.769656	31105	87	0.983216	31726	17	0.705059	9885809	0.000000
314120604	622721	3243	6983.758539	31628	35	0.989821	31839	8	0.821132	9880865	0.000000
313987854	673547	3525	6967.638801	31398	107	0.993827	31920	10	0.853302	9875960	0.000000
313872603	675595	3496	7042.734220	30888	126	0.996256	31867	0	0.819120	9871109	0.000000
313768318	678174	3528	7077.021695	30963	123	0.997730	31647	34	0.807425	9866251	0.000000
313830369	675245	3599	7074.117012	30753	123	0.998623	31791	3	0.840295	9861214	0.000000
313866624	659926	3399	7053.051601	31521	34	0.999165	31747	74	0.444335	9856264	0.000000
314007161	647120	3437	7009.854957	31670	12	0.999494	26905	948	0.663015	9851152	0.000000
313851971	677517	3460	7027.452324	31554	44	0.999693	29336	178	0.795634	9846117	0.000000
313853711	661139	3531	7077.924673	31621	22	0.999814	31647	22	0.876061	9841199	0.000000
313918498	661378	3484	7017.673727	31693	22	0.999887	31696	6	0.697061	9836241	0.000000
313900065	665330	3486	7062.657287	31387	30	0.999932	31893	43	0.677628	9831249	0.000000
313855087	671100	3524	7079.465366	31406	43	0.999958	31359	66	0.804496	9826378	0.000000
314044536	630872	3360	7018.155563	31411	30	0.999975	31644	2	0.692012	9821479	0.000000
314011394	664210	3373	7008.308769	31244	120	0.999985	31696	73	0.811000	9816679	0.000000
313747179	682875	3567	7098.576033	30492	124	0.999991	31573	21	0.885380	9811808	0.000000
313985416	623534	3117	7045.803675	30992	126	0.999994	31750	13	0.627787	9806887	0.000000
[truncated: 163 more rows]
