# Supplementary material for: Large Variations in HIV-1 Viral Load Explained by Shifting-Mosaic Metapopulation Dynamics
Source: PLoS Biol. 2016 Oct 5;14(10):e1002567. doi: 10.1371/journal.pbio.1002567 (PMC5051940; doi:10.1371/journal.pbio.1002567)
Supplement: S1 Data — Each file gives the output from the simulations indicated by the filename: low migration (ms1, db432); high migration (ms1, db1); very high migration (ms10, db1); number of patches (np); reservoir (storage); no reservoir (nostorage); CTL immigration model (CTLimmig); CTL proliferation model (CTLprolif); β¯ (beta1, beta2, …). Within each file, there are 21 simulations for (k = 0,1,..,20), and data is output each day. For measures of synchrony, the final entry should be used. See Methods and S1 Simulation Code for further details. (ZIP) [file pbio.1002567.s002.zip › S1_Data/ms1_np10000_nostorage_noPD_CTLimmig_db432_beta17.tsv]

npatches	nstrain	runtime	dt	init_x	init_y	init_y_blood	init_z	init_S	beta0	beta1	beta2	beta3	mean_beta	B	d	delta	delta_blood	b[0]	mut	m	CTL	c	g	epsilon	k	het	lambda	rho	omega	x_max	patch.dyna	DELTA	A	VA
10000	1	100.000000	0.001000	21900	9499	5000000	0.001000	10000000	14.544162	12.871173	12.058616	17.315571	17	800000000	0.010000	1.000000	432.000000	80000	0.000050	0.004800	0	0.500000	0.000000	2.500000	0.000000	0.500000	0.000000	0.000000	0.000000	31872	0	10.000000	7.000000	1.000000
sus	inf	inf_blood	z	x[0]	y[0][0]	z[0]	x[1]	y[1][0]	z[1]	S[0]	synchrony
219000000	94990000	5000000	10.000000	21900	9499	0.001000	21900	9499	0.001000	10000000	0.000000
65703969	197958670	1030375	3941.516320	7003	19316	0.394152	7763	19003	0.394152	9995060	0.000000
67057897	194420296	1012501	6325.803353	6950	19251	0.632580	8049	18495	0.632580	9990182	0.000000
67091741	194336528	1010806	7771.765723	7106	19364	0.777177	8053	18518	0.777177	9985166	0.000000
67099606	194324880	1011316	8648.676577	7164	18963	0.864868	8039	18672	0.864868	9980072	0.000000
67090831	194347628	1011829	9180.483393	7136	19073	0.918048	8076	18386	0.918048	9975157	0.000000
67084852	194340667	1011274	9503.000201	7137	19217	0.950300	7948	18484	0.950300	9970147	0.000000
67094644	194331297	1012466	9698.592075	7128	19088	0.969859	7997	18685	0.969859	9965275	0.000000
67104729	194328314	1012252	9817.209710	7101	18890	0.981721	8033	18452	0.981721	9960226	0.000000
67106978	194330012	1011025	9889.145947	7036	19062	0.988915	8004	18677	0.988915	9955339	0.000000
67091516	194348176	1012462	9932.772025	6987	19502	0.993277	7853	18764	0.993277	9950408	0.000000
67095192	194342475	1012157	9959.229270	7209	19077	0.995923	7983	18445	0.995923	9945256	0.000000
67098094	194342526	1012399	9975.274394	7131	19292	0.997527	8036	18425	0.997527	9940241	0.000000
67086329	194342589	1010796	9985.005037	7055	19174	0.998501	8048	18529	0.998501	9935277	0.000000
67097739	194335331	1011214	9990.906233	7100	18989	0.999091	8144	18347	0.999091	9930325	0.000000
67074110	194351383	1011977	9994.485041	7198	19139	0.999449	7939	18637	0.999449	9925419	0.000000
67095681	194327201	1011966	9996.655426	7071	19317	0.999666	7993	18653	0.999666	9920442	0.000000
67095986	194314053	1013843	9997.971667	7201	19046	0.999797	7922	18731	0.999797	9915527	0.000000
67089157	194324659	1013127	9998.769908	7039	19149	0.999877	8081	18345	0.999877	9910626	0.000000
67102430	194334538	1013255	9999.254005	7199	18984	0.999925	8045	18598	0.999925	9905594	0.000000
67086592	194339946	1013374	9999.547588	7133	19040	0.999955	8054	18309	0.999955	9900621	0.000000
67090747	194340008	1012234	9999.725632	7079	19215	0.999973	8114	18555	0.999973	9895704	0.000000
67100897	194336239	1013723	9999.833608	7212	19007	0.999983	8065	18388	0.999983	9890638	0.000000
67099752	194323449	1011340	9999.899091	7121	19106	0.999990	8079	18362	0.999990	9885710	0.000000
67097189	194335095	1011991	9999.938803	7083	19236	0.999994	8022	18528	0.999994	9880654	0.000000
67103051	194327791	1011507	9999.962887	7110	19330	0.999996	7963	18584	0.999996	9875769	0.000000
67101187	194340081	1013905	9999.977493	7143	19120	0.999998	8161	18264	0.999998	9870827	0.000000
67102529	194329117	1010230	9999.986350	7171	18976	0.999999	8029	18399	0.999999	9865970	0.000000
67090243	194344439	1012411	9999.991722	7166	18947	0.999999	8106	18279	0.999999	9861107	0.000000
67076087	194354872	1011686	9999.994980	6997	19247	0.999999	7979	18442	0.999999	9856215	0.000000
67095825	194333735	1009712	9999.996955	7062	19192	1.000000	7960	18442	1.000000	9851301	0.000000
67104591	194328709	1012281	9999.998154	7233	18934	1.000000	8042	18535	1.000000	9846489	0.000000
67113699	194312590	1011017	9999.998880	7126	19240	1.000000	8046	18569	1.000000	9841545	0.000000
67096387	194339173	1011595	9999.999321	6944	19435	1.000000	7994	18305	1.000000	9836693	0.000000
67091097	194327103	1012471	9999.999588	7102	19223	1.000000	8001	18361	1.000000	9831864	0.000000
67103366	194318562	1012176	9999.999750	7102	19307	1.000000	7976	18481	1.000000	9826974	0.000000
67093922	194356102	1011814	9999.999849	7073	19191	1.000000	7969	18647	1.000000	9822119	0.000000
67099013	194334392	1010801	9999.999908	7070	19075	1.000000	7930	18584	1.000000	9817215	0.000000
67098153	194343752	1012123	9999.999944	7100	19198	1.000000	8026	18488	1.000000	9812202	0.000000
67091611	194340109	1012867	9999.999966	6999	19266	1.000000	8048	18423	1.000000	9807292	0.000000
67095102	194321872	1013274	9999.999980	7173	19168	1.000000	7880	18594	1.000000	9802295	-1.#IND00
67106408	194327929	1011946	9999.999988	7111	19048	1.000000	8038	18561	1.000000	9797509	0.000000
67093304	194335431	1013558	9999.999992	7164	19124	1.000000	7998	18476	1.000000	9792591	0.002191
67095694	194322651	1012762	9999.999995	7018	19269	1.000000	8044	18509	1.000000	9787725	0.002393
67090942	194329131	1011059	9999.999997	7108	19200	1.000000	8072	18422	1.000000	9782838	-0.000366
67091354	194340954	1011767	9999.999998	7135	19197	1.000000	7932	18699	1.000000	9777980	-0.004882
67090846	194327260	1013170	9999.999999	7158	19055	1.000000	7988	18410	1.000000	9773136	-0.003918
67100254	194335212	1011934	9999.999999	7198	19153	1.000000	7821	18757	1.000000	9768248	-0.004152
67098958	194354487	1012658	10000.000000	7116	19108	1.000000	8043	18491	1.000000	9763475	-0.003552
67080136	194345400	1012609	10000.000000	7159	18878	1.000000	8021	18406	1.000000	9758716	-0.002441
67095477	194336696	1012961	10000.000000	7051	19345	1.000000	8041	18500	1.000000	9753863	-0.004071
67095122	194348032	1012167	10000.000000	7049	19292	1.000000	7948	18756	1.000000	9748949	-0.001627
67106814	194320286	1010989	10000.000000	7242	18934	1.000000	8075	18465	1.000000	9744138	-0.001493
67104094	194321514	1011849	10000.000000	7127	19122	1.000000	8170	18357	1.000000	9739287	-0.001161
67091450	194338823	1012662	10000.000000	7049	19083	1.000000	7938	18491	1.000000	9734334	-0.000618
67093907	194349365	1012433	10000.000000	7048	19121	1.000000	8097	18311	1.000000	9729503	-0.000050
67094322	194336745	1009112	10000.000000	7147	18919	1.000000	7931	18444	1.000000	9724645	0.000413
67097234	194348965	1013319	10000.000000	7029	19196	1.000000	7997	18646	1.000000	9719871	-0.000025
67093405	194351307	1011222	10000.000000	6968	19219	1.000000	7912	18629	1.000000	9715132	0.000252
67075569	194376687	1013130	10000.000000	7049	19400	1.000000	8026	18419	1.000000	9710285	0.000417
67109541	194326357	1012270	10000.000000	7067	19206	1.000000	8049	18426	1.000000	9705487	-0.000179
67094718	194338921	1011233	10000.000000	7061	19253	1.000000	8166	18307	1.000000	9700686	-0.000561
67089800	194339605	1011342	10000.000000	6981	19433	1.000000	7957	18374	1.000000	9695816	-0.001037
67095205	194334797	1013088	10000.000000	7200	19144	1.000000	8033	18439	1.000000	9690921	0.000138
67105474	194324487	1011400	10000.000000	7065	19076	1.000000	8140	18155	1.000000	9686171	0.000414
67101492	194324265	1010529	10000.000000	7119	19166	1.000000	7977	18495	1.000000	9681310	-0.003614
67100131	194347250	1011638	10000.000000	7005	19133	1.000000	8015	18448	1.000000	9676553	-0.003500
67089111	194333341	1012866	10000.000000	7142	19235	1.000000	7895	18764	1.000000	9671716	-0.003519
67087803	194331226	1011305	10000.000000	7068	19285	1.000000	7966	18523	1.000000	9666809	-0.003441
67081842	194349387	1013442	10000.000000	7032	19290	1.000000	7871	18745	1.000000	9662084	-0.002514
67079330	194357201	1012248	10000.000000	7043	19248	1.000000	7948	18450	1.000000	9657288	-0.002058
67087516	194328604	1011814	10000.000000	7066	19248	1.000000	7954	18590	1.000000	9652420	-0.001809
67092836	194320330	1010081	10000.000000	7121	19101	1.000000	7863	18450	1.000000	9647489	-0.001446
67115739	194323923	1011446	10000.000000	7201	18998	1.000000	8007	18473	1.000000	9642725	-0.001686
67093875	194337816	1010356	10000.000000	7061	19121	1.000000	8073	18515	1.000000	9637930	-0.000700
67087795	194347111	1012867	10000.000000	7082	19070	1.000000	8072	18496	1.000000	9633079	-0.000755
67088127	194343878	1012689	10000.000000	7166	19112	1.000000	8030	18486	1.000000	9628235	0.000759
67101682	194328628	1012442	10000.000000	6920	19192	1.000000	7961	18637	1.000000	9623418	0.000568
67083173	194340571	1013633	10000.000000	7065	19283	1.000000	8042	18438	1.000000	9618731	0.001263
67090546	194332700	1011875	10000.000000	7230	18858	1.000000	7944	18535	1.000000	9613962	0.001276
67103430	194327816	1011638	10000.000000	7104	19299	1.000000	8077	18521	1.000000	9609230	0.001093
67099299	194325299	1012230	10000.000000	7152	19213	1.000000	8130	18480	1.000000	9604513	0.000992
67091599	194332549	1010623	10000.000000	7140	19061	1.000000	8047	18404	1.000000	9599804	0.001047
67090655	194341462	1012319	10000.000000	7029	19366	1.000000	7935	18515	1.000000	9595042	0.001052
67112991	194323687	1011718	10000.000000	7137	19193	1.000000	8175	18334	1.000000	9590221	0.000996
67099857	194334912	1011358	10000.000000	7069	19149	1.000000	8080	18556	1.000000	9585357	0.000816
67114540	194302432	1012409	10000.000000	7028	19323	1.000000	8053	18446	1.000000	9580462	0.000633
67110618	194306788	1011600	10000.000000	7176	19042	1.000000	7984	18707	1.000000	9575627	0.000690
67113034	194315808	1011960	10000.000000	7105	19045	1.000000	7931	18681	1.000000	9570754	-0.001669
67093972	194336752	1013304	10000.000000	7174	18860	1.000000	7954	18635	1.000000	9565806	-0.001117
67085743	194345832	1012219	10000.000000	7117	19189	1.000000	7950	18557	1.000000	9561008	-0.001033
67086091	194342381	1011052	10000.000000	7173	19095	1.000000	7986	18549	1.000000	9556251	-0.001585
67095915	194346203	1012848	10000.000000	7173	19064	1.000000	8010	18354	1.000000	9551574	-0.001788
67091544	194352323	1012518	10000.000000	7048	19199	1.000000	8074	18468	1.000000	9546895	-0.001787
67083089	194353071	1012987	10000.000000	7068	18950	1.000000	7946	18482	1.000000	9542233	-0.002108
67095997	194333163	1011662	10000.000000	7178	19056	1.000000	8008	18632	1.000000	9537448	-0.002294
67090364	194338076	1011538	10000.000000	7043	18962	1.000000	8057	18723	1.000000	9532632	-0.002307
67097788	194359600	1012283	10000.000000	7041	19168	1.000000	8001	18430	1.000000	9528041	-0.002215
67087066	194331413	1011596	10000.000000	7222	19042	1.000000	8089	18586	1.000000	9523368	-0.002147
67085132	194356644	1010034	10000.000000	7006	19149	1.000000	8069	18203	1.000000	9518471	-0.002235
npatches	nstrain	runtime	dt	init_x	init_y	init_y_blood	init_z	init_S	beta0	beta1	beta2	beta3	mean_beta	B	d	delta	delta_blood	b[0]	mut	m	CTL	c	g	epsilon	k	het	lambda	rho	omega	x_max	patch.dyna	DELTA	A	VA
10000	1	100.000000	0.001000	21900	9499	5000000	0.001000	10000000	20.399558	11.323917	16.828024	18.547492	17	800000000	0.010000	1.000000	432.000000	80000	0.000050	0.004800	0	0.500000	0.000000	2.500000	1.000000	0.500000	0.000000	0.000000	0.000000	31872	0	10.000000	7.000000	1.000000
sus	inf	inf_blood	z	x[0]	y[0][0]	z[0]	x[1]	y[1][0]	z[1]	S[0]	synchrony
219000000	94990000	5000000	10.000000	21900	9499	0.001000	21900	9499	0.001000	10000000	0.000000
70461837	177175770	924339	3941.516320	5396	18909	0.394152	9458	16222	0.394152	9994794	0.000000
77864043	157549363	819987	6325.803353	5842	17083	0.632580	10728	13954	0.632580	9989845	0.000000
81508966	148747334	776472	7771.765723	6239	16165	0.777177	11057	13207	0.777177	9984782	0.000000
83670959	143879564	748807	8648.676577	6312	15508	0.864868	11495	12405	0.864868	9979732	0.000000
84998104	141008140	733895	9180.483393	6535	15099	0.918048	11556	12586	0.918048	9974870	0.000000
85774514	139388197	725081	9503.000201	6469	15224	0.950300	11527	12303	0.950300	9969953	0.000000
86262623	138364625	720669	9698.592075	6519	15139	0.969859	11706	12048	0.969859	9965064	0.000000
86535930	137775363	717845	9817.209710	6631	14890	0.981721	11762	12112	0.981721	9959944	0.000000
86723617	137407113	713723	9889.145947	6633	14914	0.988915	12119	11479	0.988915	9955027	0.000000
86829641	137191741	715527	9932.772025	6575	15014	0.993277	11779	12202	0.993277	9950042	0.000000
86875626	137065828	715862	9959.229270	6689	14858	0.995923	11908	11743	0.995923	9945228	0.000000
86932219	136991716	713632	9975.274394	6593	14968	0.997527	11837	11962	0.997527	9940239	0.000000
86955833	136925587	712657	9985.005037	6706	14770	0.998501	11949	11695	0.998501	9935223	0.000000
86978423	136889978	712831	9990.906233	6756	14676	0.999091	11822	11882	0.999091	9930230	0.000000
86983924	136878865	713810	9994.485041	6529	14995	0.999449	11911	11941	0.999449	9925243	0.000000
86989007	136883418	713176	9996.655426	6653	14802	0.999666	11988	11835	0.999666	9920235	0.000000
86967952	136878598	713513	9997.971667	6674	14967	0.999797	11828	11872	0.999797	9915189	0.000000
86989403	136853190	712733	9998.769908	6665	14644	0.999877	11710	12060	0.999877	9910317	0.000000
87009401	136851158	713064	9999.254005	6668	14937	0.999925	11909	11909	0.999925	9905358	0.000000
86978021	136875920	712454	9999.547588	6645	14850	0.999955	11752	11863	0.999955	9900490	0.000000
86986151	136854686	713155	9999.725632	6536	14896	0.999973	11792	11829	0.999973	9895622	0.000000
87001723	136853327	712889	9999.833608	6607	14844	0.999983	11965	11818	0.999983	9890671	0.000000
86997282	136861116	713343	9999.899091	6776	14810	0.999990	11620	12206	0.999990	9885652	0.000000
87002134	136858926	713930	9999.938803	6594	14981	0.999994	11691	11977	0.999994	9880655	0.000000
86979078	136875846	714150	9999.962887	6653	14720	0.999996	11843	11876	0.999996	9875589	0.000000
86999514	136861655	713046	9999.977493	6675	14901	0.999998	11778	11997	0.999998	9870588	0.000000
87010890	136854372	713623	9999.986350	6747	14577	0.999999	11946	11737	0.999999	9865715	0.000000
86991451	136860242	711925	9999.991722	6561	14837	0.999999	11846	12004	0.999999	9860774	0.000000
87000490	136855669	712315	9999.994980	6531	15178	0.999999	11967	11757	0.999999	9855947	0.000000
86994474	136853089	711968	9999.996955	6828	14605	1.000000	11760	12044	1.000000	9850995	0.000000
86985547	136874940	712911	9999.998154	6728	14815	1.000000	11836	11945	1.000000	9845980	0.000000
86974479	136889388	712455	9999.998880	6622	14816	1.000000	11829	12039	1.000000	9841187	0.000000
86968888	136859746	712969	9999.999321	6680	14894	1.000000	12074	11838	1.000000	9836248	0.000000
86998712	136840704	712914	9999.999588	6789	14588	1.000000	11649	12022	1.000000	9831202	0.000000
86990891	136865917	713064	9999.999750	6688	14757	1.000000	11900	11837	1.000000	9826292	0.000000
86974610	136880624	713218	9999.999849	6710	14899	1.000000	11804	11875	1.000000	9821230	0.000000
86994136	136847005	711649	9999.999908	6697	14690	1.000000	12168	11530	1.000000	9816411	0.000000
87004850	136832262	712603	9999.999944	6584	14985	1.000000	11801	11883	1.000000	9811411	0.000000
86989199	136869012	712496	9999.999966	6674	14648	1.000000	11826	11846	1.000000	9806338	0.000000
86997873	136846174	714462	9999.999980	6730	14731	1.000000	11689	12006	1.000000	9801496	-1.#IND00
87004184	136857747	713056	9999.999988	6729	14803	1.000000	12058	11626	1.000000	9796640	0.008000
86983974	136853971	712946	9999.999992	6681	14636	1.000000	11637	12032	1.000000	9791885	0.010475
86989416	136844273	712366	9999.999995	6644	14881	1.000000	12053	11698	1.000000	9786894	-0.001149
87013626	136852491	713039	9999.999997	6752	14513	1.000000	12096	11876	1.000000	9782046	-0.004988
86980969	136868068	712784	9999.999998	6681	14694	1.000000	11760	11912	1.000000	9777168	-0.006260
86991316	136872569	712952	9999.999999	6750	14764	1.000000	11749	12096	1.000000	9772292	-0.006382
86998481	136870005	713606	9999.999999	6593	14907	1.000000	11844	11912	1.000000	9767430	-0.005066
87004487	136850859	711949	10000.000000	6665	14881	1.000000	11695	12122	1.000000	9762713	-0.003106
87007659	136858339	713389	10000.000000	6568	15107	1.000000	11836	11929	1.000000	9757805	0.005327
87012268	136836612	713418	10000.000000	6776	14558	1.000000	11808	12072	1.000000	9753049	0.004083
86992426	136904678	713674	10000.000000	6638	14844	1.000000	11866	11870	1.000000	9748242	0.002320
87004753	136856693	713683	10000.000000	6797	14655	1.000000	11789	11795	1.000000	9743294	0.000481
86997884	136856729	712624	10000.000000	6642	14804	1.000000	11936	11849	1.000000	9738500	0.000145
87002178	136844543	712335	10000.000000	6697	14831	1.000000	11834	11762	1.000000	9733695	-0.001153
87006398	136856982	714151	10000.000000	6754	14739	1.000000	11921	11885	1.000000	9728805	-0.001455
86981197	136873455	712377	10000.000000	6595	14873	1.000000	11898	12007	1.000000	9723977	-0.001311
86999152	136846480	713231	10000.000000	6753	14772	1.000000	11779	12179	1.000000	9719068	-0.004221
87005541	136846393	713497	10000.000000	6708	14627	1.000000	11904	11837	1.000000	9714252	-0.001781
86998666	136851963	712128	10000.000000	6629	14871	1.000000	12064	11723	1.000000	9709321	-0.003907
86988060	136862605	712902	10000.000000	6684	14787	1.000000	11933	11949	1.000000	9704445	-0.004315
87004963	136844136	714555	10000.000000	6689	14679	1.000000	11713	11953	1.000000	9699616	-0.003529
86988617	136856623	713707	10000.000000	6481	14989	1.000000	11869	12110	1.000000	9694747	-0.003538
86992455	136873799	712830	10000.000000	6687	14930	1.000000	11930	11710	1.000000	9689924	-0.003784
87002690	136856481	710824	10000.000000	6598	14776	1.000000	11850	11954	1.000000	9685080	-0.000806
86988514	136847987	712891	10000.000000	6756	14706	1.000000	11837	11907	1.000000	9680131	-0.000739
86995901	136862890	711230	10000.000000	6665	14920	1.000000	11910	12059	1.000000	9675282	-0.000922
87003488	136854251	712605	10000.000000	6786	14658	1.000000	11663	12074	1.000000	9670471	-0.000715
87012973	136842090	712450	10000.000000	6723	14750	1.000000	12090	11554	1.000000	9665735	-0.000638
86999184	136866750	712264	10000.000000	6575	14847	1.000000	11872	11910	1.000000	9660915	-0.000424
87006454	136855672	713613	10000.000000	6604	14808	1.000000	11893	11819	1.000000	9656010	0.000295
86974165	136866099	713230	10000.000000	6647	14820	1.000000	11757	12040	1.000000	9651222	-0.000112
87007362	136850339	713221	10000.000000	6513	14819	1.000000	11886	11868	1.000000	9646354	-0.000133
86993659	136856847	713463	10000.000000	6821	14712	1.000000	12018	11929	1.000000	9641571	0.000151
86987683	136840735	712907	10000.000000	6689	14787	1.000000	11937	12010	1.000000	9636695	-0.000238
87001352	136840298	714108	10000.000000	6555	14986	1.000000	11835	11914	1.000000	9631849	-0.000124
86987364	136869906	713770	10000.000000	6753	14747	1.000000	11835	12042	1.000000	9626980	-0.000408
86983737	136875380	712357	10000.000000	6580	14886	1.000000	11681	12071	1.000000	9622302	-0.000074
86997467	136849075	711966	10000.000000	6517	14835	1.000000	11819	12064	1.000000	9617459	0.000202
87003801	136831212	713032	10000.000000	6574	14946	1.000000	11834	11862	1.000000	9612636	-0.000922
86980198	136881964	711665	10000.000000	6694	14896	1.000000	11798	12056	1.000000	9607871	-0.000773
86989635	136859828	714208	10000.000000	6605	14910	1.000000	11794	12024	1.000000	9603073	-0.001232
86992630	136865088	712130	10000.000000	6633	14852	1.000000	11785	11915	1.000000	9598368	-0.001281
86989183	136867749	711887	10000.000000	6655	14761	1.000000	11888	11982	1.000000	9593537	0.000325
86998959	136865480	711231	10000.000000	6703	14735	1.000000	12002	11988	1.000000	9588738	0.000315
86999867	136841196	714547	10000.000000	6739	14852	1.000000	11865	12052	1.000000	9584005	0.000575
87002118	136841523	711174	10000.000000	6655	14962	1.000000	11870	11949	1.000000	9579081	0.000359
87002035	136857584	713816	10000.000000	6683	14866	1.000000	11870	11854	1.000000	9574232	0.000507
86992157	136864561	713512	10000.000000	6697	14980	1.000000	11869	12016	1.000000	9569408	0.000453
86990673	136863337	711253	10000.000000	6649	14842	1.000000	11799	12064	1.000000	9564688	0.000411
87007130	136840839	713237	10000.000000	6648	14760	1.000000	11728	11908	1.000000	9559944	0.000542
87013406	136838462	713323	10000.000000	6671	14644	1.000000	11862	11926	1.000000	9555234	0.000198
86989489	136853955	712355	10000.000000	6655	14818	1.000000	11964	11862	1.000000	9550486	0.000281
87007823	136839624	711851	10000.000000	6610	14818	1.000000	11786	11949	1.000000	9545694	0.000078
87005383	136854725	713751	10000.000000	6636	14890	1.000000	12069	11886	1.000000	9541018	0.000067
87003324	136841757	713629	10000.000000	6838	14651	1.000000	12104	11581	1.000000	9536285	0.000044
86991416	136860400	711737	10000.000000	6734	14733	1.000000	11832	11919	1.000000	9531549	-0.000176
86984628	136868924	712253	10000.000000	6652	14987	1.000000	12232	11623	1.000000	9526862	-0.000644
87003768	136850007	713259	10000.000000	6587	14963	1.000000	11740	12042	1.000000	9522041	-0.000421
86989940	136856393	712883	10000.000000	6769	14713	1.000000	11937	11966	1.000000	9517285	-0.000215
npatches	nstrain	runtime	dt	init_x	init_y	init_y_blood	init_z	init_S	beta0	beta1	beta2	beta3	mean_beta	B	d	delta	delta_blood	b[0]	mut	m	CTL	c	g	epsilon	k	het	lambda	rho	omega	x_max	patch.dyna	DELTA	A	VA
10000	1	100.000000	0.001000	21900	9499	5000000	0.001000	10000000	25.260678	18.039282	10.086773	19.275621	17	800000000	0.010000	1.000000	432.000000	80000	0.000050	0.004800	0	0.500000	0.000000	2.500000	2.000000	0.500000	0.000000	0.000000	0.000000	31872	0	10.000000	7.000000	1.000000
sus	inf	inf_blood	z	x[0]	y[0][0]	z[0]	x[1]	y[1][0]	z[1]	S[0]	synchrony
219000000	94990000	5000000	10.000000	21900	9499	0.001000	21900	9499	0.001000	10000000	0.000000
75778360	158565955	826280	3941.516320	4818	17469	0.394152	6581	16452	0.394152	9995063	0.000000
89356861	129302197	674474	6325.803353	5527	14905	0.632580	7755	13740	0.632580	9990111	0.000000
96488172	116832246	609414	7771.765723	6002	13416	0.777177	8320	12456	0.777177	9985086	0.000000
100774257	110172377	572468	8648.676577	6209	12839	0.864868	8637	11808	0.864868	9980045	0.000000
103334597	106449946	553749	9180.483393	6488	12540	0.918048	8961	11307	0.918048	9974985	0.000000
104882010	104298085	543336	9503.000201	6608	11984	0.950300	9184	10795	0.950300	9969929	0.000000
105799938	103034714	536331	9698.592075	6667	12016	0.969859	9174	10865	0.969859	9964900	0.000000
106361625	102274597	532284	9817.209710	6488	12302	0.981721	9205	10896	0.981721	9960049	0.000000
106697798	101818242	529240	9889.145947	6681	11861	0.988915	9376	10846	0.988915	9954908	0.000000
106912663	101535825	528885	9932.772025	6583	12078	0.993277	9177	10878	0.993277	9949905	0.000000
107022157	101386573	527972	9959.229270	6661	11932	0.995923	9390	10802	0.995923	9944868	0.000000
107118024	101267778	527158	9975.274394	6681	11987	0.997527	9473	10473	0.997527	9939953	0.000000
107164383	101212583	526359	9985.005037	6644	11975	0.998501	9216	10860	0.998501	9934989	0.000000
107197783	101151877	527514	9990.906233	6568	12163	0.999091	9195	10812	0.999091	9930155	0.000000
107191204	101172498	526799	9994.485041	6682	12087	0.999449	9411	10746	0.999449	9925251	0.000000
107205285	101149043	527129	9996.655426	6517	12076	0.999666	9308	10786	0.999666	9920380	0.000000
107216280	101117845	526336	9997.971667	6492	12197	0.999797	9270	10705	0.999797	9915361	0.000000
107226774	101099848	525896	9998.769908	6656	12042	0.999877	9381	10741	0.999877	9910311	0.000000
107229931	101103870	526962	9999.254005	6724	11956	0.999925	9355	10668	0.999925	9905295	0.000000
107218866	101100711	526604	9999.547588	6791	11896	0.999955	9445	10559	0.999955	9900450	0.000000
107225808	101137877	526560	9999.725632	6723	11969	0.999973	9138	10879	0.999973	9895489	0.000000
107212349	101135918	525942	9999.833608	6633	12060	0.999983	9349	10598	0.999983	9890515	0.000000
107237001	101109064	526905	9999.899091	6646	12036	0.999990	9313	10749	0.999990	9885567	0.000000
107231186	101105987	527451	9999.938803	6729	12007	0.999994	9269	10871	0.999994	9880677	0.000000
107210216	101128088	527080	9999.962887	6645	11953	0.999996	9343	10851	0.999996	9875753	0.000000
107225653	101116294	525353	9999.977493	6656	11953	0.999998	9258	10879	0.999998	9870822	0.000000
107244710	101099152	525944	9999.986350	6680	11972	0.999999	9301	10597	0.999999	9865946	0.000000
107229822	101115535	527326	9999.991722	6656	11857	0.999999	9166	10963	0.999999	9860997	0.000000
107248020	101104415	527492	9999.994980	6588	11969	0.999999	9310	10719	0.999999	9856061	0.000000
107235576	101120192	527105	9999.996955	6676	12025	1.000000	9228	10930	1.000000	9851071	0.000000
107242444	101093325	526740	9999.998154	6610	12008	1.000000	9298	10796	1.000000	9846145	0.000000
107248084	101088110	526809	9999.998880	6748	11904	1.000000	9239	10805	1.000000	9841144	0.000000
107226865	101124223	527302	9999.999321	6706	11819	1.000000	9316	10758	1.000000	9836270	0.000000
107226733	101105934	526687	9999.999588	6648	12044	1.000000	9296	10560	1.000000	9831432	0.000000
107211132	101130613	525237	9999.999750	6679	12087	1.000000	9361	10586	1.000000	9826536	0.000000
107253935	101104264	527132	9999.999849	6625	12148	1.000000	9315	10679	1.000000	9821792	0.000000
107228872	101103618	526726	9999.999908	6700	11995	1.000000	9151	10823	1.000000	9816906	0.000000
107258085	101080221	526787	9999.999944	6774	11857	1.000000	9246	10798	1.000000	9812128	0.000000
107220575	101127149	526287	9999.999966	6523	12126	1.000000	9147	11054	1.000000	9807239	0.000000
107230384	101103612	526547	9999.999980	6747	11912	1.000000	9249	10734	1.000000	9802339	-1.#IND00
107233356	101123584	525231	9999.999988	6661	11957	1.000000	9244	10697	1.000000	9797410	0.032000
107245494	101102968	525813	9999.999992	6766	11778	1.000000	9098	10941	1.000000	9792568	0.027058
107246263	101114740	524739	9999.999995	6604	12033	1.000000	9114	10744	1.000000	9787726	0.017918
107225213	101122227	527065	9999.999997	6605	12020	1.000000	9315	10714	1.000000	9782824	0.017406
107224036	101130927	525648	9999.999998	6822	11970	1.000000	9431	10731	1.000000	9778125	0.016522
107227697	101112076	527315	9999.999999	6618	11834	1.000000	9407	10783	1.000000	9773205	0.008141
107220491	101132919	526696	9999.999999	6771	11903	1.000000	9319	10841	1.000000	9768237	0.010004
107232506	101118441	526048	10000.000000	6666	11960	1.000000	9390	10612	1.000000	9763293	0.009264
107219290	101116058	526148	10000.000000	6858	11677	1.000000	9389	10621	1.000000	9758464	0.008574
107227594	101121723	527674	10000.000000	6717	11950	1.000000	9445	10518	1.000000	9753603	0.008925
107233223	101135167	527396	10000.000000	6633	11934	1.000000	9295	10830	1.000000	9748755	0.010327
107228651	101102909	526260	10000.000000	6697	12066	1.000000	9282	10829	1.000000	9743828	0.010200
107228048	101115968	526655	10000.000000	6623	11907	1.000000	9297	10853	1.000000	9738965	0.008505
107243800	101121864	526699	10000.000000	6660	11957	1.000000	9205	10724	1.000000	9734157	0.007231
107230277	101105110	526502	10000.000000	6690	11926	1.000000	9416	10666	1.000000	9729394	0.006285
107205337	101148060	526535	10000.000000	6633	11863	1.000000	9261	10776	1.000000	9724598	0.003749
107231420	101128886	526255	10000.000000	6573	11962	1.000000	9202	10700	1.000000	9719845	0.002774
107243126	101104095	525430	10000.000000	6622	12109	1.000000	9266	10902	1.000000	9715000	0.002701
107233256	101103952	527556	10000.000000	6684	12003	1.000000	9248	10887	1.000000	9710078	0.001829
107216574	101127201	526596	10000.000000	6747	11817	1.000000	9403	10716	1.000000	9705279	0.001402
107243368	101105883	526224	10000.000000	6550	12092	1.000000	9279	10839	1.000000	9700385	0.000698
107236979	101103915	526911	10000.000000	6775	11744	1.000000	9234	10862	1.000000	9695430	0.000257
107241600	101115929	525689	10000.000000	6550	12092	1.000000	9325	10760	1.000000	9690502	-0.001527
107198790	101146025	527226	10000.000000	6734	11855	1.000000	9294	10778	1.000000	9685789	-0.002730
107231241	101101017	528016	10000.000000	6660	11991	1.000000	9302	10742	1.000000	9680869	-0.002844
107237506	101111931	526129	10000.000000	6858	11811	1.000000	9263	10781	1.000000	9676056	0.003685
107230921	101121201	525573	10000.000000	6650	11993	1.000000	9134	10852	1.000000	9671335	0.004576
107217640	101124853	526775	10000.000000	6678	11891	1.000000	9225	10794	1.000000	9666531	0.002974
107219008	101136848	528391	10000.000000	6676	11947	1.000000	9317	10660	1.000000	9661521	0.002700
107225743	101117362	526504	10000.000000	6548	11979	1.000000	9269	10725	1.000000	9656777	0.002333
107224907	101109136	527506	10000.000000	6567	11989	1.000000	9245	10682	1.000000	9651975	0.000995
107212841	101136709	527312	10000.000000	6694	11951	1.000000	9208	10893	1.000000	9647268	0.001294
107241547	101101363	525877	10000.000000	6698	11825	1.000000	9196	10979	1.000000	9642494	0.001452
107215126	101136046	527116	10000.000000	6664	11960	1.000000	9346	10686	1.000000	9637737	0.001868
107223890	101117842	526866	10000.000000	6666	12014	1.000000	9419	10773	1.000000	9632923	0.001888
107234480	101106115	527690	10000.000000	6642	11853	1.000000	9386	10534	1.000000	9628042	0.002714
107230606	101125479	524929	10000.000000	6648	11871	1.000000	9316	10850	1.000000	9623258	0.002459
107246522	101098805	527529	10000.000000	6846	11554	1.000000	9140	10869	1.000000	9618330	0.001538
107223694	101127821	527975	10000.000000	6637	12099	1.000000	9306	10827	1.000000	9613488	0.001531
107230171	101135500	526846	10000.000000	6741	11810	1.000000	9301	10793	1.000000	9608697	0.001402
107233109	101104054	527231	10000.000000	6527	11940	1.000000	9140	10873	1.000000	9603871	0.001183
107225753	101117112	525973	10000.000000	6790	11793	1.000000	9537	10638	1.000000	9599003	0.000833
107225738	101115630	525874	10000.000000	6702	11947	1.000000	9367	10621	1.000000	9594234	0.000719
107220273	101120348	525801	10000.000000	6521	12316	1.000000	9164	10940	1.000000	9589450	0.001151
107230267	101103561	526200	10000.000000	6610	11959	1.000000	9206	11004	1.000000	9584771	0.001284
107248060	101117355	526089	10000.000000	6632	12019	1.000000	9247	10769	1.000000	9580130	0.001140
107225447	101113460	527928	10000.000000	6709	12091	1.000000	9277	10663	1.000000	9575428	0.001194
107237400	101104972	527764	10000.000000	6551	12114	1.000000	9347	10658	1.000000	9570666	0.000996
107222931	101102327	526000	10000.000000	6645	11978	1.000000	9371	10812	1.000000	9565941	0.001406
107237307	101133039	526698	10000.000000	6739	11906	1.000000	9245	10833	1.000000	9561281	0.000798
107235649	101109123	526510	10000.000000	6749	11812	1.000000	9194	10756	1.000000	9556587	0.000783
107227708	101131118	527625	10000.000000	6682	11978	1.000000	9299	10986	1.000000	9551808	0.000780
107209104	101128527	527075	10000.000000	6642	11855	1.000000	9344	10998	1.000000	9547101	0.000809
107226622	101108547	526160	10000.000000	6580	12234	1.000000	9263	10766	1.000000	9542392	0.000782
107245497	101097734	526685	10000.000000	6742	11759	1.000000	9353	10764	1.000000	9537597	0.000975
107224811	101131897	527197	10000.000000	6753	11917	1.000000	9204	10929	1.000000	9532950	0.000932
107244216	101097461	526852	10000.000000	6500	12202	1.000000	9181	10888	1.000000	9528168	0.000538
107237355	101110795	526696	10000.000000	6765	11672	1.000000	9369	10599	1.000000	9523352	0.000680
107225652	101132082	526470	10000.000000	6712	11808	1.000000	9376	10703	1.000000	9518521	0.001299
npatches	nstrain	runtime	dt	init_x	init_y	init_y_blood	init_z	init_S	beta0	beta1	beta2	beta3	mean_beta	B	d	delta	delta_blood	b[0]	mut	m	CTL	c	g	epsilon	k	het	lambda	rho	omega	x_max	patch.dyna	DELTA	A	VA
10000	1	100.000000	0.001000	21900	9499	5000000	0.001000	10000000	11.893878	10.882633	12.571499	19.698155	17	800000000	0.010000	1.000000	432.000000	80000	0.000050	0.004800	0	0.500000	0.000000	2.500000	3.000000	0.500000	0.000000	0.000000	0.000000	31872	0	10.000000	7.000000	1.000000
sus	inf	inf_blood	z	x[0]	y[0][0]	z[0]	x[1]	y[1][0]	z[1]	S[0]	synchrony
219000000	94990000	5000000	10.000000	21900	9499	0.001000	21900	9499	0.001000	10000000	0.000000
81772382	141829523	739579	3941.516320	10448	12664	0.394152	11455	12274	0.394152	9994885	0.000000
101762203	106928962	556578	6325.803353	13272	9162	0.632580	14168	8867	0.632580	9989971	0.000000
112440122	93042076	484428	7771.765723	14385	7876	0.777177	15946	7128	0.777177	9985005	0.000000
118746599	85950334	447310	8648.676577	15447	7163	0.864868	16715	6544	0.864868	9980065	0.000000
122563672	81994439	425739	9180.483393	15529	6982	0.918048	17204	6407	0.918048	9975014	0.000000
124833795	79772385	414934	9503.000201	15945	6679	0.950300	17333	6094	0.950300	9970002	0.000000
126244461	78414021	408769	9698.592075	16411	6386	0.969859	18064	5465	0.969859	9965041	0.000000
127092922	77632262	403735	9817.209710	16287	6255	0.981721	18096	5561	0.981721	9960068	0.000000
127604412	77154896	402326	9889.145947	16406	6184	0.988915	18223	5474	0.988915	9955025	0.000000
127904371	76884759	401281	9932.772025	16873	6215	0.993277	17716	5839	0.993277	9950103	0.000000
128090045	76712474	399730	9959.229270	16445	6144	0.995923	18024	5741	0.995923	9945230	0.000000
128206909	76608109	399030	9975.274394	16462	6261	0.997527	18337	5368	0.997527	9940383	0.000000
128261943	76557357	399587	9985.005037	16781	5896	0.998501	18029	5565	0.998501	9935467	0.000000
128306467	76490926	397773	9990.906233	16408	6372	0.999091	18206	5512	0.999091	9930447	0.000000
128326027	76484062	397592	9994.485041	16619	6365	0.999449	17917	5620	0.999449	9925473	0.000000
128365629	76459490	398777	9996.655426	16582	6153	0.999666	18200	5653	0.999666	9920501	0.000000
128351013	76471196	399177	9997.971667	16562	6282	0.999797	18193	5655	0.999797	9915498	0.000000
128373799	76453174	397463	9998.769908	16517	6219	0.999877	18254	5474	0.999877	9910558	0.000000
128370644	76463625	398163	9999.254005	16923	5979	0.999925	18227	5767	0.999925	9905558	0.000000
128363634	76460425	398153	9999.547588	16426	6332	0.999955	18111	5504	0.999955	9900666	0.000000
128380604	76432540	397977	9999.725632	16794	6118	0.999973	17800	5623	0.999973	9895741	0.000000
128408192	76434563	397437	9999.833608	16576	6232	0.999983	17852	5554	0.999983	9890775	0.000000
128398518	76426342	397743	9999.899091	16771	6092	0.999990	18091	5605	0.999990	9885881	0.000000
128360108	76459893	397062	9999.938803	16344	6268	0.999994	18139	5587	0.999994	9881017	0.000000
128381884	76432314	398223	9999.962887	16636	6208	0.999996	18259	5391	0.999996	9876020	0.000000
128380912	76431779	398077	9999.977493	16533	6173	0.999998	18104	5639	0.999998	9871087	0.000000
128360555	76462825	398681	9999.986350	16386	6259	0.999999	18034	5595	0.999999	9866125	0.000000
128388586	76434334	398140	9999.991722	16375	6252	0.999999	18070	5772	0.999999	9861288	0.000000
128394926	76436180	398159	9999.994980	16572	6257	0.999999	18079	5650	0.999999	9856374	0.000000
128372195	76445669	398309	9999.996955	16408	6294	1.000000	18160	5515	1.000000	9851536	0.000000
128367377	76461145	398417	9999.998154	16607	6177	1.000000	18049	5533	1.000000	9846680	0.000000
128395252	76438238	397746	9999.998880	16637	6080	1.000000	18007	5533	1.000000	9841775	0.000000
128373493	76444797	398008	9999.999321	16712	6099	1.000000	18391	5381	1.000000	9836938	0.000000
128384548	76431798	397326	9999.999588	16582	6152	1.000000	17941	5699	1.000000	9831996	0.000000
128373797	76440864	398138	9999.999750	16533	6223	1.000000	17997	5748	1.000000	9827092	0.000000
128383727	76433838	398093	9999.999849	16779	6052	1.000000	17835	5689	1.000000	9822110	0.000000
128377400	76457850	398569	9999.999908	16657	6209	1.000000	18307	5539	1.000000	9817124	0.000000
128375394	76448707	398336	9999.999944	16575	6030	1.000000	17812	5851	1.000000	9812204	0.000000
128372490	76444681	398086	9999.999966	16688	6203	1.000000	18009	5491	1.000000	9807259	0.000000
128380733	76434799	397514	9999.999980	16363	6341	1.000000	18181	5724	1.000000	9802350	-1.#IND00
128389566	76439192	398228	9999.999988	16623	6256	1.000000	17866	5880	1.000000	9797341	-0.000000
128378160	76450963	398773	9999.999992	17078	5933	1.000000	17959	5723	1.000000	9792398	-0.013155
128391659	76443182	398042	9999.999995	16724	6101	1.000000	18318	5521	1.000000	9787509	0.020551
128394739	76426407	399231	9999.999997	16596	6075	1.000000	18074	5704	1.000000	9782545	0.012548
128369791	76435570	398771	9999.999998	16465	6432	1.000000	18062	5524	1.000000	9777603	0.010344
128368342	76448130	397879	9999.999999	16711	6158	1.000000	18353	5578	1.000000	9772681	0.008408
128380755	76425129	397685	9999.999999	16627	6438	1.000000	17826	5582	1.000000	9767850	0.006490
128354936	76462941	397439	10000.000000	16722	6014	1.000000	17977	5594	1.000000	9763013	0.009469
128382328	76437853	398515	10000.000000	16673	6069	1.000000	17866	5864	1.000000	9758141	0.001449
128370340	76471839	398341	10000.000000	16785	6106	1.000000	18190	5490	1.000000	9753250	0.000706
128381530	76444815	398510	10000.000000	16549	6177	1.000000	18246	5648	1.000000	9748447	-0.001137
128380768	76439225	397558	10000.000000	16580	6129	1.000000	18217	5744	1.000000	9743670	-0.000051
128380829	76440862	398736	10000.000000	16413	6324	1.000000	18542	5339	1.000000	9738895	-0.002157
128405231	76435680	397691	10000.000000	16722	6184	1.000000	18076	5562	1.000000	9734053	-0.001168
128393259	76427902	397783	10000.000000	16429	6385	1.000000	17722	5853	1.000000	9729228	-0.000892
128381499	76438608	398435	10000.000000	16401	6275	1.000000	18285	5481	1.000000	9724297	-0.000553
128365565	76447783	398377	10000.000000	16798	5944	1.000000	17884	5651	1.000000	9719481	-0.003841
128375543	76451430	398020	10000.000000	16610	6371	1.000000	17959	5621	1.000000	9714595	-0.003995
128408686	76411682	398464	10000.000000	16675	6096	1.000000	18030	5571	1.000000	9709696	-0.005081
128362694	76452548	397724	10000.000000	16501	6289	1.000000	18224	5517	1.000000	9704800	-0.004467
128376402	76462473	398722	10000.000000	16327	6419	1.000000	17686	5729	1.000000	9700001	-0.004338
128375008	76439673	398495	10000.000000	16598	6149	1.000000	18121	5514	1.000000	9695135	-0.004794
128364256	76455700	398477	10000.000000	16582	6226	1.000000	18179	5556	1.000000	9690257	-0.004648
128366439	76450008	397962	10000.000000	16718	6229	1.000000	18224	5535	1.000000	9685324	-0.005471
128392782	76436436	397323	10000.000000	16451	6217	1.000000	18020	5752	1.000000	9680428	-0.005224
128378427	76444440	397079	10000.000000	16612	6216	1.000000	18083	5603	1.000000	9675466	-0.004993
128378571	76454376	398536	10000.000000	16764	6223	1.000000	17780	5813	1.000000	9670641	-0.004722
128391495	76429910	398092	10000.000000	16405	6234	1.000000	18239	5645	1.000000	9665725	-0.004547
128357985	76456129	398255	10000.000000	16386	6459	1.000000	17857	5929	1.000000	9660920	-0.004753
128366754	76444894	398019	10000.000000	16491	6198	1.000000	17924	5488	1.000000	9656093	-0.004729
128362282	76445631	398495	10000.000000	16315	6456	1.000000	18121	5594	1.000000	9651267	-0.004512
128413987	76430721	399003	10000.000000	16704	6094	1.000000	18014	5647	1.000000	9646527	-0.003283
128393707	76442377	397865	10000.000000	16493	6288	1.000000	18153	5567	1.000000	9641755	-0.003136
128370014	76449755	399113	10000.000000	16932	6066	1.000000	18077	5646	1.000000	9636951	-0.002929
128375458	76455477	398132	10000.000000	16511	6158	1.000000	18514	5453	1.000000	9632191	-0.001839
128375891	76432575	397356	10000.000000	16411	6529	1.000000	17935	5805	1.000000	9627309	0.000135
128368088	76452325	397948	10000.000000	16363	6214	1.000000	18114	5527	1.000000	9622478	0.000487
128378536	76443340	398270	10000.000000	16856	6031	1.000000	18166	5594	1.000000	9617801	0.000509
128382093	76454397	397909	10000.000000	16447	6304	1.000000	18159	5472	1.000000	9612959	0.000407
128399728	76427737	397834	10000.000000	16454	6304	1.000000	18028	5556	1.000000	9608218	0.000270
128371591	76439282	397963	10000.000000	16701	6262	1.000000	18310	5458	1.000000	9603568	0.000884
128408466	76436919	397158	10000.000000	16529	6325	1.000000	18094	5693	1.000000	9598799	0.000883
128376360	76443854	397746	10000.000000	16565	6134	1.000000	18001	5788	1.000000	9594017	0.000769
128345298	76443901	398921	10000.000000	16985	5964	1.000000	18042	5719	1.000000	9589325	0.000828
128388519	76447115	398255	10000.000000	16758	6170	1.000000	17895	5825	1.000000	9584445	0.000225
128387846	76431893	398123	10000.000000	16674	6103	1.000000	18061	5675	1.000000	9579673	-0.000638
128366327	76440822	397302	10000.000000	16857	6071	1.000000	17948	5644	1.000000	9575001	-0.000529
128391043	76428756	397884	10000.000000	16375	6290	1.000000	18261	5528	1.000000	9570291	-0.000315
128385834	76441364	399315	10000.000000	16567	6185	1.000000	17749	5824	1.000000	9565305	-0.000695
128373411	76448062	396782	10000.000000	16506	6255	1.000000	18174	5562	1.000000	9560628	-0.000499
128381432	76442614	398587	10000.000000	16359	6345	1.000000	17905	5918	1.000000	9555825	-0.000564
128378745	76448670	396499	10000.000000	16543	6251	1.000000	18190	5546	1.000000	9551145	-0.000453
128382206	76426295	398190	10000.000000	16576	6235	1.000000	18174	5691	1.000000	9546408	-0.000495
128374051	76445406	398193	10000.000000	16598	6265	1.000000	18007	5570	1.000000	9541668	-0.000386
128372112	76435032	398791	10000.000000	16645	6185	1.000000	17795	5907	1.000000	9536816	-0.000093
128362440	76463250	398695	10000.000000	16547	6273	1.000000	18222	5783	1.000000	9532090	-0.000076
128384173	76432325	399449	10000.000000	16642	6279	1.000000	17845	5821	1.000000	9527266	-0.000078
128377494	76437602	397660	10000.000000	16622	6268	1.000000	17807	5614	1.000000	9522502	0.000227
128369747	76458623	398733	10000.000000	16463	6214	1.000000	17915	5659	1.000000	9517673	0.000031
npatches	nstrain	runtime	dt	init_x	init_y	init_y_blood	init_z	init_S	beta0	beta1	beta2	beta3	mean_beta	B	d	delta	delta_blood	b[0]	mut	m	CTL	c	g	epsilon	k	het	lambda	rho	omega	x_max	patch.dyna	DELTA	A	VA
10000	1	100.000000	0.001000	21900	9499	5000000	0.001000	10000000	17.146386	11.428393	12.461542	11.692545	17	800000000	0.010000	1.000000	432.000000	80000	0.000050	0.004800	0	0.500000	0.000000	2.500000	4.000000	0.500000	0.000000	0.000000	0.000000	31872	0	10.000000	7.000000	1.000000
sus	inf	inf_blood	z	x[0]	y[0][0]	z[0]	x[1]	y[1][0]	z[1]	S[0]	synchrony
219000000	94990000	5000000	10.000000	21900	9499	0.001000	21900	9499	0.001000	10000000	0.000000
87242940	127339328	662588	3941.516320	8140	12953	0.394152	11497	11085	0.394152	9995008	0.000000
113418063	89530109	466556	6325.803353	10383	9420	0.632580	15311	7187	0.632580	9989972	0.000000
127438912	75374378	392291	7771.765723	11543	7937	0.777177	16913	5987	0.777177	9985079	0.000000
135718542	68259712	356416	8648.676577	12075	7517	0.864868	18563	5016	0.864868	9980026	0.000000
140680443	64427791	334675	9180.483393	12715	6987	0.918048	18975	4725	0.918048	9975005	0.000000
143714911	62204481	324302	9503.000201	13298	6670	0.950300	19395	4570	0.950300	9970009	0.000000
145545411	60893306	317620	9698.592075	12916	6895	0.969859	19622	4392	0.969859	9965059	0.000000
146644843	60151439	313137	9817.209710	13384	6514	0.981721	19737	4142	0.981721	9960035	0.000000
147323734	59681292	310349	9889.145947	13387	6406	0.988915	19890	4305	0.988915	9955058	0.000000
147717012	59420954	309584	9932.772025	13612	6205	0.993277	19834	4228	0.993277	9949987	0.000000
147968110	59244594	308493	9959.229270	13603	6218	0.995923	19764	4363	0.995923	9945037	0.000000
148125722	59141688	307768	9975.274394	13489	6299	0.997527	19719	4225	0.997527	9940104	0.000000
148208297	59088713	307844	9985.005037	13523	6209	0.998501	19568	4263	0.998501	9935143	0.000000
148281158	59041613	307742	9990.906233	13284	6494	0.999091	19982	4111	0.999091	9930238	0.000000
148310248	59014702	306888	9994.485041	13597	6192	0.999449	19814	4120	0.999449	9925229	0.000000
148326283	59000649	307865	9996.655426	13492	6384	0.999666	19906	4308	0.999666	9920337	0.000000
148342698	58986666	307109	9997.971667	13445	6533	0.999797	20019	4340	0.999797	9915468	0.000000
148368033	58975089	307187	9998.769908	13655	6220	0.999877	19867	4148	0.999877	9910513	0.000000
148379074	58978635	307580	9999.254005	13444	6499	0.999925	20081	4231	0.999925	9905557	0.000000
148352836	58988917	307416	9999.547588	13597	6287	0.999955	20268	3977	0.999955	9900539	0.000000
148368365	58975144	307928	9999.725632	13485	6361	0.999973	19765	4327	0.999973	9895587	0.000000
148343287	58995648	306707	9999.833608	13672	6339	0.999983	20113	4146	0.999983	9890717	0.000000
148351674	58995011	307196	9999.899091	13537	6199	0.999990	19850	4186	0.999990	9885790	0.000000
148398859	58955962	307274	9999.938803	13677	6120	0.999994	20003	4102	0.999994	9880807	0.000000
148353695	58998476	307055	9999.962887	13308	6508	0.999996	19939	3972	0.999996	9875854	0.000000
148351391	59003884	307918	9999.977493	13525	6199	0.999998	20267	4001	0.999998	9870914	0.000000
148335065	58995697	309008	9999.986350	13544	6232	0.999999	19599	4414	0.999999	9866074	0.000000
148355656	58996451	308206	9999.991722	13487	6261	0.999999	19632	4120	0.999999	9861002	0.000000
148395012	58976885	307681	9999.994980	13594	6412	0.999999	20001	4181	0.999999	9856190	0.000000
148375062	58974714	307389	9999.996955	13396	6413	1.000000	19773	4173	1.000000	9851301	0.000000
148365969	58980311	307050	9999.998154	13712	6227	1.000000	20129	4051	1.000000	9846348	0.000000
148348060	58981404	308021	9999.998880	13143	6558	1.000000	19970	4270	1.000000	9841452	0.000000
148362982	58983724	307308	9999.999321	13296	6608	1.000000	20173	4131	1.000000	9836473	0.000000
148377410	58981979	306581	9999.999588	13603	6195	1.000000	19974	4221	1.000000	9831585	0.000000
148383677	58989048	307067	9999.999750	13423	6432	1.000000	19954	4143	1.000000	9826683	0.000000
148357131	58993381	307234	9999.999849	13469	6519	1.000000	20012	4323	1.000000	9821809	0.000000
148394373	58973732	306349	9999.999908	13414	6390	1.000000	19880	4261	1.000000	9816942	0.000000
148352027	58990967	307399	9999.999944	13318	6551	1.000000	19773	4194	1.000000	9811945	0.000000
148367169	58973940	307039	9999.999966	13602	6388	1.000000	20142	4146	1.000000	9807030	0.000000
148369660	58988618	306962	9999.999980	13501	6452	1.000000	20158	4017	1.000000	9802158	-1.#IND00
148380304	58969646	306767	9999.999988	13726	6292	1.000000	19888	4182	1.000000	9797192	-1.#IND00
148357040	58971068	308196	9999.999992	13378	6533	1.000000	20045	4293	1.000000	9792167	0.000210
148366476	58971565	306888	9999.999995	13364	6626	1.000000	19478	4474	1.000000	9787308	-0.008816
148385753	58969627	306493	9999.999997	13869	6126	1.000000	20105	4084	1.000000	9782321	-0.004131
148354224	58989567	306563	9999.999998	13546	6293	1.000000	20116	4233	1.000000	9777372	-0.001468
148373034	58977195	306823	9999.999999	13568	6344	1.000000	19979	4040	1.000000	9772507	-0.002360
148354575	58971101	307262	9999.999999	13661	6369	1.000000	19708	4271	1.000000	9767631	-0.005031
148369803	58995175	308443	10000.000000	13526	6195	1.000000	20046	4183	1.000000	9762802	-0.004778
148352045	58985739	307538	10000.000000	13253	6452	1.000000	19928	4165	1.000000	9758012	-0.000552
148374250	58962888	307766	10000.000000	13487	6466	1.000000	19892	4201	1.000000	9753113	0.000189
148351979	58992008	307144	10000.000000	13590	6449	1.000000	20053	4166	1.000000	9748293	-0.007078
148331389	58999329	306134	10000.000000	13577	6343	1.000000	20189	3966	1.000000	9743425	-0.006574
148367500	58971059	308020	10000.000000	13465	6450	1.000000	20280	4144	1.000000	9738572	-0.005626
148400210	58956621	307162	10000.000000	13697	6166	1.000000	20002	4182	1.000000	9733699	-0.005705
148347406	58992916	306212	10000.000000	13772	6148	1.000000	19562	4452	1.000000	9728956	-0.005565
148361300	58987378	307061	10000.000000	13519	6313	1.000000	20003	4196	1.000000	9723971	-0.005368
148363529	58970657	307023	10000.000000	13370	6545	1.000000	19896	4369	1.000000	9719076	-0.005547
148361641	58995590	306953	10000.000000	13680	6254	1.000000	19848	4034	1.000000	9714369	-0.004564
148374298	58951005	306950	10000.000000	13868	6162	1.000000	20344	4075	1.000000	9709429	-0.001018
148374693	58966996	306950	10000.000000	13685	6313	1.000000	19684	4253	1.000000	9704662	-0.001274
148375442	58968949	306465	10000.000000	13627	6537	1.000000	20030	4223	1.000000	9699873	-0.001865
148370960	58982640	306508	10000.000000	13516	6354	1.000000	19771	4329	1.000000	9695074	-0.001722
148359178	58988584	306828	10000.000000	13621	6274	1.000000	20227	4003	1.000000	9690142	-0.001810
148390465	58968920	307152	10000.000000	13495	6379	1.000000	19915	4202	1.000000	9685317	-0.001832
148360515	58985549	307712	10000.000000	13446	6194	1.000000	19766	4165	1.000000	9680517	-0.001365
148377161	58986650	308540	10000.000000	13555	6305	1.000000	19599	4230	1.000000	9675682	-0.000887
148357407	58977053	307701	10000.000000	13741	6176	1.000000	20420	3991	1.000000	9670897	-0.001386
148386860	58966927	307066	10000.000000	13720	6158	1.000000	19915	4346	1.000000	9666202	-0.001780
148369819	58975480	308066	10000.000000	13252	6498	1.000000	19999	4171	1.000000	9661435	-0.001589
148361237	58985903	307285	10000.000000	13184	6679	1.000000	19941	4159	1.000000	9656623	0.000078
148359729	58964478	306592	10000.000000	13560	6341	1.000000	19973	4163	1.000000	9651896	0.000141
148382113	58957383	306829	10000.000000	13470	6302	1.000000	19345	4405	1.000000	9647082	0.000345
148370266	58961247	307871	10000.000000	13420	6471	1.000000	20165	4094	1.000000	9642294	0.000429
148379257	58960302	307437	10000.000000	13460	6416	1.000000	20220	4087	1.000000	9637512	0.000358
148387105	58969761	306212	10000.000000	13703	6284	1.000000	19805	4320	1.000000	9632736	0.000555
148391903	58958322	307053	10000.000000	13120	6668	1.000000	19808	4203	1.000000	9627904	-0.000078
148359987	58969581	307150	10000.000000	13671	6276	1.000000	20129	4087	1.000000	9623013	-0.000104
148375637	58977884	307163	10000.000000	13504	6372	1.000000	19681	4271	1.000000	9618262	0.000193
148380678	58978967	307516	10000.000000	13459	6258	1.000000	19778	4300	1.000000	9613439	-0.000081
148376493	58954317	306473	10000.000000	13629	6358	1.000000	19630	4489	1.000000	9608510	0.000539
148362439	58968757	306854	10000.000000	13675	6160	1.000000	19680	4301	1.000000	9603719	0.000437
148391353	58966491	306965	10000.000000	13483	6413	1.000000	20051	4152	1.000000	9598872	0.000640
148358856	58982661	306977	10000.000000	13724	6366	1.000000	19810	4297	1.000000	9594091	0.000447
148365720	58994142	306992	10000.000000	13516	6404	1.000000	19693	4287	1.000000	9589290	-0.000158
148376336	58974323	306124	10000.000000	13610	6202	1.000000	20333	4095	1.000000	9584489	0.000440
148362159	58982470	307797	10000.000000	13407	6438	1.000000	19898	4321	1.000000	9579710	0.000486
148321666	59001784	306930	10000.000000	13657	6239	1.000000	19763	4100	1.000000	9575086	0.000412
148373226	58989174	307432	10000.000000	13633	6429	1.000000	20173	4300	1.000000	9570231	0.001551
148370611	58985302	306523	10000.000000	13679	6254	1.000000	19789	4322	1.000000	9565545	0.002157
148375895	58982874	307205	10000.000000	13356	6482	1.000000	19868	4236	1.000000	9560602	0.002384
148384986	58952075	306659	10000.000000	13426	6375	1.000000	19801	4155	1.000000	9555838	0.001842
148346218	58986181	307897	10000.000000	13207	6577	1.000000	19902	4256	1.000000	9551053	0.001963
148356476	58997435	307196	10000.000000	13699	6343	1.000000	20132	4090	1.000000	9546340	0.001800
148347093	58979713	306604	10000.000000	13349	6465	1.000000	19894	3928	1.000000	9541579	0.001821
148343279	58989108	307066	10000.000000	13414	6451	1.000000	19833	4291	1.000000	9536756	0.001746
148360378	58980019	306706	10000.000000	13460	6501	1.000000	19630	4205	1.000000	9532049	0.001509
148380673	58984908	308321	10000.000000	13541	6331	1.000000	19769	4412	1.000000	9527318	0.001320
148360031	58984008	307993	10000.000000	13592	6409	1.000000	19838	4462	1.000000	9522518	0.000489
148369942	58995624	307063	10000.000000	13531	6365	1.000000	19831	4271	1.000000	9517737	-0.000298
npatches	nstrain	runtime	dt	init_x	init_y	init_y_blood	init_z	init_S	beta0	beta1	beta2	beta3	mean_beta	B	d	delta	delta_blood	b[0]	mut	m	CTL	c	g	epsilon	k	het	lambda	rho	omega	x_max	patch.dyna	DELTA	A	VA
10000	1	100.000000	0.001000	21900	9499	5000000	0.001000	10000000	16.665581	24.377219	9.390680	18.052202	17	800000000	0.010000	1.000000	432.000000	80000	0.000050	0.004800	0	0.500000	0.000000	2.500000	5.000000	0.500000	0.000000	0.000000	0.000000	31872	0	10.000000	7.000000	1.000000
sus	inf	inf_blood	z	x[0]	y[0][0]	z[0]	x[1]	y[1][0]	z[1]	S[0]	synchrony
219000000	94990000	5000000	10.000000	21900	9499	0.001000	21900	9499	0.001000	10000000	0.000000
92786704	114485999	595748	3941.516320	8774	11816	0.394152	6231	13024	0.394152	9995010	0.000000
125128935	75441698	392487	6325.803353	11857	7799	0.632580	8114	9420	0.632580	9990061	0.000000
142319027	61533575	320136	7771.765723	13173	6578	0.777177	9306	7794	0.777177	9985168	0.000000
152496436	54695880	284073	8648.676577	14461	5791	0.864868	9807	7188	0.864868	9980083	0.000000
158663487	50998541	266003	9180.483393	15223	5297	0.918048	10468	6566	0.918048	9975038	0.000000
162345395	48888180	255011	9503.000201	15003	5194	0.950300	10564	6540	0.950300	9969836	0.000000
164598480	47659768	247425	9698.592075	15507	5138	0.969859	10742	6448	0.969859	9964822	0.000000
165948506	46941897	245405	9817.209710	15520	5149	0.981721	10685	6653	0.981721	9959850	0.000000
166810806	46505123	242365	9889.145947	15688	4801	0.988915	10751	6523	0.988915	9954851	0.000000
167302228	46230499	239413	9932.772025	16024	4898	0.993277	10915	6307	0.993277	9949868	0.000000
167608632	46074658	239864	9959.229270	15594	4992	0.995923	11019	6185	0.995923	9944836	0.000000
167736140	45994726	240088	9975.274394	15484	5105	0.997527	10782	6427	0.997527	9939856	0.000000
167857024	45950174	239593	9985.005037	16030	4769	0.998501	11062	6150	0.998501	9934988	0.000000
167941771	45905405	238619	9990.906233	15681	4863	0.999091	10647	6590	0.999091	9929935	0.000000
167977947	45871633	239373	9994.485041	15811	4800	0.999449	10946	6284	0.999449	9924901	0.000000
167982296	45858934	238464	9996.655426	16022	4763	0.999666	10617	6521	0.999666	9919915	0.000000
168059591	45833362	238508	9997.971667	15914	4792	0.999797	11020	6392	0.999797	9914985	0.000000
168002419	45867958	238018	9998.769908	16182	4701	0.999877	11118	6154	0.999877	9909918	0.000000
168014231	45852320	239576	9999.254005	15500	5006	0.999925	10893	6287	0.999925	9905112	0.000000
168059301	45838122	238805	9999.547588	15545	4964	0.999955	11147	6135	0.999955	9900142	0.000000
168029733	45852630	238117	9999.725632	16060	4764	0.999973	10710	6366	0.999973	9895290	0.000000
168045501	45838046	238685	9999.833608	15934	4710	0.999983	10743	6407	0.999983	9890418	0.000000
168047815	45842254	238948	9999.899091	15876	4859	0.999990	10890	6345	0.999990	9885534	0.000000
168054679	45831554	238977	9999.938803	15998	4901	0.999994	10695	6539	0.999994	9880618	0.000000
168045167	45834511	238089	9999.962887	16023	4650	0.999996	11117	6055	0.999996	9875665	0.000000
168035503	45863197	238970	9999.977493	15449	5242	0.999998	10762	6418	0.999998	9870780	0.000000
168029437	45847289	238430	9999.986350	15688	4906	0.999999	11005	6246	0.999999	9865792	0.000000
168038833	45847926	238548	9999.991722	15946	4834	0.999999	10938	6318	0.999999	9860713	0.000000
168039151	45859461	238785	9999.994980	15598	4917	0.999999	10700	6413	0.999999	9855830	0.000000
168016150	45861755	238618	9999.996955	16136	4759	1.000000	10658	6459	1.000000	9850968	0.000000
168047243	45836983	239298	9999.998154	15784	4995	1.000000	10907	6318	1.000000	9846006	0.000000
168039502	45852505	238402	9999.998880	15739	4832	1.000000	10931	6294	1.000000	9840997	0.000000
168009419	45850939	238800	9999.999321	15345	5135	1.000000	10911	6262	1.000000	9836108	0.000000
168040290	45836208	238549	9999.999588	15566	5050	1.000000	10768	6535	1.000000	9831235	0.000000
168026025	45841813	238558	9999.999750	15932	4960	1.000000	11058	6106	1.000000	9826404	0.000000
168047177	45839481	239156	9999.999849	15835	4875	1.000000	10919	6194	1.000000	9821441	0.000000
168036955	45838798	238417	9999.999908	15543	5103	1.000000	10682	6554	1.000000	9816528	0.000000
168033026	45859934	239322	9999.999944	15780	4966	1.000000	10981	6175	1.000000	9811501	0.000000
168052688	45829068	238857	9999.999966	15965	4802	1.000000	10851	6309	1.000000	9806586	0.000000
168066590	45832352	239355	9999.999980	15743	4994	1.000000	10919	6242	1.000000	9801616	-1.#IND00
168029249	45850024	238635	9999.999988	15516	4991	1.000000	11029	6256	1.000000	9796567	-0.003200
168043266	45862970	238498	9999.999992	15823	4980	1.000000	10833	6346	1.000000	9791674	0.003731
168005100	45855501	238537	9999.999995	16123	4814	1.000000	10739	6523	1.000000	9786764	0.001598
168043998	45847022	238873	9999.999997	15719	4874	1.000000	10766	6377	1.000000	9781833	0.004801
168052960	45845699	238419	9999.999998	15872	4773	1.000000	10795	6353	1.000000	9776963	-0.001096
168040463	45836281	238630	9999.999999	15801	4926	1.000000	10959	6191	1.000000	9772036	0.000020
168050470	45832527	238266	9999.999999	15696	4892	1.000000	10894	6279	1.000000	9767152	0.000157
168054679	45841542	238713	10000.000000	15751	4878	1.000000	10777	6387	1.000000	9762178	0.000268
168064002	45822164	238807	10000.000000	16132	4818	1.000000	11191	6107	1.000000	9757212	-0.001403
168062880	45837044	238592	10000.000000	15646	4940	1.000000	10884	6356	1.000000	9752405	-0.002643
168067346	45825048	238967	10000.000000	15861	4875	1.000000	10863	6255	1.000000	9747437	-0.001973
168052392	45839588	238787	10000.000000	15810	5008	1.000000	10743	6360	1.000000	9742513	-0.000930
168064560	45827474	238798	10000.000000	15901	4847	1.000000	10739	6563	1.000000	9737657	-0.000643
168062158	45840070	238872	10000.000000	15749	4904	1.000000	10787	6535	1.000000	9732732	-0.000894
168047836	45837112	238371	10000.000000	15908	4848	1.000000	10937	6262	1.000000	9727930	-0.000391
168043102	45841554	239052	10000.000000	16411	4598	1.000000	10620	6530	1.000000	9723178	-0.001960
168041482	45845560	239745	10000.000000	15561	5036	1.000000	11082	6071	1.000000	9718352	-0.004618
168045528	45856616	238140	10000.000000	15816	4977	1.000000	10618	6603	1.000000	9713437	-0.003657
168060253	45846712	238888	10000.000000	15618	5060	1.000000	10760	6248	1.000000	9708499	-0.003859
168037901	45849543	238730	10000.000000	16100	4677	1.000000	11068	6312	1.000000	9703775	-0.004004
168021653	45837906	239040	10000.000000	15861	5003	1.000000	10920	6280	1.000000	9698981	-0.003731
168018586	45845805	239271	10000.000000	15813	4665	1.000000	10885	6340	1.000000	9694140	-0.003965
168020884	45843871	238249	10000.000000	15938	4726	1.000000	10902	6335	1.000000	9689337	-0.004854
168052589	45845152	239132	10000.000000	16040	4803	1.000000	10719	6493	1.000000	9684418	-0.004033
168023605	45850388	238601	10000.000000	15408	4941	1.000000	11061	6220	1.000000	9679572	-0.002661
168042980	45864679	239024	10000.000000	15766	4898	1.000000	10958	6086	1.000000	9674709	-0.002305
168051279	45839375	238162	10000.000000	16010	4722	1.000000	11097	6342	1.000000	9669870	-0.003647
168022583	45855860	239009	10000.000000	15608	5091	1.000000	11160	6263	1.000000	9665055	-0.003267
168041377	45853925	239138	10000.000000	16131	4802	1.000000	10975	6342	1.000000	9660364	-0.003338
168020965	45845444	239851	10000.000000	15851	4985	1.000000	11033	6236	1.000000	9655714	-0.003228
168048262	45835271	237996	10000.000000	16080	4736	1.000000	10840	6373	1.000000	9650804	-0.003288
168022008	45861803	238310	10000.000000	15894	4679	1.000000	10956	6398	1.000000	9645970	-0.004596
168038298	45851459	238706	10000.000000	15698	4997	1.000000	10952	6366	1.000000	9641082	-0.004246
168041896	45840249	239183	10000.000000	16209	4650	1.000000	10860	6497	1.000000	9636320	-0.004552
168035428	45854274	239137	10000.000000	15239	5244	1.000000	11085	6250	1.000000	9631427	-0.004397
168056934	45817364	238711	10000.000000	15795	5005	1.000000	10949	6224	1.000000	9626605	-0.004610
168056536	45829896	238699	10000.000000	15764	4733	1.000000	10957	6304	1.000000	9621787	-0.005296
168078146	45837446	238292	10000.000000	15937	4745	1.000000	11037	6178	1.000000	9616882	-0.005210
168054287	45833429	237729	10000.000000	15365	5015	1.000000	10700	6409	1.000000	9612108	-0.004904
168045022	45846089	238735	10000.000000	15834	4915	1.000000	10945	6362	1.000000	9607250	-0.005248
168043301	45832983	239124	10000.000000	16071	4733	1.000000	10808	6364	1.000000	9602591	-0.005052
168027644	45843611	238822	10000.000000	15835	4999	1.000000	10905	6281	1.000000	9597821	-0.004886
168050788	45831471	238737	10000.000000	15705	4965	1.000000	10862	6167	1.000000	9593025	-0.004659
168054000	45839846	239061	10000.000000	15750	4944	1.000000	10926	6324	1.000000	9588227	-0.004615
168042087	45852240	238714	10000.000000	15580	5089	1.000000	10891	6240	1.000000	9583472	-0.004302
168031593	45827643	238787	10000.000000	16022	4750	1.000000	11080	6103	1.000000	9578599	-0.004182
168050115	45835427	239057	10000.000000	15615	5164	1.000000	10872	6509	1.000000	9573896	-0.004148
168028863	45857035	238444	10000.000000	15697	4898	1.000000	10936	6244	1.000000	9569170	-0.003870
168023743	45856603	238018	10000.000000	15873	5098	1.000000	10732	6559	1.000000	9564398	-0.004048
168007217	45846409	237462	10000.000000	15823	4893	1.000000	10930	6449	1.000000	9559577	-0.003467
167998647	45866041	239116	10000.000000	15598	4951	1.000000	10971	6342	1.000000	9554801	-0.003286
168058211	45837807	238151	10000.000000	15936	4878	1.000000	10623	6492	1.000000	9550058	-0.003200
168084218	45826937	238502	10000.000000	15813	4763	1.000000	10653	6370	1.000000	9545303	-0.003343
168048693	45832898	238786	10000.000000	15765	5013	1.000000	10966	6366	1.000000	9540565	-0.003367
168028260	45865114	239739	10000.000000	16091	4815	1.000000	10866	6322	1.000000	9535725	-0.003422
168024940	45849930	238923	10000.000000	15962	4804	1.000000	10916	6319	1.000000	9530989	-0.003513
168046513	45840030	238266	10000.000000	15704	4866	1.000000	11101	6191	1.000000	9526275	-0.002513
168057631	45826514	238829	10000.000000	15981	4710	1.000000	11096	6096	1.000000	9521662	-0.002772
168030557	45858317	238879	10000.000000	15881	4801	1.000000	10847	6269	1.000000	9516882	-0.002734
npatches	nstrain	runtime	dt	init_x	init_y	init_y_blood	init_z	init_S	beta0	beta1	beta2	beta3	mean_beta	B	d	delta	delta_blood	b[0]	mut	m	CTL	c	g	epsilon	k	het	lambda	rho	omega	x_max	patch.dyna	DELTA	A	VA
10000	1	100.000000	0.001000	21900	9499	5000000	0.001000	10000000	23.036385	20.902689	24.259202	17.994416	17	800000000	0.010000	1.000000	432.000000	80000	0.000050	0.004800	0	0.500000	0.000000	2.500000	6.000000	0.500000	0.000000	0.000000	0.000000	31872	0	10.000000	7.000000	1.000000
sus	inf	inf_blood	z	x[0]	y[0][0]	z[0]	x[1]	y[1][0]	z[1]	S[0]	synchrony
219000000	94990000	5000000	10.000000	21900	9499	0.001000	21900	9499	0.001000	10000000	0.000000
98610995	102921230	535929	3941.516320	6849	11668	0.394152	7566	11553	0.394152	9994955	0.000000
137053424	63740975	332155	6325.803353	9521	7910	0.632580	10352	7646	0.632580	9989932	0.000000
157336078	50393550	262321	7771.765723	10819	6681	0.777177	11903	6395	0.777177	9984932	0.000000
169341531	43871781	228047	8648.676577	11742	5804	0.864868	12869	5467	0.864868	9979918	0.000000
176551123	40404769	210352	9180.483393	12153	5548	0.918048	13043	5464	0.918048	9974892	0.000000
180881648	38444373	200688	9503.000201	12197	5517	0.950300	13690	4985	0.950300	9969888	0.000000
183470073	37315420	194485	9698.592075	12621	5258	0.969859	13763	5031	0.969859	9964844	0.000000
185052542	36638511	190625	9817.209710	12593	5349	0.981721	14112	5041	0.981721	9959910	0.000000
185974517	36233694	188301	9889.145947	12808	5239	0.988915	13956	4720	0.988915	9954932	0.000000
186546048	35998489	186848	9932.772025	12853	5081	0.993277	13963	4797	0.993277	9949992	0.000000
186967929	35820510	186657	9959.229270	12968	5051	0.995923	14784	4456	0.995923	9945215	0.000000
187138786	35749052	186428	9975.274394	12694	5181	0.997527	14475	4573	0.997527	9940222	0.000000
187263390	35691037	186263	9985.005037	12601	5325	0.998501	14218	4757	0.998501	9935258	0.000000
187367324	35657327	185529	9990.906233	12866	5132	0.999091	13947	5060	0.999091	9930287	0.000000
187411758	35638520	185353	9994.485041	12701	5237	0.999449	14295	4770	0.999449	9925306	0.000000
187445918	35620252	185624	9996.655426	12914	5100	0.999666	14229	4702	0.999666	9920300	0.000000
187463170	35617606	185403	9997.971667	13040	5118	0.999797	14477	4613	0.999797	9915391	0.000000
187453494	35630100	185092	9998.769908	13123	4982	0.999877	14372	4799	0.999877	9910343	0.000000
187415029	35638820	185242	9999.254005	12964	5086	0.999925	13974	4703	0.999925	9905496	0.000000
187440100	35624326	185416	9999.547588	13040	5117	0.999955	14094	4708	0.999955	9900509	0.000000
187482200	35622215	184987	9999.725632	12895	5111	0.999973	14184	4830	0.999973	9895617	0.000000
187462509	35620505	186081	9999.833608	12817	5206	0.999983	14174	4841	0.999983	9890604	0.000000
187464039	35623964	185411	9999.899091	12840	5007	0.999990	13900	4871	0.999990	9885777	0.000000
187445922	35612296	185557	9999.938803	12715	5096	0.999994	14356	4621	0.999994	9880793	0.000000
187475923	35610396	185476	9999.962887	13017	5129	0.999996	14191	4743	0.999996	9875868	0.000000
187471788	35594923	185755	9999.977493	12914	5118	0.999998	14129	4866	0.999998	9870934	0.000000
187444744	35634601	185117	9999.986350	12834	5231	0.999999	14157	4688	0.999999	9865965	0.000000
187481348	35609377	185563	9999.991722	12846	5244	0.999999	14440	4725	0.999999	9861041	0.000000
187477118	35617370	184973	9999.994980	12421	5498	0.999999	14216	4714	0.999999	9856025	0.000000
187496437	35612387	185225	9999.996955	13009	5176	1.000000	14354	4712	1.000000	9851129	0.000000
187421597	35641227	184919	9999.998154	12961	5086	1.000000	14348	4613	1.000000	9846307	0.000000
187446778	35625025	185935	9999.998880	12667	5241	1.000000	13868	4982	1.000000	9841396	0.000000
187488981	35624824	185340	9999.999321	13069	4937	1.000000	14002	5012	1.000000	9836452	0.000000
187477080	35613865	185950	9999.999588	12711	5222	1.000000	14211	4732	1.000000	9831570	0.000000
187471726	35613262	184796	9999.999750	12910	5162	1.000000	14068	4678	1.000000	9826570	0.000000
187474007	35605146	185565	9999.999849	12795	5168	1.000000	13944	4897	1.000000	9821684	0.000000
187455105	35628629	185224	9999.999908	12616	5241	1.000000	13916	4686	1.000000	9816715	0.000000
187419616	35633479	185590	9999.999944	12794	5035	1.000000	14184	4761	1.000000	9811818	0.000000
187487592	35615150	184928	9999.999966	12796	5103	1.000000	14260	4869	1.000000	9806784	0.000000
187506541	35610914	185148	9999.999980	13027	5003	1.000000	14277	4753	1.000000	9801712	-1.#IND00
187462770	35614483	185301	9999.999988	12653	5124	1.000000	14475	4715	1.000000	9796802	0.016000
187463976	35625308	185567	9999.999992	12996	5033	1.000000	14270	4527	1.000000	9791889	0.008345
187471863	35610800	184919	9999.999995	12684	5217	1.000000	14405	4754	1.000000	9786926	0.001811
187485527	35621441	185397	9999.999997	12671	5253	1.000000	13986	4830	1.000000	9781910	0.002651
187485881	35615337	185221	9999.999998	13014	5152	1.000000	14119	4810	1.000000	9776999	0.005594
187477400	35604190	184859	9999.999999	12799	5116	1.000000	14125	4721	1.000000	9772072	0.004882
187490842	35606692	185972	9999.999999	13026	5087	1.000000	14531	4490	1.000000	9767230	0.010066
187458797	35604082	185285	10000.000000	13147	4958	1.000000	13916	4773	1.000000	9762267	0.008692
187433515	35631189	184949	10000.000000	12865	5224	1.000000	14190	4612	1.000000	9757316	0.008267
187515213	35597841	185265	10000.000000	12825	5178	1.000000	13908	5036	1.000000	9752495	0.005730
187465132	35607472	185493	10000.000000	12976	5125	1.000000	14284	4774	1.000000	9747542	0.004413
187470424	35620914	186312	10000.000000	12874	5201	1.000000	14303	4815	1.000000	9742607	0.006895
187448687	35624646	185501	10000.000000	13044	4958	1.000000	14085	4885	1.000000	9737757	0.005284
187473593	35610070	186202	10000.000000	12699	5172	1.000000	14147	4813	1.000000	9732755	0.006324
187487634	35588623	186197	10000.000000	12825	5211	1.000000	14346	4672	1.000000	9727883	0.005926
187483912	35600715	185251	10000.000000	12661	5179	1.000000	14009	4731	1.000000	9723143	0.006346
187452992	35623896	185643	10000.000000	12850	5186	1.000000	14292	4860	1.000000	9718308	0.005830
187488363	35617206	185898	10000.000000	12930	5086	1.000000	13988	4914	1.000000	9713432	0.005617
187470037	35608872	185961	10000.000000	13129	4898	1.000000	14088	4759	1.000000	9708668	0.005015
187487019	35609115	185094	10000.000000	13002	5069	1.000000	14368	4746	1.000000	9703824	0.004770
187472555	35617256	184628	10000.000000	12417	5363	1.000000	14106	4741	1.000000	9698887	0.004690
187456313	35619137	185678	10000.000000	12684	5114	1.000000	14458	4537	1.000000	9694078	0.005786
187428042	35639808	186269	10000.000000	12832	5165	1.000000	14186	4675	1.000000	9689242	0.006323
187464228	35632008	185711	10000.000000	12795	5275	1.000000	14293	4796	1.000000	9684465	0.004786
187461298	35622863	185624	10000.000000	12996	5112	1.000000	14476	4651	1.000000	9679607	0.004385
187462771	35621022	185675	10000.000000	12966	4881	1.000000	14219	4870	1.000000	9674699	0.006720
187479992	35622467	184657	10000.000000	12996	5072	1.000000	14460	4840	1.000000	9669836	0.006813
187433486	35632234	186165	10000.000000	13077	4941	1.000000	14000	4759	1.000000	9664949	0.006974
187485514	35618982	185718	10000.000000	12905	5045	1.000000	14312	4746	1.000000	9660058	0.006901
187452757	35634281	186026	10000.000000	12948	5065	1.000000	14210	4830	1.000000	9655220	0.006418
187460928	35626975	186558	10000.000000	12786	5135	1.000000	14444	4761	1.000000	9650415	0.006247
187464413	35608522	186183	10000.000000	13044	5009	1.000000	14283	4819	1.000000	9645670	0.006450
187457726	35625678	185210	10000.000000	12863	5100	1.000000	14348	4680	1.000000	9640943	0.006614
187492079	35608570	185411	10000.000000	13060	4942	1.000000	13976	4916	1.000000	9636166	0.005800
187489948	35621673	185254	10000.000000	12881	5210	1.000000	14048	4770	1.000000	9631319	0.005540
187474641	35613654	185668	10000.000000	12881	5023	1.000000	14318	4886	1.000000	9626657	0.005449
187468662	35619691	185294	10000.000000	12636	5108	1.000000	14273	4680	1.000000	9621857	0.005320
187471865	35601251	185451	10000.000000	12531	5388	1.000000	14150	4734	1.000000	9617028	0.005201
187445503	35614944	185781	10000.000000	12940	5136	1.000000	14501	4467	1.000000	9612209	0.004850
187477496	35625731	185713	10000.000000	12926	5116	1.000000	14258	4647	1.000000	9607488	0.004548
187460605	35613827	186335	10000.000000	13022	5122	1.000000	14322	4650	1.000000	9602625	0.004670
187472905	35619920	185635	10000.000000	12778	5011	1.000000	14332	4639	1.000000	9597765	0.004261
187464896	35617699	185520	10000.000000	13051	5039	1.000000	14342	4647	1.000000	9593047	0.004674
187425944	35625241	184664	10000.000000	12991	5109	1.000000	14261	4784	1.000000	9588317	0.004479
187460854	35622958	185863	10000.000000	12761	5149	1.000000	14024	4961	1.000000	9583602	0.005615
187441130	35627551	184774	10000.000000	12741	5163	1.000000	14240	4848	1.000000	9578863	0.005788
187450737	35611296	184728	10000.000000	12953	5223	1.000000	14305	4678	1.000000	9574147	0.005725
187457357	35620556	185499	10000.000000	12958	5144	1.000000	14280	4639	1.000000	9569461	0.005661
187514320	35602830	185232	10000.000000	12797	5106	1.000000	14200	4783	1.000000	9564558	0.005565
187509951	35583961	185786	10000.000000	13036	5049	1.000000	14180	4849	1.000000	9559757	0.006175
187455716	35617688	185692	10000.000000	13144	4962	1.000000	13987	4874	1.000000	9555034	0.005129
187481373	35611716	184896	10000.000000	12782	5066	1.000000	14150	4663	1.000000	9550192	0.005035
187455058	35631685	185444	10000.000000	13015	4992	1.000000	14097	4768	1.000000	9545448	0.005133
187417244	35629891	185459	10000.000000	12863	5033	1.000000	14182	4699	1.000000	9540645	0.004754
187466018	35625305	185281	10000.000000	12917	5081	1.000000	14278	4706	1.000000	9535853	0.004773
187515011	35577667	185078	10000.000000	12687	5407	1.000000	14191	4691	1.000000	9531077	0.004715
187479143	35595044	185234	10000.000000	13027	5204	1.000000	14323	4565	1.000000	9526229	0.004388
187466115	35618898	185538	10000.000000	12806	5059	1.000000	14373	4680	1.000000	9521508	0.004647
187487453	35592618	184162	10000.000000	13235	4951	1.000000	14250	4793	1.000000	9516752	0.004837
npatches	nstrain	runtime	dt	init_x	init_y	init_y_blood	init_z	init_S	beta0	beta1	beta2	beta3	mean_beta	B	d	delta	delta_blood	b[0]	mut	m	CTL	c	g	epsilon	k	het	lambda	rho	omega	x_max	patch.dyna	DELTA	A	VA
10000	1	100.000000	0.001000	21900	9499	5000000	0.001000	10000000	25.461496	11.059582	19.061252	9.588622	17	800000000	0.010000	1.000000	432.000000	80000	0.000050	0.004800	0	0.500000	0.000000	2.500000	7.000000	0.500000	0.000000	0.000000	0.000000	31872	0	10.000000	7.000000	1.000000
sus	inf	inf_blood	z	x[0]	y[0][0]	z[0]	x[1]	y[1][0]	z[1]	S[0]	synchrony
219000000	94990000	5000000	10.000000	21900	9499	0.001000	21900	9499	0.001000	10000000	0.000000
103993483	92801468	483608	3941.516320	6700	11011	0.394152	14054	7553	0.394152	9994934	0.000000
148084241	54287020	282736	6325.803353	9270	7407	0.632580	20220	3498	0.632580	9990040	0.000000
171127107	41600409	216982	7771.765723	10754	6065	0.777177	23267	2441	0.777177	9985016	0.000000
184656812	35525504	184989	8648.676577	11826	5236	0.864868	25629	1570	0.864868	9980062	0.000000
192657025	32318274	168729	9180.483393	12104	5334	0.918048	26392	1412	0.918048	9975100	0.000000
197431961	30527719	158629	9503.000201	12262	5012	0.950300	26660	1263	0.950300	9970113	0.000000
200346537	29443795	153338	9698.592075	12707	4734	0.969859	27305	1275	0.969859	9965064	0.000000
202079625	28843747	150446	9817.209710	12730	4694	0.981721	27394	1057	0.981721	9960135	0.000000
203123840	28478425	149070	9889.145947	12939	4484	0.988915	28123	926	0.988915	9955190	0.000000
203723462	28243744	147518	9932.772025	12732	4716	0.993277	27402	1138	0.993277	9950253	0.000000
204142257	28110199	145967	9959.229270	13065	4614	0.995923	28071	957	0.995923	9945203	0.000000
204307893	28070245	146722	9975.274394	12815	4691	0.997527	28111	971	0.997527	9940106	0.000000
204521779	27973133	145263	9985.005037	12939	4573	0.998501	28299	872	0.998501	9935192	0.000000
204584540	27955938	145197	9990.906233	12732	4588	0.999091	28406	890	0.999091	9930090	0.000000
204620696	27954135	145005	9994.485041	12798	4566	0.999449	28085	976	0.999449	9925126	0.000000
204656261	27937572	145414	9996.655426	13149	4552	0.999666	28166	913	0.999666	9920246	0.000000
204691713	27922985	146255	9997.971667	13204	4560	0.999797	27919	991	0.999797	9915352	0.000000
204685714	27928740	145834	9998.769908	12916	4605	0.999877	28251	933	0.999877	9910553	0.000000
204692630	27923219	145738	9999.254005	13206	4478	0.999925	28120	904	0.999925	9905536	0.000000
204698366	27930365	145631	9999.547588	12892	4583	0.999955	28539	862	0.999955	9900715	0.000000
204712129	27913547	145917	9999.725632	12958	4625	0.999973	27944	1061	0.999973	9895809	0.000000
204693257	27915155	145672	9999.833608	13256	4620	0.999983	28026	998	0.999983	9890879	0.000000
204710996	27918038	145161	9999.899091	12908	4635	0.999990	28018	981	0.999990	9885905	0.000000
204718652	27913614	144761	9999.938803	12926	4609	0.999994	28220	940	0.999994	9880947	0.000000
204680018	27936823	144760	9999.962887	12939	4490	0.999996	28531	872	0.999996	9875877	0.000000
204740868	27901933	144802	9999.977493	12805	4653	0.999998	28289	974	0.999998	9870960	0.000000
204697350	27908020	145539	9999.986350	13042	4594	0.999999	28455	980	0.999999	9866004	0.000000
204682743	27923652	145509	9999.991722	12866	4734	0.999999	28276	947	0.999999	9861111	0.000000
204731433	27908892	145631	9999.994980	13133	4504	0.999999	27932	949	0.999999	9856282	0.000000
204710223	27915505	145466	9999.996955	13194	4581	1.000000	28885	726	1.000000	9851455	0.000000
204716962	27907050	145460	9999.998154	13045	4608	1.000000	28243	985	1.000000	9846489	0.000000
204689666	27944734	145907	9999.998880	13050	4695	1.000000	28216	968	1.000000	9841520	0.000000
204702889	27917714	145475	9999.999321	12826	4662	1.000000	28038	976	1.000000	9836612	0.000000
204705786	27928696	145853	9999.999588	13029	4804	1.000000	27989	1038	1.000000	9831699	0.000000
204731252	27922614	145903	9999.999750	12759	4664	1.000000	28306	940	1.000000	9826724	0.000000
204754613	27903249	145115	9999.999849	13228	4510	1.000000	28310	991	1.000000	9821692	0.000000
204710265	27917622	145228	9999.999908	12919	4642	1.000000	28074	876	1.000000	9816753	0.000000
204673957	27928263	145701	9999.999944	12858	4576	1.000000	28241	982	1.000000	9811968	0.000000
204697660	27930483	145773	9999.999966	13261	4277	1.000000	28171	972	1.000000	9807038	0.000000
204726656	27925067	145473	9999.999980	12947	4649	1.000000	28274	917	1.000000	9802153	-1.#IND00
204700383	27913083	146233	9999.999988	13059	4527	1.000000	28342	990	1.000000	9797172	0.000000
204748039	27920896	145544	9999.999992	12824	4812	1.000000	28363	863	1.000000	9792164	0.013076
204724893	27915011	144855	9999.999995	12825	4580	1.000000	28698	905	1.000000	9787319	0.011589
204672944	27933652	145380	9999.999997	13034	4479	1.000000	27966	986	1.000000	9782429	0.005151
204696985	27919529	145104	9999.999998	12877	4538	1.000000	27917	1084	1.000000	9777577	-0.001376
204705850	27921657	145953	9999.999999	13208	4599	1.000000	27683	1094	1.000000	9772760	-0.001286
204680322	27920654	144961	9999.999999	12732	4717	1.000000	27738	902	1.000000	9767973	-0.000289
204686236	27917258	145386	10000.000000	13154	4575	1.000000	28284	990	1.000000	9763118	-0.000754
204724359	27910270	146027	10000.000000	12797	4476	1.000000	28318	946	1.000000	9758296	-0.001584
204699987	27923445	146314	10000.000000	12887	4555	1.000000	28349	982	1.000000	9753470	-0.004932
204735526	27907078	144974	10000.000000	12857	4543	1.000000	28202	896	1.000000	9748694	-0.003948
204716687	27909084	145928	10000.000000	12704	4720	1.000000	28244	946	1.000000	9743895	-0.003683
204710118	27922145	145553	10000.000000	12920	4691	1.000000	28576	763	1.000000	9739049	-0.003511
204687915	27923771	145399	10000.000000	13246	4512	1.000000	28681	803	1.000000	9734185	-0.002160
204690314	27944747	145031	10000.000000	12689	4750	1.000000	28580	824	1.000000	9729335	-0.001594
204679437	27932651	145854	10000.000000	12876	4685	1.000000	27959	1058	1.000000	9724365	-0.004224
204764257	27902344	145206	10000.000000	13069	4540	1.000000	28214	912	1.000000	9719374	-0.004945
204681984	27941553	145253	10000.000000	13086	4631	1.000000	27918	945	1.000000	9714472	-0.003510
204699109	27909051	145657	10000.000000	13118	4387	1.000000	28321	937	1.000000	9709658	-0.003777
204717713	27923225	146015	10000.000000	12826	4731	1.000000	28028	865	1.000000	9704882	-0.003972
204705747	27903345	145146	10000.000000	12952	4708	1.000000	27906	1062	1.000000	9700040	-0.003204
204681326	27925763	145431	10000.000000	12673	4824	1.000000	28284	866	1.000000	9695172	-0.003431
204668527	27914283	145233	10000.000000	13118	4557	1.000000	28069	1039	1.000000	9690231	-0.002707
204681031	27908403	144533	10000.000000	12860	4567	1.000000	27790	1035	1.000000	9685257	-0.002891
204689596	27919025	144736	10000.000000	12856	4579	1.000000	28054	938	1.000000	9680390	-0.002285
204693152	27930268	145952	10000.000000	12960	4647	1.000000	27995	988	1.000000	9675483	-0.001654
204704902	27904565	144981	10000.000000	12981	4628	1.000000	28781	928	1.000000	9670638	-0.001664
204679973	27933882	145527	10000.000000	12990	4661	1.000000	28288	964	1.000000	9665763	-0.000654
204697147	27932664	145557	10000.000000	13273	4471	1.000000	28230	922	1.000000	9661039	-0.000610
204716528	27917156	145132	10000.000000	12999	4529	1.000000	27943	1036	1.000000	9656177	-0.000259
204735464	27912315	145234	10000.000000	13125	4463	1.000000	27865	1021	1.000000	9651307	-0.000018
204696538	27931044	145685	10000.000000	12947	4631	1.000000	28509	794	1.000000	9646402	0.000154
204694843	27918020	145563	10000.000000	13136	4531	1.000000	28270	979	1.000000	9641614	0.000740
204723928	27914886	145249	10000.000000	12857	4519	1.000000	28020	1006	1.000000	9636868	0.000723
204716059	27910774	145034	10000.000000	12901	4679	1.000000	28187	885	1.000000	9632163	0.000688
204722682	27913694	145228	10000.000000	13173	4343	1.000000	28312	816	1.000000	9627381	0.001062
204688093	27916908	145427	10000.000000	12904	4689	1.000000	28618	908	1.000000	9622555	0.001038
204730744	27922187	145116	10000.000000	12777	4593	1.000000	27837	1044	1.000000	9617665	0.001084
204648778	27947561	145154	10000.000000	12788	4731	1.000000	27700	1048	1.000000	9612946	0.000885
204710849	27930559	144868	10000.000000	13092	4421	1.000000	28268	828	1.000000	9608160	0.001156
204758543	27906436	145325	10000.000000	13294	4340	1.000000	28266	963	1.000000	9603285	0.000608
204719302	27934463	145310	10000.000000	12946	4701	1.000000	28227	974	1.000000	9598532	-0.000370
204707403	27931407	144635	10000.000000	12924	4618	1.000000	27609	1034	1.000000	9593726	-0.000315
204697797	27906398	145658	10000.000000	12886	4497	1.000000	28362	791	1.000000	9589010	-0.000254
204700743	27927133	145152	10000.000000	13175	4408	1.000000	28334	862	1.000000	9584142	-0.000154
204689844	27938897	145345	10000.000000	13123	4425	1.000000	28319	1034	1.000000	9579414	0.000136
204663522	27935654	144957	10000.000000	12838	4635	1.000000	27978	1017	1.000000	9574629	0.000518
204713146	27916157	145370	10000.000000	12972	4451	1.000000	28114	851	1.000000	9569929	0.000401
204748802	27902373	145620	10000.000000	12985	4526	1.000000	28359	885	1.000000	9565158	0.000349
204680073	27927898	145313	10000.000000	13039	4586	1.000000	28606	854	1.000000	9560389	0.000448
204713122	27921608	145162	10000.000000	13088	4566	1.000000	28303	878	1.000000	9555500	0.000030
204685628	27922035	145409	10000.000000	12866	4507	1.000000	28017	1062	1.000000	9550717	0.000087
204681132	27911781	145233	10000.000000	12781	4875	1.000000	28066	992	1.000000	9545979	0.000197
204689392	27925033	145712	10000.000000	12840	4628	1.000000	28190	900	1.000000	9541110	0.000128
204705263	27929157	145585	10000.000000	12884	4628	1.000000	28064	996	1.000000	9536378	0.000078
204706568	27932142	144890	10000.000000	13189	4361	1.000000	28098	963	1.000000	9531604	0.000383
204696073	27913365	144880	10000.000000	13160	4435	1.000000	27872	978	1.000000	9526716	0.000462
204738105	27916096	145510	10000.000000	12892	4603	1.000000	28448	936	1.000000	9521980	0.000427
204711794	27923697	145902	10000.000000	12744	4676	1.000000	28375	886	1.000000	9517155	0.000645
npatches	nstrain	runtime	dt	init_x	init_y	init_y_blood	init_z	init_S	beta0	beta1	beta2	beta3	mean_beta	B	d	delta	delta_blood	b[0]	mut	m	CTL	c	g	epsilon	k	het	lambda	rho	omega	x_max	patch.dyna	DELTA	A	VA
10000	1	100.000000	0.001000	21900	9499	5000000	0.001000	10000000	9.229447	25.348641	18.972423	23.708999	17	800000000	0.010000	1.000000	432.000000	80000	0.000050	0.004800	0	0.500000	0.000000	2.500000	8.000000	0.500000	0.000000	0.000000	0.000000	31872	0	10.000000	7.000000	1.000000
sus	inf	inf_blood	z	x[0]	y[0][0]	z[0]	x[1]	y[1][0]	z[1]	S[0]	synchrony
219000000	94990000	5000000	10.000000	21900	9499	0.001000	21900	9499	0.001000	10000000	0.000000
109941802	83527143	436775	3941.516320	16797	5921	0.394152	7033	10365	0.394152	9995037	0.000000
159744239	46082770	239955	6325.803353	24222	1998	0.632580	10243	6473	0.632580	9990091	0.000000
185392835	34155678	177488	7771.765723	28197	909	0.777177	11773	5165	0.777177	9985111	0.000000
200225098	28549132	148566	8648.676577	29658	561	0.864868	12532	4811	0.864868	9980252	0.000000
208891971	25596148	133241	9180.483393	30484	382	0.918048	13613	4106	0.918048	9975195	0.000000
213989278	23984033	124859	9503.000201	30765	289	0.950300	13889	3959	0.950300	9970221	0.000000
217001327	23045604	120005	9698.592075	30871	289	0.969859	13882	4164	0.969859	9965163	0.000000
218840327	22490201	116928	9817.209710	31190	174	0.981721	14198	3946	0.981721	9959976	0.000000
219944950	22156206	115796	9889.145947	31195	185	0.988915	14267	3824	0.988915	9955078	0.000000
220524433	21988506	114427	9932.772025	30889	252	0.993277	14352	3939	0.993277	9950024	0.000000
220980209	21857880	113571	9959.229270	30816	207	0.995923	14252	3831	0.995923	9945119	0.000000
221215425	21777469	113820	9975.274394	31218	202	0.997527	13893	4156	0.997527	9940160	0.000000
221389372	21729212	113223	9985.005037	31069	256	0.998501	14625	3795	0.998501	9935160	0.000000
221465976	21693468	113092	9990.906233	31209	190	0.999091	14323	3925	0.999091	9930297	0.000000
221516344	21696158	112808	9994.485041	31046	182	0.999449	14226	3970	0.999449	9925298	0.000000
221545108	21696674	112623	9996.655426	30996	209	0.999666	14558	3711	0.999666	9920441	0.000000
221604464	21674714	112720	9997.971667	31126	259	0.999797	14105	3810	0.999797	9915553	0.000000
221572162	21686212	113566	9998.769908	31249	256	0.999877	13900	4016	0.999877	9910561	0.000000
221578683	21670995	112831	9999.254005	31071	217	0.999925	14520	3741	0.999925	9905669	0.000000
221599465	21661101	112433	9999.547588	30678	215	0.999955	14445	3869	0.999955	9900626	0.000000
221615438	21659267	112842	9999.725632	31065	196	0.999973	14048	4066	0.999973	9895937	0.000000
221563379	21690926	112862	9999.833608	31237	233	0.999983	14395	4004	0.999983	9891046	0.000000
221605285	21658566	112574	9999.899091	31112	195	0.999990	14130	3962	0.999990	9886211	0.000000
221601378	21671225	112780	9999.938803	31102	253	0.999994	14029	4014	0.999994	9881246	0.000000
221621516	21669089	112785	9999.962887	31021	214	0.999996	13997	3878	0.999996	9876287	0.000000
221618977	21676540	112912	9999.977493	30836	242	0.999998	14491	3689	0.999998	9871371	0.000000
221618269	21661491	112491	9999.986350	30902	201	0.999999	13905	3964	0.999999	9866399	0.000000
221617979	21672133	112415	9999.991722	31230	187	0.999999	14320	3872	0.999999	9861438	0.000000
221537192	21688709	112511	9999.994980	31102	202	0.999999	14414	3839	0.999999	9856683	0.000000
221575777	21678277	112399	9999.996955	31205	185	1.000000	14383	3886	1.000000	9851794	0.000000
221594905	21674504	113577	9999.998154	30832	253	1.000000	14284	3842	1.000000	9846830	0.000000
221600967	21670798	112540	9999.998880	30946	268	1.000000	14318	3925	1.000000	9841888	0.000000
221601347	21660760	112851	9999.999321	31041	173	1.000000	14214	3844	1.000000	9836993	0.000000
221577250	21674265	112990	9999.999588	31546	169	1.000000	14112	3992	1.000000	9832165	0.000000
221603197	21676261	113200	9999.999750	31283	216	1.000000	14398	3759	1.000000	9827215	0.000000
221580301	21669446	112428	9999.999849	31371	191	1.000000	14558	3715	1.000000	9822315	0.000000
221570492	21670125	113155	9999.999908	31319	174	1.000000	14188	3647	1.000000	9817366	0.000000
221527176	21689003	112856	9999.999944	31016	288	1.000000	14191	3919	1.000000	9812470	0.000000
221572444	21683629	112940	9999.999966	31382	181	1.000000	14067	4005	1.000000	9807602	0.000000
221582525	21662522	113065	9999.999980	31188	230	1.000000	14339	3772	1.000000	9802677	-1.#IND00
221545523	21681057	112825	9999.999988	31097	227	1.000000	14296	3785	1.000000	9797687	-0.024000
221556203	21699396	112864	9999.999992	30969	208	1.000000	14331	3801	1.000000	9792676	-0.015342
221568239	21673167	112635	9999.999995	31175	221	1.000000	14232	3834	1.000000	9787706	-0.009708
221596576	21669391	112025	9999.999997	31153	222	1.000000	14359	3886	1.000000	9782883	-0.008078
221571939	21690370	113330	9999.999998	31094	209	1.000000	14346	3840	1.000000	9778113	-0.006114
221544782	21677545	113226	9999.999999	30943	165	1.000000	14107	3808	1.000000	9773180	-0.008129
221575076	21680582	112587	9999.999999	30976	221	1.000000	14445	3902	1.000000	9768287	-0.010472
221572168	21679446	112497	10000.000000	31094	201	1.000000	13800	4050	1.000000	9763446	-0.010993
221546340	21685591	112436	10000.000000	31150	214	1.000000	14156	3920	1.000000	9758600	-0.011601
221580224	21662047	113002	10000.000000	30851	224	1.000000	14354	3928	1.000000	9753824	-0.009072
221572032	21677041	112643	10000.000000	31049	215	1.000000	14517	3769	1.000000	9748927	-0.008324
221596115	21661527	112622	10000.000000	30749	313	1.000000	14519	3829	1.000000	9744011	-0.010465
221558809	21695314	113150	10000.000000	30938	208	1.000000	14507	3762	1.000000	9739112	-0.008357
221592699	21672212	112367	10000.000000	31080	242	1.000000	14220	3861	1.000000	9734193	-0.006695
221552459	21688273	113519	10000.000000	31366	194	1.000000	14551	3872	1.000000	9729365	-0.006660
221597858	21663969	112798	10000.000000	30720	226	1.000000	14097	4037	1.000000	9724462	-0.005188
221589340	21688544	112569	10000.000000	31151	221	1.000000	14569	3623	1.000000	9719504	-0.004861
221570639	21671436	113463	10000.000000	31326	192	1.000000	14094	4019	1.000000	9714702	-0.004491
221587646	21669298	113027	10000.000000	31105	273	1.000000	14288	3783	1.000000	9709882	-0.003749
221595721	21670724	112769	10000.000000	31021	240	1.000000	14193	3889	1.000000	9705053	-0.003491
221610792	21665135	112376	10000.000000	31320	182	1.000000	14135	3962	1.000000	9700233	-0.003819
221608332	21670529	112787	10000.000000	31192	237	1.000000	14001	3861	1.000000	9695338	-0.002653
221592342	21668638	112175	10000.000000	30967	224	1.000000	14271	3908	1.000000	9690464	-0.001445
221562088	21690777	112538	10000.000000	31055	227	1.000000	14331	4003	1.000000	9685679	-0.001725
221591479	21673937	113270	10000.000000	31023	226	1.000000	14492	3778	1.000000	9680830	-0.001992
221569305	21658729	112507	10000.000000	30869	237	1.000000	14496	3822	1.000000	9675979	-0.001509
221572109	21680584	113044	10000.000000	30834	274	1.000000	14469	3753	1.000000	9671114	-0.003446
221575982	21668211	112839	10000.000000	31152	201	1.000000	14171	4002	1.000000	9666368	-0.002420
221536151	21685878	112839	10000.000000	30838	202	1.000000	14040	4015	1.000000	9661496	-0.002444
221558011	21675946	113416	10000.000000	30770	207	1.000000	14429	3840	1.000000	9656708	-0.002392
221575329	21673817	112744	10000.000000	31281	202	1.000000	14285	3825	1.000000	9651842	-0.003272
221567969	21669635	112447	10000.000000	31329	203	1.000000	14377	3723	1.000000	9647057	-0.003009
221604046	21659400	113104	10000.000000	31181	220	1.000000	14599	3724	1.000000	9642339	-0.002412
221590051	21668522	113104	10000.000000	30815	207	1.000000	14217	3852	1.000000	9637507	-0.002028
221596909	21667166	113395	10000.000000	31070	197	1.000000	14432	3722	1.000000	9632683	-0.001401
221594312	21666485	112621	10000.000000	31162	206	1.000000	14183	3914	1.000000	9627808	0.000407
221558819	21683941	112998	10000.000000	31176	224	1.000000	14240	3919	1.000000	9622979	-0.001582
221546222	21677060	112710	10000.000000	30953	223	1.000000	14145	4038	1.000000	9618135	-0.002071
221579988	21678009	112736	10000.000000	31223	195	1.000000	14306	3774	1.000000	9613428	-0.001666
221573442	21678050	112685	10000.000000	30872	284	1.000000	14631	3787	1.000000	9608643	-0.001856
221596551	21669018	112589	10000.000000	30887	264	1.000000	14141	3733	1.000000	9603892	-0.001764
221581241	21683139	112224	10000.000000	30962	226	1.000000	14428	3966	1.000000	9599098	-0.001047
221590180	21673241	113285	10000.000000	31125	187	1.000000	14465	3817	1.000000	9594143	-0.000194
221583463	21667915	112323	10000.000000	30921	263	1.000000	14249	3861	1.000000	9589246	-0.000476
221580595	21683169	113115	10000.000000	31233	210	1.000000	14138	3902	1.000000	9584463	-0.000608
221626042	21657889	112533	10000.000000	31192	244	1.000000	14258	3798	1.000000	9579643	-0.000638
221570244	21673521	113111	10000.000000	30716	224	1.000000	14179	3922	1.000000	9574905	-0.000735
221624605	21658407	112464	10000.000000	31065	191	1.000000	14471	3749	1.000000	9570297	-0.000130
221665675	21646617	112578	10000.000000	31461	188	1.000000	14174	3839	1.000000	9565572	-0.000126
221558541	21687411	113533	10000.000000	31027	181	1.000000	14398	3745	1.000000	9560958	-0.001145
221594467	21666450	112922	10000.000000	31117	265	1.000000	14260	3917	1.000000	9556199	-0.000652
221616321	21681884	112671	10000.000000	31059	241	1.000000	14256	3903	1.000000	9551461	-0.000017
221579909	21678816	112900	10000.000000	31311	190	1.000000	14234	3918	1.000000	9546620	0.000155
221572033	21681683	113214	10000.000000	30949	251	1.000000	14234	3915	1.000000	9541699	0.000394
221620180	21670037	112087	10000.000000	31051	212	1.000000	13908	4000	1.000000	9536920	0.000366
221549108	21686647	113178	10000.000000	31246	201	1.000000	14385	3751	1.000000	9532238	0.000350
221579547	21668138	112950	10000.000000	31000	198	1.000000	14170	3944	1.000000	9527448	0.000392
221606833	21675891	112784	10000.000000	30911	230	1.000000	14355	3827	1.000000	9522579	0.000402
221599329	21656259	113107	10000.000000	31175	134	1.000000	14534	3881	1.000000	9517850	0.000250
npatches	nstrain	runtime	dt	init_x	init_y	init_y_blood	init_z	init_S	beta0	beta1	beta2	beta3	mean_beta	B	d	delta	delta_blood	b[0]	mut	m	CTL	c	g	epsilon	k	het	lambda	rho	omega	x_max	patch.dyna	DELTA	A	VA
10000	1	100.000000	0.001000	21900	9499	5000000	0.001000	10000000	25.182396	13.121247	15.551688	14.664891	17	800000000	0.010000	1.000000	432.000000	80000	0.000050	0.004800	0	0.500000	0.000000	2.500000	9.000000	0.500000	0.000000	0.000000	0.000000	31872	0	10.000000	7.000000	1.000000
sus	inf	inf_blood	z	x[0]	y[0][0]	z[0]	x[1]	y[1][0]	z[1]	S[0]	synchrony
219000000	94990000	5000000	10.000000	21900	9499	0.001000	21900	9499	0.001000	10000000	0.000000
114924953	75628587	395206	3941.516320	7643	9152	0.394152	13464	6660	0.394152	9994946	0.000000
169584760	39617431	205874	6325.803353	11210	5595	0.632580	20150	2896	0.632580	9989939	0.000000
197304040	28441299	147712	7771.765723	12736	4491	0.777177	23944	1774	0.777177	9984967	0.000000
213037589	23307504	121319	8648.676577	13939	4011	0.864868	25741	1372	0.864868	9980004	0.000000
222081303	20653570	108437	9180.483393	14744	3599	0.918048	26844	1012	0.918048	9975146	0.000000
227330490	19192657	99610	9503.000201	15124	3388	0.950300	27740	852	0.950300	9970303	0.000000
230495873	18341482	96102	9698.592075	15135	3570	0.969859	28753	668	0.969859	9965374	0.000000
232332980	17855532	93495	9817.209710	15435	3402	0.981721	28770	577	0.981721	9960321	0.000000
233490463	17548266	91377	9889.145947	15526	3306	0.988915	28640	682	0.988915	9955372	0.000000
234181441	17380263	90346	9932.772025	15511	3289	0.993277	28788	578	0.993277	9950316	0.000000
234565513	17283892	90009	9959.229270	15703	3274	0.995923	29275	570	0.995923	9945450	0.000000
234848708	17215556	89652	9975.274394	15596	3316	0.997527	29037	555	0.997527	9940481	0.000000
234938642	17178793	89489	9985.005037	15423	3251	0.998501	29220	567	0.998501	9935553	0.000000
235077359	17139242	88530	9990.906233	15437	3321	0.999091	29215	540	0.999091	9930516	0.000000
235133517	17138122	88939	9994.485041	15816	3278	0.999449	29126	653	0.999449	9925517	0.000000
235149860	17121844	89376	9996.655426	15757	3395	0.999666	28979	652	0.999666	9920531	0.000000
235151812	17119884	88995	9997.971667	15544	3188	0.999797	28139	794	0.999797	9915559	0.000000
235198532	17117984	89249	9998.769908	15704	3262	0.999877	28235	637	0.999877	9910487	0.000000
235204663	17109316	89040	9999.254005	15475	3294	0.999925	28998	632	0.999925	9905608	0.000000
235161391	17115954	89077	9999.547588	15669	3144	0.999955	28362	683	0.999955	9900636	0.000000
235209037	17122472	89197	9999.725632	15380	3431	0.999973	28876	591	0.999973	9895843	0.000000
235208110	17120019	89391	9999.833608	15773	3131	0.999983	28917	730	0.999983	9890912	0.000000
235205342	17105883	89008	9999.899091	15838	3165	0.999990	28329	801	0.999990	9885962	0.000000
235226615	17112817	88805	9999.938803	15383	3402	0.999994	28629	706	0.999994	9881100	0.000000
235240706	17113042	88819	9999.962887	15789	3261	0.999996	29031	551	0.999996	9876214	0.000000
235206361	17107550	88763	9999.977493	15407	3267	0.999998	28914	680	0.999998	9871169	0.000000
235162833	17135789	88768	9999.986350	15405	3431	0.999999	28554	642	0.999999	9866108	0.000000
235121876	17131292	89221	9999.991722	15032	3487	0.999999	28956	660	0.999999	9861168	0.000000
235208283	17098809	89026	9999.994980	15710	3354	0.999999	29229	582	0.999999	9856189	0.000000
235195941	17110639	88922	9999.996955	15956	3145	1.000000	28805	722	1.000000	9851298	0.000000
235219823	17112054	88632	9999.998154	15791	3179	1.000000	28418	735	1.000000	9846399	0.000000
235223593	17116863	89027	9999.998880	15707	3273	1.000000	28494	727	1.000000	9841457	0.000000
235193018	17122963	89470	9999.999321	15409	3302	1.000000	29125	505	1.000000	9836535	0.000000
235229961	17102743	89296	9999.999588	15520	3339	1.000000	29303	627	1.000000	9831535	0.000000
235220030	17100893	88706	9999.999750	15880	3178	1.000000	28920	627	1.000000	9826662	0.000000
235217477	17102411	88965	9999.999849	15481	3211	1.000000	28691	730	1.000000	9821743	0.000000
235217502	17114358	89133	9999.999908	15692	3314	1.000000	28562	767	1.000000	9816836	0.000000
235203497	17121839	89198	9999.999944	15800	3293	1.000000	28613	592	1.000000	9811905	0.000000
235219177	17106972	88988	9999.999966	16128	3224	1.000000	29126	601	1.000000	9807066	0.000000
235191110	17114635	89189	9999.999980	16111	3040	1.000000	28120	750	1.000000	9802153	-1.#IND00
235217754	17114762	89319	9999.999988	15844	3225	1.000000	28832	649	1.000000	9797241	-1.#IND00
235153441	17137579	89065	9999.999992	15545	3332	1.000000	28808	662	1.000000	9792248	-0.000905
235219506	17113322	88734	9999.999995	15542	3343	1.000000	28947	634	1.000000	9787345	-0.002521
235212962	17129322	88979	9999.999997	15632	3284	1.000000	28366	731	1.000000	9782458	-0.000286
235200126	17112297	88943	9999.999998	15565	3352	1.000000	28817	695	1.000000	9777459	-0.004987
235184867	17108945	89409	9999.999999	15841	3395	1.000000	28512	690	1.000000	9772608	0.001737
235189081	17126540	89517	9999.999999	15534	3319	1.000000	29136	601	1.000000	9767718	-0.000016
235207250	17103942	89391	10000.000000	15752	3295	1.000000	28981	624	1.000000	9762984	-0.000261
235172514	17113590	89392	10000.000000	15653	3335	1.000000	28695	657	1.000000	9757958	0.000206
235259270	17099725	88892	10000.000000	15430	3326	1.000000	28619	615	1.000000	9753089	-0.001283
235123168	17135741	89234	10000.000000	15555	3460	1.000000	28474	749	1.000000	9748239	-0.002985
235193818	17106907	89554	10000.000000	15589	3297	1.000000	28779	715	1.000000	9743327	-0.000388
235242997	17109317	88818	10000.000000	15587	3226	1.000000	28954	602	1.000000	9738489	-0.000395
235250521	17105842	89012	10000.000000	15679	3244	1.000000	28759	669	1.000000	9733792	0.001291
235221340	17109456	89068	10000.000000	15249	3397	1.000000	28720	765	1.000000	9728831	-0.000348
235229720	17113726	89240	10000.000000	15733	3336	1.000000	28315	762	1.000000	9723938	0.000156
235235576	17115549	89342	10000.000000	15666	3312	1.000000	28635	673	1.000000	9719052	-0.002574
235201551	17123723	89304	10000.000000	15703	3352	1.000000	28256	896	1.000000	9714260	-0.001897
235197036	17118485	89278	10000.000000	15676	3237	1.000000	28561	722	1.000000	9709352	-0.001993
235190886	17109954	89100	10000.000000	15675	3375	1.000000	28071	858	1.000000	9704574	0.000031
235195504	17104031	89225	10000.000000	15739	3277	1.000000	28774	625	1.000000	9699749	-0.001340
235241008	17105120	89581	10000.000000	16270	3170	1.000000	28620	566	1.000000	9694787	-0.001573
235189190	17116479	89137	10000.000000	16331	3110	1.000000	28903	617	1.000000	9690024	-0.002106
235209505	17106804	89085	10000.000000	15800	3283	1.000000	29252	580	1.000000	9685131	-0.002309
235222583	17124384	89061	10000.000000	15608	3255	1.000000	28818	672	1.000000	9680384	-0.001049
235128043	17131233	88919	10000.000000	15675	3502	1.000000	28547	723	1.000000	9675501	-0.000532
235200873	17122315	89231	10000.000000	16197	3039	1.000000	29001	657	1.000000	9670769	-0.000984
235167854	17117128	89235	10000.000000	15783	3211	1.000000	29108	613	1.000000	9666030	-0.000175
235254006	17103149	89249	10000.000000	15445	3348	1.000000	28792	649	1.000000	9661205	-0.000158
235229583	17096113	89027	10000.000000	15724	3232	1.000000	29385	607	1.000000	9656468	-0.000547
235150502	17121679	88960	10000.000000	15313	3460	1.000000	29278	475	1.000000	9651545	-0.000351
235219113	17110523	89236	10000.000000	15524	3507	1.000000	29412	509	1.000000	9646733	-0.000245
235178849	17119711	88958	10000.000000	15511	3304	1.000000	29146	646	1.000000	9641882	-0.000322
235196089	17104799	89147	10000.000000	15612	3337	1.000000	28884	642	1.000000	9637118	-0.000629
235183635	17118520	89258	10000.000000	15830	3155	1.000000	28598	669	1.000000	9632253	0.000079
235242739	17103422	88923	10000.000000	15917	3238	1.000000	28460	724	1.000000	9627650	-0.000005
235197970	17110020	89207	10000.000000	15824	3111	1.000000	28542	778	1.000000	9622738	-0.000127
235195016	17114356	88585	10000.000000	15452	3310	1.000000	28883	579	1.000000	9618045	-0.000943
235208766	17103416	89218	10000.000000	16023	3195	1.000000	28851	626	1.000000	9613331	-0.000686
235261434	17106748	89165	10000.000000	15549	3377	1.000000	29012	653	1.000000	9608609	-0.001072
235194634	17108379	89573	10000.000000	16107	3190	1.000000	28482	800	1.000000	9603787	-0.001456
235188995	17115844	89480	10000.000000	15570	3464	1.000000	28387	769	1.000000	9599056	-0.001350
235201853	17119386	89540	10000.000000	15729	3424	1.000000	28788	770	1.000000	9594284	-0.001524
235204847	17120963	89071	10000.000000	15605	3277	1.000000	28735	648	1.000000	9589554	-0.001500
235164512	17136310	89738	10000.000000	15738	3368	1.000000	28683	597	1.000000	9584766	-0.002328
235214110	17106720	88962	10000.000000	15416	3359	1.000000	28958	598	1.000000	9579940	-0.002194
235205167	17106189	89152	10000.000000	15966	3301	1.000000	29014	547	1.000000	9575165	-0.002167
235284593	17079383	89439	10000.000000	15625	3339	1.000000	29176	558	1.000000	9570404	-0.002258
235170329	17128949	89309	10000.000000	15394	3532	1.000000	29242	669	1.000000	9565582	-0.002666
235192005	17110254	89432	10000.000000	15891	3206	1.000000	28112	751	1.000000	9560858	-0.003005
235213883	17116632	88972	10000.000000	15695	3280	1.000000	28848	579	1.000000	9556035	-0.001822
235205421	17104954	88487	10000.000000	15302	3498	1.000000	28942	680	1.000000	9551292	-0.001629
235213902	17113778	88956	10000.000000	15634	3462	1.000000	29048	605	1.000000	9546321	-0.001496
235223063	17110547	88831	10000.000000	15836	3271	1.000000	28639	751	1.000000	9541586	-0.001445
235231230	17106775	89027	10000.000000	15684	3339	1.000000	28731	662	1.000000	9536879	-0.001235
235171169	17120162	89498	10000.000000	15829	3267	1.000000	28787	631	1.000000	9532094	-0.001202
235207702	17114189	89093	10000.000000	15532	3361	1.000000	28687	687	1.000000	9527294	0.000234
235196486	17127749	89407	10000.000000	15580	3325	1.000000	28211	801	1.000000	9522562	0.000310
235203901	17113640	88676	10000.000000	15332	3465	1.000000	29041	610	1.000000	9517821	0.000682
npatches	nstrain	runtime	dt	init_x	init_y	init_y_blood	init_z	init_S	beta0	beta1	beta2	beta3	mean_beta	B	d	delta	delta_blood	b[0]	mut	m	CTL	c	g	epsilon	k	het	lambda	rho	omega	x_max	patch.dyna	DELTA	A	VA
10000	1	100.000000	0.001000	21900	9499	5000000	0.001000	10000000	11.499996	15.980552	8.870383	18.865531	17	800000000	0.010000	1.000000	432.000000	80000	0.000050	0.004800	0	0.500000	0.000000	2.500000	10.000000	0.500000	0.000000	0.000000	0.000000	31872	0	10.000000	7.000000	1.000000
sus	inf	inf_blood	z	x[0]	y[0][0]	z[0]	x[1]	y[1][0]	z[1]	S[0]	synchrony
219000000	94990000	5000000	10.000000	21900	9499	0.001000	21900	9499	0.001000	10000000	0.000000
120806007	68148813	356630	3941.516320	15609	5240	0.394152	11951	6808	0.394152	9995082	0.000000
180510791	33715314	176093	6325.803353	23532	1845	0.632580	17874	3318	0.632580	9990030	0.000000
210162595	23371586	122183	7771.765723	27628	844	0.777177	21039	2165	0.777177	9985011	0.000000
226521472	18711194	97165	8648.676577	29495	480	0.864868	22780	1873	0.864868	9979998	0.000000
235810283	16319348	85311	9180.483393	30072	362	0.918048	24445	1424	0.918048	9975054	0.000000
241183721	15024229	78465	9503.000201	30852	205	0.950300	25855	1185	0.950300	9970118	0.000000
244298350	14281935	74143	9698.592075	30859	203	0.969859	25344	1270	0.969859	9965134	0.000000
246203912	13854940	72094	9817.209710	31121	128	0.981721	25700	1059	0.981721	9960156	0.000000
247317492	13590908	70555	9889.145947	31263	113	0.988915	26868	945	0.988915	9955165	0.000000
248007788	13426484	69402	9932.772025	31219	147	0.993277	25939	1217	0.993277	9950222	0.000000
248396920	13335642	69349	9959.229270	31059	144	0.995923	26395	1099	0.995923	9945233	0.000000
248625510	13284195	69039	9975.274394	31319	192	0.997527	26046	1081	0.997527	9940277	0.000000
248784101	13252294	68587	9985.005037	31232	151	0.998501	26767	983	0.998501	9935176	0.000000
248948860	13229278	68282	9990.906233	31195	135	0.999091	26583	898	0.999091	9930222	0.000000
248942670	13232823	69160	9994.485041	31048	174	0.999449	26779	1048	0.999449	9925231	0.000000
248964463	13211191	68675	9996.655426	31156	129	0.999666	26916	952	0.999666	9920265	0.000000
248994802	13213254	68577	9997.971667	31153	116	0.999797	26304	1099	0.999797	9915285	0.000000
249013646	13199676	69037	9998.769908	31228	141	0.999877	26606	1065	0.999877	9910328	0.000000
249001989	13201233	68596	9999.254005	31267	115	0.999925	26283	1018	0.999925	9905239	0.000000
249024759	13196585	68458	9999.547588	31286	190	0.999955	26563	1073	0.999955	9900274	0.000000
249001286	13205941	68321	9999.725632	31162	158	0.999973	26107	1086	0.999973	9895286	0.000000
248992043	13211467	69296	9999.833608	31388	168	0.999983	26520	1019	0.999983	9890494	0.000000
248965418	13211192	68994	9999.899091	31371	118	0.999990	26043	1109	0.999990	9885556	0.000000
248979659	13217830	68875	9999.938803	31282	164	0.999994	26179	1107	0.999994	9880543	0.000000
248990779	13197878	68190	9999.962887	31479	117	0.999996	26160	1172	0.999996	9875631	0.000000
249008896	13205865	68987	9999.977493	31037	151	0.999998	26732	1047	0.999998	9870645	0.000000
249030695	13205312	68436	9999.986350	31398	97	0.999999	26003	1080	0.999999	9865791	0.000000
249051690	13194255	68735	9999.991722	31190	148	0.999999	26587	1100	0.999999	9860795	0.000000
249045897	13229286	68722	9999.994980	31226	134	0.999999	26372	1037	0.999999	9855864	0.000000
249031078	13196591	68538	9999.996955	31282	197	1.000000	26797	944	1.000000	9851002	0.000000
249001192	13200471	69298	9999.998154	31471	110	1.000000	26178	1102	1.000000	9846042	0.000000
249077007	13193983	69114	9999.998880	31062	151	1.000000	26267	1053	1.000000	9841015	0.000000
249011251	13199221	68518	9999.999321	31422	129	1.000000	26130	988	1.000000	9836026	0.000000
249027017	13204549	68889	9999.999588	31213	144	1.000000	26698	1008	1.000000	9831097	0.000000
249007380	13211783	68802	9999.999750	31239	171	1.000000	26095	1176	1.000000	9826138	0.000000
249028809	13197603	68696	9999.999849	31287	122	1.000000	26748	1000	1.000000	9821099	0.000000
249004914	13204083	68831	9999.999908	31423	165	1.000000	25644	1254	1.000000	9816190	0.000000
249014034	13215683	68564	9999.999944	31172	149	1.000000	26931	871	1.000000	9811243	0.000000
249009372	13198556	68944	9999.999966	31290	118	1.000000	26374	1048	1.000000	9806299	0.000000
249013977	13217544	68779	9999.999980	31181	147	1.000000	26558	1030	1.000000	9801313	-1.#IND00
249036026	13200803	68371	9999.999988	31074	174	1.000000	25797	1360	1.000000	9796388	0.019200
249000426	13207879	68502	9999.999992	31297	127	1.000000	26540	1037	1.000000	9791466	0.007522
249041911	13197981	68493	9999.999995	31204	170	1.000000	26269	1097	1.000000	9786620	-0.004570
249011687	13195251	69001	9999.999997	31248	154	1.000000	26513	980	1.000000	9781787	-0.011555
248987999	13209874	68590	9999.999998	31380	118	1.000000	26487	1064	1.000000	9776921	-0.008254
249038912	13187934	68794	9999.999999	31370	130	1.000000	26134	1127	1.000000	9772049	-0.005975
249044798	13194438	68786	9999.999999	31344	130	1.000000	26658	884	1.000000	9767179	-0.003209
249018982	13220321	68980	10000.000000	31075	172	1.000000	26223	1077	1.000000	9762273	-0.003036
249013654	13193864	68952	10000.000000	31233	170	1.000000	26425	1111	1.000000	9757452	-0.004424
248978537	13210649	68407	10000.000000	31183	138	1.000000	26152	1048	1.000000	9752601	-0.007424
248984050	13215718	68563	10000.000000	31202	144	1.000000	26404	1029	1.000000	9747671	-0.005377
248998112	13218272	68881	10000.000000	31260	145	1.000000	26957	921	1.000000	9742819	-0.005087
249036681	13214742	68896	10000.000000	31289	163	1.000000	26019	1152	1.000000	9737838	-0.005604
248959654	13220665	68505	10000.000000	31359	142	1.000000	25708	1177	1.000000	9732925	-0.005393
249004336	13202345	68879	10000.000000	30794	168	1.000000	26242	1043	1.000000	9728090	-0.004656
249004681	13204526	68549	10000.000000	31242	108	1.000000	26147	1191	1.000000	9723311	-0.003784
248948173	13230256	69098	10000.000000	31104	176	1.000000	26051	1158	1.000000	9718596	-0.004440
249027998	13215374	69089	10000.000000	31319	126	1.000000	26146	1019	1.000000	9713780	-0.003774
249024600	13205015	68813	10000.000000	31214	171	1.000000	25791	1073	1.000000	9708808	-0.004285
249063458	13192964	68383	10000.000000	31190	166	1.000000	26110	1130	1.000000	9703943	-0.003919
249043558	13202795	68826	10000.000000	31483	148	1.000000	26769	792	1.000000	9698998	-0.003893
248999566	13209618	68352	10000.000000	31475	103	1.000000	27160	942	1.000000	9694129	-0.003678
249055717	13194198	68361	10000.000000	30941	217	1.000000	26464	1046	1.000000	9689346	-0.002613
249037605	13208994	68616	10000.000000	31030	138	1.000000	26012	1066	1.000000	9684496	-0.000985
248998154	13219200	68862	10000.000000	31206	140	1.000000	26737	971	1.000000	9679785	0.000329
249033946	13216353	69097	10000.000000	31076	142	1.000000	26373	945	1.000000	9674947	0.000834
249044086	13202488	69026	10000.000000	31155	112	1.000000	26689	1095	1.000000	9670020	0.000804
249008976	13215204	68973	10000.000000	31169	143	1.000000	26352	1000	1.000000	9665158	0.000530
249008519	13211398	68680	10000.000000	31003	151	1.000000	25777	1240	1.000000	9660259	-0.001650
249020103	13213029	68751	10000.000000	31223	144	1.000000	26028	1072	1.000000	9655347	-0.002446
249022955	13196194	68756	10000.000000	31486	117	1.000000	26507	1136	1.000000	9650547	-0.002403
248994187	13212722	68867	10000.000000	31494	118	1.000000	26243	978	1.000000	9645826	-0.002159
248997539	13210278	68769	10000.000000	31177	114	1.000000	26633	1049	1.000000	9641085	-0.002826
248984710	13220010	68617	10000.000000	31340	138	1.000000	26336	1046	1.000000	9636269	-0.003779
249013692	13218268	69386	10000.000000	31072	166	1.000000	26166	1040	1.000000	9631495	-0.003649
248984971	13203521	68823	10000.000000	31237	99	1.000000	26435	1154	1.000000	9626665	-0.004313
249002904	13226815	68543	10000.000000	31177	167	1.000000	26145	993	1.000000	9621829	-0.004240
249025131	13208369	69247	10000.000000	31306	137	1.000000	26274	939	1.000000	9616897	-0.004423
249045788	13195578	68754	10000.000000	31211	177	1.000000	26408	1092	1.000000	9611957	-0.004892
249010844	13201046	68937	10000.000000	31025	165	1.000000	26403	1110	1.000000	9607189	-0.003830
249037071	13213299	68451	10000.000000	31346	108	1.000000	26207	1084	1.000000	9602368	-0.004492
249028958	13194520	69045	10000.000000	31275	157	1.000000	26277	990	1.000000	9597486	-0.004265
249046719	13195254	68734	10000.000000	31140	143	1.000000	26779	1031	1.000000	9592673	-0.004251
249027417	13198645	68674	10000.000000	31003	185	1.000000	26117	1175	1.000000	9587907	-0.004078
249049558	13198854	68636	10000.000000	31297	88	1.000000	26529	1009	1.000000	9583162	-0.004221
249063665	13206828	68505	10000.000000	31140	165	1.000000	25910	1042	1.000000	9578319	-0.003811
249018657	13202598	68336	10000.000000	31112	172	1.000000	25968	1164	1.000000	9573346	-0.003591
249025507	13209523	68833	10000.000000	31064	160	1.000000	25916	1043	1.000000	9568490	-0.003729
249018330	13203311	68549	10000.000000	31267	152	1.000000	26195	1061	1.000000	9563673	-0.003244
249044794	13184849	69060	10000.000000	30939	172	1.000000	26269	1072	1.000000	9558872	-0.003402
249015009	13217038	68841	10000.000000	31193	125	1.000000	25901	1090	1.000000	9554086	-0.003512
248965593	13206340	68238	10000.000000	31249	115	1.000000	26659	932	1.000000	9549301	-0.003434
248986791	13213630	68367	10000.000000	31022	192	1.000000	26953	911	1.000000	9544573	-0.003111
249028681	13212164	68934	10000.000000	30984	158	1.000000	26174	1145	1.000000	9539606	-0.003087
249002882	13215460	68864	10000.000000	31242	143	1.000000	25987	1166	1.000000	9534766	-0.003014
249044304	13204286	68574	10000.000000	31125	170	1.000000	26059	1022	1.000000	9530008	-0.002812
249004575	13213484	69140	10000.000000	31274	165	1.000000	26236	1039	1.000000	9525081	-0.003013
249020933	13210676	68619	10000.000000	31279	138	1.000000	26621	988	1.000000	9520350	-0.002953
249046988	13197570	69001	10000.000000	31154	185	1.000000	25840	1103	1.000000	9515599	-0.003185
npatches	nstrain	runtime	dt	init_x	init_y	init_y_blood	init_z	init_S	beta0	beta1	beta2	beta3	mean_beta	B	d	delta	delta_blood	b[0]	mut	m	CTL	c	g	epsilon	k	het	lambda	rho	omega	x_max	patch.dyna	DELTA	A	VA
10000	1	100.000000	0.001000	21900	9499	5000000	0.001000	10000000	18.384713	14.946057	17.983173	13.895227	17	800000000	0.010000	1.000000	432.000000	80000	0.000050	0.004800	0	0.500000	0.000000	2.500000	11.000000	0.500000	0.000000	0.000000	0.000000	31872	0	10.000000	7.000000	1.000000
sus	inf	inf_blood	z	x[0]	y[0][0]	z[0]	x[1]	y[1][0]	z[1]	S[0]	synchrony
219000000	94990000	5000000	10.000000	21900	9499	0.001000	21900	9499	0.001000	10000000	0.000000
126256302	61573607	319140	3941.516320	11260	6603	0.394152	13453	5711	0.394152	9995001	0.000000
190505758	28844357	150585	6325.803353	17072	3377	0.632580	20558	2317	0.632580	9990136	0.000000
221671585	19243952	99989	7771.765723	20135	2171	0.777177	24209	1479	0.777177	9985042	0.000000
238479254	15039773	78486	8648.676577	21793	1786	0.864868	25950	1184	0.864868	9980143	0.000000
247927459	12898984	67393	9180.483393	22703	1614	0.918048	27849	704	0.918048	9975089	0.000000
253303850	11729323	60872	9503.000201	23519	1607	0.950300	28348	564	0.950300	9970100	0.000000
256445309	11101587	57573	9698.592075	23823	1395	0.969859	28890	526	0.969859	9965126	0.000000
258386346	10689493	55482	9817.209710	24705	1211	0.981721	29100	601	0.981721	9960088	0.000000
259492161	10479464	54635	9889.145947	24935	1222	0.988915	29397	367	0.988915	9955017	0.000000
260237151	10323760	54245	9932.772025	24479	1335	0.993277	29603	427	0.993277	9949992	0.000000
260536154	10268737	53199	9959.229270	24901	1054	0.995923	29879	335	0.995923	9945089	0.000000
260831564	10201791	53424	9975.274394	24700	1222	0.997527	30004	300	0.997527	9940155	0.000000
260978743	10171682	53207	9985.005037	24712	1111	0.998501	29724	393	0.998501	9935155	0.000000
261031083	10164486	52744	9990.906233	24978	1300	0.999091	29320	440	0.999091	9930148	0.000000
261092077	10166561	53160	9994.485041	24707	1340	0.999449	29543	348	0.999449	9925266	0.000000
261129952	10144469	53158	9996.655426	25342	915	0.999666	29688	425	0.999666	9920201	0.000000
261157406	10138862	53242	9997.971667	24525	1388	0.999797	29227	340	0.999797	9915213	0.000000
261217724	10137654	52754	9998.769908	24726	1247	0.999877	30004	384	0.999877	9910296	0.000000
261211331	10134405	52805	9999.254005	25039	1200	0.999925	29901	347	0.999925	9905359	0.000000
261166876	10138149	53137	9999.547588	24347	1373	0.999955	29469	388	0.999955	9900516	0.000000
261179348	10147025	52771	9999.725632	25195	1174	0.999973	29760	283	0.999973	9895529	0.000000
261160495	10144691	52988	9999.833608	25032	1403	0.999983	30209	360	0.999983	9890635	0.000000
261202962	10129780	52691	9999.899091	24806	1063	0.999990	29594	433	0.999990	9885787	0.000000
261169525	10140736	53254	9999.938803	24782	1305	0.999994	30042	405	0.999994	9880839	0.000000
261203748	10124298	52666	9999.962887	24483	1318	0.999996	29855	347	0.999996	9875979	0.000000
261135436	10133970	52596	9999.977493	25014	1271	0.999998	29872	339	0.999998	9871054	0.000000
261235386	10116933	53249	9999.986350	25005	1304	0.999999	30201	358	0.999999	9866145	0.000000
261137128	10152385	52984	9999.991722	24748	1196	0.999999	30065	332	0.999999	9861131	0.000000
261209770	10130087	52505	9999.994980	24755	1253	0.999999	29742	385	0.999999	9856217	0.000000
261206639	10133884	52910	9999.996955	24648	1340	1.000000	29407	474	1.000000	9851368	0.000000
261223188	10134577	52723	9999.998154	25040	1142	1.000000	29425	515	1.000000	9846513	0.000000
261203077	10127404	52424	9999.998880	25147	1229	1.000000	29381	443	1.000000	9841651	0.000000
261164654	10137836	52865	9999.999321	24707	1299	1.000000	29467	427	1.000000	9836607	0.000000
261213417	10130982	53161	9999.999588	25293	1162	1.000000	29752	415	1.000000	9831658	0.000000
261161215	10149240	52827	9999.999750	24715	1224	1.000000	29371	483	1.000000	9826758	0.000000
261239314	10116691	52909	9999.999849	24516	1362	1.000000	29530	437	1.000000	9821868	0.000000
261226212	10133169	52487	9999.999908	24248	1317	1.000000	29801	416	1.000000	9816920	0.000000
261157518	10142536	52669	9999.999944	25311	964	1.000000	30271	301	1.000000	9811953	0.000000
261164735	10139400	52636	9999.999966	25256	1205	1.000000	29661	441	1.000000	9806937	0.000000
261199355	10137953	52901	9999.999980	24547	1309	1.000000	29661	430	1.000000	9801943	-1.#IND00
261211750	10123250	53266	9999.999988	25057	1225	1.000000	29418	421	1.000000	9797013	0.006400
261177728	10133230	52479	9999.999992	24384	1343	1.000000	29635	434	1.000000	9792134	-0.002700
261203154	10130407	52683	9999.999995	25092	1170	1.000000	29834	362	1.000000	9787308	0.005953
261177969	10133061	52934	9999.999997	24905	1179	1.000000	29730	424	1.000000	9782484	0.003326
261185470	10136889	53057	9999.999998	24598	1287	1.000000	29658	364	1.000000	9777513	-0.001242
261149021	10132060	53026	9999.999999	25445	1101	1.000000	29972	400	1.000000	9772753	-0.003283
261241604	10132691	52864	9999.999999	24491	1279	1.000000	29421	421	1.000000	9767976	-0.003230
261202897	10136750	52747	10000.000000	24826	1237	1.000000	29472	372	1.000000	9763208	0.005785
261209083	10128891	52693	10000.000000	24458	1416	1.000000	29971	376	1.000000	9758246	0.006835
261234715	10139213	53034	10000.000000	25193	1204	1.000000	29380	465	1.000000	9753346	0.006692
261199475	10127388	52720	10000.000000	23884	1364	1.000000	29291	430	1.000000	9748350	0.007019
261185138	10140656	53060	10000.000000	24721	1241	1.000000	29326	457	1.000000	9743516	0.006321
261211972	10123746	52945	10000.000000	24755	1192	1.000000	29399	444	1.000000	9738723	0.007375
261244401	10124243	52858	10000.000000	24431	1500	1.000000	29555	410	1.000000	9733889	0.008407
261189810	10142145	52609	10000.000000	24954	1080	1.000000	29823	407	1.000000	9729079	0.006778
261177786	10131971	52947	10000.000000	25055	1275	1.000000	30000	373	1.000000	9724124	0.008648
261202404	10130758	52773	10000.000000	25259	1154	1.000000	29224	605	1.000000	9719261	0.004325
261177924	10155599	53020	10000.000000	24457	1331	1.000000	29209	432	1.000000	9714447	0.003607
261185397	10140620	52389	10000.000000	24814	1228	1.000000	29841	344	1.000000	9709537	0.003023
261213040	10121614	52390	10000.000000	25677	1028	1.000000	28993	479	1.000000	9704664	0.002399
261236752	10119952	52740	10000.000000	24387	1431	1.000000	29415	389	1.000000	9699750	0.001913
261192830	10132135	52497	10000.000000	24484	1230	1.000000	29228	478	1.000000	9694845	0.001730
261215339	10129656	52806	10000.000000	25351	1145	1.000000	29500	403	1.000000	9689971	0.002164
261254212	10130750	52778	10000.000000	24940	1279	1.000000	29582	469	1.000000	9684996	0.002045
261207716	10135419	52750	10000.000000	24592	1206	1.000000	29150	449	1.000000	9680040	0.002799
261197198	10119140	52765	10000.000000	24993	1107	1.000000	29589	425	1.000000	9675179	0.002854
261170135	10147978	52806	10000.000000	25057	1318	1.000000	29678	400	1.000000	9670364	0.002673
261225474	10134912	52953	10000.000000	24588	1299	1.000000	29940	273	1.000000	9665546	0.002347
261216770	10126468	52746	10000.000000	24866	1073	1.000000	29964	354	1.000000	9660842	0.002072
261185243	10142459	52713	10000.000000	24937	1155	1.000000	29760	382	1.000000	9656042	0.001741
261158692	10150070	53173	10000.000000	24319	1396	1.000000	29672	461	1.000000	9651250	0.002006
261139050	10145232	53091	10000.000000	25306	1001	1.000000	29443	426	1.000000	9646373	0.002184
261174790	10140016	52573	10000.000000	24769	1303	1.000000	29676	429	1.000000	9641553	0.001305
261214944	10129575	52599	10000.000000	24946	1297	1.000000	30421	254	1.000000	9636784	0.000839
261215947	10120520	52913	10000.000000	24593	1334	1.000000	29786	353	1.000000	9632039	0.001227
261192166	10134436	52778	10000.000000	24540	1291	1.000000	29766	384	1.000000	9627302	0.000806
261178413	10136879	52820	10000.000000	24704	1100	1.000000	29582	372	1.000000	9622451	0.000799
261165798	10133769	52888	10000.000000	24918	1284	1.000000	29286	475	1.000000	9617602	0.000993
261192383	10145204	52774	10000.000000	24380	1278	1.000000	29626	389	1.000000	9612897	0.000654
261159148	10146664	53234	10000.000000	25172	1147	1.000000	29520	443	1.000000	9608109	0.000278
261206872	10127051	53371	10000.000000	24930	1161	1.000000	29991	385	1.000000	9603213	0.000390
261218949	10129036	52683	10000.000000	24684	1281	1.000000	29276	387	1.000000	9598379	0.000413
261156553	10130059	53139	10000.000000	25047	1215	1.000000	29943	336	1.000000	9593588	0.000183
261190796	10131487	53067	10000.000000	25032	1319	1.000000	29384	407	1.000000	9588799	0.000053
261100575	10151886	52757	10000.000000	24823	1175	1.000000	30352	296	1.000000	9583994	-0.000061
261178246	10137835	52919	10000.000000	25302	1390	1.000000	29241	507	1.000000	9579153	0.000001
261191639	10126547	53265	10000.000000	24159	1348	1.000000	29330	489	1.000000	9574359	-0.000351
261230021	10124469	52677	10000.000000	24932	1264	1.000000	29669	364	1.000000	9569710	-0.000293
261176740	10141525	52338	10000.000000	24476	1402	1.000000	29714	387	1.000000	9564933	0.000088
261166348	10136922	52934	10000.000000	24761	1211	1.000000	29882	337	1.000000	9560095	-0.000020
261127717	10144739	52781	10000.000000	25412	1127	1.000000	29657	345	1.000000	9555255	0.000100
261156915	10142214	53114	10000.000000	24543	1276	1.000000	30226	325	1.000000	9550414	0.000319
261213953	10124731	52491	10000.000000	25070	1255	1.000000	29659	413	1.000000	9545612	-0.000073
261204730	10127734	53023	10000.000000	24763	1207	1.000000	29455	472	1.000000	9540784	-0.000049
261214332	10134749	52875	10000.000000	24596	1269	1.000000	29597	420	1.000000	9535987	0.000036
261204646	10133677	52689	10000.000000	24333	1442	1.000000	29534	441	1.000000	9531099	0.000079
261209050	10131549	52728	10000.000000	24954	1207	1.000000	29887	340	1.000000	9526461	-0.000470
261186847	10139055	52711	10000.000000	24773	1193	1.000000	29721	368	1.000000	9521683	-0.000423
261167601	10132342	52992	10000.000000	24615	1164	1.000000	29264	399	1.000000	9516902	0.000099
npatches	nstrain	runtime	dt	init_x	init_y	init_y_blood	init_z	init_S	beta0	beta1	beta2	beta3	mean_beta	B	d	delta	delta_blood	b[0]	mut	m	CTL	c	g	epsilon	k	het	lambda	rho	omega	x_max	patch.dyna	DELTA	A	VA
10000	1	100.000000	0.001000	21900	9499	5000000	0.001000	10000000	19.651226	9.770284	13.701269	14.757014	17	800000000	0.010000	1.000000	432.000000	80000	0.000050	0.004800	0	0.500000	0.000000	2.500000	12.000000	0.500000	0.000000	0.000000	0.000000	31872	0	10.000000	7.000000	1.000000
sus	inf	inf_blood	z	x[0]	y[0][0]	z[0]	x[1]	y[1][0]	z[1]	S[0]	synchrony
219000000	94990000	5000000	10.000000	21900	9499	0.001000	21900	9499	0.001000	10000000	0.000000
132111058	55475812	290414	3941.516320	11278	6170	0.394152	18496	3654	0.394152	9995080	0.000000
200693959	24488111	128035	6325.803353	16791	3374	0.632580	27922	513	0.632580	9990053	0.000000
232949930	15730670	82229	7771.765723	20164	2322	0.777177	30999	119	0.777177	9985096	0.000000
249883179	11968910	62495	8648.676577	22144	1661	0.864868	31571	60	0.864868	9980124	0.000000
259185564	10089584	52543	9180.483393	22607	1548	0.918048	31608	57	0.918048	9975129	0.000000
264410299	9083642	47190	9503.000201	23936	1295	0.950300	31892	42	0.950300	9970082	0.000000
267536665	8512884	44060	9698.592075	24337	1383	0.969859	31582	44	0.969859	9965106	0.000000
269427372	8153730	42343	9817.209710	24655	1081	0.981721	31644	35	0.981721	9960119	0.000000
270421925	7977829	41543	9889.145947	25582	985	0.988915	31801	28	0.988915	9955020	0.000000
271121834	7857516	40899	9932.772025	24557	1198	0.993277	31700	34	0.993277	9950115	0.000000
271485169	7781163	40664	9959.229270	24769	1140	0.995923	31561	20	0.995923	9945216	0.000000
271750672	7738778	40224	9975.274394	25202	1105	0.997527	31901	15	0.997527	9940280	0.000000
271893328	7714574	40141	9985.005037	25109	1064	0.998501	31685	31	0.998501	9935383	0.000000
271947621	7697833	40038	9990.906233	24300	1133	0.999091	31658	53	0.999091	9930377	0.000000
272036608	7683527	39876	9994.485041	24926	1322	0.999449	31750	34	0.999449	9925452	0.000000
272042659	7684491	39862	9996.655426	24521	1152	0.999666	31584	37	0.999666	9920365	0.000000
272106383	7684032	40072	9997.971667	25168	1115	0.999797	31652	29	0.999797	9915281	0.000000
272064555	7678455	40216	9998.769908	24314	1129	0.999877	31868	28	0.999877	9910318	0.000000
272108667	7659119	39963	9999.254005	24852	1270	0.999925	31744	53	0.999925	9905392	0.000000
272069620	7684327	40309	9999.547588	25184	1102	0.999955	31513	25	0.999955	9900550	0.000000
272095015	7679061	40077	9999.725632	25415	1133	0.999973	31788	25	0.999973	9895577	0.000000
272160453	7654207	39848	9999.833608	24349	1282	0.999983	31721	33	0.999983	9890691	0.000000
272148126	7664990	40194	9999.899091	24625	1159	0.999990	31783	31	0.999990	9885794	0.000000
272073686	7691638	39795	9999.938803	25158	1041	0.999994	31588	24	0.999994	9880870	0.000000
272111251	7667095	39980	9999.962887	24968	1069	0.999996	31763	21	0.999996	9875891	0.000000
272171425	7660268	40240	9999.977493	25043	1053	0.999998	31868	37	0.999998	9871031	0.000000
272055787	7682193	39930	9999.986350	25353	1137	0.999999	32013	27	0.999999	9866159	0.000000
272102747	7667568	39803	9999.991722	24780	1064	0.999999	31871	30	0.999999	9861273	0.000000
272141629	7673042	40085	9999.994980	25572	1054	0.999999	31814	46	0.999999	9856256	0.000000
272125076	7674550	39897	9999.996955	24610	1203	1.000000	31833	17	1.000000	9851437	0.000000
272125406	7678409	40136	9999.998154	25057	1105	1.000000	31823	52	1.000000	9846518	0.000000
272162492	7664421	39652	9999.998880	24914	1198	1.000000	31769	25	1.000000	9841596	0.000000
272104991	7668824	40447	9999.999321	24922	1182	1.000000	31723	30	1.000000	9836610	0.000000
272122091	7675330	40036	9999.999588	25006	1170	1.000000	31728	39	1.000000	9831788	0.000000
272080206	7677627	40087	9999.999750	24433	1138	1.000000	31908	26	1.000000	9826891	0.000000
272079988	7676354	40083	9999.999849	24815	1165	1.000000	31797	49	1.000000	9821986	0.000000
272124263	7664930	40080	9999.999908	24389	1208	1.000000	31543	33	1.000000	9817033	0.000000
272098451	7677825	40496	9999.999944	25105	1018	1.000000	31751	27	1.000000	9812074	0.000000
272107374	7677705	40076	9999.999966	24524	1309	1.000000	31582	30	1.000000	9807323	0.000000
272106158	7664238	39965	9999.999980	25344	1089	1.000000	31886	28	1.000000	9802419	-1.#IND00
272054155	7685787	39513	9999.999988	24533	1299	1.000000	31947	30	1.000000	9797526	-0.019200
272113126	7668551	39883	9999.999992	24772	1201	1.000000	31717	48	1.000000	9792547	0.009396
272177710	7666981	39606	9999.999995	25428	998	1.000000	31825	32	1.000000	9787578	0.007196
272045495	7686215	39857	9999.999997	25032	1087	1.000000	31963	30	1.000000	9782711	0.015344
272078701	7678210	39693	9999.999998	24716	1221	1.000000	31947	47	1.000000	9777801	0.011814
272091051	7670470	39779	9999.999999	25383	999	1.000000	31630	16	1.000000	9772832	0.007390
272130159	7676140	39835	9999.999999	24782	1207	1.000000	31529	22	1.000000	9767971	0.004751
272105605	7677631	40065	10000.000000	24807	1037	1.000000	31877	23	1.000000	9763006	0.005479
272100302	7676253	39883	10000.000000	25713	1127	1.000000	31688	60	1.000000	9758083	0.005491
272119745	7677845	39989	10000.000000	24432	1126	1.000000	31981	24	1.000000	9753288	0.005255
272086942	7665895	39879	10000.000000	25171	1158	1.000000	31878	25	1.000000	9748447	0.004355
272100013	7674167	40188	10000.000000	25377	1058	1.000000	31690	27	1.000000	9743611	0.003604
272121787	7670918	39816	10000.000000	24507	1201	1.000000	31656	38	1.000000	9738724	0.004577
272143945	7663307	40023	10000.000000	25548	1063	1.000000	31610	30	1.000000	9733815	0.004651
272119547	7674820	40033	10000.000000	24906	1092	1.000000	31593	26	1.000000	9728969	0.004482
272104918	7678987	40275	10000.000000	24737	1147	1.000000	31821	34	1.000000	9724061	0.003533
272087249	7664750	40000	10000.000000	25166	1111	1.000000	31858	42	1.000000	9719187	0.004166
272122678	7670286	39745	10000.000000	24885	1039	1.000000	31683	42	1.000000	9714444	0.003653
272142320	7662958	39856	10000.000000	24562	1133	1.000000	31762	39	1.000000	9709667	0.003199
272134738	7668616	39659	10000.000000	25297	1132	1.000000	31625	37	1.000000	9704825	0.003928
272105339	7679287	39968	10000.000000	24495	1151	1.000000	31464	27	1.000000	9700001	0.003327
272074963	7672472	40248	10000.000000	24269	1213	1.000000	31788	28	1.000000	9695231	0.003087
272158275	7657774	39611	10000.000000	25082	1345	1.000000	31787	34	1.000000	9690249	0.004249
272175873	7659890	39991	10000.000000	25352	1014	1.000000	31680	25	1.000000	9685382	0.003768
272112105	7669269	39641	10000.000000	24634	1164	1.000000	31772	28	1.000000	9680574	0.003866
272091254	7690047	39735	10000.000000	25236	1011	1.000000	31558	41	1.000000	9675692	0.003656
272117620	7669098	39888	10000.000000	24503	1085	1.000000	31580	38	1.000000	9670776	0.003417
272109455	7673147	39847	10000.000000	25091	1092	1.000000	31657	32	1.000000	9665859	0.003095
272097319	7688699	40006	10000.000000	24827	1177	1.000000	31655	45	1.000000	9661031	0.003312
272051760	7687240	40408	10000.000000	24702	1188	1.000000	31523	25	1.000000	9656292	0.002927
272093931	7673411	40008	10000.000000	25176	1037	1.000000	31493	44	1.000000	9651455	0.002713
272154584	7672637	39924	10000.000000	25505	1054	1.000000	31653	30	1.000000	9646708	0.003058
272133510	7670149	39800	10000.000000	25470	1041	1.000000	31793	37	1.000000	9641767	0.004011
272131623	7668760	39779	10000.000000	24615	1308	1.000000	31711	30	1.000000	9636918	0.003948
272097232	7676462	39894	10000.000000	24093	1316	1.000000	31663	23	1.000000	9632092	0.003588
272116211	7670776	40198	10000.000000	25076	1013	1.000000	31899	24	1.000000	9627244	0.003502
272099192	7681077	40099	10000.000000	25337	1150	1.000000	31676	33	1.000000	9622330	0.003222
272067077	7680944	39995	10000.000000	24810	1092	1.000000	31813	28	1.000000	9617620	0.003109
272113453	7660523	40063	10000.000000	24678	1255	1.000000	31819	41	1.000000	9612836	0.003110
272056717	7681009	40101	10000.000000	25553	956	1.000000	31782	19	1.000000	9608030	0.002889
272103240	7678458	40037	10000.000000	24697	1210	1.000000	31751	20	1.000000	9603293	0.003001
272153828	7660148	39537	10000.000000	24511	1134	1.000000	31895	46	1.000000	9598500	0.002937
272084799	7685574	40114	10000.000000	25351	980	1.000000	31735	30	1.000000	9593807	0.003087
272103954	7661230	40175	10000.000000	25181	1116	1.000000	31686	36	1.000000	9588860	0.002753
272059126	7676628	40241	10000.000000	24948	1055	1.000000	31675	34	1.000000	9584124	0.002818
272110730	7685582	39838	10000.000000	25154	1045	1.000000	31727	42	1.000000	9579410	0.002845
272092053	7673705	39954	10000.000000	25079	1176	1.000000	31644	29	1.000000	9574671	0.003188
272084808	7666992	39919	10000.000000	24858	1069	1.000000	31829	19	1.000000	9569945	0.003277
272078960	7671661	39648	10000.000000	25211	1089	1.000000	31657	26	1.000000	9565140	0.003611
272124527	7669958	40051	10000.000000	25384	966	1.000000	31961	21	1.000000	9560287	0.003327
272089529	7686958	40158	10000.000000	24998	1190	1.000000	31777	21	1.000000	9555431	0.003309
272085273	7660628	39776	10000.000000	25399	1009	1.000000	31735	38	1.000000	9550651	0.003355
272057162	7693172	39917	10000.000000	24703	1314	1.000000	31685	35	1.000000	9545847	0.002775
272157958	7662948	39729	10000.000000	24716	1126	1.000000	31783	41	1.000000	9541182	0.003133
272096060	7673222	40237	10000.000000	24811	1082	1.000000	31709	29	1.000000	9536407	0.003116
272126933	7664080	40079	10000.000000	25220	1096	1.000000	31635	32	1.000000	9531581	0.002894
272148104	7665560	40085	10000.000000	24480	1255	1.000000	31735	39	1.000000	9526772	0.002750
272095544	7681733	39804	10000.000000	24673	1191	1.000000	31734	40	1.000000	9521898	0.001962
272154574	7671760	39700	10000.000000	24444	1379	1.000000	31862	31	1.000000	9517117	0.002072
npatches	nstrain	runtime	dt	init_x	init_y	init_y_blood	init_z	init_S	beta0	beta1	beta2	beta3	mean_beta	B	d	delta	delta_blood	b[0]	mut	m	CTL	c	g	epsilon	k	het	lambda	rho	omega	x_max	patch.dyna	DELTA	A	VA
10000	1	100.000000	0.001000	21900	9499	5000000	0.001000	10000000	13.625860	24.275053	21.838546	16.333332	17	800000000	0.010000	1.000000	432.000000	80000	0.000050	0.004800	0	0.500000	0.000000	2.500000	13.000000	0.500000	0.000000	0.000000	0.000000	31872	0	10.000000	7.000000	1.000000
sus	inf	inf_blood	z	x[0]	y[0][0]	z[0]	x[1]	y[1][0]	z[1]	S[0]	synchrony
219000000	94990000	5000000	10.000000	21900	9499	0.001000	21900	9499	0.001000	10000000	0.000000
137799153	50035600	261596	3941.516320	15223	4541	0.394152	9621	6588	0.394152	9994964	0.000000
210333546	20790370	108958	6325.803353	24203	1357	0.632580	14542	3718	0.632580	9989978	0.000000
243181761	12852495	66835	7771.765723	28567	480	0.777177	17077	2689	0.777177	9985155	0.000000
260065776	9492980	49995	8648.676577	30211	249	0.864868	19110	2151	0.864868	9980031	0.000000
269155159	7832291	40637	9180.483393	30952	80	0.918048	20163	1866	0.918048	9974970	0.000000
274212216	6968582	35999	9503.000201	31423	51	0.950300	20869	1810	0.950300	9969938	0.000000
277176860	6459969	33859	9698.592075	31472	103	0.969859	21401	1587	0.969859	9965033	0.000000
278910191	6171906	32370	9817.189099	31484	75	0.981721	20747	1546	0.981721	9959989	0.000000
279909321	6007759	31362	9889.125948	31576	53	0.988915	21406	1577	0.988915	9955045	0.000000
280553899	5908882	30740	9932.759896	31616	63	0.993277	21599	1533	0.993277	9950091	0.000000
280956890	5830038	30182	9959.146823	31533	73	0.995923	21473	1541	0.995923	9945129	0.000000
281156827	5805820	30018	9975.199453	31440	36	0.997527	21461	1705	0.997527	9940122	0.000000
281292171	5782185	29862	9984.917923	31927	34	0.998501	21350	1629	0.998501	9935154	0.000000
281399636	5761280	30239	9990.808991	31440	45	0.999091	21058	1685	0.999091	9930147	0.000000
281442111	5761145	29935	9994.277330	31778	41	0.999449	21797	1466	0.999449	9925105	0.000000
281457625	5754249	29902	9996.434184	31680	30	0.999666	21546	1522	0.999666	9920168	0.000000
281463392	5756665	29984	9997.826693	31611	63	0.999797	21473	1560	0.999797	9915101	0.000000
281512972	5742478	29895	9998.653970	31581	63	0.999877	21529	1542	0.999877	9910123	0.000000
281468007	5761144	29773	9999.085372	31590	32	0.999925	21737	1511	0.999925	9905071	0.000000
281493366	5742016	30015	9999.282897	31712	42	0.999955	21502	1607	0.999955	9900120	0.000000
281538767	5738536	29787	9999.440239	31793	37	0.999973	21953	1488	0.999973	9895250	0.000000
281490434	5759224	29809	9999.620442	31561	83	0.999983	21114	1574	0.999983	9890353	0.000000
281500200	5744103	30010	9999.653748	31432	81	0.999990	21469	1562	0.999990	9885534	0.000000
281528926	5739065	29994	9999.784538	31781	37	0.999994	21757	1656	0.999994	9880563	0.000000
281466835	5755098	30199	9999.777982	31972	49	0.999996	21622	1757	0.999996	9875661	0.000000
281516342	5736705	30075	9999.805141	31709	24	0.999998	21985	1572	0.999998	9870651	0.000000
281480087	5753259	29903	9999.827822	31788	58	0.999999	21519	1493	0.999999	9865724	0.000000
281539223	5736917	29955	9999.680874	31332	94	0.999999	21683	1499	0.999999	9860879	0.000000
281524413	5749593	29952	9999.780978	31488	59	0.999999	21574	1626	0.999999	9856028	0.000000
281505502	5754084	30225	9999.855464	31802	34	1.000000	21886	1512	1.000000	9851108	0.000000
281534664	5737014	29892	9999.831594	31581	46	1.000000	21241	1702	1.000000	9846156	0.000000
281493548	5751216	29896	9999.841396	31517	55	1.000000	20988	1663	1.000000	9841244	0.000000
281528105	5747760	29908	9999.875712	31718	36	1.000000	21564	1379	1.000000	9836300	0.000000
281508693	5740864	29950	9999.862215	31662	49	1.000000	21364	1636	1.000000	9831481	0.000000
281514822	5747322	30124	9999.828453	31621	48	1.000000	21457	1694	1.000000	9826538	0.000000
281522268	5736982	29939	9999.773132	31678	44	1.000000	21928	1480	1.000000	9821649	0.000000
281487818	5747743	29693	9999.842037	31701	47	1.000000	21667	1533	1.000000	9816754	0.000000
281567379	5738770	29705	9999.752599	31346	61	1.000000	20808	1820	1.000000	9811808	0.000000
281487133	5754000	29923	9999.767946	31560	38	1.000000	21024	1691	1.000000	9806903	0.000000
281542474	5735337	29877	9999.686849	31778	32	1.000000	21705	1644	1.000000	9801929	-1.#IND00
281526981	5744882	30014	9999.605758	31817	43	1.000000	21728	1390	1.000000	9797092	-0.025600
281531684	5743784	29891	9999.725392	31579	67	1.000000	21597	1660	1.000000	9792216	-0.027952
281522382	5746120	29962	9999.712858	31407	34	1.000000	21903	1507	1.000000	9787368	-0.024886
281520809	5748652	29988	9999.711632	31631	67	1.000000	21873	1450	1.000000	9782512	-0.017206
281591635	5739266	29741	9999.722297	31717	41	1.000000	21564	1486	1.000000	9777694	-0.016445
281503554	5751210	30006	9999.810883	31601	37	1.000000	21635	1542	1.000000	9772825	-0.011893
281500815	5750410	30022	9999.860710	31434	42	1.000000	21173	1744	1.000000	9767926	-0.008052
281515060	5755526	30007	9999.767623	31445	52	1.000000	21896	1559	1.000000	9763016	-0.009425
281532619	5755079	29992	9999.763029	31395	30	1.000000	21820	1582	1.000000	9758100	-0.007440
281464972	5761399	30204	9999.767991	31586	67	1.000000	22064	1446	1.000000	9753168	-0.005803
281526925	5746389	29969	9999.820693	31622	38	1.000000	21154	1604	1.000000	9748282	-0.004680
281505582	5750911	29784	9999.813423	31685	33	1.000000	21497	1736	1.000000	9743443	-0.003890
281511687	5747023	29650	9999.791488	31540	33	1.000000	21865	1478	1.000000	9738584	-0.003715
281530145	5740483	29829	9999.830782	31548	35	1.000000	21658	1464	1.000000	9733566	-0.004149
281507952	5748116	29921	9999.814747	31534	79	1.000000	21612	1503	1.000000	9728672	-0.004309
281490934	5753210	30103	9999.837649	31582	53	1.000000	21833	1424	1.000000	9723677	-0.004632
281590884	5743567	29991	9999.882910	31721	64	1.000000	21446	1561	1.000000	9718907	-0.004194
281493894	5759538	30124	9999.791540	31736	47	1.000000	21775	1692	1.000000	9713975	-0.007356
281500735	5742824	29872	9999.820784	31442	39	1.000000	21567	1422	1.000000	9709097	-0.008026
281503899	5760484	29855	9999.880648	31600	37	1.000000	21224	1723	1.000000	9704267	-0.008030
281500659	5743077	29784	9999.891533	31698	44	1.000000	21945	1520	1.000000	9699537	-0.007434
281518659	5745913	29747	9999.826362	31433	64	1.000000	20922	1576	1.000000	9694520	-0.007172
281501803	5747937	29922	9999.795840	31669	73	1.000000	21352	1590	1.000000	9689701	-0.007452
281538916	5748654	29956	9999.714473	31765	42	1.000000	21472	1536	1.000000	9684863	-0.007139
281583464	5736711	29895	9999.820192	31818	28	1.000000	21043	1817	1.000000	9680115	-0.007112
281533371	5739072	30003	9999.821978	31495	54	1.000000	21824	1545	1.000000	9675329	-0.006615
281477183	5758742	29779	9999.879340	31564	47	1.000000	21456	1853	1.000000	9670536	-0.006498
281491210	5752020	29992	9999.813067	31627	43	1.000000	21162	1717	1.000000	9665832	-0.006539
281544283	5744004	29929	9999.834410	31541	64	1.000000	21711	1615	1.000000	9661037	-0.006387
281517825	5745815	30114	9999.838144	31532	39	1.000000	21074	1580	1.000000	9656182	-0.006431
281566510	5734358	29828	9999.895454	31523	49	1.000000	22332	1428	1.000000	9651521	-0.006561
281550380	5732940	30030	9999.840520	31831	24	1.000000	21874	1463	1.000000	9646673	-0.006632
281555459	5733380	29790	9999.858263	31463	52	1.000000	21510	1539	1.000000	9641935	-0.006289
281543076	5747908	29947	9999.808608	31852	35	1.000000	21576	1550	1.000000	9637142	-0.006768
281504794	5751317	30026	9999.877713	31735	49	1.000000	21710	1618	1.000000	9632217	-0.006442
281567998	5747537	30057	9999.804896	31553	67	1.000000	21494	1496	1.000000	9627273	-0.005972
281563781	5730594	29982	9999.823238	31637	63	1.000000	21152	1777	1.000000	9622458	-0.005681
281505856	5747520	29681	9999.795125	31603	57	1.000000	22000	1484	1.000000	9617741	-0.005727
281530151	5734253	29975	9999.839643	31803	22	1.000000	21601	1538	1.000000	9612995	-0.005377
281509619	5745405	29643	9999.818890	31574	67	1.000000	21642	1606	1.000000	9608199	-0.004423
281446475	5755128	30207	9999.844444	31613	40	1.000000	21503	1496	1.000000	9603458	-0.004295
281451259	5767638	30208	9999.849374	31571	37	1.000000	22007	1561	1.000000	9598652	-0.004096
281532704	5749100	29984	9999.886380	31653	72	1.000000	21718	1408	1.000000	9593891	-0.004443
281512141	5745392	29806	9999.864372	31738	24	1.000000	21005	1839	1.000000	9589105	-0.004307
281537809	5742285	29695	9999.708781	31689	59	1.000000	21595	1442	1.000000	9584327	-0.003508
281534936	5738888	29681	9999.779955	31691	51	1.000000	21773	1598	1.000000	9579534	-0.003048
281559117	5731307	29839	9999.788538	31619	55	1.000000	22137	1463	1.000000	9574792	-0.002891
281565144	5733320	29918	9999.795741	31606	49	1.000000	21334	1673	1.000000	9570084	-0.001288
281539472	5736713	30040	9999.868854	31699	29	1.000000	22128	1464	1.000000	9565327	-0.000969
281497860	5750200	29981	9999.909280	31693	61	1.000000	21286	1666	1.000000	9560657	-0.000936
281489899	5759543	30044	9999.919318	31572	42	1.000000	21314	1500	1.000000	9555872	-0.000929
281506941	5749622	30176	9999.919829	31593	70	1.000000	21636	1585	1.000000	9551140	-0.000564
281556586	5735450	29932	9999.852043	31524	88	1.000000	21418	1656	1.000000	9546359	-0.000716
281499949	5748978	29841	9999.786793	31614	48	1.000000	21451	1599	1.000000	9541645	-0.000852
281517069	5740533	29770	9999.767710	31705	50	1.000000	21301	1700	1.000000	9536864	-0.001143
281536382	5745870	30098	9999.859127	31566	49	1.000000	22334	1449	1.000000	9532034	-0.001071
281479253	5757566	30072	9999.844596	31864	30	1.000000	20716	1762	1.000000	9527288	-0.001172
281554545	5745011	29941	9999.756084	31673	54	1.000000	21876	1656	1.000000	9522452	-0.001096
281520929	5746130	30011	9999.797067	31636	32	1.000000	21083	1658	1.000000	9517624	-0.000984
npatches	nstrain	runtime	dt	init_x	init_y	init_y_blood	init_z	init_S	beta0	beta1	beta2	beta3	mean_beta	B	d	delta	delta_blood	b[0]	mut	m	CTL	c	g	epsilon	k	het	lambda	rho	omega	x_max	patch.dyna	DELTA	A	VA
10000	1	100.000000	0.001000	21900	9499	5000000	0.001000	10000000	16.870766	10.410002	22.207603	23.988496	17	800000000	0.010000	1.000000	432.000000	80000	0.000050	0.004800	0	0.500000	0.000000	2.500000	14.000000	0.500000	0.000000	0.000000	0.000000	31872	0	10.000000	7.000000	1.000000
sus	inf	inf_blood	z	x[0]	y[0][0]	z[0]	x[1]	y[1][0]	z[1]	S[0]	synchrony
219000000	94990000	5000000	10.000000	21900	9499	0.001000	21900	9499	0.001000	10000000	0.000000
143164894	45171600	235484	3941.516320	13858	4744	0.394152	18910	2968	0.394152	9994832	0.000000
219202576	17665663	92284	6325.803353	21714	1760	0.632580	28514	378	0.632580	9989795	0.000000
252654748	10406763	54293	7771.765723	25776	777	0.777177	31219	46	0.777177	9984725	0.000000
269386715	7426040	38765	8648.676577	27408	690	0.864868	31821	29	0.864868	9979717	0.000000
278239977	5966171	30974	9180.366725	29691	304	0.918048	31770	27	0.918048	9974673	0.000000
283205411	5188349	27044	9502.838313	30560	159	0.950300	31739	18	0.950300	9969689	0.000000
286041929	4760133	24749	9698.159151	31175	89	0.969859	31759	17	0.969859	9964619	0.000000
287689136	4521235	23530	9815.645766	31367	88	0.981721	31718	7	0.981721	9959685	0.000000
288734260	4361261	22690	9886.523831	31158	118	0.988915	31841	19	0.988915	9954852	0.000000
289339105	4283554	22172	9928.725892	31162	111	0.993277	31751	11	0.993277	9949872	0.000000
289671416	4231735	22056	9953.012107	31216	90	0.995923	31720	16	0.995923	9944910	0.000000
289925071	4188725	21855	9968.411020	31157	102	0.997527	31784	15	0.997527	9939962	0.000000
290029955	4178286	21814	9977.758842	31377	69	0.998501	31525	13	0.998501	9934974	0.000000
290147698	4152983	21443	9982.964648	31407	95	0.999091	31878	20	0.999091	9929968	0.000000
290185422	4143143	21869	9986.133885	31335	73	0.999449	31848	8	0.999449	9925105	0.000000
290208686	4149493	21567	9987.285782	31033	103	0.999666	31817	12	0.985943	9920153	0.000000
290240944	4139776	21272	9987.058946	31253	47	0.999797	31768	10	0.991475	9915162	0.000000
290262045	4145971	21596	9987.485861	31314	81	0.999877	31780	21	0.994830	9910279	0.000000
290252462	4143354	21675	9988.880440	31414	69	0.999925	31859	11	0.996865	9905329	0.000000
290300580	4132047	21472	9989.386505	31313	67	0.999955	31809	12	0.998099	9900363	0.000000
290294404	4139314	21338	9988.786657	31250	130	0.999973	31677	5	0.998847	9895367	0.000000
290264334	4142316	21526	9988.774839	31108	111	0.999983	32009	12	0.999301	9890267	0.000000
290254863	4145512	21820	9989.493636	31472	95	0.999990	31620	22	0.984087	9885291	0.000000
290259884	4136976	21576	9988.902143	31244	108	0.999994	32113	9	0.990349	9880294	0.000000
290263635	4149645	21512	9988.677353	31367	75	0.999996	31906	12	0.994147	9875201	0.000000
290263506	4141613	21739	9988.830748	30723	202	0.999998	31968	5	0.996451	9870257	0.000000
290284267	4135714	21709	9989.732318	31044	102	0.999999	31863	20	0.997847	9865224	0.000000
290293331	4143195	21512	9989.309727	31177	94	0.999999	31899	9	0.968281	9860248	0.000000
290325424	4128312	21362	9988.963025	31207	144	0.999999	31707	12	0.980764	9855310	0.000000
290282588	4137423	21382	9989.886386	30982	144	1.000000	31840	21	0.988334	9850400	0.000000
290313499	4132789	21579	9990.363942	31104	90	1.000000	31983	11	0.992925	9845495	0.000000
290286892	4137725	21500	9990.271926	30989	114	1.000000	31839	15	0.995709	9840492	0.000000
290222443	4156005	21788	9989.473259	31051	102	1.000000	31767	14	0.997398	9835637	0.000000
290240415	4137264	21613	9989.151882	31286	69	1.000000	32083	9	0.998422	9830773	0.000000
290284553	4138660	21596	9989.566181	31385	64	1.000000	31699	16	0.999043	9825826	0.000000
290227055	4146366	21478	9989.159515	31373	97	1.000000	31784	12	0.999420	9821021	0.000000
290245907	4142249	21519	9990.234435	31021	85	1.000000	31647	12	0.999648	9816115	0.000000
290263597	4138161	21416	9990.328576	31274	59	1.000000	31951	24	0.917926	9811265	0.000000
290264528	4136018	21551	9989.921058	31370	70	1.000000	31765	17	0.950226	9806381	0.000000
290306952	4128896	21414	9990.597083	31060	118	1.000000	31917	11	0.969814	9801300	-1.#IND00
290319332	4135042	21601	9989.682251	31513	59	1.000000	31871	19	0.981694	9796331	-1.#IND00
290232876	4141217	21855	9989.798887	31284	112	1.000000	31752	23	0.988898	9791622	-1.#IND00
290255063	4135310	21638	9989.647623	31024	124	1.000000	31722	13	0.993267	9786731	0.006363
290251100	4150235	21710	9989.456486	31191	101	1.000000	31688	32	0.995917	9781928	0.006278
290247350	4141682	21486	9989.374694	31409	106	1.000000	31901	7	0.997524	9777065	0.003098
290247499	4144332	21740	9988.718089	31219	92	1.000000	31802	23	0.998498	9772154	0.005034
290229819	4145649	21722	9988.411724	30881	121	1.000000	31798	15	0.999089	9767337	0.004832
290203171	4146183	21741	9988.487445	30997	75	1.000000	31819	9	0.938163	9762541	0.004190
290231852	4140475	21414	9989.271345	31230	75	1.000000	31482	11	0.962499	9757598	0.003089
290281782	4148174	21839	9988.906667	31136	127	1.000000	31789	14	0.977257	9752690	0.003112
290302169	4124786	21344	9988.956183	31260	56	1.000000	31768	7	0.986207	9747667	0.003508
290291575	4134895	21570	9989.802443	31549	91	1.000000	32036	11	0.991635	9742721	0.002082
290204763	4145183	21748	9990.461262	30880	148	1.000000	31663	15	0.994927	9737869	-0.000107
290193479	4154487	21666	9990.338568	31242	137	1.000000	31670	15	0.996924	9732900	-0.000079
290269363	4135232	21365	9990.068020	31249	108	1.000000	31529	10	0.998134	9728003	0.000854
290209854	4157612	21653	9990.420620	31065	113	1.000000	31839	12	0.998869	9723200	-0.000143
290207407	4146306	21733	9989.482972	31531	75	1.000000	31737	13	0.941070	9718425	-0.000722
290265237	4137572	21788	9989.942867	31367	115	1.000000	31716	17	0.964262	9713651	-0.000747
290251424	4141754	21643	9989.844499	30873	114	1.000000	31560	7	0.978326	9708720	-0.001075
290247300	4141139	21540	9990.285416	31100	176	1.000000	31710	11	0.986856	9703783	-0.002356
290254058	4144807	21546	9989.822731	31163	131	1.000000	31798	17	0.992029	9698901	-0.002669
290266624	4151760	21631	9990.134124	31361	75	1.000000	31828	16	0.995166	9694154	-0.003112
290286699	4133255	21374	9990.514508	31457	73	1.000000	31787	14	0.997068	9689365	-0.001543
290300112	4135834	21594	9989.312803	31706	64	1.000000	31911	13	0.998222	9684479	-0.001042
290282902	4137674	21461	9988.746323	31591	42	1.000000	31834	17	0.998922	9679714	-0.003731
290235185	4146657	21457	9988.997702	31672	61	1.000000	31871	17	0.999346	9674893	-0.003203
290197257	4146525	21618	9989.322735	31446	70	1.000000	31687	9	0.999603	9670124	-0.002999
290186920	4148977	21752	9990.098183	31455	57	1.000000	32065	16	0.999759	9665270	-0.003361
290215902	4142905	21416	9989.872060	31172	126	1.000000	32044	16	0.999854	9660413	-0.003141
290249883	4147282	21492	9989.451056	31007	95	1.000000	31780	19	0.999912	9655634	-0.003003
290291136	4141536	21679	9989.155339	31373	122	1.000000	31614	25	0.999946	9650736	-0.002910
290220651	4153232	21645	9989.207522	31351	64	1.000000	31795	16	0.999967	9645853	-0.003131
290280902	4143063	21411	9989.513898	31258	141	1.000000	31844	24	0.999980	9641114	-0.002723
290208652	4152192	21815	9989.119845	30528	114	1.000000	31848	11	0.999988	9636301	-0.002252
290282276	4135723	21363	9989.508212	31387	99	1.000000	31767	14	0.999993	9631400	-0.002066
290242006	4143706	21536	9989.892658	30908	150	1.000000	31844	18	0.999996	9626727	-0.002566
290247832	4139224	21692	9989.605641	31027	112	1.000000	31816	13	0.999997	9621930	-0.003127
290222853	4156669	21580	9989.139089	31312	94	1.000000	31933	10	0.999998	9617170	-0.002848
290251913	4143742	21241	9989.720507	30875	155	1.000000	31850	3	0.999999	9612454	-0.003420
290240951	4147295	21472	9989.728133	30831	163	1.000000	31939	17	0.999999	9607519	-0.002989
290269404	4139668	21534	9989.808339	31206	77	1.000000	31753	14	1.000000	9602711	-0.003447
290262252	4141066	21386	9989.511257	31087	146	1.000000	31776	14	1.000000	9597926	-0.003247
290238765	4139265	21779	9989.958721	31118	141	1.000000	31787	21	1.000000	9593059	-0.002880
290263357	4139592	21717	9990.401524	30870	131	1.000000	31950	10	1.000000	9588282	-0.002743
290225077	4147851	21791	9989.736678	31293	67	1.000000	31658	16	1.000000	9583559	-0.002670
290231734	4143207	21844	9990.274044	31064	142	1.000000	31652	8	1.000000	9578858	-0.002661
290288865	4132160	21512	9989.401951	31366	79	1.000000	31771	6	1.000000	9574144	-0.002026
290242019	4143041	21624	9989.206260	31276	87	1.000000	31727	18	1.000000	9569354	-0.001844
290290229	4141060	21464	9989.486499	31163	105	1.000000	31654	12	1.000000	9564703	-0.001339
290265046	4138989	21616	9989.100750	31065	121	1.000000	31791	20	1.000000	9560080	-0.001656
290226695	4137924	21692	9988.606451	31246	131	1.000000	31877	13	1.000000	9555227	-0.001448
290255035	4139465	21583	9988.150494	31455	80	1.000000	31874	15	1.000000	9550336	-0.001964
290253120	4136100	21306	9988.134977	31416	94	1.000000	31926	16	1.000000	9545571	-0.002100
290258430	4136317	21268	9988.525213	31220	119	1.000000	31788	12	1.000000	9540836	-0.002062
290248216	4135517	21523	9989.178157	30795	159	1.000000	31747	28	1.000000	9536146	-0.001379
290216373	4145453	21713	9989.993630	31197	70	1.000000	31843	17	1.000000	9531411	-0.001565
290243316	4143370	21586	9989.165657	31379	55	1.000000	31667	10	1.000000	9526734	-0.001064
290271760	4138480	21615	9988.182016	31110	114	1.000000	31887	15	1.000000	9522011	-0.000941
290250146	4147137	21465	9988.585054	31393	77	1.000000	31864	11	1.000000	9517225	-0.000579
npatches	nstrain	runtime	dt	init_x	init_y	init_y_blood	init_z	init_S	beta0	beta1	beta2	beta3	mean_beta	B	d	delta	delta_blood	b[0]	mut	m	CTL	c	g	epsilon	k	het	lambda	rho	omega	x_max	patch.dyna	DELTA	A	VA
10000	1	100.000000	0.001000	21900	9499	5000000	0.001000	10000000	14.549686	9.476851	17.047038	11.646185	17	800000000	0.010000	1.000000	432.000000	80000	0.000050	0.004800	0	0.500000	0.000000	2.500000	15.000000	0.500000	0.000000	0.000000	0.000000	31872	0	10.000000	7.000000	1.000000
sus	inf	inf_blood	z	x[0]	y[0][0]	z[0]	x[1]	y[1][0]	z[1]	S[0]	synchrony
219000000	94990000	5000000	10.000000	21900	9499	0.001000	21900	9499	0.001000	10000000	0.000000
148227407	40862447	213099	3941.516320	15822	3780	0.394152	20486	2241	0.394152	9995055	0.000000
227202308	15088019	78443	6325.803353	25236	1031	0.632580	29594	191	0.632580	9990179	0.000000
260936566	8465879	44304	7771.765723	29379	299	0.777177	31535	50	0.777177	9985245	0.000000
277385301	5786384	30277	8648.660118	31209	93	0.864868	31583	25	0.864868	9980317	0.000000
285950976	4529192	23514	9180.068185	31815	12	0.918048	31716	19	0.918048	9975388	0.000000
290623881	3844342	20086	9498.902895	31524	36	0.950300	31749	8	0.950300	9970432	0.000000
293296735	3495877	18289	9682.673200	31738	26	0.969859	31813	8	0.961728	9965485	0.000000
294877946	3264901	17041	9782.005599	31510	38	0.981721	31539	10	0.976789	9960455	0.000000
295819731	3144170	16429	9831.592068	31704	9	0.988915	31781	10	0.985924	9955503	0.000000
296385909	3070448	15947	9858.683828	31586	16	0.993277	31755	5	0.991463	9950552	0.000000
296812849	3014805	15707	9866.046168	31911	14	0.995923	31825	4	0.994823	9945532	0.000000
296974212	2987394	15715	9869.731501	31755	39	0.997527	31564	9	0.984635	9940625	0.000000
297099102	2977436	15273	9868.845710	31719	10	0.998501	31889	8	0.990682	9935655	0.000000
297224803	2965858	15208	9872.556262	31678	25	0.999091	31780	17	0.869477	9930551	0.000000
297245323	2952377	15367	9878.404365	31517	29	0.999449	31854	9	0.920844	9925668	0.000000
297251188	2957106	15281	9877.391991	31802	3	0.999666	31848	24	0.944537	9920807	0.000000
297276743	2954139	15334	9874.677528	31859	14	0.999797	31785	21	0.966364	9915673	0.000000
297280830	2947171	15164	9867.772808	31693	6	0.999877	31956	10	0.942466	9910737	0.000000
297243527	2953168	15198	9869.470016	31799	5	0.956696	32161	5	0.887748	9905694	0.000000
297314523	2945143	15196	9867.734454	31659	5	0.973738	31700	5	0.702353	9900799	0.000000
297286416	2955934	15386	9869.596185	31898	42	0.967535	31976	10	0.819490	9895880	0.000000
297187569	2965894	15321	9870.784844	31809	8	0.980311	32032	6	0.890529	9890895	0.000000
297281681	2950165	15598	9873.113974	31670	24	0.988060	31746	13	0.933611	9886017	0.000000
297256621	2957885	15525	9871.823836	31936	20	0.992759	31944	5	0.959738	9881149	0.000000
297283704	2955374	15269	9871.455645	31629	3	0.995608	31906	5	0.975583	9876096	0.000000
297284589	2952951	15376	9871.302938	31762	15	0.997337	32075	14	0.807524	9871182	0.000000
297251777	2954529	15551	9872.265620	31938	14	0.998385	31860	8	0.869911	9866269	0.000000
297257939	2950877	15409	9872.554741	31857	22	0.999020	31898	11	0.921107	9861488	0.000000
297283615	2952735	15369	9872.365246	31726	30	0.999406	31894	10	0.952155	9856655	0.000000
297270732	2959355	15309	9872.218335	31777	19	0.999640	31972	6	0.970984	9851717	0.000000
297277848	2947326	15274	9873.493623	31660	26	0.999782	31714	6	0.959900	9846808	0.000000
297296114	2941400	15305	9874.510891	31782	22	0.999868	31869	10	0.934073	9841902	0.000000
297248851	2954610	15127	9873.630863	31774	5	0.999920	31932	6	0.960018	9836904	0.000000
297255269	2950892	15296	9871.780044	32032	10	0.999951	31892	4	0.975753	9831959	0.000000
297211004	2966109	15280	9871.143652	31826	6	0.999970	31735	5	0.876956	9826953	0.000000
297254084	2954690	15490	9869.971902	31692	12	0.999982	31583	7	0.925379	9822021	0.000000
297293362	2943634	15365	9868.342088	31675	12	0.999989	31910	7	0.954746	9817142	0.000000
297275247	2945923	15558	9871.535254	31630	20	0.999993	31732	12	0.972555	9812293	0.000000
297332680	2952724	15505	9867.686626	31837	21	0.999996	31904	7	0.983356	9807447	0.000000
297279346	2948736	15108	9869.430406	31663	10	0.999998	31861	15	0.973198	9802410	-1.#IND00
297278453	2951659	15425	9871.841023	31705	29	0.999999	31700	7	0.983746	9797334	-1.#IND00
297278470	2951293	15459	9869.083885	31800	18	0.999999	31840	10	0.990142	9792411	-0.000699
297279929	2948804	15116	9871.546071	31764	40	0.999999	31915	15	0.814611	9787534	0.000618
297233577	2961767	15305	9871.205399	31773	21	1.000000	32016	5	0.887570	9782619	-0.000280
297309618	2948003	15389	9870.901491	31725	10	1.000000	31827	8	0.882039	9777734	-0.002185
297282803	2956795	15602	9869.349775	31802	13	1.000000	31796	10	0.800127	9772939	-0.000783
297250473	2952703	15423	9876.507910	31952	12	1.000000	32007	11	0.878786	9768011	0.001754
297284388	2955083	15475	9873.221034	31679	23	1.000000	31914	16	0.926489	9763121	0.001159
297290560	2943523	15324	9871.217458	31843	33	1.000000	31966	6	0.955419	9758392	0.001137
297277303	2949915	15441	9876.726663	31836	17	1.000000	31998	8	0.972964	9753592	0.001480
297229552	2965030	15470	9870.817456	31831	26	1.000000	31911	7	0.983604	9748764	0.002420
297214370	2960883	15428	9871.075897	31895	13	1.000000	31795	15	0.981541	9743820	0.002804
297265316	2952995	15177	9871.333326	31808	13	1.000000	31789	13	0.988805	9739024	0.001670
297308540	2940535	15145	9872.813301	31717	9	1.000000	31902	5	0.993211	9734092	0.001441
297300688	2950005	15534	9873.974256	31679	13	1.000000	31839	17	0.995883	9729103	0.000743
297285390	2954519	15162	9872.752480	31743	19	1.000000	31761	14	0.997503	9724174	0.000304
297274051	2947949	15511	9871.107635	31712	14	1.000000	31867	8	0.998486	9719275	-0.001195
297318783	2946926	15176	9869.744202	31828	5	1.000000	32010	12	0.999082	9714492	-0.001103
297305673	2951505	15403	9870.916743	31642	31	0.984529	32045	4	0.999443	9709604	-0.000781
297263573	2961669	15528	9867.607950	31860	20	0.990618	31978	7	0.974836	9704644	-0.001295
297257522	2949196	15270	9867.776236	31884	8	0.994310	31938	5	0.977096	9699665	-0.001295
297248617	2958634	15298	9869.150832	31907	30	0.996549	31861	7	0.986110	9694815	-0.002418
297281816	2951295	15382	9868.260710	31651	31	0.997907	31798	9	0.991576	9689984	-0.001615
297277549	2950051	15197	9867.990151	31659	24	0.998731	32077	6	0.926469	9685174	-0.002719
297257793	2954898	15018	9872.029543	31823	13	0.980190	31798	2	0.923163	9680384	-0.002545
297297839	2940952	15245	9866.900329	31722	10	0.987986	31756	12	0.817910	9675442	-0.001869
297277872	2956564	15488	9870.869677	31814	12	0.992714	31786	4	0.730178	9670572	-0.002295
297255505	2956694	15348	9869.523058	31706	10	0.995581	31589	12	0.832759	9665800	-0.000772
297287665	2948879	15358	9869.833650	31844	27	0.997320	31665	5	0.898576	9660989	-0.000993
297228613	2958768	15367	9869.174251	31782	26	0.998375	31802	14	0.938491	9656125	-0.001168
297234192	2949585	15271	9870.336311	31946	22	0.999014	31794	4	0.962698	9651362	-0.001288
297266832	2953529	15215	9870.363072	31678	20	0.999402	31910	14	0.977378	9646360	-0.001278
297261045	2951965	15571	9872.048258	31703	18	0.999638	31781	11	0.986281	9641510	-0.001856
297295320	2947333	15282	9873.961184	31705	10	0.999780	31797	9	0.977685	9636780	-0.001677
297291515	2952857	15468	9874.841400	31908	3	0.985254	31773	11	0.986467	9631832	-0.001527
297327356	2952318	15355	9872.313838	31886	6	0.982034	31912	4	0.991793	9627081	-0.001450
297256648	2957982	15578	9871.114284	31778	14	0.989105	32076	4	0.979716	9622222	-0.001390
297261496	2950307	15590	9871.618441	31584	34	0.993392	31895	2	0.986039	9617296	-0.001884
297333564	2948760	15347	9870.404756	31535	49	0.995993	31759	6	0.957838	9612498	-0.001863
297299709	2941259	15422	9872.194521	31737	16	0.997570	31740	13	0.974431	9607663	-0.001771
297293414	2954162	15457	9872.449047	31756	10	0.998526	31794	2	0.984493	9602831	-0.001635
297250171	2956926	15418	9868.245226	31619	9	0.999106	31767	4	0.921191	9598057	-0.001790
297286825	2950907	15338	9871.858681	31837	30	0.999458	31938	9	0.952206	9593387	-0.001338
297261979	2945199	15423	9868.133450	31802	13	0.999671	31914	15	0.851987	9588683	-0.001335
297265854	2962159	15402	9871.861240	32038	16	0.999801	31809	12	0.900383	9583844	-0.001547
297329471	2942665	15322	9869.210457	31693	18	0.999879	32077	9	0.939587	9578930	-0.001509
297279962	2942702	15337	9871.349776	31815	25	0.999927	31857	4	0.963362	9574071	-0.001565
297289475	2960906	15346	9869.739994	31947	14	0.999956	31979	11	0.966113	9569332	-0.001573
297319411	2943259	15198	9868.887754	31854	53	0.999973	31822	3	0.961677	9564544	-0.001568
297237070	2956448	15581	9872.434829	31695	10	0.999984	31825	4	0.976759	9559681	-0.001425
297248792	2955742	15314	9872.112390	31802	30	0.999990	31723	17	0.869328	9554947	-0.000392
297334873	2943005	15362	9873.100212	31853	17	0.999994	31812	11	0.920753	9550125	-0.000409
297266172	2953023	15260	9872.206995	31833	14	0.999996	31818	21	0.870648	9545162	-0.000288
297256503	2953160	15421	9871.619883	31589	14	0.999998	31620	10	0.921554	9540414	-0.000215
297235772	2953775	15344	9867.261286	31773	29	0.999999	31589	9	0.952426	9535682	-0.000115
297275920	2952318	15147	9869.310100	31832	15	0.999999	31709	7	0.943763	9530939	0.000206
297248758	2953796	15454	9869.166561	31684	15	1.000000	31534	5	0.965895	9526211	0.000257
297293985	2948490	15171	9867.191548	31825	12	1.000000	31652	16	0.979317	9521404	0.000339
297306947	2946924	15252	9870.036079	31842	38	1.000000	31836	14	0.987457	9516590	0.000405
npatches	nstrain	runtime	dt	init_x	init_y	init_y_blood	init_z	init_S	beta0	beta1	beta2	beta3	mean_beta	B	d	delta	delta_blood	b[0]	mut	m	CTL	c	g	epsilon	k	het	lambda	rho	omega	x_max	patch.dyna	DELTA	A	VA
10000	1	100.000000	0.001000	21900	9499	5000000	0.001000	10000000	23.235812	8.710000	23.385424	11.427350	17	800000000	0.010000	1.000000	432.000000	80000	0.000050	0.004800	0	0.500000	0.000000	2.500000	16.000000	0.500000	0.000000	0.000000	0.000000	31872	0	10.000000	7.000000	1.000000
sus	inf	inf_blood	z	x[0]	y[0][0]	z[0]	x[1]	y[1][0]	z[1]	S[0]	synchrony
219000000	94990000	5000000	10.000000	21900	9499	0.001000	21900	9499	0.001000	10000000	0.000000
153254180	36943015	192223	3941.516320	11920	4657	0.394152	21723	1883	0.394152	9994934	0.000000
234827711	12834822	66804	6325.803353	17704	2417	0.632580	30267	100	0.632580	9989956	0.000000
268521123	6820387	35632	7771.765723	21292	1533	0.777177	31526	31	0.777177	9985095	0.000000
284489991	4475392	23466	8648.464803	23620	1138	0.864868	31936	13	0.864868	9980087	0.000000
292662688	3364979	17671	9171.798564	24310	1053	0.918048	31661	9	0.918048	9975076	0.000000
297025101	2792780	14426	9450.777616	25567	711	0.950300	31886	11	0.950300	9970171	0.000000
299478793	2487249	13150	9555.681246	26165	784	0.969859	31896	3	0.955727	9965102	0.000000
300994412	2301284	11951	9567.613340	26057	737	0.981721	31649	5	0.973150	9959992	0.000000
301844528	2192459	11490	9547.827111	26261	756	0.988915	31805	3	0.870074	9954999	0.000000
302399969	2122678	11138	9514.953123	26975	673	0.993277	31751	10	0.780313	9950081	0.000000
302718479	2088424	10877	9493.874147	26242	684	0.995923	32019	4	0.858650	9945141	0.000000
302900447	2066781	10738	9472.226018	26853	710	0.997527	31998	6	0.805965	9940132	0.000000
302955242	2055896	10747	9461.929028	26842	593	0.998501	31880	6	0.810489	9935172	0.000000
303053038	2050714	10711	9464.603299	27218	656	0.999091	31741	6	0.765739	9930177	0.000000
303035597	2053117	10734	9463.070158	26453	747	0.999449	31894	3	0.820585	9925243	0.000000
303065776	2037676	10553	9456.891497	26389	640	0.999666	31880	7	0.847609	9920253	0.000000
303118135	2042669	10469	9460.421332	26467	725	0.999797	31927	2	0.851265	9915280	0.000000
303124111	2034485	10621	9448.212364	27206	640	0.999877	31947	12	0.908141	9910319	0.000000
303122425	2042332	10755	9455.354068	26598	725	0.999925	31712	10	0.935782	9905412	0.000000
303114056	2041666	10554	9447.971287	25797	718	0.999955	31793	8	0.961054	9900512	0.000000
303135863	2038936	10765	9450.210323	26426	720	0.999973	32044	1	0.606750	9895514	0.000000
303144325	2035836	10654	9454.285890	26715	709	0.999983	31799	7	0.677626	9890518	0.000000
303138570	2042194	10427	9455.403352	26451	782	0.999990	31704	16	0.804495	9885628	0.000000
303147852	2035710	10615	9459.307855	26843	696	0.999994	31854	2	0.723297	9880748	0.000000
303141402	2038474	10465	9460.418927	26932	660	0.999996	31885	9	0.824220	9875851	0.000000
303106378	2042092	10601	9459.371374	26901	576	0.999998	31874	3	0.889638	9870892	0.000000
303168694	2038302	10653	9459.012504	26915	790	0.999999	31786	2	0.717819	9865981	0.000000
303190908	2041783	10562	9450.710170	26616	669	0.999999	31943	8	0.732809	9860936	0.000000
303174227	2027411	10488	9456.777212	27516	585	0.999999	31568	0	0.679209	9855986	0.000000
303191500	2031474	10637	9446.146216	25791	780	1.000000	31684	9	0.706020	9851152	0.000000
303125516	2044680	10759	9446.435464	26492	767	1.000000	31722	3	0.821715	9846328	0.000000
303131207	2042676	10408	9453.103311	26255	778	1.000000	31765	7	0.820157	9841384	0.000000
303139126	2033978	10677	9457.925316	27322	448	1.000000	32005	6	0.755020	9836554	0.000000
303127755	2038479	10578	9446.988648	26682	800	1.000000	31763	5	0.813801	9831713	0.000000
303084455	2039875	10493	9452.885792	27075	682	1.000000	31723	1	0.839960	9826776	0.000000
303149210	2036428	10496	9457.144824	26777	615	1.000000	31808	10	0.848338	9821884	0.000000
303161613	2038246	10541	9453.765547	26640	633	1.000000	32106	4	0.893301	9816977	0.000000
303143134	2037289	10534	9449.945141	26349	799	1.000000	31890	8	0.768073	9812112	0.000000
303125146	2037929	10797	9453.869529	26457	676	1.000000	32053	8	0.848211	9807189	0.000000
303175308	2035346	10719	9453.518811	27585	520	1.000000	32078	7	0.907947	9802253	-1.#IND00
303146274	2035672	10495	9454.175470	26427	704	1.000000	32023	15	0.666985	9797302	-1.#IND00
303156905	2035367	10711	9454.103286	26983	693	1.000000	31909	10	0.798041	9792357	-0.002142
303137505	2036474	10670	9456.776154	27120	587	1.000000	31924	13	0.624108	9787494	-0.008767
303138428	2034252	10502	9455.728830	26402	730	1.000000	31978	10	0.758661	9782558	-0.009987
303119774	2036411	10516	9450.514365	26717	690	1.000000	31652	8	0.683093	9777698	-0.009081
303105142	2041452	10669	9446.277294	26134	763	1.000000	31857	6	0.807810	9772816	-0.005139
303055747	2049795	10725	9455.357783	25897	884	1.000000	31833	9	0.789699	9767953	0.000889
303170653	2034717	10588	9450.589904	26456	628	1.000000	31775	6	0.793494	9763039	-0.000257
303123424	2040647	10629	9454.648654	26955	612	1.000000	31777	19	0.731592	9758193	-0.003080
303153811	2037128	10435	9454.961300	26703	595	1.000000	31721	15	0.660212	9753410	-0.003000
303112865	2040194	10501	9456.700454	27466	597	1.000000	32068	11	0.793934	9748513	-0.002578
303142174	2034621	10575	9454.267981	26338	712	1.000000	32080	4	0.875030	9743607	-0.001322
303107624	2051257	10678	9451.311812	26618	582	1.000000	31973	10	0.895340	9738796	-0.002047
303164572	2028967	10512	9453.230708	26731	613	1.000000	31896	4	0.923932	9733910	-0.001755
303165907	2038752	10631	9458.655376	26926	517	1.000000	31880	3	0.880901	9729053	-0.002156
303161143	2043044	10424	9466.684068	26804	679	1.000000	31983	1	0.915168	9724209	-0.004248
303092599	2044907	10614	9456.749754	26275	664	1.000000	31755	6	0.789171	9719416	-0.004360
303151075	2034552	10493	9458.001059	26673	747	1.000000	31845	3	0.872142	9714633	-0.003869
303132270	2039869	10671	9451.563879	26585	770	1.000000	31857	3	0.922460	9709773	-0.003487
303107605	2039965	10637	9453.393046	26036	729	1.000000	31770	7	0.908627	9704934	-0.003169
303132540	2034358	10704	9451.032925	26657	658	1.000000	31741	5	0.879673	9699988	-0.003602
303123313	2044755	10652	9462.457564	26733	649	1.000000	31872	2	0.808109	9695120	-0.003569
303147912	2034907	10474	9456.324853	27610	572	1.000000	31813	8	0.825139	9690197	-0.003355
303190020	2031377	10401	9444.380290	26548	746	1.000000	32069	4	0.818345	9685307	-0.001250
303141046	2036917	10563	9441.358753	26796	598	1.000000	31694	2	0.889834	9680432	-0.001565
303162953	2035476	10508	9452.008359	27108	558	1.000000	31909	9	0.875993	9675697	-0.001511
303102127	2039939	10510	9452.529624	26671	746	1.000000	32128	4	0.847481	9670619	-0.001337
303078759	2046006	10675	9455.040454	27263	527	1.000000	31975	4	0.896848	9665849	-0.001741
303099542	2044349	10526	9454.544983	26494	677	1.000000	31939	9	0.618557	9661101	-0.002205
303148490	2033873	10601	9454.785604	26143	694	1.000000	31801	5	0.689097	9656231	-0.001949
303098843	2048227	10752	9459.440330	27265	621	1.000000	31835	2	0.802565	9651287	-0.001471
303150631	2035647	10632	9453.916746	26193	834	1.000000	31735	5	0.821410	9646424	-0.002770
303090692	2049964	10675	9449.811505	26396	723	1.000000	31669	6	0.839493	9641700	-0.002821
303119387	2039551	10521	9456.483279	26785	771	1.000000	32078	4	0.756833	9636926	-0.003217
303152590	2039745	10683	9459.010832	26254	768	1.000000	31838	6	0.601337	9632164	-0.003017
303107581	2038148	10714	9470.616601	27154	503	1.000000	31988	10	0.758229	9627445	-0.003111
303193325	2028700	10614	9466.884607	26946	605	1.000000	31727	9	0.818014	9622427	-0.003351
303175304	2028362	10669	9463.806309	26605	702	1.000000	31674	6	0.756268	9617559	-0.003208
303126274	2039597	10599	9462.600565	26652	665	1.000000	31830	6	0.817605	9612758	-0.003039
303186180	2027346	10767	9443.922748	26980	710	1.000000	31874	5	0.889386	9608020	-0.002933
303131794	2042267	10761	9447.786715	27107	633	1.000000	31996	2	0.764841	9603238	-0.002903
303106901	2034690	10625	9454.934929	26779	659	1.000000	31821	11	0.780087	9598495	-0.002934
303142622	2046051	10472	9454.902849	25932	727	1.000000	31959	10	0.866632	9593554	0.000097
303078729	2048404	10656	9449.542182	26354	718	1.000000	31804	18	0.620792	9588806	0.000163
303147288	2033434	10575	9458.712191	27687	612	1.000000	31894	9	0.770027	9583955	0.000454
303139996	2036029	10502	9468.170490	26924	768	1.000000	31860	8	0.722658	9579153	0.000061
303138089	2029229	10506	9459.498356	26647	534	1.000000	31762	7	0.809540	9574153	0.000136
303170008	2035137	10732	9455.624291	25854	737	1.000000	31824	6	0.884494	9569265	0.000205
303107146	2036227	10730	9455.332639	27098	546	1.000000	31705	20	0.929951	9564469	0.000446
303146197	2034386	10562	9452.143843	26287	786	1.000000	31831	6	0.957519	9559769	-0.000032
303111302	2040350	10708	9451.364303	27564	582	1.000000	32130	2	0.731383	9554963	-0.000010
303159076	2032286	10497	9453.222564	26243	754	1.000000	31997	11	0.837096	9550137	0.000091
303093029	2054927	10646	9452.439181	26786	654	1.000000	31878	5	0.835946	9545225	-0.000338
303060056	2045032	10738	9464.992364	26372	627	1.000000	31850	4	0.871070	9540447	-0.001090
303139144	2037743	10527	9461.511024	27654	581	1.000000	31661	4	0.793914	9535779	-0.001267
303139993	2033740	10602	9462.525280	25884	793	1.000000	32091	8	0.870748	9530925	-0.001212
303159165	2033401	10571	9452.582119	26871	547	1.000000	31597	3	0.921614	9526047	-0.001469
303110591	2041283	10639	9454.653589	26787	526	1.000000	31850	2	0.787929	9521231	-0.001422
303188401	2025984	10430	9451.168135	26852	639	1.000000	31816	1	0.753023	9516376	-0.001310
npatches	nstrain	runtime	dt	init_x	init_y	init_y_blood	init_z	init_S	beta0	beta1	beta2	beta3	mean_beta	B	d	delta	delta_blood	b[0]	mut	m	CTL	c	g	epsilon	k	het	lambda	rho	omega	x_max	patch.dyna	DELTA	A	VA
10000	1	100.000000	0.001000	21900	9499	5000000	0.001000	10000000	16.060199	16.340444	10.655091	22.389667	17	800000000	0.010000	1.000000	432.000000	80000	0.000050	0.004800	0	0.500000	0.000000	2.500000	17.000000	0.500000	0.000000	0.000000	0.000000	31872	0	10.000000	7.000000	1.000000
sus	inf	inf_blood	z	x[0]	y[0][0]	z[0]	x[1]	y[1][0]	z[1]	S[0]	synchrony
219000000	94990000	5000000	10.000000	21900	9499	0.001000	21900	9499	0.001000	10000000	0.000000
158498062	33305628	173716	3941.516320	16070	3215	0.394152	15934	3126	0.394152	9994923	0.000000
242331641	10821613	56489	6325.803353	25482	799	0.632580	24737	993	0.632580	9989896	0.000000
275661844	5433709	28205	7771.743647	29208	317	0.777177	29081	240	0.777177	9984947	0.000000
290979275	3368872	17790	8644.911607	31162	46	0.864868	31217	67	0.864868	9979927	0.000000
298540600	2431895	12690	9101.167728	31561	9	0.918048	31898	8	0.918048	9974931	0.000000
302627149	1947527	10207	9193.638923	31875	18	0.950300	31750	12	0.948338	9969927	0.000000
304860927	1688291	8684	9094.567306	31699	16	0.926286	31958	10	0.968670	9965014	0.000000
306108598	1550777	8154	8983.796098	32175	1	0.860993	31795	10	0.980999	9960039	0.000000
306803183	1471006	7588	8889.954652	31893	34	0.790322	31734	9	0.984142	9955083	0.000000
307170875	1440500	7368	8822.062336	31609	8	0.872840	31729	15	0.918243	9950039	0.000000
307398446	1416829	7377	8803.673698	31914	4	0.922883	31807	75	0.610594	9945172	0.000000
307532421	1402265	7426	8802.363830	31739	10	0.823919	30742	215	0.763843	9940243	0.000000
307612677	1391530	7362	8788.323936	31825	10	0.893215	31352	31	0.856781	9935294	0.000000
307619449	1396930	7241	8785.518707	31847	19	0.818331	31497	45	0.913144	9930335	0.000000
307572747	1406798	7549	8788.128442	31711	14	0.889826	31776	7	0.836952	9925310	0.000000
307590919	1395428	7397	8780.102559	31861	2	0.600246	31727	26	0.901119	9920332	0.000000
307673669	1381666	7361	8787.221932	31404	129	0.757567	31870	23	0.940033	9915457	0.000000
307681871	1386952	7152	8778.129997	31239	32	0.852975	31718	10	0.963633	9910542	0.000000
307618424	1396640	7190	8786.021786	31919	9	0.910836	31733	2	0.977945	9905570	0.000000
307627430	1394255	7289	8790.701652	31874	6	0.875507	31901	5	0.876784	9900654	0.000000
307682572	1385594	7211	8789.194295	31735	6	0.924501	31928	11	0.852578	9895642	0.000000
307699183	1382421	7254	8784.421607	31802	8	0.954213	31674	22	0.910595	9890671	0.000000
307681305	1381388	7152	8776.190046	31713	4	0.972232	31649	4	0.945780	9885742	0.000000
307677556	1393144	7317	8772.437683	31701	6	0.978294	31499	100	0.621238	9880770	0.000000
307660964	1384679	7169	8775.410841	31830	13	0.964778	30727	194	0.770298	9875841	0.000000
307683897	1388390	7159	8776.364978	31890	15	0.804472	31589	25	0.860696	9870816	0.000000
307695462	1385070	7184	8774.347511	31874	17	0.881421	31731	6	0.915519	9865935	0.000000
307687116	1388066	7340	8769.305713	31749	4	0.910508	31733	2	0.948766	9860952	0.000000
307637602	1392177	7279	8782.157819	31856	23	0.793867	31786	43	0.766275	9856092	0.000000
307664861	1389754	7212	8795.187338	31302	36	0.874990	31874	16	0.858256	9851169	0.000000
307668522	1384654	7256	8781.309498	31763	9	0.736513	31871	10	0.889094	9846217	0.000000
307763734	1373731	7257	8775.084979	31652	38	0.802171	32031	5	0.908495	9841256	0.000000
307687242	1385054	7179	8773.042783	31665	38	0.880026	31891	8	0.819134	9836318	0.000000
307696460	1382341	7250	8767.940132	31945	22	0.927241	31751	29	0.890313	9831516	0.000000
307654726	1389819	7277	8780.922762	31803	11	0.887452	31721	3	0.933480	9826657	0.000000
307649333	1393456	7082	8777.810077	31613	10	0.931745	31535	6	0.913339	9821748	0.000000
307688512	1386274	7262	8785.525926	31574	7	0.958606	31926	9	0.854216	9816831	0.000000
307693554	1380945	7231	8779.330696	31785	13	0.974897	31718	5	0.808580	9812019	0.000000
307628044	1390931	7294	8785.516593	31953	8	0.984776	31802	1	0.698820	9807090	0.000000
307689631	1386712	7089	8781.369852	31937	4	0.776845	31646	42	0.788366	9802184	-1.#IND00
307682175	1385821	7063	8766.023499	31799	13	0.850977	31665	45	0.871653	9797385	-1.#IND00
307655518	1387417	7216	8780.197457	31711	14	0.909624	31708	10	0.922164	9792429	-1.#IND00
307702224	1383778	7200	8788.993701	31693	2	0.702306	31702	6	0.952796	9787600	-0.024063
307793313	1373696	7102	8775.243445	31574	72	0.746980	31842	8	0.971373	9782730	-0.020634
307665715	1398220	7362	8765.470373	31333	61	0.846555	31721	18	0.777795	9777812	-0.021851
307589376	1402560	7322	8772.620708	31712	17	0.906943	31617	5	0.773959	9772979	-0.019730
307643645	1381933	7238	8783.900243	31439	23	0.943565	31775	45	0.862916	9768005	-0.015588
307667661	1388354	7289	8780.756714	31716	16	0.759897	31724	12	0.916865	9763079	-0.015391
307674607	1392958	7275	8773.305522	31854	15	0.854388	31642	6	0.949582	9758249	-0.014101
307661268	1388447	7196	8769.751889	31876	31	0.911693	31891	10	0.969424	9753290	-0.013389
307674406	1386380	7114	8771.467413	32002	6	0.946446	31973	21	0.868018	9748411	-0.011985
307654348	1392067	7237	8783.072323	31830	28	0.967522	31770	60	0.919959	9743581	-0.009906
307668330	1389242	7218	8786.805179	31704	18	0.980303	31950	20	0.951459	9738696	-0.014243
307698798	1388989	7262	8786.835119	31823	17	0.988055	31806	8	0.970562	9733801	-0.012915
307731520	1378658	7114	8779.621221	31416	19	0.992756	31868	5	0.982147	9728908	-0.014097
307702739	1383749	7294	8781.360957	31694	11	0.995607	32020	10	0.767699	9723982	-0.011090
307641373	1393189	7268	8770.492037	31715	8	0.979750	31585	30	0.859120	9719168	-0.010101
307678024	1387006	7376	8765.637679	31872	8	0.862666	31667	11	0.914563	9714290	-0.009403
307603318	1393919	7262	8780.466820	31685	15	0.916713	31651	5	0.929649	9709345	-0.009125
307711322	1379877	7282	8781.759044	31686	9	0.880514	32018	19	0.930076	9704631	-0.011414
307675014	1386243	7214	8777.842546	31959	25	0.704263	31747	15	0.957594	9699633	-0.010543
307647855	1394487	7140	8773.557197	31704	55	0.820649	31511	13	0.974283	9694749	-0.009877
307697968	1380629	7115	8775.311723	31691	5	0.891232	31678	25	0.893335	9689911	-0.009842
307652446	1387897	7316	8782.243940	31767	3	0.934037	31865	7	0.935312	9685032	-0.008545
307656487	1391485	7316	8775.909645	31738	6	0.740980	31945	7	0.954647	9680078	-0.008975
307704097	1387946	7217	8774.930088	31670	20	0.842916	31858	36	0.847120	9675389	-0.008146
307673161	1391395	7218	8785.826146	31713	6	0.904736	31667	13	0.907285	9670574	-0.007444
307679272	1384270	7130	8783.421756	31815	4	0.625806	31750	13	0.943773	9665703	-0.007056
307677990	1386014	7267	8792.730986	31611	32	0.773068	31772	18	0.924230	9660874	-0.006468
307705550	1383367	7169	8785.184630	31643	25	0.862376	31737	13	0.954049	9656162	-0.007286
307686118	1383211	7194	8779.418033	31939	17	0.916537	31903	19	0.795754	9651366	-0.007435
307649586	1389665	7219	8777.726392	31720	16	0.949384	31651	9	0.876134	9646610	-0.007872
307650310	1389260	7402	8772.505548	31943	18	0.823040	31863	11	0.731283	9641794	-0.007628
307641324	1398812	7296	8766.877384	31855	10	0.892682	31897	23	0.837035	9636985	-0.007104
307606022	1389827	7169	8787.791258	31779	6	0.934916	31963	15	0.901169	9632225	-0.005363
307704701	1380285	7174	8770.879183	31695	10	0.800574	31611	24	0.940064	9627327	-0.005324
307645035	1395207	7237	8772.369167	31553	3	0.778584	32059	0	0.660068	9622539	-0.005221
307667091	1384945	7313	8782.476059	31778	11	0.845521	31694	31	0.774148	9617818	-0.005057
307651375	1392879	7147	8793.927360	31864	16	0.900647	31653	60	0.863031	9612878	-0.005016
307709194	1386808	7037	8770.982928	31878	39	0.756001	31614	36	0.916934	9607998	-0.004954
307640304	1389452	7172	8788.424968	31667	52	0.852025	31629	5	0.949624	9603230	-0.004900
307625275	1398375	7175	8779.435602	31751	13	0.910260	31623	29	0.919937	9598480	-0.004929
307636162	1388410	7260	8786.640477	31770	2	0.891049	31508	42	0.951445	9593626	-0.004862
307641137	1388199	7378	8787.011893	31341	63	0.764399	31801	10	0.970554	9588846	-0.007089
307650055	1389916	7337	8778.750592	31632	22	0.857119	31836	27	0.982142	9584109	-0.007204
307682966	1382660	7244	8782.418676	31726	19	0.913349	31785	8	0.989170	9579367	-0.006971
307648191	1397425	7230	8769.469364	31876	5	0.947450	31734	42	0.804247	9574639	-0.006716
307622520	1393631	7333	8781.057325	31766	22	0.839778	31696	3	0.781721	9569930	-0.006140
307660245	1395417	7393	8771.864068	31851	18	0.902832	31738	7	0.867623	9565070	-0.005310
307670134	1387855	7296	8777.749825	32111	4	0.727572	31826	25	0.919720	9560449	-0.005388
307700075	1382177	7111	8781.938644	31816	15	0.834785	31858	6	0.691688	9555642	-0.005527
307692083	1383744	7156	8761.860472	31835	16	0.899804	31774	18	0.813023	9550841	-0.005308
307613304	1402298	7511	8781.875466	31880	16	0.888978	31958	20	0.886607	9545962	-0.005138
307609086	1394044	7294	8797.072010	31714	3	0.932670	32037	7	0.682183	9541087	-0.004977
307688827	1386530	7308	8780.631803	31855	10	0.851140	31813	32	0.807258	9536472	-0.004749
307662480	1391758	7284	8781.319422	31798	12	0.909723	31595	31	0.883111	9531811	-0.006323
307647434	1389289	7236	8789.576419	31770	8	0.797640	31773	2	0.929112	9527138	-0.007902
307644490	1386317	7184	8790.992996	31817	10	0.877278	31880	8	0.766544	9522353	-0.007723
307668129	1389698	7051	8778.312246	31789	20	0.827996	31655	28	0.858419	9517633	-0.007420
npatches	nstrain	runtime	dt	init_x	init_y	init_y_blood	init_z	init_S	beta0	beta1	beta2	beta3	mean_beta	B	d	delta	delta_blood	b[0]	mut	m	CTL	c	g	epsilon	k	het	lambda	rho	omega	x_max	patch.dyna	DELTA	A	VA
10000	1	100.000000	0.001000	21900	9499	5000000	0.001000	10000000	19.849450	25.048501	18.352933	21.828661	17	800000000	0.010000	1.000000	432.000000	80000	0.000050	0.004800	0	0.500000	0.000000	2.500000	18.000000	0.500000	0.000000	0.000000	0.000000	31872	0	10.000000	7.000000	1.000000
sus	inf	inf_blood	z	x[0]	y[0][0]	z[0]	x[1]	y[1][0]	z[1]	S[0]	synchrony
219000000	94990000	5000000	10.000000	21900	9499	0.001000	21900	9499	0.001000	10000000	0.000000
163008027	30209407	157903	3941.516320	14066	3825	0.394152	11604	4541	0.394152	9995081	0.000000
248326635	9300915	48181	6325.803353	22558	1300	0.632580	18054	2302	0.632580	9990060	0.000000
280975383	4439235	23153	7771.617633	26599	539	0.777177	21655	1345	0.777177	9985101	0.000000
295550886	2627297	13841	8620.349648	29560	243	0.864868	23637	997	0.864868	9980047	0.000000
302662498	1814720	9397	8888.420399	30391	145	0.918048	24991	955	0.918048	9975074	0.000000
306394964	1410678	7338	8713.441352	31048	66	0.950300	25550	741	0.950300	9970090	0.000000
308386480	1193257	6416	8470.190186	31731	11	0.969859	25977	711	0.969859	9965130	0.000000
309460312	1096444	5737	8280.167823	31698	58	0.849192	27193	567	0.981721	9960213	0.000000
309834088	1078435	5664	8234.693823	31692	15	0.908542	26636	634	0.988915	9955214	0.000000
309910375	1077815	5614	8223.929505	31486	19	0.879994	26509	736	0.993277	9950250	0.000000
310107622	1046984	5593	8213.551745	31712	16	0.927222	27362	502	0.995923	9945326	0.000000
310179454	1053930	5633	8201.352829	31619	4	0.955863	26718	605	0.997527	9940158	0.000000
310191480	1042887	5539	8206.566000	31717	43	0.973233	27619	538	0.998501	9935182	0.000000
310232666	1036283	5282	8196.757130	31891	8	0.983767	27523	532	0.999091	9930304	0.000000
310264604	1039773	5355	8192.762769	31962	3	0.990155	27018	554	0.999449	9925299	0.000000
310263654	1045301	5376	8193.659926	31645	16	0.803937	26903	550	0.999666	9920347	0.000000
310146182	1050976	5507	8193.794019	31275	86	0.881096	27950	527	0.999797	9915253	0.000000
310175572	1041454	5508	8195.296783	31024	44	0.927890	26929	485	0.999877	9910370	0.000000
310193893	1054441	5660	8204.561171	31830	16	0.956269	27141	542	0.999925	9905294	0.000000
310069879	1067376	5500	8213.486315	31844	24	0.973479	26695	688	0.999955	9900283	0.000000
310136215	1053555	5353	8228.318871	31604	6	0.792763	27398	376	0.999973	9895313	0.000000
310311448	1029576	5396	8184.864691	31513	84	0.874320	28573	473	0.999983	9890357	0.000000
310228860	1043472	5418	8187.251323	31126	98	0.923781	26781	576	0.999990	9885420	0.000000
310270730	1031763	5416	8185.997382	31413	63	0.953776	27631	520	0.999994	9880551	0.000000
310174637	1057934	5474	8183.209736	31636	29	0.971968	27299	524	0.999996	9875622	0.000000
310166474	1044649	5406	8229.787154	31523	37	0.983000	27592	576	0.999998	9870549	0.000000
310273299	1031440	5387	8192.205280	31696	15	0.989690	27540	497	0.999999	9865622	0.000000
310259364	1042299	5420	8186.330092	31712	18	0.993747	26485	654	0.999999	9860648	0.000000
310197362	1046539	5598	8208.875450	31714	13	0.996208	28184	400	0.999999	9855613	0.000000
310159851	1046983	5453	8207.449023	31674	31	0.997700	26682	578	1.000000	9850758	0.000000
310181504	1054010	5461	8195.298344	31641	24	0.998605	27702	519	1.000000	9845792	0.000000
310106345	1059651	5520	8206.807604	31677	8	0.999154	27214	508	1.000000	9840946	0.000000
310130780	1052888	5339	8229.862154	31680	4	0.999487	27854	442	1.000000	9835989	0.000000
310258828	1027422	5400	8188.641336	31694	25	0.999689	26559	557	1.000000	9831021	0.000000
310299071	1038538	5495	8161.083747	31806	4	0.999811	27687	452	1.000000	9826015	0.000000
310217040	1052287	5444	8197.782870	31797	16	0.834027	26467	595	1.000000	9821031	0.000000
310175349	1048205	5392	8186.461728	30561	221	0.899345	28232	384	1.000000	9816101	0.000000
310247747	1039680	5367	8196.561443	31312	149	0.938957	27608	480	1.000000	9811181	0.000000
310232102	1038859	5487	8191.570356	31370	47	0.962980	27602	490	1.000000	9806173	0.000000
310263922	1034690	5428	8195.017563	31598	21	0.977549	26960	618	1.000000	9801253	-1.#IND00
310337259	1026993	5343	8168.859082	31555	45	0.986385	27460	541	1.000000	9796342	-1.#IND00
310230108	1056117	5387	8180.904610	31735	16	0.991743	26631	547	1.000000	9791500	0.028412
310096075	1063000	5407	8210.545557	31653	39	0.994992	27051	561	1.000000	9786571	0.005461
310136984	1048578	5465	8201.383872	31826	9	0.996963	26758	582	1.000000	9781745	0.004150
310216974	1040235	5599	8196.956789	31917	6	0.984586	27683	531	1.000000	9776854	0.009256
310197834	1043766	5481	8190.401595	31584	27	0.990652	27122	559	1.000000	9771899	0.006535
310216593	1045433	5518	8203.763483	31797	7	0.994331	27267	538	1.000000	9766984	0.004266
310255731	1038703	5348	8185.310703	31877	3	0.942051	27340	401	1.000000	9762015	0.003139
310256458	1037653	5504	8203.601324	31244	276	0.606620	27470	455	1.000000	9757212	0.001238
310178405	1050851	5424	8199.679444	24364	981	0.761433	26635	620	1.000000	9752431	-0.001646
310167763	1052052	5529	8193.499240	29217	142	0.855320	27899	563	1.000000	9747634	-0.001796
310254486	1034114	5419	8187.414430	30936	125	0.912258	27388	502	1.000000	9742765	-0.000581
310240590	1037507	5399	8185.849514	31331	28	0.946788	27080	610	1.000000	9737930	0.001022
310238759	1043668	5454	8188.996993	31725	6	0.967730	27721	390	1.000000	9733212	0.002253
310185336	1052845	5577	8193.339494	31621	50	0.980429	27501	516	1.000000	9728311	0.002565
310266070	1037703	5425	8189.802851	31703	9	0.988131	27258	631	1.000000	9723238	0.002548
310234531	1042671	5388	8190.595168	31746	15	0.992802	27245	500	1.000000	9718306	0.002344
310162015	1055139	5482	8216.470650	31985	2	0.801995	27459	496	1.000000	9713464	0.003123
310229954	1031751	5478	8225.514388	31633	55	0.879919	27647	445	1.000000	9708637	0.004005
310349579	1029427	5291	8155.127826	31486	23	0.927176	27518	472	1.000000	9703672	0.004529
310167085	1069878	5496	8180.308784	31260	73	0.955836	28091	356	1.000000	9698828	0.004568
310034602	1070544	5669	8227.910222	31335	55	0.973216	27903	503	1.000000	9694047	0.004322
310211200	1042539	5469	8213.479569	31668	2	0.783017	27693	351	1.000000	9689203	0.004071
310345130	1022961	5322	8187.652919	31693	37	0.827781	26813	583	1.000000	9684454	0.003567
310333067	1033692	5381	8178.813130	31489	101	0.895557	27202	607	1.000000	9679560	0.000256
310244246	1045871	5476	8185.651635	31073	135	0.936660	27024	616	1.000000	9674818	0.000693
310174959	1057989	5452	8200.684773	31282	75	0.961587	27559	430	1.000000	9670016	0.000275
310010506	1077988	5633	8215.875938	31606	39	0.976704	27165	547	1.000000	9665110	0.000718
310113089	1044422	5333	8240.860566	31716	9	0.985872	26990	469	1.000000	9660274	0.000818
310298162	1036615	5454	8189.012712	31992	1	0.731021	28230	445	1.000000	9655459	0.000745
310167558	1049083	5430	8207.058663	31710	59	0.776325	27206	443	1.000000	9650570	0.000508
310228407	1048419	5529	8214.520497	31361	73	0.864351	27855	472	1.000000	9645779	-0.001329
310193677	1044081	5347	8204.578890	31074	111	0.917735	27238	527	1.000000	9641056	-0.001513
310159825	1051205	5550	8200.478240	31598	3	0.950110	26633	583	1.000000	9636245	-0.001587
310185428	1046993	5540	8180.390681	31762	4	0.673203	27459	449	1.000000	9631413	-0.002180
310163910	1056282	5531	8193.191799	30379	341	0.801812	27245	554	1.000000	9626595	-0.001852
310138631	1054903	5495	8216.143968	29416	256	0.879808	27021	538	1.000000	9621797	-0.001643
310123780	1051062	5383	8218.246708	30477	107	0.927109	27319	524	1.000000	9616968	-0.001612
310291190	1032136	5415	8206.351460	31487	26	0.955795	27234	595	1.000000	9612240	-0.000993
310300334	1033565	5269	8178.835369	31861	29	0.973192	26439	593	1.000000	9607390	-0.000813
310186317	1058050	5364	8183.820300	31467	54	0.983742	27842	558	1.000000	9602541	-0.000728
310058534	1066677	5469	8209.417067	31633	38	0.990140	26943	597	1.000000	9597780	-0.000964
310171246	1041881	5412	8216.586464	31654	1	0.882392	28222	405	1.000000	9592812	-0.000800
310393136	1018306	5291	8189.292843	31921	2	0.804642	26854	600	1.000000	9587991	-0.000801
310296976	1037134	5345	8181.539711	31886	35	0.881524	28046	379	1.000000	9583220	-0.001165
310135049	1062672	5476	8185.722664	31793	4	0.928150	27662	478	1.000000	9578445	-0.001129
310148760	1051334	5594	8203.549125	31652	77	0.765608	27352	463	1.000000	9573616	-0.001596
310234292	1037939	5398	8182.607688	30285	243	0.857852	28509	404	1.000000	9568967	-0.002296
310199351	1053563	5442	8187.015714	30911	141	0.913794	27399	501	1.000000	9564201	-0.003392
310149368	1055686	5541	8213.560327	31338	47	0.947720	27688	513	1.000000	9559515	-0.003110
310128944	1050915	5444	8225.526872	32091	10	0.968294	27705	346	1.000000	9554776	-0.003164
310252620	1037592	5585	8198.191713	31900	14	0.841726	26856	590	1.000000	9550052	-0.003183
310189360	1048682	5530	8194.414492	31445	41	0.904014	27371	475	1.000000	9545323	-0.003158
310214434	1043778	5519	8208.699029	31651	10	0.941789	28606	379	1.000000	9540601	-0.002542
310247948	1040410	5623	8198.990378	31819	3	0.964698	27937	569	1.000000	9535902	-0.002418
310172510	1046448	5508	8218.807438	31690	44	0.850566	27191	544	1.000000	9531123	-0.002346
310261469	1030298	5362	8203.816470	31523	78	0.909375	26804	490	1.000000	9526340	-0.002392
310277586	1039917	5491	8186.480900	31408	60	0.945040	27298	614	1.000000	9521573	-0.002054
310185298	1057966	5593	8198.819182	31352	36	0.966669	26667	639	1.000000	9516809	-0.002148
npatches	nstrain	runtime	dt	init_x	init_y	init_y_blood	init_z	init_S	beta0	beta1	beta2	beta3	mean_beta	B	d	delta	delta_blood	b[0]	mut	m	CTL	c	g	epsilon	k	het	lambda	rho	omega	x_max	patch.dyna	DELTA	A	VA
10000	1	100.000000	0.001000	21900	9499	5000000	0.001000	10000000	24.580802	23.878636	25.406453	20.147546	17	800000000	0.010000	1.000000	432.000000	80000	0.000050	0.004800	0	0.500000	0.000000	2.500000	19.000000	0.500000	0.000000	0.000000	0.000000	31872	0	10.000000	7.000000	1.000000
sus	inf	inf_blood	z	x[0]	y[0][0]	z[0]	x[1]	y[1][0]	z[1]	S[0]	synchrony
219000000	94990000	5000000	10.000000	21900	9499	0.001000	21900	9499	0.001000	10000000	0.000000
168368054	27106371	141929	3941.516320	12300	4069	0.394152	12440	4146	0.394152	9994944	0.000000
255477897	7697244	40178	6325.803353	19528	1781	0.632580	19490	1694	0.632580	9989942	0.000000
287301730	3410019	17774	7770.403968	23142	1135	0.777177	23399	1010	0.777177	9984941	0.000000
300888933	1875057	9846	8491.093481	25591	650	0.864868	26247	618	0.864868	9979891	0.000000
307302724	1195917	6260	8326.103457	27130	497	0.918048	26815	535	0.918048	9974987	0.000000
310445321	893445	4594	7871.602593	28169	454	0.950300	28953	283	0.950300	9969989	0.000000
311878978	788669	4022	7556.819243	27306	500	0.969859	29451	274	0.969859	9965074	0.000000
312019599	850861	4491	7563.511931	28655	344	0.981721	29435	237	0.981721	9960021	0.000000
311816656	854598	4488	7691.305673	28633	367	0.988915	29376	255	0.988915	9954930	0.000000
312144080	796542	4188	7630.299934	29435	283	0.993277	30248	144	0.993277	9949904	0.000000
312373080	789723	4158	7560.302263	28720	351	0.995923	29950	261	0.995923	9945055	0.000000
312200418	833900	4306	7603.452544	28595	272	0.997527	29234	318	0.997527	9940055	0.000000
312070527	839507	4404	7655.353302	28686	310	0.998501	29586	139	0.998501	9935002	0.000000
312240474	793452	4126	7635.731216	29941	262	0.999091	30388	234	0.999091	9930129	0.000000
312386554	787273	4198	7555.904068	28523	444	0.999449	30429	166	0.999449	9925100	0.000000
312155638	839261	4452	7600.554232	28539	362	0.999666	29728	293	0.999666	9920079	0.000000
312126461	816071	4226	7632.196566	29456	253	0.999797	29934	204	0.999797	9915166	0.000000
312275310	803718	4056	7609.049584	29848	162	0.999877	30907	68	0.999877	9910211	0.000000
312314526	795411	4139	7574.447952	29761	368	0.999925	30771	191	0.999925	9905218	0.000000
312346204	798017	4076	7573.745317	28676	376	0.999955	29669	193	0.999955	9900214	0.000000
312166268	838548	4309	7618.195036	29240	304	0.999973	30549	105	0.999973	9895222	0.000000
312200001	806610	4257	7646.175766	29323	291	0.999983	30106	232	0.999983	9890322	0.000000
312282657	806620	4272	7587.173260	29314	194	0.999990	29797	241	0.999990	9885272	0.000000
312277074	807216	4216	7594.911073	30415	145	0.999994	30224	206	0.999994	9880330	0.000000
312205349	821945	4336	7611.757640	29730	332	0.999996	29832	302	0.999996	9875404	0.000000
312258758	790265	4111	7611.428033	28795	336	0.999998	29406	245	0.999998	9870582	0.000000
312379397	781776	4122	7574.957983	29401	299	0.999999	29940	178	0.999999	9865667	0.000000
312256328	812443	4238	7601.961862	29108	299	0.999999	30026	178	0.999999	9860881	0.000000
312279172	798157	4280	7630.173411	29150	284	0.999999	30057	215	0.999999	9855907	0.000000
312380567	791115	4116	7597.169538	29900	270	1.000000	30073	128	1.000000	9850871	0.000000
312206300	831093	4326	7587.895709	28505	330	1.000000	30313	155	1.000000	9845907	0.000000
312103860	822331	4258	7653.468667	28259	439	1.000000	30588	148	1.000000	9841080	0.000000
312344236	790724	4160	7613.498907	28462	310	1.000000	30684	126	1.000000	9836124	0.000000
312382218	795644	4175	7565.921087	29000	264	1.000000	30672	121	1.000000	9831196	0.000000
312233091	818336	4225	7615.830808	29607	201	1.000000	30732	111	1.000000	9826216	0.000000
312324469	797055	4112	7594.821427	29903	194	1.000000	30558	182	1.000000	9821410	0.000000
312215073	821487	4269	7603.229504	29230	329	1.000000	29795	272	1.000000	9816482	0.000000
312177718	821364	4350	7609.840463	29069	357	1.000000	29939	195	1.000000	9811564	0.000000
312242371	798029	4173	7610.503342	28499	428	1.000000	29520	265	1.000000	9806776	0.000000
[truncated: 163 more rows]
