# Supplementary material for: Large Variations in HIV-1 Viral Load Explained by Shifting-Mosaic Metapopulation Dynamics
Source: PLoS Biol. 2016 Oct 5;14(10):e1002567. doi: 10.1371/journal.pbio.1002567 (PMC5051940; doi:10.1371/journal.pbio.1002567)
Supplement: S1 Data — Each file gives the output from the simulations indicated by the filename: low migration (ms1, db432); high migration (ms1, db1); very high migration (ms10, db1); number of patches (np); reservoir (storage); no reservoir (nostorage); CTL immigration model (CTLimmig); CTL proliferation model (CTLprolif); β¯ (beta1, beta2, …). Within each file, there are 21 simulations for (k = 0,1,..,20), and data is output each day. For measures of synchrony, the final entry should be used. See Methods and S1 Simulation Code for further details. (ZIP) [file pbio.1002567.s002.zip › S1_Data/ms1_np10000_nostorage_noPD_CTLimmig_db432_beta18.tsv]

npatches	nstrain	runtime	dt	init_x	init_y	init_y_blood	init_z	init_S	beta0	beta1	beta2	beta3	mean_beta	B	d	delta	delta_blood	b[0]	mut	m	CTL	c	g	epsilon	k	het	lambda	rho	omega	x_max	patch.dyna	DELTA	A	VA
10000	1	100.000000	0.001000	21900	9499	5000000	0.001000	10000000	15.399701	13.628301	12.767946	18.334134	18	800000000	0.010000	1.000000	432.000000	80000	0.000050	0.004800	0	0.500000	0.000000	2.500000	0.000000	0.500000	0.000000	0.000000	0.000000	31872	0	10.000000	7.000000	1.000000
sus	inf	inf_blood	z	x[0]	y[0][0]	z[0]	x[1]	y[1][0]	z[1]	S[0]	synchrony
219000000	94990000	5000000	10.000000	21900	9499	0.001000	21900	9499	0.001000	10000000	0.000000
62100643	200723074	1045952	3941.516320	6580	19904	0.394152	7414	19162	0.394152	9995051	0.000000
63351618	197276952	1026720	6325.803353	6808	19219	0.632580	7481	19028	0.632580	9990092	0.000000
63393180	197190600	1027891	7771.765723	6759	19311	0.777177	7584	18850	0.777177	9985137	0.000000
63389407	197201142	1027131	8648.676577	6768	19435	0.864868	7438	18989	0.864868	9980159	0.000000
63376702	197204509	1028360	9180.483393	6906	19078	0.918048	7778	18603	0.918048	9975204	0.000000
63374688	197231463	1025691	9503.000201	6664	19341	0.950300	7561	18758	0.950300	9970056	0.000000
63377647	197216979	1026384	9698.592075	6799	19445	0.969859	7510	18877	0.969859	9965016	0.000000
63386324	197194375	1027209	9817.209710	6703	19597	0.981721	7603	18752	0.981721	9960040	0.000000
63380382	197221721	1027465	9889.145947	6643	19391	0.988915	7590	18555	0.988915	9955002	0.000000
63385051	197200592	1029002	9932.772025	6748	19266	0.993277	7585	18736	0.993277	9949930	0.000000
63392997	197175536	1026864	9959.229270	6751	19401	0.995923	7507	18925	0.995923	9945073	0.000000
63385853	197207763	1026147	9975.274394	6605	19596	0.997527	7630	18715	0.997527	9940055	0.000000
63388459	197199620	1028506	9985.005037	6641	19696	0.998501	7713	18616	0.998501	9935026	0.000000
63381472	197211633	1027995	9990.906233	6713	19382	0.999091	7513	18986	0.999091	9930009	0.000000
63382903	197190494	1028167	9994.485041	6683	19603	0.999449	7541	18920	0.999449	9925088	0.000000
63390957	197183569	1026034	9996.655426	6804	19244	0.999666	7564	18950	0.999666	9920076	0.000000
63375858	197193071	1026845	9997.971667	6795	19451	0.999797	7457	19039	0.999797	9915048	0.000000
63396080	197183801	1027121	9998.769908	6779	19269	0.999877	7556	18785	0.999877	9910117	0.000000
63369508	197219926	1028188	9999.254005	6835	19109	0.999925	7584	18706	0.999925	9905155	0.000000
63391263	197189349	1026492	9999.547588	6777	19387	0.999955	7550	18811	0.999955	9900207	0.000000
63377944	197225677	1026434	9999.725632	6681	19601	0.999973	7729	18837	0.999973	9895177	0.000000
63372932	197209618	1027910	9999.833608	6612	19521	0.999983	7527	18949	0.999983	9890277	0.000000
63389595	197176853	1026263	9999.899091	6708	19550	0.999990	7761	18526	0.999990	9885379	0.000000
63380398	197225013	1025042	9999.938803	6799	19386	0.999994	7608	18575	0.999994	9880402	0.000000
63393188	197181396	1027555	9999.962887	6715	19520	0.999996	7617	18719	0.999996	9875537	0.000000
63390631	197204823	1025677	9999.977493	6699	19473	0.999998	7537	18944	0.999998	9870626	0.000000
63381508	197208091	1024272	9999.986350	6751	19309	0.999999	7421	18895	0.999999	9865642	0.000000
63390989	197171776	1027316	9999.991722	6848	19128	0.999999	7651	18634	0.999999	9860679	0.000000
63388307	197188093	1030199	9999.994980	6643	19686	0.999999	7685	18756	0.999999	9855758	0.000000
63389444	197198429	1027426	9999.996955	6775	19441	1.000000	7539	18814	1.000000	9850859	0.000000
63389306	197190191	1027173	9999.998154	6695	19656	1.000000	7553	18697	1.000000	9845920	0.000000
63382960	197209399	1026553	9999.998880	6722	19541	1.000000	7580	18691	1.000000	9840983	0.000000
63385876	197207378	1025098	9999.999321	6981	19173	1.000000	7581	18761	1.000000	9836020	0.000000
63376379	197224092	1026613	9999.999588	6763	19202	1.000000	7704	18687	1.000000	9831045	0.000000
63384109	197206534	1028055	9999.999750	6755	19314	1.000000	7493	19172	1.000000	9826173	0.000000
63372223	197213073	1025809	9999.999849	6693	19477	1.000000	7631	18677	1.000000	9821355	0.000000
63388046	197199516	1026390	9999.999908	6751	19287	1.000000	7659	18619	1.000000	9816414	0.000000
63380999	197208116	1027133	9999.999944	6626	19674	1.000000	7639	18847	1.000000	9811507	0.000000
63382105	197208297	1026274	9999.999966	6710	19250	1.000000	7702	18672	1.000000	9806547	0.000000
63387506	197196658	1028486	9999.999980	6757	19390	1.000000	7742	18669	1.000000	9801668	-1.#IND00
63381221	197229159	1025165	9999.999988	6756	19448	1.000000	7413	18845	1.000000	9796737	0.006400
63387135	197195770	1025816	9999.999992	6674	19599	1.000000	7619	18723	1.000000	9791897	0.003528
63379908	197218918	1030294	9999.999995	6667	19720	1.000000	7591	18940	1.000000	9787000	-0.023186
63378323	197201813	1025927	9999.999997	6682	19365	1.000000	7576	18669	1.000000	9782263	-0.005617
63384316	197204995	1026108	9999.999998	6706	19543	1.000000	7619	18737	1.000000	9777448	-0.000425
63386246	197198093	1026654	9999.999999	6746	19257	1.000000	7512	18829	1.000000	9772650	0.002028
63378332	197197590	1027927	9999.999999	6715	19501	1.000000	7552	18882	1.000000	9767727	-0.002203
63360345	197204335	1030157	10000.000000	6829	19280	1.000000	7389	19158	1.000000	9762853	-0.001518
63379854	197184799	1026776	10000.000000	6682	19401	1.000000	7693	18661	1.000000	9758100	-0.001921
63382096	197217962	1028668	10000.000000	6725	19514	1.000000	7640	18894	1.000000	9753206	-0.001638
63376084	197220615	1027248	10000.000000	6718	19408	1.000000	7584	18602	1.000000	9748200	-0.007239
63390407	197208181	1026766	10000.000000	6900	19402	1.000000	7675	18649	1.000000	9743274	-0.006990
63392589	197187779	1026739	10000.000000	6722	19367	1.000000	7639	18817	1.000000	9738425	-0.006046
63381411	197207075	1026008	10000.000000	6678	19419	1.000000	7512	18807	1.000000	9733573	-0.005038
63368759	197221502	1024139	10000.000000	6761	19488	1.000000	7528	18633	1.000000	9728698	-0.005039
63375062	197202837	1026283	10000.000000	6789	19276	1.000000	7576	18769	1.000000	9723813	-0.004572
63389772	197181709	1026774	10000.000000	6744	19419	1.000000	7558	18736	1.000000	9718992	-0.003896
63374015	197222250	1026214	10000.000000	6637	19590	1.000000	7614	18780	1.000000	9714217	-0.006011
63392139	197188062	1027285	10000.000000	6785	19570	1.000000	7483	18839	1.000000	9709245	-0.003748
63397157	197176815	1027301	10000.000000	6722	19257	1.000000	7569	18567	1.000000	9704417	-0.002177
63373173	197227919	1026715	10000.000000	6866	19407	1.000000	7604	18761	1.000000	9699531	-0.002079
63394483	197186327	1026389	10000.000000	6912	19077	1.000000	7560	18800	1.000000	9694728	-0.002452
63385928	197204634	1026898	10000.000000	6665	19494	1.000000	7427	18953	1.000000	9689810	-0.002740
63392864	197213554	1026867	10000.000000	6639	19455	1.000000	7607	18699	1.000000	9685008	-0.001589
63377122	197204849	1025245	10000.000000	6767	19447	1.000000	7656	18686	1.000000	9680060	-0.003824
63376652	197199700	1026355	10000.000000	6799	19397	1.000000	7586	18790	1.000000	9675304	-0.003223
63380871	197196798	1025703	10000.000000	6696	19584	1.000000	7657	18750	1.000000	9670400	-0.003193
63372602	197214391	1027484	10000.000000	6633	19630	1.000000	7696	18635	1.000000	9665696	-0.002908
63385102	197193350	1027376	10000.000000	6867	19307	1.000000	7507	18888	1.000000	9661048	-0.002453
63370624	197224518	1027401	10000.000000	6800	19241	1.000000	7536	18866	1.000000	9656314	-0.002474
63369814	197218900	1027099	10000.000000	6804	19233	1.000000	7545	18757	1.000000	9651572	-0.003057
63388216	197197058	1026194	10000.000000	6737	19525	1.000000	7450	19164	1.000000	9646788	-0.004115
63391433	197205313	1027799	10000.000000	6545	19816	1.000000	7471	19021	1.000000	9641930	-0.004146
63393719	197196605	1027315	10000.000000	6816	19368	1.000000	7541	18901	1.000000	9637184	-0.001493
63389111	197202857	1026877	10000.000000	6699	19557	1.000000	7526	18969	1.000000	9632362	-0.000917
63380632	197208630	1027822	10000.000000	6773	19158	1.000000	7552	18909	1.000000	9627490	-0.000980
63392129	197182051	1027138	10000.000000	6718	19397	1.000000	7557	18980	1.000000	9622647	-0.001466
63374242	197221206	1027789	10000.000000	6768	19491	1.000000	7685	18670	1.000000	9617962	-0.000924
63358738	197231348	1028773	10000.000000	6706	19576	1.000000	7536	19025	1.000000	9613228	-0.000295
63386416	197187147	1028657	10000.000000	6683	19483	1.000000	7555	18965	1.000000	9608413	-0.000176
63373843	197235651	1026984	10000.000000	6650	19533	1.000000	7421	18881	1.000000	9603532	-0.000721
63381868	197213967	1026967	10000.000000	6624	19621	1.000000	7492	19067	1.000000	9598831	-0.000470
63381092	197203981	1026821	10000.000000	6611	19587	1.000000	7605	18734	1.000000	9594032	-0.000517
63382250	197192091	1026338	10000.000000	6802	19347	1.000000	7513	18749	1.000000	9589209	-0.000202
63388918	197191565	1027398	10000.000000	6709	19593	1.000000	7534	18982	1.000000	9584433	-0.000035
63382016	197216737	1028976	10000.000000	6721	19361	1.000000	7538	18986	1.000000	9579554	0.000283
63371823	197208148	1026618	10000.000000	6613	19559	1.000000	7502	18774	1.000000	9574725	0.000327
63385013	197198792	1026657	10000.000000	6810	19497	1.000000	7651	18573	1.000000	9570023	0.000511
63374587	197215272	1025959	10000.000000	6736	19391	1.000000	7531	19028	1.000000	9565297	0.000607
63389758	197193018	1027839	10000.000000	6729	19622	1.000000	7514	18857	1.000000	9560730	0.001005
63374078	197205952	1027782	10000.000000	6691	19655	1.000000	7650	18629	1.000000	9555938	0.001062
63382600	197202391	1027629	10000.000000	6707	19590	1.000000	7619	18838	1.000000	9551161	0.001008
63394309	197180695	1027552	10000.000000	6740	19322	1.000000	7567	18918	1.000000	9546431	0.001000
63386995	197197262	1026690	10000.000000	6774	19367	1.000000	7632	18681	1.000000	9541754	0.001268
63386562	197200217	1029595	10000.000000	6609	19610	1.000000	7759	18668	1.000000	9536935	0.001309
63383500	197197551	1027134	10000.000000	6771	19490	1.000000	7645	18701	1.000000	9532244	0.001473
63386842	197206049	1027737	10000.000000	6851	19149	1.000000	7509	18862	1.000000	9527543	0.000988
63380337	197190545	1026482	10000.000000	6618	19531	1.000000	7538	19133	1.000000	9522797	0.001607
63379559	197186059	1025815	10000.000000	6698	19546	1.000000	7493	18805	1.000000	9518057	0.001599
npatches	nstrain	runtime	dt	init_x	init_y	init_y_blood	init_z	init_S	beta0	beta1	beta2	beta3	mean_beta	B	d	delta	delta_blood	b[0]	mut	m	CTL	c	g	epsilon	k	het	lambda	rho	omega	x_max	patch.dyna	DELTA	A	VA
10000	1	100.000000	0.001000	21900	9499	5000000	0.001000	10000000	13.580325	16.654265	16.902913	26.899146	18	800000000	0.010000	1.000000	432.000000	80000	0.000050	0.004800	0	0.500000	0.000000	2.500000	1.000000	0.500000	0.000000	0.000000	0.000000	31872	0	10.000000	7.000000	1.000000
sus	inf	inf_blood	z	x[0]	y[0][0]	z[0]	x[1]	y[1][0]	z[1]	S[0]	synchrony
219000000	94990000	5000000	10.000000	21900	9499	0.001000	21900	9499	0.001000	10000000	0.000000
66812009	179741570	935853	3941.516320	8094	17054	0.394152	6687	17945	0.394152	9994918	0.000000
73778718	160239960	835931	6325.803353	9085	14846	0.632580	7295	16264	0.632580	9989927	0.000000
77197591	151483553	787780	7771.765723	9410	14191	0.777177	7599	15242	0.777177	9984993	0.000000
79266986	146556011	763774	8648.676577	9420	13623	0.864868	7781	14848	0.864868	9979952	0.000000
80492729	143744848	749898	9180.483393	9687	13431	0.918048	7973	14165	0.918048	9975031	0.000000
81243567	142070028	738139	9503.000201	9760	13249	0.950300	7895	14403	0.950300	9970140	0.000000
81682428	141121606	735208	9698.592075	9793	13364	0.969859	7947	14375	0.969859	9965148	0.000000
81973133	140485604	732028	9817.209710	9807	13358	0.981721	8179	14010	0.981721	9960223	0.000000
82137045	140103818	730065	9889.145947	9872	12969	0.988915	8097	14040	0.988915	9955359	0.000000
82224593	139919372	729301	9932.772025	9864	12903	0.993277	8092	14197	0.993277	9950319	0.000000
82305621	139755490	728200	9959.229270	9978	12967	0.995923	8151	13946	0.995923	9945486	0.000000
82326191	139687494	728222	9975.274394	10022	12996	0.997527	8140	13887	0.997527	9940589	0.000000
82367800	139638407	727236	9985.005037	10074	12874	0.998501	8113	14098	0.998501	9935619	0.000000
82369199	139618859	726541	9990.906233	10023	12921	0.999091	8058	14050	0.999091	9930670	0.000000
82355138	139617579	726334	9994.485041	9886	13025	0.999449	7997	14300	0.999449	9925663	0.000000
82357777	139634682	727257	9996.655426	9846	13111	0.999666	8049	14239	0.999666	9920736	0.000000
82369647	139598881	726512	9997.971667	10024	12901	0.999797	7930	14161	0.999797	9915821	0.000000
82362081	139605981	727298	9998.769908	9931	12883	0.999877	8118	14105	0.999877	9910801	0.000000
82388105	139579524	727113	9999.254005	9912	13086	0.999925	8071	14057	0.999925	9905830	0.000000
82372550	139585447	727665	9999.547588	9900	12940	0.999955	8030	13994	0.999955	9900855	0.000000
82375713	139591245	726827	9999.725632	10069	12888	0.999973	8063	14162	0.999973	9895975	0.000000
82384480	139591921	725592	9999.833608	9990	12994	0.999983	8076	14048	0.999983	9891199	0.000000
82371363	139585348	727342	9999.899091	10078	12807	0.999990	8031	13985	0.999990	9886218	0.000000
82375739	139595407	728526	9999.938803	10132	12646	0.999994	8188	13835	0.999994	9881290	0.000000
82395310	139578037	724275	9999.962887	9884	13120	0.999996	8111	14039	0.999996	9876354	0.000000
82381551	139585840	726827	9999.977493	9742	13286	0.999998	8145	14124	0.999998	9871341	0.000000
82392672	139569859	727485	9999.986350	10061	12922	0.999999	8020	14021	0.999999	9866445	0.000000
82366273	139584482	726889	9999.991722	9871	12919	0.999999	8203	13918	0.999999	9861509	0.000000
82393222	139567426	728278	9999.994980	10014	13023	0.999999	8002	14296	0.999999	9856531	0.000000
82391882	139576108	727777	9999.996955	9781	13077	1.000000	8147	13916	1.000000	9851615	0.000000
82386431	139582749	727603	9999.998154	9982	12923	1.000000	8201	13884	1.000000	9846672	0.000000
82389473	139589742	728397	9999.998880	10096	13028	1.000000	8119	13921	1.000000	9841758	0.000000
82384078	139589401	726426	9999.999321	9916	12934	1.000000	8090	14088	1.000000	9836816	0.000000
82402028	139559341	727856	9999.999588	9858	12974	1.000000	8088	14143	1.000000	9831960	0.000000
82386347	139565775	726612	9999.999750	9919	12983	1.000000	8219	14003	1.000000	9827021	0.000000
82381505	139581714	727081	9999.999849	9933	13116	1.000000	8164	14029	1.000000	9822013	0.000000
82391382	139572950	725663	9999.999908	10004	12777	1.000000	8087	14134	1.000000	9817124	0.000000
82378186	139586936	726009	9999.999944	9980	13067	1.000000	7990	14151	1.000000	9812291	0.000000
82377362	139578879	726630	9999.999966	9827	13188	1.000000	8059	14158	1.000000	9807314	0.000000
82384056	139576725	727660	9999.999980	9954	12883	1.000000	8037	14205	1.000000	9802408	-1.#IND00
82380813	139572961	727023	9999.999988	10025	12889	1.000000	8050	14073	1.000000	9797541	0.008000
82390103	139569360	728425	9999.999992	9996	12941	1.000000	7985	14466	1.000000	9792674	-0.006933
82378404	139576234	727473	9999.999995	9886	13076	1.000000	8391	13781	1.000000	9787766	-0.003545
82373466	139592521	725806	9999.999997	10020	12947	1.000000	8219	13978	1.000000	9782769	-0.001620
82384481	139592959	726175	9999.999998	9968	13133	1.000000	8091	14069	1.000000	9777897	-0.002715
82386991	139595413	726636	9999.999999	9582	13266	1.000000	8154	14224	1.000000	9773047	-0.000307
82378485	139600080	727360	9999.999999	9887	13102	1.000000	8035	14206	1.000000	9768153	-0.003948
82384680	139606475	727097	10000.000000	9949	12979	1.000000	8042	14141	1.000000	9763337	-0.006168
82374309	139595296	726738	10000.000000	9909	13094	1.000000	8226	13857	1.000000	9758367	-0.006210
82388160	139560114	726743	10000.000000	9797	13138	1.000000	7965	14307	1.000000	9753590	-0.005054
82373257	139577132	727206	10000.000000	9849	13004	1.000000	8164	14071	1.000000	9748742	-0.003373
82365926	139579740	727113	10000.000000	9827	13104	1.000000	8141	13883	1.000000	9743845	-0.002822
82384901	139569969	727085	10000.000000	9941	13133	1.000000	7924	14360	1.000000	9739011	-0.002612
82365784	139588283	727179	10000.000000	9952	13093	1.000000	8156	13918	1.000000	9734173	-0.002428
82356445	139595947	726187	10000.000000	9731	13113	1.000000	8248	14075	1.000000	9729347	-0.002072
82391684	139582292	724843	10000.000000	9922	12962	1.000000	8235	13962	1.000000	9724410	-0.002192
82379183	139583172	727013	10000.000000	9878	13143	1.000000	8241	13819	1.000000	9719592	-0.001966
82394634	139568686	727031	10000.000000	10057	12759	1.000000	8051	14148	1.000000	9714890	0.000815
82369344	139586334	727527	10000.000000	9961	12876	1.000000	8181	13893	1.000000	9710033	0.001723
82388834	139568825	727399	10000.000000	9692	13180	1.000000	8052	14036	1.000000	9705187	0.000791
82389561	139579302	726327	10000.000000	9835	12973	1.000000	7962	14213	1.000000	9700400	0.001352
82391967	139582294	727313	10000.000000	10025	13108	1.000000	8136	13944	1.000000	9695478	0.000368
82376123	139575155	725464	10000.000000	9983	12979	1.000000	8125	14122	1.000000	9690599	-0.001249
82375579	139594485	727579	10000.000000	9824	13225	1.000000	8190	13889	1.000000	9685777	-0.000469
82393722	139574677	727210	10000.000000	10054	12813	1.000000	8146	14044	1.000000	9680859	-0.000684
82373184	139574467	728541	10000.000000	9923	13121	1.000000	8178	13988	1.000000	9675920	-0.001516
82394250	139570643	727602	10000.000000	10031	12817	1.000000	8146	13916	1.000000	9671147	-0.001766
82366442	139585720	726213	10000.000000	10063	12827	1.000000	8126	14062	1.000000	9666334	-0.001673
82377033	139587422	726529	10000.000000	9900	13106	1.000000	8221	14013	1.000000	9661568	-0.002016
82380823	139580202	727209	10000.000000	10017	12823	1.000000	7991	14149	1.000000	9656745	-0.002285
82390845	139570454	727175	10000.000000	9954	12943	1.000000	8042	14327	1.000000	9651958	-0.001990
82373913	139590750	725938	10000.000000	9931	12896	1.000000	8137	13874	1.000000	9647164	-0.001309
82378728	139589010	726667	10000.000000	9838	13140	1.000000	8075	14147	1.000000	9642383	-0.004201
82370928	139609464	726088	10000.000000	9912	13077	1.000000	8070	14131	1.000000	9637534	-0.004200
82378029	139615259	727392	10000.000000	10052	12761	1.000000	8132	13909	1.000000	9632669	-0.004110
82379648	139601269	728189	10000.000000	10097	12947	1.000000	8071	13999	1.000000	9627852	-0.004441
82368373	139585978	726869	10000.000000	10086	12959	1.000000	8144	14023	1.000000	9623059	-0.004368
82383745	139579916	727363	10000.000000	9964	13073	1.000000	8148	14117	1.000000	9618236	-0.004327
82365290	139601734	728034	10000.000000	10012	13071	1.000000	8143	14039	1.000000	9613344	-0.004220
82369772	139587539	726570	10000.000000	9994	12887	1.000000	8114	13854	1.000000	9608473	-0.004172
82396921	139541890	725899	10000.000000	10047	12956	1.000000	8192	14044	1.000000	9603673	-0.004063
82377293	139587530	728337	10000.000000	9942	13117	1.000000	8128	14191	1.000000	9598911	-0.003918
82386738	139566452	727655	10000.000000	9633	13222	1.000000	8105	14114	1.000000	9594053	-0.003576
82372055	139594217	726771	10000.000000	9807	13078	1.000000	8158	13857	1.000000	9589165	-0.003496
82390780	139589336	728218	10000.000000	9825	13148	1.000000	8128	14007	1.000000	9584471	-0.003914
82369164	139569899	727410	10000.000000	9941	13138	1.000000	8207	13887	1.000000	9579722	-0.004554
82366164	139610423	725979	10000.000000	9921	13048	1.000000	8154	13850	1.000000	9574871	-0.004508
82381864	139578482	726824	10000.000000	9987	13017	1.000000	8065	14217	1.000000	9570212	-0.003974
82384564	139577371	727468	10000.000000	9797	13217	1.000000	8267	13848	1.000000	9565340	-0.003934
82380924	139588197	725972	10000.000000	9773	13158	1.000000	8207	13900	1.000000	9560588	-0.003667
82388181	139576724	727593	10000.000000	9855	13004	1.000000	8138	14117	1.000000	9555836	-0.003649
82377816	139579592	726596	10000.000000	9893	12986	1.000000	8279	13707	1.000000	9550989	-0.003548
82390937	139572292	727404	10000.000000	9837	13068	1.000000	8188	14010	1.000000	9546177	-0.003125
82396903	139577901	727611	10000.000000	9946	13026	1.000000	8056	14126	1.000000	9541339	-0.003195
82375080	139574468	725273	10000.000000	10130	12700	1.000000	8366	13977	1.000000	9536616	-0.003405
82387630	139560329	727200	10000.000000	9766	13110	1.000000	8032	14074	1.000000	9531850	-0.003051
82389606	139552180	726640	10000.000000	9833	13270	1.000000	8099	14072	1.000000	9526980	-0.002930
82392024	139577908	726534	10000.000000	10050	12953	1.000000	8247	13956	1.000000	9522213	-0.001984
82356354	139603023	726690	10000.000000	10116	12796	1.000000	8067	14058	1.000000	9517513	-0.001683
npatches	nstrain	runtime	dt	init_x	init_y	init_y_blood	init_z	init_S	beta0	beta1	beta2	beta3	mean_beta	B	d	delta	delta_blood	b[0]	mut	m	CTL	c	g	epsilon	k	het	lambda	rho	omega	x_max	patch.dyna	DELTA	A	VA
10000	1	100.000000	0.001000	21900	9499	5000000	0.001000	10000000	13.069287	12.097797	23.652088	16.637301	18	800000000	0.010000	1.000000	432.000000	80000	0.000050	0.004800	0	0.500000	0.000000	2.500000	2.000000	0.500000	0.000000	0.000000	0.000000	31872	0	10.000000	7.000000	1.000000
sus	inf	inf_blood	z	x[0]	y[0][0]	z[0]	x[1]	y[1][0]	z[1]	S[0]	synchrony
219000000	94990000	5000000	10.000000	21900	9499	0.001000	21900	9499	0.001000	10000000	0.000000
72666284	160621918	836448	3941.516320	8970	14830	0.394152	9828	14386	0.394152	9994848	0.000000
85649350	131462262	685061	6325.803353	10668	12061	0.632580	11398	11536	0.632580	9989859	0.000000
92466331	118953135	619168	7771.765723	11689	10487	0.777177	12624	10042	0.777177	9984848	0.000000
96521184	112349299	585530	8648.676577	11951	10094	0.864868	12904	9556	0.864868	9979746	0.000000
98974067	108614039	565628	9180.483393	12469	9624	0.918048	13172	9206	0.918048	9974680	0.000000
100428737	106479212	555903	9503.000201	12383	9680	0.950300	13184	9370	0.950300	9969676	0.000000
101319181	105191741	548048	9698.592075	12526	9279	0.969859	13323	9150	0.969859	9964750	0.000000
101852136	104448854	544542	9817.209710	12577	9366	0.981721	13589	8936	0.981721	9959782	0.000000
102204246	103959627	539875	9889.145947	12575	9401	0.988915	13655	8805	0.988915	9954846	0.000000
102392300	103718011	540512	9932.772025	12631	9369	0.993277	13736	8815	0.993277	9949910	0.000000
102527510	103529836	539108	9959.229270	12718	9069	0.995923	13556	8793	0.995923	9944931	0.000000
102585582	103453076	537712	9975.274394	12691	9333	0.997527	13577	8748	0.997527	9939956	0.000000
102614367	103406354	538903	9985.005037	12752	9169	0.998501	13782	8829	0.998501	9935038	0.000000
102644162	103350719	537868	9990.906233	12527	9419	0.999091	13632	8765	0.999091	9930023	0.000000
102663622	103328999	538301	9994.485041	12606	9374	0.999449	13865	8867	0.999449	9925157	0.000000
102668459	103306508	538459	9996.655426	12838	9216	0.999666	13730	8713	0.999666	9920054	0.000000
102676877	103295077	539073	9997.971667	12558	9276	0.999797	13682	8712	0.999797	9915085	0.000000
102700018	103280982	538481	9998.769908	12754	9154	0.999877	13728	8744	0.999877	9910114	0.000000
102689477	103287373	539241	9999.254005	12841	9050	0.999925	13962	8680	0.999925	9905281	0.000000
102682441	103287007	537548	9999.547588	12873	9171	0.999955	13513	8951	0.999955	9900324	0.000000
102711005	103252579	538966	9999.725632	12893	9240	0.999973	13630	8536	0.999973	9895456	0.000000
102679866	103299380	538844	9999.833608	12848	9199	0.999983	13747	8744	0.999983	9890543	0.000000
102703964	103294386	538683	9999.899091	12778	9389	0.999990	13589	8706	0.999990	9885673	0.000000
102706311	103261826	538626	9999.938803	12884	9133	0.999994	13674	8677	0.999994	9880707	0.000000
102711444	103274386	537378	9999.962887	12607	9437	0.999996	13545	8939	0.999996	9875735	0.000000
102703763	103290577	537445	9999.977493	12643	9216	0.999998	13610	8764	0.999998	9870804	0.000000
102687939	103290808	538113	9999.986350	12686	9136	0.999999	13666	8740	0.999999	9865849	0.000000
102705808	103268501	536847	9999.991722	12402	9237	0.999999	13725	8653	0.999999	9860768	0.000000
102674572	103295259	538496	9999.994980	12894	9224	0.999999	13728	8891	0.999999	9855911	0.000000
102677956	103298060	537172	9999.996955	12785	9076	1.000000	13588	8853	1.000000	9850939	0.000000
102681022	103291869	537486	9999.998154	12675	9331	1.000000	13632	8892	1.000000	9846078	0.000000
102681893	103281460	540123	9999.998880	12728	9049	1.000000	13764	8753	1.000000	9841053	0.000000
102687747	103279398	537617	9999.999321	12798	9055	1.000000	13906	8563	1.000000	9836146	0.000000
102692033	103300594	536960	9999.999588	12926	9144	1.000000	13833	8648	1.000000	9831180	0.000000
102682561	103302206	538103	9999.999750	12582	9133	1.000000	13925	8605	1.000000	9826149	0.000000
102687090	103287704	538301	9999.999849	12663	9303	1.000000	13691	8682	1.000000	9821241	0.000000
102700925	103280565	537953	9999.999908	12714	9387	1.000000	13593	8897	1.000000	9816205	0.000000
102680890	103293609	538511	9999.999944	12772	9157	1.000000	13832	8762	1.000000	9811269	0.000000
102720723	103268208	537597	9999.999966	12472	9299	1.000000	13580	8887	1.000000	9806338	0.000000
102682726	103296400	537592	9999.999980	12642	9294	1.000000	13699	8791	1.000000	9801278	-1.#IND00
102704261	103259416	538817	9999.999988	12592	9383	1.000000	13566	8757	1.000000	9796431	-0.011200
102711557	103254077	539476	9999.999992	12698	9315	1.000000	13274	8975	1.000000	9791577	-0.007324
102693574	103277432	537813	9999.999995	12692	9260	1.000000	13840	8637	1.000000	9786879	-0.000616
102684725	103287042	538022	9999.999997	12665	9299	1.000000	13859	8538	1.000000	9781933	-0.005853
102698497	103276961	537295	9999.999998	12668	9244	1.000000	13705	8701	1.000000	9776960	-0.005011
102690922	103294136	538654	9999.999999	12664	9336	1.000000	13830	8764	1.000000	9771999	-0.010622
102691337	103295151	537976	9999.999999	12429	9495	1.000000	13779	8703	1.000000	9767131	-0.009837
102683071	103306451	535862	10000.000000	12616	9349	1.000000	13714	8804	1.000000	9762324	-0.008818
102692029	103297122	538531	10000.000000	12806	9107	1.000000	13599	8756	1.000000	9757413	-0.008022
102696282	103266599	537431	10000.000000	12741	9151	1.000000	13795	8717	1.000000	9752648	-0.005723
102686211	103288409	537083	10000.000000	12925	9156	1.000000	13822	8756	1.000000	9747828	-0.005298
102690966	103302068	537885	10000.000000	12548	9306	1.000000	13620	8678	1.000000	9742931	-0.006379
102699705	103293072	537958	10000.000000	12632	9256	1.000000	13826	8752	1.000000	9738167	-0.006594
102699874	103267697	537778	10000.000000	12744	9204	1.000000	13809	8697	1.000000	9733368	-0.011806
102705590	103278232	537566	10000.000000	12730	9263	1.000000	13821	8573	1.000000	9728536	-0.011778
102712548	103273763	538231	10000.000000	12634	9182	1.000000	13936	8569	1.000000	9723617	-0.010435
102688675	103272896	537887	10000.000000	12708	9231	1.000000	13565	8773	1.000000	9718811	-0.010353
102691146	103278328	538953	10000.000000	12561	9223	1.000000	13821	8662	1.000000	9713985	-0.009085
102681729	103292075	537183	10000.000000	12449	9576	1.000000	13999	8417	1.000000	9709095	-0.008170
102692171	103300333	538531	10000.000000	12744	9243	1.000000	13810	8667	1.000000	9704203	-0.007870
102697981	103273309	538193	10000.000000	12850	8942	1.000000	13856	8608	1.000000	9699379	-0.007526
102684824	103294426	538554	10000.000000	12656	9201	1.000000	13868	8682	1.000000	9694518	-0.006262
102710518	103280305	538010	10000.000000	12845	9135	1.000000	13752	8804	1.000000	9689728	-0.006539
102709386	103268139	537781	10000.000000	12795	9256	1.000000	13530	9000	1.000000	9684766	-0.006331
102689288	103275952	536942	10000.000000	12469	9373	1.000000	13648	8799	1.000000	9679969	-0.006195
102670686	103297752	539212	10000.000000	12740	9293	1.000000	13501	8799	1.000000	9675076	-0.006206
102691998	103275063	540320	10000.000000	12621	9307	1.000000	13663	8811	1.000000	9670206	-0.005946
102704124	103283535	538485	10000.000000	12654	9357	1.000000	13665	8888	1.000000	9665292	-0.005503
102698874	103283295	537624	10000.000000	12800	9157	1.000000	13612	8878	1.000000	9660381	-0.005181
102684722	103285984	537959	10000.000000	12831	9273	1.000000	13560	8795	1.000000	9655596	-0.004947
102704405	103269453	537234	10000.000000	12620	9234	1.000000	13604	8895	1.000000	9650746	-0.004909
102678537	103287452	537840	10000.000000	12725	9179	1.000000	13723	8748	1.000000	9646003	-0.004880
102680217	103295310	538465	10000.000000	12717	9187	1.000000	13568	8840	1.000000	9641268	-0.004781
102699090	103281985	538102	10000.000000	12641	9293	1.000000	13849	8748	1.000000	9636407	-0.004566
102695448	103286567	536766	10000.000000	12720	9189	1.000000	13647	8730	1.000000	9631640	-0.004797
102696420	103283058	536831	10000.000000	12603	9362	1.000000	13919	8549	1.000000	9626800	-0.003589
102674565	103308679	537067	10000.000000	12517	9300	1.000000	13544	9027	1.000000	9622014	-0.003625
102692542	103289372	536937	10000.000000	12824	9218	1.000000	13761	8737	1.000000	9617153	-0.004064
102694124	103287823	538159	10000.000000	12887	9056	1.000000	13645	8800	1.000000	9612292	-0.004211
102703542	103285200	538384	10000.000000	12625	9284	1.000000	13509	8660	1.000000	9607452	-0.005474
102705880	103276275	537098	10000.000000	12613	9374	1.000000	13759	8822	1.000000	9602607	-0.005120
102688966	103272891	538563	10000.000000	13005	9106	1.000000	13478	8945	1.000000	9597778	-0.004808
102681044	103305386	539373	10000.000000	12821	8990	1.000000	13488	8965	1.000000	9593011	-0.004061
102706348	103257822	537978	10000.000000	12655	9279	1.000000	13607	8929	1.000000	9588116	-0.004241
102684199	103296150	538284	10000.000000	12726	9343	1.000000	13458	8758	1.000000	9583356	-0.004400
102662509	103314366	536186	10000.000000	12772	9066	1.000000	13723	8767	1.000000	9578559	-0.004364
102706737	103257528	538805	10000.000000	12865	9205	1.000000	13809	8677	1.000000	9573759	-0.004306
102695569	103281787	538695	10000.000000	12698	9162	1.000000	13897	8562	1.000000	9568936	-0.004143
102676259	103300442	539938	10000.000000	12511	9291	1.000000	13592	8953	1.000000	9564188	-0.003527
102695397	103271258	536402	10000.000000	12667	9306	1.000000	13871	8565	1.000000	9559366	-0.003110
102698248	103275654	538071	10000.000000	12767	9165	1.000000	13608	8768	1.000000	9554537	-0.002285
102703045	103293618	537709	10000.000000	12612	9316	1.000000	13853	8846	1.000000	9549762	-0.001775
102694077	103269873	537216	10000.000000	12620	9350	1.000000	13813	8574	1.000000	9544936	-0.001784
102699673	103284987	538937	10000.000000	12750	9213	1.000000	13627	8920	1.000000	9540165	-0.003527
102716014	103272167	538911	10000.000000	12619	9195	1.000000	13643	8907	1.000000	9535464	-0.003371
102686805	103272834	538875	10000.000000	12604	9370	1.000000	13664	8709	1.000000	9530775	-0.003272
102700065	103282620	537183	10000.000000	12689	9091	1.000000	13870	8826	1.000000	9525885	-0.002608
102692709	103286005	537609	10000.000000	12764	9208	1.000000	13721	8689	1.000000	9521125	-0.003967
102685488	103285605	538896	10000.000000	12697	9251	1.000000	13741	8856	1.000000	9516355	-0.004404
npatches	nstrain	runtime	dt	init_x	init_y	init_y_blood	init_z	init_S	beta0	beta1	beta2	beta3	mean_beta	B	d	delta	delta_blood	b[0]	mut	m	CTL	c	g	epsilon	k	het	lambda	rho	omega	x_max	patch.dyna	DELTA	A	VA
10000	1	100.000000	0.001000	21900	9499	5000000	0.001000	10000000	17.496487	26.105047	16.999548	14.189414	18	800000000	0.010000	1.000000	432.000000	80000	0.000050	0.004800	0	0.500000	0.000000	2.500000	3.000000	0.500000	0.000000	0.000000	0.000000	31872	0	10.000000	7.000000	1.000000
sus	inf	inf_blood	z	x[0]	y[0][0]	z[0]	x[1]	y[1][0]	z[1]	S[0]	synchrony
219000000	94990000	5000000	10.000000	21900	9499	0.001000	21900	9499	0.001000	10000000	0.000000
77191391	144661081	752987	3941.516320	7457	14618	0.394152	5097	15989	0.394152	9995214	0.000000
95910317	109956750	573134	6325.803353	9030	11217	0.632580	6049	12789	0.632580	9990096	0.000000
105888783	96062138	501359	7771.765723	9963	9778	0.777177	6649	11396	0.777177	9985038	0.000000
111820208	88954977	464000	8648.676577	10494	9095	0.864868	7019	10767	0.864868	9979992	0.000000
115375840	85049007	442658	9180.483393	10834	8853	0.918048	7240	10389	0.918048	9975084	0.000000
117548387	82778357	430416	9503.000201	11235	8546	0.950300	7626	9854	0.950300	9970214	0.000000
118833963	81458983	423153	9698.592075	11071	8474	0.969859	7415	9934	0.969859	9965305	0.000000
119594796	80686703	420309	9817.209710	11488	8279	0.981721	7658	9627	0.981721	9960375	0.000000
120101349	80190196	417830	9889.145947	11178	8373	0.988915	7533	9874	0.988915	9955363	0.000000
120382602	79925759	415621	9932.772025	11405	8154	0.993277	7655	9636	0.993277	9950397	0.000000
120550944	79746957	415893	9959.229270	11281	8382	0.995923	7715	9700	0.995923	9945484	0.000000
120687546	79620333	416036	9975.274394	11330	8233	0.997527	7763	9608	0.997527	9940557	0.000000
120705138	79576488	414594	9985.005037	11318	8402	0.998501	7627	9591	0.998501	9935661	0.000000
120772847	79530510	414615	9990.906233	11498	8219	0.999091	7646	9578	0.999091	9930601	0.000000
120819527	79487982	413938	9994.485041	11510	8242	0.999449	7762	9588	0.999449	9925528	0.000000
120805634	79507503	414607	9996.655426	11358	8209	0.999666	7504	9818	0.999666	9920680	0.000000
120829226	79479634	412777	9997.971667	11575	8045	0.999797	7624	9691	0.999797	9915714	0.000000
120796955	79491717	413054	9998.769908	11579	7941	0.999877	7746	9656	0.999877	9910698	0.000000
120803927	79506248	413661	9999.254005	11216	8443	0.999925	7733	9564	0.999925	9905759	0.000000
120829258	79476595	414659	9999.547588	11464	8357	0.999955	7732	9815	0.999955	9900850	0.000000
120837649	79473330	413413	9999.725632	11407	8165	0.999973	7722	9634	0.999973	9895708	0.000000
120821212	79480136	414655	9999.833608	11349	8311	0.999983	7720	9576	0.999983	9890753	0.000000
120846954	79455074	414234	9999.899091	11633	8056	0.999990	7777	9523	0.999990	9885892	0.000000
120839706	79465787	413557	9999.938803	11374	8292	0.999994	7503	9845	0.999994	9881058	0.000000
120845829	79475644	412772	9999.962887	11356	8277	0.999996	7479	9809	0.999996	9876080	0.000000
120826990	79477991	414336	9999.977493	11268	8268	0.999998	7719	9737	0.999998	9871084	0.000000
120848470	79473204	413959	9999.986350	11266	8166	0.999999	7789	9498	0.999999	9866107	0.000000
120851254	79467175	414222	9999.991722	11360	8208	0.999999	7581	9854	0.999999	9861202	0.000000
120845467	79470435	414018	9999.994980	11305	8082	0.999999	7692	9534	0.999999	9856301	0.000000
120837154	79446822	415015	9999.996955	11517	7965	1.000000	7798	9670	1.000000	9851303	0.000000
120834553	79471319	413985	9999.998154	11408	8380	1.000000	7762	9592	1.000000	9846397	0.000000
120827227	79469732	413409	9999.998880	11408	8113	1.000000	7523	9783	1.000000	9841498	0.000000
120824165	79481610	414191	9999.999321	11345	8354	1.000000	7725	9503	1.000000	9836537	0.000000
120815372	79475263	414932	9999.999588	11626	7984	1.000000	7498	9942	1.000000	9831525	0.000000
120816140	79480461	415404	9999.999750	11285	8162	1.000000	7512	9922	1.000000	9826644	0.000000
120813381	79490292	414027	9999.999849	11254	8365	1.000000	7537	9835	1.000000	9821833	0.000000
120841261	79440119	412555	9999.999908	11171	8498	1.000000	7740	9636	1.000000	9816968	0.000000
120831412	79487349	413758	9999.999944	11468	8136	1.000000	7662	9692	1.000000	9812085	0.000000
120845817	79449188	412911	9999.999966	11377	8117	1.000000	7704	9452	1.000000	9807095	0.000000
120818051	79488150	414234	9999.999980	11357	8216	1.000000	7740	9723	1.000000	9802106	-1.#IND00
120817092	79490359	413989	9999.999988	11287	8276	1.000000	7704	9566	1.000000	9797211	-0.004800
120844818	79472838	413807	9999.999992	11306	8415	1.000000	7504	9875	1.000000	9792274	-0.002979
120833799	79472114	413060	9999.999995	11475	7987	1.000000	7698	9606	1.000000	9787436	0.000890
120838149	79477760	413665	9999.999997	11410	8197	1.000000	7578	9855	1.000000	9782634	-0.000979
120820473	79478159	414737	9999.999998	11426	8221	1.000000	7750	9480	1.000000	9777768	-0.001712
120806058	79489651	413794	9999.999999	11430	8229	1.000000	7621	9675	1.000000	9772932	0.001686
120829677	79463659	413647	9999.999999	11341	8145	1.000000	7760	9692	1.000000	9768018	-0.001871
120817504	79482471	414310	10000.000000	11344	8230	1.000000	7859	9529	1.000000	9763116	-0.002118
120844236	79459940	414110	10000.000000	11582	8034	1.000000	7770	9563	1.000000	9758208	0.002845
120832992	79466139	413634	10000.000000	11220	8371	1.000000	7756	9691	1.000000	9753291	0.006379
120829185	79464084	413283	10000.000000	11611	8030	1.000000	7579	9747	1.000000	9748314	0.007649
120841518	79476995	415210	10000.000000	11382	8287	1.000000	7539	9935	1.000000	9743391	0.009650
120832331	79464851	413907	10000.000000	11339	8171	1.000000	7707	9597	1.000000	9738497	0.008994
120846185	79454266	414112	10000.000000	11503	8069	1.000000	7696	9687	1.000000	9733648	0.006113
120809760	79491644	414069	10000.000000	11303	8259	1.000000	7655	9615	1.000000	9728787	0.005841
120843092	79469117	413996	10000.000000	11469	8418	1.000000	7809	9442	1.000000	9723844	0.005476
120819563	79486852	414167	10000.000000	11564	8034	1.000000	7841	9427	1.000000	9719018	0.005555
120830275	79473870	413260	10000.000000	11231	8509	1.000000	7650	9625	1.000000	9714178	0.007376
120825658	79464589	413570	10000.000000	11416	8225	1.000000	7633	9690	1.000000	9709218	0.006873
120834181	79477000	414394	10000.000000	11277	8214	1.000000	7626	9724	1.000000	9704262	0.006703
120828978	79476861	413278	10000.000000	11398	8400	1.000000	7574	9564	1.000000	9699501	0.006676
120814983	79476683	412972	10000.000000	11304	8314	1.000000	7572	9731	1.000000	9694641	0.006187
120838905	79481395	413984	10000.000000	11404	8154	1.000000	7582	9586	1.000000	9689820	0.003215
120834410	79478991	414728	10000.000000	11211	8205	1.000000	7649	9682	1.000000	9684912	0.002190
120837920	79474055	414273	10000.000000	11564	8057	1.000000	7656	9635	1.000000	9680042	0.002113
120831926	79462520	413124	10000.000000	11445	8088	1.000000	7616	9759	1.000000	9675266	0.001902
120838177	79488914	412773	10000.000000	11614	8081	1.000000	7592	9694	1.000000	9670422	0.001283
120832993	79471131	413264	10000.000000	11399	8360	1.000000	7640	9809	1.000000	9665628	0.001239
120823460	79478899	413661	10000.000000	11227	8309	1.000000	7866	9340	1.000000	9660794	0.000306
120822099	79483886	413459	10000.000000	11485	8089	1.000000	7708	9691	1.000000	9655994	0.005063
120844957	79456315	413357	10000.000000	11331	8308	1.000000	7649	9679	1.000000	9651238	0.003431
120830857	79474851	414118	10000.000000	11503	8107	1.000000	7530	9730	1.000000	9646555	0.004193
120822219	79470721	414199	10000.000000	11457	8265	1.000000	7725	9647	1.000000	9641736	0.005406
120826601	79484661	412378	10000.000000	11370	8131	1.000000	7587	9763	1.000000	9636852	0.004218
120816808	79477008	413989	10000.000000	11536	8126	1.000000	7706	9711	1.000000	9632007	0.003971
120817686	79493748	413340	10000.000000	11311	8256	1.000000	7699	9654	1.000000	9627237	0.003842
120833031	79459671	413843	10000.000000	11601	8248	1.000000	7617	9550	1.000000	9622196	0.003783
120840950	79461861	414496	10000.000000	11396	8281	1.000000	7730	9629	1.000000	9617324	0.003704
120828122	79487210	413216	10000.000000	11173	8275	1.000000	7663	9602	1.000000	9612425	0.003507
120838796	79458354	413427	10000.000000	11288	8186	1.000000	7575	9803	1.000000	9607646	0.003206
120833174	79463842	413748	10000.000000	11350	8242	1.000000	7735	9572	1.000000	9602806	0.003993
120821627	79492619	414899	10000.000000	11440	8155	1.000000	7708	9824	1.000000	9598041	0.003886
120816073	79482378	413516	10000.000000	11520	8058	1.000000	7793	9357	1.000000	9593310	0.003238
120833877	79452617	412930	10000.000000	11394	8251	1.000000	7565	9790	1.000000	9588615	0.003081
120834506	79474193	414090	10000.000000	11226	8361	1.000000	7568	9617	1.000000	9583783	0.002668
120835879	79478500	413067	10000.000000	11509	8228	1.000000	7590	9768	1.000000	9578986	0.002289
120810891	79472622	413165	10000.000000	11233	8315	1.000000	7711	9565	1.000000	9574289	0.002295
120842316	79465680	414408	10000.000000	11473	8197	1.000000	7682	9625	1.000000	9569490	0.001995
120814544	79488709	413641	10000.000000	11365	8081	1.000000	7745	9547	1.000000	9564813	0.002007
120834865	79477029	414613	10000.000000	11529	8084	1.000000	7561	9762	1.000000	9559980	0.001852
120821241	79488842	414415	10000.000000	11695	8025	1.000000	7776	9653	1.000000	9555159	0.001502
120814789	79485383	412801	10000.000000	11304	8368	1.000000	7686	9687	1.000000	9550460	0.001709
120837239	79465515	413582	10000.000000	11513	8212	1.000000	7640	9586	1.000000	9545618	0.001645
120818962	79487505	412641	10000.000000	11333	8336	1.000000	7560	9714	1.000000	9540959	0.001853
120814176	79484896	413766	10000.000000	11532	8224	1.000000	7752	9625	1.000000	9536223	0.001469
120827598	79496613	413523	10000.000000	11194	8306	1.000000	7631	9702	1.000000	9531332	0.001376
120820848	79464336	415091	10000.000000	11406	8222	1.000000	7649	9787	1.000000	9526564	0.001233
120796438	79504354	413372	10000.000000	11358	8264	1.000000	7770	9548	1.000000	9521754	0.001556
120834348	79461492	412906	10000.000000	11565	8201	1.000000	7805	9532	1.000000	9517042	0.000335
npatches	nstrain	runtime	dt	init_x	init_y	init_y_blood	init_z	init_S	beta0	beta1	beta2	beta3	mean_beta	B	d	delta	delta_blood	b[0]	mut	m	CTL	c	g	epsilon	k	het	lambda	rho	omega	x_max	patch.dyna	DELTA	A	VA
10000	1	100.000000	0.001000	21900	9499	5000000	0.001000	10000000	25.458611	11.480695	16.248849	11.616389	18	800000000	0.010000	1.000000	432.000000	80000	0.000050	0.004800	0	0.500000	0.000000	2.500000	4.000000	0.500000	0.000000	0.000000	0.000000	31872	0	10.000000	7.000000	1.000000
sus	inf	inf_blood	z	x[0]	y[0][0]	z[0]	x[1]	y[1][0]	z[1]	S[0]	synchrony
219000000	94990000	5000000	10.000000	21900	9499	0.001000	21900	9499	0.001000	10000000	0.000000
82393343	130148001	677364	3941.516320	5489	14598	0.394152	11563	11084	0.394152	9995202	0.000000
106925242	92556329	482606	6325.803353	6952	10928	0.632580	15161	7242	0.632580	9990136	0.000000
120053465	78366264	409057	7771.765723	7924	9373	0.777177	17251	5754	0.777177	9985212	0.000000
127806713	71311713	371172	8648.676577	8425	8621	0.864868	18204	5191	0.864868	9980233	0.000000
132472645	67434588	351402	9180.483393	8673	8380	0.918048	19060	4499	0.918048	9975278	0.000000
135310735	65214729	340508	9503.000201	8896	8046	0.950300	19444	4566	0.950300	9970309	0.000000
137030168	63910390	332803	9698.592075	8887	8105	0.969859	19078	4596	0.969859	9965454	0.000000
138081298	63148832	329654	9817.209710	8873	8054	0.981721	19893	4176	0.981721	9960461	0.000000
138707988	62697904	326246	9889.145947	9222	7781	0.988915	20240	4047	0.988915	9955464	0.000000
139074062	62422493	325248	9932.772025	9276	7848	0.993277	19875	4326	0.993277	9950483	0.000000
139322071	62234010	323383	9959.229270	8953	7834	0.995923	19701	4323	0.995923	9945426	0.000000
139462514	62149866	324709	9975.274394	8927	8018	0.997527	19866	4342	0.997527	9940398	0.000000
139550627	62094157	323145	9985.005037	8908	8024	0.998501	19885	4181	0.998501	9935504	0.000000
139578259	62050626	323183	9990.906233	9275	7730	0.999091	19763	4263	0.999091	9930434	0.000000
139603446	62024267	323158	9994.485041	9000	7749	0.999449	19970	4091	0.999449	9925411	0.000000
139661027	62009739	322358	9996.655426	9198	7705	0.999666	20089	4174	0.999666	9920487	0.000000
139651585	61995502	323864	9997.971667	9209	7740	0.999797	19610	4337	0.999797	9915492	0.000000
139674557	61989569	323309	9998.769908	9140	7817	0.999877	19938	4136	0.999877	9910643	0.000000
139682894	61974456	322646	9999.254005	9104	7882	0.999925	19922	4151	0.999925	9905582	0.000000
139669278	62003726	323274	9999.547588	9080	7869	0.999955	19916	4160	0.999955	9900698	0.000000
139676187	61992790	323147	9999.725632	8983	8000	0.999973	19754	4178	0.999973	9895619	0.000000
139647796	62007814	322856	9999.833608	9233	7735	0.999983	19981	4108	0.999983	9890684	0.000000
139657715	61995845	323313	9999.899091	8884	8070	0.999990	19709	4306	0.999990	9885767	0.000000
139683855	61971083	321864	9999.938803	9243	7878	0.999994	19997	4229	0.999994	9880882	0.000000
139659111	61983454	322735	9999.962887	9204	7783	0.999996	19900	4173	0.999996	9875980	0.000000
139708726	61966985	322479	9999.977493	9318	7687	0.999998	19528	4306	0.999998	9871006	0.000000
139667000	61997792	322569	9999.986350	9157	7881	0.999999	20294	4075	0.999999	9865935	0.000000
139664888	61986089	321980	9999.991722	9070	7950	0.999999	20063	4033	0.999999	9861018	0.000000
139689357	61977102	322293	9999.994980	9358	7725	0.999999	19661	4489	0.999999	9855966	0.000000
139656951	61988263	322128	9999.996955	9238	7712	1.000000	19959	4036	1.000000	9851246	0.000000
139648848	61997616	323015	9999.998154	9108	7921	1.000000	19644	4298	1.000000	9846230	0.000000
139687822	61995857	322411	9999.998880	9163	7651	1.000000	19953	4048	1.000000	9841208	0.000000
139682145	61991605	322672	9999.999321	9008	8060	1.000000	19688	4391	1.000000	9836443	0.000000
139688595	61972095	322366	9999.999588	9024	7949	1.000000	19816	4336	1.000000	9831555	0.000000
139671432	61978732	323157	9999.999750	9006	8006	1.000000	19621	4251	1.000000	9826673	0.000000
139651820	61997487	322534	9999.999849	9049	7866	1.000000	19914	4232	1.000000	9821802	0.000000
139675415	61981106	321912	9999.999908	8988	7972	1.000000	19572	4237	1.000000	9816823	0.000000
139696221	61980970	322622	9999.999944	9146	7812	1.000000	20058	4168	1.000000	9811873	0.000000
139682036	61988675	323431	9999.999966	8963	7991	1.000000	19832	4077	1.000000	9806959	0.000000
139660231	62008127	323336	9999.999980	9265	7505	1.000000	20133	4080	1.000000	9802082	-1.#IND00
139666061	61989388	322841	9999.999988	9041	7833	1.000000	19817	4217	1.000000	9797258	-1.#IND00
139671258	62002038	322347	9999.999992	9214	7679	1.000000	19816	4388	1.000000	9792497	-0.000483
139657445	61999757	323678	9999.999995	9119	7775	1.000000	19549	4273	1.000000	9787559	0.017747
139674074	61974824	322882	9999.999997	9136	7787	1.000000	19887	4140	1.000000	9782671	0.020754
139676927	61978987	323502	9999.999998	9224	7734	1.000000	19934	4166	1.000000	9777786	0.022932
139701060	61980945	324332	9999.999999	9276	7656	1.000000	19485	4480	1.000000	9772810	0.020710
139664337	61997974	323148	9999.999999	9196	7839	1.000000	19769	4347	1.000000	9768052	0.015878
139675900	61992335	322684	10000.000000	9046	7720	1.000000	19916	4216	1.000000	9763190	0.014630
139684618	61979026	322569	10000.000000	9018	7775	1.000000	19849	4323	1.000000	9758410	0.012788
139665617	61981716	322833	10000.000000	8846	8028	1.000000	19570	4319	1.000000	9753525	0.012018
139671173	61992196	322672	10000.000000	9335	7771	1.000000	19735	4411	1.000000	9748665	0.010569
139656509	61991191	322647	10000.000000	8980	7878	1.000000	19936	4099	1.000000	9743795	0.009720
139687887	61983385	323037	10000.000000	9290	7839	1.000000	19741	4361	1.000000	9738882	0.010723
139679423	61997802	321882	10000.000000	9402	7691	1.000000	19997	4109	1.000000	9734101	0.006025
139661421	61998272	322345	10000.000000	9240	7772	1.000000	19696	4256	1.000000	9729241	0.005689
139694549	61971286	322434	10000.000000	9173	7801	1.000000	20159	4140	1.000000	9724421	0.005631
139661053	61978687	323313	10000.000000	8945	7939	1.000000	19580	4430	1.000000	9719606	0.005398
139675916	61998538	323068	10000.000000	9009	7893	1.000000	19851	4238	1.000000	9714740	0.005888
139675711	61980900	323429	10000.000000	9094	7681	1.000000	19802	4150	1.000000	9709900	0.005599
139657247	62009394	323684	10000.000000	9260	7672	1.000000	19601	4348	1.000000	9704954	0.005429
139677849	61981741	322514	10000.000000	9088	7751	1.000000	19950	4294	1.000000	9700134	0.004162
139690625	61966886	323163	10000.000000	9206	7731	1.000000	19788	4169	1.000000	9695289	0.004239
139706941	61980690	322054	10000.000000	9221	7807	1.000000	19912	4165	1.000000	9690342	0.004036
139660955	62000367	321954	10000.000000	9315	7705	1.000000	19935	4151	1.000000	9685476	0.003784
139658939	62008609	322947	10000.000000	9156	7934	1.000000	20221	4078	1.000000	9680510	0.004018
139670605	62001810	321603	10000.000000	9051	7682	1.000000	19906	4251	1.000000	9675679	0.004679
139662744	62006315	322656	10000.000000	9178	7860	1.000000	20081	3956	1.000000	9670850	0.004298
139686698	61979133	323212	10000.000000	9165	7919	1.000000	20237	4015	1.000000	9666049	0.004165
139672478	61991094	322695	10000.000000	9135	7869	1.000000	19833	4142	1.000000	9661315	0.004703
139680815	61996747	323138	10000.000000	9309	7661	1.000000	19781	4422	1.000000	9656438	0.004533
139660363	61987617	322577	10000.000000	9067	7903	1.000000	19748	4206	1.000000	9651578	0.004664
139652037	62010206	323851	10000.000000	9264	7628	1.000000	19717	4422	1.000000	9646783	0.004590
139643727	61981149	322241	10000.000000	9210	7801	1.000000	19339	4324	1.000000	9641951	0.003344
139655356	61976971	322577	10000.000000	9444	7690	1.000000	19901	4131	1.000000	9637165	0.003251
139662942	61988516	322734	10000.000000	9237	7837	1.000000	19945	4218	1.000000	9632300	0.003056
139645374	61991881	322479	10000.000000	9212	7741	1.000000	19943	4101	1.000000	9627428	0.002847
139658893	62001203	322597	10000.000000	9167	7693	1.000000	19857	4176	1.000000	9622659	0.002375
139667817	62002034	323130	10000.000000	9142	7745	1.000000	19682	4407	1.000000	9617869	0.002267
139702532	61970751	322124	10000.000000	9095	7928	1.000000	20114	4085	1.000000	9613013	0.001952
139677377	61966036	322611	10000.000000	9155	7951	1.000000	19674	4380	1.000000	9608272	0.001961
139672322	61990440	323132	10000.000000	9299	7538	1.000000	20207	4123	1.000000	9603386	0.004564
139655980	62000800	323476	10000.000000	9117	7866	1.000000	19548	4347	1.000000	9598579	0.004391
139650630	62013422	322099	10000.000000	9034	7884	1.000000	19712	4247	1.000000	9593817	0.004591
139690574	61988839	322285	10000.000000	9322	7636	1.000000	19916	4247	1.000000	9589077	0.004343
139684682	61980923	323867	10000.000000	9124	7655	1.000000	19786	4234	1.000000	9584291	0.004215
139682609	61975606	322439	10000.000000	9240	7765	1.000000	19402	4549	1.000000	9579473	0.004460
139689780	61963964	323263	10000.000000	9108	7938	1.000000	20156	4047	1.000000	9574645	0.004111
139658803	61998807	322662	10000.000000	9331	7692	1.000000	19767	4266	1.000000	9569744	0.003955
139651836	62003994	323150	10000.000000	9177	7741	1.000000	19634	4248	1.000000	9564908	0.003189
139656388	61977015	322973	10000.000000	9286	7754	1.000000	19827	4307	1.000000	9560139	0.002344
139642160	62007608	323186	10000.000000	8994	8149	1.000000	19906	4180	1.000000	9555457	0.001761
139702118	61969125	322954	10000.000000	9126	7829	1.000000	20119	4191	1.000000	9550676	0.002993
139677369	61989539	322105	10000.000000	9015	7844	1.000000	19789	4274	1.000000	9545824	0.003280
139651167	62003633	323488	10000.000000	9285	7764	1.000000	19758	4226	1.000000	9540963	0.003380
139691918	61971991	322362	10000.000000	9109	7717	1.000000	19959	4370	1.000000	9536134	0.001786
139659554	61995420	324207	10000.000000	8956	7887	1.000000	19743	4187	1.000000	9531529	0.001906
139687810	61965417	322309	10000.000000	9160	7826	1.000000	19675	4354	1.000000	9526724	0.001908
139684227	61975575	323137	10000.000000	9050	8002	1.000000	20024	4214	1.000000	9521897	0.001663
139703642	61982815	322712	10000.000000	9143	7916	1.000000	19830	4227	1.000000	9517017	0.001509
npatches	nstrain	runtime	dt	init_x	init_y	init_y_blood	init_z	init_S	beta0	beta1	beta2	beta3	mean_beta	B	d	delta	delta_blood	b[0]	mut	m	CTL	c	g	epsilon	k	het	lambda	rho	omega	x_max	patch.dyna	DELTA	A	VA
10000	1	100.000000	0.001000	21900	9499	5000000	0.001000	10000000	15.822896	23.912175	18.442387	9.096354	18	800000000	0.010000	1.000000	432.000000	80000	0.000050	0.004800	0	0.500000	0.000000	2.500000	5.000000	0.500000	0.000000	0.000000	0.000000	31872	0	10.000000	7.000000	1.000000
sus	inf	inf_blood	z	x[0]	y[0][0]	z[0]	x[1]	y[1][0]	z[1]	S[0]	synchrony
219000000	94990000	5000000	10.000000	21900	9499	0.001000	21900	9499	0.001000	10000000	0.000000
87498840	117376139	613373	3941.516320	9218	11582	0.394152	6268	12984	0.394152	9994878	0.000000
117698311	78579951	409265	6325.803353	12346	7665	0.632580	8240	9491	0.632580	9989726	0.000000
133772781	64674388	336561	7771.765723	14151	6254	0.777177	9308	8062	0.777177	9984768	0.000000
143337034	57811032	301080	8648.676577	14868	5646	0.864868	10036	7231	0.864868	9979820	0.000000
149102073	54103630	281349	9180.483393	15908	5097	0.918048	10336	6907	0.918048	9974885	0.000000
152546800	52000231	271392	9503.000201	16119	5008	0.950300	10491	6728	0.950300	9970017	0.000000
154687531	50752677	263799	9698.592075	16299	4892	0.969859	10865	6399	0.969859	9964996	0.000000
155973619	50020562	260155	9817.209710	16290	4651	0.981721	11048	6328	0.981721	9959902	0.000000
156710869	49597186	259236	9889.145947	16082	4872	0.988915	11071	6204	0.988915	9954852	0.000000
157161643	49330913	257543	9932.772025	16720	4530	0.993277	11218	6231	0.993277	9949926	0.000000
157479362	49159795	254875	9959.229270	16216	4881	0.995923	11005	6329	0.995923	9944938	0.000000
157676445	49055691	256164	9975.274394	16626	4593	0.997527	10838	6427	0.997527	9939956	0.000000
157745663	49015191	255301	9985.005037	16593	4643	0.998501	11220	6290	0.998501	9934902	0.000000
157803608	48979674	254891	9990.906233	16312	4678	0.999091	10952	6232	0.999091	9929977	0.000000
157850139	48962056	255047	9994.485041	16639	4666	0.999449	11138	6058	0.999449	9924993	0.000000
157877382	48942643	255189	9996.655426	16807	4540	0.999666	11261	6249	0.999666	9920004	0.000000
157910044	48923273	255261	9997.971667	16576	4796	0.999797	11185	6241	0.999797	9915191	0.000000
157915715	48922204	254994	9998.769908	16524	4655	0.999877	11029	6365	0.999877	9910290	0.000000
157898881	48943563	254578	9999.254005	16691	4697	0.999925	11073	6328	0.999925	9905336	0.000000
157908849	48916760	254528	9999.547588	16788	4495	0.999955	11134	6152	0.999955	9900250	0.000000
157912846	48916650	255739	9999.725632	16284	4908	0.999973	11109	6121	0.999973	9895362	0.000000
157926316	48923154	255585	9999.833608	16384	4656	0.999983	11076	6107	0.999983	9890357	0.000000
157915685	48931080	253455	9999.899091	17130	4440	0.999990	11080	6101	0.999990	9885455	0.000000
157912020	48913493	254784	9999.938803	16521	4653	0.999994	11097	6292	0.999994	9880537	0.000000
157931575	48922048	254999	9999.962887	16405	4829	0.999996	10903	6314	0.999996	9875587	0.000000
157909099	48919910	254171	9999.977493	16869	4300	0.999998	10933	6194	0.999998	9870642	0.000000
157920823	48937504	254422	9999.986350	16476	4788	0.999999	10810	6329	0.999999	9865685	0.000000
157915059	48914995	254573	9999.991722	16668	4679	0.999999	11092	6217	0.999999	9860859	0.000000
157937918	48915569	254165	9999.994980	16552	4658	0.999999	10916	6181	0.999999	9855979	0.000000
157898196	48922625	255022	9999.996955	16619	4557	1.000000	11207	6316	1.000000	9851072	0.000000
157913201	48919607	255600	9999.998154	16478	4840	1.000000	11288	6108	1.000000	9846152	0.000000
157900923	48933723	255190	9999.998880	16517	4422	1.000000	11118	6171	1.000000	9841216	0.000000
157925724	48909442	255506	9999.999321	16518	4540	1.000000	11122	6165	1.000000	9836233	0.000000
157911713	48924159	254264	9999.999588	16673	4581	1.000000	10894	6326	1.000000	9831341	0.000000
157939307	48925128	254673	9999.999750	16450	4806	1.000000	11092	6396	1.000000	9826379	0.000000
157917573	48925254	254312	9999.999849	16671	4552	1.000000	11082	6330	1.000000	9821356	0.000000
157895515	48925961	255737	9999.999908	16755	4527	1.000000	11008	6234	1.000000	9816294	0.000000
157890786	48939328	254941	9999.999944	16654	4601	1.000000	10984	6325	1.000000	9811462	0.000000
157879302	48941823	255428	9999.999966	16434	4666	1.000000	10727	6397	1.000000	9806501	0.000000
157876443	48930444	255541	9999.999980	16737	4676	1.000000	11027	6542	1.000000	9801521	-1.#IND00
157900250	48935668	254706	9999.999988	16326	4577	1.000000	11133	6409	1.000000	9796614	-0.014400
157879290	48947498	254088	9999.999992	16243	4888	1.000000	11253	6179	1.000000	9791636	-0.001344
157931904	48903839	254712	9999.999995	16572	4689	1.000000	10999	6174	1.000000	9786750	-0.027069
157910639	48921074	254209	9999.999997	16741	4486	1.000000	11032	6301	1.000000	9781769	-0.022535
157860298	48944543	254051	9999.999998	16594	4749	1.000000	10940	6515	1.000000	9776977	-0.012024
157910304	48925742	254472	9999.999999	16902	4522	1.000000	11080	6431	1.000000	9772066	-0.010916
157943369	48908343	255097	9999.999999	16640	4783	1.000000	10933	6288	1.000000	9767047	-0.010500
157902467	48936338	254196	10000.000000	16719	4698	1.000000	11323	6188	1.000000	9762101	-0.004387
157911968	48931370	255288	10000.000000	16455	4692	1.000000	11178	6241	1.000000	9757266	-0.004661
157914809	48927267	254888	10000.000000	16678	4681	1.000000	11297	6171	1.000000	9752413	-0.002495
157907617	48940257	255187	10000.000000	16407	4570	1.000000	10993	6250	1.000000	9747524	-0.003021
157918672	48940804	254727	10000.000000	16703	4761	1.000000	11233	6206	1.000000	9742575	-0.003387
157918103	48935570	254698	10000.000000	16415	4697	1.000000	11128	6437	1.000000	9737542	-0.002932
157906423	48940634	254777	10000.000000	16774	4511	1.000000	11099	6214	1.000000	9732737	-0.002746
157867431	48941142	254513	10000.000000	16315	4770	1.000000	10832	6391	1.000000	9727866	-0.002760
157908083	48936050	254653	10000.000000	17033	4588	1.000000	11076	6184	1.000000	9722901	-0.002930
157888546	48943062	255459	10000.000000	16438	4595	1.000000	11297	6038	1.000000	9718028	-0.002520
157910974	48928058	254946	10000.000000	16860	4373	1.000000	11049	6454	1.000000	9713185	-0.002475
157880803	48939468	255125	10000.000000	16826	4679	1.000000	11044	6344	1.000000	9708395	-0.001030
157883812	48943332	255442	10000.000000	16672	4581	1.000000	11046	6296	1.000000	9703563	-0.000823
157929011	48920410	255159	10000.000000	16597	4509	1.000000	11050	6305	1.000000	9698648	-0.001084
157910514	48936142	254932	10000.000000	16171	4749	1.000000	11396	5996	1.000000	9693820	-0.000862
157904572	48913597	255315	10000.000000	16731	4766	1.000000	11105	6251	1.000000	9688944	0.001414
157911214	48922538	255446	10000.000000	16531	4786	1.000000	10986	6310	1.000000	9684123	0.001367
157918653	48917830	255259	10000.000000	16876	4661	1.000000	11120	6292	1.000000	9679321	0.001388
157924773	48921102	254968	10000.000000	16881	4424	1.000000	11070	6267	1.000000	9674555	0.001610
157879312	48933251	255164	10000.000000	16384	4867	1.000000	11185	6228	1.000000	9669671	0.001292
157898248	48929864	255134	10000.000000	16456	4687	1.000000	11080	6403	1.000000	9664833	0.001280
157922681	48922133	254961	10000.000000	16228	4822	1.000000	11159	6286	1.000000	9659933	0.001391
157908345	48935231	254839	10000.000000	16836	4645	1.000000	10978	6387	1.000000	9655148	0.001137
157917138	48917663	254714	10000.000000	16539	4624	1.000000	11127	6378	1.000000	9650364	0.001148
157890823	48925877	255548	10000.000000	16740	4586	1.000000	10877	6552	1.000000	9645526	-0.000218
157927946	48914374	254491	10000.000000	16825	4546	1.000000	11030	6358	1.000000	9640695	-0.000210
157918421	48933148	254443	10000.000000	16599	4747	1.000000	10852	6283	1.000000	9635889	-0.001744
157924149	48926388	254867	10000.000000	16878	4372	1.000000	11125	6178	1.000000	9630952	-0.001861
157899620	48941484	254332	10000.000000	16616	4725	1.000000	11215	6075	1.000000	9626051	-0.001992
157929768	48917273	254817	10000.000000	16583	4777	1.000000	11030	6321	1.000000	9621192	-0.000963
157910116	48926782	255200	10000.000000	16693	4743	1.000000	11193	6148	1.000000	9616438	-0.000222
157888339	48930298	254850	10000.000000	16585	4582	1.000000	11139	6182	1.000000	9611583	0.000200
157906051	48945401	253758	10000.000000	16364	4776	1.000000	11162	6120	1.000000	9606756	0.000100
157897720	48936231	254499	10000.000000	16529	4676	1.000000	10857	6410	1.000000	9602019	0.000204
157902826	48932166	253307	10000.000000	16547	4705	1.000000	10950	6408	1.000000	9597216	-0.000337
157915602	48928357	254057	10000.000000	16819	4507	1.000000	10941	6413	1.000000	9592406	-0.000064
157865141	48957085	255096	10000.000000	16510	4640	1.000000	11102	6306	1.000000	9587537	-0.000107
157946053	48919985	255381	10000.000000	16507	4707	1.000000	11207	6313	1.000000	9582677	0.000096
157879661	48936266	255627	10000.000000	16445	4729	1.000000	11091	6437	1.000000	9577840	-0.000699
157889273	48942265	253755	10000.000000	16682	4504	1.000000	10972	6275	1.000000	9573006	-0.000818
157909261	48934442	254350	10000.000000	16771	4408	1.000000	11103	6350	1.000000	9568222	-0.000753
157905665	48929419	255145	10000.000000	16662	4627	1.000000	11013	6302	1.000000	9563397	-0.000765
157897415	48917078	255142	10000.000000	16477	4791	1.000000	10806	6391	1.000000	9558692	-0.001073
157940782	48921283	255218	10000.000000	16776	4763	1.000000	11189	6330	1.000000	9553989	-0.000763
157929243	48909348	255553	10000.000000	16570	4755	1.000000	11175	6287	1.000000	9549326	-0.000993
157904748	48929457	254971	10000.000000	16600	4564	1.000000	10852	6436	1.000000	9544559	-0.001628
157921444	48903823	255163	10000.000000	16769	4735	1.000000	10964	6349	1.000000	9539813	-0.001475
157909083	48925358	254711	10000.000000	16573	4624	1.000000	11379	5894	1.000000	9535079	-0.001355
157943123	48912358	254370	10000.000000	16617	4587	1.000000	11178	6343	1.000000	9530257	-0.001284
157935352	48918763	254646	10000.000000	16224	4690	1.000000	10941	6343	1.000000	9525425	-0.001006
157887776	48955069	254670	10000.000000	16494	4670	1.000000	11253	6207	1.000000	9520751	-0.000691
157905937	48918044	255123	10000.000000	16657	4584	1.000000	11080	6297	1.000000	9516019	-0.000434
npatches	nstrain	runtime	dt	init_x	init_y	init_y_blood	init_z	init_S	beta0	beta1	beta2	beta3	mean_beta	B	d	delta	delta_blood	b[0]	mut	m	CTL	c	g	epsilon	k	het	lambda	rho	omega	x_max	patch.dyna	DELTA	A	VA
10000	1	100.000000	0.001000	21900	9499	5000000	0.001000	10000000	11.821646	21.010764	9.199880	16.078066	18	800000000	0.010000	1.000000	432.000000	80000	0.000050	0.004800	0	0.500000	0.000000	2.500000	6.000000	0.500000	0.000000	0.000000	0.000000	31872	0	10.000000	7.000000	1.000000
sus	inf	inf_blood	z	x[0]	y[0][0]	z[0]	x[1]	y[1][0]	z[1]	S[0]	synchrony
219000000	94990000	5000000	10.000000	21900	9499	0.001000	21900	9499	0.001000	10000000	0.000000
93350642	105637673	550739	3941.516320	12342	9123	0.394152	7540	11424	0.394152	9995054	0.000000
129445338	66685331	346768	6325.803353	17704	5043	0.632580	10383	7538	0.632580	9990000	0.000000
148513817	53301148	277924	7771.765723	20498	3495	0.777177	11871	6270	0.777177	9984969	0.000000
159852574	46774038	243500	8648.676577	22069	3024	0.864868	12817	5513	0.864868	9979958	0.000000
166635894	43276750	225375	9180.483393	22890	2522	0.918048	13046	5343	0.918048	9974946	0.000000
170787219	41303168	214464	9503.000201	23290	2267	0.950300	13769	4973	0.950300	9969887	0.000000
173294114	40114414	209278	9698.592075	23829	2281	0.969859	13785	5098	0.969859	9964895	0.000000
174794990	39455409	204853	9817.209710	24550	1963	0.981721	13805	4987	0.981721	9959868	0.000000
175698665	39042266	202995	9889.145947	24325	2191	0.988915	14195	4805	0.988915	9954940	0.000000
176261633	38803695	202813	9932.772025	24344	2130	0.993277	14273	4761	0.993277	9949914	0.000000
176567924	38657387	201436	9959.229270	24182	2119	0.995923	14028	4747	0.995923	9944807	0.000000
176780873	38563172	200627	9975.274394	24284	2076	0.997527	14145	4745	0.997527	9939794	0.000000
176898787	38512237	199627	9985.005037	24645	2054	0.998501	14119	4779	0.998501	9934817	0.000000
176970245	38497899	200365	9990.906233	24184	2122	0.999091	14153	4588	0.999091	9929860	0.000000
177015260	38462500	199487	9994.485041	24436	2073	0.999449	13940	5021	0.999449	9924971	0.000000
177047743	38444688	200646	9996.655426	24199	1923	0.999666	14174	4715	0.999666	9919955	0.000000
177056370	38447875	200446	9997.971667	24487	2032	0.999797	14047	4894	0.999797	9915050	0.000000
177086465	38440399	200447	9998.769908	24358	2124	0.999877	14067	4859	0.999877	9909999	0.000000
177102596	38427865	200186	9999.254005	24575	1966	0.999925	14329	4794	0.999925	9905091	0.000000
177084453	38433937	199620	9999.547588	23981	2112	0.999955	14139	4619	0.999955	9900148	0.000000
177084085	38429412	200657	9999.725632	24066	2136	0.999973	14299	4661	0.999973	9895071	0.000000
177047574	38451162	200734	9999.833608	24318	2048	0.999983	14494	4578	0.999983	9890231	0.000000
177083392	38427241	200037	9999.899091	24223	2071	0.999990	13992	4829	0.999990	9885337	0.000000
177101385	38434510	200329	9999.938803	24691	1909	0.999994	14068	4932	0.999994	9880417	0.000000
177072052	38452124	199696	9999.962887	24492	2049	0.999996	14330	4697	0.999996	9875487	0.000000
177082500	38437810	200410	9999.977493	23948	2251	0.999998	14376	4714	0.999998	9870425	0.000000
177080049	38448824	199912	9999.986350	24084	2073	0.999999	14313	4762	0.999999	9865441	0.000000
177096911	38432966	200053	9999.991722	24443	1986	0.999999	14068	4841	0.999999	9860514	0.000000
177070386	38453534	200364	9999.994980	24417	2205	0.999999	14183	4746	0.999999	9855675	0.000000
177088418	38437708	200869	9999.996955	24506	2012	1.000000	14265	4649	1.000000	9850675	0.000000
177074310	38443981	199797	9999.998154	24299	2161	1.000000	14051	4792	1.000000	9845788	0.000000
177084694	38438440	200113	9999.998880	24364	2164	1.000000	14141	4765	1.000000	9840977	0.000000
177105809	38427162	199862	9999.999321	24519	2165	1.000000	13970	4685	1.000000	9836163	0.000000
177077802	38424956	201187	9999.999588	24323	2176	1.000000	14337	4520	1.000000	9831293	0.000000
177080584	38425660	200172	9999.999750	23908	2263	1.000000	14216	4693	1.000000	9826422	0.000000
177132624	38410596	200391	9999.999849	24410	2047	1.000000	14070	4834	1.000000	9821475	0.000000
177115297	38423208	200173	9999.999908	24547	2052	1.000000	14384	4703	1.000000	9816744	0.000000
177067550	38454867	200600	9999.999944	24808	1986	1.000000	14162	4708	1.000000	9811706	0.000000
177116765	38418288	200214	9999.999966	24256	2068	1.000000	13895	4822	1.000000	9806907	0.000000
177102181	38436808	199965	9999.999980	24407	2117	1.000000	14405	4810	1.000000	9802080	-1.#IND00
177070354	38429564	200002	9999.999988	24418	2005	1.000000	14275	4892	1.000000	9797241	-0.000000
177078832	38440148	199862	9999.999992	23867	2197	1.000000	14142	4838	1.000000	9792413	0.001684
177136156	38420026	199962	9999.999995	24551	2033	1.000000	14229	4896	1.000000	9787430	-0.004520
177100418	38429421	200439	9999.999997	24277	2091	1.000000	13983	4895	1.000000	9782490	-0.000177
177075051	38453742	200203	9999.999998	24676	2028	1.000000	14129	4746	1.000000	9777634	-0.004249
177106102	38426599	200645	9999.999999	24147	2301	1.000000	14131	4810	1.000000	9772749	-0.002541
177128109	38412479	199706	9999.999999	24334	1909	1.000000	14099	4899	1.000000	9767844	-0.002961
177116912	38431914	200103	10000.000000	24525	2049	1.000000	13956	4823	1.000000	9762987	-0.003660
177122939	38404155	199640	10000.000000	24826	2024	1.000000	13918	4908	1.000000	9757967	-0.000667
177121515	38425443	200027	10000.000000	24401	2007	1.000000	14146	4905	1.000000	9753016	-0.000958
177099493	38428578	200810	10000.000000	24361	2148	1.000000	13897	4834	1.000000	9748116	-0.000884
177101263	38407846	200453	10000.000000	24487	1964	1.000000	14217	4668	1.000000	9743241	-0.000559
177138280	38421012	200221	10000.000000	24865	2035	1.000000	13923	4720	1.000000	9738398	-0.006568
177078234	38424802	200108	10000.000000	24516	2013	1.000000	14087	4860	1.000000	9733498	-0.004148
177094097	38436340	200623	10000.000000	24371	2027	1.000000	14151	4767	1.000000	9728654	-0.004932
177094593	38445570	199603	10000.000000	24211	2096	1.000000	13875	4928	1.000000	9723835	-0.003218
177099641	38428882	199294	10000.000000	24363	2098	1.000000	13965	5019	1.000000	9718986	-0.002269
177111852	38432028	199482	10000.000000	24431	1982	1.000000	14082	4793	1.000000	9714234	-0.002352
177114118	38419262	201005	10000.000000	24278	2125	1.000000	13995	4836	1.000000	9709390	-0.002216
177112551	38419152	200639	10000.000000	24569	2003	1.000000	14456	4608	1.000000	9704584	-0.001788
177070015	38448999	200308	10000.000000	24269	2253	1.000000	13761	4985	1.000000	9699684	-0.001930
177089369	38433049	200374	10000.000000	24222	2035	1.000000	13882	4889	1.000000	9694873	-0.002357
177076994	38453031	200087	10000.000000	24234	2164	1.000000	14398	4701	1.000000	9689975	-0.002605
177109727	38444121	200792	10000.000000	24053	2276	1.000000	13583	4973	1.000000	9685266	-0.002807
177088377	38445829	200249	10000.000000	24508	2113	1.000000	13890	4913	1.000000	9680555	-0.003110
177097086	38430266	200815	10000.000000	24199	2078	1.000000	14127	4624	1.000000	9675682	-0.003421
177096125	38444711	200871	10000.000000	24715	2051	1.000000	14238	4813	1.000000	9670816	-0.002618
177094863	38433652	199743	10000.000000	24457	2000	1.000000	13968	4744	1.000000	9665937	-0.002744
177110277	38432981	200126	10000.000000	24051	2330	1.000000	14136	4659	1.000000	9661147	-0.001893
177036728	38456084	199832	10000.000000	24226	2062	1.000000	13852	4823	1.000000	9656378	-0.002657
177069095	38446177	199954	10000.000000	24615	2007	1.000000	13878	4861	1.000000	9651578	-0.002416
177141374	38421336	199078	10000.000000	24520	2111	1.000000	13882	4821	1.000000	9646809	-0.002668
177117522	38434305	200827	10000.000000	24474	2115	1.000000	14111	4794	1.000000	9641986	-0.002756
177106587	38439193	200365	10000.000000	24127	2056	1.000000	14070	4855	1.000000	9637205	-0.002832
177089768	38432165	199733	10000.000000	24364	2281	1.000000	13751	4981	1.000000	9632383	-0.002646
177121796	38415987	200670	10000.000000	24530	2037	1.000000	14318	4777	1.000000	9627588	-0.002580
177076939	38424599	200137	10000.000000	24624	2066	1.000000	14097	4911	1.000000	9622776	-0.002638
177119490	38417950	199573	10000.000000	24165	2179	1.000000	14202	4611	1.000000	9617942	-0.002464
177109449	38437488	200625	10000.000000	24231	2078	1.000000	14209	4717	1.000000	9613016	-0.002324
177130977	38411010	200528	10000.000000	24613	2057	1.000000	14221	4809	1.000000	9608308	-0.002386
177100790	38427244	200007	10000.000000	24132	2222	1.000000	13864	4978	1.000000	9603417	-0.002012
177098092	38439917	199728	10000.000000	24477	1907	1.000000	14220	4744	1.000000	9598604	-0.001990
177110330	38424647	200157	10000.000000	24734	2093	1.000000	14100	4636	1.000000	9593841	-0.001375
177073432	38422177	199830	10000.000000	24271	2077	1.000000	14164	4748	1.000000	9589062	-0.001115
177089865	38434376	199791	10000.000000	24254	2186	1.000000	14180	4806	1.000000	9584136	-0.001201
177123742	38417555	200495	10000.000000	24129	2101	1.000000	13975	4739	1.000000	9579281	-0.001188
177090792	38433812	200190	10000.000000	24379	2097	1.000000	14079	4857	1.000000	9574496	-0.000860
177121798	38416186	199589	10000.000000	24022	2159	1.000000	13971	4717	1.000000	9569724	0.000126
177049810	38463741	200258	10000.000000	24594	2054	1.000000	14269	4737	1.000000	9564893	-0.000005
177103407	38434514	200223	10000.000000	24436	1928	1.000000	14272	4717	1.000000	9560157	-0.000084
177071066	38449617	200298	10000.000000	24267	2151	1.000000	14072	4723	1.000000	9555286	-0.000692
177121357	38406806	200156	10000.000000	24436	2275	1.000000	14188	4826	1.000000	9550504	-0.000576
177098536	38417790	200809	10000.000000	24352	2114	1.000000	14054	4917	1.000000	9545636	-0.000581
177126092	38413909	199903	10000.000000	24509	2019	1.000000	14197	4834	1.000000	9540789	-0.000511
177106410	38424218	201443	10000.000000	24422	2005	1.000000	14200	4793	1.000000	9535981	0.000020
177073225	38433500	200356	10000.000000	24541	2083	1.000000	13909	4893	1.000000	9531273	-0.000217
177087143	38444360	199887	10000.000000	24062	2219	1.000000	14246	4679	1.000000	9526545	-0.000349
177098875	38426856	199571	10000.000000	24350	2123	1.000000	14155	4610	1.000000	9521812	-0.000027
177091724	38423680	199906	10000.000000	24108	2274	1.000000	13915	4823	1.000000	9516962	0.000731
npatches	nstrain	runtime	dt	init_x	init_y	init_y_blood	init_z	init_S	beta0	beta1	beta2	beta3	mean_beta	B	d	delta	delta_blood	b[0]	mut	m	CTL	c	g	epsilon	k	het	lambda	rho	omega	x_max	patch.dyna	DELTA	A	VA
10000	1	100.000000	0.001000	21900	9499	5000000	0.001000	10000000	26.160396	14.519515	12.907725	18.644931	18	800000000	0.010000	1.000000	432.000000	80000	0.000050	0.004800	0	0.500000	0.000000	2.500000	7.000000	0.500000	0.000000	0.000000	0.000000	31872	0	10.000000	7.000000	1.000000
sus	inf	inf_blood	z	x[0]	y[0][0]	z[0]	x[1]	y[1][0]	z[1]	S[0]	synchrony
219000000	94990000	5000000	10.000000	21900	9499	0.001000	21900	9499	0.001000	10000000	0.000000
99317423	95134698	496011	3941.516320	6715	10810	0.394152	11134	8917	0.394152	9994893	0.000000
141211851	56744715	296572	6325.803353	9383	7082	0.632580	15866	5036	0.632580	9989944	0.000000
163147103	44003384	229413	7771.765723	10358	6162	0.777177	18513	3799	0.777177	9984898	0.000000
176193846	37848122	196639	8648.676577	11280	5597	0.864868	19908	3214	0.864868	9979954	0.000000
183955518	34591540	180729	9180.483393	11875	5205	0.918048	20569	2874	0.918048	9975145	0.000000
188595141	32751627	171153	9503.000201	12198	4950	0.950300	21387	2664	0.950300	9970188	0.000000
191426364	31699627	165463	9698.592075	12473	4762	0.969859	21624	2536	0.969859	9965229	0.000000
193066465	31081855	162015	9817.209710	12239	4865	0.981721	21714	2460	0.981721	9960255	0.000000
194101632	30700467	160076	9889.145947	12521	4758	0.988915	22119	2289	0.988915	9955232	0.000000
194714964	30474295	158492	9932.772025	12439	4722	0.993277	22161	2527	0.993277	9950258	0.000000
195121251	30325566	158138	9959.229270	12356	4831	0.995923	22218	2332	0.995923	9945289	0.000000
195372246	30239669	157533	9975.274394	12895	4533	0.997527	21794	2514	0.997527	9940312	0.000000
195464181	30206069	157207	9985.005037	12604	4728	0.998501	23029	2288	0.998501	9935315	0.000000
195574254	30172263	157056	9990.906233	12617	4745	0.999091	21883	2389	0.999091	9930361	0.000000
195581378	30158770	157232	9994.485041	12868	4464	0.999449	22538	2306	0.999449	9925449	0.000000
195634760	30135420	156754	9996.655426	12544	4662	0.999666	22535	2363	0.999666	9920413	0.000000
195660746	30130708	156844	9997.971667	12537	4803	0.999797	23165	2094	0.999797	9915522	0.000000
195679100	30139917	157045	9998.769908	12431	4785	0.999877	22079	2358	0.999877	9910604	0.000000
195670935	30136818	156785	9999.254005	12286	4942	0.999925	22089	2523	0.999925	9905682	0.000000
195675955	30140520	157295	9999.547588	12517	4799	0.999955	22701	2148	0.999955	9900816	0.000000
195676892	30136773	156347	9999.725632	12507	4680	0.999973	22007	2496	0.999973	9895877	0.000000
195696239	30113698	156434	9999.833608	12331	4726	0.999983	22312	2227	0.999983	9890898	0.000000
195694690	30137711	157158	9999.899091	12484	4792	0.999990	22873	2223	0.999990	9886008	0.000000
195654823	30134477	157479	9999.938803	12754	4639	0.999994	22021	2403	0.999994	9881019	0.000000
195642057	30150249	156817	9999.962887	12526	4644	0.999996	21723	2489	0.999996	9876058	0.000000
195651620	30138074	157708	9999.977493	12789	4488	0.999998	22114	2502	0.999998	9871173	0.000000
195651983	30140045	157459	9999.986350	12477	4741	0.999999	22343	2360	0.999999	9866232	0.000000
195715271	30127655	157160	9999.991722	12966	4611	0.999999	22289	2299	0.999999	9861251	0.000000
195700906	30109444	156376	9999.994980	12563	4904	0.999999	22497	2281	0.999999	9856367	0.000000
195668369	30133508	156477	9999.996955	12652	4625	1.000000	22088	2498	1.000000	9851491	0.000000
195655671	30121077	156896	9999.998154	12816	4563	1.000000	22248	2239	1.000000	9846692	0.000000
195691520	30117803	156887	9999.998880	12702	4816	1.000000	22266	2383	1.000000	9841815	0.000000
195670379	30128720	156806	9999.999321	12463	4765	1.000000	22496	2324	1.000000	9836857	0.000000
195682217	30126352	157663	9999.999588	12911	4732	1.000000	22616	2282	1.000000	9831762	0.000000
195701699	30135037	156588	9999.999750	13038	4363	1.000000	22247	2395	1.000000	9826808	0.000000
195682819	30131898	156878	9999.999849	12549	4767	1.000000	22581	2212	1.000000	9821914	0.000000
195734749	30121366	156540	9999.999908	12800	4683	1.000000	22127	2393	1.000000	9817030	0.000000
195688803	30130574	157273	9999.999944	12585	4756	1.000000	21962	2488	1.000000	9812158	0.000000
195673335	30135889	156869	9999.999966	12550	4700	1.000000	22497	2351	1.000000	9807303	0.000000
195715853	30136893	157333	9999.999980	12874	4577	1.000000	22509	2271	1.000000	9802454	-1.#IND00
195682122	30146292	157047	9999.999988	12614	4593	1.000000	22386	2471	1.000000	9797555	0.000000
195682457	30127991	157191	9999.999992	12693	4629	1.000000	22255	2398	1.000000	9792636	-0.006124
195721387	30109865	156718	9999.999995	12532	4742	1.000000	22491	2351	1.000000	9787699	-0.004795
195676420	30140146	157298	9999.999997	12497	4758	1.000000	21777	2497	1.000000	9782639	0.004487
195691427	30121263	157371	9999.999998	12537	4678	1.000000	22308	2346	1.000000	9777750	0.016476
195706778	30129526	157767	9999.999999	13014	4632	1.000000	22281	2340	1.000000	9772898	0.011981
195719561	30125203	156938	9999.999999	12679	4716	1.000000	21983	2435	1.000000	9767959	0.010428
195687190	30122127	157859	10000.000000	12364	4797	1.000000	22846	2343	1.000000	9763060	0.009256
195712029	30119587	156593	10000.000000	12513	4579	1.000000	22407	2338	1.000000	9758122	0.006084
195681623	30122035	157783	10000.000000	12428	4676	1.000000	22407	2461	1.000000	9753256	0.003696
195668396	30123749	157399	10000.000000	12665	4524	1.000000	22556	2130	1.000000	9748349	0.000883
195699776	30112504	157524	10000.000000	12571	4721	1.000000	22791	2333	1.000000	9743589	0.001035
195708030	30141522	157244	10000.000000	12568	4735	1.000000	22536	2307	1.000000	9738643	-0.000247
195712679	30123350	156380	10000.000000	12580	4680	1.000000	22470	2131	1.000000	9733769	-0.000318
195680055	30121898	157053	10000.000000	12899	4634	1.000000	22479	2323	1.000000	9729117	-0.000076
195708351	30131559	157282	10000.000000	12736	4828	1.000000	22395	2394	1.000000	9724249	-0.005568
195689723	30128993	157232	10000.000000	12735	4584	1.000000	22545	2266	1.000000	9719533	-0.005240
195665269	30136104	157153	10000.000000	12692	4579	1.000000	22352	2340	1.000000	9714628	-0.006655
195654250	30147772	157227	10000.000000	12570	4817	1.000000	22553	2383	1.000000	9709845	-0.006164
195713505	30116703	157243	10000.000000	12672	4580	1.000000	22173	2347	1.000000	9704933	-0.005793
195702402	30130834	156877	10000.000000	12321	4862	1.000000	21920	2394	1.000000	9699986	-0.005992
195687353	30139200	156515	10000.000000	12790	4604	1.000000	22582	2318	1.000000	9694904	-0.005311
195701002	30133088	156621	10000.000000	12535	4814	1.000000	22269	2376	1.000000	9690134	-0.005086
195659975	30139837	157741	10000.000000	12336	4667	1.000000	22386	2446	1.000000	9685209	-0.004916
195653796	30144726	157048	10000.000000	12758	4640	1.000000	22473	2175	1.000000	9680289	-0.003389
195659154	30130824	156896	10000.000000	12720	4441	1.000000	22039	2499	1.000000	9675507	-0.003106
195648315	30137404	157743	10000.000000	12670	4603	1.000000	22824	2113	1.000000	9670638	-0.003608
195675530	30147875	156597	10000.000000	12740	4670	1.000000	22020	2416	1.000000	9665810	-0.004504
195680462	30125980	156784	10000.000000	12546	4716	1.000000	22206	2375	1.000000	9660951	-0.003948
195655795	30136371	156803	10000.000000	12744	4642	1.000000	22755	2160	1.000000	9656162	-0.003944
195726878	30121375	156921	10000.000000	12578	4697	1.000000	22579	2234	1.000000	9651242	-0.003428
195642346	30143893	156993	10000.000000	12481	4741	1.000000	22570	2122	1.000000	9646493	-0.004030
195731280	30114363	155947	10000.000000	12761	4714	1.000000	22240	2416	1.000000	9641604	-0.003984
195661106	30138106	157272	10000.000000	12713	4690	1.000000	22265	2392	1.000000	9636777	-0.003221
195708187	30127637	156598	10000.000000	12427	4629	1.000000	23035	2232	1.000000	9632015	-0.002699
195690287	30125564	157402	10000.000000	12394	4687	1.000000	21843	2444	1.000000	9627199	-0.002502
195671412	30143456	157314	10000.000000	12554	4728	1.000000	22140	2462	1.000000	9622494	-0.002487
195710462	30119116	156738	10000.000000	12698	4620	1.000000	22443	2278	1.000000	9617749	-0.002732
195676821	30127403	156859	10000.000000	12461	4600	1.000000	22095	2516	1.000000	9613001	-0.003473
195693112	30120817	156660	10000.000000	12452	4646	1.000000	22368	2288	1.000000	9608155	-0.002536
195632546	30147364	157108	10000.000000	12463	4742	1.000000	22029	2366	1.000000	9603379	-0.002559
195683453	30130271	156970	10000.000000	12821	4501	1.000000	22337	2350	1.000000	9598638	-0.002466
195697406	30125726	157396	10000.000000	12721	4531	1.000000	22288	2488	1.000000	9593783	-0.002766
195694637	30124417	157084	10000.000000	12738	4536	1.000000	22583	2283	1.000000	9588957	-0.002589
195700481	30121881	157363	10000.000000	12406	4885	1.000000	22327	2334	1.000000	9584074	-0.002629
195703276	30116103	156255	10000.000000	12769	4576	1.000000	22780	2288	1.000000	9579328	-0.002545
195694000	30116497	156843	10000.000000	12436	4696	1.000000	22266	2310	1.000000	9574602	-0.003076
195694974	30127289	156549	10000.000000	12477	4746	1.000000	22364	2313	1.000000	9569880	-0.003701
195680229	30119915	157506	10000.000000	12718	4706	1.000000	22409	2250	1.000000	9565008	-0.003632
195658231	30137401	157462	10000.000000	12856	4571	1.000000	22497	2468	1.000000	9560327	-0.003974
195679787	30120441	157004	10000.000000	12686	4454	1.000000	22140	2334	1.000000	9555492	-0.003895
195683121	30119641	156802	10000.000000	12494	4710	1.000000	22632	2229	1.000000	9550608	-0.003811
195688324	30125422	157284	10000.000000	12628	4555	1.000000	22188	2355	1.000000	9545835	-0.004045
195648098	30131806	157776	10000.000000	13085	4515	1.000000	22300	2519	1.000000	9541093	-0.004747
195698295	30124047	156743	10000.000000	12551	4785	1.000000	22202	2360	1.000000	9536388	-0.004373
195655819	30141896	157676	10000.000000	12607	4607	1.000000	22239	2425	1.000000	9531641	-0.004252
195647577	30128581	156795	10000.000000	12546	4746	1.000000	22478	2245	1.000000	9526808	-0.004161
195677754	30118340	157655	10000.000000	12394	4889	1.000000	23109	2068	1.000000	9522006	-0.004242
195661644	30144329	156902	10000.000000	12631	4541	1.000000	21989	2458	1.000000	9517179	-0.003903
npatches	nstrain	runtime	dt	init_x	init_y	init_y_blood	init_z	init_S	beta0	beta1	beta2	beta3	mean_beta	B	d	delta	delta_blood	b[0]	mut	m	CTL	c	g	epsilon	k	het	lambda	rho	omega	x_max	patch.dyna	DELTA	A	VA
10000	1	100.000000	0.001000	21900	9499	5000000	0.001000	10000000	24.232675	11.111392	26.827692	16.349183	18	800000000	0.010000	1.000000	432.000000	80000	0.000050	0.004800	0	0.500000	0.000000	2.500000	8.000000	0.500000	0.000000	0.000000	0.000000	31872	0	10.000000	7.000000	1.000000
sus	inf	inf_blood	z	x[0]	y[0][0]	z[0]	x[1]	y[1][0]	z[1]	S[0]	synchrony
219000000	94990000	5000000	10.000000	21900	9499	0.001000	21900	9499	0.001000	10000000	0.000000
104548733	86042656	449301	3941.516320	7389	9983	0.394152	14388	6939	0.394152	9995032	0.000000
151618825	48764119	253756	6325.803353	10731	6142	0.632580	21774	2683	0.632580	9990038	0.000000
176051055	36736035	191342	7771.765723	12359	5303	0.777177	24758	1725	0.777177	9984942	0.000000
190362969	31009162	162006	8648.676577	13487	4607	0.864868	26689	1205	0.864868	9979914	0.000000
198782298	28016230	145312	9180.483393	13841	4210	0.918048	28897	672	0.918048	9974824	0.000000
203864183	26316887	136945	9503.000201	14579	3876	0.950300	28951	699	0.950300	9969871	0.000000
206777223	25376977	132028	9698.592075	14488	3925	0.969859	29187	630	0.969859	9964725	0.000000
208654185	24783663	129526	9817.209710	14624	3743	0.981721	29594	500	0.981721	9959770	0.000000
209682858	24468590	127627	9889.145947	14756	3968	0.988915	29375	639	0.988915	9954820	0.000000
210352767	24263358	127120	9932.772025	15102	3682	0.993277	29535	529	0.993277	9949798	0.000000
210723264	24151706	125183	9959.229270	14686	3666	0.995923	29964	455	0.995923	9944991	0.000000
211004382	24054417	125509	9975.274394	14740	3843	0.997527	29736	543	0.997527	9940107	0.000000
211101072	24014214	124820	9985.005037	15046	3788	0.998501	29494	539	0.998501	9935194	0.000000
211171550	24012906	125990	9990.906233	14996	3646	0.999091	29712	607	0.999091	9930178	0.000000
211277735	23986118	125299	9994.485041	15184	3694	0.999449	29604	535	0.999449	9925244	0.000000
211281385	23960917	124643	9996.655426	15251	3541	0.999666	29753	542	0.999666	9920211	0.000000
211292345	23977751	124840	9997.971667	14838	3874	0.999797	29739	510	0.999797	9915256	0.000000
211302268	23958726	124545	9998.769908	14908	3765	0.999877	29705	566	0.999877	9910228	0.000000
211305290	23961718	124956	9999.254005	15094	3757	0.999925	29687	567	0.999925	9905108	0.000000
211356484	23960476	125114	9999.547588	14994	3674	0.999955	29705	564	0.999955	9900105	0.000000
211317995	23969128	124650	9999.725632	14939	3816	0.999973	29266	668	0.999973	9895013	0.000000
211389032	23923177	123945	9999.833608	14914	3766	0.999983	29818	475	0.999983	9890101	0.000000
211371210	23949243	125146	9999.899091	14897	3669	0.999990	29880	536	0.999990	9885081	0.000000
211330681	23958374	125463	9999.938803	14791	3967	0.999994	29983	488	0.999994	9880113	0.000000
211331821	23966878	124607	9999.962887	14705	3691	0.999996	29881	516	0.999996	9875230	0.000000
211377531	23953907	124193	9999.977493	14920	3710	0.999998	29890	498	0.999998	9870373	0.000000
211317393	23958785	124725	9999.986350	14849	3743	0.999999	29515	560	0.999999	9865538	0.000000
211339220	23970079	125330	9999.991722	15009	3724	0.999999	29674	514	0.999999	9860552	0.000000
211349179	23965745	124571	9999.994980	14918	3746	0.999999	29605	533	0.999999	9855593	0.000000
211321909	23966706	125052	9999.996955	15186	3686	1.000000	29651	486	1.000000	9850584	0.000000
211370163	23946028	124146	9999.998154	14789	3840	1.000000	29689	519	1.000000	9845605	0.000000
211356785	23961061	125159	9999.998880	14819	3989	1.000000	30150	479	1.000000	9840603	0.000000
211328133	23969934	124627	9999.999321	15135	3596	1.000000	29525	616	1.000000	9835579	0.000000
211343198	23962514	124536	9999.999588	14960	3682	1.000000	29599	485	1.000000	9830791	0.000000
211328316	23954955	124887	9999.999750	14801	3873	1.000000	30086	457	1.000000	9825889	0.000000
211331512	23965270	124828	9999.999849	14702	3860	1.000000	29920	552	1.000000	9821020	0.000000
211335649	23969570	125593	9999.999908	15115	3693	1.000000	29681	616	1.000000	9816038	0.000000
211344831	23958160	124739	9999.999944	14809	3944	1.000000	29634	555	1.000000	9811232	0.000000
211321129	23972268	124561	9999.999966	14992	3640	1.000000	29435	513	1.000000	9806498	0.000000
211357995	23961080	124383	9999.999980	14367	3980	1.000000	29390	533	1.000000	9801542	-1.#IND00
211345942	23967412	124478	9999.999988	15095	3613	1.000000	29915	496	1.000000	9796575	-0.019200
211349439	23938072	124705	9999.999992	14796	3670	1.000000	30342	363	1.000000	9791720	0.001247
211350473	23968189	125258	9999.999995	14889	3751	1.000000	29905	531	1.000000	9786784	0.000787
211341354	23959478	124834	9999.999997	15233	3528	1.000000	29384	614	1.000000	9781912	0.001345
211301566	23970685	124697	9999.999998	14681	3765	1.000000	29906	505	1.000000	9777070	-0.001898
211330035	23965443	124693	9999.999999	14840	3948	1.000000	29600	530	1.000000	9772199	-0.000430
211317056	23970303	124494	9999.999999	14638	3985	1.000000	29286	669	1.000000	9767256	0.000850
211287939	23981798	125506	10000.000000	14857	3886	1.000000	29524	471	1.000000	9762388	0.001130
211344120	23953401	125139	10000.000000	14931	3572	1.000000	29589	560	1.000000	9757499	-0.002134
211325999	23966238	124830	10000.000000	14891	3686	1.000000	29702	555	1.000000	9752660	-0.001793
211327843	23970588	125100	10000.000000	14610	3890	1.000000	29831	489	1.000000	9747851	-0.000275
211376241	23949107	124223	10000.000000	15289	3655	1.000000	29294	599	1.000000	9742896	-0.003483
211332011	23948255	124866	10000.000000	15075	3655	1.000000	29276	582	1.000000	9737941	-0.003348
211355184	23951293	124511	10000.000000	14702	3773	1.000000	29501	624	1.000000	9733114	-0.001599
211387436	23948592	124352	10000.000000	15358	3569	1.000000	29584	476	1.000000	9728263	-0.001433
211349396	23956995	124837	10000.000000	14862	3826	1.000000	29379	597	1.000000	9723388	-0.000779
211331817	23960588	125134	10000.000000	14783	3664	1.000000	29524	506	1.000000	9718552	-0.000386
211332382	23957243	124871	10000.000000	14749	3866	1.000000	29275	706	1.000000	9713648	-0.000305
211335397	23959420	124516	10000.000000	14792	3971	1.000000	29725	484	1.000000	9708860	0.000419
211343271	23953092	125281	10000.000000	14471	3933	1.000000	29936	517	1.000000	9704097	0.003809
211319762	23979148	124885	10000.000000	14787	3705	1.000000	29829	436	1.000000	9699097	0.004816
211341169	23952599	124579	10000.000000	14592	3952	1.000000	29765	501	1.000000	9694263	0.004671
211348761	23950494	124859	10000.000000	14944	3730	1.000000	29466	569	1.000000	9689393	0.003057
211350184	23961336	124584	10000.000000	14902	3745	1.000000	29525	478	1.000000	9684615	0.003022
211318146	23960861	125135	10000.000000	14597	3744	1.000000	30053	499	1.000000	9679850	0.002806
211328884	23976743	124943	10000.000000	14687	3903	1.000000	29431	623	1.000000	9675000	0.002723
211324325	23965107	124320	10000.000000	14769	3975	1.000000	29754	476	1.000000	9670219	0.002527
211376579	23962004	124349	10000.000000	15200	3707	1.000000	29670	570	1.000000	9665363	0.002719
211333517	23961253	124269	10000.000000	15013	3756	1.000000	29457	589	1.000000	9660508	0.002840
211335960	23962450	124640	10000.000000	14899	3795	1.000000	29995	558	1.000000	9655652	0.002659
211340711	23941814	124143	10000.000000	15123	3685	1.000000	29583	474	1.000000	9651016	0.002861
211341494	23960326	124302	10000.000000	15097	3691	1.000000	29926	480	1.000000	9646239	0.002561
211357362	23950225	124834	10000.000000	15050	3904	1.000000	29511	538	1.000000	9641501	0.002712
211352295	23962890	124544	10000.000000	14862	3807	1.000000	29894	475	1.000000	9636722	0.002616
211353912	23955858	125330	10000.000000	15017	3668	1.000000	29882	454	1.000000	9631944	0.002190
211322985	23960562	124910	10000.000000	15149	3714	1.000000	30163	510	1.000000	9627122	0.002091
211372185	23938599	124973	10000.000000	15183	3655	1.000000	29314	676	1.000000	9622338	0.001024
211324717	23960080	125160	10000.000000	15306	3510	1.000000	29660	542	1.000000	9617591	0.001339
211288476	23972533	124783	10000.000000	14899	3778	1.000000	29547	574	1.000000	9612815	0.001309
211341414	23961065	124736	10000.000000	14937	3766	1.000000	29609	578	1.000000	9608048	0.000828
211360361	23956015	124979	10000.000000	14899	3843	1.000000	29657	508	1.000000	9603142	0.000908
211307540	23959616	124795	10000.000000	15131	3739	1.000000	29820	625	1.000000	9598394	0.000734
211344291	23958940	125020	10000.000000	15346	3542	1.000000	29795	459	1.000000	9593566	0.000486
211363394	23940520	124680	10000.000000	15067	3599	1.000000	29870	500	1.000000	9588650	0.000652
211322163	23958552	124990	10000.000000	14981	3786	1.000000	29581	487	1.000000	9583799	-0.000620
211332739	23960441	124424	10000.000000	15253	3763	1.000000	29640	491	1.000000	9578968	-0.000744
211293952	23969140	124377	10000.000000	14837	3948	1.000000	29511	607	1.000000	9574261	-0.001111
211339855	23956812	124599	10000.000000	15293	3685	1.000000	29468	512	1.000000	9569536	-0.000717
211358533	23956585	124583	10000.000000	14863	3758	1.000000	29810	532	1.000000	9564804	-0.000211
211327237	23955814	124733	10000.000000	15248	3713	1.000000	29338	546	1.000000	9560022	-0.000221
211356826	23948041	124701	10000.000000	14865	3722	1.000000	29637	602	1.000000	9555215	-0.000236
211322539	23951177	125039	10000.000000	15041	3832	1.000000	29419	550	1.000000	9550472	0.000239
211338190	23952252	124633	10000.000000	15082	3858	1.000000	29791	521	1.000000	9545662	0.000346
211369344	23953997	124353	10000.000000	15103	3738	1.000000	29805	511	1.000000	9540929	0.000400
211331370	23974895	124845	10000.000000	14570	3866	1.000000	29684	633	1.000000	9536235	-0.000429
211356290	23956766	125025	10000.000000	14742	3696	1.000000	29855	416	1.000000	9531403	-0.000364
211335081	23971848	123892	10000.000000	15038	3557	1.000000	29935	496	1.000000	9526654	-0.000616
211310016	23960423	124802	10000.000000	14617	3843	1.000000	29942	522	1.000000	9521926	0.000023
211312704	23952576	124805	10000.000000	14808	3773	1.000000	29541	579	1.000000	9517307	-0.000031
npatches	nstrain	runtime	dt	init_x	init_y	init_y_blood	init_z	init_S	beta0	beta1	beta2	beta3	mean_beta	B	d	delta	delta_blood	b[0]	mut	m	CTL	c	g	epsilon	k	het	lambda	rho	omega	x_max	patch.dyna	DELTA	A	VA
10000	1	100.000000	0.001000	21900	9499	5000000	0.001000	10000000	12.014801	11.772388	23.668202	18.291549	18	800000000	0.010000	1.000000	432.000000	80000	0.000050	0.004800	0	0.500000	0.000000	2.500000	9.000000	0.500000	0.000000	0.000000	0.000000	31872	0	10.000000	7.000000	1.000000
sus	inf	inf_blood	z	x[0]	y[0][0]	z[0]	x[1]	y[1][0]	z[1]	S[0]	synchrony
219000000	94990000	5000000	10.000000	21900	9499	0.001000	21900	9499	0.001000	10000000	0.000000
110110582	77772277	406147	3941.516320	14616	6110	0.394152	14523	6306	0.394152	9994848	0.000000
162327682	41834195	217952	6325.803353	21690	2667	0.632580	22227	2343	0.632580	9989926	0.000000
189098975	30525388	158463	7771.765723	25170	1513	0.777177	25798	1336	0.777177	9984943	0.000000
204483387	25274998	131946	8648.676577	27299	925	0.864868	28030	790	0.864868	9979896	0.000000
213517185	22505370	117319	9180.483393	28165	719	0.918048	28589	683	0.918048	9974859	0.000000
218773993	21013634	109650	9503.000201	28995	591	0.950300	29279	477	0.950300	9969819	0.000000
221912121	20131432	104792	9698.592075	29788	420	0.969859	29525	488	0.969859	9964781	0.000000
223815430	19622414	102377	9817.209710	29817	441	0.981721	29799	448	0.981721	9959771	0.000000
224835826	19345960	100574	9889.145947	29768	485	0.988915	30192	366	0.988915	9954702	0.000000
225516556	19167288	100252	9932.772025	29791	420	0.993277	30281	344	0.993277	9949739	0.000000
225964687	19045533	99735	9959.229270	30087	368	0.995923	29895	381	0.995923	9944724	0.000000
226128287	19000452	98433	9975.274394	30337	379	0.997527	30207	398	0.997527	9939748	0.000000
226320432	18948829	98754	9985.005037	30156	374	0.998501	30026	337	0.998501	9934712	0.000000
226423484	18923252	99234	9990.906233	30530	303	0.999091	29817	511	0.999091	9929722	0.000000
226474095	18914188	98132	9994.485041	30294	315	0.999449	29738	431	0.999449	9924774	0.000000
226523078	18895076	98256	9996.655426	30135	373	0.999666	29964	349	0.999666	9919787	0.000000
226511638	18890411	98457	9997.971667	30232	386	0.999797	30206	333	0.999797	9914828	0.000000
226587209	18872576	98094	9998.769908	30539	354	0.999877	30512	405	0.999877	9909911	0.000000
226577026	18873750	98471	9999.254005	29997	403	0.999925	30471	343	0.999925	9904926	0.000000
226585730	18871863	97834	9999.547588	30142	266	0.999955	29929	489	0.999955	9899814	0.000000
226573342	18890176	98294	9999.725632	30354	335	0.999973	29940	369	0.999973	9895000	0.000000
226534355	18889522	97865	9999.833608	29763	477	0.999983	29836	454	0.999983	9890067	0.000000
226580278	18866632	98549	9999.899091	29989	452	0.999990	30025	422	0.999990	9885211	0.000000
226586660	18873788	98280	9999.938803	29722	518	0.999994	30154	412	0.999994	9880199	0.000000
226605696	18865215	98028	9999.962887	30317	381	0.999996	30359	349	0.999996	9875258	0.000000
226549055	18897711	98628	9999.977493	30400	360	0.999998	30070	379	0.999998	9870198	0.000000
226586665	18876681	98341	9999.986350	30047	421	0.999999	30142	352	0.999999	9865262	0.000000
226585711	18868649	98203	9999.991722	29909	371	0.999999	30456	328	0.999999	9860414	0.000000
226557378	18876401	98637	9999.994980	29863	480	0.999999	30601	268	0.999999	9855431	0.000000
226606315	18869969	98068	9999.996955	29946	350	1.000000	30640	323	1.000000	9850451	0.000000
226580502	18891238	97834	9999.998154	30307	360	1.000000	30154	345	1.000000	9845519	0.000000
226565561	18871504	98497	9999.998880	30207	356	1.000000	30377	366	1.000000	9840547	0.000000
226551063	18888721	98233	9999.999321	30382	338	1.000000	30552	318	1.000000	9835626	0.000000
226588772	18863821	98595	9999.999588	30253	373	1.000000	30054	413	1.000000	9830703	0.000000
226619460	18855978	97848	9999.999750	30137	329	1.000000	30220	412	1.000000	9825819	0.000000
226580413	18878211	98402	9999.999849	30150	377	1.000000	29986	398	1.000000	9820932	0.000000
226582286	18868691	98559	9999.999908	29822	347	1.000000	30492	309	1.000000	9816083	0.000000
226588306	18879189	98706	9999.999944	30161	433	1.000000	30213	361	1.000000	9811231	0.000000
226554685	18889653	98544	9999.999966	29725	408	1.000000	30225	425	1.000000	9806323	0.000000
226596442	18885186	98410	9999.999980	29891	396	1.000000	30014	377	1.000000	9801406	-1.#IND00
226616614	18873905	97868	9999.999988	29692	488	1.000000	30326	325	1.000000	9796540	0.038400
226589852	18890012	98250	9999.999992	29882	438	1.000000	30860	299	1.000000	9791602	0.015919
226541757	18877723	98575	9999.999995	29949	455	1.000000	30788	271	1.000000	9786491	0.025864
226547922	18889623	97695	9999.999997	29803	493	1.000000	30588	311	1.000000	9781519	0.020583
226557588	18886960	97882	9999.999998	30167	406	1.000000	30490	319	1.000000	9776617	0.022274
226616403	18871568	98421	9999.999999	29962	361	1.000000	30240	342	1.000000	9771809	0.012254
226538774	18880689	98188	9999.999999	30057	435	1.000000	30183	401	1.000000	9766977	0.012838
226555304	18897919	98537	10000.000000	29903	379	1.000000	30333	339	1.000000	9762096	0.011332
226587032	18884317	98410	10000.000000	30089	364	1.000000	30275	357	1.000000	9757218	0.010159
226544226	18891442	98340	10000.000000	30124	367	1.000000	30042	394	1.000000	9752295	0.009354
226564435	18886066	98572	10000.000000	29735	496	1.000000	30364	353	1.000000	9747359	0.009436
226588134	18884137	98408	10000.000000	29956	381	1.000000	30395	264	1.000000	9742472	0.005543
226596811	18878216	98276	10000.000000	30354	382	1.000000	30311	348	1.000000	9737596	0.006042
226545547	18893830	98489	10000.000000	29925	467	1.000000	30403	374	1.000000	9732717	0.005340
226587848	18882620	98960	10000.000000	29603	463	1.000000	30200	340	1.000000	9727829	0.006965
226600337	18876209	98321	10000.000000	29892	438	1.000000	30455	347	1.000000	9722895	0.006306
226554114	18890639	98111	10000.000000	29825	394	1.000000	30211	385	1.000000	9718108	0.005180
226557429	18881661	98417	10000.000000	30167	358	1.000000	30067	377	1.000000	9713288	0.005662
226587833	18880284	98298	10000.000000	30390	349	1.000000	30505	311	1.000000	9708401	0.005033
226565063	18879824	98913	10000.000000	30518	342	1.000000	30481	380	1.000000	9703601	0.007529
226588191	18892925	98172	10000.000000	30287	392	1.000000	30109	383	1.000000	9698842	0.002585
226634275	18881376	98324	10000.000000	30411	336	1.000000	30060	336	1.000000	9693923	0.002735
226627752	18866427	98360	10000.000000	30083	379	1.000000	30315	337	1.000000	9689039	0.003771
226557653	18874169	98640	10000.000000	29840	416	1.000000	30461	266	1.000000	9684273	0.003425
226572289	18893344	98440	10000.000000	30155	399	1.000000	30399	389	1.000000	9679320	0.003072
226569633	18878692	97949	10000.000000	30005	487	1.000000	29994	436	1.000000	9674595	0.002578
226617409	18880199	98597	10000.000000	29906	340	1.000000	30371	285	1.000000	9669648	0.002484
226627213	18861468	97750	10000.000000	30191	354	1.000000	30450	300	1.000000	9664805	0.002025
226562132	18882272	98200	10000.000000	30396	387	1.000000	29992	376	1.000000	9660042	0.001303
226564231	18885950	98551	10000.000000	29830	416	1.000000	30217	345	1.000000	9655291	0.000844
226541885	18896258	98268	10000.000000	30091	375	1.000000	30427	298	1.000000	9650542	0.000137
226588297	18880035	98352	10000.000000	29984	521	1.000000	30527	315	1.000000	9645794	0.000070
226568135	18900202	98329	10000.000000	30021	446	1.000000	30357	403	1.000000	9640970	0.000285
226570518	18886681	98000	10000.000000	29771	432	1.000000	30437	425	1.000000	9636084	0.000227
226590956	18888549	98234	10000.000000	29864	396	1.000000	29839	398	1.000000	9631154	-0.001503
226555579	18890614	98250	10000.000000	30373	368	1.000000	29836	360	1.000000	9626186	-0.000619
226579744	18873684	98389	10000.000000	30196	413	1.000000	30180	406	1.000000	9621430	-0.000437
226579818	18874799	98557	10000.000000	30018	408	1.000000	30076	364	1.000000	9616804	0.000079
226587203	18880029	98252	10000.000000	29754	450	1.000000	30646	305	1.000000	9611951	-0.000464
226606778	18888071	98090	10000.000000	29936	446	1.000000	30554	283	1.000000	9607241	0.000534
226571462	18884926	98376	10000.000000	30254	409	1.000000	30368	391	1.000000	9602420	0.000519
226551879	18900539	98258	10000.000000	29820	453	1.000000	30427	281	1.000000	9597631	0.002475
226579030	18884249	98086	10000.000000	30231	415	1.000000	30123	375	1.000000	9592848	0.002329
226590239	18869907	98154	10000.000000	29895	406	1.000000	30485	251	1.000000	9588077	0.002234
226615064	18871434	98538	10000.000000	30001	372	1.000000	30300	355	1.000000	9583212	0.002074
226589058	18876029	98522	10000.000000	30098	422	1.000000	30122	380	1.000000	9578419	0.002082
226544076	18876217	97906	10000.000000	30058	480	1.000000	30174	373	1.000000	9573667	0.001667
226564468	18893060	98173	10000.000000	30012	430	1.000000	29927	374	1.000000	9568911	0.001505
226577282	18879733	98464	10000.000000	30115	418	1.000000	30556	297	1.000000	9564222	0.001558
226556888	18878146	98704	10000.000000	30093	386	1.000000	30211	394	1.000000	9559517	0.001420
226581539	18876599	98357	10000.000000	29766	438	1.000000	30064	378	1.000000	9554855	0.000713
226589442	18884289	98371	10000.000000	30004	363	1.000000	30337	406	1.000000	9550079	0.000803
226593628	18871834	98180	10000.000000	29851	489	1.000000	30499	330	1.000000	9545197	0.001142
226559720	18878625	97518	10000.000000	30010	350	1.000000	30046	393	1.000000	9540468	0.001286
226598844	18870637	98563	10000.000000	30117	428	1.000000	30204	327	1.000000	9535705	0.001212
226569121	18870289	98389	10000.000000	30052	324	1.000000	30083	435	1.000000	9530826	0.001049
226570227	18886925	98571	10000.000000	30230	356	1.000000	29789	462	1.000000	9526015	0.001109
226564402	18888636	98023	10000.000000	30120	365	1.000000	30354	301	1.000000	9521368	0.001120
226564489	18892364	98617	10000.000000	30010	379	1.000000	30273	331	1.000000	9516553	0.001068
npatches	nstrain	runtime	dt	init_x	init_y	init_y_blood	init_z	init_S	beta0	beta1	beta2	beta3	mean_beta	B	d	delta	delta_blood	b[0]	mut	m	CTL	c	g	epsilon	k	het	lambda	rho	omega	x_max	patch.dyna	DELTA	A	VA
10000	1	100.000000	0.001000	21900	9499	5000000	0.001000	10000000	16.271322	26.653999	13.134593	18.914824	18	800000000	0.010000	1.000000	432.000000	80000	0.000050	0.004800	0	0.500000	0.000000	2.500000	10.000000	0.500000	0.000000	0.000000	0.000000	31872	0	10.000000	7.000000	1.000000
sus	inf	inf_blood	z	x[0]	y[0][0]	z[0]	x[1]	y[1][0]	z[1]	S[0]	synchrony
219000000	94990000	5000000	10.000000	21900	9499	0.001000	21900	9499	0.001000	10000000	0.000000
115789769	70281464	366767	3941.516320	11992	6652	0.394152	7702	8787	0.394152	9995021	0.000000
172925836	35889948	186864	6325.803353	17603	3398	0.632580	11086	5276	0.632580	9989923	0.000000
201670916	25356658	131926	7771.765723	20948	2373	0.777177	13013	4190	0.777177	9984920	0.000000
217878712	20547290	107225	8648.676577	23348	1633	0.864868	14460	3509	0.864868	9979945	0.000000
227112573	18085841	94062	9180.483393	24046	1575	0.918048	14871	3271	0.918048	9974924	0.000000
232476752	16735619	86816	9503.000201	24714	1173	0.950300	15529	3151	0.950300	9969998	0.000000
235666579	15959263	82973	9698.592075	24818	1365	0.969859	15723	2931	0.969859	9965080	0.000000
237575384	15499245	80631	9817.209710	25750	1242	0.981721	15417	3204	0.981721	9960094	0.000000
238700642	15238789	79264	9889.145947	25511	1206	0.988915	15445	3260	0.988915	9955106	0.000000
239428588	15077400	78680	9932.772025	25309	1264	0.993277	15779	2958	0.993277	9950005	0.000000
239800718	14983309	78209	9959.229270	25659	1181	0.995923	16267	2761	0.995923	9945011	0.000000
240062247	14920018	78160	9975.274394	25908	1217	0.997527	15593	3115	0.997527	9940114	0.000000
240187401	14892753	77688	9985.005037	25787	1164	0.998501	15862	3018	0.998501	9935102	0.000000
240315384	14857816	77714	9990.906233	26099	1137	0.999091	16179	2856	0.999091	9930240	0.000000
240360061	14854785	77720	9994.485041	25762	1179	0.999449	16221	2856	0.999449	9925425	0.000000
240371341	14844996	77109	9996.655426	26093	1141	0.999666	16095	2866	0.999666	9920515	0.000000
240365714	14846426	77128	9997.971667	25729	1268	0.999797	15764	3076	0.999797	9915421	0.000000
240426606	14837422	76646	9998.769908	25957	1135	0.999877	15687	3166	0.999877	9910519	0.000000
240434534	14827797	77242	9999.254005	25672	1261	0.999925	16196	2917	0.999925	9905512	0.000000
240389077	14845078	77000	9999.547588	25664	1185	0.999955	15844	3167	0.999955	9900464	0.000000
240441798	14822957	77581	9999.725632	25728	1239	0.999973	16311	2889	0.999973	9895560	0.000000
240400716	14826546	77071	9999.833608	25861	1173	0.999983	15834	3039	0.999983	9890662	0.000000
240475141	14817704	77174	9999.899091	25590	1209	0.999990	16340	2956	0.999990	9885677	0.000000
240476534	14821375	77435	9999.938803	26693	1024	0.999994	15900	2995	0.999994	9880750	0.000000
240417864	14829799	77648	9999.962887	26195	1114	0.999996	15887	3000	0.999996	9875823	0.000000
240448695	14831717	77513	9999.977493	25993	1080	0.999998	16131	2890	0.999998	9870926	0.000000
240450652	14818861	77151	9999.986350	25314	1316	0.999999	15743	3152	0.999999	9866085	0.000000
240431417	14812918	77152	9999.991722	25972	1095	0.999999	16097	3001	0.999999	9861232	0.000000
240405407	14834171	77556	9999.994980	25859	1057	0.999999	16289	2930	0.999999	9856285	0.000000
240436866	14826618	77209	9999.996955	25919	1180	1.000000	15651	2976	1.000000	9851470	0.000000
240445136	14834279	77304	9999.998154	25957	1100	1.000000	15943	2911	1.000000	9846506	0.000000
240408681	14843311	77819	9999.998880	25499	1203	1.000000	16172	2943	1.000000	9841676	0.000000
240451520	14834237	77411	9999.999321	26130	1007	1.000000	15895	3130	1.000000	9836671	0.000000
240509700	14820006	77080	9999.999588	26006	1042	1.000000	16154	2990	1.000000	9831806	0.000000
240418539	14817577	77197	9999.999750	25513	1227	1.000000	16545	2673	1.000000	9826931	0.000000
240480062	14825688	77191	9999.999849	25604	1136	1.000000	15874	3042	1.000000	9822026	0.000000
240402932	14834182	77089	9999.999908	25583	1308	1.000000	15773	2920	1.000000	9817116	0.000000
240392864	14842826	76698	9999.999944	25677	1198	1.000000	16086	2969	1.000000	9812281	0.000000
240384941	14842635	76867	9999.999966	25690	1335	1.000000	16025	2911	1.000000	9807398	0.000000
240449345	14819583	77140	9999.999980	26439	962	1.000000	15857	2922	1.000000	9802395	-1.#IND00
240361338	14858794	77816	9999.999988	25708	1280	1.000000	16078	2984	1.000000	9797462	-0.000000
240451868	14822285	76826	9999.999992	25508	1075	1.000000	15983	2997	1.000000	9792623	0.016659
240451168	14823279	77673	9999.999995	25783	1294	1.000000	16307	2878	1.000000	9787819	0.008660
240376746	14843876	77666	9999.999997	26004	1036	1.000000	16091	2938	1.000000	9782983	0.000385
240412372	14845642	77302	9999.999998	25976	1071	1.000000	15976	3121	1.000000	9778158	0.006984
240435496	14839725	77032	9999.999999	26002	1225	1.000000	15772	2983	1.000000	9773193	0.005142
240458922	14811295	77322	9999.999999	25662	1119	1.000000	16244	2942	1.000000	9768310	0.002052
240436885	14825796	77528	10000.000000	25858	1106	1.000000	16023	2958	1.000000	9763491	0.002359
240452766	14819336	77631	10000.000000	24929	1421	1.000000	15922	2942	1.000000	9758764	-0.004741
240475438	14827259	77152	10000.000000	25568	1304	1.000000	16101	2959	1.000000	9753839	-0.004841
240432047	14827377	77407	10000.000000	25945	1072	1.000000	16124	3140	1.000000	9748993	-0.006089
240452184	14828282	77307	10000.000000	25434	1217	1.000000	16144	2832	1.000000	9744187	-0.004045
240450626	14823612	77325	10000.000000	26641	915	1.000000	15859	3016	1.000000	9739316	-0.003223
240428432	14835383	77399	10000.000000	25548	1210	1.000000	16004	3014	1.000000	9734360	-0.003598
240414581	14833093	77102	10000.000000	25858	1085	1.000000	16063	2982	1.000000	9729599	-0.003795
240398763	14834645	76897	10000.000000	26058	1110	1.000000	15815	3069	1.000000	9724703	-0.004632
240411307	14841790	77271	10000.000000	26047	995	1.000000	16181	2920	1.000000	9719959	-0.005679
240398431	14831203	77435	10000.000000	26236	1038	1.000000	16265	2904	1.000000	9715122	-0.002504
240439504	14825356	76788	10000.000000	26199	1133	1.000000	15971	2935	1.000000	9710261	-0.002103
240434581	14818897	76929	10000.000000	25019	1263	1.000000	15568	3155	1.000000	9705333	-0.001850
240457209	14836017	77589	10000.000000	26655	992	1.000000	15953	3005	1.000000	9700551	-0.002239
240456375	14824043	77398	10000.000000	25843	1110	1.000000	15773	3075	1.000000	9695637	-0.001822
240429223	14829981	77260	10000.000000	25952	1097	1.000000	16486	2919	1.000000	9690857	-0.001924
240433415	14825183	77166	10000.000000	25660	1147	1.000000	16423	2904	1.000000	9685939	0.001064
240434013	14836895	76870	10000.000000	26563	1025	1.000000	15677	2986	1.000000	9680963	0.000972
240424364	14822637	77808	10000.000000	25202	1273	1.000000	16137	3006	1.000000	9676065	0.000432
240404081	14834581	77303	10000.000000	25836	1138	1.000000	16169	2915	1.000000	9671271	0.000571
240425970	14836539	77241	10000.000000	25675	1175	1.000000	15938	2966	1.000000	9666393	0.000236
240431601	14817737	77223	10000.000000	26346	1008	1.000000	15985	3040	1.000000	9661544	0.000773
240433221	14833919	77244	10000.000000	25540	1161	1.000000	16173	2973	1.000000	9656764	0.000962
240467684	14822389	77187	10000.000000	26564	1020	1.000000	15984	2991	1.000000	9651930	0.001454
240465827	14823774	77395	10000.000000	25507	1363	1.000000	16247	2997	1.000000	9647166	0.001263
240364469	14833616	77651	10000.000000	25295	1276	1.000000	16174	2923	1.000000	9642339	0.000869
240462333	14834182	77426	10000.000000	26240	878	1.000000	15888	3001	1.000000	9637503	0.001772
240458699	14832897	76893	10000.000000	26320	1038	1.000000	15877	2925	1.000000	9632618	0.001833
240483087	14812243	76866	10000.000000	26288	1050	1.000000	16193	2896	1.000000	9627808	0.001790
240390180	14845045	77883	10000.000000	26278	1044	1.000000	16554	2727	1.000000	9622989	0.001074
240418965	14833861	76944	10000.000000	25668	1198	1.000000	15635	3109	1.000000	9618128	0.001884
240442979	14820721	76938	10000.000000	25561	1151	1.000000	15648	3164	1.000000	9613229	0.001969
240455440	14806347	77207	10000.000000	25939	1098	1.000000	15973	3125	1.000000	9608504	0.001923
240413261	14823712	77806	10000.000000	25631	1242	1.000000	16043	2881	1.000000	9603742	0.001610
240419754	14840371	77175	10000.000000	25530	1298	1.000000	15919	2854	1.000000	9598938	0.001374
240487003	14829262	77453	10000.000000	26379	1026	1.000000	16054	2987	1.000000	9594186	0.000884
240446292	14824965	77046	10000.000000	25521	1219	1.000000	16077	2862	1.000000	9589448	0.001021
240386314	14843025	77194	10000.000000	25939	1190	1.000000	15808	2934	1.000000	9584713	0.000926
240421307	14824858	76665	10000.000000	25293	1275	1.000000	16201	2923	1.000000	9579914	0.000751
240433283	14825990	77537	10000.000000	26131	1076	1.000000	15903	3059	1.000000	9575058	0.000933
240418650	14829789	77136	10000.000000	26391	1071	1.000000	16110	3088	1.000000	9570340	0.001082
240438518	14824099	77318	10000.000000	25945	1138	1.000000	16072	2968	1.000000	9565524	0.002365
240437642	14837431	77151	10000.000000	25817	1134	1.000000	16060	3025	1.000000	9560684	0.002777
240452287	14825177	77296	10000.000000	25773	1100	1.000000	15604	3072	1.000000	9555819	0.003357
240427510	14849027	77042	10000.000000	25625	1233	1.000000	16120	2870	1.000000	9551033	0.003208
240424665	14830419	77200	10000.000000	25514	1170	1.000000	16386	2935	1.000000	9546304	0.004045
240400201	14849490	77682	10000.000000	25245	1168	1.000000	16316	2964	1.000000	9541546	0.003435
240477804	14820749	76978	10000.000000	25802	1336	1.000000	15952	2962	1.000000	9536780	0.003478
240462469	14816167	77518	10000.000000	25535	1137	1.000000	16011	2879	1.000000	9532074	0.003411
240393605	14836074	77107	10000.000000	25971	1143	1.000000	16022	3033	1.000000	9527213	0.003464
240437611	14840575	77325	10000.000000	25896	1141	1.000000	16154	2968	1.000000	9522397	0.003926
240457878	14825726	77360	10000.000000	25790	1185	1.000000	15804	3037	1.000000	9517696	0.003870
npatches	nstrain	runtime	dt	init_x	init_y	init_y_blood	init_z	init_S	beta0	beta1	beta2	beta3	mean_beta	B	d	delta	delta_blood	b[0]	mut	m	CTL	c	g	epsilon	k	het	lambda	rho	omega	x_max	patch.dyna	DELTA	A	VA
10000	1	100.000000	0.001000	21900	9499	5000000	0.001000	10000000	15.312877	25.850115	12.337742	26.097996	18	800000000	0.010000	1.000000	432.000000	80000	0.000050	0.004800	0	0.500000	0.000000	2.500000	11.000000	0.500000	0.000000	0.000000	0.000000	31872	0	10.000000	7.000000	1.000000
sus	inf	inf_blood	z	x[0]	y[0][0]	z[0]	x[1]	y[1][0]	z[1]	S[0]	synchrony
219000000	94990000	5000000	10.000000	21900	9499	0.001000	21900	9499	0.001000	10000000	0.000000
121210902	63621677	332474	3941.516320	13063	6023	0.394152	8401	7752	0.394152	9994867	0.000000
182864604	30848728	161175	6325.803353	19798	2618	0.632580	12269	4626	0.632580	9989901	0.000000
213239315	21094061	109949	7771.765723	23457	1700	0.777177	14463	3623	0.777177	9985045	0.000000
229997669	16719958	87297	8648.676577	25766	1123	0.864868	16275	2948	0.864868	9980178	0.000000
239415509	14510832	76155	9180.483393	27222	837	0.918048	16400	2787	0.918048	9975296	0.000000
244807669	13297167	69231	9503.000201	27742	710	0.950300	17043	2750	0.950300	9970363	0.000000
247981790	12615973	65502	9698.592075	28248	624	0.969859	17385	2536	0.969859	9965332	0.000000
249842533	12223838	63531	9817.209710	29077	563	0.981721	17105	2502	0.981721	9960439	0.000000
250966117	12001779	62536	9889.145947	28766	625	0.988915	17355	2461	0.988915	9955390	0.000000
251671913	11838206	61991	9932.772025	29175	439	0.993277	17421	2510	0.993277	9950362	0.000000
252094176	11762527	61270	9959.229270	29055	652	0.995923	17347	2691	0.995923	9945382	0.000000
252307315	11705607	60858	9975.274394	28880	548	0.997527	17666	2563	0.997527	9940478	0.000000
252473189	11672141	60951	9985.005037	29390	511	0.998501	17831	2594	0.998501	9935449	0.000000
252546853	11655064	60442	9990.906233	28712	541	0.999091	17687	2447	0.999091	9930511	0.000000
252587118	11658061	60480	9994.485041	29462	449	0.999449	17706	2314	0.999449	9925454	0.000000
252637611	11632334	60102	9996.655426	29362	463	0.999666	17974	2332	0.999666	9920459	0.000000
252730508	11621866	60169	9997.971667	29316	450	0.999797	18013	2347	0.999797	9915590	0.000000
252653422	11632253	60309	9998.769908	29266	464	0.999877	17626	2475	0.999877	9910647	0.000000
252634209	11645854	60528	9999.254005	29551	364	0.999925	17770	2620	0.999925	9905699	0.000000
252668514	11627985	60601	9999.547588	29443	427	0.999955	17690	2349	0.999955	9900723	0.000000
252704569	11628236	60831	9999.725632	28745	689	0.999973	17624	2537	0.999973	9895667	0.000000
252711455	11628861	60572	9999.833608	29559	344	0.999983	18069	2370	0.999983	9890768	0.000000
252704005	11630411	60810	9999.899091	29423	504	0.999990	17980	2355	0.999990	9885721	0.000000
252644754	11639971	60845	9999.938803	28975	496	0.999994	17677	2527	0.999994	9880752	0.000000
252739278	11618084	60344	9999.962887	29179	525	0.999996	17305	2823	0.999996	9875722	0.000000
252709919	11626065	60206	9999.977493	29172	471	0.999998	17642	2418	0.999998	9870745	0.000000
252708350	11632228	60336	9999.986350	29306	467	0.999999	18050	2473	0.999999	9865829	0.000000
252734093	11622133	60079	9999.991722	28982	564	0.999999	17404	2644	0.999999	9860863	0.000000
252665116	11634016	60718	9999.994980	28913	479	0.999999	17721	2418	0.999999	9855775	0.000000
252742803	11610254	60470	9999.996955	29444	481	1.000000	17778	2510	1.000000	9850995	0.000000
252666851	11640812	60189	9999.998154	29300	502	1.000000	17530	2600	1.000000	9846113	0.000000
252721504	11617917	60371	9999.998880	29104	489	1.000000	17735	2389	1.000000	9841305	0.000000
252654924	11638778	60422	9999.999321	28925	508	1.000000	17668	2492	1.000000	9836430	0.000000
252711254	11628968	60569	9999.999588	29210	402	1.000000	17307	2574	1.000000	9831400	0.000000
252671896	11637779	60732	9999.999750	29381	424	1.000000	17656	2565	1.000000	9826459	0.000000
252702658	11622637	60426	9999.999849	28764	643	1.000000	17797	2486	1.000000	9821537	0.000000
252731120	11622478	60285	9999.999908	29643	338	1.000000	17871	2595	1.000000	9816655	0.000000
252706651	11631842	60799	9999.999944	29288	489	1.000000	18157	2404	1.000000	9811759	0.000000
252736007	11616731	60842	9999.999966	28798	487	1.000000	17917	2414	1.000000	9806768	0.000000
252667324	11632306	61133	9999.999980	28791	590	1.000000	17669	2536	1.000000	9801915	-1.#IND00
252657247	11639103	60733	9999.999988	28819	496	1.000000	17952	2416	1.000000	9797055	0.033600
252684337	11630606	60450	9999.999992	29167	526	1.000000	17454	2608	1.000000	9792261	0.025793
252655904	11637002	60602	9999.999995	28982	459	1.000000	17444	2508	1.000000	9787226	0.007650
252686969	11622393	60923	9999.999997	28775	580	1.000000	17534	2604	1.000000	9782465	0.006682
252717638	11630043	60764	9999.999998	28512	582	1.000000	18135	2253	1.000000	9777435	0.021403
252700574	11638966	60575	9999.999999	29054	530	1.000000	17392	2592	1.000000	9772564	0.019248
252720658	11622586	60286	9999.999999	28958	446	1.000000	17863	2455	1.000000	9767680	0.017314
252689837	11627168	61293	10000.000000	29178	466	1.000000	18001	2461	1.000000	9762837	0.013890
252712293	11630769	60441	10000.000000	28933	528	1.000000	17948	2341	1.000000	9757976	0.008864
252664040	11622187	60739	10000.000000	28795	550	1.000000	17821	2452	1.000000	9753114	0.008233
252701787	11633724	60185	10000.000000	28912	535	1.000000	17889	2388	1.000000	9748271	0.008252
252740945	11618694	60935	10000.000000	29259	429	1.000000	17609	2519	1.000000	9743323	0.007577
252678262	11632580	60512	10000.000000	29103	508	1.000000	17517	2562	1.000000	9738393	0.005223
252718530	11636435	60547	10000.000000	29054	477	1.000000	17341	2496	1.000000	9733440	0.003425
252680833	11631868	60077	10000.000000	29027	531	1.000000	17795	2513	1.000000	9728522	0.003350
252740057	11620402	60825	10000.000000	29303	493	1.000000	17278	2447	1.000000	9723729	0.003976
252645530	11628491	60088	10000.000000	28612	594	1.000000	17728	2434	1.000000	9718763	0.002667
252727712	11620764	60050	10000.000000	28669	656	1.000000	17700	2423	1.000000	9713749	0.002910
252687376	11633022	60124	10000.000000	28865	438	1.000000	17936	2303	1.000000	9708877	0.002453
252728100	11622919	60802	10000.000000	29506	384	1.000000	18061	2400	1.000000	9703996	0.003263
252681358	11628629	60748	10000.000000	29106	525	1.000000	18257	2219	1.000000	9699206	0.004085
252700954	11636105	60798	10000.000000	29146	511	1.000000	17701	2610	1.000000	9694335	0.003750
252745112	11614448	60435	10000.000000	29019	566	1.000000	17419	2562	1.000000	9689543	0.005001
252675060	11632608	61160	10000.000000	28894	513	1.000000	17906	2398	1.000000	9684603	0.005833
252592976	11659882	60729	10000.000000	29440	426	1.000000	18160	2432	1.000000	9679814	0.005482
252746764	11620195	60598	10000.000000	29095	474	1.000000	18129	2393	1.000000	9674975	0.006255
252701124	11633396	60943	10000.000000	29032	588	1.000000	17444	2635	1.000000	9670142	0.006266
252685614	11622346	61031	10000.000000	28966	468	1.000000	17675	2520	1.000000	9665344	0.005322
252672075	11630284	60699	10000.000000	28643	674	1.000000	17498	2470	1.000000	9660483	0.004804
252660924	11634065	60706	10000.000000	28659	536	1.000000	17310	2571	1.000000	9655591	0.005076
252725998	11618859	60226	10000.000000	28990	522	1.000000	17492	2648	1.000000	9650765	0.005316
252677637	11633867	60018	10000.000000	29449	523	1.000000	17764	2366	1.000000	9645915	0.005119
252715038	11614995	60721	10000.000000	28923	546	1.000000	17480	2508	1.000000	9641032	0.005317
252743107	11612751	60558	10000.000000	29112	500	1.000000	17634	2587	1.000000	9636191	0.005346
252680441	11634751	60459	10000.000000	28753	515	1.000000	17774	2481	1.000000	9631265	0.005534
252713147	11619863	60966	10000.000000	29072	532	1.000000	17812	2350	1.000000	9626529	0.004656
252692831	11628072	60696	10000.000000	29079	557	1.000000	17296	2513	1.000000	9621622	0.004281
252708976	11638384	61142	10000.000000	29099	489	1.000000	17581	2637	1.000000	9616850	0.003947
252688656	11647450	60791	10000.000000	29420	416	1.000000	17551	2601	1.000000	9612092	0.003282
252699511	11634990	60976	10000.000000	29767	392	1.000000	17641	2629	1.000000	9607176	0.003282
252707857	11619281	60799	10000.000000	29155	550	1.000000	17794	2501	1.000000	9602373	0.003138
252662547	11639327	60786	10000.000000	28603	587	1.000000	17947	2330	1.000000	9597645	0.003051
252677007	11627982	60636	10000.000000	28867	528	1.000000	17718	2563	1.000000	9592814	0.003097
252662059	11640854	60304	10000.000000	28676	460	1.000000	17454	2338	1.000000	9588016	0.002869
252711674	11622176	60476	10000.000000	28871	600	1.000000	17919	2305	1.000000	9583373	0.003101
252694880	11622811	60414	10000.000000	28660	585	1.000000	17377	2581	1.000000	9578638	0.003144
252696354	11633967	60970	10000.000000	28889	539	1.000000	17952	2517	1.000000	9574038	0.003193
252692536	11627560	60435	10000.000000	28607	553	1.000000	18066	2447	1.000000	9569420	0.003136
252713571	11624350	60291	10000.000000	28541	481	1.000000	17513	2513	1.000000	9564732	0.003079
252709584	11605987	60300	10000.000000	29477	505	1.000000	17788	2294	1.000000	9559964	0.003080
252726692	11618950	60872	10000.000000	29089	503	1.000000	17596	2479	1.000000	9555237	0.003698
252657999	11637368	60659	10000.000000	28673	548	1.000000	17791	2529	1.000000	9550608	0.003405
252714976	11632451	60691	10000.000000	29159	488	1.000000	17726	2487	1.000000	9545780	0.003340
252694292	11636357	60631	10000.000000	29108	509	1.000000	17526	2508	1.000000	9540871	0.003458
252713379	11611776	60635	10000.000000	28436	714	1.000000	17476	2532	1.000000	9536093	0.003261
252705859	11632510	60541	10000.000000	28140	707	1.000000	17637	2454	1.000000	9531402	0.003500
252734277	11627519	60226	10000.000000	29120	528	1.000000	17676	2386	1.000000	9526670	0.003652
252692318	11630374	60534	10000.000000	29115	483	1.000000	17436	2445	1.000000	9521897	0.003143
252665604	11629624	60865	10000.000000	28736	536	1.000000	17760	2461	1.000000	9517162	0.003325
npatches	nstrain	runtime	dt	init_x	init_y	init_y_blood	init_z	init_S	beta0	beta1	beta2	beta3	mean_beta	B	d	delta	delta_blood	b[0]	mut	m	CTL	c	g	epsilon	k	het	lambda	rho	omega	x_max	patch.dyna	DELTA	A	VA
10000	1	100.000000	0.001000	21900	9499	5000000	0.001000	10000000	20.062946	24.718736	26.557095	12.886523	18	800000000	0.010000	1.000000	432.000000	80000	0.000050	0.004800	0	0.500000	0.000000	2.500000	12.000000	0.500000	0.000000	0.000000	0.000000	31872	0	10.000000	7.000000	1.000000
sus	inf	inf_blood	z	x[0]	y[0][0]	z[0]	x[1]	y[1][0]	z[1]	S[0]	synchrony
219000000	94990000	5000000	10.000000	21900	9499	0.001000	21900	9499	0.001000	10000000	0.000000
126143923	57809899	302257	3941.516320	10963	6349	0.394152	9185	7137	0.394152	9995040	0.000000
191732563	26730649	138815	6325.803353	16637	3324	0.632580	13722	4037	0.632580	9990036	0.000000
223394079	17663989	92175	7771.765723	19496	2391	0.777177	16120	3116	0.777177	9985015	0.000000
240387314	13717839	71410	8648.676577	21252	1900	0.864868	16970	2638	0.864868	9979888	0.000000
249896428	11722263	61013	9180.483393	22591	1596	0.918048	18506	2333	0.918048	9974916	0.000000
255329434	10622633	55656	9503.000201	23034	1548	0.950300	19036	2066	0.950300	9969925	0.000000
258465577	10042507	52734	9698.592075	23461	1432	0.969859	19403	2132	0.969859	9964916	0.000000
260413488	9670567	50579	9817.209710	23869	1527	0.981721	19153	2090	0.981721	9960006	0.000000
261513463	9462532	48836	9889.145947	24004	1313	0.988915	19718	2047	0.988915	9954948	0.000000
262256076	9313133	48996	9932.772025	23999	1341	0.993277	19874	1964	0.993277	9949995	0.000000
262582894	9257945	48307	9959.229270	24525	1157	0.995923	19354	2163	0.995923	9944925	0.000000
262883786	9196374	48127	9975.274394	24589	1099	0.997527	20149	2002	0.997527	9939926	0.000000
263058911	9171642	47551	9985.005037	24328	1409	0.998501	19805	1942	0.998501	9934968	0.000000
263066293	9164413	47682	9990.906233	23737	1291	0.999091	19973	1931	0.999091	9930023	0.000000
263188481	9141934	47369	9994.485041	23993	1352	0.999449	20003	1885	0.999449	9925038	0.000000
263205732	9135035	47368	9996.655426	24182	1235	0.999666	19671	1895	0.999666	9920089	0.000000
263187525	9135828	47695	9997.971667	24863	1118	0.999797	19664	1925	0.999797	9915130	0.000000
263206466	9123505	47350	9998.769908	24270	1276	0.999877	18931	2227	0.999877	9910247	0.000000
263193416	9142843	47757	9999.254005	24221	1251	0.999925	20080	1794	0.999925	9905216	0.000000
263241820	9145226	47690	9999.547588	24638	1204	0.999955	19997	2009	0.999955	9900197	0.000000
263296830	9114392	46887	9999.725632	25034	1088	0.999973	19784	2069	0.999973	9895310	0.000000
263181994	9137706	47437	9999.833608	24354	1238	0.999983	20120	1969	0.999983	9890315	0.000000
263280011	9114004	47421	9999.899091	24192	1252	0.999990	19983	1894	0.999990	9885329	0.000000
263220267	9131670	47451	9999.938803	24163	1282	0.999994	20058	1951	0.999994	9880312	0.000000
263212732	9137859	47203	9999.962887	23692	1451	0.999996	19502	1761	0.999996	9875466	0.000000
263244641	9131645	47477	9999.977493	24526	1247	0.999998	19432	2085	0.999998	9870562	0.000000
263257349	9119110	47604	9999.986350	24343	1250	0.999999	19334	2182	0.999999	9865621	0.000000
263292248	9125846	47110	9999.991722	24374	1083	0.999999	19770	2022	0.999999	9860804	0.000000
263243104	9135939	47163	9999.994980	24103	1257	0.999999	19456	2044	0.999999	9855767	0.000000
263248997	9120841	47388	9999.996955	24213	1204	1.000000	19878	2049	1.000000	9850887	0.000000
263263997	9132930	47396	9999.998154	24294	1183	1.000000	19866	1937	1.000000	9845931	0.000000
263283962	9124331	47577	9999.998880	23823	1318	1.000000	20124	1975	1.000000	9840998	0.000000
263261440	9137840	47515	9999.999321	24654	1174	1.000000	19705	2021	1.000000	9836029	0.000000
263218418	9143002	47221	9999.999588	24509	1289	1.000000	19768	2138	1.000000	9831046	0.000000
263260583	9130303	47483	9999.999750	24031	1244	1.000000	19811	1827	1.000000	9826241	0.000000
263184543	9141558	47396	9999.999849	24390	1202	1.000000	19799	1957	1.000000	9821285	0.000000
263220572	9148054	47783	9999.999908	24251	1341	1.000000	20253	1932	1.000000	9816315	0.000000
263301960	9128358	47772	9999.999944	24351	1317	1.000000	20161	1769	1.000000	9811290	0.000000
263241656	9130801	47446	9999.999966	23929	1176	1.000000	19911	1942	1.000000	9806145	0.000000
263206773	9145662	47672	9999.999980	24370	1262	1.000000	20414	1756	1.000000	9801198	-1.#IND00
263244715	9134169	47630	9999.999988	23723	1332	1.000000	19937	1782	1.000000	9796299	-1.#IND00
263243239	9128317	47495	9999.999992	24544	1132	1.000000	19501	2036	1.000000	9791421	0.006973
263222799	9133192	47664	9999.999995	24712	1049	1.000000	19824	2027	1.000000	9786490	0.009864
263218859	9130740	47167	9999.999997	24301	1238	1.000000	19823	1990	1.000000	9781559	0.001520
263248418	9127539	47221	9999.999998	24503	1230	1.000000	19889	2033	1.000000	9776643	0.007830
263273220	9133985	47714	9999.999999	23930	1461	1.000000	19592	2122	1.000000	9771786	0.008937
263240032	9128922	47911	9999.999999	23864	1316	1.000000	20097	1883	1.000000	9767043	0.006616
263259304	9125861	47322	10000.000000	24381	1281	1.000000	19643	1971	1.000000	9762216	0.005485
263246045	9124150	47462	10000.000000	24424	1169	1.000000	19569	2170	1.000000	9757408	0.003565
263255663	9133143	47719	10000.000000	23875	1364	1.000000	19958	2073	1.000000	9752682	0.002855
263252266	9123964	47590	10000.000000	24479	1228	1.000000	19588	2062	1.000000	9747795	0.004725
263256620	9136275	47564	10000.000000	24043	1291	1.000000	19745	1941	1.000000	9742762	0.005613
263251781	9125520	48065	10000.000000	24246	1103	1.000000	19786	2045	1.000000	9738086	0.005419
263312224	9130858	47612	10000.000000	24459	1214	1.000000	20023	1913	1.000000	9733148	0.004755
263184219	9148973	47736	10000.000000	24247	1230	1.000000	20147	1822	1.000000	9728341	0.003979
263330511	9111869	47677	10000.000000	24847	1077	1.000000	19869	1932	1.000000	9723439	0.002849
263267055	9122830	47871	10000.000000	24117	1194	1.000000	20458	1716	1.000000	9718630	0.003272
263316456	9106798	47526	10000.000000	24742	1234	1.000000	20150	1962	1.000000	9713801	0.003675
263236653	9133607	47622	10000.000000	24009	1266	1.000000	19386	2220	1.000000	9708957	0.003762
263265055	9133629	47644	10000.000000	24504	1166	1.000000	20409	1838	1.000000	9704058	0.002841
263197058	9143935	47350	10000.000000	24189	1203	1.000000	19822	1924	1.000000	9699163	0.002878
263206892	9146190	47493	10000.000000	24988	1135	1.000000	19471	1970	1.000000	9694406	0.002774
263232102	9125844	47597	10000.000000	24267	1156	1.000000	19968	1904	1.000000	9689502	0.004499
263224774	9154106	47787	10000.000000	24897	1166	1.000000	19642	2134	1.000000	9684564	0.003732
263189500	9140624	47666	10000.000000	23740	1269	1.000000	19985	1736	1.000000	9679806	0.003685
263264986	9136495	47294	10000.000000	24897	1087	1.000000	20096	1879	1.000000	9674988	0.003652
263249401	9129205	47525	10000.000000	24476	1178	1.000000	19871	1890	1.000000	9670256	0.003798
263195255	9139533	47236	10000.000000	25491	1023	1.000000	19327	2154	1.000000	9665477	0.003592
263235094	9126023	47670	10000.000000	24495	1281	1.000000	19753	1993	1.000000	9660726	0.003482
263216770	9139154	47448	10000.000000	24450	1296	1.000000	19755	1979	1.000000	9655808	0.003424
263270444	9131034	48141	10000.000000	24262	1072	1.000000	19646	1824	1.000000	9651027	0.003384
263304672	9116326	47656	10000.000000	23878	1471	1.000000	19657	2037	1.000000	9646227	0.003235
263234584	9135952	47515	10000.000000	24741	1077	1.000000	19787	1998	1.000000	9641423	0.002348
263258088	9128662	47504	10000.000000	24424	1273	1.000000	20306	1876	1.000000	9636575	0.002532
263252648	9137593	47501	10000.000000	24298	1385	1.000000	19368	2055	1.000000	9631835	0.002488
263228519	9132064	47390	10000.000000	24287	1256	1.000000	20022	2021	1.000000	9626914	0.002474
263245723	9127802	47446	10000.000000	24511	1191	1.000000	19646	1989	1.000000	9622079	0.001552
263272877	9123334	47546	10000.000000	24337	1203	1.000000	19703	1998	1.000000	9617310	0.001299
263261627	9135775	48119	10000.000000	24503	1185	1.000000	20618	1747	1.000000	9612502	0.001468
263225865	9126936	47811	10000.000000	23834	1302	1.000000	19741	1999	1.000000	9607591	0.000891
263234918	9125208	47416	10000.000000	24661	1228	1.000000	20074	1958	1.000000	9602767	0.000938
263234454	9132784	47789	10000.000000	24044	1322	1.000000	19883	1898	1.000000	9598039	0.000693
263234091	9135150	47981	10000.000000	24379	1341	1.000000	20102	1987	1.000000	9593147	0.001238
263262745	9130637	47414	10000.000000	24369	1252	1.000000	19975	1821	1.000000	9588475	0.001235
263213227	9131629	47600	10000.000000	23994	1240	1.000000	19704	1921	1.000000	9583782	0.001302
263278258	9129647	47492	10000.000000	24466	1203	1.000000	20371	1805	1.000000	9578953	0.000985
263203581	9137259	47534	10000.000000	24308	1229	1.000000	20292	1859	1.000000	9574271	0.001023
263235758	9132198	47757	10000.000000	24627	1291	1.000000	19592	1850	1.000000	9569426	0.001068
263244789	9132971	47263	10000.000000	23912	1400	1.000000	19447	2223	1.000000	9564636	0.000574
263257322	9115541	47640	10000.000000	24132	1213	1.000000	20643	1867	1.000000	9559919	0.000572
263238693	9128861	47302	10000.000000	24543	1280	1.000000	19845	1923	1.000000	9555086	0.000464
263289991	9127009	47329	10000.000000	24567	1110	1.000000	20231	1794	1.000000	9550238	0.000408
263288880	9131170	47691	10000.000000	24761	1226	1.000000	19746	1933	1.000000	9545580	0.000333
263298175	9110691	47595	10000.000000	23836	1411	1.000000	20032	1986	1.000000	9540762	0.000314
263234873	9130699	47326	10000.000000	24295	1127	1.000000	19433	1999	1.000000	9535967	0.000336
263228319	9126803	47397	10000.000000	24523	1210	1.000000	19585	1975	1.000000	9531265	-0.000068
263192405	9156897	47654	10000.000000	25037	1122	1.000000	19203	2275	1.000000	9526538	-0.000147
263218504	9135560	47752	10000.000000	24918	1114	1.000000	20030	1897	1.000000	9521720	-0.000343
263278654	9123849	47418	10000.000000	23940	1410	1.000000	19923	1702	1.000000	9516831	-0.000064
npatches	nstrain	runtime	dt	init_x	init_y	init_y_blood	init_z	init_S	beta0	beta1	beta2	beta3	mean_beta	B	d	delta	delta_blood	b[0]	mut	m	CTL	c	g	epsilon	k	het	lambda	rho	omega	x_max	patch.dyna	DELTA	A	VA
10000	1	100.000000	0.001000	21900	9499	5000000	0.001000	10000000	23.306602	19.340418	9.712404	24.928153	18	800000000	0.010000	1.000000	432.000000	80000	0.000050	0.004800	0	0.500000	0.000000	2.500000	13.000000	0.500000	0.000000	0.000000	0.000000	31872	0	10.000000	7.000000	1.000000
sus	inf	inf_blood	z	x[0]	y[0][0]	z[0]	x[1]	y[1][0]	z[1]	S[0]	synchrony
219000000	94990000	5000000	10.000000	21900	9499	0.001000	21900	9499	0.001000	10000000	0.000000
131587638	52338726	273882	3941.516320	10063	6419	0.394152	11788	5704	0.394152	9994954	0.000000
201135821	22952979	120307	6325.803353	15285	3446	0.632580	18262	2822	0.632580	9989854	0.000000
233705026	14631085	76527	7771.765723	18294	2476	0.777177	21550	1756	0.777177	9984731	0.000000
250805831	11065824	57316	8648.676577	19976	2010	0.864868	23805	1330	0.864868	9979733	0.000000
260191516	9296065	48569	9180.483393	20828	1841	0.918048	24486	1136	0.918048	9974780	0.000000
265426533	8370156	43830	9503.000201	21095	1746	0.950300	25730	1035	0.950300	9969762	0.000000
268568740	7827094	40674	9698.592075	22694	1481	0.969859	25902	881	0.969859	9964795	0.000000
270342667	7514961	39230	9817.209710	22182	1467	0.981721	26507	825	0.981721	9959850	0.000000
271462448	7318098	38140	9889.145947	22146	1459	0.988915	26118	961	0.988915	9954975	0.000000
272032778	7230563	37687	9932.772025	22037	1521	0.993277	27032	689	0.993277	9950005	0.000000
272506560	7145754	37161	9959.229270	22577	1373	0.995923	26820	939	0.995923	9944930	0.000000
272729144	7109119	37125	9975.274394	22721	1371	0.997527	26290	906	0.997527	9940000	0.000000
272855028	7092428	36655	9985.005037	22120	1447	0.998501	26346	828	0.998501	9934997	0.000000
272965833	7071146	36562	9990.896272	22161	1445	0.999091	26980	729	0.999091	9930193	0.000000
273026900	7064132	37203	9994.479000	22820	1347	0.999449	27267	735	0.999449	9925138	0.000000
273090946	7060286	36810	9996.651763	22479	1462	0.999666	27053	808	0.999666	9920146	0.000000
273096511	7043152	36770	9997.969446	22172	1610	0.999797	26599	808	0.999797	9915259	0.000000
273025711	7056436	37108	9998.768561	22591	1571	0.999877	26915	828	0.999877	9910338	0.000000
273055781	7055932	36959	9999.253188	22198	1446	0.999925	27052	800	0.999925	9905492	0.000000
273056642	7039720	36763	9999.537354	22515	1395	0.999955	26738	812	0.999955	9900531	0.000000
273100367	7040432	36839	9999.719426	22246	1647	0.999973	26849	687	0.999973	9895619	0.000000
273072696	7054556	36750	9999.829845	22216	1518	0.999983	26832	854	0.999983	9890535	0.000000
273143228	7037140	36528	9999.896808	22735	1290	0.999990	27003	673	0.999990	9885624	0.000000
273088829	7055188	36543	9999.840941	22195	1563	0.999994	26773	802	0.999994	9880575	0.000000
273087210	7031656	36856	9999.903538	22356	1490	0.999996	26492	873	0.999996	9875523	0.000000
273095660	7048232	36716	9999.941500	22071	1659	0.999998	26743	759	0.999998	9870530	0.000000
273086182	7053068	36535	9999.964522	22009	1581	0.999999	26101	933	0.999999	9865676	0.000000
273109129	7044413	36774	9999.978484	22132	1411	0.999999	25933	871	0.999999	9860762	0.000000
273095926	7043083	36568	9999.986952	22353	1437	0.999999	26403	830	0.999999	9855788	0.000000
273103048	7053167	36311	9999.992087	22252	1459	1.000000	27396	733	1.000000	9850861	0.000000
273104352	7048701	36655	9999.995201	22465	1446	1.000000	26675	861	1.000000	9845904	0.000000
273096675	7053252	36886	9999.997090	21934	1399	1.000000	27231	692	1.000000	9840956	0.000000
273056480	7062206	36725	9999.998235	22301	1516	1.000000	26124	865	1.000000	9836054	0.000000
273098035	7048215	36717	9999.988896	21958	1698	1.000000	26844	683	1.000000	9831136	0.000000
273088721	7047878	36853	9999.993266	22259	1493	1.000000	26597	848	1.000000	9826158	0.000000
273111465	7049026	36658	9999.994360	22160	1475	1.000000	26481	838	1.000000	9821236	0.000000
273074577	7046230	36682	9999.996580	21924	1680	1.000000	27278	620	1.000000	9816300	0.000000
273101482	7051877	36596	9999.997926	22719	1377	1.000000	27222	787	1.000000	9811372	0.000000
273115399	7058392	36736	9999.998742	22604	1289	1.000000	27270	660	1.000000	9806451	0.000000
273050010	7058484	36663	9999.968003	22567	1434	1.000000	26475	887	1.000000	9801545	-1.#IND00
273033996	7053020	36311	9999.980595	22713	1340	1.000000	27586	573	1.000000	9796688	-0.036400
273041312	7045645	36289	9999.988232	22206	1374	1.000000	27247	782	1.000000	9791821	-0.026330
273123969	7053504	37073	9999.992863	22175	1548	1.000000	26917	841	1.000000	9787005	-0.009224
273088743	7049734	36824	9999.995672	22322	1586	1.000000	26414	850	1.000000	9782193	-0.002447
273085291	7043453	36550	9999.997375	22575	1223	1.000000	26781	681	1.000000	9777479	0.000441
273105588	7045902	36765	9999.998408	22635	1277	1.000000	26407	889	1.000000	9772574	0.002834
273050381	7047945	36952	9999.999035	22417	1533	1.000000	26630	831	1.000000	9767585	0.001810
273051230	7052564	36831	9999.999415	22316	1558	1.000000	25974	837	1.000000	9762637	0.000618
273088501	7045006	36837	9999.999645	21872	1591	1.000000	26668	718	1.000000	9757792	0.000244
273102202	7041953	36508	9999.999785	22987	1248	1.000000	26502	894	1.000000	9753004	-0.004793
273093594	7039423	36679	9999.999869	21898	1609	1.000000	26788	749	1.000000	9748129	0.003191
273108572	7047371	36814	9999.999921	22904	1437	1.000000	27167	823	1.000000	9743317	0.003337
273100141	7030423	36303	9999.999952	22043	1524	1.000000	26630	853	1.000000	9738431	0.003796
273111813	7045655	36702	9999.999971	22105	1545	1.000000	26517	730	1.000000	9733614	0.003453
273159255	7045076	36937	9999.999982	22217	1403	1.000000	26878	865	1.000000	9728780	0.004061
273099924	7035371	36998	9999.999989	22657	1473	1.000000	26511	789	1.000000	9723899	0.003249
273106420	7045255	36302	9999.999994	22442	1475	1.000000	27788	633	1.000000	9718918	0.002094
273083550	7061161	36774	9999.999996	22647	1357	1.000000	26447	941	1.000000	9714136	0.002025
273148359	7034532	37001	9999.999998	22665	1349	1.000000	27125	760	1.000000	9709296	0.004906
273115167	7040019	36806	9999.999999	22211	1581	1.000000	26940	744	1.000000	9704410	0.004327
273074053	7056520	36543	9999.999999	22617	1379	1.000000	26553	860	1.000000	9699479	0.004822
273123346	7042645	36689	9999.999999	22190	1359	1.000000	26866	696	1.000000	9694594	0.003966
273146456	7035815	36677	10000.000000	22403	1531	1.000000	26927	783	1.000000	9689792	0.003702
273060801	7051041	36791	10000.000000	22401	1377	1.000000	26656	681	1.000000	9684939	0.003722
273102803	7048803	36834	10000.000000	22516	1530	1.000000	26681	813	1.000000	9679982	0.002909
273088033	7056135	36845	10000.000000	22563	1472	1.000000	26730	857	1.000000	9675166	0.002368
273111753	7040096	36856	10000.000000	22237	1475	1.000000	26463	876	1.000000	9670333	0.002371
273051835	7046125	36840	10000.000000	23041	1330	1.000000	26699	685	1.000000	9665595	0.002162
273026484	7068509	36862	10000.000000	22278	1478	1.000000	26709	828	1.000000	9660814	0.002122
273112759	7047638	37028	10000.000000	22389	1490	1.000000	27017	724	1.000000	9655969	0.002225
273098119	7043500	36799	10000.000000	22425	1498	1.000000	27280	621	1.000000	9651077	0.003775
273097984	7047403	36783	10000.000000	22795	1392	1.000000	26177	1005	1.000000	9646302	0.003919
273102990	7052545	36582	10000.000000	22169	1420	1.000000	26381	784	1.000000	9641446	0.005772
273025082	7066778	36722	10000.000000	22977	1230	1.000000	27161	693	1.000000	9636680	0.005054
273116035	7034859	36722	10000.000000	22584	1429	1.000000	27561	715	1.000000	9631836	0.004566
273125925	7047574	36993	10000.000000	23070	1389	1.000000	26479	863	1.000000	9627157	0.004371
273081659	7045251	36401	10000.000000	21961	1497	1.000000	26570	840	1.000000	9622371	0.004500
273147719	7043950	36764	10000.000000	22819	1405	1.000000	26293	763	1.000000	9617482	0.004478
273155771	7046659	36911	10000.000000	22060	1535	1.000000	27745	634	1.000000	9612708	0.004304
273081084	7051188	36686	10000.000000	23396	1282	1.000000	27349	756	1.000000	9607911	0.003964
273102596	7052093	36614	10000.000000	21866	1602	1.000000	26934	786	1.000000	9603055	0.004137
273144794	7036536	36157	10000.000000	22269	1358	1.000000	26775	742	1.000000	9598283	0.003876
273057134	7059507	36577	10000.000000	22461	1573	1.000000	26679	799	1.000000	9593517	0.003760
273062522	7065246	36768	10000.000000	22562	1319	1.000000	26870	763	1.000000	9588710	0.003587
273062144	7060040	36715	10000.000000	22558	1405	1.000000	27297	657	1.000000	9583978	0.003512
273055050	7060189	37082	9999.982696	21982	1540	1.000000	26831	745	1.000000	9579160	0.003098
273110135	7043067	36943	9999.989506	22258	1648	1.000000	26966	716	1.000000	9574247	0.003211
273074409	7055487	36787	9999.993636	22375	1321	1.000000	26757	719	1.000000	9569593	0.002361
273073593	7054457	36411	9999.996140	22430	1488	1.000000	27206	724	1.000000	9564796	0.001634
273065236	7054603	36584	9999.997659	22422	1396	1.000000	26724	795	1.000000	9560154	0.002408
273127673	7046313	36429	9999.998580	22567	1387	1.000000	26096	987	1.000000	9555364	0.002033
273123102	7038866	36396	9999.999139	22340	1407	1.000000	26731	760	1.000000	9550748	0.001516
273054965	7053592	36926	9999.999478	22114	1514	1.000000	27650	669	1.000000	9546037	0.001711
273078369	7051449	36737	9999.999683	22797	1461	1.000000	26636	791	1.000000	9541319	0.002008
273116238	7039836	36624	9999.998093	22373	1390	1.000000	26978	766	1.000000	9536584	0.001567
273098536	7049965	36605	9999.969073	22584	1474	1.000000	27064	680	1.000000	9531925	0.002689
273100467	7042073	36994	9999.979114	21915	1523	1.000000	27257	829	1.000000	9527103	0.002545
273069252	7046249	36784	9999.987334	22760	1496	1.000000	26730	785	1.000000	9522358	0.002064
273138411	7042240	36575	9999.992318	21952	1613	1.000000	26844	733	1.000000	9517443	0.001807
npatches	nstrain	runtime	dt	init_x	init_y	init_y_blood	init_z	init_S	beta0	beta1	beta2	beta3	mean_beta	B	d	delta	delta_blood	b[0]	mut	m	CTL	c	g	epsilon	k	het	lambda	rho	omega	x_max	patch.dyna	DELTA	A	VA
10000	1	100.000000	0.001000	21900	9499	5000000	0.001000	10000000	11.854217	17.372672	22.399994	22.062332	18	800000000	0.010000	1.000000	432.000000	80000	0.000050	0.004800	0	0.500000	0.000000	2.500000	14.000000	0.500000	0.000000	0.000000	0.000000	31872	0	10.000000	7.000000	1.000000
sus	inf	inf_blood	z	x[0]	y[0][0]	z[0]	x[1]	y[1][0]	z[1]	S[0]	synchrony
219000000	94990000	5000000	10.000000	21900	9499	0.001000	21900	9499	0.001000	10000000	0.000000
137018239	47376317	247640	3941.516320	17797	3313	0.394152	13493	4875	0.394152	9994980	0.000000
210108756	19682451	102870	6325.803353	27467	586	0.632580	21073	1964	0.632580	9989951	0.000000
243289909	12093900	62783	7771.765723	30407	181	0.777177	24448	1345	0.777177	9984916	0.000000
260411154	8874102	46198	8648.676577	31368	56	0.864868	26522	726	0.864868	9980011	0.000000
269600248	7307795	38167	9180.483393	31860	56	0.918048	28120	560	0.918048	9975063	0.000000
274725200	6462943	33926	9502.981094	31843	23	0.950300	29497	309	0.950300	9970023	0.000000
277746619	5995460	31121	9698.566878	31793	40	0.969859	30266	271	0.969859	9965153	0.000000
279477905	5729058	29986	9817.101598	31922	48	0.981721	30474	252	0.981721	9960211	0.000000
280502094	5564916	28889	9888.988942	31959	14	0.988915	29937	262	0.988915	9955344	0.000000
281137021	5469483	28693	9932.429272	31902	18	0.993277	30474	206	0.993277	9950347	0.000000
281563852	5414871	28028	9958.617884	31638	24	0.995923	30519	226	0.995923	9945475	0.000000
281814833	5370514	27861	9974.769656	31804	19	0.997527	31097	127	0.997527	9940509	0.000000
281913090	5365029	27911	9984.500807	32116	15	0.998501	30659	218	0.998501	9935539	0.000000
282075700	5334519	27709	9990.421985	31974	20	0.999091	30620	158	0.999091	9930565	0.000000
282095537	5331533	27708	9993.612095	31566	15	0.999449	30357	304	0.999449	9925648	0.000000
282085094	5336147	27881	9995.596844	31506	18	0.999666	30564	179	0.999666	9920714	0.000000
282106436	5323586	27445	9997.110040	31827	19	0.999797	30620	145	0.999797	9915681	0.000000
282083163	5345656	27777	9997.998347	31707	19	0.999877	30864	122	0.999877	9910753	0.000000
282174497	5324542	27584	9998.480590	31993	31	0.999925	31031	152	0.999925	9905823	0.000000
282139318	5326535	27697	9998.653143	31694	30	0.999955	30856	165	0.999955	9900961	0.000000
282184521	5312008	27867	9998.773534	31892	13	0.999973	30745	164	0.999973	9896096	0.000000
282136033	5324503	27456	9998.819820	31879	17	0.999983	30520	195	0.999983	9891258	0.000000
282120772	5333902	27674	9998.816562	31658	30	0.999990	30482	233	0.999990	9886300	0.000000
282166927	5320867	27759	9998.847483	31881	14	0.999994	30807	148	0.999994	9881188	0.000000
282162692	5321534	27722	9998.638636	31641	24	0.999996	30430	249	0.999996	9876196	0.000000
282182941	5314397	27577	9998.809312	31754	30	0.999998	30271	171	0.999998	9871355	0.000000
282180601	5321737	27423	9999.042682	31792	18	0.999999	30782	119	0.999999	9866419	0.000000
282196095	5310322	27904	9999.025969	31726	16	0.999999	30779	124	0.999999	9861539	0.000000
282189689	5324076	27595	9998.980698	31891	30	0.999999	30717	168	0.999999	9856485	0.000000
282131885	5328254	27708	9999.021854	31804	25	1.000000	31027	79	1.000000	9851688	0.000000
282180201	5314177	27635	9999.120438	31850	21	1.000000	30829	131	1.000000	9846832	0.000000
282173963	5328297	28141	9999.172836	31804	18	1.000000	30380	222	1.000000	9841939	0.000000
282132944	5329480	27915	9999.345564	31915	26	1.000000	30379	212	1.000000	9837151	0.000000
282116605	5319399	27413	9999.174114	31717	25	1.000000	30541	187	1.000000	9832157	0.000000
282172984	5323336	27706	9998.966791	31828	27	1.000000	30204	255	1.000000	9827414	0.000000
282155577	5321810	27938	9999.094957	31602	24	1.000000	30046	274	1.000000	9822581	0.000000
282158563	5317246	27537	9999.131493	31775	6	1.000000	30462	172	1.000000	9817654	0.000000
282191253	5306027	27551	9999.034424	31827	19	1.000000	30799	146	1.000000	9812678	0.000000
282130210	5327862	27685	9999.041930	31833	24	1.000000	30581	171	1.000000	9807666	0.000000
282148820	5339044	27894	9999.163122	31713	35	1.000000	30995	174	1.000000	9802858	-1.#IND00
282087543	5331703	27857	9999.357738	31795	17	1.000000	30707	215	1.000000	9797908	-0.012000
282194830	5315931	28006	9999.308670	32083	18	1.000000	31162	138	1.000000	9793019	0.004500
282127904	5322880	27463	9999.210480	31982	16	1.000000	30410	218	1.000000	9788227	0.005173
282164764	5318836	27846	9998.945738	31613	21	1.000000	30819	187	1.000000	9783345	0.005669
282176324	5322497	27716	9999.049382	31791	19	1.000000	30425	243	1.000000	9778530	0.001548
282195396	5318196	27808	9998.948682	31935	13	1.000000	30632	192	1.000000	9773700	0.000631
282183595	5322862	27685	9999.097839	31820	16	1.000000	30434	188	1.000000	9768799	0.002162
282174267	5325120	27698	9999.033574	31821	25	1.000000	29853	251	1.000000	9763967	0.001526
282138343	5319223	27380	9999.273721	31881	21	1.000000	30468	248	1.000000	9759071	0.001941
282154300	5321114	27571	9999.157117	31805	26	1.000000	30621	161	1.000000	9754178	0.005016
282143484	5315729	27785	9998.951070	31834	38	1.000000	30458	175	1.000000	9749330	0.006329
282168332	5316004	27754	9999.073561	31601	47	1.000000	30705	176	1.000000	9744480	0.006281
282129899	5332147	27860	9999.263008	31862	11	1.000000	30693	236	1.000000	9739704	0.005629
282183394	5322209	27948	9999.303054	31647	6	1.000000	30023	215	1.000000	9734979	0.005165
282185239	5317721	27854	9999.194467	31660	17	1.000000	30869	130	1.000000	9730083	0.004973
282145636	5332490	27877	9999.185109	31887	23	1.000000	30821	133	1.000000	9725084	0.005548
282200850	5306438	27402	9999.418986	31936	17	1.000000	31315	81	1.000000	9720313	0.005379
282222846	5308070	27551	9999.288023	31732	20	1.000000	31112	104	1.000000	9715531	0.005735
282123832	5328575	27813	9999.329335	31753	16	1.000000	31058	137	1.000000	9710695	0.004802
282136047	5327948	27729	9999.304440	31987	31	1.000000	31355	108	1.000000	9705906	0.004615
282149082	5324397	27664	9999.295609	31628	19	1.000000	30688	157	1.000000	9701055	0.001961
282139497	5326329	27659	9999.382164	31804	16	1.000000	30947	148	1.000000	9696244	0.002403
282170650	5316046	27566	9999.426844	31567	34	1.000000	30333	198	1.000000	9691417	0.002003
282199256	5319722	27479	9999.450194	31538	16	1.000000	30608	213	1.000000	9686577	0.002170
282200055	5319036	27791	9999.394489	31676	36	1.000000	30640	201	1.000000	9681803	0.001584
282157556	5307488	27847	9999.257214	31551	28	1.000000	30787	156	1.000000	9676872	0.002189
282177019	5325708	27885	9999.221954	31885	22	1.000000	31037	97	1.000000	9672044	0.002750
282195030	5313525	27498	9999.392289	31936	22	1.000000	31024	141	1.000000	9667059	0.002092
282226489	5315271	27358	9999.316916	31900	16	1.000000	30599	232	1.000000	9662203	0.002049
282152690	5321785	27817	9999.232621	31792	28	1.000000	30578	134	1.000000	9657282	0.001341
282150326	5319702	27647	9999.263127	31646	24	1.000000	31073	105	1.000000	9652558	0.000199
282159059	5317410	27808	9999.279650	31501	15	1.000000	30990	174	1.000000	9647669	0.000074
282153547	5319991	27574	9999.379101	31717	22	1.000000	30731	171	1.000000	9642831	0.000101
282116811	5325637	27984	9999.231770	31854	27	1.000000	30238	209	1.000000	9638031	0.000361
282257748	5297833	27182	9999.326273	31754	23	1.000000	30959	122	1.000000	9633195	0.000547
282191576	5320058	28168	9999.231947	31939	26	1.000000	30296	321	1.000000	9628557	0.000896
282144046	5325587	27579	9999.404739	31864	26	1.000000	30514	212	1.000000	9623652	0.000929
282178359	5313284	27681	9999.416455	31877	30	1.000000	30627	106	1.000000	9618915	0.000423
282133275	5326325	27563	9999.274525	31931	21	1.000000	31248	124	1.000000	9614102	0.000611
282204984	5321747	27394	9999.282758	31886	15	1.000000	31009	177	1.000000	9609285	0.000858
282120831	5331045	27731	9999.299141	31837	22	1.000000	30749	174	1.000000	9604578	0.000431
282150811	5329880	27763	9999.426118	31881	29	1.000000	30735	180	1.000000	9599835	0.000426
282172772	5318619	27572	9999.225290	31834	22	1.000000	30773	128	1.000000	9595073	0.000915
282139698	5324056	27861	9999.322653	31778	17	1.000000	31132	100	1.000000	9590331	0.001468
282117046	5326691	27736	9999.240397	31895	18	1.000000	31398	73	1.000000	9585636	0.001236
282153839	5318972	27586	9999.386368	31911	35	1.000000	30602	146	1.000000	9580920	0.001335
282176148	5325268	27971	9999.156702	31889	12	1.000000	30489	227	1.000000	9576013	0.001141
282117005	5324531	27726	9999.056123	31837	19	1.000000	30095	264	1.000000	9571253	0.001331
282151918	5329641	27720	9999.053193	31905	23	1.000000	31046	141	1.000000	9566484	0.001363
282204043	5305095	27610	9999.129424	31629	33	1.000000	30836	202	1.000000	9561777	0.001379
282196039	5318766	27850	9999.287396	31922	12	1.000000	30625	141	1.000000	9556996	0.001229
282144289	5319363	27668	9999.378818	31666	17	1.000000	30586	171	1.000000	9552187	0.001260
282144134	5326999	27588	9999.302359	31555	42	1.000000	31111	118	1.000000	9547415	0.001297
282140651	5319352	27666	9999.116264	31952	12	1.000000	30749	131	1.000000	9542688	0.001691
282167842	5323577	27660	9999.214038	31860	44	1.000000	30961	155	1.000000	9537953	0.001321
282152813	5319883	27667	9999.217425	31757	18	1.000000	30838	134	1.000000	9533083	0.001289
282163532	5326157	27976	9999.190748	31540	25	1.000000	30773	113	1.000000	9528330	0.001302
282158488	5319441	27857	9999.215214	31684	39	1.000000	30915	165	1.000000	9523539	0.001271
282171702	5323738	27603	9998.892173	31612	36	1.000000	30439	255	1.000000	9518949	0.001836
npatches	nstrain	runtime	dt	init_x	init_y	init_y_blood	init_z	init_S	beta0	beta1	beta2	beta3	mean_beta	B	d	delta	delta_blood	b[0]	mut	m	CTL	c	g	epsilon	k	het	lambda	rho	omega	x_max	patch.dyna	DELTA	A	VA
10000	1	100.000000	0.001000	21900	9499	5000000	0.001000	10000000	23.489149	11.180416	25.692048	13.531004	18	800000000	0.010000	1.000000	432.000000	80000	0.000050	0.004800	0	0.500000	0.000000	2.500000	15.000000	0.500000	0.000000	0.000000	0.000000	31872	0	10.000000	7.000000	1.000000
sus	inf	inf_blood	z	x[0]	y[0][0]	z[0]	x[1]	y[1][0]	z[1]	S[0]	synchrony
219000000	94990000	5000000	10.000000	21900	9499	0.001000	21900	9499	0.001000	10000000	0.000000
141984488	43014919	224828	3941.516320	10765	5549	0.394152	18715	2834	0.394152	9994983	0.000000
217947193	17011226	88352	6325.803353	16455	2823	0.632580	28529	313	0.632580	9989962	0.000000
251556535	10041721	51963	7771.765723	20505	1862	0.777177	30794	87	0.777177	9985047	0.000000
268468602	7155877	37335	8648.676577	22174	1440	0.864868	31540	36	0.864868	9979989	0.000000
277421363	5765772	30017	9180.483393	22760	1165	0.918048	31702	38	0.918048	9975170	0.000000
282485745	5011442	26080	9502.640039	23323	1240	0.950300	31742	11	0.950300	9970166	0.000000
285359533	4596408	24057	9697.217374	25304	981	0.969859	31586	18	0.969859	9965105	0.000000
287039509	4361858	22652	9813.969913	24197	1098	0.981721	31779	13	0.981721	9960085	0.000000
288070448	4216892	22113	9883.283310	24742	893	0.988915	32006	13	0.988915	9955113	0.000000
288665472	4141122	21871	9923.332381	24887	1084	0.993277	31760	22	0.981023	9950059	0.000000
289046863	4087064	21390	9947.079824	24565	962	0.995923	31671	4	0.988491	9945018	0.000000
289284170	4046096	21140	9961.213812	24566	1144	0.997527	31773	12	0.993021	9940025	0.000000
289360072	4034911	21167	9969.894418	25031	888	0.998501	31890	23	0.995767	9935075	0.000000
289478598	4039156	20970	9974.502299	25951	788	0.999091	31815	15	0.997433	9930098	0.000000
289569199	4011027	20770	9975.966929	24618	993	0.999449	31830	7	0.998443	9925191	0.000000
289587808	4010036	20943	9978.271449	25245	780	0.999666	31879	9	0.999056	9920303	0.000000
289586250	4012117	21028	9978.644119	24613	1041	0.999797	32039	3	0.999427	9915396	0.000000
289621913	4003680	20699	9979.532175	24742	1021	0.999877	31822	16	0.999653	9910437	0.000000
289621438	4011100	20770	9979.738760	25180	1083	0.999925	31799	13	0.999789	9905496	0.000000
289573322	4000781	20929	9979.679651	24974	993	0.999955	31671	17	0.999872	9900449	0.000000
289564448	4004661	20834	9980.342872	24747	1073	0.999973	32004	11	0.999923	9895430	0.000000
289661439	4001006	20984	9979.407137	24197	1110	0.999983	31732	6	0.999953	9890530	0.000000
289617643	4000252	20847	9979.863614	24069	1090	0.999990	31814	24	0.999972	9885571	0.000000
289677758	3994721	20710	9979.371224	25218	830	0.999994	31968	14	0.999983	9880718	0.000000
289627023	4006334	20856	9979.940375	25092	887	0.999996	31956	10	0.999990	9875787	0.000000
289570870	4009624	20731	9979.535346	24342	1126	0.999998	31691	14	0.999994	9870660	0.000000
289604346	3996241	20815	9978.144249	25063	994	0.999999	31926	11	0.999996	9865633	0.000000
289638487	3999910	21077	9978.945180	25973	681	0.999999	31872	14	0.994851	9860763	0.000000
289595541	4014306	21070	9978.810514	24473	1039	0.999999	31906	9	0.996878	9855698	0.000000
289619096	4007739	20677	9979.744126	24631	1053	1.000000	31922	14	0.998106	9850766	0.000000
289560371	4009693	20979	9980.607832	25060	900	1.000000	31710	15	0.998852	9845757	0.000000
289570758	4013865	20706	9980.717673	25239	902	1.000000	31766	7	0.999304	9840750	0.000000
289572478	4004738	21114	9980.065551	25303	825	1.000000	31956	10	0.999578	9835848	0.000000
289603922	4009934	20758	9980.157619	24952	1077	1.000000	31854	21	0.999744	9830907	0.000000
289628499	4005130	20987	9980.667303	25257	921	1.000000	31914	19	0.999845	9826040	0.000000
289603091	4010167	21117	9980.902969	25434	868	1.000000	32168	10	0.999906	9821114	0.000000
289596058	4014033	21098	9981.353603	25242	912	1.000000	31794	23	0.999943	9816272	0.000000
289619420	3998168	20750	9980.574538	25078	889	1.000000	32031	9	0.999965	9811318	0.000000
289660308	3997823	20990	9980.369085	25182	848	1.000000	31637	21	0.999979	9806384	0.000000
289625241	3995896	21080	9980.682726	24897	873	1.000000	31899	18	0.999987	9801417	-1.#IND00
289579946	4008369	20756	9980.057036	24882	969	1.000000	31603	10	0.999992	9796491	-0.000000
289592406	4009926	20843	9981.141451	24547	1058	1.000000	31813	20	0.999995	9791615	-0.004387
289619355	4006936	20726	9979.883128	25415	869	1.000000	32082	5	0.999997	9786688	0.002313
289583453	3998593	20719	9980.262638	25104	883	1.000000	31854	6	0.999998	9781764	0.003012
289598814	4009969	20904	9980.726238	25656	701	1.000000	31726	26	0.946386	9776848	0.001172
289599024	4007388	20512	9980.288041	24813	946	1.000000	31817	20	0.967486	9771898	0.002004
289633627	4001147	20912	9979.547792	24957	882	1.000000	31905	10	0.980282	9767108	-0.002709
289619415	4007672	20896	9979.773020	25295	929	1.000000	31822	16	0.988042	9762327	-0.003548
289645743	3997361	20872	9980.784616	24733	996	1.000000	31828	16	0.992748	9757409	-0.002370
289601985	4005970	21097	9980.341655	24766	856	1.000000	32083	22	0.995602	9752596	-0.002876
289634525	4002762	20824	9979.212812	25241	881	1.000000	31878	4	0.966844	9747744	-0.001296
289583728	3999433	20936	9978.954525	25009	926	1.000000	31855	12	0.979892	9742889	-0.000956
289665514	3987119	21021	9979.314629	24643	1016	1.000000	31850	13	0.987806	9737925	-0.003662
289559071	4004379	20928	9979.068275	24880	974	1.000000	31708	19	0.992605	9733051	-0.002870
289618594	4002864	21367	9979.972014	24710	1108	1.000000	31745	9	0.995515	9728223	-0.002918
289663709	3992147	20823	9979.958638	25333	997	1.000000	31734	15	0.997280	9723435	-0.000990
289675234	4002082	20839	9980.422738	25028	998	1.000000	31730	7	0.998351	9718548	0.005626
289625812	3998944	20860	9980.272436	24386	1048	1.000000	31580	12	0.999000	9713583	0.004417
289600346	4013580	20995	9979.485970	24766	980	1.000000	31799	18	0.926862	9708704	0.004568
289597342	3993817	21242	9980.361428	25232	952	1.000000	31892	24	0.955645	9703738	0.003518
289602719	4005618	20832	9979.817071	24924	1112	1.000000	31871	8	0.973101	9698819	0.002927
289596976	4003335	20687	9979.133127	25571	735	1.000000	31871	12	0.983687	9693918	0.002667
289668209	3998515	20911	9979.475187	24797	1057	1.000000	31652	5	0.990107	9688985	0.001797
289601782	4008123	20905	9980.524929	25049	978	1.000000	31894	15	0.994000	9684021	0.001736
289601003	4012148	21128	9982.247585	25087	971	1.000000	31859	3	0.996361	9679161	0.001963
289578033	4015465	20779	9981.695746	25049	907	1.000000	31711	25	0.954363	9674319	0.002259
289607656	3992523	20671	9979.850215	24722	761	1.000000	31766	6	0.972324	9669512	0.001881
289640016	4007955	20746	9979.652114	25289	1114	1.000000	31945	17	0.983215	9664745	0.003746
289655792	3996685	20730	9979.050482	24636	1012	1.000000	31713	25	0.989821	9659921	0.003280
289592921	3999350	21147	9979.458908	25566	837	1.000000	31895	13	0.993827	9654999	0.001360
289643937	3998752	21092	9979.074706	24905	962	1.000000	31827	16	0.996256	9650160	0.001638
289592791	4004073	21147	9979.938201	24560	1013	1.000000	31855	4	0.997730	9645326	0.001562
289652513	3991795	20800	9979.564309	25315	903	1.000000	31695	18	0.998623	9640654	0.001355
289639193	4003488	20940	9979.074877	24813	904	1.000000	31823	14	0.999165	9635856	0.001232
289610607	4004202	20770	9979.157518	24973	1016	1.000000	31658	9	0.999494	9631017	0.000967
289611491	4006090	20950	9978.622510	24531	858	1.000000	31691	12	0.999693	9626256	0.001170
289638473	3995896	20565	9980.442252	25316	857	1.000000	31833	14	0.999814	9621445	-0.000311
289587153	4013090	21211	9981.183841	25222	856	1.000000	31740	12	0.999887	9616665	-0.000304
289630714	4003491	20847	9978.727849	24656	996	1.000000	31723	23	0.999931	9611933	-0.000991
289603367	4006791	21027	9979.074274	24618	1086	1.000000	31881	13	0.999958	9607069	-0.001375
289600609	4011546	20872	9979.136346	25062	862	1.000000	31748	12	0.999975	9602311	-0.002051
289623291	3999271	20943	9980.677124	24246	1150	1.000000	32066	14	0.999985	9597586	-0.002100
289634905	4002298	20862	9980.094093	25170	821	1.000000	31808	8	0.986719	9592864	-0.002145
289622334	4004494	20928	9978.782756	25182	942	1.000000	31821	8	0.991946	9588171	-0.002644
289639517	4006540	20800	9979.675700	24781	914	1.000000	31858	18	0.995115	9583326	-0.002252
289606840	4007470	20921	9979.714921	25601	887	1.000000	31825	23	0.997038	9578608	-0.002205
289604599	4008886	21052	9979.253194	25315	829	1.000000	31945	19	0.998204	9573710	-0.002129
289568041	4019148	20961	9980.389934	25276	943	1.000000	31801	7	0.998911	9568911	-0.001779
289588530	4005695	20903	9979.416262	25350	831	1.000000	31535	12	0.999339	9564180	-0.002172
289625577	3995681	20746	9979.828058	24921	927	1.000000	31425	15	0.999599	9559504	-0.002048
289560544	4015824	20792	9981.046364	25018	913	1.000000	31921	10	0.999757	9554678	-0.002032
289635517	4003824	21184	9980.053265	24710	901	1.000000	31802	9	0.999853	9549928	-0.001888
289635828	4002688	20634	9980.580095	25242	971	1.000000	31879	10	0.999911	9545092	-0.002273
289599855	4007191	20834	9980.883500	25172	853	1.000000	31832	15	0.999946	9540316	-0.001890
289643744	4006821	20958	9980.012468	24561	1070	1.000000	31739	13	0.999967	9535554	-0.001740
289614560	4002438	20964	9979.300286	24947	878	1.000000	31729	9	0.999980	9530877	-0.001812
289619300	3997157	20776	9979.524690	25095	963	1.000000	31815	20	0.999988	9525963	-0.001648
289701828	4000840	20527	9979.619483	24416	985	1.000000	31890	18	0.905965	9521243	-0.001491
289664528	4004503	20721	9980.230247	24547	1007	1.000000	32025	13	0.942972	9516465	-0.002209
npatches	nstrain	runtime	dt	init_x	init_y	init_y_blood	init_z	init_S	beta0	beta1	beta2	beta3	mean_beta	B	d	delta	delta_blood	b[0]	mut	m	CTL	c	g	epsilon	k	het	lambda	rho	omega	x_max	patch.dyna	DELTA	A	VA
10000	1	100.000000	0.001000	21900	9499	5000000	0.001000	10000000	12.126679	19.905599	21.893272	19.187515	18	800000000	0.010000	1.000000	432.000000	80000	0.000050	0.004800	0	0.500000	0.000000	2.500000	16.000000	0.500000	0.000000	0.000000	0.000000	31872	0	10.000000	7.000000	1.000000
sus	inf	inf_blood	z	x[0]	y[0][0]	z[0]	x[1]	y[1][0]	z[1]	S[0]	synchrony
219000000	94990000	5000000	10.000000	21900	9499	0.001000	21900	9499	0.001000	10000000	0.000000
146959946	39036874	203378	3941.516320	18458	2552	0.394152	13085	4362	0.394152	9995010	0.000000
225728051	14618643	76016	6325.803353	28218	447	0.632580	20558	1852	0.632580	9989970	0.000000
259442662	8264092	43170	7771.765723	30917	75	0.777177	24214	1039	0.777177	9984947	0.000000
276032112	5682162	29781	8648.676577	31679	13	0.864868	26686	704	0.864868	9979915	0.000000
284723934	4448045	23181	9179.831009	31637	32	0.918048	27905	379	0.918048	9974818	0.000000
289510753	3807350	19621	9496.142714	31681	22	0.950300	29049	342	0.950300	9969779	0.000000
292214971	3446158	17977	9674.904879	31772	7	0.856385	29427	364	0.969859	9964737	0.000000
293824404	3237918	16910	9768.870654	31904	19	0.868646	29429	352	0.981721	9959724	0.000000
294797344	3122261	16142	9810.210312	31898	9	0.920340	30170	132	0.988915	9954808	0.000000
295342207	3050738	15989	9828.223939	31739	4	0.951690	30527	176	0.993277	9949711	0.000000
295627377	3009625	15716	9838.935409	31894	15	0.900172	30570	156	0.995923	9944844	0.000000
295875316	2973508	15616	9845.659440	32022	4	0.939459	30235	254	0.997527	9939791	0.000000
295999454	2964521	15269	9842.542091	31841	14	0.963284	30790	134	0.998501	9934687	0.000000
296056877	2952817	15393	9840.530427	31836	14	0.921029	30943	122	0.999091	9929827	0.000000
296143518	2938931	15137	9846.249034	31622	17	0.952108	30184	286	0.999449	9924868	0.000000
296137969	2947295	15396	9845.423260	32101	7	0.970955	29484	320	0.999666	9919910	0.000000
296240575	2926146	15326	9848.021756	31543	19	0.982386	30044	214	0.999797	9914918	0.000000
296192408	2941530	15419	9845.672853	31748	12	0.989318	30845	95	0.999877	9910042	0.000000
296152033	2950445	15451	9846.714760	31904	8	0.993522	31095	109	0.999925	9905068	0.000000
296172998	2936026	15514	9846.510037	31783	8	0.996071	30225	250	0.999955	9900214	0.000000
296183030	2940925	15466	9839.478514	31812	8	0.997617	30497	162	0.999973	9895308	0.000000
296169190	2943750	15276	9841.247662	31789	6	0.989025	30792	137	0.999983	9890450	0.000000
296240498	2936203	15435	9843.070619	31911	8	0.993344	30277	206	0.999990	9885585	0.000000
296204107	2929867	15388	9841.689128	31862	7	0.995964	30258	206	0.999994	9880539	0.000000
296201055	2939935	15154	9840.410608	31698	15	0.941144	30432	179	0.999996	9875661	0.000000
296206140	2934871	15404	9839.087023	31649	14	0.964306	30699	115	0.999998	9870624	0.000000
296267045	2925177	15321	9840.883364	31926	10	0.978353	31057	130	0.999999	9865666	0.000000
296245525	2942651	15067	9838.921611	31703	16	0.986872	31159	125	0.999999	9860737	0.000000
296233677	2937704	15257	9839.380180	31800	12	0.992039	30461	214	0.999999	9855826	0.000000
296208603	2932078	15082	9841.543240	32101	5	0.967367	30536	175	1.000000	9850903	0.000000
296229111	2941740	15334	9838.859000	31917	22	0.980209	30263	198	1.000000	9845968	0.000000
296205327	2928282	15248	9841.336396	31866	8	0.987998	30178	202	1.000000	9841067	0.000000
296223604	2943493	15333	9839.778791	31578	5	0.873708	30921	109	1.000000	9836106	0.000000
296242719	2926083	15311	9839.342828	31764	6	0.923410	30427	179	1.000000	9831199	0.000000
296175749	2944589	15287	9840.797836	31709	10	0.953551	30173	196	1.000000	9826181	0.000000
296169835	2942217	15311	9836.746998	31659	19	0.954630	30597	144	1.000000	9821348	0.000000
296206899	2937106	15182	9839.270542	31940	15	0.972485	30382	259	1.000000	9816491	0.000000
296231497	2935573	15209	9839.024929	31888	4	0.983313	29977	279	1.000000	9811533	0.000000
296233755	2934646	15322	9840.010302	32012	6	0.989880	29863	259	1.000000	9806619	0.000000
296271754	2930484	15296	9845.186417	31801	11	0.993863	30064	309	1.000000	9801826	-1.#IND00
296286063	2927940	15344	9841.172832	31993	26	0.996278	29915	230	1.000000	9796860	-1.#IND00
296249945	2936771	15438	9838.859002	31955	8	0.997743	30336	241	1.000000	9791919	0.000279
296227349	2935335	15345	9838.278878	31615	8	0.998631	30301	153	1.000000	9787021	-0.003630
296186417	2944465	15492	9839.390829	31659	17	0.999170	30646	180	1.000000	9782275	-0.004647
296214382	2936770	15231	9839.315177	31777	17	0.999497	30403	279	1.000000	9777446	-0.004563
296239204	2932925	15244	9843.746797	31835	7	0.999695	29924	223	1.000000	9772378	-0.004448
296225983	2938316	15299	9839.086077	31678	5	0.949035	29702	214	1.000000	9767380	-0.003393
296231651	2937928	15468	9838.564521	31910	16	0.902420	30491	181	1.000000	9762528	0.003964
296162372	2941508	15246	9840.775311	31781	10	0.940822	30001	299	1.000000	9757628	0.005586
296207163	2937705	15339	9841.014509	32028	18	0.932963	30014	210	1.000000	9752720	0.005134
296235316	2925189	14978	9839.391293	31837	16	0.959345	30172	223	1.000000	9747884	0.004034
296213781	2940619	15170	9838.667691	31952	5	0.935694	30479	169	1.000000	9743169	0.001102
296201190	2936996	15328	9838.602758	31823	10	0.961001	30230	218	1.000000	9738337	0.000233
296222398	2933175	15374	9839.710521	31748	6	0.976349	30392	133	1.000000	9733537	0.002773
296153416	2952844	15288	9843.046956	32068	11	0.985657	30646	153	1.000000	9728696	0.002433
296257986	2936739	15305	9839.407214	31782	2	0.991301	30526	181	1.000000	9723864	0.000133
296214265	2930255	15443	9841.378429	31751	21	0.944911	30619	186	1.000000	9718955	0.001155
296229908	2940480	15290	9836.705189	31810	9	0.966591	30252	178	1.000000	9714085	0.002305
296182873	2936836	15120	9838.940558	31742	17	0.977836	30934	106	1.000000	9709283	0.002711
296262790	2930504	15428	9838.627236	31825	9	0.986559	30392	177	1.000000	9704453	0.003335
296127572	2952065	15272	9836.778213	31793	11	0.991848	30790	218	1.000000	9699702	0.003413
296226477	2933599	15437	9837.814938	31914	4	0.995056	30854	168	1.000000	9694861	0.004652
296215903	2936741	15222	9837.372792	31838	3	0.997002	30168	154	1.000000	9690109	0.003169
296199584	2936411	15284	9837.161352	31665	6	0.933467	30541	125	1.000000	9685271	0.002706
296243735	2932323	15122	9834.331620	31969	8	0.931810	30795	164	1.000000	9680369	0.002828
296195784	2941798	15544	9836.608806	31705	29	0.881481	31137	147	1.000000	9675560	0.002765
296269340	2927180	15162	9840.386069	31734	6	0.928124	30988	90	1.000000	9670632	0.002262
296165417	2946070	15179	9841.284368	32028	8	0.956410	30680	169	1.000000	9665887	0.001984
296226011	2933237	15084	9838.092251	31917	6	0.973565	30599	144	1.000000	9661024	0.001768
296256779	2924221	15344	9839.661586	31904	17	0.983968	30340	144	1.000000	9656222	0.001534
296188180	2936783	15219	9842.263481	31718	10	0.990277	30785	119	1.000000	9651493	0.001617
296274482	2929470	15166	9839.911996	31671	10	0.970048	30781	164	1.000000	9646756	0.001465
296215041	2935447	15328	9839.246580	31636	11	0.981835	30529	224	1.000000	9641866	0.001755
296209776	2938407	15168	9835.512960	31662	20	0.988984	30710	155	1.000000	9636995	0.001249
296210396	2935015	15344	9836.136350	31953	15	0.993319	30584	218	1.000000	9632257	0.002438
296191895	2941109	15115	9835.638428	31792	11	0.995948	30290	229	1.000000	9627414	0.003391
296207247	2935262	15294	9838.483895	31666	19	0.897788	30207	204	1.000000	9622666	0.003288
296224361	2934686	15138	9838.459721	31723	17	0.938013	30524	90	1.000000	9617881	0.002797
296222144	2940388	15359	9837.769854	31688	7	0.962408	30941	125	1.000000	9613065	0.003299
296240647	2929531	15318	9839.496315	31845	6	0.977202	31127	56	1.000000	9608371	0.003680
296198941	2934849	15196	9837.620731	31805	18	0.986174	30833	145	1.000000	9603605	0.002939
296211080	2935924	15514	9838.208168	31781	21	0.946864	31081	75	1.000000	9598807	0.003124
296211454	2940209	15436	9840.957779	31838	9	0.905937	31181	85	1.000000	9594022	0.003214
296303198	2917206	15328	9840.558816	31638	11	0.942955	30733	146	1.000000	9589314	0.003918
296244873	2934867	15089	9842.621637	31590	7	0.965405	30705	135	1.000000	9584465	0.003503
296198674	2938533	15384	9837.663615	31616	7	0.979019	30579	217	1.000000	9579651	0.004142
296220057	2936709	15205	9837.166521	31868	7	0.987276	30054	156	1.000000	9574937	0.004199
296242635	2935683	15267	9837.767781	32090	6	0.992284	30573	133	1.000000	9570258	0.004068
296235454	2936498	15373	9834.299236	32047	3	0.987945	30800	222	1.000000	9565488	0.004337
296238695	2927537	15319	9836.373345	31929	18	0.970569	30503	192	1.000000	9560717	0.004161
296252833	2933118	15301	9836.572823	31985	17	0.982151	30861	153	1.000000	9555950	0.004215
296179106	2938513	15400	9836.368498	31705	7	0.989176	30511	174	1.000000	9551224	0.004232
296269894	2932450	15230	9838.451880	31956	28	0.993435	30485	186	1.000000	9546410	0.003204
296188744	2945254	15328	9838.842842	31833	8	0.996019	30455	207	1.000000	9541513	0.003892
296208920	2936869	15273	9837.426854	31925	25	0.997586	30229	172	1.000000	9536600	0.003816
296204614	2940785	15606	9838.389632	31572	8	0.998536	30323	234	1.000000	9531714	0.003773
296223784	2942804	15227	9837.025171	31652	13	0.969908	30419	226	1.000000	9526922	0.003785
296218286	2931795	15086	9841.188504	31828	6	0.981751	30286	173	1.000000	9522098	0.003649
296194606	2937842	15366	9843.762613	31704	16	0.915815	30901	106	1.000000	9517478	0.003494
npatches	nstrain	runtime	dt	init_x	init_y	init_y_blood	init_z	init_S	beta0	beta1	beta2	beta3	mean_beta	B	d	delta	delta_blood	b[0]	mut	m	CTL	c	g	epsilon	k	het	lambda	rho	omega	x_max	patch.dyna	DELTA	A	VA
10000	1	100.000000	0.001000	21900	9499	5000000	0.001000	10000000	15.829416	18.590690	25.159353	26.748301	18	800000000	0.010000	1.000000	432.000000	80000	0.000050	0.004800	0	0.500000	0.000000	2.500000	17.000000	0.500000	0.000000	0.000000	0.000000	31872	0	10.000000	7.000000	1.000000
sus	inf	inf_blood	z	x[0]	y[0][0]	z[0]	x[1]	y[1][0]	z[1]	S[0]	synchrony
219000000	94990000	5000000	10.000000	21900	9499	0.001000	21900	9499	0.001000	10000000	0.000000
152455560	35225052	184110	3941.516320	15744	3266	0.394152	14533	3612	0.394152	9994974	0.000000
233863845	12408679	64123	6325.803353	25391	829	0.632580	22705	1350	0.632580	9989843	0.000000
267507122	6657208	34637	7771.765723	29541	192	0.777177	26876	626	0.777177	9984922	0.000000
283498842	4388592	22965	8648.283636	31069	78	0.864868	28923	383	0.864868	9979863	0.000000
291667690	3333086	17256	9166.560055	31446	21	0.918048	30109	188	0.918048	9974796	0.000000
296181183	2767322	14438	9430.963024	31592	25	0.950300	30968	68	0.950300	9969745	0.000000
298684467	2462399	12786	9514.104370	31584	29	0.969859	31571	48	0.969859	9964766	0.000000
300218815	2276496	11964	9517.450909	31729	8	0.981721	31351	51	0.981721	9959809	0.000000
301080782	2177855	11171	9486.678769	31931	13	0.988915	31428	68	0.988915	9954812	0.000000
301532432	2124982	11068	9458.200695	31724	15	0.970082	31716	37	0.993277	9949789	0.000000
301790788	2096812	10985	9436.406781	32020	9	0.896612	31632	24	0.995923	9944816	0.000000
302038412	2069485	10672	9423.342753	31896	5	0.937300	31699	26	0.997527	9939735	0.000000
302117748	2062289	10648	9403.614519	31894	7	0.728637	31806	69	0.998501	9934818	0.000000
302238894	2050039	10628	9401.085568	31570	36	0.835430	31475	49	0.999091	9929879	0.000000
302253966	2045782	10582	9409.039934	31765	39	0.900196	31542	34	0.999449	9924987	0.000000
302279594	2041002	10633	9410.599741	31672	17	0.939473	31856	9	0.999666	9919977	0.000000
302245130	2051071	10599	9408.403869	31753	24	0.963293	31771	25	0.999797	9915022	0.000000
302350327	2036297	10571	9401.931504	31846	1	0.963183	31811	16	0.999877	9910082	0.000000
302338476	2048508	10784	9401.511225	31818	13	0.883398	31626	80	0.795963	9905137	0.000000
302286096	2044134	10761	9405.012243	31596	15	0.929286	30655	203	0.876261	9900146	0.000000
302312052	2037903	10608	9404.807483	31752	13	0.957115	31160	121	0.924958	9895175	0.000000
302321801	2036192	10730	9400.041476	31854	15	0.770784	31525	46	0.954490	9890320	0.000000
302305661	2034903	10629	9403.128245	31655	19	0.860991	31734	19	0.972400	9885437	0.000000
302332168	2038361	10715	9398.366361	31785	13	0.915697	31645	39	0.983262	9880471	0.000000
302332910	2039598	10370	9397.130877	31524	11	0.948874	31707	32	0.989849	9875651	0.000000
302281701	2047098	10674	9396.998875	31775	3	0.964936	31526	33	0.993844	9870743	0.000000
302291434	2040779	10551	9399.499386	31798	6	0.669468	31863	8	0.996267	9865720	0.000000
302346330	2032950	10941	9405.977550	31510	57	0.799547	31754	3	0.959906	9860855	0.000000
302260505	2040208	10621	9404.004703	31661	6	0.878434	31797	12	0.956105	9856069	0.000000
302292707	2044327	10661	9418.420900	31692	29	0.926276	31847	42	0.973379	9851111	0.000000
302321231	2038691	10673	9408.037441	31796	7	0.955290	31585	47	0.983856	9846129	0.000000
302327684	2042456	10628	9406.610203	31914	18	0.972885	31799	45	0.990209	9841277	0.000000
302340335	2032637	10645	9401.449857	31702	10	0.981399	31749	19	0.994062	9836424	0.000000
302334391	2033779	10676	9396.052759	31683	12	0.988719	31583	66	0.996399	9831489	0.000000
302309363	2047708	10833	9405.114615	31962	8	0.993159	31487	43	0.997816	9826467	0.000000
302285658	2043685	10686	9401.256614	31735	8	0.995851	31911	30	0.998676	9821548	0.000000
302235918	2047892	10732	9398.377912	31852	2	0.974674	31489	56	0.999197	9816506	0.000000
302341307	2030858	10548	9399.506191	31823	7	0.924491	31362	22	0.999513	9811561	0.000000
302280602	2046946	10840	9399.696585	31771	10	0.954207	31516	56	0.999705	9806644	0.000000
302310376	2038796	10496	9409.214661	32022	2	0.931007	31759	10	0.993495	9801709	-1.#IND00
302364551	2034070	10666	9402.763737	31839	18	0.958159	31339	11	0.996055	9796771	-1.#IND00
302313953	2045949	10702	9403.091191	31840	7	0.974625	31656	26	0.997608	9791899	0.012262
302318876	2037217	10577	9398.462358	31727	13	0.868329	31537	29	0.998549	9786900	0.009850
302377880	2031397	10637	9398.131668	31718	13	0.920147	31751	6	0.999120	9782049	0.011838
302343036	2037603	10586	9399.653233	31855	4	0.951573	31817	6	0.985799	9777225	0.011391
302309001	2046336	10671	9399.563796	31861	12	0.970631	31738	10	0.964158	9772287	0.003450
302335205	2035590	10323	9399.604884	31866	19	0.982189	31533	54	0.978264	9767501	0.001733
302300833	2039785	10620	9408.199958	31969	7	0.962936	31685	22	0.986818	9762619	-0.004333
302363473	2032757	10702	9402.075499	31630	11	0.977522	31795	19	0.992006	9757688	-0.001394
302354074	2034276	10669	9401.354967	31895	10	0.957974	31819	27	0.995152	9752926	-0.004154
302262311	2052529	10787	9402.333244	31621	14	0.974513	31642	14	0.997060	9748113	-0.001685
302289891	2036610	10635	9401.456916	31932	5	0.984544	31873	7	0.998217	9743321	0.001124
302305423	2047981	10756	9406.969455	31684	8	0.990626	31605	32	0.998919	9738453	0.001267
302334754	2036235	10605	9404.525277	31938	42	0.871920	31739	12	0.999344	9733610	0.004257
302308475	2044189	10862	9412.205007	31725	29	0.922325	31610	23	0.999602	9728727	0.003958
302334127	2034619	10670	9405.651238	31857	25	0.952894	31725	22	0.999759	9723811	0.003872
302309153	2046244	10562	9399.435249	31950	12	0.971432	31771	14	0.999854	9718871	0.003628
302297290	2036016	10686	9403.011824	31915	12	0.982675	31649	27	0.999911	9714004	0.003358
302292378	2044424	10723	9398.974932	31787	10	0.853762	31703	50	0.999946	9709183	0.002567
302283830	2048547	10555	9400.214459	31723	12	0.911314	31453	18	0.999967	9704363	0.001787
302315152	2032246	10706	9407.951000	31931	5	0.843224	31539	39	0.999980	9699513	0.001243
302352505	2035508	10638	9410.749365	31993	14	0.904923	31805	27	0.999988	9694705	-0.001289
302335541	2037866	10446	9410.336038	31897	8	0.857057	31678	41	0.999993	9689871	-0.001360
302327492	2039044	10553	9394.985465	31802	5	0.827839	31628	21	0.999996	9684941	-0.000746
302231933	2043259	10482	9402.137247	31980	31	0.803084	31599	17	0.999997	9680169	0.000127
302297763	2044918	10722	9397.358642	32005	8	0.880579	31694	11	0.999998	9675232	0.000126
302342993	2036484	10658	9402.547295	31667	11	0.927577	31838	12	0.999999	9670338	0.000056
302298243	2039692	10672	9401.531263	31769	12	0.956078	31902	54	0.999999	9665554	0.000588
302358948	2034254	10734	9399.931261	31835	17	0.860713	31840	24	0.942860	9660631	0.000572
302288622	2046748	10644	9395.007648	31789	3	0.915529	31585	15	0.965347	9655809	0.000504
302287887	2038511	10705	9403.375395	31769	12	0.948772	31377	78	0.978985	9651047	0.000345
302355906	2030498	10495	9405.454018	31629	4	0.968933	31746	9	0.987255	9646154	-0.001783
302334411	2038324	10577	9396.974573	31812	10	0.609691	31684	42	0.992271	9641286	-0.002958
302275618	2051109	10561	9391.791299	31403	87	0.763295	31610	42	0.995313	9636581	-0.002903
302346603	2036797	10568	9405.865823	31657	35	0.856449	31420	56	0.997157	9631634	-0.002712
302278512	2044176	10747	9407.188023	31789	7	0.912943	31644	8	0.998276	9626831	-0.002279
302340551	2036499	10557	9408.596514	31972	28	0.888209	31681	27	0.998954	9621968	-0.002561
302336693	2032308	10552	9410.769256	31614	21	0.932204	31687	24	0.999366	9617220	-0.002102
302334090	2034497	10459	9411.709733	31882	21	0.958885	31480	44	0.999615	9612440	-0.002444
302338940	2036389	10621	9407.535442	31938	12	0.801529	31724	16	0.999767	9607666	-0.002612
302341413	2037451	10576	9395.843580	32013	8	0.879637	31765	29	0.981514	9602871	-0.002780
302248282	2048492	10706	9399.333098	31489	31	0.927005	31649	8	0.988789	9597850	-0.002510
302318309	2037844	10751	9402.796289	31712	1	0.842866	31768	20	0.920354	9593161	-0.002867
302344454	2037041	10542	9405.511452	31467	33	0.895806	31372	90	0.951698	9588243	-0.002321
302287333	2041523	10631	9404.140292	31713	16	0.936811	31465	37	0.970707	9583459	-0.003260
302275669	2045650	10492	9399.806237	31845	9	0.961679	31165	57	0.982235	9578711	-0.002982
302310172	2042678	10689	9406.912775	31651	16	0.873568	31966	17	0.989227	9573819	-0.002757
302315862	2038356	10796	9404.108098	31728	21	0.923325	31849	33	0.993466	9569117	-0.002391
302313983	2040883	10588	9400.838439	31993	7	0.953500	31455	33	0.996038	9564273	-0.002486
302298690	2049597	10731	9403.823085	31876	10	0.971800	31931	20	0.997597	9559352	-0.001947
302254355	2047970	10757	9410.479580	32063	11	0.982898	31908	16	0.998543	9554684	-0.001552
302325380	2044272	10664	9400.866045	31623	7	0.985881	31813	8	0.999116	9549940	-0.001319
302338676	2040667	10832	9404.342380	31791	15	0.983162	31751	6	0.999464	9545156	-0.001201
302352225	2031233	10728	9405.264394	31681	11	0.960240	31628	17	0.999675	9540279	-0.000922
302362585	2033178	10679	9403.444967	31779	21	0.975887	32043	6	0.804064	9535550	-0.000957
302349566	2033388	10431	9407.820567	31807	4	0.927356	31541	83	0.881174	9530754	-0.000818
302306095	2037480	10561	9404.928748	31735	34	0.955945	31093	153	0.927937	9525939	-0.000888
302335409	2041896	10734	9395.066587	31801	10	0.906168	31071	98	0.956297	9521257	-0.000872
302302366	2040038	10480	9393.602107	31879	7	0.943095	31634	5	0.973496	9516348	-0.000851
npatches	nstrain	runtime	dt	init_x	init_y	init_y_blood	init_z	init_S	beta0	beta1	beta2	beta3	mean_beta	B	d	delta	delta_blood	b[0]	mut	m	CTL	c	g	epsilon	k	het	lambda	rho	omega	x_max	patch.dyna	DELTA	A	VA
10000	1	100.000000	0.001000	21900	9499	5000000	0.001000	10000000	25.142882	15.548275	18.548335	16.376720	18	800000000	0.010000	1.000000	432.000000	80000	0.000050	0.004800	0	0.500000	0.000000	2.500000	18.000000	0.500000	0.000000	0.000000	0.000000	31872	0	10.000000	7.000000	1.000000
sus	inf	inf_blood	z	x[0]	y[0][0]	z[0]	x[1]	y[1][0]	z[1]	S[0]	synchrony
219000000	94990000	5000000	10.000000	21900	9499	0.001000	21900	9499	0.001000	10000000	0.000000
157407666	31892965	166838	3941.516320	11666	4426	0.394152	16964	2668	0.394152	9995046	0.000000
240986996	10574327	55091	6325.803353	18075	2369	0.632580	26313	535	0.632580	9990004	0.000000
274426466	5350149	27978	7771.765723	21399	1341	0.777177	30417	100	0.777177	9984945	0.000000
289848506	3355651	17384	8642.640609	23997	924	0.864868	31717	21	0.864868	9979833	0.000000
297632343	2435324	12716	9083.767976	24871	831	0.918048	31771	7	0.907190	9974776	0.000000
301703538	1971890	10211	9167.694024	25996	783	0.950300	31712	13	0.943715	9969813	0.000000
303997179	1720690	8870	9071.381692	26658	486	0.969859	31822	6	0.965866	9964897	0.000000
305253297	1587919	8272	8961.959584	26424	605	0.981721	31799	2	0.627716	9959784	0.000000
305973061	1506472	7907	8871.312227	27281	577	0.988915	31641	23	0.769075	9954871	0.000000
306387398	1474293	7720	8827.896237	26945	658	0.993277	31753	14	0.859954	9949856	0.000000
306570255	1447804	7578	8803.047377	26915	551	0.995923	31643	7	0.915069	9944952	0.000000
306655465	1445276	7554	8796.613606	26900	574	0.997527	31582	18	0.771756	9940015	0.000000
306678659	1442617	7609	8792.085585	27261	585	0.998501	31650	30	0.764814	9935026	0.000000
306743896	1435728	7477	8778.232007	27437	470	0.999091	32172	21	0.857371	9930088	0.000000
306793970	1422584	7422	8783.438613	27190	681	0.999449	31933	6	0.913502	9925230	0.000000
306798310	1430128	7474	8782.274896	27397	488	0.999666	32076	7	0.666594	9920321	0.000000
306799211	1425021	7448	8780.264643	26927	627	0.999797	31853	24	0.797805	9915430	0.000000
306848295	1419627	7286	8787.776722	27071	642	0.999877	31636	2	0.877378	9910609	0.000000
306864225	1421250	7417	8769.149623	27307	510	0.999925	31989	6	0.774183	9905690	0.000000
306825122	1429569	7587	8774.016160	27200	482	0.999955	31942	4	0.810820	9900720	0.000000
306751961	1428778	7441	8779.388807	27073	584	0.999973	31730	3	0.842580	9895676	0.000000
306804958	1425335	7504	8780.351226	26783	572	0.999983	31723	56	0.738091	9890725	0.000000
306837853	1417272	7419	8773.366162	27956	407	0.999990	31825	10	0.841164	9885726	0.000000
306815349	1430398	7348	8780.226307	27594	508	0.999994	31677	21	0.892223	9880752	0.000000
306787195	1426483	7324	8794.620961	26493	755	0.999996	31751	10	0.934638	9875894	0.000000
306772968	1430870	7399	8789.552817	26882	641	0.999998	31764	37	0.651546	9870991	0.000000
306779030	1429038	7472	8788.522024	26165	628	0.999999	31614	19	0.788678	9866034	0.000000
306786994	1429345	7464	8793.042624	27461	521	0.999999	31874	2	0.871843	9861065	0.000000
306807418	1422005	7315	8776.884276	26260	729	0.999999	31550	45	0.632715	9856132	0.000000
306841984	1422481	7399	8765.159341	27839	528	1.000000	31611	24	0.777258	9851152	0.000000
306825508	1422333	7413	8777.070276	26590	645	1.000000	31904	9	0.555691	9846337	0.000000
306805749	1421591	7380	8799.375241	26861	563	1.000000	31326	87	0.730546	9841419	0.000000
306935357	1406489	7349	8780.660189	27652	480	1.000000	31436	56	0.836589	9836399	0.000000
306827380	1429349	7468	8777.166585	27006	640	1.000000	31657	3	0.868623	9831492	0.000000
306780159	1433050	7391	8775.867211	26565	658	1.000000	31693	23	0.720145	9826537	0.000000
306804323	1422092	7413	8792.925496	26426	628	1.000000	31560	21	0.830281	9821605	0.000000
306839490	1420376	7303	8787.188933	27810	500	1.000000	31762	11	0.897073	9816801	0.000000
306850985	1413114	7266	8780.064678	26842	626	1.000000	31941	11	0.851540	9811823	0.000000
306866841	1418882	7458	8770.071786	27380	619	1.000000	31825	4	0.909965	9806962	0.000000
306819206	1421782	7428	8778.259866	26669	494	1.000000	31878	13	0.817728	9802019	-1.#IND00
306749159	1438130	7578	8773.154234	27112	570	1.000000	31978	5	0.628839	9797073	-1.#IND00
306743324	1431589	7461	8781.340523	27118	568	1.000000	31944	20	0.774907	9792098	0.004856
306799265	1430580	7437	8777.353124	27813	390	1.000000	31761	0	0.696882	9787183	0.003041
306741852	1436022	7498	8781.321303	26872	548	1.000000	31905	12	0.767449	9782371	-0.004183
306830025	1421894	7230	8788.133097	27545	625	1.000000	31780	4	0.775775	9777376	-0.006028
306790568	1426688	7524	8789.351239	26522	575	1.000000	31656	5	0.864018	9772418	-0.011132
306890644	1411404	7235	8784.137743	27067	678	1.000000	31878	7	0.917533	9767549	-0.011881
306857550	1425277	7381	8779.930237	26568	552	1.000000	31830	20	0.700935	9762766	-0.005798
306829394	1426411	7542	8778.096493	27175	632	1.000000	31923	27	0.818631	9757935	-0.006151
306746690	1434579	7478	8796.074317	26895	635	1.000000	31814	22	0.801025	9753030	-0.006854
306830585	1422987	7468	8800.198077	26919	564	1.000000	31744	10	0.879331	9748218	0.005321
306878881	1413457	7305	8771.974934	27157	559	1.000000	32055	13	0.687118	9743276	0.005957
306910577	1417677	7408	8769.593149	27385	528	1.000000	31724	12	0.810251	9738513	0.004593
306770831	1430920	7404	8774.316222	27155	568	1.000000	31980	11	0.884926	9733666	0.002874
306809516	1428066	7452	8776.973537	27252	555	1.000000	31808	21	0.930213	9728833	0.003447
306745798	1434471	7454	8784.356962	26780	556	1.000000	31808	3	0.839953	9724000	0.002090
306794543	1428214	7316	8771.395262	27751	496	1.000000	31766	29	0.727614	9719112	0.001660
306820539	1425943	7381	8771.541627	27466	541	1.000000	31761	9	0.834810	9714224	0.001112
306778995	1432263	7464	8774.782495	26497	631	1.000000	32016	5	0.899820	9709395	0.000894
306809930	1426929	7514	8774.395880	27667	572	1.000000	31674	15	0.934169	9704457	-0.000855
306853043	1421692	7409	8773.620964	27179	472	1.000000	31609	22	0.911957	9699579	-0.001902
306829521	1417944	7554	8774.657964	26817	610	1.000000	31730	1	0.776113	9694650	-0.001152
306893881	1416939	7393	8766.622808	27542	646	1.000000	31735	24	0.803400	9689867	-0.000232
306874574	1421540	7410	8769.198751	27807	419	1.000000	31651	13	0.880771	9684978	-0.000034
306769896	1434487	7489	8772.387116	28098	385	1.000000	31734	12	0.927693	9680094	0.001090
306747994	1430809	7414	8787.301447	27047	643	1.000000	31770	2	0.613218	9675395	0.000851
306750360	1430371	7407	8787.760711	27172	463	1.000000	31853	5	0.765434	9670661	0.000056
306806258	1427754	7370	8794.017432	26864	640	1.000000	31768	21	0.857746	9665883	-0.000717
306832259	1420370	7412	8777.560610	27147	636	1.000000	31980	19	0.856260	9661056	-0.000887
306840642	1423203	7562	8770.953265	26952	562	1.000000	31989	3	0.816432	9656295	-0.000248
306774351	1434478	7496	8786.174368	28295	433	1.000000	31572	39	0.625209	9651479	-0.001500
306798046	1427219	7564	8790.253431	27133	565	1.000000	31681	52	0.772706	9646717	-0.000302
306815702	1426049	7526	8783.333579	27344	598	1.000000	31655	26	0.862157	9641814	-0.000588
306806414	1426262	7500	8784.003754	27354	566	1.000000	31701	12	0.916404	9636943	-0.000241
306750385	1429167	7447	8787.005402	26789	528	1.000000	31846	7	0.807427	9632129	-0.000640
306874253	1414925	7437	8785.249757	27427	520	1.000000	31889	10	0.883213	9627292	-0.000574
306883175	1414337	7270	8777.103711	27436	446	1.000000	32030	2	0.869776	9622467	0.000687
306818920	1425998	7513	8761.255609	27107	556	1.000000	31734	24	0.764872	9617590	0.000826
306749876	1438070	7605	8778.393234	26703	635	1.000000	31945	18	0.857405	9612770	0.000770
306783061	1428399	7512	8794.884380	27653	471	1.000000	31899	23	0.867836	9607914	0.000700
306829576	1419976	7354	8784.182550	26683	601	1.000000	31801	9	0.887159	9603142	0.000925
306873920	1422949	7438	8788.420674	27218	472	1.000000	31862	11	0.931567	9598325	0.000802
306852292	1418806	7459	8787.236842	27213	500	1.000000	31881	3	0.938159	9593431	0.000722
306782035	1427574	7599	8786.589750	26469	627	1.000000	31752	22	0.783960	9588604	0.001325
306846396	1416226	7289	8777.827502	27676	491	1.000000	31790	4	0.868982	9583897	0.001332
306786098	1430863	7661	8782.062989	28014	503	1.000000	31840	3	0.896311	9579144	0.001170
306740557	1440180	7534	8799.654460	26977	559	1.000000	31754	27	0.937117	9574346	0.000840
306834214	1414437	7364	8790.389036	26458	587	1.000000	31871	2	0.947957	9569760	0.000503
306953234	1412643	7322	8766.197757	27671	551	1.000000	31908	4	0.859872	9564894	0.000583
306816983	1428203	7444	8777.993881	27252	540	1.000000	31933	12	0.863338	9559940	-0.000033
306831615	1427883	7286	8782.333678	26901	598	1.000000	31697	12	0.917120	9555244	0.000019
306818555	1431065	7416	8774.856978	27450	514	1.000000	31895	1	0.705598	9550454	0.000296
306758208	1435027	7333	8772.239756	26971	553	1.000000	31847	21	0.775896	9545734	0.000399
306736882	1432572	7505	8787.979791	26744	652	1.000000	31746	0	0.802101	9540963	0.000456
306801902	1416953	7331	8778.633919	27871	425	1.000000	31730	0	0.779739	9536213	0.000624
306824572	1418266	7406	8782.232867	27766	487	1.000000	31723	29	0.785354	9531470	0.000395
306855383	1425970	7458	8773.321988	27339	604	1.000000	31581	18	0.869827	9526611	0.000279
306840061	1429081	7525	8771.675754	26845	543	1.000000	31638	15	0.921056	9521850	0.000409
306795506	1427703	7520	8783.299369	27423	395	1.000000	31911	1	0.921736	9517018	0.000916
npatches	nstrain	runtime	dt	init_x	init_y	init_y_blood	init_z	init_S	beta0	beta1	beta2	beta3	mean_beta	B	d	delta	delta_blood	b[0]	mut	m	CTL	c	g	epsilon	k	het	lambda	rho	omega	x_max	patch.dyna	DELTA	A	VA
10000	1	100.000000	0.001000	21900	9499	5000000	0.001000	10000000	15.668260	18.958724	22.334191	18.766761	18	800000000	0.010000	1.000000	432.000000	80000	0.000050	0.004800	0	0.500000	0.000000	2.500000	19.000000	0.500000	0.000000	0.000000	0.000000	31872	0	10.000000	7.000000	1.000000
sus	inf	inf_blood	z	x[0]	y[0][0]	z[0]	x[1]	y[1][0]	z[1]	S[0]	synchrony
219000000	94990000	5000000	10.000000	21900	9499	0.001000	21900	9499	0.001000	10000000	0.000000
162180096	28900408	150911	3941.516320	17373	2397	0.394152	14990	3146	0.394152	9994966	0.000000
247462382	9024238	47005	6325.803353	27422	420	0.632580	24268	924	0.632580	9989976	0.000000
280329639	4325275	22228	7771.618534	30940	70	0.777177	27630	451	0.777177	9984932	0.000000
295125733	2554800	13199	8608.654008	31779	27	0.864868	30421	68	0.864868	9979919	0.000000
302332682	1772851	9345	8841.610948	31956	5	0.918048	31373	63	0.918048	9975004	0.000000
306088972	1383205	7164	8646.216566	31857	7	0.950300	31809	15	0.950300	9970028	0.000000
308029659	1195769	6229	8394.994204	31771	2	0.969859	31704	0	0.785080	9964975	0.000000
308969806	1114504	6051	8252.239604	31994	12	0.742712	31803	38	0.714373	9960090	0.000000
309325066	1095184	5745	8197.088225	31733	12	0.843966	31019	83	0.826780	9955099	0.000000
309429811	1092067	5675	8223.998786	31942	2	0.892293	31262	24	0.894950	9950067	0.000000
309541076	1074737	5437	8217.582326	31876	2	0.734273	31801	20	0.766983	9945061	0.000000
309636923	1058651	5600	8188.996328	31931	1	0.495604	31772	18	0.858686	9940163	0.000000
309636255	1072698	5701	8195.074239	31711	34	0.692604	31713	16	0.816199	9935129	0.000000
309690565	1056787	5561	8191.340242	31615	3	0.813578	31462	38	0.888533	9930153	0.000000
309723453	1054427	5560	8188.525720	31798	32	0.649661	31947	18	0.916028	9925282	0.000000
309791103	1043123	5452	8188.086282	31530	30	0.787535	31796	78	0.750619	9920374	0.000000
309785001	1051103	5434	8172.006260	31893	1	0.708461	30865	136	0.848762	9915412	0.000000
309726914	1062991	5544	8177.005043	31602	16	0.700965	31455	12	0.908281	9910510	0.000000
309564005	1088781	5557	8205.412858	31602	21	0.818649	31825	1	0.526477	9905605	0.000000
309586088	1067838	5516	8225.402915	31730	9	0.860012	30832	212	0.708057	9900708	0.000000
309742299	1054313	5441	8171.227350	31771	18	0.698939	29471	284	0.822950	9895843	0.000000
309713961	1068520	5681	8172.458873	31822	5	0.817420	31368	45	0.892627	9890810	0.000000
309667343	1066572	5466	8194.374756	31642	4	0.860175	31883	2	0.833419	9885828	0.000000
309642538	1065905	5631	8198.529853	31694	1	0.684806	31496	85	0.751487	9880674	0.000000
309768262	1052337	5474	8191.294727	31891	3	0.580934	31146	66	0.849288	9875806	0.000000
309784901	1051177	5480	8174.109400	31866	47	0.653708	31457	21	0.908600	9870893	0.000000
309764503	1055563	5530	8166.978353	31587	20	0.789990	31894	15	0.944570	9865857	0.000000
309690193	1069911	5651	8170.264655	31882	13	0.872638	32113	0	0.888340	9860795	0.000000
309658425	1070064	5501	8208.858119	31879	1	0.473524	31569	59	0.817225	9855832	0.000000
309713779	1056210	5504	8194.796977	31656	45	0.665846	31673	5	0.889155	9850863	0.000000
309688482	1057667	5556	8182.543042	31751	7	0.797351	31739	19	0.825401	9845943	0.000000
309747448	1048292	5356	8180.611680	31918	28	0.634692	32043	8	0.881695	9840968	0.000000
309693996	1062191	5494	8174.685735	31910	0	0.588293	31636	10	0.928254	9836060	0.000000
309712000	1059888	5490	8186.373699	31584	13	0.708252	31814	14	0.956489	9831138	0.000000
309676731	1057673	5481	8194.637708	32131	6	0.638216	31878	21	0.819958	9826205	0.000000
309770136	1056872	5520	8188.161051	31831	17	0.567611	31681	14	0.890813	9821371	0.000000
309686859	1059830	5633	8200.106922	31696	26	0.737775	31773	20	0.904662	9816447	0.000000
309765849	1057150	5529	8184.247220	31924	5	0.840973	31708	11	0.942182	9811598	0.000000
309749369	1051242	5429	8178.491662	31916	16	0.404500	31760	28	0.599364	9806705	0.000000
[truncated: 163 more rows]
