# Supplementary material for: Large Variations in HIV-1 Viral Load Explained by Shifting-Mosaic Metapopulation Dynamics
Source: PLoS Biol. 2016 Oct 5;14(10):e1002567. doi: 10.1371/journal.pbio.1002567 (PMC5051940; doi:10.1371/journal.pbio.1002567)
Supplement: S1 Data — Each file gives the output from the simulations indicated by the filename: low migration (ms1, db432); high migration (ms1, db1); very high migration (ms10, db1); number of patches (np); reservoir (storage); no reservoir (nostorage); CTL immigration model (CTLimmig); CTL proliferation model (CTLprolif); β¯ (beta1, beta2, …). Within each file, there are 21 simulations for (k = 0,1,..,20), and data is output each day. For measures of synchrony, the final entry should be used. See Methods and S1 Simulation Code for further details. (ZIP) [file pbio.1002567.s002.zip › S1_Data/ms1_np10000_nostorage_noPD_CTLimmig_db432_beta19.tsv]

npatches	nstrain	runtime	dt	init_x	init_y	init_y_blood	init_z	init_S	beta0	beta1	beta2	beta3	mean_beta	B	d	delta	delta_blood	b[0]	mut	m	CTL	c	g	epsilon	k	het	lambda	rho	omega	x_max	patch.dyna	DELTA	A	VA
10000	1	100.000000	0.001000	21900	9499	5000000	0.001000	10000000	18.890260	26.985389	23.717881	23.117236	19	800000000	0.010000	1.000000	432.000000	80000	0.000050	0.004800	0	0.500000	0.000000	2.500000	0.000000	0.500000	0.000000	0.000000	0.000000	31872	0	10.000000	7.000000	1.000000
sus	inf	inf_blood	z	x[0]	y[0][0]	z[0]	x[1]	y[1][0]	z[1]	S[0]	synchrony
219000000	94990000	5000000	10.000000	21900	9499	0.001000	21900	9499	0.001000	10000000	0.000000
58639805	203382527	1059588	3941.516320	5373	20738	0.394152	3856	21755	0.394152	9995067	0.000000
59753348	200077097	1041633	6325.803353	5662	20269	0.632580	3848	21436	0.632580	9990100	0.000000
59783063	199981371	1041609	7771.765723	5524	20217	0.777177	3798	21425	0.777177	9984990	0.000000
59791199	199973681	1040770	8648.676577	5467	20252	0.864868	3828	21589	0.864868	9979933	0.000000
59780990	199997715	1041763	9180.483393	5542	20126	0.918048	3760	21601	0.918048	9974938	0.000000
59789463	199976878	1041960	9503.000201	5463	20273	0.950300	3808	21647	0.950300	9969918	0.000000
59787210	199993130	1042504	9698.592075	5584	20295	0.969859	3908	21407	0.969859	9965031	0.000000
59771940	200007087	1039840	9817.209710	5443	20505	0.981721	3874	21520	0.981721	9960034	0.000000
59785155	199992320	1041016	9889.145947	5480	20627	0.988915	3870	21539	0.988915	9955110	0.000000
59790779	199990185	1040344	9932.772025	5494	20552	0.993277	3848	21554	0.993277	9950120	0.000000
59785429	199963716	1041432	9959.229270	5474	20474	0.995923	3900	21393	0.995923	9945006	0.000000
59778231	199990118	1041954	9975.274394	5440	20269	0.997527	3867	21475	0.997527	9940047	0.000000
59792880	199964997	1042491	9985.005037	5520	20260	0.998501	3858	21632	0.998501	9935126	0.000000
59781031	199984663	1043264	9990.906233	5403	20321	0.999091	3839	21549	0.999091	9930152	0.000000
59785129	199979100	1039975	9994.485041	5526	20391	0.999449	3884	21567	0.999449	9925243	0.000000
59776094	199997941	1041693	9996.655426	5500	20281	0.999666	3819	21605	0.999666	9920197	0.000000
59782097	199966556	1041401	9997.971667	5505	20255	0.999797	3911	21449	0.999797	9915301	0.000000
59772189	199989544	1040334	9998.769908	5434	20517	0.999877	3824	21500	0.999877	9910312	0.000000
59784744	199990152	1042279	9999.254005	5458	20509	0.999925	3795	21492	0.999925	9905351	0.000000
59789494	199957629	1041101	9999.547588	5498	20297	0.999955	3848	21460	0.999955	9900389	0.000000
59778661	199993612	1041837	9999.725632	5587	20190	0.999973	3911	21558	0.999973	9895411	0.000000
59773979	199960313	1040709	9999.833608	5574	20211	0.999983	3916	21306	0.999983	9890425	0.000000
59788318	199972729	1040841	9999.899091	5428	20551	0.999990	3914	21498	0.999990	9885543	0.000000
59779797	199981608	1040633	9999.938803	5446	20335	0.999994	3987	21289	0.999994	9880588	0.000000
59777768	200011670	1041831	9999.962887	5512	20437	0.999996	3829	21807	0.999996	9875673	0.000000
59789440	199952622	1041298	9999.977493	5551	20260	0.999998	3884	21509	0.999998	9870774	0.000000
59786417	199984629	1041072	9999.986350	5469	20353	0.999999	3900	21296	0.999999	9865860	0.000000
59790010	199985170	1041721	9999.991722	5562	20238	0.999999	3772	21745	0.999999	9860934	0.000000
59783677	199984227	1039948	9999.994980	5426	20410	0.999999	3843	21499	0.999999	9855981	0.000000
59790713	199973636	1041749	9999.996955	5470	20461	1.000000	3844	21387	1.000000	9851106	0.000000
59793994	199967572	1039731	9999.998154	5538	20292	1.000000	3924	21389	1.000000	9846198	0.000000
59783244	199999727	1042459	9999.998880	5375	20465	1.000000	3786	21550	1.000000	9841279	0.000000
59782536	199995560	1043690	9999.999321	5553	20314	1.000000	3857	21342	1.000000	9836312	0.000000
59784084	199964322	1039774	9999.999588	5451	20459	1.000000	3865	21670	1.000000	9831489	0.000000
59795392	199974160	1040785	9999.999750	5552	20067	1.000000	3786	21534	1.000000	9826448	0.000000
59780069	199979242	1041488	9999.999849	5396	20404	1.000000	3896	21481	1.000000	9821488	0.000000
59790963	199955279	1042930	9999.999908	5534	20250	1.000000	3791	21406	1.000000	9816656	0.000000
59779885	199969584	1041006	9999.999944	5514	20381	1.000000	3801	21557	1.000000	9811747	0.000000
59794764	199974774	1042033	9999.999966	5562	20394	1.000000	3936	21405	1.000000	9806949	0.000000
59783145	199960565	1042292	9999.999980	5503	20433	1.000000	3929	21497	1.000000	9802045	-1.#IND00
59791000	199979911	1041641	9999.999988	5504	20457	1.000000	3885	21341	1.000000	9797215	0.025600
59775966	199981268	1041487	9999.999992	5448	20273	1.000000	3948	21359	1.000000	9792376	0.003541
59783097	199993993	1041962	9999.999995	5425	20377	1.000000	3933	21615	1.000000	9787544	0.003597
59774622	199983790	1042484	9999.999997	5516	20219	1.000000	3858	21669	1.000000	9782684	0.003547
59776865	199969160	1041838	9999.999998	5456	20268	1.000000	3900	21330	1.000000	9777768	0.001781
59782775	199975988	1040535	9999.999999	5445	20456	1.000000	3911	21477	1.000000	9772906	0.001488
59784979	199997200	1040128	9999.999999	5542	20417	1.000000	3860	21613	1.000000	9767987	0.000584
59784467	199989491	1042976	10000.000000	5412	20462	1.000000	3805	21575	1.000000	9763165	-0.000953
59796562	199976528	1041504	10000.000000	5501	20165	1.000000	3847	21313	1.000000	9758189	-0.001884
59782361	199976051	1042324	10000.000000	5492	20261	1.000000	3775	21592	1.000000	9753414	-0.000873
59780708	199997010	1042166	10000.000000	5500	20286	1.000000	3836	21668	1.000000	9748527	0.000246
59784500	199964193	1040801	10000.000000	5423	20365	1.000000	3848	21673	1.000000	9743706	0.000311
59793841	199969165	1042523	10000.000000	5485	20323	1.000000	3830	21654	1.000000	9738795	0.001539
59795627	199967386	1040600	10000.000000	5516	20357	1.000000	3856	21486	1.000000	9734041	0.001112
59775395	200000552	1041138	10000.000000	5494	20361	1.000000	3766	21586	1.000000	9729125	0.001633
59783296	199976146	1042722	10000.000000	5544	20195	1.000000	3815	21594	1.000000	9724241	0.002092
59779395	199984499	1042561	10000.000000	5331	20697	1.000000	3733	21645	1.000000	9719435	0.001574
59783677	199970592	1040935	10000.000000	5526	20609	1.000000	3897	21600	1.000000	9714562	0.001606
59784444	199977331	1041094	10000.000000	5505	20293	1.000000	3906	21382	1.000000	9709739	0.001334
59792388	199970842	1042628	10000.000000	5491	20363	1.000000	3901	21319	1.000000	9704950	0.001317
59785659	199974635	1039835	10000.000000	5484	20315	1.000000	3826	21437	1.000000	9700200	0.000876
59796549	199978272	1040425	10000.000000	5461	20261	1.000000	3972	21358	1.000000	9695248	0.000615
59792829	199969685	1041519	10000.000000	5569	20361	1.000000	3914	21490	1.000000	9690497	-0.000731
59784162	199985550	1042270	10000.000000	5423	20409	1.000000	3849	21392	1.000000	9685726	-0.001294
59789883	199983681	1041720	10000.000000	5513	20272	1.000000	3807	21500	1.000000	9680886	-0.002043
59780145	199989080	1040268	10000.000000	5468	20246	1.000000	3856	21493	1.000000	9676011	0.000092
59780269	199991395	1039743	10000.000000	5553	20187	1.000000	3885	21477	1.000000	9671154	0.002460
59802534	199970218	1040861	10000.000000	5524	20441	1.000000	3871	21503	1.000000	9666313	0.003180
59776267	199991258	1039996	10000.000000	5546	20392	1.000000	3793	21826	1.000000	9661444	0.002874
59775605	199993043	1041986	10000.000000	5556	20122	1.000000	3894	21523	1.000000	9656685	0.003036
59792118	199960010	1041119	10000.000000	5530	20160	1.000000	3969	21333	1.000000	9651728	0.003175
59789475	199972423	1042052	10000.000000	5436	20410	1.000000	3858	21423	1.000000	9646885	0.002490
59780421	199977609	1041948	10000.000000	5449	20275	1.000000	3871	21516	1.000000	9642137	0.002347
59786024	199962568	1042871	10000.000000	5486	20395	1.000000	3727	21625	1.000000	9637213	0.001995
59792559	199974944	1041641	10000.000000	5516	20486	1.000000	3835	21396	1.000000	9632431	0.001943
59786952	199983429	1042580	10000.000000	5496	20300	1.000000	3962	21195	1.000000	9627627	0.003263
59788462	199964887	1041690	10000.000000	5446	20456	1.000000	3962	21355	1.000000	9622896	0.003142
59796389	199968861	1042375	10000.000000	5538	20132	1.000000	3834	21650	1.000000	9617990	0.003070
59791400	199974200	1042421	10000.000000	5485	20402	1.000000	3808	21647	1.000000	9613315	0.003072
59793361	199965980	1041124	10000.000000	5493	20308	1.000000	3825	21632	1.000000	9608496	0.003109
59782111	200000437	1042150	10000.000000	5444	20467	1.000000	3833	21709	1.000000	9603594	0.003068
59787928	199961558	1040734	10000.000000	5480	20330	1.000000	3777	21601	1.000000	9598849	0.002130
59789318	199960300	1043061	10000.000000	5478	20377	1.000000	3953	21428	1.000000	9593991	0.002365
59779357	199983381	1039746	10000.000000	5482	20363	1.000000	3867	21443	1.000000	9589199	0.001690
59777788	199986937	1040314	10000.000000	5462	20527	1.000000	3795	21775	1.000000	9584297	0.001431
59796592	199962969	1040788	10000.000000	5456	20412	1.000000	3935	21327	1.000000	9579556	0.001567
59791628	199977591	1040856	10000.000000	5503	20519	1.000000	3890	21483	1.000000	9574773	0.001461
59777457	199991104	1040764	10000.000000	5432	20549	1.000000	3790	21863	1.000000	9569883	0.001576
59781818	199974560	1042099	10000.000000	5510	20255	1.000000	3788	21675	1.000000	9565137	0.001577
59796380	199982994	1041177	10000.000000	5498	20323	1.000000	3851	21654	1.000000	9560379	0.001174
59780777	199987191	1041470	10000.000000	5529	20233	1.000000	3842	21573	1.000000	9555428	0.001445
59791890	199976530	1041213	10000.000000	5428	20457	1.000000	3865	21690	1.000000	9550811	0.001436
59787422	199966237	1041063	10000.000000	5466	20309	1.000000	3827	21484	1.000000	9545956	0.001184
59786196	199962990	1041339	10000.000000	5587	20388	1.000000	3875	21505	1.000000	9541211	0.001173
59792406	199968960	1042452	10000.000000	5444	20597	1.000000	3904	21245	1.000000	9536544	0.001236
59779312	200009684	1042860	10000.000000	5568	20225	1.000000	3871	21594	1.000000	9531771	0.000878
59791819	199973008	1040853	10000.000000	5647	20229	1.000000	3882	21639	1.000000	9526944	0.000809
59774868	199994646	1042201	10000.000000	5530	20447	1.000000	3917	21354	1.000000	9522044	0.000768
59788606	199984063	1040293	10000.000000	5519	20259	1.000000	3815	21421	1.000000	9517267	0.000866
npatches	nstrain	runtime	dt	init_x	init_y	init_y_blood	init_z	init_S	beta0	beta1	beta2	beta3	mean_beta	B	d	delta	delta_blood	b[0]	mut	m	CTL	c	g	epsilon	k	het	lambda	rho	omega	x_max	patch.dyna	DELTA	A	VA
10000	1	100.000000	0.001000	21900	9499	5000000	0.001000	10000000	14.810531	9.517617	17.942718	10.011352	19	800000000	0.010000	1.000000	432.000000	80000	0.000050	0.004800	0	0.500000	0.000000	2.500000	1.000000	0.500000	0.000000	0.000000	0.000000	31872	0	10.000000	7.000000	1.000000
sus	inf	inf_blood	z	x[0]	y[0][0]	z[0]	x[1]	y[1][0]	z[1]	S[0]	synchrony
219000000	94990000	5000000	10.000000	21900	9499	0.001000	21900	9499	0.001000	10000000	0.000000
63226454	182303514	949666	3941.516320	7410	17442	0.394152	11214	14893	0.394152	9995037	0.000000
69723750	162939605	848460	6325.803353	8312	15287	0.632580	12665	12867	0.632580	9990028	0.000000
72966188	154156401	803879	7771.765723	8586	14674	0.777177	12975	12134	0.777177	9985049	0.000000
74893617	149271211	778397	8648.676577	8755	14127	0.864868	13410	11614	0.864868	9980055	0.000000
76064450	146438764	762371	9180.483393	8869	14081	0.918048	13537	11227	0.918048	9975146	0.000000
76754802	144773229	755301	9503.000201	8950	13814	0.950300	13853	10698	0.950300	9970230	0.000000
77166729	143788727	749481	9698.592075	8920	13716	0.969859	13751	11131	0.969859	9965046	0.000000
77435080	143167944	745101	9817.209710	8985	13670	0.981721	13906	10884	0.981721	9960178	0.000000
77606731	142786763	744420	9889.145947	9118	13329	0.988915	13880	10797	0.988915	9955143	0.000000
77682995	142602553	742503	9932.772025	9144	13448	0.993277	13904	10809	0.993277	9950110	0.000000
77738011	142473747	740344	9959.229270	9148	13455	0.995923	14056	10490	0.995923	9945096	0.000000
77773770	142413000	741765	9975.274394	8939	13741	0.997527	14028	10825	0.997527	9940086	0.000000
77787341	142344093	740418	9985.005037	9134	13409	0.998501	14032	10805	0.998501	9935231	0.000000
77815360	142300822	742064	9990.906233	8988	13760	0.999091	13915	10882	0.999091	9930112	0.000000
77828670	142290862	739616	9994.485041	9212	13383	0.999449	13863	10762	0.999449	9925086	0.000000
77822271	142267281	741696	9996.655426	9169	13536	0.999666	13906	10776	0.999666	9920093	0.000000
77844191	142265723	739869	9997.971667	9256	13401	0.999797	13823	11002	0.999797	9915206	0.000000
77828784	142276386	740921	9998.769908	9077	13475	0.999877	13950	10758	0.999877	9910223	0.000000
77832624	142259597	739150	9999.254005	9002	13444	0.999925	13964	10733	0.999925	9905226	0.000000
77835744	142251526	740421	9999.547588	9238	13319	0.999955	14054	10777	0.999955	9900342	0.000000
77829740	142250800	741536	9999.725632	9205	13457	0.999973	13822	10882	0.999973	9895414	0.000000
77840297	142267297	742479	9999.833608	9123	13498	0.999983	14018	10589	0.999983	9890444	0.000000
77831039	142252883	741878	9999.899091	9222	13264	0.999990	13703	11107	0.999990	9885460	0.000000
77829262	142252475	741029	9999.938803	9082	13487	0.999994	14018	10672	0.999994	9880460	0.000000
77829427	142269748	739527	9999.962887	8923	13627	0.999996	13864	10847	0.999996	9875446	0.000000
77836754	142263020	740282	9999.977493	9138	13521	0.999998	13995	10657	0.999998	9870412	0.000000
77823010	142279542	741356	9999.986350	8924	13714	0.999999	13949	10768	0.999999	9865505	0.000000
77843029	142254753	740398	9999.991722	9100	13602	0.999999	13987	10763	0.999999	9860575	0.000000
77829614	142261302	740783	9999.994980	9251	13329	0.999999	13951	10794	0.999999	9855584	0.000000
77840644	142258173	741383	9999.996955	9190	13532	1.000000	14054	10662	1.000000	9850729	0.000000
77829666	142263934	740745	9999.998154	9205	13540	1.000000	14043	10814	1.000000	9845863	0.000000
77832253	142287313	740833	9999.998880	9080	13476	1.000000	13928	10929	1.000000	9840862	0.000000
77830293	142275446	741738	9999.999321	9043	13482	1.000000	13970	10716	1.000000	9835930	0.000000
77832121	142269572	741750	9999.999588	8977	13619	1.000000	14082	10822	1.000000	9831070	0.000000
77822932	142277431	741330	9999.999750	9165	13409	1.000000	13838	10863	1.000000	9826183	0.000000
77842268	142251643	740809	9999.999849	9139	13502	1.000000	13826	10844	1.000000	9821413	0.000000
77830199	142268258	740452	9999.999908	9269	13418	1.000000	14172	10538	1.000000	9816546	0.000000
77840390	142235753	741706	9999.999944	9205	13291	1.000000	13996	10822	1.000000	9811645	0.000000
77829542	142279870	740706	9999.999966	9217	13307	1.000000	13786	10914	1.000000	9806729	0.000000
77832947	142261072	741768	9999.999980	9150	13683	1.000000	13878	10829	1.000000	9801780	-1.#IND00
77832744	142270252	741352	9999.999988	9173	13446	1.000000	14087	10740	1.000000	9796763	-1.#IND00
77826657	142274883	740794	9999.999992	9009	13728	1.000000	14061	10763	1.000000	9791885	0.029627
77839452	142261022	742165	9999.999995	8975	13769	1.000000	14093	10662	1.000000	9787101	0.020755
77818262	142293208	741077	9999.999997	9045	13523	1.000000	13988	10770	1.000000	9782246	0.011797
77826009	142274563	741084	9999.999998	9147	13337	1.000000	13777	10962	1.000000	9777398	0.008682
77828107	142265763	740911	9999.999999	9113	13703	1.000000	13864	11019	1.000000	9772574	0.004908
77830910	142253663	741050	9999.999999	9034	13518	1.000000	14076	10608	1.000000	9767684	0.004097
77825442	142268782	739818	10000.000000	9038	13565	1.000000	13776	10824	1.000000	9762862	0.004961
77831700	142278408	740577	10000.000000	9262	13442	1.000000	13930	10764	1.000000	9757850	0.003611
77831616	142266106	741677	10000.000000	9136	13620	1.000000	14115	10608	1.000000	9752957	0.006322
77825858	142260827	740581	10000.000000	9164	13326	1.000000	13985	10896	1.000000	9747970	0.008134
77840105	142267008	739753	10000.000000	9168	13277	1.000000	14117	10549	1.000000	9743133	0.008028
77820028	142307557	740075	10000.000000	8972	13610	1.000000	13857	10957	1.000000	9738348	0.008879
77840755	142259543	741200	10000.000000	9226	13408	1.000000	13912	10813	1.000000	9733571	0.007866
77839097	142281525	741450	10000.000000	8979	13684	1.000000	13957	10909	1.000000	9728699	0.007501
77825247	142269213	740293	10000.000000	8977	13679	1.000000	14062	10543	1.000000	9723913	0.005944
77840606	142250787	739784	10000.000000	9134	13495	1.000000	13965	10718	1.000000	9719154	0.005113
77842524	142249234	740243	10000.000000	9032	13730	1.000000	13840	10668	1.000000	9714253	0.004364
77834604	142257397	740645	10000.000000	9192	13348	1.000000	14126	10616	1.000000	9709311	0.003791
77833189	142284485	740282	10000.000000	9180	13487	1.000000	13933	10819	1.000000	9704464	0.004817
77833303	142250050	740166	10000.000000	9274	13296	1.000000	13977	10861	1.000000	9699736	0.004825
77827186	142268749	740887	10000.000000	9114	13567	1.000000	13901	11103	1.000000	9694790	0.004746
77825400	142269377	741848	10000.000000	9090	13582	1.000000	14041	10704	1.000000	9689921	0.004903
77816569	142298843	742407	10000.000000	9142	13239	1.000000	13944	10835	1.000000	9685109	0.004131
77843892	142262939	742072	10000.000000	9276	13350	1.000000	13839	10755	1.000000	9680382	0.001054
77828674	142282693	741440	10000.000000	9073	13570	1.000000	14073	10713	1.000000	9675486	0.000986
77821640	142279969	740837	10000.000000	9072	13564	1.000000	14115	10545	1.000000	9670529	0.001225
77820689	142277414	740636	10000.000000	9022	13580	1.000000	14127	10578	1.000000	9665699	-0.000106
77848231	142244653	740312	10000.000000	9135	13444	1.000000	13912	10891	1.000000	9660881	0.000011
77817190	142283882	740618	10000.000000	9008	13601	1.000000	14134	10442	1.000000	9656134	0.000620
77827799	142264412	740189	10000.000000	9102	13288	1.000000	14002	10770	1.000000	9651369	0.000443
77814190	142293259	741784	10000.000000	9049	13373	1.000000	13642	11099	1.000000	9646581	0.000388
77838232	142269253	740387	10000.000000	9219	13227	1.000000	13741	10948	1.000000	9641799	0.000238
77831781	142268124	740973	10000.000000	9224	13521	1.000000	13869	10885	1.000000	9636911	-0.001617
77840282	142279350	740711	10000.000000	9119	13582	1.000000	13959	10805	1.000000	9632190	0.000349
77830351	142277183	740154	10000.000000	9094	13577	1.000000	14027	10627	1.000000	9627334	0.000255
77830115	142260675	741984	10000.000000	9175	13335	1.000000	14113	10607	1.000000	9622545	0.000255
77824448	142269170	741930	10000.000000	9056	13487	1.000000	14068	10784	1.000000	9617790	0.000536
77821090	142273125	739734	10000.000000	9081	13390	1.000000	13782	10984	1.000000	9612935	0.000458
77828247	142283664	740025	10000.000000	9071	13589	1.000000	13807	10783	1.000000	9608159	0.000741
77827019	142272142	741263	10000.000000	8945	13548	1.000000	14213	10508	1.000000	9603421	-0.000276
77832536	142272754	739600	10000.000000	8976	13533	1.000000	14258	10611	1.000000	9598691	-0.000358
77820001	142291391	739538	10000.000000	9165	13545	1.000000	13812	10852	1.000000	9593914	0.000110
77835778	142252742	743948	10000.000000	9006	13683	1.000000	14112	10716	1.000000	9589139	0.000046
77818382	142276731	741697	10000.000000	9136	13637	1.000000	13919	10721	1.000000	9584267	-0.000030
77814252	142301927	740448	10000.000000	9142	13368	1.000000	13873	10818	1.000000	9579451	-0.000518
77835440	142254908	739604	10000.000000	9162	13477	1.000000	13725	10951	1.000000	9574752	-0.000516
77832146	142279301	741645	10000.000000	9176	13342	1.000000	13889	10853	1.000000	9570095	-0.000449
77819214	142272620	741331	10000.000000	9011	13446	1.000000	13997	10696	1.000000	9565269	-0.000469
77831147	142255426	741169	10000.000000	8956	13560	1.000000	14108	10578	1.000000	9560387	-0.000243
77832100	142265958	741647	10000.000000	9053	13599	1.000000	13981	10726	1.000000	9555602	0.000283
77829810	142283269	741232	10000.000000	9150	13455	1.000000	13968	10745	1.000000	9550706	0.000059
77828515	142279146	740481	10000.000000	9152	13464	1.000000	13950	10780	1.000000	9545901	0.000046
77825443	142271295	741412	10000.000000	9107	13534	1.000000	14110	10504	1.000000	9541177	0.000012
77827129	142283139	742074	10000.000000	9171	13261	1.000000	14023	10669	1.000000	9536416	-0.000983
77811460	142284990	740480	10000.000000	8989	13549	1.000000	13855	10783	1.000000	9531706	-0.000789
77829580	142255161	741420	10000.000000	9179	13307	1.000000	13962	11008	1.000000	9526993	-0.000629
77824028	142298984	741566	10000.000000	9190	13346	1.000000	13962	10835	1.000000	9522236	-0.000762
77837339	142258122	741345	10000.000000	9146	13383	1.000000	14114	10707	1.000000	9517497	-0.000810
npatches	nstrain	runtime	dt	init_x	init_y	init_y_blood	init_z	init_S	beta0	beta1	beta2	beta3	mean_beta	B	d	delta	delta_blood	b[0]	mut	m	CTL	c	g	epsilon	k	het	lambda	rho	omega	x_max	patch.dyna	DELTA	A	VA
10000	1	100.000000	0.001000	21900	9499	5000000	0.001000	10000000	14.806641	23.214774	26.138392	25.855801	19	800000000	0.010000	1.000000	432.000000	80000	0.000050	0.004800	0	0.500000	0.000000	2.500000	2.000000	0.500000	0.000000	0.000000	0.000000	31872	0	10.000000	7.000000	1.000000
sus	inf	inf_blood	z	x[0]	y[0][0]	z[0]	x[1]	y[1][0]	z[1]	S[0]	synchrony
219000000	94990000	5000000	10.000000	21900	9499	0.001000	21900	9499	0.001000	10000000	0.000000
68459037	163413595	850881	3941.516320	7986	15584	0.394152	5192	17381	0.394152	9995096	0.000000
80553015	134398768	698931	6325.803353	9424	12819	0.632580	6071	14594	0.632580	9990008	0.000000
86952657	121908675	635402	7771.765723	10144	11364	0.777177	6481	13178	0.777177	9984908	0.000000
90750937	115297977	599644	8648.676577	10660	10708	0.864868	6831	12479	0.864868	9979903	0.000000
93035923	111579016	581471	9180.483393	10860	10275	0.918048	7204	12095	0.918048	9974947	0.000000
94414746	109433454	570899	9503.000201	10934	10160	0.950300	7118	12047	0.950300	9969888	0.000000
95243513	108147117	563602	9698.592075	11103	9927	0.969859	7106	11994	0.969859	9964936	0.000000
95756369	107386128	559172	9817.209710	11038	10214	0.981721	7257	11779	0.981721	9960021	0.000000
96040668	106946802	556451	9889.145947	11240	9932	0.988915	7363	11742	0.988915	9955018	0.000000
96235743	106654880	555916	9932.772025	11200	9976	0.993277	7169	11918	0.993277	9950050	0.000000
96355560	106487746	555273	9959.229270	11442	9705	0.995923	7181	11851	0.995923	9945042	0.000000
96417826	106385904	556247	9975.274394	11185	9914	0.997527	7291	11661	0.997527	9940063	0.000000
96453167	106325774	553050	9985.005037	11458	9717	0.998501	7193	11801	0.998501	9934979	0.000000
96486564	106285851	552983	9990.906233	11265	9979	0.999091	7149	11750	0.999091	9930036	0.000000
96493020	106256261	553198	9994.485041	11237	9979	0.999449	7251	11889	0.999449	9925025	0.000000
96511027	106245251	553082	9996.655426	11249	9751	0.999666	7395	11436	0.999666	9920085	0.000000
96541404	106227016	553108	9997.971667	11117	9818	0.999797	7305	11654	0.999797	9915191	0.000000
96517245	106250686	554765	9998.769908	11286	9991	0.999877	7302	11706	0.999877	9910270	0.000000
96501495	106256968	553629	9999.254005	11131	9982	0.999925	7263	11683	0.999925	9905279	0.000000
96538566	106227932	553441	9999.547588	11370	9629	0.999955	7287	11640	0.999955	9900261	0.000000
96520334	106233524	553321	9999.725632	11200	9780	0.999973	7136	11880	0.999973	9895227	0.000000
96521990	106236958	554373	9999.833608	11185	9979	0.999983	7266	11690	0.999983	9890345	0.000000
96531022	106221310	553080	9999.899091	11334	9862	0.999990	7282	11784	0.999990	9885379	0.000000
96518050	106228366	553159	9999.938803	11442	9794	0.999994	7210	11712	0.999994	9880584	0.000000
96538269	106216939	553597	9999.962887	11196	9931	0.999996	7349	11458	0.999996	9875764	0.000000
96533197	106224785	551812	9999.977493	11142	9996	0.999998	7327	11525	0.999998	9870857	0.000000
96525547	106234404	553575	9999.986350	11251	9842	0.999999	7061	11873	0.999999	9865825	0.000000
96503914	106249963	553735	9999.991722	11318	9877	0.999999	7219	11763	0.999999	9860910	0.000000
96511117	106245686	553765	9999.994980	11366	9971	0.999999	7272	11681	0.999999	9855961	0.000000
96532619	106215345	553442	9999.996955	11219	9857	1.000000	7241	11827	1.000000	9851063	0.000000
96534790	106224902	553500	9999.998154	11151	9871	1.000000	7111	11697	1.000000	9846145	0.000000
96525041	106246266	553653	9999.998880	11577	9666	1.000000	7122	11873	1.000000	9841157	0.000000
96545853	106214735	552514	9999.999321	11112	10071	1.000000	7364	11651	1.000000	9836245	0.000000
96503931	106239093	552403	9999.999588	11325	9824	1.000000	7282	11800	1.000000	9831357	0.000000
96528142	106244600	552531	9999.999750	11071	10059	1.000000	7352	11628	1.000000	9826515	0.000000
96527562	106214964	553315	9999.999849	11343	9880	1.000000	7132	11742	1.000000	9821599	0.000000
96523318	106234172	553743	9999.999908	11249	9802	1.000000	7347	11646	1.000000	9816671	0.000000
96505778	106246005	552779	9999.999944	11234	9946	1.000000	7131	11848	1.000000	9811870	0.000000
96526346	106238946	552795	9999.999966	11239	9906	1.000000	7397	11609	1.000000	9806990	0.000000
96521650	106234402	552655	9999.999980	11300	9797	1.000000	7223	11734	1.000000	9802079	-1.#IND00
96518038	106238692	553606	9999.999988	11243	9954	1.000000	7223	11676	1.000000	9797224	0.016000
96529395	106235084	552959	9999.999992	11334	9822	1.000000	7240	11878	1.000000	9792280	0.001976
96514421	106240124	553077	9999.999995	11268	9848	1.000000	7289	11838	1.000000	9787410	-0.001303
96525741	106226399	553869	9999.999997	11285	10005	1.000000	7305	11801	1.000000	9782489	-0.004933
96545860	106211316	554076	9999.999998	11206	10032	1.000000	7277	11579	1.000000	9777530	-0.003688
96534015	106209273	554356	9999.999999	11174	9949	1.000000	7276	11617	1.000000	9772676	-0.000197
96523761	106234627	553325	9999.999999	11040	10111	1.000000	7362	11561	1.000000	9767775	0.001777
96528469	106236640	553631	10000.000000	11256	9804	1.000000	7130	11886	1.000000	9762922	0.005219
96518306	106226518	553855	10000.000000	11179	10220	1.000000	7131	11837	1.000000	9757941	0.004811
96534591	106226900	554066	10000.000000	11241	9781	1.000000	7241	11745	1.000000	9752991	0.006418
96519719	106213367	554000	10000.000000	11225	9921	1.000000	7214	11727	1.000000	9748173	0.010475
96518697	106255534	553344	10000.000000	11371	9822	1.000000	7325	11638	1.000000	9743327	0.009860
96525856	106230075	552478	10000.000000	11235	9916	1.000000	7090	11716	1.000000	9738473	0.008058
96514500	106245890	554054	10000.000000	11053	10108	1.000000	7360	11806	1.000000	9733634	0.007807
96503873	106264504	553192	10000.000000	11138	10028	1.000000	7199	11788	1.000000	9728676	0.007090
96510718	106241526	553805	10000.000000	11176	9913	1.000000	7247	11894	1.000000	9723802	0.006862
96507984	106242808	552575	10000.000000	11332	9951	1.000000	7105	11896	1.000000	9718898	0.005759
96521327	106241186	553166	10000.000000	11284	9931	1.000000	7486	11443	1.000000	9714064	0.004800
96530276	106240969	553921	10000.000000	11104	10003	1.000000	7349	11575	1.000000	9709237	0.004636
96521919	106228885	553803	10000.000000	11243	10015	1.000000	7274	11718	1.000000	9704348	0.002294
96519137	106227572	552901	10000.000000	11137	10001	1.000000	7203	11663	1.000000	9699496	0.001399
96518590	106242930	553677	10000.000000	11206	9919	1.000000	7427	11597	1.000000	9694676	0.002006
96533626	106233068	553735	10000.000000	11400	9946	1.000000	7278	11779	1.000000	9689827	0.001939
96516493	106245370	553729	10000.000000	11325	9763	1.000000	7491	11349	1.000000	9684903	0.001570
96532192	106223115	553128	10000.000000	11104	10118	1.000000	7269	11635	1.000000	9679999	0.001229
96508802	106263346	553459	10000.000000	11166	10004	1.000000	7371	11612	1.000000	9675097	0.001455
96523121	106230946	554183	10000.000000	11232	9974	1.000000	7217	11813	1.000000	9670416	0.000997
96542167	106218651	553529	10000.000000	11106	10065	1.000000	7206	11745	1.000000	9665553	0.002141
96535298	106219056	553171	10000.000000	11143	9908	1.000000	7255	11688	1.000000	9660777	0.001988
96537680	106229332	553543	10000.000000	11334	9602	1.000000	7313	11705	1.000000	9655949	0.001645
96539234	106231945	552204	10000.000000	11115	10019	1.000000	7406	11708	1.000000	9651210	0.001554
96525606	106248302	552903	10000.000000	11394	9731	1.000000	7389	11596	1.000000	9646429	0.001182
96518071	106228494	554518	10000.000000	11197	9972	1.000000	7270	11738	1.000000	9641714	0.001658
96514899	106232227	553573	10000.000000	11250	9841	1.000000	7285	11691	1.000000	9636869	0.001402
96535666	106213382	553674	10000.000000	11193	9991	1.000000	7374	11557	1.000000	9632143	0.001227
96504851	106256769	553035	10000.000000	11444	9783	1.000000	7165	11680	1.000000	9627448	0.001381
96528980	106223665	552200	10000.000000	11398	9696	1.000000	7379	11650	1.000000	9622579	0.001274
96513093	106225421	553085	10000.000000	11248	9958	1.000000	7313	11621	1.000000	9617734	0.001141
96527417	106246354	552477	10000.000000	11377	9817	1.000000	7415	11682	1.000000	9613029	0.001233
96516937	106225073	553260	10000.000000	11048	10231	1.000000	7308	11687	1.000000	9608130	0.001157
96534734	106226237	553520	10000.000000	11495	9599	1.000000	7118	11919	1.000000	9603362	0.001793
96500604	106237769	552915	10000.000000	11224	9897	1.000000	7193	11805	1.000000	9598679	0.002987
96528916	106225628	553138	10000.000000	11398	9652	1.000000	7249	11660	1.000000	9593878	0.003111
96534606	106228204	550972	10000.000000	11338	9747	1.000000	7312	11785	1.000000	9589120	0.003090
96535725	106229991	554335	10000.000000	11140	9991	1.000000	7374	11658	1.000000	9584328	0.002987
96528973	106242653	554685	10000.000000	11362	9878	1.000000	7313	11664	1.000000	9579507	0.002455
96518565	106237161	553241	10000.000000	11163	9935	1.000000	7250	11806	1.000000	9574745	0.002429
96534056	106216345	553258	10000.000000	11314	9946	1.000000	7205	11815	1.000000	9569968	0.002172
96538579	106234582	552720	10000.000000	11254	9830	1.000000	7170	11701	1.000000	9565240	0.002088
96516541	106250688	552511	10000.000000	11215	10043	1.000000	7108	11996	1.000000	9560454	0.001572
96517899	106232524	552510	10000.000000	11312	9814	1.000000	7337	11548	1.000000	9555681	0.000594
96524579	106234811	553257	10000.000000	11335	9787	1.000000	7107	11822	1.000000	9550859	0.000460
96521064	106232447	553738	10000.000000	11151	9975	1.000000	7252	11831	1.000000	9546044	0.000449
96528187	106219641	553387	10000.000000	11193	10013	1.000000	7266	11667	1.000000	9541224	0.000192
96497203	106262289	553782	10000.000000	11421	9845	1.000000	7401	11527	1.000000	9536398	0.000343
96522239	106229409	552840	10000.000000	11176	10080	1.000000	7156	11853	1.000000	9531586	0.000856
96552342	106197027	552799	10000.000000	11167	10113	1.000000	7192	11695	1.000000	9526794	0.001912
96508994	106258013	552667	10000.000000	11296	9817	1.000000	7306	11643	1.000000	9522068	0.000108
96522024	106227878	553404	10000.000000	11491	9743	1.000000	7295	11863	1.000000	9517272	0.000060
npatches	nstrain	runtime	dt	init_x	init_y	init_y_blood	init_z	init_S	beta0	beta1	beta2	beta3	mean_beta	B	d	delta	delta_blood	b[0]	mut	m	CTL	c	g	epsilon	k	het	lambda	rho	omega	x_max	patch.dyna	DELTA	A	VA
10000	1	100.000000	0.001000	21900	9499	5000000	0.001000	10000000	12.024483	20.896407	26.766555	16.502634	19	800000000	0.010000	1.000000	432.000000	80000	0.000050	0.004800	0	0.500000	0.000000	2.500000	3.000000	0.500000	0.000000	0.000000	0.000000	31872	0	10.000000	7.000000	1.000000
sus	inf	inf_blood	z	x[0]	y[0][0]	z[0]	x[1]	y[1][0]	z[1]	S[0]	synchrony
219000000	94990000	5000000	10.000000	21900	9499	0.001000	21900	9499	0.001000	10000000	0.000000
73028243	147215869	769374	3941.516320	10235	12890	0.394152	6180	15525	0.394152	9994932	0.000000
90536487	112742836	587814	6325.803353	12972	9393	0.632580	7730	11872	0.632580	9989964	0.000000
99963980	98807198	515824	7771.765723	14243	7902	0.777177	8296	10798	0.777177	9984860	0.000000
105503693	91724218	478814	8648.676577	15229	7135	0.864868	8896	9906	0.864868	9979975	0.000000
108847625	87813076	457490	9180.483393	15629	6819	0.918048	9147	9349	0.918048	9974906	0.000000
110898668	85529428	444884	9503.000201	16015	6533	0.950300	9277	9376	0.950300	9969853	0.000000
112118524	84195530	438604	9698.592075	15981	6639	0.969859	9546	9046	0.969859	9964863	0.000000
112838362	83415534	434775	9817.209710	16084	6398	0.981721	9521	8805	0.981721	9959749	0.000000
113306251	82940557	432192	9889.145947	16449	6407	0.988915	9635	8911	0.988915	9954780	0.000000
113528379	82687404	429879	9932.772025	16581	6184	0.993277	9572	8906	0.993277	9949795	0.000000
113732444	82486844	428531	9959.229270	16185	6503	0.995923	9535	9108	0.995923	9944993	0.000000
113828980	82391329	428221	9975.274394	16276	6347	0.997527	9394	9167	0.997527	9940030	0.000000
113887288	82319208	428523	9985.005037	16119	6476	0.998501	9521	9076	0.998501	9935029	0.000000
113917334	82288797	427809	9990.906233	16649	6058	0.999091	9608	9039	0.999091	9930077	0.000000
113946999	82274453	427830	9994.485041	16133	6168	0.999449	9517	8917	0.999449	9925140	0.000000
113961910	82247513	427711	9996.655426	16237	6422	0.999666	9564	9047	0.999666	9920193	0.000000
113952170	82248603	427691	9997.971667	16196	6468	0.999797	9711	8770	0.999797	9915194	0.000000
113980084	82230245	428116	9998.769908	16419	6237	0.999877	9448	9134	0.999877	9910239	0.000000
113956404	82257538	428274	9999.254005	16324	6288	0.999925	9416	9087	0.999925	9905308	0.000000
113966284	82224224	428063	9999.547588	16472	6244	0.999955	9615	8754	0.999955	9900358	0.000000
113968681	82237509	427940	9999.725632	16401	6344	0.999973	9806	8558	0.999973	9895450	0.000000
113957007	82225233	428837	9999.833608	15993	6588	0.999983	9645	8901	0.999983	9890500	0.000000
113964973	82245598	428073	9999.899091	16291	6505	0.999990	9462	9206	0.999990	9885492	0.000000
113966529	82228488	428830	9999.938803	16302	6364	0.999994	9501	8857	0.999994	9880597	0.000000
113971270	82242250	428268	9999.962887	16257	6147	0.999996	9586	8959	0.999996	9875676	0.000000
113990052	82219437	429073	9999.977493	16166	6565	0.999998	9535	8983	0.999998	9870601	0.000000
113986532	82237827	428226	9999.986350	16323	6583	0.999999	9693	8947	0.999999	9865632	0.000000
113995149	82215761	429410	9999.991722	16580	6140	0.999999	9610	8912	0.999999	9860663	0.000000
113979206	82231441	429022	9999.994980	16498	6133	0.999999	9594	8870	0.999999	9855672	0.000000
113988042	82215592	428719	9999.996955	16271	6371	1.000000	9565	9082	1.000000	9850778	0.000000
113993632	82216574	428129	9999.998154	16350	6323	1.000000	9698	8711	1.000000	9846011	0.000000
113992279	82218686	427891	9999.998880	16085	6474	1.000000	9426	8967	1.000000	9841117	0.000000
113971324	82234005	428828	9999.999321	16475	6191	1.000000	9411	9186	1.000000	9836186	0.000000
113999376	82200304	427033	9999.999588	16252	6183	1.000000	9426	9027	1.000000	9831395	0.000000
113989288	82215158	428402	9999.999750	16419	6288	1.000000	9456	9145	1.000000	9826562	0.000000
113974056	82228782	427482	9999.999849	16531	6251	1.000000	9535	9078	1.000000	9821586	0.000000
113979890	82203568	427481	9999.999908	16413	6270	1.000000	9744	8701	1.000000	9816594	0.000000
113971978	82231738	428587	9999.999944	16320	6497	1.000000	9435	9082	1.000000	9811629	0.000000
113979955	82225370	427460	9999.999966	16257	6382	1.000000	9554	8900	1.000000	9806660	0.000000
113978061	82221160	428459	9999.999980	16661	5972	1.000000	9581	8920	1.000000	9801857	-1.#IND00
113990998	82221636	427516	9999.999988	16343	6201	1.000000	9499	8894	1.000000	9796904	-0.008000
113982544	82223294	428799	9999.999992	16362	6327	1.000000	9675	8889	1.000000	9791984	-0.006223
113996954	82209732	427740	9999.999995	16589	6027	1.000000	9635	8766	1.000000	9787027	0.006029
114002167	82205032	428604	9999.999997	16357	6328	1.000000	9741	8942	1.000000	9782055	0.014828
113968100	82241133	427830	9999.999998	16398	6246	1.000000	9641	9021	1.000000	9777106	0.014565
113968938	82235999	428904	9999.999999	16872	6077	1.000000	9535	9090	1.000000	9772098	0.012350
113967891	82232491	427694	9999.999999	16473	6141	1.000000	9427	9033	1.000000	9767209	0.010869
113996364	82207916	428688	10000.000000	16150	6438	1.000000	9375	9193	1.000000	9762392	0.009542
113992820	82213049	427860	10000.000000	16266	6497	1.000000	9637	8897	1.000000	9757411	0.007200
113992416	82236013	427941	10000.000000	16174	6331	1.000000	9445	9094	1.000000	9752501	0.008892
113976469	82227008	428004	10000.000000	16240	6310	1.000000	9420	9054	1.000000	9747782	0.005232
113963850	82237498	429033	10000.000000	16566	6262	1.000000	9598	8939	1.000000	9742772	0.004717
113979168	82236648	428232	10000.000000	16231	6355	1.000000	9559	9001	1.000000	9737875	0.003691
113969977	82225022	428050	10000.000000	16298	6345	1.000000	9671	8833	1.000000	9732929	0.004586
113978558	82228462	427135	10000.000000	16381	6183	1.000000	9701	8776	1.000000	9728093	0.003203
113981958	82228355	427733	10000.000000	16658	6236	1.000000	9627	8868	1.000000	9723333	0.002937
113982821	82221159	428072	10000.000000	16241	6348	1.000000	9696	8650	1.000000	9718449	0.002747
113960159	82247368	428438	10000.000000	16321	6273	1.000000	9450	8959	1.000000	9713568	0.003709
113987088	82220437	427897	10000.000000	16258	6248	1.000000	9521	8985	1.000000	9708674	0.003401
113985445	82222824	428827	10000.000000	16292	6354	1.000000	9552	8994	1.000000	9703935	0.002981
113965697	82219075	427684	10000.000000	16450	6321	1.000000	9475	8867	1.000000	9699028	0.002223
114006411	82217850	428513	10000.000000	16016	6428	1.000000	9595	8975	1.000000	9694301	0.002100
113982659	82226586	429005	10000.000000	16635	5950	1.000000	9460	8924	1.000000	9689508	0.001655
113979370	82205324	428141	10000.000000	16150	6312	1.000000	9505	9090	1.000000	9684746	0.001050
113966039	82217340	428285	10000.000000	16330	6377	1.000000	9691	8974	1.000000	9679848	0.001166
113983866	82225908	427846	10000.000000	16094	6520	1.000000	9514	8962	1.000000	9674944	0.001285
114001521	82220954	427705	10000.000000	16456	6110	1.000000	9437	8953	1.000000	9670153	0.002293
113972881	82222507	428398	10000.000000	16264	6307	1.000000	9504	8987	1.000000	9665360	0.002269
113982956	82211835	428553	10000.000000	16583	6231	1.000000	9476	8905	1.000000	9660531	0.002201
113990951	82231247	430015	10000.000000	16322	6333	1.000000	9592	8924	1.000000	9655598	0.002209
113984554	82218625	427118	10000.000000	16472	6068	1.000000	9632	8826	1.000000	9650693	0.002142
114000192	82224489	427569	10000.000000	16085	6484	1.000000	9840	8744	1.000000	9645904	0.002772
113980169	82212684	427933	10000.000000	16322	6323	1.000000	9611	9004	1.000000	9641008	0.002175
113987799	82197820	428097	10000.000000	16225	6433	1.000000	9593	8800	1.000000	9636243	0.001927
114004491	82201994	428545	10000.000000	16639	6116	1.000000	9754	8848	1.000000	9631505	0.001632
113972588	82225873	428712	10000.000000	16383	6375	1.000000	9457	9046	1.000000	9626549	0.002683
113976807	82226288	428428	10000.000000	16239	6152	1.000000	9619	8944	1.000000	9621843	0.002796
113984730	82216635	428825	10000.000000	16603	6207	1.000000	9554	8887	1.000000	9616981	0.003371
113979912	82223000	428166	10000.000000	16138	6507	1.000000	9498	8920	1.000000	9612036	0.003213
113992724	82219008	427491	10000.000000	16256	6292	1.000000	9535	8971	1.000000	9607350	0.003321
113972723	82232552	428242	10000.000000	16397	6289	1.000000	9569	8954	1.000000	9602559	0.003113
113983474	82220920	428026	10000.000000	16410	6157	1.000000	9437	9048	1.000000	9597832	0.003032
114002792	82205069	427881	10000.000000	16347	6359	1.000000	9806	8804	1.000000	9593063	0.002890
113951090	82246312	427892	10000.000000	16333	6445	1.000000	9595	8814	1.000000	9588155	0.002534
113969560	82238373	429208	10000.000000	16509	6195	1.000000	9694	8881	1.000000	9583484	0.002491
113985827	82225894	427682	10000.000000	16668	6085	1.000000	9537	9009	1.000000	9578661	0.002801
113982111	82224180	429038	10000.000000	16105	6358	1.000000	9423	8952	1.000000	9573886	0.002721
113977723	82239198	428156	10000.000000	16428	6273	1.000000	9647	8876	1.000000	9569106	0.002670
113991589	82230318	428245	10000.000000	16251	6344	1.000000	9493	8909	1.000000	9564368	0.002374
113981479	82218000	428046	10000.000000	16443	6255	1.000000	9613	8963	1.000000	9559642	0.002496
113977745	82233630	428804	10000.000000	16343	6285	1.000000	9494	8998	1.000000	9554956	0.002117
113981353	82221359	428211	10000.000000	16172	6479	1.000000	9688	8769	1.000000	9550188	0.002137
113971890	82211800	428024	10000.000000	16461	6175	1.000000	9747	8774	1.000000	9545448	0.002127
113967322	82242836	428828	10000.000000	16027	6540	1.000000	9533	8954	1.000000	9540779	0.002081
113995267	82214982	428619	10000.000000	16475	6203	1.000000	9554	8937	1.000000	9535938	0.002692
114001600	82205394	428571	10000.000000	16427	6327	1.000000	9468	9107	1.000000	9531211	0.002662
113976257	82229566	428547	10000.000000	16006	6588	1.000000	9646	8933	1.000000	9526423	0.002642
113974999	82230721	427626	10000.000000	16290	6454	1.000000	9581	8905	1.000000	9521475	0.002772
113981471	82234858	428784	10000.000000	16364	6512	1.000000	9674	8823	1.000000	9516722	0.003091
npatches	nstrain	runtime	dt	init_x	init_y	init_y_blood	init_z	init_S	beta0	beta1	beta2	beta3	mean_beta	B	d	delta	delta_blood	b[0]	mut	m	CTL	c	g	epsilon	k	het	lambda	rho	omega	x_max	patch.dyna	DELTA	A	VA
10000	1	100.000000	0.001000	21900	9499	5000000	0.001000	10000000	14.350526	17.781117	24.131528	24.473617	19	800000000	0.010000	1.000000	432.000000	80000	0.000050	0.004800	0	0.500000	0.000000	2.500000	4.000000	0.500000	0.000000	0.000000	0.000000	31872	0	10.000000	7.000000	1.000000
sus	inf	inf_blood	z	x[0]	y[0][0]	z[0]	x[1]	y[1][0]	z[1]	S[0]	synchrony
219000000	94990000	5000000	10.000000	21900	9499	0.001000	21900	9499	0.001000	10000000	0.000000
78501952	132411420	690747	3941.516320	9271	12644	0.394152	7701	13375	0.394152	9995082	0.000000
101716455	94990659	494214	6325.803353	12186	8621	0.632580	9884	9714	0.632580	9990031	0.000000
114088870	80828674	420515	7771.765723	13684	7255	0.777177	11130	8440	0.777177	9985021	0.000000
121475839	73701080	384366	8648.676577	14491	6462	0.864868	11981	7476	0.864868	9980115	0.000000
125896297	69841686	363823	9180.483393	15028	6216	0.918048	11955	7156	0.918048	9975143	0.000000
128567478	67658710	352993	9503.000201	15658	5590	0.950300	12746	6810	0.950300	9970112	0.000000
130213349	66326391	344450	9698.592075	15545	5957	0.969859	12930	6636	0.969859	9965082	0.000000
131189146	65552588	341179	9817.209710	15871	5594	0.981721	12545	6920	0.981721	9960082	0.000000
131780615	65107664	339413	9889.145947	16035	5615	0.988915	13069	6521	0.988915	9954968	0.000000
132122381	64848668	337769	9932.772025	15951	5485	0.993277	13082	6531	0.993277	9949953	0.000000
132389675	64643898	336545	9959.229270	16173	5513	0.995923	13112	6461	0.995923	9944964	0.000000
132490376	64564327	336458	9975.274394	16110	5533	0.997527	12836	6606	0.997527	9940094	0.000000
132591958	64487603	335234	9985.005037	15764	5681	0.998501	13069	6455	0.998501	9935196	0.000000
132623219	64460689	334828	9990.906233	16199	5568	0.999091	13112	6504	0.999091	9930251	0.000000
132659605	64432414	335724	9994.485041	15785	5651	0.999449	13025	6574	0.999449	9925321	0.000000
132662458	64422109	336227	9996.655426	16189	5512	0.999666	13078	6467	0.999666	9920329	0.000000
132678483	64413447	334384	9997.971667	15885	5449	0.999797	12929	6666	0.999797	9915388	0.000000
132684926	64404239	336032	9998.769908	15936	5340	0.999877	12926	6551	0.999877	9910621	0.000000
132701930	64381206	335579	9999.254005	16279	5488	0.999925	13011	6541	0.999925	9905706	0.000000
132673381	64431253	335417	9999.547588	15874	5626	0.999955	12979	6639	0.999955	9900646	0.000000
132696549	64416036	335793	9999.725632	15911	5604	0.999973	12930	6559	0.999973	9895702	0.000000
132711476	64408002	335523	9999.833608	16128	5532	0.999983	13067	6487	0.999983	9890775	0.000000
132686332	64400465	334558	9999.899091	16128	5568	0.999990	12966	6437	0.999990	9885781	0.000000
132685531	64406778	335110	9999.938803	16050	5494	0.999994	12934	6559	0.999994	9880650	0.000000
132713361	64392772	336047	9999.962887	16066	5534	0.999996	12877	6760	0.999996	9875831	0.000000
132707053	64396413	335956	9999.977493	16205	5476	0.999998	12925	6537	0.999998	9870956	0.000000
132709441	64396066	334629	9999.986350	16329	5323	0.999999	13104	6542	0.999999	9866042	0.000000
132701305	64410745	335103	9999.991722	16337	5292	0.999999	13264	6271	0.999999	9861115	0.000000
132713828	64394073	336335	9999.994980	15967	5567	0.999999	12950	6468	0.999999	9856192	0.000000
132703461	64400934	335494	9999.996955	15998	5506	1.000000	13117	6315	1.000000	9851264	0.000000
132694577	64404158	335044	9999.998154	16121	5459	1.000000	12816	6609	1.000000	9846429	0.000000
132686435	64412850	334890	9999.998880	16196	5352	1.000000	12905	6467	1.000000	9841425	0.000000
132721470	64383274	335430	9999.999321	15921	5549	1.000000	13321	6314	1.000000	9836518	0.000000
132690958	64414814	335946	9999.999588	15473	5667	1.000000	12861	6434	1.000000	9831472	0.000000
132721587	64392589	335178	9999.999750	15755	5507	1.000000	13092	6478	1.000000	9826573	0.000000
132702166	64396688	335506	9999.999849	15873	5679	1.000000	13287	6392	1.000000	9821680	0.000000
132698825	64427224	335542	9999.999908	16001	5627	1.000000	13001	6668	1.000000	9816869	0.000000
132705292	64397582	335120	9999.999944	16288	5300	1.000000	13400	6261	1.000000	9812041	0.000000
132709136	64398082	335809	9999.999966	15972	5722	1.000000	12841	6693	1.000000	9807110	0.000000
132690445	64407925	335923	9999.999980	16167	5376	1.000000	13098	6534	1.000000	9802243	-1.#IND00
132705333	64412363	335398	9999.999988	15975	5561	1.000000	12723	6757	1.000000	9797335	0.012800
132699369	64418142	336722	9999.999992	16179	5479	1.000000	12785	6723	1.000000	9792441	0.022744
132713699	64403771	336361	9999.999995	16061	5443	1.000000	12916	6668	1.000000	9787442	0.015230
132699713	64397622	335678	9999.999997	16008	5451	1.000000	13024	6551	1.000000	9782553	0.009911
132686596	64420599	335288	9999.999998	15908	5363	1.000000	13156	6481	1.000000	9777648	0.006891
132695478	64416381	335253	9999.999999	15945	5495	1.000000	13036	6414	1.000000	9772623	0.005905
132691631	64406159	335638	9999.999999	16058	5490	1.000000	12914	6433	1.000000	9767661	0.005715
132722553	64394187	335405	10000.000000	15967	5439	1.000000	13246	6356	1.000000	9762638	0.006198
132693914	64416176	335869	10000.000000	16134	5351	1.000000	12883	6681	1.000000	9757720	0.009198
132699026	64408191	335428	10000.000000	15813	5564	1.000000	13343	6245	1.000000	9752797	0.006333
132681114	64418613	334982	10000.000000	16044	5686	1.000000	13011	6498	1.000000	9747874	0.007060
132671808	64421920	335105	10000.000000	15835	5649	1.000000	12999	6542	1.000000	9742913	0.006808
132705353	64400089	335313	10000.000000	15885	5628	1.000000	12668	6849	1.000000	9738193	0.005976
132723722	64398511	334720	10000.000000	16185	5573	1.000000	12961	6635	1.000000	9733240	0.006215
132713138	64401658	335129	10000.000000	16124	5445	1.000000	13200	6438	1.000000	9728334	0.003626
132717394	64383445	335471	10000.000000	16097	5460	1.000000	12749	6614	1.000000	9723538	0.003805
132714433	64390810	336135	10000.000000	16106	5467	1.000000	12916	6616	1.000000	9718705	0.004297
132707285	64389465	335093	10000.000000	16127	5472	1.000000	12915	6454	1.000000	9713881	0.004174
132714615	64400466	335715	10000.000000	16120	5411	1.000000	13019	6576	1.000000	9708980	0.004187
132721317	64392009	335084	10000.000000	15988	5577	1.000000	13152	6337	1.000000	9704208	0.004164
132706553	64396131	334062	10000.000000	15955	5541	1.000000	13057	6485	1.000000	9699305	0.004073
132668918	64420429	336067	10000.000000	16135	5588	1.000000	13032	6419	1.000000	9694449	0.003567
132678452	64410820	335703	10000.000000	15786	5511	1.000000	12857	6627	1.000000	9689560	0.003374
132742174	64385910	335814	10000.000000	15933	5554	1.000000	13122	6476	1.000000	9684756	0.002805
132712623	64390878	335283	10000.000000	16126	5542	1.000000	13100	6341	1.000000	9679949	0.002865
132699804	64400851	335475	10000.000000	15699	5566	1.000000	12909	6545	1.000000	9675024	0.002822
132682557	64418625	334818	10000.000000	16300	5378	1.000000	12880	6741	1.000000	9670281	0.002928
132728934	64380762	335938	10000.000000	15942	5519	1.000000	12986	6311	1.000000	9665415	0.002739
132705815	64401674	336294	10000.000000	16238	5336	1.000000	12917	6482	1.000000	9660760	0.002352
132708160	64387428	335320	10000.000000	16001	5517	1.000000	12911	6552	1.000000	9655869	0.003109
132681946	64426640	336238	10000.000000	16173	5650	1.000000	12989	6420	1.000000	9651125	0.003052
132697919	64415566	335106	10000.000000	15969	5464	1.000000	13067	6559	1.000000	9646265	0.002838
132688735	64411059	335381	10000.000000	16105	5553	1.000000	12675	6798	1.000000	9641559	0.002443
132744746	64374264	334899	10000.000000	15831	5559	1.000000	13024	6491	1.000000	9636715	0.002873
132690194	64397347	334778	10000.000000	16268	5435	1.000000	13164	6283	1.000000	9632026	0.002936
132720832	64396923	335580	10000.000000	16072	5437	1.000000	12770	6498	1.000000	9627220	0.001865
132677405	64417697	335010	10000.000000	16148	5315	1.000000	12831	6529	1.000000	9622453	0.001266
132693337	64420578	335983	10000.000000	15927	5628	1.000000	13079	6290	1.000000	9617543	0.000941
132726352	64385677	334251	10000.000000	16105	5561	1.000000	13309	6332	1.000000	9612778	0.000972
132700381	64398377	336262	10000.000000	16086	5454	1.000000	13181	6322	1.000000	9607969	-0.000515
132688046	64403613	334482	10000.000000	16158	5329	1.000000	12855	6520	1.000000	9603165	-0.001122
132712634	64386804	336228	10000.000000	16032	5594	1.000000	13080	6383	1.000000	9598387	-0.001169
132714059	64397274	335383	10000.000000	15824	5600	1.000000	12852	6572	1.000000	9593456	-0.001422
132708968	64400588	335499	10000.000000	16018	5404	1.000000	12940	6594	1.000000	9588567	-0.001229
132699733	64397238	334243	10000.000000	16063	5587	1.000000	13225	6562	1.000000	9583876	-0.002288
132701451	64424447	335676	10000.000000	16206	5428	1.000000	13002	6325	1.000000	9579081	-0.002321
132713645	64393156	335062	10000.000000	15751	5770	1.000000	13149	6533	1.000000	9574323	-0.002220
132709890	64402798	335048	10000.000000	15785	5629	1.000000	13064	6583	1.000000	9569564	-0.002278
132714230	64393108	335182	10000.000000	16126	5615	1.000000	12857	6628	1.000000	9564615	-0.003704
132711493	64401354	334946	10000.000000	15908	5594	1.000000	13018	6437	1.000000	9559847	-0.003499
132725335	64388801	335782	10000.000000	16297	5412	1.000000	12940	6531	1.000000	9555057	-0.003297
132697370	64411755	335710	10000.000000	15918	5492	1.000000	12863	6695	1.000000	9550295	-0.003469
132704172	64395492	335920	10000.000000	16223	5315	1.000000	12955	6474	1.000000	9545507	-0.003233
132703138	64399517	335347	10000.000000	15948	5591	1.000000	12867	6788	1.000000	9540908	-0.003164
132685381	64418876	334328	10000.000000	16095	5582	1.000000	12969	6567	1.000000	9536058	-0.002852
132711344	64391948	334700	10000.000000	15885	5589	1.000000	13116	6418	1.000000	9531225	-0.002198
132722487	64381549	335626	10000.000000	16112	5446	1.000000	12941	6622	1.000000	9526512	-0.002242
132723048	64389148	335770	10000.000000	15972	5499	1.000000	12857	6639	1.000000	9521592	-0.002166
132700429	64396586	335969	10000.000000	16135	5589	1.000000	13030	6431	1.000000	9516942	-0.001791
npatches	nstrain	runtime	dt	init_x	init_y	init_y_blood	init_z	init_S	beta0	beta1	beta2	beta3	mean_beta	B	d	delta	delta_blood	b[0]	mut	m	CTL	c	g	epsilon	k	het	lambda	rho	omega	x_max	patch.dyna	DELTA	A	VA
10000	1	100.000000	0.001000	21900	9499	5000000	0.001000	10000000	19.232768	24.647316	20.071314	10.983935	19	800000000	0.010000	1.000000	432.000000	80000	0.000050	0.004800	0	0.500000	0.000000	2.500000	5.000000	0.500000	0.000000	0.000000	0.000000	31872	0	10.000000	7.000000	1.000000
sus	inf	inf_blood	z	x[0]	y[0][0]	z[0]	x[1]	y[1][0]	z[1]	S[0]	synchrony
219000000	94990000	5000000	10.000000	21900	9499	0.001000	21900	9499	0.001000	10000000	0.000000
84016651	119285623	622044	3941.516320	7662	12270	0.394152	5981	13334	0.394152	9994928	0.000000
112842735	80628778	419838	6325.803353	10458	8392	0.632580	7992	9559	0.632580	9989908	0.000000
128177536	66703175	346663	7771.765723	11429	7164	0.777177	9019	8133	0.777177	9985002	0.000000
137336735	59829051	311454	8648.676577	12372	6432	0.864868	9670	7323	0.864868	9979930	0.000000
142834940	56118513	291903	9180.483393	12790	6077	0.918048	10122	6935	0.918048	9974827	0.000000
146178689	53992478	281013	9503.000201	13340	5654	0.950300	10362	6805	0.950300	9969838	0.000000
148175971	52789521	274268	9698.592075	13373	5685	0.969859	10636	6414	0.969859	9964953	0.000000
149401537	52056978	271092	9817.209710	13354	5731	0.981721	10473	6551	0.981721	9960074	0.000000
150132637	51611047	268152	9889.145947	13638	5698	0.988915	10811	6313	0.988915	9955037	0.000000
150577078	51353432	268595	9932.772025	13662	5546	0.993277	10965	6399	0.993277	9950025	0.000000
150893620	51175977	267560	9959.229270	13790	5479	0.995923	10680	6539	0.995923	9944947	0.000000
151028309	51094666	265739	9975.274394	13397	5501	0.997527	10732	6418	0.997527	9940076	0.000000
151146480	51026193	265271	9985.005037	13790	5433	0.998501	10681	6491	0.998501	9934988	0.000000
151175367	50997934	266060	9990.906233	13869	5455	0.999091	10973	6232	0.999091	9930039	0.000000
151228461	50988463	264834	9994.485041	13768	5389	0.999449	10794	6385	0.999449	9925103	0.000000
151243334	50967552	265744	9996.655426	13385	5639	0.999666	10485	6649	0.999666	9920199	0.000000
151265504	50957063	265330	9997.971667	13455	5542	0.999797	10880	6371	0.999797	9915302	0.000000
151266007	50961598	265472	9998.769908	13822	5455	0.999877	10989	6181	0.999877	9910290	0.000000
151296971	50952426	264997	9999.254005	13917	5375	0.999925	10590	6483	0.999925	9905213	0.000000
151305601	50936597	263802	9999.547588	13719	5434	0.999955	10630	6336	0.999955	9900264	0.000000
151276283	50937812	265177	9999.725632	13667	5315	0.999973	10737	6328	0.999973	9895436	0.000000
151239274	50956908	264790	9999.833608	13351	5637	0.999983	10677	6439	0.999983	9890496	0.000000
151278798	50945508	265701	9999.899091	13727	5498	0.999990	10764	6351	0.999990	9885494	0.000000
151296180	50932547	265163	9999.938803	13724	5541	0.999994	10895	6399	0.999994	9880479	0.000000
151292938	50933400	265265	9999.962887	13674	5546	0.999996	10891	6396	0.999996	9875568	0.000000
151259178	50952315	265405	9999.977493	13883	5476	0.999998	10725	6353	0.999998	9870696	0.000000
151270060	50957598	265617	9999.986350	13791	5649	0.999999	10603	6562	0.999999	9865802	0.000000
151295705	50944707	264770	9999.991722	13642	5694	0.999999	10765	6279	0.999999	9860820	0.000000
151287947	50938747	265135	9999.994980	13484	5652	0.999999	10513	6535	0.999999	9855965	0.000000
151305561	50947280	265684	9999.996955	13478	5726	1.000000	10721	6260	1.000000	9851087	0.000000
151294823	50947640	265328	9999.998154	13811	5420	1.000000	10331	6620	1.000000	9846078	0.000000
151297822	50944969	265231	9999.998880	13931	5416	1.000000	10582	6352	1.000000	9841242	0.000000
151275846	50939596	266065	9999.999321	13554	5653	1.000000	10754	6417	1.000000	9836312	0.000000
151291779	50941992	264747	9999.999588	13894	5470	1.000000	10568	6648	1.000000	9831452	0.000000
151288429	50937854	264521	9999.999750	13938	5418	1.000000	10761	6568	1.000000	9826493	0.000000
151300673	50932448	264733	9999.999849	13565	5549	1.000000	10974	6229	1.000000	9821771	0.000000
151266993	50950446	265585	9999.999908	13754	5460	1.000000	10609	6552	1.000000	9816867	0.000000
151262345	50948805	264840	9999.999944	13606	5462	1.000000	10890	6206	1.000000	9811937	0.000000
151260540	50959130	264815	9999.999966	13558	5538	1.000000	10514	6590	1.000000	9806953	0.000000
151251286	50946152	265546	9999.999980	13496	5599	1.000000	10820	6358	1.000000	9802126	-1.#IND00
151304255	50937929	265009	9999.999988	13532	5618	1.000000	10669	6410	1.000000	9797233	0.019200
151306871	50929526	264918	9999.999992	13959	5433	1.000000	10752	6264	1.000000	9792442	0.005962
151295279	50936769	265413	9999.999995	13617	5602	1.000000	10697	6577	1.000000	9787467	-0.002055
151283023	50930015	265029	9999.999997	13800	5486	1.000000	10716	6415	1.000000	9782586	-0.001595
151257143	50949949	266885	9999.999998	13637	5641	1.000000	10942	6228	1.000000	9777667	-0.000423
151304069	50928288	264998	9999.999999	13980	5336	1.000000	10536	6572	1.000000	9772746	0.002329
151285973	50922562	266325	9999.999999	13615	5617	1.000000	10589	6413	1.000000	9767869	0.001901
151253462	50952581	265208	10000.000000	13820	5440	1.000000	10605	6431	1.000000	9762900	-0.000125
151298054	50923470	265583	10000.000000	13437	5781	1.000000	10845	6376	1.000000	9757891	-0.003260
151270370	50942923	266031	10000.000000	13733	5526	1.000000	10577	6497	1.000000	9752905	-0.002500
151309359	50929741	266180	10000.000000	13494	5647	1.000000	10811	6468	1.000000	9748102	-0.001765
151262319	50946616	267206	10000.000000	13423	5638	1.000000	10959	6259	1.000000	9743206	-0.001759
151275972	50946535	264884	10000.000000	13719	5519	1.000000	10653	6398	1.000000	9738400	-0.002653
151310746	50943157	266205	10000.000000	13870	5468	1.000000	10616	6464	1.000000	9733502	-0.000751
151283967	50930032	265906	10000.000000	13702	5448	1.000000	10666	6360	1.000000	9728729	-0.001180
151310098	50930028	265111	10000.000000	13690	5576	1.000000	10669	6353	1.000000	9723885	-0.001683
151253496	50941941	266459	10000.000000	13402	5768	1.000000	10895	6319	1.000000	9719034	-0.001524
151280187	50945239	265858	10000.000000	13907	5491	1.000000	10649	6597	1.000000	9714223	-0.001210
151281631	50941069	264981	10000.000000	13924	5442	1.000000	10833	6339	1.000000	9709327	0.000122
151260943	50943540	266181	10000.000000	13550	5855	1.000000	10745	6183	1.000000	9704529	0.000160
151312148	50921605	265564	10000.000000	13821	5485	1.000000	10916	6428	1.000000	9699635	-0.000091
151282200	50948832	264977	10000.000000	13574	5577	1.000000	10798	6575	1.000000	9694868	-0.001078
151243617	50972015	264716	10000.000000	13916	5443	1.000000	10596	6617	1.000000	9690023	-0.000527
151230847	50969792	265462	10000.000000	13623	5500	1.000000	10812	6389	1.000000	9685240	-0.000611
151265926	50958619	265784	10000.000000	13764	5438	1.000000	10946	6315	1.000000	9680463	-0.000812
151271681	50939110	264999	10000.000000	13678	5499	1.000000	10841	6319	1.000000	9675729	-0.000099
151271158	50951197	264623	10000.000000	13801	5437	1.000000	10678	6349	1.000000	9670853	0.000103
151265889	50963835	265513	10000.000000	13848	5487	1.000000	10580	6461	1.000000	9665897	0.000305
151255166	50956661	264986	10000.000000	13772	5333	1.000000	10645	6602	1.000000	9660777	-0.000320
151288013	50928232	265371	10000.000000	13544	5542	1.000000	10774	6401	1.000000	9655976	-0.001438
151273313	50950191	264937	10000.000000	13643	5625	1.000000	10845	6251	1.000000	9651123	-0.001008
151255443	50954037	265275	10000.000000	13824	5363	1.000000	10866	6242	1.000000	9646345	-0.001011
151272015	50959803	264773	10000.000000	13456	5674	1.000000	10836	6345	1.000000	9641441	-0.001082
151291646	50953210	265908	10000.000000	13861	5485	1.000000	10746	6408	1.000000	9636634	-0.001410
151285151	50938844	264878	10000.000000	13813	5393	1.000000	11103	6249	1.000000	9631783	-0.001470
151271914	50940076	265059	10000.000000	13740	5321	1.000000	10761	6374	1.000000	9626825	-0.001558
151318178	50938979	265926	10000.000000	13566	5439	1.000000	10802	6354	1.000000	9622045	-0.000743
151225670	50964209	265552	10000.000000	13795	5413	1.000000	10735	6335	1.000000	9617069	-0.000740
151284759	50947455	265379	10000.000000	13430	5700	1.000000	10762	6497	1.000000	9612108	-0.000437
151271871	50938727	265438	10000.000000	13816	5430	1.000000	10783	6352	1.000000	9607350	-0.000090
151257983	50952030	265924	10000.000000	13640	5583	1.000000	10524	6595	1.000000	9602579	0.000352
151264606	50947539	265589	10000.000000	13454	5783	1.000000	10825	6417	1.000000	9597634	0.000996
151271751	50939704	266188	10000.000000	13849	5364	1.000000	10789	6419	1.000000	9592857	0.000745
151265349	50945012	264650	10000.000000	13688	5406	1.000000	10817	6197	1.000000	9588073	0.000593
151293178	50928601	265172	10000.000000	13760	5540	1.000000	10657	6361	1.000000	9583237	0.001128
151269458	50949867	265384	10000.000000	13600	5317	1.000000	10994	6009	1.000000	9578568	0.002105
151269304	50936500	265242	10000.000000	13605	5609	1.000000	10687	6408	1.000000	9573686	0.002170
151271124	50947051	265829	10000.000000	13509	5562	1.000000	10807	6404	1.000000	9568832	0.002030
151290699	50940807	266045	10000.000000	13919	5333	1.000000	10754	6353	1.000000	9564041	0.002075
151284941	50935172	265369	10000.000000	13901	5481	1.000000	10751	6339	1.000000	9559262	0.002390
151260815	50948015	264581	10000.000000	13897	5354	1.000000	10850	6397	1.000000	9554470	0.002485
151291918	50947121	265942	10000.000000	13710	5440	1.000000	10974	6313	1.000000	9549812	0.002641
151313557	50913658	265069	10000.000000	13739	5412	1.000000	10867	6373	1.000000	9545190	0.002604
151295107	50934245	264921	10000.000000	13662	5599	1.000000	10699	6397	1.000000	9540531	0.002493
151282735	50923862	265346	10000.000000	13639	5572	1.000000	10762	6332	1.000000	9535839	0.002470
151294979	50939438	265456	10000.000000	13405	5791	1.000000	10762	6222	1.000000	9530989	0.002489
151268716	50935163	264920	10000.000000	13731	5632	1.000000	10637	6378	1.000000	9526344	0.002555
151281679	50951060	264469	10000.000000	13821	5390	1.000000	10896	6432	1.000000	9521609	0.002483
151287323	50929042	264570	10000.000000	13547	5529	1.000000	10860	6399	1.000000	9516809	0.002466
npatches	nstrain	runtime	dt	init_x	init_y	init_y_blood	init_z	init_S	beta0	beta1	beta2	beta3	mean_beta	B	d	delta	delta_blood	b[0]	mut	m	CTL	c	g	epsilon	k	het	lambda	rho	omega	x_max	patch.dyna	DELTA	A	VA
10000	1	100.000000	0.001000	21900	9499	5000000	0.001000	10000000	20.166581	18.440042	21.281179	14.551338	19	800000000	0.010000	1.000000	432.000000	80000	0.000050	0.004800	0	0.500000	0.000000	2.500000	6.000000	0.500000	0.000000	0.000000	0.000000	31872	0	10.000000	7.000000	1.000000
sus	inf	inf_blood	z	x[0]	y[0][0]	z[0]	x[1]	y[1][0]	z[1]	S[0]	synchrony
219000000	94990000	5000000	10.000000	21900	9499	0.001000	21900	9499	0.001000	10000000	0.000000
89345242	107703701	561072	3941.516320	7807	11292	0.394152	8657	10817	0.394152	9995082	0.000000
123599534	68956909	359556	6325.803353	10621	7613	0.632580	11525	7244	0.632580	9990025	0.000000
141772550	55521466	288531	7771.765723	12230	6216	0.777177	13414	5777	0.777177	9985121	0.000000
152635720	48956851	255811	8648.676577	13199	5586	0.864868	14665	5034	0.864868	9980228	0.000000
159079975	45478417	236962	9180.483393	13509	5291	0.918048	15017	4827	0.918048	9975286	0.000000
163073793	43471254	226894	9503.000201	14104	4941	0.950300	15433	4756	0.950300	9970240	0.000000
165457864	42323608	219683	9698.592075	14466	4845	0.969859	15994	4492	0.969859	9965291	0.000000
166880278	41621697	216512	9817.209710	14564	4522	0.981721	15927	4109	0.981721	9960245	0.000000
167755230	41228871	214438	9889.145947	14686	4581	0.988915	16012	4360	0.988915	9955187	0.000000
168295209	40950824	213388	9932.772025	14856	4615	0.993277	15957	4483	0.993277	9950204	0.000000
168624006	40827460	212660	9959.229270	14881	4619	0.995923	15730	4425	0.995923	9945277	0.000000
168817792	40726302	212004	9975.274394	15118	4442	0.997527	16291	4276	0.997527	9940300	0.000000
168934924	40684347	211854	9985.005037	14788	4643	0.998501	16142	4400	0.998501	9935382	0.000000
169014823	40644806	211134	9990.906233	14593	4692	0.999091	16012	4289	0.999091	9930364	0.000000
169038196	40627263	212086	9994.485041	14593	4673	0.999449	16060	4134	0.999449	9925424	0.000000
169063606	40639939	212008	9996.655426	14522	4634	0.999666	16170	4204	0.999666	9920540	0.000000
169106632	40593365	210508	9997.971667	14847	4544	0.999797	15659	4513	0.999797	9915653	0.000000
169098354	40605533	211266	9998.769908	14819	4470	0.999877	16055	4353	0.999877	9910797	0.000000
169104767	40612370	211144	9999.254005	14432	4769	0.999925	16041	4207	0.999925	9905828	0.000000
169107400	40603047	211881	9999.547588	14295	4901	0.999955	15946	4278	0.999955	9900863	0.000000
169094511	40601456	211199	9999.725632	14515	4818	0.999973	16183	4261	0.999973	9895848	0.000000
169114099	40588132	211220	9999.833608	14677	4693	0.999983	16073	4226	0.999983	9890913	0.000000
169069535	40606696	211531	9999.899091	14439	4681	0.999990	16054	4299	0.999990	9885948	0.000000
169086462	40600643	212239	9999.938803	14778	4677	0.999994	15617	4512	0.999994	9881035	0.000000
169136606	40607909	211384	9999.962887	14745	4717	0.999996	15993	4234	0.999996	9876069	0.000000
169096656	40609096	211847	9999.977493	14732	4662	0.999998	15928	4387	0.999998	9871212	0.000000
169133126	40599622	211566	9999.986350	14501	4789	0.999999	15916	4345	0.999999	9866274	0.000000
169098937	40605450	212035	9999.991722	14722	4523	0.999999	16244	3975	0.999999	9861498	0.000000
169121863	40586188	211365	9999.994980	14835	4621	0.999999	15821	4338	0.999999	9856751	0.000000
169102728	40602839	210955	9999.996955	14743	4479	1.000000	15979	4447	1.000000	9851934	0.000000
169106498	40594774	211200	9999.998154	14517	4659	1.000000	15887	4473	1.000000	9846874	0.000000
169098938	40600018	211379	9999.998880	14616	4751	1.000000	16124	4190	1.000000	9841972	0.000000
169092576	40618425	211601	9999.999321	14723	4551	1.000000	15760	4209	1.000000	9837042	0.000000
169075390	40610581	212010	9999.999588	14778	4712	1.000000	16042	4098	1.000000	9832132	0.000000
169114184	40588484	211393	9999.999750	14812	4682	1.000000	15873	4433	1.000000	9827198	0.000000
169104631	40593285	210955	9999.999849	14682	4696	1.000000	16216	4291	1.000000	9822387	0.000000
169124487	40596003	211379	9999.999908	14778	4481	1.000000	16120	4102	1.000000	9817478	0.000000
169104835	40610227	211384	9999.999944	14535	4643	1.000000	16131	4117	1.000000	9812663	0.000000
169115677	40603220	212131	9999.999966	14568	4513	1.000000	15906	4311	1.000000	9807696	0.000000
169145527	40591578	212163	9999.999980	14724	4769	1.000000	16169	4251	1.000000	9802893	-1.#IND00
169062635	40615022	211375	9999.999988	14638	4808	1.000000	15773	4550	1.000000	9798019	0.009600
169125718	40587815	211078	9999.999992	14767	4535	1.000000	16218	4276	1.000000	9793145	0.020194
169121060	40606804	211245	9999.999995	14746	4606	1.000000	15632	4373	1.000000	9788250	0.021090
169112795	40601682	211741	9999.999997	14553	4822	1.000000	16066	4196	1.000000	9783269	0.028595
169111679	40601857	211843	9999.999998	14833	4590	1.000000	16104	4268	1.000000	9778361	0.016970
169061740	40612128	212158	9999.999999	14830	4427	1.000000	15865	4267	1.000000	9773486	0.016935
169125875	40591574	212103	9999.999999	14683	4741	1.000000	15938	4323	1.000000	9768524	0.013858
169109123	40582300	212040	10000.000000	14552	4567	1.000000	16069	4236	1.000000	9763714	0.013339
169140249	40592133	211041	10000.000000	14798	4638	1.000000	15971	4394	1.000000	9758794	0.009834
169131669	40586528	212113	10000.000000	14690	4584	1.000000	16195	4115	1.000000	9753859	0.008749
169070295	40611871	211818	10000.000000	14561	4761	1.000000	16023	4417	1.000000	9749010	0.011402
169132509	40590128	211682	10000.000000	14865	4511	1.000000	15996	4251	1.000000	9744261	0.010137
169093393	40600218	210804	10000.000000	14962	4419	1.000000	15847	4302	1.000000	9739391	0.008088
169092585	40616319	211497	10000.000000	14718	4611	1.000000	15681	4418	1.000000	9734557	0.006761
169109054	40589715	211641	10000.000000	14921	4530	1.000000	16103	4188	1.000000	9729672	0.004680
169084000	40609187	211858	10000.000000	14372	4915	1.000000	16095	4194	1.000000	9724629	0.005736
169105998	40586668	211322	10000.000000	14479	4698	1.000000	16305	4157	1.000000	9719717	0.005241
169088479	40593794	211515	10000.000000	14847	4644	1.000000	15995	4432	1.000000	9714743	0.004148
169086776	40607488	211669	10000.000000	14908	4469	1.000000	16023	4277	1.000000	9709801	0.003826
169100928	40618800	211996	10000.000000	14545	4539	1.000000	15914	4453	1.000000	9704964	0.006433
169093129	40603146	211770	10000.000000	14694	4463	1.000000	15913	4397	1.000000	9700022	0.005395
169143823	40599105	210196	10000.000000	14567	4698	1.000000	16054	4288	1.000000	9695128	0.003582
169124668	40599056	212050	10000.000000	14999	4344	1.000000	16154	4291	1.000000	9690448	0.002776
169107192	40603776	211646	10000.000000	14439	4656	1.000000	15811	4442	1.000000	9685626	0.004021
169129346	40583153	211826	10000.000000	14679	4718	1.000000	15948	4394	1.000000	9680877	0.003787
169120950	40599066	210780	10000.000000	14593	4813	1.000000	15953	4261	1.000000	9676027	0.004071
169110652	40612385	211421	10000.000000	14896	4571	1.000000	15857	4279	1.000000	9671178	0.003767
169136345	40588101	211684	10000.000000	14601	4690	1.000000	16444	4057	1.000000	9666460	0.003132
169103995	40593597	211500	10000.000000	14233	4712	1.000000	15976	4209	1.000000	9661529	0.002640
169110803	40581892	210493	10000.000000	14376	4806	1.000000	16070	4277	1.000000	9656621	0.002470
169098606	40603421	211364	10000.000000	14633	4793	1.000000	16106	4308	1.000000	9651703	0.002434
169120399	40592250	211190	10000.000000	14613	4715	1.000000	16075	4091	1.000000	9646908	0.003024
169110753	40593620	211900	10000.000000	14658	4631	1.000000	16026	3997	1.000000	9642146	0.002830
169103610	40600525	211145	10000.000000	14623	4658	1.000000	16148	4310	1.000000	9637315	0.002003
169086172	40614038	212290	10000.000000	14622	4529	1.000000	16190	4144	1.000000	9632619	0.002812
169135368	40590965	211334	10000.000000	15032	4539	1.000000	15903	4396	1.000000	9627812	0.002501
169114162	40590986	211911	10000.000000	14803	4584	1.000000	16330	4275	1.000000	9622980	0.002356
169140443	40586992	211357	10000.000000	14327	4903	1.000000	15917	4231	1.000000	9618195	0.002360
169124304	40585188	211102	10000.000000	14614	4770	1.000000	16025	4244	1.000000	9613419	0.002332
169138904	40583195	211636	10000.000000	14551	4909	1.000000	16005	4472	1.000000	9608693	0.002325
169102953	40599540	211280	10000.000000	14641	4593	1.000000	16042	4298	1.000000	9603903	0.001848
169084296	40606838	210559	10000.000000	14450	4743	1.000000	16710	3912	1.000000	9599162	0.001944
169097758	40599754	211201	10000.000000	14934	4470	1.000000	16012	4234	1.000000	9594267	0.002236
169130094	40598328	210837	10000.000000	14928	4587	1.000000	15868	4294	1.000000	9589317	0.002595
169115310	40602301	211500	10000.000000	14550	4618	1.000000	15843	4384	1.000000	9584474	0.002655
169077994	40601307	211002	10000.000000	14740	4533	1.000000	15870	4465	1.000000	9579803	0.002650
169103277	40590537	212117	10000.000000	14548	4795	1.000000	15820	4378	1.000000	9575116	0.002209
169127039	40590453	211098	10000.000000	14765	4538	1.000000	16253	4282	1.000000	9570322	0.002323
169089217	40611834	211666	10000.000000	14899	4733	1.000000	15881	4272	1.000000	9565500	0.001801
169067527	40625431	211005	10000.000000	14605	4707	1.000000	16059	4280	1.000000	9560824	0.001730
169091956	40598327	211890	10000.000000	14484	4719	1.000000	16087	4387	1.000000	9556001	0.002277
169090394	40607568	211099	10000.000000	14782	4562	1.000000	15758	4360	1.000000	9551294	0.002196
169119223	40595053	211523	10000.000000	14580	4620	1.000000	16283	4026	1.000000	9546677	0.002131
169128033	40584756	211538	10000.000000	14703	4682	1.000000	15949	4215	1.000000	9541949	0.001797
169101858	40601664	212020	10000.000000	14835	4485	1.000000	16080	4244	1.000000	9537188	0.002092
169095862	40604000	211088	10000.000000	14521	4755	1.000000	15877	4296	1.000000	9532532	0.001995
169127921	40582687	211374	10000.000000	14808	4568	1.000000	16365	4110	1.000000	9527702	0.001943
169105226	40591657	210847	10000.000000	14711	4698	1.000000	15841	4354	1.000000	9522985	0.001948
169144115	40586219	211908	10000.000000	14348	4693	1.000000	15695	4385	1.000000	9518226	0.001681
npatches	nstrain	runtime	dt	init_x	init_y	init_y_blood	init_z	init_S	beta0	beta1	beta2	beta3	mean_beta	B	d	delta	delta_blood	b[0]	mut	m	CTL	c	g	epsilon	k	het	lambda	rho	omega	x_max	patch.dyna	DELTA	A	VA
10000	1	100.000000	0.001000	21900	9499	5000000	0.001000	10000000	9.682557	20.629687	17.395377	28.155360	19	800000000	0.010000	1.000000	432.000000	80000	0.000050	0.004800	0	0.500000	0.000000	2.500000	7.000000	0.500000	0.000000	0.000000	0.000000	31872	0	10.000000	7.000000	1.000000
sus	inf	inf_blood	z	x[0]	y[0][0]	z[0]	x[1]	y[1][0]	z[1]	S[0]	synchrony
219000000	94990000	5000000	10.000000	21900	9499	0.001000	21900	9499	0.001000	10000000	0.000000
94547934	97442321	509155	3941.516320	15601	6742	0.394152	8254	10434	0.394152	9995099	0.000000
134070988	59295953	308349	6325.803353	22216	2928	0.632580	11321	6826	0.632580	9989948	0.000000
154886246	46476750	241555	7771.765723	25714	1661	0.777177	13116	5310	0.777177	9984913	0.000000
167268383	40302422	210843	8648.676577	27569	1142	0.864868	14443	4803	0.864868	9979985	0.000000
174722451	37017513	192966	9180.483393	28558	817	0.918048	14964	4280	0.918048	9975121	0.000000
179204454	35154984	183484	9503.000201	29080	750	0.950300	15148	4326	0.950300	9970223	0.000000
181854249	34083321	177446	9698.592075	29286	678	0.969859	15563	3993	0.969859	9965279	0.000000
183509803	33453590	174073	9817.209710	29544	609	0.981721	15760	3776	0.981721	9960179	0.000000
184506082	33081056	172098	9889.145947	29966	512	0.988915	15388	4075	0.988915	9955218	0.000000
185097077	32847028	171351	9932.772025	29938	581	0.993277	15960	3944	0.993277	9950307	0.000000
185419900	32715033	171505	9959.229270	29516	584	0.995923	15817	3862	0.995923	9945336	0.000000
185682923	32611628	170346	9975.274394	29938	538	0.997527	15986	3942	0.997527	9940355	0.000000
185796870	32591335	168760	9985.005037	29891	546	0.998501	15573	3963	0.998501	9935342	0.000000
185891650	32555723	168605	9990.906233	30055	527	0.999091	15826	4010	0.999091	9930441	0.000000
185941680	32527802	168951	9994.485041	29750	515	0.999449	15965	3952	0.999449	9925394	0.000000
185959098	32519931	168371	9996.655426	29849	588	0.999666	16104	3838	0.999666	9920499	0.000000
185906280	32532546	169504	9997.971667	29813	469	0.999797	15679	3900	0.999797	9915493	0.000000
186018483	32501004	169140	9998.769908	29997	491	0.999877	15722	3793	0.999877	9910578	0.000000
186000134	32509285	169151	9999.254005	29784	601	0.999925	15561	3980	0.999925	9905639	0.000000
185967568	32511647	169365	9999.547588	29825	563	0.999955	15856	3902	0.999955	9900713	0.000000
186006819	32498670	169333	9999.725632	30131	510	0.999973	16121	3899	0.999973	9895897	0.000000
186007396	32496167	169023	9999.833608	29591	547	0.999983	15942	3929	0.999983	9891019	0.000000
185979716	32526145	169536	9999.899091	29930	527	0.999990	16061	3678	0.999990	9885996	0.000000
185999372	32513984	169789	9999.938803	29719	565	0.999994	16109	3964	0.999994	9880998	0.000000
185982076	32506242	169369	9999.962887	29803	598	0.999996	15825	3757	0.999996	9876049	0.000000
185988929	32512449	169489	9999.977493	29990	616	0.999998	16158	3880	0.999998	9871072	0.000000
186041235	32495538	168966	9999.986350	29921	553	0.999999	16041	3940	0.999999	9866183	0.000000
186011316	32488218	169029	9999.991722	29840	572	0.999999	15907	3947	0.999999	9861305	0.000000
186005873	32504743	169091	9999.994980	29782	562	0.999999	15914	3970	0.999999	9856450	0.000000
186022573	32489794	169823	9999.996955	29844	621	1.000000	16215	3734	1.000000	9851507	0.000000
185980835	32505634	169287	9999.998154	30001	515	1.000000	15848	4062	1.000000	9846580	0.000000
185989155	32510477	169854	9999.998880	29385	674	1.000000	16072	3929	1.000000	9841575	0.000000
185962102	32524880	169610	9999.999321	30009	518	1.000000	15970	3895	1.000000	9836568	0.000000
185978797	32502670	169397	9999.999588	30104	530	1.000000	15604	4117	1.000000	9831666	0.000000
186013758	32493371	170119	9999.999750	30124	503	1.000000	15958	3862	1.000000	9826723	0.000000
185957905	32509095	169980	9999.999849	29875	584	1.000000	15418	4154	1.000000	9821746	0.000000
186018834	32499389	169225	9999.999908	30069	504	1.000000	16053	3846	1.000000	9816902	0.000000
185986458	32496262	169539	9999.999944	29937	684	1.000000	15857	4069	1.000000	9811910	0.000000
186004518	32492539	168838	9999.999966	29443	693	1.000000	15765	3973	1.000000	9806985	0.000000
186014660	32492140	169142	9999.999980	29773	513	1.000000	15768	3897	1.000000	9801940	-1.#IND00
185980843	32494642	168794	9999.999988	29987	632	1.000000	15805	3811	1.000000	9797034	-0.011200
186016962	32505660	169151	9999.999992	29911	574	1.000000	15793	3821	1.000000	9792198	-0.006947
185992262	32504714	169549	9999.999995	30165	432	1.000000	15950	4067	1.000000	9787312	0.020573
186006705	32502300	169139	9999.999997	29764	537	1.000000	16051	4024	1.000000	9782410	0.022823
186009711	32492873	169469	9999.999998	30094	493	1.000000	16169	3744	1.000000	9777578	0.015397
186032693	32484837	169309	9999.999999	29725	579	1.000000	16178	3702	1.000000	9772677	0.012932
185993892	32502161	168857	9999.999999	29989	549	1.000000	15998	3758	1.000000	9767804	0.011544
185987862	32510993	168751	10000.000000	29848	592	1.000000	15477	4005	1.000000	9762927	0.007226
186019128	32496389	169227	10000.000000	29739	606	1.000000	16040	3784	1.000000	9758040	0.012987
186025178	32492812	169498	10000.000000	29523	629	1.000000	15904	3870	1.000000	9753147	0.013180
185994223	32504392	168973	10000.000000	29436	654	1.000000	15926	3860	1.000000	9748243	0.011235
186024754	32486288	168984	10000.000000	30051	484	1.000000	15941	3803	1.000000	9743328	0.010140
185962094	32511976	169638	10000.000000	29805	601	1.000000	15694	3793	1.000000	9738329	0.008544
185995557	32516109	169193	10000.000000	29690	598	1.000000	15726	3883	1.000000	9733487	0.008132
186005645	32505363	169431	10000.000000	30064	497	1.000000	16476	3822	1.000000	9728686	0.007827
186059879	32474909	168939	10000.000000	29923	540	1.000000	15724	3962	1.000000	9723875	0.007425
185983461	32501397	169583	10000.000000	29575	643	1.000000	15713	4167	1.000000	9718994	0.005739
186025684	32493135	168759	10000.000000	29679	557	1.000000	16044	3813	1.000000	9714141	0.006025
186016642	32485576	169121	10000.000000	29966	463	1.000000	15967	3835	1.000000	9709347	0.006668
185980044	32520887	169084	10000.000000	30189	476	1.000000	15666	3974	1.000000	9704423	0.005260
186037911	32480842	169749	10000.000000	30158	587	1.000000	16259	3781	1.000000	9699679	0.004468
185998460	32494284	169222	10000.000000	29700	577	1.000000	15696	3905	1.000000	9694860	0.004407
185999589	32502601	169895	10000.000000	29921	553	1.000000	15976	3832	1.000000	9689892	0.005689
185993357	32493583	169919	10000.000000	29820	519	1.000000	16245	3775	1.000000	9685098	0.005628
186026323	32508879	169424	10000.000000	29734	550	1.000000	15842	3950	1.000000	9680322	0.004950
185999728	32513674	169997	10000.000000	29425	637	1.000000	16164	3885	1.000000	9675490	0.005022
185968422	32505116	169123	10000.000000	30137	446	1.000000	15931	3966	1.000000	9670663	0.005208
185978275	32501895	169098	10000.000000	29762	518	1.000000	15684	4095	1.000000	9665796	0.004764
185987314	32510164	169290	10000.000000	29848	570	1.000000	15877	3878	1.000000	9660971	0.004695
186014575	32491881	170066	10000.000000	29764	569	1.000000	15651	3901	1.000000	9656146	0.004725
185990322	32504514	169569	10000.000000	30094	496	1.000000	16111	3833	1.000000	9651392	0.005068
186011334	32496113	168892	10000.000000	29802	587	1.000000	16061	3858	1.000000	9646595	0.005040
186015039	32503256	169601	10000.000000	29998	533	1.000000	15878	3926	1.000000	9641772	0.004502
186017410	32484005	169347	10000.000000	30051	529	1.000000	15893	3946	1.000000	9636902	0.003905
185974068	32510998	168911	10000.000000	30140	465	1.000000	16055	3782	1.000000	9632116	0.002979
186017064	32480729	168909	10000.000000	29580	687	1.000000	16361	3803	1.000000	9627223	0.002840
186006613	32489714	169546	10000.000000	29611	582	1.000000	16127	3801	1.000000	9622465	0.002713
186013494	32495428	169162	10000.000000	29706	550	1.000000	16035	3825	1.000000	9617605	0.002705
186007467	32497457	169092	10000.000000	29997	521	1.000000	15937	3907	1.000000	9612818	0.002655
186000301	32503611	169376	10000.000000	29918	506	1.000000	15934	3941	1.000000	9608115	0.002592
185996874	32492049	170415	10000.000000	29852	570	1.000000	15930	3838	1.000000	9603276	0.002590
185972789	32510253	168332	10000.000000	29713	581	1.000000	16335	3719	1.000000	9598541	0.002659
185988221	32489924	169951	10000.000000	29878	534	1.000000	15879	3825	1.000000	9593811	0.002265
185982660	32503009	168884	10000.000000	29771	570	1.000000	15463	4083	1.000000	9588877	0.002146
185973958	32510436	169881	10000.000000	29610	620	1.000000	16089	3744	1.000000	9584113	0.001802
185965517	32525171	168410	10000.000000	30007	509	1.000000	15833	3820	1.000000	9579267	0.001975
185999936	32499824	168711	10000.000000	29648	547	1.000000	15981	3913	1.000000	9574591	0.001666
186005392	32505574	169293	10000.000000	29587	628	1.000000	15828	3929	1.000000	9569739	0.001616
185983724	32515383	169301	10000.000000	29770	534	1.000000	16041	3962	1.000000	9565028	0.001391
185979642	32506481	169447	10000.000000	29853	509	1.000000	15507	4000	1.000000	9560227	0.001241
186011552	32498934	169248	10000.000000	30283	519	1.000000	15774	4008	1.000000	9555380	0.001350
185994871	32509292	169511	10000.000000	29887	585	1.000000	15729	3907	1.000000	9550587	0.001327
186007495	32503217	169751	10000.000000	30091	579	1.000000	15538	4017	1.000000	9545840	0.001343
186014928	32500556	170350	10000.000000	29679	617	1.000000	15935	3763	1.000000	9541021	0.000387
186001548	32488807	169188	10000.000000	30028	614	1.000000	15984	3925	1.000000	9536142	0.000582
185978958	32494549	169751	10000.000000	29604	718	1.000000	15682	4184	1.000000	9531370	0.000405
186015584	32503421	169226	10000.000000	29734	499	1.000000	16015	3866	1.000000	9526544	0.000320
186013144	32508813	169234	10000.000000	29803	521	1.000000	15875	3949	1.000000	9521763	0.000363
185967076	32501510	169507	10000.000000	30026	508	1.000000	15796	3938	1.000000	9516974	0.000086
npatches	nstrain	runtime	dt	init_x	init_y	init_y_blood	init_z	init_S	beta0	beta1	beta2	beta3	mean_beta	B	d	delta	delta_blood	b[0]	mut	m	CTL	c	g	epsilon	k	het	lambda	rho	omega	x_max	patch.dyna	DELTA	A	VA
10000	1	100.000000	0.001000	21900	9499	5000000	0.001000	10000000	27.403189	11.425754	12.156510	22.095492	19	800000000	0.010000	1.000000	432.000000	80000	0.000050	0.004800	0	0.500000	0.000000	2.500000	8.000000	0.500000	0.000000	0.000000	0.000000	31872	0	10.000000	7.000000	1.000000
sus	inf	inf_blood	z	x[0]	y[0][0]	z[0]	x[1]	y[1][0]	z[1]	S[0]	synchrony
219000000	94990000	5000000	10.000000	21900	9499	0.001000	21900	9499	0.001000	10000000	0.000000
99608546	88354859	460336	3941.516320	6819	10177	0.394152	14328	6913	0.394152	9994944	0.000000
144132947	51230330	267098	6325.803353	9531	6784	0.632580	21242	2858	0.632580	9989905	0.000000
167418926	39084591	203342	7771.765723	10825	5636	0.777177	24387	1864	0.777177	9984829	0.000000
181146824	33334491	174216	8648.676577	11661	5010	0.864868	26459	1140	0.864868	9979704	0.000000
189361429	30281158	157567	9180.483393	12329	4417	0.918048	27824	931	0.918048	9974665	0.000000
194265005	28564124	149462	9503.000201	12556	4395	0.950300	28430	856	0.950300	9969637	0.000000
197154067	27581071	144224	9698.592075	12933	4161	0.969859	28914	689	0.969859	9964706	0.000000
198919885	27009796	139996	9817.209710	13132	4089	0.981721	29349	565	0.981721	9959679	0.000000
199976239	26666476	139144	9889.145947	13214	4184	0.988915	28800	686	0.988915	9954646	0.000000
200651734	26453693	137937	9932.772025	13267	4073	0.993277	28910	754	0.993277	9949691	0.000000
201007333	26331193	137311	9959.229270	13401	4080	0.995923	29297	640	0.995923	9944869	0.000000
201257346	26248929	136535	9975.274394	13292	4065	0.997527	29073	687	0.997527	9939927	0.000000
201386680	26208521	136076	9985.005037	13291	4029	0.998501	28985	606	0.998501	9934955	0.000000
201458194	26188782	137394	9990.906233	13260	4186	0.999091	29528	499	0.999091	9929952	0.000000
201577621	26136487	136250	9994.485041	13312	4011	0.999449	29703	502	0.999449	9925034	0.000000
201595210	26136751	136858	9996.655426	13249	4094	0.999666	29125	675	0.999666	9920194	0.000000
201640516	26105991	136192	9997.971667	13224	4019	0.999797	29100	652	0.999797	9915160	0.000000
201616962	26132544	136250	9998.769908	13330	4057	0.999877	29425	663	0.999877	9910157	0.000000
201660266	26108199	136186	9999.254005	13055	4157	0.999925	29218	590	0.999925	9905166	0.000000
201610058	26132173	136262	9999.547588	12787	4266	0.999955	29196	621	0.999955	9900251	0.000000
201649673	26127376	135773	9999.725632	13266	4108	0.999973	29286	672	0.999973	9895300	0.000000
201604233	26115337	136364	9999.833608	13302	3968	0.999983	28944	613	0.999983	9890246	0.000000
201672049	26103236	135804	9999.899091	13064	4261	0.999990	29625	590	0.999990	9885375	0.000000
201619399	26123143	135957	9999.938803	13123	4201	0.999994	29565	534	0.999994	9880414	0.000000
201638877	26120608	136333	9999.962887	13119	4187	0.999996	29409	577	0.999996	9875493	0.000000
201615710	26131632	135910	9999.977493	12780	4411	0.999998	29071	678	0.999998	9870557	0.000000
201646703	26124731	136586	9999.986350	13007	4294	0.999999	29060	690	0.999999	9865530	0.000000
201626155	26126816	136137	9999.991722	13394	3918	0.999999	28990	663	0.999999	9860651	0.000000
201653030	26118505	135638	9999.994980	13313	4071	0.999999	28945	663	0.999999	9855668	0.000000
201641168	26113806	136165	9999.996955	13300	4055	1.000000	28998	752	1.000000	9850765	0.000000
201634188	26114285	135430	9999.998154	13166	4073	1.000000	29265	582	1.000000	9845971	0.000000
201645271	26119560	135778	9999.998880	13164	4082	1.000000	29664	530	1.000000	9841035	0.000000
201612046	26135514	136321	9999.999321	13463	4208	1.000000	29148	667	1.000000	9836080	0.000000
201682416	26096076	136443	9999.999588	13073	4238	1.000000	29175	687	1.000000	9831122	0.000000
201659744	26115451	136155	9999.999750	13186	4084	1.000000	29147	611	1.000000	9826308	0.000000
201633571	26132168	135967	9999.999849	13528	4036	1.000000	29120	646	1.000000	9821310	0.000000
201638166	26127250	135967	9999.999908	13055	4166	1.000000	29037	809	1.000000	9816407	0.000000
201645759	26131073	136007	9999.999944	13490	4077	1.000000	28904	716	1.000000	9811469	0.000000
201619363	26141188	136046	9999.999966	13343	4112	1.000000	29431	565	1.000000	9806541	0.000000
201633837	26136233	136323	9999.999980	13455	3954	1.000000	29726	584	1.000000	9801520	-1.#IND00
201661950	26110349	135828	9999.999988	13313	4106	1.000000	28977	763	1.000000	9796553	-0.004800
201665129	26122409	136102	9999.999992	13141	4162	1.000000	29339	590	1.000000	9791619	0.006788
201593538	26139567	136060	9999.999995	13149	4111	1.000000	28849	768	1.000000	9786545	0.000862
201649256	26119214	136384	9999.999997	13421	4066	1.000000	28750	761	1.000000	9781676	0.000732
201633903	26139263	135960	9999.999998	13187	4227	1.000000	28672	750	1.000000	9776822	-0.008354
201630447	26137369	135748	9999.999999	13085	4172	1.000000	29401	630	1.000000	9771894	-0.006865
201611258	26122959	135357	9999.999999	13096	4258	1.000000	29539	547	1.000000	9766953	-0.007179
201666436	26109514	135971	10000.000000	13020	4188	1.000000	29199	637	1.000000	9762000	-0.006846
201652426	26103033	135903	10000.000000	13104	4363	1.000000	29042	662	1.000000	9757145	-0.005196
201630567	26125938	135567	10000.000000	13003	4278	1.000000	29104	624	1.000000	9752297	-0.005045
201663780	26118020	136117	10000.000000	13349	3983	1.000000	29383	579	1.000000	9747333	-0.004125
201647003	26128673	136462	10000.000000	13338	3852	1.000000	29274	675	1.000000	9742408	-0.003143
201641568	26120591	135666	10000.000000	13035	4186	1.000000	29387	550	1.000000	9737565	-0.001190
201650369	26108584	136324	10000.000000	13091	4331	1.000000	29280	638	1.000000	9732788	-0.000938
201660761	26110826	135483	10000.000000	13334	4238	1.000000	29661	526	1.000000	9728019	-0.000690
201627514	26111711	135935	10000.000000	13537	4169	1.000000	29294	708	1.000000	9723118	-0.001233
201658649	26122387	136248	10000.000000	12834	4284	1.000000	29303	472	1.000000	9718288	-0.003656
201610252	26121465	136010	10000.000000	13058	4200	1.000000	29230	670	1.000000	9713373	-0.002881
201617806	26131532	135865	10000.000000	13002	4272	1.000000	29148	617	1.000000	9708601	-0.001709
201635835	26134492	135970	10000.000000	13528	4056	1.000000	29680	484	1.000000	9703852	-0.001388
201688221	26100686	134781	10000.000000	13228	4127	1.000000	29543	597	1.000000	9698962	-0.000847
201654652	26109843	136053	10000.000000	13120	4109	1.000000	29261	642	1.000000	9694064	-0.000838
201650212	26117760	135844	10000.000000	13304	4145	1.000000	29292	632	1.000000	9689151	-0.000546
201690531	26100644	135935	10000.000000	13238	4262	1.000000	29788	495	1.000000	9684366	-0.000715
201646810	26122863	135575	10000.000000	13290	4281	1.000000	29019	654	1.000000	9679525	-0.000094
201615786	26131368	135949	10000.000000	13192	4232	1.000000	29205	554	1.000000	9674638	-0.003246
201633106	26136455	136424	10000.000000	13267	4215	1.000000	29023	663	1.000000	9669781	-0.002866
201627843	26126790	136033	10000.000000	12984	4256	1.000000	29142	682	1.000000	9664904	-0.003130
201619876	26132511	136761	10000.000000	13266	4083	1.000000	28662	683	1.000000	9660092	-0.002840
201660108	26130988	136734	10000.000000	13087	4018	1.000000	29442	510	1.000000	9655194	-0.004186
201640900	26124515	135671	10000.000000	13282	4040	1.000000	29499	573	1.000000	9650297	-0.002939
201685148	26119672	135791	10000.000000	13362	4045	1.000000	29236	563	1.000000	9645451	-0.002796
201613648	26125978	135867	10000.000000	12894	4369	1.000000	29657	552	1.000000	9640568	-0.002504
201664811	26117910	135290	10000.000000	13291	4005	1.000000	29033	642	1.000000	9635659	-0.002054
201623053	26121732	135980	10000.000000	13441	3972	1.000000	29339	576	1.000000	9630860	-0.002297
201665490	26128016	135849	10000.000000	13007	4187	1.000000	29193	561	1.000000	9626210	-0.002685
201646062	26107939	136262	10000.000000	13191	4065	1.000000	29365	621	1.000000	9621533	-0.003015
201647058	26130942	136300	10000.000000	13006	4233	1.000000	28734	711	1.000000	9616718	-0.002808
201649287	26123767	135548	10000.000000	12957	4384	1.000000	29187	679	1.000000	9611985	-0.002603
201662707	26107475	135766	10000.000000	13432	4031	1.000000	28828	698	1.000000	9607243	-0.002549
201685849	26111765	135598	10000.000000	13010	4299	1.000000	29218	630	1.000000	9602446	-0.003186
201656517	26116466	135937	10000.000000	12936	4094	1.000000	29271	558	1.000000	9597791	-0.002640
201665996	26108953	136451	10000.000000	13258	4052	1.000000	29017	739	1.000000	9592990	-0.002533
201632036	26120788	136381	10000.000000	13215	4097	1.000000	28959	638	1.000000	9588190	-0.002590
201618295	26148837	136392	10000.000000	13463	4129	1.000000	29023	647	1.000000	9583400	-0.002398
201669434	26115745	136674	10000.000000	13352	4115	1.000000	29387	643	1.000000	9578607	-0.002333
201627356	26132969	135594	10000.000000	13085	4196	1.000000	29332	657	1.000000	9573744	-0.002852
201648048	26133528	136522	10000.000000	13638	4048	1.000000	29627	525	1.000000	9568919	-0.002861
201607774	26132900	135950	10000.000000	13177	4122	1.000000	29401	537	1.000000	9564058	-0.002535
201591535	26137770	135938	10000.000000	13322	4231	1.000000	29554	526	1.000000	9559217	-0.002332
201629678	26113952	135875	10000.000000	13314	4181	1.000000	29532	565	1.000000	9554410	-0.002310
201621569	26131650	136285	10000.000000	13011	4350	1.000000	29262	701	1.000000	9549667	-0.002366
201651681	26115688	135899	10000.000000	13185	4091	1.000000	29396	512	1.000000	9544912	-0.001927
201636784	26121311	135692	10000.000000	13237	4165	1.000000	29000	609	1.000000	9540148	-0.001893
201651346	26122995	136037	10000.000000	13324	4002	1.000000	28796	707	1.000000	9535428	-0.002478
201600915	26135152	136199	10000.000000	13082	4034	1.000000	29243	576	1.000000	9530631	-0.002160
201647996	26104492	136802	10000.000000	13131	4079	1.000000	29039	663	1.000000	9525827	-0.002642
201618921	26135905	135755	10000.000000	13111	4029	1.000000	29845	507	1.000000	9521095	-0.002882
201681697	26123482	135460	10000.000000	13247	4177	1.000000	29628	558	1.000000	9516326	-0.002673
npatches	nstrain	runtime	dt	init_x	init_y	init_y_blood	init_z	init_S	beta0	beta1	beta2	beta3	mean_beta	B	d	delta	delta_blood	b[0]	mut	m	CTL	c	g	epsilon	k	het	lambda	rho	omega	x_max	patch.dyna	DELTA	A	VA
10000	1	100.000000	0.001000	21900	9499	5000000	0.001000	10000000	15.578248	13.484637	10.693669	20.522921	19	800000000	0.010000	1.000000	432.000000	80000	0.000050	0.004800	0	0.500000	0.000000	2.500000	9.000000	0.500000	0.000000	0.000000	0.000000	31872	0	10.000000	7.000000	1.000000
sus	inf	inf_blood	z	x[0]	y[0][0]	z[0]	x[1]	y[1][0]	z[1]	S[0]	synchrony
219000000	94990000	5000000	10.000000	21900	9499	0.001000	21900	9499	0.001000	10000000	0.000000
104712892	80198095	418308	3941.516320	11644	7408	0.394152	13183	6797	0.394152	9995064	0.000000
153984641	44427104	231301	6325.803353	17251	3871	0.632580	19497	3182	0.632580	9990116	0.000000
179567178	32946464	171598	7771.765723	20039	2849	0.777177	23000	2013	0.777177	9985022	0.000000
194503143	27568261	143797	8648.676577	21819	2222	0.864868	25485	1390	0.864868	9980076	0.000000
203241142	24771038	129278	9180.483393	23034	1956	0.918048	26343	1165	0.918048	9975146	0.000000
208428120	23216781	121691	9503.000201	23590	1788	0.950300	26727	1088	0.950300	9970100	0.000000
211516347	22325516	116098	9698.592075	24675	1560	0.969859	27476	887	0.969859	9965094	0.000000
213372552	21807061	114147	9817.209710	24268	1503	0.981721	27672	990	0.981721	9960055	0.000000
214557579	21464751	111440	9889.145947	24617	1498	0.988915	27766	932	0.988915	9954963	0.000000
215180024	21281595	110843	9932.772025	24095	1641	0.993277	27771	749	0.993277	9950118	0.000000
215598435	21170534	110388	9959.229270	24264	1582	0.995923	28371	642	0.995923	9945197	0.000000
215800366	21111152	109528	9975.274394	24943	1376	0.997527	28584	735	0.997527	9940301	0.000000
215997536	21073617	110154	9985.005037	24682	1497	0.998501	27788	867	0.998501	9935302	0.000000
216069438	21043418	109653	9990.906233	25109	1430	0.999091	27772	905	0.999091	9930291	0.000000
216155078	21020330	109334	9994.485041	24849	1542	0.999449	28135	773	0.999449	9925347	0.000000
216199699	21008234	108803	9996.655426	24476	1395	0.999666	28401	768	0.999666	9920393	0.000000
216174743	21026865	109439	9997.971667	24463	1594	0.999797	28238	811	0.999797	9915337	0.000000
216205881	21001653	108943	9998.769908	25177	1383	0.999877	27503	965	0.999877	9910304	0.000000
216188018	21007010	109609	9999.254005	24789	1482	0.999925	28029	798	0.999925	9905252	0.000000
216225981	21003462	109726	9999.547588	24948	1414	0.999955	27724	827	0.999955	9900200	0.000000
216237815	20998799	109470	9999.725632	25018	1451	0.999973	27914	913	0.999973	9895332	0.000000
216193006	21011624	110131	9999.833608	24409	1516	0.999983	27336	968	0.999983	9890396	0.000000
216173978	21016692	108855	9999.899091	25807	1160	0.999990	27296	932	0.999990	9885465	0.000000
216225790	21009546	108909	9999.938803	25001	1418	0.999994	28120	784	0.999994	9880544	0.000000
216226321	21012909	109440	9999.962887	24662	1437	0.999996	28081	812	0.999996	9875559	0.000000
216184658	21019319	109462	9999.977493	24986	1330	0.999998	27977	731	0.999998	9870609	0.000000
216230466	20992750	109322	9999.986350	24807	1505	0.999999	28274	766	0.999999	9865705	0.000000
216225578	21006892	109550	9999.991722	24849	1282	0.999999	27956	753	0.999999	9860709	0.000000
216195999	21006390	109524	9999.994980	25376	1345	0.999999	28282	784	0.999999	9855712	0.000000
216197793	21011275	109305	9999.996955	24744	1621	1.000000	27563	930	1.000000	9850833	0.000000
216225459	21002679	108898	9999.998154	25000	1498	1.000000	28009	773	1.000000	9846015	0.000000
216248437	20991114	109437	9999.998880	24344	1644	1.000000	28440	758	1.000000	9841028	0.000000
216210766	21005199	109818	9999.999321	24777	1469	1.000000	27650	951	1.000000	9836108	0.000000
216231928	20995492	109154	9999.999588	25073	1401	1.000000	27910	889	1.000000	9831159	0.000000
216200359	21002803	109604	9999.999750	24592	1424	1.000000	27833	873	1.000000	9826270	0.000000
216260672	20996827	109684	9999.999849	24442	1502	1.000000	28081	793	1.000000	9821384	0.000000
216213627	20996451	109648	9999.999908	25530	1228	1.000000	28096	850	1.000000	9816408	0.000000
216230913	21001445	108946	9999.999944	24830	1581	1.000000	28096	748	1.000000	9811690	0.000000
216239785	20989008	109147	9999.999966	24655	1606	1.000000	27795	840	1.000000	9806752	0.000000
216201759	21004984	109314	9999.999980	24847	1368	1.000000	27702	762	1.000000	9801887	-1.#IND00
216174471	21022984	109768	9999.999988	25214	1345	1.000000	28697	714	1.000000	9796920	-1.#IND00
216232341	21002370	109880	9999.999992	24808	1365	1.000000	27545	970	1.000000	9792006	-0.018155
216250247	21001802	108618	9999.999995	24298	1609	1.000000	27819	855	1.000000	9787103	-0.013845
216224745	20986455	109822	9999.999997	24566	1488	1.000000	28412	700	1.000000	9782240	-0.011178
216241612	20995920	109858	9999.999998	24657	1480	1.000000	28261	771	1.000000	9777296	-0.010638
216217070	21007518	109327	9999.999999	24922	1495	1.000000	28139	745	1.000000	9772437	-0.002452
216222882	21002727	109346	9999.999999	24648	1465	1.000000	28185	809	1.000000	9767616	-0.003723
216195290	21006699	109024	10000.000000	24567	1575	1.000000	28428	720	1.000000	9762661	-0.006359
216222387	21005590	109360	10000.000000	24364	1479	1.000000	28319	731	1.000000	9757748	-0.007553
216210903	21000765	109364	10000.000000	24896	1466	1.000000	27623	920	1.000000	9752765	-0.005756
216209514	21003940	109528	10000.000000	24389	1558	1.000000	27811	809	1.000000	9747800	-0.008436
216187450	21013285	109940	10000.000000	25150	1413	1.000000	27864	802	1.000000	9742871	-0.008604
216238214	20993207	109980	10000.000000	24816	1448	1.000000	27897	847	1.000000	9738077	-0.007965
216214302	21008028	109849	10000.000000	24598	1538	1.000000	27816	817	1.000000	9733165	-0.008518
216210294	21008885	109258	10000.000000	24960	1484	1.000000	28049	711	1.000000	9728205	-0.009026
216204259	21010514	109204	10000.000000	24931	1386	1.000000	28617	694	1.000000	9723443	-0.008854
216218283	20993242	108968	10000.000000	24884	1381	1.000000	27901	920	1.000000	9718515	-0.007873
216237222	20996722	109215	10000.000000	24913	1386	1.000000	28687	709	1.000000	9713765	-0.007769
216218187	21019284	109308	10000.000000	24526	1633	1.000000	28116	725	1.000000	9708977	-0.005550
216177668	21005837	109575	10000.000000	24866	1412	1.000000	27542	993	1.000000	9704084	-0.008854
216213292	21006598	109420	10000.000000	25284	1346	1.000000	28000	904	1.000000	9699296	-0.009985
216202927	21015175	109679	10000.000000	24759	1379	1.000000	27718	893	1.000000	9694432	-0.008220
216267637	20975692	108997	10000.000000	25073	1305	1.000000	27858	850	1.000000	9689680	-0.009406
216219607	20998440	109289	10000.000000	24919	1404	1.000000	27371	914	1.000000	9684846	-0.008996
216177134	21010012	109411	10000.000000	24550	1586	1.000000	27738	846	1.000000	9679932	-0.009355
216240661	20987741	108735	10000.000000	24791	1536	1.000000	28128	889	1.000000	9675073	-0.008623
216233226	20985103	109685	10000.000000	24812	1506	1.000000	27417	867	1.000000	9670207	-0.007891
216229355	20988946	109098	10000.000000	25079	1326	1.000000	27822	865	1.000000	9665502	-0.007266
216239514	21004051	109450	10000.000000	25149	1411	1.000000	28159	757	1.000000	9660729	-0.006319
216185635	21019818	109697	10000.000000	24773	1454	1.000000	28601	734	1.000000	9655947	-0.006283
216208315	21000059	108765	10000.000000	24558	1585	1.000000	28144	849	1.000000	9651140	-0.006107
216254145	21003689	109701	10000.000000	25066	1273	1.000000	27880	794	1.000000	9646417	-0.006397
216210840	21007245	109303	10000.000000	24804	1465	1.000000	28142	798	1.000000	9641600	-0.006337
216227518	20999445	109011	10000.000000	24617	1541	1.000000	28336	682	1.000000	9636730	-0.005935
216244992	20986373	108618	10000.000000	24799	1378	1.000000	28151	940	1.000000	9631907	-0.005884
216272769	20991665	108691	10000.000000	24995	1478	1.000000	27507	883	1.000000	9627153	-0.005794
216217759	21002057	109239	10000.000000	24935	1303	1.000000	27605	954	1.000000	9622353	-0.006268
216244006	20998814	109665	10000.000000	25069	1361	1.000000	27863	939	1.000000	9617534	-0.005408
216247434	20988191	109607	10000.000000	25012	1487	1.000000	28296	775	1.000000	9612708	-0.006659
216218549	21017508	109741	10000.000000	24423	1634	1.000000	27970	803	1.000000	9607970	-0.006461
216248118	20998002	109082	10000.000000	25034	1332	1.000000	28129	827	1.000000	9603159	-0.006815
216177017	21015014	109663	10000.000000	24440	1533	1.000000	27959	786	1.000000	9598271	-0.006612
216208892	21016333	110041	10000.000000	24893	1566	1.000000	27863	846	1.000000	9593493	-0.006560
216191206	21015924	109332	10000.000000	24578	1493	1.000000	28301	793	1.000000	9588546	-0.006065
216255114	20999017	109188	10000.000000	25050	1359	1.000000	27509	969	1.000000	9583739	-0.005445
216216392	20996579	109057	10000.000000	24269	1637	1.000000	27567	758	1.000000	9578946	-0.005099
216251060	20997517	109216	10000.000000	24811	1477	1.000000	28353	810	1.000000	9574211	-0.004292
216195433	21028210	109015	10000.000000	24791	1519	1.000000	28063	780	1.000000	9569382	-0.003889
216229754	20997362	109585	10000.000000	25108	1416	1.000000	28134	795	1.000000	9564495	-0.004153
216231965	21013805	109264	10000.000000	24536	1501	1.000000	27997	859	1.000000	9559749	-0.004112
216266470	20987695	108784	10000.000000	24863	1457	1.000000	27688	958	1.000000	9554900	-0.004023
216266880	20981640	108645	10000.000000	24736	1555	1.000000	27898	825	1.000000	9550196	-0.003864
216203955	21011023	109442	10000.000000	24622	1542	1.000000	28375	803	1.000000	9545486	-0.003758
216203452	21017907	109845	10000.000000	24858	1450	1.000000	28242	735	1.000000	9540643	-0.003497
216247875	20996570	109650	10000.000000	24858	1395	1.000000	28219	816	1.000000	9535733	-0.003162
216205868	20998515	109502	10000.000000	25140	1481	1.000000	27692	900	1.000000	9530932	-0.003665
216235304	20996815	109433	10000.000000	24526	1503	1.000000	27916	903	1.000000	9526150	-0.004054
216239889	20992703	109288	10000.000000	25191	1270	1.000000	28042	806	1.000000	9521402	-0.004077
216193637	21007406	109465	10000.000000	25061	1456	1.000000	28110	824	1.000000	9516552	-0.004122
npatches	nstrain	runtime	dt	init_x	init_y	init_y_blood	init_z	init_S	beta0	beta1	beta2	beta3	mean_beta	B	d	delta	delta_blood	b[0]	mut	m	CTL	c	g	epsilon	k	het	lambda	rho	omega	x_max	patch.dyna	DELTA	A	VA
10000	1	100.000000	0.001000	21900	9499	5000000	0.001000	10000000	18.117330	22.532233	13.864436	25.439288	19	800000000	0.010000	1.000000	432.000000	80000	0.000050	0.004800	0	0.500000	0.000000	2.500000	10.000000	0.500000	0.000000	0.000000	0.000000	31872	0	10.000000	7.000000	1.000000
sus	inf	inf_blood	z	x[0]	y[0][0]	z[0]	x[1]	y[1][0]	z[1]	S[0]	synchrony
219000000	94990000	5000000	10.000000	21900	9499	0.001000	21900	9499	0.001000	10000000	0.000000
110112184	72697941	379026	3941.516320	11012	7190	0.394152	9065	8113	0.394152	9995119	0.000000
164119233	38420736	200113	6325.803353	16027	4137	0.632580	12930	4809	0.632580	9990098	0.000000
191765594	27682014	144081	7771.765723	19249	2831	0.777177	15409	3658	0.777177	9985149	0.000000
207650699	22726085	119122	8648.676577	20018	2394	0.864868	16449	3288	0.864868	9980177	0.000000
216782458	20175526	104819	9180.483393	21618	1982	0.918048	17311	2949	0.918048	9975205	0.000000
222136652	18771262	97439	9503.000201	22307	1912	0.950300	18215	2656	0.950300	9970150	0.000000
225300834	17971590	93809	9698.592075	22509	1742	0.969859	18379	2504	0.969859	9965174	0.000000
227248808	17489786	90836	9817.209710	23210	1734	0.981721	18739	2382	0.981721	9960192	0.000000
228360013	17203988	89248	9889.145947	22384	1777	0.988915	18692	2464	0.988915	9955246	0.000000
229052160	17045292	89002	9932.772025	23289	1617	0.993277	18753	2399	0.993277	9950398	0.000000
229445898	16943205	88609	9959.229270	23301	1560	0.995923	18733	2425	0.995923	9945628	0.000000
229718565	16888825	88104	9975.274394	23229	1688	0.997527	19359	2334	0.997527	9940640	0.000000
229878124	16839845	87770	9985.005037	23442	1550	0.998501	18827	2468	0.998501	9935639	0.000000
229940107	16825069	87144	9990.906233	23388	1528	0.999091	18697	2588	0.999091	9930729	0.000000
229991056	16810584	87463	9994.485041	23228	1656	0.999449	18860	2384	0.999449	9925792	0.000000
230045619	16793708	87334	9996.655426	22802	1783	0.999666	18923	2308	0.999666	9920770	0.000000
230077982	16783767	87157	9997.971667	23818	1489	0.999797	18968	2475	0.999797	9915731	0.000000
230066781	16797141	87826	9998.769908	23831	1501	0.999877	18812	2420	0.999877	9910757	0.000000
230086379	16800957	87947	9999.254005	23368	1719	0.999925	18589	2713	0.999925	9905760	0.000000
230088033	16788822	87326	9999.547588	23519	1652	0.999955	19162	2463	0.999955	9900777	0.000000
230105273	16781563	87575	9999.725632	23073	1704	0.999973	18849	2457	0.999973	9895893	0.000000
230096615	16786847	87237	9999.833608	23413	1580	0.999983	19071	2496	0.999983	9890974	0.000000
230088323	16786772	87086	9999.899091	23174	1620	0.999990	18921	2419	0.999990	9885962	0.000000
230135118	16776368	87555	9999.938803	23130	1729	0.999994	18748	2567	0.999994	9881069	0.000000
230116845	16782580	87489	9999.962887	23176	1695	0.999996	18420	2482	0.999996	9876195	0.000000
230121776	16792952	87159	9999.977493	23646	1571	0.999998	19510	2285	0.999998	9871261	0.000000
230086057	16791823	87041	9999.986350	23271	1663	0.999999	18763	2533	0.999999	9866407	0.000000
230107416	16779633	87021	9999.991722	23255	1616	0.999999	18795	2451	0.999999	9861376	0.000000
230109077	16786403	87274	9999.994980	23295	1539	0.999999	18799	2490	0.999999	9856462	0.000000
230084248	16788579	87524	9999.996955	23419	1597	1.000000	18609	2487	1.000000	9851442	0.000000
230101560	16797468	87549	9999.998154	22651	1648	1.000000	19220	2436	1.000000	9846443	0.000000
230129194	16779925	87410	9999.998880	23627	1634	1.000000	18873	2389	1.000000	9841599	0.000000
230130472	16780783	87662	9999.999321	23182	1819	1.000000	18486	2421	1.000000	9836627	0.000000
230125567	16792534	87380	9999.999588	23683	1468	1.000000	18917	2440	1.000000	9831770	0.000000
230072799	16799293	87846	9999.999750	23796	1439	1.000000	19256	2386	1.000000	9826911	0.000000
230112502	16800998	87258	9999.999849	23667	1522	1.000000	18474	2354	1.000000	9822063	0.000000
230090713	16797787	87024	9999.999908	22914	1701	1.000000	18536	2595	1.000000	9817150	0.000000
230121220	16792488	87598	9999.999944	23048	1662	1.000000	18686	2440	1.000000	9812281	0.000000
230098240	16785525	87685	9999.999966	22784	1591	1.000000	18883	2394	1.000000	9807420	0.000000
230093811	16792793	87428	9999.999980	24026	1463	1.000000	18869	2448	1.000000	9802397	-1.#IND00
230141789	16776590	87096	9999.999988	23230	1695	1.000000	18708	2557	1.000000	9797517	-1.#IND00
230134703	16777882	87428	9999.999992	23345	1636	1.000000	18629	2674	1.000000	9792731	0.000971
230136140	16773667	87301	9999.999995	23319	1624	1.000000	18898	2476	1.000000	9787820	0.000419
230118288	16791992	87826	9999.999997	23380	1578	1.000000	18662	2520	1.000000	9782906	-0.001628
230095948	16798430	87676	9999.999998	23155	1685	1.000000	19129	2261	1.000000	9777984	0.000133
230055930	16807523	87094	9999.999999	23101	1613	1.000000	19089	2331	1.000000	9773089	0.000184
230122910	16787597	87590	9999.999999	23562	1687	1.000000	18879	2467	1.000000	9768174	-0.000426
230069191	16794069	87681	10000.000000	23486	1651	1.000000	18616	2525	1.000000	9763311	-0.000406
230140680	16777444	86998	10000.000000	23275	1675	1.000000	18570	2631	1.000000	9758452	-0.000283
230136951	16773358	87425	10000.000000	23516	1678	1.000000	18942	2499	1.000000	9753517	-0.000534
230115398	16772373	87723	10000.000000	23296	1651	1.000000	19015	2337	1.000000	9748663	-0.000680
230123651	16794636	87820	10000.000000	23009	1747	1.000000	18852	2424	1.000000	9743722	0.000297
230124761	16786707	87394	10000.000000	23718	1541	1.000000	19101	2466	1.000000	9738699	-0.000026
230132439	16783818	87209	10000.000000	22812	1769	1.000000	19223	2325	1.000000	9733862	-0.000964
230096740	16786683	87937	10000.000000	23163	1720	1.000000	19241	2316	1.000000	9729045	-0.002272
230116453	16783825	86500	10000.000000	23136	1603	1.000000	18646	2403	1.000000	9724229	-0.001167
230087441	16788496	87185	10000.000000	23531	1706	1.000000	19078	2366	1.000000	9719542	0.000177
230081018	16795855	87412	10000.000000	22936	1734	1.000000	18660	2525	1.000000	9714666	0.000122
230108511	16780453	87384	10000.000000	23577	1531	1.000000	18886	2477	1.000000	9709823	0.000155
230115311	16784224	87900	10000.000000	23387	1730	1.000000	18782	2502	1.000000	9704898	0.000122
230096565	16782392	87606	10000.000000	22756	1686	1.000000	18522	2498	1.000000	9699979	-0.000955
230095052	16791092	87566	10000.000000	23926	1593	1.000000	19064	2468	1.000000	9695092	-0.000061
230119285	16802997	87900	10000.000000	23530	1574	1.000000	18798	2360	1.000000	9690194	0.000036
230108498	16781404	86791	10000.000000	23936	1406	1.000000	18924	2355	1.000000	9685356	0.000186
230110864	16779718	87222	10000.000000	23463	1775	1.000000	18932	2392	1.000000	9680318	-0.000171
230138026	16766734	87236	10000.000000	23119	1692	1.000000	18897	2478	1.000000	9675547	-0.001871
230131997	16784480	87122	10000.000000	23547	1560	1.000000	19111	2235	1.000000	9670730	-0.002041
230094239	16784632	87415	10000.000000	23768	1560	1.000000	18383	2464	1.000000	9665864	-0.002451
230117911	16785245	87976	10000.000000	23100	1796	1.000000	18835	2417	1.000000	9661051	-0.002767
230108418	16796438	87956	10000.000000	23241	1646	1.000000	19292	2359	1.000000	9656251	-0.002718
230123391	16779404	87961	10000.000000	23316	1679	1.000000	18680	2359	1.000000	9651413	-0.003904
230095285	16789869	87582	10000.000000	23135	1642	1.000000	18574	2691	1.000000	9646545	-0.003980
230098232	16792407	87323	10000.000000	24185	1541	1.000000	18851	2492	1.000000	9641789	-0.004006
230137489	16783449	87956	10000.000000	23516	1587	1.000000	18853	2517	1.000000	9636982	-0.003847
230113374	16781030	87422	10000.000000	23472	1473	1.000000	18996	2306	1.000000	9632229	-0.004010
230139068	16773122	87255	10000.000000	23458	1676	1.000000	19103	2331	1.000000	9627488	-0.003382
230120290	16784030	87370	10000.000000	23504	1597	1.000000	18952	2476	1.000000	9622707	-0.003829
230073395	16798479	87385	10000.000000	23429	1465	1.000000	18973	2391	1.000000	9617704	-0.003674
230107778	16775423	87069	10000.000000	23137	1633	1.000000	18790	2410	1.000000	9612842	-0.003422
230067763	16781063	87293	10000.000000	22990	1529	1.000000	19043	2386	1.000000	9607983	-0.004426
230074611	16789566	87448	10000.000000	22863	1779	1.000000	18447	2705	1.000000	9603115	-0.003876
230156121	16787141	87598	10000.000000	23705	1568	1.000000	18882	2397	1.000000	9598218	-0.003304
230148985	16766788	87158	10000.000000	23642	1507	1.000000	19229	2394	1.000000	9593265	-0.003174
230115900	16783892	88056	10000.000000	23224	1674	1.000000	18621	2515	1.000000	9588425	-0.003015
230108837	16786862	87267	10000.000000	23046	1682	1.000000	19402	2332	1.000000	9583682	-0.002192
230051055	16804987	87109	10000.000000	23525	1690	1.000000	19201	2302	1.000000	9578838	-0.002417
230115334	16783831	87446	10000.000000	23047	1684	1.000000	18624	2429	1.000000	9573939	-0.001991
230125896	16777798	87709	10000.000000	23247	1722	1.000000	19243	2268	1.000000	9569225	-0.001808
230102720	16780460	87600	10000.000000	24025	1512	1.000000	18446	2601	1.000000	9564452	-0.001767
230100434	16785898	87701	10000.000000	22877	1690	1.000000	18567	2548	1.000000	9559710	-0.001684
230094319	16785035	87632	10000.000000	22906	1690	1.000000	18569	2535	1.000000	9554802	-0.001622
230116430	16803772	87525	10000.000000	23110	1674	1.000000	18617	2496	1.000000	9550050	-0.000397
230101273	16794231	87741	10000.000000	22719	1734	1.000000	18789	2394	1.000000	9545279	-0.000451
230141135	16778165	87371	10000.000000	23573	1565	1.000000	18475	2504	1.000000	9540431	-0.000828
230095729	16785105	87377	10000.000000	23520	1548	1.000000	18844	2472	1.000000	9535712	-0.000756
230074848	16797365	87845	10000.000000	23155	1576	1.000000	18713	2591	1.000000	9530987	-0.000553
230103307	16784043	87587	10000.000000	23815	1490	1.000000	18818	2435	1.000000	9526197	-0.000657
230147456	16779814	87486	10000.000000	22808	1751	1.000000	18710	2409	1.000000	9521428	-0.000505
230141763	16763987	87203	10000.000000	24000	1451	1.000000	19042	2551	1.000000	9516717	-0.000351
npatches	nstrain	runtime	dt	init_x	init_y	init_y_blood	init_z	init_S	beta0	beta1	beta2	beta3	mean_beta	B	d	delta	delta_blood	b[0]	mut	m	CTL	c	g	epsilon	k	het	lambda	rho	omega	x_max	patch.dyna	DELTA	A	VA
10000	1	100.000000	0.001000	21900	9499	5000000	0.001000	10000000	26.940492	23.287438	26.604554	15.620020	19	800000000	0.010000	1.000000	432.000000	80000	0.000050	0.004800	0	0.500000	0.000000	2.500000	11.000000	0.500000	0.000000	0.000000	0.000000	31872	0	10.000000	7.000000	1.000000
sus	inf	inf_blood	z	x[0]	y[0][0]	z[0]	x[1]	y[1][0]	z[1]	S[0]	synchrony
219000000	94990000	5000000	10.000000	21900	9499	0.001000	21900	9499	0.001000	10000000	0.000000
116026934	65753340	343683	3941.516320	8044	7978	0.394152	9188	7472	0.394152	9994934	0.000000
174882031	33011759	172548	6325.803353	11593	4816	0.632580	13590	4323	0.632580	9989936	0.000000
204418382	23022869	119745	7771.765723	13799	3735	0.777177	15816	3375	0.777177	9984999	0.000000
221025475	18488863	95909	8648.676577	15267	3293	0.864868	17223	2733	0.864868	9979981	0.000000
230387136	16208307	84641	9180.483393	16200	2911	0.918048	18109	2596	0.918048	9974854	0.000000
235789096	14951930	78155	9503.000201	16344	2863	0.950300	19311	2142	0.950300	9969881	0.000000
239018514	14245724	74069	9698.592075	16553	2764	0.969859	19449	2200	0.969859	9964820	0.000000
240963596	13820787	71821	9817.209710	16509	2578	0.981721	19153	2284	0.981721	9959908	0.000000
242078250	13557911	70672	9889.145947	16723	2842	0.988915	19477	2209	0.988915	9954919	0.000000
242744908	13427523	69807	9932.772025	17218	2411	0.993277	19956	2003	0.993277	9949996	0.000000
243184255	13334624	69454	9959.229270	16843	2705	0.995923	19044	2205	0.995923	9944961	0.000000
243432144	13279242	69266	9975.274394	17447	2539	0.997527	19423	2090	0.997527	9940093	0.000000
243583787	13228865	69069	9985.005037	17080	2628	0.998501	19631	2086	0.998501	9935197	0.000000
243723707	13213866	68169	9990.906233	16907	2632	0.999091	19423	2158	0.999091	9930301	0.000000
243791943	13194698	68505	9994.485041	17104	2469	0.999449	19633	2144	0.999449	9925237	0.000000
243762735	13217261	68832	9996.655426	17104	2408	0.999666	19920	2024	0.999666	9920304	0.000000
243871708	13191995	69008	9997.971667	16957	2595	0.999797	19779	2069	0.999797	9915257	0.000000
243834311	13200879	69110	9998.769908	16860	2608	0.999877	19274	2191	0.999877	9910306	0.000000
243792232	13198892	68562	9999.254005	16441	2910	0.999925	19742	2064	0.999925	9905294	0.000000
243792234	13207173	68549	9999.547588	16775	2611	0.999955	19313	2334	0.999955	9900255	0.000000
243809157	13198915	68700	9999.725632	16790	2644	0.999973	19276	2260	0.999973	9895356	0.000000
243814283	13186459	68488	9999.833608	16946	2589	0.999983	19770	2088	0.999983	9890486	0.000000
243830532	13193143	68305	9999.899091	17014	2412	0.999990	19200	2376	0.999990	9885648	0.000000
243858417	13188207	69097	9999.938803	17100	2671	0.999994	19706	2065	0.999994	9880750	0.000000
243769240	13211220	69089	9999.962887	16952	2715	0.999996	19654	2157	0.999996	9875689	0.000000
243818635	13188057	68945	9999.977493	17649	2399	0.999998	19782	1926	0.999998	9870792	0.000000
243849860	13186080	68519	9999.986350	17099	2565	0.999999	19833	2102	0.999999	9865833	0.000000
243817256	13202123	68709	9999.991722	16741	2667	0.999999	19680	2163	0.999999	9860918	0.000000
243815496	13198391	68676	9999.994980	16894	2757	0.999999	20061	1964	0.999999	9855954	0.000000
243776775	13190128	68521	9999.996955	17141	2538	1.000000	19322	2305	1.000000	9851021	0.000000
243826832	13195210	68946	9999.998154	17317	2462	1.000000	20019	2093	1.000000	9846178	0.000000
243850955	13193693	68890	9999.998880	16997	2570	1.000000	19881	1996	1.000000	9841221	0.000000
243857125	13193846	68750	9999.999321	17168	2389	1.000000	19532	2258	1.000000	9836374	0.000000
243803601	13193636	68649	9999.999588	16771	2538	1.000000	19675	2037	1.000000	9831308	0.000000
243805052	13192548	68859	9999.999750	17020	2513	1.000000	19701	2089	1.000000	9826413	0.000000
243819629	13187890	68525	9999.999849	16683	2699	1.000000	19970	2062	1.000000	9821496	0.000000
243829215	13207902	68873	9999.999908	17290	2579	1.000000	20114	2039	1.000000	9816640	0.000000
243798131	13192486	68542	9999.999944	17021	2541	1.000000	19869	2107	1.000000	9811688	0.000000
243825111	13197684	69022	9999.999966	16928	2704	1.000000	19303	2220	1.000000	9806849	0.000000
243821807	13184728	68720	9999.999980	17008	2456	1.000000	19868	2129	1.000000	9801936	-1.#IND00
243827478	13193418	68824	9999.999988	16865	2658	1.000000	19687	2232	1.000000	9796937	-1.#IND00
243831356	13188642	68908	9999.999992	17227	2553	1.000000	19631	1973	1.000000	9792153	-0.024716
243830492	13185977	68527	9999.999995	17244	2362	1.000000	19188	2249	1.000000	9787297	-0.026231
243861183	13186925	68838	9999.999997	17019	2699	1.000000	19245	2081	1.000000	9782347	-0.033448
243839603	13183367	68562	9999.999998	16948	2745	1.000000	19360	2295	1.000000	9777584	-0.017636
243835773	13195406	68578	9999.999999	17123	2616	1.000000	19966	2112	1.000000	9772678	-0.017057
243842359	13180426	68144	9999.999999	17498	2414	1.000000	19388	2387	1.000000	9767938	-0.012371
243764907	13206134	68927	10000.000000	16992	2579	1.000000	19591	2072	1.000000	9763007	-0.010059
243853115	13188801	68984	10000.000000	16916	2715	1.000000	19364	2164	1.000000	9758211	-0.008419
243845564	13200848	68599	10000.000000	16890	2675	1.000000	19935	2124	1.000000	9753196	-0.007088
243832323	13203931	68701	10000.000000	17052	2630	1.000000	19598	2077	1.000000	9748397	-0.006436
243845438	13169688	68915	10000.000000	16992	2591	1.000000	19489	2070	1.000000	9743728	-0.004164
243838016	13192852	68424	10000.000000	16593	2505	1.000000	19733	2048	1.000000	9738795	-0.008951
243803411	13197199	68965	10000.000000	16824	2669	1.000000	19734	2137	1.000000	9734005	-0.008827
243800296	13199478	68900	10000.000000	17114	2492	1.000000	19538	2110	1.000000	9729107	-0.007925
243803862	13199060	69028	10000.000000	16677	2691	1.000000	19621	2319	1.000000	9724235	-0.008455
243849904	13188793	68537	10000.000000	17226	2517	1.000000	19636	2116	1.000000	9719344	-0.004616
243833212	13199617	68755	10000.000000	17303	2499	1.000000	19436	2200	1.000000	9714426	-0.004661
243829415	13187099	68773	10000.000000	17093	2559	1.000000	19702	2099	1.000000	9709608	-0.005118
243833910	13195196	68605	10000.000000	16955	2683	1.000000	19831	2259	1.000000	9704839	-0.005246
243825574	13203013	68958	10000.000000	16802	2655	1.000000	19273	2270	1.000000	9699918	-0.001209
243804716	13202915	68621	10000.000000	17082	2617	1.000000	20048	2043	1.000000	9694992	-0.001645
243865600	13205994	68545	10000.000000	16833	2478	1.000000	19897	2092	1.000000	9690031	-0.001837
243777607	13206917	69077	10000.000000	17118	2593	1.000000	19696	2317	1.000000	9685099	-0.002313
243826176	13183032	68828	10000.000000	17110	2568	1.000000	20122	1973	1.000000	9680159	-0.002274
243807451	13188659	69021	10000.000000	16583	2594	1.000000	19679	1977	1.000000	9675400	-0.001873
243851218	13185608	68557	10000.000000	17035	2542	1.000000	19445	2211	1.000000	9670609	-0.001388
243820811	13202600	68504	10000.000000	17015	2583	1.000000	19874	2166	1.000000	9665725	-0.000201
243795711	13197612	68788	10000.000000	17214	2418	1.000000	19153	2270	1.000000	9660992	0.000061
243836642	13200910	68736	10000.000000	16910	2626	1.000000	19447	2059	1.000000	9656132	-0.003072
243833843	13193413	68521	10000.000000	17377	2549	1.000000	20186	1918	1.000000	9651366	-0.004079
243794100	13202343	68417	10000.000000	17051	2432	1.000000	20093	2130	1.000000	9646470	-0.004490
243824386	13195758	68762	10000.000000	17257	2515	1.000000	19455	2140	1.000000	9641811	-0.004879
243814379	13193111	68488	10000.000000	16965	2623	1.000000	19460	2098	1.000000	9636989	-0.004547
243783086	13196542	68736	10000.000000	16824	2488	1.000000	19573	2349	1.000000	9632148	-0.004368
243834801	13178895	69060	10000.000000	17400	2405	1.000000	19968	2092	1.000000	9627389	-0.004336
243782301	13209917	68744	10000.000000	16982	2616	1.000000	19796	2035	1.000000	9622734	-0.004393
243837982	13196272	68986	10000.000000	16832	2643	1.000000	19768	2178	1.000000	9617979	-0.004310
243844106	13185446	68886	10000.000000	17184	2760	1.000000	19566	2086	1.000000	9613179	-0.003923
243853468	13190583	68821	10000.000000	16994	2547	1.000000	19626	2172	1.000000	9608266	-0.003685
243813937	13191796	68809	10000.000000	17348	2560	1.000000	19680	2270	1.000000	9603526	-0.003209
243861468	13173713	68561	10000.000000	17302	2562	1.000000	19758	2095	1.000000	9598804	-0.003180
243860060	13190419	68789	10000.000000	17000	2564	1.000000	20108	2138	1.000000	9593955	-0.003048
243822676	13198411	68791	10000.000000	17533	2585	1.000000	19546	2233	1.000000	9589050	-0.002838
243845868	13185513	68511	10000.000000	17095	2522	1.000000	19692	2147	1.000000	9584281	-0.002828
243852539	13177381	68784	10000.000000	16841	2777	1.000000	20325	2054	1.000000	9579474	-0.003028
243823177	13192233	68833	10000.000000	17124	2556	1.000000	19503	2109	1.000000	9574700	-0.002348
243823975	13184844	68789	10000.000000	17279	2311	1.000000	19671	2016	1.000000	9569837	-0.002526
243846404	13186898	68640	10000.000000	17287	2550	1.000000	19510	2174	1.000000	9564981	-0.002514
243814573	13184863	68716	10000.000000	16730	2673	1.000000	19546	2222	1.000000	9560105	-0.002132
243803176	13200093	68601	10000.000000	17261	2534	1.000000	19702	2170	1.000000	9555264	-0.002277
243827810	13186329	68313	10000.000000	17154	2550	1.000000	19643	2150	1.000000	9550549	-0.002221
243871010	13176813	69095	10000.000000	17198	2659	1.000000	19048	2234	1.000000	9545798	-0.002189
243848395	13180474	68512	10000.000000	17248	2620	1.000000	19733	2078	1.000000	9541073	-0.002116
243822584	13187174	68960	10000.000000	17035	2613	1.000000	19831	2076	1.000000	9536308	-0.001965
243818174	13210718	68892	10000.000000	16628	2785	1.000000	19474	2092	1.000000	9531398	-0.002489
243834985	13191748	69183	10000.000000	17128	2582	1.000000	19400	2190	1.000000	9526712	-0.002332
243832213	13187679	68062	10000.000000	16266	2789	1.000000	19804	2055	1.000000	9521863	-0.002206
243835811	13184633	68673	10000.000000	16800	2698	1.000000	19658	2254	1.000000	9517063	-0.002561
npatches	nstrain	runtime	dt	init_x	init_y	init_y_blood	init_z	init_S	beta0	beta1	beta2	beta3	mean_beta	B	d	delta	delta_blood	b[0]	mut	m	CTL	c	g	epsilon	k	het	lambda	rho	omega	x_max	patch.dyna	DELTA	A	VA
10000	1	100.000000	0.001000	21900	9499	5000000	0.001000	10000000	21.382471	19.767720	11.042106	25.941873	19	800000000	0.010000	1.000000	432.000000	80000	0.000050	0.004800	0	0.500000	0.000000	2.500000	12.000000	0.500000	0.000000	0.000000	0.000000	31872	0	10.000000	7.000000	1.000000
sus	inf	inf_blood	z	x[0]	y[0][0]	z[0]	x[1]	y[1][0]	z[1]	S[0]	synchrony
219000000	94990000	5000000	10.000000	21900	9499	0.001000	21900	9499	0.001000	10000000	0.000000
121246794	59724156	312158	3941.516320	10441	6578	0.394152	11219	6281	0.394152	9995064	0.000000
184204182	28615840	149375	6325.803353	15589	3521	0.632580	16596	3395	0.632580	9990110	0.000000
215102389	19364579	101524	7771.765723	18556	2441	0.777177	19735	2240	0.777177	9985232	0.000000
232086680	15252935	79345	8648.676577	19964	2217	0.864868	21696	1909	0.864868	9980246	0.000000
241499801	13193312	68843	9180.483393	21254	2013	0.918048	22640	1585	0.918048	9975204	0.000000
247036358	12072692	62970	9503.000201	21802	1716	0.950300	23978	1263	0.950300	9970186	0.000000
250206935	11428426	59169	9698.592075	21832	1655	0.969859	23580	1442	0.969859	9965135	0.000000
252143456	11045045	57765	9817.209710	22360	1476	0.981721	24430	1181	0.981721	9960218	0.000000
253257245	10828714	56430	9889.145947	21834	1807	0.988915	24947	1140	0.988915	9955494	0.000000
253949420	10690668	55950	9932.772025	22073	1581	0.993277	24758	1096	0.993277	9950510	0.000000
254356483	10617202	55256	9959.229270	22259	1646	0.995923	24882	1165	0.995923	9945476	0.000000
254627568	10561634	55529	9975.274394	22632	1658	0.997527	24667	1072	0.997527	9940414	0.000000
254809974	10531745	54782	9985.005037	22908	1419	0.998501	24338	1260	0.998501	9935524	0.000000
254888358	10493696	54607	9990.906233	22166	1650	0.999091	25343	1048	0.999091	9930515	0.000000
254905661	10498998	54686	9994.485041	23026	1385	0.999449	24161	1356	0.999449	9925488	0.000000
254941696	10483113	54439	9996.655426	23087	1426	0.999666	24860	1245	0.999666	9920429	0.000000
255008158	10485963	54196	9997.971667	22718	1505	0.999797	25098	1095	0.999797	9915477	0.000000
255020792	10484950	54536	9998.769908	23341	1345	0.999877	23852	1339	0.999877	9910689	0.000000
254989919	10499301	54388	9999.254005	22348	1475	0.999925	24982	1182	0.999925	9905695	0.000000
254971310	10493798	54820	9999.547588	22637	1515	0.999955	24630	1162	0.999955	9900746	0.000000
255034993	10492714	54543	9999.725632	23246	1477	0.999973	24705	1282	0.999973	9895683	0.000000
254964325	10500980	54724	9999.833608	22453	1345	0.999983	24363	1172	0.999983	9890866	0.000000
255040581	10470048	54647	9999.899091	22663	1600	0.999990	24662	1203	0.999990	9885946	0.000000
255017330	10483822	54257	9999.938803	22991	1500	0.999994	23804	1404	0.999994	9880937	0.000000
254955514	10502501	54857	9999.962887	22872	1431	0.999996	24503	1377	0.999996	9876096	0.000000
255020390	10480659	54624	9999.977493	22651	1580	0.999998	24698	1195	0.999998	9871214	0.000000
254962467	10489468	54773	9999.986350	22765	1522	0.999999	24663	1130	0.999999	9866338	0.000000
255018759	10491995	54300	9999.991722	22856	1481	0.999999	24375	1213	0.999999	9861409	0.000000
254973492	10494260	54297	9999.994980	22846	1504	0.999999	24546	1165	0.999999	9856575	0.000000
255035010	10469820	54682	9999.996955	22831	1593	1.000000	24672	1123	1.000000	9851487	0.000000
255024048	10489501	55081	9999.998154	23332	1329	1.000000	25120	1036	1.000000	9846646	0.000000
255013367	10489873	54558	9999.998880	22780	1522	1.000000	24512	1148	1.000000	9841722	0.000000
255009887	10480880	54836	9999.999321	22548	1431	1.000000	24383	1160	1.000000	9836847	0.000000
255002398	10485751	54356	9999.999588	22730	1456	1.000000	24729	1141	1.000000	9831948	0.000000
255040454	10463488	54529	9999.999750	23108	1408	1.000000	24452	1006	1.000000	9827016	0.000000
254971366	10499553	54970	9999.999849	22803	1553	1.000000	24818	1166	1.000000	9822073	0.000000
254960629	10495632	54787	9999.999908	22994	1477	1.000000	25013	1184	1.000000	9817208	0.000000
255000931	10481970	54187	9999.999944	22814	1435	1.000000	25254	1210	1.000000	9812318	0.000000
255005885	10486826	54423	9999.999966	22757	1652	1.000000	24713	1128	1.000000	9807440	0.000000
254995959	10489365	54525	9999.999980	22978	1334	1.000000	24618	1121	1.000000	9802531	-1.#IND00
254972596	10492520	54831	9999.999988	21936	1667	1.000000	24865	1171	1.000000	9797699	-1.#IND00
255004339	10489607	54880	9999.999992	22905	1615	1.000000	25081	1190	1.000000	9792736	-0.016264
255055784	10477891	54634	9999.999995	22727	1553	1.000000	24605	1261	1.000000	9787903	-0.010792
255010709	10484279	54818	9999.999997	23018	1441	1.000000	24800	1232	1.000000	9782906	-0.007971
255037126	10494378	54443	9999.999998	22251	1687	1.000000	24465	1272	1.000000	9778018	-0.002897
255002104	10490614	54563	9999.999999	22740	1544	1.000000	24586	1223	1.000000	9773225	-0.008488
255008012	10493186	54541	9999.999999	22359	1497	1.000000	24511	1258	1.000000	9768336	0.001534
254992396	10496999	54502	10000.000000	23116	1433	1.000000	24943	1019	1.000000	9763415	-0.000311
255039880	10477784	54967	10000.000000	22422	1384	1.000000	24796	1259	1.000000	9758521	-0.006356
255000355	10480492	54503	10000.000000	23119	1542	1.000000	24471	1205	1.000000	9753655	-0.006108
254960630	10503162	54736	10000.000000	22446	1548	1.000000	24987	1209	1.000000	9748813	-0.008767
254972057	10492812	54426	10000.000000	22719	1483	1.000000	24246	1290	1.000000	9743885	-0.008333
254924020	10501902	54989	10000.000000	23080	1463	1.000000	24935	1104	1.000000	9739094	-0.008155
254962469	10493462	54845	10000.000000	22960	1424	1.000000	24748	1134	1.000000	9734346	-0.009230
254964126	10492678	54577	10000.000000	22930	1326	1.000000	24178	1337	1.000000	9729519	-0.007525
255016866	10485699	54815	10000.000000	23115	1450	1.000000	24923	1179	1.000000	9724732	-0.007318
255023198	10489868	54403	10000.000000	22783	1543	1.000000	24781	1043	1.000000	9719843	-0.006853
255013467	10500553	54442	10000.000000	23287	1320	1.000000	24181	1314	1.000000	9715065	-0.005575
254974692	10496748	54614	10000.000000	22422	1748	1.000000	24666	1149	1.000000	9710130	-0.006019
255021953	10482188	54657	10000.000000	23351	1369	1.000000	24974	1106	1.000000	9705270	-0.006158
255026126	10473324	54163	10000.000000	22731	1582	1.000000	24416	1205	1.000000	9700452	-0.004772
255032934	10481625	54752	10000.000000	22107	1620	1.000000	24758	1105	1.000000	9695611	-0.006112
255029199	10483528	54749	10000.000000	23162	1414	1.000000	24660	1103	1.000000	9690834	-0.006032
254971239	10497226	54720	10000.000000	22351	1537	1.000000	24795	1254	1.000000	9686016	-0.006065
255059238	10478177	54467	10000.000000	23109	1406	1.000000	25189	1084	1.000000	9681144	-0.005911
254983028	10496651	55055	10000.000000	22381	1528	1.000000	24958	1180	1.000000	9676383	-0.004685
254995957	10496331	54758	10000.000000	22883	1508	1.000000	24471	1111	1.000000	9671466	-0.005406
254908145	10501201	54741	10000.000000	22633	1437	1.000000	24860	1236	1.000000	9666619	-0.004055
255009804	10491063	54795	10000.000000	23018	1558	1.000000	24544	1213	1.000000	9661698	-0.003621
254999805	10499421	54995	10000.000000	23271	1412	1.000000	25030	1118	1.000000	9656844	-0.003250
254976810	10495667	54747	10000.000000	22348	1535	1.000000	24219	1217	1.000000	9652035	-0.002283
255034857	10485958	54673	10000.000000	22340	1771	1.000000	24706	1289	1.000000	9647233	-0.000642
255002862	10489892	54433	10000.000000	23228	1426	1.000000	25521	1022	1.000000	9642470	-0.000682
254961660	10490276	54600	10000.000000	23086	1351	1.000000	24275	1212	1.000000	9637903	-0.000312
254981918	10496489	54840	10000.000000	23007	1413	1.000000	24306	1242	1.000000	9632985	-0.000565
255013097	10490072	54693	10000.000000	23036	1474	1.000000	25067	1120	1.000000	9628118	0.000076
255002518	10484970	54389	10000.000000	22802	1374	1.000000	23958	1248	1.000000	9623185	-0.000783
254945819	10504085	54841	10000.000000	22949	1530	1.000000	24476	1253	1.000000	9618439	-0.000803
254989645	10502035	54733	10000.000000	23213	1512	1.000000	24628	1285	1.000000	9613630	-0.000803
255017456	10491968	54523	10000.000000	23478	1370	1.000000	24353	1261	1.000000	9608833	-0.000756
255023537	10473396	54630	10000.000000	23047	1354	1.000000	24640	1134	1.000000	9604025	-0.000707
255040222	10484725	54559	10000.000000	22908	1608	1.000000	24843	1129	1.000000	9599220	-0.000392
255001390	10481151	54299	10000.000000	23422	1181	1.000000	25119	1053	1.000000	9594437	-0.000389
255020526	10489397	54567	10000.000000	22460	1621	1.000000	24576	1227	1.000000	9589627	-0.000568
254995343	10488843	54706	10000.000000	22875	1582	1.000000	24491	1132	1.000000	9584795	-0.000215
255015883	10487599	54373	10000.000000	22570	1588	1.000000	25228	1160	1.000000	9579969	-0.000860
254961531	10504915	54579	10000.000000	22901	1553	1.000000	24600	1123	1.000000	9575242	-0.000775
255057221	10464181	54691	10000.000000	22681	1509	1.000000	24891	1226	1.000000	9570322	-0.000502
254898782	10499436	54938	10000.000000	22680	1557	1.000000	24761	1210	1.000000	9565490	0.000244
255011185	10490408	54710	10000.000000	22802	1444	1.000000	24815	1137	1.000000	9560644	0.000071
254988450	10483416	54346	10000.000000	22965	1551	1.000000	25551	1040	1.000000	9555842	0.000101
255030429	10477968	54394	10000.000000	22634	1453	1.000000	24442	1218	1.000000	9551034	-0.001430
254955420	10486436	54850	10000.000000	22591	1519	1.000000	24755	947	1.000000	9546181	-0.001646
255026983	10481710	54741	10000.000000	23231	1521	1.000000	25160	1093	1.000000	9541462	-0.001606
254953228	10489330	54482	10000.000000	22988	1369	1.000000	24568	1221	1.000000	9536719	-0.001285
255025294	10489744	54505	10000.000000	22764	1577	1.000000	25158	1094	1.000000	9531903	-0.001199
254995907	10479699	54766	10000.000000	22812	1469	1.000000	24601	1133	1.000000	9527065	-0.001162
255030914	10483295	54529	10000.000000	22988	1346	1.000000	24329	1274	1.000000	9522378	-0.001111
255010896	10488363	54974	10000.000000	22480	1425	1.000000	25177	1025	1.000000	9517584	-0.002065
npatches	nstrain	runtime	dt	init_x	init_y	init_y_blood	init_z	init_S	beta0	beta1	beta2	beta3	mean_beta	B	d	delta	delta_blood	b[0]	mut	m	CTL	c	g	epsilon	k	het	lambda	rho	omega	x_max	patch.dyna	DELTA	A	VA
10000	1	100.000000	0.001000	21900	9499	5000000	0.001000	10000000	11.579817	15.477939	12.795320	12.048473	19	800000000	0.010000	1.000000	432.000000	80000	0.000050	0.004800	0	0.500000	0.000000	2.500000	13.000000	0.500000	0.000000	0.000000	0.000000	31872	0	10.000000	7.000000	1.000000
sus	inf	inf_blood	z	x[0]	y[0][0]	z[0]	x[1]	y[1][0]	z[1]	S[0]	synchrony
219000000	94990000	5000000	10.000000	21900	9499	0.001000	21900	9499	0.001000	10000000	0.000000
125574722	54594834	285563	3941.516320	17325	3873	0.394152	14171	4751	0.394152	9994983	0.000000
191886390	25127501	131603	6325.803353	26553	828	0.632580	21806	1938	0.632580	9990088	0.000000
223915457	16491566	86363	7771.765723	30087	251	0.777177	25610	975	0.777177	9985096	0.000000
241115255	12753516	65794	8648.676577	31225	103	0.864868	28432	439	0.864868	9980103	0.000000
250700589	10863218	56463	9180.483393	31672	73	0.918048	29578	335	0.918048	9975016	0.000000
256155676	9842435	51425	9503.000201	31519	69	0.950300	30262	289	0.950300	9970087	0.000000
259367685	9270104	48265	9698.592075	31420	46	0.969859	30494	170	0.969859	9965189	0.000000
261263757	8943124	46899	9817.209710	31790	43	0.981721	30923	119	0.981721	9960245	0.000000
262377376	8739735	45145	9889.145947	31830	46	0.988915	30732	160	0.988915	9955263	0.000000
263047807	8607102	45189	9932.772025	31821	37	0.993277	30948	110	0.993277	9950308	0.000000
263457713	8547171	44803	9959.229270	31667	20	0.995923	31013	93	0.995923	9945471	0.000000
263763688	8503031	44396	9975.274394	31808	43	0.997527	31081	133	0.997527	9940462	0.000000
263859861	8479674	44025	9985.005037	31915	29	0.998501	30700	188	0.998501	9935336	0.000000
263999325	8446188	43833	9990.906233	31759	25	0.999091	30693	133	0.999091	9930294	0.000000
264020736	8451818	44335	9994.485041	31414	46	0.999449	31146	130	0.999449	9925417	0.000000
264086335	8435145	44292	9996.655426	31747	68	0.999666	31081	154	0.999666	9920551	0.000000
264136214	8438171	43767	9997.971667	31494	46	0.999797	30855	192	0.999797	9915514	0.000000
264095584	8441425	43529	9998.769908	31884	41	0.999877	31143	100	0.999877	9910550	0.000000
264100711	8435033	44106	9999.254005	31646	34	0.999925	31217	131	0.999925	9905632	0.000000
264094278	8429901	43745	9999.547588	31681	31	0.999955	30597	131	0.999955	9900696	0.000000
264096931	8444849	43797	9999.725632	31682	41	0.999973	31176	170	0.999973	9895732	0.000000
264058340	8455636	43694	9999.833608	31619	27	0.999983	30854	168	0.999983	9890807	0.000000
264106974	8429829	43866	9999.899091	31723	33	0.999990	31086	106	0.999990	9885891	0.000000
264130973	8436091	44335	9999.938803	31693	31	0.999994	31133	169	0.999994	9880976	0.000000
264108815	8428058	44067	9999.962887	31706	48	0.999996	30358	217	0.999996	9876039	0.000000
264047482	8445864	43974	9999.977493	31799	44	0.999998	30930	154	0.999998	9871217	0.000000
264130882	8430191	43871	9999.986350	31686	63	0.999999	30941	126	0.999999	9866285	0.000000
264104203	8437533	44000	9999.991722	31746	56	0.999999	30930	163	0.999999	9861361	0.000000
264121375	8421693	43893	9999.994980	31854	59	0.999999	30428	226	0.999999	9856562	0.000000
264070576	8439788	44023	9999.996955	31644	58	1.000000	30720	228	1.000000	9851570	0.000000
264050401	8451152	44331	9999.998154	31533	34	1.000000	30749	184	1.000000	9846667	0.000000
264099016	8426110	43751	9999.998880	31506	49	1.000000	30920	120	1.000000	9841749	0.000000
264083844	8440135	43939	9999.992049	31802	28	1.000000	30715	175	1.000000	9836937	0.000000
264102648	8424113	44331	9999.995178	31826	57	1.000000	30959	127	1.000000	9831933	0.000000
264105720	8430116	43733	9999.997076	31737	48	1.000000	30815	139	1.000000	9826969	0.000000
264155813	8419241	43392	9999.998226	31521	46	1.000000	30894	169	1.000000	9822007	0.000000
264111674	8431676	43712	9999.998924	31795	55	1.000000	30452	189	1.000000	9817047	0.000000
264130920	8436241	43909	9999.999348	31713	37	1.000000	30675	190	1.000000	9812087	0.000000
264041746	8448173	43629	9999.999604	31548	48	1.000000	30843	99	1.000000	9807159	0.000000
264096443	8435891	43302	9999.999760	31638	64	1.000000	31253	101	1.000000	9802224	-1.#IND00
264113053	8428133	43705	9999.999855	31643	72	1.000000	31188	163	1.000000	9797418	-0.016000
264116620	8432330	43849	9999.999912	31737	47	1.000000	30948	155	1.000000	9792484	0.006305
264093170	8430190	43829	9999.999946	31623	37	1.000000	31040	207	1.000000	9787595	0.010981
264086781	8439889	43990	9999.999968	31650	40	1.000000	30965	139	1.000000	9782715	0.012675
264119065	8439000	43875	9999.999980	31465	53	1.000000	30886	151	1.000000	9777771	0.015013
264149055	8426892	44011	9999.999988	31683	69	1.000000	30977	135	1.000000	9772940	0.012351
264140236	8437369	44368	9999.999993	31759	48	1.000000	31242	102	1.000000	9768021	0.008914
264157253	8429708	43963	9999.999996	31839	34	1.000000	31106	115	1.000000	9763205	0.008837
264146711	8431145	43959	9999.999997	31606	55	1.000000	31012	109	1.000000	9758268	0.006735
264072579	8444196	43901	9999.999998	31721	40	1.000000	31289	128	1.000000	9753380	0.003469
264100855	8440975	44045	9999.999999	31679	54	1.000000	31255	157	1.000000	9748521	0.003206
264161806	8429118	44123	9999.999999	31614	38	1.000000	30586	205	1.000000	9743599	0.003575
264145712	8422958	43991	10000.000000	31749	30	1.000000	30853	203	1.000000	9738772	0.006337
264068537	8436959	43929	10000.000000	31598	48	1.000000	31243	106	1.000000	9733857	0.006586
264108017	8433067	43924	10000.000000	32005	32	1.000000	31007	138	1.000000	9728997	0.007174
264128832	8435020	43683	10000.000000	31789	30	1.000000	30806	177	1.000000	9724176	0.005600
264110601	8439266	43429	10000.000000	31628	32	1.000000	30576	191	1.000000	9719356	0.010615
264126657	8429008	43962	10000.000000	31631	47	1.000000	31117	118	1.000000	9714484	0.007113
264108735	8439905	43809	10000.000000	31810	58	1.000000	30965	147	1.000000	9709685	0.007685
264153541	8426212	43388	10000.000000	31796	37	1.000000	30836	168	1.000000	9704870	0.007650
264119672	8435022	43749	10000.000000	31781	49	1.000000	31176	123	1.000000	9699967	0.008311
264124741	8423020	43885	10000.000000	31630	51	1.000000	31021	97	1.000000	9694971	0.008441
264117052	8440331	43818	10000.000000	31564	43	1.000000	30956	152	1.000000	9690181	0.006982
264153820	8427572	43903	10000.000000	31547	65	1.000000	31291	100	1.000000	9685277	0.007024
264105462	8444391	44009	10000.000000	31622	45	1.000000	31233	113	1.000000	9680323	0.007500
264104600	8432686	43874	10000.000000	31659	38	1.000000	30882	199	1.000000	9675502	0.007401
264083601	8445090	44097	10000.000000	31446	41	1.000000	31003	146	1.000000	9670789	0.007266
264071289	8451750	44331	10000.000000	31671	38	1.000000	30890	129	1.000000	9665924	0.006872
264122035	8439411	44137	10000.000000	31751	27	1.000000	30895	139	1.000000	9661024	0.006563
264090865	8435230	43439	10000.000000	31599	51	1.000000	31274	139	1.000000	9656217	0.006490
264111033	8439036	43815	10000.000000	31754	55	1.000000	31023	155	1.000000	9651297	0.006329
264074216	8445940	44143	10000.000000	31700	37	1.000000	30879	123	1.000000	9646460	0.006186
264099952	8442650	44337	10000.000000	31768	51	1.000000	31335	123	1.000000	9641662	0.006673
264097626	8435615	43594	10000.000000	31763	29	1.000000	30558	213	1.000000	9636837	0.006343
264120394	8437554	43886	10000.000000	31533	43	1.000000	30906	157	1.000000	9631964	0.006302
264098293	8439548	43568	10000.000000	31579	40	1.000000	31231	116	1.000000	9627021	0.005944
264075784	8443973	43896	10000.000000	31729	46	1.000000	31291	106	1.000000	9622183	0.005581
264118111	8426482	43662	10000.000000	31973	45	1.000000	30805	225	1.000000	9617481	0.005403
264126198	8434324	44009	10000.000000	31904	43	1.000000	31180	119	1.000000	9612646	0.006699
264121214	8431757	43613	10000.000000	31512	59	1.000000	30826	192	1.000000	9607835	0.006500
264117835	8425744	43644	10000.000000	31785	28	1.000000	30877	163	1.000000	9603013	0.005838
264110877	8442894	43829	10000.000000	31736	40	1.000000	31064	230	1.000000	9598215	0.005926
264116175	8435076	43781	10000.000000	31733	39	1.000000	31304	118	1.000000	9593458	0.005998
264129257	8432455	43928	10000.000000	31613	27	1.000000	30881	193	1.000000	9588625	0.005739
264083108	8437308	43530	10000.000000	31770	29	1.000000	30877	160	1.000000	9583917	0.005390
264159690	8430799	43739	10000.000000	31776	30	1.000000	30775	97	1.000000	9579220	0.005218
264110883	8438612	44583	10000.000000	31761	39	1.000000	31322	108	1.000000	9574415	0.005454
264144293	8414838	43990	10000.000000	31704	55	1.000000	31318	144	1.000000	9569626	0.005023
264105059	8451315	44205	10000.000000	31863	26	1.000000	31049	155	1.000000	9564914	0.005019
264104315	8446737	43894	10000.000000	31601	32	1.000000	30994	126	1.000000	9560116	0.005423
264088795	8450655	44032	10000.000000	31657	31	1.000000	31051	106	1.000000	9555318	0.005376
264094087	8432187	44325	10000.000000	31525	50	1.000000	31015	144	1.000000	9550506	0.006668
264132063	8426251	43590	10000.000000	31683	50	1.000000	31248	141	1.000000	9545716	0.005938
264146606	8424172	43742	10000.000000	31531	41	1.000000	30844	172	1.000000	9541020	0.005690
264111757	8439741	44112	10000.000000	31558	45	1.000000	31280	145	1.000000	9536209	0.005529
264119166	8445530	44265	10000.000000	31685	36	1.000000	30832	169	1.000000	9531443	0.005500
264083218	8439245	43682	10000.000000	31922	49	1.000000	31057	121	1.000000	9526707	0.005690
264169559	8435286	43589	10000.000000	31749	55	1.000000	31151	150	1.000000	9521867	0.005812
264056035	8446305	43797	10000.000000	31649	40	1.000000	31492	77	1.000000	9517082	0.005923
npatches	nstrain	runtime	dt	init_x	init_y	init_y_blood	init_z	init_S	beta0	beta1	beta2	beta3	mean_beta	B	d	delta	delta_blood	b[0]	mut	m	CTL	c	g	epsilon	k	het	lambda	rho	omega	x_max	patch.dyna	DELTA	A	VA
10000	1	100.000000	0.001000	21900	9499	5000000	0.001000	10000000	20.934387	10.932683	22.757740	12.095788	19	800000000	0.010000	1.000000	432.000000	80000	0.000050	0.004800	0	0.500000	0.000000	2.500000	14.000000	0.500000	0.000000	0.000000	0.000000	31872	0	10.000000	7.000000	1.000000
sus	inf	inf_blood	z	x[0]	y[0][0]	z[0]	x[1]	y[1][0]	z[1]	S[0]	synchrony
219000000	94990000	5000000	10.000000	21900	9499	0.001000	21900	9499	0.001000	10000000	0.000000
131403330	49390769	257832	3941.516320	11715	5566	0.394152	18394	3051	0.394152	9995006	0.000000
201641300	21571862	112796	6325.803353	17753	2762	0.632580	27913	481	0.632580	9990009	0.000000
234540285	13646180	71430	7771.765723	21195	1733	0.777177	30922	133	0.777177	9985013	0.000000
251927703	10257117	53625	8648.676577	23160	1244	0.864868	31465	66	0.864868	9980037	0.000000
261372398	8576961	44623	9180.483393	24197	1288	0.918048	31772	20	0.918048	9974965	0.000000
266745802	7673540	39891	9503.000201	25094	958	0.950300	31709	25	0.950300	9969989	0.000000
269899524	7170744	37499	9698.592075	25937	839	0.969859	31612	18	0.969859	9965027	0.000000
271709261	6874777	35893	9817.187787	26202	703	0.981721	31611	40	0.981721	9960031	0.000000
272773540	6702991	34845	9889.132652	25934	891	0.988915	31552	20	0.988915	9955017	0.000000
273442158	6609086	34586	9932.763962	26308	825	0.993277	31791	47	0.993277	9949981	0.000000
273874435	6534783	34243	9959.224380	26473	785	0.995923	31899	23	0.995923	9945059	0.000000
274131754	6493409	33639	9975.237728	26198	646	0.997527	31711	17	0.997527	9940056	0.000000
274281634	6474712	33600	9984.980627	26490	865	0.998501	31826	29	0.998501	9935013	0.000000
274352473	6455445	33568	9990.891429	25735	811	0.999091	31820	21	0.999091	9929933	0.000000
274407325	6446850	33704	9994.401065	26317	818	0.999449	31856	20	0.999449	9925044	0.000000
274420279	6457238	33701	9996.600500	26441	780	0.999666	31791	17	0.999666	9920016	0.000000
274507871	6439436	33576	9997.921017	26220	728	0.999797	31839	25	0.999797	9915094	0.000000
274468779	6436067	33644	9998.739191	26563	662	0.999877	31990	34	0.999877	9910164	0.000000
274545458	6422876	33666	9999.235376	26767	753	0.999925	31721	36	0.999925	9905266	0.000000
274558610	6424194	33556	9999.501439	25982	895	0.999955	31821	27	0.999955	9900357	0.000000
274513554	6430695	33299	9999.680435	27426	634	0.999973	31745	27	0.999973	9895392	0.000000
274493577	6432904	33727	9999.806198	26676	737	0.999983	31904	35	0.999983	9890530	0.000000
274493930	6439539	33691	9999.882468	26447	748	0.999990	31954	23	0.999990	9885596	0.000000
274532725	6431605	33605	9999.910460	26821	826	0.999994	31788	34	0.999994	9880663	0.000000
274576253	6424039	33311	9999.882121	26454	747	0.999996	31784	26	0.999996	9875680	0.000000
274456755	6430762	33219	9999.919762	25850	719	0.999998	31745	29	0.999998	9870768	0.000000
274492525	6432372	33538	9999.942667	26157	903	0.999999	31636	24	0.999999	9865812	0.000000
274539781	6414498	33493	9999.962782	26555	735	0.999999	31569	31	0.999999	9860849	0.000000
274540711	6440837	33345	9999.932538	26369	828	0.999999	31794	18	0.999999	9855938	0.000000
274493199	6438712	33289	9999.947152	26464	614	1.000000	31809	19	1.000000	9850926	0.000000
274491088	6442542	33384	9999.967950	26644	751	1.000000	31878	27	1.000000	9846042	0.000000
274571222	6437942	33862	9999.857089	26410	952	1.000000	31799	12	1.000000	9841142	0.000000
274464560	6443329	33385	9999.881835	26340	804	1.000000	31747	34	1.000000	9836387	0.000000
274473917	6442330	33552	9999.903474	26755	729	1.000000	31820	31	1.000000	9831550	0.000000
274495079	6438157	33541	9999.855394	26126	893	1.000000	31787	17	1.000000	9826775	0.000000
274460277	6444089	33733	9999.912303	25923	798	1.000000	31818	30	1.000000	9821932	0.000000
274520863	6431454	33736	9999.946816	26180	998	1.000000	31806	28	1.000000	9817111	0.000000
274480692	6434441	33707	9999.967746	26919	647	1.000000	31679	27	1.000000	9812295	0.000000
274420131	6452352	33663	9999.970591	26119	893	1.000000	31732	15	1.000000	9807289	0.000000
274473425	6426412	33577	9999.982165	26095	689	1.000000	31930	28	1.000000	9802249	-1.#IND00
274495435	6440237	33515	9999.989184	26022	865	1.000000	31897	37	1.000000	9797378	0.004800
274514003	6429686	33680	9999.993440	26007	799	1.000000	31819	45	1.000000	9792605	0.002143
274544552	6424763	33422	9999.963482	26283	794	1.000000	31751	17	1.000000	9787863	-0.005929
274477331	6430651	33853	9999.977853	26606	706	1.000000	31832	24	1.000000	9783016	-0.004663
274544707	6422617	33294	9999.945187	26104	840	1.000000	31704	36	1.000000	9778097	-0.003751
274500472	6431034	33361	9999.942897	26088	782	1.000000	31883	29	1.000000	9773172	-0.012708
274521167	6437510	33386	9999.917208	26342	783	1.000000	31871	28	1.000000	9768309	-0.008382
274493352	6441221	33621	9999.949791	26835	642	1.000000	32015	28	1.000000	9763476	-0.008150
274524230	6434431	33523	9999.969550	26569	785	1.000000	31650	17	1.000000	9758645	-0.007515
274470628	6444823	33616	9999.968394	26031	981	1.000000	31889	39	1.000000	9753837	-0.006349
274539273	6431330	33664	9999.980832	25772	947	1.000000	31797	34	1.000000	9748961	-0.004163
274450687	6437919	33637	9999.969263	27169	673	1.000000	31797	14	1.000000	9743996	-0.004195
274472649	6434831	33518	9999.960899	26896	782	1.000000	31611	29	1.000000	9739157	-0.003669
274469027	6445144	33755	9999.970511	26146	849	1.000000	31642	16	1.000000	9734171	-0.003396
274482202	6440956	33245	9999.980442	26121	838	1.000000	32225	16	1.000000	9729238	-0.002891
274513619	6431377	33446	9999.940889	25909	818	1.000000	31580	20	1.000000	9724464	-0.003343
274467897	6444872	33416	9999.954944	26653	706	1.000000	31870	37	1.000000	9719611	-0.003492
274481494	6449482	33775	9999.937634	26382	830	1.000000	31826	22	1.000000	9714789	-0.002305
274503459	6434170	33740	9999.962178	26093	796	1.000000	31960	22	1.000000	9709843	-0.001053
274510436	6441919	33729	9999.945019	26447	818	1.000000	31660	32	1.000000	9704960	-0.000584
274498785	6430051	33531	9999.877826	25770	850	1.000000	32143	32	1.000000	9700155	0.000410
274538539	6426474	33660	9999.915142	26606	668	1.000000	31891	27	1.000000	9695339	0.000502
274519433	6435766	33424	9999.908763	26370	830	1.000000	31645	24	1.000000	9690338	-0.000359
274503580	6430673	33218	9999.932639	25881	884	1.000000	31669	10	1.000000	9685542	-0.000758
274502300	6431747	33406	9999.959149	26235	742	1.000000	32043	22	1.000000	9680671	-0.000964
274461371	6439229	33445	9999.975226	26618	886	1.000000	31724	35	1.000000	9675742	-0.001040
274496670	6426835	33548	9999.963976	26893	603	1.000000	31651	18	1.000000	9670756	-0.000508
274497260	6439443	33615	9999.978153	26338	743	1.000000	31686	29	1.000000	9665922	-0.000121
274485103	6437571	33541	9999.983458	26907	744	1.000000	31875	21	1.000000	9661123	0.000806
274489251	6431142	33575	9999.978733	26407	823	1.000000	31812	17	1.000000	9656203	0.001039
274516989	6432454	33419	9999.981569	26688	784	1.000000	31671	26	1.000000	9651402	0.000688
274474469	6433395	33370	9999.973999	26120	889	1.000000	31837	35	1.000000	9646672	0.000444
274494278	6438026	33796	9999.984232	26859	828	1.000000	31822	20	1.000000	9641754	0.000724
274462459	6442939	33371	9999.990437	26277	828	1.000000	31842	27	1.000000	9636936	-0.000046
274510070	6429087	33339	9999.986601	26004	762	1.000000	31560	25	1.000000	9632157	-0.001427
274454518	6442072	33527	9999.933418	26933	778	1.000000	31720	23	1.000000	9627274	-0.001779
274477436	6434055	33641	9999.922955	26159	759	1.000000	31576	26	1.000000	9622460	-0.000774
274522159	6433239	33683	9999.950837	26404	830	1.000000	31618	18	1.000000	9617803	-0.001217
274472849	6445680	33544	9999.898573	26149	875	1.000000	31699	31	1.000000	9613010	-0.001199
274422372	6452229	33545	9999.903603	26028	888	1.000000	31885	32	1.000000	9608231	-0.001459
274474283	6442218	33672	9999.901171	25473	835	1.000000	31802	25	1.000000	9603499	-0.001530
274487508	6436234	33603	9999.919791	26613	860	1.000000	31806	21	1.000000	9598806	-0.001710
274552121	6432650	33573	9999.951357	26654	834	1.000000	31826	27	1.000000	9594005	-0.001571
274503048	6436910	33413	9999.931261	26176	806	1.000000	31634	24	1.000000	9589259	-0.001256
274486693	6436729	33298	9999.903731	26583	693	1.000000	31541	23	1.000000	9584466	-0.001549
274471537	6431952	33462	9999.941617	26400	889	1.000000	31829	19	1.000000	9579614	-0.001437
274494064	6441525	33711	9999.964593	26535	807	1.000000	31475	29	1.000000	9574714	-0.001939
274553242	6429985	33452	9999.910666	26763	767	1.000000	31827	25	1.000000	9569890	-0.001843
274471773	6439179	34017	9999.943788	26321	757	1.000000	31606	21	1.000000	9565216	-0.001582
274483874	6451082	34014	9999.951417	27074	791	1.000000	31619	40	1.000000	9560356	-0.001642
274421342	6440728	33573	9999.929383	26612	738	1.000000	31796	23	1.000000	9555652	-0.001337
274464626	6441632	33538	9999.909113	26283	867	1.000000	31497	24	1.000000	9550815	-0.001330
274520022	6422263	33612	9999.944881	26047	945	1.000000	31602	42	1.000000	9546011	-0.001064
274470535	6441492	33892	9999.966573	26810	671	1.000000	31619	15	1.000000	9541259	-0.001112
274513491	6434771	33377	9999.916704	27060	626	1.000000	31900	14	1.000000	9536421	-0.001746
274398836	6447668	33642	9999.949485	26590	783	1.000000	31787	19	1.000000	9531769	-0.001809
274486439	6443627	33165	9999.917718	27030	691	1.000000	31927	20	1.000000	9526915	-0.001829
274476774	6438120	33671	9999.927987	26320	717	1.000000	31809	15	1.000000	9522172	-0.001439
274433927	6440254	33813	9999.949182	26321	865	1.000000	31694	40	1.000000	9517434	-0.001426
npatches	nstrain	runtime	dt	init_x	init_y	init_y_blood	init_z	init_S	beta0	beta1	beta2	beta3	mean_beta	B	d	delta	delta_blood	b[0]	mut	m	CTL	c	g	epsilon	k	het	lambda	rho	omega	x_max	patch.dyna	DELTA	A	VA
10000	1	100.000000	0.001000	21900	9499	5000000	0.001000	10000000	16.162198	12.723086	22.465882	20.633236	19	800000000	0.010000	1.000000	432.000000	80000	0.000050	0.004800	0	0.500000	0.000000	2.500000	15.000000	0.500000	0.000000	0.000000	0.000000	31872	0	10.000000	7.000000	1.000000
sus	inf	inf_blood	z	x[0]	y[0][0]	z[0]	x[1]	y[1][0]	z[1]	S[0]	synchrony
219000000	94990000	5000000	10.000000	21900	9499	0.001000	21900	9499	0.001000	10000000	0.000000
137163683	44687125	233376	3941.516320	14520	4236	0.394152	17133	3169	0.394152	9994874	0.000000
210963937	18464992	96579	6325.803353	23181	1237	0.632580	26972	695	0.632580	9989866	0.000000
244385308	11246236	58413	7771.765723	27286	620	0.777177	30133	128	0.777177	9984782	0.000000
261389176	8252273	42911	8648.676577	29317	267	0.864868	31271	60	0.864868	9979807	0.000000
270554670	6781159	35689	9180.483393	30842	136	0.918048	31883	37	0.918048	9974963	0.000000
275625718	5984323	31170	9502.997850	31118	88	0.950300	31738	21	0.950300	9970112	0.000000
278573259	5557856	28787	9698.531526	31318	78	0.969859	31662	41	0.969859	9964988	0.000000
280305805	5301215	27674	9816.958886	31460	35	0.981721	31660	27	0.981721	9960026	0.000000
281308610	5150774	26959	9888.728338	31568	44	0.988915	31781	25	0.988915	9955210	0.000000
282009393	5048558	26182	9931.754665	31377	51	0.993277	31820	18	0.993277	9950261	0.000000
282358166	5006891	26276	9957.681626	31412	43	0.995923	31750	19	0.995923	9945228	0.000000
282575357	4974562	25854	9973.450296	31361	39	0.997527	31617	24	0.997527	9940360	0.000000
282693399	4954995	25697	9982.727257	31627	42	0.998501	31965	17	0.998501	9935406	0.000000
282794072	4938225	25772	9988.272452	31840	31	0.999091	31708	11	0.999091	9930373	0.000000
282845763	4945866	25524	9991.812226	31664	11	0.999449	31664	18	0.999449	9925368	0.000000
282909812	4923769	25733	9993.960765	31758	35	0.999666	31679	15	0.999666	9920560	0.000000
282957310	4928472	25701	9995.353516	31556	93	0.999797	31979	19	0.999797	9915455	0.000000
282893986	4926432	25628	9995.965770	31524	32	0.999877	31864	15	0.999877	9910400	0.000000
282955573	4924102	25472	9996.542113	31753	13	0.999925	31840	28	0.999925	9905427	0.000000
282904762	4919463	25334	9996.882374	31452	57	0.999955	31812	13	0.999955	9900544	0.000000
282945962	4920970	25867	9997.001318	31430	71	0.999973	31744	16	0.999973	9895522	0.000000
282929819	4937762	25506	9997.222418	31664	63	0.999983	31673	23	0.999983	9890604	0.000000
282922692	4929863	25654	9996.756010	31593	34	0.999990	31930	16	0.999990	9885682	0.000000
282892008	4926630	25491	9997.100045	31329	95	0.999994	31948	25	0.999994	9880693	0.000000
282940309	4909430	25717	9997.245835	31534	39	0.999996	31851	12	0.999996	9875698	0.000000
282970912	4914767	25588	9997.131820	31518	20	0.999998	31919	14	0.999998	9870712	0.000000
282960544	4918354	25470	9997.154342	31733	54	0.999999	31725	23	0.999999	9865777	0.000000
282949763	4922319	25745	9997.155444	31371	44	0.999999	31839	17	0.999999	9860971	0.000000
282930036	4918626	25785	9997.085492	31378	56	0.999999	31843	12	0.999999	9856047	0.000000
282968243	4916281	25637	9997.400720	31754	43	1.000000	31764	16	1.000000	9851177	0.000000
282958187	4922438	25553	9997.643720	31633	31	1.000000	31807	25	1.000000	9846276	0.000000
282917354	4933097	25774	9997.196629	31746	18	1.000000	31601	25	1.000000	9841200	0.000000
282957793	4917656	25570	9997.374405	31386	64	1.000000	31819	19	1.000000	9836216	0.000000
282908116	4936299	25838	9997.558707	31350	57	1.000000	31873	18	1.000000	9831441	0.000000
282970653	4917920	25801	9997.417716	31477	70	1.000000	31896	16	1.000000	9826618	0.000000
282877847	4927542	25755	9997.556779	31512	52	1.000000	31685	14	1.000000	9821694	0.000000
282966713	4917769	25542	9997.287019	31325	68	1.000000	31638	17	1.000000	9816668	0.000000
282980660	4919133	25537	9996.868093	31306	31	1.000000	31739	24	1.000000	9811803	0.000000
282944062	4914923	25648	9997.037117	31543	49	1.000000	31950	13	1.000000	9806859	0.000000
282973162	4912900	25916	9997.238968	31588	33	1.000000	31714	21	1.000000	9801924	-1.#IND00
282940168	4922579	25537	9997.173378	31622	56	1.000000	31743	18	1.000000	9796997	-1.#IND00
282936160	4921353	25432	9997.088858	31385	49	1.000000	31921	28	1.000000	9792050	-0.001290
282967335	4912793	25440	9996.647905	31664	32	1.000000	31791	29	1.000000	9787028	-0.004228
282903285	4923298	25601	9997.119414	31323	50	1.000000	31832	18	1.000000	9782183	-0.004081
282916697	4915150	25504	9997.097954	31574	28	1.000000	31671	21	1.000000	9777329	0.003700
282988778	4909239	25504	9997.123869	31817	31	1.000000	31750	9	1.000000	9772265	0.002196
282965321	4920690	25835	9997.064897	31827	22	1.000000	31650	26	1.000000	9767300	0.002023
282925500	4914712	25418	9997.005358	31490	48	1.000000	31697	15	1.000000	9762414	0.003266
282965332	4914424	25575	9997.291277	31496	51	1.000000	31680	31	1.000000	9757501	0.003386
282968834	4920401	25656	9996.931450	31727	48	1.000000	31651	31	1.000000	9752538	0.004294
282949552	4922352	25599	9997.401861	31844	41	1.000000	31891	34	1.000000	9747580	0.003648
282958777	4917560	25465	9997.514572	31320	34	1.000000	31920	17	1.000000	9742814	0.001824
282976951	4917425	25521	9997.550983	31392	101	1.000000	31867	30	1.000000	9738012	0.001160
282957438	4910801	25600	9997.383929	31252	67	1.000000	31730	30	1.000000	9733265	0.000798
282867552	4941950	25623	9996.957740	31535	53	1.000000	31676	20	1.000000	9728312	0.001110
282927206	4920619	25531	9997.023308	31734	32	1.000000	31734	24	1.000000	9723479	-0.000029
282942320	4914865	25916	9997.194568	31376	32	1.000000	31896	20	1.000000	9718681	0.000248
282947370	4920741	25802	9997.076365	31717	37	1.000000	31673	11	1.000000	9713775	0.000327
282937603	4910689	25684	9997.379363	31630	52	1.000000	31714	31	1.000000	9708947	-0.001144
282932989	4921687	25882	9997.316125	31615	60	1.000000	31856	10	1.000000	9704174	0.001375
282969014	4921022	25868	9997.617468	31721	36	1.000000	31930	21	1.000000	9699304	0.000151
282924737	4922571	25667	9997.134275	31552	37	1.000000	31712	20	1.000000	9694390	0.000996
282964820	4925469	25577	9997.189646	31872	45	1.000000	31721	13	1.000000	9689428	0.000168
282952100	4916438	25599	9997.067798	31556	48	1.000000	31766	19	1.000000	9684328	-0.000350
282959945	4924382	25777	9996.871747	31419	79	1.000000	31697	20	1.000000	9679405	-0.000051
282934772	4925922	25738	9997.058731	31328	62	1.000000	31687	20	1.000000	9674512	-0.001359
282910580	4925550	25775	9996.985319	31305	21	1.000000	31501	33	1.000000	9669619	-0.001487
282952035	4919433	25679	9997.354496	31596	19	1.000000	31705	16	1.000000	9664761	-0.001321
282974707	4923197	25446	9997.024527	31567	29	1.000000	31895	25	1.000000	9659917	-0.000167
282931855	4919244	25610	9996.955426	31492	83	1.000000	31944	33	1.000000	9655167	0.000018
282923385	4924676	25805	9996.639057	31538	51	1.000000	31759	33	1.000000	9650377	0.000061
282952235	4919172	25501	9996.946116	31518	33	1.000000	31594	31	1.000000	9645525	0.000380
282974311	4913767	25904	9996.974177	31718	31	1.000000	31910	24	1.000000	9640599	0.000392
282911920	4920576	25820	9997.048997	31373	35	1.000000	31868	17	1.000000	9635807	0.000500
282907472	4923580	25829	9997.141854	31732	67	1.000000	31768	28	1.000000	9631096	0.000527
282953683	4926666	25768	9996.873335	31673	56	1.000000	31880	22	1.000000	9626265	0.001016
282943932	4917733	25688	9996.696837	31373	68	1.000000	31814	28	1.000000	9621405	0.000400
282937271	4909851	25602	9996.908611	31601	49	1.000000	31708	38	1.000000	9616593	0.000406
282985387	4910247	25575	9996.776995	31485	79	1.000000	31964	18	1.000000	9611803	0.000698
282941556	4919872	25409	9997.053589	31371	74	1.000000	31756	41	1.000000	9606942	-0.000785
282982789	4921404	25549	9996.761728	31444	65	1.000000	31746	25	1.000000	9602118	-0.001660
282948354	4930975	25762	9996.642052	31610	25	1.000000	31532	18	1.000000	9597349	-0.000778
282935624	4931096	25853	9996.554428	31757	42	1.000000	31648	20	1.000000	9592553	-0.001053
282952309	4902596	25492	9996.850295	31539	25	1.000000	31609	26	1.000000	9587876	-0.001222
282913885	4930919	25864	9997.294350	31717	61	1.000000	31648	15	1.000000	9583038	-0.000559
282885120	4927933	25866	9996.927432	31645	89	1.000000	31806	20	1.000000	9578187	-0.001808
282922180	4926154	25861	9996.720994	31477	62	1.000000	31645	22	1.000000	9573396	-0.001777
282894439	4940457	25531	9996.764726	31326	87	1.000000	31904	21	1.000000	9568622	-0.001767
283007869	4912909	25479	9997.253614	31762	32	1.000000	31886	23	1.000000	9563830	-0.001433
282956987	4922845	25570	9997.073131	31455	63	1.000000	31753	25	1.000000	9559015	-0.001604
282932608	4926066	25707	9997.039304	31362	48	1.000000	31596	30	1.000000	9554273	-0.001583
282926429	4931914	25690	9997.274897	31526	57	1.000000	31514	18	1.000000	9549620	-0.001509
282938296	4920487	25386	9997.400704	31530	61	1.000000	31898	16	1.000000	9544784	-0.002128
282988423	4908472	25529	9997.130650	31460	38	1.000000	31802	20	1.000000	9539976	-0.002244
282917148	4930153	25799	9996.821736	31711	26	1.000000	31949	30	1.000000	9535271	-0.002405
282959217	4922253	25403	9997.052496	31696	34	1.000000	31992	24	1.000000	9530568	-0.002608
282942232	4920948	25708	9997.191244	31509	47	1.000000	31790	28	1.000000	9525881	-0.002488
282926893	4925738	25531	9997.633001	31675	74	1.000000	31781	3	1.000000	9521092	-0.002318
282954826	4924298	25892	9997.363175	31455	26	1.000000	31766	17	1.000000	9516244	-0.002230
npatches	nstrain	runtime	dt	init_x	init_y	init_y_blood	init_z	init_S	beta0	beta1	beta2	beta3	mean_beta	B	d	delta	delta_blood	b[0]	mut	m	CTL	c	g	epsilon	k	het	lambda	rho	omega	x_max	patch.dyna	DELTA	A	VA
10000	1	100.000000	0.001000	21900	9499	5000000	0.001000	10000000	21.905852	21.105637	14.534517	26.670980	19	800000000	0.010000	1.000000	432.000000	80000	0.000050	0.004800	0	0.500000	0.000000	2.500000	16.000000	0.500000	0.000000	0.000000	0.000000	31872	0	10.000000	7.000000	1.000000
sus	inf	inf_blood	z	x[0]	y[0][0]	z[0]	x[1]	y[1][0]	z[1]	S[0]	synchrony
219000000	94990000	5000000	10.000000	21900	9499	0.001000	21900	9499	0.001000	10000000	0.000000
141591257	40813314	213224	3941.516320	11838	4981	0.394152	12673	4590	0.394152	9994981	0.000000
218011362	16151419	84264	6325.803353	18841	2209	0.632580	19277	2113	0.632580	9989931	0.000000
251982725	9442603	49556	7771.765723	22180	1303	0.777177	23337	1226	0.777177	9984959	0.000000
268992229	6706183	34869	8648.676577	25171	741	0.864868	25317	880	0.864868	9980044	0.000000
278020134	5383594	27888	9180.455606	26061	871	0.918048	26800	600	0.918048	9975033	0.000000
283007431	4684168	24656	9502.075474	26808	579	0.950300	28478	491	0.950300	9970013	0.000000
285924398	4297416	22596	9694.754524	27715	470	0.969859	28003	559	0.969859	9964978	0.000000
287595287	4060587	20998	9809.269792	27862	444	0.981721	28327	523	0.981721	9959983	0.000000
288648166	3928828	20440	9874.684570	27505	686	0.988915	28352	336	0.988915	9954874	0.000000
289206317	3848976	20003	9910.495266	27455	524	0.993277	29151	410	0.993277	9949848	0.000000
289515488	3806715	19913	9932.210567	28590	382	0.995923	28850	356	0.995923	9944948	0.000000
289813080	3772281	19670	9943.952367	28129	475	0.997527	28965	419	0.997527	9939982	0.000000
289892805	3762153	19530	9947.842161	28071	522	0.998501	29571	350	0.998501	9934937	0.000000
290011395	3747215	19519	9952.181882	27755	413	0.999091	29528	333	0.999091	9930122	0.000000
290059456	3745841	19454	9955.032486	28163	554	0.999449	29091	394	0.999449	9925182	0.000000
290033590	3736614	19552	9955.710144	28311	452	0.999666	29085	335	0.999666	9920224	0.000000
290109685	3733206	19504	9956.618363	27799	490	0.999797	29505	278	0.999797	9915338	0.000000
290078341	3735929	19471	9957.287792	27884	443	0.999877	29011	450	0.999877	9910471	0.000000
290156368	3728459	19397	9958.066923	28669	342	0.999925	29163	370	0.999925	9905536	0.000000
290128227	3725684	19405	9958.069885	28092	493	0.999955	29995	298	0.999955	9900547	0.000000
290156699	3733082	19417	9957.931634	28766	369	0.999973	29367	309	0.999973	9895817	0.000000
290095414	3733800	19820	9957.951650	28627	501	0.999983	29634	359	0.999983	9890871	0.000000
290198610	3716457	19500	9959.130593	28487	509	0.999990	29205	378	0.999990	9885917	0.000000
290067068	3738809	19422	9957.445109	27532	674	0.999994	28927	372	0.999994	9880837	0.000000
290032840	3736133	19499	9956.567211	27954	433	0.999996	29519	267	0.999996	9875820	0.000000
290082822	3740643	19709	9956.143733	27963	472	0.999998	29407	290	0.999998	9870930	0.000000
290112809	3722020	19432	9956.814027	28037	544	0.999999	29107	441	0.999999	9865984	0.000000
290089808	3744789	19581	9958.042339	27425	557	0.999999	29050	402	0.999999	9861060	0.000000
290127339	3731108	19532	9958.557982	28233	491	0.999999	29306	255	0.999999	9856143	0.000000
290153454	3724720	19282	9957.961251	27862	638	1.000000	30242	238	1.000000	9851251	0.000000
290080106	3723451	19545	9957.789104	28152	387	1.000000	29113	490	1.000000	9846380	0.000000
290129398	3732208	19529	9958.786966	28330	578	1.000000	28891	343	1.000000	9841569	0.000000
290086352	3735468	19490	9961.176794	28571	358	1.000000	29028	346	1.000000	9836669	0.000000
290170952	3719402	19139	9959.727620	28368	435	1.000000	29139	301	1.000000	9831813	0.000000
290153902	3720830	19343	9957.861370	28980	381	1.000000	29289	437	1.000000	9826873	0.000000
290095556	3729364	19386	9959.423812	27958	570	1.000000	29021	416	1.000000	9821988	0.000000
290173137	3721372	19710	9957.737314	27240	619	1.000000	29020	323	1.000000	9816995	0.000000
290113048	3723232	19674	9957.845027	28085	465	1.000000	28556	552	1.000000	9812150	0.000000
290072906	3734391	19108	9957.508079	28398	433	1.000000	28837	382	1.000000	9807225	0.000000
290112509	3729147	19336	9958.818660	28342	575	1.000000	29284	312	1.000000	9802379	-1.#IND00
290149636	3720059	19640	9959.695014	27753	451	1.000000	30021	220	1.000000	9797383	-1.#IND00
290128481	3734975	19393	9959.229567	28689	405	1.000000	29789	266	1.000000	9792431	-0.026428
290169412	3725713	19361	9960.804458	27162	646	1.000000	28720	479	1.000000	9787638	-0.017514
290093809	3732435	19519	9959.218709	28548	449	1.000000	28588	420	1.000000	9782856	-0.016811
290112333	3730349	19456	9957.908296	27791	532	1.000000	28840	464	1.000000	9777901	-0.013002
290108116	3731689	19298	9957.915615	29229	299	1.000000	28589	459	1.000000	9773017	-0.009097
290143729	3732745	19456	9957.153912	28662	452	1.000000	28843	366	1.000000	9768154	-0.008013
290134105	3723398	19369	9957.837379	27908	550	1.000000	29035	415	1.000000	9763273	-0.011430
290096326	3742535	19533	9958.108284	27542	616	1.000000	28617	467	1.000000	9758318	-0.009746
290194899	3717469	19286	9956.683966	28045	525	1.000000	28927	377	1.000000	9753461	-0.014145
290133048	3729523	19745	9955.826489	28500	378	1.000000	28559	403	1.000000	9748498	-0.014374
290143829	3733347	19603	9955.795768	28478	490	1.000000	29227	433	1.000000	9743651	-0.011849
290126621	3732999	19454	9954.401043	28083	553	1.000000	28592	324	1.000000	9738875	-0.012926
290093256	3741032	19321	9957.729756	28706	395	1.000000	29365	300	1.000000	9733979	-0.016228
290127419	3728186	19444	9958.751087	27401	629	1.000000	29360	325	1.000000	9729079	-0.015412
290143862	3721134	19383	9956.877239	28713	464	1.000000	29876	244	1.000000	9724150	-0.013763
290064787	3741375	19418	9958.352856	28780	438	1.000000	28882	452	1.000000	9719263	-0.015525
290139452	3731039	19512	9958.213007	27594	575	1.000000	28566	372	1.000000	9714479	-0.014900
290108513	3733610	19398	9957.407309	27758	459	1.000000	29267	359	1.000000	9709607	-0.014338
290090015	3732774	19447	9958.787757	28993	291	1.000000	28635	438	1.000000	9704736	-0.011718
290099922	3732237	19389	9957.604290	27590	630	1.000000	29071	478	1.000000	9699832	-0.011288
290101734	3732659	19440	9958.216276	28200	426	1.000000	28428	379	1.000000	9695011	-0.011175
290152211	3739029	19717	9958.645981	27809	502	1.000000	28913	319	1.000000	9690298	-0.010008
290106039	3726681	19289	9958.710856	27743	523	1.000000	30224	171	1.000000	9685590	-0.008145
290111952	3729729	19219	9958.896487	28607	477	1.000000	30159	230	1.000000	9680759	-0.006862
290171533	3724382	19618	9959.122265	27903	521	1.000000	29205	311	1.000000	9676023	-0.006785
290148961	3726559	19236	9956.827010	28456	336	1.000000	28374	461	1.000000	9671105	-0.005688
290101794	3723327	19441	9957.569678	28927	385	1.000000	28878	316	1.000000	9666241	-0.005632
290122136	3734784	19304	9956.700326	27532	546	1.000000	28985	415	1.000000	9661475	-0.005435
290141140	3734984	19366	9955.962288	28024	465	1.000000	30352	162	1.000000	9656638	-0.005356
290149570	3729404	19419	9955.203344	28455	367	1.000000	29213	373	1.000000	9651796	-0.007252
290143128	3718851	19645	9957.854444	28094	476	1.000000	29735	280	1.000000	9646946	-0.007059
290143217	3726401	19262	9956.795833	28632	377	1.000000	29197	392	1.000000	9642100	-0.006847
290120561	3724462	19183	9955.219295	28157	618	1.000000	28408	404	1.000000	9637218	-0.006629
290136277	3728153	19355	9953.118939	27458	628	1.000000	28701	479	1.000000	9632295	-0.006399
290075123	3739345	19753	9956.137409	28537	378	1.000000	29432	318	1.000000	9627590	-0.005040
290135269	3731144	19127	9956.510685	28587	601	1.000000	29087	372	1.000000	9622658	-0.004707
290136559	3721702	19218	9958.025768	28502	404	1.000000	28845	446	1.000000	9618000	-0.005189
290132380	3732357	19295	9957.546531	28321	520	1.000000	29044	340	1.000000	9613351	-0.005025
290117418	3725542	19470	9957.053938	27833	529	1.000000	28906	423	1.000000	9608494	-0.006248
290068581	3743777	19336	9959.517455	27994	545	1.000000	29380	394	1.000000	9603577	-0.006124
290024763	3740545	19390	9959.271363	28042	494	1.000000	28716	371	1.000000	9598712	-0.006006
290155026	3726635	19670	9958.530619	27475	496	1.000000	28463	425	1.000000	9593936	-0.005827
290111273	3734338	19606	9960.196349	28143	456	1.000000	28999	328	1.000000	9589185	-0.005655
290121111	3727979	19515	9959.830047	27873	499	1.000000	29472	319	1.000000	9584559	-0.005464
290092233	3742601	19483	9959.048350	27716	530	1.000000	28812	493	1.000000	9579768	-0.006110
290077242	3725996	19269	9959.296028	27619	542	1.000000	29213	273	1.000000	9574980	-0.006382
290086872	3743038	19559	9957.619213	28467	471	1.000000	29413	332	1.000000	9570251	-0.006247
290085551	3729225	19670	9959.059694	27540	528	1.000000	28500	475	1.000000	9565428	-0.006244
290159875	3731520	19489	9958.655501	27954	493	1.000000	28480	394	1.000000	9560472	-0.005764
290107108	3723319	19621	9959.695796	28202	515	1.000000	29663	220	1.000000	9555669	-0.005550
290122402	3735752	19484	9957.459127	28066	452	1.000000	29719	338	1.000000	9550848	-0.006615
290111341	3732047	19383	9956.514360	28165	554	1.000000	28557	410	1.000000	9545944	-0.006549
290171132	3730246	19318	9958.348911	27461	563	1.000000	29044	417	1.000000	9541129	-0.006651
290185503	3718792	19427	9957.879205	28570	421	1.000000	29277	357	1.000000	9536263	-0.006221
290140013	3731228	19389	9958.719634	28847	361	1.000000	29534	245	1.000000	9531482	-0.006119
290184825	3719194	19485	9957.266209	28253	529	1.000000	29957	267	1.000000	9526688	-0.006117
290108209	3730963	19349	9959.203732	28594	383	1.000000	30424	108	1.000000	9521882	-0.006364
290076587	3734647	19260	9958.893833	28580	392	1.000000	30383	296	1.000000	9517040	-0.006186
npatches	nstrain	runtime	dt	init_x	init_y	init_y_blood	init_z	init_S	beta0	beta1	beta2	beta3	mean_beta	B	d	delta	delta_blood	b[0]	mut	m	CTL	c	g	epsilon	k	het	lambda	rho	omega	x_max	patch.dyna	DELTA	A	VA
10000	1	100.000000	0.001000	21900	9499	5000000	0.001000	10000000	28.308228	21.895311	11.621575	9.809779	19	800000000	0.010000	1.000000	432.000000	80000	0.000050	0.004800	0	0.500000	0.000000	2.500000	17.000000	0.500000	0.000000	0.000000	0.000000	31872	0	10.000000	7.000000	1.000000
sus	inf	inf_blood	z	x[0]	y[0][0]	z[0]	x[1]	y[1][0]	z[1]	S[0]	synchrony
219000000	94990000	5000000	10.000000	21900	9499	0.001000	21900	9499	0.001000	10000000	0.000000
146537781	37115221	193649	3941.516320	10030	5324	0.394152	12408	4537	0.394152	9994810	0.000000
225532225	13941239	72805	6325.803353	15307	2784	0.632580	19093	1951	0.632580	9989790	0.000000
259512081	7842786	40891	7771.765723	18580	1926	0.777177	23290	1101	0.777177	9984838	0.000000
276152691	5386645	27855	8648.672777	20622	1480	0.864868	25892	711	0.864868	9979829	0.000000
284822209	4226695	22144	9178.596060	21674	1310	0.918048	27091	652	0.918048	9975018	0.000000
289616426	3596497	18893	9489.188481	22050	1282	0.950300	29021	349	0.950300	9970056	0.000000
292392455	3260308	17017	9655.218819	21931	1268	0.969859	28070	422	0.969859	9965105	0.000000
293909099	3074683	15926	9738.157412	22699	1095	0.981721	29408	234	0.981721	9960136	0.000000
294836420	2958047	15283	9769.918444	22282	1048	0.988915	29817	266	0.988915	9955084	0.000000
295379136	2896275	15170	9777.529651	22363	1085	0.993277	29547	193	0.993277	9950181	0.000000
295778763	2838086	14795	9779.913545	22437	1213	0.995923	29839	284	0.995923	9945286	0.000000
296008678	2820347	14675	9781.092424	22993	1054	0.997527	29310	284	0.997527	9940399	0.000000
296118374	2804054	14562	9776.812731	23477	1049	0.998501	29711	200	0.998501	9935409	0.000000
296183688	2791288	14417	9774.833856	22189	1339	0.999091	30600	177	0.999091	9930345	0.000000
296182553	2795110	14484	9776.090732	23364	1114	0.999449	30351	238	0.999449	9925272	0.000000
296240945	2784752	14325	9776.468109	22431	1218	0.999666	29575	348	0.999666	9920318	0.000000
296268574	2783043	14393	9775.358700	22990	984	0.999797	29054	313	0.999797	9915463	0.000000
296252661	2783104	14339	9778.766199	23133	1003	0.999877	29314	314	0.999877	9910568	0.000000
296274028	2787650	14692	9771.934268	23038	1117	0.999925	28907	378	0.999925	9905613	0.000000
296278167	2789047	14452	9767.217814	22390	1241	0.999955	29064	362	0.999955	9900641	0.000000
296279220	2779292	14698	9767.803918	23531	1127	0.999973	29760	203	0.999973	9895738	0.000000
296332452	2779228	14489	9768.959438	23266	958	0.999983	30168	177	0.999983	9890760	0.000000
296268337	2789923	14582	9766.935796	23012	1221	0.999990	29535	336	0.999990	9885737	0.000000
296243350	2792567	14583	9769.163565	22963	1300	0.999994	29532	255	0.999994	9880904	0.000000
296317438	2783540	14316	9774.357950	23251	977	0.999996	29590	206	0.999996	9875852	0.000000
296300850	2780170	14540	9776.805920	23868	1044	0.999998	29705	266	0.999998	9870946	0.000000
296280439	2788053	14566	9769.304174	22906	1133	0.999999	30207	207	0.999999	9866052	0.000000
296332954	2768590	14432	9766.926516	23144	1059	0.999999	30187	192	0.999999	9861112	0.000000
296280793	2786578	14609	9769.002222	22897	1075	0.999999	29655	234	0.999999	9856077	0.000000
296338760	2776743	14480	9769.996827	23621	1003	1.000000	29632	206	1.000000	9851253	0.000000
296299690	2774013	14292	9768.204231	22945	1212	1.000000	29356	359	1.000000	9846265	0.000000
296310288	2781117	14655	9767.195063	23276	932	1.000000	29308	316	1.000000	9841369	0.000000
296300540	2783238	14476	9773.156079	22900	1049	1.000000	29436	302	1.000000	9836514	0.000000
296246918	2783077	14507	9774.323744	22895	1212	1.000000	28781	428	1.000000	9831625	0.000000
296262652	2786633	14514	9772.456945	23463	1116	1.000000	28496	347	1.000000	9826738	0.000000
296360645	2780016	14583	9767.150812	22806	1084	1.000000	29487	213	1.000000	9821882	0.000000
296301684	2782443	14583	9769.139278	22833	1106	1.000000	29453	317	1.000000	9817111	0.000000
296338058	2782000	14382	9774.089660	23077	1206	1.000000	29437	335	1.000000	9812148	0.000000
296254531	2776581	14570	9776.561634	23427	1099	1.000000	28853	437	1.000000	9807153	0.000000
296334061	2777887	14542	9773.063457	23107	1131	1.000000	29546	250	1.000000	9802297	-1.#IND00
296310281	2789625	14513	9766.420840	22795	1115	1.000000	30052	285	1.000000	9797345	-1.#IND00
296288964	2785508	14600	9767.657686	23313	1170	1.000000	29785	234	1.000000	9792420	0.013284
296330826	2779625	14554	9768.074237	23113	1235	1.000000	29113	337	1.000000	9787456	0.014123
296287890	2784567	14836	9767.460473	23050	972	1.000000	29934	248	1.000000	9782537	-0.001877
296288015	2779796	14392	9770.229331	22409	1179	1.000000	29711	246	1.000000	9777688	-0.005441
296317882	2788282	14449	9765.564651	23245	956	1.000000	30106	230	1.000000	9772809	-0.008193
296277497	2785579	14705	9767.947973	23384	971	1.000000	29219	355	1.000000	9768009	-0.008129
296298598	2780294	14397	9762.165374	23077	1140	1.000000	29589	248	1.000000	9763118	-0.006509
296328258	2781493	14481	9770.551378	22725	1136	1.000000	29393	309	1.000000	9758322	-0.006916
296323832	2777491	14587	9768.885634	22876	1143	1.000000	29609	303	1.000000	9753474	-0.006932
296272495	2779261	14632	9765.639423	23136	1019	1.000000	29678	256	1.000000	9748643	-0.005901
296304724	2784634	14388	9769.146695	22467	1173	1.000000	30331	182	1.000000	9743726	-0.003145
296308540	2779579	14514	9768.404968	23298	996	1.000000	30274	243	1.000000	9738817	-0.002514
296331370	2774238	14222	9772.289283	23293	1005	1.000000	29911	291	1.000000	9733916	-0.002977
296326481	2780614	14571	9771.306836	23410	944	1.000000	29542	221	1.000000	9729027	-0.003374
296294594	2781841	14416	9768.465089	23268	1132	1.000000	29816	219	1.000000	9724214	-0.003709
296292627	2781639	14245	9767.829571	23419	938	1.000000	29805	362	1.000000	9719349	-0.004661
296346775	2784294	14506	9772.450298	22697	1143	1.000000	28989	338	1.000000	9714565	-0.004654
296274964	2776194	14563	9769.336438	22383	1270	1.000000	28526	310	1.000000	9709697	-0.004658
296326754	2787790	14587	9767.187637	22709	1272	1.000000	29733	248	1.000000	9704815	-0.005108
296304476	2775783	14468	9768.386734	22733	1172	1.000000	30331	224	1.000000	9699940	-0.004844
296334553	2780619	14299	9763.598533	23267	938	1.000000	29747	256	1.000000	9695139	-0.004657
296281303	2784727	14492	9770.935380	22359	1031	1.000000	29569	311	1.000000	9690290	-0.005132
296312300	2777862	14553	9771.527079	22667	1244	1.000000	29321	237	1.000000	9685429	-0.004394
296317171	2777759	14427	9775.509766	22787	1170	1.000000	29737	278	1.000000	9680618	-0.003727
296291402	2783350	14737	9774.517701	23893	919	1.000000	29398	380	1.000000	9675757	-0.003533
296318425	2780130	14463	9773.917944	22751	1081	1.000000	29077	385	1.000000	9670907	-0.003891
296366663	2775067	14398	9771.133917	22812	1117	1.000000	29803	231	1.000000	9666137	-0.003870
296313733	2782797	14287	9770.950732	22765	1173	1.000000	29553	257	1.000000	9661184	-0.003514
296349379	2780557	14390	9771.746013	23415	864	1.000000	29268	287	1.000000	9656261	-0.002966
296273159	2782940	14497	9769.877094	22206	1166	1.000000	29859	285	1.000000	9651365	-0.003916
296286388	2789357	14430	9770.411198	23093	1067	1.000000	29344	235	1.000000	9646501	-0.003621
296309398	2779931	14146	9769.086486	23719	913	1.000000	30138	186	1.000000	9641686	-0.003557
296314094	2782585	14478	9773.344298	23115	1108	1.000000	30370	190	1.000000	9636849	-0.004262
296289160	2776297	14671	9770.091106	23055	1108	1.000000	29749	284	1.000000	9632032	-0.003933
296334959	2776800	14633	9766.640490	22616	1139	1.000000	29706	276	1.000000	9627278	-0.003924
296310739	2776273	14473	9769.953444	22776	1233	1.000000	29719	185	1.000000	9622424	-0.003996
296303623	2777991	14369	9766.434394	22788	1177	1.000000	30240	228	1.000000	9617670	-0.004086
296287087	2792546	14432	9770.792568	23153	1145	1.000000	30407	131	1.000000	9612849	-0.003394
296258390	2777923	14460	9772.857272	22731	1024	1.000000	29854	241	1.000000	9608217	-0.003221
296277217	2796351	14283	9773.366614	22747	1018	1.000000	29485	331	1.000000	9603392	-0.003676
296284104	2781745	14434	9771.923899	22936	1193	1.000000	29161	254	1.000000	9598441	-0.003532
296285452	2775613	14565	9769.200949	22284	1201	1.000000	29622	251	1.000000	9593654	-0.003419
296335572	2777369	14399	9768.933673	22881	1041	1.000000	29781	224	1.000000	9588876	-0.003249
296327537	2777916	14428	9769.653189	21898	1208	1.000000	29232	368	1.000000	9584035	-0.003029
296324843	2775540	14586	9770.609378	23942	929	1.000000	29501	283	1.000000	9579373	-0.002369
296283974	2779378	14382	9774.778356	22431	1062	1.000000	29437	253	1.000000	9574672	-0.002946
296286048	2784306	14395	9778.348730	22743	1220	1.000000	29787	205	1.000000	9569853	-0.002866
296228756	2786886	14647	9778.411860	23358	1025	1.000000	29493	305	1.000000	9565079	-0.002973
296346865	2768971	14478	9779.092409	22695	1124	1.000000	28304	482	1.000000	9560179	-0.002338
296274613	2781472	14407	9774.045800	22903	1030	1.000000	29163	357	1.000000	9555475	-0.002259
296354801	2774687	14417	9769.277506	23009	1139	1.000000	29700	246	1.000000	9550673	-0.002306
296287362	2788901	14559	9771.526216	22820	1210	1.000000	29370	410	1.000000	9545907	-0.002689
296306580	2779185	14469	9769.348247	22985	1184	1.000000	28593	369	1.000000	9541200	-0.002814
296324121	2773697	14402	9772.240327	23301	976	1.000000	30046	192	1.000000	9536331	-0.002723
296307195	2790158	14486	9771.031512	23461	991	1.000000	29936	293	1.000000	9531498	-0.002586
296260538	2771738	14533	9775.122225	23153	1041	1.000000	28788	422	1.000000	9526748	-0.002587
296309082	2781250	14482	9774.614332	23252	1071	1.000000	28988	323	1.000000	9521880	-0.003330
296323065	2780291	14471	9769.018542	22514	1143	1.000000	29960	185	1.000000	9517130	-0.003286
npatches	nstrain	runtime	dt	init_x	init_y	init_y_blood	init_z	init_S	beta0	beta1	beta2	beta3	mean_beta	B	d	delta	delta_blood	b[0]	mut	m	CTL	c	g	epsilon	k	het	lambda	rho	omega	x_max	patch.dyna	DELTA	A	VA
10000	1	100.000000	0.001000	21900	9499	5000000	0.001000	10000000	26.872751	18.276301	19.678833	13.789012	19	800000000	0.010000	1.000000	432.000000	80000	0.000050	0.004800	0	0.500000	0.000000	2.500000	18.000000	0.500000	0.000000	0.000000	0.000000	31872	0	10.000000	7.000000	1.000000
sus	inf	inf_blood	z	x[0]	y[0][0]	z[0]	x[1]	y[1][0]	z[1]	S[0]	synchrony
219000000	94990000	5000000	10.000000	21900	9499	0.001000	21900	9499	0.001000	10000000	0.000000
151272341	33780551	176806	3941.516320	11078	4571	0.394152	14836	3591	0.394152	9994963	0.000000
232474425	12077299	63747	6325.803353	16484	2589	0.632580	23664	1196	0.632580	9989965	0.000000
266412442	6493430	34045	7771.765723	20199	1691	0.777177	28094	466	0.777177	9985118	0.000000
282548265	4300650	22583	8647.889683	21968	1264	0.864868	30264	213	0.864868	9980123	0.000000
290899502	3273368	17038	9160.632251	23701	1036	0.918048	31232	50	0.918048	9975084	0.000000
295435877	2730665	14282	9406.372916	24321	972	0.950300	31638	45	0.950300	9970102	0.000000
297957987	2436131	12519	9481.291602	24952	927	0.969859	31777	9	0.969859	9965088	0.000000
299496881	2262578	11831	9465.548493	25333	718	0.981721	31639	13	0.981721	9960109	0.000000
300305399	2175962	11503	9447.362972	24848	725	0.988915	31884	3	0.988915	9955047	0.000000
300887434	2115750	11058	9418.960597	24734	885	0.993277	31825	12	0.960956	9949994	0.000000
301162295	2086944	10759	9403.390961	25527	755	0.995923	31988	12	0.976322	9944993	0.000000
301298292	2061490	10818	9390.904290	25699	842	0.997527	31873	20	0.985640	9940127	0.000000
301467972	2048228	10652	9373.096935	25384	753	0.998501	32000	9	0.991291	9935149	0.000000
301485267	2043589	10740	9374.135092	24949	894	0.999091	31840	2	0.881419	9930258	0.000000
301534435	2037696	10633	9372.876315	25065	792	0.999449	31797	16	0.928086	9925434	0.000000
301528386	2040745	10449	9368.946198	25426	811	0.999666	31794	15	0.956387	9920486	0.000000
301540730	2034884	10741	9364.811844	25415	696	0.999797	31754	59	0.973551	9915594	0.000000
301562909	2032026	10600	9367.651638	25202	765	0.999877	31811	22	0.983960	9910676	0.000000
301560318	2032754	10654	9368.107210	25167	842	0.999925	31825	17	0.990272	9905700	0.000000
301587546	2038083	10589	9366.725392	24813	818	0.999955	31883	33	0.994101	9900787	0.000000
301580895	2030438	10629	9362.529721	25028	799	0.999973	31463	17	0.996422	9895771	0.000000
301586608	2033490	10568	9367.156348	25538	732	0.999983	31636	29	0.997830	9890811	0.000000
301536953	2034030	10531	9369.005605	24668	885	0.999990	31691	12	0.998684	9885978	0.000000
301591892	2025645	10437	9369.178233	25614	814	0.999994	31805	8	0.999202	9881004	0.000000
301633166	2032244	10784	9364.458731	25172	893	0.999996	31627	28	0.899399	9876099	0.000000
301596044	2037879	10564	9366.996512	25356	819	0.999998	31339	116	0.938990	9871188	0.000000
301580972	2032455	10607	9360.815084	25271	611	0.999999	31408	15	0.963000	9866201	0.000000
301598581	2029080	10495	9354.346291	24817	890	0.999999	31746	16	0.977561	9861200	0.000000
301554057	2036830	10584	9361.522039	25585	741	0.999999	31820	11	0.986392	9856280	0.000000
301548067	2036776	10528	9359.908505	24675	875	1.000000	31872	14	0.930502	9851394	0.000000
301582009	2035605	10557	9350.770215	24984	821	1.000000	31777	28	0.957853	9846437	0.000000
301584530	2032276	10617	9358.700937	25634	703	1.000000	31787	20	0.819532	9841574	0.000000
301499344	2038470	10645	9359.015945	25713	679	1.000000	31302	54	0.890554	9836663	0.000000
301672763	2021290	10487	9352.544928	25429	776	1.000000	31454	53	0.933626	9831778	0.000000
301536636	2034776	10712	9368.048236	25423	793	1.000000	31603	12	0.959747	9826908	0.000000
301596233	2032116	10636	9367.485236	26020	655	1.000000	31914	12	0.975588	9821875	0.000000
301596086	2023736	10645	9373.268935	24893	784	1.000000	31838	6	0.981866	9816761	0.000000
301615510	2029157	10764	9360.475416	25965	749	1.000000	31560	22	0.779814	9811889	0.000000
301625349	2022209	10645	9354.766753	25373	780	1.000000	31866	7	0.777731	9806960	0.000000
301598086	2040130	10560	9365.338281	25747	909	1.000000	31764	41	0.865204	9801950	-1.#IND00
301522619	2037143	10556	9360.868411	25487	677	1.000000	31481	51	0.918252	9797017	-1.#IND00
301658004	2024817	10598	9360.472532	25565	725	1.000000	31829	2	0.950424	9792051	-0.007788
301626758	2027421	10594	9359.952764	26585	541	1.000000	31981	22	0.957963	9787242	-0.009905
301596146	2027401	10437	9354.606125	25163	822	1.000000	31866	8	0.974507	9782145	-0.011804
301576402	2039205	10497	9351.740027	25638	909	1.000000	31730	17	0.984539	9777259	-0.010292
301522076	2046941	10714	9360.011678	25355	739	1.000000	31744	17	0.990624	9772240	-0.000114
301527198	2029849	10502	9360.703299	25390	809	1.000000	31659	24	0.994314	9767312	0.000630
301611421	2024270	10672	9356.877273	24755	945	1.000000	31711	14	0.994711	9762438	0.002055
301601375	2029414	10661	9359.948524	25461	788	1.000000	31885	4	0.996793	9757627	0.002068
301569166	2042191	10955	9359.836718	26388	696	1.000000	31812	15	0.998055	9752701	0.000518
301565498	2037047	10423	9360.539547	25292	835	1.000000	31924	26	0.998820	9747795	-0.000856
301547059	2038698	10544	9368.374786	25139	827	1.000000	31802	36	0.999285	9742960	-0.001571
301553443	2032854	10522	9361.463842	25314	782	1.000000	31507	20	0.999566	9738080	-0.004004
301616763	2033043	10635	9367.938623	25606	711	1.000000	31695	7	0.999737	9733222	-0.007785
301588579	2025464	10465	9367.166168	25741	613	1.000000	31759	11	0.999840	9728466	-0.012343
301603039	2033009	10583	9363.404294	25307	855	1.000000	31820	6	0.999903	9723567	-0.013640
301629648	2015339	10536	9363.558630	25496	673	1.000000	31896	8	0.999941	9718620	-0.010573
301585228	2034633	10550	9358.851801	25827	742	1.000000	31658	38	0.999964	9713742	-0.010132
301599591	2027003	10664	9362.986044	24758	846	1.000000	31519	15	0.999978	9708862	-0.014028
301643188	2029493	10461	9359.870471	25081	800	1.000000	31454	11	0.969544	9704066	-0.014022
301560714	2039246	10580	9358.139333	24960	782	1.000000	31762	12	0.981530	9699203	-0.013301
301608442	2027752	10627	9367.846758	24846	817	1.000000	31990	20	0.988799	9694332	-0.013052
301596110	2029909	10568	9357.431602	25937	686	1.000000	31667	15	0.993207	9689439	-0.010649
301553999	2039382	10806	9363.576101	25385	778	1.000000	31580	15	0.995880	9684669	-0.010717
301574787	2033877	10685	9365.580560	25539	831	1.000000	31651	55	0.821111	9679851	-0.006530
301560227	2024988	10552	9366.920774	25021	829	1.000000	31325	48	0.891512	9674955	-0.006062
301590684	2030880	10467	9369.447683	25123	903	1.000000	31580	18	0.934207	9670155	-0.005842
301571745	2025436	10648	9368.292231	25733	585	1.000000	31534	46	0.960100	9665391	-0.005502
301678878	2016484	10679	9361.461243	24856	935	1.000000	31877	14	0.975802	9660698	-0.005455
301640965	2028763	10378	9358.335603	25073	769	1.000000	31921	4	0.812320	9655859	-0.005288
301583087	2022852	10643	9362.651418	25129	786	1.000000	31362	58	0.886181	9650944	-0.004926
301603636	2026425	10553	9359.182571	25516	818	1.000000	31562	35	0.930974	9646125	-0.004715
301643531	2020909	10386	9352.083948	25691	704	1.000000	31861	18	0.958139	9641206	-0.004560
301623880	2026792	10509	9350.512792	25340	768	1.000000	31808	4	0.974613	9636481	-0.004687
301611352	2025044	10534	9355.170162	25363	825	1.000000	31681	56	0.877187	9631672	-0.004351
301556367	2029131	10550	9361.816233	25137	705	1.000000	31619	30	0.882344	9626830	-0.003680
301544213	2032584	10615	9354.014965	25480	703	1.000000	31648	44	0.928647	9621975	-0.003505
301601099	2021832	10631	9359.856115	25301	737	1.000000	31560	14	0.956728	9617214	-0.004380
301608669	2032612	10659	9360.021320	25712	711	1.000000	31843	11	0.973757	9612381	-0.004227
301540068	2033237	10697	9368.691682	25049	892	1.000000	31617	20	0.984085	9607576	-0.004157
301557647	2032806	10350	9367.391524	26009	790	1.000000	31623	33	0.990348	9602857	-0.004128
301563478	2031308	10598	9371.548699	25034	904	1.000000	31667	24	0.988391	9598032	-0.004094
301589418	2025903	10605	9359.321246	25984	745	1.000000	31877	3	0.815458	9593275	-0.003903
301599643	2026523	10509	9366.512491	25812	627	1.000000	31900	49	0.874579	9588411	-0.003650
301554261	2036937	10549	9361.175067	26029	655	1.000000	31753	22	0.923938	9583720	-0.003770
301575395	2027659	10674	9361.270062	25440	755	1.000000	31808	14	0.953872	9578822	-0.003637
301611446	2032254	10570	9363.303482	25370	771	1.000000	31583	52	0.972025	9573993	-0.003268
301609229	2025809	10640	9366.872106	25430	726	1.000000	31732	17	0.983035	9569259	-0.002715
301611438	2025347	10527	9373.579072	25594	635	1.000000	31696	1	0.707503	9564465	-0.002749
301601876	2032849	10571	9372.957600	25391	810	1.000000	31329	78	0.779956	9559596	-0.002863
301591276	2024877	10582	9369.745719	26291	525	1.000000	31032	89	0.866553	9554776	-0.002875
301603883	2028246	10526	9360.908463	26004	676	1.000000	31536	70	0.919070	9550069	-0.003100
301588958	2025225	10621	9355.001905	25443	650	1.000000	31779	45	0.950920	9545293	-0.002953
301573161	2036110	10584	9363.575864	25220	769	1.000000	31661	8	0.970235	9540522	-0.002618
301530451	2033153	10613	9360.259772	25604	677	1.000000	31804	10	0.981949	9535742	-0.003235
301597564	2024585	10676	9355.225783	25811	726	1.000000	31712	8	0.989053	9531042	-0.002561
301555314	2035659	10581	9353.738194	25291	816	1.000000	31583	13	0.993361	9526350	-0.002590
301565097	2032800	10411	9364.030377	25763	569	1.000000	31767	23	0.840471	9521565	-0.002750
301587076	2032711	10574	9364.299024	25397	795	1.000000	31589	41	0.903253	9516732	-0.002299
npatches	nstrain	runtime	dt	init_x	init_y	init_y_blood	init_z	init_S	beta0	beta1	beta2	beta3	mean_beta	B	d	delta	delta_blood	b[0]	mut	m	CTL	c	g	epsilon	k	het	lambda	rho	omega	x_max	patch.dyna	DELTA	A	VA
10000	1	100.000000	0.001000	21900	9499	5000000	0.001000	10000000	12.501695	12.026858	22.821154	11.404057	19	800000000	0.010000	1.000000	432.000000	80000	0.000050	0.004800	0	0.500000	0.000000	2.500000	19.000000	0.500000	0.000000	0.000000	0.000000	31872	0	10.000000	7.000000	1.000000
sus	inf	inf_blood	z	x[0]	y[0][0]	z[0]	x[1]	y[1][0]	z[1]	S[0]	synchrony
219000000	94990000	5000000	10.000000	21900	9499	0.001000	21900	9499	0.001000	10000000	0.000000
156194893	30663749	160551	3941.516320	19706	1915	0.394152	19972	1815	0.394152	9994950	0.000000
239417542	10355477	54161	6325.803353	29494	136	0.632580	29666	129	0.632580	9989779	0.000000
273019668	5304651	27731	7771.699409	31469	32	0.777177	31678	16	0.777177	9984806	0.000000
288635898	3352640	17328	8640.864573	31744	4	0.828947	31721	15	0.864868	9979866	0.000000
296463207	2460321	12788	9071.608523	31815	13	0.896264	31772	0	0.674555	9974920	0.000000
300655547	1998822	10378	9150.389627	32010	11	0.937089	32068	7	0.777580	9969909	0.000000
303028842	1750244	8993	9054.119776	32036	10	0.890830	31945	10	0.821897	9964917	0.000000
304250900	1630335	8572	8942.447086	31925	14	0.892449	31931	3	0.815364	9959987	0.000000
304976626	1562117	8107	8882.381747	31792	3	0.732786	32026	9	0.851458	9955013	0.000000
305356903	1511875	7750	8849.965612	31914	8	0.753949	31956	1	0.779111	9950031	0.000000
305577371	1500748	7817	8805.419540	31909	4	0.788091	31841	12	0.672233	9945015	0.000000
305641845	1486789	7787	8808.228720	31546	8	0.841749	31833	1	0.738479	9940103	0.000000
305744062	1480542	7749	8811.274331	32002	6	0.877330	31805	3	0.715583	9935109	0.000000
305753246	1478304	7654	8812.914183	31702	10	0.823148	31893	14	0.651326	9930261	0.000000
305784325	1480528	7579	8803.831180	31905	2	0.839932	31986	7	0.788545	9925227	0.000000
305738767	1485602	7617	8797.910539	31685	22	0.767669	31894	1	0.616962	9920364	0.000000
305798388	1476250	7643	8800.487374	31889	11	0.821783	31748	6	0.734098	9915467	0.000000
305850553	1472469	7701	8797.223023	32144	2	0.891919	31803	14	0.776440	9910396	0.000000
305824213	1472197	7625	8807.535588	31954	6	0.836626	31536	6	0.740710	9905459	0.000000
305839146	1466140	7591	8801.937409	31958	3	0.775677	31741	1	0.685086	9900525	0.000000
305841776	1469665	7714	8795.137856	32054	2	0.685120	31645	10	0.790441	9895572	0.000000
305799209	1472398	7683	8796.087303	31804	8	0.738362	31907	6	0.872912	9890737	0.000000
305797357	1477520	7712	8795.794884	31956	1	0.577329	31801	5	0.707930	9885757	0.000000
305802839	1476784	7628	8808.118060	31708	21	0.694325	31986	17	0.589535	9880833	0.000000
305753460	1480188	7640	8814.747082	31934	9	0.763786	31732	2	0.745461	9875944	0.000000
305819181	1473532	7656	8801.353666	31701	2	0.856747	31776	4	0.839985	9870979	0.000000
305885726	1463334	7684	8796.815919	31783	7	0.913124	31940	4	0.714347	9866048	0.000000
305880148	1471115	7620	8790.124221	31732	1	0.651758	31913	9	0.692574	9861099	0.000000
305752872	1484229	7646	8807.714605	31709	2	0.753637	31820	5	0.698324	9856163	0.000000
305777751	1482077	7834	8804.486600	31519	11	0.740440	31697	15	0.817047	9851282	0.000000
305820722	1469047	7733	8810.749122	31696	2	0.771005	31984	7	0.793157	9846338	0.000000
305793353	1479026	7889	8798.520815	31760	8	0.861125	31873	6	0.721466	9841468	0.000000
305802848	1471574	7675	8782.896298	32152	13	0.770957	31854	3	0.440698	9836459	0.000000
305796128	1481075	7700	8787.842322	31878	2	0.520864	31713	19	0.518712	9831534	0.000000
305771725	1477632	7595	8794.450380	31638	19	0.709426	31796	9	0.708120	9826712	0.000000
305794792	1478823	7733	8798.511982	31895	9	0.704944	31911	4	0.711570	9821863	0.000000
305785397	1482685	7733	8789.227692	32056	3	0.806299	31951	10	0.724738	9817024	0.000000
305744692	1478355	7611	8788.022998	32083	5	0.809750	31704	9	0.833066	9811999	0.000000
305829718	1474801	7507	8791.518246	31901	0	0.688564	31831	7	0.570613	9807104	0.000000
[truncated: 163 more rows]
