# Supplementary material for: Large Variations in HIV-1 Viral Load Explained by Shifting-Mosaic Metapopulation Dynamics
Source: PLoS Biol. 2016 Oct 5;14(10):e1002567. doi: 10.1371/journal.pbio.1002567 (PMC5051940; doi:10.1371/journal.pbio.1002567)
Supplement: S1 Data — Each file gives the output from the simulations indicated by the filename: low migration (ms1, db432); high migration (ms1, db1); very high migration (ms10, db1); number of patches (np); reservoir (storage); no reservoir (nostorage); CTL immigration model (CTLimmig); CTL proliferation model (CTLprolif); β¯ (beta1, beta2, …). Within each file, there are 21 simulations for (k = 0,1,..,20), and data is output each day. For measures of synchrony, the final entry should be used. See Methods and S1 Simulation Code for further details. (ZIP) [file pbio.1002567.s002.zip › S1_Data/ms1_np10000_nostorage_noPD_CTLimmig_db432_beta2.tsv]

npatches	nstrain	runtime	dt	init_x	init_y	init_y_blood	init_z	init_S	beta0	beta1	beta2	beta3	mean_beta	B	d	delta	delta_blood	b[0]	mut	m	CTL	c	g	epsilon	k	het	lambda	rho	omega	x_max	patch.dyna	DELTA	A	VA
10000	1	100.000000	0.001000	21900	9499	5000000	0.001000	10000000	2.361858	1.465955	2.524031	2.932753	2	800000000	0.010000	1.000000	432.000000	80000	0.000050	0.004800	0	0.500000	0.000000	2.500000	0.000000	0.500000	0.000000	0.000000	0.000000	31872	0	10.000000	7.000000	1.000000
sus	inf	inf_blood	z	x[0]	y[0][0]	z[0]	x[1]	y[1][0]	z[1]	S[0]	synchrony
219000000	94990000	5000000	10.000000	21900	9499	0.001000	21900	9499	0.001000	10000000	0.000000
288709181	20424127	106703	3941.516320	28475	2376	0.394152	29827	1419	0.394152	9995060	0.000000
308726516	6636876	34648	6325.803353	30630	811	0.632580	31493	268	0.632580	9990057	0.000000
314777009	2684919	14022	7771.765723	31330	345	0.777177	31786	70	0.777177	9985107	0.000000
316963598	1229036	6363	8648.676577	31650	132	0.864868	31877	30	0.864868	9980094	0.000000
317872103	604212	3113	9177.874729	31987	53	0.918048	31818	15	0.918048	9975151	0.000000
318263565	313939	1621	9335.911959	31803	20	0.950300	32115	1	0.888617	9970149	0.000000
318494136	166005	850	8520.520144	31723	7	0.969859	32111	10	0.730243	9965098	0.000000
318610177	88936	439	6796.276479	31900	4	0.981721	32033	1	0.592032	9960155	0.000000
318661698	49027	269	5134.736593	31612	3	0.977725	31696	2	0.214383	9955209	0.000000
318653872	28009	135	3903.567676	31672	0	0.329641	31911	1	0.220654	9950219	0.000000
318700632	15244	94	3098.562893	31744	0	0.174744	31725	0	0.169342	9945188	0.000000
318721039	8398	34	2530.464502	32036	0	0.167067	31889	1	0.166799	9940292	0.000000
318715747	4945	26	2188.224745	31619	0	0.166687	31803	1	0.376781	9935279	0.000000
318706850	2760	13	1982.254894	31588	0	0.166668	32019	0	0.177081	9930300	0.000000
318712301	1471	9	1846.282191	31883	0	0.166667	31870	0	0.167183	9925308	0.000000
318723752	897	8	1768.261504	31867	0	0.166667	31761	0	0.166692	9920208	0.000000
318719338	486	1	1723.886412	31882	0	0.166667	31818	0	0.166668	9915346	0.000000
318718431	292	2	1701.761932	31813	0	0.166667	31939	0	0.166667	9910468	0.000000
318723992	194	0	1688.027369	31862	0	0.166667	31806	0	0.166667	9905653	0.000000
318717403	117	0	1680.266167	31941	0	0.166667	31766	0	0.166667	9900626	0.000000
318725511	84	0	1674.908281	31956	0	0.166667	31907	0	0.166667	9895656	0.000000
318716143	37	0	1671.604593	31901	0	0.166667	31539	0	0.166667	9890723	0.000000
318726804	28	0	1668.906733	31872	0	0.166667	31541	0	0.166667	9885880	0.000000
318722154	8	0	1668.054193	31806	0	0.166667	31731	0	0.166667	9880955	0.000000
318724126	4	0	1667.590467	31835	0	0.166667	31710	0	0.166667	9876039	0.000000
318708491	1	0	1666.863563	32028	0	0.166667	31870	0	0.166667	9871124	0.000000
318734462	0	0	1666.676694	32044	0	0.166667	31924	0	0.166667	9866248	0.000000
npatches	nstrain	runtime	dt	init_x	init_y	init_y_blood	init_z	init_S	beta0	beta1	beta2	beta3	mean_beta	B	d	delta	delta_blood	b[0]	mut	m	CTL	c	g	epsilon	k	het	lambda	rho	omega	x_max	patch.dyna	DELTA	A	VA
10000	1	100.000000	0.001000	21900	9499	5000000	0.001000	10000000	1.078531	2.813282	2.086791	1.609058	2	800000000	0.010000	1.000000	432.000000	80000	0.000050	0.004800	0	0.500000	0.000000	2.500000	1.000000	0.500000	0.000000	0.000000	0.000000	31872	0	10.000000	7.000000	1.000000
sus	inf	inf_blood	z	x[0]	y[0][0]	z[0]	x[1]	y[1][0]	z[1]	S[0]	synchrony
219000000	94990000	5000000	10.000000	21900	9499	0.001000	21900	9499	0.001000	10000000	0.000000
290795383	16450176	85926	3941.516320	30192	795	0.394152	27896	2510	0.394152	9995004	0.000000
311800280	3251916	17035	6325.803353	31657	94	0.632580	30500	682	0.632580	9990074	0.000000
317127603	675546	3472	7771.480145	31591	11	0.777177	31313	168	0.777177	9984994	0.000000
318366569	140460	755	8157.549958	31820	1	0.439761	31608	58	0.864868	9980042	0.000000
318642419	29930	170	5524.863867	31768	0	0.188596	31818	5	0.918048	9975120	0.000000
318714725	6461	24	3079.673808	31807	0	0.167754	32090	2	0.740354	9970008	0.000000
318738393	1570	7	2024.950188	32107	0	0.166721	31827	0	0.249752	9965074	0.000000
318716145	460	4	1763.194491	31703	0	0.166669	31715	0	0.170785	9960124	0.000000
318741133	125	0	1691.464630	31640	0	0.166667	31825	0	0.166871	9955064	0.000000
318724577	39	0	1673.614163	31909	0	0.166667	31794	0	0.166677	9950082	0.000000
318739366	9	0	1668.866149	31798	0	0.166667	31949	0	0.166667	9945112	0.000000
318727882	0	0	1666.796659	31702	0	0.166667	31998	0	0.166667	9940125	0.000000
npatches	nstrain	runtime	dt	init_x	init_y	init_y_blood	init_z	init_S	beta0	beta1	beta2	beta3	mean_beta	B	d	delta	delta_blood	b[0]	mut	m	CTL	c	g	epsilon	k	het	lambda	rho	omega	x_max	patch.dyna	DELTA	A	VA
10000	1	100.000000	0.001000	21900	9499	5000000	0.001000	10000000	1.199841	2.521334	2.907068	2.305905	2	800000000	0.010000	1.000000	432.000000	80000	0.000050	0.004800	0	0.500000	0.000000	2.500000	2.000000	0.500000	0.000000	0.000000	0.000000	31872	0	10.000000	7.000000	1.000000
sus	inf	inf_blood	z	x[0]	y[0][0]	z[0]	x[1]	y[1][0]	z[1]	S[0]	synchrony
219000000	94990000	5000000	10.000000	21900	9499	0.001000	21900	9499	0.001000	10000000	0.000000
292511785	13315304	69441	3941.516320	30217	715	0.394152	28621	1794	0.394152	9994860	0.000000
313676799	1590246	8288	6325.803353	31671	41	0.632580	31167	248	0.632580	9989916	0.000000
317946141	166324	854	7650.968961	31631	3	0.777177	31768	15	0.777177	9984805	0.000000
318622990	15729	74	4974.040022	31583	0	0.199434	31964	4	0.864868	9980019	0.000000
318711119	1811	7	2312.196154	31586	0	0.168291	31999	0	0.213260	9975052	0.000000
318709849	319	4	1754.664710	31962	0	0.166747	32077	0	0.168976	9970036	0.000000
318707448	67	0	1681.609946	31750	0	0.166671	31974	0	0.166781	9965125	0.000000
318743605	18	1	1669.842774	32040	0	0.166667	32065	0	0.166672	9960167	0.000000
318724927	2	0	1667.293769	31818	0	0.166667	31988	0	0.166667	9955130	0.000000
318716947	0	0	1666.704713	31776	0	0.166667	31941	0	0.166667	9950186	0.000000
npatches	nstrain	runtime	dt	init_x	init_y	init_y_blood	init_z	init_S	beta0	beta1	beta2	beta3	mean_beta	B	d	delta	delta_blood	b[0]	mut	m	CTL	c	g	epsilon	k	het	lambda	rho	omega	x_max	patch.dyna	DELTA	A	VA
10000	1	100.000000	0.001000	21900	9499	5000000	0.001000	10000000	2.549831	2.618901	1.274539	1.308316	2	800000000	0.010000	1.000000	432.000000	80000	0.000050	0.004800	0	0.500000	0.000000	2.500000	3.000000	0.500000	0.000000	0.000000	0.000000	31872	0	10.000000	7.000000	1.000000
sus	inf	inf_blood	z	x[0]	y[0][0]	z[0]	x[1]	y[1][0]	z[1]	S[0]	synchrony
219000000	94990000	5000000	10.000000	21900	9499	0.001000	21900	9499	0.001000	10000000	0.000000
293956451	10812723	56687	3941.516320	28460	1464	0.394152	28636	1539	0.394152	9994971	0.000000
314838240	779873	3994	6325.803353	31159	131	0.632580	31363	114	0.632580	9990048	0.000000
318286556	40802	184	6520.644036	31714	10	0.777177	31742	4	0.777177	9984864	0.000000
318689461	2231	16	2716.830980	31809	0	0.347871	31681	0	0.290332	9979926	0.000000
318726145	250	1	1767.241787	31739	0	0.175648	31928	0	0.172796	9974978	0.000000
318731198	31	0	1676.968041	31757	0	0.167112	31686	0	0.166970	9970028	0.000000
318726453	5	0	1667.841454	31888	0	0.166689	31952	0	0.166682	9964974	0.000000
318731249	2	0	1666.993820	31782	0	0.166668	31877	0	0.166667	9960045	0.000000
318712235	0	0	1666.683943	31780	0	0.166667	31770	0	0.166667	9955032	0.000000
npatches	nstrain	runtime	dt	init_x	init_y	init_y_blood	init_z	init_S	beta0	beta1	beta2	beta3	mean_beta	B	d	delta	delta_blood	b[0]	mut	m	CTL	c	g	epsilon	k	het	lambda	rho	omega	x_max	patch.dyna	DELTA	A	VA
10000	1	100.000000	0.001000	21900	9499	5000000	0.001000	10000000	1.329832	2.576242	1.283059	2.414680	2	800000000	0.010000	1.000000	432.000000	80000	0.000050	0.004800	0	0.500000	0.000000	2.500000	4.000000	0.500000	0.000000	0.000000	0.000000	31872	0	10.000000	7.000000	1.000000
sus	inf	inf_blood	z	x[0]	y[0][0]	z[0]	x[1]	y[1][0]	z[1]	S[0]	synchrony
219000000	94990000	5000000	10.000000	21900	9499	0.001000	21900	9499	0.001000	10000000	0.000000
295265694	8757934	46220	3941.516320	30416	476	0.394152	28740	1178	0.394152	9995020	0.000000
315604189	377588	2035	6325.612995	31704	8	0.632580	31377	60	0.632580	9990059	0.000000
318434148	10074	41	4726.941174	32043	0	0.288291	31702	0	0.613126	9984930	0.000000
318690566	502	2	1976.966478	32031	0	0.172695	32085	0	0.188795	9979858	0.000000
318718294	61	0	1691.696026	31905	0	0.166965	31654	0	0.167763	9974839	0.000000
318722058	13	0	1669.064403	31852	0	0.166681	31964	0	0.166721	9969799	0.000000
318714178	5	0	1667.059512	31841	0	0.166667	32017	0	0.166669	9964830	0.000000
318732722	5	0	1666.919001	32139	0	0.166667	31959	0	0.166667	9959896	0.000000
318728123	0	0	1666.709576	31766	0	0.166667	32065	0	0.166667	9954902	0.000000
npatches	nstrain	runtime	dt	init_x	init_y	init_y_blood	init_z	init_S	beta0	beta1	beta2	beta3	mean_beta	B	d	delta	delta_blood	b[0]	mut	m	CTL	c	g	epsilon	k	het	lambda	rho	omega	x_max	patch.dyna	DELTA	A	VA
10000	1	100.000000	0.001000	21900	9499	5000000	0.001000	10000000	1.318507	2.546343	2.135967	1.808843	2	800000000	0.010000	1.000000	432.000000	80000	0.000050	0.004800	0	0.500000	0.000000	2.500000	5.000000	0.500000	0.000000	0.000000	0.000000	31872	0	10.000000	7.000000	1.000000
sus	inf	inf_blood	z	x[0]	y[0][0]	z[0]	x[1]	y[1][0]	z[1]	S[0]	synchrony
219000000	94990000	5000000	10.000000	21900	9499	0.001000	21900	9499	0.001000	10000000	0.000000
296329503	7131061	37502	3941.516320	30431	445	0.394152	29044	927	0.394152	9994927	0.000000
316090673	185821	997	6317.956722	31836	10	0.632580	31351	36	0.632580	9989825	0.000000
318516932	2990	19	3340.440982	31754	0	0.233408	31797	0	0.327880	9984819	0.000000
318709258	126	0	1785.276048	31945	0	0.169975	31903	0	0.174657	9979828	0.000000
318715002	7	0	1673.845896	31966	0	0.166831	31821	0	0.167063	9974902	0.000000
318730858	4	0	1667.140113	31938	0	0.166675	31784	0	0.166686	9969833	0.000000
318739875	0	0	1666.694832	31738	0	0.166667	31994	0	0.166668	9964802	0.000000
npatches	nstrain	runtime	dt	init_x	init_y	init_y_blood	init_z	init_S	beta0	beta1	beta2	beta3	mean_beta	B	d	delta	delta_blood	b[0]	mut	m	CTL	c	g	epsilon	k	het	lambda	rho	omega	x_max	patch.dyna	DELTA	A	VA
10000	1	100.000000	0.001000	21900	9499	5000000	0.001000	10000000	2.846287	1.469322	2.139640	1.505172	2	800000000	0.010000	1.000000	432.000000	80000	0.000050	0.004800	0	0.500000	0.000000	2.500000	6.000000	0.500000	0.000000	0.000000	0.000000	31872	0	10.000000	7.000000	1.000000
sus	inf	inf_blood	z	x[0]	y[0][0]	z[0]	x[1]	y[1][0]	z[1]	S[0]	synchrony
219000000	94990000	5000000	10.000000	21900	9499	0.001000	21900	9499	0.001000	10000000	0.000000
297344629	5782715	30526	3941.516320	28802	967	0.394152	30068	376	0.394152	9995049	0.000000
316434368	89570	496	6225.686989	31434	24	0.632580	31822	5	0.632580	9990056	0.000000
318540191	1048	5	2553.694172	31602	0	0.251896	31798	0	0.227644	9985094	0.000000
318698208	55	0	1721.944653	31822	0	0.170891	31756	0	0.169689	9980031	0.000000
318728204	0	0	1669.642052	31925	0	0.166876	31942	0	0.166816	9974961	0.000000
npatches	nstrain	runtime	dt	init_x	init_y	init_y_blood	init_z	init_S	beta0	beta1	beta2	beta3	mean_beta	B	d	delta	delta_blood	b[0]	mut	m	CTL	c	g	epsilon	k	het	lambda	rho	omega	x_max	patch.dyna	DELTA	A	VA
10000	1	100.000000	0.001000	21900	9499	5000000	0.001000	10000000	1.121684	1.985174	2.876801	2.071690	2	800000000	0.010000	1.000000	432.000000	80000	0.000050	0.004800	0	0.500000	0.000000	2.500000	7.000000	0.500000	0.000000	0.000000	0.000000	31872	0	10.000000	7.000000	1.000000
sus	inf	inf_blood	z	x[0]	y[0][0]	z[0]	x[1]	y[1][0]	z[1]	S[0]	synchrony
219000000	94990000	5000000	10.000000	21900	9499	0.001000	21900	9499	0.001000	10000000	0.000000
298198196	4707237	24760	3941.516320	30585	239	0.394152	30068	436	0.394152	9994972	0.000000
316691213	43352	227	5926.891068	31877	0	0.471471	31661	2	0.632580	9990011	0.000000
318560406	409	4	2170.057252	31824	0	0.181774	32042	0	0.196269	9985015	0.000000
318714337	17	0	1695.065819	31704	0	0.167415	31851	0	0.168134	9980061	0.000000
318726747	4	0	1668.683244	31927	0	0.166704	31959	0	0.166739	9974973	0.000000
318730277	0	0	1666.808808	31663	0	0.166669	32006	0	0.166670	9969950	0.000000
npatches	nstrain	runtime	dt	init_x	init_y	init_y_blood	init_z	init_S	beta0	beta1	beta2	beta3	mean_beta	B	d	delta	delta_blood	b[0]	mut	m	CTL	c	g	epsilon	k	het	lambda	rho	omega	x_max	patch.dyna	DELTA	A	VA
10000	1	100.000000	0.001000	21900	9499	5000000	0.001000	10000000	1.444116	2.317552	2.447002	1.248577	2	800000000	0.010000	1.000000	432.000000	80000	0.000050	0.004800	0	0.500000	0.000000	2.500000	8.000000	0.500000	0.000000	0.000000	0.000000	31872	0	10.000000	7.000000	1.000000
sus	inf	inf_blood	z	x[0]	y[0][0]	z[0]	x[1]	y[1][0]	z[1]	S[0]	synchrony
219000000	94990000	5000000	10.000000	21900	9499	0.001000	21900	9499	0.001000	10000000	0.000000
299032240	3797747	19933	3941.516320	30530	213	0.394152	29670	448	0.394152	9995126	0.000000
316845140	20985	95	5422.467928	31795	1	0.408390	31640	5	0.632580	9990199	0.000000
318570787	216	0	1987.648069	31719	0	0.178647	31918	0	0.202971	9985177	0.000000
318706645	9	0	1684.300546	31856	0	0.167260	31888	0	0.168466	9980187	0.000000
318744734	0	0	1667.591317	31842	0	0.166696	31757	0	0.166756	9975285	0.000000
npatches	nstrain	runtime	dt	init_x	init_y	init_y_blood	init_z	init_S	beta0	beta1	beta2	beta3	mean_beta	B	d	delta	delta_blood	b[0]	mut	m	CTL	c	g	epsilon	k	het	lambda	rho	omega	x_max	patch.dyna	DELTA	A	VA
10000	1	100.000000	0.001000	21900	9499	5000000	0.001000	10000000	2.641529	1.025401	1.129116	1.504861	2	800000000	0.010000	1.000000	432.000000	80000	0.000050	0.004800	0	0.500000	0.000000	2.500000	9.000000	0.500000	0.000000	0.000000	0.000000	31872	0	10.000000	7.000000	1.000000
sus	inf	inf_blood	z	x[0]	y[0][0]	z[0]	x[1]	y[1][0]	z[1]	S[0]	synchrony
219000000	94990000	5000000	10.000000	21900	9499	0.001000	21900	9499	0.001000	10000000	0.000000
299755164	3072047	16090	3941.516320	29498	438	0.394152	30755	141	0.394152	9995018	0.000000
317012583	10410	53	4785.284981	31578	1	0.523278	31696	0	0.275821	9990096	0.000000
318595418	118	0	1879.259035	31656	0	0.184341	31821	0	0.172077	9985080	0.000000
318707306	5	0	1678.098894	31701	0	0.167543	31856	0	0.166935	9979990	0.000000
318723739	0	0	1667.238528	31967	0	0.166710	31880	0	0.166680	9975092	0.000000
npatches	nstrain	runtime	dt	init_x	init_y	init_y_blood	init_z	init_S	beta0	beta1	beta2	beta3	mean_beta	B	d	delta	delta_blood	b[0]	mut	m	CTL	c	g	epsilon	k	het	lambda	rho	omega	x_max	patch.dyna	DELTA	A	VA
10000	1	100.000000	0.001000	21900	9499	5000000	0.001000	10000000	1.983518	2.888587	1.945356	1.820939	2	800000000	0.010000	1.000000	432.000000	80000	0.000050	0.004800	0	0.500000	0.000000	2.500000	10.000000	0.500000	0.000000	0.000000	0.000000	31872	0	10.000000	7.000000	1.000000
sus	inf	inf_blood	z	x[0]	y[0][0]	z[0]	x[1]	y[1][0]	z[1]	S[0]	synchrony
219000000	94990000	5000000	10.000000	21900	9499	0.001000	21900	9499	0.001000	10000000	0.000000
300304975	2503905	13245	3941.516320	29914	224	0.394152	29440	454	0.394152	9995074	0.000000
317099797	5430	25	4173.796225	31620	1	0.320628	31586	0	0.515213	9990052	0.000000
318565074	52	0	1817.876002	31752	0	0.174297	31910	0	0.183942	9984984	0.000000
318707884	1	0	1674.261715	31866	0	0.167045	31707	0	0.167523	9980002	0.000000
318726048	0	0	1667.043754	32000	0	0.166685	31877	0	0.166709	9974945	0.000000
npatches	nstrain	runtime	dt	init_x	init_y	init_y_blood	init_z	init_S	beta0	beta1	beta2	beta3	mean_beta	B	d	delta	delta_blood	b[0]	mut	m	CTL	c	g	epsilon	k	het	lambda	rho	omega	x_max	patch.dyna	DELTA	A	VA
10000	1	100.000000	0.001000	21900	9499	5000000	0.001000	10000000	1.681492	1.982479	2.258576	1.048685	2	800000000	0.010000	1.000000	432.000000	80000	0.000050	0.004800	0	0.500000	0.000000	2.500000	11.000000	0.500000	0.000000	0.000000	0.000000	31872	0	10.000000	7.000000	1.000000
sus	inf	inf_blood	z	x[0]	y[0][0]	z[0]	x[1]	y[1][0]	z[1]	S[0]	synchrony
219000000	94990000	5000000	10.000000	21900	9499	0.001000	21900	9499	0.001000	10000000	0.000000
300849961	2025332	10669	3941.516320	30214	143	0.394152	30242	190	0.394152	9994886	0.000000
317194320	2846	14	3644.029934	31568	0	0.281866	31781	0	0.378535	9989974	0.000000
318596102	19	1	1776.066346	31793	0	0.172376	31763	0	0.177168	9984999	0.000000
318706295	0	0	1672.144037	31851	0	0.166950	32016	0	0.167187	9979875	0.000000
npatches	nstrain	runtime	dt	init_x	init_y	init_y_blood	init_z	init_S	beta0	beta1	beta2	beta3	mean_beta	B	d	delta	delta_blood	b[0]	mut	m	CTL	c	g	epsilon	k	het	lambda	rho	omega	x_max	patch.dyna	DELTA	A	VA
10000	1	100.000000	0.001000	21900	9499	5000000	0.001000	10000000	2.034558	2.958038	1.139592	2.995100	2	800000000	0.010000	1.000000	432.000000	80000	0.000050	0.004800	0	0.500000	0.000000	2.500000	12.000000	0.500000	0.000000	0.000000	0.000000	31872	0	10.000000	7.000000	1.000000
sus	inf	inf_blood	z	x[0]	y[0][0]	z[0]	x[1]	y[1][0]	z[1]	S[0]	synchrony
219000000	94990000	5000000	10.000000	21900	9499	0.001000	21900	9499	0.001000	10000000	0.000000
301471922	1631960	8530	3941.516320	30213	147	0.394152	29348	236	0.394152	9994966	0.000000
317270274	1612	7	3223.927760	31621	0	0.371853	31645	0	0.453117	9989990	0.000000
318593118	5	0	1748.683296	31843	0	0.176836	31942	0	0.180864	9985011	0.000000
318714009	0	0	1670.736870	31770	0	0.167171	32051	0	0.167370	9979959	0.000000
npatches	nstrain	runtime	dt	init_x	init_y	init_y_blood	init_z	init_S	beta0	beta1	beta2	beta3	mean_beta	B	d	delta	delta_blood	b[0]	mut	m	CTL	c	g	epsilon	k	het	lambda	rho	omega	x_max	patch.dyna	DELTA	A	VA
10000	1	100.000000	0.001000	21900	9499	5000000	0.001000	10000000	2.611866	1.203267	2.905240	1.394317	2	800000000	0.010000	1.000000	432.000000	80000	0.000050	0.004800	0	0.500000	0.000000	2.500000	13.000000	0.500000	0.000000	0.000000	0.000000	31872	0	10.000000	7.000000	1.000000
sus	inf	inf_blood	z	x[0]	y[0][0]	z[0]	x[1]	y[1][0]	z[1]	S[0]	synchrony
219000000	94990000	5000000	10.000000	21900	9499	0.001000	21900	9499	0.001000	10000000	0.000000
301931595	1316681	6826	3941.516320	29834	175	0.394152	30715	67	0.394152	9995024	0.000000
317305086	976	4	2917.157881	31667	0	0.241464	31730	0	0.219435	9989980	0.000000
318611221	12	0	1731.628890	31857	0	0.170374	31953	0	0.169282	9984950	0.000000
318723737	0	0	1669.936186	31932	0	0.166850	31852	0	0.166796	9980090	0.000000
npatches	nstrain	runtime	dt	init_x	init_y	init_y_blood	init_z	init_S	beta0	beta1	beta2	beta3	mean_beta	B	d	delta	delta_blood	b[0]	mut	m	CTL	c	g	epsilon	k	het	lambda	rho	omega	x_max	patch.dyna	DELTA	A	VA
10000	1	100.000000	0.001000	21900	9499	5000000	0.001000	10000000	2.699538	2.722864	1.338581	1.246502	2	800000000	0.010000	1.000000	432.000000	80000	0.000050	0.004800	0	0.500000	0.000000	2.500000	14.000000	0.500000	0.000000	0.000000	0.000000	31872	0	10.000000	7.000000	1.000000
sus	inf	inf_blood	z	x[0]	y[0][0]	z[0]	x[1]	y[1][0]	z[1]	S[0]	synchrony
219000000	94990000	5000000	10.000000	21900	9499	0.001000	21900	9499	0.001000	10000000	0.000000
302240832	1081613	5704	3941.516320	29882	160	0.394152	29823	163	0.394152	9994975	0.000000
317376192	580	2	2691.532789	31702	0	0.247743	31621	0	0.237449	9989984	0.000000
318640438	1	0	1719.430576	31852	0	0.170685	31885	0	0.170175	9984874	0.000000
318730871	0	0	1669.281809	31960	0	0.166866	31654	0	0.166841	9979950	0.000000
npatches	nstrain	runtime	dt	init_x	init_y	init_y_blood	init_z	init_S	beta0	beta1	beta2	beta3	mean_beta	B	d	delta	delta_blood	b[0]	mut	m	CTL	c	g	epsilon	k	het	lambda	rho	omega	x_max	patch.dyna	DELTA	A	VA
10000	1	100.000000	0.001000	21900	9499	5000000	0.001000	10000000	1.487079	2.294282	1.841448	1.687961	2	800000000	0.010000	1.000000	432.000000	80000	0.000050	0.004800	0	0.500000	0.000000	2.500000	15.000000	0.500000	0.000000	0.000000	0.000000	31872	0	10.000000	7.000000	1.000000
sus	inf	inf_blood	z	x[0]	y[0][0]	z[0]	x[1]	y[1][0]	z[1]	S[0]	synchrony
219000000	94990000	5000000	10.000000	21900	9499	0.001000	21900	9499	0.001000	10000000	0.000000
302705475	862273	4643	3941.516320	30522	64	0.394152	30117	95	0.394152	9994932	0.000000
317409384	365	0	2504.308464	31750	0	0.232410	31742	0	0.239297	9989841	0.000000
318612742	4	0	1709.482974	31939	0	0.169925	31862	0	0.170266	9984870	0.000000
318716510	0	0	1668.789589	31703	0	0.166828	31917	0	0.166845	9979760	0.000000
npatches	nstrain	runtime	dt	init_x	init_y	init_y_blood	init_z	init_S	beta0	beta1	beta2	beta3	mean_beta	B	d	delta	delta_blood	b[0]	mut	m	CTL	c	g	epsilon	k	het	lambda	rho	omega	x_max	patch.dyna	DELTA	A	VA
10000	1	100.000000	0.001000	21900	9499	5000000	0.001000	10000000	2.329646	1.086383	2.319734	2.058531	2	800000000	0.010000	1.000000	432.000000	80000	0.000050	0.004800	0	0.500000	0.000000	2.500000	16.000000	0.500000	0.000000	0.000000	0.000000	31872	0	10.000000	7.000000	1.000000
sus	inf	inf_blood	z	x[0]	y[0][0]	z[0]	x[1]	y[1][0]	z[1]	S[0]	synchrony
219000000	94990000	5000000	10.000000	21900	9499	0.001000	21900	9499	0.001000	10000000	0.000000
303020538	702445	3618	3941.516320	30027	110	0.394152	30678	33	0.394152	9994992	0.000000
317423681	193	0	2369.877500	31865	0	0.242850	31664	0	0.205627	9989894	0.000000
318622187	1	0	1701.990750	31960	0	0.170443	31743	0	0.168598	9984924	0.000000
318722072	0	0	1668.417675	32027	0	0.166854	31793	0	0.166762	9979936	0.000000
npatches	nstrain	runtime	dt	init_x	init_y	init_y_blood	init_z	init_S	beta0	beta1	beta2	beta3	mean_beta	B	d	delta	delta_blood	b[0]	mut	m	CTL	c	g	epsilon	k	het	lambda	rho	omega	x_max	patch.dyna	DELTA	A	VA
10000	1	100.000000	0.001000	21900	9499	5000000	0.001000	10000000	1.623689	2.123852	1.938033	1.045042	2	800000000	0.010000	1.000000	432.000000	80000	0.000050	0.004800	0	0.500000	0.000000	2.500000	17.000000	0.500000	0.000000	0.000000	0.000000	31872	0	10.000000	7.000000	1.000000
sus	inf	inf_blood	z	x[0]	y[0][0]	z[0]	x[1]	y[1][0]	z[1]	S[0]	synchrony
219000000	94990000	5000000	10.000000	21900	9499	0.001000	21900	9499	0.001000	10000000	0.000000
303404072	559301	2961	3941.516320	30506	41	0.394152	30362	68	0.394152	9994876	0.000000
317460904	157	0	2263.620418	31712	0	0.204886	31626	0	0.235901	9989797	0.000000
318617507	1	0	1696.488802	31716	0	0.168561	31891	0	0.170098	9984848	0.000000
318722042	0	0	1668.146025	31778	0	0.166761	31782	0	0.166837	9979884	0.000000
npatches	nstrain	runtime	dt	init_x	init_y	init_y_blood	init_z	init_S	beta0	beta1	beta2	beta3	mean_beta	B	d	delta	delta_blood	b[0]	mut	m	CTL	c	g	epsilon	k	het	lambda	rho	omega	x_max	patch.dyna	DELTA	A	VA
10000	1	100.000000	0.001000	21900	9499	5000000	0.001000	10000000	1.263202	1.925376	2.257587	2.647575	2	800000000	0.010000	1.000000	432.000000	80000	0.000050	0.004800	0	0.500000	0.000000	2.500000	18.000000	0.500000	0.000000	0.000000	0.000000	31872	0	10.000000	7.000000	1.000000
sus	inf	inf_blood	z	x[0]	y[0][0]	z[0]	x[1]	y[1][0]	z[1]	S[0]	synchrony
219000000	94990000	5000000	10.000000	21900	9499	0.001000	21900	9499	0.001000	10000000	0.000000
303636514	456545	2467	3941.516320	30655	37	0.394152	30370	41	0.394152	9994963	0.000000
317506771	90	0	2180.755910	31825	0	0.208218	31733	0	0.219237	9989972	0.000000
318643987	0	0	1692.256253	31879	0	0.168726	31612	0	0.169272	9984983	0.000000
npatches	nstrain	runtime	dt	init_x	init_y	init_y_blood	init_z	init_S	beta0	beta1	beta2	beta3	mean_beta	B	d	delta	delta_blood	b[0]	mut	m	CTL	c	g	epsilon	k	het	lambda	rho	omega	x_max	patch.dyna	DELTA	A	VA
10000	1	100.000000	0.001000	21900	9499	5000000	0.001000	10000000	2.583574	1.661220	2.728809	2.567397	2	800000000	0.010000	1.000000	432.000000	80000	0.000050	0.004800	0	0.500000	0.000000	2.500000	19.000000	0.500000	0.000000	0.000000	0.000000	31872	0	10.000000	7.000000	1.000000
sus	inf	inf_blood	z	x[0]	y[0][0]	z[0]	x[1]	y[1][0]	z[1]	S[0]	synchrony
219000000	94990000	5000000	10.000000	21900	9499	0.001000	21900	9499	0.001000	10000000	0.000000
303891386	370502	1965	3941.516320	29985	64	0.394152	30619	28	0.394152	9994869	0.000000
317516323	71	0	2114.921533	31736	0	0.231684	31754	0	0.189536	9989990	0.000000
318629346	0	0	1688.967448	31868	0	0.169889	31994	0	0.167800	9985078	0.000000
npatches	nstrain	runtime	dt	init_x	init_y	init_y_blood	init_z	init_S	beta0	beta1	beta2	beta3	mean_beta	B	d	delta	delta_blood	b[0]	mut	m	CTL	c	g	epsilon	k	het	lambda	rho	omega	x_max	patch.dyna	DELTA	A	VA
10000	1	100.000000	0.001000	21900	9499	5000000	0.001000	10000000	1.706854	1.984943	2.662286	1.306866	2	800000000	0.010000	1.000000	432.000000	80000	0.000050	0.004800	0	0.500000	0.000000	2.500000	20.000000	0.500000	0.000000	0.000000	0.000000	31872	0	10.000000	7.000000	1.000000
sus	inf	inf_blood	z	x[0]	y[0][0]	z[0]	x[1]	y[1][0]	z[1]	S[0]	synchrony
219000000	94990000	5000000	10.000000	21900	9499	0.001000	21900	9499	0.001000	10000000	0.000000
304154194	298302	1558	3941.516320	30290	24	0.394152	30496	33	0.394152	9994885	0.000000
317572065	44	0	2059.378048	31632	0	0.192647	31821	0	0.217565	9990002	0.000000
318617958	3	0	1686.530386	31692	0	0.167954	31912	0	0.169189	9984978	0.000000
318709752	0	0	1667.659233	31854	0	0.166730	32077	0	0.166792	9980031	0.000000
