# Supplementary material for: Large Variations in HIV-1 Viral Load Explained by Shifting-Mosaic Metapopulation Dynamics
Source: PLoS Biol. 2016 Oct 5;14(10):e1002567. doi: 10.1371/journal.pbio.1002567 (PMC5051940; doi:10.1371/journal.pbio.1002567)
Supplement: S1 Data — Each file gives the output from the simulations indicated by the filename: low migration (ms1, db432); high migration (ms1, db1); very high migration (ms10, db1); number of patches (np); reservoir (storage); no reservoir (nostorage); CTL immigration model (CTLimmig); CTL proliferation model (CTLprolif); β¯ (beta1, beta2, …). Within each file, there are 21 simulations for (k = 0,1,..,20), and data is output each day. For measures of synchrony, the final entry should be used. See Methods and S1 Simulation Code for further details. (ZIP) [file pbio.1002567.s002.zip › S1_Data/ms1_np10000_nostorage_noPD_CTLimmig_db432_beta20.tsv]

npatches	nstrain	runtime	dt	init_x	init_y	init_y_blood	init_z	init_S	beta0	beta1	beta2	beta3	mean_beta	B	d	delta	delta_blood	b[0]	mut	m	CTL	c	g	epsilon	k	het	lambda	rho	omega	x_max	patch.dyna	DELTA	A	VA
10000	1	100.000000	0.001000	21900	9499	5000000	0.001000	10000000	19.884484	28.405673	24.966190	24.333933	20	800000000	0.010000	1.000000	432.000000	80000	0.000050	0.004800	0	0.500000	0.000000	2.500000	0.000000	0.500000	0.000000	0.000000	0.000000	31872	0	10.000000	7.000000	1.000000
sus	inf	inf_blood	z	x[0]	y[0][0]	z[0]	x[1]	y[1][0]	z[1]	S[0]	synchrony
219000000	94990000	5000000	10.000000	21900	9499	0.001000	21900	9499	0.001000	10000000	0.000000
55745534	205598266	1070561	3941.516320	5211	20937	0.394152	3617	21784	0.394152	9995081	0.000000
56786721	202358668	1052919	6325.803353	5168	20662	0.632580	3670	21574	0.632580	9990162	0.000000
56794967	202295285	1054161	7771.765723	5218	20515	0.777177	3629	21705	0.777177	9985056	0.000000
56803288	202287454	1053307	8648.676577	5113	20449	0.864868	3642	21793	0.864868	9980156	0.000000
56800954	202297232	1051854	9180.483393	5254	20564	0.918048	3703	21492	0.918048	9975160	0.000000
56809076	202285156	1053801	9503.000201	5195	20768	0.950300	3681	21721	0.950300	9970114	0.000000
56813616	202279043	1054987	9698.592075	5136	20724	0.969859	3636	21743	0.969859	9965079	0.000000
56801380	202298603	1052426	9817.209710	5322	20501	0.981721	3704	21530	0.981721	9960148	0.000000
56800726	202282872	1054419	9889.145947	5261	20510	0.988915	3643	21870	0.988915	9955201	0.000000
56802673	202288912	1052595	9932.772025	5296	20575	0.993277	3654	21516	0.993277	9950199	0.000000
56813729	202256528	1054732	9959.229270	5204	20592	0.995923	3659	21664	0.995923	9945285	0.000000
56812604	202263829	1052927	9975.274394	5265	20529	0.997527	3720	21517	0.997527	9940318	0.000000
56802102	202302816	1051385	9985.005037	5391	20225	0.998501	3729	21618	0.998501	9935168	0.000000
56797055	202289107	1052649	9990.906233	5226	20737	0.999091	3692	21675	0.999091	9930312	0.000000
56811100	202268798	1052989	9994.485041	5112	20758	0.999449	3663	21560	0.999449	9925433	0.000000
56809316	202271748	1054246	9996.655426	5103	20702	0.999666	3747	21512	0.999666	9920487	0.000000
56801375	202296907	1054355	9997.971667	5239	20378	0.999797	3610	21845	0.999797	9915458	0.000000
56799232	202303090	1053127	9998.769908	5217	20558	0.999877	3712	21476	0.999877	9910530	0.000000
56806787	202270587	1053924	9999.254005	5316	20350	0.999925	3654	21619	0.999925	9905705	0.000000
56812359	202261612	1055264	9999.547588	5337	20412	0.999955	3712	21534	0.999955	9900714	0.000000
56812191	202284046	1052484	9999.725632	5302	20421	0.999973	3653	21774	0.999973	9895773	0.000000
56803955	202298136	1053041	9999.833608	5140	20767	0.999983	3621	21818	0.999983	9890850	0.000000
56796752	202302606	1053114	9999.899091	5191	20541	0.999990	3686	21617	0.999990	9885890	0.000000
56809151	202285086	1051768	9999.938803	5197	20701	0.999994	3714	21641	0.999994	9880830	0.000000
56799560	202288419	1055194	9999.962887	5227	20519	0.999996	3668	21652	0.999996	9875874	0.000000
56808662	202277761	1054442	9999.977493	5304	20575	0.999998	3709	21773	0.999998	9870978	0.000000
56812375	202287815	1053292	9999.986350	5147	20662	0.999999	3699	21717	0.999999	9866057	0.000000
56792306	202292897	1055047	9999.991722	5233	20581	0.999999	3643	21754	0.999999	9861093	0.000000
56809272	202265659	1053371	9999.994980	5292	20412	0.999999	3645	21519	0.999999	9855989	0.000000
56812646	202271981	1053267	9999.996955	5287	20467	1.000000	3681	21885	1.000000	9851180	0.000000
56793308	202288226	1052839	9999.998154	5359	20283	1.000000	3714	21580	1.000000	9846274	0.000000
56801783	202282961	1052731	9999.998880	5205	20425	1.000000	3651	21659	1.000000	9841307	0.000000
56811406	202273670	1054252	9999.999321	5191	20451	1.000000	3606	21691	1.000000	9836366	0.000000
56804340	202300870	1053811	9999.999588	5149	20659	1.000000	3658	21887	1.000000	9831400	0.000000
56806413	202292270	1052084	9999.999750	5250	20654	1.000000	3620	21816	1.000000	9826450	0.000000
56813047	202275612	1051971	9999.999849	5132	20674	1.000000	3685	21870	1.000000	9821526	0.000000
56801267	202295173	1053773	9999.999908	5191	20482	1.000000	3682	21392	1.000000	9816570	0.000000
56802720	202296190	1053802	9999.999944	5143	20773	1.000000	3705	21632	1.000000	9811759	0.000000
56806508	202274155	1052326	9999.999966	5207	20684	1.000000	3651	21615	1.000000	9806814	0.000000
56804207	202283298	1053161	9999.999980	5240	20604	1.000000	3639	21744	1.000000	9801977	-1.#IND00
56790254	202302415	1054306	9999.999988	5287	20560	1.000000	3698	21799	1.000000	9797038	-0.004800
56806167	202276360	1054738	9999.999992	5235	20610	1.000000	3749	21576	1.000000	9792138	-0.012202
56791769	202295568	1053474	9999.999995	5229	20397	1.000000	3711	21410	1.000000	9787202	-0.009696
56806817	202259187	1053727	9999.999997	5141	20572	1.000000	3708	21600	1.000000	9782375	-0.004493
56812211	202283847	1051843	9999.999998	5259	20496	1.000000	3677	21652	1.000000	9777553	-0.005703
56821784	202255436	1052478	9999.999999	5351	20513	1.000000	3696	21376	1.000000	9772832	-0.006619
56802791	202288927	1054750	9999.999999	5184	20348	1.000000	3682	21412	1.000000	9768027	-0.005797
56809138	202276658	1052355	10000.000000	5267	20690	1.000000	3712	21556	1.000000	9763159	-0.004488
56806037	202279741	1053885	10000.000000	5230	20570	1.000000	3672	21771	1.000000	9758363	-0.003917
56798283	202287003	1053290	10000.000000	5216	20577	1.000000	3636	21655	1.000000	9753441	-0.006191
56815884	202267512	1053432	10000.000000	5256	20615	1.000000	3721	21500	1.000000	9748494	-0.003029
56802941	202270701	1053442	10000.000000	5210	20524	1.000000	3678	21749	1.000000	9743661	-0.005442
56790436	202320718	1054386	10000.000000	5230	20442	1.000000	3707	21639	1.000000	9738830	-0.004959
56809797	202277275	1055316	10000.000000	5151	20565	1.000000	3653	21836	1.000000	9733971	-0.004609
56809190	202278409	1053101	10000.000000	5262	20397	1.000000	3660	21643	1.000000	9729118	-0.003741
56809774	202265846	1054430	10000.000000	5316	20513	1.000000	3671	21644	1.000000	9724425	-0.003817
56802875	202270779	1052608	10000.000000	5248	20414	1.000000	3662	21821	1.000000	9719548	-0.003414
56797074	202299446	1052679	10000.000000	5229	20586	1.000000	3674	21563	1.000000	9714716	-0.003013
56802104	202285118	1052630	10000.000000	5219	20589	1.000000	3656	21626	1.000000	9709783	-0.002115
56807081	202293531	1053295	10000.000000	5180	20554	1.000000	3651	21760	1.000000	9704952	-0.001977
56807125	202282875	1053690	10000.000000	5242	20642	1.000000	3719	21681	1.000000	9700198	-0.001838
56802432	202300791	1054247	10000.000000	5239	20601	1.000000	3654	21821	1.000000	9695451	-0.001734
56803322	202295951	1052498	10000.000000	5093	20725	1.000000	3554	21954	1.000000	9690557	-0.000572
56802508	202282457	1055743	10000.000000	5275	20350	1.000000	3659	21596	1.000000	9685633	-0.000317
56807944	202263932	1053392	10000.000000	5306	20423	1.000000	3580	21860	1.000000	9680746	-0.000303
56804266	202259918	1053257	10000.000000	5196	20653	1.000000	3664	21535	1.000000	9675979	0.000239
56807544	202288675	1054839	10000.000000	5162	20714	1.000000	3643	21560	1.000000	9671132	0.000218
56801111	202286687	1053166	10000.000000	5239	20501	1.000000	3671	21456	1.000000	9666365	0.000730
56808584	202264563	1054364	10000.000000	5302	20182	1.000000	3654	21824	1.000000	9661463	0.001011
56800368	202291768	1053916	10000.000000	5240	20367	1.000000	3594	21742	1.000000	9656662	0.000934
56807586	202284753	1055039	10000.000000	5217	20806	1.000000	3641	21734	1.000000	9651943	0.003882
56798514	202292666	1054859	10000.000000	5252	20500	1.000000	3758	21550	1.000000	9647056	0.002949
56803931	202264783	1054881	10000.000000	5174	20574	1.000000	3733	21298	1.000000	9642303	0.002760
56809458	202263058	1054112	10000.000000	5155	20613	1.000000	3637	21769	1.000000	9637383	0.002388
56807533	202272099	1052592	10000.000000	5108	20464	1.000000	3677	21705	1.000000	9632529	0.002957
56803771	202275345	1054699	10000.000000	5123	20760	1.000000	3673	21674	1.000000	9627734	0.003716
56817508	202265291	1053320	10000.000000	5196	20627	1.000000	3706	21502	1.000000	9623000	0.003665
56808598	202270982	1054720	10000.000000	5272	20461	1.000000	3682	21731	1.000000	9618282	0.002234
56798801	202291553	1055385	10000.000000	5122	20692	1.000000	3708	21617	1.000000	9613375	0.002819
56797730	202277994	1052063	10000.000000	5021	21042	1.000000	3629	21900	1.000000	9608544	0.002692
56814313	202268384	1054790	10000.000000	5281	20305	1.000000	3705	21741	1.000000	9603820	0.002392
56797804	202283782	1052579	10000.000000	5226	20456	1.000000	3695	21793	1.000000	9599069	0.002469
56799292	202296758	1052158	10000.000000	5283	20363	1.000000	3631	21548	1.000000	9594343	0.001685
56795453	202320389	1055524	10000.000000	5250	20358	1.000000	3628	21921	1.000000	9589543	0.001620
56805501	202301638	1051416	10000.000000	5197	20479	1.000000	3750	21390	1.000000	9584832	0.001772
56804027	202275355	1053588	10000.000000	5143	20663	1.000000	3653	21724	1.000000	9580049	0.001616
56805037	202295681	1054072	10000.000000	5203	20617	1.000000	3705	21485	1.000000	9575238	0.001638
56800581	202287346	1053390	10000.000000	5226	20668	1.000000	3724	21639	1.000000	9570521	0.001544
56804991	202288157	1053314	10000.000000	5186	20580	1.000000	3670	21597	1.000000	9565744	0.001654
56806757	202275441	1053444	10000.000000	5176	20721	1.000000	3693	21698	1.000000	9560912	0.000344
56804040	202275868	1053342	10000.000000	5143	20769	1.000000	3654	21537	1.000000	9556093	0.000408
56801371	202287961	1053371	10000.000000	5267	20301	1.000000	3750	21574	1.000000	9551362	0.000490
56813746	202266327	1053650	10000.000000	5216	20559	1.000000	3754	21768	1.000000	9546553	0.000473
56810377	202268703	1052919	10000.000000	5248	20541	1.000000	3614	21706	1.000000	9541633	0.000677
56813031	202271350	1052817	10000.000000	5251	20617	1.000000	3678	21545	1.000000	9536977	0.000571
56808726	202268210	1053360	10000.000000	5239	20342	1.000000	3650	21636	1.000000	9532092	0.000679
56808336	202279207	1052423	10000.000000	5215	20705	1.000000	3639	21794	1.000000	9527372	0.001017
56815038	202256709	1054444	10000.000000	5206	20578	1.000000	3564	21843	1.000000	9522577	0.000915
56805984	202297768	1055539	10000.000000	5093	20642	1.000000	3675	21754	1.000000	9517848	0.000623
npatches	nstrain	runtime	dt	init_x	init_y	init_y_blood	init_z	init_S	beta0	beta1	beta2	beta3	mean_beta	B	d	delta	delta_blood	b[0]	mut	m	CTL	c	g	epsilon	k	het	lambda	rho	omega	x_max	patch.dyna	DELTA	A	VA
10000	1	100.000000	0.001000	21900	9499	5000000	0.001000	10000000	13.453293	27.016861	20.561926	21.356996	20	800000000	0.010000	1.000000	432.000000	80000	0.000050	0.004800	0	0.500000	0.000000	2.500000	1.000000	0.500000	0.000000	0.000000	0.000000	31872	0	10.000000	7.000000	1.000000
sus	inf	inf_blood	z	x[0]	y[0][0]	z[0]	x[1]	y[1][0]	z[1]	S[0]	synchrony
219000000	94990000	5000000	10.000000	21900	9499	0.001000	21900	9499	0.001000	10000000	0.000000
60393460	184323123	960035	3941.516320	8118	17097	0.394152	4026	19829	0.394152	9995006	0.000000
66540910	165092078	860296	6325.803353	8994	14863	0.632580	4540	17804	0.632580	9990129	0.000000
69618046	156266638	814703	7771.765723	9417	14345	0.777177	4782	16873	0.777177	9985090	0.000000
71443846	151402233	787742	8648.676577	9684	13643	0.864868	4920	16365	0.864868	9980061	0.000000
72573399	148550148	773751	9180.483393	9891	13384	0.918048	4885	16356	0.918048	9974930	0.000000
73235005	146880292	765388	9503.000201	9675	13521	0.950300	4865	16175	0.950300	9970010	0.000000
73638980	145884242	760429	9698.592075	9843	13182	0.969859	4968	15804	0.969859	9965030	0.000000
73888356	145304626	756038	9817.209710	10069	13025	0.981721	5096	15793	0.981721	9960064	0.000000
74044012	144911023	754772	9889.145947	10040	12843	0.988915	4997	15894	0.988915	9955190	0.000000
74128329	144703733	754101	9932.772025	9868	13087	0.993277	5077	15765	0.993277	9950210	0.000000
74177489	144572392	753330	9959.229270	10121	12812	0.995923	5036	15820	0.995923	9945180	0.000000
74212372	144498038	751228	9975.274394	9990	12965	0.997527	4975	15929	0.997527	9940221	0.000000
74224635	144460446	753434	9985.005037	9959	12782	0.998501	5079	15634	0.998501	9935280	0.000000
74226577	144423296	751009	9990.906233	10010	13104	0.999091	4972	15967	0.999091	9930371	0.000000
74240842	144399742	752500	9994.485041	9818	13068	0.999449	5064	15647	0.999449	9925395	0.000000
74252004	144399511	751137	9996.655426	10144	12827	0.999666	4951	15836	0.999666	9920461	0.000000
74261404	144381525	751458	9997.971667	9752	13202	0.999797	4985	15982	0.999797	9915452	0.000000
74263608	144396905	751786	9998.769908	9997	13230	0.999877	5021	15859	0.999877	9910486	0.000000
74258607	144397911	751243	9999.254005	10159	12861	0.999925	4981	15888	0.999925	9905446	0.000000
74258541	144377364	751767	9999.547588	10049	12960	0.999955	4985	15797	0.999955	9900429	0.000000
74255332	144376090	752160	9999.725632	10221	12655	0.999973	5032	15775	0.999973	9895489	0.000000
74256355	144387983	752784	9999.833608	10188	12788	0.999983	5086	15732	0.999983	9890550	0.000000
74268233	144385561	752555	9999.899091	9901	13181	0.999990	5008	15851	0.999990	9885711	0.000000
74255997	144383710	750963	9999.938803	10059	12889	0.999994	5065	15882	0.999994	9880802	0.000000
74257484	144371051	752640	9999.962887	10099	12909	0.999996	5056	15761	0.999996	9875833	0.000000
74253126	144368313	751701	9999.977493	10074	13010	0.999998	4927	15942	0.999998	9870777	0.000000
74255064	144390615	752028	9999.986350	10039	12942	0.999999	5001	15845	0.999999	9865797	0.000000
74251175	144402415	751328	9999.991722	10078	12886	0.999999	5095	15598	0.999999	9860781	0.000000
74253696	144396916	750018	9999.994980	9956	13035	0.999999	4954	15968	0.999999	9855808	0.000000
74260973	144381997	752703	9999.996955	10022	13038	1.000000	5101	15745	1.000000	9850842	0.000000
74242715	144383289	751937	9999.998154	10011	13060	1.000000	4980	15850	1.000000	9845954	0.000000
74249722	144396173	751841	9999.998880	9986	13090	1.000000	4969	15811	1.000000	9840948	0.000000
74247993	144389242	752789	9999.999321	9945	12784	1.000000	5078	15693	1.000000	9835971	0.000000
74265587	144367712	751283	9999.999588	9927	13155	1.000000	4979	15852	1.000000	9831088	0.000000
74255611	144359384	751871	9999.999750	10199	12860	1.000000	5081	15748	1.000000	9826150	0.000000
74260537	144378550	752935	9999.999849	9989	13104	1.000000	4929	15839	1.000000	9821211	0.000000
74263220	144380782	751197	9999.999908	10009	12958	1.000000	5061	15955	1.000000	9816304	0.000000
74248676	144381818	752020	9999.999944	9995	12969	1.000000	5108	15685	1.000000	9811504	0.000000
74263286	144367468	751811	9999.999966	10058	13119	1.000000	4952	15847	1.000000	9806687	0.000000
74260425	144363211	753941	9999.999980	9895	13242	1.000000	4934	15908	1.000000	9801837	-1.#IND00
74258851	144385779	750737	9999.999988	9938	13142	1.000000	4982	15912	1.000000	9796920	0.004800
74263591	144365453	751849	9999.999992	10137	12950	1.000000	5103	15771	1.000000	9792084	0.003775
74257337	144382321	753755	9999.999995	10037	12906	1.000000	4967	15866	1.000000	9787187	0.005197
74272472	144351260	752111	9999.999997	9854	13268	1.000000	5236	15426	1.000000	9782433	0.018074
74264385	144363632	751648	9999.999998	10105	12856	1.000000	5006	15804	1.000000	9777544	0.006571
74259817	144368848	751613	9999.999999	10091	13014	1.000000	5096	15697	1.000000	9772569	0.004565
74257028	144386251	752829	9999.999999	10060	13008	1.000000	5012	15686	1.000000	9767691	0.000104
74262346	144391019	752885	10000.000000	9774	13192	1.000000	5056	15868	1.000000	9762637	-0.000989
74259751	144374030	751549	10000.000000	9858	13131	1.000000	5093	15677	1.000000	9757709	0.000743
74246449	144398512	751044	10000.000000	10130	12671	1.000000	4998	15863	1.000000	9752753	0.000138
74258336	144369824	752113	10000.000000	9913	13016	1.000000	5048	15799	1.000000	9747986	0.001478
74240137	144402738	753786	10000.000000	9850	13171	1.000000	4964	15989	1.000000	9743029	0.011081
74250832	144371114	752840	10000.000000	10140	12944	1.000000	5042	15851	1.000000	9738184	0.009341
74264745	144376854	751497	10000.000000	9954	13106	1.000000	5010	15707	1.000000	9733381	0.007787
74265543	144354815	750762	10000.000000	10089	12893	1.000000	5142	15535	1.000000	9728569	0.007142
74273131	144381388	751345	10000.000000	10061	13067	1.000000	5087	15709	1.000000	9723752	0.006904
74258002	144360946	753010	10000.000000	9911	12978	1.000000	5047	15651	1.000000	9718906	0.006659
74256535	144393165	750413	10000.000000	10133	12878	1.000000	5029	15716	1.000000	9714066	0.007286
74257720	144368129	753026	10000.000000	10276	12668	1.000000	5133	15415	1.000000	9709227	0.007010
74272745	144352686	752080	10000.000000	10056	12975	1.000000	5180	15470	1.000000	9704361	0.006868
74262466	144357102	750052	10000.000000	9991	13142	1.000000	5049	15812	1.000000	9699541	0.006730
74259004	144380438	751700	10000.000000	9869	13131	1.000000	4959	15893	1.000000	9694670	0.007011
74257789	144372244	751884	10000.000000	9936	12886	1.000000	5072	15678	1.000000	9689710	0.006393
74265431	144370341	752465	10000.000000	9944	13078	1.000000	5115	15704	1.000000	9684807	0.006106
74272551	144370375	749642	10000.000000	9988	13161	1.000000	4919	16035	1.000000	9679936	0.006169
74264452	144369776	750765	10000.000000	10032	12895	1.000000	5003	15819	1.000000	9675053	0.007060
74248917	144386973	752912	10000.000000	9816	13239	1.000000	5069	15723	1.000000	9670308	0.006405
74259625	144366940	751746	10000.000000	9887	13136	1.000000	5060	15658	1.000000	9665505	0.007076
74260274	144385124	751150	10000.000000	10065	13001	1.000000	5016	15765	1.000000	9660790	0.006710
74265029	144377690	751865	10000.000000	9927	13052	1.000000	5134	15614	1.000000	9655901	0.006323
74258109	144378600	751016	10000.000000	10112	13025	1.000000	4924	15842	1.000000	9651091	0.004363
74272798	144356388	752897	10000.000000	9968	13047	1.000000	4993	15760	1.000000	9646158	0.004362
74266638	144374244	750356	10000.000000	10061	13078	1.000000	5007	15675	1.000000	9641369	0.004139
74251462	144388039	753707	10000.000000	9875	13109	1.000000	5070	15746	1.000000	9636522	0.003356
74252749	144391358	751637	10000.000000	9988	12821	1.000000	5023	15725	1.000000	9631689	0.002874
74263330	144386153	751850	10000.000000	10101	12975	1.000000	4931	15883	1.000000	9626919	0.002643
74268709	144382292	750139	10000.000000	9854	13034	1.000000	4974	15792	1.000000	9622092	0.002517
74257281	144379118	753436	10000.000000	9986	13012	1.000000	4994	15748	1.000000	9617321	0.003515
74267750	144353804	752516	10000.000000	9981	12954	1.000000	4937	15855	1.000000	9612502	0.003592
74256873	144377620	752242	10000.000000	9935	13121	1.000000	4982	15842	1.000000	9607705	0.003776
74260528	144399093	752494	10000.000000	9948	13100	1.000000	4888	15965	1.000000	9602961	0.004066
74262559	144378513	752190	10000.000000	10298	12639	1.000000	5071	15888	1.000000	9598298	0.004010
74268387	144335037	752459	10000.000000	9970	13060	1.000000	5073	15795	1.000000	9593602	0.004786
74262719	144379585	751449	10000.000000	10013	12890	1.000000	5064	15802	1.000000	9588911	0.004653
74252414	144388130	753127	10000.000000	10173	12745	1.000000	5084	15771	1.000000	9584180	0.004373
74235425	144401481	752261	10000.000000	10019	12862	1.000000	5039	15690	1.000000	9579402	0.005269
74265132	144388673	751979	10000.000000	10141	12875	1.000000	5028	15746	1.000000	9574663	0.005218
74253734	144377447	751276	10000.000000	9957	12913	1.000000	4985	15787	1.000000	9569819	0.005238
74257582	144369406	751725	10000.000000	10069	12993	1.000000	4988	15838	1.000000	9564952	0.004369
74253456	144386316	751557	10000.000000	9990	12999	1.000000	5073	15727	1.000000	9560235	0.004207
74250436	144396615	751415	10000.000000	9927	13249	1.000000	5026	15722	1.000000	9555412	0.004392
74267927	144372233	752918	10000.000000	10117	12858	1.000000	5030	15747	1.000000	9550692	0.004538
74255781	144360285	751021	10000.000000	9878	13260	1.000000	5028	15755	1.000000	9546090	0.004598
74264954	144370592	751564	10000.000000	10175	12881	1.000000	5053	15780	1.000000	9541297	0.004467
74265906	144370140	752935	10000.000000	10068	12851	1.000000	5075	15722	1.000000	9536508	0.004455
74251858	144385555	751021	10000.000000	9941	13001	1.000000	5053	15783	1.000000	9531877	0.005028
74256900	144370051	752605	10000.000000	9921	13130	1.000000	4956	15758	1.000000	9527139	0.005033
74254612	144397381	751166	10000.000000	9946	12855	1.000000	5062	15901	1.000000	9522332	0.004477
74257302	144393011	752482	10000.000000	10097	12950	1.000000	4987	15803	1.000000	9517490	0.004806
npatches	nstrain	runtime	dt	init_x	init_y	init_y_blood	init_z	init_S	beta0	beta1	beta2	beta3	mean_beta	B	d	delta	delta_blood	b[0]	mut	m	CTL	c	g	epsilon	k	het	lambda	rho	omega	x_max	patch.dyna	DELTA	A	VA
10000	1	100.000000	0.001000	21900	9499	5000000	0.001000	10000000	11.125139	21.649517	26.573414	14.910483	20	800000000	0.010000	1.000000	432.000000	80000	0.000050	0.004800	0	0.500000	0.000000	2.500000	2.000000	0.500000	0.000000	0.000000	0.000000	31872	0	10.000000	7.000000	1.000000
sus	inf	inf_blood	z	x[0]	y[0][0]	z[0]	x[1]	y[1][0]	z[1]	S[0]	synchrony
219000000	94990000	5000000	10.000000	21900	9499	0.001000	21900	9499	0.001000	10000000	0.000000
65298817	165522900	862811	3941.516320	10607	13860	0.394152	5535	17273	0.394152	9994916	0.000000
76728058	136627714	710559	6325.803353	12452	11140	0.632580	6499	14289	0.632580	9989928	0.000000
82811941	124128408	649008	7771.765723	13344	9919	0.777177	6871	13114	0.777177	9984958	0.000000
86421335	117520453	610676	8648.676577	13887	9234	0.864868	7391	12169	0.864868	9979988	0.000000
88585638	113789702	592488	9180.483393	14155	8999	0.918048	7494	11998	0.918048	9975127	0.000000
89900102	111647939	581331	9503.000201	14505	8547	0.950300	7571	11993	0.950300	9970294	0.000000
90683857	110361571	574006	9698.592075	14553	8477	0.969859	7719	11648	0.969859	9965332	0.000000
91174544	109597995	571266	9817.209710	14710	8158	0.981721	7675	11569	0.981721	9960322	0.000000
91465108	109140450	567122	9889.145947	14757	8228	0.988915	7567	11797	0.988915	9955218	0.000000
91642762	108845173	566964	9932.772025	14735	8216	0.993277	7585	11682	0.993277	9950169	0.000000
91736416	108687431	565697	9959.229270	14732	8337	0.995923	7895	11517	0.995923	9945181	0.000000
91815172	108585861	566653	9975.274394	14686	8211	0.997527	7690	11651	0.997527	9940145	0.000000
91839635	108553504	564761	9985.005037	14991	8134	0.998501	7696	11446	0.998501	9935205	0.000000
91867702	108491897	564737	9990.906233	14777	8260	0.999091	7646	11686	0.999091	9930350	0.000000
91871766	108482718	564664	9994.485041	15039	8058	0.999449	7829	11550	0.999449	9925503	0.000000
91885002	108467400	565046	9996.655426	14726	8398	0.999666	7734	11542	0.999666	9920497	0.000000
91899756	108466482	564346	9997.971667	14849	8267	0.999797	7763	11497	0.999797	9915609	0.000000
91914530	108436641	564766	9998.769908	14946	8221	0.999877	7709	11535	0.999877	9910758	0.000000
91902802	108445504	564398	9999.254005	14670	8408	0.999925	7811	11338	0.999925	9905895	0.000000
91908998	108431966	565716	9999.547588	14696	8293	0.999955	7532	11787	0.999955	9901025	0.000000
91907843	108430275	564447	9999.725632	14901	8153	0.999973	7832	11525	0.999973	9896048	0.000000
91897311	108450917	565370	9999.833608	14881	8160	0.999983	7821	11367	0.999983	9891172	0.000000
91925257	108417962	565504	9999.899091	14965	8099	0.999990	7682	11586	0.999990	9886288	0.000000
91900079	108452638	565281	9999.938803	14901	8225	0.999994	7834	11479	0.999994	9881345	0.000000
91907196	108422725	565891	9999.962887	14659	8433	0.999996	7825	11388	0.999996	9876351	0.000000
91904501	108425469	565837	9999.977493	14918	8371	0.999998	7839	11425	0.999998	9871509	0.000000
91913812	108435636	564754	9999.986350	14909	8117	0.999999	7803	11466	0.999999	9866610	0.000000
91907212	108445467	564574	9999.991722	15074	8258	0.999999	7735	11643	0.999999	9861602	0.000000
91896943	108448372	565739	9999.994980	14996	8320	0.999999	7743	11338	0.999999	9856590	0.000000
91909429	108457739	564637	9999.996955	14936	8132	1.000000	7823	11594	1.000000	9851709	0.000000
91912671	108436582	565221	9999.998154	14773	8368	1.000000	7768	11324	1.000000	9846718	0.000000
91897727	108452314	565220	9999.998880	14771	8360	1.000000	7769	11433	1.000000	9841615	0.000000
91900919	108435826	566510	9999.999321	14850	8176	1.000000	7963	11231	1.000000	9836774	0.000000
91919698	108416505	565025	9999.999588	14971	8121	1.000000	7825	11443	1.000000	9831805	0.000000
91901743	108437693	564331	9999.999750	15085	8205	1.000000	7908	11310	1.000000	9827002	0.000000
91901573	108441718	563411	9999.999849	14721	8410	1.000000	7745	11666	1.000000	9821886	0.000000
91889199	108445885	564808	9999.999908	14900	8248	1.000000	7596	11718	1.000000	9816948	0.000000
91910624	108429965	564100	9999.999944	15046	8110	1.000000	7708	11557	1.000000	9812059	0.000000
91918348	108426155	565674	9999.999966	14467	8480	1.000000	7799	11340	1.000000	9807140	0.000000
91917860	108443346	565031	9999.999980	14702	8359	1.000000	7679	11616	1.000000	9802134	-1.#IND00
91912653	108448509	563737	9999.999988	15058	8155	1.000000	7734	11635	1.000000	9797135	-1.#IND00
91912223	108433317	565502	9999.999992	15025	8149	1.000000	7713	11654	1.000000	9792140	-0.008519
91898366	108448996	565882	9999.999995	14875	8198	1.000000	7696	11513	1.000000	9787152	-0.008758
91901249	108454502	565403	9999.999997	14748	8257	1.000000	7664	11771	1.000000	9782472	-0.007185
91902284	108452515	565461	9999.999998	14995	8079	1.000000	7824	11354	1.000000	9777665	-0.005963
91888924	108451939	564820	9999.999999	14688	8380	1.000000	7720	11621	1.000000	9772869	-0.004603
91907320	108442768	563733	9999.999999	14760	8390	1.000000	7631	11554	1.000000	9767877	-0.008364
91906074	108451221	564328	10000.000000	14668	8249	1.000000	7543	11821	1.000000	9763094	-0.007189
91909955	108436312	562902	10000.000000	14722	8466	1.000000	7568	11655	1.000000	9758277	-0.002999
91881693	108459273	565785	10000.000000	14715	8533	1.000000	7524	11826	1.000000	9753491	-0.006452
91909122	108439924	565694	10000.000000	14817	8205	1.000000	7694	11669	1.000000	9748583	-0.006019
91909770	108416178	565218	10000.000000	14875	8147	1.000000	7911	11296	1.000000	9743849	-0.005173
91879688	108471294	565848	10000.000000	14889	8277	1.000000	7699	11638	1.000000	9739022	-0.004989
91909011	108454094	564237	10000.000000	14722	8459	1.000000	7532	11898	1.000000	9734211	-0.006190
91897203	108445379	564186	10000.000000	15202	8191	1.000000	7956	11229	1.000000	9729311	-0.006817
91917745	108406426	564875	10000.000000	14998	8184	1.000000	7642	11616	1.000000	9724486	-0.006856
91892567	108458669	564423	10000.000000	14585	8339	1.000000	7873	11376	1.000000	9719630	-0.006535
91902484	108455944	565353	10000.000000	15059	8195	1.000000	7836	11524	1.000000	9714775	-0.006481
91907613	108439189	564208	10000.000000	14615	8432	1.000000	7793	11500	1.000000	9709980	-0.006142
91882852	108457081	566370	10000.000000	14937	8255	1.000000	7836	11224	1.000000	9705061	-0.005891
91909835	108438817	564770	10000.000000	14869	8104	1.000000	7773	11430	1.000000	9700320	-0.005836
91904082	108440170	564566	10000.000000	14828	8142	1.000000	7712	11612	1.000000	9695384	-0.008365
91898169	108462152	563957	10000.000000	14742	8168	1.000000	7901	11521	1.000000	9690507	-0.009555
91893689	108449549	565538	10000.000000	14652	8422	1.000000	7896	11401	1.000000	9685653	-0.009017
91903152	108433813	563890	10000.000000	14867	8281	1.000000	7788	11565	1.000000	9680873	-0.008602
91902965	108437920	563947	10000.000000	15028	8218	1.000000	7689	11422	1.000000	9676179	-0.008103
91898888	108448262	564634	10000.000000	14892	8081	1.000000	7697	11564	1.000000	9671355	-0.007601
91897013	108444300	564528	10000.000000	14761	8217	1.000000	7711	11450	1.000000	9666465	-0.006973
91894471	108459702	564345	10000.000000	14734	8401	1.000000	7660	11562	1.000000	9661749	-0.006789
91876450	108460523	565049	10000.000000	14980	8155	1.000000	7645	11620	1.000000	9656895	-0.004929
91895889	108452796	564039	10000.000000	15068	8025	1.000000	7676	11815	1.000000	9652143	-0.005043
91907398	108440847	563893	10000.000000	14816	8279	1.000000	7788	11440	1.000000	9647271	-0.004605
91891509	108474150	563786	10000.000000	14625	8332	1.000000	7610	11633	1.000000	9642545	-0.004753
91904050	108429313	563859	10000.000000	14624	8382	1.000000	7776	11471	1.000000	9637715	-0.004402
91898844	108446827	563989	10000.000000	15346	7834	1.000000	7680	11550	1.000000	9632865	-0.004128
91903859	108445003	564741	10000.000000	15029	8099	1.000000	7727	11599	1.000000	9628076	-0.004016
91915536	108435269	562937	10000.000000	14968	8008	1.000000	7719	11466	1.000000	9623157	-0.003839
91897694	108454890	565321	10000.000000	14875	8234	1.000000	7742	11419	1.000000	9618598	-0.003236
91902952	108424124	566127	10000.000000	14879	8141	1.000000	7723	11378	1.000000	9613939	-0.003068
91905213	108448555	565466	10000.000000	14949	8398	1.000000	7753	11570	1.000000	9609057	-0.003212
91904802	108438746	564411	10000.000000	14753	8361	1.000000	7765	11471	1.000000	9604349	-0.003189
91895445	108461038	564493	10000.000000	14865	8358	1.000000	7739	11587	1.000000	9599615	-0.003135
91910651	108426819	565773	10000.000000	14805	8445	1.000000	7592	11668	1.000000	9594768	-0.004693
91902707	108435678	565787	10000.000000	15029	8208	1.000000	7535	11768	1.000000	9589919	-0.004686
91917643	108444117	564660	10000.000000	14899	8276	1.000000	7736	11609	1.000000	9585090	-0.004867
91907222	108450217	565164	10000.000000	14973	8396	1.000000	7632	11654	1.000000	9580225	-0.004710
91884845	108467648	565149	10000.000000	14590	8292	1.000000	7677	11771	1.000000	9575562	-0.004312
91906303	108440709	565018	10000.000000	14579	8245	1.000000	7697	11474	1.000000	9570795	-0.003850
91893400	108473550	565396	10000.000000	14643	8414	1.000000	7681	11481	1.000000	9566078	-0.004132
91897718	108442015	564372	10000.000000	14688	8485	1.000000	7650	11687	1.000000	9561273	-0.004274
91908272	108445874	565431	10000.000000	14981	8038	1.000000	7658	11586	1.000000	9556511	-0.004809
91906417	108450216	565611	10000.000000	14708	8376	1.000000	7645	11607	1.000000	9551929	-0.005755
91909728	108431527	565262	10000.000000	14710	8345	1.000000	7723	11438	1.000000	9547135	-0.005581
91906732	108437162	564687	10000.000000	14648	8349	1.000000	7605	11615	1.000000	9542389	-0.005528
91904438	108457076	565134	10000.000000	14776	8180	1.000000	7754	11403	1.000000	9537583	-0.006305
91894255	108452335	564738	10000.000000	14912	8283	1.000000	7808	11475	1.000000	9532849	-0.006239
91905724	108460024	564499	10000.000000	14585	8519	1.000000	7813	11376	1.000000	9528061	-0.006140
91901695	108448483	565705	10000.000000	14512	8547	1.000000	7629	11644	1.000000	9523259	-0.006030
91921432	108421704	565721	10000.000000	14927	8089	1.000000	7799	11413	1.000000	9518439	-0.005617
npatches	nstrain	runtime	dt	init_x	init_y	init_y_blood	init_z	init_S	beta0	beta1	beta2	beta3	mean_beta	B	d	delta	delta_blood	b[0]	mut	m	CTL	c	g	epsilon	k	het	lambda	rho	omega	x_max	patch.dyna	DELTA	A	VA
10000	1	100.000000	0.001000	21900	9499	5000000	0.001000	10000000	20.925356	15.392700	27.144623	13.662957	20	800000000	0.010000	1.000000	432.000000	80000	0.000050	0.004800	0	0.500000	0.000000	2.500000	3.000000	0.500000	0.000000	0.000000	0.000000	31872	0	10.000000	7.000000	1.000000
sus	inf	inf_blood	z	x[0]	y[0][0]	z[0]	x[1]	y[1][0]	z[1]	S[0]	synchrony
219000000	94990000	5000000	10.000000	21900	9499	0.001000	21900	9499	0.001000	10000000	0.000000
69923576	149141317	776485	3941.516320	6174	15447	0.394152	8167	14198	0.394152	9994901	0.000000
86539512	114804238	598561	6325.803353	7457	12275	0.632580	10364	10520	0.632580	9989808	0.000000
95528303	100861667	525953	7771.765723	8385	10640	0.777177	11395	9176	0.777177	9984819	0.000000
100805026	93783824	488495	8648.676577	8904	9862	0.864868	12095	8522	0.864868	9979855	0.000000
104002416	89834493	467858	9180.483393	9040	9518	0.918048	12278	8247	0.918048	9974691	0.000000
105945208	87575768	455755	9503.000201	9360	9123	0.950300	12475	8082	0.950300	9969779	0.000000
107090826	86251895	449529	9698.592075	9355	9300	0.969859	12529	7820	0.969859	9964816	0.000000
107805190	85467423	445225	9817.209710	9425	9063	0.981721	12916	7697	0.981721	9959960	0.000000
108210522	85014824	440980	9889.145947	9450	9097	0.988915	12716	7749	0.988915	9954873	0.000000
108494732	84709852	440495	9932.772025	9378	9107	0.993277	13019	7608	0.993277	9949895	0.000000
108641964	84542914	440146	9959.229270	9484	8873	0.995923	13102	7514	0.995923	9944909	0.000000
108744063	84437380	440736	9975.274394	9429	9148	0.997527	12853	7689	0.997527	9939992	0.000000
108781474	84388358	440094	9985.005037	9600	8939	0.998501	12878	7752	0.998501	9935014	0.000000
108848834	84334658	439564	9990.906233	9494	9011	0.999091	12810	7789	0.999091	9929974	0.000000
108850241	84294801	438241	9994.485041	9607	8748	0.999449	13043	7497	0.999449	9925085	0.000000
108874463	84285183	439802	9996.655426	9517	8907	0.999666	13008	7613	0.999666	9920200	0.000000
108873383	84280550	438452	9997.971667	9389	9019	0.999797	13008	7643	0.999797	9915187	0.000000
108883408	84275058	439374	9998.769908	9728	8734	0.999877	12831	7645	0.999877	9910280	0.000000
108901554	84263475	438975	9999.254005	9420	9105	0.999925	12845	7656	0.999925	9905301	0.000000
108868912	84291432	439135	9999.547588	9487	9089	0.999955	12881	7661	0.999955	9900322	0.000000
108881181	84293972	439519	9999.725632	9608	8868	0.999973	12837	7730	0.999973	9895439	0.000000
108889727	84262674	438642	9999.833608	9569	8882	0.999983	12788	7740	0.999983	9890444	0.000000
108896401	84263304	440286	9999.899091	9516	8931	0.999990	13141	7585	0.999990	9885532	0.000000
108891432	84274729	440008	9999.938803	9524	8952	0.999994	12869	7675	0.999994	9880545	0.000000
108870897	84269985	438920	9999.962887	9523	9133	0.999996	12647	7711	0.999996	9875720	0.000000
108894691	84275349	440723	9999.977493	9625	8886	0.999998	12607	7742	0.999998	9870777	0.000000
108902957	84263495	439114	9999.986350	9250	9233	0.999999	12900	7727	0.999999	9865820	0.000000
108880280	84273358	439451	9999.991722	9641	8881	0.999999	12949	7773	0.999999	9860865	0.000000
108885956	84263251	438981	9999.994980	9388	9002	0.999999	12986	7587	0.999999	9855942	0.000000
108871359	84281985	439775	9999.996955	9595	8898	1.000000	12803	7771	1.000000	9851110	0.000000
108893686	84272108	438378	9999.998154	9426	9149	1.000000	12555	7793	1.000000	9846293	0.000000
108867418	84296129	439030	9999.998880	9518	8806	1.000000	12706	7663	1.000000	9841452	0.000000
108873228	84282444	439481	9999.999321	9571	8832	1.000000	12893	7676	1.000000	9836468	0.000000
108882925	84285973	439282	9999.999588	9559	8981	1.000000	12957	7716	1.000000	9831503	0.000000
108898643	84253685	439742	9999.999750	9535	9055	1.000000	12997	7583	1.000000	9826475	0.000000
108879463	84278683	438243	9999.999849	9670	8864	1.000000	12750	7672	1.000000	9821512	0.000000
108906535	84258339	437732	9999.999908	9710	8764	1.000000	12863	7639	1.000000	9816605	0.000000
108893592	84264114	438270	9999.999944	9480	8940	1.000000	12818	7767	1.000000	9811741	0.000000
108906024	84252139	439538	9999.999966	9610	8920	1.000000	12854	7599	1.000000	9806755	0.000000
108889141	84262196	438853	9999.999980	9282	9311	1.000000	12933	7750	1.000000	9801824	-1.#IND00
108883108	84268673	438195	9999.999988	9655	8859	1.000000	13108	7593	1.000000	9796872	0.004800
108918219	84245017	439171	9999.999992	9718	8534	1.000000	12719	7912	1.000000	9791981	0.000156
108895667	84285876	438645	9999.999995	9270	9181	1.000000	12880	7654	1.000000	9786990	-0.000215
108884225	84266499	439502	9999.999997	9337	9094	1.000000	12990	7686	1.000000	9782087	-0.005734
108897425	84279204	438585	9999.999998	9567	8968	1.000000	12748	7816	1.000000	9777188	-0.006994
108883331	84279009	438330	9999.999999	9633	8872	1.000000	12841	7915	1.000000	9772241	-0.005040
108898155	84260594	438538	9999.999999	9488	9002	1.000000	12961	7624	1.000000	9767280	-0.004275
108889614	84263172	438077	10000.000000	9527	8895	1.000000	12944	7649	1.000000	9762405	-0.004939
108875848	84263306	438940	10000.000000	9614	8875	1.000000	12951	7744	1.000000	9757448	-0.002145
108898369	84276930	439853	10000.000000	9608	8849	1.000000	13033	7616	1.000000	9752508	-0.003177
108874940	84287347	439391	10000.000000	9602	8954	1.000000	13132	7435	1.000000	9747677	0.000508
108877312	84283306	439577	10000.000000	9388	9041	1.000000	13094	7713	1.000000	9742661	-0.001062
108889276	84276380	438686	10000.000000	9557	8790	1.000000	13051	7623	1.000000	9737699	-0.004762
108871616	84275317	439158	10000.000000	9503	9035	1.000000	12880	7660	1.000000	9732750	-0.004248
108878422	84282277	439261	10000.000000	9596	8951	1.000000	13116	7474	1.000000	9727849	-0.001312
108891571	84248164	439383	10000.000000	9407	9053	1.000000	12702	7668	1.000000	9722954	-0.000871
108868592	84294906	439454	10000.000000	9664	8971	1.000000	12821	7805	1.000000	9718229	-0.001200
108887564	84264949	439251	10000.000000	9436	9063	1.000000	12885	7637	1.000000	9713328	-0.000516
108907279	84259270	438135	10000.000000	9508	9040	1.000000	12892	7701	1.000000	9708427	-0.000164
108900517	84275288	438714	10000.000000	9614	9019	1.000000	12975	7628	1.000000	9703642	-0.000489
108874014	84280218	439046	10000.000000	9300	9326	1.000000	12930	7595	1.000000	9698741	-0.001037
108884243	84264388	438406	10000.000000	9503	8924	1.000000	12947	7524	1.000000	9693990	-0.001036
108898624	84253807	438167	10000.000000	9339	9192	1.000000	12829	7633	1.000000	9689194	-0.000362
108867811	84292914	438694	10000.000000	9690	8721	1.000000	13115	7588	1.000000	9684316	-0.000245
108876752	84277967	438425	10000.000000	9423	8987	1.000000	13044	7549	1.000000	9679388	-0.000717
108885204	84268691	440198	10000.000000	9577	9082	1.000000	12932	7813	1.000000	9674561	-0.000719
108877919	84276585	439325	10000.000000	9344	9124	1.000000	12826	7819	1.000000	9669697	-0.001751
108879766	84284173	438598	10000.000000	9403	9096	1.000000	12703	7834	1.000000	9664858	-0.002207
108892416	84264306	439122	10000.000000	9574	8969	1.000000	12723	7785	1.000000	9660149	-0.001498
108886059	84275028	439315	10000.000000	9505	8937	1.000000	13266	7463	1.000000	9655177	-0.001969
108897217	84269171	438731	10000.000000	9273	9204	1.000000	12863	7765	1.000000	9650400	-0.001116
108879934	84275459	438971	10000.000000	9474	9112	1.000000	12908	7631	1.000000	9645528	-0.000121
108859055	84289700	439726	10000.000000	9334	8999	1.000000	12597	7907	1.000000	9640770	-0.000077
108899753	84270915	437883	10000.000000	9699	8796	1.000000	12973	7773	1.000000	9636010	-0.000069
108886592	84259116	438682	10000.000000	9691	8909	1.000000	12733	7798	1.000000	9631014	-0.000114
108887607	84274659	439246	10000.000000	9540	9051	1.000000	12822	7693	1.000000	9626100	-0.000042
108903358	84256582	438180	10000.000000	9747	8881	1.000000	12977	7517	1.000000	9621421	-0.000131
108890605	84261634	439041	10000.000000	9437	8987	1.000000	13189	7370	1.000000	9616708	0.000778
108866598	84264892	438548	10000.000000	9496	9065	1.000000	12908	7876	1.000000	9611949	0.001162
108903451	84254018	439286	10000.000000	9450	9129	1.000000	12778	7720	1.000000	9607218	0.001198
108891060	84271526	439724	10000.000000	9561	8973	1.000000	12596	7820	1.000000	9602486	0.001501
108903625	84270823	439585	10000.000000	9460	9143	1.000000	12666	7662	1.000000	9597625	0.001455
108880949	84275340	438518	10000.000000	9637	8973	1.000000	13115	7509	1.000000	9592897	0.001071
108890426	84281123	439474	10000.000000	9341	8997	1.000000	12622	7990	1.000000	9588108	0.002426
108861639	84297327	438520	10000.000000	9413	9153	1.000000	13061	7404	1.000000	9583318	0.002209
108880271	84266546	439323	10000.000000	9572	8941	1.000000	12979	7561	1.000000	9578549	0.001817
108880345	84275928	438385	10000.000000	9454	9071	1.000000	12622	7823	1.000000	9573703	0.001138
108880548	84280059	439331	10000.000000	9568	8844	1.000000	12766	7819	1.000000	9568803	-0.000074
108894676	84282007	437825	10000.000000	9536	9001	1.000000	12943	7765	1.000000	9564102	0.000026
108880062	84279573	438932	10000.000000	9632	8943	1.000000	12929	7872	1.000000	9559330	-0.000031
108884588	84277409	438953	10000.000000	9543	8958	1.000000	12851	7665	1.000000	9554570	0.000152
108888478	84277661	439258	10000.000000	9343	9143	1.000000	13014	7524	1.000000	9549771	0.000862
108886380	84261730	438587	10000.000000	9596	8792	1.000000	12680	7720	1.000000	9544854	0.000876
108905644	84247690	439082	10000.000000	9608	8822	1.000000	12854	7631	1.000000	9539971	0.001050
108884519	84275838	438417	10000.000000	9487	9072	1.000000	12833	7572	1.000000	9535249	0.000728
108898296	84260329	437899	10000.000000	9603	8808	1.000000	12633	7877	1.000000	9530503	0.000340
108881072	84277289	438623	10000.000000	9477	9024	1.000000	13088	7667	1.000000	9525718	0.000409
108897094	84274534	439647	10000.000000	9435	9186	1.000000	12848	7605	1.000000	9520928	0.000465
108888617	84263104	437425	10000.000000	9571	8970	1.000000	12923	7615	1.000000	9516220	0.000471
npatches	nstrain	runtime	dt	init_x	init_y	init_y_blood	init_z	init_S	beta0	beta1	beta2	beta3	mean_beta	B	d	delta	delta_blood	b[0]	mut	m	CTL	c	g	epsilon	k	het	lambda	rho	omega	x_max	patch.dyna	DELTA	A	VA
10000	1	100.000000	0.001000	21900	9499	5000000	0.001000	10000000	25.006560	17.012024	24.462946	14.987226	20	800000000	0.010000	1.000000	432.000000	80000	0.000050	0.004800	0	0.500000	0.000000	2.500000	4.000000	0.500000	0.000000	0.000000	0.000000	31872	0	10.000000	7.000000	1.000000
sus	inf	inf_blood	z	x[0]	y[0][0]	z[0]	x[1]	y[1][0]	z[1]	S[0]	synchrony
219000000	94990000	5000000	10.000000	21900	9499	0.001000	21900	9499	0.001000	10000000	0.000000
74781107	134584002	699800	3941.516320	5625	14195	0.394152	8024	13202	0.394152	9995021	0.000000
96652645	97335464	506506	6325.803353	7165	10786	0.632580	10316	9474	0.632580	9990110	0.000000
108402721	83115670	432954	7771.765723	7940	9490	0.777177	11631	8028	0.777177	9985168	0.000000
115404152	76044639	395897	8648.676577	8597	8652	0.864868	12417	7290	0.864868	9980116	0.000000
119572073	72173258	374712	9180.483393	8721	8434	0.918048	12636	7113	0.918048	9974872	0.000000
122098682	69961472	365355	9503.000201	8743	8389	0.950300	13086	6610	0.950300	9969804	0.000000
123673949	68633623	356537	9698.592075	9169	7778	0.969859	13278	6589	0.969859	9964898	0.000000
124601830	67889818	352499	9817.209710	9210	7865	0.981721	13311	6519	0.981721	9959999	0.000000
125139924	67416347	350389	9889.145947	9356	7797	0.988915	13584	6350	0.988915	9954993	0.000000
125480936	67158363	349582	9932.772025	9255	7661	0.993277	13629	6354	0.993277	9949966	0.000000
125722211	66958865	349519	9959.229270	9200	7826	0.995923	13405	6315	0.995923	9944994	0.000000
125826475	66871322	348637	9975.274394	9336	7787	0.997527	13471	6370	0.997527	9940070	0.000000
125892265	66811349	347509	9985.005037	9529	7432	0.998501	13322	6327	0.998501	9935123	0.000000
125967767	66767100	347670	9990.906233	9187	7840	0.999091	13602	6474	0.999091	9930123	0.000000
125970418	66761157	348013	9994.485041	9190	7956	0.999449	13593	6383	0.999449	9925080	0.000000
125985186	66731407	347862	9996.655426	9316	7735	0.999666	13617	6372	0.999666	9920148	0.000000
126006836	66722301	347292	9997.971667	9320	7737	0.999797	13477	6500	0.999797	9915141	0.000000
126005174	66726579	347260	9998.769908	9277	7744	0.999877	13099	6448	0.999877	9910264	0.000000
125987493	66740478	347699	9999.254005	9124	7985	0.999925	13617	6389	0.999925	9905361	0.000000
126010764	66713519	347391	9999.547588	9337	7735	0.999955	13605	6298	0.999955	9900387	0.000000
126012224	66713763	346469	9999.725632	9403	7648	0.999973	13654	6252	0.999973	9895353	0.000000
126039892	66680162	346884	9999.833608	9390	7621	0.999983	13507	6392	0.999983	9890459	0.000000
126005268	66722196	347462	9999.899091	9266	7716	0.999990	13537	6352	0.999990	9885609	0.000000
125990942	66727766	347332	9999.938803	9348	7730	0.999994	13509	6431	0.999994	9880707	0.000000
125997045	66731669	348174	9999.962887	9169	7937	0.999996	13644	6290	0.999996	9875707	0.000000
126015411	66696834	347373	9999.977493	9197	7694	0.999998	13680	6326	0.999998	9870673	0.000000
125995008	66735508	346865	9999.986350	9244	7781	0.999999	13831	6136	0.999999	9865800	0.000000
126024710	66714151	346887	9999.991722	9456	7573	0.999999	13551	6409	0.999999	9860836	0.000000
126017020	66724427	347871	9999.994980	9335	7615	0.999999	13617	6446	0.999999	9855870	0.000000
125997018	66710876	347578	9999.996955	9288	7740	1.000000	13560	6435	1.000000	9850917	0.000000
126014620	66723073	347018	9999.998154	9471	7623	1.000000	13837	5969	1.000000	9845999	0.000000
126022529	66702590	347713	9999.998880	9288	7779	1.000000	13561	6386	1.000000	9841089	0.000000
126036331	66694754	346936	9999.999321	9474	7702	1.000000	13576	6455	1.000000	9836193	0.000000
125984472	66745769	347280	9999.999588	9244	7961	1.000000	13538	6442	1.000000	9831072	0.000000
125996994	66741463	347901	9999.999750	9231	7909	1.000000	13713	6264	1.000000	9826162	0.000000
126044771	66686667	348484	9999.999849	9342	7658	1.000000	13533	6402	1.000000	9821158	0.000000
126021343	66707942	347382	9999.999908	9551	7668	1.000000	13607	6431	1.000000	9816334	0.000000
126019112	66721505	346414	9999.999944	9283	7821	1.000000	13734	6313	1.000000	9811428	0.000000
126029558	66718874	348109	9999.999966	9060	7911	1.000000	13411	6379	1.000000	9806418	0.000000
125993412	66746462	347643	9999.999980	9228	7833	1.000000	13691	6281	1.000000	9801506	-1.#IND00
126026744	66711176	347491	9999.999988	9029	7874	1.000000	13539	6567	1.000000	9796615	-0.000000
126003653	66731838	347159	9999.999992	9108	7885	1.000000	13599	6138	1.000000	9791740	-0.014730
126026601	66694677	346973	9999.999995	9237	7852	1.000000	13572	6346	1.000000	9786751	-0.031240
126017556	66705261	346330	9999.999997	9481	7711	1.000000	13405	6358	1.000000	9781951	-0.019465
126008659	66722302	347229	9999.999998	9070	7973	1.000000	13813	6207	1.000000	9777102	-0.014665
126009795	66710748	347319	9999.999999	9329	7649	1.000000	13519	6325	1.000000	9772254	-0.011866
126016622	66720214	348060	9999.999999	9054	7970	1.000000	13791	6351	1.000000	9767452	-0.010805
126007285	66716913	347274	10000.000000	9272	7701	1.000000	13514	6405	1.000000	9762494	-0.012573
126014239	66700515	346994	10000.000000	9358	7694	1.000000	13369	6468	1.000000	9757542	-0.008591
126001788	66720240	347361	10000.000000	9331	7688	1.000000	13218	6447	1.000000	9752558	-0.007346
126003246	66710905	347714	10000.000000	9110	7886	1.000000	13704	6273	1.000000	9747609	-0.003761
126010289	66723239	347127	10000.000000	9320	7622	1.000000	13629	6284	1.000000	9742790	-0.004950
126006233	66731636	347794	10000.000000	9334	7628	1.000000	13806	6287	1.000000	9738002	0.000159
126025466	66699338	346204	10000.000000	9159	7866	1.000000	13364	6300	1.000000	9733118	-0.001385
126010801	66703154	346905	10000.000000	9110	8026	1.000000	13470	6348	1.000000	9728340	-0.001228
126019018	66714777	347562	10000.000000	9193	7985	1.000000	13281	6507	1.000000	9723306	-0.000028
126002760	66717843	347187	10000.000000	9133	7915	1.000000	13528	6489	1.000000	9718367	0.000297
126023679	66709109	348452	10000.000000	9172	7858	1.000000	13745	6253	1.000000	9713500	0.000399
126000578	66722576	347224	10000.000000	9348	7743	1.000000	13536	6509	1.000000	9708563	0.000776
126003753	66729985	347680	10000.000000	9181	7863	1.000000	13364	6445	1.000000	9703672	-0.000974
126001117	66721779	347566	10000.000000	9264	7800	1.000000	13724	6328	1.000000	9698732	-0.000392
126007370	66727557	348442	10000.000000	9309	7763	1.000000	13585	6298	1.000000	9693883	0.000988
126016995	66716610	348360	10000.000000	9189	7809	1.000000	13501	6382	1.000000	9689022	0.000489
126019873	66729418	347704	10000.000000	9182	7924	1.000000	13463	6408	1.000000	9684207	0.000613
126022329	66702722	348274	10000.000000	9443	7646	1.000000	13860	6182	1.000000	9679255	0.000442
126018861	66728416	346927	10000.000000	9221	7773	1.000000	13721	6346	1.000000	9674506	0.000662
126009817	66723526	347467	10000.000000	9194	7757	1.000000	13398	6455	1.000000	9669661	-0.000094
126009798	66710444	347785	10000.000000	9168	7798	1.000000	14038	6225	1.000000	9664747	0.000914
126012021	66721988	347387	10000.000000	9429	7585	1.000000	13642	6219	1.000000	9660064	0.000769
126027728	66715251	347272	10000.000000	9180	7792	1.000000	13754	6232	1.000000	9655230	0.000333
125988325	66730384	347776	10000.000000	9267	7776	1.000000	13812	6280	1.000000	9650385	0.000588
126046375	66691577	346725	10000.000000	9174	7979	1.000000	13924	6043	1.000000	9645581	-0.000664
126029496	66699624	347054	10000.000000	9394	7602	1.000000	13461	6349	1.000000	9640952	-0.001263
126010780	66722512	346900	10000.000000	9314	7762	1.000000	13697	6113	1.000000	9636081	0.000133
126023603	66705931	347345	10000.000000	9357	7733	1.000000	13416	6365	1.000000	9631248	-0.000327
126004850	66729086	347844	10000.000000	9281	7697	1.000000	13425	6389	1.000000	9626444	-0.000597
126014662	66715848	347358	10000.000000	9169	7890	1.000000	13611	6333	1.000000	9621634	-0.000431
126027787	66704753	348272	10000.000000	9253	7873	1.000000	13711	6188	1.000000	9616828	-0.000637
126012555	66721306	348640	10000.000000	9339	7874	1.000000	13312	6481	1.000000	9612071	-0.002441
125993811	66731721	348990	10000.000000	9237	7836	1.000000	13589	6508	1.000000	9607326	-0.002339
126014547	66709915	347824	10000.000000	9276	7751	1.000000	13455	6535	1.000000	9602613	-0.002648
126008140	66730052	346482	10000.000000	9385	7648	1.000000	13584	6334	1.000000	9597666	-0.002036
126029907	66714765	346928	10000.000000	9323	7642	1.000000	13408	6437	1.000000	9592923	-0.002971
126029609	66704557	347128	10000.000000	9072	8036	1.000000	13336	6444	1.000000	9588103	-0.001896
126010890	66726059	348470	10000.000000	9231	7736	1.000000	13850	6174	1.000000	9583223	-0.002074
126002618	66726033	348962	10000.000000	9239	7935	1.000000	13528	6472	1.000000	9578413	-0.002211
126020096	66710523	348117	10000.000000	9146	8055	1.000000	13426	6343	1.000000	9573607	-0.001550
126004373	66729415	346784	10000.000000	9286	7810	1.000000	13548	6392	1.000000	9568895	-0.001561
126025460	66703412	347568	10000.000000	9196	7795	1.000000	13495	6439	1.000000	9564168	-0.001411
125999502	66715591	346518	10000.000000	9444	7742	1.000000	13720	6272	1.000000	9559378	-0.000748
126016616	66702788	348220	10000.000000	9290	7840	1.000000	13701	6165	1.000000	9554587	-0.000389
125989563	66717111	347566	10000.000000	9131	7798	1.000000	13582	6317	1.000000	9549920	-0.001945
126033384	66715341	348043	10000.000000	9512	7563	1.000000	13575	6373	1.000000	9545139	-0.002025
126024132	66714918	347622	10000.000000	9406	7653	1.000000	13924	5912	1.000000	9540383	-0.002055
126050101	66715825	347502	10000.000000	9234	7883	1.000000	13626	6413	1.000000	9535467	-0.001998
126015936	66719444	347070	10000.000000	9141	7946	1.000000	13625	6356	1.000000	9530736	-0.001993
126021560	66711070	347326	10000.000000	9226	7992	1.000000	13332	6585	1.000000	9525913	-0.001433
126008211	66728833	347859	10000.000000	9179	7947	1.000000	13594	6344	1.000000	9521189	-0.001222
126050916	66702350	348700	10000.000000	9187	7766	1.000000	13512	6219	1.000000	9516495	-0.001124
npatches	nstrain	runtime	dt	init_x	init_y	init_y_blood	init_z	init_S	beta0	beta1	beta2	beta3	mean_beta	B	d	delta	delta_blood	b[0]	mut	m	CTL	c	g	epsilon	k	het	lambda	rho	omega	x_max	patch.dyna	DELTA	A	VA
10000	1	100.000000	0.001000	21900	9499	5000000	0.001000	10000000	14.635212	19.521720	24.687331	14.497144	20	800000000	0.010000	1.000000	432.000000	80000	0.000050	0.004800	0	0.500000	0.000000	2.500000	5.000000	0.500000	0.000000	0.000000	0.000000	31872	0	10.000000	7.000000	1.000000
sus	inf	inf_blood	z	x[0]	y[0][0]	z[0]	x[1]	y[1][0]	z[1]	S[0]	synchrony
219000000	94990000	5000000	10.000000	21900	9499	0.001000	21900	9499	0.001000	10000000	0.000000
80150148	121408261	632384	3941.516320	9850	11132	0.394152	7666	12332	0.394152	9995079	0.000000
107429141	82922887	431248	6325.803353	13095	7488	0.632580	10156	8540	0.632580	9990190	0.000000
121994192	68962086	359918	7771.765723	15074	5884	0.777177	11541	7022	0.777177	9985241	0.000000
130659720	62106263	323335	8648.676577	16219	5152	0.864868	12191	6391	0.864868	9980318	0.000000
135858983	58376871	303451	9180.483393	16570	4939	0.918048	12748	5966	0.918048	9975408	0.000000
139037920	56250551	292598	9503.000201	17261	4588	0.950300	13292	5703	0.950300	9970607	0.000000
140936836	55043291	286034	9698.592075	17331	4585	0.969859	13107	5861	0.969859	9965598	0.000000
142087753	54298394	282600	9817.209710	17458	4491	0.981721	13191	5851	0.981721	9960561	0.000000
142800955	53872509	280550	9889.145947	17581	4352	0.988915	13433	5607	0.988915	9955605	0.000000
143210135	53600173	279347	9932.772025	17840	4463	0.993277	13547	5504	0.993277	9950708	0.000000
143465034	53436410	278451	9959.229270	17895	4320	0.995923	13335	5630	0.995923	9945669	0.000000
143626117	53343182	278095	9975.274394	17588	4662	0.997527	13526	5479	0.997527	9940873	0.000000
143705945	53306234	277515	9985.005037	18055	4241	0.998501	13367	5606	0.998501	9935948	0.000000
143806871	53255345	276616	9990.906233	17711	4374	0.999091	13496	5613	0.999091	9930805	0.000000
143809452	53233978	277947	9994.485041	17979	4286	0.999449	13716	5355	0.999449	9925891	0.000000
143858282	53212914	278058	9996.655426	17450	4456	0.999666	13336	5649	0.999666	9920831	0.000000
143859282	53205606	277388	9997.971667	17861	4387	0.999797	13549	5505	0.999797	9915934	0.000000
143863450	53206950	277867	9998.769908	18100	4138	0.999877	13300	5674	0.999877	9911058	0.000000
143892899	53194313	277090	9999.254005	17794	4314	0.999925	13391	5558	0.999925	9906042	0.000000
143866678	53198058	277172	9999.547588	17596	4558	0.999955	13453	5792	0.999955	9901205	0.000000
143883521	53204988	277959	9999.725632	17866	4252	0.999973	13461	5589	0.999973	9896218	0.000000
143868179	53205008	277700	9999.833608	18015	4235	0.999983	13369	5512	0.999983	9891195	0.000000
143866438	53192897	277191	9999.899091	17907	4394	0.999990	13708	5557	0.999990	9886306	0.000000
143868794	53195323	276740	9999.938803	17563	4344	0.999994	13146	5851	0.999994	9881505	0.000000
143910143	53192579	277173	9999.962887	17837	4330	0.999996	13713	5372	0.999996	9876485	0.000000
143908111	53173354	276801	9999.977493	17657	4373	0.999998	13459	5558	0.999998	9871543	0.000000
143892255	53192731	278035	9999.986350	17481	4230	0.999999	13320	5774	0.999999	9866650	0.000000
143888313	53193299	276672	9999.991722	18002	4171	0.999999	13329	5727	0.999999	9861747	0.000000
143863179	53219346	278105	9999.994980	17874	4260	0.999999	13666	5502	0.999999	9856772	0.000000
143855065	53215595	277353	9999.996955	17732	4164	1.000000	13416	5694	1.000000	9851634	0.000000
143898128	53193247	276830	9999.998154	17827	4344	1.000000	13438	5495	1.000000	9846668	0.000000
143872355	53194280	277975	9999.998880	17678	4368	1.000000	13480	5602	1.000000	9841738	0.000000
143885162	53185940	277702	9999.999321	17747	4326	1.000000	13546	5447	1.000000	9836951	0.000000
143867568	53188107	277305	9999.999588	17853	4146	1.000000	13553	5518	1.000000	9832006	0.000000
143904701	53184070	276583	9999.999750	17995	4209	1.000000	13329	5777	1.000000	9827067	0.000000
143884106	53192134	277457	9999.999849	17603	4254	1.000000	13744	5611	1.000000	9822134	0.000000
143903049	53182735	276153	9999.999908	17765	4444	1.000000	13497	5621	1.000000	9817256	0.000000
143865156	53205099	277916	9999.999944	17614	4408	1.000000	13448	5750	1.000000	9812412	0.000000
143865574	53195286	277061	9999.999966	17897	4249	1.000000	13525	5462	1.000000	9807607	0.000000
143867921	53187608	277039	9999.999980	17458	4506	1.000000	13337	5683	1.000000	9802895	-1.#IND00
143859612	53192015	276576	9999.999988	17849	4278	1.000000	13549	5683	1.000000	9798017	-1.#IND00
143894766	53198764	277049	9999.999992	18062	4265	1.000000	13464	5827	1.000000	9793005	0.001559
143865145	53202228	277030	9999.999995	17781	4322	1.000000	13655	5465	1.000000	9788130	0.006882
143849174	53208774	277198	9999.999997	17769	4411	1.000000	13285	5778	1.000000	9783157	0.002079
143890180	53188467	277283	9999.999998	17649	4412	1.000000	13438	5459	1.000000	9778115	0.001079
143894387	53182253	276676	9999.999999	17906	4312	1.000000	13528	5545	1.000000	9773210	-0.004339
143841288	53198766	278077	9999.999999	18356	3850	1.000000	13879	5425	1.000000	9768394	-0.004105
143876918	53189793	277147	10000.000000	17872	4213	1.000000	13526	5589	1.000000	9763703	-0.003128
143860967	53195291	276384	10000.000000	17815	4288	1.000000	13264	5653	1.000000	9758815	-0.003099
143874860	53208998	277173	10000.000000	17943	4394	1.000000	13621	5552	1.000000	9753958	-0.003897
143901003	53178711	277011	10000.000000	17833	4301	1.000000	13496	5641	1.000000	9749142	-0.002609
143908599	53178986	276921	10000.000000	17636	4328	1.000000	13701	5412	1.000000	9744313	-0.003999
143880446	53209632	277394	10000.000000	17953	4330	1.000000	13412	5665	1.000000	9739532	-0.003257
143862122	53211504	276798	10000.000000	17904	4241	1.000000	13390	5508	1.000000	9734647	-0.004484
143875060	53176995	276775	10000.000000	17653	4413	1.000000	13340	5578	1.000000	9729770	-0.004463
143886004	53203041	276703	10000.000000	17969	4253	1.000000	13707	5436	1.000000	9724921	-0.004539
143893969	53186679	276809	10000.000000	17788	4412	1.000000	13430	5461	1.000000	9720048	-0.004165
143852407	53205586	276149	10000.000000	17778	4289	1.000000	13334	5573	1.000000	9715114	-0.001732
143861676	53201993	277376	10000.000000	17888	4141	1.000000	13623	5564	1.000000	9710089	-0.001630
143862211	53200881	276883	10000.000000	17621	4357	1.000000	13505	5702	1.000000	9705176	-0.001146
143883580	53184313	276578	10000.000000	17859	4151	1.000000	13611	5517	1.000000	9700218	-0.002468
143886377	53197853	276890	10000.000000	17904	4366	1.000000	13473	5694	1.000000	9695443	-0.002081
143881270	53197664	276773	10000.000000	17702	4423	1.000000	13744	5451	1.000000	9690640	-0.002222
143860731	53204453	277167	10000.000000	18319	4014	1.000000	13520	5689	1.000000	9685764	-0.001811
143866011	53192011	276956	10000.000000	17866	4349	1.000000	13512	5462	1.000000	9680971	-0.002135
143871369	53205590	277066	10000.000000	17819	4280	1.000000	13354	5569	1.000000	9676163	-0.002332
143852491	53194330	276576	10000.000000	18465	4140	1.000000	13438	5603	1.000000	9671312	-0.002507
143851505	53225338	276752	10000.000000	17757	4269	1.000000	13727	5372	1.000000	9666569	-0.000650
143877032	53199735	276229	10000.000000	17941	4400	1.000000	13208	5624	1.000000	9661841	-0.000270
143879726	53193566	276876	10000.000000	18103	4234	1.000000	13409	5645	1.000000	9657178	-0.000274
143887940	53199833	277693	10000.000000	17917	4299	1.000000	13375	5768	1.000000	9652339	0.000503
143870637	53198900	276606	10000.000000	17992	4265	1.000000	13416	5586	1.000000	9647655	-0.000478
143869891	53204314	276812	10000.000000	18138	4291	1.000000	13379	5748	1.000000	9642879	-0.000456
143860195	53223968	276498	10000.000000	17769	4325	1.000000	13698	5532	1.000000	9638081	-0.000075
143862675	53196254	276571	10000.000000	17657	4394	1.000000	13407	5582	1.000000	9633321	0.000070
143868157	53200243	278025	10000.000000	17886	4229	1.000000	13421	5614	1.000000	9628403	-0.000114
143860823	53202942	277312	10000.000000	17684	4310	1.000000	13812	5421	1.000000	9623436	-0.001387
143874201	53212317	276261	10000.000000	17914	4117	1.000000	13577	5527	1.000000	9618647	-0.001148
143895212	53183480	277721	10000.000000	17935	4179	1.000000	13719	5543	1.000000	9613755	-0.001339
143883877	53196547	277177	10000.000000	18001	4151	1.000000	13461	5635	1.000000	9608982	-0.000682
143882073	53199254	276429	10000.000000	17478	4443	1.000000	13422	5639	1.000000	9604205	-0.000645
143857833	53209053	277635	10000.000000	17868	4088	1.000000	13662	5377	1.000000	9599439	-0.000778
143882768	53189500	276792	10000.000000	17710	4399	1.000000	13267	5842	1.000000	9594599	0.000353
143871994	53224463	276700	10000.000000	17427	4517	1.000000	13324	5692	1.000000	9589902	-0.000280
143865844	53182064	277057	10000.000000	17974	4389	1.000000	13750	5230	1.000000	9585143	-0.000210
143900201	53200478	276216	10000.000000	17785	4348	1.000000	13569	5586	1.000000	9580435	-0.000008
143875950	53201432	277877	10000.000000	17796	4500	1.000000	13360	5612	1.000000	9575632	0.000166
143895565	53201802	276129	10000.000000	17859	4295	1.000000	13490	5597	1.000000	9570929	0.000244
143891803	53172120	278006	10000.000000	18019	4317	1.000000	13586	5676	1.000000	9565992	0.000284
143865088	53209734	277270	10000.000000	17785	4187	1.000000	13544	5485	1.000000	9561178	0.000241
143894662	53188344	277668	10000.000000	17667	4526	1.000000	13880	5520	1.000000	9556240	0.000343
143873152	53193167	276330	10000.000000	18330	4024	1.000000	13677	5676	1.000000	9551530	0.000567
143873918	53202667	276882	10000.000000	18102	4263	1.000000	13672	5442	1.000000	9546713	0.000502
143876911	53197468	277140	10000.000000	17724	4390	1.000000	13563	5453	1.000000	9541968	0.000523
143878369	53196654	276347	10000.000000	17936	4159	1.000000	13518	5543	1.000000	9537127	0.000684
143871985	53185568	276628	10000.000000	18047	4099	1.000000	13560	5445	1.000000	9532443	0.000605
143897438	53180083	277887	10000.000000	17683	4460	1.000000	13599	5530	1.000000	9527658	0.000171
143886318	53197747	276810	10000.000000	17852	4347	1.000000	13604	5438	1.000000	9522947	0.000490
143879083	53201032	277841	10000.000000	17654	4347	1.000000	13418	5582	1.000000	9518258	0.000626
npatches	nstrain	runtime	dt	init_x	init_y	init_y_blood	init_z	init_S	beta0	beta1	beta2	beta3	mean_beta	B	d	delta	delta_blood	b[0]	mut	m	CTL	c	g	epsilon	k	het	lambda	rho	omega	x_max	patch.dyna	DELTA	A	VA
10000	1	100.000000	0.001000	21900	9499	5000000	0.001000	10000000	27.303058	15.752934	10.330755	24.162558	20	800000000	0.010000	1.000000	432.000000	80000	0.000050	0.004800	0	0.500000	0.000000	2.500000	6.000000	0.500000	0.000000	0.000000	0.000000	31872	0	10.000000	7.000000	1.000000
sus	inf	inf_blood	z	x[0]	y[0][0]	z[0]	x[1]	y[1][0]	z[1]	S[0]	synchrony
219000000	94990000	5000000	10.000000	21900	9499	0.001000	21900	9499	0.001000	10000000	0.000000
85162325	109896718	573156	3941.516320	5813	12397	0.394152	9748	10364	0.394152	9994997	0.000000
117555837	71299130	371936	6325.803353	8068	8359	0.632580	13474	6602	0.632580	9990071	0.000000
134792422	57821500	301500	7771.765723	9115	7156	0.777177	15547	5179	0.777177	9984979	0.000000
145064314	51274458	267074	8648.676577	9853	6529	0.864868	16865	4533	0.864868	9980098	0.000000
151290061	47725658	248233	9180.483393	10215	6129	0.918048	17112	4386	0.918048	9975133	0.000000
154990423	45761740	238354	9503.000201	10272	5990	0.950300	17612	3953	0.950300	9970262	0.000000
157252513	44593787	232200	9698.592075	10725	5718	0.969859	18217	3735	0.969859	9965264	0.000000
158643043	43903583	229290	9817.209710	10720	5792	0.981721	18341	3801	0.981721	9960285	0.000000
159484370	43483325	225822	9889.145947	10679	5851	0.988915	18721	3502	0.988915	9955384	0.000000
159975420	43250330	224863	9932.772025	10884	5541	0.993277	18576	3779	0.993277	9950333	0.000000
160261622	43108697	223659	9959.229270	10762	5659	0.995923	18300	3675	0.995923	9945459	0.000000
160462110	43002595	224718	9975.274394	11097	5567	0.997527	18584	3730	0.997527	9940474	0.000000
160610311	42951647	223096	9985.005037	10580	5872	0.998501	18620	3514	0.998501	9935390	0.000000
160625565	42935046	223496	9990.906233	10875	5664	0.999091	18792	3487	0.999091	9930480	0.000000
160666549	42922881	223273	9994.485041	10934	5734	0.999449	18650	3573	0.999449	9925493	0.000000
160716780	42875994	223281	9996.655426	11182	5444	0.999666	18449	3655	0.999666	9920570	0.000000
160802492	42840266	223325	9997.971667	11040	5556	0.999797	18703	3549	0.999797	9915687	0.000000
160717501	42884364	223243	9998.769908	10803	5587	0.999877	18324	3675	0.999877	9910785	0.000000
160748248	42883108	223515	9999.254005	10862	5723	0.999925	18379	3653	0.999925	9905739	0.000000
160763598	42857011	223589	9999.547588	11063	5682	0.999955	18529	3716	0.999955	9900939	0.000000
160770089	42859874	222940	9999.725632	10904	5479	0.999973	18972	3631	0.999973	9895977	0.000000
160766924	42860939	223870	9999.833608	10762	5867	0.999983	19029	3615	0.999983	9890976	0.000000
160760828	42857182	224110	9999.899091	10805	5574	0.999990	18570	3619	0.999990	9885952	0.000000
160758820	42865661	223521	9999.938803	10659	5835	0.999994	18950	3439	0.999994	9880970	0.000000
160817402	42847652	223491	9999.962887	10703	5838	0.999996	18286	3821	0.999996	9876091	0.000000
160810968	42828210	223845	9999.977493	10986	5492	0.999998	18502	3596	0.999998	9871107	0.000000
160754287	42864062	222974	9999.986350	10929	5652	0.999999	18509	3540	0.999999	9866224	0.000000
160756042	42863553	223327	9999.991722	10950	5494	0.999999	18866	3545	0.999999	9861254	0.000000
160748209	42867898	223161	9999.994980	10785	5610	0.999999	18921	3534	0.999999	9856326	0.000000
160721975	42881609	222429	9999.996955	11057	5487	1.000000	18710	3495	1.000000	9851459	0.000000
160750128	42879548	222808	9999.998154	10811	5890	1.000000	18410	3675	1.000000	9846540	0.000000
160757206	42876178	223033	9999.998880	11012	5618	1.000000	18539	3516	1.000000	9841599	0.000000
160749859	42876766	222546	9999.999321	10969	5586	1.000000	18352	3784	1.000000	9836729	0.000000
160759185	42870496	223994	9999.999588	10656	5764	1.000000	18528	3626	1.000000	9831745	0.000000
160752606	42861797	223408	9999.999750	11036	5703	1.000000	18652	3508	1.000000	9826733	0.000000
160733008	42873768	222984	9999.999849	10799	5754	1.000000	18543	3450	1.000000	9821745	0.000000
160722957	42884272	223384	9999.999908	10577	5734	1.000000	18791	3625	1.000000	9816890	0.000000
160777373	42874500	223388	9999.999944	10882	5575	1.000000	18847	3494	1.000000	9811876	0.000000
160758399	42851235	222988	9999.999966	10788	5606	1.000000	18565	3618	1.000000	9807013	0.000000
160775193	42856916	223698	9999.999980	10725	5733	1.000000	18494	3711	1.000000	9802106	-1.#IND00
160761866	42855492	223296	9999.999988	10852	5699	1.000000	18802	3743	1.000000	9797152	0.044800
160727136	42887306	223337	9999.999992	10816	5702	1.000000	18580	3777	1.000000	9792166	0.001910
160792098	42834360	222518	9999.999995	10819	5672	1.000000	18806	3423	1.000000	9787195	0.000309
160768661	42859103	222811	9999.999997	10702	5963	1.000000	18629	3759	1.000000	9782292	0.000500
160756854	42863099	224595	9999.999998	10678	5649	1.000000	18299	3812	1.000000	9777422	0.000169
160745361	42872882	223757	9999.999999	10966	5653	1.000000	18782	3545	1.000000	9772567	-0.006286
160731999	42872273	223417	9999.999999	11064	5561	1.000000	18456	3707	1.000000	9767748	-0.007438
160736633	42882311	223245	10000.000000	10923	5578	1.000000	18556	3694	1.000000	9762835	-0.007453
160732078	42880691	223750	10000.000000	10961	5604	1.000000	18384	3620	1.000000	9758026	-0.006712
160764049	42879778	223910	10000.000000	10853	5634	1.000000	18753	3556	1.000000	9753172	-0.005348
160765075	42868803	223586	10000.000000	10680	5926	1.000000	18589	3769	1.000000	9748226	0.000775
160738606	42878253	222413	10000.000000	10778	5796	1.000000	18897	3561	1.000000	9743413	0.001085
160765164	42881488	224156	10000.000000	10856	5818	1.000000	18632	3599	1.000000	9738529	-0.000499
160785016	42868829	222928	10000.000000	10914	5572	1.000000	18887	3560	1.000000	9733636	-0.000926
160748352	42874233	223186	10000.000000	10814	5747	1.000000	18429	3592	1.000000	9728828	-0.000974
160763831	42860781	222965	10000.000000	10792	5644	1.000000	18691	3487	1.000000	9724115	0.001092
160753188	42872370	223571	10000.000000	10837	5790	1.000000	18708	3439	1.000000	9719248	0.002040
160734625	42885952	224322	10000.000000	10828	5533	1.000000	18475	3778	1.000000	9714454	0.001311
160761895	42855288	223460	10000.000000	11085	5527	1.000000	18506	3637	1.000000	9709596	0.001140
160738993	42885421	223576	10000.000000	10978	5457	1.000000	19019	3537	1.000000	9704653	-0.000074
160766919	42871723	223692	10000.000000	11128	5423	1.000000	19042	3546	1.000000	9699846	-0.000126
160765660	42866180	223553	10000.000000	10790	5711	1.000000	18629	3627	1.000000	9695037	-0.000738
160750449	42867804	223002	10000.000000	10844	5597	1.000000	18410	3723	1.000000	9690187	-0.000798
160752427	42865495	222366	10000.000000	10713	5825	1.000000	18925	3479	1.000000	9685267	-0.000723
160756295	42853393	223303	10000.000000	10785	5658	1.000000	18467	3615	1.000000	9680295	-0.000873
160739966	42895857	223221	10000.000000	10914	5623	1.000000	18356	3877	1.000000	9675488	-0.000697
160734576	42881952	222694	10000.000000	10770	5817	1.000000	18778	3644	1.000000	9670680	-0.001142
160723061	42871941	222968	10000.000000	10987	5677	1.000000	18704	3444	1.000000	9665889	-0.001786
160781023	42853813	222592	10000.000000	10786	5717	1.000000	18327	3671	1.000000	9660966	-0.001426
160763637	42869819	222769	10000.000000	10886	5630	1.000000	18720	3478	1.000000	9656069	-0.001411
160759272	42865079	223774	10000.000000	10781	5621	1.000000	18667	3547	1.000000	9651260	-0.001362
160745180	42862556	222792	10000.000000	10583	5820	1.000000	18673	3736	1.000000	9646366	-0.001322
160766778	42871727	223208	10000.000000	10867	5678	1.000000	18293	3626	1.000000	9641446	-0.001383
160762835	42854496	222827	10000.000000	10814	5752	1.000000	18791	3568	1.000000	9636670	-0.001590
160746429	42868171	223434	10000.000000	10616	5782	1.000000	18662	3770	1.000000	9631907	-0.001655
160738971	42883290	222943	10000.000000	10803	5735	1.000000	18831	3570	1.000000	9627018	-0.001427
160785887	42839249	223600	10000.000000	10988	5513	1.000000	18581	3683	1.000000	9622186	-0.001231
160751730	42874692	223739	10000.000000	11029	5579	1.000000	18975	3591	1.000000	9617350	-0.001022
160741871	42873708	223445	10000.000000	10941	5499	1.000000	18576	3704	1.000000	9612524	-0.001065
160721340	42881614	223394	10000.000000	10846	5759	1.000000	18544	3691	1.000000	9607694	-0.001044
160754049	42864546	223522	10000.000000	10913	5589	1.000000	18759	3769	1.000000	9602961	-0.000993
160779881	42852764	223580	10000.000000	10553	5806	1.000000	18708	3552	1.000000	9598194	-0.000823
160749147	42875618	223116	10000.000000	11087	5592	1.000000	18387	3656	1.000000	9593468	-0.000937
160774331	42865223	223675	10000.000000	10834	5519	1.000000	18714	3604	1.000000	9588639	-0.000097
160744558	42874936	223380	10000.000000	10985	5687	1.000000	18800	3566	1.000000	9583832	0.001668
160754062	42866144	224089	10000.000000	10771	5692	1.000000	18757	3506	1.000000	9579006	0.002066
160708514	42894202	223803	10000.000000	10768	5795	1.000000	18843	3333	1.000000	9574246	0.002127
160741220	42860732	223779	10000.000000	10918	5671	1.000000	18603	3703	1.000000	9569366	0.002298
160750676	42867895	223532	10000.000000	10642	5826	1.000000	18449	3513	1.000000	9564610	0.002246
160773256	42868418	222834	10000.000000	10861	5731	1.000000	18529	3672	1.000000	9559949	0.002229
160727732	42881654	223265	10000.000000	10811	5552	1.000000	18542	3667	1.000000	9555255	0.001844
160761788	42861945	223948	10000.000000	10723	5662	1.000000	18642	3513	1.000000	9550523	0.002056
160707433	42885248	223530	10000.000000	10914	5657	1.000000	18342	3676	1.000000	9545709	0.001802
160753912	42872426	223363	10000.000000	10773	5685	1.000000	18257	3792	1.000000	9540961	0.002370
160773029	42864014	222948	10000.000000	10562	5838	1.000000	18939	3604	1.000000	9536292	0.002356
160757948	42855672	222810	10000.000000	10974	5660	1.000000	18433	3685	1.000000	9531513	0.002317
160764415	42874207	223143	10000.000000	10846	5728	1.000000	19130	3368	1.000000	9526766	0.002189
160785898	42862713	222489	10000.000000	10862	5539	1.000000	18370	3761	1.000000	9522027	0.002123
160765819	42866251	223097	10000.000000	10941	5606	1.000000	18928	3456	1.000000	9517189	0.002083
npatches	nstrain	runtime	dt	init_x	init_y	init_y_blood	init_z	init_S	beta0	beta1	beta2	beta3	mean_beta	B	d	delta	delta_blood	b[0]	mut	m	CTL	c	g	epsilon	k	het	lambda	rho	omega	x_max	patch.dyna	DELTA	A	VA
10000	1	100.000000	0.001000	21900	9499	5000000	0.001000	10000000	13.414243	18.314717	23.053733	22.944087	20	800000000	0.010000	1.000000	432.000000	80000	0.000050	0.004800	0	0.500000	0.000000	2.500000	7.000000	0.500000	0.000000	0.000000	0.000000	31872	0	10.000000	7.000000	1.000000
sus	inf	inf_blood	z	x[0]	y[0][0]	z[0]	x[1]	y[1][0]	z[1]	S[0]	synchrony
219000000	94990000	5000000	10.000000	21900	9499	0.001000	21900	9499	0.001000	10000000	0.000000
90244442	99581181	519004	3941.516320	11777	8632	0.394152	9183	9962	0.394152	9994988	0.000000
127614188	61604309	320248	6325.803353	16968	4671	0.632580	12895	5999	0.632580	9989950	0.000000
147446822	48719703	254055	7771.765723	19733	3427	0.777177	15141	4539	0.777177	9985038	0.000000
159220252	42527532	221214	8648.676577	21240	2747	0.864868	16233	4157	0.864868	9979967	0.000000
166346077	39214395	204462	9180.483393	22626	2351	0.918048	16861	3761	0.918048	9974953	0.000000
170606953	37362591	194389	9503.000201	22691	2210	0.950300	16814	3949	0.950300	9970000	0.000000
173189398	36272713	189191	9698.592075	23306	2185	0.969859	17239	3779	0.969859	9964904	0.000000
174756490	35632235	185034	9817.209710	23522	2101	0.981721	17399	3666	0.981721	9959962	0.000000
175722215	35226389	184545	9889.145947	24233	1924	0.988915	17621	3454	0.988915	9955062	0.000000
176297326	35018435	182589	9932.772025	23870	1867	0.993277	17758	3394	0.993277	9950004	0.000000
176649434	34875047	181603	9959.229270	24035	1954	0.995923	17801	3421	0.995923	9945008	0.000000
176860894	34792982	180956	9975.274394	23940	2120	0.997527	17766	3497	0.997527	9940088	0.000000
176966965	34739983	181023	9985.005037	23513	2027	0.998501	17865	3448	0.998501	9935180	0.000000
177052786	34718070	181590	9990.906233	24462	1880	0.999091	17990	3277	0.999091	9930219	0.000000
177128194	34668571	181015	9994.485041	23616	2093	0.999449	17676	3486	0.999449	9925253	0.000000
177115389	34701622	180532	9996.655426	24033	1851	0.999666	17410	3594	0.999666	9920331	0.000000
177147775	34664979	179915	9997.971667	23300	2105	0.999797	17927	3522	0.999797	9915318	0.000000
177163159	34667861	180902	9998.769908	23577	2102	0.999877	17843	3342	0.999877	9910352	0.000000
177209197	34653333	181083	9999.254005	24045	1988	0.999925	18255	3315	0.999925	9905501	0.000000
177180023	34660923	180741	9999.547588	23675	2088	0.999955	17762	3403	0.999955	9900613	0.000000
177173598	34678029	179749	9999.725632	24135	1794	0.999973	17919	3450	0.999973	9895622	0.000000
177199309	34662836	180897	9999.833608	24128	2029	0.999983	17828	3364	0.999983	9890637	0.000000
177161606	34676762	181296	9999.899091	24158	1878	0.999990	17687	3547	0.999990	9885761	0.000000
177133895	34670257	180613	9999.938803	23552	2071	0.999994	17754	3497	0.999994	9880845	0.000000
177191060	34660527	180803	9999.962887	23969	1955	0.999996	17547	3387	0.999996	9875841	0.000000
177194010	34651796	179825	9999.977493	23967	1905	0.999998	18108	3401	0.999998	9870928	0.000000
177177844	34667214	180789	9999.986350	23777	2072	0.999999	17623	3586	0.999999	9865963	0.000000
177177656	34673802	180599	9999.991722	24295	1876	0.999999	18007	3475	0.999999	9861094	0.000000
177140863	34672744	179817	9999.994980	24205	2010	0.999999	18061	3251	0.999999	9856223	0.000000
177162938	34665655	180641	9999.996955	23636	1987	1.000000	17974	3322	1.000000	9851294	0.000000
177192526	34662200	179787	9999.998154	23683	1997	1.000000	17551	3307	1.000000	9846379	0.000000
177183956	34663508	180726	9999.998880	24379	1974	1.000000	18316	3258	1.000000	9841333	0.000000
177151182	34676199	181380	9999.999321	23756	1878	1.000000	17903	3535	1.000000	9836490	0.000000
177151588	34682781	181223	9999.999588	24046	1855	1.000000	18271	3235	1.000000	9831581	0.000000
177213451	34657368	181137	9999.999750	23902	1860	1.000000	17628	3616	1.000000	9826672	0.000000
177187526	34663258	179543	9999.999849	23750	2024	1.000000	17524	3756	1.000000	9821672	0.000000
177182405	34662649	179764	9999.999908	24174	1970	1.000000	17950	3249	1.000000	9816735	0.000000
177192149	34670948	181363	9999.999944	23686	2131	1.000000	18016	3366	1.000000	9811831	0.000000
177165789	34646649	180740	9999.999966	23623	1953	1.000000	18022	3226	1.000000	9807109	0.000000
177184289	34668977	181007	9999.999980	24049	1990	1.000000	17768	3477	1.000000	9802172	-1.#IND00
177153015	34645378	180758	9999.999988	23962	1924	1.000000	18014	3443	1.000000	9797386	-0.025600
177204888	34664282	179762	9999.999992	23815	1972	1.000000	17899	3575	1.000000	9792492	-0.024160
177186242	34663476	180369	9999.999995	23882	2037	1.000000	17739	3376	1.000000	9787622	-0.019653
177156806	34678255	180880	9999.999997	23983	1946	1.000000	17832	3394	1.000000	9782835	-0.011162
177147441	34654220	180438	9999.999998	23864	1819	1.000000	17955	3240	1.000000	9777876	-0.014626
177176949	34665589	180642	9999.999999	24004	2001	1.000000	17625	3463	1.000000	9772969	-0.010705
177140851	34677706	180500	9999.999999	23517	2105	1.000000	18223	3434	1.000000	9767996	-0.013142
177168193	34664847	180611	10000.000000	24277	2044	1.000000	17785	3478	1.000000	9763142	-0.025544
177171118	34664950	180302	10000.000000	24077	1932	1.000000	17983	3260	1.000000	9758157	-0.022022
177182216	34654210	181238	10000.000000	23545	2091	1.000000	17428	3618	1.000000	9753195	-0.020153
177193434	34641528	180703	10000.000000	24345	1838	1.000000	18078	3342	1.000000	9748340	-0.013827
177223961	34651713	180471	10000.000000	24192	1890	1.000000	17680	3454	1.000000	9743424	-0.008915
177201508	34659777	179612	10000.000000	23542	2130	1.000000	17853	3279	1.000000	9738476	-0.007593
177181473	34661295	180737	10000.000000	23997	1865	1.000000	17962	3362	1.000000	9733580	-0.006579
177190016	34650829	180603	10000.000000	23868	2093	1.000000	17577	3516	1.000000	9728733	-0.006883
177191829	34652637	181086	10000.000000	23924	1958	1.000000	17802	3526	1.000000	9723879	-0.005695
177184715	34656888	181221	10000.000000	24087	1923	1.000000	18132	3237	1.000000	9719015	-0.001015
177183863	34660057	180414	10000.000000	24171	1882	1.000000	17954	3412	1.000000	9714198	-0.001552
177164397	34675814	180534	10000.000000	23954	1905	1.000000	18010	3460	1.000000	9709383	-0.000295
177179109	34664008	180934	10000.000000	24055	1973	1.000000	17747	3337	1.000000	9704496	0.001658
177183109	34668192	180165	10000.000000	24378	1842	1.000000	17779	3523	1.000000	9699718	0.001993
177186099	34637167	180978	10000.000000	24045	1988	1.000000	17660	3476	1.000000	9694949	0.001058
177186133	34665683	180310	10000.000000	23797	1886	1.000000	17592	3388	1.000000	9690080	0.001383
177137049	34684831	180826	10000.000000	24046	1941	1.000000	18314	3224	1.000000	9685240	0.004181
177181308	34669877	181515	10000.000000	23990	1918	1.000000	17989	3385	1.000000	9680428	0.003451
177167273	34662099	180385	10000.000000	23600	2018	1.000000	17954	3277	1.000000	9675660	0.003900
177204104	34647007	180922	10000.000000	23968	1905	1.000000	17814	3560	1.000000	9670882	0.003663
177182747	34666662	180637	10000.000000	24124	1888	1.000000	17733	3390	1.000000	9665973	0.003549
177197365	34670871	179973	10000.000000	24417	1840	1.000000	17868	3503	1.000000	9661262	0.003015
177188240	34648502	180983	10000.000000	23977	2018	1.000000	17674	3472	1.000000	9656347	0.001970
177170486	34663472	180136	10000.000000	23795	2043	1.000000	17871	3479	1.000000	9651469	0.002164
177198570	34651727	181408	10000.000000	23784	2027	1.000000	18128	3324	1.000000	9646585	0.002499
177162243	34668784	180516	10000.000000	24571	1826	1.000000	17721	3418	1.000000	9641805	0.002523
177154278	34670184	181825	10000.000000	23769	2014	1.000000	17783	3402	1.000000	9636927	0.001519
177159424	34670934	181189	10000.000000	23452	2048	1.000000	18115	3427	1.000000	9632125	0.001161
177121371	34691100	180206	10000.000000	24452	1970	1.000000	17823	3655	1.000000	9627321	0.001211
177167484	34658030	181160	10000.000000	24007	2049	1.000000	18020	3392	1.000000	9622396	0.001418
177153736	34672939	181019	10000.000000	24056	2002	1.000000	17756	3528	1.000000	9617557	0.001554
177137131	34675251	180501	10000.000000	23809	1997	1.000000	18013	3378	1.000000	9612659	0.001733
177166427	34655715	180682	10000.000000	23661	2173	1.000000	17424	3565	1.000000	9607797	0.001223
177161982	34663548	180539	10000.000000	23637	2224	1.000000	17853	3533	1.000000	9602714	0.001017
177198087	34663875	180927	10000.000000	23878	1989	1.000000	17770	3335	1.000000	9597895	0.001125
177192283	34653657	180947	10000.000000	23834	1949	1.000000	17673	3392	1.000000	9593093	0.000818
177133493	34669055	181117	10000.000000	23860	1946	1.000000	17905	3605	1.000000	9588412	0.000975
177193983	34656618	181050	10000.000000	24476	1931	1.000000	17923	3411	1.000000	9583503	0.000939
177136324	34684390	181001	10000.000000	23665	2142	1.000000	17896	3363	1.000000	9578756	0.001068
177188849	34653919	179752	10000.000000	24196	1985	1.000000	17718	3378	1.000000	9574094	0.001067
177174462	34665395	179989	10000.000000	23844	1953	1.000000	18234	3347	1.000000	9569401	0.001103
177180530	34656114	180163	10000.000000	23907	2033	1.000000	17948	3342	1.000000	9564638	0.001068
177155765	34674526	181037	10000.000000	23872	2092	1.000000	18009	3326	1.000000	9559821	0.001475
177183621	34672935	180769	10000.000000	23461	2070	1.000000	18018	3289	1.000000	9554976	0.001888
177171435	34659891	180456	10000.000000	23492	2075	1.000000	17558	3552	1.000000	9550100	0.001669
177172381	34666956	181286	10000.000000	23850	2041	1.000000	17842	3252	1.000000	9545216	0.002389
177171920	34660617	180545	10000.000000	24127	2089	1.000000	17694	3391	1.000000	9540502	0.002286
177158489	34688521	180408	10000.000000	24224	1900	1.000000	17851	3447	1.000000	9535695	0.002658
177183721	34655693	180614	10000.000000	24166	1945	1.000000	17811	3564	1.000000	9530962	0.002694
177218993	34645890	179886	10000.000000	23422	2202	1.000000	17846	3560	1.000000	9526279	0.002999
177161675	34666347	180226	10000.000000	23674	1975	1.000000	18252	3384	1.000000	9521607	0.002868
177184394	34648012	180469	10000.000000	23589	2045	1.000000	17778	3584	1.000000	9516872	0.002549
npatches	nstrain	runtime	dt	init_x	init_y	init_y_blood	init_z	init_S	beta0	beta1	beta2	beta3	mean_beta	B	d	delta	delta_blood	b[0]	mut	m	CTL	c	g	epsilon	k	het	lambda	rho	omega	x_max	patch.dyna	DELTA	A	VA
10000	1	100.000000	0.001000	21900	9499	5000000	0.001000	10000000	24.806984	13.063036	23.465629	23.824496	20	800000000	0.010000	1.000000	432.000000	80000	0.000050	0.004800	0	0.500000	0.000000	2.500000	8.000000	0.500000	0.000000	0.000000	0.000000	31872	0	10.000000	7.000000	1.000000
sus	inf	inf_blood	z	x[0]	y[0][0]	z[0]	x[1]	y[1][0]	z[1]	S[0]	synchrony
219000000	94990000	5000000	10.000000	21900	9499	0.001000	21900	9499	0.001000	10000000	0.000000
95115525	90483885	472784	3941.516320	7292	10081	0.394152	12639	7660	0.394152	9995055	0.000000
137234251	53535714	279779	6325.803353	10329	6413	0.632580	18750	3798	0.632580	9990003	0.000000
159434137	41308695	215269	7771.765723	12336	5104	0.777177	21696	2626	0.777177	9984814	0.000000
172593728	35487199	184561	8648.676577	12930	4641	0.864868	23939	1790	0.864868	9979916	0.000000
180442404	32413159	169022	9180.483393	13793	4159	0.918048	25069	1697	0.918048	9975046	0.000000
185177183	30664137	159311	9503.000201	14151	4081	0.950300	25901	1372	0.950300	9970076	0.000000
188052941	29668966	155056	9698.592075	14293	4002	0.969859	25834	1454	0.969859	9965083	0.000000
189806752	29060849	151556	9817.209710	14469	3752	0.981721	25677	1321	0.981721	9960050	0.000000
190790208	28723245	149918	9889.145947	14343	3912	0.988915	26485	1143	0.988915	9955026	0.000000
191440859	28487192	148456	9932.772025	14621	3815	0.993277	25989	1343	0.993277	9950130	0.000000
191846758	28364514	147939	9959.229270	14617	3803	0.995923	26422	1262	0.995923	9945066	0.000000
192029573	28313938	147464	9975.274394	14770	3749	0.997527	26492	1181	0.997527	9940088	0.000000
192159559	28258377	147265	9985.005037	14575	3899	0.998501	26893	1044	0.998501	9935130	0.000000
192238477	28241744	146861	9990.906233	14644	3790	0.999091	26480	1310	0.999091	9930187	0.000000
192306142	28220608	146557	9994.485041	14531	4004	0.999449	26591	1184	0.999449	9925317	0.000000
192341771	28201155	146730	9996.655426	14828	3801	0.999666	27015	1016	0.999666	9920446	0.000000
192379324	28200077	146854	9997.971667	14260	4035	0.999797	26889	1263	0.999797	9915500	0.000000
192368725	28207128	146461	9998.769908	14852	3732	0.999877	26894	1037	0.999877	9910553	0.000000
192374904	28179698	146874	9999.254005	14472	3876	0.999925	27025	1063	0.999925	9905506	0.000000
192392234	28183941	147183	9999.547588	14420	3888	0.999955	26471	1335	0.999955	9900446	0.000000
192397265	28186440	145983	9999.725632	14521	3953	0.999973	26543	1189	0.999973	9895598	0.000000
192361816	28191863	146685	9999.833608	14759	3809	0.999983	26922	1153	0.999983	9890640	0.000000
192384643	28185326	146760	9999.899091	14780	3814	0.999990	26857	1292	0.999990	9885738	0.000000
192408278	28182155	147108	9999.938803	14366	3804	0.999994	26152	1348	0.999994	9880903	0.000000
192415064	28193684	146554	9999.962887	14175	4140	0.999996	26634	1212	0.999996	9875946	0.000000
192425354	28176651	146247	9999.977493	14464	3982	0.999998	26354	1305	0.999998	9871035	0.000000
192404065	28189770	147320	9999.986350	14676	3951	0.999999	26504	1291	0.999999	9866083	0.000000
192395648	28181613	146754	9999.991722	14645	3827	0.999999	25834	1381	0.999999	9861158	0.000000
192369653	28178812	147164	9999.994980	14630	3879	0.999999	26771	1148	0.999999	9856292	0.000000
192385175	28197595	147237	9999.996955	14734	3731	1.000000	26262	1361	1.000000	9851380	0.000000
192420362	28174110	147033	9999.998154	14632	3813	1.000000	26611	1184	1.000000	9846453	0.000000
192416898	28179087	146374	9999.998880	14738	3659	1.000000	26345	1183	1.000000	9841507	0.000000
192369980	28191271	146876	9999.999321	14646	3874	1.000000	26730	1277	1.000000	9836683	0.000000
192406655	28184382	146619	9999.999588	14598	3762	1.000000	26457	1203	1.000000	9831884	0.000000
192416221	28188458	146327	9999.999750	14400	3940	1.000000	26923	1116	1.000000	9826949	0.000000
192397363	28179118	146686	9999.999849	14453	4029	1.000000	26535	1196	1.000000	9822082	0.000000
192430675	28168563	145976	9999.999908	14726	3828	1.000000	26539	1260	1.000000	9817170	0.000000
192396205	28185029	146859	9999.999944	14683	3763	1.000000	26578	1216	1.000000	9812353	0.000000
192432801	28177652	146827	9999.999966	14718	3766	1.000000	26875	1238	1.000000	9807490	0.000000
192391680	28187127	146420	9999.999980	14615	3717	1.000000	26584	1336	1.000000	9802665	-1.#IND00
192387425	28186473	146558	9999.999988	14365	4033	1.000000	26497	1153	1.000000	9797665	0.000000
192392228	28185497	146295	9999.999992	14021	3980	1.000000	26530	1189	1.000000	9792744	0.024698
192387350	28192726	146598	9999.999995	15078	3835	1.000000	27158	1055	1.000000	9787890	0.025262
192403886	28193043	146955	9999.999997	14585	3805	1.000000	26970	1220	1.000000	9783044	0.017537
192379465	28191192	146461	9999.999998	14201	3837	1.000000	26432	1053	1.000000	9778072	0.013957
192412380	28171612	146218	9999.999999	14437	3789	1.000000	26931	1052	1.000000	9773191	0.016646
192370306	28205707	147047	9999.999999	14623	3876	1.000000	27090	1021	1.000000	9768230	0.011562
192403754	28188529	146698	10000.000000	14642	3810	1.000000	26876	1193	1.000000	9763319	0.007883
192372572	28186688	146758	10000.000000	14514	3700	1.000000	26917	1146	1.000000	9758415	0.009004
192356984	28203887	146095	10000.000000	14544	3678	1.000000	27065	1182	1.000000	9753472	0.007813
192392735	28182995	146923	10000.000000	14314	3889	1.000000	26758	1221	1.000000	9748647	0.007359
192381115	28202093	147308	10000.000000	14446	3934	1.000000	26806	1146	1.000000	9743714	0.005717
192381199	28181847	146440	10000.000000	14324	3842	1.000000	26749	1106	1.000000	9739026	0.005985
192426391	28182533	147074	10000.000000	14871	3770	1.000000	26607	1287	1.000000	9734172	0.006098
192415559	28175192	146523	10000.000000	14513	3638	1.000000	27057	1102	1.000000	9729345	0.004965
192421042	28195079	146641	10000.000000	14201	3920	1.000000	26403	1258	1.000000	9724480	0.004652
192395305	28194994	146275	10000.000000	14354	3922	1.000000	26505	1249	1.000000	9719599	0.005524
192404128	28208969	147299	10000.000000	14480	3911	1.000000	26896	1076	1.000000	9714715	0.004656
192417965	28194411	146900	10000.000000	14198	4028	1.000000	26933	1236	1.000000	9709881	0.002927
192393346	28186696	147255	10000.000000	14512	3848	1.000000	27016	1090	1.000000	9705042	0.002611
192364695	28197243	146846	10000.000000	14685	3759	1.000000	26326	1235	1.000000	9700150	0.002157
192423906	28181769	146532	10000.000000	14601	3941	1.000000	26424	1244	1.000000	9695249	0.001816
192390439	28187050	146405	10000.000000	14391	3921	1.000000	26830	1173	1.000000	9690438	0.001540
192390687	28190071	146509	10000.000000	14507	3812	1.000000	26279	1291	1.000000	9685691	0.001461
192402838	28186845	146742	10000.000000	14468	3891	1.000000	26264	1218	1.000000	9680968	0.001726
192401722	28187206	146221	10000.000000	14222	4053	1.000000	26619	1145	1.000000	9676025	0.001435
192452276	28171739	147281	10000.000000	14502	3889	1.000000	26605	1127	1.000000	9671194	0.001346
192392835	28184427	146747	10000.000000	14470	3834	1.000000	27068	1070	1.000000	9666537	0.002778
192397830	28189864	146576	10000.000000	14467	3878	1.000000	26913	1072	1.000000	9661747	0.002823
192373595	28191536	147197	10000.000000	14376	3851	1.000000	26851	1135	1.000000	9656922	0.002600
192394430	28171324	146616	10000.000000	14364	3840	1.000000	27044	1138	1.000000	9652076	0.002345
192416997	28181991	146747	10000.000000	14672	3729	1.000000	26374	1304	1.000000	9647172	0.002689
192368229	28209176	147385	10000.000000	14181	3816	1.000000	26542	1152	1.000000	9642302	0.002628
192422087	28167779	147180	10000.000000	14186	3920	1.000000	26566	1094	1.000000	9637457	0.002566
192419081	28178382	146005	10000.000000	14278	3981	1.000000	26946	1033	1.000000	9632615	0.002955
192389167	28181221	146718	10000.000000	14511	3791	1.000000	26572	1209	1.000000	9627840	0.002850
192405596	28191011	146109	10000.000000	14547	3795	1.000000	26518	1224	1.000000	9623072	0.002795
192390189	28182757	146520	10000.000000	14884	3674	1.000000	26842	1109	1.000000	9618286	0.002812
192401689	28177851	145866	10000.000000	14255	4136	1.000000	26417	1415	1.000000	9613630	0.002658
192377531	28212198	146777	10000.000000	14325	3908	1.000000	26527	1116	1.000000	9608878	0.002799
192397706	28187374	147113	10000.000000	14570	3821	1.000000	26749	1171	1.000000	9604068	0.002426
192416511	28171667	147404	10000.000000	14279	3950	1.000000	26913	1090	1.000000	9599168	0.002629
192432935	28170250	146482	10000.000000	14531	3888	1.000000	27080	1101	1.000000	9594362	0.002397
192386060	28181258	147131	10000.000000	14343	3920	1.000000	26824	1133	1.000000	9589470	0.002394
192383368	28184670	146736	10000.000000	14618	3761	1.000000	26837	1157	1.000000	9584568	0.002573
192389149	28190995	146885	10000.000000	14889	3755	1.000000	26529	1205	1.000000	9579765	0.002699
192419745	28179763	146735	10000.000000	14110	3958	1.000000	26333	1323	1.000000	9574996	0.002436
192393829	28191273	146994	10000.000000	14364	3922	1.000000	26807	1187	1.000000	9570225	0.002342
192414524	28181515	146728	10000.000000	14651	3939	1.000000	26611	1333	1.000000	9565320	0.002498
192400404	28183895	146533	10000.000000	14521	3643	1.000000	26529	1241	1.000000	9560548	0.002364
192439342	28175865	146762	10000.000000	14758	3734	1.000000	26346	1344	1.000000	9555723	0.002353
192415744	28160577	147029	10000.000000	14552	3719	1.000000	26155	1357	1.000000	9550861	0.002626
192420118	28186909	147111	10000.000000	14879	3611	1.000000	26133	1359	1.000000	9546074	0.003020
192410923	28182740	147225	10000.000000	14510	3926	1.000000	26590	1209	1.000000	9541337	0.002940
192388425	28172097	147064	10000.000000	14416	3990	1.000000	26609	1296	1.000000	9536525	0.002857
192390056	28187615	147594	10000.000000	14480	3788	1.000000	26994	1191	1.000000	9531724	0.003943
192405905	28191338	146843	10000.000000	14673	3737	1.000000	26591	1071	1.000000	9526964	0.003920
192347442	28205865	146472	10000.000000	14498	3737	1.000000	26982	1075	1.000000	9522100	0.003502
192404789	28186781	146834	10000.000000	14460	3896	1.000000	26974	1144	1.000000	9517320	0.003427
npatches	nstrain	runtime	dt	init_x	init_y	init_y_blood	init_z	init_S	beta0	beta1	beta2	beta3	mean_beta	B	d	delta	delta_blood	b[0]	mut	m	CTL	c	g	epsilon	k	het	lambda	rho	omega	x_max	patch.dyna	DELTA	A	VA
10000	1	100.000000	0.001000	21900	9499	5000000	0.001000	10000000	19.905335	22.526236	29.673144	14.402281	20	800000000	0.010000	1.000000	432.000000	80000	0.000050	0.004800	0	0.500000	0.000000	2.500000	9.000000	0.500000	0.000000	0.000000	0.000000	31872	0	10.000000	7.000000	1.000000
sus	inf	inf_blood	z	x[0]	y[0][0]	z[0]	x[1]	y[1][0]	z[1]	S[0]	synchrony
219000000	94990000	5000000	10.000000	21900	9499	0.001000	21900	9499	0.001000	10000000	0.000000
100727639	81985756	427604	3941.516320	9496	8478	0.394152	8569	8735	0.394152	9994910	0.000000
147918378	46270313	241352	6325.803353	13710	4822	0.632580	12032	5450	0.632580	9989850	0.000000
172515083	34729581	180362	7771.765723	16185	3780	0.777177	14453	4197	0.777177	9984940	0.000000
186995964	29322845	152652	8648.676577	17320	3226	0.864868	15473	3591	0.864868	9979944	0.000000
195632948	26467206	138036	9180.483393	18375	2745	0.918048	16280	3305	0.918048	9974921	0.000000
200747311	24854217	129681	9503.000201	18801	2720	0.950300	16813	3082	0.950300	9970067	0.000000
203750680	23945199	124279	9698.592075	19327	2536	0.969859	16840	3086	0.969859	9965101	0.000000
205592503	23408874	122126	9817.209710	19723	2606	0.981721	16708	3001	0.981721	9960117	0.000000
206686805	23104071	120414	9889.145947	19827	2368	0.988915	16974	3031	0.988915	9955212	0.000000
207329544	22913603	119984	9932.772025	19613	2553	0.993277	17203	2873	0.993277	9950251	0.000000
207754810	22796663	119119	9959.229270	19897	2502	0.995923	17208	3048	0.995923	9945318	0.000000
207960108	22727047	118416	9975.274394	19866	2405	0.997527	17460	2982	0.997527	9940280	0.000000
208159756	22675665	118130	9985.005037	19477	2646	0.998501	16903	3064	0.998501	9935403	0.000000
208258387	22647498	118809	9990.906233	19376	2572	0.999091	17112	3206	0.999091	9930449	0.000000
208283299	22643688	118356	9994.485041	19717	2444	0.999449	17208	3001	0.999449	9925584	0.000000
208302024	22626037	118053	9996.655426	19577	2300	0.999666	17290	2998	0.999666	9920729	0.000000
208331604	22620821	118078	9997.971667	19496	2460	0.999797	17516	2719	0.999797	9915836	0.000000
208341421	22617011	117433	9998.769908	19078	2711	0.999877	17414	2938	0.999877	9910838	0.000000
208339787	22621736	118472	9999.254005	20011	2409	0.999925	17256	3056	0.999925	9905979	0.000000
208372965	22622158	117894	9999.547588	19736	2531	0.999955	17496	2927	0.999955	9900990	0.000000
208362100	22609367	118045	9999.725632	19512	2665	0.999973	17408	2918	0.999973	9896006	0.000000
208359332	22626362	118268	9999.833608	19345	2691	0.999983	17385	2943	0.999983	9891185	0.000000
208403589	22598237	118122	9999.899091	19900	2502	0.999990	17255	3037	0.999990	9886198	0.000000
208389919	22612745	117386	9999.938803	19335	2535	0.999994	17684	3083	0.999994	9881450	0.000000
208406537	22604817	118011	9999.962887	20004	2325	0.999996	17654	2921	0.999996	9876447	0.000000
208343169	22623893	117520	9999.977493	19694	2571	0.999998	17039	3064	0.999998	9871572	0.000000
208424928	22595853	118036	9999.986350	19202	2546	0.999999	17760	3059	0.999999	9866592	0.000000
208348082	22602584	117603	9999.991722	20030	2477	0.999999	17462	2992	0.999999	9861581	0.000000
208351137	22620327	118130	9999.994980	19306	2691	0.999999	16959	3110	0.999999	9856664	0.000000
208351329	22620904	117992	9999.996955	19806	2508	1.000000	17474	3039	1.000000	9851847	0.000000
208379409	22621578	118521	9999.998154	19540	2628	1.000000	17580	2824	1.000000	9846896	0.000000
208399749	22610429	117913	9999.998880	19605	2723	1.000000	17585	2865	1.000000	9841870	0.000000
208371955	22613214	117929	9999.999321	19545	2561	1.000000	17379	3024	1.000000	9836899	0.000000
208392277	22605923	118170	9999.999588	19426	2486	1.000000	17711	2823	1.000000	9832096	0.000000
208393460	22585185	117187	9999.999750	19889	2533	1.000000	17370	2830	1.000000	9827071	0.000000
208414057	22604024	117589	9999.999849	19544	2402	1.000000	17446	2970	1.000000	9822200	0.000000
208422052	22591789	117793	9999.999908	19518	2495	1.000000	17168	3069	1.000000	9817293	0.000000
208399984	22611702	117373	9999.999944	19901	2427	1.000000	17241	2870	1.000000	9812252	0.000000
208379222	22601881	118184	9999.999966	19725	2450	1.000000	17445	2983	1.000000	9807380	0.000000
208358243	22627219	117137	9999.999980	20091	2331	1.000000	17161	3232	1.000000	9802437	-1.#IND00
208397961	22586275	117757	9999.999988	19740	2340	1.000000	17519	2885	1.000000	9797532	0.033600
208371922	22611875	118153	9999.999992	19648	2645	1.000000	17556	2710	1.000000	9792582	0.016868
208368699	22619510	117968	9999.999995	19522	2639	1.000000	16884	3153	1.000000	9787706	0.014476
208380636	22608452	117393	9999.999997	19757	2535	1.000000	17477	2872	1.000000	9782974	0.006717
208376497	22611305	117278	9999.999998	20031	2252	1.000000	17524	2879	1.000000	9778075	0.012672
208402216	22609678	118064	9999.999999	19316	2640	1.000000	17026	3144	1.000000	9773178	0.010936
208364993	22621231	117680	9999.999999	19666	2350	1.000000	17593	2933	1.000000	9768264	0.009772
208363569	22610937	117734	10000.000000	19642	2715	1.000000	17365	2967	1.000000	9763423	0.010331
208391011	22593573	117521	10000.000000	19842	2491	1.000000	17854	2955	1.000000	9758499	0.010125
208375798	22621912	118245	10000.000000	19530	2652	1.000000	17386	3037	1.000000	9753642	0.009569
208393317	22601086	118341	10000.000000	20008	2332	1.000000	17329	3058	1.000000	9748847	0.005790
208388416	22620244	117619	10000.000000	19546	2390	1.000000	17552	2963	1.000000	9743921	0.004838
208360007	22611986	117467	10000.000000	19329	2784	1.000000	17323	2965	1.000000	9739071	0.003307
208371940	22606860	117792	10000.000000	19725	2442	1.000000	17830	2837	1.000000	9734207	0.003578
208369265	22608934	117758	10000.000000	19307	2628	1.000000	17566	2806	1.000000	9729363	0.003441
208375966	22594828	117468	10000.000000	20401	2240	1.000000	17567	2918	1.000000	9724626	-0.001491
208409651	22610715	118345	10000.000000	19606	2415	1.000000	17041	3044	1.000000	9719843	-0.001293
208367643	22617809	117791	10000.000000	19310	2759	1.000000	16984	3147	1.000000	9715037	-0.000864
208395317	22606923	117411	10000.000000	19859	2363	1.000000	17486	2852	1.000000	9710135	-0.000675
208387941	22625914	117908	10000.000000	19387	2615	1.000000	17436	2796	1.000000	9705212	-0.001632
208364945	22607617	117862	10000.000000	19854	2439	1.000000	17410	2926	1.000000	9700385	-0.001697
208397717	22604655	118021	10000.000000	20065	2382	1.000000	17720	2953	1.000000	9695575	-0.000731
208377143	22616384	117526	10000.000000	19600	2446	1.000000	17351	3031	1.000000	9690771	-0.000358
208391792	22611921	117555	10000.000000	19434	2465	1.000000	17602	2817	1.000000	9685943	-0.000525
208386901	22605101	117546	10000.000000	19570	2555	1.000000	17459	2794	1.000000	9681109	-0.000472
208422397	22599462	117129	10000.000000	19336	2572	1.000000	17341	3009	1.000000	9676372	-0.001003
208338853	22623796	117187	10000.000000	19760	2641	1.000000	17336	3034	1.000000	9671501	-0.002441
208396868	22615341	117980	10000.000000	19531	2592	1.000000	17493	3049	1.000000	9666694	-0.002225
208405053	22597854	117911	10000.000000	19773	2469	1.000000	17905	2834	1.000000	9661795	-0.001709
208399134	22594207	118061	10000.000000	19700	2504	1.000000	17472	2746	1.000000	9656883	-0.001627
208400871	22603884	117656	10000.000000	19629	2559	1.000000	16994	3173	1.000000	9652005	-0.001626
208382033	22615798	118542	10000.000000	19649	2370	1.000000	17440	2930	1.000000	9647176	-0.002092
208354083	22616493	117520	10000.000000	19465	2477	1.000000	17134	3067	1.000000	9642333	-0.001229
208364421	22610684	117705	10000.000000	19718	2629	1.000000	17579	2786	1.000000	9637561	-0.001280
208372606	22611783	117920	10000.000000	19295	2532	1.000000	17204	3027	1.000000	9632742	0.000252
208387883	22606089	118031	10000.000000	19796	2522	1.000000	17154	3048	1.000000	9627835	-0.001345
208408967	22599950	118200	10000.000000	19806	2445	1.000000	17879	2830	1.000000	9623066	-0.001340
208369857	22601487	117643	10000.000000	19601	2529	1.000000	17336	2931	1.000000	9618288	-0.000671
208393823	22600388	118117	10000.000000	19344	2486	1.000000	17594	2857	1.000000	9613422	-0.000379
208368207	22608929	118036	10000.000000	19945	2456	1.000000	17361	3078	1.000000	9608550	-0.000597
208392514	22612497	117461	10000.000000	19372	2530	1.000000	17099	3050	1.000000	9603607	-0.000082
208375856	22604841	117410	10000.000000	19629	2400	1.000000	17119	3145	1.000000	9598899	-0.000089
208340261	22629511	117754	10000.000000	19273	2601	1.000000	17646	2908	1.000000	9594162	-0.000060
208368127	22613498	117905	10000.000000	19652	2621	1.000000	17563	2773	1.000000	9589284	-0.000088
208321944	22625184	117590	10000.000000	19654	2602	1.000000	17261	3113	1.000000	9584298	-0.000219
208384227	22595130	117835	10000.000000	20001	2504	1.000000	17598	2987	1.000000	9579402	-0.000421
208382069	22614421	117640	10000.000000	19302	2780	1.000000	17379	2965	1.000000	9574562	-0.000303
208364977	22606392	117821	10000.000000	20071	2455	1.000000	17761	2643	1.000000	9569713	-0.001438
208382963	22617314	117824	10000.000000	20207	2251	1.000000	17577	2888	1.000000	9564924	-0.001234
208385590	22602330	117427	10000.000000	19345	2579	1.000000	17216	3112	1.000000	9560127	-0.001684
208377791	22606095	117717	10000.000000	19843	2524	1.000000	17733	2850	1.000000	9555323	-0.001604
208382139	22599530	118249	10000.000000	19443	2424	1.000000	17212	2915	1.000000	9550499	-0.001579
208385677	22630134	117462	10000.000000	19802	2517	1.000000	17705	2854	1.000000	9545683	-0.000935
208358361	22605843	117525	10000.000000	19838	2543	1.000000	17568	2915	1.000000	9540907	-0.000990
208375103	22614153	117539	10000.000000	19701	2413	1.000000	17709	2927	1.000000	9536097	-0.001028
208382567	22601339	117463	10000.000000	19791	2437	1.000000	17504	2729	1.000000	9531410	-0.001342
208350114	22605029	118096	10000.000000	19634	2544	1.000000	17243	2969	1.000000	9526631	-0.001298
208365086	22611639	117615	10000.000000	19640	2460	1.000000	17033	3075	1.000000	9521838	-0.001270
208307664	22612206	117894	10000.000000	19036	2745	1.000000	17712	2738	1.000000	9516980	-0.001385
npatches	nstrain	runtime	dt	init_x	init_y	init_y_blood	init_z	init_S	beta0	beta1	beta2	beta3	mean_beta	B	d	delta	delta_blood	b[0]	mut	m	CTL	c	g	epsilon	k	het	lambda	rho	omega	x_max	patch.dyna	DELTA	A	VA
10000	1	100.000000	0.001000	21900	9499	5000000	0.001000	10000000	20.190599	11.266050	21.460062	26.700463	20	800000000	0.010000	1.000000	432.000000	80000	0.000050	0.004800	0	0.500000	0.000000	2.500000	10.000000	0.500000	0.000000	0.000000	0.000000	31872	0	10.000000	7.000000	1.000000
sus	inf	inf_blood	z	x[0]	y[0][0]	z[0]	x[1]	y[1][0]	z[1]	S[0]	synchrony
219000000	94990000	5000000	10.000000	21900	9499	0.001000	21900	9499	0.001000	10000000	0.000000
105856559	74548321	389499	3941.516320	9835	7703	0.394152	15617	5486	0.394152	9995089	0.000000
157565279	40295656	210074	6325.803353	14383	4522	0.632580	23887	1854	0.632580	9990029	0.000000
184222224	29454785	153460	7771.765723	17208	3142	0.777177	27524	876	0.777177	9985066	0.000000
199747872	24418393	127309	8648.676577	18917	2524	0.864868	29202	452	0.864868	9980076	0.000000
208771482	21804042	113453	9180.483393	19510	2351	0.918048	30328	292	0.918048	9975118	0.000000
214077293	20364710	105901	9503.000201	19978	2362	0.950300	30651	302	0.950300	9970150	0.000000
217213319	19551751	102099	9698.592075	19943	2308	0.969859	30936	196	0.969859	9965156	0.000000
219067822	19073748	99351	9817.209710	20457	2359	0.981721	30894	227	0.981721	9960188	0.000000
220203951	18770565	98014	9889.145947	20521	2100	0.988915	30974	214	0.988915	9955257	0.000000
220897998	18591153	96929	9932.772025	21008	2010	0.993277	31153	182	0.993277	9950334	0.000000
221283417	18496236	96155	9959.229270	20463	2216	0.995923	30986	207	0.995923	9945376	0.000000
221593893	18427360	95898	9975.274394	20679	2128	0.997527	31130	150	0.997527	9940524	0.000000
221723454	18378139	95952	9985.005037	20949	1771	0.998501	31101	178	0.998501	9935517	0.000000
221793308	18371791	95999	9990.906233	21016	2144	0.999091	31220	154	0.999091	9930533	0.000000
221927597	18332965	95960	9994.485041	21029	2046	0.999449	31136	154	0.999449	9925497	0.000000
221892645	18344186	95719	9996.655426	20553	2051	0.999666	31176	201	0.999666	9920614	0.000000
221951432	18342653	95382	9997.971667	21153	2028	0.999797	31093	198	0.999797	9915708	0.000000
221941775	18311442	95610	9998.769908	21088	1899	0.999877	31138	218	0.999877	9910787	0.000000
221939440	18333675	95839	9999.254005	20935	2030	0.999925	31157	159	0.999925	9905846	0.000000
221950665	18335992	95095	9999.547588	21170	1808	0.999955	31357	150	0.999955	9900850	0.000000
221959764	18333007	95333	9999.725632	20983	2199	0.999973	31389	138	0.999973	9895913	0.000000
221938979	18340680	95589	9999.833608	20727	2056	0.999983	31409	132	0.999983	9890880	0.000000
221912019	18337419	96183	9999.899091	20744	2228	0.999990	30853	153	0.999990	9885894	0.000000
221931751	18338386	95061	9999.938803	21313	1975	0.999994	31134	152	0.999994	9880911	0.000000
221957661	18333569	95688	9999.962887	21286	1995	0.999996	31003	189	0.999996	9875854	0.000000
221981194	18334570	95478	9999.977493	20750	1982	0.999998	31179	215	0.999998	9871021	0.000000
221940961	18331963	95678	9999.986350	21005	2156	0.999999	31040	188	0.999999	9866104	0.000000
221925865	18349170	95313	9999.991722	20807	2015	0.999999	30986	173	0.999999	9861188	0.000000
221920259	18341354	95810	9999.994980	21401	1960	0.999999	31305	149	0.999999	9856276	0.000000
221965733	18320532	95547	9999.996955	20738	2136	1.000000	31226	142	1.000000	9851295	0.000000
221912439	18349705	95981	9999.998154	20990	2089	1.000000	31396	135	1.000000	9846420	0.000000
221978231	18313441	94997	9999.998880	21132	2017	1.000000	31402	168	1.000000	9841394	0.000000
221923534	18339692	95644	9999.999321	20623	2172	1.000000	31323	197	1.000000	9836639	0.000000
221941940	18344488	95748	9999.999588	21026	2086	1.000000	31031	224	1.000000	9831786	0.000000
221937864	18329336	95468	9999.999750	20886	2126	1.000000	30904	165	1.000000	9826869	0.000000
221971686	18337927	95328	9999.999849	21383	1962	1.000000	30974	219	1.000000	9821868	0.000000
221945833	18329734	95506	9999.999908	20909	2139	1.000000	31048	226	1.000000	9816895	0.000000
221934089	18350354	95377	9999.999944	21145	1992	1.000000	30993	190	1.000000	9812026	0.000000
221942597	18340822	95521	9999.999966	21558	1946	1.000000	31381	148	1.000000	9807109	0.000000
221923739	18332728	95545	9999.999980	20739	2122	1.000000	31305	115	1.000000	9802108	-1.#IND00
221986901	18332225	95370	9999.999988	21314	1949	1.000000	31307	134	1.000000	9797286	0.000800
221988426	18319469	94941	9999.999992	20626	1985	1.000000	30665	304	1.000000	9792280	-0.022971
222001553	18321037	95686	9999.999995	21085	2043	1.000000	30813	243	1.000000	9787381	-0.015549
221943246	18326563	95357	9999.999997	20666	2066	1.000000	31215	178	1.000000	9782531	-0.013904
221940007	18336047	95745	9999.999998	20697	2109	1.000000	31061	157	1.000000	9777720	-0.010461
221952909	18324249	95116	9999.999999	21089	2013	1.000000	31252	191	1.000000	9772799	-0.005043
221887177	18350145	95996	9999.999999	20974	2147	1.000000	31112	179	1.000000	9767794	-0.017166
221966800	18325622	95190	10000.000000	21210	2008	1.000000	30978	202	1.000000	9762955	-0.019735
221982304	18322670	95416	10000.000000	20732	2168	1.000000	31076	244	1.000000	9757979	-0.018649
221924427	18324992	95373	10000.000000	21220	2041	1.000000	30720	235	1.000000	9753099	-0.016026
221954818	18343384	95605	10000.000000	20703	2134	1.000000	31111	222	1.000000	9748215	-0.007997
221956459	18343036	94999	10000.000000	20892	1979	1.000000	31017	157	1.000000	9743371	-0.007954
221937633	18334152	95768	10000.000000	21165	2078	1.000000	30944	225	1.000000	9738438	-0.006630
221941045	18344475	95017	10000.000000	21144	2068	1.000000	31056	175	1.000000	9733358	-0.006567
221954081	18322597	95925	10000.000000	20935	2060	1.000000	31369	145	1.000000	9728344	-0.006627
221942064	18335951	95160	10000.000000	20995	2057	1.000000	31187	174	1.000000	9723457	-0.007238
221967524	18329705	95413	10000.000000	21241	1883	1.000000	31218	179	1.000000	9718543	-0.007256
221947683	18332817	95437	10000.000000	20955	2087	1.000000	30889	228	1.000000	9713589	-0.006951
221960866	18328690	95601	10000.000000	20937	2003	1.000000	30977	221	1.000000	9708773	-0.006373
221929287	18355216	95514	10000.000000	20549	2357	1.000000	30969	188	1.000000	9703885	-0.005973
221910898	18338435	95235	10000.000000	20751	2045	1.000000	30760	215	1.000000	9699019	-0.005440
221968476	18322770	95668	10000.000000	20890	2041	1.000000	30757	164	1.000000	9694208	-0.004115
221988410	18328660	95261	10000.000000	20844	2112	1.000000	31379	153	1.000000	9689409	-0.003083
221964908	18325328	95685	10000.000000	20802	2223	1.000000	31000	173	1.000000	9684555	-0.002044
221966282	18332461	95348	10000.000000	20716	2137	1.000000	31096	168	1.000000	9679712	-0.003344
221933963	18338985	95488	10000.000000	21287	2019	1.000000	31100	227	1.000000	9674915	-0.002952
221935707	18336869	95645	10000.000000	20849	2054	1.000000	30769	189	1.000000	9670209	-0.003566
221921526	18334896	95721	10000.000000	20986	1983	1.000000	31122	197	1.000000	9665366	-0.001710
221922480	18354011	94945	10000.000000	20806	2061	1.000000	30937	227	1.000000	9660588	-0.001880
221939416	18327224	95430	10000.000000	20766	1929	1.000000	30693	185	1.000000	9655665	-0.002114
221987079	18323781	95283	10000.000000	20713	2075	1.000000	31094	156	1.000000	9650759	-0.001831
221927139	18332976	94885	10000.000000	20896	2217	1.000000	30783	203	1.000000	9645795	-0.001922
221970169	18312826	95009	10000.000000	20559	2229	1.000000	30770	217	1.000000	9640922	-0.001902
221932682	18327202	94992	10000.000000	20794	2070	1.000000	30959	164	1.000000	9636132	-0.001667
221925467	18333006	95457	10000.000000	21045	2057	1.000000	31112	185	1.000000	9631288	-0.001112
221939724	18337015	95950	10000.000000	20900	2106	1.000000	31274	139	1.000000	9626554	-0.001430
221893112	18352328	95105	10000.000000	21009	2047	1.000000	31029	201	1.000000	9621778	-0.001335
221991859	18315994	95230	10000.000000	20878	2066	1.000000	30948	229	1.000000	9616974	-0.001130
221942636	18331836	95295	10000.000000	21029	2138	1.000000	31007	155	1.000000	9612186	-0.000938
221941060	18330305	95570	10000.000000	21105	1905	1.000000	31133	147	1.000000	9607357	-0.000783
221937213	18338911	95840	10000.000000	20800	2084	1.000000	30985	180	1.000000	9602538	-0.001354
221954452	18334494	95064	10000.000000	21232	2041	1.000000	30966	204	1.000000	9597732	-0.001557
221927202	18340143	95615	10000.000000	20859	1941	1.000000	30981	148	1.000000	9593033	-0.001439
221949698	18335360	95533	10000.000000	21080	1890	1.000000	30965	187	1.000000	9588156	-0.002037
221966671	18328341	95490	10000.000000	20848	2031	1.000000	31103	187	1.000000	9583305	-0.003084
221955676	18337840	95757	10000.000000	21114	1972	1.000000	30951	185	1.000000	9578598	-0.003316
221985696	18329486	95240	10000.000000	20796	2030	1.000000	31363	124	1.000000	9573873	-0.003443
221945241	18330186	95450	10000.000000	20840	2046	1.000000	31208	155	1.000000	9569153	-0.003285
221994128	18322412	95173	10000.000000	20856	2017	1.000000	31061	156	1.000000	9564403	-0.003281
221955060	18342433	95105	10000.000000	20793	2036	1.000000	31092	202	1.000000	9559663	-0.002780
221931295	18333192	95884	10000.000000	21245	1997	1.000000	30945	184	1.000000	9554940	-0.002719
221936201	18334881	95197	10000.000000	20920	2012	1.000000	31164	215	1.000000	9550098	-0.003098
221955880	18328716	95628	10000.000000	20621	2164	1.000000	31007	172	1.000000	9545395	-0.003097
221956538	18337713	95154	10000.000000	20748	2145	1.000000	31184	161	1.000000	9540602	-0.003771
221936616	18326958	95637	10000.000000	21411	1955	1.000000	31073	175	1.000000	9535843	-0.003354
221933479	18318809	95441	10000.000000	20840	2057	1.000000	31218	139	1.000000	9531149	-0.003274
221880565	18352404	95881	10000.000000	20842	2070	1.000000	31071	191	1.000000	9526531	-0.003313
221951398	18333850	95366	10000.000000	21038	2210	1.000000	31035	219	1.000000	9521811	-0.003037
221954577	18334665	95145	10000.000000	21277	1976	1.000000	31127	165	1.000000	9517050	-0.002862
npatches	nstrain	runtime	dt	init_x	init_y	init_y_blood	init_z	init_S	beta0	beta1	beta2	beta3	mean_beta	B	d	delta	delta_blood	b[0]	mut	m	CTL	c	g	epsilon	k	het	lambda	rho	omega	x_max	patch.dyna	DELTA	A	VA
10000	1	100.000000	0.001000	21900	9499	5000000	0.001000	10000000	26.832870	28.705497	20.516215	21.559467	20	800000000	0.010000	1.000000	432.000000	80000	0.000050	0.004800	0	0.500000	0.000000	2.500000	11.000000	0.500000	0.000000	0.000000	0.000000	31872	0	10.000000	7.000000	1.000000
sus	inf	inf_blood	z	x[0]	y[0][0]	z[0]	x[1]	y[1][0]	z[1]	S[0]	synchrony
219000000	94990000	5000000	10.000000	21900	9499	0.001000	21900	9499	0.001000	10000000	0.000000
110801849	67902113	354618	3941.516320	8098	8021	0.394152	7469	8285	0.394152	9994994	0.000000
166661620	35210786	183849	6325.803353	12058	4749	0.632580	10881	5062	0.632580	9990151	0.000000
195144458	25047152	130401	7771.765723	13822	3727	0.777177	13083	3887	0.777177	9985165	0.000000
211461449	20384605	106084	8648.676577	15069	3157	0.864868	14080	3483	0.864868	9980025	0.000000
220843542	17995149	94254	9180.483393	15921	2977	0.918048	14534	3296	0.918048	9975095	0.000000
226235562	16720170	87158	9503.000201	16388	2875	0.950300	15420	2965	0.950300	9970099	0.000000
229516985	15944027	83163	9698.592075	16454	2771	0.969859	15221	2969	0.969859	9965128	0.000000
231410318	15529719	80247	9817.209710	16432	2675	0.981721	15259	3014	0.981721	9960062	0.000000
232569010	15258727	79366	9889.145947	16810	2800	0.988915	15525	2927	0.988915	9955034	0.000000
233277266	15103317	78266	9932.772025	17104	2658	0.993277	15962	2607	0.993277	9950050	0.000000
233705962	15002232	78244	9959.229270	17039	2565	0.995923	16353	2619	0.995923	9945048	0.000000
233971186	14957869	77490	9975.274394	17354	2441	0.997527	16072	2788	0.997527	9940123	0.000000
234074499	14921052	78381	9985.005037	17298	2477	0.998501	15908	2926	0.998501	9935217	0.000000
234192638	14900586	77788	9990.906233	16841	2668	0.999091	15790	2766	0.999091	9930133	0.000000
234250177	14880322	77345	9994.485041	16963	2530	0.999449	16098	2687	0.999449	9925140	0.000000
234318709	14874780	77521	9996.655426	17029	2584	0.999666	16241	2707	0.999666	9920053	0.000000
234305758	14871811	77179	9997.971667	16885	2591	0.999797	16052	2846	0.999797	9915054	0.000000
234312387	14863348	77412	9998.769908	17109	2489	0.999877	16040	2719	0.999877	9910143	0.000000
234370210	14849899	77696	9999.254005	17125	2588	0.999925	15893	2807	0.999925	9905165	0.000000
234292702	14863625	77409	9999.547588	16864	2881	0.999955	15853	2915	0.999955	9900230	0.000000
234348057	14868870	77451	9999.725632	16946	2655	0.999973	16002	2832	0.999973	9895231	0.000000
234359290	14863132	77480	9999.833608	17029	2773	0.999983	16374	2585	0.999983	9890325	0.000000
234369049	14863818	77397	9999.899091	17252	2611	0.999990	16044	2711	0.999990	9885389	0.000000
234361715	14870838	77140	9999.938803	17239	2527	0.999994	16166	2843	0.999994	9880412	0.000000
234344907	14865348	77636	9999.962887	16864	2425	0.999996	16281	2722	0.999996	9875545	0.000000
234358905	14866143	76984	9999.977493	16836	2715	0.999998	15984	2820	0.999998	9870723	0.000000
234342968	14870811	77437	9999.986350	16951	2657	0.999999	15656	2977	0.999999	9865807	0.000000
234325805	14867758	77618	9999.991722	17106	2567	0.999999	16109	2628	0.999999	9860813	0.000000
234406128	14842418	76808	9999.994980	17103	2545	0.999999	16070	2659	0.999999	9855804	0.000000
234344780	14867685	77113	9999.996955	17026	2703	1.000000	16382	2609	1.000000	9850928	0.000000
234392377	14854708	76895	9999.998154	16748	2680	1.000000	16130	2717	1.000000	9846046	0.000000
234388992	14850748	76908	9999.998880	17451	2347	1.000000	16009	2802	1.000000	9841112	0.000000
234399954	14867154	77240	9999.999321	17086	2561	1.000000	15998	2713	1.000000	9836212	0.000000
234334599	14865574	76869	9999.999588	17085	2536	1.000000	15925	2664	1.000000	9831251	0.000000
234316276	14862640	78059	9999.999750	17038	2680	1.000000	16215	2760	1.000000	9826386	0.000000
234339123	14863645	77587	9999.999849	17542	2363	1.000000	16085	2824	1.000000	9821530	0.000000
234334468	14862936	77197	9999.999908	17366	2340	1.000000	15922	2920	1.000000	9816650	0.000000
234347115	14866621	77219	9999.999944	16788	2554	1.000000	16281	2822	1.000000	9811738	0.000000
234335073	14866457	77670	9999.999966	16943	2557	1.000000	16133	2827	1.000000	9806788	0.000000
234359372	14855934	77804	9999.999980	17209	2446	1.000000	16180	2650	1.000000	9801939	-1.#IND00
234354493	14861100	77114	9999.999988	16853	2672	1.000000	15962	2821	1.000000	9796979	-0.009600
234353999	14866613	76985	9999.999992	17197	2555	1.000000	15922	2790	1.000000	9791974	0.004434
234329827	14884815	77688	9999.999995	16502	2744	1.000000	16027	2852	1.000000	9787156	-0.000786
234387392	14851215	77681	9999.999997	17547	2487	1.000000	16240	2688	1.000000	9782177	-0.002141
234338170	14856790	77408	9999.999998	16691	2629	1.000000	16388	2686	1.000000	9777304	-0.004602
234368364	14861694	77854	9999.999999	17180	2729	1.000000	16278	2626	1.000000	9772423	-0.005415
234346579	14858208	77020	9999.999999	16709	2870	1.000000	16055	2686	1.000000	9767645	-0.002791
234306482	14885422	77290	10000.000000	17109	2506	1.000000	16006	2966	1.000000	9762860	-0.000249
234352245	14868135	77535	10000.000000	17023	2662	1.000000	15919	2891	1.000000	9757828	-0.006079
234363517	14851176	77135	10000.000000	16924	2587	1.000000	15918	2835	1.000000	9753004	-0.003867
234339178	14862724	77151	10000.000000	16548	2737	1.000000	16119	2914	1.000000	9748159	-0.003413
234367203	14873152	77802	10000.000000	16768	2692	1.000000	15802	2721	1.000000	9743373	-0.002738
234377168	14845963	77643	10000.000000	16918	2666	1.000000	15905	2864	1.000000	9738512	-0.001558
234314971	14866803	77740	10000.000000	17127	2688	1.000000	15685	2980	1.000000	9733621	-0.001968
234367069	14858875	77509	10000.000000	16667	2610	1.000000	16122	2873	1.000000	9728731	0.006896
234385926	14849481	77200	10000.000000	16892	2547	1.000000	16127	2709	1.000000	9723858	0.005614
234354004	14861808	77301	10000.000000	16957	2512	1.000000	15772	2793	1.000000	9719000	0.004777
234342344	14859942	77355	10000.000000	17442	2568	1.000000	15823	2729	1.000000	9714147	0.006071
234325877	14859006	77563	10000.000000	17036	2545	1.000000	16347	2504	1.000000	9709225	0.005857
234321348	14875403	77325	10000.000000	16675	2723	1.000000	16095	2623	1.000000	9704481	0.005674
234353933	14860273	77984	10000.000000	17183	2614	1.000000	15934	2698	1.000000	9699637	0.006094
234379200	14844951	77366	10000.000000	17149	2592	1.000000	16319	2549	1.000000	9694732	0.005997
234370311	14859030	77455	10000.000000	17108	2587	1.000000	15907	2764	1.000000	9690013	0.005220
234402704	14837755	77460	10000.000000	16658	2831	1.000000	15852	2838	1.000000	9685159	0.007259
234334656	14862403	77652	10000.000000	17002	2729	1.000000	16448	2568	1.000000	9680374	0.006752
234325641	14861746	77016	10000.000000	16799	2617	1.000000	15616	2902	1.000000	9675461	0.006743
234365413	14852182	77445	10000.000000	16999	2516	1.000000	16172	2755	1.000000	9670631	0.004769
234378824	14844168	77679	10000.000000	17161	2631	1.000000	15974	2870	1.000000	9665758	0.005490
234351347	14859371	77583	10000.000000	16834	2675	1.000000	15854	2971	1.000000	9660834	0.005304
234360428	14864963	77377	10000.000000	17204	2499	1.000000	16128	2854	1.000000	9656026	0.005198
234329672	14856384	77571	10000.000000	16968	2679	1.000000	16125	2708	1.000000	9651124	0.005667
234344570	14863397	77245	10000.000000	17305	2448	1.000000	15983	2686	1.000000	9646229	0.005393
234341184	14858967	77443	10000.000000	17040	2579	1.000000	15928	2783	1.000000	9641311	0.005587
234327337	14872727	76762	10000.000000	17427	2637	1.000000	16215	2618	1.000000	9636417	0.005701
234342743	14878502	77149	10000.000000	17433	2385	1.000000	16173	2767	1.000000	9631588	0.005523
234297346	14882678	77947	10000.000000	16927	2646	1.000000	15905	2767	1.000000	9626718	0.005422
234351717	14866705	77821	10000.000000	16947	2574	1.000000	16077	2718	1.000000	9621980	0.005377
234341678	14861013	77157	10000.000000	17086	2624	1.000000	16255	2694	1.000000	9617178	0.004820
234367853	14856281	77108	10000.000000	17192	2512	1.000000	15695	2898	1.000000	9612439	0.004750
234346123	14862524	77802	10000.000000	17118	2516	1.000000	15934	2813	1.000000	9607558	0.004566
234342238	14856195	77073	10000.000000	16981	2696	1.000000	15825	2856	1.000000	9602767	0.004149
234334259	14864858	77585	10000.000000	16952	2569	1.000000	15673	3016	1.000000	9597898	0.004058
234343741	14866273	77868	10000.000000	16950	2479	1.000000	15980	2848	1.000000	9593115	0.004155
234340977	14875160	77181	10000.000000	17392	2352	1.000000	16404	2732	1.000000	9588280	0.004290
234343832	14857286	77392	10000.000000	16856	2566	1.000000	15839	2921	1.000000	9583671	0.004269
234356477	14875855	77939	10000.000000	16879	2782	1.000000	15897	2821	1.000000	9578796	0.003462
234332919	14862252	77591	10000.000000	17092	2627	1.000000	15664	2923	1.000000	9574047	0.003438
234359817	14865040	78060	10000.000000	17254	2591	1.000000	15907	2924	1.000000	9569291	0.003215
234324983	14869373	77478	10000.000000	17474	2480	1.000000	15790	2724	1.000000	9564390	0.003170
234316666	14879457	77710	10000.000000	17091	2642	1.000000	15866	2828	1.000000	9559661	0.002818
234363920	14863406	77561	10000.000000	16730	2661	1.000000	16187	2654	1.000000	9554920	0.002789
234377760	14839520	77221	10000.000000	16906	2614	1.000000	15487	2995	1.000000	9550241	0.002679
234334668	14873528	77489	10000.000000	17007	2592	1.000000	15865	2754	1.000000	9545465	0.002591
234320240	14862546	77254	10000.000000	17205	2477	1.000000	16008	2756	1.000000	9540642	0.002602
234289579	14875472	77469	10000.000000	17212	2618	1.000000	15814	2916	1.000000	9535885	0.002654
234364699	14867231	77241	10000.000000	17061	2444	1.000000	15672	2937	1.000000	9531031	0.002513
234378708	14854103	77347	10000.000000	17294	2642	1.000000	15914	2594	1.000000	9526216	0.002439
234372661	14849794	77904	10000.000000	17284	2340	1.000000	16101	2734	1.000000	9521389	0.002243
234357591	14873246	77485	10000.000000	17251	2528	1.000000	16346	2531	1.000000	9516557	0.001577
npatches	nstrain	runtime	dt	init_x	init_y	init_y_blood	init_z	init_S	beta0	beta1	beta2	beta3	mean_beta	B	d	delta	delta_blood	b[0]	mut	m	CTL	c	g	epsilon	k	het	lambda	rho	omega	x_max	patch.dyna	DELTA	A	VA
10000	1	100.000000	0.001000	21900	9499	5000000	0.001000	10000000	10.716029	10.026108	10.066777	29.849381	20	800000000	0.010000	1.000000	432.000000	80000	0.000050	0.004800	0	0.500000	0.000000	2.500000	12.000000	0.500000	0.000000	0.000000	0.000000	31872	0	10.000000	7.000000	1.000000
sus	inf	inf_blood	z	x[0]	y[0][0]	z[0]	x[1]	y[1][0]	z[1]	S[0]	synchrony
219000000	94990000	5000000	10.000000	21900	9499	0.001000	21900	9499	0.001000	10000000	0.000000
116082465	61765906	321476	3941.516320	17498	4001	0.394152	18147	3766	0.394152	9994955	0.000000
176110169	30683958	160395	6325.803353	26850	926	0.632580	27172	730	0.632580	9989871	0.000000
206216793	21175635	110342	7771.765723	29941	309	0.777177	30235	205	0.777177	9984945	0.000000
223011302	16940653	88493	8648.676577	31133	125	0.864868	31433	103	0.864868	9979847	0.000000
232506690	14774193	77153	9180.483393	31171	136	0.918048	31580	80	0.918048	9974971	0.000000
237914275	13629906	70895	9503.000201	31566	65	0.950300	31471	69	0.950300	9969886	0.000000
241167536	12939258	67691	9698.592075	31496	70	0.969859	31589	47	0.969859	9964817	0.000000
243099226	12554071	65170	9817.209710	31259	84	0.981721	31757	70	0.981721	9959822	0.000000
244275303	12315035	64138	9889.145947	31637	44	0.988915	31675	59	0.988915	9954826	0.000000
244952561	12183127	63306	9932.772025	31496	71	0.993277	31582	38	0.993277	9949880	0.000000
245377361	12095925	63122	9959.229270	31485	59	0.995923	31581	66	0.995923	9944881	0.000000
245556057	12064990	62615	9975.274394	31604	61	0.997527	31737	40	0.997527	9939686	0.000000
245785252	12017996	62821	9985.005037	31545	72	0.998501	31710	79	0.998501	9934795	0.000000
245882175	11990944	62324	9990.906233	31566	58	0.999091	31635	39	0.999091	9929913	0.000000
245919238	11992701	62447	9994.485041	31862	36	0.999449	31832	28	0.999449	9925070	0.000000
246005847	11965497	62380	9996.655426	31585	53	0.999666	31800	63	0.999666	9920099	0.000000
245990837	11977574	62124	9997.971667	31617	65	0.999797	31417	62	0.999797	9915114	0.000000
246002774	11977383	62367	9998.769908	31824	100	0.999877	31413	70	0.999877	9910076	0.000000
246029082	11963305	62093	9999.254005	31467	68	0.999925	31706	45	0.999925	9905146	0.000000
245980025	11976275	62271	9999.547588	31664	48	0.999955	31642	56	0.999955	9900057	0.000000
245939126	11976948	62329	9999.725632	31520	78	0.999973	31528	63	0.999973	9895054	0.000000
245990454	11964326	62151	9999.833608	31615	63	0.999983	31480	48	0.999983	9890116	0.000000
246009926	11970159	62491	9999.899091	31830	57	0.999990	31475	58	0.999990	9885292	0.000000
245936934	11976027	62750	9999.938803	31754	47	0.999994	31440	59	0.999994	9880385	0.000000
246050842	11960788	62398	9999.962887	31625	55	0.999996	31850	54	0.999996	9875472	0.000000
245978902	11971876	62116	9999.977493	31558	54	0.999998	31799	35	0.999998	9870573	0.000000
246006085	11985833	62102	9999.986350	31476	88	0.999999	31664	67	0.999999	9865704	0.000000
246013788	11970558	62573	9999.991722	31701	49	0.999999	31690	53	0.999999	9860894	0.000000
246027150	11972883	62587	9999.994980	31470	48	0.999999	31641	59	0.999999	9856040	0.000000
245999188	11977769	62624	9999.996955	31723	35	1.000000	31574	48	1.000000	9851152	0.000000
246037306	11954859	62037	9999.998154	31551	51	1.000000	31644	42	1.000000	9846331	0.000000
246016805	11967973	62467	9999.998880	31827	56	1.000000	31666	58	1.000000	9841247	0.000000
246013288	11977620	61920	9999.999321	31526	68	1.000000	31687	51	1.000000	9836396	0.000000
246020082	11974982	62185	9999.999588	31448	50	1.000000	31681	68	1.000000	9831518	0.000000
246008310	11968193	62548	9999.999750	31708	43	1.000000	31714	47	1.000000	9826666	0.000000
245979683	11962790	62706	9999.999849	31548	92	1.000000	31460	47	1.000000	9821814	0.000000
245993889	11968984	62872	9999.999908	31698	65	1.000000	31596	59	1.000000	9816929	0.000000
246001141	11966205	61521	9999.999944	31687	51	1.000000	31538	70	1.000000	9812013	0.000000
246027767	11972025	62245	9999.999966	31611	73	1.000000	31671	64	1.000000	9807111	0.000000
245958404	11977914	62188	9999.999980	31564	69	1.000000	31567	58	1.000000	9802224	-1.#IND00
245999445	11974048	62463	9999.999988	31403	86	1.000000	31767	47	1.000000	9797310	0.001600
245983293	11957337	61930	9999.999992	31679	54	1.000000	31734	44	1.000000	9792423	0.007108
246003995	11971748	62274	9999.999995	31329	44	1.000000	31635	60	1.000000	9787506	0.004374
246022295	11966089	62461	9999.999997	31469	59	1.000000	31618	57	1.000000	9782556	0.005565
246022019	11968734	62570	9999.999998	31466	43	1.000000	31606	83	1.000000	9777763	0.004675
245993766	11972463	62794	9999.999999	31617	71	1.000000	31654	42	1.000000	9772932	0.007328
246014978	11971976	62380	9999.999999	31608	71	1.000000	31433	39	1.000000	9768055	0.000213
245998535	11965859	62647	10000.000000	31630	56	1.000000	31512	53	1.000000	9763160	0.000693
246010489	11960542	62884	10000.000000	31695	67	1.000000	31747	50	1.000000	9758308	-0.000506
245976778	11971516	62360	10000.000000	31464	83	1.000000	31717	56	1.000000	9753407	-0.000165
246006536	11962016	62572	10000.000000	31447	63	1.000000	31513	56	1.000000	9748409	-0.000075
245950609	11975142	62261	10000.000000	31417	80	1.000000	31662	42	1.000000	9743529	-0.002444
245984506	11976690	62798	10000.000000	31457	43	1.000000	31623	46	1.000000	9738581	-0.001428
246009509	11970290	62606	10000.000000	31504	69	1.000000	31514	64	1.000000	9733643	-0.001809
246007592	11977357	62622	10000.000000	31656	53	1.000000	31588	29	1.000000	9728785	0.002027
246034154	11975051	62534	10000.000000	31677	73	1.000000	31609	33	1.000000	9723891	0.001543
246023283	11976531	62228	10000.000000	31461	78	1.000000	31726	40	1.000000	9718984	0.002391
245981623	11969177	62180	10000.000000	31889	67	1.000000	31638	79	1.000000	9714195	0.003044
246011782	11970090	62260	10000.000000	31662	53	1.000000	31476	55	1.000000	9709212	0.003107
246025297	11967231	62505	10000.000000	31559	45	1.000000	31670	47	1.000000	9704292	0.002401
245990286	11978545	62269	10000.000000	31615	55	1.000000	31552	40	1.000000	9699411	0.002671
246007222	11971078	62399	10000.000000	31571	77	1.000000	31597	58	1.000000	9694500	0.002153
245970407	11984497	62460	10000.000000	31762	41	1.000000	31594	76	1.000000	9689714	0.003635
246013467	11963543	62682	10000.000000	31546	84	1.000000	31561	48	1.000000	9684844	0.003356
245970429	11966178	62245	10000.000000	31452	67	1.000000	31552	60	1.000000	9680045	0.003338
246027195	11962044	62389	10000.000000	31578	61	1.000000	31652	45	1.000000	9675070	0.004038
245981576	11978577	62501	10000.000000	31692	55	1.000000	31579	53	1.000000	9670423	0.003736
246036477	11968844	62632	10000.000000	31652	52	1.000000	31509	49	1.000000	9665565	0.006142
246021041	11952335	62168	10000.000000	31333	71	1.000000	31780	43	1.000000	9660748	0.005651
246009692	11968425	62243	10000.000000	31552	67	1.000000	31801	45	1.000000	9655906	0.005458
246013673	11978122	62151	10000.000000	31392	57	1.000000	31578	67	1.000000	9651067	0.006140
246044017	11953394	62208	10000.000000	31580	77	1.000000	31580	65	1.000000	9646234	0.006147
245959925	11971628	62765	10000.000000	31575	81	1.000000	31386	91	1.000000	9641484	0.005437
245968145	11977627	62497	10000.000000	31496	55	1.000000	31563	55	1.000000	9636648	0.006554
246040510	11957077	62502	10000.000000	31614	83	1.000000	31728	79	1.000000	9631781	0.006627
246000709	11984608	62244	10000.000000	31789	76	1.000000	31844	56	1.000000	9627034	0.006433
245998183	11977437	62158	10000.000000	31350	73	1.000000	31747	43	1.000000	9622332	0.007666
245985234	11962141	62206	10000.000000	31613	51	1.000000	31734	48	1.000000	9617478	0.007632
246006615	11959939	62645	10000.000000	31661	42	1.000000	31632	47	1.000000	9612688	0.007528
246019689	11966878	61991	10000.000000	31644	57	1.000000	31633	45	1.000000	9607999	0.006952
245999725	11970119	62589	10000.000000	31707	81	1.000000	31644	55	1.000000	9603185	0.007137
245986784	11979709	61789	10000.000000	31599	49	1.000000	31648	50	1.000000	9598388	0.007076
246018087	11975975	62158	10000.000000	31610	51	1.000000	31763	90	1.000000	9593665	0.006776
246018132	11952192	62673	10000.000000	31541	78	1.000000	31691	38	1.000000	9588799	0.006501
246009634	11978148	62274	10000.000000	31480	67	1.000000	31556	65	1.000000	9583970	0.006431
246021668	11968502	62829	10000.000000	31640	56	1.000000	31787	53	1.000000	9579131	0.006306
245988975	11970039	62801	10000.000000	31639	61	1.000000	31471	39	1.000000	9574310	0.006472
245980196	11976382	62896	10000.000000	31714	45	1.000000	31754	28	1.000000	9569509	0.006058
246005411	11960709	62028	10000.000000	31497	67	1.000000	31485	54	1.000000	9564729	0.005944
246020506	11971110	62236	10000.000000	31663	65	1.000000	31574	72	1.000000	9559881	0.005341
245994019	11969960	62465	10000.000000	31612	75	1.000000	31921	52	1.000000	9555163	0.004425
246012134	11960344	62164	10000.000000	31626	67	1.000000	31781	50	1.000000	9550257	0.004536
245977878	11960553	61900	10000.000000	31633	47	1.000000	31895	43	1.000000	9545593	0.004618
246021839	11953690	62075	10000.000000	31655	78	1.000000	31612	55	1.000000	9540843	0.004275
246023759	11959619	62389	10000.000000	31852	78	1.000000	31638	56	1.000000	9536055	0.004210
245999778	11973027	62760	10000.000000	31730	48	1.000000	31658	62	1.000000	9531379	0.004080
246034190	11974552	62251	10000.000000	31791	67	1.000000	31686	39	1.000000	9526661	0.004096
245994716	11973922	62557	10000.000000	31503	100	1.000000	31894	43	1.000000	9521869	0.002944
246026286	11966753	61945	10000.000000	31553	64	1.000000	31783	44	1.000000	9517191	0.002924
npatches	nstrain	runtime	dt	init_x	init_y	init_y_blood	init_z	init_S	beta0	beta1	beta2	beta3	mean_beta	B	d	delta	delta_blood	b[0]	mut	m	CTL	c	g	epsilon	k	het	lambda	rho	omega	x_max	patch.dyna	DELTA	A	VA
10000	1	100.000000	0.001000	21900	9499	5000000	0.001000	10000000	19.350105	21.175570	20.134340	13.899124	20	800000000	0.010000	1.000000	432.000000	80000	0.000050	0.004800	0	0.500000	0.000000	2.500000	13.000000	0.500000	0.000000	0.000000	0.000000	31872	0	10.000000	7.000000	1.000000
sus	inf	inf_blood	z	x[0]	y[0][0]	z[0]	x[1]	y[1][0]	z[1]	S[0]	synchrony
219000000	94990000	5000000	10.000000	21900	9499	0.001000	21900	9499	0.001000	10000000	0.000000
121334738	56199237	293255	3941.516320	11885	5750	0.394152	10788	6145	0.394152	9995053	0.000000
185375872	26673037	138637	6325.803353	18237	2679	0.632580	16685	3181	0.632580	9990066	0.000000
216807997	17862753	92698	7771.765723	21459	1884	0.777177	19891	2179	0.777177	9985171	0.000000
233946999	14001786	72766	8648.676577	23309	1359	0.864868	21626	1781	0.864868	9980327	0.000000
243569762	12052222	62881	9180.483393	24973	1003	0.918048	22910	1291	0.918048	9975324	0.000000
249048867	10995217	56761	9503.000201	26118	844	0.950300	23697	1371	0.950300	9970253	0.000000
252267481	10388230	54379	9698.592075	25671	974	0.969859	24157	1194	0.969859	9965254	0.000000
254147051	10042640	52163	9817.209710	26172	856	0.981721	24372	1174	0.981721	9960165	0.000000
255298448	9837210	51180	9889.145947	26858	728	0.988915	24513	1145	0.988915	9955138	0.000000
255962654	9705590	50584	9932.772025	26539	847	0.993277	24314	1174	0.993277	9950026	0.000000
256406901	9644476	50362	9959.229270	26771	863	0.995923	24326	1261	0.995923	9944961	0.000000
256659550	9592953	49694	9975.274394	26676	806	0.997527	24231	1138	0.997527	9939937	0.000000
256813375	9572000	49746	9985.005037	27013	812	0.998501	24954	1164	0.998501	9934981	0.000000
256941152	9557198	49758	9990.906233	26812	797	0.999091	24949	1002	0.999091	9930007	0.000000
256946825	9545513	49505	9994.485041	26498	882	0.999449	25312	1061	0.999449	9924940	0.000000
256992833	9529996	49698	9996.655426	27046	762	0.999666	24275	1168	0.999666	9919973	0.000000
256993928	9530127	49035	9997.971667	26625	688	0.999797	24825	1120	0.999797	9914945	0.000000
257061322	9517717	49486	9998.769908	27240	779	0.999877	24428	1227	0.999877	9910081	0.000000
257023444	9528025	50045	9999.254005	26797	752	0.999925	24160	1166	0.999925	9904894	0.000000
257058403	9530417	49954	9999.547588	26691	932	0.999955	24682	1117	0.999955	9899863	0.000000
257001762	9527658	50110	9999.725632	26322	745	0.999973	25102	1031	0.999973	9894860	0.000000
256968380	9537141	49858	9999.833608	26583	844	0.999983	24194	1286	0.999983	9889920	0.000000
257026747	9527668	49403	9999.899091	26772	757	0.999990	24812	939	0.999990	9884986	0.000000
257058528	9517879	49945	9999.938803	26751	768	0.999994	24198	1317	0.999994	9880033	0.000000
257060357	9517469	49674	9999.962887	26494	812	0.999996	24698	1191	0.999996	9874952	0.000000
256996909	9551941	50087	9999.977493	26523	811	0.999998	24825	1191	0.999998	9869947	0.000000
257014676	9541596	49785	9999.986350	26747	680	0.999999	24337	1144	0.999999	9865012	0.000000
257008265	9531641	49656	9999.991722	27061	804	0.999999	24826	1143	0.999999	9860085	0.000000
257027452	9535616	49610	9999.994980	26771	720	0.999999	24590	1007	0.999999	9855173	0.000000
256993756	9544409	49705	9999.996955	26316	872	1.000000	24933	1085	1.000000	9850289	0.000000
256965875	9532974	49280	9999.998154	26771	825	1.000000	23868	1126	1.000000	9845374	0.000000
257033744	9527175	49757	9999.998880	26537	739	1.000000	24457	1168	1.000000	9840511	0.000000
256998155	9537393	49728	9999.999321	28020	696	1.000000	24793	1085	1.000000	9835660	0.000000
256993155	9537438	49844	9999.999588	26308	851	1.000000	24359	1063	1.000000	9830786	0.000000
257036983	9522579	49757	9999.999750	26192	924	1.000000	24057	1326	1.000000	9825897	0.000000
257089052	9515669	49539	9999.999849	26494	737	1.000000	24459	1157	1.000000	9821034	0.000000
257005758	9536393	49847	9999.999908	26402	857	1.000000	24374	1222	1.000000	9816063	0.000000
257031051	9537643	49320	9999.999944	26265	939	1.000000	24242	1130	1.000000	9811067	0.000000
257010635	9535118	49643	9999.999966	27034	606	1.000000	24801	1133	1.000000	9806220	0.000000
257075907	9521668	49954	9999.999980	26956	792	1.000000	24592	1105	1.000000	9801352	-1.#IND00
256967337	9543626	49999	9999.999988	26883	855	1.000000	24995	1006	1.000000	9796575	-1.#IND00
257033374	9523846	49474	9999.999992	26555	926	1.000000	24667	1039	1.000000	9791670	-0.005207
257015659	9534869	49659	9999.999995	27213	581	1.000000	24361	1175	1.000000	9786646	-0.008598
257011311	9530687	49617	9999.999997	26976	890	1.000000	24116	1168	1.000000	9781828	0.003261
257050176	9535248	49590	9999.999998	26674	873	1.000000	24262	1260	1.000000	9776834	0.004740
257008858	9536808	49830	9999.999999	26680	809	1.000000	25077	1060	1.000000	9771849	0.004327
256986644	9534587	49505	9999.999999	26856	734	1.000000	24530	1098	1.000000	9766992	0.003106
257009436	9540432	49491	10000.000000	26726	899	1.000000	24220	1071	1.000000	9762080	0.001514
257041460	9533469	49579	10000.000000	26079	906	1.000000	25169	920	1.000000	9757110	0.001897
257003445	9531568	49730	10000.000000	27358	691	1.000000	23839	1213	1.000000	9752198	0.002981
257039817	9536163	49376	10000.000000	26767	789	1.000000	24304	1159	1.000000	9747371	-0.000753
257046993	9523098	49846	10000.000000	26824	809	1.000000	24512	1178	1.000000	9742465	-0.000311
256988575	9546560	49566	10000.000000	26760	892	1.000000	24531	1077	1.000000	9737639	-0.001721
257033867	9524452	49478	10000.000000	26492	780	1.000000	24256	1250	1.000000	9732782	-0.001296
257049192	9520980	49544	10000.000000	27380	666	1.000000	23876	1288	1.000000	9727822	-0.001315
257040410	9532764	49673	10000.000000	26088	984	1.000000	24330	1092	1.000000	9723020	-0.000608
257044107	9524205	49470	10000.000000	27043	700	1.000000	24520	1178	1.000000	9718150	-0.001093
257023124	9540803	49438	10000.000000	26211	1009	1.000000	24577	1228	1.000000	9713333	-0.000573
257049094	9534577	49813	10000.000000	26610	888	1.000000	24071	1223	1.000000	9708339	-0.000379
257042404	9519702	49715	10000.000000	26747	780	1.000000	25010	983	1.000000	9703579	-0.000986
257030797	9526906	49459	10000.000000	26922	849	1.000000	24567	1038	1.000000	9698646	-0.000843
256991472	9533352	49797	10000.000000	26241	820	1.000000	24268	1130	1.000000	9693761	-0.000781
257032239	9533766	49247	10000.000000	26522	831	1.000000	24462	1221	1.000000	9688890	-0.002082
257042186	9532192	49733	10000.000000	26145	891	1.000000	23927	982	1.000000	9684182	-0.002258
257057582	9533279	49350	10000.000000	27491	679	1.000000	24916	1207	1.000000	9679320	-0.001973
256996837	9536674	49704	10000.000000	26546	771	1.000000	24803	1063	1.000000	9674520	-0.000299
257034764	9527539	49210	10000.000000	26950	655	1.000000	23987	1226	1.000000	9669740	0.000003
256999094	9537308	49787	10000.000000	26238	920	1.000000	24212	1173	1.000000	9664975	-0.001633
257056351	9521069	49288	10000.000000	26948	667	1.000000	24572	1114	1.000000	9660237	-0.001699
257056545	9532987	49606	10000.000000	26497	857	1.000000	24612	1074	1.000000	9655348	-0.002563
257044893	9529319	49455	10000.000000	27021	739	1.000000	24557	1131	1.000000	9650455	-0.002561
257029063	9525613	49643	10000.000000	27598	645	1.000000	24469	1256	1.000000	9645703	-0.002217
257042165	9532572	50100	10000.000000	26400	887	1.000000	25019	957	1.000000	9640834	-0.002191
257014979	9528003	49503	10000.000000	26072	937	1.000000	24154	1144	1.000000	9636006	-0.000850
256995087	9535770	50179	10000.000000	26989	695	1.000000	24668	1173	1.000000	9631241	-0.000815
257043406	9533345	49770	10000.000000	26261	961	1.000000	24616	1082	1.000000	9626433	-0.000879
257063011	9521738	49502	10000.000000	26794	844	1.000000	24024	1206	1.000000	9621583	-0.000896
257049214	9535055	49672	10000.000000	26955	659	1.000000	24629	926	1.000000	9616738	-0.001784
257002540	9538563	50186	10000.000000	26941	768	1.000000	24447	1236	1.000000	9611961	-0.001719
256972681	9539199	49494	10000.000000	27027	807	1.000000	24821	1053	1.000000	9607083	-0.001913
257041281	9519189	49544	10000.000000	26696	797	1.000000	24581	1118	1.000000	9602200	-0.001936
257005177	9539210	49830	10000.000000	26814	748	1.000000	24773	1161	1.000000	9597348	-0.001863
257080446	9526541	49787	10000.000000	26603	794	1.000000	24822	1100	1.000000	9592594	-0.002376
257003605	9533226	49319	10000.000000	26807	814	1.000000	24151	1258	1.000000	9587674	-0.002184
257001185	9530353	49718	10000.000000	27006	702	1.000000	24251	1190	1.000000	9582939	-0.002220
256994674	9539182	49682	10000.000000	26852	805	1.000000	24698	1123	1.000000	9578140	-0.002200
257032752	9512701	49132	10000.000000	26476	806	1.000000	24235	1216	1.000000	9573366	-0.001835
256998373	9537045	49938	10000.000000	27420	664	1.000000	24420	1166	1.000000	9568649	-0.000981
257006031	9548312	49794	10000.000000	26724	720	1.000000	25419	1014	1.000000	9563804	-0.001449
257012960	9524934	49175	10000.000000	27356	745	1.000000	24132	1340	1.000000	9558977	-0.001703
257026025	9537570	49488	10000.000000	26685	778	1.000000	24310	1087	1.000000	9554172	-0.001680
257043557	9525929	49600	10000.000000	26842	754	1.000000	24741	1060	1.000000	9549483	-0.002116
257049019	9528019	49719	10000.000000	27341	843	1.000000	24956	1119	1.000000	9544714	-0.002062
257039336	9523395	49985	10000.000000	26257	762	1.000000	24183	1249	1.000000	9539993	-0.001898
257030957	9545282	49615	10000.000000	27231	737	1.000000	24501	1061	1.000000	9535256	-0.001845
257017070	9528656	49812	10000.000000	26726	740	1.000000	24279	1182	1.000000	9530499	-0.001688
257033383	9534809	49540	10000.000000	26949	703	1.000000	24990	1012	1.000000	9525881	-0.001669
257054461	9518497	49007	10000.000000	26521	944	1.000000	24467	1271	1.000000	9521009	-0.003060
257000959	9540594	49586	10000.000000	26709	760	1.000000	24454	1057	1.000000	9516264	-0.003381
npatches	nstrain	runtime	dt	init_x	init_y	init_y_blood	init_z	init_S	beta0	beta1	beta2	beta3	mean_beta	B	d	delta	delta_blood	b[0]	mut	m	CTL	c	g	epsilon	k	het	lambda	rho	omega	x_max	patch.dyna	DELTA	A	VA
10000	1	100.000000	0.001000	21900	9499	5000000	0.001000	10000000	10.059933	11.155449	23.631583	12.079311	20	800000000	0.010000	1.000000	432.000000	80000	0.000050	0.004800	0	0.500000	0.000000	2.500000	14.000000	0.500000	0.000000	0.000000	0.000000	31872	0	10.000000	7.000000	1.000000
sus	inf	inf_blood	z	x[0]	y[0][0]	z[0]	x[1]	y[1][0]	z[1]	S[0]	synchrony
219000000	94990000	5000000	10.000000	21900	9499	0.001000	21900	9499	0.001000	10000000	0.000000
126074326	51342760	268810	3941.516320	19722	2733	0.394152	18319	3153	0.394152	9995104	0.000000
193459378	23392755	122217	6325.803353	28611	358	0.632580	27666	543	0.632580	9990158	0.000000
225833283	15218167	79317	7771.765723	31100	104	0.777177	30790	112	0.777177	9985295	0.000000
243155099	11683443	60783	8648.676577	31431	44	0.864868	31346	95	0.864868	9980376	0.000000
252700057	9915696	51440	9180.483393	31786	38	0.918048	31531	48	0.918048	9975479	0.000000
258087697	8991646	46803	9503.000201	31776	31	0.950300	31800	37	0.950300	9970456	0.000000
261334164	8458215	44011	9698.592075	31607	29	0.969859	31709	34	0.969859	9965682	0.000000
263203924	8130304	41995	9817.209710	31616	40	0.981721	31593	26	0.981721	9960765	0.000000
264343172	7943671	41348	9889.145947	31797	16	0.988915	31923	39	0.988915	9955822	0.000000
264965930	7846896	40783	9932.772025	31946	27	0.993277	31925	16	0.993277	9950800	0.000000
265397749	7767766	40460	9959.229270	31646	22	0.995923	31888	30	0.995923	9945829	0.000000
265677377	7722681	40353	9975.274394	31560	29	0.997527	31861	36	0.997527	9940902	0.000000
265819524	7701677	40138	9985.005037	31714	21	0.998501	31739	27	0.998501	9935980	0.000000
265938358	7683017	39990	9990.906233	31665	27	0.999091	31674	40	0.999091	9931000	0.000000
265950502	7667286	39832	9994.485041	31913	24	0.999449	31731	26	0.999449	9926065	0.000000
266012323	7681708	39939	9996.655426	31936	23	0.999666	31687	46	0.999666	9920998	0.000000
266022016	7673189	40282	9997.971667	31805	28	0.999797	31619	19	0.999797	9916064	0.000000
266014949	7669020	39692	9998.769908	31595	24	0.999877	31968	19	0.999877	9911114	0.000000
266071008	7657211	39697	9999.254005	31809	23	0.999925	31742	27	0.999925	9906374	0.000000
266035097	7668739	39879	9999.547588	31755	29	0.999955	31889	33	0.999955	9901390	0.000000
266035728	7675722	39908	9999.725632	31813	28	0.999973	31560	19	0.999973	9896514	0.000000
266054016	7654926	39789	9999.833608	31853	21	0.999983	31763	20	0.999983	9891469	0.000000
265968504	7675192	40135	9999.899091	31858	22	0.999990	31716	30	0.999990	9886489	0.000000
266030354	7663511	39853	9999.938803	31762	33	0.999994	31695	37	0.999994	9881367	0.000000
266043955	7663270	39762	9999.962887	31839	32	0.999996	31707	13	0.999996	9876434	0.000000
266035140	7662037	39500	9999.977493	31601	16	0.999998	31521	34	0.999998	9871406	0.000000
266039204	7667569	39950	9999.986350	31774	46	0.999999	31760	24	0.999999	9866403	0.000000
266116221	7648927	39720	9999.991722	31681	18	0.999999	31661	30	0.999999	9861404	0.000000
266037176	7672784	39894	9999.994980	31752	42	0.999999	31962	18	0.999999	9856364	0.000000
266102491	7661214	40006	9999.996955	31753	16	1.000000	31621	33	1.000000	9851402	0.000000
266035105	7663548	39961	9999.998154	31998	28	1.000000	31587	47	1.000000	9846503	0.000000
266036265	7667812	39548	9999.998880	31629	33	1.000000	31998	32	1.000000	9841565	0.000000
266064581	7659352	39978	9999.999321	31700	28	1.000000	31951	30	1.000000	9836635	0.000000
266063957	7669665	39997	9999.999588	31617	27	1.000000	31826	23	1.000000	9831578	0.000000
266041729	7659295	40076	9999.999750	31839	30	1.000000	31869	28	1.000000	9826564	0.000000
266030104	7667453	39906	9999.999849	31753	21	1.000000	31914	28	1.000000	9821695	0.000000
266055853	7660502	39874	9999.999908	31789	12	1.000000	31732	41	1.000000	9816649	0.000000
266003690	7663883	40130	9999.999944	31967	18	1.000000	31656	20	1.000000	9811661	0.000000
266073548	7657451	39962	9999.999966	31760	25	1.000000	31766	33	1.000000	9806782	0.000000
266085849	7664458	40272	9999.999980	31568	25	1.000000	31779	20	1.000000	9801790	-1.#IND00
266022232	7659846	40342	9999.999988	31877	22	1.000000	31561	17	1.000000	9796858	-1.#IND00
266074016	7655236	40040	9999.999992	31684	26	1.000000	31596	12	1.000000	9792079	0.004810
266019290	7676690	39898	9999.999995	31639	18	1.000000	31791	21	1.000000	9787258	0.004283
266008624	7662427	40194	9999.999997	31771	11	1.000000	32000	35	1.000000	9782321	0.001735
266002690	7685533	39817	9999.999998	31909	30	1.000000	31661	26	1.000000	9777202	-0.002681
266043504	7656455	39575	9999.980419	31921	31	1.000000	31527	35	1.000000	9772213	0.000117
266034231	7678716	39847	9999.988125	31664	45	1.000000	31764	28	1.000000	9767346	-0.002733
266022544	7656948	39871	9999.992798	32045	20	1.000000	31503	37	1.000000	9762525	-0.006111
266074228	7659689	39665	9999.974280	31893	36	1.000000	31767	35	1.000000	9757573	-0.005866
266051176	7663500	39840	9999.984402	31777	35	1.000000	31831	25	1.000000	9752643	-0.005673
266069608	7657505	39589	9999.990541	31796	20	1.000000	31802	22	1.000000	9747654	-0.006320
266063342	7670488	39933	9999.994263	31916	17	1.000000	31628	41	1.000000	9742831	-0.006899
266072997	7664053	40040	9999.996521	31855	21	1.000000	31565	25	1.000000	9737937	-0.006574
266058073	7670113	39773	9999.997890	31821	27	1.000000	31720	42	1.000000	9733054	-0.006306
266084555	7664913	39951	9999.998720	31701	17	1.000000	31613	25	1.000000	9728114	-0.006574
266069757	7658122	40234	9999.999224	31768	20	1.000000	31563	26	1.000000	9723214	-0.005735
266054142	7661278	40258	9999.999529	31654	21	1.000000	31451	52	1.000000	9718423	-0.005101
266029398	7666312	40172	9999.999715	31994	25	1.000000	31661	26	1.000000	9713600	-0.004576
266079256	7668858	40284	9999.979404	31722	21	1.000000	31800	23	1.000000	9708673	-0.004453
266069372	7667014	40105	9999.987509	31702	26	1.000000	31765	27	1.000000	9703884	-0.004300
266043374	7666928	39791	9999.992425	31943	24	1.000000	31927	16	1.000000	9699140	-0.004654
266064962	7663618	39916	9999.995406	31708	34	1.000000	31684	29	1.000000	9694313	-0.004439
266019370	7674360	40132	9999.997214	31795	32	1.000000	31761	45	1.000000	9689349	-0.004249
266048539	7658652	39841	9999.998310	31828	24	1.000000	31586	38	1.000000	9684641	-0.002694
266020288	7670393	40045	9999.998975	31643	40	1.000000	31758	38	1.000000	9679748	-0.002185
266107722	7647976	39914	9999.999379	31849	23	1.000000	31765	30	1.000000	9674910	-0.003034
266087934	7668272	39971	9999.999623	31824	12	1.000000	31911	16	1.000000	9670052	-0.003262
266045473	7669300	40057	9999.974129	31831	22	1.000000	31692	25	1.000000	9665188	-0.004013
266076558	7654392	39470	9999.984310	31843	25	1.000000	31653	9	1.000000	9660360	-0.003695
266046016	7670923	40170	9999.990485	31847	37	1.000000	31901	35	1.000000	9655540	-0.003893
266061343	7668780	40074	9999.994229	31844	30	1.000000	31772	45	1.000000	9650900	-0.003537
266043584	7669796	39806	9999.996500	31627	20	1.000000	31774	29	1.000000	9646037	-0.003194
266033888	7678694	39992	9999.997878	31841	35	1.000000	31641	32	1.000000	9641357	-0.002447
266068561	7659036	39928	9999.998713	31803	12	1.000000	31623	20	1.000000	9636453	-0.002185
265969842	7676545	40379	9999.975657	31725	35	1.000000	31646	34	1.000000	9631666	-0.001979
266064994	7668210	40133	9999.985237	31789	15	1.000000	31500	38	1.000000	9626854	-0.001823
266051257	7658607	40189	9999.991047	31848	29	1.000000	31875	38	1.000000	9622118	-0.001714
266062083	7661346	40157	9999.994570	31738	26	1.000000	31701	40	1.000000	9617399	-0.001511
266060374	7672419	39803	9999.996707	31928	20	1.000000	31728	38	1.000000	9612475	-0.001587
266067949	7664097	40214	9999.998003	31932	32	1.000000	31719	25	1.000000	9607787	-0.001585
266067909	7659316	39659	9999.998789	31767	27	1.000000	31571	35	1.000000	9602921	-0.001540
266042875	7674100	39786	9999.999266	31527	25	1.000000	31745	31	1.000000	9598157	-0.001549
266070551	7661445	39878	9999.999555	31676	35	1.000000	31524	25	1.000000	9593398	-0.001679
266060143	7669766	40119	9999.999730	31605	27	1.000000	31553	32	1.000000	9588651	-0.001869
266039730	7678818	39660	9999.992410	31902	13	1.000000	31824	47	1.000000	9583832	-0.001734
266041704	7668066	40192	9999.995397	31848	15	1.000000	31528	28	1.000000	9579078	-0.001884
266082412	7663334	39702	9999.997208	31718	34	1.000000	31671	13	1.000000	9574278	-0.001959
266073807	7672111	39884	9999.998307	31738	25	1.000000	31637	19	1.000000	9569459	-0.001693
266055767	7665983	40206	9999.993757	31624	23	1.000000	31763	38	1.000000	9564676	-0.001708
266047522	7667135	39497	9999.996214	31682	21	1.000000	31855	23	1.000000	9559886	-0.001829
266051584	7653615	40010	9999.997704	31799	37	1.000000	31687	33	1.000000	9555152	-0.001954
266095341	7645576	39965	9999.998607	31645	29	1.000000	31876	22	1.000000	9550366	-0.001904
266073016	7660664	40344	9999.999156	31890	25	1.000000	31783	36	1.000000	9545500	-0.002170
266094165	7649372	39636	9999.999488	31732	32	1.000000	31833	33	1.000000	9540818	-0.002009
265995699	7671880	39786	9999.999689	31752	35	1.000000	31689	25	1.000000	9535999	-0.002221
266056570	7667015	39675	9999.999812	31879	20	1.000000	31699	33	1.000000	9531249	-0.002970
266059503	7657533	40145	9999.999886	32054	36	1.000000	31698	27	1.000000	9526447	-0.002731
266098127	7661523	40176	9999.999931	31822	29	1.000000	31471	20	1.000000	9521660	-0.003108
266036519	7662992	40298	9999.999958	31779	28	1.000000	31720	36	1.000000	9516887	-0.002901
npatches	nstrain	runtime	dt	init_x	init_y	init_y_blood	init_z	init_S	beta0	beta1	beta2	beta3	mean_beta	B	d	delta	delta_blood	b[0]	mut	m	CTL	c	g	epsilon	k	het	lambda	rho	omega	x_max	patch.dyna	DELTA	A	VA
10000	1	100.000000	0.001000	21900	9499	5000000	0.001000	10000000	27.583417	16.753988	14.787967	26.573924	20	800000000	0.010000	1.000000	432.000000	80000	0.000050	0.004800	0	0.500000	0.000000	2.500000	15.000000	0.500000	0.000000	0.000000	0.000000	31872	0	10.000000	7.000000	1.000000
sus	inf	inf_blood	z	x[0]	y[0][0]	z[0]	x[1]	y[1][0]	z[1]	S[0]	synchrony
219000000	94990000	5000000	10.000000	21900	9499	0.001000	21900	9499	0.001000	10000000	0.000000
131149922	46797105	244843	3941.516320	9561	5767	0.394152	14763	4080	0.394152	9994915	0.000000
201932924	20373347	106178	6325.803353	14132	3457	0.632580	22817	1424	0.632580	9989940	0.000000
235071559	12825853	66541	7771.765723	17006	2543	0.777177	26899	663	0.777177	9984935	0.000000
252467655	9608992	49879	8648.676577	18582	1904	0.864868	28867	374	0.864868	9979776	0.000000
261869602	8044408	41904	9180.483393	19464	1810	0.918048	29971	255	0.918048	9974705	0.000000
267163456	7198966	37390	9503.000201	19928	1952	0.950300	30736	151	0.950300	9969746	0.000000
270267158	6715879	34790	9698.592075	20547	1527	0.969859	30895	131	0.969859	9964649	0.000000
272116460	6441183	33620	9817.190664	20733	1507	0.981721	31375	80	0.981721	9959803	0.000000
273194992	6285934	32704	9889.018060	21280	1493	0.988915	31308	105	0.988915	9954784	0.000000
273824392	6179945	32370	9932.690515	20916	1567	0.993277	31347	65	0.993277	9949930	0.000000
274157471	6134447	32035	9959.122552	21080	1610	0.995923	31398	67	0.995923	9945040	0.000000
274434961	6094708	31845	9975.202668	20861	1564	0.997527	31270	74	0.997527	9940146	0.000000
274583341	6070362	31889	9984.875398	21438	1332	0.998501	31292	113	0.998501	9935292	0.000000
274672520	6065747	31490	9990.792716	21056	1396	0.999091	31106	118	0.999091	9930298	0.000000
274717091	6053671	31442	9994.203542	21766	1394	0.999449	31428	74	0.999449	9925331	0.000000
274770188	6053431	31324	9996.336616	21392	1560	0.999666	31612	73	0.999666	9920405	0.000000
274778263	6042751	31550	9997.635530	21212	1494	0.999797	31386	54	0.999797	9915383	0.000000
274825831	6039192	31389	9998.526505	21589	1230	0.999877	31319	97	0.999877	9910405	0.000000
274838964	6034956	31368	9999.025444	21297	1439	0.999925	31089	88	0.999925	9905355	0.000000
274866552	6030718	31285	9999.408976	20894	1494	0.999955	31393	70	0.999955	9900315	0.000000
274795915	6053208	31408	9999.582087	21137	1445	0.999973	31414	64	0.999973	9895378	0.000000
274832083	6037014	31439	9999.675084	21455	1401	0.999983	31179	91	0.999983	9890465	0.000000
274855608	6035781	31730	9999.691850	21541	1463	0.999990	31156	93	0.999990	9885467	0.000000
274785292	6046932	31589	9999.673707	21276	1426	0.999994	31655	30	0.999994	9880531	0.000000
274885182	6029689	31238	9999.686163	21482	1402	0.999996	31334	91	0.999996	9875542	0.000000
274796674	6035169	31174	9999.783660	21534	1450	0.999998	30973	161	0.999998	9870498	0.000000
274839752	6022075	31282	9999.751257	21599	1318	0.999999	31233	77	0.999999	9865648	0.000000
274747402	6057361	31603	9999.816513	21359	1435	0.999999	31333	88	0.999999	9860807	0.000000
274820117	6047920	31484	9999.844431	21288	1294	0.999999	31312	79	0.999999	9855973	0.000000
274806914	6044124	31341	9999.864109	21078	1570	1.000000	31869	31	1.000000	9851042	0.000000
274826125	6029024	31524	9999.758630	21670	1390	1.000000	31655	45	1.000000	9846231	0.000000
274828267	6034931	31732	9999.719311	21036	1493	1.000000	31253	84	1.000000	9841387	0.000000
274804849	6027278	31639	9999.764076	21134	1587	1.000000	31448	69	1.000000	9836455	0.000000
274792281	6045267	31453	9999.717983	21951	1234	1.000000	31509	79	1.000000	9831623	0.000000
274793058	6041559	31133	9999.770719	20843	1566	1.000000	31471	70	1.000000	9826614	0.000000
274792045	6042949	31257	9999.796201	21020	1454	1.000000	31507	86	1.000000	9821788	0.000000
274770231	6050090	31373	9999.827470	21102	1653	1.000000	31495	30	1.000000	9816823	0.000000
274817534	6028760	31296	9999.821141	21132	1492	1.000000	31355	62	1.000000	9811980	0.000000
274802670	6034004	32015	9999.796976	21263	1387	1.000000	31573	66	1.000000	9807095	0.000000
274784415	6047173	31428	9999.757834	21281	1440	1.000000	30964	114	1.000000	9802175	-1.#IND00
274760760	6046716	31406	9999.777078	20770	1435	1.000000	31262	75	1.000000	9797192	-1.#IND00
274773967	6035567	31531	9999.711711	20887	1473	1.000000	31548	83	1.000000	9792269	0.008049
274769926	6038999	31802	9999.811310	21438	1399	1.000000	31611	57	1.000000	9787417	0.012948
274840529	6034028	31673	9999.644042	21280	1524	1.000000	31335	72	1.000000	9782462	0.009533
274832094	6037079	31482	9999.660343	20707	1474	1.000000	31534	40	1.000000	9777560	0.011534
274811881	6022872	31551	9999.748468	21345	1598	1.000000	31584	69	1.000000	9772701	0.006246
274886506	6038545	31585	9999.778459	21142	1444	1.000000	31540	49	1.000000	9767829	0.005109
274813350	6035834	31518	9999.738277	20796	1467	1.000000	31734	40	1.000000	9762934	0.001761
274812890	6047466	31270	9999.729280	21481	1474	1.000000	31361	110	1.000000	9758059	0.003725
274833186	6031106	31395	9999.800134	20906	1385	1.000000	31497	58	1.000000	9753172	0.002617
274787278	6037314	31589	9999.764714	21869	1291	1.000000	31768	68	1.000000	9748340	0.002170
274857472	6034699	31506	9999.826542	21462	1282	1.000000	31437	64	1.000000	9743390	-0.000205
274839146	6042824	31087	9999.801950	20645	1541	1.000000	31400	93	1.000000	9738670	-0.001183
274866603	6024482	31942	9999.673838	21441	1486	1.000000	31583	60	1.000000	9733805	-0.001333
274788633	6044644	31388	9999.723230	20980	1431	1.000000	31277	77	1.000000	9729157	-0.001112
274797504	6047058	31647	9999.792425	20515	1678	1.000000	31394	61	1.000000	9724270	-0.000154
274791926	6041491	31647	9999.820601	22012	1278	1.000000	31118	97	1.000000	9719379	-0.001794
274794844	6042693	31735	9999.870175	21287	1450	1.000000	31200	75	1.000000	9714653	-0.001120
274814410	6038839	31438	9999.776466	20856	1529	1.000000	31179	74	1.000000	9709677	-0.002680
274798134	6053628	31419	9999.787702	20551	1668	1.000000	31463	47	1.000000	9704794	-0.002874
274797766	6035801	31540	9999.813814	21792	1482	1.000000	31332	81	1.000000	9700010	-0.001990
274812375	6040243	31276	9999.846250	21348	1419	1.000000	31462	34	1.000000	9695231	-0.000142
274827706	6045936	31881	9999.792900	21346	1501	1.000000	31823	43	1.000000	9690534	0.000138
274810481	6037246	31391	9999.777009	20974	1547	1.000000	31503	29	1.000000	9685723	0.000001
274815352	6039085	31597	9999.769761	21487	1308	1.000000	31425	82	1.000000	9680938	-0.000242
274854299	6022338	31379	9999.758782	21285	1385	1.000000	31549	54	1.000000	9676134	-0.000104
274776317	6034059	31282	9999.677749	21337	1410	1.000000	31263	107	1.000000	9671306	-0.000507
274838375	6032817	31356	9999.737806	21230	1322	1.000000	31421	87	1.000000	9666533	-0.000385
274800864	6045044	31427	9999.705249	20865	1514	1.000000	31489	51	1.000000	9661754	-0.001043
274827246	6032543	31507	9999.759106	21848	1383	1.000000	31496	42	1.000000	9656976	-0.000948
274828271	6043941	31230	9999.817753	21548	1408	1.000000	31255	143	1.000000	9652055	-0.001128
274835262	6030604	31908	9999.753485	20998	1447	1.000000	31254	58	1.000000	9647273	-0.001506
274740214	6056299	31483	9999.793509	21125	1453	1.000000	31311	65	1.000000	9642456	-0.001553
274839361	6031128	31603	9999.860676	21245	1499	1.000000	31178	120	1.000000	9637629	-0.001482
274835620	6027254	31418	9999.857559	21534	1454	1.000000	31171	67	1.000000	9632896	-0.001679
274835778	6033098	31372	9999.726282	21557	1294	1.000000	31311	67	1.000000	9628121	-0.001951
274811272	6042564	31660	9999.791225	21206	1523	1.000000	31041	95	1.000000	9623369	-0.001134
274829016	6032729	31508	9999.808448	21336	1464	1.000000	31653	83	1.000000	9618592	-0.001182
274855119	6030580	31640	9999.852751	21535	1490	1.000000	31534	74	1.000000	9613776	-0.001350
274815667	6038034	31636	9999.888734	20695	1554	1.000000	31430	92	1.000000	9609002	-0.001373
274742386	6043852	31630	9999.896583	20963	1593	1.000000	31321	90	1.000000	9604180	-0.002777
274793085	6044790	31125	9999.807716	20851	1585	1.000000	31506	44	1.000000	9599414	-0.003358
274790120	6039759	31795	9999.488007	21397	1488	1.000000	31402	77	1.000000	9594730	-0.003457
274792405	6048854	31479	9999.595703	21245	1475	1.000000	31377	77	1.000000	9589822	-0.003493
274802951	6055101	31428	9999.712157	21873	1352	1.000000	31285	58	1.000000	9584988	-0.003606
274760251	6039642	31649	9999.697228	21557	1370	1.000000	31331	75	1.000000	9580247	-0.002928
274817537	6038181	31580	9999.798303	20572	1515	1.000000	31634	99	1.000000	9575456	-0.002822
274778316	6040530	31719	9999.802194	21160	1453	1.000000	31339	57	1.000000	9570639	-0.002757
274837940	6031873	31050	9999.840308	21166	1463	1.000000	31465	44	1.000000	9565905	-0.001374
274781272	6039579	31241	9999.886040	21482	1302	1.000000	31762	17	1.000000	9560977	-0.001159
274830683	6029642	31794	9999.858132	20874	1407	1.000000	31535	92	1.000000	9556266	-0.000792
274785507	6037293	31412	9999.803307	21140	1365	1.000000	31076	127	1.000000	9551625	-0.000789
274815290	6050695	31309	9999.845703	21326	1475	1.000000	31564	34	1.000000	9546901	-0.000856
274810876	6046862	31320	9999.867976	21178	1517	1.000000	31553	77	1.000000	9542093	-0.000940
274855139	6029503	31254	9999.839292	20717	1559	1.000000	31472	60	1.000000	9537308	-0.000825
274781347	6046643	31344	9999.854471	21138	1540	1.000000	31139	95	1.000000	9532528	-0.000586
274823204	6043880	31405	9999.846354	20975	1398	1.000000	31235	87	1.000000	9527742	-0.000554
274802825	6046208	31535	9999.870065	21170	1489	1.000000	31049	76	1.000000	9522930	-0.000577
274815732	6042401	31484	9999.862399	21102	1412	1.000000	31513	68	1.000000	9518162	-0.000564
npatches	nstrain	runtime	dt	init_x	init_y	init_y_blood	init_z	init_S	beta0	beta1	beta2	beta3	mean_beta	B	d	delta	delta_blood	b[0]	mut	m	CTL	c	g	epsilon	k	het	lambda	rho	omega	x_max	patch.dyna	DELTA	A	VA
10000	1	100.000000	0.001000	21900	9499	5000000	0.001000	10000000	10.401504	20.685587	28.943010	13.785070	20	800000000	0.010000	1.000000	432.000000	80000	0.000050	0.004800	0	0.500000	0.000000	2.500000	16.000000	0.500000	0.000000	0.000000	0.000000	31872	0	10.000000	7.000000	1.000000
sus	inf	inf_blood	z	x[0]	y[0][0]	z[0]	x[1]	y[1][0]	z[1]	S[0]	synchrony
219000000	94990000	5000000	10.000000	21900	9499	0.001000	21900	9499	0.001000	10000000	0.000000
136069349	42671198	222729	3941.516320	20096	2407	0.394152	12729	4717	0.394152	9994820	0.000000
209857432	17752807	92154	6325.803353	29374	263	0.632580	19785	2010	0.632580	9989700	0.000000
243684167	10765037	56052	7771.765723	31439	48	0.777177	23548	1234	0.777177	9984747	0.000000
260965626	7870246	41019	8648.676577	31804	48	0.864868	26160	719	0.864868	9979689	0.000000
270261380	6459639	33689	9180.470594	31779	9	0.918048	26932	571	0.918048	9974660	0.000000
275457969	5703925	30193	9502.919078	31607	17	0.950300	27709	451	0.950300	9969550	0.000000
278448455	5285778	27667	9698.113736	31821	15	0.969859	28828	456	0.969859	9964480	0.000000
280191874	5037897	26248	9816.279987	31781	21	0.981721	29072	331	0.981721	9959458	0.000000
281248497	4897473	25653	9887.228631	31595	12	0.988915	29759	242	0.988915	9954472	0.000000
281871294	4807893	25218	9930.139814	31898	9	0.993277	29213	393	0.993277	9949322	0.000000
282254341	4760674	24746	9955.465413	32082	12	0.995923	29447	320	0.995923	9944380	0.000000
282502583	4726096	24841	9970.495765	31710	12	0.997527	28918	367	0.997527	9939498	0.000000
282718689	4694804	24455	9979.609660	31810	6	0.953139	29028	375	0.998501	9934552	0.000000
282673289	4704694	24560	9984.998332	32045	15	0.971581	28666	426	0.999091	9929605	0.000000
282763212	4689672	24817	9988.264689	31855	15	0.982765	29647	215	0.999449	9924644	0.000000
282777548	4689687	24493	9990.297603	32059	22	0.989548	30057	247	0.999666	9919747	0.000000
282787880	4676789	24247	9991.548100	31657	16	0.993661	29811	310	0.999797	9914682	0.000000
282863063	4680465	24407	9992.506868	31908	11	0.955877	29389	282	0.999877	9909751	0.000000
282861624	4669838	24066	9992.841708	31786	11	0.973241	29501	293	0.999925	9904818	0.000000
282815916	4684271	24634	9993.491386	31651	9	0.983772	29412	319	0.999955	9899887	0.000000
282833180	4675058	24254	9993.122826	32029	11	0.990158	28864	445	0.999973	9895066	0.000000
282853677	4692233	24341	9993.267796	31760	16	0.994032	29122	299	0.999983	9890139	0.000000
282786933	4681062	24219	9993.528640	31983	12	0.996380	29380	282	0.999990	9885209	0.000000
282803574	4677311	24324	9993.862433	31472	13	0.997805	29336	453	0.999994	9880191	0.000000
282833027	4680055	24424	9993.860346	31913	14	0.998669	29447	314	0.999996	9875286	0.000000
282867292	4673021	24296	9993.344970	31929	16	0.999193	29221	318	0.999998	9870431	0.000000
282814885	4679493	24560	9993.167137	31846	15	0.999510	29230	297	0.999999	9865511	0.000000
282853956	4667525	24470	9993.305953	31812	11	0.999703	29491	296	0.999999	9860455	0.000000
282890487	4664096	24439	9993.251233	31937	11	0.999820	28727	421	0.999999	9855443	0.000000
282878884	4684863	24264	9993.313227	31881	9	0.999891	29589	257	1.000000	9850590	0.000000
282831402	4689025	24410	9993.558335	31812	13	0.999934	29838	302	1.000000	9845638	0.000000
282879774	4669475	24378	9993.147127	31842	17	0.999960	29395	310	1.000000	9840761	0.000000
282924336	4658806	24292	9993.404049	31810	3	0.992506	29208	402	1.000000	9835826	0.000000
282874894	4674481	24497	9993.081073	31717	11	0.955599	28591	385	1.000000	9830934	0.000000
282797946	4686224	24511	9993.339991	31761	10	0.973073	29163	373	1.000000	9825976	0.000000
282825647	4675915	24180	9993.256445	31698	9	0.983670	29377	341	1.000000	9821030	0.000000
282855169	4685407	24407	9993.400283	31664	19	0.990096	29557	358	1.000000	9816074	0.000000
282833496	4688417	24576	9993.540520	31714	17	0.993994	29772	266	1.000000	9811070	0.000000
282891926	4676225	24632	9993.305841	31737	11	0.996358	30362	172	1.000000	9806171	0.000000
282845719	4676861	24311	9993.825778	31778	21	0.997791	30109	249	1.000000	9801308	-1.#IND00
282870431	4676663	24511	9993.504100	31776	10	0.998660	29982	274	1.000000	9796378	0.022800
282836700	4679079	24625	9993.994374	31597	6	0.999188	29001	485	1.000000	9791497	0.006340
282895731	4665924	24257	9994.036861	31773	9	0.999507	29441	261	1.000000	9786694	0.000285
282798039	4682686	24508	9993.905714	31820	15	0.999701	29872	326	1.000000	9781782	0.001405
282816756	4695627	24492	9993.883789	32065	17	0.999819	29489	331	1.000000	9776884	0.004689
282833148	4674379	24417	9994.398350	32147	12	0.999890	29640	356	1.000000	9771914	0.003618
282805179	4684788	24370	9993.457969	31752	10	0.999933	29566	329	1.000000	9766952	0.005718
282863714	4673244	24220	9992.679543	31825	11	0.999960	29344	347	1.000000	9762010	0.005280
282825905	4681298	24382	9992.791781	31953	9	0.999975	29254	259	1.000000	9757113	0.008754
282909517	4670015	24402	9993.556730	31843	13	0.999985	29816	332	1.000000	9752294	0.007780
282825024	4684927	24291	9993.439659	31923	18	0.999991	29456	303	1.000000	9747338	0.008070
282797062	4683088	24563	9993.823848	31770	15	0.999995	29336	368	1.000000	9742537	0.006778
282851289	4674841	24460	9993.276705	31949	9	0.999997	29193	368	1.000000	9737721	0.004745
282861896	4668484	24386	9993.538889	31928	12	0.999998	29095	342	1.000000	9732780	-0.000105
282898631	4677739	24445	9993.522006	31840	7	0.999999	28584	428	1.000000	9727906	-0.000858
282837890	4670037	24188	9993.894818	32028	6	0.999999	29349	298	1.000000	9723006	-0.000622
282877923	4671226	24125	9993.369342	31882	10	1.000000	29572	322	1.000000	9718115	-0.000458
282858869	4675183	24140	9993.861767	31967	14	1.000000	29008	292	1.000000	9713314	-0.000422
282853338	4675096	24478	9993.940352	31697	14	1.000000	29597	325	1.000000	9708429	-0.001026
282820725	4675537	24577	9993.692099	31797	10	1.000000	29852	231	1.000000	9703511	-0.001469
282793203	4683625	24418	9993.579241	31751	10	1.000000	29074	335	1.000000	9698722	-0.001743
282892321	4673707	23963	9993.746587	31641	18	1.000000	29347	403	1.000000	9693689	-0.001056
282867584	4671494	24322	9993.425594	31944	17	1.000000	29124	324	1.000000	9688828	-0.000488
282900572	4673808	24176	9993.292447	31759	11	1.000000	29001	284	1.000000	9683920	-0.000745
282815440	4683763	24378	9993.265706	31574	10	1.000000	29122	286	1.000000	9679077	-0.001207
282884881	4676219	24591	9993.263734	31878	25	0.997913	29092	392	1.000000	9674282	-0.001086
282846456	4681803	24169	9992.768641	31942	6	0.998734	28688	343	1.000000	9669424	-0.001029
282894104	4671068	23969	9993.362287	31940	20	0.957440	29891	257	1.000000	9664496	0.000264
282881469	4675487	24195	9993.714400	32036	3	0.974189	29798	219	1.000000	9659788	0.001631
282899395	4674975	24143	9993.373349	31757	12	0.984347	29935	160	1.000000	9654996	0.001425
282892598	4668051	24384	9993.107404	31726	8	0.990507	30074	271	1.000000	9650240	0.001473
282889825	4668931	24308	9993.387922	31587	19	0.994243	29832	267	1.000000	9645522	0.001304
282802567	4685818	24324	9993.881933	31871	12	0.996509	29898	250	1.000000	9640747	0.001452
282828570	4678454	24354	9992.925124	31954	26	0.997883	29208	410	1.000000	9635927	-0.000061
282859798	4668321	24292	9993.578077	31658	20	0.998716	29091	373	1.000000	9631228	0.000048
282911904	4669514	24147	9993.378366	31890	8	0.999221	29202	333	1.000000	9626289	0.000079
282829459	4684484	24386	9993.908497	32090	21	0.999528	29414	287	1.000000	9621549	0.000003
282873649	4672884	24141	9993.572401	31831	5	0.999714	28950	403	1.000000	9616640	-0.000065
282828410	4677698	24651	9993.367648	31685	19	0.999826	29248	415	1.000000	9611890	-0.000027
282812537	4677544	24293	9993.054744	31907	9	0.999895	29296	348	1.000000	9607087	-0.000070
282862840	4683794	24356	9993.032095	31753	16	0.999936	30201	245	1.000000	9602293	-0.000160
282820589	4684478	24260	9992.870967	31899	10	0.986650	29605	290	1.000000	9597411	-0.000256
282855065	4681574	24311	9993.406859	31784	8	0.991904	29279	306	1.000000	9592516	-0.000183
282831910	4685376	24245	9993.185942	31857	5	0.995090	29753	236	1.000000	9587769	-0.000342
282827219	4678700	24434	9992.290217	32030	10	0.997022	29322	355	1.000000	9582903	-0.000356
282830150	4672436	24303	9992.597376	31936	22	0.998194	29159	341	1.000000	9577938	-0.000351
282765021	4697383	24652	9992.912065	31881	8	0.998905	29272	362	1.000000	9573189	-0.000099
282853044	4676300	24331	9992.656372	31701	18	0.999336	29292	308	1.000000	9568469	-0.000111
282918918	4671745	24399	9992.453794	31867	11	0.999597	29790	320	1.000000	9563684	0.000147
282848755	4671863	24287	9992.409103	31658	17	0.999756	28783	407	1.000000	9558986	0.000159
282847860	4672330	24305	9992.632053	31971	7	0.999852	29589	205	1.000000	9554300	0.000010
282820899	4675636	24313	9993.128792	31788	15	0.999910	30405	217	1.000000	9549516	0.000006
282885592	4669738	24332	9992.980695	31783	13	0.999946	29719	229	1.000000	9544769	0.000147
282830272	4686178	24743	9993.382919	31764	16	0.999967	30031	179	1.000000	9539840	0.000160
282852415	4682992	24387	9992.888206	31695	13	0.993098	29687	344	1.000000	9535156	0.000076
282833793	4682017	24614	9993.413945	31734	17	0.995814	29606	265	1.000000	9530361	0.000051
282902785	4667093	24659	9993.307814	31766	15	0.997462	29768	297	1.000000	9525630	0.000389
282891942	4675505	24343	9993.871513	31872	12	0.998461	29988	217	1.000000	9520912	0.000427
282826804	4679766	24432	9993.267508	31717	11	0.999066	29334	297	1.000000	9516107	0.000451
npatches	nstrain	runtime	dt	init_x	init_y	init_y_blood	init_z	init_S	beta0	beta1	beta2	beta3	mean_beta	B	d	delta	delta_blood	b[0]	mut	m	CTL	c	g	epsilon	k	het	lambda	rho	omega	x_max	patch.dyna	DELTA	A	VA
10000	1	100.000000	0.001000	21900	9499	5000000	0.001000	10000000	18.380311	26.197431	13.903112	15.648874	20	800000000	0.010000	1.000000	432.000000	80000	0.000050	0.004800	0	0.500000	0.000000	2.500000	17.000000	0.500000	0.000000	0.000000	0.000000	31872	0	10.000000	7.000000	1.000000
sus	inf	inf_blood	z	x[0]	y[0][0]	z[0]	x[1]	y[1][0]	z[1]	S[0]	synchrony
219000000	94990000	5000000	10.000000	21900	9499	0.001000	21900	9499	0.001000	10000000	0.000000
140768770	38983473	203306	3941.516320	14104	3915	0.394152	10884	5109	0.394152	9994996	0.000000
217081686	15548516	81192	6325.803353	22745	1484	0.632580	16640	2353	0.632580	9989836	0.000000
251080440	9123362	47198	7771.765723	27605	454	0.777177	19527	1704	0.777177	9984773	0.000000
268199210	6477233	33626	8648.676577	29646	271	0.864868	22146	1204	0.864868	9979724	0.000000
277254087	5224500	26811	9180.411220	30702	170	0.918048	22663	1049	0.918048	9974724	0.000000
282297731	4547249	23966	9501.291832	30720	144	0.950300	24045	1060	0.950300	9969710	0.000000
285231458	4157748	21609	9692.526251	31471	80	0.969859	24076	849	0.969859	9964666	0.000000
286924123	3946455	20774	9802.330255	31480	20	0.981721	24424	866	0.981721	9959574	0.000000
287899236	3828026	19812	9863.475665	31492	67	0.988915	24935	884	0.988915	9954576	0.000000
288596231	3735915	19200	9895.987285	31783	27	0.993277	25433	826	0.993277	9949507	0.000000
288886150	3707059	19236	9916.815097	31508	23	0.995923	24937	925	0.995923	9944613	0.000000
289118783	3665196	19037	9926.865009	31722	26	0.997527	24650	938	0.997527	9939612	0.000000
289232125	3657637	18905	9931.263062	31791	30	0.998501	24431	840	0.998501	9934658	0.000000
289373374	3636190	19022	9932.782859	31359	47	0.999091	25195	827	0.999091	9929580	0.000000
289361202	3644635	18856	9936.797898	31602	52	0.999449	24942	919	0.999449	9924584	0.000000
289441108	3632618	18603	9937.298711	31451	54	0.999666	24538	821	0.999666	9919578	0.000000
289431454	3626188	18926	9937.357924	31515	30	0.999797	25015	948	0.999797	9914587	0.000000
289436487	3634379	18979	9938.003201	31563	44	0.999877	24851	856	0.999877	9909686	0.000000
289455703	3630342	18697	9940.397738	31696	49	0.999925	24757	844	0.999925	9904676	0.000000
289497164	3622867	18849	9939.891511	31269	64	0.999955	25468	723	0.999955	9899630	0.000000
289462565	3631488	18883	9939.550187	31779	29	0.999973	24553	961	0.999973	9894679	0.000000
289477207	3624582	19119	9938.834735	31535	23	0.999983	25480	811	0.999983	9889777	0.000000
289470180	3627898	18974	9939.077554	31298	49	0.999990	24667	845	0.999990	9885009	0.000000
289427497	3627581	18887	9939.696434	31425	31	0.999994	24427	861	0.999994	9880061	0.000000
289423025	3630783	19087	9940.896354	31303	58	0.999996	24389	862	0.999996	9875106	0.000000
289478321	3624602	18901	9936.270880	31339	33	0.999998	24700	926	0.999998	9870339	0.000000
289452361	3630571	18677	9935.427841	31625	25	0.999999	24630	900	0.999999	9865390	0.000000
289454607	3631972	19345	9935.334201	31960	19	0.999999	24136	942	0.999999	9860545	0.000000
289482592	3628960	18951	9936.326936	31479	41	0.999999	24744	995	0.999999	9855603	0.000000
289406569	3632890	19271	9936.557349	31264	49	1.000000	24762	813	1.000000	9850682	0.000000
289504475	3626756	18913	9939.241353	31405	57	1.000000	25237	743	1.000000	9845739	0.000000
289443036	3633094	18969	9934.939714	31588	41	1.000000	24553	823	1.000000	9840737	0.000000
289482618	3629956	18977	9933.588214	31352	44	1.000000	25545	745	1.000000	9835818	0.000000
289411515	3630577	18902	9934.420221	31547	17	1.000000	24348	912	1.000000	9830862	0.000000
289422366	3630563	18762	9936.810604	31463	77	1.000000	25018	746	1.000000	9825985	0.000000
289443793	3628258	18689	9937.872408	31286	48	1.000000	25411	727	1.000000	9821040	0.000000
289505980	3610586	18888	9939.551564	31551	47	1.000000	24298	923	1.000000	9816222	0.000000
289495485	3621901	18922	9937.884015	31620	55	1.000000	24664	865	1.000000	9811391	0.000000
289444099	3630813	18901	9936.449317	31723	46	1.000000	24389	892	1.000000	9806555	0.000000
289448310	3625291	18921	9934.729457	31758	24	1.000000	25003	862	1.000000	9801664	-1.#IND00
289461656	3627818	19045	9936.295031	31735	13	1.000000	25024	772	1.000000	9796816	-0.019200
289474889	3628588	19022	9937.005636	31329	75	1.000000	24710	811	1.000000	9791919	-0.003571
289458095	3631719	18915	9936.433753	31553	44	1.000000	24693	839	1.000000	9786952	-0.000803
289538872	3608448	18953	9937.577049	31528	36	1.000000	24368	886	1.000000	9782078	-0.001210
289445768	3637561	18908	9936.539390	31370	68	1.000000	25370	799	1.000000	9777065	-0.001812
289479061	3629863	18817	9937.254801	31573	14	1.000000	24786	992	1.000000	9772146	-0.002610
289509765	3619789	18562	9935.893817	31499	12	1.000000	24090	1112	1.000000	9767253	-0.003590
289542598	3609658	18948	9935.497209	31530	40	1.000000	25511	714	1.000000	9762450	-0.004778
289467156	3631106	18719	9935.214673	31007	74	1.000000	24541	795	1.000000	9757590	-0.003935
289452893	3628621	19126	9936.785478	31741	22	1.000000	24981	901	1.000000	9752753	-0.005304
289431116	3635005	19016	9940.151824	31468	32	1.000000	25110	874	1.000000	9747879	-0.004284
289406460	3624387	18798	9940.893436	31687	36	1.000000	24392	895	1.000000	9743016	-0.002369
289436659	3630191	18836	9938.929186	31605	12	1.000000	25054	807	1.000000	9738053	-0.001784
289506999	3614473	18745	9939.753557	31886	17	1.000000	25565	839	1.000000	9733159	-0.002172
289467678	3629178	18824	9940.994572	31644	36	1.000000	24325	839	1.000000	9728250	-0.003148
289459651	3640189	19135	9940.461808	31672	44	1.000000	25572	822	1.000000	9723395	-0.002851
289419169	3634331	19028	9939.487727	31476	59	1.000000	24929	853	1.000000	9718415	-0.006361
289435260	3630196	18832	9939.420244	31499	54	1.000000	24623	959	1.000000	9713392	-0.006078
289453475	3625739	18946	9935.906237	31469	43	1.000000	25052	764	1.000000	9708473	-0.005564
289486782	3621487	18911	9936.665977	31441	52	1.000000	24691	899	1.000000	9703501	-0.006264
289465904	3626856	18857	9936.491640	31386	75	1.000000	24831	841	1.000000	9698596	-0.006130
289394912	3639520	18960	9936.305601	31418	64	1.000000	24585	911	1.000000	9693835	-0.006547
289450646	3628428	18748	9934.375143	31608	42	1.000000	24945	998	1.000000	9688988	-0.006674
289546626	3617214	18818	9933.769725	31754	41	1.000000	24862	844	1.000000	9684173	-0.006846
289470119	3630691	18931	9937.268783	31702	41	1.000000	24987	849	1.000000	9679349	-0.006658
289452748	3618596	18788	9938.577100	31462	63	1.000000	24348	923	1.000000	9674427	-0.006452
289430146	3633868	18613	9936.663563	31738	32	1.000000	24680	901	1.000000	9669495	-0.006574
289424122	3628906	18870	9936.938508	31462	24	1.000000	24533	859	1.000000	9664663	-0.005848
289452319	3627280	19095	9935.681896	31902	26	1.000000	25017	874	1.000000	9659849	-0.005639
289423564	3635292	18974	9936.173872	31772	16	1.000000	25265	777	1.000000	9655054	-0.004734
289535041	3627829	18894	9937.006360	31808	25	1.000000	24644	895	1.000000	9650210	-0.007097
289460562	3633391	19006	9937.326299	31387	33	1.000000	25122	780	1.000000	9645438	-0.007156
289439310	3627423	18793	9939.357516	31538	28	1.000000	24539	889	1.000000	9640710	-0.005706
289427047	3638420	18963	9942.241977	31514	84	1.000000	24978	942	1.000000	9635796	-0.005487
289443150	3627961	18951	9939.824619	31624	37	1.000000	24502	1020	1.000000	9631001	-0.005639
289458355	3621612	18916	9937.756247	31360	77	1.000000	25436	791	1.000000	9626268	-0.005476
289432973	3637213	19215	9940.685806	31303	55	1.000000	24746	1006	1.000000	9621472	-0.004876
289445130	3629927	18740	9936.393590	31637	30	1.000000	25021	838	1.000000	9616678	-0.004811
289533694	3623939	18672	9937.333113	31770	33	0.983366	24599	900	1.000000	9611875	-0.004292
289452255	3635479	19078	9938.141644	31689	20	0.989912	24811	990	1.000000	9606997	-0.003992
289460326	3632600	19049	9936.146159	31686	32	0.993882	25141	817	1.000000	9602125	-0.004028
289448487	3635801	18850	9938.157664	31414	58	0.996290	24339	937	1.000000	9597354	-0.003811
289459647	3624049	19105	9939.125765	31481	33	0.997750	25187	795	1.000000	9592600	-0.003393
289487366	3624065	18741	9938.623049	31473	32	0.998635	25070	833	1.000000	9587872	-0.003508
289425092	3634245	18960	9939.195406	31345	30	0.999172	24990	975	1.000000	9583137	-0.003454
289460117	3634017	18832	9938.310724	31567	35	0.999498	25190	803	1.000000	9578332	-0.003523
289426765	3630304	18796	9937.707339	31560	36	0.999696	24584	938	1.000000	9573557	-0.003478
289484188	3629044	18712	9936.015395	31508	72	0.999815	24870	979	1.000000	9568684	-0.002733
289515334	3622103	19019	9938.783823	31329	48	0.999888	24757	915	1.000000	9563929	-0.002858
289466219	3624160	18940	9940.272371	31734	68	0.999932	24477	942	1.000000	9559076	-0.002860
289454639	3631848	18746	9940.456314	31490	54	0.999959	24054	990	1.000000	9554373	-0.002201
289424715	3628731	18924	9936.674442	31501	42	0.999975	26036	609	1.000000	9549598	-0.002378
289433841	3619612	18749	9936.019496	31582	62	0.999985	24498	891	1.000000	9544789	-0.002339
289436372	3637452	18781	9935.683909	31495	36	0.999991	24452	906	1.000000	9540059	-0.002144
289434829	3625197	19028	9937.948809	31699	15	0.999994	24857	859	1.000000	9535206	-0.002196
289372036	3642186	19032	9937.848126	31764	23	0.993080	24305	1090	1.000000	9530476	-0.002091
289460256	3624953	18864	9940.847445	31417	64	0.995804	25272	829	1.000000	9525757	-0.002045
289522393	3627068	18776	9938.578421	31870	39	0.997455	24253	1003	1.000000	9520922	-0.002074
289434498	3622053	18915	9936.529974	31717	28	0.998457	25353	782	1.000000	9516210	-0.002311
npatches	nstrain	runtime	dt	init_x	init_y	init_y_blood	init_z	init_S	beta0	beta1	beta2	beta3	mean_beta	B	d	delta	delta_blood	b[0]	mut	m	CTL	c	g	epsilon	k	het	lambda	rho	omega	x_max	patch.dyna	DELTA	A	VA
10000	1	100.000000	0.001000	21900	9499	5000000	0.001000	10000000	17.188196	28.750000	25.834876	23.147931	20	800000000	0.010000	1.000000	432.000000	80000	0.000050	0.004800	0	0.500000	0.000000	2.500000	18.000000	0.500000	0.000000	0.000000	0.000000	31872	0	10.000000	7.000000	1.000000
sus	inf	inf_blood	z	x[0]	y[0][0]	z[0]	x[1]	y[1][0]	z[1]	S[0]	synchrony
219000000	94990000	5000000	10.000000	21900	9499	0.001000	21900	9499	0.001000	10000000	0.000000
146342026	35321800	183763	3941.516320	15622	3193	0.394152	10267	4876	0.394152	9994944	0.000000
225431776	13321523	69315	6325.803353	24995	846	0.632580	15697	2578	0.632580	9990014	0.000000
259570571	7466042	38663	7771.765723	28846	327	0.777177	19057	1773	0.777177	9984934	0.000000
276224557	5131636	26746	8648.545874	30763	74	0.864868	20940	1505	0.864868	9979954	0.000000
284889863	4020739	21027	9177.130804	31468	42	0.918048	21910	1297	0.918048	9974899	0.000000
289625061	3432661	17908	9478.266712	31654	30	0.950300	23185	1029	0.950300	9969818	0.000000
292360824	3104299	16168	9633.263116	31885	12	0.969859	22994	1024	0.969859	9964709	0.000000
293901312	2928639	15297	9700.231372	31580	33	0.883903	23134	931	0.981721	9959665	0.000000
294831099	2829187	14798	9715.783690	31693	8	0.929592	23426	877	0.988915	9954563	0.000000
295415426	2753742	14284	9719.096681	31813	10	0.957301	23432	1072	0.993277	9949549	0.000000
295708481	2717701	14389	9718.490803	31809	6	0.974105	23916	847	0.995923	9944516	0.000000
295950090	2690027	13731	9714.001858	31929	14	0.984296	23895	840	0.997527	9939617	0.000000
296040093	2678351	13844	9702.463611	31960	2	0.888947	23572	940	0.998501	9934655	0.000000
296110359	2678387	14009	9707.804409	31693	41	0.932652	23600	933	0.999091	9929584	0.000000
296137887	2658488	13752	9702.784164	31632	26	0.959156	22992	1132	0.999449	9924645	0.000000
296164645	2662372	14072	9702.394050	31761	11	0.975230	24266	734	0.999666	9919614	0.000000
296219924	2662418	13769	9700.853810	31793	20	0.984978	23113	1070	0.999797	9914640	0.000000
296178673	2663169	13797	9698.734695	31866	11	0.956051	23174	944	0.999877	9909698	0.000000
296210060	2665959	13814	9697.480858	31709	17	0.973347	23726	957	0.999925	9904772	0.000000
296249534	2665870	13807	9695.047058	31812	12	0.983836	24054	1061	0.999955	9899862	0.000000
296235158	2659912	13873	9698.401193	31734	5	0.990197	23684	927	0.999973	9894935	0.000000
296194228	2664862	13551	9700.886263	31584	9	0.984170	23954	932	0.999983	9889921	0.000000
296220363	2652786	13987	9701.231892	31885	8	0.944468	22974	1039	0.999990	9884841	0.000000
296224267	2660528	13914	9699.746707	31811	16	0.966322	23540	1037	0.999994	9879943	0.000000
296189896	2663359	13775	9696.849196	31820	12	0.979576	24013	980	0.999996	9875118	0.000000
296211854	2656106	13879	9689.965363	31662	28	0.987614	23895	1014	0.999998	9870261	0.000000
296188341	2670733	14024	9697.828054	31641	9	0.992488	23253	1079	0.999999	9865461	0.000000
296265941	2656999	13740	9696.204753	31873	15	0.978467	24366	867	0.999999	9860577	0.000000
296233684	2654081	13830	9695.937477	31389	21	0.986941	24291	923	0.999999	9855669	0.000000
296230013	2655779	13826	9689.927256	31861	19	0.992080	23894	890	1.000000	9850706	0.000000
296178149	2671418	14085	9697.780580	31802	29	0.897480	24266	986	1.000000	9845891	0.000000
296211171	2667281	13904	9696.245477	31634	28	0.937826	23520	1004	1.000000	9841057	0.000000
296195539	2665547	13802	9696.247419	32007	15	0.962294	24426	971	1.000000	9836225	0.000000
296173138	2660422	14250	9693.692545	32058	3	0.966147	23968	925	1.000000	9831381	0.000000
296168239	2674971	13995	9697.000352	31977	10	0.834198	23171	1024	1.000000	9826598	0.000000
296218163	2665234	13953	9699.415275	31721	23	0.899449	22915	980	1.000000	9821790	0.000000
296227613	2657464	13869	9699.603668	31561	14	0.939020	24226	837	1.000000	9816834	0.000000
296221034	2669830	13962	9698.886803	31922	8	0.963019	24092	904	1.000000	9811853	0.000000
296209286	2663213	13959	9702.520440	31611	15	0.977572	23634	1014	1.000000	9806829	0.000000
296211769	2657597	13977	9698.694010	31800	30	0.986399	23485	1016	1.000000	9802006	-1.#IND00
296155640	2668230	13882	9695.300227	31440	27	0.954087	24149	894	1.000000	9797212	-0.036400
296181306	2664194	13563	9695.799219	31857	16	0.972156	24117	782	1.000000	9792308	-0.013840
296182218	2666531	13998	9696.140706	31775	29	0.983114	23822	962	1.000000	9787369	-0.012612
296245848	2660564	13905	9696.707895	31793	12	0.989759	23941	972	1.000000	9782486	-0.007983
296219498	2671007	14074	9694.344757	31867	24	0.993790	23805	993	1.000000	9777707	-0.005464
296239520	2654047	13638	9698.053722	31578	7	0.996234	23804	903	1.000000	9772705	-0.005942
296197353	2663041	13766	9696.569778	31806	4	0.972147	23727	975	1.000000	9767800	-0.005775
296229691	2664442	13987	9703.001454	31770	13	0.983109	23567	982	1.000000	9762907	-0.007973
296172581	2664941	13902	9698.908313	31741	23	0.989756	22789	1131	1.000000	9757950	-0.007496
296247379	2663119	13975	9702.232194	31772	15	0.993788	24485	931	1.000000	9753008	-0.006303
296173155	2666879	13858	9705.352973	31978	17	0.996232	23527	981	1.000000	9748082	-0.005225
296194674	2662239	13878	9706.374774	31777	23	0.997715	23730	902	1.000000	9743189	-0.004510
296205249	2661868	13971	9704.740802	31725	30	0.998614	24177	953	1.000000	9738348	-0.003016
296194045	2666525	13910	9698.785919	31515	23	0.999160	23005	1126	1.000000	9733462	-0.002245
296210039	2660524	13838	9697.075706	31562	17	0.999490	23514	1111	1.000000	9728569	-0.003035
296204622	2664776	14004	9698.993378	31717	14	0.999691	23588	841	1.000000	9723667	-0.006383
296210597	2658368	13714	9695.429138	31806	9	0.999813	24244	912	1.000000	9718824	-0.005817
296248342	2661313	13749	9698.119169	31603	12	0.999886	23319	928	1.000000	9713961	-0.005918
296262276	2659938	13780	9687.912061	31517	49	0.999931	23829	1104	1.000000	9709108	-0.005543
296256495	2654451	13748	9693.963217	31541	14	0.999958	23577	980	1.000000	9704304	-0.005210
296244906	2656674	13943	9702.116436	31850	17	0.999975	23747	799	1.000000	9699480	-0.004089
296252174	2654001	14041	9702.014665	31801	15	0.999985	24276	944	1.000000	9694625	-0.004174
296207569	2657809	14038	9697.285603	31663	8	0.999991	23828	837	1.000000	9689756	-0.003871
296275666	2655169	13872	9697.507516	31927	4	0.999994	23581	987	1.000000	9684963	-0.004448
296207745	2663727	13659	9694.572226	31685	16	0.910376	24189	916	1.000000	9680119	-0.004308
296228947	2658849	13843	9703.200590	31733	13	0.945647	24037	869	1.000000	9675210	-0.004031
296249464	2660323	13965	9695.932117	31889	20	0.967037	24118	924	1.000000	9670336	-0.003792
296196392	2666908	13976	9697.304432	31826	6	0.980010	24111	835	1.000000	9665488	-0.003989
296247876	2654925	14063	9694.615491	31765	21	0.987877	23581	898	1.000000	9660638	-0.003751
296251121	2652605	13822	9692.438564	31753	17	0.992648	23639	885	1.000000	9655732	-0.003608
296234403	2660802	13801	9696.957891	31733	15	0.995541	23803	1037	1.000000	9650804	-0.003100
296208800	2647554	13783	9705.588847	31639	29	0.997296	24263	740	1.000000	9645925	-0.003231
296177775	2668485	13724	9702.271382	31960	19	0.998360	23200	946	1.000000	9640982	-0.002910
296244651	2660997	13937	9698.488353	31735	6	0.971105	23737	1065	1.000000	9636170	-0.002742
296244104	2652842	13751	9699.983783	31823	9	0.958501	24034	963	1.000000	9631350	-0.002389
296231603	2665406	13948	9700.214545	31719	7	0.950663	24159	805	1.000000	9626436	-0.001998
296193770	2662613	13847	9698.226538	31619	17	0.970079	23508	1031	1.000000	9621484	-0.002927
296183282	2665776	13959	9698.840177	31937	13	0.981854	24015	885	1.000000	9616572	-0.002375
296218237	2662351	13682	9701.726590	31756	14	0.988995	23330	884	1.000000	9611779	-0.002386
296213537	2667649	13810	9697.820156	31616	12	0.993326	23633	976	1.000000	9606964	-0.001743
296219472	2665904	13885	9698.905421	31756	14	0.995953	23304	1067	1.000000	9602214	-0.001632
296245885	2655074	13845	9696.780049	31742	3	0.995850	24379	858	1.000000	9597419	-0.001911
296195010	2658234	13697	9697.136339	31662	17	0.997483	23562	1026	1.000000	9592763	-0.002033
296219221	2659577	13776	9700.734596	31935	20	0.998474	23829	861	1.000000	9587951	-0.003122
296231296	2656617	13866	9703.475631	31783	25	0.999074	23816	907	1.000000	9583160	-0.002963
296265712	2655724	13708	9699.125125	31947	9	0.999439	23590	1050	1.000000	9578395	-0.002924
296270934	2661312	13990	9691.828624	31659	16	0.999660	23994	1033	1.000000	9573667	-0.002723
296294459	2661381	13696	9695.862256	31798	6	0.999794	23720	890	1.000000	9568995	-0.002478
296248876	2656368	13798	9696.488136	31798	21	0.999875	23549	1008	1.000000	9564224	-0.002604
296221114	2669258	13869	9700.284033	31732	7	0.999924	23704	1059	1.000000	9559339	-0.003426
296275613	2647729	13657	9702.349532	31960	16	0.999954	24026	831	1.000000	9554419	-0.003331
296200755	2664522	13761	9699.134102	31729	41	0.999972	24181	867	1.000000	9549639	-0.003160
296208763	2661107	13816	9695.223954	31987	20	0.999983	24188	954	1.000000	9544926	-0.003059
296237375	2661112	13766	9694.744557	31621	29	0.999990	24443	748	1.000000	9540176	-0.002572
296204638	2661625	13684	9700.657613	32030	4	0.999994	23634	988	1.000000	9535314	-0.002496
296211625	2661478	13901	9700.019662	31674	12	0.999996	23875	921	1.000000	9530510	-0.003171
296188626	2669457	13843	9701.376592	31815	17	0.999998	24294	792	1.000000	9525703	-0.003715
296195627	2664325	13827	9696.302868	31879	7	0.999999	23458	903	1.000000	9520955	-0.003713
296225723	2653542	13908	9699.195595	31699	43	0.889151	23739	1013	1.000000	9516200	-0.003718
npatches	nstrain	runtime	dt	init_x	init_y	init_y_blood	init_z	init_S	beta0	beta1	beta2	beta3	mean_beta	B	d	delta	delta_blood	b[0]	mut	m	CTL	c	g	epsilon	k	het	lambda	rho	omega	x_max	patch.dyna	DELTA	A	VA
10000	1	100.000000	0.001000	21900	9499	5000000	0.001000	10000000	27.069026	23.946014	23.890333	23.253319	20	800000000	0.010000	1.000000	432.000000	80000	0.000050	0.004800	0	0.500000	0.000000	2.500000	19.000000	0.500000	0.000000	0.000000	0.000000	31872	0	10.000000	7.000000	1.000000
sus	inf	inf_blood	z	x[0]	y[0][0]	z[0]	x[1]	y[1][0]	z[1]	S[0]	synchrony
219000000	94990000	5000000	10.000000	21900	9499	0.001000	21900	9499	0.001000	10000000	0.000000
151336651	32133767	168045	3941.516320	11584	4337	0.394152	12651	4088	0.394152	9994889	0.000000
232553895	11543105	60158	6325.803353	17450	2287	0.632580	19133	1984	0.632580	9989942	0.000000
266336549	6221031	32611	7771.765723	20635	1519	0.777177	23900	879	0.777177	9984970	0.000000
282502423	4121456	21341	8647.299056	22946	1102	0.864868	26040	698	0.864868	9980058	0.000000
290638251	3153145	16362	9147.211775	24142	901	0.918048	26764	501	0.918048	9975120	0.000000
295133545	2639180	13881	9364.232702	25115	771	0.950300	29074	373	0.950300	9970160	0.000000
297617794	2364134	12159	9414.042504	25831	639	0.969859	28665	482	0.969859	9965151	0.000000
299086274	2205444	11529	9392.829457	26230	668	0.981721	29057	192	0.981721	9960240	0.000000
299912066	2122996	11270	9364.526612	25786	743	0.988915	29717	276	0.988915	9955302	0.000000
300374718	2065553	10689	9333.091709	25593	822	0.993277	29464	285	0.993277	9950297	0.000000
300717682	2038344	10702	9302.538488	26200	599	0.995923	30268	136	0.995923	9945397	0.000000
300872727	2019991	10540	9288.630069	26239	600	0.997527	30436	158	0.997527	9940481	0.000000
300908950	2016585	10553	9287.721566	25896	661	0.998501	29800	293	0.998501	9935487	0.000000
301024823	2000617	10352	9271.418530	26655	593	0.999091	29510	230	0.999091	9930509	0.000000
300985388	2003269	10372	9285.405837	25871	686	0.999449	28908	301	0.999449	9925636	0.000000
301089359	1994867	10430	9276.731686	26241	624	0.999666	29787	124	0.999666	9920673	0.000000
301070737	1994234	10186	9284.622192	27336	584	0.999797	30373	142	0.999797	9915783	0.000000
301072281	1999946	10256	9289.368778	26123	748	0.999877	29841	228	0.999877	9910808	0.000000
301061946	2002813	10595	9282.786543	26301	704	0.999925	29878	174	0.999925	9905827	0.000000
301089012	1995968	10399	9288.513724	25708	714	0.999955	29136	411	0.999955	9900852	0.000000
301112827	1992971	10347	9289.754170	26275	657	0.999973	29909	141	0.999973	9896026	0.000000
301058275	2001507	10484	9282.999392	26765	655	0.999983	30357	250	0.999983	9891009	0.000000
301088790	1996877	10316	9278.199651	25768	656	0.999990	29206	351	0.999990	9886166	0.000000
301083798	1998078	10386	9280.383784	26091	811	0.999994	30140	65	0.999994	9881345	0.000000
301044507	1996803	10341	9282.123783	26523	577	0.999996	30854	138	0.999996	9876416	0.000000
301090646	1993753	10439	9283.162656	26659	718	0.999998	30711	175	0.999998	9871352	0.000000
301088568	2004928	10494	9272.062898	25602	695	0.999999	29945	194	0.999999	9866472	0.000000
301053858	1996854	10261	9287.337237	26857	587	0.999999	30307	142	0.999999	9861541	0.000000
301048260	2000912	10425	9279.321625	25587	727	0.999999	29863	338	0.999999	9856702	0.000000
301114745	1994508	10461	9281.567484	25797	678	1.000000	29524	204	1.000000	9851700	0.000000
301106081	2001931	10313	9285.951049	26181	625	1.000000	29149	225	1.000000	9846816	0.000000
300994339	2014597	10415	9277.526524	26378	664	1.000000	30309	182	1.000000	9841973	0.000000
301068163	1996051	10376	9285.615980	25772	602	1.000000	29156	309	1.000000	9837033	0.000000
301056937	2001187	10603	9277.289925	26530	578	1.000000	29673	145	1.000000	9832115	0.000000
301142195	1992140	10279	9280.064500	26184	612	1.000000	30408	160	1.000000	9827220	0.000000
301108528	1998178	10470	9272.167631	26053	603	1.000000	30166	193	1.000000	9822248	0.000000
301052845	2004919	10567	9279.814647	25263	794	1.000000	29114	284	1.000000	9817506	0.000000
301065760	1996693	10369	9279.760322	28029	419	1.000000	29705	241	1.000000	9812566	0.000000
301029492	2000556	10487	9276.924025	26303	635	1.000000	29801	185	1.000000	9807721	0.000000
[truncated: 163 more rows]
