# Supplementary material for: Large Variations in HIV-1 Viral Load Explained by Shifting-Mosaic Metapopulation Dynamics
Source: PLoS Biol. 2016 Oct 5;14(10):e1002567. doi: 10.1371/journal.pbio.1002567 (PMC5051940; doi:10.1371/journal.pbio.1002567)
Supplement: S1 Data — Each file gives the output from the simulations indicated by the filename: low migration (ms1, db432); high migration (ms1, db1); very high migration (ms10, db1); number of patches (np); reservoir (storage); no reservoir (nostorage); CTL immigration model (CTLimmig); CTL proliferation model (CTLprolif); β¯ (beta1, beta2, …). Within each file, there are 21 simulations for (k = 0,1,..,20), and data is output each day. For measures of synchrony, the final entry should be used. See Methods and S1 Simulation Code for further details. (ZIP) [file pbio.1002567.s002.zip › S1_Data/ms1_np10000_nostorage_noPD_CTLimmig_db432_beta3.tsv]

npatches	nstrain	runtime	dt	init_x	init_y	init_y_blood	init_z	init_S	beta0	beta1	beta2	beta3	mean_beta	B	d	delta	delta_blood	b[0]	mut	m	CTL	c	g	epsilon	k	het	lambda	rho	omega	x_max	patch.dyna	DELTA	A	VA
10000	1	100.000000	0.001000	21900	9499	5000000	0.001000	10000000	4.399608	3.818029	3.676691	1.946732	3	800000000	0.010000	1.000000	432.000000	80000	0.000050	0.004800	0	0.500000	0.000000	2.500000	0.000000	0.500000	0.000000	0.000000	0.000000	31872	0	10.000000	7.000000	1.000000
sus	inf	inf_blood	z	x[0]	y[0][0]	z[0]	x[1]	y[1][0]	z[1]	S[0]	synchrony
219000000	94990000	5000000	10.000000	21900	9499	0.001000	21900	9499	0.001000	10000000	0.000000
264666449	39836622	206997	3941.516320	22331	7261	0.394152	24509	5597	0.394152	9995098	0.000000
283960542	25748109	134700	6325.803353	23802	5926	0.632580	26199	4107	0.632580	9990224	0.000000
291397463	20639309	107877	7771.765723	24399	5488	0.777177	27175	3366	0.777177	9985149	0.000000
294726099	18337900	95790	8648.676577	24610	5502	0.864868	27556	3215	0.864868	9980168	0.000000
296388889	17152673	89709	9180.483393	24685	5162	0.918048	27685	3121	0.918048	9975158	0.000000
297316616	16492943	86064	9503.000201	24888	5298	0.950300	27733	2908	0.950300	9970185	0.000000
297822264	16112990	84218	9698.592075	24671	5236	0.969859	28309	2728	0.969859	9965153	0.000000
298126034	15882253	82576	9817.209710	24567	5221	0.981721	28024	2989	0.981721	9960071	0.000000
298333694	15735572	81787	9889.145947	24867	5116	0.988915	28032	2840	0.988915	9955069	0.000000
298484915	15636477	81698	9932.772025	24749	5229	0.993277	28232	2899	0.993277	9950128	0.000000
298513206	15602117	81557	9959.229270	25013	5090	0.995923	28330	2809	0.995923	9945100	0.000000
298563994	15574347	80851	9975.274394	24935	5164	0.997527	28121	2949	0.997527	9940114	0.000000
298605396	15547982	81213	9985.005037	24708	5370	0.998501	27811	3010	0.998501	9935173	0.000000
298636963	15516863	80466	9990.906233	24493	5329	0.999091	27909	2870	0.999091	9930063	0.000000
298665775	15497005	81236	9994.485041	24685	5235	0.999449	28057	2924	0.999449	9925140	0.000000
298660108	15507144	80518	9996.655426	24763	5188	0.999666	28130	2786	0.999666	9920190	0.000000
298652172	15506376	81120	9997.971667	24854	5109	0.999797	27878	3020	0.999797	9915210	0.000000
298656791	15501985	80554	9998.769908	24791	5149	0.999877	28059	2790	0.999877	9910402	0.000000
298662411	15501313	80916	9999.254005	24677	5163	0.999925	28433	2536	0.999925	9905483	0.000000
298660040	15491272	80331	9999.547588	25016	4902	0.999955	28522	2566	0.999955	9900539	0.000000
298686642	15468101	81242	9999.725632	24962	5133	0.999973	28235	2851	0.999973	9895533	0.000000
298695006	15466515	80547	9999.833608	24676	5333	0.999983	27935	2754	0.999983	9890517	0.000000
298681298	15477428	80979	9999.899091	24584	5373	0.999990	28118	2892	0.999990	9885663	0.000000
298677509	15484409	80675	9999.938803	24652	5213	0.999994	27929	2941	0.999994	9880765	0.000000
298674362	15490994	80267	9999.962887	24767	5219	0.999996	27911	2955	0.999996	9875785	0.000000
298653302	15494964	81098	9999.977493	24789	5167	0.999998	27591	3042	0.999998	9870873	0.000000
298673511	15494575	80532	9999.986350	24562	5220	0.999999	28147	2859	0.999999	9866002	0.000000
298686885	15474057	80441	9999.991722	24736	5241	0.999999	28396	2595	0.999999	9861156	0.000000
298669724	15481771	80732	9999.994980	24979	5104	0.999999	28366	2743	0.999999	9856203	0.000000
298669406	15477392	80654	9999.996955	24884	4980	1.000000	28148	2847	1.000000	9851228	0.000000
298694752	15480083	80474	9999.998154	25031	4989	1.000000	28036	2808	1.000000	9846350	0.000000
298683791	15476839	80324	9999.998880	24467	5440	1.000000	28085	2609	1.000000	9841435	0.000000
298691600	15464105	80811	9999.999321	24516	5410	1.000000	28129	2790	1.000000	9836605	0.000000
298689969	15475878	80474	9999.999588	24716	5288	1.000000	28194	2865	1.000000	9831570	0.000000
298680767	15492810	80688	9999.999750	25171	5011	1.000000	28244	2862	1.000000	9826602	0.000000
298652419	15498640	80737	9999.999849	24588	5253	1.000000	27983	2806	1.000000	9821623	0.000000
298652403	15509850	81119	9999.999908	24718	5463	1.000000	28139	2804	1.000000	9816842	0.000000
298655724	15487802	80528	9999.999944	24561	5327	1.000000	28111	2888	1.000000	9811886	0.000000
298659397	15493273	80429	9999.999966	24760	5211	1.000000	27667	3043	1.000000	9806973	0.000000
298667625	15497471	80828	9999.999980	24764	5153	1.000000	28068	2805	1.000000	9802029	-1.#IND00
298664829	15492219	80823	9999.999988	24677	5177	1.000000	28100	2816	1.000000	9797093	0.000000
298660420	15477028	80049	9999.999992	24777	5259	1.000000	27987	2895	1.000000	9792255	0.000168
298654227	15489222	80673	9999.999995	24920	5047	1.000000	28008	2864	1.000000	9787293	-0.001273
298681938	15484687	80960	9999.999997	24970	5125	1.000000	28118	2758	1.000000	9782394	-0.005220
298691683	15474454	80817	9999.999998	24795	5087	1.000000	28420	2704	1.000000	9777419	-0.002618
298710179	15475980	80386	9999.999999	25039	5087	1.000000	28221	2735	1.000000	9772433	-0.001824
298686117	15489574	80962	9999.999999	24681	5399	1.000000	28004	2904	1.000000	9767465	0.003609
298651936	15502992	80582	10000.000000	24554	5299	1.000000	27931	2875	1.000000	9762587	0.003371
298675726	15502689	80755	10000.000000	24658	5427	1.000000	28179	2821	1.000000	9757673	0.003268
298648447	15497791	80988	10000.000000	24820	5069	1.000000	28124	2863	1.000000	9752903	0.001676
298662802	15491298	81034	10000.000000	24771	5311	1.000000	27803	3073	1.000000	9748008	0.003263
298654943	15494533	80747	10000.000000	24647	5268	1.000000	27952	2863	1.000000	9743177	-0.001043
298676245	15491736	80553	10000.000000	24964	4919	1.000000	28126	2805	1.000000	9738333	0.000002
298665563	15488749	80707	10000.000000	24961	5105	1.000000	28149	2835	1.000000	9733426	0.001725
298676856	15483200	80313	10000.000000	24665	5384	1.000000	28027	2863	1.000000	9728563	0.001342
298686997	15484607	81121	10000.000000	24572	5275	1.000000	27939	2870	1.000000	9723674	0.001591
298682715	15500431	80917	10000.000000	24768	5140	1.000000	27979	2751	1.000000	9718815	0.003372
298694708	15492656	80666	10000.000000	24827	5334	1.000000	28017	2910	1.000000	9713989	0.003261
298666309	15491401	80508	10000.000000	24770	5123	1.000000	28079	2856	1.000000	9709162	0.003366
298651280	15475679	80638	10000.000000	25059	5035	1.000000	27814	3021	1.000000	9704288	0.002953
298670876	15472596	80356	10000.000000	24642	5081	1.000000	27987	2850	1.000000	9699271	0.001773
298719020	15458816	80403	10000.000000	24944	5114	1.000000	28231	2799	1.000000	9694324	0.001527
298722163	15463057	80448	10000.000000	24852	5115	1.000000	28242	2893	1.000000	9689410	-0.000370
298693635	15475861	80445	10000.000000	24615	5192	1.000000	27973	2884	1.000000	9684392	-0.000927
298672367	15483533	80459	10000.000000	24867	5249	1.000000	27881	2944	1.000000	9679637	-0.001150
298681263	15473361	80508	10000.000000	24729	5228	1.000000	28115	2869	1.000000	9674854	-0.001131
298684060	15478098	80436	10000.000000	24865	5211	1.000000	27971	2936	1.000000	9670062	-0.001713
298693237	15476321	80485	10000.000000	24798	5190	1.000000	28014	2870	1.000000	9665097	-0.000901
298658197	15497976	80866	10000.000000	24997	5023	1.000000	28115	2832	1.000000	9660318	-0.000589
298677751	15491782	80326	10000.000000	24795	5129	1.000000	28050	2854	1.000000	9655443	-0.000880
298677910	15482724	80489	10000.000000	24848	5086	1.000000	28387	2652	1.000000	9650566	-0.000062
298673935	15495530	80832	10000.000000	24954	5032	1.000000	28387	2696	1.000000	9645770	0.001380
298675417	15477004	81066	10000.000000	24945	5081	1.000000	28191	2856	1.000000	9640959	0.001113
298691718	15455984	80525	10000.000000	24721	5181	1.000000	28146	2831	1.000000	9636157	0.000239
298703668	15452336	80826	10000.000000	24978	5166	1.000000	28193	2716	1.000000	9631364	-0.000186
298708638	15474225	80901	10000.000000	24874	5084	1.000000	28239	2506	1.000000	9626454	-0.000076
298676526	15481410	80620	10000.000000	24941	5159	1.000000	28568	2495	1.000000	9621574	-0.000039
298664224	15487227	80809	10000.000000	24804	5316	1.000000	28268	2659	1.000000	9616692	0.000089
298698189	15472340	80637	10000.000000	24889	5206	1.000000	28296	2699	1.000000	9611772	0.000126
298685919	15475771	80911	10000.000000	24741	5089	1.000000	27937	2937	1.000000	9606960	-0.000455
298686532	15472514	80255	10000.000000	24960	5002	1.000000	27984	2946	1.000000	9602166	-0.000101
298686436	15476863	80640	10000.000000	24948	5157	1.000000	27764	3022	1.000000	9597378	0.000585
298704836	15483573	80331	10000.000000	24926	5187	1.000000	28121	2849	1.000000	9592462	0.000077
298695429	15482781	80749	10000.000000	24617	5322	1.000000	28049	2826	1.000000	9587612	-0.000218
298664792	15481981	80998	10000.000000	24662	5315	1.000000	28028	2786	1.000000	9582817	-0.000242
298695835	15481977	80813	10000.000000	24739	5330	1.000000	28245	2779	1.000000	9578063	-0.000002
298667869	15486608	80525	10000.000000	24586	5265	1.000000	27861	2924	1.000000	9573244	-0.000189
298685543	15487022	80469	10000.000000	24813	5152	1.000000	28022	2943	1.000000	9568478	0.000327
298676750	15491366	81241	10000.000000	25120	5184	1.000000	28003	2926	1.000000	9563720	0.002490
298677450	15505020	80277	10000.000000	24891	5191	1.000000	27966	3034	1.000000	9558980	0.002285
298673942	15500001	80151	10000.000000	24960	4793	1.000000	27829	3036	1.000000	9554264	0.002084
298710285	15481482	80466	10000.000000	25222	5038	1.000000	27820	3026	1.000000	9549543	0.001750
298705365	15463516	80460	10000.000000	24955	4864	1.000000	27920	2894	1.000000	9544778	0.001951
298698385	15474321	80843	10000.000000	25121	5038	1.000000	27612	3122	1.000000	9540037	0.001820
298667392	15494930	80757	10000.000000	24828	5123	1.000000	28026	2831	1.000000	9535211	0.001834
298679542	15477375	80974	10000.000000	25000	4974	1.000000	28073	3063	1.000000	9530444	0.001317
298696237	15464888	80656	10000.000000	25207	4804	1.000000	27663	3088	1.000000	9525640	0.000945
298721314	15462489	80601	10000.000000	24794	5226	1.000000	28034	2861	1.000000	9520938	0.000700
298722284	15461424	80748	10000.000000	24728	5194	1.000000	28055	2687	1.000000	9516062	0.001340
npatches	nstrain	runtime	dt	init_x	init_y	init_y_blood	init_z	init_S	beta0	beta1	beta2	beta3	mean_beta	B	d	delta	delta_blood	b[0]	mut	m	CTL	c	g	epsilon	k	het	lambda	rho	omega	x_max	patch.dyna	DELTA	A	VA
10000	1	100.000000	0.001000	21900	9499	5000000	0.001000	10000000	2.620947	4.009219	2.650938	2.502741	3	800000000	0.010000	1.000000	432.000000	80000	0.000050	0.004800	0	0.500000	0.000000	2.500000	1.000000	0.500000	0.000000	0.000000	0.000000	31872	0	10.000000	7.000000	1.000000
sus	inf	inf_blood	z	x[0]	y[0][0]	z[0]	x[1]	y[1][0]	z[1]	S[0]	synchrony
219000000	94990000	5000000	10.000000	21900	9499	0.001000	21900	9499	0.001000	10000000	0.000000
268767598	32656967	170226	3941.516320	27888	2566	0.394152	24108	5302	0.394152	9995101	0.000000
294446846	14135257	74151	6325.803353	30748	684	0.632580	27457	2661	0.632580	9990131	0.000000
305790925	7291565	38310	7771.765723	31487	235	0.777177	28975	1558	0.777177	9985128	0.000000
311151267	4219331	22075	8648.676577	31926	101	0.864868	30196	935	0.864868	9980150	0.000000
313927934	2652875	13897	9180.483393	31861	55	0.918048	31002	571	0.918048	9975210	0.000000
315516179	1778790	9351	9503.000201	31817	42	0.950300	31103	436	0.950300	9970149	0.000000
316477572	1251906	6616	9698.260967	31800	31	0.969859	31335	338	0.969859	9965172	0.000000
317091072	924535	4832	9808.427798	32211	17	0.981721	31600	229	0.981721	9960235	0.000000
317477292	706120	3584	9815.701681	32091	7	0.988915	31452	119	0.988915	9955396	0.000000
317757862	549752	2847	9688.383456	31774	5	0.993277	31621	59	0.993277	9950414	0.000000
317964380	440035	2359	9379.162016	31895	13	0.995923	31908	33	0.995923	9945332	0.000000
318104205	361677	1800	8861.652316	31758	9	0.997527	31675	13	0.997527	9940296	0.000000
318206013	302231	1568	8227.214873	31992	9	0.567064	31845	4	0.998501	9935410	0.000000
318265968	258150	1354	7646.223065	31783	7	0.737444	31710	6	0.999091	9930492	0.000000
318334215	223761	1165	7097.903234	32029	7	0.840771	31918	8	0.999449	9925379	0.000000
318404324	194734	1078	6606.041470	31762	3	0.894049	31774	7	0.999666	9920492	0.000000
318425175	171907	941	6162.460116	31915	0	0.361669	31675	16	0.999797	9915457	0.000000
318472567	152014	813	5796.205575	31804	2	0.487672	31803	10	0.999877	9910647	0.000000
318487571	134543	715	5485.184251	31927	1	0.471885	31951	6	0.999925	9905666	0.000000
318520298	122639	690	5180.534544	31924	0	0.185514	32018	20	0.999955	9900718	0.000000
318558968	112950	611	4948.137982	32066	5	0.475006	31977	11	0.999973	9895817	0.000000
318574474	105014	486	4754.987541	32025	4	0.681615	31934	6	0.981005	9890752	0.000000
318560534	94721	498	4563.792349	31717	1	0.333583	31929	2	0.338597	9885792	0.000000
318557639	86657	462	4388.826618	31804	3	0.192411	31766	0	0.197107	9880828	0.000000
318576835	80932	456	4205.975191	31693	0	0.209950	31806	1	0.303974	9875884	0.000000
318592560	75574	409	4060.777075	31846	0	0.195656	31953	0	0.197080	9870977	0.000000
318605893	72956	387	3955.947103	31836	0	0.168103	31653	1	0.168174	9865975	0.000000
318613131	69179	358	3870.444970	32022	0	0.166738	31889	5	0.473678	9861052	0.000000
318623831	66045	346	3773.826170	31709	0	0.219831	32003	8	0.680810	9856122	0.000000
318639844	63547	337	3693.384042	32037	0	0.170705	31821	9	0.806425	9851152	0.000000
318619052	60822	329	3636.304619	31650	0	0.166867	31761	9	0.882606	9846203	0.000000
318640641	57130	307	3587.207768	31724	0	0.166677	31933	2	0.290161	9841245	0.000000
318641543	54214	311	3502.355421	31760	1	0.177040	31845	11	0.569515	9836318	0.000000
318612508	52118	272	3452.385781	31881	0	0.167181	31703	20	0.738930	9831496	0.000000
318626277	49283	229	3387.620173	31738	1	0.166692	31932	7	0.841673	9826656	0.000000
318634075	47258	226	3298.802414	31763	4	0.444025	31910	12	0.903982	9821754	0.000000
318654832	45209	224	3250.324332	31744	0	0.572405	31687	18	0.941769	9816846	0.000000
318638655	43611	228	3205.608163	31761	0	0.186776	31742	8	0.964686	9811953	0.000000
318650269	41129	204	3158.230490	31971	0	0.167663	31854	7	0.978583	9807100	0.000000
318645213	40801	209	3108.756543	31943	0	0.166716	32065	9	0.987012	9802197	-1.#IND00
318645650	39543	176	3067.434064	31877	0	0.166669	32005	10	0.992123	9797311	-1.#IND00
318662252	38245	180	3026.647631	31881	0	0.166667	31864	1	0.570449	9792424	-1.#IND00
318656899	37298	217	3000.939345	31779	3	0.302913	32118	0	0.187127	9787550	-1.#IND00
318663071	35945	200	2959.801151	32065	7	0.546758	31796	0	0.167681	9782698	-1.#IND00
318648509	35233	193	2934.328857	31814	9	0.725129	32110	6	0.440706	9777814	-1.#IND00
318656020	33881	189	2893.348507	31731	1	0.354798	31863	5	0.283207	9772957	-1.#IND00
318665287	32672	163	2847.041094	31822	0	0.224986	31803	3	0.565297	9768051	-1.#IND00
318658225	32677	174	2828.717242	31642	0	0.169557	31848	0	0.222530	9763194	-1.#IND00
318677681	33445	182	2832.798204	31952	0	0.166810	32038	0	0.169435	9758264	-1.#IND00
318676338	33076	152	2844.471911	31932	0	0.166674	32054	0	0.166804	9753361	-1.#IND00
318681979	31331	166	2838.758587	31799	0	0.166667	31852	0	0.166673	9748393	-1.#IND00
318653359	31392	157	2811.495022	32007	0	0.166667	31914	1	0.202612	9743553	-1.#IND00
318684341	30959	147	2802.814148	32051	0	0.166667	31858	0	0.168448	9738706	-1.#IND00
318677756	29935	140	2783.905174	31966	0	0.166667	31746	0	0.166755	9733804	-1.#IND00
318672702	29251	136	2760.120012	31786	0	0.166667	31692	0	0.166671	9728824	-1.#IND00
318660651	28306	135	2734.961853	31746	0	0.166667	31693	1	0.166667	9723948	-1.#IND00
318688563	27412	144	2723.020583	32081	0	0.166667	31817	0	0.169382	9719119	-1.#IND00
318687451	27799	139	2723.347458	31975	0	0.166667	31942	0	0.166801	9714261	-1.#IND00
318698000	27148	146	2715.901748	31944	0	0.166667	31922	0	0.166673	9709364	-1.#IND00
318687131	27166	146	2711.838821	32100	0	0.166667	31932	7	0.335606	9704405	-1.#IND00
318685377	27828	135	2713.676930	31796	0	0.166667	31578	12	0.597075	9699448	-1.#IND00
318673494	28180	145	2720.928375	31836	0	0.166667	31762	11	0.755644	9694582	-1.#IND00
318680009	27612	159	2726.352392	31727	0	0.166667	31787	1	0.837041	9689723	-1.#IND00
318679378	28340	137	2702.469205	32164	0	0.166667	31724	0	0.215272	9684797	-1.#IND00
318669602	27130	125	2683.458165	31916	0	0.166667	31670	0	0.169076	9680031	-1.#IND00
318678267	26171	142	2685.987650	31666	0	0.166667	31943	0	0.166786	9675201	-1.#IND00
318696383	26206	135	2655.719607	31787	0	0.166667	31777	0	0.171333	9670280	0.006876
318666496	24691	140	2632.817706	31886	0	0.166667	31893	1	0.166898	9665450	0.011497
318677436	24628	140	2609.784937	31913	0	0.166667	31545	10	0.474973	9660638	0.012585
318688406	24884	147	2594.239765	32154	0	0.166667	32019	4	0.681595	9655770	0.013096
318674329	24919	124	2583.218640	31882	0	0.166667	31969	9	0.806902	9651090	0.012055
318663405	25517	138	2578.489243	31859	0	0.166667	31908	4	0.882895	9646155	0.011278
318683809	25278	122	2607.479413	31884	0	0.166667	31968	0	0.260613	9641425	0.011651
318672071	24719	155	2613.124144	32026	0	0.166667	32042	0	0.171323	9636717	0.012131
318663917	24547	135	2600.134472	32067	0	0.166667	31864	0	0.166897	9631928	0.012128
318703415	25046	115	2582.626736	31887	1	0.177634	32037	0	0.166678	9627147	0.011610
318696581	24501	142	2586.619313	31796	1	0.196675	31992	0	0.166849	9622347	0.011553
318698632	24167	141	2586.017997	31809	0	0.168154	31849	1	0.166676	9617509	0.011340
318677383	24647	110	2556.095438	31723	0	0.166740	31995	2	0.314739	9612609	0.010586
318690334	24606	116	2560.496021	31855	4	0.364544	31696	2	0.303340	9607789	0.010307
318680331	24432	127	2559.309121	31973	1	0.577712	31798	0	0.177767	9603015	0.010145
318662012	23798	125	2565.677760	31677	0	0.187039	31784	0	0.167217	9598334	0.009728
318697586	22567	128	2552.897775	31724	0	0.167676	32059	6	0.273731	9593537	0.010019
318686691	22664	110	2531.061372	31830	0	0.166717	31673	5	0.559551	9588751	0.010017
318691463	22999	120	2531.540528	31752	0	0.166669	31850	0	0.234551	9583991	0.010599
318677168	22915	109	2540.944191	31714	0	0.166667	31993	0	0.170031	9579157	0.010269
318697307	21979	118	2536.334150	31830	0	0.166667	31811	0	0.166833	9574320	0.010902
318701143	21564	105	2513.714036	31858	0	0.166667	31774	0	0.166675	9569619	0.011605
318663564	20994	115	2501.101548	31907	0	0.170911	31946	0	0.166667	9564892	0.012262
318709925	21142	104	2491.940660	31831	0	0.188212	31764	0	0.166667	9560137	0.011785
318706730	21531	102	2497.816530	32013	0	0.167735	31926	0	0.166667	9555400	0.011689
318703652	21140	119	2496.570035	31738	0	0.166720	31928	0	0.166667	9550608	0.012282
318700663	21172	102	2482.318473	31836	0	0.166669	31850	0	0.169576	9545751	0.012101
318691850	20952	108	2471.441680	31984	0	0.166667	31870	0	0.166811	9541011	0.011930
318697762	21363	106	2458.519569	31758	0	0.166667	31928	0	0.166674	9536203	0.012193
318689183	21610	116	2459.430665	31750	0	0.166667	31911	0	0.166667	9531422	0.012538
318723770	21909	109	2486.237838	31942	0	0.166667	31862	0	0.166667	9526693	0.013385
318677201	21387	116	2480.899901	31865	0	0.166667	31968	0	0.166667	9521969	0.013742
318678098	21411	115	2485.366240	31867	0	0.169332	31705	3	0.184396	9517183	0.014197
npatches	nstrain	runtime	dt	init_x	init_y	init_y_blood	init_z	init_S	beta0	beta1	beta2	beta3	mean_beta	B	d	delta	delta_blood	b[0]	mut	m	CTL	c	g	epsilon	k	het	lambda	rho	omega	x_max	patch.dyna	DELTA	A	VA
10000	1	100.000000	0.001000	21900	9499	5000000	0.001000	10000000	3.012201	1.527202	3.309366	3.607408	3	800000000	0.010000	1.000000	432.000000	80000	0.000050	0.004800	0	0.500000	0.000000	2.500000	2.000000	0.500000	0.000000	0.000000	0.000000	31872	0	10.000000	7.000000	1.000000
sus	inf	inf_blood	z	x[0]	y[0][0]	z[0]	x[1]	y[1][0]	z[1]	S[0]	synchrony
219000000	94990000	5000000	10.000000	21900	9499	0.001000	21900	9499	0.001000	10000000	0.000000
272176138	26887574	140632	3941.516320	27587	2364	0.394152	29682	1040	0.394152	9994909	0.000000
301445403	7716302	40649	6325.803353	30424	504	0.632580	31579	148	0.632580	9989985	0.000000
312682579	2390927	12559	7771.765723	31538	94	0.777177	31810	37	0.777177	9985094	0.000000
316669335	771181	4059	8645.152707	31910	13	0.864868	31786	3	0.864868	9980227	0.000000
318057562	253860	1320	8558.735058	31639	16	0.918048	31992	1	0.717877	9975205	0.000000
318478320	86007	439	6390.099496	31855	1	0.455859	31674	1	0.253026	9970127	0.000000
318660415	30440	152	4302.750532	32043	2	0.364295	31659	0	0.170947	9965060	0.000000
318675030	11747	54	3014.092441	31876	0	0.215544	31712	0	0.197391	9960044	0.000000
318700312	5659	30	2317.571367	32195	0	0.169089	31771	0	0.168189	9955164	0.000000
318741869	2901	13	1974.202754	31847	0	0.166787	31789	0	0.166742	9950296	0.000000
318725405	1483	10	1818.290948	31835	0	0.166673	32103	0	0.166670	9945291	0.000000
318701030	831	5	1748.921342	31920	0	0.166667	31813	0	0.166667	9940305	0.000000
318703208	480	5	1708.769786	31688	0	0.166667	31755	0	0.166667	9935411	0.000000
318749495	205	2	1692.127500	32029	0	0.166667	31972	0	0.166667	9930407	0.000000
318725590	121	1	1678.091820	31884	0	0.166667	31781	0	0.166667	9925452	0.000000
318739616	83	1	1673.171502	31738	0	0.166667	31820	0	0.166667	9920465	0.000000
318730500	59	0	1670.454851	31879	0	0.166667	32028	0	0.166667	9915587	0.000000
318728237	70	1	1669.775445	31882	0	0.166667	31815	0	0.166667	9910547	0.000000
318716114	18	1	1669.036059	31765	0	0.166667	31745	0	0.166667	9905571	0.000000
318725301	0	0	1667.048574	31541	0	0.166667	31910	0	0.166667	9900574	0.000000
npatches	nstrain	runtime	dt	init_x	init_y	init_y_blood	init_z	init_S	beta0	beta1	beta2	beta3	mean_beta	B	d	delta	delta_blood	b[0]	mut	m	CTL	c	g	epsilon	k	het	lambda	rho	omega	x_max	patch.dyna	DELTA	A	VA
10000	1	100.000000	0.001000	21900	9499	5000000	0.001000	10000000	1.585865	3.725612	2.626900	1.788587	3	800000000	0.010000	1.000000	432.000000	80000	0.000050	0.004800	0	0.500000	0.000000	2.500000	3.000000	0.500000	0.000000	0.000000	0.000000	31872	0	10.000000	7.000000	1.000000
sus	inf	inf_blood	z	x[0]	y[0][0]	z[0]	x[1]	y[1][0]	z[1]	S[0]	synchrony
219000000	94990000	5000000	10.000000	21900	9499	0.001000	21900	9499	0.001000	10000000	0.000000
275661605	21869100	114499	3941.516320	30204	837	0.394152	26183	2870	0.394152	9995033	0.000000
306473996	4015833	20707	6325.803353	31488	52	0.632580	30011	765	0.632580	9990106	0.000000
315947273	682287	3682	7770.420410	31731	5	0.777177	31532	61	0.777177	9985071	0.000000
318188412	107380	548	7237.822146	31884	2	0.520607	31570	6	0.864868	9980039	0.000000
318630979	16492	77	4170.145032	31843	0	0.236729	31718	10	0.858156	9975084	0.000000
318715147	3371	15	2370.402939	31984	0	0.170139	31706	4	0.913978	9970161	0.000000
318745463	1009	5	1838.581293	31865	0	0.166839	32042	0	0.213982	9965147	0.000000
318725095	360	0	1717.673350	31993	0	0.166675	31804	0	0.169012	9960150	0.000000
318717005	151	1	1684.569066	31801	0	0.166667	31711	0	0.166783	9955253	0.000000
318721378	43	1	1672.895768	31798	0	0.166667	31909	0	0.166672	9950333	0.000000
318725638	9	0	1668.320605	31936	0	0.166667	31932	0	0.166667	9945312	0.000000
318736663	2	0	1666.994575	31850	0	0.166667	31788	0	0.166667	9940382	0.000000
318731669	0	0	1666.756049	31729	0	0.166667	31782	0	0.166667	9935285	0.000000
npatches	nstrain	runtime	dt	init_x	init_y	init_y_blood	init_z	init_S	beta0	beta1	beta2	beta3	mean_beta	B	d	delta	delta_blood	b[0]	mut	m	CTL	c	g	epsilon	k	het	lambda	rho	omega	x_max	patch.dyna	DELTA	A	VA
10000	1	100.000000	0.001000	21900	9499	5000000	0.001000	10000000	4.318955	1.718381	3.318053	2.440170	3	800000000	0.010000	1.000000	432.000000	80000	0.000050	0.004800	0	0.500000	0.000000	2.500000	4.000000	0.500000	0.000000	0.000000	0.000000	31872	0	10.000000	7.000000	1.000000
sus	inf	inf_blood	z	x[0]	y[0][0]	z[0]	x[1]	y[1][0]	z[1]	S[0]	synchrony
219000000	94990000	5000000	10.000000	21900	9499	0.001000	21900	9499	0.001000	10000000	0.000000
278438774	17948786	93424	3941.516320	25136	3483	0.394152	29739	788	0.394152	9995016	0.000000
309649242	2105662	10940	6325.803353	29547	701	0.632580	31588	39	0.632580	9990050	0.000000
317331472	191458	1040	7502.796639	31287	74	0.777177	31657	3	0.713231	9985024	0.000000
318554229	15435	74	4497.633181	31925	9	0.864868	31967	2	0.311304	9979995	0.000000
318706137	1750	4	2220.800338	31869	0	0.238060	31878	0	0.185712	9975016	0.000000
318730842	344	1	1748.107617	32091	0	0.170205	31759	0	0.167611	9970005	0.000000
318723542	73	1	1680.309109	31934	0	0.166842	32126	0	0.166713	9965083	0.000000
318737049	14	0	1669.166196	31820	0	0.166675	31708	0	0.166669	9960210	0.000000
318733202	0	0	1666.998202	31817	0	0.166667	31962	0	0.166667	9955321	0.000000
npatches	nstrain	runtime	dt	init_x	init_y	init_y_blood	init_z	init_S	beta0	beta1	beta2	beta3	mean_beta	B	d	delta	delta_blood	b[0]	mut	m	CTL	c	g	epsilon	k	het	lambda	rho	omega	x_max	patch.dyna	DELTA	A	VA
10000	1	100.000000	0.001000	21900	9499	5000000	0.001000	10000000	4.241752	3.038729	2.353856	2.396543	3	800000000	0.010000	1.000000	432.000000	80000	0.000050	0.004800	0	0.500000	0.000000	2.500000	5.000000	0.500000	0.000000	0.000000	0.000000	31872	0	10.000000	7.000000	1.000000
sus	inf	inf_blood	z	x[0]	y[0][0]	z[0]	x[1]	y[1][0]	z[1]	S[0]	synchrony
219000000	94990000	5000000	10.000000	21900	9499	0.001000	21900	9499	0.001000	10000000	0.000000
280900486	14716904	77352	3941.516320	25906	2469	0.394152	27959	1348	0.394152	9994889	0.000000
311785096	1080319	5757	6325.803353	30521	221	0.632580	31248	69	0.632580	9989960	0.000000
317898699	50098	270	6286.409043	31962	24	0.777177	31815	2	0.777177	9985021	0.000000
318647327	2568	19	2703.886194	31895	2	0.864868	31860	0	0.219091	9979991	0.000000
318719462	259	1	1769.603475	32167	0	0.214773	31834	0	0.169265	9975066	0.000000
318712927	64	1	1678.957324	31885	0	0.169051	31646	0	0.166795	9970016	0.000000
318726083	7	0	1668.429376	31767	0	0.166785	31742	0	0.166673	9965028	0.000000
318733717	0	0	1667.128924	31820	0	0.166673	31845	0	0.166667	9960143	0.000000
npatches	nstrain	runtime	dt	init_x	init_y	init_y_blood	init_z	init_S	beta0	beta1	beta2	beta3	mean_beta	B	d	delta	delta_blood	b[0]	mut	m	CTL	c	g	epsilon	k	het	lambda	rho	omega	x_max	patch.dyna	DELTA	A	VA
10000	1	100.000000	0.001000	21900	9499	5000000	0.001000	10000000	1.972409	3.470215	1.670180	3.297799	3	800000000	0.010000	1.000000	432.000000	80000	0.000050	0.004800	0	0.500000	0.000000	2.500000	6.000000	0.500000	0.000000	0.000000	0.000000	31872	0	10.000000	7.000000	1.000000
sus	inf	inf_blood	z	x[0]	y[0][0]	z[0]	x[1]	y[1][0]	z[1]	S[0]	synchrony
219000000	94990000	5000000	10.000000	21900	9499	0.001000	21900	9499	0.001000	10000000	0.000000
282847017	12189668	63748	3941.516320	29944	641	0.394152	27715	1483	0.394152	9994974	0.000000
313201480	559374	2899	6325.593682	31824	14	0.632580	31034	78	0.632580	9990050	0.000000
318180027	14119	70	4838.862378	31727	0	0.345895	31795	1	0.771367	9985122	0.000000
318673714	627	3	2027.958373	31881	0	0.175550	31943	0	0.196637	9980204	0.000000
318740932	84	0	1698.943096	31961	0	0.167107	31955	0	0.168152	9975205	0.000000
318728622	5	0	1669.351393	31980	0	0.166688	31984	0	0.166740	9970267	0.000000
318733227	0	0	1666.818390	31865	0	0.166668	31921	0	0.166670	9965434	0.000000
npatches	nstrain	runtime	dt	init_x	init_y	init_y_blood	init_z	init_S	beta0	beta1	beta2	beta3	mean_beta	B	d	delta	delta_blood	b[0]	mut	m	CTL	c	g	epsilon	k	het	lambda	rho	omega	x_max	patch.dyna	DELTA	A	VA
10000	1	100.000000	0.001000	21900	9499	5000000	0.001000	10000000	2.448323	4.153132	3.600572	1.793120	3	800000000	0.010000	1.000000	432.000000	80000	0.000050	0.004800	0	0.500000	0.000000	2.500000	7.000000	0.500000	0.000000	0.000000	0.000000	31872	0	10.000000	7.000000	1.000000
sus	inf	inf_blood	z	x[0]	y[0][0]	z[0]	x[1]	y[1][0]	z[1]	S[0]	synchrony
219000000	94990000	5000000	10.000000	21900	9499	0.001000	21900	9499	0.001000	10000000	0.000000
285241256	9816770	51722	3941.516320	29237	729	0.394152	26672	1648	0.394152	9995075	0.000000
314297819	271749	1467	6313.077545	31561	22	0.632580	31264	57	0.632580	9990072	0.000000
318326338	3828	26	3494.563490	32000	0	0.353838	31661	0	0.568357	9985072	0.000000
318696700	203	0	1805.136312	31854	0	0.175943	32071	0	0.186576	9979950	0.000000
318746120	19	0	1677.233062	31736	0	0.167126	31936	0	0.167653	9974891	0.000000
318706733	1	0	1667.568058	31817	0	0.166689	31998	0	0.166716	9969913	0.000000
318738909	0	0	1666.711342	31925	0	0.166668	32066	0	0.166669	9964951	0.000000
npatches	nstrain	runtime	dt	init_x	init_y	init_y_blood	init_z	init_S	beta0	beta1	beta2	beta3	mean_beta	B	d	delta	delta_blood	b[0]	mut	m	CTL	c	g	epsilon	k	het	lambda	rho	omega	x_max	patch.dyna	DELTA	A	VA
10000	1	100.000000	0.001000	21900	9499	5000000	0.001000	10000000	3.319161	2.923195	1.779374	2.304106	3	800000000	0.010000	1.000000	432.000000	80000	0.000050	0.004800	0	0.500000	0.000000	2.500000	8.000000	0.500000	0.000000	0.000000	0.000000	31872	0	10.000000	7.000000	1.000000
sus	inf	inf_blood	z	x[0]	y[0][0]	z[0]	x[1]	y[1][0]	z[1]	S[0]	synchrony
219000000	94990000	5000000	10.000000	21900	9499	0.001000	21900	9499	0.001000	10000000	0.000000
286841516	8085460	42655	3941.516320	28373	921	0.394152	28808	770	0.394152	9995017	0.000000
314915764	138542	735	6217.697271	31553	12	0.632580	31635	6	0.632580	9990120	0.000000
318392977	1386	10	2729.139069	32128	0	0.384677	32058	0	0.223816	9985177	0.000000
318708365	78	0	1737.046403	31801	0	0.177472	31727	0	0.169499	9980138	0.000000
318715025	13	0	1671.778059	32133	0	0.167202	32113	0	0.166807	9975023	0.000000
318713829	2	0	1667.406014	31934	0	0.166693	31746	0	0.166674	9970129	0.000000
318730870	0	0	1666.756180	31889	0	0.166668	31722	0	0.166667	9965153	0.000000
npatches	nstrain	runtime	dt	init_x	init_y	init_y_blood	init_z	init_S	beta0	beta1	beta2	beta3	mean_beta	B	d	delta	delta_blood	b[0]	mut	m	CTL	c	g	epsilon	k	het	lambda	rho	omega	x_max	patch.dyna	DELTA	A	VA
10000	1	100.000000	0.001000	21900	9499	5000000	0.001000	10000000	2.809443	1.643277	1.734824	3.405106	3	800000000	0.010000	1.000000	432.000000	80000	0.000050	0.004800	0	0.500000	0.000000	2.500000	9.000000	0.500000	0.000000	0.000000	0.000000	31872	0	10.000000	7.000000	1.000000
sus	inf	inf_blood	z	x[0]	y[0][0]	z[0]	x[1]	y[1][0]	z[1]	S[0]	synchrony
219000000	94990000	5000000	10.000000	21900	9499	0.001000	21900	9499	0.001000	10000000	0.000000
288454998	6602739	34902	3941.516320	29283	500	0.394152	30296	289	0.394152	9995017	0.000000
315427930	69367	364	5960.450816	31745	4	0.632580	31775	1	0.566355	9990007	0.000000
318442510	591	1	2296.499530	31948	0	0.257303	31788	0	0.186476	9984949	0.000000
318695851	47	0	1705.585751	32012	0	0.171159	31760	0	0.167649	9979829	0.000000
318736113	4	0	1669.416462	31828	0	0.166889	31930	0	0.166715	9974894	0.000000
318738642	0	0	1666.834052	32028	0	0.166678	31907	0	0.166669	9969822	0.000000
npatches	nstrain	runtime	dt	init_x	init_y	init_y_blood	init_z	init_S	beta0	beta1	beta2	beta3	mean_beta	B	d	delta	delta_blood	b[0]	mut	m	CTL	c	g	epsilon	k	het	lambda	rho	omega	x_max	patch.dyna	DELTA	A	VA
10000	1	100.000000	0.001000	21900	9499	5000000	0.001000	10000000	2.931751	3.795808	1.977762	2.874570	3	800000000	0.010000	1.000000	432.000000	80000	0.000050	0.004800	0	0.500000	0.000000	2.500000	10.000000	0.500000	0.000000	0.000000	0.000000	31872	0	10.000000	7.000000	1.000000
sus	inf	inf_blood	z	x[0]	y[0][0]	z[0]	x[1]	y[1][0]	z[1]	S[0]	synchrony
219000000	94990000	5000000	10.000000	21900	9499	0.001000	21900	9499	0.001000	10000000	0.000000
290045947	5350184	28077	3941.516320	29208	457	0.394152	28165	758	0.394152	9994880	0.000000
315822855	33236	182	5520.835275	31371	3	0.632580	31655	4	0.632580	9989868	0.000000
318465922	243	0	2055.054119	31710	0	0.207900	31895	0	0.217766	9984761	0.000000
318740692	7	0	1687.879100	31810	0	0.168710	31922	0	0.169199	9979741	0.000000
318724255	0	0	1667.739148	31758	0	0.166768	31659	0	0.166792	9974774	0.000000
npatches	nstrain	runtime	dt	init_x	init_y	init_y_blood	init_z	init_S	beta0	beta1	beta2	beta3	mean_beta	B	d	delta	delta_blood	b[0]	mut	m	CTL	c	g	epsilon	k	het	lambda	rho	omega	x_max	patch.dyna	DELTA	A	VA
10000	1	100.000000	0.001000	21900	9499	5000000	0.001000	10000000	3.159494	2.354906	2.178718	2.597414	3	800000000	0.010000	1.000000	432.000000	80000	0.000050	0.004800	0	0.500000	0.000000	2.500000	11.000000	0.500000	0.000000	0.000000	0.000000	31872	0	10.000000	7.000000	1.000000
sus	inf	inf_blood	z	x[0]	y[0][0]	z[0]	x[1]	y[1][0]	z[1]	S[0]	synchrony
219000000	94990000	5000000	10.000000	21900	9499	0.001000	21900	9499	0.001000	10000000	0.000000
291356838	4356147	22917	3941.516320	29103	409	0.394152	29701	294	0.394152	9995010	0.000000
316117621	17039	86	5016.499989	31696	0	0.503451	31729	0	0.556910	9990099	0.000000
318517590	114	0	1927.658688	31956	0	0.183359	31654	0	0.186008	9985223	0.000000
318695018	7	0	1680.582196	32092	0	0.167494	31885	0	0.167625	9980243	0.000000
318723406	0	0	1667.509127	31727	0	0.166708	31985	0	0.166714	9975198	0.000000
npatches	nstrain	runtime	dt	init_x	init_y	init_y_blood	init_z	init_S	beta0	beta1	beta2	beta3	mean_beta	B	d	delta	delta_blood	b[0]	mut	m	CTL	c	g	epsilon	k	het	lambda	rho	omega	x_max	patch.dyna	DELTA	A	VA
10000	1	100.000000	0.001000	21900	9499	5000000	0.001000	10000000	3.944533	3.959291	2.777971	1.872890	3	800000000	0.010000	1.000000	432.000000	80000	0.000050	0.004800	0	0.500000	0.000000	2.500000	12.000000	0.500000	0.000000	0.000000	0.000000	31872	0	10.000000	7.000000	1.000000
sus	inf	inf_blood	z	x[0]	y[0][0]	z[0]	x[1]	y[1][0]	z[1]	S[0]	synchrony
219000000	94990000	5000000	10.000000	21900	9499	0.001000	21900	9499	0.001000	10000000	0.000000
292279866	3600138	19059	3941.516320	28331	533	0.394152	28393	559	0.394152	9995031	0.000000
316282637	8616	45	4475.319782	31462	0	0.479988	31449	0	0.461759	9989975	0.000000
318537998	63	0	1851.803221	31699	0	0.182196	31937	0	0.181292	9984918	0.000000
318697660	0	0	1676.163924	31934	0	0.167436	31776	0	0.167392	9979836	0.000000
npatches	nstrain	runtime	dt	init_x	init_y	init_y_blood	init_z	init_S	beta0	beta1	beta2	beta3	mean_beta	B	d	delta	delta_blood	b[0]	mut	m	CTL	c	g	epsilon	k	het	lambda	rho	omega	x_max	patch.dyna	DELTA	A	VA
10000	1	100.000000	0.001000	21900	9499	5000000	0.001000	10000000	3.470419	4.467915	1.581501	2.297551	3	800000000	0.010000	1.000000	432.000000	80000	0.000050	0.004800	0	0.500000	0.000000	2.500000	13.000000	0.500000	0.000000	0.000000	0.000000	31872	0	10.000000	7.000000	1.000000
sus	inf	inf_blood	z	x[0]	y[0][0]	z[0]	x[1]	y[1][0]	z[1]	S[0]	synchrony
219000000	94990000	5000000	10.000000	21900	9499	0.001000	21900	9499	0.001000	10000000	0.000000
293404209	2912408	15143	3941.516320	28992	311	0.394152	28012	532	0.394152	9995076	0.000000
316438779	4464	13	3945.834983	31395	3	0.632580	31669	0	0.467297	9990117	0.000000
318522900	40	0	1801.782377	31800	0	0.220843	32007	0	0.181567	9985137	0.000000
318722592	0	0	1673.435423	31772	0	0.169352	31975	0	0.167405	9980082	0.000000
npatches	nstrain	runtime	dt	init_x	init_y	init_y_blood	init_z	init_S	beta0	beta1	beta2	beta3	mean_beta	B	d	delta	delta_blood	b[0]	mut	m	CTL	c	g	epsilon	k	het	lambda	rho	omega	x_max	patch.dyna	DELTA	A	VA
10000	1	100.000000	0.001000	21900	9499	5000000	0.001000	10000000	2.416864	4.459192	2.269900	1.993672	3	800000000	0.010000	1.000000	432.000000	80000	0.000050	0.004800	0	0.500000	0.000000	2.500000	14.000000	0.500000	0.000000	0.000000	0.000000	31872	0	10.000000	7.000000	1.000000
sus	inf	inf_blood	z	x[0]	y[0][0]	z[0]	x[1]	y[1][0]	z[1]	S[0]	synchrony
219000000	94990000	5000000	10.000000	21900	9499	0.001000	21900	9499	0.001000	10000000	0.000000
294398237	2373013	12457	3941.516320	29820	160	0.394152	27942	494	0.394152	9995064	0.000000
316588196	2376	12	3484.967443	31947	0	0.346250	31766	0	0.471471	9989957	0.000000
318563499	23	0	1766.438934	31877	0	0.175567	31827	0	0.181774	9985040	0.000000
318718462	0	0	1671.803838	31940	0	0.167108	31639	0	0.167415	9979998	0.000000
npatches	nstrain	runtime	dt	init_x	init_y	init_y_blood	init_z	init_S	beta0	beta1	beta2	beta3	mean_beta	B	d	delta	delta_blood	b[0]	mut	m	CTL	c	g	epsilon	k	het	lambda	rho	omega	x_max	patch.dyna	DELTA	A	VA
10000	1	100.000000	0.001000	21900	9499	5000000	0.001000	10000000	3.998837	1.822806	4.421468	1.512726	3	800000000	0.010000	1.000000	432.000000	80000	0.000050	0.004800	0	0.500000	0.000000	2.500000	15.000000	0.500000	0.000000	0.000000	0.000000	31872	0	10.000000	7.000000	1.000000
sus	inf	inf_blood	z	x[0]	y[0][0]	z[0]	x[1]	y[1][0]	z[1]	S[0]	synchrony
219000000	94990000	5000000	10.000000	21900	9499	0.001000	21900	9499	0.001000	10000000	0.000000
295155112	1937002	10088	3941.516320	28647	325	0.394152	30393	88	0.394152	9995207	0.000000
316681051	1397	8	3144.260164	31504	0	0.376937	31454	0	0.216167	9990235	0.000000
318561983	10	0	1745.434062	31527	0	0.177088	31932	0	0.169120	9985320	0.000000
318704023	0	0	1670.582730	31890	0	0.167183	31918	0	0.166788	9980289	0.000000
npatches	nstrain	runtime	dt	init_x	init_y	init_y_blood	init_z	init_S	beta0	beta1	beta2	beta3	mean_beta	B	d	delta	delta_blood	b[0]	mut	m	CTL	c	g	epsilon	k	het	lambda	rho	omega	x_max	patch.dyna	DELTA	A	VA
10000	1	100.000000	0.001000	21900	9499	5000000	0.001000	10000000	2.663121	4.244429	1.570265	1.594824	3	800000000	0.010000	1.000000	432.000000	80000	0.000050	0.004800	0	0.500000	0.000000	2.500000	16.000000	0.500000	0.000000	0.000000	0.000000	31872	0	10.000000	7.000000	1.000000
sus	inf	inf_blood	z	x[0]	y[0][0]	z[0]	x[1]	y[1][0]	z[1]	S[0]	synchrony
219000000	94990000	5000000	10.000000	21900	9499	0.001000	21900	9499	0.001000	10000000	0.000000
296144881	1548335	8064	3941.516320	29887	103	0.394152	28535	322	0.394152	9994827	0.000000
316806562	791	6	2867.456013	31816	0	0.221042	31604	0	0.277005	9989761	0.000000
318563773	3	0	1728.624907	31794	0	0.169362	31577	0	0.172135	9984736	0.000000
318733266	0	0	1669.738126	31951	0	0.166800	32008	0	0.166938	9979624	0.000000
npatches	nstrain	runtime	dt	init_x	init_y	init_y_blood	init_z	init_S	beta0	beta1	beta2	beta3	mean_beta	B	d	delta	delta_blood	b[0]	mut	m	CTL	c	g	epsilon	k	het	lambda	rho	omega	x_max	patch.dyna	DELTA	A	VA
10000	1	100.000000	0.001000	21900	9499	5000000	0.001000	10000000	1.575251	2.849408	3.676654	3.358145	3	800000000	0.010000	1.000000	432.000000	80000	0.000050	0.004800	0	0.500000	0.000000	2.500000	17.000000	0.500000	0.000000	0.000000	0.000000	31872	0	10.000000	7.000000	1.000000
sus	inf	inf_blood	z	x[0]	y[0][0]	z[0]	x[1]	y[1][0]	z[1]	S[0]	synchrony
219000000	94990000	5000000	10.000000	21900	9499	0.001000	21900	9499	0.001000	10000000	0.000000
296711373	1273711	6836	3941.516320	30517	28	0.394152	29695	103	0.394152	9994957	0.000000
316885371	483	3	2662.500177	31638	0	0.194343	31700	0	0.220434	9989931	0.000000
318564750	5	0	1717.714154	31819	0	0.168038	32038	0	0.169332	9984910	0.000000
318715884	0	0	1669.201375	31791	0	0.166735	31967	0	0.166799	9979720	0.000000
npatches	nstrain	runtime	dt	init_x	init_y	init_y_blood	init_z	init_S	beta0	beta1	beta2	beta3	mean_beta	B	d	delta	delta_blood	b[0]	mut	m	CTL	c	g	epsilon	k	het	lambda	rho	omega	x_max	patch.dyna	DELTA	A	VA
10000	1	100.000000	0.001000	21900	9499	5000000	0.001000	10000000	3.074556	2.843017	4.192918	2.411260	3	800000000	0.010000	1.000000	432.000000	80000	0.000050	0.004800	0	0.500000	0.000000	2.500000	18.000000	0.500000	0.000000	0.000000	0.000000	31872	0	10.000000	7.000000	1.000000
sus	inf	inf_blood	z	x[0]	y[0][0]	z[0]	x[1]	y[1][0]	z[1]	S[0]	synchrony
219000000	94990000	5000000	10.000000	21900	9499	0.001000	21900	9499	0.001000	10000000	0.000000
297463433	1026158	5320	3941.516320	29929	116	0.394152	29974	85	0.394152	9994999	0.000000
316924519	305	1	2498.003378	31757	0	0.255482	31671	0	0.234723	9990030	0.000000
318572555	0	0	1708.844506	31730	0	0.171069	31701	0	0.170040	9985056	0.000000
npatches	nstrain	runtime	dt	init_x	init_y	init_y_blood	init_z	init_S	beta0	beta1	beta2	beta3	mean_beta	B	d	delta	delta_blood	b[0]	mut	m	CTL	c	g	epsilon	k	het	lambda	rho	omega	x_max	patch.dyna	DELTA	A	VA
10000	1	100.000000	0.001000	21900	9499	5000000	0.001000	10000000	2.779757	3.897693	2.800931	3.435149	3	800000000	0.010000	1.000000	432.000000	80000	0.000050	0.004800	0	0.500000	0.000000	2.500000	19.000000	0.500000	0.000000	0.000000	0.000000	31872	0	10.000000	7.000000	1.000000
sus	inf	inf_blood	z	x[0]	y[0][0]	z[0]	x[1]	y[1][0]	z[1]	S[0]	synchrony
219000000	94990000	5000000	10.000000	21900	9499	0.001000	21900	9499	0.001000	10000000	0.000000
298040983	834222	4330	3941.516320	29919	84	0.394152	29234	137	0.394152	9994941	0.000000
317029417	176	0	2370.695428	31563	0	0.231670	31865	0	0.227710	9990053	0.000000
318573419	0	0	1702.149954	31940	0	0.169888	31638	0	0.169692	9985212	0.000000
npatches	nstrain	runtime	dt	init_x	init_y	init_y_blood	init_z	init_S	beta0	beta1	beta2	beta3	mean_beta	B	d	delta	delta_blood	b[0]	mut	m	CTL	c	g	epsilon	k	het	lambda	rho	omega	x_max	patch.dyna	DELTA	A	VA
10000	1	100.000000	0.001000	21900	9499	5000000	0.001000	10000000	3.625053	2.238045	2.833033	1.937208	3	800000000	0.010000	1.000000	432.000000	80000	0.000050	0.004800	0	0.500000	0.000000	2.500000	20.000000	0.500000	0.000000	0.000000	0.000000	31872	0	10.000000	7.000000	1.000000
sus	inf	inf_blood	z	x[0]	y[0][0]	z[0]	x[1]	y[1][0]	z[1]	S[0]	synchrony
219000000	94990000	5000000	10.000000	21900	9499	0.001000	21900	9499	0.001000	10000000	0.000000
298481361	684344	3635	3941.516320	29550	98	0.394152	30613	28	0.394152	9995037	0.000000
317080938	144	1	2275.962128	31683	0	0.248040	31795	0	0.230019	9990050	0.000000
318611973	0	0	1697.253707	31774	0	0.170700	31721	0	0.169807	9985162	0.000000
