# Supplementary material for: Large Variations in HIV-1 Viral Load Explained by Shifting-Mosaic Metapopulation Dynamics
Source: PLoS Biol. 2016 Oct 5;14(10):e1002567. doi: 10.1371/journal.pbio.1002567 (PMC5051940; doi:10.1371/journal.pbio.1002567)
Supplement: S1 Data — Each file gives the output from the simulations indicated by the filename: low migration (ms1, db432); high migration (ms1, db1); very high migration (ms10, db1); number of patches (np); reservoir (storage); no reservoir (nostorage); CTL immigration model (CTLimmig); CTL proliferation model (CTLprolif); β¯ (beta1, beta2, …). Within each file, there are 21 simulations for (k = 0,1,..,20), and data is output each day. For measures of synchrony, the final entry should be used. See Methods and S1 Simulation Code for further details. (ZIP) [file pbio.1002567.s002.zip › S1_Data/ms1_np10000_nostorage_noPD_CTLimmig_db432_beta4.tsv]

npatches	nstrain	runtime	dt	init_x	init_y	init_y_blood	init_z	init_S	beta0	beta1	beta2	beta3	mean_beta	B	d	delta	delta_blood	b[0]	mut	m	CTL	c	g	epsilon	k	het	lambda	rho	omega	x_max	patch.dyna	DELTA	A	VA
10000	1	100.000000	0.001000	21900	9499	5000000	0.001000	10000000	5.866144	5.090705	4.902255	2.595643	4	800000000	0.010000	1.000000	432.000000	80000	0.000050	0.004800	0	0.500000	0.000000	2.500000	0.000000	0.500000	0.000000	0.000000	0.000000	31872	0	10.000000	7.000000	1.000000
sus	inf	inf_blood	z	x[0]	y[0][0]	z[0]	x[1]	y[1][0]	z[1]	S[0]	synchrony
219000000	94990000	5000000	10.000000	21900	9499	0.001000	21900	9499	0.001000	10000000	0.000000
234333809	64569681	335943	3941.516320	17633	10819	0.394152	20081	8913	0.394152	9994935	0.000000
247146568	54588199	284198	6325.803353	18306	10277	0.632580	20740	8414	0.632580	9989891	0.000000
251647221	51547782	268219	7771.765723	18416	10250	0.777177	20714	8342	0.777177	9984962	0.000000
253202580	50517560	263021	8648.676577	18165	10240	0.864868	21157	8133	0.864868	9980017	0.000000
253810300	50119996	261574	9180.483393	18541	9924	0.918048	20561	8307	0.918048	9975063	0.000000
254018169	49951689	260144	9503.000201	18316	10081	0.950300	21106	7966	0.950300	9970146	0.000000
254147356	49858871	259178	9698.592075	18263	10232	0.969859	20818	8183	0.969859	9965077	0.000000
254205274	49832116	258891	9817.209710	18360	10116	0.981721	21430	7774	0.981721	9960197	0.000000
254197598	49820162	259626	9889.145947	18335	10091	0.988915	21205	7943	0.988915	9955256	0.000000
254190593	49831666	260115	9932.772025	18520	9962	0.993277	20955	7937	0.993277	9950274	0.000000
254199425	49828360	258366	9959.229270	18284	9869	0.995923	21142	8202	0.995923	9945332	0.000000
254230334	49796152	258778	9975.274394	18455	9904	0.997527	20873	8351	0.997527	9940341	0.000000
254199438	49833694	258657	9985.005037	18304	10237	0.998501	20762	8458	0.998501	9935329	0.000000
254195838	49829737	259550	9990.906233	18362	10016	0.999091	20708	8420	0.999091	9930498	0.000000
254197678	49819747	259759	9994.485041	18582	10004	0.999449	21165	8088	0.999449	9925686	0.000000
254196143	49853284	259644	9996.655426	18295	10091	0.999666	21214	8008	0.999666	9920868	0.000000
254180329	49828845	259776	9997.971667	18512	9984	0.999797	21057	8297	0.999797	9915936	0.000000
254206744	49794357	258804	9998.769908	18163	10338	0.999877	20886	8205	0.999877	9910935	0.000000
254239503	49797943	259028	9999.254005	18158	10082	0.999925	20999	8296	0.999925	9905989	0.000000
254219889	49816110	260808	9999.547588	18221	10007	0.999955	21002	8090	0.999955	9901042	0.000000
254212123	49823186	259207	9999.725632	18520	9987	0.999973	21038	7886	0.999973	9896056	0.000000
254218926	49816336	259330	9999.833608	18270	10178	0.999983	21060	8146	0.999983	9891092	0.000000
254201054	49817803	259675	9999.899091	18078	10228	0.999990	21022	8169	0.999990	9886144	0.000000
254187574	49846100	260069	9999.938803	18301	10014	0.999994	20632	8490	0.999994	9881272	0.000000
254197628	49823746	260572	9999.962887	18657	9763	0.999996	21110	7961	0.999996	9876366	0.000000
254198886	49834167	258894	9999.977493	18091	10238	0.999998	21140	8111	0.999998	9871347	0.000000
254208626	49844848	259104	9999.986350	18240	10310	0.999999	21185	8056	0.999999	9866336	0.000000
254166495	49852559	260083	9999.991722	18278	10068	0.999999	21026	8093	0.999999	9861395	0.000000
254190512	49840078	260610	9999.994980	18418	10109	0.999999	21000	8235	0.999999	9856441	0.000000
254179465	49834666	260245	9999.996955	18220	10245	1.000000	20991	8234	1.000000	9851529	0.000000
254206156	49834444	259403	9999.998154	18450	10058	1.000000	20853	8377	1.000000	9846595	0.000000
254204945	49817672	259446	9999.998880	18422	9963	1.000000	20698	8434	1.000000	9841670	0.000000
254198454	49831663	259807	9999.999321	18533	9835	1.000000	20874	8282	1.000000	9836792	0.000000
254215798	49820963	259813	9999.999588	18283	10170	1.000000	20879	8260	1.000000	9831906	0.000000
254212557	49824075	258708	9999.999750	18163	10114	1.000000	21117	8089	1.000000	9827077	0.000000
254224542	49825698	258429	9999.999849	18457	10040	1.000000	20862	8275	1.000000	9822225	0.000000
254200919	49823908	260200	9999.999908	18141	10154	1.000000	20851	8253	1.000000	9817322	0.000000
254211122	49802967	259594	9999.999944	18231	10033	1.000000	20926	8096	1.000000	9812525	0.000000
254207307	49832403	259535	9999.999966	18356	10226	1.000000	20989	8168	1.000000	9807722	0.000000
254195687	49836126	259664	9999.999980	18094	10278	1.000000	21252	8047	1.000000	9802766	-1.#IND00
254188328	49827632	259315	9999.999988	18461	10063	1.000000	20871	8218	1.000000	9797887	-1.#IND00
254219542	49816966	259866	9999.999992	18478	9995	1.000000	20829	8147	1.000000	9793008	-0.016237
254222946	49817388	258874	9999.999995	18184	10324	1.000000	21010	8253	1.000000	9788070	-0.021261
254212964	49833937	259809	9999.999997	18252	9993	1.000000	20962	8287	1.000000	9783149	-0.013150
254201456	49824257	259629	9999.999998	18471	9818	1.000000	20939	8254	1.000000	9778240	-0.011299
254224351	49825834	258926	9999.999999	18395	9919	1.000000	20810	8221	1.000000	9773438	-0.012181
254214440	49811581	259416	9999.999999	18592	9828	1.000000	20915	7998	1.000000	9768556	-0.014815
254212085	49831975	259366	10000.000000	18456	9911	1.000000	20904	8385	1.000000	9763676	-0.013547
254210286	49837143	259357	10000.000000	18342	9992	1.000000	20836	8230	1.000000	9758765	-0.015882
254166254	49872213	261267	10000.000000	18592	9996	1.000000	20918	8200	1.000000	9753834	-0.013645
254169009	49853637	259374	10000.000000	18349	10302	1.000000	20809	8224	1.000000	9748940	-0.008777
254194546	49828306	258630	10000.000000	18293	10246	1.000000	21171	8111	1.000000	9744032	-0.007358
254204010	49843947	260126	10000.000000	18209	10186	1.000000	20821	8177	1.000000	9739139	-0.007207
254189662	49828214	259647	10000.000000	18217	10325	1.000000	21195	8036	1.000000	9734415	-0.003315
254185243	49836829	259743	10000.000000	18398	9938	1.000000	21065	8304	1.000000	9729630	-0.003337
254207569	49849249	260667	10000.000000	18452	9983	1.000000	20966	8009	1.000000	9724841	-0.003106
254198782	49838568	258683	10000.000000	18144	10476	1.000000	21054	8062	1.000000	9720064	-0.004539
254201247	49825091	259765	10000.000000	18177	10282	1.000000	20892	8186	1.000000	9715270	-0.007010
254210941	49827880	259391	10000.000000	18189	10106	1.000000	21073	7981	1.000000	9710357	-0.006354
254212433	49812441	259912	10000.000000	18333	10201	1.000000	21078	8042	1.000000	9705484	-0.006501
254215186	49825471	259571	10000.000000	18129	10128	1.000000	20864	8337	1.000000	9700629	-0.006127
254240929	49825291	259443	10000.000000	18479	10051	1.000000	20863	8079	1.000000	9695748	-0.005699
254203946	49836684	259244	10000.000000	17889	10499	1.000000	20988	8117	1.000000	9691009	-0.008297
254211103	49826443	258817	10000.000000	18346	10044	1.000000	20938	8343	1.000000	9686206	-0.007940
254197675	49829868	260283	10000.000000	18265	10005	1.000000	21027	8218	1.000000	9681461	-0.007667
254209913	49838471	259470	10000.000000	18327	10155	1.000000	20908	8095	1.000000	9676643	-0.007656
254205992	49824368	259961	10000.000000	18469	9747	1.000000	21032	8140	1.000000	9671816	-0.007269
254214186	49842760	259151	10000.000000	18610	9946	1.000000	20666	8352	1.000000	9666962	-0.006878
254188327	49854172	259411	10000.000000	18540	10030	1.000000	20637	8357	1.000000	9662167	-0.006843
254194871	49847785	259488	10000.000000	18291	10185	1.000000	21136	8134	1.000000	9657263	-0.007115
254187360	49844076	259534	10000.000000	18465	10040	1.000000	20692	8474	1.000000	9652523	-0.007933
254204535	49837431	259195	10000.000000	18536	9884	1.000000	20721	8418	1.000000	9647853	-0.007108
254192238	49842074	259657	10000.000000	18349	9998	1.000000	20912	8285	1.000000	9643020	-0.007111
254201636	49818129	258986	10000.000000	18518	9909	1.000000	20853	8360	1.000000	9638164	-0.007311
254187283	49827925	260002	10000.000000	18273	10044	1.000000	21010	8156	1.000000	9633363	-0.007126
254200812	49815156	260320	10000.000000	18541	9850	1.000000	20831	8331	1.000000	9628624	-0.008011
254209377	49833418	260651	10000.000000	18290	9931	1.000000	21109	8044	1.000000	9623855	-0.007765
254186764	49822877	259472	10000.000000	18560	9905	1.000000	20974	8150	1.000000	9618990	-0.007550
254206679	49811615	259307	10000.000000	18495	10217	1.000000	20921	8253	1.000000	9614283	-0.007356
254218221	49812677	259528	10000.000000	18243	10206	1.000000	20739	8395	1.000000	9609484	-0.007146
254184772	49817696	259767	10000.000000	18558	9908	1.000000	21002	8249	1.000000	9604692	-0.007228
254224909	49804649	258803	10000.000000	18362	9997	1.000000	20858	8205	1.000000	9599825	-0.007569
254224386	49792097	258687	10000.000000	18441	9932	1.000000	20965	8140	1.000000	9594928	-0.007780
254230231	49814817	260155	10000.000000	18354	10168	1.000000	21108	8177	1.000000	9590159	-0.006608
254225150	49831806	259483	10000.000000	18383	10045	1.000000	20998	8352	1.000000	9585296	-0.006565
254242315	49813415	259651	10000.000000	18296	10263	1.000000	21040	8210	1.000000	9580397	-0.006103
254206835	49822877	258773	10000.000000	18048	10156	1.000000	20858	8320	1.000000	9575578	-0.006010
254188989	49852772	259760	10000.000000	18479	9833	1.000000	20821	8426	1.000000	9570799	-0.005787
254201776	49841401	259629	10000.000000	18473	10121	1.000000	20932	8463	1.000000	9566101	-0.005106
254214753	49840659	259271	10000.000000	18256	10137	1.000000	21056	8073	1.000000	9561418	-0.005434
254194534	49840799	258870	10000.000000	18663	9793	1.000000	20747	8162	1.000000	9556607	-0.005310
254205493	49824744	259223	10000.000000	18407	9933	1.000000	20985	8072	1.000000	9551741	-0.005172
254204973	49827197	259092	10000.000000	18613	9777	1.000000	20974	8176	1.000000	9547010	-0.005026
254196856	49835929	260179	10000.000000	18422	10135	1.000000	20706	8294	1.000000	9542223	-0.005166
254204428	49815418	259715	10000.000000	18128	10150	1.000000	20994	8094	1.000000	9537445	-0.005584
254209298	49835798	259769	10000.000000	18318	10083	1.000000	21134	7982	1.000000	9532744	-0.005388
254194086	49830516	260046	10000.000000	18309	9824	1.000000	20997	8122	1.000000	9528012	-0.005589
254191306	49827793	259185	10000.000000	18698	9731	1.000000	21041	8199	1.000000	9523148	-0.005620
254176862	49857271	259162	10000.000000	18491	9957	1.000000	20914	7913	1.000000	9518261	-0.005590
npatches	nstrain	runtime	dt	init_x	init_y	init_y_blood	init_z	init_S	beta0	beta1	beta2	beta3	mean_beta	B	d	delta	delta_blood	b[0]	mut	m	CTL	c	g	epsilon	k	het	lambda	rho	omega	x_max	patch.dyna	DELTA	A	VA
10000	1	100.000000	0.001000	21900	9499	5000000	0.001000	10000000	4.731816	3.956708	5.035301	3.861427	4	800000000	0.010000	1.000000	432.000000	80000	0.000050	0.004800	0	0.500000	0.000000	2.500000	1.000000	0.500000	0.000000	0.000000	0.000000	31872	0	10.000000	7.000000	1.000000
sus	inf	inf_blood	z	x[0]	y[0][0]	z[0]	x[1]	y[1][0]	z[1]	S[0]	synchrony
219000000	94990000	5000000	10.000000	21900	9499	0.001000	21900	9499	0.001000	10000000	0.000000
240975249	53412993	278424	3941.516320	22157	6657	0.394152	24444	5042	0.394152	9995152	0.000000
265093566	33400529	174385	6325.803353	24457	4551	0.632580	27271	2840	0.632580	9990132	0.000000
278199147	24435518	127625	7771.765723	26410	3430	0.777177	28819	1854	0.777177	9985230	0.000000
285394405	19859513	103132	8648.676577	27003	2971	0.864868	29796	1217	0.864868	9980378	0.000000
289563325	17272421	89685	9180.483393	27514	2503	0.918048	30229	925	0.918048	9975446	0.000000
292084609	15727332	82016	9503.000201	28092	2212	0.950300	30548	779	0.950300	9970422	0.000000
293695009	14764057	76975	9698.592075	28497	1886	0.969859	30993	623	0.969859	9965518	0.000000
294725525	14143577	73733	9817.209710	28564	1955	0.981721	30744	578	0.981721	9960439	0.000000
295412047	13766133	71446	9889.145947	28670	1852	0.988915	31153	616	0.988915	9955503	0.000000
295771042	13532037	70530	9932.772025	28629	1834	0.993277	30928	592	0.993277	9950484	0.000000
296038373	13376557	69457	9959.229270	28726	1883	0.995923	31011	514	0.995923	9945458	0.000000
296248875	13264257	68829	9975.274394	29196	1651	0.997527	30949	548	0.997527	9940408	0.000000
296351219	13189424	69076	9985.005037	29041	1697	0.998501	30923	672	0.998501	9935439	0.000000
296481716	13133079	68615	9990.906233	28737	1704	0.999091	30708	605	0.999091	9930355	0.000000
296486195	13126099	68441	9994.485041	28872	1744	0.999449	31008	621	0.999449	9925427	0.000000
296514559	13115411	67906	9996.655426	28908	1753	0.999666	31166	580	0.999666	9920426	0.000000
296540437	13104560	68364	9997.971667	29041	1667	0.999797	30928	573	0.999797	9915643	0.000000
296547100	13109078	68264	9998.769908	28642	1865	0.999877	30970	631	0.999877	9910620	0.000000
296533194	13107931	68194	9999.254005	28545	1867	0.999925	30987	454	0.999925	9905620	0.000000
296564328	13096183	68479	9999.547588	28618	1854	0.999955	31057	529	0.999955	9900648	0.000000
296557352	13092761	68258	9999.725632	28942	1585	0.999973	31206	505	0.999973	9895820	0.000000
296544628	13091250	68384	9999.833608	29163	1613	0.999983	31319	519	0.999983	9890776	0.000000
296532629	13101998	67868	9999.899091	29398	1549	0.999990	31199	532	0.999990	9885837	0.000000
296545572	13096536	68312	9999.938803	29039	1798	0.999994	30908	520	0.999994	9880853	0.000000
296560578	13102831	68004	9999.962887	28482	1851	0.999996	31241	480	0.999996	9875859	0.000000
296541708	13099872	68288	9999.977493	28648	1815	0.999998	31151	510	0.999998	9870918	0.000000
296548239	13087989	68257	9999.986350	28673	1833	0.999999	31217	577	0.999999	9865952	0.000000
296554330	13096119	67951	9999.991722	28543	1861	0.999999	31084	601	0.999999	9860965	0.000000
296553260	13093500	68213	9999.994980	28721	1632	0.999999	31241	463	0.999999	9856001	0.000000
296538261	13096326	68274	9999.996955	29006	1638	1.000000	31197	491	1.000000	9851091	0.000000
296563182	13079362	68138	9999.998154	28888	1856	1.000000	31013	511	1.000000	9845938	0.000000
296565807	13083079	68053	9999.998880	28958	1770	1.000000	31025	457	1.000000	9840917	0.000000
296570456	13078095	68019	9999.999321	28955	1815	1.000000	31164	486	1.000000	9835984	0.000000
296561828	13079318	68051	9999.999588	28860	1773	1.000000	31188	449	1.000000	9831030	0.000000
296553528	13091716	68240	9999.999750	28917	1646	1.000000	31213	404	1.000000	9826101	0.000000
296549161	13096570	68438	9999.999849	28889	1607	1.000000	31156	432	1.000000	9821241	0.000000
296583481	13075036	68531	9999.999908	29344	1491	1.000000	31186	525	1.000000	9816419	0.000000
296587419	13082190	68377	9999.999944	29464	1610	1.000000	30972	516	1.000000	9811520	0.000000
296560236	13083412	67981	9999.999966	28865	1721	1.000000	31004	584	1.000000	9806707	0.000000
296565536	13087820	68011	9999.999980	29110	1647	1.000000	30921	494	1.000000	9801898	-1.#IND00
296569780	13101297	68815	9999.999988	28926	1538	1.000000	31203	453	1.000000	9796950	0.002400
296558987	13101885	68129	9999.999992	29424	1393	1.000000	31194	531	1.000000	9792099	0.002967
296544051	13111466	68320	9999.999995	29481	1398	1.000000	30824	543	1.000000	9787212	-0.007553
296535582	13106687	68722	9999.999997	29296	1498	1.000000	31537	451	1.000000	9782282	-0.006032
296522058	13101752	68591	9999.999998	29096	1643	1.000000	31115	529	1.000000	9777278	-0.011278
296546512	13096911	68092	9999.999999	29078	1664	1.000000	31060	452	1.000000	9772390	-0.010464
296554197	13096270	68020	9999.999999	29089	1618	1.000000	31175	433	1.000000	9767611	-0.005260
296555592	13097362	67676	10000.000000	28990	1575	1.000000	31212	499	1.000000	9762807	-0.006585
296560853	13089451	67692	10000.000000	29254	1531	1.000000	31277	526	1.000000	9757869	-0.009376
296578489	13084973	68275	10000.000000	28977	1690	1.000000	30909	517	1.000000	9752992	-0.008192
296558994	13098176	68288	10000.000000	28959	1598	1.000000	31086	546	1.000000	9748105	-0.006344
296551777	13108638	68322	10000.000000	29288	1587	1.000000	31105	513	1.000000	9743233	-0.006017
296535462	13100341	68206	10000.000000	28833	1785	1.000000	31232	561	1.000000	9738388	-0.006108
296530707	13108346	68429	10000.000000	28958	1745	1.000000	31156	536	1.000000	9733436	-0.008710
296543320	13104100	68470	10000.000000	29134	1573	1.000000	31052	642	1.000000	9728583	-0.010304
296537149	13116304	68556	10000.000000	28964	1715	1.000000	30821	530	1.000000	9723697	-0.009714
296521128	13116772	67976	10000.000000	29076	1733	1.000000	31132	518	1.000000	9718913	-0.009484
296507929	13117774	68234	10000.000000	29006	1641	1.000000	31183	465	1.000000	9714040	-0.008442
296533371	13101342	67637	10000.000000	29377	1555	1.000000	31131	443	1.000000	9709216	-0.008140
296553298	13092540	68056	10000.000000	29161	1522	1.000000	31029	529	1.000000	9704382	-0.004757
296567508	13089370	68172	10000.000000	29187	1778	1.000000	31297	522	1.000000	9699514	-0.004372
296559310	13083583	68395	10000.000000	28856	1684	1.000000	31104	488	1.000000	9694711	-0.003875
296557142	13080753	68056	10000.000000	29033	1594	1.000000	31032	473	1.000000	9689902	-0.003207
296583407	13083189	68000	10000.000000	28954	1743	1.000000	30963	464	1.000000	9684932	-0.003180
296567090	13098482	68071	10000.000000	28639	1813	1.000000	31080	476	1.000000	9680003	-0.002486
296526314	13103067	68667	10000.000000	28783	1656	1.000000	31031	489	1.000000	9675186	-0.002101
296561587	13084825	67718	10000.000000	28783	1765	1.000000	31312	367	1.000000	9670383	-0.001631
296575373	13078692	68112	10000.000000	28923	1689	1.000000	31237	404	1.000000	9665472	-0.002959
296582847	13084288	68116	10000.000000	28944	1728	1.000000	31083	422	1.000000	9660610	-0.002993
296571771	13094098	68039	10000.000000	28813	1725	1.000000	31057	558	1.000000	9655829	-0.002209
296562220	13100908	67903	10000.000000	28926	1630	1.000000	31119	573	1.000000	9651037	-0.001625
296542984	13107166	68050	10000.000000	29102	1596	1.000000	30983	520	1.000000	9646241	-0.000762
296538102	13105826	67882	10000.000000	29180	1653	1.000000	31151	429	1.000000	9641419	-0.000387
296533373	13117729	67942	10000.000000	28998	1762	1.000000	31054	524	1.000000	9636656	-0.000296
296533841	13108588	68349	10000.000000	28779	1799	1.000000	31206	486	1.000000	9631873	-0.000599
296543121	13098081	67752	10000.000000	28766	1806	1.000000	31263	469	1.000000	9627048	0.000300
296534107	13099791	68272	10000.000000	28647	1860	1.000000	31058	496	1.000000	9622317	0.000088
296564520	13105622	68000	10000.000000	29058	1611	1.000000	30946	497	1.000000	9617567	0.000516
296551210	13100093	68454	10000.000000	28818	1765	1.000000	30916	503	1.000000	9612742	0.000481
296551072	13106120	68234	10000.000000	28860	1649	1.000000	31032	483	1.000000	9607955	0.000565
296512653	13116221	68355	10000.000000	29000	1670	1.000000	31237	532	1.000000	9603183	0.000631
296524144	13104172	68130	10000.000000	28941	1667	1.000000	31120	499	1.000000	9598355	0.000519
296542189	13099616	68142	10000.000000	29369	1575	1.000000	30953	590	1.000000	9593514	-0.000000
296583275	13091957	68438	10000.000000	29205	1495	1.000000	31055	513	1.000000	9588701	-0.000157
296513359	13110314	67854	10000.000000	28981	1657	1.000000	31164	542	1.000000	9583945	-0.000091
296541633	13096990	68636	10000.000000	28801	1615	1.000000	31012	502	1.000000	9579054	0.000687
296533965	13100523	68029	10000.000000	29121	1596	1.000000	30998	588	1.000000	9574167	0.000708
296533352	13108107	67864	10000.000000	29178	1578	1.000000	30664	596	1.000000	9569311	0.000791
296539698	13094105	68052	10000.000000	28956	1684	1.000000	30972	442	1.000000	9564532	-0.000049
296544311	13102716	68782	10000.000000	28696	1788	1.000000	31142	420	1.000000	9559636	0.000165
296550532	13094227	68039	10000.000000	28962	1753	1.000000	31596	446	1.000000	9554825	0.000056
296559465	13087747	68356	10000.000000	28786	1630	1.000000	31098	541	1.000000	9550081	0.000086
296543526	13096246	67990	10000.000000	29145	1630	1.000000	31197	396	1.000000	9545291	0.000175
296552948	13091915	68278	10000.000000	29240	1470	1.000000	31001	439	1.000000	9540545	-0.000016
296556003	13093954	68188	10000.000000	29115	1620	1.000000	30986	502	1.000000	9535660	-0.000090
296555063	13090902	67965	10000.000000	29034	1662	1.000000	30997	468	1.000000	9530929	0.000076
296549379	13103813	68352	10000.000000	28966	1641	1.000000	31025	536	1.000000	9526237	-0.000127
296545135	13094356	68206	10000.000000	29349	1582	1.000000	30990	441	1.000000	9521646	-0.000232
296560924	13092651	68639	10000.000000	28909	1723	1.000000	31160	546	1.000000	9516887	-0.000019
npatches	nstrain	runtime	dt	init_x	init_y	init_y_blood	init_z	init_S	beta0	beta1	beta2	beta3	mean_beta	B	d	delta	delta_blood	b[0]	mut	m	CTL	c	g	epsilon	k	het	lambda	rho	omega	x_max	patch.dyna	DELTA	A	VA
10000	1	100.000000	0.001000	21900	9499	5000000	0.001000	10000000	5.544049	4.674202	3.931983	3.317520	4	800000000	0.010000	1.000000	432.000000	80000	0.000050	0.004800	0	0.500000	0.000000	2.500000	2.000000	0.500000	0.000000	0.000000	0.000000	31872	0	10.000000	7.000000	1.000000
sus	inf	inf_blood	z	x[0]	y[0][0]	z[0]	x[1]	y[1][0]	z[1]	S[0]	synchrony
219000000	94990000	5000000	10.000000	21900	9499	0.001000	21900	9499	0.001000	10000000	0.000000
245217054	45356885	237005	3941.516320	20347	7216	0.394152	22825	5706	0.394152	9994859	0.000000
277513088	20827119	108735	6325.803353	23934	3998	0.632580	26229	2833	0.632580	9989793	0.000000
294805794	11282259	58760	7771.765723	26478	2544	0.777177	29013	1305	0.777177	9984777	0.000000
303520185	7007241	36546	8648.676577	27702	1780	0.864868	30215	711	0.864868	9979741	0.000000
308197957	4831978	25220	9180.483393	28582	1399	0.918048	30969	385	0.918048	9974662	0.000000
310896647	3598827	18747	9503.000201	29316	1146	0.950300	31468	222	0.950300	9969646	0.000000
312554906	2856187	15071	9698.592075	30084	692	0.969859	31297	171	0.969859	9964667	0.000000
313592286	2375942	12627	9817.194320	30546	590	0.981721	31733	136	0.981721	9959684	0.000000
314323947	2064364	10960	9889.100528	30606	576	0.988915	31711	67	0.988915	9954806	0.000000
314773994	1847619	9614	9932.358506	30740	474	0.993277	31691	81	0.993277	9949786	0.000000
315122646	1688997	8853	9958.024951	31089	377	0.995923	31776	52	0.995923	9944848	0.000000
315365717	1580136	8203	9973.606558	31029	375	0.997527	31661	51	0.997527	9939825	0.000000
315544960	1502549	7617	9981.172408	31247	424	0.998501	31751	74	0.998501	9934914	0.000000
315682405	1442525	7464	9984.217511	31191	374	0.999091	31979	22	0.999091	9930057	0.000000
315767033	1393555	7210	9984.224184	31117	438	0.999449	31938	31	0.999449	9925124	0.000000
315886190	1347666	7077	9981.506540	31191	355	0.999666	31747	23	0.999666	9920179	0.000000
315942430	1321021	6909	9978.420681	31107	364	0.999797	31525	25	0.999797	9915130	0.000000
315968348	1304773	6861	9976.484089	31213	415	0.999877	31664	49	0.999877	9910154	0.000000
316034502	1291349	6640	9973.148350	31003	436	0.999925	31827	23	0.999925	9905141	0.000000
316052586	1277549	6618	9970.066744	30943	449	0.999955	31829	29	0.999955	9900088	0.000000
316052239	1265207	6522	9965.290795	30795	378	0.999973	31805	66	0.999973	9895151	0.000000
316065293	1260426	6721	9960.197844	30793	423	0.999983	32021	54	0.999983	9890050	0.000000
316076089	1258726	6613	9960.991318	30995	416	0.999990	31743	44	0.999990	9885141	0.000000
316110659	1252176	6398	9960.689320	31117	344	0.999994	31990	34	0.999994	9880181	0.000000
316152751	1247062	6453	9956.624783	31036	322	0.999996	31847	48	0.999996	9875225	0.000000
316132649	1244350	6415	9955.151655	31327	248	0.999998	31561	91	0.999998	9870136	0.000000
316136074	1241425	6619	9954.448847	31322	284	0.999999	31563	79	0.999999	9865213	0.000000
316166953	1232757	6389	9954.348794	31160	307	0.999999	31587	40	0.999999	9860134	0.000000
316169344	1228669	6437	9953.963005	31147	384	0.999999	31696	70	0.999999	9855236	0.000000
316163716	1230790	6440	9951.219147	31000	371	1.000000	31848	30	1.000000	9850370	0.000000
316143811	1234371	6430	9951.367005	31195	317	1.000000	31598	46	1.000000	9845406	0.000000
316143195	1226841	6541	9948.720599	31162	272	1.000000	31663	56	1.000000	9840502	0.000000
316170187	1231656	6466	9950.489329	31290	237	1.000000	31732	40	1.000000	9835583	0.000000
316140296	1229477	6385	9949.105022	31250	240	1.000000	31993	29	1.000000	9830589	0.000000
316146503	1229542	6446	9951.319194	31280	193	1.000000	31758	51	1.000000	9825694	0.000000
316166952	1229690	6424	9954.636166	31601	140	1.000000	31596	59	1.000000	9820710	0.000000
316172796	1223023	6316	9954.193922	31541	116	1.000000	31621	44	1.000000	9815765	0.000000
316184366	1223154	6346	9954.687723	31381	182	1.000000	31763	57	1.000000	9810908	0.000000
316162655	1229269	6435	9953.338609	31418	231	1.000000	31773	28	1.000000	9805913	0.000000
316160197	1223561	6249	9952.973748	31416	200	1.000000	31868	17	1.000000	9801093	-1.#IND00
316158165	1224411	6308	9954.937189	31325	243	1.000000	31821	18	1.000000	9796138	-1.#IND00
316162481	1221578	6338	9951.843416	31330	227	1.000000	31743	64	1.000000	9791210	-0.000963
316161264	1220640	6291	9951.995700	31439	254	1.000000	31802	47	1.000000	9786336	-0.014449
316187887	1225204	6358	9953.965759	31523	253	1.000000	31703	31	1.000000	9781365	-0.013430
316165666	1228681	6335	9950.208811	31235	297	1.000000	31872	36	1.000000	9776450	-0.022376
316175875	1225589	6456	9951.114328	31269	256	1.000000	31906	40	1.000000	9771604	-0.010657
316177711	1218948	6298	9948.871072	31452	218	1.000000	31677	70	1.000000	9766596	-0.008761
316180498	1220018	6455	9949.482073	30931	222	1.000000	31891	50	1.000000	9761830	-0.012612
316189757	1221725	6359	9949.482062	31287	251	1.000000	31723	90	1.000000	9756878	-0.011494
316188641	1220703	6257	9949.934633	31376	250	1.000000	31602	86	1.000000	9751985	-0.006400
316167562	1218848	6437	9948.191951	31181	299	1.000000	31652	79	1.000000	9747119	-0.005431
316174720	1220388	6296	9948.732927	30814	330	1.000000	31694	75	1.000000	9742248	-0.004303
316158465	1223175	6324	9948.568810	31107	285	1.000000	31578	56	1.000000	9737513	-0.002935
316169545	1222319	6435	9951.470783	31222	317	1.000000	31967	32	1.000000	9732663	-0.002840
316171261	1225778	6309	9950.013809	31221	346	1.000000	31927	63	1.000000	9727808	-0.003325
316168237	1220135	6335	9950.440636	31124	343	1.000000	31700	68	1.000000	9722958	-0.003256
316175777	1222402	6355	9947.268182	31332	241	1.000000	31866	34	1.000000	9718056	-0.005061
316195402	1223210	6252	9945.600610	31499	264	1.000000	31915	35	1.000000	9713278	-0.004259
316153818	1228612	6367	9950.034102	31371	246	1.000000	32083	37	1.000000	9708473	-0.004282
316154014	1228802	6279	9950.030602	31112	317	1.000000	31905	42	1.000000	9703733	-0.003416
316182437	1228772	6392	9952.273422	31304	321	1.000000	31767	24	1.000000	9698780	-0.000527
316165205	1229197	6375	9951.635510	31054	329	1.000000	31664	23	1.000000	9693966	-0.000743
316166907	1227176	6464	9951.574988	31160	313	1.000000	31891	18	1.000000	9689106	-0.000467
316160117	1223324	6241	9951.235436	31230	280	1.000000	31827	32	1.000000	9684232	-0.001199
316176369	1219267	6378	9952.626667	31604	260	1.000000	31919	49	1.000000	9679446	-0.001781
316188099	1216443	6427	9952.427909	31280	342	1.000000	31787	65	1.000000	9674633	-0.003627
316178431	1219222	6363	9952.599691	31093	322	1.000000	31967	52	1.000000	9669701	-0.003282
316156963	1220244	6212	9950.361939	31273	298	1.000000	31770	52	1.000000	9664887	-0.004851
316158974	1223022	6428	9947.924674	31331	303	1.000000	31891	19	1.000000	9660097	-0.005734
316174925	1218634	6413	9946.291544	31329	331	1.000000	31728	35	1.000000	9655350	-0.005192
316186546	1218389	6397	9949.710901	31067	316	1.000000	31777	29	1.000000	9650674	-0.004973
316166929	1219018	6238	9951.111025	31341	309	1.000000	31845	22	1.000000	9645862	-0.005928
316165274	1223767	6352	9950.095426	31099	374	1.000000	31842	43	1.000000	9641086	-0.005651
316143881	1219945	6326	9947.055105	31286	271	1.000000	32153	54	1.000000	9636167	-0.005439
316160467	1221377	6395	9945.701555	31218	280	1.000000	31920	65	1.000000	9631333	-0.005409
316156285	1222209	6443	9948.850665	31056	342	1.000000	31940	25	1.000000	9626582	-0.004945
316158173	1221652	6367	9948.395416	31069	398	1.000000	31884	36	1.000000	9621710	-0.006239
316174258	1222852	6431	9947.922005	31114	359	1.000000	31829	58	1.000000	9616913	-0.004721
316176834	1223691	6418	9948.383392	30945	444	1.000000	31876	40	1.000000	9612152	-0.004293
316153985	1229249	6410	9948.186950	31017	397	1.000000	31727	48	1.000000	9607270	-0.004443
316160452	1226973	6334	9948.977477	31081	338	1.000000	31628	34	1.000000	9602440	-0.004465
316178310	1226445	6409	9948.889506	30828	372	1.000000	31545	23	1.000000	9597698	-0.004300
316169065	1224224	6316	9950.734855	31175	236	1.000000	31948	30	1.000000	9593015	-0.004357
316141049	1227576	6522	9951.830704	31211	268	1.000000	31859	8	1.000000	9588121	-0.004187
316151297	1229975	6554	9952.786589	31354	296	1.000000	31832	8	1.000000	9583381	-0.002363
316141142	1223712	6246	9950.885703	31265	304	1.000000	31853	37	1.000000	9578631	-0.001717
316168021	1224983	6180	9951.003700	30963	363	1.000000	32032	28	1.000000	9573862	-0.000807
316167101	1226726	6530	9949.071168	31049	384	1.000000	31791	21	1.000000	9569045	-0.000717
316160328	1230709	6324	9947.519622	31149	238	1.000000	31833	21	1.000000	9564248	-0.000786
316164021	1233514	6353	9949.508762	31502	168	1.000000	31825	32	1.000000	9559499	-0.000454
316151390	1226876	6441	9952.023869	31554	120	1.000000	31887	15	1.000000	9554665	-0.000366
316147391	1225919	6489	9950.197698	31512	236	1.000000	31740	39	1.000000	9549863	-0.000084
316154437	1225141	6246	9950.835518	31488	283	1.000000	31832	25	1.000000	9545051	0.000098
316149502	1228359	6304	9950.341038	31156	386	1.000000	32002	31	1.000000	9540306	-0.000238
316168330	1231090	6551	9947.509957	30979	405	1.000000	31846	16	1.000000	9535433	-0.000394
316142807	1232371	6490	9945.500223	30876	358	1.000000	31843	12	1.000000	9530648	-0.000624
316144317	1231600	6441	9950.814359	31395	288	1.000000	31759	14	1.000000	9525969	-0.000938
316167752	1229294	6383	9950.178375	31085	376	1.000000	32090	44	1.000000	9521168	-0.001017
316165424	1226589	6342	9952.242258	31070	281	1.000000	31858	44	1.000000	9516411	-0.001179
npatches	nstrain	runtime	dt	init_x	init_y	init_y_blood	init_z	init_S	beta0	beta1	beta2	beta3	mean_beta	B	d	delta	delta_blood	b[0]	mut	m	CTL	c	g	epsilon	k	het	lambda	rho	omega	x_max	patch.dyna	DELTA	A	VA
10000	1	100.000000	0.001000	21900	9499	5000000	0.001000	10000000	2.814305	2.052439	5.278894	4.484256	4	800000000	0.010000	1.000000	432.000000	80000	0.000050	0.004800	0	0.500000	0.000000	2.500000	3.000000	0.500000	0.000000	0.000000	0.000000	31872	0	10.000000	7.000000	1.000000
sus	inf	inf_blood	z	x[0]	y[0][0]	z[0]	x[1]	y[1][0]	z[1]	S[0]	synchrony
219000000	94990000	5000000	10.000000	21900	9499	0.001000	21900	9499	0.001000	10000000	0.000000
251279563	37133373	193881	3941.516320	28098	2003	0.394152	29396	1221	0.394152	9995075	0.000000
288815526	12016064	62739	6325.803353	31163	310	0.632580	31455	190	0.632580	9990048	0.000000
306246017	4427674	22894	7771.765723	31605	75	0.777177	31616	45	0.777177	9985063	0.000000
313346603	1829665	9567	8648.674416	31990	16	0.864868	31805	14	0.864868	9980057	0.000000
316242802	818435	4295	9147.113317	31968	11	0.918048	31968	9	0.918048	9975154	0.000000
317534601	388105	1997	8821.826675	31796	8	0.886316	31998	3	0.698874	9970260	0.000000
318141957	194635	1020	7243.102943	31844	1	0.547089	31768	2	0.698938	9965252	0.000000
318434131	103859	539	5575.872937	31877	4	0.277101	31897	7	0.641350	9960275	0.000000
318557288	58607	311	4443.327710	32129	2	0.435788	31760	0	0.221572	9955287	0.000000
318639865	35285	157	3679.466930	31779	1	0.261877	31701	0	0.178253	9950260	0.000000
318679700	24020	128	3120.268611	32033	0	0.286536	31861	0	0.167241	9945303	0.000000
318712674	19079	99	2771.801731	31981	0	0.172608	31854	2	0.237690	9940566	0.000000
318673124	15767	86	2550.733061	31797	0	0.166961	31673	0	0.174095	9935661	0.000000
318716352	14446	84	2390.472851	31807	2	0.353448	31898	0	0.167035	9930664	0.000000
318711201	13830	74	2301.835830	31916	2	0.272144	32008	0	0.166685	9925712	0.000000
318707169	14026	82	2267.716152	31705	1	0.399154	31980	0	0.166668	9920782	0.000000
318685961	14631	77	2246.222123	31833	0	0.233347	31768	0	0.166667	9915851	0.000000
318686298	16393	84	2261.523241	31801	0	0.169972	31829	0	0.166667	9910942	0.000000
318691692	17288	87	2290.374429	31896	0	0.166830	31733	0	0.166667	9905964	0.000000
318677749	18457	100	2301.160724	32027	0	0.166675	31859	0	0.166667	9901027	0.000000
318666367	19653	89	2340.399111	31805	0	0.166667	32002	0	0.166667	9896103	0.000000
318659676	21095	114	2392.142474	31890	0	0.166667	31856	0	0.166667	9891111	0.000000
318693416	21790	104	2444.358209	32147	2	0.341980	31621	0	0.166667	9886253	0.000000
318691655	21564	115	2466.797616	31724	0	0.203018	32024	0	0.166667	9881374	0.000000
318695581	22031	118	2495.847499	31894	0	0.168468	31992	2	0.204628	9876415	0.000000
318670013	21573	115	2503.910128	31918	0	0.166756	31832	0	0.177197	9871392	0.000000
318651063	21679	112	2499.306277	32063	2	0.216391	31946	0	0.167189	9866477	0.000000
318666392	21630	109	2504.209426	32006	4	0.524776	31868	0	0.166693	9861584	0.000000
318683175	22191	130	2507.239960	31693	1	0.324077	31737	0	0.166668	9856556	0.000000
318679559	22045	120	2519.396138	31833	3	0.412688	31834	0	0.166667	9851609	0.000000
318702604	22302	115	2532.035001	31780	0	0.225208	31828	0	0.166667	9846700	0.000000
318686609	23027	92	2547.422841	31720	1	0.204631	32021	2	0.185212	9841650	0.000000
318669048	23542	119	2545.412604	31930	0	0.168548	31893	0	0.168622	9836852	0.000000
318683952	23485	118	2541.921030	31736	0	0.166760	31676	0	0.166764	9831811	0.000000
318670006	22764	120	2561.522392	31643	0	0.166671	31694	0	0.190722	9826845	0.000000
318670086	22539	115	2555.949024	31797	0	0.166667	31851	0	0.167859	9821888	0.000000
318701882	21381	106	2537.438766	31922	0	0.166667	31754	0	0.166726	9816911	0.000000
318664263	20654	90	2497.416511	31863	0	0.166667	31953	0	0.166670	9811943	0.000000
318705646	20004	92	2467.044304	31723	0	0.169021	31952	0	0.166667	9806906	0.000000
318679487	19886	119	2457.359941	32008	0	0.166783	32037	0	0.166667	9801983	-1.#IND00
318679896	20846	123	2467.259600	31880	0	0.166672	31810	1	0.166667	9797046	-1.#IND00
318677822	22004	105	2488.842637	31766	0	0.166667	32046	0	0.176098	9792140	-1.#IND00
318675250	22495	116	2501.532617	31809	0	0.166667	31780	0	0.167134	9787187	-1.#IND00
318677442	21752	95	2518.725664	31983	0	0.166667	31938	0	0.166690	9782163	-1.#IND00
318698498	21392	107	2503.359603	32042	1	0.166667	31655	0	0.166668	9777239	-1.#IND00
318684292	21616	105	2490.971944	32224	0	0.200960	31834	0	0.166667	9772314	-1.#IND00
318658945	21957	113	2490.338399	31881	1	0.168366	31914	1	0.191560	9767356	-1.#IND00
318685674	22006	114	2515.329165	31729	0	0.166751	31682	1	0.167900	9762514	-1.#IND00
318691893	21002	107	2514.401085	31758	0	0.166671	31555	0	0.166728	9757646	-1.#IND00
318707962	20525	105	2511.016589	31771	0	0.166667	31740	0	0.166670	9752729	-1.#IND00
318670285	20359	105	2491.390378	31691	1	0.166667	31935	0	0.166667	9747943	-1.#IND00
318680964	20828	107	2464.985546	31890	0	0.206460	31908	0	0.166667	9742944	-1.#IND00
318673152	21155	103	2470.779727	31725	0	0.168639	31944	0	0.166667	9738177	-1.#IND00
318662443	21834	93	2501.607154	31879	0	0.167582	31850	0	0.179184	9733166	-1.#IND00
318687291	22631	113	2503.946043	31729	0	0.166712	31858	0	0.167287	9728267	-1.#IND00
318676709	21969	121	2509.944880	31812	0	0.166669	31976	0	0.166697	9723472	-1.#IND00
318693595	21935	92	2500.517225	31740	2	0.281148	32002	0	0.166668	9718611	-1.#IND00
318679407	21131	95	2497.258162	31662	0	0.250615	31705	0	0.166667	9713788	-1.#IND00
318680444	21368	109	2487.291316	32126	0	0.170827	31774	1	0.255110	9708870	-1.#IND00
318680270	21125	108	2495.779064	31974	0	0.166873	32086	1	0.355957	9703942	-1.#IND00
318676446	20718	94	2489.775722	31862	0	0.166677	32154	1	0.231883	9699113	-1.#IND00
318684688	20980	106	2490.427812	31858	0	0.166667	31989	0	0.184388	9694292	-1.#IND00
318659489	21736	128	2488.018885	32060	0	0.166667	31928	0	0.167545	9689487	-1.#IND00
318657825	22222	109	2505.846754	32035	0	0.168780	31806	0	0.166710	9684760	-1.#IND00
318663647	23728	115	2531.257908	31924	1	0.166771	31566	1	0.166669	9679974	-1.#IND00
318680849	24294	110	2568.436077	31659	0	0.166672	31989	0	0.168572	9675150	-1.#IND00
318696973	23798	143	2586.510782	32006	0	0.166667	32035	0	0.166761	9670340	-1.#IND00
318665272	23493	111	2589.313382	31681	2	0.191706	31769	3	0.188239	9665493	-1.#IND00
318675190	23431	130	2572.188005	31658	2	0.288822	31818	3	0.233779	9660618	-1.#IND00
318674258	23923	120	2575.588454	31843	0	0.180828	31831	0	0.177616	9655759	-0.001309
318680988	23673	108	2584.481155	32037	0	0.167369	31819	0	0.167209	9650943	-0.003641
318690438	23578	122	2561.429829	31913	0	0.166701	31722	0	0.166694	9646112	-0.003506
318672667	24649	133	2557.633605	31916	0	0.166668	32027	0	0.166668	9641308	-0.004291
318679043	25382	129	2588.422780	31870	0	0.166667	31806	0	0.166667	9636480	-0.003922
318670681	25009	139	2599.284581	32005	0	0.166667	31972	0	0.166667	9631745	-0.004887
318655474	24093	126	2592.153054	31973	0	0.166667	31760	0	0.166667	9626862	-0.004044
318691812	23700	116	2581.433871	31908	0	0.166667	31627	0	0.166667	9622061	-0.004820
318657986	23745	122	2580.240426	31803	0	0.166667	31754	0	0.166667	9617252	-0.004632
318664879	23744	117	2580.178405	31707	0	0.166667	31906	0	0.166667	9612346	-0.002142
318656972	24321	126	2587.581417	31896	0	0.166667	31948	0	0.166667	9607492	-0.003427
318655819	24799	144	2584.232594	31689	0	0.166667	31854	0	0.166667	9602667	-0.003247
318687410	23237	135	2583.164836	31954	0	0.166667	31941	1	0.166667	9598001	-0.003367
318671538	22017	116	2566.566272	32165	0	0.166667	31872	0	0.166667	9593217	-0.003573
318685697	20612	111	2538.786375	31800	0	0.166667	31984	0	0.166667	9588498	-0.003191
318695757	19788	93	2490.947029	31508	0	0.177230	31965	4	0.409572	9583715	-0.003107
318681932	19938	96	2446.183369	31885	1	0.209563	31722	0	0.201412	9578936	-0.003330
318672119	20262	118	2456.096134	31793	0	0.177778	31981	0	0.168389	9574117	-0.003216
318687886	20498	95	2455.550786	31929	0	0.167217	31796	0	0.166752	9569382	-0.003256
318685731	21607	120	2479.565974	31894	0	0.166694	31885	1	0.170609	9564498	-0.003522
318680711	22506	109	2497.833153	31856	0	0.166668	31739	0	0.171788	9559852	-0.002919
318691486	23684	142	2522.236645	31925	0	0.166667	31704	0	0.166921	9555089	-0.003333
318704883	24595	136	2567.722313	31894	0	0.187004	31823	0	0.166679	9550363	-0.003484
318668284	24102	126	2578.920987	31794	1	0.167675	31991	0	0.166667	9545536	-0.003501
318663616	23563	126	2572.260717	31795	0	0.166717	31943	0	0.166667	9540694	-0.004032
318664924	23719	134	2573.397752	32129	1	0.166669	32040	0	0.166667	9535884	-0.003937
318690336	23495	130	2571.754221	31863	0	0.194755	32163	0	0.166667	9531241	-0.003222
318677039	21993	116	2546.611213	31959	0	0.168059	31916	0	0.166667	9526541	-0.002212
318656558	22135	116	2529.827151	31790	0	0.171368	31979	0	0.166667	9521705	-0.002314
318691378	21041	104	2514.383077	31705	0	0.183431	31809	2	0.229211	9516970	-0.002544
npatches	nstrain	runtime	dt	init_x	init_y	init_y_blood	init_z	init_S	beta0	beta1	beta2	beta3	mean_beta	B	d	delta	delta_blood	b[0]	mut	m	CTL	c	g	epsilon	k	het	lambda	rho	omega	x_max	patch.dyna	DELTA	A	VA
10000	1	100.000000	0.001000	21900	9499	5000000	0.001000	10000000	5.763548	5.337324	3.395533	4.213834	4	800000000	0.010000	1.000000	432.000000	80000	0.000050	0.004800	0	0.500000	0.000000	2.500000	4.000000	0.500000	0.000000	0.000000	0.000000	31872	0	10.000000	7.000000	1.000000
sus	inf	inf_blood	z	x[0]	y[0][0]	z[0]	x[1]	y[1][0]	z[1]	S[0]	synchrony
219000000	94990000	5000000	10.000000	21900	9499	0.001000	21900	9499	0.001000	10000000	0.000000
255560121	31028356	162623	3941.516320	21041	5531	0.394152	22002	4962	0.394152	9995177	0.000000
296252738	7017226	36680	6325.803353	26676	1844	0.632580	27564	1396	0.632580	9990171	0.000000
312148162	1648819	8476	7771.765723	29525	755	0.777177	30486	339	0.777177	9985065	0.000000
316954680	390967	1991	8386.496355	31025	186	0.864868	31511	78	0.864868	9980193	0.000000
318280328	91204	477	6291.505383	31696	56	0.918048	31860	26	0.918048	9975110	0.000000
318607765	23420	138	3967.572473	31719	11	0.950300	31969	12	0.950300	9970228	0.000000
318710405	7139	33	2623.843520	31772	4	0.969859	31932	0	0.297503	9965244	0.000000
318707660	3375	26	2036.012423	31854	1	0.771520	31666	0	0.173151	9960154	0.000000
318730696	2193	12	1849.274920	31727	0	0.212977	31910	0	0.166988	9955204	0.000000
318707219	1226	1	1761.318892	31862	0	0.168962	31917	0	0.166683	9950210	0.000000
318727571	911	3	1722.966717	31915	0	0.166780	31737	0	0.166667	9945244	0.000000
318712621	773	5	1705.856179	31844	0	0.166672	31955	0	0.166667	9940334	0.000000
318723025	521	3	1696.752519	31798	0	0.166667	31801	0	0.166667	9935349	0.000000
318732290	446	1	1688.866235	31949	0	0.166667	32188	0	0.166667	9930494	0.000000
318736599	294	0	1684.966652	31847	0	0.166667	32061	0	0.166667	9925537	0.000000
318725158	251	1	1681.732430	31852	0	0.166667	31964	0	0.166667	9920475	0.000000
318726298	198	1	1679.071068	31856	0	0.166667	31873	0	0.166667	9915582	0.000000
318724206	166	0	1675.805659	31840	0	0.166667	31930	0	0.166667	9910656	0.000000
318724728	174	1	1673.004703	31657	0	0.166667	31942	0	0.166667	9905672	0.000000
318702911	190	0	1672.531549	31872	0	0.166667	31948	0	0.166667	9900756	0.000000
318733951	124	0	1672.995754	31951	0	0.166667	31959	0	0.166667	9895818	0.000000
318713910	107	1	1670.330387	31589	0	0.166667	32027	0	0.166667	9890826	0.000000
318743239	54	0	1670.504298	31695	0	0.166667	31732	0	0.166667	9885952	0.000000
318706456	12	1	1668.517034	31760	0	0.166667	32135	0	0.166667	9880973	0.000000
318700124	8	0	1667.330303	31773	0	0.166667	31939	0	0.166667	9875972	0.000000
318727807	0	0	1666.777015	31858	0	0.166667	32027	0	0.166667	9871046	0.000000
npatches	nstrain	runtime	dt	init_x	init_y	init_y_blood	init_z	init_S	beta0	beta1	beta2	beta3	mean_beta	B	d	delta	delta_blood	b[0]	mut	m	CTL	c	g	epsilon	k	het	lambda	rho	omega	x_max	patch.dyna	DELTA	A	VA
10000	1	100.000000	0.001000	21900	9499	5000000	0.001000	10000000	2.058603	3.481796	2.425348	5.302881	4	800000000	0.010000	1.000000	432.000000	80000	0.000050	0.004800	0	0.500000	0.000000	2.500000	5.000000	0.500000	0.000000	0.000000	0.000000	31872	0	10.000000	7.000000	1.000000
sus	inf	inf_blood	z	x[0]	y[0][0]	z[0]	x[1]	y[1][0]	z[1]	S[0]	synchrony
219000000	94990000	5000000	10.000000	21900	9499	0.001000	21900	9499	0.001000	10000000	0.000000
259606215	25821070	135225	3941.516320	29725	827	0.394152	27348	1885	0.394152	9995088	0.000000
301833548	3996490	20990	6325.803353	31707	34	0.632580	31116	158	0.632580	9990019	0.000000
315251357	550040	2883	7739.929879	31921	9	0.777177	31806	6	0.777177	9984999	0.000000
318143564	67329	358	6119.332866	31663	0	0.331622	31880	0	0.365708	9979996	0.000000
318651782	8982	54	3323.346145	31749	0	0.174842	31811	0	0.176532	9975133	0.000000
318694870	2175	16	2049.809203	31805	0	0.167072	31633	0	0.167156	9970173	0.000000
318725557	886	6	1767.036787	31898	0	0.166687	31728	0	0.166691	9965283	0.000000
318733099	341	2	1701.036615	31805	0	0.166668	31814	0	0.166668	9960296	0.000000
318737225	180	0	1679.240189	31899	0	0.166667	31990	0	0.166667	9955284	0.000000
318720641	138	0	1674.720945	31905	0	0.166667	32064	0	0.166667	9950356	0.000000
318715745	44	0	1671.069482	31843	0	0.166667	31813	0	0.166667	9945334	0.000000
318728027	24	0	1669.047905	31827	0	0.166667	31815	0	0.166667	9940365	0.000000
318735083	20	0	1668.228903	31919	0	0.166667	31935	0	0.166667	9935312	0.000000
318715187	7	0	1667.251432	31685	0	0.166667	31985	0	0.166667	9930259	0.000000
318706416	1	0	1666.965324	32069	0	0.166667	32019	0	0.166667	9925335	0.000000
318704297	0	0	1666.685726	31620	0	0.166667	31877	0	0.166667	9920463	0.000000
npatches	nstrain	runtime	dt	init_x	init_y	init_y_blood	init_z	init_S	beta0	beta1	beta2	beta3	mean_beta	B	d	delta	delta_blood	b[0]	mut	m	CTL	c	g	epsilon	k	het	lambda	rho	omega	x_max	patch.dyna	DELTA	A	VA
10000	1	100.000000	0.001000	21900	9499	5000000	0.001000	10000000	4.590959	3.601652	4.433507	4.794870	4	800000000	0.010000	1.000000	432.000000	80000	0.000050	0.004800	0	0.500000	0.000000	2.500000	6.000000	0.500000	0.000000	0.000000	0.000000	31872	0	10.000000	7.000000	1.000000
sus	inf	inf_blood	z	x[0]	y[0][0]	z[0]	x[1]	y[1][0]	z[1]	S[0]	synchrony
219000000	94990000	5000000	10.000000	21900	9499	0.001000	21900	9499	0.001000	10000000	0.000000
263768100	21230886	110873	3941.516320	25300	2412	0.394152	27553	1660	0.394152	9995012	0.000000
306070124	2165360	11547	6325.803353	30483	219	0.632580	31255	91	0.632580	9989895	0.000000
316844256	166059	822	7162.047284	31640	9	0.777177	31951	4	0.777177	9984808	0.000000
318512654	10930	60	3891.725013	31772	0	0.250756	32022	0	0.202089	9979878	0.000000
318719372	1156	7	2028.904007	31976	0	0.170834	31958	1	0.195244	9974896	0.000000
318723137	440	0	1727.816526	32123	0	0.166873	31749	0	0.168083	9969981	0.000000
318725956	97	0	1681.567765	31825	0	0.166677	32132	0	0.166737	9965005	0.000000
318720869	14	0	1670.167553	32010	0	0.166667	31942	0	0.166670	9960060	0.000000
318713082	5	1	1667.170777	31893	0	0.166667	32229	0	0.166667	9955174	0.000000
318680668	1	0	1666.789900	31795	0	0.166667	31914	0	0.166667	9950144	0.000000
318724881	0	0	1666.672774	31910	0	0.166667	31924	0	0.166667	9945101	0.000000
npatches	nstrain	runtime	dt	init_x	init_y	init_y_blood	init_z	init_S	beta0	beta1	beta2	beta3	mean_beta	B	d	delta	delta_blood	b[0]	mut	m	CTL	c	g	epsilon	k	het	lambda	rho	omega	x_max	patch.dyna	DELTA	A	VA
10000	1	100.000000	0.001000	21900	9499	5000000	0.001000	10000000	4.727450	4.245592	3.941002	3.662011	4	800000000	0.010000	1.000000	432.000000	80000	0.000050	0.004800	0	0.500000	0.000000	2.500000	7.000000	0.500000	0.000000	0.000000	0.000000	31872	0	10.000000	7.000000	1.000000
sus	inf	inf_blood	z	x[0]	y[0][0]	z[0]	x[1]	y[1][0]	z[1]	S[0]	synchrony
219000000	94990000	5000000	10.000000	21900	9499	0.001000	21900	9499	0.001000	10000000	0.000000
266989982	17659708	91889	3941.516320	25449	2293	0.394152	26591	1911	0.394152	9995075	0.000000
308790761	1189316	6203	6325.803353	30591	155	0.632580	30969	78	0.632580	9989984	0.000000
317546222	49680	263	5920.466811	31829	7	0.777177	31797	2	0.777177	9984995	0.000000
318617560	2206	6	2551.112598	32137	0	0.277398	31826	0	0.197905	9979878	0.000000
318697690	345	1	1762.028150	31504	0	0.172155	31782	0	0.168215	9974995	0.000000
318719285	79	1	1681.288391	31969	0	0.166939	32009	0	0.166743	9970105	0.000000
318727315	35	0	1670.442668	31743	0	0.166680	32083	0	0.166670	9965173	0.000000
318726383	12	0	1668.099879	31735	0	0.166667	32135	0	0.166667	9960202	0.000000
318719014	0	0	1666.825861	32102	0	0.166667	31965	0	0.166667	9955390	0.000000
npatches	nstrain	runtime	dt	init_x	init_y	init_y_blood	init_z	init_S	beta0	beta1	beta2	beta3	mean_beta	B	d	delta	delta_blood	b[0]	mut	m	CTL	c	g	epsilon	k	het	lambda	rho	omega	x_max	patch.dyna	DELTA	A	VA
10000	1	100.000000	0.001000	21900	9499	5000000	0.001000	10000000	2.035571	4.536972	2.166922	4.795860	4	800000000	0.010000	1.000000	432.000000	80000	0.000050	0.004800	0	0.500000	0.000000	2.500000	8.000000	0.500000	0.000000	0.000000	0.000000	31872	0	10.000000	7.000000	1.000000
sus	inf	inf_blood	z	x[0]	y[0][0]	z[0]	x[1]	y[1][0]	z[1]	S[0]	synchrony
219000000	94990000	5000000	10.000000	21900	9499	0.001000	21900	9499	0.001000	10000000	0.000000
269815220	14723662	76883	3941.516320	29928	434	0.394152	26556	1681	0.394152	9994874	0.000000
310740682	642559	3425	6324.975115	31718	8	0.632580	30952	62	0.632580	9989993	0.000000
317933106	15185	86	4662.195946	31729	0	0.215388	31631	2	0.541496	9984861	0.000000
318656722	677	5	2029.310340	31915	0	0.169081	31749	0	0.187543	9979942	0.000000
318731438	101	3	1699.292829	31870	0	0.166786	31607	0	0.167701	9974922	0.000000
318745180	18	0	1670.647978	31638	0	0.166673	31839	0	0.166718	9969925	0.000000
318730658	6	0	1667.388114	31997	0	0.166667	31955	0	0.166669	9964982	0.000000
318735049	3	0	1667.091177	31724	0	0.166667	32025	0	0.166667	9960002	0.000000
318700654	1	0	1666.963697	31827	0	0.166667	32183	0	0.166667	9954922	0.000000
318733798	4	0	1666.813932	31732	0	0.166667	31731	0	0.166667	9949926	0.000000
318734508	2	0	1667.074879	32202	0	0.166667	31567	0	0.166667	9944902	0.000000
318712468	2	0	1666.960340	31984	0	0.166667	31764	0	0.166667	9939844	0.000000
318729378	0	0	1666.687176	31989	0	0.166667	31769	0	0.166667	9934942	0.000000
npatches	nstrain	runtime	dt	init_x	init_y	init_y_blood	init_z	init_S	beta0	beta1	beta2	beta3	mean_beta	B	d	delta	delta_blood	b[0]	mut	m	CTL	c	g	epsilon	k	het	lambda	rho	omega	x_max	patch.dyna	DELTA	A	VA
10000	1	100.000000	0.001000	21900	9499	5000000	0.001000	10000000	2.604231	2.274619	5.918081	3.178939	4	800000000	0.010000	1.000000	432.000000	80000	0.000050	0.004800	0	0.500000	0.000000	2.500000	9.000000	0.500000	0.000000	0.000000	0.000000	31872	0	10.000000	7.000000	1.000000
sus	inf	inf_blood	z	x[0]	y[0][0]	z[0]	x[1]	y[1][0]	z[1]	S[0]	synchrony
219000000	94990000	5000000	10.000000	21900	9499	0.001000	21900	9499	0.001000	10000000	0.000000
272936450	12054332	63394	3941.516320	29292	536	0.394152	29823	439	0.394152	9995022	0.000000
312269642	332549	1755	6302.266293	31707	6	0.632580	31711	4	0.632580	9990062	0.000000
318135308	4607	18	3527.587824	31957	0	0.205348	31900	0	0.199052	9985089	0.000000
318676217	251	2	1823.382326	31900	0	0.168584	31784	0	0.168272	9980089	0.000000
318730764	38	0	1679.523746	31958	0	0.166762	31845	0	0.166746	9975160	0.000000
318731653	0	0	1667.675653	32066	0	0.166671	32078	0	0.166671	9970153	0.000000
npatches	nstrain	runtime	dt	init_x	init_y	init_y_blood	init_z	init_S	beta0	beta1	beta2	beta3	mean_beta	B	d	delta	delta_blood	b[0]	mut	m	CTL	c	g	epsilon	k	het	lambda	rho	omega	x_max	patch.dyna	DELTA	A	VA
10000	1	100.000000	0.001000	21900	9499	5000000	0.001000	10000000	3.235116	5.230206	2.727350	2.612478	4	800000000	0.010000	1.000000	432.000000	80000	0.000050	0.004800	0	0.500000	0.000000	2.500000	10.000000	0.500000	0.000000	0.000000	0.000000	31872	0	10.000000	7.000000	1.000000
sus	inf	inf_blood	z	x[0]	y[0][0]	z[0]	x[1]	y[1][0]	z[1]	S[0]	synchrony
219000000	94990000	5000000	10.000000	21900	9499	0.001000	21900	9499	0.001000	10000000	0.000000
275382706	9972060	52149	3941.516320	28825	608	0.394152	25686	1638	0.394152	9994953	0.000000
313257622	173513	923	6186.983248	31575	4	0.632580	30870	57	0.632580	9989893	0.000000
318251624	1496	7	2777.140518	31762	0	0.227357	32024	0	0.426949	9984804	0.000000
318680992	69	0	1738.729275	31783	0	0.169675	31533	0	0.179567	9979918	0.000000
318718153	5	0	1671.859549	31966	0	0.166816	31887	0	0.167306	9974871	0.000000
318740620	0	0	1667.023659	31862	0	0.166674	32164	0	0.166698	9970040	0.000000
npatches	nstrain	runtime	dt	init_x	init_y	init_y_blood	init_z	init_S	beta0	beta1	beta2	beta3	mean_beta	B	d	delta	delta_blood	b[0]	mut	m	CTL	c	g	epsilon	k	het	lambda	rho	omega	x_max	patch.dyna	DELTA	A	VA
10000	1	100.000000	0.001000	21900	9499	5000000	0.001000	10000000	4.815602	4.770847	5.469057	4.660196	4	800000000	0.010000	1.000000	432.000000	80000	0.000050	0.004800	0	0.500000	0.000000	2.500000	11.000000	0.500000	0.000000	0.000000	0.000000	31872	0	10.000000	7.000000	1.000000
sus	inf	inf_blood	z	x[0]	y[0][0]	z[0]	x[1]	y[1][0]	z[1]	S[0]	synchrony
219000000	94990000	5000000	10.000000	21900	9499	0.001000	21900	9499	0.001000	10000000	0.000000
277536661	8280288	43534	3941.516320	26780	1152	0.394152	26519	1148	0.394152	9994852	0.000000
313957086	91848	501	5938.520480	31222	11	0.632580	31158	17	0.632580	9989776	0.000000
318326093	753	1	2360.183868	31594	0	0.230209	31524	0	0.258075	9984659	0.000000
318660826	39	0	1711.275204	32054	0	0.169816	31770	0	0.171197	9979752	0.000000
318716045	2	0	1669.191607	31796	0	0.166823	31850	0	0.166891	9974658	0.000000
318741969	0	0	1666.805207	31715	0	0.166674	31853	0	0.166678	9969598	0.000000
npatches	nstrain	runtime	dt	init_x	init_y	init_y_blood	init_z	init_S	beta0	beta1	beta2	beta3	mean_beta	B	d	delta	delta_blood	b[0]	mut	m	CTL	c	g	epsilon	k	het	lambda	rho	omega	x_max	patch.dyna	DELTA	A	VA
10000	1	100.000000	0.001000	21900	9499	5000000	0.001000	10000000	5.557801	5.241701	5.318606	2.479032	4	800000000	0.010000	1.000000	432.000000	80000	0.000050	0.004800	0	0.500000	0.000000	2.500000	12.000000	0.500000	0.000000	0.000000	0.000000	31872	0	10.000000	7.000000	1.000000
sus	inf	inf_blood	z	x[0]	y[0][0]	z[0]	x[1]	y[1][0]	z[1]	S[0]	synchrony
219000000	94990000	5000000	10.000000	21900	9499	0.001000	21900	9499	0.001000	10000000	0.000000
279792001	6774815	35508	3941.516320	25551	1243	0.394152	26236	1230	0.394152	9994855	0.000000
314569973	46256	254	5556.362086	31134	19	0.632580	31051	9	0.632580	9989869	0.000000
318370628	252	1	2105.441359	31701	0	0.287015	31853	0	0.201304	9984795	0.000000
318703846	14	0	1691.505894	32217	0	0.172631	31901	0	0.168383	9979906	0.000000
318743592	8	1	1668.551442	31637	0	0.166962	32007	0	0.166752	9974980	0.000000
318737423	1	0	1666.915862	31817	0	0.166681	31889	0	0.166671	9970145	0.000000
318729186	0	0	1666.698247	31738	0	0.166667	31775	0	0.166667	9965142	0.000000
npatches	nstrain	runtime	dt	init_x	init_y	init_y_blood	init_z	init_S	beta0	beta1	beta2	beta3	mean_beta	B	d	delta	delta_blood	b[0]	mut	m	CTL	c	g	epsilon	k	het	lambda	rho	omega	x_max	patch.dyna	DELTA	A	VA
10000	1	100.000000	0.001000	21900	9499	5000000	0.001000	10000000	5.805252	4.859378	4.692940	2.840216	4	800000000	0.010000	1.000000	432.000000	80000	0.000050	0.004800	0	0.500000	0.000000	2.500000	13.000000	0.500000	0.000000	0.000000	0.000000	31872	0	10.000000	7.000000	1.000000
sus	inf	inf_blood	z	x[0]	y[0][0]	z[0]	x[1]	y[1][0]	z[1]	S[0]	synchrony
219000000	94990000	5000000	10.000000	21900	9499	0.001000	21900	9499	0.001000	10000000	0.000000
281514062	5616798	29654	3941.516320	25681	1048	0.394152	27106	786	0.394152	9995090	0.000000
314981526	24117	124	5102.761126	31035	8	0.632580	31412	0	0.458106	9990023	0.000000
318402194	171	2	1964.345210	31737	0	0.202971	31774	0	0.181111	9984927	0.000000
318677779	3	0	1682.572116	31893	0	0.168466	31988	0	0.167383	9980033	0.000000
318743940	0	0	1667.460274	31905	0	0.166756	31810	0	0.166702	9974995	0.000000
npatches	nstrain	runtime	dt	init_x	init_y	init_y_blood	init_z	init_S	beta0	beta1	beta2	beta3	mean_beta	B	d	delta	delta_blood	b[0]	mut	m	CTL	c	g	epsilon	k	het	lambda	rho	omega	x_max	patch.dyna	DELTA	A	VA
10000	1	100.000000	0.001000	21900	9499	5000000	0.001000	10000000	4.080179	2.120497	2.674882	5.394127	4	800000000	0.010000	1.000000	432.000000	80000	0.000050	0.004800	0	0.500000	0.000000	2.500000	14.000000	0.500000	0.000000	0.000000	0.000000	31872	0	10.000000	7.000000	1.000000
sus	inf	inf_blood	z	x[0]	y[0][0]	z[0]	x[1]	y[1][0]	z[1]	S[0]	synchrony
219000000	94990000	5000000	10.000000	21900	9499	0.001000	21900	9499	0.001000	10000000	0.000000
283336959	4589218	24375	3941.516320	28348	430	0.394152	30359	138	0.394152	9994977	0.000000
315339890	12117	78	4614.080043	31676	2	0.559876	31753	0	0.360673	9989976	0.000000
318461357	61	0	1876.505361	31999	0	0.199155	31975	0	0.176282	9984991	0.000000
318709228	2	0	1677.726756	31730	0	0.168277	31903	0	0.167143	9979949	0.000000
318704464	0	0	1667.234025	31895	0	0.166746	31915	0	0.166690	9974977	0.000000
npatches	nstrain	runtime	dt	init_x	init_y	init_y_blood	init_z	init_S	beta0	beta1	beta2	beta3	mean_beta	B	d	delta	delta_blood	b[0]	mut	m	CTL	c	g	epsilon	k	het	lambda	rho	omega	x_max	patch.dyna	DELTA	A	VA
10000	1	100.000000	0.001000	21900	9499	5000000	0.001000	10000000	5.791976	2.995144	5.804387	2.124029	4	800000000	0.010000	1.000000	432.000000	80000	0.000050	0.004800	0	0.500000	0.000000	2.500000	15.000000	0.500000	0.000000	0.000000	0.000000	31872	0	10.000000	7.000000	1.000000
sus	inf	inf_blood	z	x[0]	y[0][0]	z[0]	x[1]	y[1][0]	z[1]	S[0]	synchrony
219000000	94990000	5000000	10.000000	21900	9499	0.001000	21900	9499	0.001000	10000000	0.000000
285048763	3742632	19980	3941.516320	26288	832	0.394152	29742	214	0.394152	9995041	0.000000
315582051	6116	31	4097.417556	31408	1	0.550295	31487	0	0.360673	9990120	0.000000
318469248	44	0	1815.457486	32107	0	0.185680	31869	0	0.176282	9985077	0.000000
318702553	2	0	1674.417806	31825	0	0.167609	31855	0	0.167143	9980071	0.000000
318728034	0	0	1667.052094	31843	0	0.166713	31836	0	0.166690	9975203	0.000000
npatches	nstrain	runtime	dt	init_x	init_y	init_y_blood	init_z	init_S	beta0	beta1	beta2	beta3	mean_beta	B	d	delta	delta_blood	b[0]	mut	m	CTL	c	g	epsilon	k	het	lambda	rho	omega	x_max	patch.dyna	DELTA	A	VA
10000	1	100.000000	0.001000	21900	9499	5000000	0.001000	10000000	2.099906	2.555419	5.829330	2.074543	4	800000000	0.010000	1.000000	432.000000	80000	0.000050	0.004800	0	0.500000	0.000000	2.500000	16.000000	0.500000	0.000000	0.000000	0.000000	31872	0	10.000000	7.000000	1.000000
sus	inf	inf_blood	z	x[0]	y[0][0]	z[0]	x[1]	y[1][0]	z[1]	S[0]	synchrony
219000000	94990000	5000000	10.000000	21900	9499	0.001000	21900	9499	0.001000	10000000	0.000000
286545247	3050165	15872	3941.516320	30471	67	0.394152	30152	110	0.394152	9995045	0.000000
315798513	3299	21	3637.377160	31942	0	0.239518	32002	0	0.303425	9990110	0.000000
318499354	49	1	1780.979581	31921	0	0.170277	31857	0	0.173445	9985227	0.000000
318712561	0	0	1672.450868	31612	0	0.166846	31833	0	0.167003	9980210	0.000000
npatches	nstrain	runtime	dt	init_x	init_y	init_y_blood	init_z	init_S	beta0	beta1	beta2	beta3	mean_beta	B	d	delta	delta_blood	b[0]	mut	m	CTL	c	g	epsilon	k	het	lambda	rho	omega	x_max	patch.dyna	DELTA	A	VA
10000	1	100.000000	0.001000	21900	9499	5000000	0.001000	10000000	2.378130	4.180545	5.169063	2.790399	4	800000000	0.010000	1.000000	432.000000	80000	0.000050	0.004800	0	0.500000	0.000000	2.500000	17.000000	0.500000	0.000000	0.000000	0.000000	31872	0	10.000000	7.000000	1.000000
sus	inf	inf_blood	z	x[0]	y[0][0]	z[0]	x[1]	y[1][0]	z[1]	S[0]	synchrony
219000000	94990000	5000000	10.000000	21900	9499	0.001000	21900	9499	0.001000	10000000	0.000000
287663569	2529265	13407	3941.516320	30310	80	0.394152	28647	281	0.394152	9994963	0.000000
315974988	2018	13	3315.729812	31686	0	0.258965	31432	0	0.302959	9989981	0.000000
318499291	24	0	1757.950200	31852	0	0.171241	31818	0	0.173422	9985077	0.000000
318693710	0	0	1671.531038	32069	0	0.166893	31918	0	0.167001	9980012	0.000000
npatches	nstrain	runtime	dt	init_x	init_y	init_y_blood	init_z	init_S	beta0	beta1	beta2	beta3	mean_beta	B	d	delta	delta_blood	b[0]	mut	m	CTL	c	g	epsilon	k	het	lambda	rho	omega	x_max	patch.dyna	DELTA	A	VA
10000	1	100.000000	0.001000	21900	9499	5000000	0.001000	10000000	3.924651	3.179781	3.664763	5.238919	4	800000000	0.010000	1.000000	432.000000	80000	0.000050	0.004800	0	0.500000	0.000000	2.500000	18.000000	0.500000	0.000000	0.000000	0.000000	31872	0	10.000000	7.000000	1.000000
sus	inf	inf_blood	z	x[0]	y[0][0]	z[0]	x[1]	y[1][0]	z[1]	S[0]	synchrony
219000000	94990000	5000000	10.000000	21900	9499	0.001000	21900	9499	0.001000	10000000	0.000000
288642749	2097579	11195	3941.516320	28934	147	0.394152	29737	115	0.394152	9995094	0.000000
316118042	1092	2	3036.020222	31820	0	0.317731	31623	0	0.287795	9990116	0.000000
318506263	4	0	1738.927749	31686	0	0.174154	31722	0	0.172670	9985109	0.000000
318701452	0	0	1670.251925	31864	0	0.167038	31994	0	0.166964	9980026	0.000000
npatches	nstrain	runtime	dt	init_x	init_y	init_y_blood	init_z	init_S	beta0	beta1	beta2	beta3	mean_beta	B	d	delta	delta_blood	b[0]	mut	m	CTL	c	g	epsilon	k	het	lambda	rho	omega	x_max	patch.dyna	DELTA	A	VA
10000	1	100.000000	0.001000	21900	9499	5000000	0.001000	10000000	3.469678	2.626327	4.901429	2.832897	4	800000000	0.010000	1.000000	432.000000	80000	0.000050	0.004800	0	0.500000	0.000000	2.500000	19.000000	0.500000	0.000000	0.000000	0.000000	31872	0	10.000000	7.000000	1.000000
sus	inf	inf_blood	z	x[0]	y[0][0]	z[0]	x[1]	y[1][0]	z[1]	S[0]	synchrony
219000000	94990000	5000000	10.000000	21900	9499	0.001000	21900	9499	0.001000	10000000	0.000000
289942249	1683670	8864	3941.516320	29583	111	0.394152	30013	74	0.394152	9995139	0.000000
316263804	762	5	2787.332552	31764	0	0.301491	31597	0	0.237189	9990240	0.000000
318498302	3	0	1724.958126	31724	0	0.173349	31922	0	0.170162	9985216	0.000000
318717345	0	0	1669.555771	32021	0	0.166998	31799	0	0.166840	9980097	0.000000
npatches	nstrain	runtime	dt	init_x	init_y	init_y_blood	init_z	init_S	beta0	beta1	beta2	beta3	mean_beta	B	d	delta	delta_blood	b[0]	mut	m	CTL	c	g	epsilon	k	het	lambda	rho	omega	x_max	patch.dyna	DELTA	A	VA
10000	1	100.000000	0.001000	21900	9499	5000000	0.001000	10000000	3.431231	3.446075	4.020123	2.699851	4	800000000	0.010000	1.000000	432.000000	80000	0.000050	0.004800	0	0.500000	0.000000	2.500000	20.000000	0.500000	0.000000	0.000000	0.000000	31872	0	10.000000	7.000000	1.000000
sus	inf	inf_blood	z	x[0]	y[0][0]	z[0]	x[1]	y[1][0]	z[1]	S[0]	synchrony
219000000	94990000	5000000	10.000000	21900	9499	0.001000	21900	9499	0.001000	10000000	0.000000
290894508	1381247	7291	3941.516320	29667	84	0.394152	29637	80	0.394152	9995105	0.000000
316367271	434	1	2606.888981	31677	0	0.254518	31543	0	0.208722	9990202	0.000000
318546067	1	0	1714.641756	31880	0	0.171021	31814	0	0.168751	9985263	0.000000
318703797	0	0	1669.044460	31875	0	0.166882	31931	0	0.166770	9980357	0.000000
