# Supplementary material for: Large Variations in HIV-1 Viral Load Explained by Shifting-Mosaic Metapopulation Dynamics
Source: PLoS Biol. 2016 Oct 5;14(10):e1002567. doi: 10.1371/journal.pbio.1002567 (PMC5051940; doi:10.1371/journal.pbio.1002567)
Supplement: S1 Data — Each file gives the output from the simulations indicated by the filename: low migration (ms1, db432); high migration (ms1, db1); very high migration (ms10, db1); number of patches (np); reservoir (storage); no reservoir (nostorage); CTL immigration model (CTLimmig); CTL proliferation model (CTLprolif); β¯ (beta1, beta2, …). Within each file, there are 21 simulations for (k = 0,1,..,20), and data is output each day. For measures of synchrony, the final entry should be used. See Methods and S1 Simulation Code for further details. (ZIP) [file pbio.1002567.s002.zip › S1_Data/ms1_np10000_nostorage_noPD_CTLimmig_db432_beta5.tsv]

npatches	nstrain	runtime	dt	init_x	init_y	init_y_blood	init_z	init_S	beta0	beta1	beta2	beta3	mean_beta	B	d	delta	delta_blood	b[0]	mut	m	CTL	c	g	epsilon	k	het	lambda	rho	omega	x_max	patch.dyna	DELTA	A	VA
10000	1	100.000000	0.001000	21900	9499	5000000	0.001000	10000000	4.071502	7.073744	5.896004	3.612500	5	800000000	0.010000	1.000000	432.000000	80000	0.000050	0.004800	0	0.500000	0.000000	2.500000	0.000000	0.500000	0.000000	0.000000	0.000000	31872	0	10.000000	7.000000	1.000000
sus	inf	inf_blood	z	x[0]	y[0][0]	z[0]	x[1]	y[1][0]	z[1]	S[0]	synchrony
219000000	94990000	5000000	10.000000	21900	9499	0.001000	21900	9499	0.001000	10000000	0.000000
204306752	88914909	463493	3941.516320	23153	6816	0.394152	14491	13056	0.394152	9994986	0.000000
212109373	81935167	425901	6325.803353	24495	5933	0.632580	15169	12450	0.632580	9989998	0.000000
214494911	80380759	419356	7771.765723	24621	5725	0.777177	15094	12647	0.777177	9985042	0.000000
215126803	79966223	417266	8648.676577	24764	5659	0.864868	14768	12797	0.864868	9980086	0.000000
215313576	79848626	416500	9180.483393	24729	5865	0.918048	15223	12206	0.918048	9975155	0.000000
215389869	79798733	415339	9503.000201	24391	6120	0.950300	15040	12642	0.950300	9970174	0.000000
215378474	79809130	415644	9698.592075	24848	5630	0.969859	15152	12587	0.969859	9965195	0.000000
215425917	79776513	416571	9817.209710	24731	5706	0.981721	15233	12278	0.981721	9960057	0.000000
215432841	79775321	415639	9889.145947	24707	5771	0.988915	15067	12634	0.988915	9955015	0.000000
215417057	79780593	416098	9932.772025	24785	5665	0.993277	14888	12726	0.993277	9949993	0.000000
215424227	79776289	416046	9959.229270	24568	5968	0.995923	15077	12595	0.995923	9945048	0.000000
215411542	79806181	415303	9975.274394	24819	5610	0.997527	15231	12566	0.997527	9939985	0.000000
215398207	79812292	416011	9985.005037	24911	5595	0.998501	14987	12646	0.998501	9934863	0.000000
215400360	79800854	416391	9990.906233	24642	5654	0.999091	15354	12379	0.999091	9929912	0.000000
215393502	79805210	415762	9994.485041	24811	5743	0.999449	15257	12466	0.999449	9924920	0.000000
215406800	79778856	415104	9996.655426	24519	5730	0.999666	15030	12594	0.999666	9920012	0.000000
215413292	79792032	415417	9997.971667	24881	5586	0.999797	15009	12615	0.999797	9914948	0.000000
215433938	79767649	415393	9998.769908	24987	5590	0.999877	14973	12590	0.999877	9909891	0.000000
215402954	79798256	415264	9999.254005	24425	5795	0.999925	15114	12564	0.999925	9904965	0.000000
215398300	79797548	415371	9999.547588	24926	5503	0.999955	15120	12571	0.999955	9899888	0.000000
215420593	79779007	415809	9999.725632	24982	5565	0.999973	15112	12686	0.999973	9894857	0.000000
215410808	79803377	415387	9999.833608	24515	5903	0.999983	15042	12444	0.999983	9889866	0.000000
215417564	79802147	415221	9999.899091	24471	5759	0.999990	14966	12706	0.999990	9884874	0.000000
215407332	79793661	416109	9999.938803	24409	5855	0.999994	15209	12520	0.999994	9880038	0.000000
215390700	79804191	415560	9999.962887	24776	5720	0.999996	15051	12556	0.999996	9875164	0.000000
215407255	79794008	416200	9999.977493	24628	5932	0.999998	15105	12680	0.999998	9870209	0.000000
215414138	79787329	415960	9999.986350	24357	6116	0.999999	14909	12849	0.999999	9865263	0.000000
215420292	79781172	415145	9999.991722	24439	5889	0.999999	15045	12486	0.999999	9860298	0.000000
215411937	79798929	414837	9999.994980	24396	5997	0.999999	14813	12819	0.999999	9855262	0.000000
215426922	79781144	416128	9999.996955	24368	5879	1.000000	15104	12385	1.000000	9850331	0.000000
215414521	79788439	414732	9999.998154	24881	5526	1.000000	15021	12698	1.000000	9845546	0.000000
215434619	79782990	415497	9999.998880	24811	5752	1.000000	14805	12782	1.000000	9840660	0.000000
215412038	79793381	414842	9999.999321	24494	5787	1.000000	15211	12648	1.000000	9835697	0.000000
215426797	79773154	414922	9999.999588	24407	5936	1.000000	14953	12767	1.000000	9830813	0.000000
215395244	79805637	414741	9999.999750	24614	5877	1.000000	15213	12611	1.000000	9825872	0.000000
215415513	79778393	416387	9999.999849	24711	5670	1.000000	15125	12460	1.000000	9820855	0.000000
215409202	79792476	415715	9999.999908	24577	5875	1.000000	15348	12413	1.000000	9815937	0.000000
215419925	79795222	414725	9999.999944	24708	5914	1.000000	15007	12645	1.000000	9811094	0.000000
215414289	79804896	415968	9999.999966	24601	5671	1.000000	15003	12481	1.000000	9806110	0.000000
215398453	79813864	414404	9999.999980	24536	5694	1.000000	15244	12408	1.000000	9801171	-1.#IND00
215418795	79782124	415766	9999.999988	24725	5742	1.000000	15101	12660	1.000000	9796279	0.025600
215432473	79768209	415469	9999.999992	24662	5591	1.000000	15009	12586	1.000000	9791395	-0.008640
215410540	79805215	415800	9999.999995	24679	5616	1.000000	14963	12779	1.000000	9786411	-0.020044
215423123	79781127	413928	9999.999997	24757	5641	1.000000	15074	12568	1.000000	9781647	-0.015160
215409257	79794647	415528	9999.999998	24701	5690	1.000000	15144	12729	1.000000	9776723	-0.014414
215440717	79776887	415898	9999.999999	24572	5623	1.000000	14966	12708	1.000000	9771811	-0.011669
215428740	79786183	415490	9999.999999	24861	5723	1.000000	15071	12551	1.000000	9766829	-0.006189
215405875	79807451	415708	10000.000000	24572	5760	1.000000	14963	12645	1.000000	9762070	-0.005441
215401922	79800033	416119	10000.000000	24725	5710	1.000000	15046	12658	1.000000	9757205	-0.001308
215425370	79787776	415704	10000.000000	24646	5675	1.000000	14840	12893	1.000000	9752181	0.002030
215412584	79792954	415558	10000.000000	24610	5880	1.000000	15290	12130	1.000000	9747189	0.000478
215404005	79789374	416095	10000.000000	24457	5868	1.000000	14965	12690	1.000000	9742265	0.002279
215457848	79767761	415762	10000.000000	24633	5724	1.000000	15078	12556	1.000000	9737404	0.004107
215408038	79790668	414959	10000.000000	24879	5546	1.000000	14921	12720	1.000000	9732579	0.004505
215403012	79804162	416001	10000.000000	24882	5846	1.000000	15147	12481	1.000000	9727719	0.003766
215402014	79782620	416019	10000.000000	24817	5572	1.000000	15052	12564	1.000000	9722759	0.003907
215435311	79774250	414934	10000.000000	24898	5533	1.000000	15151	12343	1.000000	9717796	0.002829
215422412	79779494	414460	10000.000000	24856	5515	1.000000	14980	12572	1.000000	9712984	0.003569
215404311	79798367	416905	10000.000000	24998	5646	1.000000	15084	12714	1.000000	9708255	0.003935
215387208	79787829	416050	10000.000000	24742	5638	1.000000	14916	12695	1.000000	9703366	0.003431
215417520	79773412	416105	10000.000000	24726	5686	1.000000	14868	12829	1.000000	9698495	0.002994
215428585	79783837	415835	10000.000000	24657	5577	1.000000	15200	12511	1.000000	9693781	0.001524
215388495	79810082	415765	10000.000000	24691	5597	1.000000	15251	12569	1.000000	9688913	0.001669
215421671	79781543	415246	10000.000000	24579	5699	1.000000	15087	12687	1.000000	9684004	0.001126
215427872	79769277	415334	10000.000000	24944	5493	1.000000	15084	12618	1.000000	9679201	0.001335
215425833	79779765	416680	10000.000000	24339	5920	1.000000	14978	12896	1.000000	9674264	0.000171
215402067	79798794	415977	10000.000000	24527	5663	1.000000	15371	12232	1.000000	9669412	0.000233
215410615	79792376	415547	10000.000000	24773	5587	1.000000	15057	12740	1.000000	9664535	0.000058
215387400	79791530	414816	10000.000000	24427	5722	1.000000	15115	12521	1.000000	9659688	0.001051
215402011	79790556	414314	10000.000000	24702	5761	1.000000	15120	12576	1.000000	9654735	0.000485
215415300	79794058	415900	10000.000000	24954	5529	1.000000	15099	12452	1.000000	9649961	0.000410
215418372	79784230	415066	10000.000000	24477	6107	1.000000	14960	12664	1.000000	9645124	0.000583
215409560	79803954	416566	10000.000000	24380	5906	1.000000	15178	12581	1.000000	9640283	0.000508
215397849	79807570	416351	10000.000000	24544	5856	1.000000	15260	12472	1.000000	9635501	-0.001208
215380881	79808202	416123	10000.000000	24507	5846	1.000000	15117	12677	1.000000	9630599	-0.001079
215402450	79776882	416632	10000.000000	24481	5899	1.000000	14974	12713	1.000000	9625765	-0.001228
215432823	79765623	417225	10000.000000	24586	5846	1.000000	15047	12700	1.000000	9621017	-0.001775
215425359	79778748	414727	10000.000000	24753	5853	1.000000	15257	12406	1.000000	9616237	-0.000441
215413434	79784814	414995	10000.000000	24703	5727	1.000000	15179	12506	1.000000	9611361	0.000645
215408461	79793954	415331	10000.000000	24524	5757	1.000000	14939	12617	1.000000	9606497	0.001910
215394365	79793414	416193	10000.000000	24561	5745	1.000000	15197	12512	1.000000	9601654	0.001793
215399119	79806681	415622	10000.000000	24580	5812	1.000000	15009	12567	1.000000	9596929	0.001844
215389763	79810434	414916	10000.000000	24646	5825	1.000000	15050	12861	1.000000	9592111	0.001942
215409714	79779081	414933	10000.000000	24899	5528	1.000000	14919	12754	1.000000	9587321	0.001026
215416210	79765931	415485	10000.000000	24800	5639	1.000000	14976	12686	1.000000	9582521	0.002372
215446756	79772690	415974	10000.000000	24819	5674	1.000000	15123	12609	1.000000	9577714	0.002341
215414858	79799522	415832	10000.000000	24922	5742	1.000000	15144	12572	1.000000	9572973	0.002348
215424156	79778928	415261	10000.000000	24523	5927	1.000000	15153	12520	1.000000	9568193	0.002209
215420199	79792600	415300	10000.000000	24736	5572	1.000000	15289	12487	1.000000	9563287	0.001934
215407709	79800220	414645	10000.000000	24876	5603	1.000000	15008	12549	1.000000	9558517	0.002765
215419089	79786273	415814	10000.000000	24814	5592	1.000000	15111	12343	1.000000	9553794	0.002854
215388930	79829715	415508	10000.000000	24468	5852	1.000000	14883	12879	1.000000	9548866	0.002777
215399588	79802999	416010	10000.000000	24567	5704	1.000000	15019	12814	1.000000	9544094	0.003714
215426402	79774025	416423	10000.000000	24815	5590	1.000000	15053	12745	1.000000	9539282	0.004239
215444228	79767998	415585	10000.000000	24755	5802	1.000000	15066	12664	1.000000	9534502	0.004433
215425532	79794418	415725	10000.000000	24873	5701	1.000000	15002	12721	1.000000	9529746	0.004299
215411987	79815975	415446	10000.000000	24657	5838	1.000000	14937	12753	1.000000	9524973	0.004449
215410818	79797471	415070	10000.000000	24504	6161	1.000000	15033	12618	1.000000	9520218	0.005052
215413224	79801547	415187	10000.000000	24479	5895	1.000000	15118	12430	1.000000	9515500	0.004900
npatches	nstrain	runtime	dt	init_x	init_y	init_y_blood	init_z	init_S	beta0	beta1	beta2	beta3	mean_beta	B	d	delta	delta_blood	b[0]	mut	m	CTL	c	g	epsilon	k	het	lambda	rho	omega	x_max	patch.dyna	DELTA	A	VA
10000	1	100.000000	0.001000	21900	9499	5000000	0.001000	10000000	6.511775	3.896396	6.276806	4.538946	5	800000000	0.010000	1.000000	432.000000	80000	0.000050	0.004800	0	0.500000	0.000000	2.500000	1.000000	0.500000	0.000000	0.000000	0.000000	31872	0	10.000000	7.000000	1.000000
sus	inf	inf_blood	z	x[0]	y[0][0]	z[0]	x[1]	y[1][0]	z[1]	S[0]	synchrony
219000000	94990000	5000000	10.000000	21900	9499	0.001000	21900	9499	0.001000	10000000	0.000000
211721484	75198781	392144	3941.516320	16724	10762	0.394152	24363	5298	0.394152	9995001	0.000000
232899926	54688649	285553	6325.803353	18803	8258	0.632580	26593	3234	0.632580	9989851	0.000000
245242576	45203396	235629	7771.765723	19610	7501	0.777177	28156	2341	0.777177	9985010	0.000000
252166164	40226045	209388	8648.676577	20381	6836	0.864868	28956	2007	0.864868	9979955	0.000000
256240237	37389476	194429	9180.483393	20606	6573	0.918048	29362	1530	0.918048	9974989	0.000000
258638070	35777504	186343	9503.000201	20951	6391	0.950300	29795	1286	0.950300	9969965	0.000000
260115487	34773402	180889	9698.592075	20888	6362	0.969859	30216	1063	0.969859	9965081	0.000000
260990649	34188375	178257	9817.209710	21463	6045	0.981721	30365	996	0.981721	9960097	0.000000
261577572	33814680	176118	9889.145947	21200	6114	0.988915	30764	1008	0.988915	9955107	0.000000
261905738	33592918	175052	9932.772025	21372	6154	0.993277	30295	1000	0.993277	9950122	0.000000
262115789	33449695	173627	9959.229270	21432	5969	0.995923	30460	985	0.995923	9945121	0.000000
262237510	33376723	173084	9975.274394	21299	6083	0.997527	30492	905	0.997527	9940158	0.000000
262336134	33311218	173714	9985.005037	21168	6250	0.998501	30566	983	0.998501	9935271	0.000000
262391776	33283548	173743	9990.906233	21538	5988	0.999091	30320	1123	0.999091	9930329	0.000000
262388156	33275931	172558	9994.485041	21479	5805	0.999449	30444	1029	0.999449	9925267	0.000000
262383132	33278905	173645	9996.655426	21165	6343	0.999666	30488	1081	0.999666	9920222	0.000000
262408524	33255161	172943	9997.971667	21135	6033	0.999797	30339	976	0.999797	9915315	0.000000
262451560	33234271	172859	9998.769908	21167	5965	0.999877	30582	947	0.999877	9910480	0.000000
262399728	33272305	173468	9999.254005	21236	6037	0.999925	30505	1029	0.999925	9905605	0.000000
262435202	33248147	173174	9999.547588	21028	6311	0.999955	30476	953	0.999955	9900686	0.000000
262437223	33248077	172656	9999.725632	21081	6325	0.999973	30493	1000	0.999973	9895744	0.000000
262417423	33253801	172349	9999.833608	21383	6136	0.999983	30305	1158	0.999983	9890813	0.000000
262445259	33237663	173312	9999.899091	21229	6049	0.999990	30367	1120	0.999990	9885755	0.000000
262458635	33232547	173311	9999.938803	21543	5853	0.999994	30188	1163	0.999994	9880764	0.000000
262470249	33217962	172564	9999.962887	21307	6052	0.999996	30223	1035	0.999996	9875875	0.000000
262458425	33240571	172701	9999.977493	21219	6321	0.999998	30310	1172	0.999998	9870857	0.000000
262431604	33238248	172793	9999.986350	21057	6064	0.999999	30321	1101	0.999999	9865855	0.000000
262450250	33232873	173663	9999.991722	21273	5888	0.999999	30343	1008	0.999999	9860964	0.000000
262448410	33244613	172834	9999.994980	21272	6105	0.999999	30403	1068	0.999999	9856061	0.000000
262461004	33239937	173502	9999.996955	21469	5919	1.000000	30440	1016	1.000000	9851258	0.000000
262453467	33240105	172965	9999.998154	21413	6102	1.000000	30587	929	1.000000	9846331	0.000000
262438797	33247959	172975	9999.998880	21702	5832	1.000000	30608	982	1.000000	9841352	0.000000
262435733	33257039	172528	9999.999321	21501	5998	1.000000	30231	1087	1.000000	9836484	0.000000
262447784	33233404	173266	9999.999588	21650	5870	1.000000	30494	1103	1.000000	9831483	0.000000
262442562	33232267	173041	9999.999750	21244	6312	1.000000	30260	1214	1.000000	9826520	0.000000
262434213	33244274	173550	9999.999849	21010	6274	1.000000	30300	1142	1.000000	9821564	0.000000
262417437	33258599	173271	9999.999908	20876	6547	1.000000	30234	1067	1.000000	9816768	0.000000
262419860	33253360	172594	9999.999944	20933	6303	1.000000	30317	1064	1.000000	9811906	0.000000
262437007	33226321	172634	9999.999966	21151	6292	1.000000	30333	1063	1.000000	9806982	0.000000
262429846	33253813	173527	9999.999980	21073	6265	1.000000	30274	1081	1.000000	9802043	-1.#IND00
262414705	33254845	173221	9999.999988	21179	6096	1.000000	30407	978	1.000000	9797145	0.014400
262450987	33242444	172751	9999.999992	21315	6220	1.000000	30300	1079	1.000000	9792365	-0.004976
262451362	33252900	173785	9999.999995	20937	6274	1.000000	30132	1022	1.000000	9787314	-0.020137
262434482	33249813	173797	9999.999997	21223	6323	1.000000	30123	1096	1.000000	9782484	-0.017112
262450943	33238611	173113	9999.999998	21286	6145	1.000000	30218	1113	1.000000	9777537	-0.013178
262436337	33244816	172547	9999.999999	21557	5920	1.000000	30001	1284	1.000000	9772643	-0.010341
262425424	33249416	174240	9999.999999	20929	6334	1.000000	30013	1157	1.000000	9767732	-0.011452
262401917	33246164	173576	10000.000000	21286	6029	1.000000	30374	981	1.000000	9762961	-0.007584
262432785	33226636	173098	10000.000000	20951	6380	1.000000	30398	1041	1.000000	9757901	-0.002096
262431198	33241957	172786	10000.000000	21234	6035	1.000000	30503	967	1.000000	9753147	-0.000635
262462675	33230379	173204	10000.000000	21077	6354	1.000000	30317	1088	1.000000	9748374	0.001738
262471804	33231500	173409	10000.000000	21306	6008	1.000000	30273	1130	1.000000	9743471	0.003568
262441553	33237235	172097	10000.000000	21317	6165	1.000000	30357	1197	1.000000	9738583	0.004935
262440569	33244810	172440	10000.000000	21230	6181	1.000000	30198	1217	1.000000	9733706	0.003681
262427956	33244315	172905	10000.000000	21318	6180	1.000000	30180	1153	1.000000	9728950	0.008924
262414262	33242690	172570	10000.000000	21107	6300	1.000000	30016	1123	1.000000	9724017	0.010767
262434669	33242092	173140	10000.000000	20983	6351	1.000000	30095	1166	1.000000	9719065	0.009323
262451663	33227642	173226	10000.000000	21235	5999	1.000000	30307	1144	1.000000	9714245	0.010013
262443282	33237872	173539	10000.000000	21454	5974	1.000000	30438	1030	1.000000	9709319	0.008588
262429984	33247774	172869	10000.000000	21257	6144	1.000000	30340	1019	1.000000	9704526	0.007817
262424466	33235082	172765	10000.000000	21380	6050	1.000000	30396	1062	1.000000	9699733	0.007721
262463878	33231752	173523	10000.000000	21028	6144	1.000000	30079	1051	1.000000	9694852	0.006964
262442798	33231294	173305	10000.000000	21264	6071	1.000000	30300	1017	1.000000	9690043	0.007178
262423285	33260287	173449	10000.000000	21464	5984	1.000000	30231	1133	1.000000	9685115	0.006806
262431851	33254425	172549	10000.000000	21144	6141	1.000000	30151	1169	1.000000	9680231	0.006677
262419581	33232483	172797	10000.000000	21179	6036	1.000000	30503	992	1.000000	9675474	0.006396
262447087	33240007	172488	10000.000000	21522	5928	1.000000	30484	961	1.000000	9670609	0.006320
262432539	33232726	172700	10000.000000	21406	6030	1.000000	30561	1090	1.000000	9665833	0.006052
262421986	33241781	173864	10000.000000	21364	6017	1.000000	30405	1047	1.000000	9660921	0.005513
262444247	33233048	172773	10000.000000	21312	6123	1.000000	30322	1126	1.000000	9656122	0.006356
262413167	33254119	172914	10000.000000	21312	6085	1.000000	30381	949	1.000000	9651302	0.005323
262412673	33264875	173578	10000.000000	21249	6102	1.000000	30516	1042	1.000000	9646332	0.005291
262403480	33265668	172694	10000.000000	21357	6066	1.000000	30184	1132	1.000000	9641475	0.005685
262420405	33246352	173634	10000.000000	20963	6442	1.000000	30375	1000	1.000000	9636651	0.005269
262420649	33242969	173519	10000.000000	21327	5895	1.000000	30377	939	1.000000	9631885	0.004044
262453555	33223824	173266	10000.000000	21551	6121	1.000000	30101	1031	1.000000	9627053	0.003799
262432801	33243880	173473	10000.000000	21427	6103	1.000000	30454	1090	1.000000	9622227	0.003501
262409076	33253443	172757	10000.000000	21423	6139	1.000000	30216	1055	1.000000	9617448	0.003665
262445685	33236352	173487	10000.000000	21246	6280	1.000000	30364	1095	1.000000	9612634	0.004300
262468878	33235220	173555	10000.000000	20971	6452	1.000000	30336	1039	1.000000	9607649	0.003846
262423973	33257167	173831	10000.000000	21491	5966	1.000000	30303	1042	1.000000	9602806	0.003186
262442657	33241109	172886	10000.000000	21374	6133	1.000000	30073	1111	1.000000	9597935	0.003186
262422996	33247827	172889	10000.000000	21202	5986	1.000000	30434	1056	1.000000	9593212	0.003035
262471686	33234925	172725	10000.000000	21519	5785	1.000000	30107	1097	1.000000	9588442	0.002746
262421282	33262131	173398	10000.000000	21507	5914	1.000000	30355	990	1.000000	9583561	0.002688
262421449	33254178	173060	10000.000000	21544	5828	1.000000	30572	1144	1.000000	9578819	0.002486
262449777	33226868	173286	10000.000000	21569	5884	1.000000	30037	1179	1.000000	9574073	0.002536
262436995	33244505	173893	10000.000000	21466	6091	1.000000	30294	1066	1.000000	9569260	0.001950
262419104	33256919	173784	10000.000000	21470	5865	1.000000	30090	1073	1.000000	9564448	0.001966
262464847	33228316	173455	10000.000000	21364	6105	1.000000	30361	1005	1.000000	9559625	0.002616
262458772	33236363	172738	10000.000000	21439	5877	1.000000	30320	1070	1.000000	9554942	0.002542
262435422	33250745	173048	10000.000000	21443	6003	1.000000	30527	953	1.000000	9550190	0.002416
262444302	33248849	173019	10000.000000	21160	6297	1.000000	30394	990	1.000000	9545417	0.003248
262478867	33233741	173800	10000.000000	21159	6098	1.000000	30283	1027	1.000000	9540746	0.003209
262452289	33244007	173428	10000.000000	21334	6012	1.000000	30559	898	1.000000	9535959	0.002942
262410445	33262780	173064	10000.000000	21465	5935	1.000000	30630	881	1.000000	9531133	0.002552
262410846	33268227	172747	10000.000000	21496	5938	1.000000	30619	912	1.000000	9526479	0.002575
262420479	33250170	173426	10000.000000	21272	6009	1.000000	30575	980	1.000000	9521627	0.001875
262427275	33262096	173316	10000.000000	21376	6048	1.000000	30330	879	1.000000	9516936	0.001003
npatches	nstrain	runtime	dt	init_x	init_y	init_y_blood	init_z	init_S	beta0	beta1	beta2	beta3	mean_beta	B	d	delta	delta_blood	b[0]	mut	m	CTL	c	g	epsilon	k	het	lambda	rho	omega	x_max	patch.dyna	DELTA	A	VA
10000	1	100.000000	0.001000	21900	9499	5000000	0.001000	10000000	3.742938	6.597755	4.727359	5.176479	5	800000000	0.010000	1.000000	432.000000	80000	0.000050	0.004800	0	0.500000	0.000000	2.500000	2.000000	0.500000	0.000000	0.000000	0.000000	31872	0	10.000000	7.000000	1.000000
sus	inf	inf_blood	z	x[0]	y[0][0]	z[0]	x[1]	y[1][0]	z[1]	S[0]	synchrony
219000000	94990000	5000000	10.000000	21900	9499	0.001000	21900	9499	0.001000	10000000	0.000000
218225370	63797872	332632	3941.516320	25496	3986	0.394152	17213	9304	0.394152	9995040	0.000000
250251545	36248949	189567	6325.803353	28504	1690	0.632580	20481	5926	0.632580	9990066	0.000000
269067984	24710426	129577	7771.765723	30205	784	0.777177	22792	4552	0.777177	9985131	0.000000
279266639	19166800	99533	8648.676577	31177	450	0.864868	24024	3879	0.864868	9980229	0.000000
285052888	16191591	84049	9180.483393	31465	256	0.918048	24953	3221	0.918048	9975336	0.000000
288489350	14481394	75509	9503.000201	31473	226	0.950300	25233	2989	0.950300	9970395	0.000000
290578614	13460816	69978	9698.592075	31221	263	0.969859	25848	2801	0.969859	9965405	0.000000
291885964	12825090	66627	9817.209710	31428	206	0.981721	25692	2898	0.981721	9960483	0.000000
292653662	12464739	65192	9889.145947	31351	157	0.988915	26085	2730	0.988915	9955578	0.000000
293178950	12203537	63520	9932.772025	31657	156	0.993277	26016	2792	0.993277	9950661	0.000000
293481390	12061630	62247	9959.229270	31719	198	0.995923	25803	2735	0.995923	9945797	0.000000
293700544	11957345	62038	9975.274394	31711	159	0.997527	25690	2856	0.997527	9940868	0.000000
293805656	11896043	62302	9985.005037	31578	189	0.998501	25797	2837	0.998501	9935946	0.000000
293884957	11857631	62076	9990.906233	31717	180	0.999091	25857	2747	0.999091	9931009	0.000000
293945837	11843018	61788	9994.485041	31396	205	0.999449	25819	2900	0.999449	9926132	0.000000
293937230	11851919	61598	9996.655426	31658	192	0.999666	25608	2986	0.999666	9921239	0.000000
293964440	11837310	61977	9997.971667	31535	192	0.999797	26050	2759	0.999797	9916312	0.000000
293994454	11828493	61800	9998.769908	31663	155	0.999877	25810	2922	0.999877	9911240	0.000000
294009904	11806981	61335	9999.254005	31621	146	0.999925	25868	2695	0.999925	9906352	0.000000
293997756	11815892	61484	9999.547588	31594	141	0.999955	25759	2813	0.999955	9901467	0.000000
293991255	11821607	61480	9999.725632	31646	128	0.999973	25869	2867	0.999973	9896556	0.000000
293997273	11829439	61855	9999.833608	31785	137	0.999983	26007	2746	0.999983	9891561	0.000000
294002637	11823238	61202	9999.899091	31716	137	0.999990	25710	2782	0.999990	9886590	0.000000
294000273	11826719	61637	9999.938803	31601	189	0.999994	25570	2969	0.999994	9881677	0.000000
294008072	11817054	61469	9999.962887	31452	154	0.999996	25372	3016	0.999996	9876698	0.000000
294009206	11810417	61563	9999.977493	31604	161	0.999998	25900	2646	0.999998	9871797	0.000000
293996729	11827647	61741	9999.986350	31426	113	0.999999	26161	2718	0.999999	9866887	0.000000
294013836	11805629	61473	9999.991722	31619	161	0.999999	26093	2657	0.999999	9861945	0.000000
294012253	11807758	61079	9999.994980	31715	130	0.999999	26161	2601	0.999999	9857145	0.000000
294037673	11808851	61530	9999.996955	31724	154	1.000000	25833	2808	1.000000	9852082	0.000000
294003446	11813697	61609	9999.998154	31686	209	1.000000	26356	2453	1.000000	9847060	0.000000
293993059	11816965	61662	9999.998880	31288	141	1.000000	26473	2575	1.000000	9842001	0.000000
293980031	11822761	61703	9999.999321	31569	185	1.000000	26064	2829	1.000000	9837161	0.000000
294003825	11821128	61561	9999.999588	31531	158	1.000000	25791	3011	1.000000	9832213	0.000000
293990879	11819095	62024	9999.999750	31595	160	1.000000	25568	2814	1.000000	9827301	0.000000
293999536	11825727	61937	9999.999849	31508	186	1.000000	25954	2774	1.000000	9822453	0.000000
293999533	11831846	61396	9999.999908	31657	143	1.000000	26142	2654	1.000000	9817557	0.000000
293997049	11825654	61666	9999.999944	31796	186	1.000000	26182	2688	1.000000	9812705	0.000000
294015128	11822845	61667	9999.999966	31642	181	1.000000	26208	2682	1.000000	9807691	0.000000
293996868	11814354	61464	9999.999980	31550	165	1.000000	25765	2776	1.000000	9802731	-1.#IND00
294013484	11827727	61190	9999.999988	31505	185	1.000000	26246	2708	1.000000	9797800	0.001600
294005389	11832856	61576	9999.999992	31579	209	1.000000	25964	2737	1.000000	9792882	0.025524
293985727	11822171	61528	9999.999995	31270	149	1.000000	25834	2783	1.000000	9787959	0.014607
294028357	11800531	61104	9999.999997	31537	178	1.000000	26273	2527	1.000000	9783092	0.002560
294032577	11807114	61677	9999.999998	31714	149	1.000000	26426	2574	1.000000	9778164	0.000695
294015986	11805457	61875	9999.999999	31872	151	1.000000	25979	2753	1.000000	9773183	0.004767
294002578	11807574	61588	9999.999999	31465	156	1.000000	26145	2698	1.000000	9768292	-0.002669
293999272	11815941	61787	10000.000000	31757	176	1.000000	26292	2492	1.000000	9763485	-0.002053
294021119	11817310	61431	10000.000000	31527	128	1.000000	26195	2780	1.000000	9758658	-0.001485
293993233	11823533	61151	10000.000000	31742	139	1.000000	26134	2788	1.000000	9753795	-0.001714
294002610	11814291	61458	10000.000000	31632	180	1.000000	25481	2908	1.000000	9749021	0.002713
294016748	11814739	61200	10000.000000	31624	141	1.000000	25950	2695	1.000000	9744198	0.001404
294026139	11816448	61733	10000.000000	31867	132	1.000000	26424	2441	1.000000	9739311	0.003159
294022648	11812501	61604	10000.000000	31422	136	1.000000	26167	2626	1.000000	9734479	0.003305
294012338	11815009	61617	10000.000000	31589	205	1.000000	26016	2715	1.000000	9729637	0.002971
294042161	11803589	61927	10000.000000	31641	171	1.000000	26081	2755	1.000000	9724810	0.003337
294047563	11800467	61669	10000.000000	31687	201	1.000000	26030	2726	1.000000	9719898	0.002677
294014258	11808763	61620	10000.000000	31565	161	1.000000	26406	2465	1.000000	9714990	0.002103
293993570	11820785	61664	10000.000000	31641	191	1.000000	26002	2938	1.000000	9710081	0.001010
293989893	11815849	61778	10000.000000	31405	149	1.000000	26150	2663	1.000000	9705253	0.000797
294029648	11821177	61685	10000.000000	31510	125	1.000000	26019	2705	1.000000	9700472	0.000465
293977925	11835403	62296	10000.000000	31434	159	1.000000	26361	2454	1.000000	9695609	0.000777
294016985	11818560	61962	10000.000000	31709	159	1.000000	26607	2469	1.000000	9690892	0.000993
294024002	11828381	61472	10000.000000	31777	175	1.000000	26031	2702	1.000000	9686143	0.000957
294011325	11813746	61589	10000.000000	31547	162	1.000000	25955	2743	1.000000	9681160	0.000292
293996141	11822978	61689	10000.000000	31867	174	1.000000	26107	2640	1.000000	9676342	0.001875
293987353	11830917	61841	10000.000000	31752	160	1.000000	26038	2684	1.000000	9671602	0.001679
293994729	11821763	60887	10000.000000	31583	192	1.000000	26355	2653	1.000000	9666856	0.001295
293994845	11825547	61863	10000.000000	31551	182	1.000000	26104	2695	1.000000	9662114	0.001165
294026238	11823250	61170	10000.000000	31538	136	1.000000	26070	2745	1.000000	9657199	0.001391
294020094	11822299	61577	10000.000000	31657	158	1.000000	25703	2971	1.000000	9652390	0.001350
293992159	11813208	61543	10000.000000	31559	222	1.000000	25574	2909	1.000000	9647588	0.001700
294008463	11812993	61388	10000.000000	31421	200	1.000000	26049	2768	1.000000	9642759	0.002218
294004960	11821442	61426	10000.000000	31590	165	1.000000	26210	2638	1.000000	9637914	0.003622
293990374	11835484	61813	10000.000000	31717	165	1.000000	26586	2616	1.000000	9633114	0.004401
293977553	11834098	61899	10000.000000	31513	165	1.000000	25786	2854	1.000000	9628271	0.004297
294017362	11812535	61066	10000.000000	31760	182	1.000000	26105	2658	1.000000	9623428	0.004227
293968218	11845368	61951	10000.000000	31648	181	1.000000	26288	2764	1.000000	9618572	0.004166
293974258	11816129	61319	10000.000000	31817	165	1.000000	25669	2848	1.000000	9613811	0.004054
294005407	11807928	61937	10000.000000	31681	184	1.000000	26041	2618	1.000000	9608928	0.003866
294006561	11812885	61764	10000.000000	31791	199	1.000000	25914	2869	1.000000	9604102	0.003209
294022764	11805546	61531	10000.000000	31580	147	1.000000	25812	3039	1.000000	9599270	0.002615
294009723	11814951	62020	10000.000000	31762	147	1.000000	25285	2997	1.000000	9594351	0.002605
294008778	11813740	61867	10000.000000	31629	191	1.000000	25892	2785	1.000000	9589501	0.002685
294015000	11813315	60999	10000.000000	31528	159	1.000000	26144	2710	1.000000	9584764	0.002386
294023821	11812382	61432	10000.000000	31825	123	1.000000	26196	2782	1.000000	9579918	0.002032
294027753	11812034	61879	10000.000000	31685	204	1.000000	25899	2901	1.000000	9574946	0.001637
293998893	11818637	61620	10000.000000	31593	205	1.000000	25741	2855	1.000000	9570098	0.000987
294000447	11818881	61566	10000.000000	31752	139	1.000000	25642	2849	1.000000	9565313	0.000938
293995908	11811043	61515	10000.000000	31390	168	1.000000	25681	2670	1.000000	9560432	0.000925
294017262	11813176	61575	10000.000000	31779	206	1.000000	26045	2895	1.000000	9555692	0.000442
294025162	11809489	60838	10000.000000	31689	115	1.000000	25816	2859	1.000000	9550888	-0.000041
294015490	11825044	61779	10000.000000	31824	148	1.000000	25668	2850	1.000000	9546175	-0.000090
294013250	11819061	61401	10000.000000	31386	128	1.000000	25910	2867	1.000000	9541561	-0.000488
294010110	11819736	61536	10000.000000	31632	171	1.000000	26035	2925	1.000000	9536815	-0.000816
294014331	11824185	61539	10000.000000	31615	189	1.000000	26250	2644	1.000000	9531950	-0.000758
293992749	11831031	61403	10000.000000	31645	132	1.000000	25809	2881	1.000000	9527205	-0.000938
293989598	11832166	61963	10000.000000	31756	131	1.000000	25865	2838	1.000000	9522452	-0.000892
293985905	11809623	61909	10000.000000	31729	143	1.000000	25837	2864	1.000000	9517645	-0.000512
npatches	nstrain	runtime	dt	init_x	init_y	init_y_blood	init_z	init_S	beta0	beta1	beta2	beta3	mean_beta	B	d	delta	delta_blood	b[0]	mut	m	CTL	c	g	epsilon	k	het	lambda	rho	omega	x_max	patch.dyna	DELTA	A	VA
10000	1	100.000000	0.001000	21900	9499	5000000	0.001000	10000000	6.225189	5.427016	3.538402	2.884126	5	800000000	0.010000	1.000000	432.000000	80000	0.000050	0.004800	0	0.500000	0.000000	2.500000	3.000000	0.500000	0.000000	0.000000	0.000000	31872	0	10.000000	7.000000	1.000000
sus	inf	inf_blood	z	x[0]	y[0][0]	z[0]	x[1]	y[1][0]	z[1]	S[0]	synchrony
219000000	94990000	5000000	10.000000	21900	9499	0.001000	21900	9499	0.001000	10000000	0.000000
224140765	54204642	282409	3941.516320	18925	7592	0.394152	21291	6006	0.394152	9995036	0.000000
264587987	23700063	123250	6325.803353	23455	3632	0.632580	25915	2481	0.632580	9990015	0.000000
286827189	12813388	66219	7771.765723	26548	2142	0.777177	28428	1343	0.777177	9985191	0.000000
297831319	8190332	43179	8648.676577	28292	1346	0.864868	30108	596	0.864868	9980251	0.000000
303631082	5866656	30288	9180.483393	29403	958	0.918048	30978	317	0.918048	9975190	0.000000
306966057	4585609	24014	9503.000201	30257	599	0.950300	31413	262	0.950300	9970310	0.000000
308966317	3820929	19890	9698.592075	31025	379	0.969859	31433	85	0.969859	9965291	0.000000
310190532	3359843	17477	9817.209710	31160	334	0.981721	31644	90	0.981721	9960282	0.000000
310998489	3057628	16062	9889.145947	30958	286	0.988915	31629	70	0.988915	9955417	0.000000
311549613	2854700	14755	9932.748586	31336	252	0.993277	31587	62	0.993277	9950400	0.000000
311896717	2721672	14079	9959.197000	31290	235	0.995923	31800	93	0.995923	9945442	0.000000
312117472	2635690	13635	9975.173329	31213	296	0.997527	31431	102	0.997527	9940460	0.000000
312279971	2565885	13352	9984.918312	31272	212	0.998501	31672	35	0.998501	9935500	0.000000
312411741	2526074	13249	9990.853638	31367	194	0.999091	31694	24	0.999091	9930578	0.000000
312474017	2503187	13058	9994.446790	31407	151	0.999449	31684	51	0.999449	9925579	0.000000
312533973	2477996	12949	9996.462446	31621	183	0.999666	32053	32	0.999666	9920649	0.000000
312542608	2476968	12875	9997.673547	31634	161	0.999797	31781	105	0.999797	9915710	0.000000
312567155	2460858	12977	9998.512790	31640	110	0.999877	31875	23	0.999877	9910801	0.000000
312598567	2455603	12520	9998.734330	31582	141	0.999925	31715	51	0.999925	9905778	0.000000
312616000	2446546	12856	9998.984993	31738	126	0.999955	31841	24	0.999955	9900824	0.000000
312613807	2443595	12596	9999.349681	31647	73	0.999973	31709	37	0.999973	9895929	0.000000
312639775	2443747	12712	9999.423425	31723	102	0.999983	31801	48	0.999983	9890987	0.000000
312621045	2453512	12846	9999.561777	31802	81	0.999990	31852	42	0.999990	9886071	0.000000
312630090	2451357	12806	9999.584436	31580	150	0.999994	31748	33	0.999994	9881120	0.000000
312618712	2442360	12800	9999.655150	31743	172	0.999996	31788	56	0.999996	9876153	0.000000
312647718	2443615	12892	9999.583317	31477	196	0.999998	31715	37	0.999998	9871165	0.000000
312620948	2443221	12662	9999.484992	31376	146	0.999999	31807	30	0.999999	9866347	0.000000
312639496	2443699	12617	9999.430173	31440	129	0.999999	31801	60	0.999999	9861436	0.000000
312658446	2442675	12783	9999.527551	31314	208	0.999999	31727	82	0.999999	9856591	0.000000
312645123	2436316	12643	9999.588211	31309	250	1.000000	31849	45	1.000000	9851766	0.000000
312650251	2441018	12708	9999.555341	31498	220	1.000000	31540	58	1.000000	9846754	0.000000
312638557	2440665	12798	9999.586360	31321	216	1.000000	31795	63	1.000000	9841793	0.000000
312657531	2433818	12666	9999.717662	31324	111	1.000000	31731	47	1.000000	9836947	0.000000
312653783	2438062	12517	9999.705251	31823	137	1.000000	31595	26	1.000000	9832013	0.000000
312647290	2443882	12700	9999.657457	31613	92	1.000000	31898	64	1.000000	9827141	0.000000
312659440	2438727	12665	9999.679122	31884	86	1.000000	31773	62	1.000000	9822270	0.000000
312666249	2435223	12492	9999.717773	31593	110	1.000000	31849	52	1.000000	9817337	0.000000
312647801	2439458	12677	9999.536528	31598	146	1.000000	31747	30	1.000000	9812502	0.000000
312651612	2445437	12805	9999.562877	31289	241	1.000000	31875	42	1.000000	9807595	0.000000
312655546	2429204	12584	9999.522869	31001	243	1.000000	31868	67	1.000000	9802670	-1.#IND00
312672125	2436090	12665	9999.560078	31089	323	1.000000	31670	37	1.000000	9797867	-1.#IND00
312655508	2436830	12568	9999.611206	31378	251	1.000000	31841	29	1.000000	9792962	-0.007218
312638494	2438238	12788	9999.751265	31482	267	1.000000	31864	36	1.000000	9788046	0.001541
312647197	2438587	12609	9999.601264	31466	159	1.000000	31796	39	1.000000	9783158	0.001645
312647421	2433453	12602	9999.591770	31574	171	1.000000	31651	72	1.000000	9778270	-0.005733
312683498	2430124	12726	9999.307472	31447	212	1.000000	31508	31	1.000000	9773387	-0.005791
312690445	2427306	12826	9999.470625	31427	170	1.000000	31546	68	1.000000	9768620	-0.005927
312657264	2436702	12666	9999.477430	31315	163	1.000000	31840	48	1.000000	9763744	-0.007285
312632153	2440809	12857	9999.537832	31487	113	1.000000	31840	52	1.000000	9758905	-0.005707
312639817	2441833	12786	9999.523189	31727	103	1.000000	31764	62	1.000000	9754022	-0.005467
312634188	2441783	12587	9999.585839	31524	103	1.000000	31816	27	1.000000	9749102	-0.008440
312633911	2438925	12598	9999.657270	31658	148	1.000000	31897	49	1.000000	9744124	-0.008415
312649000	2444017	12519	9999.477855	31445	127	1.000000	31706	58	1.000000	9739238	-0.007489
312633013	2445448	12683	9999.620954	31514	164	1.000000	31586	51	1.000000	9734432	-0.008370
312632068	2437688	12665	9999.633101	31705	116	1.000000	31590	64	1.000000	9729334	-0.003234
312665118	2438085	12877	9999.465401	31623	114	1.000000	31717	68	1.000000	9724481	-0.003243
312640991	2438805	12735	9999.599971	31641	133	1.000000	31939	93	1.000000	9719649	-0.002878
312632943	2439155	12667	9999.603368	31510	110	1.000000	31831	95	1.000000	9714845	-0.002965
312682043	2434703	12580	9999.741801	31540	186	1.000000	31647	49	1.000000	9709982	-0.003624
312631148	2448446	12824	9999.614486	31573	194	1.000000	31740	62	1.000000	9705187	-0.003118
312667469	2446355	12808	9999.587633	31493	241	1.000000	31655	70	1.000000	9700298	-0.003279
312648278	2448133	12807	9999.717960	31238	282	1.000000	31688	61	1.000000	9695265	-0.003422
312638313	2441851	12858	9999.427898	31535	199	1.000000	31660	74	1.000000	9690515	-0.002668
312651530	2444284	12546	9999.612060	31320	225	1.000000	31789	66	1.000000	9685668	-0.003541
312656305	2440866	12489	9999.641615	31170	162	1.000000	31774	40	1.000000	9680834	-0.001268
312680921	2442174	12814	9999.556756	31504	143	1.000000	31854	41	1.000000	9676089	-0.001221
312651609	2436949	12627	9999.410087	31463	159	1.000000	31728	25	1.000000	9671272	-0.001103
312670661	2440661	12748	9999.400476	31640	179	1.000000	31818	65	1.000000	9666504	-0.000971
312670572	2435948	12534	9999.313020	31471	138	1.000000	31978	62	1.000000	9661708	-0.001847
312643059	2448842	12446	9999.540450	31504	120	1.000000	31498	71	1.000000	9656913	-0.001825
312625985	2444986	12578	9999.573186	31812	99	1.000000	31917	27	1.000000	9652013	-0.001897
312612302	2449076	12822	9999.685515	31669	96	1.000000	31602	39	1.000000	9647277	-0.001823
312663023	2436095	12687	9999.773524	31471	154	1.000000	31922	47	1.000000	9642439	-0.001963
312656500	2436943	12714	9999.518541	31501	150	1.000000	31628	60	1.000000	9637734	-0.002009
312627379	2443759	13032	9999.639226	31487	150	1.000000	31824	50	1.000000	9632976	-0.002233
312631214	2442322	12669	9999.381045	31501	180	1.000000	31708	53	1.000000	9628245	-0.002290
312648448	2442581	12813	9999.468495	31426	198	1.000000	31685	61	1.000000	9623340	-0.002077
312661897	2441866	12847	9999.561583	31469	188	1.000000	31815	31	1.000000	9618562	-0.001991
312629578	2444102	12784	9999.491703	31426	202	1.000000	31918	34	1.000000	9613664	-0.001985
312630841	2446696	12744	9999.649618	31223	261	1.000000	31601	64	1.000000	9608795	-0.001156
312641182	2439658	12655	9999.718965	31331	189	1.000000	31717	60	1.000000	9604117	-0.001066
312630792	2441723	12491	9999.769738	31699	131	1.000000	31578	61	1.000000	9599208	-0.000971
312648817	2436981	12721	9999.677516	31622	145	1.000000	31603	70	1.000000	9594387	-0.000782
312652668	2442097	12939	9999.517535	31356	166	1.000000	31730	54	1.000000	9589624	-0.000312
312634032	2443940	12752	9999.653852	31353	185	1.000000	31824	68	1.000000	9584841	-0.000063
312629082	2442246	12693	9999.447855	31200	148	1.000000	31637	61	1.000000	9580176	0.000006
312679242	2435040	12611	9999.591908	31244	219	1.000000	31934	81	1.000000	9575262	-0.000007
312634466	2440357	12768	9999.752511	31175	242	1.000000	31623	49	1.000000	9570480	-0.000343
312653192	2441283	12696	9999.508275	31145	184	1.000000	31542	79	1.000000	9565708	-0.000692
312655294	2440246	12787	9999.559036	31310	207	1.000000	31951	36	1.000000	9561030	-0.000778
312620418	2447715	12593	9999.577102	31171	195	1.000000	31713	38	1.000000	9556266	-0.000515
312614671	2440290	12736	9999.653756	31664	142	1.000000	31845	47	1.000000	9551472	-0.000514
312640328	2435338	12602	9999.679435	31690	126	1.000000	31741	68	1.000000	9546687	-0.000389
312675625	2432313	12575	9999.716760	31804	115	1.000000	31801	43	1.000000	9541821	-0.000314
312657206	2435546	12743	9999.242091	31614	127	1.000000	31938	57	1.000000	9537001	-0.000293
312650356	2437289	12690	9999.354239	31470	133	1.000000	31963	77	1.000000	9532398	-0.000287
312651374	2440536	12761	9999.339753	31485	144	1.000000	31776	77	1.000000	9527673	-0.000322
312644120	2444311	12631	9999.523408	31427	81	1.000000	31345	77	1.000000	9522818	-0.000343
312645190	2451360	12868	9999.579458	31558	117	1.000000	31775	52	1.000000	9518057	-0.000694
npatches	nstrain	runtime	dt	init_x	init_y	init_y_blood	init_z	init_S	beta0	beta1	beta2	beta3	mean_beta	B	d	delta	delta_blood	b[0]	mut	m	CTL	c	g	epsilon	k	het	lambda	rho	omega	x_max	patch.dyna	DELTA	A	VA
10000	1	100.000000	0.001000	21900	9499	5000000	0.001000	10000000	4.882751	2.778216	2.768321	2.537036	5	800000000	0.010000	1.000000	432.000000	80000	0.000050	0.004800	0	0.500000	0.000000	2.500000	4.000000	0.500000	0.000000	0.000000	0.000000	31872	0	10.000000	7.000000	1.000000
sus	inf	inf_blood	z	x[0]	y[0][0]	z[0]	x[1]	y[1][0]	z[1]	S[0]	synchrony
219000000	94990000	5000000	10.000000	21900	9499	0.001000	21900	9499	0.001000	10000000	0.000000
230771145	45365011	236912	3941.516320	23429	4305	0.394152	28313	1595	0.394152	9994982	0.000000
277088423	14905000	77814	6325.803353	28552	1157	0.632580	31072	226	0.632580	9990011	0.000000
299672934	6053479	31626	7771.765723	30796	316	0.777177	31913	41	0.777177	9985012	0.000000
309263396	2902068	15103	8648.676577	31519	75	0.864868	31958	22	0.864868	9980115	0.000000
313623750	1559307	8138	9178.022269	31984	26	0.918048	31881	4	0.918048	9975051	0.000000
315739753	916081	4749	9411.143306	31881	15	0.950300	31707	7	0.950300	9969968	0.000000
316869447	571036	3042	9071.923860	32078	12	0.969859	31895	3	0.618351	9964875	0.000000
317519574	386343	2090	8133.705422	31761	2	0.981721	31731	4	0.617298	9959932	0.000000
317853578	275209	1399	7127.932590	31935	4	0.586062	31577	0	0.352652	9954860	0.000000
318080740	209364	1044	6356.721656	31787	9	0.748965	31808	1	0.255111	9949719	0.000000
318209079	170210	905	5814.859956	31906	2	0.383211	31872	4	0.535213	9944709	0.000000
318290164	142445	754	5427.572018	31940	1	0.203441	31730	1	0.223352	9939794	0.000000
318356161	126808	654	5141.648114	31773	2	0.367789	32133	3	0.398043	9934804	0.000000
318413090	118307	595	4933.902332	31791	4	0.583367	32028	2	0.313589	9929998	0.000000
318408128	117339	628	4861.718427	31795	2	0.676696	31916	11	0.388231	9924954	0.000000
318398566	120767	621	4841.738543	31999	3	0.266657	31676	3	0.628989	9920004	0.000000
318413092	128189	651	4894.940962	31799	3	0.468109	32005	0	0.212254	9915106	0.000000
318380275	136867	739	4992.917184	31913	2	0.673675	31704	0	0.168926	9910165	0.000000
318359595	143680	748	5075.011105	31916	0	0.504770	31904	2	0.185004	9905243	0.000000
318374404	148050	767	5158.601810	31725	0	0.260770	31870	0	0.178003	9900370	0.000000
318340545	151105	769	5238.186793	31965	5	0.281873	31804	0	0.167229	9895285	0.000000
318320925	153184	823	5270.343197	31879	6	0.564488	31956	1	0.181914	9890349	0.000000
318311990	153441	796	5246.798019	31879	9	0.735882	31702	2	0.278921	9885510	0.000000
318334497	154748	760	5243.729793	31751	10	0.839824	31613	2	0.297681	9880562	0.000000
318321813	155295	864	5274.919038	32047	6	0.810309	31805	2	0.233101	9875570	0.000000
318323573	158290	822	5274.038387	31784	1	0.673522	31850	2	0.413464	9870677	0.000000
318282646	163280	823	5312.825774	31941	1	0.335423	31839	1	0.532551	9865624	0.000000
318296789	162631	858	5389.201220	31912	6	0.504042	31821	2	0.555609	9860713	0.000000
318297142	162418	862	5339.353020	31755	4	0.680146	31997	2	0.328925	9855752	0.000000
318299207	160634	873	5332.532528	31810	0	0.322542	31914	6	0.593023	9850939	0.000000
318294454	159026	807	5325.554852	31964	6	0.258389	31985	1	0.511310	9845990	0.000000
318315299	155679	803	5313.465042	31795	14	0.550246	31612	1	0.251469	9841133	0.000000
318313349	153746	846	5298.011624	31791	12	0.589943	31934	0	0.232195	9836120	0.000000
318318134	151014	770	5287.328715	31856	8	0.673859	31915	2	0.247002	9831234	0.000000
318327973	150011	775	5234.867270	31936	4	0.802210	32118	2	0.282429	9826332	0.000000
318311610	151646	821	5230.106893	31882	0	0.213832	31604	1	0.197939	9821441	0.000000
318331064	155270	826	5236.816205	32021	3	0.433168	31778	1	0.339810	9816624	0.000000
318305821	156810	779	5301.581311	31894	5	0.649699	31837	7	0.573422	9811645	0.000000
318315644	155406	799	5297.778826	31863	0	0.195658	31908	1	0.260744	9806777	0.000000
318316582	156007	809	5292.471088	31684	1	0.300248	32017	2	0.326432	9801871	-1.#IND00
318323561	155550	829	5291.149709	31808	6	0.371114	31819	0	0.187682	9796949	-1.#IND00
318311375	155767	799	5306.403482	31786	6	0.618609	31954	0	0.167708	9792203	-1.#IND00
318306445	154639	781	5299.026689	31859	3	0.520951	31981	1	0.309300	9787257	-1.#IND00
318331911	153875	778	5294.640826	31783	4	0.442415	31967	1	0.173736	9782326	-0.000471
318307849	153652	818	5288.719166	32011	3	0.661850	31836	0	0.200091	9777403	0.002621
318314280	154321	821	5296.569474	31816	1	0.699433	31810	3	0.425862	9772451	0.004024
318326533	154157	823	5298.442758	31742	7	0.401218	31861	1	0.237761	9767624	0.003176
318326404	153342	855	5250.073619	31896	21	0.636866	32100	0	0.209808	9762788	0.004011
318327736	153773	742	5269.382096	32114	5	0.779776	31904	0	0.313704	9757839	0.001770
318311110	154786	814	5274.843358	31754	0	0.452511	31848	2	0.355286	9752967	0.000829
318309195	154084	827	5283.870246	31701	6	0.563984	31820	0	0.185923	9748131	0.000412
318297047	156711	824	5283.807982	31681	0	0.369965	31938	0	0.167621	9743213	-0.001999
318314524	156663	769	5312.244819	31869	0	0.176743	31911	0	0.233082	9738418	0.000850
318337401	158335	827	5314.533925	32046	5	0.383326	31844	0	0.169958	9733585	0.000813
318281728	157470	816	5336.664434	31973	5	0.626015	31636	1	0.274058	9728674	-0.003406
318326352	153328	785	5333.468309	31771	2	0.773195	31790	3	0.277310	9723823	-0.004737
318327350	150481	841	5274.510579	31919	2	0.332776	32053	0	0.178592	9718908	-0.004524
318331828	151532	853	5253.173664	31688	14	0.501665	32075	8	0.313211	9713951	-0.004790
318343080	150580	801	5244.499091	31910	4	0.697782	32100	1	0.302868	9709134	-0.004566
318324766	150617	782	5282.225761	31699	0	0.222436	31898	1	0.293646	9704332	-0.005600
318340877	151123	834	5282.959266	31821	9	0.409744	31786	5	0.518872	9699418	-0.005410
318334686	153431	814	5270.749896	32110	6	0.642036	31674	3	0.608928	9694576	-0.002316
318315809	156632	850	5287.508766	31722	8	0.457820	32004	0	0.280951	9689775	-0.003369
318313685	158153	788	5279.455494	31674	5	0.671192	32023	4	0.338419	9684864	-0.003963
318327997	159198	856	5314.979946	31985	0	0.491186	31727	1	0.187225	9680045	-0.004408
318297816	157394	878	5350.242235	32118	1	0.292315	31984	2	0.192893	9675188	-0.004570
318309559	159487	822	5359.439628	31789	11	0.566403	31750	3	0.510526	9670482	-0.005082
318298909	155159	799	5350.556019	31831	2	0.737043	31982	3	0.684808	9665677	-0.004511
318343853	152164	805	5318.475284	31708	15	0.840528	32063	1	0.277331	9660849	-0.006641
318332927	147985	795	5250.268945	31996	3	0.517010	31990	2	0.211948	9655949	-0.006493
318334438	146268	749	5219.914963	31693	2	0.268526	31762	2	0.522082	9651037	-0.005888
318347020	146067	787	5191.133466	31850	0	0.203591	32310	0	0.188415	9646178	-0.006327
318340302	151274	809	5183.628903	31867	2	0.412145	31915	1	0.178822	9641415	-0.006224
318325096	156771	781	5230.772545	32078	2	0.241853	31975	1	0.187949	9636642	-0.006279
318320424	159276	826	5295.236013	31893	2	0.498188	32134	4	0.230248	9631744	-0.005852
318303662	159642	869	5326.072988	31876	1	0.254275	31810	1	0.231688	9627076	-0.006248
318289007	159173	827	5314.308016	31783	0	0.210785	31726	1	0.169889	9622281	-0.005981
318303279	160838	866	5349.289806	31937	0	0.198180	32131	0	0.267214	9617420	-0.005652
318305066	160294	866	5323.394257	31886	20	0.482672	31619	0	0.171650	9612553	-0.005650
318302997	158440	804	5356.115072	31903	11	0.686264	31906	3	0.379023	9607745	-0.004186
318305342	156717	799	5328.419144	31810	2	0.725982	32195	3	0.370469	9603042	-0.003943
318320702	151474	767	5245.200457	32070	3	0.305265	31816	1	0.182221	9598125	-0.003719
318332946	149790	801	5193.873400	31763	10	0.531842	31925	3	0.503501	9593370	-0.003507
318313072	153073	797	5192.040948	31944	6	0.716083	31981	2	0.227727	9588592	-0.003634
318332407	158559	836	5248.872581	31983	1	0.240434	31721	3	0.472757	9583909	-0.003805
318326482	160141	907	5334.561907	31869	9	0.515265	31723	9	0.492829	9579083	-0.003997
318308089	159559	830	5337.185309	31778	0	0.330977	31973	3	0.692424	9574300	-0.003273
318313077	157041	862	5296.931346	32024	0	0.179173	31910	0	0.379191	9569487	-0.002446
318300381	155998	807	5309.130335	31856	4	0.419335	32004	0	0.177200	9564741	-0.002184
318337149	154760	833	5292.131341	31768	4	0.500456	31890	2	0.451371	9560050	-0.001792
318327448	151051	794	5264.484443	31815	1	0.360683	31945	0	0.252708	9555313	-0.001680
318340144	153268	835	5249.636278	31771	2	0.250907	31767	0	0.176750	9550464	-0.000908
318311125	157201	789	5275.270489	31649	9	0.517870	31804	1	0.169312	9545677	-0.001081
318324379	154278	746	5310.806979	31789	5	0.707610	31796	1	0.290164	9540779	-0.000984
318339716	151601	792	5283.682613	31791	1	0.361446	31475	4	0.343119	9536137	-0.001457
318338619	153036	780	5288.046503	31959	1	0.573928	31682	0	0.275380	9531405	-0.001230
318306803	153992	766	5268.198967	31995	10	0.431226	31851	0	0.172055	9526674	-0.001165
318289097	154191	776	5257.341689	31678	4	0.655064	31995	0	0.180260	9521915	-0.001097
318294731	154794	811	5256.880641	31753	0	0.403959	31986	2	0.363897	9517129	-0.001149
npatches	nstrain	runtime	dt	init_x	init_y	init_y_blood	init_z	init_S	beta0	beta1	beta2	beta3	mean_beta	B	d	delta	delta_blood	b[0]	mut	m	CTL	c	g	epsilon	k	het	lambda	rho	omega	x_max	patch.dyna	DELTA	A	VA
10000	1	100.000000	0.001000	21900	9499	5000000	0.001000	10000000	5.907130	3.402351	7.096059	7.224337	5	800000000	0.010000	1.000000	432.000000	80000	0.000050	0.004800	0	0.500000	0.000000	2.500000	5.000000	0.500000	0.000000	0.000000	0.000000	31872	0	10.000000	7.000000	1.000000
sus	inf	inf_blood	z	x[0]	y[0][0]	z[0]	x[1]	y[1][0]	z[1]	S[0]	synchrony
219000000	94990000	5000000	10.000000	21900	9499	0.001000	21900	9499	0.001000	10000000	0.000000
236660537	37991925	198685	3941.516320	21245	4981	0.394152	27280	1937	0.394152	9995014	0.000000
286754392	9209513	48605	6325.803353	27444	1149	0.632580	30952	209	0.632580	9990022	0.000000
307763768	2639169	13876	7771.765723	30516	269	0.777177	31751	44	0.777177	9985127	0.000000
314994670	832798	4372	8606.190280	31683	70	0.864868	31761	7	0.864868	9980237	0.000000
317433108	274966	1449	7833.857872	31603	7	0.918048	32192	2	0.803338	9975269	0.000000
318304690	96136	524	5619.871411	31771	3	0.724746	31970	1	0.424514	9970173	0.000000
318553733	39176	209	4061.355367	31978	0	0.483317	31950	0	0.263634	9965152	0.000000
318646371	21118	96	3148.009380	31685	4	0.254625	32045	0	0.171473	9960160	0.000000
318681993	15641	82	2611.806561	32066	2	0.547963	31819	0	0.169037	9955135	0.000000
318664893	17185	94	2367.326232	31933	4	0.725860	31745	0	0.166784	9950219	0.000000
318669409	22130	95	2328.762373	31738	0	0.200447	31770	0	0.170680	9945098	0.000000
318673745	28413	144	2427.621853	31849	3	0.221045	31875	0	0.166866	9940061	0.000000
318627833	36674	174	2600.792328	31941	3	0.458295	31808	0	0.166677	9935076	0.000000
318601019	47587	231	2837.448193	31985	4	0.671480	31801	0	0.166667	9930147	0.000000
318577661	57617	284	3084.603860	32089	1	0.228762	31511	1	0.166667	9925294	0.000000
318573593	64436	346	3294.244477	31819	0	0.444409	32125	0	0.219466	9920269	0.000000
318543871	67475	348	3453.647121	31757	0	0.180432	31984	1	0.169284	9915210	0.000000
318550666	62601	326	3494.427167	32003	0	0.167349	31820	1	0.452413	9910277	0.000000
318582896	56933	289	3455.026050	31964	1	0.220366	31890	0	0.180829	9905324	0.000000
318587101	51587	252	3411.940354	31758	16	0.522848	31879	0	0.167369	9900480	0.000000
318615713	47355	246	3302.610891	31744	3	0.710629	31930	0	0.166701	9895505	0.000000
318609177	44681	223	3176.185057	31904	0	0.291368	31638	1	0.166668	9890623	0.000000
318612745	42834	211	3088.359015	31850	0	0.172847	32104	5	0.488263	9885747	0.000000
318586821	45123	237	3095.422390	31796	2	0.274145	31817	0	0.188688	9880828	0.000000
318609566	48586	238	3116.901263	31940	21	0.427412	31733	0	0.180772	9875853	0.000000
318602068	51194	297	3159.594569	31757	9	0.652751	32039	0	0.167366	9870935	0.000000
318574225	51730	285	3194.156760	31721	1	0.443690	31786	0	0.215259	9865987	0.000000
318570934	53093	264	3241.445040	31965	11	0.627538	31935	1	0.291729	9861037	0.000000
318594134	53466	276	3285.186525	32065	0	0.679523	31577	0	0.176691	9856005	0.000000
318588616	55151	304	3285.503700	31854	0	0.192085	31863	1	0.167163	9851163	0.000000
318598067	54073	294	3290.892090	31985	1	0.167926	31887	1	0.197577	9846132	0.000000
318589937	52389	291	3280.457242	31864	0	0.166729	32034	1	0.201802	9841258	0.000000
318572762	52066	263	3274.323400	31696	0	0.166670	31723	0	0.170632	9836203	0.000000
318577736	49757	252	3238.684805	31954	2	0.171239	31679	0	0.166863	9831236	0.000000
318577727	48506	249	3202.727793	31622	6	0.497394	31843	0	0.166676	9826277	0.000000
318564458	48665	245	3191.405585	31577	5	0.695192	31659	0	0.166667	9821436	0.000000
318581051	48434	261	3191.979524	31856	2	0.233523	31760	0	0.166667	9816656	0.000000
318597663	48786	263	3180.062821	31876	2	0.417628	31957	1	0.166667	9811922	0.000000
318603789	50317	241	3180.756121	31774	0	0.188858	32012	0	0.169901	9807088	0.000000
318611433	51009	260	3201.681475	31849	5	0.289464	32272	0	0.185337	9802268	-1.#IND00
318559895	53585	271	3239.615680	31843	15	0.569092	31888	1	0.167592	9797456	-1.#IND00
318549963	54940	290	3286.971800	31824	6	0.738674	31998	1	0.348274	9792514	-1.#IND00
318582934	54914	299	3289.872835	31892	0	0.326810	31955	0	0.177209	9787645	-1.#IND00
318569883	52970	299	3281.300713	32191	2	0.272556	31897	0	0.167189	9782726	-1.#IND00
318606695	52165	241	3262.072978	31816	3	0.548542	31765	0	0.166693	9777808	-1.#IND00
318591738	51502	260	3230.917071	31802	1	0.460732	31978	0	0.166668	9773043	-1.#IND00
318581030	50496	267	3211.439730	31513	0	0.221663	31803	3	0.263873	9768083	-1.#IND00
318596101	52402	252	3216.231259	31601	1	0.169392	32030	0	0.275331	9763142	-1.#IND00
318580548	53417	300	3245.814779	31949	2	0.491890	31824	0	0.172052	9758264	-1.#IND00
318581600	52578	288	3265.061360	31634	1	0.184248	32045	0	0.194265	9753462	-1.#IND00
318581665	52070	328	3244.259319	31993	0	0.167538	31717	0	0.168300	9748528	-1.#IND00
318585234	49790	265	3232.624282	31881	16	0.355724	31935	1	0.238842	9743558	-1.#IND00
318583921	49679	286	3201.914138	31803	0	0.438920	31846	0	0.211500	9738739	-1.#IND00
318598716	49147	273	3159.299397	31999	2	0.186456	31927	0	0.168889	9733951	-1.#IND00
318581582	51668	281	3179.226502	32006	12	0.506623	31787	1	0.166777	9729143	-1.#IND00
318597921	49994	272	3217.503378	31866	27	0.700789	31740	4	0.391587	9724265	-1.#IND00
318590375	50405	286	3218.393101	31953	2	0.433015	31823	6	0.268322	9719509	-1.#IND00
318620682	48627	273	3209.105970	31781	2	0.401650	31799	0	0.312921	9714720	0.002202
318585191	50305	248	3198.806696	31873	7	0.637128	31708	0	0.173915	9709716	0.002162
318569998	50846	255	3222.597948	31641	6	0.779934	31792	0	0.201600	9704975	0.000200
318615516	50507	281	3232.653315	31928	1	0.352172	31894	0	0.168398	9700062	-0.002133
318594252	50200	273	3208.218393	31822	0	0.181317	31709	5	0.256465	9695187	-0.002236
318589516	50776	278	3210.249107	32027	1	0.167393	31468	1	0.290634	9690472	-0.004452
318589381	50468	261	3216.812948	31885	0	0.166703	31840	0	0.172811	9685684	-0.004008
318602953	49094	237	3209.618110	31867	8	0.410172	31913	0	0.166971	9680915	-0.004124
318601011	49647	272	3181.489225	31907	0	0.259117	31967	0	0.166682	9676117	-0.004283
318570446	50664	296	3223.683841	31773	0	0.179592	32024	0	0.166667	9671324	-0.004481
318590084	51499	275	3232.816141	31766	0	0.197447	31869	6	0.251623	9666580	-0.003636
318595817	52700	243	3241.423965	31920	0	0.168192	31629	4	0.482166	9661846	-0.002275
318580836	52073	297	3271.219585	31613	1	0.166742	32076	0	0.195724	9656893	-0.001888
318623050	50578	247	3254.381329	31885	6	0.318154	31833	0	0.168107	9651944	-0.002578
318583075	51971	275	3230.097153	31572	2	0.586491	31990	1	0.231393	9647132	-0.002224
318586065	52381	269	3235.534349	31944	3	0.749226	31831	0	0.173983	9642270	-0.002645
318589807	51555	286	3227.278338	31629	0	0.206918	31876	2	0.214889	9637439	-0.002606
318584521	50368	241	3220.886064	31857	1	0.197849	31887	1	0.408767	9632648	-0.002393
318585488	50131	255	3206.458915	31885	0	0.170860	31643	0	0.242815	9627931	-0.003373
318592917	49417	209	3202.033627	31636	0	0.166875	32039	0	0.170441	9623107	-0.005080
318617704	47802	267	3179.612858	31843	0	0.166677	31904	1	0.166854	9618222	-0.006702
318605565	46582	262	3118.206825	31777	0	0.166667	31969	0	0.173042	9613390	-0.006287
318614605	48002	250	3108.502537	31724	0	0.166667	32028	0	0.166983	9608614	-0.006403
318602698	50067	257	3151.937631	31776	0	0.166667	32068	1	0.166682	9603813	-0.005976
318606383	52666	269	3200.730873	32097	4	0.385163	31801	1	0.218246	9598900	-0.004665
318585530	55179	283	3248.681045	32186	0	0.234491	31811	0	0.169223	9594162	-0.004655
318599466	53707	303	3285.676347	31959	0	0.170028	31791	3	0.248836	9589379	-0.004693
318573989	52259	305	3279.839991	31835	3	0.200756	31773	1	0.359002	9584602	-0.004424
318606461	51234	252	3256.034995	31910	0	0.180038	31965	0	0.180048	9579929	-0.004063
318589421	51731	259	3254.034910	31464	0	0.167329	31526	9	0.309120	9575100	-0.004136
318613298	51478	277	3265.467009	31921	1	0.166700	31876	0	0.185658	9570174	-0.003936
318581494	50672	262	3239.476871	31767	0	0.215628	31907	1	0.187773	9565422	-0.003505
318596883	51194	260	3236.124593	31685	0	0.169093	31832	0	0.177821	9560589	-0.003690
318593852	50606	253	3242.002465	32005	0	0.166787	31847	1	0.187647	9555834	-0.004072
318587135	51766	270	3249.133893	31960	0	0.189292	31973	0	0.167707	9551058	-0.004160
318601861	50020	253	3238.826020	31786	0	0.167788	31646	0	0.166718	9546322	-0.003776
318587015	49592	262	3213.032651	31868	0	0.166722	31856	0	0.170039	9541632	-0.003725
318578374	49445	242	3198.301024	31949	1	0.328258	31767	0	0.166834	9536698	-0.003265
318592539	49924	256	3193.540103	31951	11	0.531660	31921	0	0.166675	9531972	-0.003105
318601676	50899	291	3203.345369	31745	13	0.715973	31740	0	0.166667	9527196	-0.003004
318596894	49559	244	3234.306360	31652	0	0.655758	32015	0	0.166667	9522426	-0.002847
318568219	48680	252	3220.121954	31894	0	0.190908	32034	0	0.166667	9517602	-0.002763
npatches	nstrain	runtime	dt	init_x	init_y	init_y_blood	init_z	init_S	beta0	beta1	beta2	beta3	mean_beta	B	d	delta	delta_blood	b[0]	mut	m	CTL	c	g	epsilon	k	het	lambda	rho	omega	x_max	patch.dyna	DELTA	A	VA
10000	1	100.000000	0.001000	21900	9499	5000000	0.001000	10000000	6.027370	5.313466	7.298502	2.622488	5	800000000	0.010000	1.000000	432.000000	80000	0.000050	0.004800	0	0.500000	0.000000	2.500000	6.000000	0.500000	0.000000	0.000000	0.000000	31872	0	10.000000	7.000000	1.000000
sus	inf	inf_blood	z	x[0]	y[0][0]	z[0]	x[1]	y[1][0]	z[1]	S[0]	synchrony
219000000	94990000	5000000	10.000000	21900	9499	0.001000	21900	9499	0.001000	10000000	0.000000
241758877	31941633	167366	3941.516320	21888	4295	0.394152	23326	3470	0.394152	9995028	0.000000
294073183	5560279	28879	6325.803353	28458	842	0.632580	29354	490	0.632580	9989975	0.000000
312597180	1030972	5451	7768.015625	31174	107	0.777177	31433	27	0.777177	9984893	0.000000
317402434	187141	1016	7259.104787	31774	7	0.864868	31747	1	0.541707	9979974	0.000000
318461992	34483	190	4485.868732	31781	0	0.248956	31841	10	0.599190	9974922	0.000000
318680565	8644	43	2774.272251	31824	0	0.170745	31992	0	0.236263	9969925	0.000000
318718236	4674	18	2060.340821	31822	0	0.166869	32026	0	0.170116	9964857	0.000000
318715038	3784	21	1872.393729	32080	0	0.166677	31972	0	0.166838	9959796	0.000000
318737720	3733	19	1825.142373	31761	0	0.166667	31996	0	0.166675	9954779	0.000000
318729387	3758	18	1807.994633	31792	0	0.166667	31560	0	0.166667	9949835	0.000000
318734844	3671	22	1809.175327	31812	0	0.166667	31776	0	0.166667	9944865	0.000000
318704221	3722	21	1804.930639	31889	0	0.166667	31943	0	0.166667	9939848	0.000000
318697541	3486	19	1795.745038	31817	0	0.166667	31847	0	0.166667	9934852	0.000000
318676332	3446	23	1791.138325	31880	0	0.166667	31856	0	0.166667	9929975	0.000000
318709855	3449	25	1794.175658	31772	0	0.166667	31941	0	0.166667	9925042	0.000000
318726902	3708	13	1795.731530	31880	0	0.166667	31646	0	0.166667	9920090	0.000000
318704246	3365	10	1788.143082	31762	0	0.166667	31594	0	0.166667	9915092	0.000000
318678054	3100	14	1782.984232	31925	0	0.166667	31591	0	0.166667	9910187	0.000000
318711224	2791	14	1776.343974	31691	0	0.166667	31812	0	0.166667	9905233	0.000000
318729463	2948	22	1773.160811	31776	0	0.166667	31977	0	0.166667	9900269	0.000000
318709945	2508	12	1768.609758	31927	0	0.166667	32159	0	0.166667	9895169	0.000000
318708747	2296	10	1759.115827	31926	0	0.166667	32067	0	0.166667	9890334	0.000000
318692272	2419	14	1757.365306	32006	0	0.166667	32073	0	0.166667	9885256	0.000000
318736136	2416	21	1757.351146	31991	0	0.166667	31815	0	0.166667	9880327	0.000000
318693453	2531	10	1763.783271	31876	0	0.166667	31873	0	0.166667	9875322	0.000000
318729165	2646	18	1764.160955	31708	0	0.166667	31810	0	0.166667	9870502	0.000000
318720419	2728	18	1770.764093	31779	0	0.166667	31754	0	0.166667	9865665	0.000000
318710464	3119	12	1772.710479	31900	0	0.166667	31781	0	0.166667	9860809	0.000000
318701609	3435	16	1778.562051	32220	0	0.166667	31721	0	0.166667	9855942	0.000000
318704552	3067	14	1785.351176	31696	0	0.166667	31970	0	0.166667	9851031	0.000000
318704754	2936	14	1783.900959	31948	0	0.166667	31798	0	0.166667	9846125	0.000000
318714124	2850	7	1774.826717	31777	0	0.166667	31983	0	0.166667	9841124	0.000000
318741076	2769	11	1771.212145	31998	0	0.166667	31872	0	0.166667	9836089	0.000000
318709852	2473	13	1766.716708	32016	0	0.166667	31900	0	0.166667	9831154	0.000000
318734878	2183	13	1761.743080	31805	0	0.166667	32061	0	0.166667	9826166	0.000000
318701511	2682	9	1754.231465	31835	0	0.166667	32112	0	0.166667	9821239	0.000000
318713015	2706	13	1753.885971	31867	0	0.166667	31868	0	0.166667	9816376	0.000000
318720236	3311	22	1768.567445	31867	0	0.166667	31969	0	0.166667	9811472	0.000000
318737190	3302	20	1782.520297	31964	0	0.166667	31934	0	0.166667	9806718	0.000000
318719576	2843	15	1778.922723	31991	0	0.166667	31890	0	0.166667	9801846	-1.#IND00
318710411	2911	16	1780.049067	31820	0	0.166667	32141	0	0.166667	9796949	-1.#IND00
318700021	2938	17	1776.343829	31887	0	0.166667	32144	0	0.166667	9791932	-1.#IND00
318717766	2706	16	1774.914728	31819	0	0.166667	31793	0	0.166667	9787011	-1.#IND00
318724879	2608	19	1767.162177	31788	0	0.166667	31986	0	0.166667	9782134	-1.#IND00
318713865	2304	5	1763.213595	31742	0	0.166667	31921	0	0.166667	9777239	-1.#IND00
318720641	2162	8	1753.254539	31764	0	0.166667	31938	0	0.166667	9772303	-1.#IND00
318703852	2251	8	1750.912701	32075	0	0.166667	31858	0	0.166667	9767331	-1.#IND00
318739882	2505	12	1751.639313	31970	0	0.166667	31969	0	0.166667	9762306	-1.#IND00
318730909	3039	17	1764.477044	31878	0	0.166667	31684	0	0.166667	9757471	-1.#IND00
318711703	2993	12	1774.595670	32020	15	0.461480	31797	0	0.166667	9752563	-1.#IND00
318712882	3028	16	1769.931405	31981	0	0.264637	31917	0	0.166667	9747653	-1.#IND00
318714161	3359	18	1774.168248	31829	0	0.171522	31786	0	0.166667	9742809	-1.#IND00
318711403	3331	11	1787.031586	31676	0	0.166907	31825	0	0.166667	9737871	-1.#IND00
318699078	3028	12	1783.107937	31831	0	0.166679	31878	0	0.166667	9732901	-1.#IND00
318701344	3012	18	1773.897649	31970	0	0.166667	31792	0	0.166667	9727923	-1.#IND00
318724182	2862	18	1777.183735	31797	1	0.190515	31722	0	0.166667	9723005	-1.#IND00
318736679	2778	11	1770.603088	31968	0	0.170649	31727	0	0.166667	9718208	-1.#IND00
318733351	2389	8	1764.671293	31697	0	0.166864	31990	0	0.166667	9713300	-1.#IND00
318734730	1968	10	1752.157900	31896	0	0.166676	31813	0	0.166667	9708301	-1.#IND00
318712302	2155	20	1748.894674	31586	0	0.166667	32008	0	0.166667	9703513	-1.#IND00
318716841	2142	16	1750.253446	31878	0	0.166667	31733	0	0.166667	9698632	-1.#IND00
318699033	2550	14	1743.296264	31958	0	0.166667	31965	0	0.166667	9693818	-1.#IND00
318722239	3062	16	1760.760628	31848	0	0.166667	31854	0	0.166667	9688918	-1.#IND00
318722342	3248	21	1773.950893	31713	19	0.446738	31824	0	0.166667	9684172	-1.#IND00
318725234	3327	28	1787.194745	31696	12	0.664472	31757	0	0.166667	9679527	-1.#IND00
318705929	3085	17	1788.211462	31949	14	0.796517	31768	0	0.166667	9674688	-1.#IND00
318709088	2926	13	1785.001496	31983	0	0.342827	31820	0	0.166667	9669923	-1.#IND00
318720319	2919	14	1780.805304	31693	0	0.175398	31871	0	0.166667	9665035	-1.#IND00
318723187	2826	14	1774.955190	31753	0	0.167099	31862	0	0.166667	9660102	-1.#IND00
318710849	3129	14	1772.394238	31829	0	0.166688	31692	0	0.166667	9655225	-1.#IND00
318709579	3416	20	1775.523896	31793	0	0.166668	31926	0	0.166667	9650458	-1.#IND00
318708804	3854	20	1788.180381	32236	0	0.166667	31889	0	0.166667	9645626	-1.#IND00
318722233	4143	13	1804.816444	32003	0	0.168042	32054	0	0.166667	9640796	-1.#IND00
318696954	4532	19	1823.270788	31813	3	0.319991	31703	0	0.166667	9636091	-1.#IND00
318716961	4715	20	1820.688247	31880	5	0.413720	31716	0	0.166667	9631433	-1.#IND00
318723801	4748	21	1829.162571	31667	0	0.300235	31931	0	0.166667	9626652	-1.#IND00
318716360	5295	18	1847.332829	31733	0	0.173287	31745	0	0.166667	9621848	-1.#IND00
318703585	5583	33	1860.302432	31624	0	0.166995	31677	1	0.166667	9617152	-1.#IND00
318695909	5472	29	1862.525351	31820	0	0.166683	31662	0	0.166667	9612305	-1.#IND00
318706702	5035	29	1860.070319	31904	0	0.166667	31834	0	0.166667	9607485	-1.#IND00
318697842	4759	26	1847.176876	31989	1	0.166667	31697	0	0.166667	9602619	-1.#IND00
318701392	4721	24	1838.194218	31736	0	0.166667	31616	0	0.166667	9597785	-1.#IND00
318711958	4898	27	1839.069564	31844	0	0.166667	31777	0	0.166667	9592821	-1.#IND00
318703035	4578	25	1838.229709	31913	0	0.166667	31732	0	0.166667	9587992	-1.#IND00
318711438	4996	25	1836.245404	31909	0	0.166667	31726	0	0.166667	9583307	-1.#IND00
318721399	5700	31	1847.770764	31907	0	0.166667	31790	0	0.166667	9578462	-1.#IND00
318701966	5364	42	1866.927320	31652	0	0.166667	31958	0	0.166667	9573740	-1.#IND00
318709535	5357	32	1848.794771	31831	0	0.166667	31819	0	0.166667	9569015	-1.#IND00
318712999	5241	26	1848.684812	31676	0	0.166667	31887	0	0.166667	9564255	-1.#IND00
318695568	5215	25	1836.364809	31783	1	0.166667	31872	0	0.166667	9559509	-1.#IND00
318709901	4947	29	1843.033967	31983	6	0.492087	31964	0	0.166667	9554673	-1.#IND00
318691951	4855	31	1845.595974	31785	13	0.691974	31956	0	0.166667	9549744	-1.#IND00
318710372	4558	21	1838.443079	31839	0	0.625096	31770	0	0.166667	9544917	-1.#IND00
318716022	5155	33	1844.465411	31880	0	0.189388	32081	1	0.166667	9540269	-1.#IND00
318712624	5335	25	1845.388051	32018	0	0.167793	31906	3	0.403450	9535560	-1.#IND00
318716155	6083	41	1867.266780	31965	0	0.166722	31710	2	0.491970	9530833	-1.#IND00
318724537	5615	30	1878.244371	31953	0	0.166669	32079	0	0.219879	9526037	-1.#IND00
318719282	5524	25	1876.710222	31872	0	0.166667	32242	0	0.169304	9521243	-1.#IND00
318696219	5556	21	1876.052863	31953	0	0.166667	31604	0	0.166797	9516424	-1.#IND00
npatches	nstrain	runtime	dt	init_x	init_y	init_y_blood	init_z	init_S	beta0	beta1	beta2	beta3	mean_beta	B	d	delta	delta_blood	b[0]	mut	m	CTL	c	g	epsilon	k	het	lambda	rho	omega	x_max	patch.dyna	DELTA	A	VA
10000	1	100.000000	0.001000	21900	9499	5000000	0.001000	10000000	3.520018	5.475008	5.376337	4.876809	5	800000000	0.010000	1.000000	432.000000	80000	0.000050	0.004800	0	0.500000	0.000000	2.500000	7.000000	0.500000	0.000000	0.000000	0.000000	31872	0	10.000000	7.000000	1.000000
sus	inf	inf_blood	z	x[0]	y[0][0]	z[0]	x[1]	y[1][0]	z[1]	S[0]	synchrony
219000000	94990000	5000000	10.000000	21900	9499	0.001000	21900	9499	0.001000	10000000	0.000000
245445897	27285234	142260	3941.516320	27732	1418	0.394152	23529	3079	0.394152	9994959	0.000000
299071877	3431137	17737	6325.803353	31279	64	0.632580	29833	256	0.632580	9990092	0.000000
315064151	397794	2020	7579.740179	31689	7	0.777177	31537	16	0.777177	9985097	0.000000
318187000	39545	202	5133.178300	31763	0	0.211998	31577	4	0.864868	9980131	0.000000
318657155	4987	20	2671.810949	31858	0	0.168913	31878	0	0.257777	9975213	0.000000
318718745	1615	7	1875.822829	32024	0	0.166778	31649	0	0.171182	9970289	0.000000
318732010	1138	8	1736.352822	31900	0	0.166672	31980	0	0.166890	9965276	0.000000
318729074	759	1	1708.880876	31942	0	0.166667	31581	0	0.166678	9960242	0.000000
318735085	569	3	1695.411123	31787	0	0.166667	32141	0	0.166667	9955381	0.000000
318740084	417	3	1688.246930	32156	0	0.166667	31786	0	0.166667	9950601	0.000000
318719926	398	0	1680.702391	32095	0	0.166667	32017	0	0.166667	9945616	0.000000
318728051	271	3	1680.527785	31974	0	0.166667	31757	0	0.166667	9940736	0.000000
318734308	220	2	1677.573020	31813	0	0.166667	31638	0	0.166667	9935764	0.000000
318731776	197	0	1673.782122	31896	0	0.166667	31827	0	0.166667	9930832	0.000000
318733386	230	0	1673.692530	31840	0	0.166667	31807	0	0.166667	9925838	0.000000
318727849	164	0	1674.979816	31653	0	0.166667	31695	0	0.166667	9920831	0.000000
318708927	192	0	1675.651989	31704	0	0.166667	31689	0	0.166667	9916004	0.000000
318716237	128	0	1672.477414	31772	0	0.166667	31720	0	0.166667	9911121	0.000000
318712193	76	1	1672.697744	31798	0	0.166667	32007	0	0.166667	9906217	0.000000
318703812	50	1	1669.955275	32024	0	0.166667	31663	0	0.166667	9901350	0.000000
318717813	10	0	1668.388592	31893	0	0.166667	31934	0	0.166667	9896398	0.000000
318704522	22	0	1667.450877	31729	0	0.166667	31718	0	0.166667	9891413	0.000000
318734948	7	0	1667.288161	31640	0	0.166667	31894	0	0.166667	9886576	0.000000
318735345	0	0	1666.921054	31794	0	0.166667	32050	0	0.166667	9881628	0.000000
npatches	nstrain	runtime	dt	init_x	init_y	init_y_blood	init_z	init_S	beta0	beta1	beta2	beta3	mean_beta	B	d	delta	delta_blood	b[0]	mut	m	CTL	c	g	epsilon	k	het	lambda	rho	omega	x_max	patch.dyna	DELTA	A	VA
10000	1	100.000000	0.001000	21900	9499	5000000	0.001000	10000000	3.068498	3.017993	5.373498	3.669102	5	800000000	0.010000	1.000000	432.000000	80000	0.000050	0.004800	0	0.500000	0.000000	2.500000	8.000000	0.500000	0.000000	0.000000	0.000000	31872	0	10.000000	7.000000	1.000000
sus	inf	inf_blood	z	x[0]	y[0][0]	z[0]	x[1]	y[1][0]	z[1]	S[0]	synchrony
219000000	94990000	5000000	10.000000	21900	9499	0.001000	21900	9499	0.001000	10000000	0.000000
250441454	22619675	117893	3941.516320	28638	901	0.394152	28600	965	0.394152	9994951	0.000000
303533318	1950844	10198	6325.803353	31538	19	0.632580	31391	26	0.632580	9990117	0.000000
316574311	129087	638	6691.931544	32016	3	0.712432	31978	0	0.517732	9985122	0.000000
318500244	7737	45	3376.028037	31749	0	0.243914	31997	0	0.184067	9980161	0.000000
318683916	1456	14	1946.777738	31804	0	0.170495	31791	0	0.167529	9975136	0.000000
318729709	613	5	1727.939170	31522	0	0.166856	31802	0	0.166709	9970263	0.000000
318728698	407	3	1690.729658	31913	0	0.166676	31942	0	0.166669	9965287	0.000000
318720721	222	0	1682.308447	31944	0	0.166667	31777	0	0.166667	9960356	0.000000
318716390	108	3	1673.626894	31945	0	0.166667	32146	0	0.166667	9955417	0.000000
318707749	28	1	1669.802490	31725	0	0.166667	31727	0	0.166667	9950373	0.000000
318715613	17	0	1668.242170	31996	0	0.166667	31843	0	0.166667	9945287	0.000000
318724919	15	0	1667.538985	31692	0	0.166667	31834	0	0.166667	9940268	0.000000
318719236	0	0	1666.880906	31721	0	0.166667	31934	0	0.166667	9935280	0.000000
npatches	nstrain	runtime	dt	init_x	init_y	init_y_blood	init_z	init_S	beta0	beta1	beta2	beta3	mean_beta	B	d	delta	delta_blood	b[0]	mut	m	CTL	c	g	epsilon	k	het	lambda	rho	omega	x_max	patch.dyna	DELTA	A	VA
10000	1	100.000000	0.001000	21900	9499	5000000	0.001000	10000000	3.033730	6.755846	4.996758	4.762252	5	800000000	0.010000	1.000000	432.000000	80000	0.000050	0.004800	0	0.500000	0.000000	2.500000	9.000000	0.500000	0.000000	0.000000	0.000000	31872	0	10.000000	7.000000	1.000000
sus	inf	inf_blood	z	x[0]	y[0][0]	z[0]	x[1]	y[1][0]	z[1]	S[0]	synchrony
219000000	94990000	5000000	10.000000	21900	9499	0.001000	21900	9499	0.001000	10000000	0.000000
254729675	18840254	98835	3941.516320	28895	756	0.394152	22035	3259	0.394152	9995002	0.000000
306666068	1102112	5792	6325.748399	31517	18	0.632580	29634	269	0.632580	9990023	0.000000
317364137	40461	241	5445.249786	31653	1	0.240829	31760	2	0.777177	9984956	0.000000
318614381	1813	17	2379.221542	31931	0	0.170342	32022	0	0.228834	9980037	0.000000
318718917	340	1	1742.994569	32060	0	0.166849	31948	0	0.169748	9975002	0.000000
318721334	99	0	1679.004378	32167	0	0.166676	31929	0	0.166819	9970182	0.000000
318720994	41	0	1670.161272	32054	0	0.166667	31788	0	0.166674	9965248	0.000000
318707798	24	0	1667.831073	32085	0	0.166667	31675	0	0.166667	9960222	0.000000
318715433	5	0	1667.288992	31888	0	0.166667	31779	0	0.166667	9955293	0.000000
318710800	0	0	1666.792936	32073	0	0.166667	31751	0	0.166667	9950200	0.000000
npatches	nstrain	runtime	dt	init_x	init_y	init_y_blood	init_z	init_S	beta0	beta1	beta2	beta3	mean_beta	B	d	delta	delta_blood	b[0]	mut	m	CTL	c	g	epsilon	k	het	lambda	rho	omega	x_max	patch.dyna	DELTA	A	VA
10000	1	100.000000	0.001000	21900	9499	5000000	0.001000	10000000	4.938432	6.902685	4.626701	4.229066	5	800000000	0.010000	1.000000	432.000000	80000	0.000050	0.004800	0	0.500000	0.000000	2.500000	10.000000	0.500000	0.000000	0.000000	0.000000	31872	0	10.000000	7.000000	1.000000
sus	inf	inf_blood	z	x[0]	y[0][0]	z[0]	x[1]	y[1][0]	z[1]	S[0]	synchrony
219000000	94990000	5000000	10.000000	21900	9499	0.001000	21900	9499	0.001000	10000000	0.000000
258174228	15820942	82840	3941.516320	26078	1496	0.394152	22215	2762	0.394152	9995028	0.000000
308875244	621272	3208	6320.155645	31224	20	0.632580	29815	168	0.632580	9990135	0.000000
317763717	13308	68	4356.220181	31754	1	0.446577	31414	11	0.777177	9985117	0.000000
318642256	653	6	1973.519399	31740	0	0.185023	31673	0	0.265855	9980049	0.000000
318732567	137	0	1697.327150	31686	0	0.167576	32130	0	0.171583	9974993	0.000000
318725002	57	0	1673.109113	31945	0	0.166712	31732	0	0.166910	9970019	0.000000
318732783	1	0	1667.989590	31708	0	0.166669	31981	0	0.166679	9965034	0.000000
318729124	17	0	1666.943271	31914	0	0.166667	32146	0	0.166667	9960203	0.000000
318742069	0	0	1666.740049	31754	0	0.166667	31870	0	0.166667	9955160	0.000000
npatches	nstrain	runtime	dt	init_x	init_y	init_y_blood	init_z	init_S	beta0	beta1	beta2	beta3	mean_beta	B	d	delta	delta_blood	b[0]	mut	m	CTL	c	g	epsilon	k	het	lambda	rho	omega	x_max	patch.dyna	DELTA	A	VA
10000	1	100.000000	0.001000	21900	9499	5000000	0.001000	10000000	6.408704	7.043370	7.264193	7.083926	5	800000000	0.010000	1.000000	432.000000	80000	0.000050	0.004800	0	0.500000	0.000000	2.500000	11.000000	0.500000	0.000000	0.000000	0.000000	31872	0	10.000000	7.000000	1.000000
sus	inf	inf_blood	z	x[0]	y[0][0]	z[0]	x[1]	y[1][0]	z[1]	S[0]	synchrony
219000000	94990000	5000000	10.000000	21900	9499	0.001000	21900	9499	0.001000	10000000	0.000000
261027601	13373815	70522	3941.516320	23678	1961	0.394152	22456	2458	0.394152	9995077	0.000000
310394956	350243	1790	6278.197898	30693	74	0.632580	30322	103	0.632580	9990013	0.000000
317949462	4520	23	3450.437901	31524	0	0.479386	31927	0	0.492402	9984939	0.000000
318653111	295	0	1819.999076	31815	0	0.182166	31997	0	0.182811	9979952	0.000000
318710555	37	0	1682.940437	31860	0	0.167435	32067	0	0.167467	9974931	0.000000
318724433	0	0	1667.727278	31639	0	0.166705	31878	0	0.166706	9969839	0.000000
npatches	nstrain	runtime	dt	init_x	init_y	init_y_blood	init_z	init_S	beta0	beta1	beta2	beta3	mean_beta	B	d	delta	delta_blood	b[0]	mut	m	CTL	c	g	epsilon	k	het	lambda	rho	omega	x_max	patch.dyna	DELTA	A	VA
10000	1	100.000000	0.001000	21900	9499	5000000	0.001000	10000000	6.243694	6.409554	4.059246	3.954932	5	800000000	0.010000	1.000000	432.000000	80000	0.000050	0.004800	0	0.500000	0.000000	2.500000	12.000000	0.500000	0.000000	0.000000	0.000000	31872	0	10.000000	7.000000	1.000000
sus	inf	inf_blood	z	x[0]	y[0][0]	z[0]	x[1]	y[1][0]	z[1]	S[0]	synchrony
219000000	94990000	5000000	10.000000	21900	9499	0.001000	21900	9499	0.001000	10000000	0.000000
264478316	11047452	57736	3941.516320	24870	1556	0.394152	24270	1596	0.394152	9994990	0.000000
311751033	183625	961	6135.396633	30884	26	0.632580	30849	37	0.632580	9989902	0.000000
318143750	1577	5	2741.972639	31950	0	0.293357	31653	0	0.299277	9984888	0.000000
318678382	96	0	1741.493269	31715	0	0.172946	31691	0	0.173239	9979906	0.000000
318730589	4	0	1671.431254	31932	0	0.166978	32017	0	0.166992	9974921	0.000000
318746433	0	0	1666.961875	31923	0	0.166682	31861	0	0.166683	9970033	0.000000
npatches	nstrain	runtime	dt	init_x	init_y	init_y_blood	init_z	init_S	beta0	beta1	beta2	beta3	mean_beta	B	d	delta	delta_blood	b[0]	mut	m	CTL	c	g	epsilon	k	het	lambda	rho	omega	x_max	patch.dyna	DELTA	A	VA
10000	1	100.000000	0.001000	21900	9499	5000000	0.001000	10000000	6.008313	3.358726	3.266100	7.113809	5	800000000	0.010000	1.000000	432.000000	80000	0.000050	0.004800	0	0.500000	0.000000	2.500000	13.000000	0.500000	0.000000	0.000000	0.000000	31872	0	10.000000	7.000000	1.000000
sus	inf	inf_blood	z	x[0]	y[0][0]	z[0]	x[1]	y[1][0]	z[1]	S[0]	synchrony
219000000	94990000	5000000	10.000000	21900	9499	0.001000	21900	9499	0.001000	10000000	0.000000
267317161	9199943	48311	3941.516320	25216	1203	0.394152	29016	407	0.394152	9994834	0.000000
312671305	98889	525	5863.735414	31004	6	0.632580	31475	1	0.502297	9989864	0.000000
318211543	739	5	2359.118119	31700	0	0.258472	31914	0	0.301783	9984856	0.000000
318670178	50	0	1711.023629	31777	0	0.171217	32082	0	0.173363	9979924	0.000000
318707730	9	0	1669.613835	31952	0	0.166892	32078	0	0.166999	9974944	0.000000
318732307	5	1	1667.291257	31921	0	0.166678	31810	0	0.166683	9969970	0.000000
318735068	0	0	1666.719121	31832	0	0.166667	31901	0	0.166667	9965120	0.000000
npatches	nstrain	runtime	dt	init_x	init_y	init_y_blood	init_z	init_S	beta0	beta1	beta2	beta3	mean_beta	B	d	delta	delta_blood	b[0]	mut	m	CTL	c	g	epsilon	k	het	lambda	rho	omega	x_max	patch.dyna	DELTA	A	VA
10000	1	100.000000	0.001000	21900	9499	5000000	0.001000	10000000	3.630599	5.584561	2.947444	4.464745	5	800000000	0.010000	1.000000	432.000000	80000	0.000050	0.004800	0	0.500000	0.000000	2.500000	14.000000	0.500000	0.000000	0.000000	0.000000	31872	0	10.000000	7.000000	1.000000
sus	inf	inf_blood	z	x[0]	y[0][0]	z[0]	x[1]	y[1][0]	z[1]	S[0]	synchrony
219000000	94990000	5000000	10.000000	21900	9499	0.001000	21900	9499	0.001000	10000000	0.000000
269934422	7635856	39989	3941.516320	28903	342	0.394152	26404	889	0.394152	9994958	0.000000
313385115	52118	280	5503.897132	31697	1	0.604905	31358	10	0.632580	9989761	0.000000
318277589	427	2	2125.886027	31834	0	0.188387	31754	0	0.195453	9984798	0.000000
318681557	27	0	1693.904206	31939	0	0.167743	31804	0	0.168093	9979897	0.000000
318713240	6	0	1668.336960	31831	0	0.166720	31743	0	0.166737	9974925	0.000000
318744665	0	0	1666.754550	31787	0	0.166669	31981	0	0.166670	9969952	0.000000
npatches	nstrain	runtime	dt	init_x	init_y	init_y_blood	init_z	init_S	beta0	beta1	beta2	beta3	mean_beta	B	d	delta	delta_blood	b[0]	mut	m	CTL	c	g	epsilon	k	het	lambda	rho	omega	x_max	patch.dyna	DELTA	A	VA
10000	1	100.000000	0.001000	21900	9499	5000000	0.001000	10000000	5.455786	3.399769	4.254639	6.907736	5	800000000	0.010000	1.000000	432.000000	80000	0.000050	0.004800	0	0.500000	0.000000	2.500000	15.000000	0.500000	0.000000	0.000000	0.000000	31872	0	10.000000	7.000000	1.000000
sus	inf	inf_blood	z	x[0]	y[0][0]	z[0]	x[1]	y[1][0]	z[1]	S[0]	synchrony
219000000	94990000	5000000	10.000000	21900	9499	0.001000	21900	9499	0.001000	10000000	0.000000
272026429	6400444	33402	3941.516320	26753	746	0.394152	29227	270	0.394152	9994944	0.000000
313908901	28152	136	5083.452117	31237	1	0.581647	31460	0	0.262865	9989972	0.000000
318333700	194	4	1981.825447	31803	0	0.187234	31668	0	0.171435	9985082	0.000000
318692218	3	0	1684.362302	32083	0	0.167686	31816	0	0.166903	9979991	0.000000
318725514	0	0	1667.597570	31780	0	0.166717	31852	0	0.166678	9974987	0.000000
npatches	nstrain	runtime	dt	init_x	init_y	init_y_blood	init_z	init_S	beta0	beta1	beta2	beta3	mean_beta	B	d	delta	delta_blood	b[0]	mut	m	CTL	c	g	epsilon	k	het	lambda	rho	omega	x_max	patch.dyna	DELTA	A	VA
10000	1	100.000000	0.001000	21900	9499	5000000	0.001000	10000000	7.459965	3.331257	3.219226	3.888244	5	800000000	0.010000	1.000000	432.000000	80000	0.000050	0.004800	0	0.500000	0.000000	2.500000	16.000000	0.500000	0.000000	0.000000	0.000000	31872	0	10.000000	7.000000	1.000000
sus	inf	inf_blood	z	x[0]	y[0][0]	z[0]	x[1]	y[1][0]	z[1]	S[0]	synchrony
219000000	94990000	5000000	10.000000	21900	9499	0.001000	21900	9499	0.001000	10000000	0.000000
274221092	5312124	28128	3941.516320	24314	1092	0.394152	29325	177	0.394152	9994954	0.000000
314375552	15226	79	4646.116919	31086	1	0.570471	31749	0	0.264977	9989928	0.000000
318376763	112	0	1890.762018	31892	0	0.189088	31709	0	0.171539	9984911	0.000000
318709705	2	0	1678.740801	31770	0	0.167778	31945	0	0.166908	9979873	0.000000
318710834	0	0	1667.265098	32039	0	0.166722	31780	0	0.166679	9974933	0.000000
npatches	nstrain	runtime	dt	init_x	init_y	init_y_blood	init_z	init_S	beta0	beta1	beta2	beta3	mean_beta	B	d	delta	delta_blood	b[0]	mut	m	CTL	c	g	epsilon	k	het	lambda	rho	omega	x_max	patch.dyna	DELTA	A	VA
10000	1	100.000000	0.001000	21900	9499	5000000	0.001000	10000000	6.563170	2.981030	4.108526	3.455552	5	800000000	0.010000	1.000000	432.000000	80000	0.000050	0.004800	0	0.500000	0.000000	2.500000	17.000000	0.500000	0.000000	0.000000	0.000000	31872	0	10.000000	7.000000	1.000000
sus	inf	inf_blood	z	x[0]	y[0][0]	z[0]	x[1]	y[1][0]	z[1]	S[0]	synchrony
219000000	94990000	5000000	10.000000	21900	9499	0.001000	21900	9499	0.001000	10000000	0.000000
276316934	4379602	22991	3941.516320	25847	719	0.394152	29831	122	0.394152	9994925	0.000000
314681513	8035	54	4196.707806	31256	0	0.477837	31792	0	0.267594	9989903	0.000000
318402548	44	1	1832.736597	31787	0	0.182089	31770	0	0.171669	9984786	0.000000
318695640	0	0	1675.143017	31971	0	0.167431	31857	0	0.166915	9979722	0.000000
npatches	nstrain	runtime	dt	init_x	init_y	init_y_blood	init_z	init_S	beta0	beta1	beta2	beta3	mean_beta	B	d	delta	delta_blood	b[0]	mut	m	CTL	c	g	epsilon	k	het	lambda	rho	omega	x_max	patch.dyna	DELTA	A	VA
10000	1	100.000000	0.001000	21900	9499	5000000	0.001000	10000000	3.987995	7.466436	3.616335	6.640240	5	800000000	0.010000	1.000000	432.000000	80000	0.000050	0.004800	0	0.500000	0.000000	2.500000	18.000000	0.500000	0.000000	0.000000	0.000000	31872	0	10.000000	7.000000	1.000000
sus	inf	inf_blood	z	x[0]	y[0][0]	z[0]	x[1]	y[1][0]	z[1]	S[0]	synchrony
219000000	94990000	5000000	10.000000	21900	9499	0.001000	21900	9499	0.001000	10000000	0.000000
278101517	3632585	19296	3941.516320	28761	199	0.394152	24865	772	0.394152	9994974	0.000000
315001147	4176	23	3769.519616	31632	0	0.285645	31169	0	0.495448	9990058	0.000000
318448817	35	0	1791.253555	31732	0	0.172564	31770	0	0.182962	9985078	0.000000
318709086	1	0	1673.127569	31954	0	0.166959	32001	0	0.167474	9980072	0.000000
318725404	1	0	1667.234595	31915	0	0.166681	32049	0	0.166707	9975105	0.000000
318713504	0	0	1666.694815	32045	0	0.166667	31826	0	0.166669	9969951	0.000000
npatches	nstrain	runtime	dt	init_x	init_y	init_y_blood	init_z	init_S	beta0	beta1	beta2	beta3	mean_beta	B	d	delta	delta_blood	b[0]	mut	m	CTL	c	g	epsilon	k	het	lambda	rho	omega	x_max	patch.dyna	DELTA	A	VA
10000	1	100.000000	0.001000	21900	9499	5000000	0.001000	10000000	7.358560	5.330872	3.270138	4.520260	5	800000000	0.010000	1.000000	432.000000	80000	0.000050	0.004800	0	0.500000	0.000000	2.500000	19.000000	0.500000	0.000000	0.000000	0.000000	31872	0	10.000000	7.000000	1.000000
sus	inf	inf_blood	z	x[0]	y[0][0]	z[0]	x[1]	y[1][0]	z[1]	S[0]	synchrony
219000000	94990000	5000000	10.000000	21900	9499	0.001000	21900	9499	0.001000	10000000	0.000000
279952015	2978552	15769	3941.516320	25459	645	0.394152	27833	305	0.394152	9994917	0.000000
315245435	2352	13	3399.211117	31258	1	0.503451	31606	0	0.425768	9989964	0.000000
318455508	21	0	1762.981502	31826	0	0.183359	32016	0	0.179509	9984993	0.000000
318704085	0	0	1671.507847	31776	0	0.167494	31841	0	0.167303	9980011	0.000000
npatches	nstrain	runtime	dt	init_x	init_y	init_y_blood	init_z	init_S	beta0	beta1	beta2	beta3	mean_beta	B	d	delta	delta_blood	b[0]	mut	m	CTL	c	g	epsilon	k	het	lambda	rho	omega	x_max	patch.dyna	DELTA	A	VA
10000	1	100.000000	0.001000	21900	9499	5000000	0.001000	10000000	5.004303	6.938359	6.836767	6.769645	5	800000000	0.010000	1.000000	432.000000	80000	0.000050	0.004800	0	0.500000	0.000000	2.500000	20.000000	0.500000	0.000000	0.000000	0.000000	31872	0	10.000000	7.000000	1.000000
sus	inf	inf_blood	z	x[0]	y[0][0]	z[0]	x[1]	y[1][0]	z[1]	S[0]	synchrony
219000000	94990000	5000000	10.000000	21900	9499	0.001000	21900	9499	0.001000	10000000	0.000000
281188703	2492572	13225	3941.516320	28191	234	0.394152	26379	486	0.394152	9995053	0.000000
315424217	1256	8	3113.896117	31438	0	0.246859	31424	0	0.304402	9990073	0.000000
318449480	23	0	1743.663581	32001	0	0.170641	31700	0	0.173493	9985229	0.000000
318702877	1	0	1670.786665	31934	0	0.166864	31814	0	0.167005	9980256	0.000000
318716876	0	0	1666.870866	31883	0	0.166676	31763	0	0.166683	9975283	0.000000
