# Supplementary material for: Large Variations in HIV-1 Viral Load Explained by Shifting-Mosaic Metapopulation Dynamics
Source: PLoS Biol. 2016 Oct 5;14(10):e1002567. doi: 10.1371/journal.pbio.1002567 (PMC5051940; doi:10.1371/journal.pbio.1002567)
Supplement: S1 Data — Each file gives the output from the simulations indicated by the filename: low migration (ms1, db432); high migration (ms1, db1); very high migration (ms10, db1); number of patches (np); reservoir (storage); no reservoir (nostorage); CTL immigration model (CTLimmig); CTL proliferation model (CTLprolif); β¯ (beta1, beta2, …). Within each file, there are 21 simulations for (k = 0,1,..,20), and data is output each day. For measures of synchrony, the final entry should be used. See Methods and S1 Simulation Code for further details. (ZIP) [file pbio.1002567.s002.zip › S1_Data/ms1_np10000_nostorage_noPD_CTLimmig_db432_beta6.tsv]

npatches	nstrain	runtime	dt	init_x	init_y	init_y_blood	init_z	init_S	beta0	beta1	beta2	beta3	mean_beta	B	d	delta	delta_blood	b[0]	mut	m	CTL	c	g	epsilon	k	het	lambda	rho	omega	x_max	patch.dyna	DELTA	A	VA
10000	1	100.000000	0.001000	21900	9499	5000000	0.001000	10000000	4.885802	8.488493	7.075205	4.335000	6	800000000	0.010000	1.000000	432.000000	80000	0.000050	0.004800	0	0.500000	0.000000	2.500000	0.000000	0.500000	0.000000	0.000000	0.000000	31872	0	10.000000	7.000000	1.000000
sus	inf	inf_blood	z	x[0]	y[0][0]	z[0]	x[1]	y[1][0]	z[1]	S[0]	synchrony
219000000	94990000	5000000	10.000000	21900	9499	0.001000	21900	9499	0.001000	10000000	0.000000
177851022	110207910	573773	3941.516320	20203	9232	0.394152	12118	15101	0.394152	9995012	0.000000
182750552	104814893	546574	6325.803353	20908	8735	0.632580	12587	14460	0.632580	9989901	0.000000
183922343	104053617	541803	7771.765723	20635	8893	0.777177	12497	14435	0.777177	9984894	0.000000
184164176	103907819	540101	8648.676577	20885	8779	0.864868	12606	14224	0.864868	9979992	0.000000
184205836	103878843	540713	9180.483393	20680	8948	0.918048	12340	14841	0.918048	9974953	0.000000
184194472	103909723	541513	9503.000201	20585	8929	0.950300	12423	14900	0.950300	9969978	0.000000
184207573	103875557	540194	9698.592075	21015	8556	0.969859	12483	14882	0.969859	9965082	0.000000
184215523	103881073	541799	9817.209710	20667	8739	0.981721	12584	14506	0.981721	9960213	0.000000
184222732	103867535	540105	9889.145947	20922	8501	0.988915	12307	14657	0.988915	9955146	0.000000
184224191	103872502	539636	9932.772025	20728	8625	0.993277	12567	14479	0.993277	9950116	0.000000
184212129	103878101	541550	9959.229270	20745	8447	0.995923	12371	14683	0.995923	9945133	0.000000
184228273	103878465	541160	9975.274394	21105	8492	0.997527	12303	14865	0.997527	9940101	0.000000
184211604	103894888	539698	9985.005037	20778	8888	0.998501	12531	14715	0.998501	9935100	0.000000
184224436	103879851	539650	9990.906233	20943	8607	0.999091	12555	14451	0.999091	9930170	0.000000
184218547	103885568	541484	9994.485041	20814	8846	0.999449	12278	14938	0.999449	9925291	0.000000
184214993	103872379	540658	9996.655426	20915	8555	0.999666	12317	14818	0.999666	9920378	0.000000
184197082	103887535	540421	9997.971667	20969	8491	0.999797	12554	14583	0.999797	9915390	0.000000
184212843	103876582	540805	9998.769908	20857	8687	0.999877	12411	14656	0.999877	9910386	0.000000
184234192	103862232	541365	9999.254005	20718	8834	0.999925	12281	14973	0.999925	9905465	0.000000
184222015	103873652	540995	9999.547588	20710	8678	0.999955	12620	14428	0.999955	9900524	0.000000
184205879	103896594	541903	9999.725632	20863	8660	0.999973	12357	14786	0.999973	9895540	0.000000
184218299	103878202	541165	9999.833608	20730	8900	0.999983	12507	14542	0.999983	9890536	0.000000
184213418	103884600	540098	9999.899091	20858	8709	0.999990	12313	14839	0.999990	9885525	0.000000
184193702	103902620	541538	9999.938803	20790	8724	0.999994	12476	14529	0.999994	9880553	0.000000
184226192	103876742	541438	9999.962887	20838	8417	0.999996	12306	14800	0.999996	9875544	0.000000
184204246	103897500	541787	9999.977493	21028	8488	0.999998	12626	14400	0.999998	9870656	0.000000
184227174	103874204	541570	9999.986350	21238	8277	0.999999	12470	14647	0.999999	9865816	0.000000
184252385	103866445	541034	9999.991722	21110	8489	0.999999	12516	14563	0.999999	9860810	0.000000
184217893	103878064	541807	9999.994980	21114	8592	0.999999	12325	14824	0.999999	9855844	0.000000
184202811	103892055	541308	9999.996955	20819	8549	1.000000	12822	14265	1.000000	9850830	0.000000
184228975	103879744	541196	9999.998154	20921	8627	1.000000	12669	14415	1.000000	9845971	0.000000
184221339	103873230	540425	9999.998880	21016	8549	1.000000	12373	14802	1.000000	9840958	0.000000
184220348	103862125	541354	9999.999321	21200	8491	1.000000	12325	14817	1.000000	9835998	0.000000
184229936	103858900	541089	9999.999588	20918	8552	1.000000	12521	14667	1.000000	9831095	0.000000
184210364	103867097	539579	9999.999750	21023	8536	1.000000	12511	14596	1.000000	9826104	0.000000
184228554	103870663	540856	9999.999849	20759	8725	1.000000	12622	14397	1.000000	9821168	0.000000
184215590	103898521	539385	9999.999908	20909	8542	1.000000	12395	14706	1.000000	9816266	0.000000
184200132	103901042	541283	9999.999944	20660	8928	1.000000	12412	14553	1.000000	9811338	0.000000
184222963	103863945	540826	9999.999966	20740	8622	1.000000	12378	14617	1.000000	9806514	0.000000
184245038	103859896	541756	9999.999980	21354	8152	1.000000	12446	14800	1.000000	9801584	-1.#IND00
184224219	103862877	541939	9999.999988	20911	8688	1.000000	12355	14614	1.000000	9796795	0.024000
184208056	103884846	541013	9999.999992	20697	8651	1.000000	12528	14744	1.000000	9791800	-0.007649
184216008	103878504	541443	9999.999995	20886	8699	1.000000	12292	14866	1.000000	9786938	0.003783
184227804	103895754	542165	9999.999997	21042	8758	1.000000	12396	14946	1.000000	9782059	0.000983
184230645	103867367	541364	9999.999998	20792	8923	1.000000	12481	14569	1.000000	9777128	0.000029
184233816	103863229	540686	9999.999999	20692	8867	1.000000	12337	14685	1.000000	9772243	-0.005579
184217461	103871093	541824	9999.999999	20988	8610	1.000000	12577	14659	1.000000	9767371	-0.000316
184220311	103880519	541401	10000.000000	20691	9026	1.000000	12637	14441	1.000000	9762479	-0.005005
184235714	103861746	540594	10000.000000	20877	8795	1.000000	12551	14695	1.000000	9757576	-0.006592
184221737	103873993	541361	10000.000000	20852	8539	1.000000	12657	14509	1.000000	9752801	-0.002766
184228808	103883168	540482	10000.000000	20890	8671	1.000000	12754	14432	1.000000	9747845	-0.000773
184195219	103896835	540555	10000.000000	20977	8771	1.000000	12728	14459	1.000000	9743000	-0.002022
184197649	103906121	540443	10000.000000	20849	8528	1.000000	12659	14444	1.000000	9738239	-0.001957
184205160	103894359	541526	10000.000000	20963	8603	1.000000	12538	14423	1.000000	9733353	-0.001123
184206532	103898338	540918	10000.000000	20965	8465	1.000000	12580	14576	1.000000	9728383	-0.001480
184199282	103889943	541588	10000.000000	21078	8668	1.000000	12603	14748	1.000000	9723533	-0.002848
184210023	103893511	539887	10000.000000	20695	8928	1.000000	12402	14730	1.000000	9718628	-0.002649
184222800	103868592	540060	10000.000000	20857	8763	1.000000	12504	14594	1.000000	9713676	-0.002570
184221533	103884931	541975	10000.000000	20894	8541	1.000000	12363	14740	1.000000	9708759	-0.002559
184205773	103889623	542162	10000.000000	20779	8710	1.000000	12353	14914	1.000000	9703799	-0.002420
184228600	103886386	540689	10000.000000	20799	8788	1.000000	12324	14734	1.000000	9698996	-0.001431
184210900	103879529	540214	10000.000000	20375	9133	1.000000	12456	14559	1.000000	9694172	-0.001663
184214645	103880843	541953	10000.000000	20799	8623	1.000000	12471	14718	1.000000	9689341	-0.001048
184215800	103880574	540684	10000.000000	21111	8651	1.000000	12396	14523	1.000000	9684498	-0.001368
184223687	103870921	540384	10000.000000	20791	8907	1.000000	12409	14711	1.000000	9679660	-0.001136
184214103	103887809	541090	10000.000000	20720	8729	1.000000	12643	14593	1.000000	9674965	-0.001282
184221858	103871292	540344	10000.000000	21017	8560	1.000000	12349	14861	1.000000	9670256	-0.000929
184219140	103893845	541032	10000.000000	20914	8479	1.000000	12743	14553	1.000000	9665418	-0.001687
184236187	103853697	542083	10000.000000	20744	8621	1.000000	12452	14548	1.000000	9660637	-0.002760
184237822	103858936	540055	10000.000000	21071	8484	1.000000	12516	14577	1.000000	9655854	-0.004108
184211305	103885053	540605	10000.000000	20933	8504	1.000000	12509	14737	1.000000	9651030	-0.003511
184225103	103885632	540754	10000.000000	20730	8845	1.000000	12420	14645	1.000000	9646275	-0.003115
184249694	103864806	540205	10000.000000	21055	8538	1.000000	12247	15033	1.000000	9641437	-0.003390
184229389	103873721	541848	10000.000000	20645	8948	1.000000	12446	14796	1.000000	9636600	-0.003542
184225375	103878884	542004	10000.000000	20601	8940	1.000000	12558	14584	1.000000	9631721	-0.002877
184240565	103868332	541388	10000.000000	20472	9051	1.000000	12500	14609	1.000000	9627014	-0.002872
184229495	103846915	539399	10000.000000	20645	8806	1.000000	12477	14739	1.000000	9622269	-0.002915
184237970	103909506	540683	10000.000000	20869	8608	1.000000	12494	14568	1.000000	9617539	-0.003210
184223845	103862534	541012	10000.000000	20704	8514	1.000000	12341	14731	1.000000	9612838	-0.002937
184224919	103865886	542098	10000.000000	21078	8681	1.000000	12476	14678	1.000000	9608125	-0.004338
184207057	103891825	540888	10000.000000	21015	8442	1.000000	12572	14591	1.000000	9603368	-0.004365
184219363	103887214	541320	10000.000000	20867	8961	1.000000	12645	14701	1.000000	9598605	-0.004934
184193781	103898313	539909	10000.000000	20755	8828	1.000000	12774	14253	1.000000	9593697	-0.005728
184233540	103870033	540725	10000.000000	20740	8765	1.000000	12593	14559	1.000000	9588935	-0.005641
184209444	103884069	540907	10000.000000	20779	8840	1.000000	12460	14774	1.000000	9584131	-0.005682
184238276	103869958	540716	10000.000000	20792	8533	1.000000	12415	14727	1.000000	9579380	-0.006283
184231972	103869209	541418	10000.000000	20713	8860	1.000000	12561	14539	1.000000	9574613	-0.006308
184239337	103884902	541130	10000.000000	20487	9025	1.000000	12397	14691	1.000000	9569945	-0.006079
184231564	103873162	541435	10000.000000	20696	8761	1.000000	12444	14554	1.000000	9565208	-0.006190
184221602	103858693	541453	10000.000000	20643	8881	1.000000	12516	14399	1.000000	9560406	-0.005954
184222748	103867438	541743	10000.000000	20839	8563	1.000000	12473	14530	1.000000	9555632	-0.004259
184219831	103873505	541078	10000.000000	21062	8473	1.000000	12632	14378	1.000000	9550896	-0.003856
184203792	103893388	540909	10000.000000	20907	8499	1.000000	12566	14564	1.000000	9546210	-0.003934
184236420	103881952	541265	10000.000000	20849	8469	1.000000	12684	14285	1.000000	9541471	-0.003881
184219864	103885907	540283	10000.000000	20971	8504	1.000000	12673	14498	1.000000	9536687	-0.003841
184217238	103876161	541187	10000.000000	20764	8555	1.000000	12371	14707	1.000000	9531871	-0.003796
184218945	103886454	542168	10000.000000	20994	8406	1.000000	12392	14926	1.000000	9527031	-0.003947
184233201	103860210	540227	10000.000000	20946	8726	1.000000	12534	14573	1.000000	9522089	-0.003799
184206091	103885898	541265	10000.000000	20564	8860	1.000000	12437	14604	1.000000	9517291	-0.003738
npatches	nstrain	runtime	dt	init_x	init_y	init_y_blood	init_z	init_S	beta0	beta1	beta2	beta3	mean_beta	B	d	delta	delta_blood	b[0]	mut	m	CTL	c	g	epsilon	k	het	lambda	rho	omega	x_max	patch.dyna	DELTA	A	VA
10000	1	100.000000	0.001000	21900	9499	5000000	0.001000	10000000	3.430319	8.372534	8.373717	4.049567	6	800000000	0.010000	1.000000	432.000000	80000	0.000050	0.004800	0	0.500000	0.000000	2.500000	1.000000	0.500000	0.000000	0.000000	0.000000	31872	0	10.000000	7.000000	1.000000
sus	inf	inf_blood	z	x[0]	y[0][0]	z[0]	x[1]	y[1][0]	z[1]	S[0]	synchrony
219000000	94990000	5000000	10.000000	21900	9499	0.001000	21900	9499	0.001000	10000000	0.000000
185661478	94449846	493281	3941.516320	25562	4480	0.394152	12997	13237	0.394152	9995002	0.000000
204336410	73623731	383737	6325.803353	28084	2617	0.632580	14639	10758	0.632580	9989964	0.000000
215372623	64081850	334367	7771.765723	29089	1947	0.777177	15528	10047	0.777177	9984963	0.000000
221655396	58983198	307573	8648.676577	29914	1479	0.864868	15792	9666	0.864868	9980042	0.000000
225426159	56033514	291063	9180.483393	30373	1319	0.918048	15995	9430	0.918048	9974999	0.000000
227613580	54351513	284196	9503.000201	30136	1210	0.950300	16418	8978	0.950300	9970099	0.000000
228965143	53344750	277930	9698.592075	30369	1167	0.969859	16268	9066	0.969859	9965219	0.000000
229748417	52725458	274899	9817.209710	30209	1078	0.981721	16430	8943	0.981721	9960271	0.000000
230273442	52350649	272983	9889.145947	30460	1019	0.988915	16327	9122	0.988915	9955439	0.000000
230573213	52147272	271545	9932.772025	30538	1089	0.993277	16497	8872	0.993277	9950611	0.000000
230762919	51984038	270296	9959.229270	30494	1014	0.995923	16446	9075	0.995923	9945680	0.000000
230908195	51890399	270472	9975.274394	30320	1068	0.997527	16410	8888	0.997527	9940677	0.000000
230932671	51882394	269656	9985.005037	30393	1008	0.998501	16505	8834	0.998501	9935778	0.000000
230986959	51831738	270718	9990.906233	30408	1099	0.999091	16637	8694	0.999091	9930761	0.000000
230993485	51844873	269655	9994.485041	30273	1067	0.999449	16539	8924	0.999449	9925648	0.000000
230980023	51814682	269354	9996.655426	30539	1076	0.999666	16529	8929	0.999666	9920646	0.000000
231025264	51802988	268650	9997.971667	30737	1080	0.999797	16432	8914	0.999797	9915672	0.000000
231010046	51797950	269624	9998.769908	30416	1157	0.999877	16637	8893	0.999877	9910720	0.000000
231037751	51791910	270257	9999.254005	30323	1043	0.999925	16518	8795	0.999925	9905810	0.000000
231012717	51803700	269308	9999.547588	30258	1074	0.999955	16723	8604	0.999955	9900808	0.000000
231019631	51797833	270455	9999.725632	30498	1175	0.999973	16352	8913	0.999973	9895744	0.000000
231029166	51784062	269662	9999.833608	30604	1076	0.999983	16483	9070	0.999983	9890803	0.000000
231024566	51798505	269619	9999.899091	30399	1056	0.999990	16667	8616	0.999990	9885905	0.000000
231030526	51783864	269758	9999.938803	30596	980	0.999994	16550	8872	0.999994	9881070	0.000000
231050957	51780210	269049	9999.962887	30695	1030	0.999996	16559	9010	0.999996	9876115	0.000000
231055425	51780060	269155	9999.977493	30663	1036	0.999998	16429	8934	0.999998	9871168	0.000000
231054682	51781324	270125	9999.986350	30567	1012	0.999999	16785	8658	0.999999	9866158	0.000000
231006146	51807092	269466	9999.991722	30439	1089	0.999999	16874	8449	0.999999	9861279	0.000000
231025640	51786969	270198	9999.994980	30590	1060	0.999999	16698	8792	0.999999	9856272	0.000000
231060866	51758062	269018	9999.996955	30329	1089	1.000000	16434	8888	1.000000	9851294	0.000000
231041592	51768003	269696	9999.998154	30537	1056	1.000000	16576	8832	1.000000	9846386	0.000000
231027902	51794497	269165	9999.998880	30542	986	1.000000	16665	8598	1.000000	9841401	0.000000
231024985	51806048	269889	9999.999321	30514	1056	1.000000	16634	8621	1.000000	9836485	0.000000
231034422	51791289	269517	9999.999588	30497	1156	1.000000	16435	8928	1.000000	9831636	0.000000
231039607	51794949	269519	9999.999750	30337	1116	1.000000	16430	8998	1.000000	9826709	0.000000
231042256	51768481	269868	9999.999849	30319	1045	1.000000	16628	8927	1.000000	9821842	0.000000
231029948	51790656	269305	9999.999908	30451	1047	1.000000	16527	8656	1.000000	9816756	0.000000
231030004	51799834	269553	9999.999944	30316	1065	1.000000	16450	9049	1.000000	9811866	0.000000
231040838	51794035	270200	9999.999966	30339	994	1.000000	16409	8968	1.000000	9807053	0.000000
230983149	51827653	269671	9999.999980	30570	1062	1.000000	16622	8862	1.000000	9802188	-1.#IND00
231051767	51780092	269875	9999.999988	30768	911	1.000000	16649	8940	1.000000	9797270	0.004800
231033752	51792727	270138	9999.999992	30631	978	1.000000	16464	9093	1.000000	9792373	-0.007123
231042969	51773713	269034	9999.999995	30333	1062	1.000000	16482	8895	1.000000	9787445	0.001844
231070135	51769015	269678	9999.999997	30329	1107	1.000000	16483	9077	1.000000	9782475	0.009047
231040492	51775223	269758	9999.999998	30549	1108	1.000000	16689	8786	1.000000	9777604	0.002255
231050377	51790111	269514	9999.999999	30285	989	1.000000	16563	8806	1.000000	9772761	0.001973
231017139	51789374	269993	9999.999999	30611	1139	1.000000	16582	8872	1.000000	9767790	-0.001487
231028002	51810866	269442	10000.000000	30318	1094	1.000000	16469	9064	1.000000	9762922	-0.001028
231044470	51785186	269576	10000.000000	30479	1018	1.000000	16520	8798	1.000000	9758095	-0.001679
231009186	51805571	269753	10000.000000	30380	961	1.000000	16522	8736	1.000000	9753239	-0.003614
231024226	51786696	269902	10000.000000	30461	1054	1.000000	16638	8673	1.000000	9748377	-0.004655
231044906	51783362	269102	10000.000000	30366	1120	1.000000	16527	8958	1.000000	9743607	-0.000625
231009363	51817243	270310	10000.000000	30282	1156	1.000000	16904	8591	1.000000	9738793	-0.000963
231011865	51805056	269934	10000.000000	30341	1040	1.000000	16584	8794	1.000000	9733980	0.002977
231018060	51815624	268218	10000.000000	30652	1034	1.000000	16601	8726	1.000000	9729119	0.003462
231030723	51781876	268674	10000.000000	30361	935	1.000000	16551	8852	1.000000	9724230	0.000874
231054945	51772539	268882	10000.000000	30406	971	1.000000	16791	8574	1.000000	9719317	0.003182
231042082	51790550	269428	10000.000000	30156	1080	1.000000	16680	8697	1.000000	9714399	0.002973
230998215	51824396	269940	10000.000000	30514	1025	1.000000	16306	9051	1.000000	9709473	0.003280
231019298	51795007	270086	10000.000000	30447	1106	1.000000	16472	8856	1.000000	9704518	0.004171
231035085	51787471	269328	10000.000000	30559	1062	1.000000	16578	8782	1.000000	9699656	0.004105
231059465	51775758	271478	10000.000000	30767	900	1.000000	16709	8672	1.000000	9694839	0.004011
231022141	51786942	270123	10000.000000	30550	1050	1.000000	16791	8480	1.000000	9689947	0.003077
231006636	51809099	269924	10000.000000	30381	1084	1.000000	16425	8997	1.000000	9685193	0.002839
231042725	51791616	269013	10000.000000	30483	1032	1.000000	16779	8715	1.000000	9680388	0.002783
231005865	51802583	270259	10000.000000	30675	995	1.000000	16819	8560	1.000000	9675553	0.002581
231032984	51784180	270250	10000.000000	30473	942	1.000000	16628	8763	1.000000	9670792	0.002584
231058057	51794097	269471	10000.000000	30332	973	1.000000	16722	8792	1.000000	9665990	0.002767
231032971	51795989	270011	10000.000000	30607	1011	1.000000	16505	8918	1.000000	9661224	0.003064
231026981	51797046	269795	10000.000000	30691	1067	1.000000	16435	8991	1.000000	9656367	0.002887
231037815	51780883	269775	10000.000000	30516	1040	1.000000	16564	8801	1.000000	9651496	0.002923
231048507	51784041	268909	10000.000000	30574	985	1.000000	16546	8702	1.000000	9646598	0.002831
231011132	51811852	270020	10000.000000	30370	1044	1.000000	16448	8997	1.000000	9641675	0.002471
231030199	51788259	269652	10000.000000	30430	1040	1.000000	16730	8819	1.000000	9636966	0.002301
231032706	51809280	270176	10000.000000	30253	1016	1.000000	16686	8792	1.000000	9632210	0.001647
231040778	51784201	268133	10000.000000	30417	1029	1.000000	16728	8750	1.000000	9627317	0.000937
231029466	51785536	269602	10000.000000	30390	1068	1.000000	16463	8825	1.000000	9622555	0.001581
231033971	51775112	269429	10000.000000	30629	1099	1.000000	16829	8502	1.000000	9617704	0.000740
231040984	51802915	269885	10000.000000	30472	1097	1.000000	16778	8582	1.000000	9612895	0.000661
231044474	51808214	269140	10000.000000	30466	1160	1.000000	16708	8716	1.000000	9608128	0.000634
231022263	51802053	269997	10000.000000	30412	1077	1.000000	16649	8751	1.000000	9603425	0.000284
231026923	51785263	269270	10000.000000	30544	1102	1.000000	16512	8941	1.000000	9598660	0.000363
231031098	51788709	270020	10000.000000	30235	1132	1.000000	16630	8769	1.000000	9593849	0.001239
231056293	51769517	269239	10000.000000	30425	1058	1.000000	16596	8932	1.000000	9589143	0.001379
231056273	51789940	269177	10000.000000	30495	989	1.000000	16615	8787	1.000000	9584379	0.001443
231049072	51785773	269584	10000.000000	30546	953	1.000000	16510	9045	1.000000	9579597	0.002045
231031300	51792095	269315	10000.000000	30541	1016	1.000000	16600	8775	1.000000	9574820	0.003977
231020489	51803593	269017	10000.000000	30478	1138	1.000000	16620	8580	1.000000	9570109	0.003765
231019471	51793279	269955	10000.000000	30527	1018	1.000000	16434	8760	1.000000	9565266	0.003948
231016921	51798369	269331	10000.000000	30743	997	1.000000	16636	8883	1.000000	9560478	0.004181
231040868	51786359	269276	10000.000000	30560	1039	1.000000	16531	8877	1.000000	9555698	0.004205
231003972	51808153	269641	10000.000000	30285	975	1.000000	16313	8991	1.000000	9550733	0.003866
231045307	51771446	270597	10000.000000	30248	1087	1.000000	16526	8852	1.000000	9545880	0.003785
231063424	51774992	269856	10000.000000	30754	1010	1.000000	16569	8659	1.000000	9541172	0.003786
231061990	51776754	269637	10000.000000	30579	1098	1.000000	16620	8938	1.000000	9536263	0.003764
231022585	51820567	270075	10000.000000	30427	1132	1.000000	16269	9008	1.000000	9531484	0.003776
230991799	51809768	269048	10000.000000	30489	1117	1.000000	16588	8906	1.000000	9526784	0.003879
231038929	51791330	269961	10000.000000	30708	1029	1.000000	16535	8969	1.000000	9521933	0.003350
231043377	51784364	270697	10000.000000	30511	1166	1.000000	16597	8795	1.000000	9517198	0.004141
npatches	nstrain	runtime	dt	init_x	init_y	init_y_blood	init_z	init_S	beta0	beta1	beta2	beta3	mean_beta	B	d	delta	delta_blood	b[0]	mut	m	CTL	c	g	epsilon	k	het	lambda	rho	omega	x_max	patch.dyna	DELTA	A	VA
10000	1	100.000000	0.001000	21900	9499	5000000	0.001000	10000000	7.357200	6.560877	6.398468	6.679888	6	800000000	0.010000	1.000000	432.000000	80000	0.000050	0.004800	0	0.500000	0.000000	2.500000	2.000000	0.500000	0.000000	0.000000	0.000000	31872	0	10.000000	7.000000	1.000000
sus	inf	inf_blood	z	x[0]	y[0][0]	z[0]	x[1]	y[1][0]	z[1]	S[0]	synchrony
219000000	94990000	5000000	10.000000	21900	9499	0.001000	21900	9499	0.001000	10000000	0.000000
192315416	81403749	424086	3941.516320	15705	10232	0.394152	17527	9189	0.394152	9994942	0.000000
222977117	51814902	270196	6325.803353	18905	7089	0.632580	20721	5966	0.632580	9989878	0.000000
241501970	39283214	204965	7771.765723	20455	5706	0.777177	22477	4811	0.777177	9984942	0.000000
251868964	33045613	171991	8648.676577	21364	5296	0.864868	23769	3840	0.864868	9980043	0.000000
257861053	29640779	155422	9180.483393	22162	4800	0.918048	24432	3533	0.918048	9975091	0.000000
261416737	27683038	143982	9503.000201	23060	4185	0.950300	24774	3378	0.950300	9970138	0.000000
263560931	26541449	138341	9698.592075	23093	4104	0.969859	25169	3132	0.969859	9965207	0.000000
264851733	25848558	134157	9817.209710	23096	3913	0.981721	25238	2992	0.981721	9960169	0.000000
265681361	25408246	132967	9889.145947	23177	4095	0.988915	25777	2992	0.988915	9955224	0.000000
266167389	25159787	131524	9932.772025	23199	3943	0.993277	25547	3074	0.993277	9950315	0.000000
266438657	25015552	130167	9959.229270	23092	4174	0.995923	25381	2995	0.995923	9945278	0.000000
266608359	24936619	130959	9975.274394	22793	4250	0.997527	25438	3071	0.997527	9940224	0.000000
266734889	24855228	129357	9985.005037	23057	4089	0.998501	25938	2797	0.998501	9935303	0.000000
266823972	24822584	128885	9990.906233	23224	4132	0.999091	25822	2823	0.999091	9930353	0.000000
266852638	24789011	128679	9994.485041	23365	3931	0.999449	25789	2872	0.999449	9925318	0.000000
266837806	24819045	128716	9996.655426	23392	3947	0.999666	25828	2871	0.999666	9920387	0.000000
266858886	24785898	129500	9997.971667	23152	4010	0.999797	25815	2937	0.999797	9915369	0.000000
266878702	24799148	129324	9998.769908	23305	3883	0.999877	25567	2925	0.999877	9910431	0.000000
266866743	24789584	128934	9999.254005	22893	4437	0.999925	25897	2877	0.999925	9905510	0.000000
266899130	24773477	129007	9999.547588	22657	4370	0.999955	26025	2710	0.999955	9900602	0.000000
266890069	24792667	128876	9999.725632	22875	4389	0.999973	25954	2751	0.999973	9895797	0.000000
266863662	24779117	129127	9999.833608	23417	3836	0.999983	25874	2812	0.999983	9890910	0.000000
266893080	24783929	129134	9999.899091	23469	3942	0.999990	25292	3191	0.999990	9886000	0.000000
266905277	24784369	129450	9999.938803	23369	3993	0.999994	25641	2900	0.999994	9881147	0.000000
266871469	24797089	128892	9999.962887	23360	3763	0.999996	25691	2927	0.999996	9876156	0.000000
266885609	24784661	128380	9999.977493	23030	4038	0.999998	25651	2939	0.999998	9871276	0.000000
266882946	24792283	129335	9999.986350	23195	4053	0.999999	25289	3258	0.999999	9866474	0.000000
266906695	24770862	129247	9999.991722	23079	4294	0.999999	25425	2982	0.999999	9861530	0.000000
266874800	24795089	129254	9999.994980	22953	4197	0.999999	25678	2945	0.999999	9856546	0.000000
266881896	24786391	128922	9999.996955	23318	4064	1.000000	25408	3057	1.000000	9851605	0.000000
266859387	24796854	129291	9999.998154	23170	4105	1.000000	25827	2941	1.000000	9846657	0.000000
266876112	24792107	129256	9999.998880	23260	4118	1.000000	25318	3184	1.000000	9841781	0.000000
266894539	24784975	128953	9999.999321	23333	3951	1.000000	25592	3019	1.000000	9836904	0.000000
266907798	24782205	128892	9999.999588	23152	4030	1.000000	25832	2848	1.000000	9831912	0.000000
266881853	24779593	129149	9999.999750	23156	4161	1.000000	25188	3190	1.000000	9827050	0.000000
266909421	24770959	129120	9999.999849	23148	4139	1.000000	25439	3044	1.000000	9822141	0.000000
266891490	24775159	128580	9999.999908	23545	3794	1.000000	25530	3068	1.000000	9817196	0.000000
266903644	24774116	128949	9999.999944	23302	4160	1.000000	25573	3022	1.000000	9812171	0.000000
266895217	24767038	129113	9999.999966	23471	3829	1.000000	25322	3228	1.000000	9807304	0.000000
266906400	24768714	129000	9999.999980	23250	3889	1.000000	25730	2791	1.000000	9802395	-1.#IND00
266876836	24785695	129486	9999.999988	23221	4027	1.000000	25933	2687	1.000000	9797670	-0.000000
266889739	24779753	129065	9999.999992	23376	3858	1.000000	25812	3022	1.000000	9792866	-0.032267
266894910	24778601	129136	9999.999995	23678	3853	1.000000	25654	2986	1.000000	9788036	-0.008164
266905260	24765470	128852	9999.999997	23288	4026	1.000000	25575	3069	1.000000	9783171	-0.002866
266905606	24783885	129151	9999.999998	23099	4089	1.000000	25694	2891	1.000000	9778380	-0.002178
266904310	24763715	129245	9999.999999	23251	4097	1.000000	25773	2894	1.000000	9773486	-0.000791
266896245	24778874	128445	9999.999999	23096	4086	1.000000	25551	3019	1.000000	9768546	0.001910
266866569	24801071	129335	10000.000000	23232	4066	1.000000	25701	2970	1.000000	9763739	-0.000185
266859361	24816588	129194	10000.000000	23203	4187	1.000000	25129	3036	1.000000	9758816	0.002005
266867656	24789650	128907	10000.000000	23089	4088	1.000000	25532	2983	1.000000	9754075	0.000766
266883751	24779455	128510	10000.000000	23517	3829	1.000000	25402	2991	1.000000	9749172	-0.003127
266890109	24784341	129480	10000.000000	23126	4196	1.000000	25757	2859	1.000000	9744314	-0.011223
266890869	24770038	129008	10000.000000	23201	4056	1.000000	25770	2925	1.000000	9739496	-0.010871
266900193	24772458	129372	10000.000000	22936	4133	1.000000	25558	3030	1.000000	9734601	-0.009823
266906071	24774411	128526	10000.000000	23495	3995	1.000000	25634	3039	1.000000	9729768	-0.008593
266876322	24787359	128976	10000.000000	23397	4064	1.000000	25441	3163	1.000000	9724794	-0.008417
266853484	24797873	129247	10000.000000	23202	3974	1.000000	25501	3100	1.000000	9719891	-0.007128
266915360	24768115	129113	10000.000000	23095	4111	1.000000	25533	2942	1.000000	9714986	-0.007252
266900017	24776616	128721	10000.000000	23292	4088	1.000000	25543	2926	1.000000	9710282	-0.006498
266886971	24785939	129030	10000.000000	23420	3852	1.000000	25773	2866	1.000000	9705490	-0.005272
266884577	24794677	129141	10000.000000	22957	4169	1.000000	25630	2866	1.000000	9700684	-0.004939
266887123	24798653	129419	10000.000000	23397	3938	1.000000	25820	2746	1.000000	9695806	-0.004842
266875248	24782845	128869	10000.000000	23082	4068	1.000000	25687	2846	1.000000	9691007	-0.005114
266865383	24798440	129395	10000.000000	22997	4098	1.000000	25646	2724	1.000000	9685984	-0.004462
266893381	24775241	129675	10000.000000	23499	3884	1.000000	25569	3008	1.000000	9681190	-0.003777
266890693	24781612	129303	10000.000000	23661	3847	1.000000	25785	2811	1.000000	9676363	-0.003485
266859424	24805377	129584	10000.000000	23253	3976	1.000000	25714	2996	1.000000	9671556	-0.003668
266863717	24790949	129214	10000.000000	23295	3937	1.000000	25179	3176	1.000000	9666610	-0.003630
266868311	24792901	128535	10000.000000	23760	3736	1.000000	25676	2764	1.000000	9661762	-0.003841
266893080	24778412	129096	10000.000000	23085	4064	1.000000	25857	2839	1.000000	9656899	-0.003834
266905929	24781931	129620	10000.000000	23338	4083	1.000000	25845	2852	1.000000	9652190	-0.004110
266890709	24780542	128581	10000.000000	23326	3996	1.000000	25347	2998	1.000000	9647395	-0.004221
266895786	24780807	129384	10000.000000	22995	4218	1.000000	26039	2917	1.000000	9642634	-0.003932
266855082	24797390	129781	10000.000000	23199	4090	1.000000	25560	3013	1.000000	9637726	-0.003349
266834100	24801211	129699	10000.000000	23337	4093	1.000000	25850	2848	1.000000	9633013	-0.002967
266869939	24787224	129530	10000.000000	23054	4054	1.000000	25726	2828	1.000000	9628184	-0.003016
266875041	24791377	129020	10000.000000	23039	4185	1.000000	25566	2941	1.000000	9623487	-0.003004
266889339	24776817	128857	10000.000000	22836	4151	1.000000	25389	3020	1.000000	9618596	-0.002948
266880004	24795194	129068	10000.000000	22894	4412	1.000000	25775	2984	1.000000	9613817	-0.003346
266894977	24779985	129187	10000.000000	23451	3768	1.000000	25755	2937	1.000000	9609021	-0.002794
266892615	24777515	129060	10000.000000	23465	3947	1.000000	25898	2858	1.000000	9603956	-0.002307
266877296	24785415	128730	10000.000000	23388	3983	1.000000	25137	3122	1.000000	9599188	-0.001852
266917892	24766210	128547	10000.000000	22978	4254	1.000000	25411	2902	1.000000	9594415	-0.002152
266912439	24778827	129155	10000.000000	23281	4004	1.000000	25645	2825	1.000000	9589655	-0.002215
266897509	24772910	128739	10000.000000	23241	4019	1.000000	25803	2817	1.000000	9584925	-0.002132
266894379	24784280	129531	10000.000000	23356	4044	1.000000	25755	2859	1.000000	9580312	-0.002044
266897425	24768969	129378	10000.000000	22856	4169	1.000000	25882	2709	1.000000	9575473	-0.002590
266896051	24774237	129035	10000.000000	23425	3794	1.000000	25977	2776	1.000000	9570809	-0.002377
266892878	24783531	128895	10000.000000	23346	4158	1.000000	25366	3042	1.000000	9566027	-0.002381
266867659	24778866	128444	10000.000000	23092	4026	1.000000	25700	2843	1.000000	9561176	-0.002098
266941824	24757866	129232	10000.000000	22962	4363	1.000000	25718	2950	1.000000	9556286	-0.002125
266913636	24769331	128673	10000.000000	23216	3809	1.000000	25365	3099	1.000000	9551555	-0.001979
266897862	24774717	129062	10000.000000	23452	3966	1.000000	25670	2907	1.000000	9546702	-0.002017
266908302	24778577	128487	10000.000000	23192	4001	1.000000	25962	2859	1.000000	9541873	-0.002710
266886938	24776327	128917	10000.000000	23271	4016	1.000000	26225	2773	1.000000	9537114	-0.002673
266877634	24795244	129558	10000.000000	23204	4027	1.000000	25831	2959	1.000000	9532413	-0.002679
266887662	24792571	129303	10000.000000	23346	3909	1.000000	25717	3040	1.000000	9527666	-0.001351
266879387	24775746	129470	10000.000000	23172	4190	1.000000	25380	3089	1.000000	9522792	-0.001277
266894260	24774521	128933	10000.000000	22939	3947	1.000000	25844	2906	1.000000	9517948	-0.001291
npatches	nstrain	runtime	dt	init_x	init_y	init_y_blood	init_z	init_S	beta0	beta1	beta2	beta3	mean_beta	B	d	delta	delta_blood	b[0]	mut	m	CTL	c	g	epsilon	k	het	lambda	rho	omega	x_max	patch.dyna	DELTA	A	VA
10000	1	100.000000	0.001000	21900	9499	5000000	0.001000	10000000	4.123366	3.360394	4.748437	7.561759	6	800000000	0.010000	1.000000	432.000000	80000	0.000050	0.004800	0	0.500000	0.000000	2.500000	3.000000	0.500000	0.000000	0.000000	0.000000	31872	0	10.000000	7.000000	1.000000
sus	inf	inf_blood	z	x[0]	y[0][0]	z[0]	x[1]	y[1][0]	z[1]	S[0]	synchrony
219000000	94990000	5000000	10.000000	21900	9499	0.001000	21900	9499	0.001000	10000000	0.000000
200056076	69243752	360642	3941.516320	24799	4133	0.394152	26377	3090	0.394152	9995006	0.000000
240672370	35615022	186446	6325.803353	28748	1350	0.632580	30019	806	0.632580	9990050	0.000000
263893095	23145006	120436	7771.765723	30680	484	0.777177	31335	320	0.777177	9985057	0.000000
276087907	17472925	91028	8648.676577	31256	320	0.864868	31520	215	0.864868	9980071	0.000000
282872489	14503836	75315	9180.483393	31476	164	0.918048	31669	138	0.918048	9974994	0.000000
286811397	12838909	66752	9503.000201	31507	142	0.950300	31804	107	0.950300	9970102	0.000000
289224434	11858660	61542	9698.592075	31581	119	0.969859	31856	117	0.969859	9965072	0.000000
290609966	11281264	58663	9817.209710	31450	125	0.981721	31904	81	0.981721	9960024	0.000000
291516890	10911196	56431	9889.145947	31572	126	0.988915	31673	86	0.988915	9955206	0.000000
292126342	10678251	55251	9932.772025	31543	118	0.993277	31911	96	0.993277	9950319	0.000000
292437271	10550259	54845	9959.229270	31610	94	0.995923	31801	97	0.995923	9945414	0.000000
292639493	10475284	54708	9975.274394	31715	114	0.997527	32039	77	0.997527	9940527	0.000000
292804483	10405278	54156	9985.005037	31681	114	0.998501	31656	104	0.998501	9935556	0.000000
292867206	10383982	54717	9990.906233	31845	121	0.999091	31983	62	0.999091	9930660	0.000000
292912905	10375695	53333	9994.485041	31599	110	0.999449	31942	85	0.999449	9925725	0.000000
292943841	10355175	53929	9996.655426	31811	116	0.999666	31833	80	0.999666	9920706	0.000000
292964979	10338307	54139	9997.971667	31739	106	0.999797	31601	99	0.999797	9915735	0.000000
292972665	10345403	53922	9998.769908	31575	94	0.999877	31601	56	0.999877	9910780	0.000000
293009879	10322654	53552	9999.254005	31737	102	0.999925	31724	82	0.999925	9905790	0.000000
293007424	10322268	53979	9999.547588	31396	116	0.999955	31930	61	0.999955	9900887	0.000000
293007869	10325882	53727	9999.725632	31815	124	0.999973	31642	101	0.999973	9895968	0.000000
292991495	10341973	53867	9999.833608	31565	106	0.999983	31796	88	0.999983	9891102	0.000000
292998199	10337766	54068	9999.899091	31876	77	0.999990	31772	88	0.999990	9886222	0.000000
292984324	10331938	53475	9999.938803	31591	108	0.999994	31746	77	0.999994	9881322	0.000000
292999559	10336734	53681	9999.962887	31555	98	0.999996	31811	87	0.999996	9876303	0.000000
292989335	10337602	53558	9999.977493	31680	118	0.999998	31752	68	0.999998	9871273	0.000000
292971891	10344965	53972	9999.986350	31856	115	0.999999	31810	82	0.999999	9866370	0.000000
292965071	10343181	54461	9999.991722	31743	97	0.999999	31483	76	0.999999	9861458	0.000000
292996345	10336483	53679	9999.994980	31739	98	0.999999	31807	74	0.999999	9856477	0.000000
293002652	10322845	53671	9999.996955	31569	107	1.000000	31573	109	1.000000	9851572	0.000000
293036759	10318554	53824	9999.998154	31822	94	1.000000	31757	81	1.000000	9846609	0.000000
292996736	10343881	53792	9999.998880	32025	112	1.000000	31393	98	1.000000	9841730	0.000000
293007617	10329719	53865	9999.999321	31883	114	1.000000	31495	84	1.000000	9836943	0.000000
292997561	10331483	53312	9999.999588	31689	97	1.000000	31869	79	1.000000	9832039	0.000000
292981123	10347660	54091	9999.999750	31680	109	1.000000	31839	96	1.000000	9827085	0.000000
292982460	10337939	53924	9999.999849	31830	96	1.000000	31841	66	1.000000	9822302	0.000000
292983767	10344555	53895	9999.999908	31562	161	1.000000	31881	67	1.000000	9817289	0.000000
293005778	10344914	53663	9999.999944	31451	103	1.000000	31713	86	1.000000	9812453	0.000000
292954761	10342795	53882	9999.999966	31731	95	1.000000	31666	88	1.000000	9807460	0.000000
292981530	10342113	53930	9999.999980	31884	125	1.000000	31861	82	1.000000	9802477	-1.#IND00
292985177	10336170	53411	9999.999988	31663	106	1.000000	31879	89	1.000000	9797637	0.006400
293006222	10316026	53882	9999.999992	31723	97	1.000000	31844	67	1.000000	9792703	0.005348
292988155	10334940	53879	9999.999995	31973	126	1.000000	31654	60	1.000000	9787806	0.006672
292984410	10335939	53852	9999.999997	31693	96	1.000000	31756	50	1.000000	9782774	0.003672
293020222	10334534	53741	9999.999998	31698	92	1.000000	31784	75	1.000000	9777855	-0.000913
293013227	10341486	53632	9999.999999	31537	80	1.000000	31850	89	1.000000	9772931	-0.001075
292986953	10337257	53948	9999.999999	31615	114	1.000000	31627	69	1.000000	9768011	0.000781
292997682	10343659	54025	10000.000000	31576	134	1.000000	31813	68	1.000000	9763127	0.002880
293016296	10331735	53948	10000.000000	31648	96	1.000000	31811	85	1.000000	9758214	0.003135
292991384	10335405	54154	10000.000000	31533	75	1.000000	31702	72	1.000000	9753283	0.001331
292979794	10330394	53850	10000.000000	31813	95	1.000000	31581	100	1.000000	9748454	0.002135
292994742	10339608	53641	10000.000000	31565	124	1.000000	31769	63	1.000000	9743558	0.002607
293025756	10316281	53454	10000.000000	31748	118	1.000000	31745	77	1.000000	9738708	0.002790
293017698	10328171	53821	10000.000000	31820	104	1.000000	31874	71	1.000000	9733900	0.003219
292988259	10344246	53689	10000.000000	31602	103	1.000000	31797	49	1.000000	9729000	0.003032
292937493	10356563	53928	10000.000000	31512	110	1.000000	31883	74	1.000000	9724120	0.002997
292925909	10349344	54150	10000.000000	31645	97	1.000000	31600	108	1.000000	9719256	0.002404
293001273	10319928	54100	10000.000000	31692	100	1.000000	31653	85	1.000000	9714420	-0.000503
293011246	10325821	53769	10000.000000	31695	120	1.000000	31792	82	1.000000	9709518	0.000204
292974699	10347519	53558	10000.000000	31588	96	1.000000	31554	66	1.000000	9704721	0.000084
292974208	10331969	53836	10000.000000	31894	116	1.000000	31936	93	1.000000	9699927	-0.000570
292984272	10332764	53857	10000.000000	31719	99	1.000000	31797	84	1.000000	9695041	-0.000283
292990177	10344427	53766	10000.000000	31678	130	1.000000	31736	54	1.000000	9690163	-0.000105
292969604	10342055	54163	10000.000000	31660	116	1.000000	31511	77	1.000000	9685270	-0.000913
292959827	10345902	54178	10000.000000	31643	88	1.000000	31679	97	1.000000	9680430	-0.000431
293001797	10329238	53703	10000.000000	31655	95	1.000000	31631	58	1.000000	9675605	-0.000047
293009077	10334920	53793	10000.000000	31584	96	1.000000	31689	96	1.000000	9670703	0.001912
292994581	10335569	53918	10000.000000	31574	102	1.000000	31706	76	1.000000	9665802	0.000918
292997121	10336732	54074	10000.000000	31737	102	1.000000	31587	92	1.000000	9660910	0.000555
292990338	10333038	53722	10000.000000	31541	133	1.000000	31630	99	1.000000	9655985	-0.000641
292979786	10337265	54152	10000.000000	31669	89	1.000000	31641	125	1.000000	9651026	-0.000638
293018611	10320472	53726	10000.000000	31513	89	1.000000	31731	70	1.000000	9646210	-0.000236
293031898	10326441	53879	10000.000000	31696	113	1.000000	31513	77	1.000000	9641348	0.000441
292961234	10344028	53842	10000.000000	31696	115	1.000000	31704	70	1.000000	9636543	0.000281
292999213	10330311	53983	10000.000000	31701	110	1.000000	31612	89	1.000000	9631725	0.000223
292970154	10335376	53728	10000.000000	31596	133	1.000000	31354	90	1.000000	9626953	0.001230
292997761	10320043	53966	10000.000000	31827	126	1.000000	31694	73	1.000000	9622079	0.000864
293058280	10310019	53419	10000.000000	31793	100	1.000000	31742	84	1.000000	9617277	0.000764
293017080	10327032	53759	10000.000000	31727	129	1.000000	31745	108	1.000000	9612522	0.001904
293005433	10326945	54153	10000.000000	31846	127	1.000000	31905	101	1.000000	9607625	0.001888
292975490	10346531	53998	10000.000000	31584	95	1.000000	31735	83	1.000000	9602926	0.001129
292949101	10344639	53842	10000.000000	31623	94	1.000000	31861	86	1.000000	9598207	0.001127
292955365	10353038	54394	10000.000000	31859	80	1.000000	31786	95	1.000000	9593377	0.001111
293003925	10331860	53733	10000.000000	31789	115	1.000000	31703	103	1.000000	9588477	0.000603
293015569	10328943	53553	10000.000000	31625	100	1.000000	31753	50	1.000000	9583755	0.000491
292985545	10335598	53577	10000.000000	31765	119	1.000000	31756	87	1.000000	9578906	0.000453
293000357	10331713	54057	10000.000000	31593	124	1.000000	31850	92	1.000000	9574059	0.000574
292988619	10334067	53832	10000.000000	31626	115	1.000000	31752	75	1.000000	9569223	0.000543
292996396	10332831	53877	10000.000000	31861	123	1.000000	31736	85	1.000000	9564405	0.000235
292995164	10338715	53998	10000.000000	31696	131	1.000000	31715	86	1.000000	9559584	0.000197
292995350	10325536	53186	10000.000000	31826	162	1.000000	31755	75	1.000000	9554795	0.000246
293020591	10317047	53750	10000.000000	31724	111	1.000000	31547	76	1.000000	9549906	-0.000068
292993520	10337867	53736	10000.000000	31617	92	1.000000	31552	102	1.000000	9545208	-0.000259
292996638	10336086	53762	10000.000000	31737	116	1.000000	31634	97	1.000000	9540392	-0.000813
292994077	10316686	53599	10000.000000	31857	92	1.000000	31883	71	1.000000	9535565	-0.001033
293016105	10332453	53960	10000.000000	31643	131	1.000000	31800	74	1.000000	9530826	-0.000888
292984427	10349160	53591	10000.000000	31750	86	1.000000	31675	85	1.000000	9526172	-0.000938
292969874	10345409	53985	10000.000000	31657	103	1.000000	31855	81	1.000000	9521424	-0.000917
293024641	10315938	53723	10000.000000	31804	73	1.000000	31996	76	1.000000	9516663	-0.001013
npatches	nstrain	runtime	dt	init_x	init_y	init_y_blood	init_z	init_S	beta0	beta1	beta2	beta3	mean_beta	B	d	delta	delta_blood	b[0]	mut	m	CTL	c	g	epsilon	k	het	lambda	rho	omega	x_max	patch.dyna	DELTA	A	VA
10000	1	100.000000	0.001000	21900	9499	5000000	0.001000	10000000	8.092546	7.772674	4.539050	5.953230	6	800000000	0.010000	1.000000	432.000000	80000	0.000050	0.004800	0	0.500000	0.000000	2.500000	4.000000	0.500000	0.000000	0.000000	0.000000	31872	0	10.000000	7.000000	1.000000
sus	inf	inf_blood	z	x[0]	y[0][0]	z[0]	x[1]	y[1][0]	z[1]	S[0]	synchrony
219000000	94990000	5000000	10.000000	21900	9499	0.001000	21900	9499	0.001000	10000000	0.000000
207057482	58989827	308039	3941.516320	16011	8316	0.394152	16455	8139	0.394152	9995195	0.000000
255639215	24196325	126376	6325.803353	20956	4361	0.632580	21874	3987	0.632580	9990230	0.000000
281398200	13063222	68264	7771.765723	24034	2865	0.777177	24874	2472	0.777177	9985193	0.000000
293823611	8485035	43779	8648.676577	25367	2323	0.864868	26990	1771	0.864868	9980276	0.000000
300316095	6225271	32192	9180.483393	26838	1700	0.918048	27514	1341	0.918048	9975398	0.000000
303992197	4976617	25962	9503.000201	27869	1412	0.950300	28820	957	0.950300	9970353	0.000000
306162248	4264767	22253	9698.592075	28108	1313	0.969859	29394	905	0.969859	9965265	0.000000
307523589	3814707	20064	9817.209710	28050	1242	0.981721	29945	704	0.981721	9960426	0.000000
308383007	3544472	18552	9889.145947	28865	955	0.988915	30143	516	0.988915	9955451	0.000000
308908998	3367541	17488	9932.772025	29133	882	0.993277	29790	714	0.993277	9950359	0.000000
309276158	3245689	16781	9959.177287	29032	903	0.995923	30367	562	0.995923	9945335	0.000000
309512993	3175513	16770	9975.207550	28936	952	0.997527	30156	549	0.997527	9940298	0.000000
309635777	3140003	16378	9984.964499	29453	731	0.998501	29936	554	0.998501	9935150	0.000000
309732406	3103368	16269	9990.881648	29195	961	0.999091	30562	589	0.999091	9930225	0.000000
309813576	3088005	16145	9994.470132	29264	807	0.999449	30344	517	0.999449	9925197	0.000000
309841654	3074155	15887	9996.646385	29224	1005	0.999666	30122	686	0.999666	9920153	0.000000
309868481	3068975	16055	9997.925371	28834	987	0.999797	29944	691	0.999797	9915157	0.000000
309864307	3063041	15832	9998.712880	29040	992	0.999877	30017	629	0.999877	9910172	0.000000
309881147	3059547	16078	9999.092920	29237	978	0.999925	29959	648	0.999925	9905216	0.000000
309873449	3056428	15895	9999.449897	29372	875	0.999955	29936	595	0.999955	9900205	0.000000
309881812	3057762	15775	9999.666387	29076	937	0.999973	30305	504	0.999973	9895251	0.000000
309893894	3058312	15715	9999.559528	29272	899	0.999983	30372	470	0.999983	9890291	0.000000
309889959	3055502	15882	9999.663397	28904	1042	0.999990	30323	486	0.999990	9885342	0.000000
309909220	3055649	16039	9999.795866	28794	1023	0.999994	30522	459	0.999994	9880256	0.000000
309905067	3046722	16041	9999.876202	29056	972	0.999996	30126	534	0.999996	9875274	0.000000
309951140	3038438	15742	9999.923263	28813	986	0.999998	30206	624	0.999998	9870267	0.000000
309939050	3036412	15912	9999.911037	29151	903	0.999999	30081	506	0.999999	9865334	0.000000
309931171	3044617	15795	9999.946048	29505	852	0.999999	30432	473	0.999999	9860478	0.000000
309933407	3045496	16003	9999.893170	29390	847	0.999999	30563	357	0.999999	9855551	0.000000
309910266	3049834	15833	9999.557245	29378	968	1.000000	30419	482	1.000000	9850579	0.000000
309900036	3051947	15821	9999.677782	29414	798	1.000000	30588	432	1.000000	9845577	0.000000
309922738	3042730	15557	9999.739557	28865	997	1.000000	30771	372	1.000000	9840737	0.000000
309919480	3052722	15772	9999.680960	28999	971	1.000000	30197	648	1.000000	9835935	0.000000
309921759	3058192	15915	9999.750727	29164	910	1.000000	30198	536	1.000000	9830904	0.000000
309897166	3059405	15759	9999.838234	29226	827	1.000000	30341	488	1.000000	9825886	0.000000
309904052	3057512	15824	9999.864001	29404	888	1.000000	30389	524	1.000000	9821030	0.000000
309856239	3066586	16076	9999.798239	28880	883	1.000000	30208	422	1.000000	9816196	0.000000
309878334	3056198	15731	9999.780395	29045	868	1.000000	30725	406	1.000000	9811237	0.000000
309924579	3051997	15878	9999.866819	29358	862	1.000000	30816	406	1.000000	9806469	0.000000
309906902	3043464	15846	9999.815193	29185	1006	1.000000	30615	442	1.000000	9801540	-1.#IND00
309953982	3040633	15840	9999.837131	29141	906	1.000000	30056	654	1.000000	9796604	-1.#IND00
309933355	3046334	15953	9999.817175	29188	963	1.000000	29725	756	1.000000	9791708	0.004644
309934025	3047195	15885	9999.838880	29242	952	1.000000	29847	654	1.000000	9786787	-0.010471
309905036	3051814	15936	9999.879881	28819	1009	1.000000	30144	506	1.000000	9782020	-0.010609
309915117	3044747	15969	9999.927153	28878	920	1.000000	30282	529	1.000000	9777038	-0.003995
309925250	3047591	15972	9999.882122	28953	1019	1.000000	30288	557	1.000000	9772129	-0.023922
309945668	3040595	15651	9999.892535	29205	824	1.000000	30359	409	1.000000	9767183	-0.022118
309888209	3060732	16032	9999.776969	29202	922	1.000000	30231	523	1.000000	9762148	-0.016372
309911493	3051580	15760	9999.864742	29496	738	1.000000	30182	635	1.000000	9757363	-0.006001
309922337	3037662	15845	9999.860228	29710	732	1.000000	29982	738	1.000000	9752506	-0.005380
309932208	3046844	15867	9999.888135	29503	786	1.000000	30025	659	1.000000	9747711	-0.001848
309936909	3049223	15605	9999.930303	29463	797	1.000000	29742	724	1.000000	9742937	-0.002252
309898670	3050133	16029	9999.934587	29123	950	1.000000	29973	633	1.000000	9738118	-0.003136
309926345	3048080	15621	9999.923246	29203	797	1.000000	29914	598	1.000000	9733287	-0.006044
309938185	3049525	16030	9999.953452	29364	905	1.000000	30191	525	1.000000	9728417	-0.005120
309891509	3056602	15838	9999.971771	29338	955	1.000000	30401	492	1.000000	9723566	-0.004734
309870771	3064081	16081	9999.912566	29196	836	1.000000	30053	613	1.000000	9718765	-0.004879
309886995	3052425	15881	9999.946975	29144	1011	1.000000	30134	665	1.000000	9713925	-0.004451
309891508	3051154	15620	9999.863141	29161	974	1.000000	30343	481	1.000000	9709092	-0.003788
309930677	3047318	15731	9999.800047	29178	808	1.000000	30195	560	1.000000	9704262	-0.003660
309933194	3046704	15920	9999.861003	29464	1018	1.000000	30422	493	1.000000	9699362	-0.003694
309933806	3061898	16089	9999.900442	29047	931	1.000000	29954	613	1.000000	9694552	-0.003594
309894284	3059615	16119	9999.838286	28957	952	1.000000	29634	764	1.000000	9689755	-0.003239
309907550	3058454	15721	9999.865961	29273	889	1.000000	29947	590	1.000000	9684903	-0.005025
309879038	3060503	15997	9999.646577	29514	841	1.000000	30058	695	1.000000	9680028	-0.006030
309888712	3052872	15913	9999.754279	28898	967	1.000000	29724	764	1.000000	9675300	-0.005851
309925144	3048234	15721	9999.845822	29360	970	1.000000	29940	658	1.000000	9670561	-0.005526
309895010	3052088	15810	9999.867574	28959	986	1.000000	30100	555	1.000000	9665745	-0.005309
309899573	3050764	15920	9999.887723	29518	785	1.000000	30151	548	1.000000	9660951	-0.005200
309906313	3059230	16006	9999.758534	29154	952	1.000000	30206	593	1.000000	9656151	-0.004597
309886213	3057311	16048	9999.853562	29403	792	1.000000	30391	447	1.000000	9651329	-0.004864
309913954	3053659	15935	9999.879772	29283	893	1.000000	30432	454	1.000000	9646615	-0.005098
309915146	3052737	15993	9999.895954	28903	953	1.000000	30507	511	1.000000	9641801	-0.005099
309899724	3053055	16016	9999.866704	29120	969	1.000000	30133	588	1.000000	9636799	-0.004898
309891947	3053505	15886	9999.778501	29393	841	1.000000	29916	681	1.000000	9631984	-0.004565
309922513	3049092	16040	9999.776344	29526	761	1.000000	30099	596	1.000000	9627069	-0.004418
309896346	3058997	16087	9999.862566	29306	898	1.000000	30221	510	1.000000	9622209	-0.004909
309865766	3058440	15992	9999.886188	28985	1090	1.000000	30552	467	1.000000	9617444	-0.004721
309920408	3049881	16002	9999.890092	28706	1039	1.000000	29979	609	1.000000	9612605	-0.004559
309904934	3056656	16127	9999.833648	28988	995	1.000000	29809	664	1.000000	9607796	-0.004439
309897472	3060102	15941	9999.899115	29244	831	1.000000	30153	569	1.000000	9602950	-0.004056
309872864	3058361	16128	9999.815837	29506	826	1.000000	30266	544	1.000000	9598197	-0.006476
309877295	3046605	15794	9999.774745	29551	888	1.000000	30103	707	1.000000	9593485	-0.006346
309932319	3050534	15679	9999.817376	29391	856	1.000000	29847	769	1.000000	9588599	-0.006137
309879201	3063195	15960	9999.780225	28872	831	1.000000	29689	646	1.000000	9583753	-0.005512
309903780	3050638	15794	9999.741506	29869	766	1.000000	29941	619	1.000000	9578911	-0.004572
309886941	3057233	15939	9999.821679	29820	637	1.000000	29901	720	1.000000	9574147	-0.004807
309913637	3042861	16031	9999.891856	29736	705	1.000000	29687	802	1.000000	9569394	-0.004669
309925072	3042035	15816	9999.853882	29511	827	1.000000	29691	760	1.000000	9564555	-0.004413
309926574	3052636	15742	9999.730435	29180	774	1.000000	29766	664	1.000000	9559760	-0.003986
309930239	3044830	15865	9999.791219	29486	836	1.000000	30048	614	1.000000	9554916	-0.003066
309926905	3046047	15837	9999.868229	29167	897	1.000000	29903	682	1.000000	9550296	-0.002120
309931903	3057881	16010	9999.911743	29166	982	1.000000	30266	576	1.000000	9545389	-0.002109
309891319	3052680	16005	9999.946476	29061	881	1.000000	29978	576	1.000000	9540555	-0.002074
309914915	3047738	15895	9999.953763	29042	879	1.000000	30267	506	1.000000	9535787	-0.002011
309921058	3047040	15994	9999.923352	28937	896	1.000000	30384	518	1.000000	9531011	-0.001987
309917091	3047745	15829	9999.929514	29130	938	1.000000	30439	476	1.000000	9526228	-0.002176
309904417	3050544	15767	9999.909589	29188	954	1.000000	30369	577	1.000000	9521432	-0.002453
309917106	3047837	15944	9999.911951	28955	949	1.000000	30002	614	1.000000	9516715	-0.003264
npatches	nstrain	runtime	dt	init_x	init_y	init_y_blood	init_z	init_S	beta0	beta1	beta2	beta3	mean_beta	B	d	delta	delta_blood	b[0]	mut	m	CTL	c	g	epsilon	k	het	lambda	rho	omega	x_max	patch.dyna	DELTA	A	VA
10000	1	100.000000	0.001000	21900	9499	5000000	0.001000	10000000	7.874975	7.244550	8.620305	3.619983	6	800000000	0.010000	1.000000	432.000000	80000	0.000050	0.004800	0	0.500000	0.000000	2.500000	5.000000	0.500000	0.000000	0.000000	0.000000	31872	0	10.000000	7.000000	1.000000
sus	inf	inf_blood	z	x[0]	y[0][0]	z[0]	x[1]	y[1][0]	z[1]	S[0]	synchrony
219000000	94990000	5000000	10.000000	21900	9499	0.001000	21900	9499	0.001000	10000000	0.000000
213468039	50291871	262866	3941.516320	17551	6958	0.394152	18038	6646	0.394152	9995032	0.000000
268034884	16227509	84399	6325.803353	23082	3053	0.632580	24590	2338	0.632580	9989990	0.000000
294143787	7061869	36604	7771.765723	26623	1550	0.777177	27908	1093	0.777177	9984916	0.000000
305366879	3729846	19437	8648.676577	29192	761	0.864868	29666	555	0.864868	9979901	0.000000
310661847	2244800	11749	9180.478810	30519	413	0.918048	30880	278	0.918048	9974941	0.000000
313399258	1485215	7783	9487.340880	30769	282	0.950300	31441	111	0.950300	9969928	0.000000
314948353	1069248	5549	9546.633350	31307	180	0.969859	31815	54	0.969859	9964926	0.000000
315850879	819514	4342	9303.161791	31513	106	0.981721	31809	11	0.981721	9959993	0.000000
316406343	664539	3436	8890.163731	31504	73	0.988915	31947	16	0.988915	9955003	0.000000
316778137	568877	3022	8422.784666	31525	33	0.993277	31642	16	0.993277	9950041	0.000000
317041499	502519	2597	8037.495207	31719	7	0.995923	31618	8	0.995923	9945082	0.000000
317191271	456131	2327	7756.178845	31975	3	0.873683	31965	11	0.997527	9940085	0.000000
317289867	435950	2271	7530.756143	31916	17	0.923394	31983	18	0.998501	9935215	0.000000
317386279	415505	2116	7414.221442	31630	19	0.953542	31723	2	0.981772	9930297	0.000000
317424500	404005	2079	7356.965518	31617	14	0.971825	31704	9	0.988945	9925310	0.000000
317438623	400364	2078	7283.795539	31717	10	0.982913	31878	12	0.993296	9920393	0.000000
317431161	401159	2040	7270.281425	31798	12	0.989638	32094	3	0.725775	9915508	0.000000
317416968	407462	2062	7269.673820	31733	13	0.993716	31901	10	0.833695	9910502	0.000000
317415912	406615	2213	7294.210341	31717	13	0.996189	31645	1	0.399580	9905593	0.000000
317436618	403470	2123	7299.514898	32009	6	0.997689	31770	57	0.573163	9900569	0.000000
317433635	407454	2101	7299.864759	31884	18	0.998598	31598	142	0.741142	9895583	0.000000
317442800	402931	2109	7297.218276	32309	17	0.999150	31454	126	0.843015	9890621	0.000000
317460837	400325	2160	7278.526847	31464	27	0.999484	31566	92	0.904795	9885642	0.000000
317471232	394451	2137	7255.286159	31944	6	0.999687	31783	46	0.942263	9880721	0.000000
317464063	389794	1985	7220.895898	32074	1	0.491159	31812	4	0.964985	9875950	0.000000
317474855	393528	2085	7232.351086	31909	28	0.670242	31801	11	0.978765	9870935	0.000000
317473524	398844	2050	7242.611730	31749	39	0.800017	31887	16	0.987122	9865956	0.000000
317463453	401155	2103	7246.213527	31701	41	0.878719	31915	4	0.992190	9861029	0.000000
317421496	404228	2073	7270.777318	31743	34	0.926449	31796	1	0.666102	9856089	0.000000
317435818	402692	2108	7286.157737	31804	9	0.955394	31685	12	0.783864	9851241	0.000000
317426762	402561	2003	7297.414805	31768	16	0.972949	31694	33	0.868923	9846244	0.000000
317460612	400043	2057	7279.059837	31743	25	0.983595	31902	39	0.920508	9841373	0.000000
317465531	393911	2060	7257.092885	31657	53	0.990051	31913	11	0.951792	9836445	0.000000
317466304	398254	2092	7251.337397	31738	22	0.993966	31888	20	0.970764	9831492	0.000000
317453274	397100	2127	7237.718420	31918	18	0.996341	31964	0	0.549266	9826611	0.000000
317459527	396695	2105	7257.472713	31702	17	0.997781	31662	45	0.668169	9821860	0.000000
317487874	390541	2015	7269.160152	31817	16	0.998654	31763	42	0.798759	9816977	0.000000
317496183	391423	1979	7214.137665	31699	12	0.999184	31813	59	0.877957	9812018	0.000000
317465249	397139	2089	7214.176244	31723	25	0.999505	31716	3	0.925986	9807183	0.000000
317426003	402154	2127	7240.154240	31939	6	0.999700	31712	13	0.915256	9802158	-1.#IND00
317445725	404424	1997	7298.324444	31993	4	0.999818	31789	7	0.593856	9797347	-1.#IND00
317448756	405952	2165	7327.156862	31857	8	0.629768	31887	4	0.258037	9792425	0.016163
317439824	400756	2051	7329.765323	31909	2	0.469960	31807	38	0.550033	9787420	0.011469
317471944	396353	2092	7304.755230	31444	40	0.593883	31604	66	0.727115	9782584	0.021916
317460186	399114	2075	7276.908260	31606	75	0.753708	31640	73	0.834508	9777751	0.015159
317469518	392982	2010	7260.001580	31491	171	0.850635	31733	45	0.899636	9772799	0.026636
317494723	393448	2042	7210.640597	31680	79	0.909417	31916	15	0.939134	9767848	0.023312
317464520	395582	2058	7215.436343	31751	40	0.945066	31758	53	0.963088	9763023	0.020660
317469024	397990	2086	7212.252612	31746	30	0.966685	31796	25	0.977614	9758190	0.020321
317479271	400460	2087	7254.449433	31851	19	0.979796	31633	7	0.986424	9753322	0.018720
317464350	397574	2141	7283.823380	31923	32	0.987747	31908	13	0.978185	9748305	0.017031
317479509	397561	2127	7286.388011	32155	7	0.992569	32140	7	0.986770	9743463	0.014124
317475624	392757	1969	7267.326013	32205	18	0.995494	32091	4	0.991977	9738586	0.010642
317511531	389535	2097	7254.108002	31751	50	0.997267	31825	15	0.995134	9733848	0.011773
317496896	388607	2020	7225.868698	31628	24	0.998343	31814	2	0.799846	9729016	0.012190
317451186	396010	1988	7226.902873	31866	4	0.998995	31791	19	0.430439	9724057	0.013013
317457484	400557	2106	7242.339620	31934	0	0.438796	31777	28	0.654587	9719022	0.016831
317459186	398391	2072	7263.455512	31955	0	0.299481	31769	40	0.790523	9714064	0.017163
317476324	392075	1945	7255.510533	31880	62	0.457042	31959	14	0.872961	9709225	0.016835
317479553	392565	2092	7225.525193	30981	378	0.670720	31494	6	0.922957	9704238	0.014558
317475148	395674	2055	7250.727130	30427	445	0.800307	31541	8	0.953277	9699415	0.013795
317462706	398574	2080	7253.637603	30635	357	0.878895	31878	10	0.971664	9694591	0.013657
317443857	404803	2161	7269.265870	31276	186	0.926555	31916	12	0.982816	9689850	0.013405
317453391	400707	2115	7272.136948	31112	179	0.955459	31909	3	0.989579	9684966	0.012240
317456356	397915	2052	7294.695554	31324	94	0.972988	31593	21	0.853434	9680177	0.011128
317498177	393904	2056	7282.513998	31572	64	0.983618	31615	2	0.687698	9675405	0.010224
317470965	395766	2108	7261.876040	32000	20	0.990065	32093	0	0.749039	9670541	0.010998
317481867	393711	2125	7240.955620	31666	3	0.989138	31794	5	0.619717	9665726	0.011980
317466917	395897	2015	7237.943728	31914	7	0.993413	31831	31	0.769376	9660886	0.011763
317474204	397888	1960	7252.121326	31813	5	0.996005	31697	31	0.860137	9656046	0.012338
317477734	394944	2024	7249.734263	31972	12	0.790612	31659	18	0.915179	9651287	0.011351
317482503	394004	2033	7247.012526	31825	39	0.873016	31802	10	0.948560	9646433	0.010745
317471409	395252	2040	7248.026963	31786	57	0.922990	31734	2	0.940467	9641563	0.008911
317464804	395117	2064	7275.531355	31814	32	0.953297	32083	7	0.859791	9636664	0.008851
317475768	394173	2133	7273.027991	31762	11	0.971677	31870	3	0.914970	9631828	0.008947
317468486	394737	2102	7256.931765	32125	4	0.982823	31827	8	0.948433	9627032	0.009099
317470810	392352	2050	7233.281486	32044	15	0.841213	31744	10	0.968727	9622280	0.008958
317466787	397760	2040	7243.900346	31874	38	0.903703	31960	8	0.981034	9617426	0.007539
317470783	398460	2076	7280.571106	31828	56	0.941600	31746	4	0.988498	9612580	0.006759
317428588	399937	2070	7276.552294	31630	81	0.964583	31967	1	0.437060	9607739	0.006520
317441533	400636	2059	7285.342091	31778	10	0.978521	31865	12	0.543923	9603075	0.006551
317461483	405278	2098	7302.480124	31519	9	0.986974	32009	17	0.723410	9598181	0.006367
317449663	402547	2063	7312.104988	31701	27	0.956427	31717	32	0.832261	9593389	0.006348
317463269	399455	2121	7290.525561	31628	25	0.973575	31899	13	0.898274	9588761	0.006047
317480437	390499	1953	7271.879286	31816	20	0.983974	31873	26	0.938308	9584082	0.005675
317479676	391244	2009	7215.185566	31875	3	0.990281	31808	3	0.872351	9579155	0.005451
317481351	393427	2048	7216.194156	32354	10	0.994106	31634	3	0.922587	9574367	0.005826
317479815	393130	2055	7243.916319	32071	21	0.996426	31829	17	0.676643	9569517	0.005904
317464853	396988	1962	7266.688061	31968	27	0.997832	31969	37	0.803898	9564659	0.005365
317424616	402028	2028	7265.816828	31810	21	0.998685	31842	25	0.881073	9559960	0.005250
317454374	399551	2055	7284.598153	31765	9	0.999203	31620	4	0.927876	9555210	0.005324
317462256	402718	2106	7292.594069	31507	45	0.999516	31743	8	0.956260	9550388	0.007767
317460162	402211	2028	7272.737186	31793	19	0.999707	31627	15	0.973474	9545549	0.007423
317432938	399411	2035	7264.394134	31739	8	0.999822	31787	4	0.983913	9540743	0.006957
317476817	391087	2040	7237.018682	31969	7	0.766148	31855	0	0.812658	9536096	0.006598
317463855	390042	2048	7214.844046	31658	27	0.858180	31708	22	0.737229	9531362	0.006397
317496746	388329	2034	7207.326414	32118	34	0.913992	31768	25	0.840641	9526593	0.006473
317492830	390353	2062	7199.067371	31512	16	0.947840	31737	21	0.903356	9521829	0.006028
317490608	390247	2028	7207.772877	31678	15	0.968367	31966	1	0.840239	9517067	0.005777
npatches	nstrain	runtime	dt	init_x	init_y	init_y_blood	init_z	init_S	beta0	beta1	beta2	beta3	mean_beta	B	d	delta	delta_blood	b[0]	mut	m	CTL	c	g	epsilon	k	het	lambda	rho	omega	x_max	patch.dyna	DELTA	A	VA
10000	1	100.000000	0.001000	21900	9499	5000000	0.001000	10000000	4.917098	5.413123	5.413337	4.284064	6	800000000	0.010000	1.000000	432.000000	80000	0.000050	0.004800	0	0.500000	0.000000	2.500000	6.000000	0.500000	0.000000	0.000000	0.000000	31872	0	10.000000	7.000000	1.000000
sus	inf	inf_blood	z	x[0]	y[0][0]	z[0]	x[1]	y[1][0]	z[1]	S[0]	synchrony
219000000	94990000	5000000	10.000000	21900	9499	0.001000	21900	9499	0.001000	10000000	0.000000
219632895	42770265	223226	3941.516320	24275	3155	0.394152	23244	3848	0.394152	9995025	0.000000
278478930	10611977	55738	6325.803353	29910	437	0.632580	28726	725	0.632580	9989974	0.000000
303485968	3462683	18122	7771.765723	31373	63	0.777177	31366	117	0.777177	9985031	0.000000
312573946	1336635	6973	8639.827470	31862	20	0.864868	31875	9	0.864868	9980054	0.000000
316094025	568621	2984	8656.850405	31589	4	0.918048	31542	1	0.839682	9975018	0.000000
317524244	259814	1291	7166.078710	31880	3	0.537528	31629	11	0.692714	9970031	0.000000
318134652	132026	668	5576.579834	31926	0	0.356269	32106	5	0.604092	9965047	0.000000
318406296	81312	430	4589.663638	31960	1	0.176064	32028	2	0.225838	9960002	0.000000
318511586	61457	306	4031.889077	31660	0	0.171412	31839	4	0.498325	9955025	0.000000
318519931	69797	380	3789.276159	31871	11	0.396670	32021	1	0.646776	9950048	0.000000
318465492	105969	588	3896.994324	31763	10	0.634107	32064	0	0.254919	9945069	0.000000
318288210	167030	853	4395.184344	31927	0	0.317198	31774	1	0.470896	9940079	0.000000
318082962	240422	1228	5062.048842	31675	1	0.197515	31590	3	0.412942	9935016	0.000000
317866749	291276	1508	5681.594493	31552	8	0.472055	31865	7	0.480390	9930116	0.000000
317842438	274972	1434	6002.133681	32124	4	0.410968	31731	5	0.497715	9925261	0.000000
317979843	214948	1152	5836.368699	31747	1	0.625394	31946	6	0.695387	9920252	0.000000
318159435	157865	862	5336.898034	31908	7	0.343508	31640	0	0.210067	9915385	0.000000
318304176	124138	643	4863.545521	31927	0	0.259335	31788	0	0.173536	9910330	0.000000
318351243	119820	625	4588.690677	31811	7	0.416911	31837	0	0.174115	9905492	0.000000
318340977	131234	721	4557.844586	31765	0	0.201858	31824	0	0.167036	9900593	0.000000
318270563	149804	773	4682.148757	31937	0	0.187423	31989	0	0.166685	9895661	0.000000
318210204	176293	928	4890.667167	31734	4	0.415349	31869	5	0.299084	9890744	0.000000
318149941	203314	1036	5180.333082	31995	3	0.419657	31657	10	0.574926	9885827	0.000000
318088394	206450	1134	5363.462838	31830	6	0.648048	31946	3	0.742212	9880922	0.000000
318106623	190844	959	5357.460292	31954	2	0.378284	31814	0	0.286674	9876043	0.000000
318163373	170571	857	5215.515117	31873	2	0.369853	31866	3	0.220171	9871119	0.000000
318217863	154580	775	5060.337221	31948	1	0.560611	31841	1	0.394985	9866231	0.000000
318267195	149813	778	4928.293387	31818	1	0.186192	32033	3	0.337170	9861461	0.000000
318267510	149975	791	4878.351274	31904	0	0.267044	32065	1	0.558008	9856596	0.000000
318230018	154437	788	4894.294488	31816	1	0.222199	32045	11	0.695155	9851638	0.000000
318247680	165318	912	4941.047711	31934	3	0.224134	32007	1	0.397141	9846599	0.000000
318194433	174776	892	5054.964623	31927	5	0.529472	31701	3	0.331950	9841696	0.000000
318191727	173382	909	5131.180976	31867	2	0.602939	31894	5	0.594858	9836779	0.000000
318211748	172630	863	5136.854419	31739	0	0.334357	31887	0	0.431061	9831781	0.000000
318204503	166408	874	5082.756522	31838	17	0.429723	31918	6	0.516441	9826757	0.000000
318205223	163478	873	5068.764821	31982	3	0.654153	31981	10	0.571004	9821739	0.000000
318219766	162726	810	5010.484315	32084	0	0.685347	31982	6	0.739834	9816941	0.000000
318219126	164341	896	5002.709932	32231	2	0.611291	31865	5	0.842221	9811965	0.000000
318208193	167779	856	5004.116892	32076	3	0.397568	31820	2	0.277958	9806931	0.000000
318193942	175889	935	5043.344529	31831	0	0.243856	31840	1	0.335527	9801984	-1.#IND00
318183149	179803	954	5139.129647	31809	5	0.378456	31873	6	0.392521	9797168	-1.#IND00
318180408	174718	949	5137.701756	31772	2	0.617311	31701	0	0.191704	9792400	-1.#IND00
318180157	171749	893	5107.372469	31918	5	0.507572	31771	2	0.413538	9787605	0.008063
318202267	168015	865	5107.508160	31786	0	0.272463	31605	4	0.425411	9782765	0.001499
318221200	163914	863	5067.729930	31987	1	0.363781	31637	3	0.380544	9778005	-0.001676
318223869	162426	833	5036.721875	31889	0	0.227238	31946	0	0.276235	9773201	-0.006741
318234122	161791	835	4980.874369	31820	1	0.262081	31983	3	0.348443	9768290	-0.000864
318194103	163535	894	4982.886036	31700	8	0.362923	31794	5	0.604860	9763463	0.000115
318244932	165071	888	5032.797845	31889	10	0.613641	31961	5	0.760365	9758594	-0.000427
318213059	169844	881	5047.205545	31944	0	0.270241	31822	1	0.497310	9753816	-0.002172
318214643	167942	864	5062.481071	31911	0	0.192756	31996	11	0.444241	9748925	-0.005289
318207397	165404	830	5049.858963	31796	3	0.262025	31906	3	0.578655	9744084	-0.005931
318213308	166662	861	5023.472181	31969	6	0.552451	31966	4	0.717417	9739308	-0.006145
318196311	167612	837	5039.929850	31986	0	0.461292	31870	0	0.248536	9734472	-0.009313
318189015	168204	908	5071.213303	31726	5	0.215411	32009	11	0.520114	9729584	-0.007381
318183728	168224	852	5059.558806	31903	1	0.484437	31763	6	0.708971	9724771	-0.008361
318226327	162689	809	5041.057169	31941	3	0.585970	31952	3	0.364327	9719939	-0.006495
318229138	164711	877	5013.889041	31924	7	0.748909	31638	3	0.614493	9715039	-0.006001
318201781	172160	893	5002.696072	31711	1	0.344248	31797	1	0.247487	9710286	-0.003612
318204317	173476	916	5096.266245	32091	3	0.400182	31716	6	0.387320	9705388	-0.003720
318204854	175307	959	5083.085521	32078	2	0.275385	31776	3	0.511486	9700470	-0.001712
318190199	173972	911	5101.823603	31826	2	0.308759	31764	2	0.274995	9695560	0.000019
318203563	167957	898	5122.608199	31721	3	0.357191	31677	2	0.197904	9690840	-0.001064
318210000	162829	825	5074.667031	31686	5	0.512944	32000	11	0.513565	9685982	-0.001712
318254233	158581	825	4984.154250	31937	0	0.337258	31938	6	0.704999	9681167	-0.001544
318274677	157842	821	5003.045097	31810	0	0.235945	31833	6	0.470528	9676224	-0.000546
318229821	163090	874	4958.764065	31844	9	0.345032	31993	5	0.508676	9671465	-0.000438
318205722	174426	945	4997.029095	31866	6	0.602791	32019	2	0.313071	9666646	-0.000547
318171151	181458	930	5105.216526	31728	4	0.670693	32058	8	0.583408	9661770	0.000216
318161713	182761	964	5203.496170	32082	0	0.415709	31422	0	0.462941	9656961	-0.000619
318172914	174780	908	5179.217056	31937	8	0.345418	31941	3	0.545941	9652111	-0.000845
318162242	170291	868	5137.482147	31924	9	0.603026	31820	0	0.557883	9647291	0.000798
318223773	162542	823	5069.391001	31829	2	0.759253	31906	4	0.267550	9642466	0.000273
318227957	161896	792	5006.473386	31872	0	0.287564	31676	16	0.511321	9637557	-0.000045
318235324	162659	836	5003.998686	31966	0	0.172659	31976	2	0.556850	9632816	-0.000131
318218115	164417	877	4981.997065	31547	5	0.375237	31721	1	0.425373	9627938	0.000658
318185407	172971	887	5041.449483	31887	0	0.211889	31870	1	0.255676	9623105	0.000734
318182172	179224	916	5122.567772	32127	3	0.468970	31889	2	0.411764	9618344	0.002489
318179270	171820	822	5154.417322	31812	2	0.458525	31925	1	0.178917	9613477	0.002151
318218575	165529	869	5117.109627	31905	3	0.258016	31988	12	0.497153	9608795	0.000834
318233736	158405	842	5037.148970	31995	4	0.482924	31702	0	0.366476	9603964	0.001242
318227370	155915	821	4985.081802	31975	0	0.381983	31771	1	0.177176	9599132	0.000941
318228170	159494	798	4966.410761	31865	2	0.212286	31837	1	0.287381	9594253	0.000517
318231064	163724	882	4976.194661	31994	2	0.270955	31639	0	0.172650	9589427	0.000269
318226830	164521	847	5024.680413	31869	4	0.461422	32038	2	0.382821	9584593	0.001035
318201481	170930	883	5033.974462	31751	2	0.673376	31960	10	0.405535	9579719	0.000388
318165302	175025	889	5067.077761	32046	5	0.546698	31872	13	0.639484	9575024	0.000621
318168077	176072	919	5103.324689	31885	0	0.246312	31829	6	0.781363	9570203	0.000377
318197184	174990	902	5118.001882	31885	0	0.170614	31565	2	0.867407	9565452	0.000213
318197259	169892	839	5104.781904	31991	0	0.166862	31945	0	0.339705	9560596	-0.000868
318222248	163692	870	5061.550290	32066	8	0.267564	31896	0	0.380632	9555891	-0.001007
318234061	161023	824	4994.902777	32022	3	0.348203	32161	2	0.352525	9551094	-0.000307
318218185	160381	828	4995.210116	31985	6	0.378045	31921	0	0.303857	9546395	0.000098
318209401	165506	860	4989.327966	31701	3	0.553140	31766	8	0.245528	9541630	0.000086
318219110	168670	882	5010.131980	31810	1	0.395952	31930	6	0.542447	9536809	-0.000229
318225647	168385	878	5088.572889	31694	1	0.346412	31905	0	0.212254	9532084	-0.000102
318214999	163592	882	5098.949927	31723	3	0.303664	31866	13	0.257800	9527197	-0.000684
318222564	158363	765	5020.014739	32254	4	0.431942	31915	14	0.549889	9522516	-0.001857
318228663	156487	779	4942.423446	31799	2	0.435476	31983	0	0.445973	9517783	-0.001587
npatches	nstrain	runtime	dt	init_x	init_y	init_y_blood	init_z	init_S	beta0	beta1	beta2	beta3	mean_beta	B	d	delta	delta_blood	b[0]	mut	m	CTL	c	g	epsilon	k	het	lambda	rho	omega	x_max	patch.dyna	DELTA	A	VA
10000	1	100.000000	0.001000	21900	9499	5000000	0.001000	10000000	8.985463	8.315772	6.173861	4.567994	6	800000000	0.010000	1.000000	432.000000	80000	0.000050	0.004800	0	0.500000	0.000000	2.500000	7.000000	0.500000	0.000000	0.000000	0.000000	31872	0	10.000000	7.000000	1.000000
sus	inf	inf_blood	z	x[0]	y[0][0]	z[0]	x[1]	y[1][0]	z[1]	S[0]	synchrony
219000000	94990000	5000000	10.000000	21900	9499	0.001000	21900	9499	0.001000	10000000	0.000000
225472356	36288597	189698	3941.516320	16889	5994	0.394152	17921	5526	0.394152	9994982	0.000000
286723671	6854258	35900	6325.803353	24670	1803	0.632580	25477	1627	0.632580	9989971	0.000000
309340106	1618600	8294	7771.661915	28351	814	0.777177	29529	476	0.777177	9985016	0.000000
316077861	411545	2178	7981.001052	30464	234	0.864868	31133	115	0.864868	9980129	0.000000
318023486	107828	555	5754.067447	31433	78	0.918048	31676	6	0.918048	9975110	0.000000
318524403	33427	165	3884.956599	31679	40	0.950300	31781	0	0.223106	9970072	0.000000
318654332	17606	87	2869.382948	31754	10	0.969859	31528	0	0.169464	9965110	0.000000
318677678	19676	106	2431.240296	31671	0	0.424110	31759	0	0.166805	9960215	0.000000
318668143	30985	152	2382.969305	31883	0	0.179426	31924	4	0.214825	9955169	0.000000
318587433	55855	276	2640.822013	31960	45	0.331477	32027	0	0.189437	9950216	0.000000
318468415	98204	482	3154.014671	31339	257	0.594571	31780	12	0.485002	9945346	0.000000
318345098	142495	772	3857.524880	30267	473	0.754125	31981	5	0.687677	9940311	0.000000
318260041	159640	826	4419.026358	30646	238	0.850888	31999	20	0.810590	9935308	0.000000
318281241	127345	716	4544.631325	31311	31	0.909570	31973	2	0.764308	9930234	0.000000
318431605	85687	410	4204.797828	31898	11	0.945159	31904	9	0.534241	9925206	0.000000
318512632	61927	329	3719.358647	31969	2	0.822445	31884	1	0.314769	9920283	0.000000
318525071	58704	299	3407.762221	31964	0	0.200843	32028	0	0.228136	9915328	0.000000
318521267	67990	375	3308.581405	31847	2	0.210282	31836	1	0.169713	9910339	0.000000
318473812	85740	442	3474.152678	31740	9	0.504281	31892	3	0.220114	9905368	0.000000
318396980	104629	528	3719.110839	31883	0	0.246520	31831	1	0.206120	9900457	0.000000
318385627	114548	585	3980.295912	31857	6	0.224200	31867	50	0.432862	9895440	0.000000
318385368	106814	565	4083.518353	31873	0	0.209500	31698	79	0.656056	9890484	0.000000
318411731	91943	488	3987.773972	31898	19	0.319803	31688	19	0.791414	9885507	0.000000
318460799	79355	427	3823.252440	31650	40	0.587491	31890	1	0.338149	9880582	0.000000
318496402	73638	385	3654.567616	31600	33	0.749832	31970	14	0.565332	9875614	0.000000
318507378	75909	394	3554.858656	31769	33	0.848284	31680	3	0.736393	9870695	0.000000
318492366	83958	411	3616.658399	31794	9	0.907991	31856	0	0.475417	9865790	0.000000
318441863	92892	484	3739.359377	31838	0	0.271977	31673	0	0.190000	9860820	0.000000
318408210	99107	512	3854.373601	31796	8	0.374108	31691	12	0.265832	9855878	0.000000
318414738	99439	488	3926.982186	31800	89	0.620424	31780	86	0.554760	9851071	0.000000
318414792	94634	482	3919.925387	31456	110	0.769805	31568	120	0.729982	9846166	0.000000
318454486	89548	459	3857.801441	31450	62	0.860397	31580	54	0.836246	9841154	0.000000
318472754	84880	438	3798.366160	31511	47	0.915337	31392	25	0.900691	9836301	0.000000
318480260	80259	418	3720.034966	31707	33	0.948656	31863	1	0.768897	9831371	0.000000
318480432	79149	410	3675.268016	31798	0	0.710870	31812	0	0.196515	9826413	0.000000
318449972	81388	453	3650.135870	32006	3	0.204455	31651	37	0.502578	9821460	0.000000
318482162	86481	409	3677.881342	31833	103	0.517538	31580	57	0.698336	9816470	0.000000
318455138	94626	461	3776.118445	30922	292	0.707409	31691	33	0.817054	9811557	0.000000
318427968	96324	496	3866.038990	31103	251	0.822557	31695	49	0.889052	9806589	0.000000
318445064	90438	509	3881.178202	31345	100	0.892389	31809	0	0.659307	9801692	-1.#IND00
318440699	87375	459	3822.902312	31910	5	0.934739	31910	22	0.695374	9796681	-1.#IND00
318464794	86974	438	3750.213987	31839	11	0.562393	31638	21	0.815258	9791825	-1.#IND00
318458748	88799	472	3764.159453	31591	62	0.734611	31888	0	0.784910	9786993	-1.#IND00
318443002	92242	500	3789.245330	31842	25	0.839054	31736	7	0.278986	9782033	-1.#IND00
318416798	90881	489	3808.696977	31996	41	0.902393	31887	37	0.562738	9777115	-1.#IND00
318471094	87833	474	3805.155965	31888	4	0.940806	31677	0	0.445013	9772171	0.002414
318437500	88854	468	3782.152304	31788	0	0.297635	31817	0	0.180462	9767321	0.002498
318442755	87222	423	3773.749771	31877	9	0.248360	31790	0	0.167847	9762545	0.000916
318454241	84653	477	3785.166404	31444	235	0.544164	31796	10	0.435033	9757702	-0.001244
318482706	78892	414	3728.117787	30679	407	0.723556	31835	14	0.657373	9752843	-0.003709
318490606	76934	385	3647.695622	30414	334	0.832349	31756	30	0.792212	9748017	-0.003483
318484344	80877	451	3637.480275	31256	113	0.898327	32078	3	0.456631	9743105	-0.000771
318475221	84842	492	3667.384809	31635	73	0.938340	31776	36	0.670471	9738249	-0.001397
318462232	89326	469	3713.262253	31772	15	0.962606	31779	2	0.699587	9733372	-0.001240
318428669	95408	455	3789.989453	31907	3	0.977322	32002	0	0.294868	9728547	-0.001797
318402001	95907	508	3862.193003	31771	2	0.367875	31805	0	0.173021	9723753	-0.003675
318415704	89607	481	3893.544698	31962	11	0.616645	31834	111	0.467312	9718834	-0.003107
318465762	88357	426	3828.700857	31874	6	0.767512	31541	184	0.676949	9713898	-0.003732
318449450	88258	431	3768.845331	31757	0	0.301327	31364	147	0.804084	9709072	-0.003556
318446918	89118	453	3748.282379	31811	47	0.482913	31688	32	0.881186	9704180	-0.003752
318448787	89081	511	3815.010335	31776	41	0.686410	31966	1	0.918708	9699163	-0.005133
318458291	85864	403	3781.394129	31451	109	0.809822	31769	1	0.809401	9694227	-0.004842
318440008	86149	425	3733.632298	31721	31	0.884665	31779	0	0.387698	9689317	-0.005974
318452593	85470	466	3721.725504	31568	11	0.930055	31741	0	0.177622	9684526	-0.004317
318451313	88668	478	3742.073992	32031	0	0.446892	31891	0	0.167210	9679747	-0.003564
318441652	91775	466	3773.000380	31993	0	0.180555	31893	0	0.166694	9674882	-0.002324
318438122	90799	454	3819.356691	31867	5	0.278520	31717	0	0.166668	9669900	-0.000164
318448829	88780	477	3834.741368	31747	43	0.481268	31815	0	0.166667	9665110	-0.000079
318457985	84219	425	3759.962678	31491	181	0.685412	31708	2	0.194050	9660377	-0.000082
318489415	83888	428	3719.873100	31159	181	0.809217	31692	98	0.511228	9655503	-0.000458
318438275	86606	447	3729.907079	31407	88	0.884299	31306	198	0.703582	9650612	-0.000257
318442186	86857	455	3735.371905	31759	16	0.929832	31401	150	0.820236	9645788	-0.001128
318487460	85564	434	3734.965921	31765	25	0.957446	31741	31	0.890981	9641027	-0.000815
318456218	87465	442	3752.725601	31835	17	0.974193	31625	7	0.933885	9636185	-0.000906
318438956	88505	469	3758.814136	31938	10	0.984349	31858	6	0.428434	9631319	-0.000532
318456978	89688	473	3765.527078	31656	6	0.990509	31755	54	0.653371	9626649	-0.001346
318458708	89133	453	3801.693636	31897	2	0.419487	31710	49	0.789785	9621907	-0.001817
318436499	90204	463	3796.895696	31924	11	0.647945	31648	21	0.872514	9617125	-0.001684
318441897	93251	505	3794.555523	31928	41	0.786495	31472	2	0.479819	9612339	-0.001055
318423156	89814	494	3795.773657	31960	2	0.870519	32115	0	0.296809	9607441	0.000187
318437585	88334	455	3776.909311	31801	30	0.867520	32006	0	0.175638	9602708	0.000169
318478866	88638	482	3766.365571	31727	42	0.919657	31791	5	0.298726	9597938	0.000003
318443952	88776	493	3771.692103	32011	6	0.951276	31877	17	0.574709	9593262	0.000035
318426764	92921	496	3795.428232	31838	1	0.483318	31647	68	0.742080	9588519	0.000076
318438520	94097	483	3823.726027	31872	13	0.544832	31768	13	0.843583	9583736	0.000059
318443434	92116	468	3827.961104	31852	12	0.723961	31693	5	0.905140	9578839	0.000193
318442661	89130	447	3828.863865	31736	29	0.774585	31837	10	0.855137	9574104	0.000264
318469878	84130	424	3781.969635	31515	10	0.863296	31774	8	0.912147	9569317	-0.000012
318449946	81444	416	3729.003415	31504	17	0.917095	31791	0	0.575016	9564345	0.000245
318482744	80550	441	3668.459490	31915	18	0.474785	31847	0	0.233961	9559524	-0.000153
318471067	84370	468	3689.436185	31551	107	0.681481	31764	2	0.197659	9554700	-0.000321
318471516	88499	453	3738.319412	31548	125	0.806833	31935	0	0.414987	9550039	0.000046
318447555	90572	482	3803.011891	31448	72	0.882853	31990	10	0.611744	9545126	0.000064
318430070	87242	456	3781.414389	31760	7	0.928955	31954	5	0.336933	9540432	0.000045
318439620	87343	461	3773.312367	32018	3	0.720802	31983	64	0.597880	9535610	0.000689
318453702	86860	450	3748.139938	32135	11	0.830679	31764	69	0.756132	9530810	0.001044
318489136	88116	479	3787.508389	31989	16	0.897314	31945	47	0.852105	9526034	0.001017
318433232	87087	445	3751.931562	31884	20	0.937726	31772	12	0.910309	9521357	0.001170
318432375	87513	454	3746.107941	31967	0	0.554766	32011	7	0.812326	9516588	0.001469
npatches	nstrain	runtime	dt	init_x	init_y	init_y_blood	init_z	init_S	beta0	beta1	beta2	beta3	mean_beta	B	d	delta	delta_blood	b[0]	mut	m	CTL	c	g	epsilon	k	het	lambda	rho	omega	x_max	patch.dyna	DELTA	A	VA
10000	1	100.000000	0.001000	21900	9499	5000000	0.001000	10000000	8.967634	4.440572	5.344324	5.004107	6	800000000	0.010000	1.000000	432.000000	80000	0.000050	0.004800	0	0.500000	0.000000	2.500000	8.000000	0.500000	0.000000	0.000000	0.000000	31872	0	10.000000	7.000000	1.000000
sus	inf	inf_blood	z	x[0]	y[0][0]	z[0]	x[1]	y[1][0]	z[1]	S[0]	synchrony
219000000	94990000	5000000	10.000000	21900	9499	0.001000	21900	9499	0.001000	10000000	0.000000
230670178	30829949	160731	3941.516320	17645	5295	0.394152	26238	1848	0.394152	9995152	0.000000
293192457	4346322	22674	6325.803353	25994	1226	0.632580	30865	109	0.632580	9990231	0.000000
313064723	687243	3601	7697.264794	29669	321	0.777177	31830	12	0.777177	9985125	0.000000
317634973	102697	522	6024.346324	31297	60	0.864868	31832	2	0.520718	9980276	0.000000
318540897	16656	91	3540.565861	31483	7	0.918048	32077	0	0.185346	9975283	0.000000
318689221	6388	32	2277.875495	32186	0	0.291833	32097	0	0.167592	9970323	0.000000
318709512	6441	31	1939.158971	31856	0	0.172870	31824	0	0.166713	9965432	0.000000
318706264	9398	40	1901.051732	31815	2	0.182693	31711	0	0.166669	9960521	0.000000
318689364	13609	73	1975.975206	31650	68	0.504340	31880	0	0.166667	9955634	0.000000
318663618	19733	99	2098.422969	31491	146	0.699405	31847	0	0.166667	9950686	0.000000
318650985	27968	138	2270.008744	31284	100	0.817702	31921	3	0.207319	9945679	0.000000
318628997	36451	173	2461.142141	31745	2	0.889445	31875	0	0.179281	9940811	0.000000
318587756	46201	226	2676.744356	31688	0	0.205717	32244	3	0.326338	9935892	0.000000
318566019	49485	279	2880.507147	31931	12	0.416831	31962	0	0.180190	9930849	0.000000
318572873	46854	246	2950.656688	31804	40	0.646334	31789	0	0.176398	9925977	0.000000
318595011	44178	215	2922.870023	31648	8	0.785518	31564	8	0.359598	9920906	0.000000
318574075	39367	190	2836.648678	31803	0	0.265351	31772	0	0.306289	9915957	0.000000
318606669	34957	184	2758.199213	32034	0	0.174880	31824	0	0.173587	9910927	0.000000
318627305	36971	189	2698.001983	31903	3	0.250367	31768	1	0.167010	9905939	0.000000
318592745	37582	213	2717.497442	31705	19	0.545382	31731	0	0.166684	9901006	0.000000
318608377	39312	193	2733.417278	31911	50	0.724294	31777	1	0.217268	9896121	0.000000
318601260	40446	206	2753.781594	32007	11	0.832797	32090	0	0.169175	9891252	0.000000
318599924	42012	221	2779.519047	31956	2	0.879111	32193	3	0.189825	9886372	0.000000
318604737	40433	214	2801.792402	31797	1	0.235980	31817	1	0.185708	9881483	0.000000
318585799	39323	225	2804.133451	31810	0	0.170102	31906	1	0.176785	9876555	0.000000
318597243	39899	198	2796.565706	31824	16	0.376906	31541	0	0.259573	9871654	0.000000
318598722	43400	222	2807.672022	31940	60	0.622122	32074	0	0.171271	9866939	0.000000
318582431	43819	222	2838.592953	31697	38	0.770834	32022	0	0.166895	9861984	0.000000
318591711	42998	222	2862.994958	31765	29	0.861021	31846	0	0.169382	9857074	0.000000
318598916	39815	204	2859.618640	31650	0	0.361084	31733	2	0.430485	9852156	0.000000
318622282	37302	188	2791.791518	31795	1	0.176303	31777	2	0.410652	9847171	0.000000
318624347	35440	159	2718.009892	32051	0	0.176992	31837	0	0.307474	9842230	0.000000
318626386	37156	216	2690.634333	31777	55	0.356440	31897	0	0.173646	9837367	0.000000
318622437	39370	197	2720.268476	31112	281	0.609710	31931	0	0.173175	9832433	0.000000
318579029	39323	201	2778.154845	30824	265	0.763307	31973	0	0.166989	9827431	0.000000
318611189	40434	226	2761.957789	31477	72	0.856456	31764	0	0.166683	9822481	0.000000
318590980	39130	228	2785.434821	31679	20	0.912947	31825	0	0.166667	9817655	0.000000
318602824	36519	208	2749.891114	31887	0	0.455376	31671	0	0.166667	9812756	0.000000
318623958	36451	188	2713.748233	31746	0	0.180976	31688	1	0.167403	9807816	0.000000
318626745	34917	167	2702.747276	31884	0	0.167376	31831	3	0.184845	9802911	-1.#IND00
318614429	34776	185	2664.448842	32107	0	0.166702	31620	0	0.204523	9798000	-1.#IND00
318621385	37215	187	2668.906274	32004	12	0.385171	32029	0	0.168543	9793021	-1.#IND00
318577485	40093	213	2727.925355	31560	134	0.627134	31699	2	0.217588	9788235	-1.#IND00
318579276	42551	217	2783.031265	31526	82	0.773873	31789	2	0.186406	9783275	-1.#IND00
318613211	42087	223	2842.021437	31833	26	0.862864	32091	2	0.207042	9778426	-1.#IND00
318639016	39492	190	2821.347936	31770	4	0.916834	31826	0	0.183956	9773594	-1.#IND00
318622671	36181	158	2745.754165	31826	0	0.211211	31870	0	0.167524	9768626	-1.#IND00
318613854	35329	183	2703.596794	31681	0	0.168874	31744	0	0.166709	9763723	-1.#IND00
318598577	33598	218	2675.855843	32002	0	0.166776	31792	0	0.166669	9758933	-1.#IND00
318610644	33731	188	2632.048197	31800	0	0.166672	31625	0	0.166667	9754039	-1.#IND00
318612010	36177	183	2641.648231	31791	8	0.348113	31691	0	0.166667	9749203	-1.#IND00
318610503	38322	228	2667.867019	31788	7	0.604660	31809	0	0.166667	9744356	-1.#IND00
318599728	43244	232	2741.660846	32017	2	0.519633	31801	3	0.377479	9739474	-1.#IND00
318585101	45394	258	2836.230923	31772	11	0.680858	31666	0	0.203273	9734586	0.002685
318608889	44318	247	2879.740293	31897	0	0.652663	31851	0	0.168481	9729802	-0.000210
318594151	41822	207	2867.407700	31798	0	0.190754	31889	0	0.166757	9724928	0.001203
318607480	38107	189	2815.081434	31742	34	0.463496	31876	1	0.214769	9720064	0.000374
318581706	34933	192	2736.811146	31529	103	0.674635	31522	3	0.484858	9715182	0.001042
318618609	33940	190	2663.743863	31763	50	0.802681	31931	0	0.275644	9710287	0.002447
318609495	35407	187	2659.567720	31831	0	0.437413	31925	0	0.172068	9705422	0.001759
318609996	37241	179	2674.428941	31700	0	0.180086	31947	0	0.166934	9700504	0.000877
318617993	37731	175	2712.554123	31973	0	0.167332	31924	0	0.172970	9695678	0.001116
318613741	38800	193	2723.518490	31905	3	0.343066	31794	1	0.200102	9690845	0.001228
318622905	39346	217	2746.066112	31686	30	0.601599	32110	0	0.168324	9685920	0.001368
318621318	37874	202	2754.796241	31692	8	0.758388	31847	9	0.332523	9681078	0.003089
318608254	38604	199	2747.407807	31908	0	0.289367	31908	6	0.396251	9676158	0.002647
318616662	38078	190	2731.961000	31865	3	0.219698	31917	0	0.225022	9671319	0.002989
318607400	38592	215	2737.705876	31906	4	0.494844	31845	5	0.227923	9666375	0.002968
318598634	39215	224	2754.014817	31914	13	0.616324	31841	4	0.531770	9661492	0.003097
318603740	38570	201	2747.857547	31972	27	0.767318	31794	2	0.199247	9656621	0.003540
318606086	38629	206	2734.355404	31771	5	0.858889	31888	0	0.179090	9651697	0.003193
318606633	40452	209	2744.712461	31874	0	0.287209	31813	2	0.169371	9646940	0.002859
318606311	40662	191	2780.855088	31823	4	0.408508	31693	0	0.169490	9642108	0.001676
318617435	38730	207	2788.065988	31873	0	0.181442	31831	3	0.364434	9637280	0.001176
318604300	38141	191	2765.506966	31938	0	0.167399	31943	0	0.346593	9632330	0.000570
318612155	40027	199	2745.211494	31951	0	0.170970	31802	0	0.175584	9627624	0.000056
318619819	42298	209	2781.022933	31684	16	0.427257	31798	0	0.167109	9622851	-0.000013
318603831	41960	237	2819.105914	31671	96	0.652657	32064	0	0.219965	9618092	0.003718
318618753	39196	163	2801.928168	31685	35	0.789352	32018	0	0.169308	9613240	0.004250
318612044	38888	192	2769.499870	31816	0	0.747190	31966	0	0.166798	9608456	0.004493
318608322	38476	212	2730.287720	31835	0	0.195439	31753	1	0.190708	9603646	0.003865
318594988	38502	198	2745.789565	31888	13	0.342782	31986	0	0.167858	9598894	0.002717
318602280	38036	163	2752.123733	31763	47	0.601427	31888	0	0.166726	9594182	0.003700
318627445	37432	196	2748.616943	31835	82	0.758283	31941	0	0.166670	9589384	0.003014
318616455	36021	159	2704.124898	31554	30	0.853410	32045	0	0.166667	9584522	0.002766
318614455	38121	179	2709.026207	31930	0	0.395898	31965	2	0.194933	9579795	0.002702
318608178	39133	208	2725.000349	31711	16	0.355692	31818	0	0.389122	9574970	0.002704
318612285	39445	214	2762.728784	31485	91	0.609256	31506	0	0.177692	9570225	0.003259
318614868	41341	216	2775.465846	31433	46	0.763032	31774	0	0.167213	9565396	0.005413
318604616	38020	194	2772.476575	31827	23	0.856289	31942	0	0.166694	9560633	0.005118
318589837	39196	236	2746.996910	31591	3	0.826441	31856	0	0.176505	9555798	0.005117
318601873	39540	191	2771.161292	31911	0	0.210838	31646	0	0.167154	9550917	0.004440
318610303	40599	228	2788.212786	31691	0	0.168856	31810	4	0.401742	9546227	0.004348
318599022	39941	201	2804.984207	31748	0	0.166775	32120	2	0.258111	9541517	0.004480
318603804	39677	168	2755.576097	31817	12	0.263311	31870	0	0.176493	9536661	0.003848
318600652	40520	196	2757.238106	31557	32	0.553231	31862	0	0.167154	9531883	0.003743
318609184	39252	221	2779.936987	31557	39	0.729055	31965	4	0.282383	9527129	0.004050
318610092	36580	195	2746.200707	31815	0	0.448875	32013	0	0.243621	9522205	0.004159
318620976	38661	228	2722.132729	31752	0	0.180654	31981	0	0.194580	9517329	0.004053
npatches	nstrain	runtime	dt	init_x	init_y	init_y_blood	init_z	init_S	beta0	beta1	beta2	beta3	mean_beta	B	d	delta	delta_blood	b[0]	mut	m	CTL	c	g	epsilon	k	het	lambda	rho	omega	x_max	patch.dyna	DELTA	A	VA
10000	1	100.000000	0.001000	21900	9499	5000000	0.001000	10000000	8.505029	3.258410	3.059194	6.212531	6	800000000	0.010000	1.000000	432.000000	80000	0.000050	0.004800	0	0.500000	0.000000	2.500000	9.000000	0.500000	0.000000	0.000000	0.000000	31872	0	10.000000	7.000000	1.000000
sus	inf	inf_blood	z	x[0]	y[0][0]	z[0]	x[1]	y[1][0]	z[1]	S[0]	synchrony
219000000	94990000	5000000	10.000000	21900	9499	0.001000	21900	9499	0.001000	10000000	0.000000
235581791	26141451	136442	3941.516320	18989	4366	0.394152	28490	851	0.394152	9994910	0.000000
298315864	2681890	14063	6325.803353	27463	784	0.632580	31448	24	0.632580	9989937	0.000000
315248870	267533	1369	7141.738275	30860	135	0.777177	31800	1	0.754263	9984943	0.000000
318257442	23447	119	4260.149932	31810	5	0.864868	32013	0	0.225545	9979915	0.000000
318670003	3751	15	2304.864568	31848	8	0.686087	31971	0	0.169585	9974938	0.000000
318706831	2380	17	1827.512393	31988	0	0.543159	31960	0	0.166811	9969982	0.000000
318719970	2528	18	1756.208604	31912	0	0.185327	31945	0	0.166674	9964995	0.000000
318707141	2959	16	1749.660006	31981	0	0.167592	31870	0	0.166667	9960053	0.000000
318705219	3166	11	1756.252458	31718	0	0.166713	31853	0	0.166667	9955099	0.000000
318710136	3920	21	1769.130378	31844	0	0.166669	31793	0	0.166667	9950051	0.000000
318716096	4412	23	1782.202334	31816	0	0.166667	31952	0	0.166667	9945137	0.000000
318705361	4758	29	1808.013442	31885	0	0.166667	31692	0	0.166667	9940177	0.000000
318705379	4772	35	1817.562551	31853	0	0.166667	31937	0	0.166667	9935276	0.000000
318705805	5455	31	1821.501426	31792	0	0.166667	31987	0	0.166667	9930278	0.000000
318713125	5804	27	1835.670353	31744	0	0.166667	31731	0	0.166667	9925373	0.000000
318712977	5724	28	1838.697960	31945	0	0.166667	32059	0	0.166667	9920417	0.000000
318711554	5182	33	1840.826811	31556	0	0.166667	31968	0	0.166667	9915348	0.000000
318703646	5854	29	1841.280977	31958	0	0.166667	31995	0	0.166667	9910466	0.000000
318703382	6479	39	1845.927253	32004	0	0.166667	32067	0	0.166667	9905462	0.000000
318694077	7138	38	1875.891251	31897	0	0.166667	32130	0	0.166667	9900555	0.000000
318702869	7310	38	1894.051675	31953	0	0.166667	31655	0	0.166667	9895624	0.000000
318678685	8262	36	1905.104459	31539	0	0.166667	31897	0	0.166667	9890619	0.000000
318699868	7878	35	1915.921411	31865	19	0.353954	31888	0	0.166667	9885650	0.000000
318696411	7468	42	1902.318588	31822	38	0.608203	31936	0	0.166667	9880753	0.000000
318696116	7412	25	1897.551493	31948	34	0.762393	31793	0	0.166667	9875725	0.000000
318713342	7316	37	1900.549009	31900	3	0.855902	31825	0	0.166667	9870885	0.000000
318714941	6591	43	1892.328805	32042	0	0.214864	31895	0	0.166667	9866036	0.000000
318696975	7228	34	1885.440483	32045	0	0.169055	31980	0	0.166667	9861144	0.000000
318689021	8599	53	1898.087890	32053	0	0.166785	31883	0	0.166667	9856183	0.000000
318700603	8662	42	1929.619776	32087	0	0.166673	31983	0	0.166667	9851229	0.000000
318673480	9300	40	1947.847081	31871	0	0.166667	31866	0	0.166667	9846297	0.000000
318683150	9455	61	1955.340914	31964	0	0.166667	31855	0	0.166667	9841376	0.000000
318694142	9746	57	1960.439319	31769	0	0.166667	31753	0	0.166667	9836489	0.000000
318710537	10108	52	1972.306915	31817	0	0.166667	31704	0	0.166667	9831558	0.000000
318698122	10625	52	1987.105702	31771	0	0.166667	32070	0	0.166667	9826716	0.000000
318698522	10634	60	1998.610291	31727	0	0.166667	31795	0	0.166667	9821858	0.000000
318672794	9950	38	1992.559420	31811	0	0.166667	31885	0	0.166667	9816872	0.000000
318710022	9915	49	1972.975556	32051	0	0.166667	31935	1	0.209185	9811880	0.000000
318734068	10146	48	1975.070714	31852	0	0.166667	31868	0	0.188767	9806981	0.000000
318701738	10695	53	1978.984332	31738	0	0.166667	31913	0	0.167762	9802012	-1.#IND00
318696547	10466	49	1983.535648	31702	0	0.166667	31830	0	0.166721	9797235	-1.#IND00
318688529	10294	42	1989.654676	31838	0	0.166667	31895	0	0.166669	9792262	-1.#IND00
318679948	9133	44	1978.268008	31923	0	0.166667	31651	0	0.166667	9787308	-1.#IND00
318691173	9758	46	1950.271728	31911	0	0.166667	31798	0	0.166667	9782404	-1.#IND00
318701684	8786	55	1959.077685	32058	0	0.166667	31837	0	0.166667	9777541	-1.#IND00
318683832	9903	62	1961.505321	31859	0	0.166667	31779	0	0.166667	9772668	-1.#IND00
318698392	10139	54	1971.767495	31881	0	0.166667	31855	0	0.166667	9767660	-1.#IND00
318727121	10190	52	1984.989071	31899	5	0.257588	32052	0	0.166667	9762675	-1.#IND00
318688670	10518	54	1973.172013	31708	0	0.278393	31946	0	0.166667	9757860	-1.#IND00
318681403	11088	61	1979.942190	32042	0	0.172204	32089	0	0.166667	9752959	-1.#IND00
318670969	10707	65	2005.591518	31761	0	0.166941	31751	0	0.170230	9748006	-1.#IND00
318709341	10429	61	1989.976226	32002	0	0.166680	31833	0	0.166843	9743162	-1.#IND00
318690544	9641	41	1969.942043	32027	28	0.344518	32077	0	0.166675	9738417	-1.#IND00
318680362	9804	59	1972.701258	31631	55	0.602480	31995	0	0.166667	9733417	-1.#IND00
318720112	10301	48	1976.173510	31815	73	0.758922	32042	0	0.166667	9728506	-1.#IND00
318688130	11356	66	1989.716728	31675	5	0.853797	32023	0	0.166667	9723617	-1.#IND00
318694022	11851	59	2003.851096	31797	0	0.225858	31752	0	0.166667	9718752	-1.#IND00
318708381	11132	54	2018.998912	31969	0	0.180702	31873	0	0.166667	9713904	-1.#IND00
318734694	10064	51	1994.685056	32016	0	0.167362	31856	0	0.166667	9709039	-1.#IND00
318686740	10037	38	1985.582878	31803	0	0.166701	31746	0	0.166667	9704067	-1.#IND00
318700106	10573	52	1977.059507	31912	0	0.166668	31888	0	0.166667	9699235	-1.#IND00
318669425	10308	53	1986.167404	31800	0	0.166667	32046	1	0.166667	9694312	-1.#IND00
318696330	9778	50	1986.697168	32006	0	0.166667	31678	0	0.184527	9689510	-1.#IND00
318695094	9120	61	1973.217001	32064	0	0.166667	31784	0	0.167552	9684666	-1.#IND00
318703708	9821	55	1966.805745	31859	0	0.166667	31967	0	0.166711	9679782	-1.#IND00
318700091	9289	43	1965.310692	32068	0	0.166667	31776	0	0.166669	9675010	-1.#IND00
318683060	9238	53	1952.622752	31971	0	0.166667	31761	0	0.166667	9670227	-1.#IND00
318704411	9537	48	1952.325102	32049	0	0.166667	31785	0	0.166667	9665539	-1.#IND00
318695444	8947	41	1962.413528	31837	0	0.166667	32140	0	0.166667	9660787	-1.#IND00
318660103	8911	33	1957.916696	31931	0	0.166667	31787	0	0.166667	9656032	-1.#IND00
318707829	10376	51	1961.089674	31872	0	0.166667	31927	0	0.166667	9651164	-1.#IND00
318689589	10765	55	1979.884170	31640	0	0.166667	31738	0	0.166667	9646385	-1.#IND00
318706945	10190	57	1985.822835	31822	0	0.166667	31802	0	0.166667	9641698	-1.#IND00
318705645	9890	51	1974.103842	31907	0	0.166667	31857	0	0.166667	9636842	-1.#IND00
318698738	10277	63	1974.370442	31891	0	0.166667	31874	0	0.166667	9632033	-1.#IND00
318702870	10507	56	1979.380711	31815	0	0.166667	31902	0	0.166667	9627227	-1.#IND00
318687196	10601	55	1980.099180	31811	0	0.166667	32065	0	0.166667	9622330	-1.#IND00
318704738	8955	59	1985.560938	32044	0	0.166667	31718	0	0.166667	9617488	-1.#IND00
318680489	9353	47	1949.492454	31607	0	0.166667	32112	0	0.166667	9612607	-1.#IND00
318697549	9422	54	1951.595968	31788	0	0.166667	32121	0	0.166667	9607859	-1.#IND00
318715172	9384	62	1960.496547	31794	0	0.166667	31967	0	0.166667	9603119	-1.#IND00
318679269	9169	39	1965.722538	31939	0	0.166667	31936	0	0.166667	9598258	-1.#IND00
318689958	9283	44	1951.212686	31700	1	0.166667	31996	1	0.166667	9593346	-1.#IND00
318688208	9752	47	1938.861312	31894	0	0.168814	31816	0	0.178070	9588609	-1.#IND00
318698549	10292	47	1955.243832	31937	5	0.211018	31916	0	0.167232	9583794	-1.#IND00
318679996	10180	51	1975.945241	31703	14	0.521518	32027	0	0.166695	9579156	-1.#IND00
318709510	10161	49	1991.169952	31741	0	0.301487	31867	0	0.166668	9574465	-1.#IND00
318673017	10412	52	1985.734136	32000	0	0.173349	31848	0	0.166667	9569767	-1.#IND00
318699804	10097	53	1987.172176	32177	0	0.166998	31973	0	0.166667	9565047	-1.#IND00
318671926	9309	47	1970.621106	31853	0	0.166683	31989	0	0.166667	9560227	-1.#IND00
318717505	9533	45	1964.041706	31877	0	0.166667	32017	0	0.166667	9555475	-1.#IND00
318696625	9303	49	1963.308822	31901	0	0.166667	32035	0	0.166667	9550678	-1.#IND00
318718143	9122	48	1952.414618	31861	0	0.166667	32254	0	0.166667	9545919	0.005225
318712811	8980	56	1935.997307	31728	0	0.166667	31860	0	0.166667	9541288	0.005136
318721357	9431	44	1949.672361	31912	7	0.378671	31688	1	0.166667	9536600	0.005068
318710440	9967	50	1950.711698	31778	2	0.431063	32115	0	0.166667	9531879	0.004863
318695600	9649	48	1957.644881	31591	0	0.181230	32015	0	0.166667	9527048	0.004049
318696055	10470	64	1971.991395	31821	0	0.167388	31781	4	0.324886	9522227	0.003966
318676487	10984	42	1983.019472	31699	15	0.439195	31840	1	0.295970	9517434	0.004259
npatches	nstrain	runtime	dt	init_x	init_y	init_y_blood	init_z	init_S	beta0	beta1	beta2	beta3	mean_beta	B	d	delta	delta_blood	b[0]	mut	m	CTL	c	g	epsilon	k	het	lambda	rho	omega	x_max	patch.dyna	DELTA	A	VA
10000	1	100.000000	0.001000	21900	9499	5000000	0.001000	10000000	3.915604	5.663876	7.800089	7.164256	6	800000000	0.010000	1.000000	432.000000	80000	0.000050	0.004800	0	0.500000	0.000000	2.500000	10.000000	0.500000	0.000000	0.000000	0.000000	31872	0	10.000000	7.000000	1.000000
sus	inf	inf_blood	z	x[0]	y[0][0]	z[0]	x[1]	y[1][0]	z[1]	S[0]	synchrony
219000000	94990000	5000000	10.000000	21900	9499	0.001000	21900	9499	0.001000	10000000	0.000000
239992411	22204385	116404	3941.516320	27791	1005	0.394152	24634	1933	0.394152	9994842	0.000000
302202999	1629685	8548	6325.769747	31401	18	0.632580	30791	48	0.632580	9989785	0.000000
316516791	97419	493	6119.679700	31993	1	0.500939	31989	3	0.777177	9984737	0.000000
318475631	5691	26	2995.550096	32020	0	0.187391	31772	0	0.208528	9979784	0.000000
318683740	1254	4	1869.943050	31989	0	0.167694	31894	0	0.168741	9974730	0.000000
318707986	830	4	1719.638500	31854	0	0.166718	31813	0	0.166769	9969607	0.000000
318701759	502	6	1692.639126	31899	0	0.166669	31959	0	0.166672	9964534	0.000000
318708098	275	1	1681.206254	31884	0	0.166667	31951	0	0.166667	9959572	0.000000
318731149	100	0	1675.535181	31897	0	0.166667	31954	0	0.166667	9954629	0.000000
318733227	16	0	1669.744683	32190	0	0.166667	31952	0	0.166667	9949743	0.000000
318751243	7	0	1667.554830	31966	0	0.166667	31758	0	0.166667	9944703	0.000000
318735552	0	0	1666.739825	32137	0	0.166667	31882	0	0.166667	9939751	0.000000
npatches	nstrain	runtime	dt	init_x	init_y	init_y_blood	init_z	init_S	beta0	beta1	beta2	beta3	mean_beta	B	d	delta	delta_blood	b[0]	mut	m	CTL	c	g	epsilon	k	het	lambda	rho	omega	x_max	patch.dyna	DELTA	A	VA
10000	1	100.000000	0.001000	21900	9499	5000000	0.001000	10000000	7.565476	4.078685	4.021400	8.188025	6	800000000	0.010000	1.000000	432.000000	80000	0.000050	0.004800	0	0.500000	0.000000	2.500000	11.000000	0.500000	0.000000	0.000000	0.000000	31872	0	10.000000	7.000000	1.000000
sus	inf	inf_blood	z	x[0]	y[0][0]	z[0]	x[1]	y[1][0]	z[1]	S[0]	synchrony
219000000	94990000	5000000	10.000000	21900	9499	0.001000	21900	9499	0.001000	10000000	0.000000
244373167	18733679	98283	3941.516320	21718	2757	0.394152	27696	855	0.394152	9994891	0.000000
305264745	957344	4966	6324.874597	29944	135	0.632580	31483	7	0.632580	9989814	0.000000
317224268	33500	167	5015.670464	31610	3	0.777177	31835	0	0.196742	9984805	0.000000
318612891	1625	7	2249.128479	31863	0	0.284874	31844	0	0.168157	9980020	0.000000
318723312	479	2	1731.326219	31597	1	0.172525	31941	0	0.166741	9974929	0.000000
318735740	126	0	1679.633126	31936	0	0.167829	31999	0	0.166670	9970024	0.000000
318721583	102	1	1669.732049	31936	0	0.166724	31836	0	0.166667	9965034	0.000000
318697097	124	1	1668.910473	31767	0	0.166670	32020	0	0.166667	9959991	0.000000
318740845	42	0	1668.481645	31981	0	0.166667	32057	0	0.166667	9954906	0.000000
318727253	44	2	1667.810620	31816	0	0.166667	31929	0	0.166667	9949991	0.000000
318715491	50	1	1667.884391	32038	0	0.166667	31919	0	0.166667	9945072	0.000000
318710464	53	0	1667.722938	31953	0	0.166667	31839	0	0.166667	9940219	0.000000
318721461	15	0	1667.455523	31745	0	0.166667	31961	0	0.166667	9935228	0.000000
318741084	0	0	1666.857269	31753	0	0.166667	31822	0	0.166667	9930196	0.000000
npatches	nstrain	runtime	dt	init_x	init_y	init_y_blood	init_z	init_S	beta0	beta1	beta2	beta3	mean_beta	B	d	delta	delta_blood	b[0]	mut	m	CTL	c	g	epsilon	k	het	lambda	rho	omega	x_max	patch.dyna	DELTA	A	VA
10000	1	100.000000	0.001000	21900	9499	5000000	0.001000	10000000	3.852370	6.544740	5.594535	8.713693	6	800000000	0.010000	1.000000	432.000000	80000	0.000050	0.004800	0	0.500000	0.000000	2.500000	12.000000	0.500000	0.000000	0.000000	0.000000	31872	0	10.000000	7.000000	1.000000
sus	inf	inf_blood	z	x[0]	y[0][0]	z[0]	x[1]	y[1][0]	z[1]	S[0]	synchrony
219000000	94990000	5000000	10.000000	21900	9499	0.001000	21900	9499	0.001000	10000000	0.000000
248256460	15831683	83006	3941.516320	27845	627	0.394152	24002	1848	0.394152	9994987	0.000000
307505675	562404	2961	6307.680963	31365	13	0.632580	30746	55	0.632580	9990063	0.000000
317619596	11106	59	4052.530838	31772	0	0.260115	31974	2	0.506417	9985085	0.000000
318640271	660	2	1932.478315	31902	0	0.171298	31820	0	0.183823	9980205	0.000000
318689839	161	1	1693.778957	31718	0	0.166896	31892	0	0.167517	9975185	0.000000
318720527	47	0	1671.051447	31820	0	0.166678	31927	0	0.166709	9970241	0.000000
318706108	25	0	1668.134588	32019	0	0.166667	31729	0	0.166669	9965251	0.000000
318729585	0	0	1667.098472	31940	0	0.166667	31651	0	0.166667	9960251	0.000000
npatches	nstrain	runtime	dt	init_x	init_y	init_y_blood	init_z	init_S	beta0	beta1	beta2	beta3	mean_beta	B	d	delta	delta_blood	b[0]	mut	m	CTL	c	g	epsilon	k	het	lambda	rho	omega	x_max	patch.dyna	DELTA	A	VA
10000	1	100.000000	0.001000	21900	9499	5000000	0.001000	10000000	8.677850	3.250726	4.875191	8.604867	6	800000000	0.010000	1.000000	432.000000	80000	0.000050	0.004800	0	0.500000	0.000000	2.500000	13.000000	0.500000	0.000000	0.000000	0.000000	31872	0	10.000000	7.000000	1.000000
sus	inf	inf_blood	z	x[0]	y[0][0]	z[0]	x[1]	y[1][0]	z[1]	S[0]	synchrony
219000000	94990000	5000000	10.000000	21900	9499	0.001000	21900	9499	0.001000	10000000	0.000000
251754452	13400851	70235	3941.516320	21022	2501	0.394152	28950	412	0.394152	9995034	0.000000
309202412	321682	1678	6225.551767	29769	139	0.632580	31757	0	0.484332	9990053	0.000000
317857873	4018	19	3266.652157	31543	0	0.673070	31721	0	0.182411	9984943	0.000000
318639999	318	5	1803.701247	31723	0	0.191766	31672	0	0.167447	9979980	0.000000
318724281	48	1	1679.297401	31938	0	0.167911	31796	0	0.166705	9974906	0.000000
318717979	0	0	1667.534542	31878	0	0.166728	31948	0	0.166669	9969997	0.000000
npatches	nstrain	runtime	dt	init_x	init_y	init_y_blood	init_z	init_S	beta0	beta1	beta2	beta3	mean_beta	B	d	delta	delta_blood	b[0]	mut	m	CTL	c	g	epsilon	k	het	lambda	rho	omega	x_max	patch.dyna	DELTA	A	VA
10000	1	100.000000	0.001000	21900	9499	5000000	0.001000	10000000	4.444076	4.747262	4.242551	6.658967	6	800000000	0.010000	1.000000	432.000000	80000	0.000050	0.004800	0	0.500000	0.000000	2.500000	14.000000	0.500000	0.000000	0.000000	0.000000	31872	0	10.000000	7.000000	1.000000
sus	inf	inf_blood	z	x[0]	y[0][0]	z[0]	x[1]	y[1][0]	z[1]	S[0]	synchrony
219000000	94990000	5000000	10.000000	21900	9499	0.001000	21900	9499	0.001000	10000000	0.000000
255180028	11257899	59035	3941.516320	27907	609	0.394152	27502	656	0.394152	9995071	0.000000
310577905	179696	961	6037.779620	31717	2	0.572080	31254	1	0.578825	9990131	0.000000
318003875	1677	2	2699.799555	31837	0	0.200217	31819	0	0.189929	9985166	0.000000
318665600	171	0	1741.814206	31784	0	0.168330	31861	0	0.167820	9980170	0.000000
318726469	90	0	1675.216593	31912	0	0.166749	31781	0	0.166724	9975234	0.000000
318726465	17	0	1668.430802	31842	0	0.166671	32002	0	0.166669	9970205	0.000000
318737853	0	0	1666.796591	31980	0	0.166667	32058	0	0.166667	9965207	0.000000
npatches	nstrain	runtime	dt	init_x	init_y	init_y_blood	init_z	init_S	beta0	beta1	beta2	beta3	mean_beta	B	d	delta	delta_blood	b[0]	mut	m	CTL	c	g	epsilon	k	het	lambda	rho	omega	x_max	patch.dyna	DELTA	A	VA
10000	1	100.000000	0.001000	21900	9499	5000000	0.001000	10000000	3.942414	3.621282	7.723330	7.350388	6	800000000	0.010000	1.000000	432.000000	80000	0.000050	0.004800	0	0.500000	0.000000	2.500000	15.000000	0.500000	0.000000	0.000000	0.000000	31872	0	10.000000	7.000000	1.000000
sus	inf	inf_blood	z	x[0]	y[0][0]	z[0]	x[1]	y[1][0]	z[1]	S[0]	synchrony
219000000	94990000	5000000	10.000000	21900	9499	0.001000	21900	9499	0.001000	10000000	0.000000
258312025	9457830	49976	3941.516320	28716	309	0.394152	28653	298	0.394152	9994895	0.000000
311602570	97983	442	5758.087392	31481	0	0.408744	31532	4	0.632580	9989883	0.000000
318117652	808	1	2331.949224	31967	0	0.242632	31588	0	0.218568	9984894	0.000000
318673009	60	1	1709.902375	31929	0	0.170432	31742	0	0.169239	9979945	0.000000
318717116	11	0	1670.060864	31720	0	0.166853	31783	0	0.166794	9975016	0.000000
318757094	0	0	1667.066588	31838	0	0.166676	31845	0	0.166673	9969979	0.000000
npatches	nstrain	runtime	dt	init_x	init_y	init_y_blood	init_z	init_S	beta0	beta1	beta2	beta3	mean_beta	B	d	delta	delta_blood	b[0]	mut	m	CTL	c	g	epsilon	k	het	lambda	rho	omega	x_max	patch.dyna	DELTA	A	VA
10000	1	100.000000	0.001000	21900	9499	5000000	0.001000	10000000	4.343706	6.716243	7.475014	8.453239	6	800000000	0.010000	1.000000	432.000000	80000	0.000050	0.004800	0	0.500000	0.000000	2.500000	16.000000	0.500000	0.000000	0.000000	0.000000	31872	0	10.000000	7.000000	1.000000
sus	inf	inf_blood	z	x[0]	y[0][0]	z[0]	x[1]	y[1][0]	z[1]	S[0]	synchrony
219000000	94990000	5000000	10.000000	21900	9499	0.001000	21900	9499	0.001000	10000000	0.000000
261232594	7945071	41607	3941.516320	28388	363	0.394152	25137	929	0.394152	9994962	0.000000
312404981	53918	304	5389.128231	31487	0	0.423100	30910	6	0.632580	9990028	0.000000
318181141	397	1	2103.810478	31636	0	0.179376	31763	0	0.207367	9985049	0.000000
318684534	28	0	1693.597295	31897	0	0.167297	31530	0	0.168684	9980117	0.000000
318729655	11	0	1669.004485	32029	0	0.166698	31784	0	0.166767	9975146	0.000000
318738957	0	0	1666.844498	31861	0	0.166668	31869	0	0.166672	9970147	0.000000
npatches	nstrain	runtime	dt	init_x	init_y	init_y_blood	init_z	init_S	beta0	beta1	beta2	beta3	mean_beta	B	d	delta	delta_blood	b[0]	mut	m	CTL	c	g	epsilon	k	het	lambda	rho	omega	x_max	patch.dyna	DELTA	A	VA
10000	1	100.000000	0.001000	21900	9499	5000000	0.001000	10000000	5.154233	6.461094	7.979898	8.699692	6	800000000	0.010000	1.000000	432.000000	80000	0.000050	0.004800	0	0.500000	0.000000	2.500000	17.000000	0.500000	0.000000	0.000000	0.000000	31872	0	10.000000	7.000000	1.000000
sus	inf	inf_blood	z	x[0]	y[0][0]	z[0]	x[1]	y[1][0]	z[1]	S[0]	synchrony
219000000	94990000	5000000	10.000000	21900	9499	0.001000	21900	9499	0.001000	10000000	0.000000
263871423	6664587	34746	3941.516320	27509	441	0.394152	25933	674	0.394152	9994975	0.000000
313017146	29456	154	5009.111914	31266	0	0.420432	31423	2	0.577687	9990011	0.000000
318244747	181	3	1978.909603	31700	0	0.179244	31747	0	0.189700	9984929	0.000000
318699003	25	0	1684.482014	31768	0	0.167290	31854	0	0.167808	9979738	0.000000
318689992	0	0	1667.729884	32132	0	0.166698	32073	0	0.166723	9974778	0.000000
npatches	nstrain	runtime	dt	init_x	init_y	init_y_blood	init_z	init_S	beta0	beta1	beta2	beta3	mean_beta	B	d	delta	delta_blood	b[0]	mut	m	CTL	c	g	epsilon	k	het	lambda	rho	omega	x_max	patch.dyna	DELTA	A	VA
10000	1	100.000000	0.001000	21900	9499	5000000	0.001000	10000000	8.810169	8.930344	6.850380	7.903887	6	800000000	0.010000	1.000000	432.000000	80000	0.000050	0.004800	0	0.500000	0.000000	2.500000	18.000000	0.500000	0.000000	0.000000	0.000000	31872	0	10.000000	7.000000	1.000000
sus	inf	inf_blood	z	x[0]	y[0][0]	z[0]	x[1]	y[1][0]	z[1]	S[0]	synchrony
219000000	94990000	5000000	10.000000	21900	9499	0.001000	21900	9499	0.001000	10000000	0.000000
266300983	5579134	29358	3941.516320	23070	1158	0.394152	23201	1147	0.394152	9995136	0.000000
313536010	15620	80	4583.588335	30519	1	0.630999	30892	6	0.632580	9990160	0.000000
318281814	100	1	1895.727282	32046	0	0.206399	31889	0	0.193932	9985180	0.000000
318691088	3	0	1678.664527	32006	0	0.168636	31995	0	0.168018	9980200	0.000000
318732331	0	0	1667.264270	31754	0	0.166764	31944	0	0.166734	9975157	0.000000
npatches	nstrain	runtime	dt	init_x	init_y	init_y_blood	init_z	init_S	beta0	beta1	beta2	beta3	mean_beta	B	d	delta	delta_blood	b[0]	mut	m	CTL	c	g	epsilon	k	het	lambda	rho	omega	x_max	patch.dyna	DELTA	A	VA
10000	1	100.000000	0.001000	21900	9499	5000000	0.001000	10000000	5.527852	3.126176	3.585529	3.959615	6	800000000	0.010000	1.000000	432.000000	80000	0.000050	0.004800	0	0.500000	0.000000	2.500000	19.000000	0.500000	0.000000	0.000000	0.000000	31872	0	10.000000	7.000000	1.000000
sus	inf	inf_blood	z	x[0]	y[0][0]	z[0]	x[1]	y[1][0]	z[1]	S[0]	synchrony
219000000	94990000	5000000	10.000000	21900	9499	0.001000	21900	9499	0.001000	10000000	0.000000
269086340	4586868	23836	3941.516320	27320	355	0.394152	29796	109	0.394152	9995060	0.000000
314002072	8644	40	4150.703024	31346	2	0.596414	31657	0	0.389291	9990093	0.000000
318335470	31	0	1829.689683	31712	0	0.188115	31726	0	0.177701	9985062	0.000000
318715711	0	0	1674.868899	31865	0	0.167730	31882	0	0.167214	9980027	0.000000
npatches	nstrain	runtime	dt	init_x	init_y	init_y_blood	init_z	init_S	beta0	beta1	beta2	beta3	mean_beta	B	d	delta	delta_blood	b[0]	mut	m	CTL	c	g	epsilon	k	het	lambda	rho	omega	x_max	patch.dyna	DELTA	A	VA
10000	1	100.000000	0.001000	21900	9499	5000000	0.001000	10000000	4.930006	3.614668	7.101050	8.059827	6	800000000	0.010000	1.000000	432.000000	80000	0.000050	0.004800	0	0.500000	0.000000	2.500000	20.000000	0.500000	0.000000	0.000000	0.000000	31872	0	10.000000	7.000000	1.000000
sus	inf	inf_blood	z	x[0]	y[0][0]	z[0]	x[1]	y[1][0]	z[1]	S[0]	synchrony
219000000	94990000	5000000	10.000000	21900	9499	0.001000	21900	9499	0.001000	10000000	0.000000
270756633	3876360	20495	3941.516320	28532	202	0.394152	29516	110	0.394152	9994972	0.000000
314292171	4804	32	3776.429461	31713	0	0.273874	31582	0	0.225479	9989947	0.000000
318342111	30	0	1793.410699	31789	0	0.171980	31712	0	0.169582	9984964	0.000000
318702173	1	0	1673.477602	31706	0	0.166930	31946	0	0.166811	9980047	0.000000
318724948	0	0	1667.004776	31605	0	0.166680	31744	0	0.166674	9974953	0.000000
