# Supplementary material for: Large Variations in HIV-1 Viral Load Explained by Shifting-Mosaic Metapopulation Dynamics
Source: PLoS Biol. 2016 Oct 5;14(10):e1002567. doi: 10.1371/journal.pbio.1002567 (PMC5051940; doi:10.1371/journal.pbio.1002567)
Supplement: S1 Data — Each file gives the output from the simulations indicated by the filename: low migration (ms1, db432); high migration (ms1, db1); very high migration (ms10, db1); number of patches (np); reservoir (storage); no reservoir (nostorage); CTL immigration model (CTLimmig); CTL proliferation model (CTLprolif); β¯ (beta1, beta2, …). Within each file, there are 21 simulations for (k = 0,1,..,20), and data is output each day. For measures of synchrony, the final entry should be used. See Methods and S1 Simulation Code for further details. (ZIP) [file pbio.1002567.s002.zip › S1_Data/ms1_np10000_nostorage_noPD_CTLimmig_db432_beta7.tsv]

npatches	nstrain	runtime	dt	init_x	init_y	init_y_blood	init_z	init_S	beta0	beta1	beta2	beta3	mean_beta	B	d	delta	delta_blood	b[0]	mut	m	CTL	c	g	epsilon	k	het	lambda	rho	omega	x_max	patch.dyna	DELTA	A	VA
10000	1	100.000000	0.001000	21900	9499	5000000	0.001000	10000000	5.700102	9.903241	8.254405	5.057500	7	800000000	0.010000	1.000000	432.000000	80000	0.000050	0.004800	0	0.500000	0.000000	2.500000	0.000000	0.500000	0.000000	0.000000	0.000000	31872	0	10.000000	7.000000	1.000000
sus	inf	inf_blood	z	x[0]	y[0][0]	z[0]	x[1]	y[1][0]	z[1]	S[0]	synchrony
219000000	94990000	5000000	10.000000	21900	9499	0.001000	21900	9499	0.001000	10000000	0.000000
155787737	127741524	665463	3941.516320	17563	11574	0.394152	10416	16573	0.394152	9995006	0.000000
159131653	123158388	642136	6325.803353	17963	10736	0.632580	10856	15822	0.632580	9990129	0.000000
159705209	122757754	639511	7771.765723	17878	10626	0.777177	10717	15959	0.777177	9985068	0.000000
159783838	122746585	639237	8648.676577	18030	10879	0.864868	10624	16136	0.864868	9980008	0.000000
159796302	122740097	639299	9180.483393	17903	10828	0.918048	10612	16008	0.918048	9974916	0.000000
159775950	122743420	638830	9503.000201	18105	10598	0.950300	10561	16000	0.950300	9969903	0.000000
159754819	122772699	639520	9698.592075	18013	10994	0.969859	10475	16084	0.969859	9964863	0.000000
159779166	122746842	638961	9817.209710	18007	10797	0.981721	11046	15798	0.981721	9959909	0.000000
159778623	122763878	639878	9889.145947	17951	10766	0.988915	11005	15860	0.988915	9955043	0.000000
159772576	122751663	639645	9932.772025	18124	10747	0.993277	10676	16092	0.993277	9950095	0.000000
159779030	122767552	638780	9959.229270	17890	11008	0.995923	10719	16047	0.995923	9945210	0.000000
159777913	122749119	638532	9975.274394	18113	10661	0.997527	10910	15713	0.997527	9940257	0.000000
159785876	122739719	638618	9985.005037	18225	10667	0.998501	10574	16095	0.998501	9935184	0.000000
159777089	122756920	640674	9990.906233	18082	10799	0.999091	10600	16234	0.999091	9930131	0.000000
159805453	122742728	641043	9994.485041	18048	10763	0.999449	10641	15885	0.999449	9925230	0.000000
159758397	122771162	638417	9996.655426	17770	11028	0.999666	10603	16085	0.999666	9920410	0.000000
159780482	122739257	637794	9997.971667	18153	10626	0.999797	10529	16171	0.999797	9915390	0.000000
159789054	122742056	639207	9998.769908	18118	10678	0.999877	10707	16014	0.999877	9910414	0.000000
159790151	122746470	640795	9999.254005	17884	10698	0.999925	10634	16276	0.999925	9905461	0.000000
159778581	122748917	637836	9999.547588	17967	10819	0.999955	10559	16243	0.999955	9900477	0.000000
159784055	122763428	639481	9999.725632	17972	10754	0.999973	10697	16017	0.999973	9895666	0.000000
159771795	122781586	638649	9999.833608	17921	10962	0.999983	10787	16083	0.999983	9890746	0.000000
159778130	122747792	637705	9999.899091	17795	10965	0.999990	10566	16309	0.999990	9885680	0.000000
159778438	122745201	640048	9999.938803	17781	11142	0.999994	10671	16014	0.999994	9880702	0.000000
159761049	122780219	640498	9999.962887	17776	11003	0.999996	10588	16119	0.999996	9875834	0.000000
159758619	122803330	640431	9999.977493	18211	10520	0.999998	10651	16203	0.999998	9870905	0.000000
159754211	122780796	640378	9999.986350	18230	10536	0.999999	10695	15959	0.999999	9865949	0.000000
159776050	122745243	641537	9999.991722	17843	11005	0.999999	10584	15957	0.999999	9861087	0.000000
159783025	122744756	638777	9999.994980	17890	10926	0.999999	10743	15883	0.999999	9856272	0.000000
159771859	122760348	639079	9999.996955	17922	10803	1.000000	10536	16248	1.000000	9851364	0.000000
159802384	122739038	639808	9999.998154	17946	10911	1.000000	10744	15915	1.000000	9846406	0.000000
159786283	122731885	639612	9999.998880	18091	10637	1.000000	10744	15992	1.000000	9841527	0.000000
159785185	122743173	639602	9999.999321	18061	10760	1.000000	10610	16021	1.000000	9836604	0.000000
159783211	122779483	639975	9999.999588	18069	10727	1.000000	10717	16037	1.000000	9831849	0.000000
159785547	122747207	639347	9999.999750	18106	10771	1.000000	10718	16151	1.000000	9826865	0.000000
159769893	122774417	639786	9999.999849	18065	10778	1.000000	10594	16308	1.000000	9822033	0.000000
159770147	122740819	638453	9999.999908	17850	10880	1.000000	10712	16241	1.000000	9817024	0.000000
159781203	122741745	639468	9999.999944	17929	10739	1.000000	10543	16164	1.000000	9811990	0.000000
159786959	122747309	639333	9999.999966	17953	10936	1.000000	10623	16216	1.000000	9807060	0.000000
159776054	122741038	640073	9999.999980	18068	10552	1.000000	10717	15944	1.000000	9802161	-1.#IND00
159760275	122771256	640346	9999.999988	18194	10852	1.000000	10651	15991	1.000000	9797230	-0.012800
159772078	122763279	638717	9999.999992	17949	10885	1.000000	10357	16330	1.000000	9792551	0.005785
159757729	122774541	639534	9999.999995	17862	10949	1.000000	10719	15981	1.000000	9787660	0.007673
159772159	122747017	638179	9999.999997	17789	10836	1.000000	10457	16260	1.000000	9782797	0.001741
159765872	122765433	639026	9999.999998	17974	10712	1.000000	10738	15940	1.000000	9778004	-0.000778
159779152	122752981	638956	9999.999999	18123	10702	1.000000	10591	16154	1.000000	9773109	-0.001685
159788581	122741540	640378	9999.999999	18131	10686	1.000000	10890	15707	1.000000	9768150	0.002095
159756308	122764993	640293	10000.000000	18160	10601	1.000000	10748	15918	1.000000	9763181	0.003406
159813818	122723873	638967	10000.000000	17909	10795	1.000000	10496	16289	1.000000	9758180	0.002778
159810784	122735811	638177	10000.000000	18055	10785	1.000000	10516	16446	1.000000	9753261	-0.004027
159784904	122743024	638555	10000.000000	17988	10807	1.000000	10696	16094	1.000000	9748455	-0.003018
159775184	122740855	638918	10000.000000	18108	10765	1.000000	10560	16201	1.000000	9743548	-0.002558
159766968	122746129	640600	10000.000000	17998	10971	1.000000	10605	16263	1.000000	9738583	-0.001707
159792299	122749411	639996	10000.000000	18032	10805	1.000000	10675	16145	1.000000	9733750	-0.002140
159766390	122760545	640190	10000.000000	17926	10963	1.000000	10620	16020	1.000000	9729020	-0.003111
159784524	122740881	639755	10000.000000	17928	10937	1.000000	10635	16124	1.000000	9724238	-0.003337
159809700	122712399	640764	10000.000000	17906	10871	1.000000	10644	16117	1.000000	9719245	-0.003026
159777761	122760489	639702	10000.000000	18064	10871	1.000000	10710	15959	1.000000	9714490	-0.002822
159789119	122759747	638479	10000.000000	18076	11030	1.000000	10549	16219	1.000000	9709658	-0.005618
159767086	122748082	639854	10000.000000	17980	10828	1.000000	10707	16015	1.000000	9704755	-0.005479
159783076	122749848	639977	10000.000000	18266	10625	1.000000	10611	16168	1.000000	9700006	-0.004451
159777837	122747651	639620	10000.000000	18179	10697	1.000000	10768	15716	1.000000	9695187	-0.003734
159770245	122767417	639280	10000.000000	17932	10783	1.000000	10728	15799	1.000000	9690265	-0.003440
159777566	122749755	637541	10000.000000	17896	10891	1.000000	10601	16160	1.000000	9685484	-0.003052
159776900	122746274	640481	10000.000000	17891	11081	1.000000	10615	16050	1.000000	9680617	-0.005711
159786592	122747916	638836	10000.000000	18140	10889	1.000000	10670	16125	1.000000	9675909	-0.005162
159798852	122738601	638747	10000.000000	17796	10961	1.000000	10718	15972	1.000000	9671216	-0.004597
159806551	122739011	639053	10000.000000	18067	10702	1.000000	10542	16056	1.000000	9666466	-0.004627
159783647	122733356	638421	10000.000000	18182	10653	1.000000	10536	16312	1.000000	9661627	-0.004601
159788496	122747432	638207	10000.000000	18393	10541	1.000000	10589	16041	1.000000	9656760	-0.004415
159767114	122763310	641450	10000.000000	17920	10753	1.000000	10656	15912	1.000000	9652042	-0.003283
159767762	122773047	638580	10000.000000	17990	10529	1.000000	10675	16075	1.000000	9647315	-0.003130
159759334	122758406	640667	10000.000000	17760	10928	1.000000	10598	16226	1.000000	9642289	-0.002952
159791136	122724784	638377	10000.000000	17892	10814	1.000000	10843	15796	1.000000	9637499	-0.002902
159779155	122750737	639126	10000.000000	17766	11288	1.000000	10722	16035	1.000000	9632650	-0.002456
159795750	122745690	640157	10000.000000	17876	10873	1.000000	10651	16072	1.000000	9627834	-0.002290
159779615	122761370	640448	10000.000000	18068	10876	1.000000	10730	15885	1.000000	9622951	-0.002347
159769862	122778329	639008	10000.000000	17929	10853	1.000000	10665	16180	1.000000	9618108	-0.002335
159778648	122758994	638151	10000.000000	18131	10700	1.000000	10646	16302	1.000000	9613311	-0.002972
159788753	122728061	637843	10000.000000	18179	10742	1.000000	10626	15953	1.000000	9608592	-0.002839
159776792	122755115	640368	10000.000000	18063	10862	1.000000	10669	16128	1.000000	9603705	-0.003260
159766994	122751899	639773	10000.000000	17852	10685	1.000000	10603	16246	1.000000	9598859	-0.002816
159781667	122763339	639489	10000.000000	17938	11003	1.000000	10667	16002	1.000000	9594091	-0.001827
159801056	122719598	639526	10000.000000	18019	10685	1.000000	10649	16098	1.000000	9589117	-0.001916
159796302	122740430	638476	10000.000000	17831	10878	1.000000	10555	16069	1.000000	9584161	-0.001831
159777167	122736838	639296	10000.000000	18168	10691	1.000000	10711	16096	1.000000	9579417	-0.001721
159782471	122748228	639189	10000.000000	17795	10806	1.000000	10521	16219	1.000000	9574627	-0.001589
159753668	122765301	639119	10000.000000	18115	10702	1.000000	10719	16154	1.000000	9569837	-0.001446
159761068	122781534	641471	10000.000000	17795	10886	1.000000	10568	16237	1.000000	9565000	-0.001149
159763584	122756193	640047	10000.000000	18347	10579	1.000000	10531	16170	1.000000	9560096	-0.001174
159762591	122757875	640512	10000.000000	18070	10911	1.000000	10559	16187	1.000000	9555282	-0.000923
159797330	122731165	640366	10000.000000	17850	11089	1.000000	10716	15920	1.000000	9550534	-0.001076
159777392	122745994	639134	10000.000000	17977	10872	1.000000	10704	16036	1.000000	9545827	-0.001389
159786071	122741809	640668	10000.000000	17972	11015	1.000000	10729	16081	1.000000	9541113	-0.001863
159789491	122751820	637765	10000.000000	17870	10766	1.000000	10699	16225	1.000000	9536455	-0.001890
159768551	122755733	640105	10000.000000	17851	11131	1.000000	10731	16202	1.000000	9531672	-0.001679
159761403	122761996	640300	10000.000000	18059	10796	1.000000	10760	16196	1.000000	9526894	-0.001694
159780492	122767112	639576	10000.000000	18089	10636	1.000000	10547	16059	1.000000	9522272	-0.001481
159788761	122723679	641420	10000.000000	18093	10747	1.000000	10688	16229	1.000000	9517562	-0.000908
npatches	nstrain	runtime	dt	init_x	init_y	init_y_blood	init_z	init_S	beta0	beta1	beta2	beta3	mean_beta	B	d	delta	delta_blood	b[0]	mut	m	CTL	c	g	epsilon	k	het	lambda	rho	omega	x_max	patch.dyna	DELTA	A	VA
10000	1	100.000000	0.001000	21900	9499	5000000	0.001000	10000000	8.674567	8.946338	8.429383	8.580263	7	800000000	0.010000	1.000000	432.000000	80000	0.000050	0.004800	0	0.500000	0.000000	2.500000	1.000000	0.500000	0.000000	0.000000	0.000000	31872	0	10.000000	7.000000	1.000000
sus	inf	inf_blood	z	x[0]	y[0][0]	z[0]	x[1]	y[1][0]	z[1]	S[0]	synchrony
219000000	94990000	5000000	10.000000	21900	9499	0.001000	21900	9499	0.001000	10000000	0.000000
163440444	110670996	576468	3941.516320	12675	13521	0.394152	12260	13918	0.394152	9995012	0.000000
180055482	89757674	467324	6325.803353	14094	11437	0.632580	13814	11468	0.632580	9990097	0.000000
189742039	80272844	418270	7771.765723	14776	10498	0.777177	14586	10620	0.777177	9985196	0.000000
195322457	75175526	390815	8648.676577	15438	9612	0.864868	14862	10246	0.864868	9980254	0.000000
198687562	72206411	376744	9180.483393	15558	9652	0.918048	14972	9936	0.918048	9975275	0.000000
200714443	70475945	365977	9503.000201	15267	9741	0.950300	15313	9718	0.950300	9970330	0.000000
201920572	69439644	362348	9698.592075	15537	9600	0.969859	14905	10012	0.969859	9965289	0.000000
202651313	68838792	357692	9817.209710	15859	9432	0.981721	15228	9409	0.981721	9960182	0.000000
203090898	68434698	357415	9889.145947	15725	9415	0.988915	15289	9757	0.988915	9955185	0.000000
203352138	68247553	355672	9932.772025	15744	9652	0.993277	15425	9636	0.993277	9950221	0.000000
203533577	68082444	354563	9959.229270	16213	9048	0.995923	15352	9631	0.995923	9945216	0.000000
203626267	68011009	353346	9975.274394	15621	9560	0.997527	15288	9720	0.997527	9940167	0.000000
203686252	67960092	352668	9985.005037	15904	9304	0.998501	15507	9343	0.998501	9935229	0.000000
203747147	67912598	354245	9990.906233	15763	9479	0.999091	15319	9749	0.999091	9930196	0.000000
203760707	67901575	353822	9994.485041	15868	9409	0.999449	15200	9802	0.999449	9925255	0.000000
203742528	67908345	353856	9996.655426	15907	9271	0.999666	15632	9515	0.999666	9920261	0.000000
203782779	67887038	352636	9997.971667	15701	9401	0.999797	15289	9592	0.999797	9915343	0.000000
203799610	67866378	353289	9998.769908	15799	9291	0.999877	15333	9501	0.999877	9910282	0.000000
203788183	67874619	352540	9999.254005	15964	9305	0.999925	15467	9606	0.999925	9905446	0.000000
203790890	67880472	353374	9999.547588	16045	9271	0.999955	15096	9683	0.999955	9900464	0.000000
203799001	67851989	353593	9999.725632	15855	9367	0.999973	15682	9492	0.999973	9895551	0.000000
203754642	67905160	353964	9999.833608	16082	9199	0.999983	15312	9539	0.999983	9890593	0.000000
203778129	67881604	354156	9999.899091	16260	8943	0.999990	15213	9744	0.999990	9885683	0.000000
203786733	67881606	352602	9999.938803	15983	9465	0.999994	15362	9671	0.999994	9880844	0.000000
203754767	67908167	353971	9999.962887	15720	9462	0.999996	15460	9489	0.999996	9875819	0.000000
203759966	67902029	353761	9999.977493	15847	9409	0.999998	15318	9663	0.999998	9870884	0.000000
203768338	67874507	353410	9999.986350	15922	9072	0.999999	15381	9498	0.999999	9865956	0.000000
203808272	67855181	353479	9999.991722	15803	9460	0.999999	15226	9547	0.999999	9861103	0.000000
203782521	67888057	354026	9999.994980	15868	9201	0.999999	15660	9359	0.999999	9856227	0.000000
203774920	67897814	353489	9999.996955	15785	9340	1.000000	15272	9470	1.000000	9851251	0.000000
203800090	67849247	354126	9999.998154	15844	9414	1.000000	15585	9409	1.000000	9846322	0.000000
203825391	67866483	354191	9999.998880	15872	9273	1.000000	15513	9381	1.000000	9841373	0.000000
203822265	67860922	353422	9999.999321	16109	9098	1.000000	15351	9465	1.000000	9836531	0.000000
203809734	67879866	353933	9999.999588	15792	9369	1.000000	15364	9504	1.000000	9831598	0.000000
203794378	67875238	353370	9999.999750	15946	9013	1.000000	15434	9656	1.000000	9826565	0.000000
203798586	67862832	353843	9999.999849	15988	9281	1.000000	15551	9328	1.000000	9821619	0.000000
203782514	67884586	353171	9999.999908	15700	9562	1.000000	15287	9670	1.000000	9816613	0.000000
203795644	67883041	353451	9999.999944	15930	9201	1.000000	15511	9594	1.000000	9811592	0.000000
203783317	67892606	353772	9999.999966	15768	9403	1.000000	15693	9203	1.000000	9806686	0.000000
203772032	67887758	354442	9999.999980	15696	9348	1.000000	15369	9618	1.000000	9801768	-1.#IND00
203781065	67867910	352590	9999.999988	15686	9439	1.000000	15465	9614	1.000000	9796803	0.000000
203809448	67886502	353589	9999.999992	16018	9122	1.000000	15439	9647	1.000000	9791910	0.000569
203806194	67874793	353741	9999.999995	15889	9241	1.000000	15184	9701	1.000000	9787087	0.002222
203805943	67868689	353380	9999.999997	15607	9778	1.000000	15493	9266	1.000000	9782102	-0.004228
203814898	67867370	353310	9999.999998	15971	9119	1.000000	15302	9670	1.000000	9777197	-0.003073
203775664	67882084	352343	9999.999999	15686	9523	1.000000	15447	9572	1.000000	9772433	-0.004562
203806397	67870953	353306	9999.999999	15792	9311	1.000000	15350	9578	1.000000	9767447	-0.003484
203797750	67870950	353334	10000.000000	15767	9373	1.000000	15512	9573	1.000000	9762613	0.002944
203755247	67899660	352286	10000.000000	15835	9456	1.000000	15290	9671	1.000000	9757626	0.002604
203801264	67881065	354210	10000.000000	15638	9512	1.000000	15599	9334	1.000000	9752738	-0.000441
203791523	67877679	353431	10000.000000	15837	9305	1.000000	15096	9990	1.000000	9747864	-0.001471
203794365	67881501	353552	10000.000000	15760	9358	1.000000	15456	9492	1.000000	9743043	-0.000700
203760760	67894632	353735	10000.000000	16020	9151	1.000000	15589	9372	1.000000	9738098	0.000000
203776048	67887653	353384	10000.000000	15817	9218	1.000000	15451	9589	1.000000	9733506	-0.000898
203802261	67885674	353578	10000.000000	15971	9249	1.000000	15710	9267	1.000000	9728684	0.000086
203779231	67874154	353518	10000.000000	15786	9421	1.000000	15418	9601	1.000000	9723910	0.002180
203794581	67884642	353897	10000.000000	15928	9308	1.000000	15457	9763	1.000000	9719139	0.002496
203768873	67886481	352563	10000.000000	15664	9150	1.000000	15536	9384	1.000000	9714159	0.002397
203772112	67881724	353029	10000.000000	15717	9350	1.000000	15509	9370	1.000000	9709272	0.002748
203806142	67863865	353243	10000.000000	15959	9204	1.000000	15463	9590	1.000000	9704394	0.002695
203824523	67851894	353721	10000.000000	15801	9202	1.000000	15305	9577	1.000000	9699537	0.002696
203804953	67872306	353532	10000.000000	15846	9351	1.000000	15280	9770	1.000000	9694597	0.001792
203817492	67867905	352456	10000.000000	15731	9458	1.000000	15376	9642	1.000000	9689805	0.001874
203824014	67856424	354328	10000.000000	15620	9501	1.000000	15109	9636	1.000000	9685001	0.002941
203797928	67869545	353245	10000.000000	15995	9232	1.000000	15322	9490	1.000000	9680051	0.002828
203798683	67885140	353372	10000.000000	15860	9242	1.000000	15434	9775	1.000000	9675264	0.003350
203813896	67868757	354103	10000.000000	15892	9369	1.000000	15277	9671	1.000000	9670509	0.003076
203807163	67873366	353109	10000.000000	15774	9382	1.000000	15626	9419	1.000000	9665723	0.002983
203814833	67850468	353030	10000.000000	15627	9640	1.000000	15552	9616	1.000000	9660946	0.002734
203783329	67884903	354599	10000.000000	16090	9210	1.000000	15333	9733	1.000000	9656107	0.002566
203778415	67880267	354869	10000.000000	15926	9424	1.000000	15505	9451	1.000000	9651190	0.002149
203803631	67861258	354966	10000.000000	15936	9027	1.000000	15251	9545	1.000000	9646382	0.001535
203824851	67858981	353997	10000.000000	16028	9249	1.000000	15542	9517	1.000000	9641493	0.001392
203791155	67879913	353660	10000.000000	15862	9299	1.000000	15625	9405	1.000000	9636645	0.001270
203798690	67875181	352605	10000.000000	15515	9628	1.000000	15610	9429	1.000000	9631799	0.001401
203781792	67898973	353929	10000.000000	15708	9376	1.000000	15454	9443	1.000000	9627074	0.001610
203788880	67883791	352077	10000.000000	16042	9146	1.000000	15604	9459	1.000000	9622229	0.002297
203792614	67892516	352258	10000.000000	15807	9388	1.000000	15397	9569	1.000000	9617509	0.002495
203775424	67889407	354949	10000.000000	15887	9422	1.000000	15589	9489	1.000000	9612809	0.002358
203799458	67871194	353400	10000.000000	15981	9105	1.000000	15538	9470	1.000000	9607975	0.001902
203795818	67878855	353542	10000.000000	15961	9017	1.000000	15371	9502	1.000000	9603269	0.001845
203796155	67857779	352694	10000.000000	15837	9407	1.000000	15449	9554	1.000000	9598459	0.001883
203793510	67883588	353876	10000.000000	15935	9074	1.000000	15176	9514	1.000000	9593593	0.001898
203795602	67859553	352530	10000.000000	15632	9507	1.000000	15437	9432	1.000000	9588804	0.001922
203809213	67877515	352934	10000.000000	15983	9174	1.000000	15427	9613	1.000000	9584004	0.002209
203794442	67889030	352604	10000.000000	15831	9317	1.000000	15470	9582	1.000000	9579208	0.002975
203764473	67895577	354064	10000.000000	15993	9189	1.000000	15272	9755	1.000000	9574355	0.002673
203799916	67868906	352722	10000.000000	15639	9578	1.000000	15414	9484	1.000000	9569626	0.002511
203798206	67860675	352057	10000.000000	15740	9327	1.000000	15549	9402	1.000000	9564928	0.002166
203779366	67863504	354208	10000.000000	15580	9553	1.000000	15312	9539	1.000000	9560166	0.002360
203810827	67865686	352790	10000.000000	15548	9428	1.000000	15608	9431	1.000000	9555389	0.002449
203780382	67884852	353091	10000.000000	15677	9447	1.000000	15231	9542	1.000000	9550601	0.002295
203796897	67870111	354868	10000.000000	15694	9495	1.000000	15243	9545	1.000000	9545873	0.001866
203801761	67873504	352763	10000.000000	15538	9456	1.000000	15409	9545	1.000000	9541108	0.000576
203800650	67875157	353795	10000.000000	15801	9203	1.000000	15375	9611	1.000000	9536311	0.000734
203773563	67870729	353449	10000.000000	15774	9548	1.000000	15315	9587	1.000000	9531540	0.001252
203814989	67847054	353492	10000.000000	15892	9276	1.000000	15367	9401	1.000000	9526882	0.001383
203772896	67893765	354537	10000.000000	16055	9188	1.000000	15486	9751	1.000000	9522167	0.001383
203797652	67869230	354216	10000.000000	15957	9305	1.000000	15598	9482	1.000000	9517485	0.000629
npatches	nstrain	runtime	dt	init_x	init_y	init_y_blood	init_z	init_S	beta0	beta1	beta2	beta3	mean_beta	B	d	delta	delta_blood	b[0]	mut	m	CTL	c	g	epsilon	k	het	lambda	rho	omega	x_max	patch.dyna	DELTA	A	VA
10000	1	100.000000	0.001000	21900	9499	5000000	0.001000	10000000	9.328315	9.181355	7.691469	7.431774	7	800000000	0.010000	1.000000	432.000000	80000	0.000050	0.004800	0	0.500000	0.000000	2.500000	2.000000	0.500000	0.000000	0.000000	0.000000	31872	0	10.000000	7.000000	1.000000
sus	inf	inf_blood	z	x[0]	y[0][0]	z[0]	x[1]	y[1][0]	z[1]	S[0]	synchrony
219000000	94990000	5000000	10.000000	21900	9499	0.001000	21900	9499	0.001000	10000000	0.000000
171769062	95200170	495399	3941.516320	12563	12383	0.394152	12520	12457	0.394152	9994964	0.000000
200540519	64772977	337572	6325.803353	14925	9282	0.632580	14984	9395	0.632580	9990041	0.000000
217766787	51934541	270289	7771.765723	16213	8103	0.777177	16657	7584	0.777177	9985019	0.000000
227509060	45451004	236777	8648.676577	17033	7252	0.864868	17351	7054	0.864868	9979949	0.000000
233236866	41862313	217445	9180.483393	17545	6886	0.918048	18068	6586	0.918048	9975014	0.000000
236624583	39806125	207251	9503.000201	18073	6691	0.950300	18395	6360	0.950300	9969864	0.000000
238632817	38623882	201015	9698.592075	17971	6596	0.969859	18233	6349	0.969859	9964991	0.000000
239892174	37877063	197011	9817.209710	18105	6594	0.981721	18463	6454	0.981721	9960028	0.000000
240607506	37457585	195641	9889.145947	18455	6402	0.988915	18245	6261	0.988915	9954996	0.000000
241040906	37206422	194144	9932.772025	18295	6420	0.993277	18265	6409	0.993277	9950189	0.000000
241358602	37015677	192463	9959.229270	17934	6639	0.995923	18548	6146	0.995923	9945165	0.000000
241557000	36923571	193045	9975.274394	18303	6371	0.997527	18274	6400	0.997527	9940367	0.000000
241638669	36871185	191548	9985.005037	18498	6316	0.998501	18710	6295	0.998501	9935420	0.000000
241695931	36846702	191053	9990.906233	18079	6611	0.999091	18537	6362	0.999091	9930246	0.000000
241675202	36845343	191817	9994.485041	18552	6218	0.999449	18454	6265	0.999449	9925324	0.000000
241730886	36812364	191808	9996.655426	18534	6127	0.999666	18722	6340	0.999666	9920361	0.000000
241778529	36802608	191319	9997.971667	18375	6218	0.999797	18368	6266	0.999797	9915427	0.000000
241804790	36769848	191241	9998.769908	18542	6140	0.999877	18733	6105	0.999877	9910507	0.000000
241797687	36777413	191726	9999.254005	17960	6511	0.999925	18428	6480	0.999925	9905499	0.000000
241786648	36785914	191838	9999.547588	18172	6471	0.999955	18229	6341	0.999955	9900627	0.000000
241784643	36785261	191968	9999.725632	18384	6427	0.999973	18709	6115	0.999973	9895610	0.000000
241800451	36782812	191224	9999.833608	18394	6495	0.999983	18767	6113	0.999983	9890751	0.000000
241805285	36766735	191483	9999.899091	18090	6297	0.999990	18553	6259	0.999990	9885762	0.000000
241801383	36777753	191560	9999.938803	18362	6426	0.999994	18421	6270	0.999994	9880810	0.000000
241736337	36804181	191174	9999.962887	18284	6308	0.999996	18666	6118	0.999996	9875837	0.000000
241773940	36786458	191559	9999.977493	18595	6266	0.999998	18564	6402	0.999998	9871023	0.000000
241780633	36786038	191149	9999.986350	18541	6182	0.999999	18564	6270	0.999999	9866132	0.000000
241817108	36762036	191603	9999.991722	18340	6313	0.999999	18480	6372	0.999999	9861215	0.000000
241771069	36804282	191951	9999.994980	18678	6105	0.999999	18879	5931	0.999999	9856268	0.000000
241742052	36799342	191459	9999.996955	18407	6352	1.000000	18639	6335	1.000000	9851409	0.000000
241773776	36787841	191254	9999.998154	18293	6407	1.000000	18341	6357	1.000000	9846503	0.000000
241796089	36764544	191494	9999.998880	18558	6266	1.000000	18600	6272	1.000000	9841532	0.000000
241754777	36795391	192500	9999.999321	18185	6375	1.000000	18804	6078	1.000000	9836662	0.000000
241759569	36803242	191308	9999.999588	18539	6315	1.000000	18458	6413	1.000000	9831721	0.000000
241776700	36781245	190801	9999.999750	18256	6420	1.000000	18743	6183	1.000000	9826781	0.000000
241786807	36776195	191579	9999.999849	18254	6681	1.000000	18736	6124	1.000000	9821921	0.000000
241769761	36790534	192491	9999.999908	18161	6238	1.000000	18655	6137	1.000000	9816916	0.000000
241797309	36776268	190592	9999.999944	18436	6426	1.000000	18870	6161	1.000000	9812080	0.000000
241797145	36769759	191444	9999.999966	18084	6556	1.000000	18594	6150	1.000000	9807253	0.000000
241802471	36774440	191887	9999.999980	18357	6281	1.000000	18407	6366	1.000000	9802281	-1.#IND00
241780500	36796469	192075	9999.999988	18536	6226	1.000000	18657	6154	1.000000	9797229	0.000000
241827529	36764888	191757	9999.999992	18241	6474	1.000000	18756	6201	1.000000	9792314	-0.032975
241782170	36793142	190826	9999.999995	18563	6186	1.000000	18684	6157	1.000000	9787516	-0.010032
241788903	36789753	191657	9999.999997	18701	6157	1.000000	18386	6397	1.000000	9782773	-0.004666
241790569	36780112	190858	9999.999998	18201	6489	1.000000	18181	6534	1.000000	9777908	0.000411
241796406	36786116	191584	9999.999999	18067	6516	1.000000	18732	6034	1.000000	9773118	0.000066
241745888	36810608	192817	9999.999999	18460	6486	1.000000	18621	6160	1.000000	9768312	-0.000981
241759690	36793429	191529	10000.000000	18384	6151	1.000000	18727	6182	1.000000	9763320	-0.003695
241767581	36789597	192250	10000.000000	18216	6350	1.000000	18750	6232	1.000000	9758439	-0.004160
241753126	36796299	191314	10000.000000	18281	6389	1.000000	18928	6052	1.000000	9753571	-0.003414
241764503	36783989	191656	10000.000000	18030	6507	1.000000	18049	6456	1.000000	9748690	-0.001524
241799608	36767096	191876	10000.000000	18049	6476	1.000000	18709	6256	1.000000	9743758	-0.001096
241803815	36777390	191433	10000.000000	18422	6120	1.000000	18661	6120	1.000000	9738776	0.002272
241740458	36811386	191472	10000.000000	18349	6374	1.000000	18660	6248	1.000000	9733840	0.002192
241782721	36775067	190806	10000.000000	18292	6378	1.000000	18102	6544	1.000000	9728959	0.003700
241795634	36787381	191794	10000.000000	18253	6422	1.000000	18470	6180	1.000000	9724101	0.002919
241803096	36786210	191503	10000.000000	18444	6249	1.000000	18569	6240	1.000000	9719285	0.001419
241760482	36809597	191550	10000.000000	18341	6283	1.000000	18583	6348	1.000000	9714461	0.002010
241773263	36782769	191356	10000.000000	18204	6563	1.000000	18809	6052	1.000000	9709557	0.001945
241782014	36778084	190835	10000.000000	18165	6460	1.000000	18471	6271	1.000000	9704684	0.002704
241764371	36795973	192197	10000.000000	18358	6294	1.000000	18544	6201	1.000000	9699919	0.003146
241767754	36772189	191990	10000.000000	18389	6363	1.000000	18939	6191	1.000000	9695053	0.002848
241787115	36801599	191173	10000.000000	18026	6362	1.000000	18864	5947	1.000000	9690109	0.001331
241777521	36785968	191706	10000.000000	18791	6130	1.000000	18752	6160	1.000000	9685143	0.000807
241731636	36801871	192160	10000.000000	18362	6371	1.000000	18476	6314	1.000000	9680273	-0.000239
241766707	36782651	191904	10000.000000	18139	6399	1.000000	18741	6012	1.000000	9675381	0.000090
241799935	36778529	190746	10000.000000	18057	6565	1.000000	18631	6087	1.000000	9670429	0.000469
241787301	36779039	191440	10000.000000	18289	6345	1.000000	18234	6476	1.000000	9665519	0.000261
241782018	36782852	191888	10000.000000	18306	6387	1.000000	18699	6190	1.000000	9660644	0.000696
241809584	36755109	191265	10000.000000	18370	6228	1.000000	18585	6274	1.000000	9655817	0.001022
241826000	36770337	191306	10000.000000	18323	6509	1.000000	18732	6268	1.000000	9650961	0.000788
241777627	36788953	192515	10000.000000	18436	6214	1.000000	18128	6489	1.000000	9646159	0.001156
241791956	36784152	191905	10000.000000	18213	6457	1.000000	18493	6212	1.000000	9641475	-0.001030
241762980	36797029	191511	10000.000000	18383	6360	1.000000	18290	6335	1.000000	9636542	-0.000561
241785127	36786792	191996	10000.000000	18281	6350	1.000000	18523	6275	1.000000	9631726	-0.000332
241798729	36769701	191410	10000.000000	18335	6398	1.000000	18271	6522	1.000000	9626894	-0.000662
241809672	36781586	191241	10000.000000	17805	6605	1.000000	18861	6094	1.000000	9622190	0.000952
241778470	36785695	191258	10000.000000	18212	6394	1.000000	18562	6272	1.000000	9617397	0.001169
241799247	36787857	191156	10000.000000	18385	6336	1.000000	18575	6220	1.000000	9612543	0.000591
241767661	36795298	192087	10000.000000	18077	6488	1.000000	18566	6242	1.000000	9607740	0.002726
241767093	36784306	191691	10000.000000	18178	6295	1.000000	18488	6352	1.000000	9602991	0.002419
241778642	36793410	192226	10000.000000	18347	6153	1.000000	18241	6550	1.000000	9598251	0.002429
241745894	36793552	192007	10000.000000	18356	6334	1.000000	18360	6324	1.000000	9593477	0.002202
241760492	36803802	191428	10000.000000	18218	6293	1.000000	18436	6213	1.000000	9588551	0.002349
241758317	36807732	191522	10000.000000	18483	6241	1.000000	18576	6093	1.000000	9583803	0.002282
241746846	36793508	191282	10000.000000	18276	6393	1.000000	18759	6188	1.000000	9579086	0.002281
241734369	36808335	191152	10000.000000	18433	6376	1.000000	18695	6093	1.000000	9574293	0.002368
241760448	36781629	192253	10000.000000	18038	6451	1.000000	18577	6264	1.000000	9569470	0.003007
241772533	36789260	191166	10000.000000	18184	6439	1.000000	18473	6236	1.000000	9564806	0.002775
241774835	36779560	191478	10000.000000	18552	6340	1.000000	18830	5969	1.000000	9559968	0.002723
241791132	36773932	190910	10000.000000	18085	6515	1.000000	18764	5982	1.000000	9555210	0.002290
241780838	36782618	191795	10000.000000	18106	6432	1.000000	18379	6307	1.000000	9550533	0.001683
241778726	36789472	191582	10000.000000	18304	6233	1.000000	18943	5975	1.000000	9545721	0.002875
241797368	36770956	191584	10000.000000	18257	6412	1.000000	18568	6239	1.000000	9541045	0.002926
241797899	36787552	191634	10000.000000	18303	6241	1.000000	18512	6377	1.000000	9536278	0.002742
241794304	36789281	191106	10000.000000	18354	6171	1.000000	18494	6197	1.000000	9531526	0.002249
241764213	36787654	191656	10000.000000	18161	6529	1.000000	18402	6428	1.000000	9526827	0.002282
241816291	36777251	191648	10000.000000	18625	6204	1.000000	18533	6375	1.000000	9522044	0.002191
241777202	36793796	192049	10000.000000	18427	6379	1.000000	18423	6244	1.000000	9517277	0.002278
npatches	nstrain	runtime	dt	init_x	init_y	init_y_blood	init_z	init_S	beta0	beta1	beta2	beta3	mean_beta	B	d	delta	delta_blood	b[0]	mut	m	CTL	c	g	epsilon	k	het	lambda	rho	omega	x_max	patch.dyna	DELTA	A	VA
10000	1	100.000000	0.001000	21900	9499	5000000	0.001000	10000000	8.678216	3.910666	7.568353	3.838444	7	800000000	0.010000	1.000000	432.000000	80000	0.000050	0.004800	0	0.500000	0.000000	2.500000	3.000000	0.500000	0.000000	0.000000	0.000000	31872	0	10.000000	7.000000	1.000000
sus	inf	inf_blood	z	x[0]	y[0][0]	z[0]	x[1]	y[1][0]	z[1]	S[0]	synchrony
219000000	94990000	5000000	10.000000	21900	9499	0.001000	21900	9499	0.001000	10000000	0.000000
178733104	82431072	430111	3941.516320	14171	10544	0.394152	25398	3825	0.394152	9994866	0.000000
218043416	47037223	246044	6325.803353	17948	6598	0.632580	28870	1287	0.632580	9989928	0.000000
240702869	33735828	175625	7771.765723	19782	5319	0.777177	30853	534	0.777177	9984959	0.000000
252971862	27458238	142679	8648.676577	21882	4111	0.864868	31151	302	0.864868	9979950	0.000000
259890076	24130025	125968	9180.483393	22317	3961	0.918048	31377	308	0.918048	9974861	0.000000
263989562	22257412	115791	9503.000201	22771	3557	0.950300	31367	241	0.950300	9969891	0.000000
266386770	21163771	110754	9698.592075	23398	3351	0.969859	31458	260	0.969859	9964837	0.000000
267853820	20502466	107133	9817.209710	23189	3407	0.981721	31562	180	0.981721	9959968	0.000000
268784891	20094329	104205	9889.145947	23109	3488	0.988915	31479	178	0.988915	9955209	0.000000
269331003	19871273	103037	9932.772025	22945	3690	0.993277	31676	192	0.993277	9950226	0.000000
269597521	19735429	102564	9959.229270	23171	3436	0.995923	31423	182	0.995923	9945194	0.000000
269865679	19640170	102014	9975.274394	23143	3345	0.997527	31619	175	0.997527	9940342	0.000000
269982128	19582837	102253	9985.005037	23152	3365	0.998501	31634	178	0.998501	9935367	0.000000
270033874	19570978	101775	9990.906233	23368	3297	0.999091	31479	191	0.999091	9930562	0.000000
270075298	19543520	102768	9994.485041	23316	3484	0.999449	31431	173	0.999449	9925675	0.000000
270079816	19540875	101379	9996.655426	23244	3363	0.999666	31652	195	0.999666	9920711	0.000000
270125498	19511972	101970	9997.971667	23465	3368	0.999797	31551	212	0.999797	9915729	0.000000
270107850	19528475	101063	9998.769908	22842	3608	0.999877	31688	194	0.999877	9910825	0.000000
270138664	19526453	102119	9999.254005	23196	3423	0.999925	31644	231	0.999925	9905764	0.000000
270147954	19510368	101848	9999.547588	23333	3427	0.999955	31452	183	0.999955	9900667	0.000000
270156846	19510250	101603	9999.725632	23212	3337	0.999973	31681	177	0.999973	9895661	0.000000
270140541	19501411	101638	9999.833608	23482	3116	0.999983	31392	196	0.999983	9890788	0.000000
270156534	19491395	101328	9999.899091	22983	3652	0.999990	31560	174	0.999990	9885813	0.000000
270169871	19508805	101317	9999.938803	23161	3450	0.999994	31683	161	0.999994	9880818	0.000000
270152264	19501555	101417	9999.962887	23436	3350	0.999996	31836	192	0.999996	9875916	0.000000
270151453	19521801	101929	9999.977493	23552	3403	0.999998	31675	168	0.999998	9870900	0.000000
270198388	19485834	101593	9999.986350	23026	3591	0.999999	31495	175	0.999999	9866135	0.000000
270149752	19508261	101901	9999.991722	23323	3348	0.999999	31505	211	0.999999	9861141	0.000000
270138708	19505103	101744	9999.994980	23166	3485	0.999999	31675	180	0.999999	9856139	0.000000
270159708	19512821	101108	9999.996955	23432	3302	1.000000	31792	167	1.000000	9851340	0.000000
270155866	19502519	102159	9999.998154	23484	3218	1.000000	31629	219	1.000000	9846317	0.000000
270158169	19503570	101195	9999.998880	22963	3501	1.000000	31476	198	1.000000	9841376	0.000000
270140604	19510907	101674	9999.999321	23468	3288	1.000000	31490	200	1.000000	9836414	0.000000
270122554	19533348	102017	9999.999588	23592	3316	1.000000	31669	194	1.000000	9831415	0.000000
270131494	19509024	101401	9999.999750	23212	3441	1.000000	31613	167	1.000000	9826482	0.000000
270132918	19508561	101005	9999.999849	23196	3413	1.000000	31657	175	1.000000	9821450	0.000000
270158941	19497986	101409	9999.999908	23615	3285	1.000000	31656	184	1.000000	9816648	0.000000
270132249	19516076	101840	9999.999944	22646	3703	1.000000	31632	152	1.000000	9811689	0.000000
270148746	19506751	101532	9999.999966	23106	3381	1.000000	31512	212	1.000000	9806822	0.000000
270197153	19487526	101113	9999.999980	23317	3235	1.000000	31765	154	1.000000	9801995	-1.#IND00
270174265	19496011	101722	9999.999988	23819	3270	1.000000	31726	197	1.000000	9797130	0.028800
270169454	19499156	101726	9999.999992	23747	3175	1.000000	31695	176	1.000000	9792268	-0.008537
270165858	19506325	101227	9999.999995	23660	3297	1.000000	31643	185	1.000000	9787355	-0.001504
270146946	19515079	101683	9999.999997	23498	3425	1.000000	31513	146	1.000000	9782338	-0.003838
270120225	19520039	101848	9999.999998	23585	3220	1.000000	31347	189	1.000000	9777335	-0.008476
270145936	19512995	101488	9999.999999	23430	3530	1.000000	31695	178	1.000000	9772449	-0.006871
270150501	19499720	102018	9999.999999	23110	3556	1.000000	31491	197	1.000000	9767617	-0.007657
270176126	19504946	101664	10000.000000	23300	3541	1.000000	31704	182	1.000000	9762791	-0.007932
270156629	19502596	101269	10000.000000	23004	3516	1.000000	31883	171	1.000000	9757962	-0.009400
270148486	19509513	101957	10000.000000	23363	3341	1.000000	31399	157	1.000000	9753191	-0.008107
270117799	19519052	102175	10000.000000	23274	3397	1.000000	31421	161	1.000000	9748263	-0.005128
270162756	19505500	101862	10000.000000	23213	3515	1.000000	31966	203	1.000000	9743441	-0.004402
270135959	19514185	101489	10000.000000	23183	3439	1.000000	31621	217	1.000000	9738485	-0.004028
270168331	19488457	101704	10000.000000	22667	3496	1.000000	31553	180	1.000000	9733702	-0.004249
270198128	19499096	101646	10000.000000	23417	3202	1.000000	31765	159	1.000000	9728865	-0.004128
270155169	19513409	101068	10000.000000	23717	3231	1.000000	31584	201	1.000000	9724169	-0.003439
270178438	19497176	101579	10000.000000	23370	3347	1.000000	31499	205	1.000000	9719259	-0.005159
270149066	19517009	100973	10000.000000	23263	3294	1.000000	31516	202	1.000000	9714492	-0.004741
270117592	19528898	100683	10000.000000	23368	3355	1.000000	31544	170	1.000000	9709685	-0.003194
270132495	19529929	101509	10000.000000	23397	3311	1.000000	31638	209	1.000000	9704972	-0.005449
270138568	19507295	101454	10000.000000	23423	3395	1.000000	31477	174	1.000000	9700189	-0.005557
270164442	19500825	101202	10000.000000	23864	3095	1.000000	31502	161	1.000000	9695369	-0.004969
270130125	19511593	101617	10000.000000	23669	3304	1.000000	31577	164	1.000000	9690564	-0.004661
270172585	19493271	101856	10000.000000	23265	3472	1.000000	31653	178	1.000000	9685770	-0.004636
270169251	19504907	101875	10000.000000	23245	3400	1.000000	31627	193	1.000000	9680816	-0.004120
270152657	19521487	101544	10000.000000	23671	3101	1.000000	31656	176	1.000000	9675975	-0.004112
270131364	19509953	101882	10000.000000	23783	3128	1.000000	31588	192	1.000000	9671109	-0.003014
270147485	19513776	100999	10000.000000	23540	3204	1.000000	31509	212	1.000000	9666325	-0.003011
270119284	19516498	101760	10000.000000	23154	3504	1.000000	31324	183	1.000000	9661466	-0.003204
270149186	19504711	101681	10000.000000	23375	3320	1.000000	31544	180	1.000000	9656638	-0.003699
270149197	19506770	101716	10000.000000	23245	3405	1.000000	31548	221	1.000000	9651860	-0.003355
270116425	19522637	101715	10000.000000	23001	3521	1.000000	31559	184	1.000000	9647014	-0.003049
270099922	19528078	101721	10000.000000	23401	3303	1.000000	31591	203	1.000000	9642273	-0.003205
270156306	19506442	101586	10000.000000	23051	3454	1.000000	31775	202	1.000000	9637496	-0.003046
270147029	19502187	101840	10000.000000	23532	3269	1.000000	31553	197	1.000000	9632634	-0.003175
270150708	19507315	101739	10000.000000	23244	3372	1.000000	31423	169	1.000000	9627928	-0.003169
270145680	19506984	101775	10000.000000	23244	3499	1.000000	31515	181	1.000000	9623027	-0.002974
270136063	19506912	102032	10000.000000	22955	3636	1.000000	31662	191	1.000000	9618276	-0.002762
270182803	19482351	101318	10000.000000	23666	3161	1.000000	31820	168	1.000000	9613593	-0.002867
270186882	19513331	101667	10000.000000	23221	3421	1.000000	31540	186	1.000000	9608800	-0.002299
270154620	19507593	100979	10000.000000	23602	3437	1.000000	31603	188	1.000000	9604074	-0.002178
270154278	19493758	101914	10000.000000	23125	3320	1.000000	31601	190	1.000000	9599322	-0.002141
270146662	19505928	102110	10000.000000	23569	3283	1.000000	31831	160	1.000000	9594521	-0.001848
270138015	19520157	101673	10000.000000	23287	3183	1.000000	31534	159	1.000000	9589729	-0.001582
270142015	19506686	101450	10000.000000	23810	3043	1.000000	31357	187	1.000000	9585074	-0.001334
270182429	19490870	101721	10000.000000	23556	3327	1.000000	31638	191	1.000000	9580360	-0.001686
270137581	19517055	101522	10000.000000	23433	3404	1.000000	31600	205	1.000000	9575492	-0.001521
270149832	19515615	101456	10000.000000	23383	3318	1.000000	31560	191	1.000000	9570799	-0.001677
270150491	19505527	101602	10000.000000	23074	3484	1.000000	31423	158	1.000000	9566074	-0.001709
270154783	19513115	101823	10000.000000	23191	3545	1.000000	31475	172	1.000000	9561331	-0.002128
270163550	19495506	101499	10000.000000	23036	3270	1.000000	31386	209	1.000000	9556577	-0.002205
270171118	19498489	101581	10000.000000	23515	3338	1.000000	31644	203	1.000000	9551753	-0.002535
270151544	19511708	101077	10000.000000	23515	3164	1.000000	31620	215	1.000000	9546937	-0.002526
270152280	19507503	101183	10000.000000	23248	3291	1.000000	31498	190	1.000000	9542187	-0.002887
270160873	19490002	101963	10000.000000	23464	3283	1.000000	31436	184	1.000000	9537282	-0.002408
270173768	19492324	102273	10000.000000	23645	3183	1.000000	31756	201	1.000000	9532507	-0.002396
270144371	19510831	101535	10000.000000	23057	3488	1.000000	31634	194	1.000000	9527639	-0.002374
270141473	19506628	101511	10000.000000	23261	3443	1.000000	31729	171	1.000000	9522968	-0.002274
270123397	19512582	101999	10000.000000	23150	3562	1.000000	31420	216	1.000000	9518318	-0.002225
npatches	nstrain	runtime	dt	init_x	init_y	init_y_blood	init_z	init_S	beta0	beta1	beta2	beta3	mean_beta	B	d	delta	delta_blood	b[0]	mut	m	CTL	c	g	epsilon	k	het	lambda	rho	omega	x_max	patch.dyna	DELTA	A	VA
10000	1	100.000000	0.001000	21900	9499	5000000	0.001000	10000000	7.456351	5.742532	10.063662	9.210421	7	800000000	0.010000	1.000000	432.000000	80000	0.000050	0.004800	0	0.500000	0.000000	2.500000	4.000000	0.500000	0.000000	0.000000	0.000000	31872	0	10.000000	7.000000	1.000000
sus	inf	inf_blood	z	x[0]	y[0][0]	z[0]	x[1]	y[1][0]	z[1]	S[0]	synchrony
219000000	94990000	5000000	10.000000	21900	9499	0.001000	21900	9499	0.001000	10000000	0.000000
185997331	71052549	369952	3941.516320	16916	8123	0.394152	21034	5729	0.394152	9994905	0.000000
234412900	33650152	175817	6325.803353	22249	3788	0.632580	26260	2080	0.632580	9989911	0.000000
260764491	21224816	111316	7771.765723	25711	2285	0.777177	29106	972	0.777177	9985001	0.000000
274206589	15772033	82596	8648.676577	27358	1557	0.864868	30451	468	0.864868	9980034	0.000000
281508632	13007319	67556	9180.483393	28179	1314	0.918048	31338	249	0.918048	9975056	0.000000
285749663	11451380	59634	9503.000201	28354	1241	0.950300	31661	174	0.950300	9969947	0.000000
288259874	10542567	54958	9698.592075	28891	981	0.969859	31446	159	0.969859	9964866	0.000000
289793810	10021930	52110	9817.209710	29860	770	0.981721	31466	139	0.981721	9959822	0.000000
290704340	9696463	50774	9889.145947	29933	652	0.988915	31529	115	0.988915	9954718	0.000000
291270117	9502628	49744	9932.772025	29979	664	0.993277	31551	173	0.993277	9949697	0.000000
291625645	9376801	48924	9959.229270	29897	596	0.995923	31622	93	0.995923	9944713	0.000000
291837614	9299458	48275	9975.274394	30050	583	0.997527	31655	107	0.997527	9939842	0.000000
291989543	9254550	47876	9985.005037	30327	529	0.998501	31625	123	0.998501	9934867	0.000000
292048359	9237293	47948	9990.906233	30126	556	0.999091	31490	108	0.999091	9929852	0.000000
292116031	9216880	47967	9994.485041	30225	567	0.999449	31665	145	0.999449	9924981	0.000000
292132293	9197187	47681	9996.655426	30384	525	0.999666	31727	155	0.999666	9920056	0.000000
292127540	9209572	48560	9997.971667	30281	499	0.999797	31619	98	0.999797	9915194	0.000000
292139920	9202844	48266	9998.769908	30084	555	0.999877	31490	109	0.999877	9910308	0.000000
292185707	9193618	48059	9999.254005	30221	502	0.999925	31479	135	0.999925	9905492	0.000000
292160032	9197588	47892	9999.547588	30218	587	0.999955	31659	121	0.999955	9900483	0.000000
292179212	9195128	47909	9999.725632	30010	587	0.999973	31772	102	0.999973	9895463	0.000000
292196989	9179807	47841	9999.833608	29898	649	0.999983	31344	126	0.999983	9890501	0.000000
292195164	9194381	48009	9999.899091	30327	486	0.999990	31751	163	0.999990	9885575	0.000000
292191973	9188158	47792	9999.938803	30666	411	0.999994	31413	106	0.999994	9880673	0.000000
292175250	9197559	47833	9999.962887	30189	579	0.999996	31243	119	0.999996	9875836	0.000000
292181566	9182464	47779	9999.977493	30215	532	0.999998	31885	109	0.999998	9870897	0.000000
292192489	9192400	47914	9999.986350	30379	564	0.999999	31531	136	0.999999	9865829	0.000000
292202110	9193799	48012	9999.991722	30367	536	0.999999	31535	141	0.999999	9860875	0.000000
292168462	9202440	48287	9999.994980	30234	576	0.999999	31647	108	0.999999	9855935	0.000000
292137414	9204140	47676	9999.996955	30460	496	1.000000	31710	115	1.000000	9851011	0.000000
292168583	9194396	48121	9999.998154	30324	535	1.000000	31866	121	1.000000	9845997	0.000000
292129524	9205809	47577	9999.998880	30451	554	1.000000	31735	106	1.000000	9841145	0.000000
292175524	9183545	47598	9999.999321	30501	526	1.000000	31568	113	1.000000	9836319	0.000000
292192671	9185791	47727	9999.999588	30381	508	1.000000	31467	158	1.000000	9831410	0.000000
292152296	9202380	48044	9999.999750	30432	454	1.000000	31604	123	1.000000	9826407	0.000000
292192728	9193613	48063	9999.999849	30018	631	1.000000	31550	118	1.000000	9821600	0.000000
292144368	9193396	47904	9999.999908	30250	584	1.000000	31469	117	1.000000	9816763	0.000000
292174564	9197712	47583	9999.999944	30223	559	1.000000	31497	151	1.000000	9811882	0.000000
292173911	9186698	47808	9999.999966	30553	438	1.000000	31540	154	1.000000	9807005	0.000000
292161069	9192804	47967	9999.999980	30508	480	1.000000	31421	162	1.000000	9802160	-1.#IND00
292169477	9183156	47877	9999.999988	30432	539	1.000000	31609	134	1.000000	9797142	0.003200
292203467	9192876	47940	9999.999992	30434	520	1.000000	31709	101	1.000000	9792217	0.010522
292200113	9193601	48154	9999.999995	30178	615	1.000000	31418	178	1.000000	9787256	-0.004737
292192295	9185219	47974	9999.999997	30179	546	1.000000	31515	131	1.000000	9782355	0.000903
292180666	9190773	48158	9999.999998	30378	505	1.000000	31569	127	1.000000	9777345	-0.007709
292176650	9207829	48017	9999.999999	30615	417	1.000000	31642	175	1.000000	9772394	-0.004590
292172669	9186767	47944	9999.999999	30631	548	1.000000	31600	165	1.000000	9767547	-0.005605
292158013	9201482	48160	10000.000000	30670	449	1.000000	31649	96	1.000000	9762565	-0.005194
292172545	9187224	47567	10000.000000	30338	601	1.000000	31582	84	1.000000	9757617	-0.001282
292161560	9203324	47948	10000.000000	29906	613	1.000000	31691	139	1.000000	9752721	0.003750
292176428	9192966	47825	10000.000000	30211	639	1.000000	31663	111	1.000000	9747806	0.005961
292119836	9209985	48137	10000.000000	30048	589	1.000000	31740	106	1.000000	9743035	0.006719
292129829	9196556	47523	10000.000000	30361	369	1.000000	31574	127	1.000000	9738269	0.008565
292213085	9167581	47618	10000.000000	30818	405	1.000000	31633	108	1.000000	9733408	0.008230
292203211	9188967	47972	10000.000000	30747	444	1.000000	31747	102	1.000000	9728659	0.008139
292135227	9203525	48134	10000.000000	29927	696	1.000000	31687	126	1.000000	9723678	0.008006
292141639	9192136	48093	10000.000000	30358	644	1.000000	31757	136	1.000000	9718751	0.008669
292148421	9186990	47903	10000.000000	30202	554	1.000000	31423	107	1.000000	9713975	0.008569
292188943	9187231	48051	10000.000000	30310	520	1.000000	31316	144	1.000000	9709167	0.009758
292177148	9176903	47978	10000.000000	30069	619	1.000000	31590	138	1.000000	9704281	0.009360
292199216	9177653	47634	10000.000000	30078	675	1.000000	31659	133	1.000000	9699373	0.008691
292221043	9181984	47744	10000.000000	29812	706	1.000000	31503	91	1.000000	9694506	0.008232
292142504	9201686	48169	10000.000000	30019	595	1.000000	31693	141	1.000000	9689641	0.007600
292149308	9207621	48102	10000.000000	30392	511	1.000000	31650	119	1.000000	9684785	0.006668
292206545	9183278	47900	10000.000000	30589	449	1.000000	31669	104	1.000000	9680015	0.005839
292196316	9191236	48060	10000.000000	30057	633	1.000000	31440	114	1.000000	9675270	0.004178
292177616	9188092	47902	10000.000000	29959	656	1.000000	31746	73	1.000000	9670443	0.003523
292169646	9203029	47648	10000.000000	30282	608	1.000000	31706	110	1.000000	9665575	0.004258
292202253	9183585	47787	10000.000000	30493	483	1.000000	31733	124	1.000000	9660813	0.004300
292200403	9182246	47321	10000.000000	30471	374	1.000000	31403	139	1.000000	9656077	0.004479
292211010	9178560	48311	10000.000000	30931	373	1.000000	31650	121	1.000000	9651310	0.004144
292209074	9186394	47956	10000.000000	30884	378	1.000000	31727	153	1.000000	9646498	0.004013
292170712	9204117	47503	10000.000000	30679	451	1.000000	31803	119	1.000000	9641631	0.003726
292178933	9194432	47436	10000.000000	30511	575	1.000000	31605	130	1.000000	9636731	0.004131
292191289	9181632	47678	10000.000000	30339	524	1.000000	31423	139	1.000000	9631884	0.004573
292170913	9195151	48012	10000.000000	30470	530	1.000000	31393	142	1.000000	9627082	0.003664
292203429	9180466	47674	10000.000000	30072	618	1.000000	31574	118	1.000000	9622219	0.002141
292195987	9186462	47741	10000.000000	30100	593	1.000000	31828	113	1.000000	9617415	0.002515
292132045	9202566	47434	10000.000000	30223	568	1.000000	31691	107	1.000000	9612533	0.002631
292137708	9203062	48361	10000.000000	30225	538	1.000000	31712	114	1.000000	9607844	0.002307
292168479	9189687	47555	10000.000000	30657	546	1.000000	31796	108	1.000000	9603172	0.003860
292189691	9191174	47915	10000.000000	30128	626	1.000000	31869	107	1.000000	9598388	0.003626
292180571	9178585	47618	10000.000000	30271	594	1.000000	31589	139	1.000000	9593590	0.003588
292194198	9189084	47744	10000.000000	30297	592	1.000000	31799	170	1.000000	9588879	0.003503
292128856	9207803	48287	10000.000000	29886	600	1.000000	31581	145	1.000000	9584006	0.002836
292154903	9200605	48171	10000.000000	30462	466	1.000000	31616	152	1.000000	9579191	0.002806
292146343	9197724	47860	10000.000000	29974	666	1.000000	31575	128	1.000000	9574402	0.001730
292151748	9195336	48058	10000.000000	30300	502	1.000000	31481	88	1.000000	9569575	0.001767
292200424	9183540	47998	10000.000000	30242	541	1.000000	31496	137	1.000000	9564862	0.001714
292177115	9182267	47670	10000.000000	30157	621	1.000000	31444	140	1.000000	9560090	0.002386
292160139	9194251	48102	10000.000000	30267	603	1.000000	31586	115	1.000000	9555206	0.002185
292168490	9185963	47562	10000.000000	30093	598	1.000000	31778	96	1.000000	9550441	0.002376
292175182	9191803	47766	10000.000000	29841	594	1.000000	31542	130	1.000000	9545589	0.002180
292200236	9173389	48109	10000.000000	30002	566	1.000000	31464	144	1.000000	9540832	0.002556
292189096	9188012	47982	10000.000000	30527	490	1.000000	31882	112	1.000000	9536040	0.002411
292168357	9196147	48026	10000.000000	30498	425	1.000000	31567	125	1.000000	9531221	0.002772
292183633	9184919	48228	10000.000000	30515	488	1.000000	31474	106	1.000000	9526437	0.003220
292170808	9205020	47991	10000.000000	30379	520	1.000000	31758	134	1.000000	9521649	0.002640
292149415	9202319	48337	10000.000000	30263	635	1.000000	31709	137	1.000000	9516850	0.002521
npatches	nstrain	runtime	dt	init_x	init_y	init_y_blood	init_z	init_S	beta0	beta1	beta2	beta3	mean_beta	B	d	delta	delta_blood	b[0]	mut	m	CTL	c	g	epsilon	k	het	lambda	rho	omega	x_max	patch.dyna	DELTA	A	VA
10000	1	100.000000	0.001000	21900	9499	5000000	0.001000	10000000	8.479846	9.829627	5.325099	7.799903	7	800000000	0.010000	1.000000	432.000000	80000	0.000050	0.004800	0	0.500000	0.000000	2.500000	5.000000	0.500000	0.000000	0.000000	0.000000	31872	0	10.000000	7.000000	1.000000
sus	inf	inf_blood	z	x[0]	y[0][0]	z[0]	x[1]	y[1][0]	z[1]	S[0]	synchrony
219000000	94990000	5000000	10.000000	21900	9499	0.001000	21900	9499	0.001000	10000000	0.000000
192738984	61273092	319802	3941.516320	16037	7618	0.394152	14191	8651	0.394152	9995017	0.000000
248538596	23920063	124929	6325.803353	21976	3467	0.632580	19512	4351	0.632580	9990164	0.000000
276781809	13046748	67914	7771.765723	25416	2063	0.777177	22315	3193	0.777177	9985310	0.000000
290135772	8633581	45159	8648.676577	27456	1255	0.864868	24521	2358	0.864868	9980373	0.000000
297138779	6464027	33936	9180.483393	28998	916	0.918048	25740	1817	0.918048	9975479	0.000000
301055126	5278854	27479	9503.000201	29394	685	0.950300	25877	1695	0.950300	9970513	0.000000
303400653	4591647	23855	9698.592075	29546	663	0.969859	26333	1494	0.969859	9965552	0.000000
304832965	4179022	21398	9817.209710	30078	540	0.981721	26782	1549	0.981721	9960588	0.000000
305692893	3931776	20787	9889.145947	30327	397	0.988915	26826	1519	0.988915	9955615	0.000000
306212383	3781833	19623	9932.772025	30720	391	0.993277	27028	1432	0.993277	9950618	0.000000
306553714	3686145	19193	9959.229270	30552	402	0.995923	26852	1411	0.995923	9945792	0.000000
306786470	3619054	18847	9975.274394	30546	404	0.997527	27580	1341	0.997527	9940847	0.000000
306910988	3582572	18741	9985.005037	30660	325	0.998501	27338	1293	0.998501	9935982	0.000000
307025620	3552579	18648	9990.861719	31123	291	0.999091	27252	1466	0.999091	9931042	0.000000
307087085	3537797	18436	9994.421030	30687	307	0.999449	26531	1560	0.999449	9926103	0.000000
307081165	3539503	18581	9996.616607	30822	331	0.999666	26944	1323	0.999666	9921073	0.000000
307144299	3530539	18166	9997.941172	30567	292	0.999797	27649	1273	0.999797	9916095	0.000000
307116458	3526631	18556	9998.548989	30522	355	0.999877	27315	1334	0.999877	9911057	0.000000
307118771	3528161	18181	9999.096360	30497	341	0.999925	27123	1399	0.999925	9906098	0.000000
307106899	3527228	18332	9999.433142	30613	394	0.999955	27367	1299	0.999955	9901164	0.000000
307102585	3535330	18372	9999.651604	30534	386	0.999973	27503	1221	0.999973	9896145	0.000000
307133973	3530322	18342	9999.782303	30686	354	0.999983	27207	1303	0.999983	9891242	0.000000
307149760	3522452	18456	9999.808157	31060	280	0.999990	27732	1198	0.999990	9886321	0.000000
307165815	3516223	18272	9999.883656	30851	353	0.999994	27565	1158	0.999994	9881526	0.000000
307146510	3527382	18370	9999.929443	30738	223	0.999996	27319	1452	0.999996	9876566	0.000000
307135938	3532751	18305	9999.946891	30878	312	0.999998	27362	1243	0.999998	9871650	0.000000
307112107	3532985	18329	9999.967792	31172	194	0.999999	27480	1389	0.999999	9866726	0.000000
307115759	3523956	18343	9999.980467	31197	179	0.999999	27252	1295	0.999999	9861719	0.000000
307151439	3525017	18369	9999.901250	31027	228	0.999999	27159	1321	0.999999	9856773	0.000000
307124233	3537024	18353	9999.922108	31215	260	1.000000	27037	1464	1.000000	9851856	0.000000
307120630	3529878	18474	9999.914638	30848	326	1.000000	27149	1410	1.000000	9846921	0.000000
307122414	3533831	18476	9999.899898	30860	302	1.000000	27622	1193	1.000000	9841990	0.000000
307113657	3538520	18445	9999.924932	30893	301	1.000000	27611	1339	1.000000	9837148	0.000000
307146652	3526332	18372	9999.954475	30860	263	1.000000	27748	1070	1.000000	9832220	0.000000
307153673	3522426	18200	9999.959774	30758	339	1.000000	27422	1307	1.000000	9827331	0.000000
307183640	3510437	18405	9999.975605	30609	366	1.000000	27258	1359	1.000000	9822309	0.000000
307175609	3511664	18316	9999.978223	30634	367	1.000000	27156	1401	1.000000	9817443	0.000000
307155225	3531638	18397	9999.986793	30734	372	1.000000	27512	1352	1.000000	9812624	0.000000
307114158	3523800	18447	9999.991991	30726	330	1.000000	27383	1348	1.000000	9807712	0.000000
307163893	3522608	18163	9999.949941	30861	344	1.000000	27408	1244	1.000000	9802850	-1.#IND00
307125931	3521958	18246	9999.956583	30769	326	1.000000	27437	1376	1.000000	9798008	-1.#IND00
307164835	3509888	18100	9999.905385	30822	377	1.000000	27351	1267	1.000000	9793093	0.010494
307167462	3510278	18161	9999.942620	30917	275	1.000000	27335	1438	1.000000	9788159	0.001410
307198108	3512825	18416	9999.807235	31230	200	1.000000	27322	1305	1.000000	9783155	-0.010141
307157725	3523223	18145	9999.872889	31372	240	1.000000	27099	1407	1.000000	9778380	-0.008898
307130190	3536845	18698	9999.921389	30991	243	1.000000	26713	1488	1.000000	9773510	-0.009557
307152420	3522540	18364	9999.947297	31147	191	1.000000	27513	1359	1.000000	9768614	-0.003141
307140174	3529507	18339	9999.954893	31088	297	1.000000	26786	1413	1.000000	9763774	-0.003926
307125287	3526667	18261	9999.972645	31126	230	1.000000	27343	1297	1.000000	9758912	-0.002938
307149795	3517688	18188	9999.967911	30675	364	1.000000	27478	1360	1.000000	9754043	-0.001986
307163983	3525133	18459	9999.980540	30820	277	1.000000	27229	1319	1.000000	9749202	-0.002548
307111073	3528097	18273	9999.988198	31063	212	1.000000	27077	1426	1.000000	9744263	-0.001939
307150800	3527498	18410	9999.992843	31037	280	1.000000	27305	1317	1.000000	9739478	-0.001638
307092692	3534178	18574	9999.938792	31141	296	1.000000	27550	1291	1.000000	9734576	-0.005933
307135024	3521043	18208	9999.914276	31130	282	1.000000	27272	1327	1.000000	9729731	-0.005379
307144350	3536176	18333	9999.914348	30705	300	1.000000	27398	1279	1.000000	9724839	-0.005332
307120176	3534627	18598	9999.942728	31338	171	1.000000	27667	1127	1.000000	9720070	-0.005930
307149025	3528711	18266	9999.965267	31143	106	1.000000	27857	1211	1.000000	9715176	-0.004953
307121338	3532601	18517	9999.909949	31249	187	1.000000	27988	1307	1.000000	9710230	-0.004515
307142800	3521805	18353	9999.924886	31002	261	1.000000	27493	1219	1.000000	9705442	-0.003721
307133471	3528967	18528	9999.954447	31066	215	1.000000	27400	1353	1.000000	9700527	-0.003251
307147639	3522411	18325	9999.972374	31282	206	1.000000	27437	1244	1.000000	9695661	-0.002684
307161030	3515654	18222	9999.954289	31311	272	1.000000	27689	1263	1.000000	9690730	-0.001387
307167894	3511948	18505	9999.972278	30873	219	1.000000	27655	1275	1.000000	9685914	0.000596
307157502	3522032	18479	9999.961247	30814	294	1.000000	27393	1353	1.000000	9681040	-0.000538
307164553	3517594	18280	9999.976498	30774	301	1.000000	27370	1336	1.000000	9676274	-0.000198
307149379	3524805	18169	9999.884826	30451	432	1.000000	27427	1413	1.000000	9671601	-0.001771
307160061	3516189	18372	9999.930152	30272	388	1.000000	27408	1256	1.000000	9666684	-0.001607
307188296	3512142	18427	9999.944366	30414	344	1.000000	27211	1398	1.000000	9661784	-0.001340
307153423	3525275	18236	9999.966261	30806	344	1.000000	27385	1366	1.000000	9656995	-0.001184
307148958	3521366	18347	9999.915644	30413	478	1.000000	26960	1429	1.000000	9652218	-0.001363
307155823	3511885	18162	9999.917112	30486	375	1.000000	27231	1358	1.000000	9647434	-0.000660
307151777	3523967	18243	9999.915727	30904	367	1.000000	27505	1148	1.000000	9642594	-0.000399
307116654	3536485	18229	9999.924633	30778	326	1.000000	27915	1247	1.000000	9637821	-0.000450
307090840	3536971	18182	9999.954293	30846	385	1.000000	27413	1459	1.000000	9632964	-0.000684
307125659	3530287	18471	9999.972281	31087	285	1.000000	27401	1321	1.000000	9628102	-0.000568
307115000	3527177	18235	9999.972826	30868	246	1.000000	27442	1254	1.000000	9623196	-0.000386
307142354	3517166	18285	9999.901565	31153	312	1.000000	27323	1278	1.000000	9618339	-0.000637
307137204	3524049	18495	9999.920266	31129	297	1.000000	27526	1351	1.000000	9613480	-0.000731
307131230	3522628	18235	9999.879963	31003	269	1.000000	27412	1422	1.000000	9608679	-0.000799
307133382	3529679	18370	9999.805163	31113	326	1.000000	27215	1335	1.000000	9603929	-0.001180
307146239	3516631	18221	9999.765895	30866	292	1.000000	27620	1153	1.000000	9599197	-0.001341
307139072	3520159	18756	9999.812827	31106	273	1.000000	28196	1094	1.000000	9594381	-0.001315
307154788	3514283	18110	9999.880084	30998	302	1.000000	27703	1315	1.000000	9589582	-0.001203
307181518	3508628	18280	9999.876325	30928	316	1.000000	27376	1309	1.000000	9584805	-0.001287
307161610	3518401	18284	9999.924996	31071	253	1.000000	26903	1436	1.000000	9579919	-0.001035
307136392	3518291	18344	9999.830335	31026	280	1.000000	27310	1300	1.000000	9575097	-0.000372
307159410	3518995	18477	9999.769690	31298	182	1.000000	27425	1349	1.000000	9570251	-0.000490
307182745	3508970	18476	9999.844177	31438	168	1.000000	27609	1225	1.000000	9565339	-0.000460
307168641	3512428	18171	9999.879769	31134	221	1.000000	27801	1220	1.000000	9560578	-0.000421
307151957	3525696	18333	9999.858910	30756	250	1.000000	27642	1349	1.000000	9555745	-0.000460
307150646	3517072	18696	9999.888598	31021	248	1.000000	27429	1358	1.000000	9550921	-0.000557
307160248	3523493	18433	9999.932440	30913	219	1.000000	26957	1278	1.000000	9546191	-0.000458
307123749	3524456	18311	9999.914140	31055	204	1.000000	27708	1147	1.000000	9541439	0.000478
307114959	3525845	18058	9999.938080	31224	221	1.000000	28321	1186	1.000000	9536658	0.000374
307137112	3523562	18194	9999.962448	31176	230	1.000000	27246	1334	1.000000	9531966	0.000431
307142466	3522103	18277	9999.977227	31028	250	1.000000	27658	1254	1.000000	9527186	0.000424
307132380	3529520	18304	9999.986189	30994	309	1.000000	27809	1164	1.000000	9522334	0.001234
307148772	3517193	18265	9999.916824	31105	270	1.000000	27540	1404	1.000000	9517518	0.001582
npatches	nstrain	runtime	dt	init_x	init_y	init_y_blood	init_z	init_S	beta0	beta1	beta2	beta3	mean_beta	B	d	delta	delta_blood	b[0]	mut	m	CTL	c	g	epsilon	k	het	lambda	rho	omega	x_max	patch.dyna	DELTA	A	VA
10000	1	100.000000	0.001000	21900	9499	5000000	0.001000	10000000	4.430455	8.796465	5.171071	6.520659	7	800000000	0.010000	1.000000	432.000000	80000	0.000050	0.004800	0	0.500000	0.000000	2.500000	6.000000	0.500000	0.000000	0.000000	0.000000	31872	0	10.000000	7.000000	1.000000
sus	inf	inf_blood	z	x[0]	y[0][0]	z[0]	x[1]	y[1][0]	z[1]	S[0]	synchrony
219000000	94990000	5000000	10.000000	21900	9499	0.001000	21900	9499	0.001000	10000000	0.000000
199632852	52543821	273664	3941.516320	25337	2810	0.394152	16446	6907	0.394152	9995009	0.000000
261374546	16560858	86169	6325.803353	30458	393	0.632580	22739	2848	0.632580	9990078	0.000000
289946339	7500690	39318	7771.765723	31589	84	0.777177	26572	1432	0.777177	9984990	0.000000
302276426	4172399	21694	8648.676577	31902	31	0.864868	28875	747	0.864868	9980013	0.000000
308212055	2657398	14017	9180.337587	31777	12	0.918048	30290	416	0.918048	9974974	0.000000
311362209	1873081	9668	9495.764684	31619	7	0.950300	30887	241	0.950300	9969881	0.000000
313114889	1442558	7492	9631.678877	31817	11	0.969859	31300	63	0.969859	9964761	0.000000
314143613	1191312	6215	9602.317919	31808	8	0.981721	31801	64	0.981721	9959670	0.000000
314799363	1038675	5435	9441.912096	31842	6	0.894809	31874	51	0.988915	9954630	0.000000
315188029	942208	4956	9239.604231	31691	4	0.936207	31638	58	0.993277	9949692	0.000000
315453388	878830	4588	9045.669587	31786	7	0.961312	32020	46	0.995923	9944736	0.000000
315660063	830722	4386	8916.266988	31793	4	0.622994	31854	39	0.997527	9939758	0.000000
315753823	803226	4113	8792.243998	31770	9	0.771363	31658	41	0.998501	9934830	0.000000
315809584	790495	4129	8714.595340	31850	15	0.767433	31897	4	0.866344	9929780	0.000000
315861724	776158	4060	8676.168268	31773	6	0.696745	31883	30	0.918943	9924829	0.000000
315941322	764632	3909	8628.071078	31897	4	0.816089	31827	75	0.950843	9919966	0.000000
315954840	763250	4019	8593.971617	31794	1	0.857984	31757	121	0.970188	9915058	0.000000
315960246	759190	4024	8603.836381	31702	5	0.866118	31640	53	0.981921	9909990	0.000000
315951023	760459	4006	8579.398305	31882	2	0.541673	31747	13	0.989036	9905020	0.000000
315938661	759076	3873	8588.901332	31781	15	0.710374	31809	41	0.993351	9900099	0.000000
315976350	762404	3976	8586.676190	31936	2	0.824355	31796	31	0.995967	9895117	0.000000
315977648	761928	3929	8594.227996	32110	2	0.794178	32134	3	0.997554	9890149	0.000000
315961647	759017	4028	8568.848184	31777	3	0.498113	31873	24	0.912518	9885170	0.000000
315976240	756602	3954	8572.498508	31922	6	0.568589	31516	79	0.946946	9880347	0.000000
315966353	758320	3966	8571.944738	31855	10	0.738369	31603	58	0.967825	9875420	0.000000
315961443	759298	3936	8571.686002	31694	10	0.841332	31511	21	0.980488	9870404	0.000000
315961813	752469	3860	8563.283690	31897	2	0.903775	31704	9	0.988167	9865553	0.000000
315976113	753214	3906	8560.264088	31643	6	0.891950	31766	28	0.992824	9860655	0.000000
315970546	750279	3812	8558.650739	31978	5	0.636884	31739	42	0.995648	9855679	0.000000
315976869	757362	3947	8561.983270	31858	5	0.779786	31867	36	0.997361	9850721	0.000000
315940540	763033	3933	8577.453735	32098	14	0.866450	31737	12	0.998399	9845855	0.000000
315951216	753019	3849	8591.087051	31854	8	0.919008	31746	16	0.999029	9840911	0.000000
315984633	751314	3877	8569.080366	31910	5	0.731351	31838	21	0.999411	9836041	0.000000
315978869	756806	3909	8559.478327	31835	0	0.554129	31867	31	0.999643	9831073	0.000000
315987749	756989	3870	8591.051046	31875	4	0.578779	31770	37	0.999783	9826107	0.000000
315992930	751980	3812	8590.038627	31964	1	0.635629	32043	34	0.999869	9821223	0.000000
315967230	756669	3878	8572.789119	31760	6	0.668952	31828	28	0.999920	9816207	0.000000
315962095	754802	3975	8567.427619	31913	8	0.743523	31664	39	0.999952	9811378	0.000000
315976713	756748	3962	8556.767953	31923	5	0.844458	31797	31	0.999971	9806501	0.000000
315984627	758319	3878	8569.651661	31771	1	0.804439	32005	16	0.999982	9801577	-1.#IND00
315967172	758112	3996	8567.038192	31875	12	0.509878	31994	21	0.999989	9796713	-1.#IND00
315978672	761212	3924	8579.353745	31880	8	0.702763	31816	14	0.999993	9791766	-0.001113
315955635	762403	4013	8591.894206	32089	4	0.465640	31779	5	0.999996	9786781	-0.005272
315974064	758302	3911	8581.683369	31870	16	0.675935	31899	7	0.813944	9781749	-0.001291
315967128	762022	4136	8573.478293	31720	1	0.801461	31987	54	0.887166	9776860	-0.005292
315941672	765899	3940	8590.771278	32011	5	0.600782	31696	45	0.931571	9771789	-0.009261
315957733	760727	4010	8595.112592	31915	5	0.757892	31747	38	0.958501	9766911	-0.004534
315969360	756304	3988	8605.760603	31870	4	0.853173	31834	57	0.974833	9762004	0.003469
315980381	748400	3908	8578.304910	31852	0	0.886284	31663	58	0.984737	9757131	-0.002135
315987111	753481	3999	8573.757755	31936	2	0.510845	31550	63	0.990744	9752124	-0.002907
315967460	759816	3886	8592.287428	31890	7	0.703349	31714	27	0.994387	9747259	-0.002512
315960213	754678	3854	8564.974490	32006	12	0.665213	31838	19	0.996596	9742349	-0.002157
315987494	755039	3961	8562.980423	32135	7	0.741399	32024	16	0.997935	9737500	-0.003472
315983900	753976	3962	8550.304399	31978	1	0.551647	31957	29	0.998748	9732623	-0.002672
315958840	755093	3855	8577.076274	31779	8	0.528597	31752	21	0.999241	9727755	-0.001753
315996444	751325	3850	8581.225047	31919	5	0.714115	31868	14	0.999540	9722874	-0.001379
315980375	748722	3792	8576.301972	31838	6	0.802772	31744	12	0.999721	9717980	-0.002174
315975839	749962	3965	8556.660593	32138	5	0.780718	31939	5	0.999831	9713137	-0.001906
315985157	749056	4008	8555.947689	31586	5	0.601377	31745	18	0.999897	9708221	-0.001598
315940282	755360	4032	8565.275105	31832	0	0.475107	31556	5	0.999938	9703393	-0.000818
315943427	757576	3896	8542.340391	32017	6	0.657054	31870	34	0.999962	9698557	-0.001461
315958588	755255	4003	8552.582696	31852	6	0.792019	31848	6	0.999977	9693655	-0.001454
315976752	755805	3770	8569.349276	31868	5	0.535606	31737	15	0.999986	9688890	-0.001154
315974365	756640	3960	8567.041283	31870	1	0.556865	31808	26	0.999992	9684119	0.000703
315975096	754904	3972	8567.188186	31795	6	0.287825	31586	49	0.999995	9679341	0.001211
315980289	754841	3955	8563.883468	31855	9	0.568098	31673	57	0.999997	9674488	0.001413
315956922	761123	3936	8585.747950	31800	6	0.673481	31585	69	0.999998	9669751	0.001227
315950453	759974	3902	8586.052729	31676	5	0.801981	31580	43	0.999999	9664807	0.001346
315961546	756846	3966	8576.748149	31956	2	0.817811	31843	34	0.999999	9659992	0.001405
315977473	754650	4000	8584.405433	31654	11	0.752591	31644	36	1.000000	9655077	0.000670
315975236	756628	3939	8582.831553	31694	6	0.849958	31910	23	1.000000	9650284	0.001295
315948157	757475	3988	8571.164728	32083	6	0.723199	31839	29	1.000000	9645548	0.000403
315968404	754342	3972	8562.283572	31837	10	0.612265	31741	12	1.000000	9640760	0.000962
315967205	755983	3961	8569.654138	31743	9	0.764856	31935	11	1.000000	9636001	-0.000138
315946417	759498	3950	8586.883761	31755	13	0.846418	31838	18	1.000000	9631178	0.000559
315951765	758281	3933	8585.639689	31815	5	0.896184	31901	42	1.000000	9626408	0.000887
315988474	753799	3991	8580.411821	32001	6	0.745527	31552	47	1.000000	9621494	0.000920
315962285	757184	3936	8565.254999	31732	6	0.845673	32052	18	1.000000	9616660	0.000591
315991831	753068	3936	8564.641703	31944	5	0.842520	31757	27	1.000000	9611759	0.000620
316009567	753571	3900	8559.455610	31983	4	0.904496	31890	2	1.000000	9606930	0.001405
315942545	756226	4093	8588.558404	31915	5	0.498247	31556	12	1.000000	9602103	0.001512
315948469	759734	4084	8579.869071	31799	10	0.695709	31717	8	1.000000	9597246	0.002154
315949638	757749	3942	8594.752229	31865	4	0.712899	31831	8	1.000000	9592458	0.001877
315992733	750218	3850	8574.648549	31812	3	0.793504	31929	9	1.000000	9587604	0.001548
315962723	752000	3982	8560.592821	31849	7	0.635630	31845	46	1.000000	9582797	0.001041
316012040	750150	3894	8567.570104	31795	6	0.779026	31676	37	1.000000	9578081	0.001537
315962820	752936	3991	8573.721498	31946	10	0.786464	31987	59	1.000000	9573239	0.001914
315960800	750628	3958	8576.389479	31866	3	0.613693	31405	127	1.000000	9568417	0.002042
315978057	750054	3925	8559.653166	31802	17	0.721558	31483	101	1.000000	9563641	0.002064
316000603	752951	3880	8541.050688	31919	4	0.614421	31710	66	1.000000	9558944	0.002250
316007765	746377	3859	8532.961829	32010	6	0.715662	31999	49	1.000000	9554215	0.002312
316006020	747273	4016	8537.099186	31854	1	0.798927	32042	33	1.000000	9549543	0.001871
316004759	756760	3973	8558.329418	31951	14	0.653083	31840	33	1.000000	9544843	0.001655
315975087	757310	3973	8557.015172	31807	3	0.588261	31383	58	1.000000	9540067	0.002392
315985757	755102	3976	8572.639886	31709	1	0.601587	31607	40	1.000000	9535316	0.002429
315942974	759625	3962	8575.319957	31794	5	0.757468	31787	42	1.000000	9530548	0.002357
315973498	760700	3939	8598.418021	31915	5	0.852915	31898	13	1.000000	9525631	0.002328
315982960	752829	3897	8580.162107	31684	6	0.805122	31667	36	1.000000	9520867	0.001944
315991634	753766	3847	8577.990501	31701	0	0.677323	31773	9	1.000000	9516109	0.001900
npatches	nstrain	runtime	dt	init_x	init_y	init_y_blood	init_z	init_S	beta0	beta1	beta2	beta3	mean_beta	B	d	delta	delta_blood	b[0]	mut	m	CTL	c	g	epsilon	k	het	lambda	rho	omega	x_max	patch.dyna	DELTA	A	VA
10000	1	100.000000	0.001000	21900	9499	5000000	0.001000	10000000	4.706491	5.017809	3.958304	10.123931	7	800000000	0.010000	1.000000	432.000000	80000	0.000050	0.004800	0	0.500000	0.000000	2.500000	7.000000	0.500000	0.000000	0.000000	0.000000	31872	0	10.000000	7.000000	1.000000
sus	inf	inf_blood	z	x[0]	y[0][0]	z[0]	x[1]	y[1][0]	z[1]	S[0]	synchrony
219000000	94990000	5000000	10.000000	21900	9499	0.001000	21900	9499	0.001000	10000000	0.000000
205781014	45196827	235900	3941.516320	24982	2619	0.394152	24455	2796	0.394152	9994990	0.000000
271549127	11495083	59876	6325.803353	30453	188	0.632580	30079	388	0.632580	9990077	0.000000
299093759	4239211	21851	7771.765723	31793	43	0.777177	31368	56	0.777177	9984980	0.000000
309666923	1894539	9909	8646.950367	31677	16	0.864868	31636	14	0.864868	9980013	0.000000
314147822	944566	4967	8988.211235	31901	9	0.918048	31699	3	0.799741	9975074	0.000000
316241838	517442	2785	8266.164645	31866	4	0.813805	31772	3	0.624806	9970014	0.000000
317258589	313859	1596	7041.860405	31781	1	0.544417	31823	3	0.772462	9965076	0.000000
317780130	213605	1200	6111.004559	31759	4	0.398135	31747	2	0.566329	9960076	0.000000
318034260	170990	914	5594.287860	31761	3	0.364331	31789	0	0.187630	9955090	0.000000
318119271	168618	820	5395.198174	31891	0	0.390556	31725	3	0.385763	9950049	0.000000
318062012	210288	1022	5442.608128	31721	0	0.177763	31961	0	0.246282	9945069	0.000000
317831644	288633	1552	5752.490401	31803	9	0.349662	31890	7	0.411005	9940130	0.000000
317577288	361090	1860	6230.136362	31653	4	0.476434	31943	1	0.276846	9935205	0.000000
317394711	387938	2042	6610.566335	31820	5	0.682481	31822	6	0.557253	9930190	0.000000
317409754	354506	1833	6683.533996	32065	1	0.720682	31639	3	0.545372	9925098	0.000000
317603626	291864	1507	6479.311373	31779	4	0.386305	31819	0	0.295274	9920115	0.000000
317777081	251117	1297	6148.358015	31823	1	0.300021	32027	4	0.503191	9915353	0.000000
317856060	242949	1221	5902.360897	31727	3	0.306110	31448	2	0.264965	9910431	0.000000
317825532	254695	1285	5889.034924	31758	1	0.488795	31925	2	0.438814	9905507	0.000000
317786815	278005	1484	5992.071720	31645	9	0.627221	31735	1	0.276372	9900486	0.000000
317700796	300641	1634	6116.486898	31893	0	0.515258	31752	3	0.530587	9895528	0.000000
317620173	314859	1648	6243.871412	31562	2	0.314566	31819	5	0.478693	9890520	0.000000
317573915	324445	1650	6323.526536	31876	2	0.361599	32212	0	0.262676	9885648	0.000000
317607120	310972	1690	6365.763753	31739	4	0.568567	31690	1	0.199014	9880851	0.000000
317682415	284826	1477	6301.148534	31922	6	0.421354	32193	10	0.504877	9875933	0.000000
317743961	272063	1379	6152.590018	31826	1	0.435035	32071	3	0.699730	9870939	0.000000
317779959	261947	1336	6054.292772	31956	3	0.259316	31885	8	0.504457	9865981	0.000000
317778381	277773	1436	6038.961365	31834	1	0.342207	32022	3	0.352430	9861097	0.000000
317697858	295059	1523	6111.746741	31860	0	0.182856	31880	6	0.339376	9856142	0.000000
317663802	306177	1625	6211.532784	31992	1	0.185715	31898	1	0.457440	9851127	0.000000
317611841	310873	1634	6294.619649	31972	1	0.218399	31832	0	0.370135	9846167	0.000000
317659174	293519	1509	6301.701956	32020	3	0.259376	31651	0	0.321989	9841145	0.000000
317723158	276137	1425	6162.358222	31786	15	0.401204	31930	2	0.465372	9836047	0.000000
317721312	279108	1370	6073.457485	31647	8	0.636858	31840	1	0.623993	9831123	0.000000
317726818	290626	1486	6130.349984	31715	2	0.474928	31994	7	0.473438	9826175	0.000000
317697127	291114	1510	6171.572221	31920	4	0.681568	31829	1	0.625522	9821230	0.000000
317682665	291550	1554	6184.605105	31835	0	0.259459	31945	0	0.216410	9816325	0.000000
317702179	289420	1494	6193.038991	31627	2	0.252640	31762	2	0.205214	9811480	0.000000
317693195	284332	1514	6180.550237	31745	2	0.445584	32019	2	0.289699	9806518	0.000000
317721875	283971	1513	6144.853508	31681	4	0.524596	31823	1	0.400835	9801591	-1.#IND00
317687413	285489	1523	6141.976659	31677	2	0.632169	31857	5	0.421545	9796625	-1.#IND00
317720889	281615	1444	6123.688390	31850	0	0.208897	31755	1	0.583891	9791786	-1.#IND00
317681465	295520	1532	6140.108875	32000	10	0.369988	31992	5	0.379104	9786944	-0.002793
317658653	301233	1572	6230.030877	31931	6	0.617926	31883	4	0.623455	9782131	0.001172
317662767	296925	1480	6231.988608	32098	8	0.371929	31805	1	0.239806	9777112	-0.001173
317683716	290122	1461	6203.020536	31958	7	0.428719	31592	2	0.454606	9772227	0.001612
317683106	285511	1462	6181.392970	32013	3	0.485469	31797	2	0.483691	9767416	0.002084
317711864	273589	1428	6130.040485	32022	5	0.532775	31703	1	0.279713	9762483	0.001680
317713033	277946	1430	6137.244812	31867	1	0.453780	32104	1	0.325767	9757466	-0.005154
317673851	290971	1496	6165.876622	32041	2	0.276434	32000	15	0.443667	9752709	-0.006332
317693073	293821	1581	6199.007566	31836	1	0.254252	31848	0	0.491893	9747806	-0.002535
317673055	294548	1554	6196.050471	31729	0	0.209988	31755	8	0.400997	9742885	-0.000911
317667666	288727	1486	6190.614470	31782	2	0.405269	31846	1	0.348713	9738084	-0.001513
317713722	274378	1436	6104.261810	31863	1	0.595616	31621	7	0.577462	9733194	-0.000366
317708908	280564	1455	6059.935901	32076	1	0.442301	32077	3	0.536244	9728392	0.000611
317713552	290877	1569	6113.939421	32176	2	0.478837	32091	6	0.279901	9723598	0.001415
317653968	309258	1630	6202.089195	31935	0	0.264280	31676	0	0.324337	9718711	0.001517
317616174	315934	1666	6292.588568	31634	11	0.300182	31807	3	0.231611	9713863	0.003132
317600856	313547	1676	6335.936008	31929	2	0.275188	32067	3	0.534007	9709203	0.002247
317647559	292591	1501	6314.899084	31888	2	0.444643	31801	1	0.511414	9704310	0.002239
317684177	280468	1437	6197.288988	31752	3	0.568010	31754	7	0.493320	9699367	0.001942
317733948	273117	1407	6093.531306	31721	5	0.567286	31886	3	0.692722	9694688	0.002418
317787876	272024	1447	6055.128301	31794	13	0.432393	31927	1	0.294441	9689835	0.002298
317760005	279337	1438	6099.322984	31852	1	0.271446	31938	5	0.397955	9685111	0.001975
317699794	286956	1474	6149.395519	31887	3	0.529941	32089	1	0.259316	9680334	0.001822
317712878	282863	1474	6157.891467	31787	1	0.334702	31924	6	0.374889	9675623	0.000616
317739432	277811	1387	6165.696018	31725	3	0.583984	31976	4	0.461012	9670844	-0.002197
317729932	281535	1474	6100.532809	31834	2	0.376173	31868	3	0.288846	9665890	-0.002004
317723215	289394	1458	6105.871264	31714	2	0.234524	31977	0	0.412791	9661001	-0.001627
317623736	301556	1617	6185.638616	31896	5	0.447596	31660	1	0.424568	9656237	-0.000916
317639725	302299	1559	6229.213671	31706	3	0.653946	31657	3	0.462988	9651411	-0.000198
317665014	296637	1548	6255.953602	31637	6	0.790134	31882	1	0.242189	9646592	-0.000309
317660450	294349	1541	6194.210563	31922	1	0.420047	31993	1	0.193620	9641842	-0.000077
317659775	293489	1588	6187.586038	31945	7	0.492945	32107	6	0.395474	9636951	-0.000259
317673374	290005	1525	6191.560882	32087	8	0.501888	32055	2	0.633382	9632092	-0.000456
317682130	290748	1480	6192.346261	31963	1	0.481687	31777	7	0.413394	9627138	-0.000371
317675326	295829	1581	6209.495435	31716	2	0.378064	31826	3	0.513724	9622372	0.000190
317686640	300130	1593	6216.626072	31927	2	0.353429	31962	17	0.477548	9617478	0.003778
317655767	299454	1536	6257.580703	31839	12	0.607884	31884	3	0.365395	9612850	0.003898
317668993	291173	1511	6209.913931	31786	1	0.377785	31721	6	0.573231	9608024	0.004087
317709125	281054	1501	6166.662786	31684	6	0.485744	31822	2	0.470585	9603258	0.004650
317741570	276341	1450	6116.238539	31737	0	0.241917	31865	2	0.384929	9598459	0.004644
317759703	275169	1464	6103.566859	31830	7	0.303846	31955	1	0.248132	9593629	0.004598
317733438	273808	1426	6078.336627	32048	3	0.344212	31623	21	0.441751	9588911	0.004220
317759653	275247	1430	6096.317994	32004	1	0.194888	31870	5	0.661447	9584142	0.004564
317737475	279139	1430	6076.459684	31716	1	0.441704	31853	4	0.496567	9579389	0.004127
317689299	295878	1570	6151.829308	31755	5	0.435212	31944	0	0.291340	9574649	0.004182
317654812	305720	1602	6229.759996	31903	6	0.657481	31864	8	0.293754	9569796	0.003748
317671165	297753	1544	6233.626173	31823	0	0.316735	31800	5	0.371688	9565026	0.003147
317662483	292814	1507	6197.725646	31986	4	0.478437	31992	3	0.517380	9560264	0.003397
317689687	289416	1484	6193.890976	31796	2	0.683696	31751	2	0.632758	9555542	0.003395
317704522	286392	1473	6167.722044	31727	0	0.297050	31639	2	0.195172	9550674	0.003117
317738116	274400	1409	6113.125606	32050	0	0.218260	31762	1	0.338369	9545907	0.002524
317733155	264461	1422	6079.228827	31696	6	0.337041	32051	12	0.569598	9541178	0.002517
317776462	264647	1338	6055.614919	31985	5	0.597946	31949	2	0.329032	9536281	0.002238
317770907	271074	1374	6046.009175	31931	0	0.442076	31914	1	0.207259	9531431	0.002121
317733963	280593	1450	6075.126487	31745	6	0.570528	31796	2	0.294954	9526573	0.002014
317686197	291949	1528	6120.775546	31863	1	0.619146	31764	1	0.515408	9521779	0.001875
317665875	299652	1559	6219.655417	31978	0	0.288329	31875	2	0.601346	9517068	0.001874
npatches	nstrain	runtime	dt	init_x	init_y	init_y_blood	init_z	init_S	beta0	beta1	beta2	beta3	mean_beta	B	d	delta	delta_blood	b[0]	mut	m	CTL	c	g	epsilon	k	het	lambda	rho	omega	x_max	patch.dyna	DELTA	A	VA
10000	1	100.000000	0.001000	21900	9499	5000000	0.001000	10000000	8.373506	7.950268	7.880414	10.477389	7	800000000	0.010000	1.000000	432.000000	80000	0.000050	0.004800	0	0.500000	0.000000	2.500000	8.000000	0.500000	0.000000	0.000000	0.000000	31872	0	10.000000	7.000000	1.000000
sus	inf	inf_blood	z	x[0]	y[0][0]	z[0]	x[1]	y[1][0]	z[1]	S[0]	synchrony
219000000	94990000	5000000	10.000000	21900	9499	0.001000	21900	9499	0.001000	10000000	0.000000
211426574	38885592	202994	3941.516320	18479	4837	0.394152	19084	4715	0.394152	9994998	0.000000
280058324	7858515	41060	6325.803353	26722	1037	0.632580	27334	861	0.632580	9990000	0.000000
305754358	2238418	11613	7771.476051	30204	311	0.777177	30782	148	0.777177	9985014	0.000000
314254662	721761	3825	8383.734341	31417	59	0.864868	31727	18	0.864868	9979974	0.000000
317139165	245278	1270	6940.861068	31654	9	0.918048	31944	7	0.918048	9975095	0.000000
318171740	92747	509	5097.696602	31901	1	0.481571	32000	0	0.334021	9970110	0.000000
318471445	51897	268	3995.874133	31805	9	0.636956	32126	21	0.262963	9965082	0.000000
318539111	61370	291	3500.668811	31742	2	0.726790	31608	160	0.553020	9960090	0.000000
318390144	127252	617	3630.107522	31715	0	0.261543	31806	40	0.728927	9955141	0.000000
317909797	303489	1559	4543.338715	31912	39	0.479995	31804	18	0.835606	9950161	0.000000
317132795	516809	2661	5812.911363	32083	15	0.684640	31665	5	0.809461	9945217	0.000000
316858009	497845	2657	6631.132516	32067	1	0.579780	31901	0	0.719020	9940208	0.000000
317379947	295292	1550	6457.860289	31657	12	0.600528	31731	2	0.430610	9935223	0.000000
317994433	146586	781	5356.140367	31773	1	0.275033	31930	1	0.480657	9930351	0.000000
318318055	94083	494	4474.099273	31666	0	0.203135	31946	2	0.680684	9925380	0.000000
318337183	105267	567	4111.490837	31697	0	0.193632	32016	5	0.720098	9920437	0.000000
318249785	162813	860	4296.005861	31965	0	0.168993	32042	4	0.283127	9915572	0.000000
317923026	263728	1412	4888.787575	31902	0	0.199294	31743	6	0.291422	9910579	0.000000
317537213	354029	1909	5602.419233	31939	15	0.383733	32010	43	0.570280	9905707	0.000000
317477382	328782	1694	6028.809960	31833	47	0.626262	31801	24	0.739394	9900662	0.000000
317747046	231433	1236	5808.879586	31753	21	0.773345	31826	6	0.841954	9895680	0.000000
318058318	154226	804	5176.274354	31740	4	0.862544	31906	8	0.651878	9890717	0.000000
318238364	119369	624	4605.853188	32000	0	0.464357	31845	0	0.327225	9885858	0.000000
318274790	128681	673	4373.239896	31816	0	0.181421	31811	0	0.327955	9880937	0.000000
318145257	189887	958	4557.439318	31849	0	0.167398	31883	18	0.566702	9875936	0.000000
317807696	286418	1470	5145.873992	31887	83	0.459637	31924	8	0.737224	9870982	0.000000
317583246	332745	1745	5706.281436	31328	158	0.672294	31835	4	0.764652	9866083	0.000000
317651587	282288	1477	5875.985607	31712	31	0.801261	31987	3	0.321139	9861193	0.000000
317901292	201087	1059	5510.862027	31581	12	0.879474	31653	1	0.552573	9856193	0.000000
318127138	149051	801	4975.759347	31955	0	0.293001	31945	3	0.299346	9851144	0.000000
318209912	139882	726	4628.652252	31761	0	0.234578	31934	16	0.575085	9846275	0.000000
318153901	172532	839	4618.719216	31729	55	0.491789	31910	17	0.742308	9841521	0.000000
317945816	234984	1220	4949.323745	31637	62	0.691793	31819	0	0.744252	9836670	0.000000
317769725	281183	1465	5433.201191	31927	32	0.813086	31785	5	0.506289	9831620	0.000000
317729688	266294	1386	5651.829289	31836	14	0.886645	31852	2	0.700586	9826686	0.000000
317865878	213963	1111	5466.957559	31740	0	0.459771	31971	2	0.818419	9821806	0.000000
318032188	172362	916	5117.541174	31416	49	0.577338	31753	12	0.495985	9816892	0.000000
318129378	158113	852	4817.431104	31883	12	0.743675	31689	0	0.390689	9812085	0.000000
318129594	176304	938	4749.068279	31635	5	0.844550	31875	36	0.477103	9807126	0.000000
318014359	220222	1135	4968.390025	31647	0	0.367265	31688	17	0.682887	9802271	-1.#IND00
317858213	261724	1285	5302.065402	31835	1	0.248483	31881	13	0.807685	9797394	-1.#IND00
317769715	259804	1403	5478.830840	31725	17	0.517522	31860	1	0.848838	9792416	-1.#IND00
317853601	222006	1190	5458.986258	31823	28	0.707399	31870	0	0.219458	9787510	0.010757
318004511	184316	912	5185.186545	31889	8	0.822551	31778	6	0.485101	9782464	0.016545
318089930	171921	919	4932.549044	31699	1	0.473073	31930	2	0.538168	9777638	0.015933
318079273	181789	989	4869.200315	31655	18	0.351563	31688	12	0.543102	9772790	0.012856
318025745	202555	1046	4981.923797	31816	54	0.606752	32087	4	0.722912	9767859	0.020248
317939941	226717	1186	5165.676516	31982	4	0.761513	32068	0	0.389283	9763017	0.009317
317883266	232938	1177	5293.835513	31922	4	0.290394	32054	23	0.388146	9758096	0.011946
317921355	218841	1133	5332.573965	31733	69	0.569656	32136	19	0.628938	9753171	0.008217
317992839	199857	1050	5211.348408	31494	75	0.739016	31937	9	0.774968	9748338	0.009211
318024477	188864	978	5065.911292	31923	19	0.841725	31738	15	0.863528	9743415	0.009226
318055653	187055	943	5003.664764	31900	4	0.904013	31897	1	0.747830	9738487	0.008186
318060182	195151	968	5009.449164	31755	1	0.241927	31798	17	0.544621	9733654	0.008556
317987701	213286	1142	5077.870240	31777	5	0.520655	31694	9	0.646314	9728862	0.009478
317957973	211164	1111	5219.191359	31980	10	0.602845	31925	14	0.785505	9724079	0.007170
317991791	205777	1052	5195.237451	31560	22	0.759143	31956	7	0.869919	9719173	0.007523
318003810	197921	1042	5152.581677	31707	3	0.853931	32104	2	0.374680	9714323	0.007129
318016432	198689	1059	5057.388936	32072	1	0.247031	31875	1	0.327346	9709362	0.005979
317960805	219253	1178	5098.685126	32035	8	0.397058	31776	20	0.484239	9704589	0.006089
317906771	227942	1158	5239.710692	31877	3	0.634343	31878	11	0.687214	9699745	0.005568
317916927	223062	1191	5298.769906	31566	8	0.778246	31944	7	0.810310	9694978	0.005349
317974016	205230	1076	5265.684103	31752	5	0.865516	31718	5	0.477358	9690161	0.004760
318010998	191670	976	5144.647372	31782	2	0.529483	31994	2	0.513377	9685333	0.003595
318038314	188415	954	5026.535739	32028	8	0.558705	31687	7	0.297695	9680486	0.002905
318036695	195698	1044	5006.361794	31716	1	0.679646	31920	25	0.574084	9675541	0.002904
317977220	212463	1083	5063.915756	31813	15	0.500376	31787	8	0.741701	9670623	0.003710
317936305	222850	1159	5210.288705	31872	12	0.697001	31753	1	0.629814	9665821	0.002853
317909526	218245	1173	5267.291572	31998	8	0.816245	31913	3	0.204637	9660990	0.003352
317944023	207749	1121	5262.668274	32031	6	0.841346	31951	43	0.517648	9656185	0.002736
317988437	188075	920	5125.440721	31799	1	0.548804	31628	32	0.707476	9651433	0.001897
318073841	177557	860	4956.036371	31783	11	0.637756	31737	5	0.822597	9646633	0.001722
318029591	190282	993	4924.243260	31734	7	0.780315	31980	2	0.261131	9641767	0.001622
317943828	227027	1200	5074.051114	31614	5	0.866771	32136	3	0.551909	9637029	-0.000215
317854742	244057	1274	5307.035476	31654	10	0.478234	31948	34	0.728253	9632224	0.002133
317881373	233121	1208	5423.145485	31628	14	0.683572	31726	26	0.835198	9627409	0.003219
317929003	211574	1069	5322.267417	31898	4	0.808101	31924	0	0.678450	9622607	0.003992
318031583	184856	939	5141.688749	31900	5	0.883622	31915	11	0.378562	9617739	0.005279
318086762	172090	875	4933.681847	31928	0	0.246055	31739	29	0.623126	9613011	0.006594
318084071	184619	950	4898.000966	31782	2	0.190453	31959	4	0.771443	9608068	0.006201
317997596	215494	1105	5032.820734	31626	32	0.509046	31979	1	0.767036	9603267	0.005499
317902293	233269	1228	5245.846791	31715	14	0.702259	31735	18	0.487222	9598430	0.005732
317896270	224392	1124	5340.527527	31875	11	0.819433	31998	10	0.689023	9593518	0.006671
317959345	203090	1050	5248.703662	32139	14	0.890494	31890	4	0.811407	9588667	0.006204
318012074	192149	965	5069.224911	32178	0	0.555486	31813	3	0.826635	9583907	0.006163
318037128	189063	994	5006.877658	31842	8	0.564314	31779	6	0.894862	9579112	0.006896
318014908	202463	1043	5051.582821	31935	2	0.550552	31931	1	0.619793	9574336	0.007957
317955937	213849	1124	5148.660156	32063	2	0.360654	32035	4	0.347578	9569536	0.007436
317960730	208153	1091	5181.437553	31815	9	0.378557	31829	24	0.604336	9564811	0.007067
317969786	209418	1111	5164.533873	31899	7	0.623123	31727	24	0.760048	9560044	0.006988
318007208	204234	976	5151.091980	31842	6	0.771441	31928	2	0.854480	9555224	0.006940
318004807	200160	999	5103.832376	31859	0	0.687041	32161	2	0.723088	9550451	0.006804
317988442	200338	1013	5097.830803	31861	0	0.192458	31796	0	0.213727	9545665	0.006965
318006299	205430	1085	5127.593413	31725	13	0.421874	31833	0	0.192970	9540926	0.006891
318001662	197284	982	5139.655028	31738	1	0.644539	32067	25	0.440404	9536226	0.006569
318051518	186350	947	5097.923811	31831	0	0.255458	31722	16	0.660630	9531613	0.006633
318020835	194643	1002	5057.691764	31648	9	0.487026	31830	6	0.794188	9526795	0.006615
318011973	197980	980	5074.797096	31777	17	0.688904	31835	1	0.726078	9522039	0.005990
318009792	201166	1059	5098.856115	31738	3	0.518480	31891	1	0.435280	9517287	0.005810
npatches	nstrain	runtime	dt	init_x	init_y	init_y_blood	init_z	init_S	beta0	beta1	beta2	beta3	mean_beta	B	d	delta	delta_blood	b[0]	mut	m	CTL	c	g	epsilon	k	het	lambda	rho	omega	x_max	patch.dyna	DELTA	A	VA
10000	1	100.000000	0.001000	21900	9499	5000000	0.001000	10000000	7.893349	9.067501	4.068141	4.785641	7	800000000	0.010000	1.000000	432.000000	80000	0.000050	0.004800	0	0.500000	0.000000	2.500000	9.000000	0.500000	0.000000	0.000000	0.000000	31872	0	10.000000	7.000000	1.000000
sus	inf	inf_blood	z	x[0]	y[0][0]	z[0]	x[1]	y[1][0]	z[1]	S[0]	synchrony
219000000	94990000	5000000	10.000000	21900	9499	0.001000	21900	9499	0.001000	10000000	0.000000
217224550	33262878	174661	3941.516320	19938	3928	0.394152	18194	4690	0.394152	9995029	0.000000
287468403	5184806	27108	6325.803353	27954	683	0.632580	26684	820	0.632580	9990166	0.000000
310583989	1063323	5497	7747.097834	31099	95	0.777177	30082	244	0.777177	9985194	0.000000
316734397	225498	1168	6878.007326	31850	0	0.661340	31652	25	0.864868	9980083	0.000000
318270804	48896	255	4499.103473	32175	4	0.329006	31681	1	0.644721	9975035	0.000000
318627204	18839	97	3045.709120	31923	4	0.517445	31768	0	0.197564	9969992	0.000000
318653200	21525	105	2430.721157	31743	0	0.196113	31880	0	0.168198	9965002	0.000000
318607337	53442	304	2467.259448	31981	1	0.168126	32089	0	0.166743	9960005	0.000000
318329653	150358	768	3169.589249	31638	1	0.292737	31734	0	0.166670	9955039	0.000000
317831366	304660	1586	4465.385271	31956	18	0.540354	31930	29	0.450730	9950108	0.000000
317550633	315709	1585	5452.059433	31878	2	0.694221	31871	17	0.666893	9945074	0.000000
317849638	176792	924	5318.942097	31872	8	0.478175	31858	11	0.797986	9940095	0.000000
318324173	77089	383	4306.262698	31915	0	0.485360	31737	3	0.877487	9935017	0.000000
318535877	47934	266	3464.448076	31821	10	0.478356	31742	0	0.227692	9930174	0.000000
318512281	64688	343	3111.257585	31805	7	0.683646	31729	0	0.169691	9925225	0.000000
318406904	115142	610	3387.732271	31707	0	0.266385	31906	0	0.212956	9920302	0.000000
318110470	196505	998	4086.760154	31940	2	0.193269	31801	20	0.461686	9915312	0.000000
317891501	239279	1250	4788.646721	31842	15	0.428823	31858	23	0.673537	9910347	0.000000
317942747	184957	932	4959.624820	31781	10	0.653607	31744	19	0.802015	9905510	0.000000
318222763	109184	535	4511.277085	31939	5	0.789928	32124	7	0.879931	9900551	0.000000
318414010	75133	405	3866.562977	31975	0	0.257257	31824	7	0.318631	9895540	0.000000
318459182	77274	395	3528.657176	31925	3	0.185424	31919	0	0.219846	9890498	0.000000
318402430	107815	594	3574.477334	31736	11	0.505997	31663	5	0.292991	9885524	0.000000
318231634	160356	834	3984.716764	31800	14	0.700409	31917	0	0.382876	9880595	0.000000
318059548	198722	1052	4483.963335	31762	1	0.816266	31587	47	0.500661	9875597	0.000000
318012374	185641	1002	4727.607992	31650	4	0.338771	31674	34	0.697174	9870694	0.000000
318150691	134229	738	4533.839713	31893	2	0.215776	31544	18	0.816349	9865860	0.000000
318332677	100732	555	4154.069902	31908	0	0.180560	31962	4	0.888624	9860914	0.000000
318370674	91054	454	3827.661591	31769	0	0.167355	32139	1	0.336453	9855950	0.000000
318372479	105740	559	3765.615367	31788	0	0.195826	31889	0	0.207903	9850975	0.000000
318277579	133405	661	3940.025173	31921	2	0.195042	32061	18	0.447389	9846120	0.000000
318173599	161106	846	4237.898165	31686	10	0.507884	31569	41	0.664866	9841119	0.000000
318106930	167125	861	4493.050945	31727	11	0.701554	31739	4	0.796757	9836027	0.000000
318150119	142333	757	4454.030153	31883	2	0.596011	31865	15	0.450998	9831052	0.000000
318276349	110224	516	4228.706277	31760	0	0.204591	32003	15	0.667055	9826094	0.000000
318357721	95292	501	3932.770920	31686	0	0.168546	31780	0	0.292419	9821100	0.000000
318359605	105880	550	3784.804320	31761	2	0.246896	31788	12	0.333195	9816088	0.000000
318284654	134607	716	3930.229955	31773	0	0.292061	31840	67	0.595613	9811257	0.000000
318169757	161779	795	4223.925624	31950	0	0.172882	31515	29	0.754757	9806380	0.000000
318104347	169341	905	4506.577131	31746	0	0.208991	31883	8	0.482489	9801524	-1.#IND00
318181695	141781	745	4506.796157	31858	26	0.397215	31747	25	0.686153	9796794	-1.#IND00
318298924	108663	598	4209.515792	31775	23	0.634438	31982	1	0.602561	9791859	-1.#IND00
318399952	92926	469	3894.616687	31752	11	0.778303	31776	1	0.645624	9787002	-1.#IND00
318383110	102594	549	3771.565362	31834	0	0.278605	31818	1	0.206436	9782189	0.049861
318298904	129252	690	3910.358685	31811	0	0.200123	31901	65	0.407862	9777276	0.037131
318179948	162198	832	4231.771878	31836	2	0.178786	31538	96	0.640895	9772314	0.027122
318098484	169857	883	4499.174515	31836	87	0.501971	31580	20	0.782219	9767495	0.019918
318183688	143307	781	4498.959653	31834	13	0.697968	32137	3	0.867926	9762678	0.015311
318271206	115136	580	4242.934156	31787	0	0.341644	31994	9	0.655646	9757751	0.011069
318337428	103437	603	3972.505539	31688	0	0.178928	31988	1	0.380306	9752939	0.009550
318345920	110445	581	3903.740793	31838	0	0.167274	31967	0	0.177255	9748149	0.009842
318274364	131526	678	3999.057880	31761	0	0.174534	31856	0	0.167191	9743315	0.011292
318207729	150630	786	4195.796440	31767	7	0.400403	31844	10	0.285559	9738522	0.008995
318167318	157947	818	4373.208928	31846	1	0.246726	31692	131	0.566724	9733667	0.007703
318191373	140789	789	4389.303745	31749	4	0.418742	31643	47	0.737238	9728866	0.007535
318259393	119651	609	4251.511907	31795	14	0.647493	32095	7	0.840646	9723918	0.009193
318312621	108020	530	4022.772576	32197	2	0.786221	31870	0	0.802389	9719080	0.009248
318330786	112449	576	3920.819718	31832	7	0.573478	31901	0	0.200946	9714275	0.007958
318296634	124767	647	4006.222276	31758	12	0.741334	31822	22	0.347813	9709454	0.008038
318248567	141685	776	4167.166682	31806	8	0.436741	31881	24	0.604478	9704640	0.007230
318177343	147516	786	4281.935514	31963	3	0.640788	31799	7	0.760134	9699773	0.006440
318198954	140379	781	4288.116178	31704	4	0.361189	31862	1	0.397178	9694911	0.006887
318226987	130978	697	4223.464907	32008	1	0.234516	31973	0	0.344239	9690086	0.005427
318267955	123561	658	4167.628615	31724	31	0.458192	32036	0	0.179895	9685271	0.005492
318282713	121077	644	4103.232602	31698	9	0.671418	31804	1	0.180262	9680529	0.004483
318266874	126595	656	4084.545008	31983	1	0.673105	31688	42	0.501772	9675637	0.004972
318254280	133043	686	4126.458467	32007	1	0.255499	31423	56	0.697847	9670764	0.004807
318261331	135315	667	4201.571767	31919	11	0.341605	31880	32	0.816758	9665778	0.004492
318235625	134907	736	4240.532229	31874	5	0.600713	31815	0	0.441311	9661059	0.004551
318250970	131861	678	4227.358601	31863	0	0.416208	31944	18	0.559125	9656222	0.004605
318255918	124926	651	4159.628162	31778	2	0.257601	31761	12	0.732629	9651402	0.004193
318258492	129107	653	4159.210972	31786	27	0.549769	31727	1	0.502431	9646596	0.002771
318273732	123827	661	4163.485222	32064	3	0.403236	31845	0	0.183308	9641701	0.002040
318292278	125080	626	4114.582137	31875	0	0.193832	32048	0	0.170286	9636793	0.002335
318286400	128981	699	4109.769140	31744	35	0.421244	31865	4	0.224052	9632065	0.002234
318259917	130634	682	4131.391493	32004	12	0.649010	31794	77	0.529422	9627216	0.002290
318244783	140603	727	4198.343321	32007	16	0.787141	31519	109	0.714616	9622438	0.002119
318199947	144803	794	4283.955871	31972	0	0.333273	31848	26	0.826927	9617654	0.002305
318241470	129720	632	4301.290822	31802	24	0.349791	31814	8	0.895039	9612739	0.002510
318283026	116874	641	4145.821642	31870	22	0.605677	31904	2	0.475389	9607941	0.002795
318314053	119925	595	4031.375549	31941	1	0.603163	31933	0	0.583188	9603084	0.002959
318297980	126020	677	4071.292439	31930	0	0.188301	31670	18	0.343665	9598450	0.002554
318259660	131989	667	4118.358662	32082	16	0.446109	31717	95	0.601963	9593477	0.002632
318234195	140915	731	4195.526263	31779	4	0.664090	31759	44	0.758608	9588604	0.003445
318210659	142199	746	4250.193299	31869	2	0.322270	31811	2	0.508773	9583800	0.003270
318208057	136434	718	4277.240150	31900	12	0.588987	31650	27	0.680004	9578854	0.003341
318255258	126738	703	4219.464422	31911	10	0.750739	32014	3	0.548239	9574010	0.003721
318277669	118681	656	4120.741821	32032	4	0.318871	31953	3	0.471793	9569216	0.003610
318285199	118460	614	4062.972124	31822	1	0.205743	32143	0	0.209913	9564327	0.003595
318300217	126252	708	4074.877440	31751	4	0.372782	31931	0	0.180302	9559595	0.003572
318230160	134650	696	4165.717004	31897	2	0.547149	32010	0	0.167342	9554813	0.003567
318225504	139736	729	4223.727910	31735	1	0.422293	31835	3	0.209342	9550026	0.004101
318224670	133250	648	4255.119740	31687	4	0.254662	31823	7	0.520502	9545390	0.003407
318257677	129787	642	4173.724753	31593	34	0.547986	31987	0	0.622707	9540725	0.002882
318265512	132140	663	4144.860650	31749	2	0.725874	31926	1	0.312014	9535995	0.002638
318237099	130277	678	4161.714004	32022	0	0.220151	31887	3	0.302774	9531328	0.002469
318256046	125211	619	4168.857602	31994	21	0.322095	31704	47	0.519874	9526491	0.002883
318256592	125585	586	4140.305943	31874	3	0.588882	31651	30	0.708825	9521732	0.002697
318260289	129674	679	4145.636186	32037	5	0.311184	31750	5	0.823416	9516971	0.003726
npatches	nstrain	runtime	dt	init_x	init_y	init_y_blood	init_z	init_S	beta0	beta1	beta2	beta3	mean_beta	B	d	delta	delta_blood	b[0]	mut	m	CTL	c	g	epsilon	k	het	lambda	rho	omega	x_max	patch.dyna	DELTA	A	VA
10000	1	100.000000	0.001000	21900	9499	5000000	0.001000	10000000	6.947074	4.288160	7.432772	5.577469	7	800000000	0.010000	1.000000	432.000000	80000	0.000050	0.004800	0	0.500000	0.000000	2.500000	10.000000	0.500000	0.000000	0.000000	0.000000	31872	0	10.000000	7.000000	1.000000
sus	inf	inf_blood	z	x[0]	y[0][0]	z[0]	x[1]	y[1][0]	z[1]	S[0]	synchrony
219000000	94990000	5000000	10.000000	21900	9499	0.001000	21900	9499	0.001000	10000000	0.000000
222944892	28302064	147543	3941.516320	21986	2862	0.394152	26999	1140	0.394152	9995052	0.000000
293508192	3330716	17343	6325.803353	29848	184	0.632580	31289	27	0.632580	9989992	0.000000
313646733	464164	2403	7439.070290	32072	4	0.777177	31803	0	0.554441	9984820	0.000000
317868897	58047	331	5044.947913	31773	1	0.285138	31722	1	0.314899	9979778	0.000000
318587236	9916	59	2907.796372	31936	0	0.172538	31976	0	0.174014	9974735	0.000000
318688232	7480	39	2069.958316	32002	0	0.166958	31943	0	0.167031	9969616	0.000000
318672249	13295	83	1949.356182	31960	0	0.166681	31759	0	0.166685	9964662	0.000000
318640906	33709	189	2121.399536	32117	2	0.190088	31767	1	0.176461	9959740	0.000000
318501327	78831	424	2592.056435	31706	1	0.167923	31666	0	0.177225	9954780	0.000000
318290828	133656	723	3384.073305	31876	11	0.454490	31771	1	0.167190	9949841	0.000000
318171411	146776	784	4024.156719	31874	5	0.669173	31827	1	0.251843	9944728	0.000000
318298211	101782	513	4049.608282	31698	0	0.242467	32053	0	0.175901	9939817	0.000000
318466102	59704	325	3545.635328	31692	0	0.170424	32008	0	0.167124	9934726	0.000000
318537411	46335	223	3067.798567	31697	8	0.352779	31983	0	0.255460	9929694	0.000000
318542977	50942	275	2875.830285	31878	1	0.589600	31705	0	0.171068	9924703	0.000000
318499993	70304	331	2972.428004	32108	3	0.277300	31780	2	0.314228	9919777	0.000000
318439577	91556	423	3276.431305	32232	11	0.561715	32157	1	0.191476	9914875	0.000000
318377612	98875	524	3555.565437	32149	0	0.239743	31688	0	0.215033	9909967	0.000000
318395135	86745	441	3591.758413	31996	0	0.170289	31938	0	0.237433	9905060	0.000000
318400325	80789	427	3499.013938	31778	1	0.317332	31928	2	0.185793	9900008	0.000000
318445443	71145	347	3366.676238	32024	0	0.280793	31942	5	0.506220	9895105	0.000000
318443594	67199	349	3260.879202	32211	0	0.343635	31957	0	0.193776	9890303	0.000000
318467009	71882	401	3228.705008	32071	0	0.175438	31870	0	0.168010	9885314	0.000000
318449472	77564	400	3278.516491	31989	2	0.271213	31958	2	0.209781	9880301	0.000000
318450094	78204	430	3370.597757	31751	15	0.501367	31961	1	0.169293	9875399	0.000000
318436708	79970	410	3391.623284	31859	2	0.697601	31889	3	0.391319	9870391	0.000000
318426272	79877	426	3381.948011	32022	0	0.210087	31823	2	0.448325	9865462	0.000000
318429525	78872	400	3383.168454	31914	11	0.355968	31889	6	0.258319	9860622	0.000000
318426282	81111	392	3388.429197	31789	1	0.265440	31570	2	0.451490	9855726	0.000000
318411935	81763	452	3430.917642	31872	4	0.243566	32145	0	0.185900	9850804	0.000000
318422157	80299	407	3410.295000	32021	6	0.541257	31922	0	0.167620	9845879	0.000000
318454554	74226	373	3381.342908	31950	1	0.196858	32088	0	0.176008	9840888	0.000000
318452162	74656	375	3322.116884	31855	0	0.168163	32071	1	0.167130	9835929	0.000000
318444676	76451	414	3300.829358	31961	0	0.166741	32185	0	0.168069	9831019	0.000000
318419760	80895	435	3334.500152	31684	0	0.166670	31913	1	0.172831	9826104	0.000000
318424767	84677	421	3401.661536	32048	0	0.166667	31919	2	0.370573	9821117	0.000000
318424594	83111	424	3457.553434	32052	0	0.295444	31867	0	0.178418	9816286	0.000000
318448479	79001	432	3437.042742	31763	10	0.294754	31910	0	0.167249	9811502	0.000000
318463456	75800	382	3365.090836	31851	2	0.499756	31836	0	0.166696	9806578	0.000000
318443730	72991	370	3341.873548	31541	3	0.523478	31923	1	0.403018	9801748	-1.#IND00
318448804	74729	392	3301.380868	31964	0	0.200893	31738	2	0.208057	9796792	-1.#IND00
318441421	81162	417	3323.247202	31732	0	0.210299	31890	0	0.194722	9791943	-1.#IND00
318440420	83047	432	3401.565711	31863	0	0.406793	31847	5	0.322284	9787035	-1.#IND00
318420397	82166	438	3440.993077	31789	8	0.324862	31704	0	0.186303	9782024	-1.#IND00
318443173	75595	401	3390.248777	31933	2	0.459704	31814	0	0.175854	9777018	-1.#IND00
318456226	69914	366	3339.923081	31687	5	0.429713	31770	0	0.167122	9772069	-1.#IND00
318451218	72785	336	3288.049552	32021	0	0.300562	31928	1	0.166689	9767262	-1.#IND00
318467280	74482	367	3276.234185	32061	4	0.272227	31951	1	0.166668	9762317	0.014734
318424183	78630	429	3309.656259	31835	0	0.260510	31990	0	0.183416	9757405	0.008193
318423740	81965	424	3376.048534	31808	1	0.230736	31557	6	0.427628	9752504	0.008893
318410064	77006	378	3393.974309	31721	0	0.241654	31962	1	0.192272	9747548	0.006716
318448191	74310	379	3346.148838	31980	0	0.170383	31789	0	0.243541	9742705	0.006793
318435836	75886	414	3323.122618	31783	20	0.364802	31793	1	0.170477	9737781	0.005136
318433908	77055	427	3319.725978	31677	0	0.324984	31735	0	0.221122	9732776	0.004884
318420575	78909	452	3344.454040	31962	0	0.221794	31756	0	0.188199	9727892	0.003945
318441071	79985	383	3383.385336	31860	0	0.183272	31755	2	0.341349	9722990	0.006400
318448652	79309	403	3412.262767	31928	9	0.294615	31917	3	0.291488	9718034	0.005833
318456907	72412	379	3370.082196	31838	0	0.297462	31912	0	0.175180	9713134	0.004740
318469070	67436	381	3287.307501	31858	6	0.217731	31792	0	0.173473	9708187	0.004970
318476872	75075	425	3260.424501	31816	0	0.342751	31798	1	0.256977	9703248	0.004598
318424416	84025	439	3342.352269	31925	0	0.191806	31770	1	0.270747	9698395	0.003581
318435350	79951	432	3407.322653	31897	0	0.167913	31703	4	0.461803	9693521	0.002180
318450374	75159	400	3366.839319	31869	2	0.323893	31975	1	0.203046	9688754	0.001836
318466975	72694	352	3324.593965	31960	6	0.477061	31710	6	0.264211	9683951	0.002319
318439865	73848	405	3318.783361	31877	0	0.291964	32051	1	0.232971	9679082	0.003763
318452474	79437	412	3319.851084	31738	1	0.344524	31729	0	0.183577	9674229	0.003688
318419344	86286	446	3398.579625	31646	1	0.315414	31851	2	0.287416	9669371	0.003043
318408499	85270	442	3426.347117	31929	2	0.566135	31779	1	0.176449	9664591	0.002305
318435534	77677	417	3418.359430	31750	0	0.201081	31921	0	0.220210	9659798	0.006193
318466733	75922	364	3371.172465	31772	0	0.191667	31708	0	0.169320	9654977	0.006461
318438909	76962	405	3321.381401	31814	3	0.193690	31753	1	0.198119	9650185	0.006201
318437166	77096	406	3354.522284	31797	4	0.431961	31869	2	0.394004	9645447	0.006345
318445798	80704	446	3369.630731	31795	13	0.389209	31977	0	0.181910	9640662	0.006630
318434593	81421	436	3400.053542	31798	0	0.476674	31631	1	0.167422	9635933	0.005619
318438113	82711	408	3392.084001	31800	0	0.196639	31872	0	0.166704	9631149	0.004939
318419967	79723	440	3404.252833	31910	0	0.168152	31962	0	0.171322	9626312	0.005027
318442849	78560	437	3372.282805	31944	0	0.170550	31915	0	0.166897	9621563	0.005293
318449946	74897	372	3345.676491	31880	0	0.168801	32036	2	0.326942	9616754	0.005513
318453145	73862	360	3342.202480	31571	4	0.309181	31629	0	0.350058	9611859	0.005661
318443918	73831	401	3293.475526	32057	0	0.348705	31761	1	0.225975	9607035	0.005159
318466635	76146	413	3276.665655	32052	7	0.387994	31958	1	0.169606	9602192	0.004721
318421455	80184	409	3342.710725	31830	0	0.320442	31839	0	0.183123	9597330	0.004950
318432013	82668	418	3389.210811	32097	6	0.276845	31925	1	0.167482	9592601	0.004952
318419993	82864	464	3416.014072	31868	0	0.352105	32068	0	0.169784	9587772	0.005426
318420032	79626	438	3444.409192	31972	0	0.175858	31604	2	0.265427	9582950	0.005587
318448940	77146	403	3407.349355	31774	0	0.180586	31971	0	0.253892	9578114	0.005201
318461502	74306	370	3367.046590	31742	1	0.167357	31931	0	0.170990	9573389	0.004622
318455617	73751	411	3331.358204	31659	0	0.177360	32108	8	0.355695	9568564	0.004637
318460439	75526	424	3292.050308	31876	24	0.273703	32004	2	0.253757	9563900	0.004629
318429022	81627	448	3351.064706	31543	44	0.559534	31903	1	0.349202	9559050	0.004029
318420714	84801	456	3435.796583	31788	0	0.326376	32069	3	0.226701	9554318	0.003671
318413188	84580	449	3446.426459	31854	0	0.259796	31912	6	0.531029	9549585	0.003330
318451158	79681	427	3412.318983	31835	23	0.503316	31940	1	0.269858	9545001	0.003136
318463080	70651	411	3374.737186	31780	8	0.698784	32097	3	0.556792	9540190	0.003157
318484597	69164	332	3258.805663	31857	3	0.277873	31888	1	0.389697	9535437	0.003338
318459722	73498	385	3247.389514	31896	2	0.289235	31901	1	0.210203	9530695	0.003216
318452355	78749	414	3301.958547	31760	0	0.175028	31901	0	0.239702	9525884	0.002990
318450929	83017	465	3375.232674	31787	0	0.167081	31872	0	0.170287	9521194	0.002671
318451405	81883	444	3435.749969	31524	3	0.214450	32005	0	0.206269	9516421	0.002616
npatches	nstrain	runtime	dt	init_x	init_y	init_y_blood	init_z	init_S	beta0	beta1	beta2	beta3	mean_beta	B	d	delta	delta_blood	b[0]	mut	m	CTL	c	g	epsilon	k	het	lambda	rho	omega	x_max	patch.dyna	DELTA	A	VA
10000	1	100.000000	0.001000	21900	9499	5000000	0.001000	10000000	10.364593	5.431107	9.744349	4.491294	7	800000000	0.010000	1.000000	432.000000	80000	0.000050	0.004800	0	0.500000	0.000000	2.500000	11.000000	0.500000	0.000000	0.000000	0.000000	31872	0	10.000000	7.000000	1.000000
sus	inf	inf_blood	z	x[0]	y[0][0]	z[0]	x[1]	y[1][0]	z[1]	S[0]	synchrony
219000000	94990000	5000000	10.000000	21900	9499	0.001000	21900	9499	0.001000	10000000	0.000000
227060284	24455433	127732	3941.516320	17654	3978	0.394152	25579	1408	0.394152	9994919	0.000000
297668595	2200191	11518	6325.803353	27000	665	0.632580	30976	48	0.632580	9989894	0.000000
315340848	202634	1018	6646.948014	30650	112	0.777177	31790	4	0.777177	9984961	0.000000
318307970	15993	79	3758.029896	31780	4	0.686681	32093	0	0.213922	9980019	0.000000
318663737	4091	28	2131.687893	31663	0	0.197064	31764	0	0.169009	9975085	0.000000
318700763	4664	21	1833.535262	31886	0	0.168173	31837	0	0.166783	9970179	0.000000
318688909	8777	44	1836.319603	31961	0	0.166741	32067	0	0.166672	9965069	0.000000
318684607	15928	80	1939.086060	31981	18	0.331951	31934	0	0.166667	9960113	0.000000
318632908	26721	138	2116.175608	31556	136	0.594858	31902	0	0.166667	9955235	0.000000
318594234	42350	213	2375.907362	31554	84	0.754300	32079	1	0.264077	9950168	0.000000
318545406	57176	319	2710.888590	31639	5	0.850994	31986	2	0.228503	9945184	0.000000
318497359	61638	290	2956.812171	31890	0	0.302257	31740	0	0.373908	9940286	0.000000
318523351	52220	275	2998.513100	32030	6	0.304100	31495	1	0.176938	9935262	0.000000
318562069	44237	235	2871.873471	31737	54	0.577968	31713	0	0.167176	9930213	0.000000
318562233	41101	222	2746.660642	31518	8	0.744057	31774	5	0.319823	9925328	0.000000
318585183	39482	236	2683.490142	31697	0	0.407172	31980	3	0.587503	9920530	0.000000
318573642	42118	215	2673.064698	31533	20	0.339242	31672	0	0.313436	9915580	0.000000
318593063	43410	219	2701.877397	31622	117	0.599280	31725	0	0.173941	9910629	0.000000
318549810	47714	233	2734.252396	31481	71	0.756982	31829	2	0.211093	9905785	0.000000
318534632	49567	251	2808.497031	31731	17	0.852620	31938	0	0.170803	9900849	0.000000
318546409	48643	271	2834.719220	31718	10	0.910621	31913	0	0.209472	9895995	0.000000
318552300	45155	226	2807.019356	32132	1	0.446111	31928	8	0.412680	9891105	0.000000
318580298	41616	199	2746.120884	31986	16	0.484412	31968	0	0.314210	9886151	0.000000
318579988	41482	245	2698.616321	32088	32	0.687319	31974	6	0.449885	9881333	0.000000
318598023	41779	238	2689.792577	32096	17	0.810373	31941	2	0.278074	9876321	0.000000
318565442	41899	210	2697.402928	32169	0	0.239918	32154	1	0.194628	9871409	0.000000
318562921	44102	210	2708.938378	31773	0	0.170297	31780	0	0.194954	9866556	0.000000
318567230	44867	259	2721.564314	31879	0	0.166847	31417	6	0.225796	9861730	0.000000
318554163	45126	215	2751.254399	31869	10	0.272310	31822	0	0.466169	9856741	0.000000
318569259	47443	270	2758.854134	31877	17	0.558689	31829	0	0.181511	9851814	0.000000
318550495	48963	260	2798.133821	32038	17	0.732365	31682	0	0.167402	9846866	0.000000
318564088	44135	243	2796.793121	31778	4	0.837691	31852	0	0.166703	9841867	0.000000
318557604	43755	236	2732.306099	31769	2	0.292106	32058	0	0.166903	9837055	0.000000
318578084	44583	211	2730.001319	32029	11	0.496157	31949	2	0.193738	9832020	0.000000
318575819	45226	227	2750.098614	31834	11	0.694442	31958	0	0.250456	9827048	0.000000
318571872	47726	236	2766.905194	31805	5	0.814693	31890	0	0.170820	9822139	0.000000
318566521	45546	225	2801.917981	31688	0	0.327818	31946	3	0.187480	9817288	0.000000
318544223	45828	234	2757.954079	31928	0	0.174654	31654	0	0.230938	9812449	0.000000
318548929	45040	253	2766.825642	32046	0	0.175304	31679	1	0.264451	9807612	0.000000
318562293	44147	251	2767.343443	32030	0	0.167095	31841	1	0.172765	9802769	-1.#IND00
318564419	43175	213	2746.249207	31950	3	0.419366	31912	0	0.166969	9797883	-1.#IND00
318562480	45564	225	2744.153811	31867	4	0.475241	31971	0	0.166682	9793003	-1.#IND00
318554760	48012	287	2769.511876	31824	0	0.315524	31894	0	0.166667	9788188	-1.#IND00
318547552	46370	270	2773.061122	31936	0	0.174044	32033	0	0.166667	9783323	-1.#IND00
318560382	43030	237	2752.307154	31991	0	0.167032	32000	1	0.166667	9778459	-1.#IND00
318578282	41185	224	2702.091875	31654	0	0.166685	31706	0	0.194878	9773703	-1.#IND00
318564367	41637	222	2684.170103	31865	0	0.166668	31944	1	0.168065	9768759	-1.#IND00
318564999	46165	257	2709.017580	32175	0	0.166667	32020	0	0.185949	9763828	-1.#IND00
318562661	47555	252	2763.932548	31899	3	0.184804	31936	0	0.167622	9758828	-1.#IND00
318563437	46014	238	2799.368287	31665	14	0.505621	31997	6	0.486228	9753882	-1.#IND00
318538685	46680	235	2783.813024	32038	15	0.700181	31897	1	0.323160	9748887	-1.#IND00
318567847	47416	245	2790.169331	31986	0	0.266422	31848	0	0.174847	9743901	-1.#IND00
318586164	44328	214	2792.276962	31890	0	0.171611	31845	0	0.167072	9739022	0.005801
318564234	42311	221	2752.218204	31896	0	0.166912	31904	0	0.187266	9734051	0.004623
318549606	43537	240	2703.092102	31794	3	0.213258	31941	0	0.167688	9729210	0.005552
318556727	44539	234	2728.817439	31732	5	0.522877	31854	0	0.166717	9724368	0.003219
318555233	45480	222	2742.812566	31752	0	0.205220	32071	1	0.166669	9719474	0.002498
318560204	43317	225	2748.450963	31989	24	0.439496	31861	0	0.167395	9714648	0.002610
318557740	45915	211	2746.250742	31631	34	0.660080	32226	0	0.166703	9709881	0.000230
318557257	45436	268	2762.994979	31729	6	0.793854	31788	0	0.166668	9704995	-0.001087
318554163	45358	225	2771.745014	31843	0	0.460817	31907	0	0.166667	9700167	0.000077
318553377	43698	231	2759.187899	32034	0	0.181246	32029	0	0.166737	9695312	0.000046
318555033	42107	252	2733.437310	31807	0	0.167389	31727	0	0.166670	9690420	-0.000009
318565811	42454	210	2685.916016	31662	0	0.166702	32024	3	0.234207	9685514	-0.000472
318552255	46779	230	2714.346027	31907	69	0.457076	31980	0	0.178350	9680728	0.001691
318554147	49598	254	2797.099700	31444	143	0.670741	32067	1	0.167246	9675913	0.001786
318551262	50195	245	2833.789014	31782	36	0.800319	31994	0	0.166695	9671136	0.001751
318555594	47595	236	2842.822769	31831	0	0.765699	31916	0	0.166668	9666162	0.002416
318542421	47590	229	2803.968094	31788	8	0.478691	32020	0	0.166667	9661418	0.001780
318548388	45145	196	2776.742906	31869	0	0.559259	31749	1	0.199351	9656543	0.002185
318579029	43954	218	2762.915324	31871	0	0.186125	32073	0	0.230965	9651618	0.002148
318583055	42939	211	2731.807137	31752	45	0.467736	31773	0	0.169854	9646739	0.002074
318564742	45454	266	2713.236527	31643	65	0.677206	31764	4	0.247758	9641929	0.001692
318567398	48425	259	2758.248956	31852	18	0.804240	31913	0	0.215558	9637173	0.001201
318551161	50003	270	2794.503597	31893	0	0.332109	31958	0	0.173175	9632310	0.001102
318525135	51761	247	2817.305826	31821	2	0.176614	31643	0	0.166989	9627409	0.001443
318541121	50101	252	2843.102099	31981	4	0.262189	31742	0	0.168193	9622613	0.000796
318563769	44130	227	2809.625506	31829	46	0.552551	32063	1	0.166742	9617687	0.001188
318574480	38809	190	2736.315224	31654	41	0.728642	31847	7	0.445603	9612819	0.001422
318568548	39478	215	2654.773859	31797	2	0.835434	31999	1	0.210810	9607997	0.001342
318563300	42149	214	2663.420574	31739	2	0.620294	31725	0	0.180823	9603077	0.001013
318571107	44246	225	2714.303860	31866	0	0.189695	31833	0	0.167368	9598479	0.000976
318561418	46372	236	2762.588981	31665	0	0.167808	31894	0	0.166701	9593651	0.000877
318536898	49344	232	2796.548831	31866	0	0.166723	32023	3	0.476368	9588890	0.000283
318532904	47935	262	2815.643040	31835	0	0.166669	31693	0	0.188242	9584090	0.000230
318563407	46774	263	2788.054044	31887	0	0.181363	31594	0	0.168924	9579217	0.000589
318560256	41928	210	2751.507558	31791	0	0.170687	31847	0	0.166779	9574457	0.000042
318568037	40789	196	2703.718555	31903	20	0.332878	31934	12	0.432199	9569721	0.000024
318559599	43585	233	2704.743003	31892	89	0.595421	31862	4	0.443240	9564942	-0.000341
318567492	45719	251	2719.888252	31803	34	0.754641	31863	0	0.193260	9560229	0.000534
318542794	45177	230	2763.942990	31573	5	0.851201	31557	0	0.167985	9555403	0.000478
318543053	47411	253	2790.695948	31943	2	0.235170	31985	0	0.248346	9550578	0.000188
318571882	46428	228	2767.498022	31897	8	0.536165	31945	6	0.280656	9545873	0.000225
318547588	42473	216	2794.928736	31706	45	0.718705	31918	0	0.270109	9541223	0.000144
318574158	42855	214	2722.766858	31636	10	0.829407	31647	0	0.171794	9536584	0.000159
318584072	43096	217	2696.514017	31973	1	0.602111	31647	0	0.166921	9531920	-0.000768
318576582	44182	223	2713.346551	31663	10	0.576821	31941	0	0.180931	9527071	-0.000989
318558022	46074	227	2743.087187	31730	10	0.743361	31826	0	0.167374	9522337	-0.000937
318541416	48063	248	2785.293302	31788	0	0.524254	31977	2	0.279005	9517494	-0.000976
npatches	nstrain	runtime	dt	init_x	init_y	init_y_blood	init_z	init_S	beta0	beta1	beta2	beta3	mean_beta	B	d	delta	delta_blood	b[0]	mut	m	CTL	c	g	epsilon	k	het	lambda	rho	omega	x_max	patch.dyna	DELTA	A	VA
10000	1	100.000000	0.001000	21900	9499	5000000	0.001000	10000000	10.243255	4.803271	6.314107	5.630367	7	800000000	0.010000	1.000000	432.000000	80000	0.000050	0.004800	0	0.500000	0.000000	2.500000	12.000000	0.500000	0.000000	0.000000	0.000000	31872	0	10.000000	7.000000	1.000000
sus	inf	inf_blood	z	x[0]	y[0][0]	z[0]	x[1]	y[1][0]	z[1]	S[0]	synchrony
219000000	94990000	5000000	10.000000	21900	9499	0.001000	21900	9499	0.001000	10000000	0.000000
231844854	20833926	109525	3941.516320	18352	3536	0.394152	26705	1039	0.394152	9995047	0.000000
301508067	1347668	6921	6325.519386	28079	520	0.632580	31282	11	0.632580	9990096	0.000000
316503711	72642	338	5613.549377	31212	42	0.777177	31839	0	0.234374	9985051	0.000000
318513122	4219	20	2684.245824	31849	0	0.383748	31792	0	0.271845	9980235	0.000000
318709661	1499	6	1818.413068	32012	0	0.177426	31643	0	0.171880	9975325	0.000000
318706050	1747	7	1724.295042	32156	1	0.167200	31728	0	0.166925	9970263	0.000000
318728629	2163	11	1713.130389	31885	63	0.484216	32048	0	0.166679	9965306	0.000000
318697295	3074	11	1729.430012	31745	97	0.687200	32144	0	0.166667	9960352	0.000000
318699336	4449	22	1752.333232	31808	11	0.810301	31745	0	0.166667	9955294	0.000000
318692577	6227	28	1789.250874	31622	0	0.398153	31671	1	0.199227	9950271	0.000000
318728436	7573	38	1838.513048	31776	0	0.178140	31685	0	0.168280	9945235	0.000000
318707670	8506	39	1880.561376	31907	0	0.167235	31850	0	0.166747	9940333	0.000000
318664947	11129	70	1911.046392	31637	0	0.166695	31992	0	0.166671	9935340	0.000000
318684034	13070	63	1972.350347	31861	0	0.166668	32079	0	0.166667	9930402	0.000000
318682345	14624	62	2024.845795	31821	0	0.166667	32144	0	0.166667	9925525	0.000000
318661206	16633	77	2058.839605	31701	0	0.166667	31706	0	0.166667	9920621	0.000000
318666378	17196	83	2110.682659	32090	0	0.166667	31796	0	0.166667	9915701	0.000000
318643843	17315	91	2120.939526	31763	0	0.166667	31698	0	0.166667	9910784	0.000000
318664591	18109	84	2135.066191	31839	0	0.166667	31967	0	0.166667	9905721	0.000000
318655214	18576	89	2141.599725	31827	1	0.166667	31694	0	0.166667	9900803	0.000000
318674715	18443	90	2152.584272	32013	0	0.196244	31802	0	0.166667	9895845	0.000000
318668893	16365	104	2136.727738	32075	0	0.168133	32032	0	0.166667	9890956	0.000000
318650185	16575	88	2119.245854	31941	4	0.268051	31748	0	0.166667	9886078	0.000000
318654672	16835	91	2123.871344	31593	46	0.556106	31766	0	0.166667	9881078	0.000000
318650940	14985	63	2112.058731	31830	2	0.730798	32002	0	0.166667	9876339	0.000000
318682629	15931	90	2093.443451	31835	0	0.210087	31664	0	0.166667	9871423	0.000000
318657286	16282	67	2091.450705	32056	0	0.168819	31786	0	0.166667	9866540	0.000000
318672624	15808	71	2102.888971	31698	0	0.166773	31796	0	0.166667	9861679	0.000000
318673380	15845	73	2101.610565	31929	0	0.166672	31985	0	0.166667	9856885	0.000000
318667959	16272	81	2113.512315	31682	0	0.166667	31975	1	0.204122	9852065	0.000000
318648443	17306	75	2114.459134	31835	0	0.166667	31860	0	0.171159	9847080	0.000000
318672529	19330	105	2135.201120	31791	0	0.166667	31802	0	0.166889	9842016	0.000000
318658205	19526	90	2172.681165	31993	0	0.166667	31908	0	0.166678	9837070	0.000000
318646017	19113	104	2177.932431	31990	0	0.166667	31966	0	0.166667	9832221	0.000000
318641266	18833	104	2168.836046	31831	0	0.166667	31790	1	0.166667	9827388	0.000000
318647966	19099	110	2172.190035	31735	0	0.166667	31832	0	0.166667	9822470	0.000000
318703448	19037	99	2179.450086	31998	0	0.166667	32000	0	0.166667	9817476	0.000000
318667201	18615	97	2177.943115	32050	0	0.166667	32028	0	0.166667	9812649	0.000000
318646500	18797	91	2177.868516	31848	1	0.166667	31867	0	0.166667	9807775	0.000000
318654213	16821	81	2156.532670	31718	9	0.266446	31727	0	0.179147	9802909	-1.#IND00
318677633	16825	88	2147.560388	31675	114	0.555132	31902	0	0.167285	9797938	-1.#IND00
318671227	16363	71	2115.163837	31248	56	0.730208	31795	0	0.166697	9793060	-1.#IND00
318656386	17823	115	2115.611162	31644	0	0.585209	31884	0	0.166668	9788194	-1.#IND00
318640901	18283	98	2147.603914	31795	2	0.382475	31608	0	0.167512	9783402	-1.#IND00
318640999	17969	98	2144.347623	31832	1	0.625499	31763	1	0.175851	9778692	-1.#IND00
318653297	17699	80	2132.138517	31701	6	0.544740	31767	0	0.196818	9773919	-1.#IND00
318666576	17416	89	2128.659945	31742	4	0.413952	32147	0	0.168161	9769093	-1.#IND00
318663811	17894	94	2126.539073	31857	0	0.222426	31935	0	0.166741	9764150	-1.#IND00
318653649	17869	73	2143.829811	31722	0	0.169430	31960	0	0.166670	9759250	-1.#IND00
318668276	16766	96	2142.703387	31639	0	0.166804	32043	0	0.166667	9754359	-1.#IND00
318667284	17858	89	2126.965720	31699	0	0.166673	31689	0	0.166667	9749553	-1.#IND00
318667296	17747	102	2121.839791	31677	0	0.166667	31852	0	0.166667	9744715	-1.#IND00
318658923	19532	101	2146.619336	31881	0	0.166667	31688	0	0.166667	9739791	-1.#IND00
318643538	19020	87	2167.168726	31882	0	0.166667	32212	0	0.166667	9734862	-1.#IND00
318660532	16847	97	2146.385593	31856	0	0.166667	32051	0	0.166667	9729902	-1.#IND00
318639249	16850	95	2116.257131	31811	0	0.166667	31743	0	0.166667	9724974	-1.#IND00
318655336	17753	80	2124.046122	31644	0	0.166667	31959	0	0.166667	9720159	-1.#IND00
318665255	18512	128	2146.927111	31949	1	0.185757	31992	0	0.172199	9715242	-1.#IND00
318669344	19934	111	2157.095053	31805	1	0.167613	31866	2	0.168609	9710379	-1.#IND00
318664928	20893	96	2180.062422	31711	31	0.489830	31850	0	0.167444	9705515	-1.#IND00
318651792	20254	97	2191.729312	31809	23	0.690605	31830	0	0.166705	9700669	-1.#IND00
318656291	18587	103	2192.510807	31792	0	0.525464	32170	0	0.166669	9695777	-1.#IND00
318667980	17203	107	2160.499828	31865	1	0.184450	31823	0	0.166667	9690935	-1.#IND00
318639283	18122	99	2124.373493	31399	45	0.489306	31844	0	0.166667	9685929	-1.#IND00
318662741	18069	92	2129.709279	31504	42	0.690287	31939	0	0.166667	9681055	-1.#IND00
318677246	16915	93	2127.288193	31502	8	0.812173	31700	0	0.166667	9676201	-1.#IND00
318668283	16271	90	2115.035067	31832	0	0.222113	31897	0	0.166667	9671397	-1.#IND00
318664309	16955	81	2107.169570	32039	4	0.284720	31849	0	0.184930	9666611	-1.#IND00
318648102	16214	68	2104.865976	31752	90	0.566215	31764	0	0.167572	9661961	-1.#IND00
318651736	18181	114	2127.766887	31603	8	0.736929	31679	0	0.166712	9657161	-0.003992
318640494	18626	90	2167.263457	31806	0	0.446392	31819	0	0.166669	9652342	-0.003613
318644232	19203	99	2161.160805	31865	0	0.180531	31950	0	0.166667	9647513	-0.002696
318678921	18871	83	2153.761531	31853	0	0.167354	32019	2	0.169164	9642789	-0.001904
318665494	20207	90	2178.743078	31870	0	0.231055	31709	0	0.176938	9638081	-0.001566
318656063	19879	104	2203.430853	31861	0	0.169858	31895	0	0.178987	9633299	-0.000517
318649629	18382	90	2186.700116	31826	0	0.166825	31773	0	0.167277	9628404	-0.000016
318662487	16746	88	2144.999082	31864	13	0.218242	31665	0	0.166697	9623547	0.000283
318649205	16170	73	2118.500488	31652	104	0.525899	31852	0	0.166668	9618867	0.000488
318689954	15724	90	2114.426081	31444	102	0.712479	32012	0	0.166667	9614034	0.000164
318675243	15624	70	2094.503624	31630	13	0.825632	31810	0	0.166667	9609130	0.000773
318680245	17154	82	2085.173628	31927	0	0.281152	31885	0	0.166667	9604283	0.001251
318667297	17307	81	2127.076428	31817	0	0.172341	31691	0	0.166667	9599361	0.000069
318671483	18102	96	2153.097618	31831	0	0.166948	31790	0	0.167883	9594477	-0.001748
318671335	17787	113	2137.162101	32008	0	0.169402	32071	0	0.166727	9589689	-0.001320
318639751	17559	86	2135.060892	31912	2	0.171378	31798	0	0.166670	9584930	-0.001155
318655424	17658	92	2158.512786	32064	1	0.190157	31835	0	0.166667	9580097	-0.000951
318670069	16944	87	2126.982549	31842	6	0.281861	31704	0	0.166667	9575319	-0.000428
318669789	16703	105	2109.961591	32070	0	0.396066	31967	0	0.166667	9570514	-0.000106
318679444	17322	106	2117.937326	31885	0	0.297336	32076	0	0.166667	9565696	0.000167
318667970	17081	86	2151.790785	31793	0	0.173143	31872	0	0.166667	9560881	0.000489
318677276	15773	88	2122.100336	31856	0	0.166988	31968	0	0.166667	9556048	0.000529
318670094	15304	81	2100.666574	31815	0	0.166683	31942	0	0.166667	9551302	0.000645
318687291	16343	88	2089.463683	31888	0	0.166667	31918	0	0.166667	9546480	0.001184
318649627	16114	81	2098.344171	31897	0	0.166667	31913	0	0.166667	9541645	0.001572
318674227	15608	86	2100.181244	31874	0	0.166667	32021	0	0.166667	9536781	0.002008
318685641	16917	93	2112.684809	31786	0	0.166667	31946	0	0.166667	9531923	0.003348
318678260	16490	102	2121.108471	32153	0	0.166667	31730	0	0.166667	9527198	0.002888
318658475	16124	75	2117.718112	31895	32	0.432445	31692	0	0.166667	9522376	0.002992
318662442	17022	98	2112.155314	31576	54	0.655804	31756	0	0.166940	9517597	0.002914
npatches	nstrain	runtime	dt	init_x	init_y	init_y_blood	init_z	init_S	beta0	beta1	beta2	beta3	mean_beta	B	d	delta	delta_blood	b[0]	mut	m	CTL	c	g	epsilon	k	het	lambda	rho	omega	x_max	patch.dyna	DELTA	A	VA
10000	1	100.000000	0.001000	21900	9499	5000000	0.001000	10000000	4.380308	5.973253	7.994610	9.466735	7	800000000	0.010000	1.000000	432.000000	80000	0.000050	0.004800	0	0.500000	0.000000	2.500000	13.000000	0.500000	0.000000	0.000000	0.000000	31872	0	10.000000	7.000000	1.000000
sus	inf	inf_blood	z	x[0]	y[0][0]	z[0]	x[1]	y[1][0]	z[1]	S[0]	synchrony
219000000	94990000	5000000	10.000000	21900	9499	0.001000	21900	9499	0.001000	10000000	0.000000
236426053	17698760	93020	3941.516320	27918	709	0.394152	25330	1406	0.394152	9995014	0.000000
304443384	821346	4311	6317.120390	31555	8	0.632580	30844	11	0.632580	9990080	0.000000
317172094	27729	136	4655.052517	31722	0	0.330148	31638	0	0.216231	9984971	0.000000
318611862	1912	9	2167.495992	31791	0	0.174769	31889	0	0.169123	9979979	0.000000
318703099	864	4	1741.708002	31865	0	0.167068	32030	0	0.166788	9974879	0.000000
318707465	919	6	1696.653856	31864	0	0.166687	31810	0	0.166673	9970032	0.000000
318704574	768	5	1692.565802	31735	0	0.166668	31836	0	0.166667	9965071	0.000000
318699864	713	2	1690.038003	31553	0	0.166667	31891	0	0.166667	9960233	0.000000
318706477	1015	9	1690.108061	31780	0	0.166667	31931	4	0.257225	9955320	0.000000
318704725	947	6	1696.568712	31876	0	0.166667	31880	0	0.174532	9950402	0.000000
318711706	1002	5	1694.420810	31687	0	0.166667	31879	0	0.167056	9945593	0.000000
318721246	711	5	1690.912853	31897	0	0.166667	31871	7	0.321250	9940653	0.000000
318736326	867	6	1686.519532	31802	0	0.166667	31761	0	0.216044	9935668	0.000000
318735065	924	6	1689.097837	31564	0	0.166667	31706	0	0.193887	9930681	0.000000
318699412	707	3	1690.475539	31619	0	0.166667	31783	0	0.168016	9925656	0.000000
318713386	865	5	1691.785354	31884	0	0.166667	31714	0	0.166734	9920678	0.000000
318732230	809	3	1691.060060	31835	0	0.166667	31981	0	0.166670	9915704	0.000000
318755728	858	3	1690.609012	32193	0	0.166667	31828	0	0.166667	9910825	0.000000
318732757	538	2	1690.003570	31902	0	0.166667	31979	0	0.166667	9905819	0.000000
318718466	488	5	1680.964680	31916	0	0.166667	31875	0	0.166667	9900847	0.000000
318724562	469	1	1681.583965	31769	0	0.166667	31933	0	0.166667	9895927	0.000000
318742201	502	6	1679.842647	31944	0	0.166667	31898	0	0.166667	9891008	0.000000
318725760	644	8	1680.368870	31997	0	0.166667	31717	0	0.166667	9886039	0.000000
318716710	688	6	1684.227613	31742	0	0.195595	31834	0	0.166667	9881112	0.000000
318715721	821	9	1689.399226	31702	0	0.168100	31847	0	0.166667	9876278	0.000000
318744052	673	7	1688.968778	31921	0	0.166738	31934	0	0.166667	9871309	0.000000
318707994	784	2	1687.020946	32070	0	0.166670	31846	0	0.166667	9866344	0.000000
318725783	614	5	1686.379530	32198	0	0.166667	31686	0	0.166667	9861437	0.000000
318708622	697	3	1685.040730	32104	0	0.166667	31862	0	0.166667	9856594	0.000000
318708706	519	2	1684.547025	31849	0	0.166667	31927	0	0.166667	9851638	0.000000
318726012	337	3	1679.800555	31777	0	0.166667	31795	0	0.166667	9846602	0.000000
318714691	261	1	1676.165407	31946	0	0.166667	32115	0	0.166667	9841759	0.000000
318731730	194	4	1673.844699	31601	0	0.166667	31956	0	0.166667	9836903	0.000000
318751801	153	0	1671.764583	31963	0	0.166667	31807	0	0.166667	9831939	0.000000
318722228	90	0	1669.984818	32010	0	0.166667	31805	0	0.166667	9826971	0.000000
318736693	21	0	1669.299909	31919	0	0.166667	31924	0	0.166667	9822105	0.000000
318712653	7	0	1667.560208	31884	0	0.166667	31720	0	0.166667	9817387	0.000000
318718616	2	0	1667.021463	31982	0	0.166667	31792	0	0.166667	9812478	0.000000
318732773	0	0	1666.736426	31901	0	0.166667	31550	0	0.166667	9807568	0.000000
npatches	nstrain	runtime	dt	init_x	init_y	init_y_blood	init_z	init_S	beta0	beta1	beta2	beta3	mean_beta	B	d	delta	delta_blood	b[0]	mut	m	CTL	c	g	epsilon	k	het	lambda	rho	omega	x_max	patch.dyna	DELTA	A	VA
10000	1	100.000000	0.001000	21900	9499	5000000	0.001000	10000000	5.109520	9.008355	3.725282	6.534555	7	800000000	0.010000	1.000000	432.000000	80000	0.000050	0.004800	0	0.500000	0.000000	2.500000	14.000000	0.500000	0.000000	0.000000	0.000000	31872	0	10.000000	7.000000	1.000000
sus	inf	inf_blood	z	x[0]	y[0][0]	z[0]	x[1]	y[1][0]	z[1]	S[0]	synchrony
219000000	94990000	5000000	10.000000	21900	9499	0.001000	21900	9499	0.001000	10000000	0.000000
240827855	14977490	78622	3941.516320	27026	793	0.394152	21309	2170	0.394152	9995012	0.000000
306756116	485216	2498	6271.317223	31310	6	0.632580	29996	88	0.632580	9990044	0.000000
317524298	10139	57	3795.342352	32046	0	0.239430	31842	0	0.282083	9985032	0.000000
318626660	667	2	1906.219891	31994	0	0.170273	32061	0	0.172387	9980055	0.000000
318717113	307	0	1695.090481	31632	0	0.166845	31751	0	0.166950	9974914	0.000000
318753507	118	0	1674.612086	31753	0	0.166676	31839	0	0.166681	9969956	0.000000
318713220	18	0	1669.523579	31589	0	0.166667	31944	0	0.166667	9965122	0.000000
318727038	31	0	1667.801403	31663	0	0.166667	31989	0	0.166667	9960226	0.000000
318706629	6	0	1667.614785	31806	0	0.166667	31993	0	0.166667	9955199	0.000000
318726669	1	0	1666.793472	31842	0	0.166667	31789	0	0.166667	9950245	0.000000
318718729	0	0	1666.701096	31817	0	0.166667	31594	0	0.166667	9945325	0.000000
npatches	nstrain	runtime	dt	init_x	init_y	init_y_blood	init_z	init_S	beta0	beta1	beta2	beta3	mean_beta	B	d	delta	delta_blood	b[0]	mut	m	CTL	c	g	epsilon	k	het	lambda	rho	omega	x_max	patch.dyna	DELTA	A	VA
10000	1	100.000000	0.001000	21900	9499	5000000	0.001000	10000000	10.059215	3.574787	10.319378	6.204421	7	800000000	0.010000	1.000000	432.000000	80000	0.000050	0.004800	0	0.500000	0.000000	2.500000	15.000000	0.500000	0.000000	0.000000	0.000000	31872	0	10.000000	7.000000	1.000000
sus	inf	inf_blood	z	x[0]	y[0][0]	z[0]	x[1]	y[1][0]	z[1]	S[0]	synchrony
219000000	94990000	5000000	10.000000	21900	9499	0.001000	21900	9499	0.001000	10000000	0.000000
244661283	12703877	66034	3941.516320	20639	2222	0.394152	28956	309	0.394152	9995070	0.000000
308482886	282892	1491	6139.963110	29828	114	0.632580	31765	1	0.556910	9990117	0.000000
317784542	3770	25	3078.466451	31825	3	0.513081	32029	0	0.186008	9985001	0.000000
318641990	396	2	1795.918810	31839	0	0.185018	31877	0	0.167625	9980040	0.000000
318724728	100	0	1681.198306	31969	0	0.167576	31822	0	0.166714	9974905	0.000000
318711142	21	0	1669.220001	32014	0	0.166712	31866	0	0.166669	9969783	0.000000
318717416	0	0	1666.908458	31901	0	0.166669	32101	0	0.166667	9964912	0.000000
npatches	nstrain	runtime	dt	init_x	init_y	init_y_blood	init_z	init_S	beta0	beta1	beta2	beta3	mean_beta	B	d	delta	delta_blood	b[0]	mut	m	CTL	c	g	epsilon	k	het	lambda	rho	omega	x_max	patch.dyna	DELTA	A	VA
10000	1	100.000000	0.001000	21900	9499	5000000	0.001000	10000000	8.474568	7.333405	6.857103	8.769699	7	800000000	0.010000	1.000000	432.000000	80000	0.000050	0.004800	0	0.500000	0.000000	2.500000	16.000000	0.500000	0.000000	0.000000	0.000000	31872	0	10.000000	7.000000	1.000000
sus	inf	inf_blood	z	x[0]	y[0][0]	z[0]	x[1]	y[1][0]	z[1]	S[0]	synchrony
219000000	94990000	5000000	10.000000	21900	9499	0.001000	21900	9499	0.001000	10000000	0.000000
247303260	10958936	57635	3941.516320	22697	1391	0.394152	24385	1208	0.394152	9995031	0.000000
309674161	168332	832	5932.824600	30689	25	0.632580	31109	5	0.632580	9989939	0.000000
317936831	1548	2	2609.597191	31840	0	0.248327	31936	0	0.217882	9985039	0.000000
318661463	258	2	1739.415281	31900	0	0.170714	31855	0	0.169205	9980106	0.000000
318732605	26	0	1676.062340	31828	0	0.166867	31928	0	0.166792	9975192	0.000000
318713166	5	0	1667.660572	32051	0	0.166677	32019	0	0.166673	9970198	0.000000
318716344	0	0	1666.744652	31933	0	0.166667	32036	0	0.166667	9965291	0.000000
npatches	nstrain	runtime	dt	init_x	init_y	init_y_blood	init_z	init_S	beta0	beta1	beta2	beta3	mean_beta	B	d	delta	delta_blood	b[0]	mut	m	CTL	c	g	epsilon	k	het	lambda	rho	omega	x_max	patch.dyna	DELTA	A	VA
10000	1	100.000000	0.001000	21900	9499	5000000	0.001000	10000000	4.712989	10.305997	3.539794	4.543576	7	800000000	0.010000	1.000000	432.000000	80000	0.000050	0.004800	0	0.500000	0.000000	2.500000	17.000000	0.500000	0.000000	0.000000	0.000000	31872	0	10.000000	7.000000	1.000000
sus	inf	inf_blood	z	x[0]	y[0][0]	z[0]	x[1]	y[1][0]	z[1]	S[0]	synchrony
219000000	94990000	5000000	10.000000	21900	9499	0.001000	21900	9499	0.001000	10000000	0.000000
250693387	9281860	48651	3941.516320	28203	382	0.394152	20943	1847	0.394152	9995152	0.000000
310762294	96192	496	5642.073248	31682	0	0.394506	30292	53	0.632580	9990123	0.000000
318045831	839	2	2299.364601	31806	0	0.177959	31556	2	0.511274	9985259	0.000000
318681767	125	1	1711.631923	32035	0	0.167226	31758	0	0.193935	9980252	0.000000
318709136	28	0	1670.505056	31852	0	0.166694	31817	0	0.168018	9975192	0.000000
318736072	11	0	1667.559001	31806	0	0.166668	31919	0	0.166734	9970183	0.000000
318710873	0	0	1666.755444	31834	0	0.166667	31776	0	0.166670	9965216	0.000000
npatches	nstrain	runtime	dt	init_x	init_y	init_y_blood	init_z	init_S	beta0	beta1	beta2	beta3	mean_beta	B	d	delta	delta_blood	b[0]	mut	m	CTL	c	g	epsilon	k	het	lambda	rho	omega	x_max	patch.dyna	DELTA	A	VA
10000	1	100.000000	0.001000	21900	9499	5000000	0.001000	10000000	7.660491	8.033318	10.393781	6.226689	7	800000000	0.010000	1.000000	432.000000	80000	0.000050	0.004800	0	0.500000	0.000000	2.500000	18.000000	0.500000	0.000000	0.000000	0.000000	31872	0	10.000000	7.000000	1.000000
sus	inf	inf_blood	z	x[0]	y[0][0]	z[0]	x[1]	y[1][0]	z[1]	S[0]	synchrony
219000000	94990000	5000000	10.000000	21900	9499	0.001000	21900	9499	0.001000	10000000	0.000000
254257641	7756897	40722	3941.516320	24728	879	0.394152	24238	980	0.394152	9995085	0.000000
311659158	52616	252	5258.633219	31093	5	0.632580	30868	0	0.532347	9990165	0.000000
318139051	341	1	2090.685835	32076	0	0.206410	31705	0	0.184791	9985319	0.000000
318694534	46	0	1691.633427	32058	0	0.168636	31988	0	0.167565	9980272	0.000000
318743841	5	0	1668.670976	32048	0	0.166764	31772	0	0.166711	9975407	0.000000
318730539	1	0	1666.905122	32018	0	0.166672	31914	0	0.166669	9970487	0.000000
318758278	0	0	1666.678485	31708	0	0.166667	32072	0	0.166667	9965432	0.000000
npatches	nstrain	runtime	dt	init_x	init_y	init_y_blood	init_z	init_S	beta0	beta1	beta2	beta3	mean_beta	B	d	delta	delta_blood	b[0]	mut	m	CTL	c	g	epsilon	k	het	lambda	rho	omega	x_max	patch.dyna	DELTA	A	VA
10000	1	100.000000	0.001000	21900	9499	5000000	0.001000	10000000	6.403175	5.521219	5.952277	6.081387	7	800000000	0.010000	1.000000	432.000000	80000	0.000050	0.004800	0	0.500000	0.000000	2.500000	19.000000	0.500000	0.000000	0.000000	0.000000	31872	0	10.000000	7.000000	1.000000
sus	inf	inf_blood	z	x[0]	y[0][0]	z[0]	x[1]	y[1][0]	z[1]	S[0]	synchrony
219000000	94990000	5000000	10.000000	21900	9499	0.001000	21900	9499	0.001000	10000000	0.000000
256930481	6591010	34599	3941.516320	26319	512	0.394152	27544	346	0.394152	9995103	0.000000
312301680	30191	168	4891.314215	31262	0	0.429385	31254	0	0.336528	9990059	0.000000
318215038	260	4	1976.173767	31892	0	0.179688	31668	0	0.175086	9985097	0.000000
318698629	19	0	1685.150905	31607	0	0.167312	31780	0	0.167084	9980110	0.000000
318712375	0	0	1667.735059	31805	0	0.166699	31805	0	0.166687	9975101	0.000000
npatches	nstrain	runtime	dt	init_x	init_y	init_y_blood	init_z	init_S	beta0	beta1	beta2	beta3	mean_beta	B	d	delta	delta_blood	b[0]	mut	m	CTL	c	g	epsilon	k	het	lambda	rho	omega	x_max	patch.dyna	DELTA	A	VA
10000	1	100.000000	0.001000	21900	9499	5000000	0.001000	10000000	4.119642	6.667089	6.696703	6.091949	7	800000000	0.010000	1.000000	432.000000	80000	0.000050	0.004800	0	0.500000	0.000000	2.500000	20.000000	0.500000	0.000000	0.000000	0.000000	31872	0	10.000000	7.000000	1.000000
sus	inf	inf_blood	z	x[0]	y[0][0]	z[0]	x[1]	y[1][0]	z[1]	S[0]	synchrony
219000000	94990000	5000000	10.000000	21900	9499	0.001000	21900	9499	0.001000	10000000	0.000000
259568899	5546478	29397	3941.516320	29028	121	0.394152	26270	455	0.394152	9995056	0.000000
312877190	16164	81	4495.816258	31391	0	0.240917	31304	0	0.429537	9990075	0.000000
318258101	156	1	1886.990447	32061	0	0.170347	31637	0	0.179695	9985097	0.000000
318677034	9	0	1679.768081	32007	0	0.166849	31699	0	0.167312	9980189	0.000000
318712774	0	0	1667.390967	31933	0	0.166676	32061	0	0.166699	9975242	0.000000
