# Supplementary material for: Large Variations in HIV-1 Viral Load Explained by Shifting-Mosaic Metapopulation Dynamics
Source: PLoS Biol. 2016 Oct 5;14(10):e1002567. doi: 10.1371/journal.pbio.1002567 (PMC5051940; doi:10.1371/journal.pbio.1002567)
Supplement: S1 Data — Each file gives the output from the simulations indicated by the filename: low migration (ms1, db432); high migration (ms1, db1); very high migration (ms10, db1); number of patches (np); reservoir (storage); no reservoir (nostorage); CTL immigration model (CTLimmig); CTL proliferation model (CTLprolif); β¯ (beta1, beta2, …). Within each file, there are 21 simulations for (k = 0,1,..,20), and data is output each day. For measures of synchrony, the final entry should be used. See Methods and S1 Simulation Code for further details. (ZIP) [file pbio.1002567.s002.zip › S1_Data/ms1_np10000_nostorage_noPD_CTLimmig_db432_beta8.tsv]

npatches	nstrain	runtime	dt	init_x	init_y	init_y_blood	init_z	init_S	beta0	beta1	beta2	beta3	mean_beta	B	d	delta	delta_blood	b[0]	mut	m	CTL	c	g	epsilon	k	het	lambda	rho	omega	x_max	patch.dyna	DELTA	A	VA
10000	1	100.000000	0.001000	21900	9499	5000000	0.001000	10000000	5.589388	11.073543	6.244560	10.092126	8	800000000	0.010000	1.000000	432.000000	80000	0.000050	0.004800	0	0.500000	0.000000	2.500000	0.000000	0.500000	0.000000	0.000000	0.000000	31872	0	10.000000	7.000000	1.000000
sus	inf	inf_blood	z	x[0]	y[0][0]	z[0]	x[1]	y[1][0]	z[1]	S[0]	synchrony
219000000	94990000	5000000	10.000000	21900	9499	0.001000	21900	9499	0.001000	10000000	0.000000
137316041	142360296	743353	3941.516320	17915	11255	0.394152	9278	17407	0.394152	9994965	0.000000
139850938	138144495	720523	6325.803353	18321	10831	0.632580	9354	17385	0.632580	9990117	0.000000
140187997	137874413	717649	7771.765723	18097	10854	0.777177	9355	17313	0.777177	9985129	0.000000
140208835	137871251	717275	8648.676577	18193	10821	0.864868	9519	17048	0.864868	9980232	0.000000
140208658	137864511	719190	9180.483393	18188	10712	0.918048	9445	17098	0.918048	9975049	0.000000
140208224	137863404	718741	9503.000201	18027	11046	0.950300	9647	16894	0.950300	9970161	0.000000
140219570	137863742	718239	9698.592075	18203	10841	0.969859	9364	17097	0.969859	9965240	0.000000
140219225	137855554	717937	9817.209710	18249	10797	0.981721	9425	17225	0.981721	9960308	0.000000
140227883	137849158	718525	9889.145947	17919	11034	0.988915	9447	16934	0.988915	9955363	0.000000
140215715	137878809	718188	9932.772025	18230	10678	0.993277	9514	17014	0.993277	9950395	0.000000
140217260	137862082	718650	9959.229270	18155	10973	0.995923	9595	16782	0.995923	9945477	0.000000
140197007	137886838	718864	9975.274394	17796	11093	0.997527	9366	17156	0.997527	9940565	0.000000
140205275	137885999	717263	9985.005037	18255	10744	0.998501	9545	17018	0.998501	9935579	0.000000
140193165	137892003	717565	9990.906233	18319	10648	0.999091	9527	17014	0.999091	9930645	0.000000
140189576	137910011	717606	9994.485041	18074	11011	0.999449	9337	17173	0.999449	9925617	0.000000
140225362	137849910	718444	9996.655426	18261	10708	0.999666	9545	17102	0.999666	9920621	0.000000
140217317	137879782	719232	9997.971667	18181	10802	0.999797	9614	16843	0.999797	9915679	0.000000
140208205	137880832	719200	9998.769908	18351	10677	0.999877	9547	16856	0.999877	9910721	0.000000
140222635	137853653	718138	9999.254005	17977	11030	0.999925	9508	17111	0.999925	9905704	0.000000
140192730	137883742	718146	9999.547588	18195	10655	0.999955	9536	17059	0.999955	9900791	0.000000
140208120	137857424	717645	9999.725632	18395	10737	0.999973	9429	16904	0.999973	9895838	0.000000
140219931	137869953	715728	9999.833608	18139	10490	0.999983	9594	16784	0.999983	9890820	0.000000
140218052	137868633	719065	9999.899091	18170	10748	0.999990	9624	17084	0.999990	9885853	0.000000
140210740	137864423	717291	9999.938803	18025	10665	0.999994	9679	16987	0.999994	9880923	0.000000
140210772	137867078	719123	9999.962887	18271	10819	0.999996	9448	17064	0.999996	9875922	0.000000
140230208	137841379	717161	9999.977493	18088	10873	0.999998	9518	16971	0.999998	9870930	0.000000
140214617	137875775	717298	9999.986350	18213	10822	0.999999	9449	17098	0.999999	9866049	0.000000
140210964	137881817	717812	9999.991722	18162	10668	0.999999	9374	17139	0.999999	9860950	0.000000
140215785	137861903	718993	9999.994980	18521	10662	0.999999	9586	17139	0.999999	9856094	0.000000
140224800	137845071	718257	9999.996955	18315	10735	1.000000	9612	16847	1.000000	9851247	0.000000
140211089	137842522	718931	9999.998154	18199	10912	1.000000	9453	16993	1.000000	9846417	0.000000
140215196	137877851	718966	9999.998880	18042	11004	1.000000	9369	17043	1.000000	9841674	0.000000
140203653	137880994	717921	9999.999321	18001	10962	1.000000	9562	16912	1.000000	9836762	0.000000
140219806	137861473	718215	9999.999588	18060	11069	1.000000	9503	16944	1.000000	9831942	0.000000
140222093	137866665	717248	9999.999750	18270	10571	1.000000	9414	17009	1.000000	9826992	0.000000
140209948	137853104	717274	9999.999849	18264	10767	1.000000	9499	16806	1.000000	9821972	0.000000
140219267	137859233	718103	9999.999908	17962	10920	1.000000	9590	16919	1.000000	9817058	0.000000
140221246	137890751	718242	9999.999944	18249	10766	1.000000	9369	17080	1.000000	9812200	0.000000
140229724	137837475	717662	9999.999966	18110	10871	1.000000	9501	16955	1.000000	9807364	0.000000
140215769	137883444	718426	9999.999980	18294	10671	1.000000	9479	17052	1.000000	9802587	-1.#IND00
140205871	137873784	718436	9999.999988	18293	10779	1.000000	9427	16995	1.000000	9797643	-0.000000
140206413	137876356	718475	9999.999992	18271	10760	1.000000	9674	16794	1.000000	9792745	-0.022178
140195933	137874701	718108	9999.999995	18110	10812	1.000000	9464	17195	1.000000	9787883	-0.014731
140214939	137881557	717234	9999.999997	18275	10753	1.000000	9561	17087	1.000000	9782900	-0.011978
140202289	137879416	718982	9999.999998	17989	11110	1.000000	9509	17045	1.000000	9778001	-0.017622
140219980	137863614	718030	9999.999999	18094	10853	1.000000	9398	17073	1.000000	9773052	-0.012148
140216518	137851611	717620	9999.999999	18102	10813	1.000000	9442	17119	1.000000	9768017	-0.006979
140220388	137869616	717183	10000.000000	18097	10951	1.000000	9398	17195	1.000000	9763164	-0.005961
140216187	137863667	717339	10000.000000	18136	10698	1.000000	9403	17123	1.000000	9758404	-0.005591
140198801	137875994	718696	10000.000000	18370	10518	1.000000	9517	16757	1.000000	9753543	-0.003194
140219487	137859229	718571	10000.000000	18471	10848	1.000000	9690	16916	1.000000	9748666	-0.003859
140217532	137839944	717755	10000.000000	18162	10772	1.000000	9694	16771	1.000000	9743752	-0.002382
140237559	137856125	718232	10000.000000	18058	10925	1.000000	9618	17054	1.000000	9738964	-0.001557
140198038	137880306	719203	10000.000000	18249	10651	1.000000	9475	16948	1.000000	9734055	-0.001242
140212129	137873912	717365	10000.000000	18004	10844	1.000000	9420	17156	1.000000	9729383	-0.001280
140201074	137860962	719158	10000.000000	18082	10808	1.000000	9600	17029	1.000000	9724516	-0.000952
140209973	137872278	718430	10000.000000	18151	10860	1.000000	9543	16935	1.000000	9719763	0.000895
140206855	137890266	717813	10000.000000	18219	11014	1.000000	9581	16988	1.000000	9714943	0.001706
140217043	137864611	717116	10000.000000	18359	10731	1.000000	9464	17124	1.000000	9710120	0.001037
140234041	137845654	717906	10000.000000	18133	10901	1.000000	9521	16936	1.000000	9705247	0.000571
140227535	137855211	717346	10000.000000	18206	10846	1.000000	9551	16817	1.000000	9700508	0.000630
140220380	137851487	718677	10000.000000	18176	10908	1.000000	9539	16943	1.000000	9695608	0.000479
140199817	137869701	717758	10000.000000	18214	10821	1.000000	9356	17236	1.000000	9690914	0.000183
140211406	137868087	717690	10000.000000	18010	10934	1.000000	9408	17293	1.000000	9686092	-0.000230
140222991	137863920	718124	10000.000000	18124	10767	1.000000	9490	17080	1.000000	9681293	-0.000563
140215431	137873748	717030	10000.000000	18068	10902	1.000000	9523	17174	1.000000	9676531	-0.000774
140211520	137866350	717296	10000.000000	18244	10716	1.000000	9368	17231	1.000000	9671569	-0.000919
140206265	137864304	719359	10000.000000	18053	10723	1.000000	9511	17019	1.000000	9666580	0.000277
140216670	137853304	718084	10000.000000	18124	10869	1.000000	9464	17158	1.000000	9661788	-0.000136
140217413	137873523	717403	10000.000000	18299	10591	1.000000	9554	17111	1.000000	9657008	-0.000825
140222766	137860872	717426	10000.000000	17976	10957	1.000000	9369	17465	1.000000	9652056	-0.000519
140204078	137876301	718131	10000.000000	18049	10973	1.000000	9612	16846	1.000000	9647391	-0.000820
140194960	137885430	718402	10000.000000	17925	11046	1.000000	9365	17117	1.000000	9642614	-0.001225
140231285	137862796	718343	10000.000000	18273	10615	1.000000	9605	16718	1.000000	9637704	-0.001257
140208331	137867976	717541	10000.000000	18186	10795	1.000000	9542	16828	1.000000	9632897	-0.001201
140228114	137857162	719254	10000.000000	17915	11050	1.000000	9472	16930	1.000000	9628064	-0.001198
140215656	137886568	719619	10000.000000	17992	11099	1.000000	9583	16846	1.000000	9623259	-0.000776
140196715	137883255	718642	10000.000000	18180	10680	1.000000	9406	17129	1.000000	9618434	-0.000609
140220590	137860442	717275	10000.000000	17924	10921	1.000000	9522	16724	1.000000	9613606	-0.001361
140204362	137897706	718101	10000.000000	18318	10421	1.000000	9565	16917	1.000000	9608952	-0.001567
140197521	137872722	717774	10000.000000	18171	10868	1.000000	9352	17265	1.000000	9604144	-0.001672
140229110	137840278	718128	10000.000000	18004	10865	1.000000	9184	17600	1.000000	9599307	-0.001784
140227068	137857145	718497	10000.000000	18216	10592	1.000000	9534	16919	1.000000	9594353	-0.001548
140216317	137847334	718805	10000.000000	18351	10641	1.000000	9588	17022	1.000000	9589545	-0.000204
140232687	137851346	717136	10000.000000	18101	10770	1.000000	9525	17157	1.000000	9584672	-0.000236
140221691	137851976	716429	10000.000000	18204	10908	1.000000	9448	17127	1.000000	9579985	-0.000323
140216814	137861825	719431	10000.000000	17943	11066	1.000000	9398	17029	1.000000	9575250	0.000337
140232924	137834968	717684	10000.000000	18299	10599	1.000000	9465	17183	1.000000	9570481	0.000688
140222455	137872634	717499	10000.000000	18096	10917	1.000000	9588	16998	1.000000	9565732	0.000513
140238035	137849669	718062	10000.000000	18195	10788	1.000000	9482	16986	1.000000	9560892	0.000453
140201473	137881639	718435	10000.000000	17896	10931	1.000000	9437	17158	1.000000	9556216	-0.000451
140221451	137862510	719396	10000.000000	18407	10451	1.000000	9432	17245	1.000000	9551347	-0.000145
140218935	137865854	719519	10000.000000	18502	10497	1.000000	9428	17198	1.000000	9546476	0.000083
140217199	137856001	719365	10000.000000	18102	11100	1.000000	9498	16892	1.000000	9541583	-0.000042
140226233	137866577	718302	10000.000000	18015	10882	1.000000	9452	17023	1.000000	9536845	-0.000088
140214702	137862055	718102	10000.000000	18375	10622	1.000000	9455	17169	1.000000	9532121	-0.000078
140206454	137868088	717147	10000.000000	18117	10910	1.000000	9534	16934	1.000000	9527297	-0.000059
140226784	137843321	718188	10000.000000	18095	10756	1.000000	9554	16881	1.000000	9522593	-0.000092
140196996	137882893	717560	10000.000000	17999	10814	1.000000	9556	17026	1.000000	9517673	0.000438
npatches	nstrain	runtime	dt	init_x	init_y	init_y_blood	init_z	init_S	beta0	beta1	beta2	beta3	mean_beta	B	d	delta	delta_blood	b[0]	mut	m	CTL	c	g	epsilon	k	het	lambda	rho	omega	x_max	patch.dyna	DELTA	A	VA
10000	1	100.000000	0.001000	21900	9499	5000000	0.001000	10000000	7.715948	8.489581	7.381785	9.062139	8	800000000	0.010000	1.000000	432.000000	80000	0.000050	0.004800	0	0.500000	0.000000	2.500000	1.000000	0.500000	0.000000	0.000000	0.000000	31872	0	10.000000	7.000000	1.000000
sus	inf	inf_blood	z	x[0]	y[0][0]	z[0]	x[1]	y[1][0]	z[1]	S[0]	synchrony
219000000	94990000	5000000	10.000000	21900	9499	0.001000	21900	9499	0.001000	10000000	0.000000
146344753	123049251	642686	3941.516320	13999	12880	0.394152	12838	13542	0.394152	9995003	0.000000
161317963	102165120	531665	6325.803353	15446	10565	0.632580	14209	11512	0.632580	9989941	0.000000
169905424	92832330	483895	7771.765723	16020	9741	0.777177	14855	10681	0.777177	9985106	0.000000
174842348	87766163	456940	8648.676577	16782	9262	0.864868	15269	10143	0.864868	9980112	0.000000
177845579	84817299	441880	9180.483393	17208	8625	0.918048	15572	9780	0.918048	9975098	0.000000
179652419	83060908	433084	9503.000201	17608	8224	0.950300	16001	9306	0.950300	9970071	0.000000
180732404	82061782	427951	9698.592075	17743	8321	0.969859	15975	9478	0.969859	9965141	0.000000
181441157	81406925	424503	9817.209710	17701	8528	0.981721	16015	9347	0.981721	9960149	0.000000
181864601	81037596	423433	9889.145947	17541	8458	0.988915	15928	9244	0.988915	9955034	0.000000
182070626	80818892	421930	9932.772025	17707	8157	0.993277	15712	9504	0.993277	9950127	0.000000
182213311	80697399	419667	9959.229270	17568	8472	0.995923	15876	9426	0.995923	9945217	0.000000
182293512	80630128	420951	9975.274394	17476	8614	0.997527	15934	9435	0.997527	9940257	0.000000
182333785	80588262	419433	9985.005037	17663	8385	0.998501	15936	9543	0.998501	9935324	0.000000
182375067	80531605	420178	9990.906233	17771	8286	0.999091	15903	9216	0.999091	9930364	0.000000
182413075	80499509	418944	9994.485041	17615	8233	0.999449	16140	9250	0.999449	9925442	0.000000
182448685	80479219	418145	9996.655426	17488	8460	0.999666	15947	9412	0.999666	9920498	0.000000
182438489	80495485	419976	9997.971667	17311	8500	0.999797	16118	9113	0.999797	9915574	0.000000
182431303	80477745	419465	9998.769908	17466	8529	0.999877	16172	9221	0.999877	9910570	0.000000
182439872	80497388	417568	9999.254005	17825	8221	0.999925	16338	8994	0.999925	9905567	0.000000
182421754	80498121	418696	9999.547588	17512	8607	0.999955	16152	9180	0.999955	9900511	0.000000
182450855	80482234	418805	9999.725632	17876	8255	0.999973	15944	9489	0.999973	9895510	0.000000
182434038	80483530	420020	9999.833608	17477	8481	0.999983	15997	9400	0.999983	9890555	0.000000
182434954	80492862	418838	9999.899091	17685	8481	0.999990	16161	9175	0.999990	9885598	0.000000
182439345	80500906	417975	9999.938803	17665	8355	0.999994	16010	9355	0.999994	9880686	0.000000
182439670	80481470	419316	9999.962887	17492	8356	0.999996	15934	9577	0.999996	9875559	0.000000
182432267	80510814	419040	9999.977493	17418	8424	0.999998	16187	9391	0.999998	9870553	0.000000
182441883	80504590	417502	9999.986350	17668	8344	0.999999	15691	9507	0.999999	9865640	0.000000
182444745	80479970	418926	9999.991722	17702	8409	0.999999	16143	9135	0.999999	9860641	0.000000
182421777	80525643	419858	9999.994980	17575	8512	0.999999	15999	9184	0.999999	9855759	0.000000
182427971	80487851	418441	9999.996955	17474	8664	1.000000	16020	9392	1.000000	9851003	0.000000
182443470	80474508	418564	9999.998154	17505	8544	1.000000	16029	9376	1.000000	9846145	0.000000
182423202	80514196	418962	9999.998880	17545	8351	1.000000	15944	9434	1.000000	9841279	0.000000
182430886	80473191	420198	9999.999321	17453	8531	1.000000	16203	9116	1.000000	9836274	0.000000
182445455	80479404	418765	9999.999588	17778	8371	1.000000	15808	9508	1.000000	9831371	0.000000
182447822	80489228	419761	9999.999750	17339	8651	1.000000	15992	9279	1.000000	9826554	0.000000
182442732	80485000	417912	9999.999849	17795	8277	1.000000	16128	9077	1.000000	9821501	0.000000
182450074	80476048	418514	9999.999908	17686	8306	1.000000	16111	9408	1.000000	9816604	0.000000
182421098	80492837	419349	9999.999944	17672	8306	1.000000	15936	9332	1.000000	9811739	0.000000
182425205	80496266	420199	9999.999966	17710	8414	1.000000	15847	9365	1.000000	9806865	0.000000
182457599	80470956	419715	9999.999980	17540	8432	1.000000	15976	9397	1.000000	9801954	-1.#IND00
182436775	80493544	419251	9999.999988	17583	8553	1.000000	15960	9348	1.000000	9796983	-0.014400
182452302	80462084	418371	9999.999992	17473	8354	1.000000	16220	9059	1.000000	9791985	-0.002088
182425904	80482747	419038	9999.999995	17535	8366	1.000000	15985	9163	1.000000	9787067	-0.007648
182450462	80476527	419048	9999.999997	17530	8397	1.000000	16090	9351	1.000000	9782063	-0.005527
182452058	80481729	420217	9999.999998	17542	8309	1.000000	15849	9438	1.000000	9777243	-0.005187
182414100	80490454	418436	9999.999999	17456	8432	1.000000	15901	9434	1.000000	9772397	-0.006324
182444564	80463981	418523	9999.999999	17634	8290	1.000000	16022	9413	1.000000	9767519	-0.006611
182435582	80479742	418472	10000.000000	17659	8307	1.000000	15958	9340	1.000000	9762550	-0.004649
182437595	80498051	420346	10000.000000	17655	8453	1.000000	16032	9425	1.000000	9757580	-0.004227
182406985	80507914	418956	10000.000000	17548	8659	1.000000	15810	9411	1.000000	9752716	-0.005538
182428813	80486720	418756	10000.000000	17519	8371	1.000000	15879	9417	1.000000	9747843	-0.005182
182430831	80473504	419140	10000.000000	17754	8343	1.000000	16068	9327	1.000000	9743005	-0.003463
182445208	80486537	419591	10000.000000	17642	8379	1.000000	16018	9355	1.000000	9738229	-0.002150
182432579	80490893	419812	10000.000000	17207	8635	1.000000	16412	9031	1.000000	9733350	-0.002055
182433917	80468420	418994	10000.000000	17325	8645	1.000000	16009	9285	1.000000	9728479	-0.001891
182431951	80502803	419302	10000.000000	17644	8424	1.000000	16091	9268	1.000000	9723600	0.000130
182444798	80495628	418647	10000.000000	17869	8255	1.000000	16078	9317	1.000000	9718640	0.000102
182426537	80493143	418825	10000.000000	17616	8327	1.000000	16131	9289	1.000000	9713948	0.000830
182447993	80490828	419173	10000.000000	17412	8532	1.000000	16091	9357	1.000000	9709188	0.001054
182414844	80516142	419861	10000.000000	17466	8416	1.000000	15941	9341	1.000000	9704347	-0.000235
182419711	80477837	419174	10000.000000	17771	8116	1.000000	16169	9236	1.000000	9699472	-0.000264
182435041	80487082	419058	10000.000000	17815	8206	1.000000	15861	9433	1.000000	9694597	0.000581
182449490	80467774	419421	10000.000000	18007	8227	1.000000	16178	9079	1.000000	9689663	0.001265
182436258	80486896	420147	10000.000000	17406	8523	1.000000	15921	9452	1.000000	9684817	0.001225
182420439	80498319	419157	10000.000000	17529	8278	1.000000	16230	9155	1.000000	9679959	0.001365
182455691	80480787	419057	10000.000000	17670	8473	1.000000	16163	9176	1.000000	9675074	0.001272
182453053	80473836	419001	10000.000000	17690	8359	1.000000	16072	9208	1.000000	9670139	0.001004
182414531	80504472	419813	10000.000000	17578	8380	1.000000	16037	9267	1.000000	9665398	0.000722
182440652	80486304	418567	10000.000000	17491	8589	1.000000	16141	9122	1.000000	9660549	0.001129
182425667	80504768	419383	10000.000000	17622	8208	1.000000	16137	9223	1.000000	9655696	0.001284
182419425	80509651	418664	10000.000000	17547	8438	1.000000	16209	9220	1.000000	9650914	0.001638
182408449	80518610	418868	10000.000000	17638	8411	1.000000	16197	9159	1.000000	9646163	0.001465
182436679	80494880	419820	10000.000000	17641	8324	1.000000	15879	9394	1.000000	9641409	0.001054
182436247	80491695	419315	10000.000000	17485	8502	1.000000	15948	9204	1.000000	9636757	0.000897
182414074	80505630	419205	10000.000000	17617	8526	1.000000	16066	9106	1.000000	9631884	0.000542
182437506	80484908	418983	10000.000000	17827	8258	1.000000	16088	9173	1.000000	9627150	-0.000177
182461495	80476387	419140	10000.000000	17546	8571	1.000000	16264	9013	1.000000	9622344	-0.000101
182445874	80502191	419583	10000.000000	17632	8324	1.000000	16010	9333	1.000000	9617648	-0.000013
182452933	80464848	418553	10000.000000	17803	8212	1.000000	15941	9446	1.000000	9612849	0.000327
182432224	80500794	418602	10000.000000	17377	8682	1.000000	15933	9192	1.000000	9607942	0.000266
182418137	80489899	418243	10000.000000	17308	8617	1.000000	16059	9206	1.000000	9603130	0.000483
182434186	80507143	418725	10000.000000	17282	8745	1.000000	16241	9306	1.000000	9598423	-0.000069
182458223	80468580	419923	10000.000000	17268	8490	1.000000	16158	9165	1.000000	9593674	-0.000036
182440782	80491975	419329	10000.000000	17244	8510	1.000000	16197	9135	1.000000	9588822	-0.000241
182433787	80489688	419348	10000.000000	17774	8251	1.000000	16000	9398	1.000000	9584055	-0.000957
182447578	80468290	418915	10000.000000	17799	8312	1.000000	15741	9421	1.000000	9579284	-0.001092
182449736	80471175	418697	10000.000000	17820	8386	1.000000	16248	9234	1.000000	9574605	-0.001664
182439476	80495459	418822	10000.000000	17927	8048	1.000000	15871	9614	1.000000	9569805	-0.001816
182397595	80512884	418975	10000.000000	17508	8550	1.000000	16174	9152	1.000000	9565018	-0.002726
182422937	80495068	419894	10000.000000	17603	8549	1.000000	16135	9247	1.000000	9560294	-0.001981
182437335	80485403	419478	10000.000000	17350	8491	1.000000	16284	9084	1.000000	9555591	-0.001889
182428832	80490606	418983	10000.000000	17687	8320	1.000000	15902	9253	1.000000	9550721	-0.001783
182410898	80504368	418289	10000.000000	17658	8589	1.000000	15963	9435	1.000000	9545975	-0.001702
182430089	80495492	419545	10000.000000	17767	8332	1.000000	15938	9239	1.000000	9541147	-0.001208
182419005	80497083	419097	10000.000000	17724	8450	1.000000	16032	9242	1.000000	9536364	-0.002077
182439480	80491779	418360	10000.000000	17482	8522	1.000000	16009	9427	1.000000	9531602	-0.002353
182428908	80488956	419147	10000.000000	17604	8483	1.000000	15886	9600	1.000000	9526861	-0.002361
182437537	80482316	419036	10000.000000	17429	8423	1.000000	16159	9113	1.000000	9522021	-0.002127
182450131	80455164	418822	10000.000000	17573	8423	1.000000	16410	8921	1.000000	9517087	-0.003051
npatches	nstrain	runtime	dt	init_x	init_y	init_y_blood	init_z	init_S	beta0	beta1	beta2	beta3	mean_beta	B	d	delta	delta_blood	b[0]	mut	m	CTL	c	g	epsilon	k	het	lambda	rho	omega	x_max	patch.dyna	DELTA	A	VA
10000	1	100.000000	0.001000	21900	9499	5000000	0.001000	10000000	11.645424	4.135694	6.941703	4.039354	8	800000000	0.010000	1.000000	432.000000	80000	0.000050	0.004800	0	0.500000	0.000000	2.500000	2.000000	0.500000	0.000000	0.000000	0.000000	31872	0	10.000000	7.000000	1.000000
sus	inf	inf_blood	z	x[0]	y[0][0]	z[0]	x[1]	y[1][0]	z[1]	S[0]	synchrony
219000000	94990000	5000000	10.000000	21900	9499	0.001000	21900	9499	0.001000	10000000	0.000000
153132417	107616388	561328	3941.516320	10071	14149	0.394152	23752	5607	0.394152	9994999	0.000000
179757902	76756124	399786	6325.803353	12063	10992	0.632580	26680	3079	0.632580	9990097	0.000000
195473237	63827318	332293	7771.765723	13358	9532	0.777177	28245	1915	0.777177	9985014	0.000000
204493450	57184870	297449	8648.676577	13594	9172	0.864868	29427	1316	0.864868	9980054	0.000000
209782640	53510613	277670	9180.483393	14051	8484	0.918048	30385	1036	0.918048	9975092	0.000000
212950565	51373183	268206	9503.000201	14184	8547	0.950300	30134	1025	0.950300	9970036	0.000000
214895644	50114057	261697	9698.592075	14354	8387	0.969859	30571	850	0.969859	9965115	0.000000
216085822	49341700	257127	9817.209710	14445	8257	0.981721	30586	751	0.981721	9960195	0.000000
216754365	48909921	255858	9889.145947	14568	8436	0.988915	30691	824	0.988915	9955285	0.000000
217207761	48639916	253240	9932.772025	14635	8133	0.993277	30603	772	0.993277	9950267	0.000000
217463466	48473262	252195	9959.229270	14969	7830	0.995923	30557	811	0.995923	9945265	0.000000
217618843	48387705	251771	9975.274394	14614	7872	0.997527	30707	836	0.997527	9940338	0.000000
217687473	48318106	251888	9985.005037	15009	7768	0.998501	30665	761	0.998501	9935468	0.000000
217785835	48279194	252033	9990.906233	14608	8191	0.999091	30433	759	0.999091	9930434	0.000000
217816720	48245190	252062	9994.485041	14855	7928	0.999449	30703	743	0.999449	9925352	0.000000
217829447	48261200	251320	9996.655426	14489	8180	0.999666	30648	820	0.999666	9920422	0.000000
217825540	48251137	251126	9997.971667	14325	8262	0.999797	30626	776	0.999797	9915534	0.000000
217867386	48224469	251276	9998.769908	14944	7925	0.999877	30820	677	0.999877	9910539	0.000000
217868201	48212295	251820	9999.254005	14474	8034	0.999925	30593	771	0.999925	9905610	0.000000
217834776	48235875	250403	9999.547588	14603	7938	0.999955	30709	817	0.999955	9900551	0.000000
217892376	48212972	250577	9999.725632	15007	8018	0.999973	30238	900	0.999973	9895552	0.000000
217831415	48237002	250960	9999.833608	14583	8096	0.999983	30795	750	0.999983	9890644	0.000000
217859825	48227616	251672	9999.899091	14759	7891	0.999990	30673	788	0.999990	9885669	0.000000
217840095	48249390	251170	9999.938803	14538	8190	0.999994	30583	895	0.999994	9880692	0.000000
217869866	48211599	251967	9999.962887	14410	8535	0.999996	30668	746	0.999996	9875749	0.000000
217844860	48219515	251296	9999.977493	14595	8087	0.999998	30700	697	0.999998	9870724	0.000000
217849083	48234295	251023	9999.986350	14545	8099	0.999999	30638	760	0.999999	9865636	0.000000
217857017	48225777	250595	9999.991722	14586	7933	0.999999	30684	695	0.999999	9860774	0.000000
217866999	48217364	250585	9999.994980	14920	7810	0.999999	30663	823	0.999999	9855878	0.000000
217847063	48237049	251458	9999.996955	14647	8031	1.000000	30897	797	1.000000	9850908	0.000000
217850592	48221202	251037	9999.998154	14469	7997	1.000000	30536	788	1.000000	9845904	0.000000
217839364	48227762	250798	9999.998880	14533	8142	1.000000	30676	680	1.000000	9841019	0.000000
217876296	48222024	250948	9999.999321	14472	8236	1.000000	30731	767	1.000000	9836054	0.000000
217870252	48208519	250615	9999.999588	14575	8187	1.000000	30490	782	1.000000	9831084	0.000000
217865765	48212129	251217	9999.999750	14421	8185	1.000000	30683	836	1.000000	9826191	0.000000
217873397	48218966	250539	9999.999849	14848	7926	1.000000	30484	826	1.000000	9821311	0.000000
217831111	48219799	250719	9999.999908	14954	8028	1.000000	30529	803	1.000000	9816412	0.000000
217848131	48230891	250866	9999.999944	14789	7970	1.000000	30461	729	1.000000	9811525	0.000000
217870459	48203945	250426	9999.999966	14427	8343	1.000000	30663	780	1.000000	9806631	0.000000
217867404	48210139	250615	9999.999980	14684	8070	1.000000	30373	842	1.000000	9801798	-1.#IND00
217845251	48230163	250751	9999.999988	14598	7993	1.000000	30876	745	1.000000	9796939	-1.#IND00
217869938	48218957	251405	9999.999992	14791	7928	1.000000	30536	801	1.000000	9792170	-0.010082
217869337	48231548	251239	9999.999995	14642	8135	1.000000	30700	835	1.000000	9787264	0.000023
217828442	48239621	251403	9999.999997	14757	8055	1.000000	30882	758	1.000000	9782299	-0.001659
217845995	48228587	250545	9999.999998	14732	8031	1.000000	30312	841	1.000000	9777326	0.001479
217845360	48239589	251326	9999.999999	14514	8358	1.000000	30465	793	1.000000	9772436	-0.002158
217857021	48223038	251294	9999.999999	14771	8047	1.000000	30679	804	1.000000	9767638	0.001322
217879920	48212621	251664	10000.000000	14493	8197	1.000000	30442	853	1.000000	9762803	-0.002712
217849019	48218730	251303	10000.000000	14849	7850	1.000000	30401	807	1.000000	9757833	-0.000549
217851489	48216552	251523	10000.000000	14559	8189	1.000000	30700	860	1.000000	9753066	-0.001855
217870556	48219569	250576	10000.000000	14542	8184	1.000000	30511	855	1.000000	9748189	-0.001836
217886155	48224259	251237	10000.000000	14704	8107	1.000000	30619	782	1.000000	9743215	-0.000333
217883141	48236673	250763	10000.000000	14631	8000	1.000000	30672	762	1.000000	9738405	0.001102
217836760	48237881	251842	10000.000000	14698	8120	1.000000	30601	758	1.000000	9733600	0.000913
217845858	48215026	250747	10000.000000	14797	8003	1.000000	30422	846	1.000000	9728752	0.002402
217901115	48200026	250618	10000.000000	14865	7797	1.000000	30422	777	1.000000	9723889	0.001869
217859261	48220032	251315	10000.000000	14544	8193	1.000000	30696	743	1.000000	9719018	0.003622
217867886	48225200	251227	10000.000000	14565	8317	1.000000	30654	765	1.000000	9714262	0.003695
217861586	48211946	251385	10000.000000	14526	8269	1.000000	30872	707	1.000000	9709441	0.003418
217864380	48216663	250983	10000.000000	14426	8166	1.000000	30653	714	1.000000	9704572	0.003153
217803416	48241313	251228	10000.000000	14644	8121	1.000000	30548	861	1.000000	9699695	0.002041
217875950	48203701	251524	10000.000000	14619	8274	1.000000	30525	746	1.000000	9694918	0.001899
217842016	48231017	250527	10000.000000	14735	8138	1.000000	30589	678	1.000000	9689925	0.002686
217818634	48244084	251192	10000.000000	14694	8112	1.000000	30611	791	1.000000	9684987	0.002405
217911555	48199021	250624	10000.000000	14633	7967	1.000000	30657	751	1.000000	9680173	0.001773
217901271	48209616	251357	10000.000000	14648	8019	1.000000	30685	743	1.000000	9675487	0.002648
217862748	48238126	251536	10000.000000	14565	8059	1.000000	30654	865	1.000000	9670594	0.001526
217881064	48204975	250702	10000.000000	14406	8143	1.000000	30675	850	1.000000	9665855	0.001488
217805971	48253484	251428	10000.000000	14583	8195	1.000000	30666	760	1.000000	9661041	0.001332
217855609	48227888	250962	10000.000000	14706	8007	1.000000	30798	722	1.000000	9656105	0.001765
217827699	48231771	250972	10000.000000	14562	8081	1.000000	30549	763	1.000000	9651258	0.001790
217880226	48219645	250807	10000.000000	14614	7999	1.000000	30746	857	1.000000	9646349	0.001622
217850128	48218825	251580	10000.000000	14823	7837	1.000000	30746	656	1.000000	9641546	0.000357
217849276	48237765	251429	10000.000000	14715	7957	1.000000	30728	792	1.000000	9636770	0.000590
217852404	48237045	251492	10000.000000	14791	7976	1.000000	30615	640	1.000000	9631897	-0.000613
217867025	48225755	251344	10000.000000	14666	8033	1.000000	30730	779	1.000000	9627126	-0.000652
217863272	48220527	251185	10000.000000	14430	8328	1.000000	30915	706	1.000000	9622330	-0.000802
217837171	48249431	250800	10000.000000	14900	7875	1.000000	30559	792	1.000000	9617493	-0.000443
217845997	48232692	251330	10000.000000	14791	7945	1.000000	30943	724	1.000000	9612656	-0.000401
217804171	48253784	251674	10000.000000	14724	8005	1.000000	30749	797	1.000000	9607899	-0.000487
217857134	48227547	251656	10000.000000	14512	8171	1.000000	30731	804	1.000000	9603020	-0.000398
217855747	48224286	250988	10000.000000	14587	8128	1.000000	30683	716	1.000000	9598270	-0.000343
217852351	48216975	252030	10000.000000	14682	7997	1.000000	30591	788	1.000000	9593445	-0.000316
217836978	48235849	251307	10000.000000	14600	8142	1.000000	30720	841	1.000000	9588623	-0.000348
217885310	48195656	251143	10000.000000	14849	7937	1.000000	30769	791	1.000000	9583936	-0.000396
217847534	48255320	252226	10000.000000	14562	8112	1.000000	30806	769	1.000000	9579064	-0.000236
217813680	48234895	251340	10000.000000	14675	8175	1.000000	30671	737	1.000000	9574185	-0.000131
217848596	48224407	251084	10000.000000	14464	8046	1.000000	30524	787	1.000000	9569537	-0.000091
217871726	48226233	250666	10000.000000	14388	8327	1.000000	30154	773	1.000000	9564742	-0.001210
217821578	48224499	250349	10000.000000	14501	7977	1.000000	30504	814	1.000000	9559962	-0.001249
217845075	48224664	250971	10000.000000	14598	8210	1.000000	30554	793	1.000000	9555145	-0.001337
217850232	48231113	250787	10000.000000	14475	7906	1.000000	30790	789	1.000000	9550455	-0.001242
217853665	48220837	251395	10000.000000	14737	8192	1.000000	30829	718	1.000000	9545677	-0.001345
217850934	48223425	250672	10000.000000	14877	8065	1.000000	30717	763	1.000000	9540819	-0.000902
217832153	48249301	250779	10000.000000	14682	8129	1.000000	30589	786	1.000000	9536087	-0.000915
217853440	48235366	251724	10000.000000	14621	8000	1.000000	30755	698	1.000000	9531322	-0.000858
217869756	48221365	251452	10000.000000	14659	8061	1.000000	30485	853	1.000000	9526447	-0.000660
217829158	48220126	251577	10000.000000	14635	7929	1.000000	30617	865	1.000000	9521591	-0.000614
217845714	48221487	251134	10000.000000	14806	7920	1.000000	30444	874	1.000000	9516922	-0.001261
npatches	nstrain	runtime	dt	init_x	init_y	init_y_blood	init_z	init_S	beta0	beta1	beta2	beta3	mean_beta	B	d	delta	delta_blood	b[0]	mut	m	CTL	c	g	epsilon	k	het	lambda	rho	omega	x_max	patch.dyna	DELTA	A	VA
10000	1	100.000000	0.001000	21900	9499	5000000	0.001000	10000000	6.456715	8.331938	5.890170	6.570931	8	800000000	0.010000	1.000000	432.000000	80000	0.000050	0.004800	0	0.500000	0.000000	2.500000	3.000000	0.500000	0.000000	0.000000	0.000000	31872	0	10.000000	7.000000	1.000000
sus	inf	inf_blood	z	x[0]	y[0][0]	z[0]	x[1]	y[1][0]	z[1]	S[0]	synchrony
219000000	94990000	5000000	10.000000	21900	9499	0.001000	21900	9499	0.001000	10000000	0.000000
160989613	93362357	486425	3941.516320	18404	8039	0.394152	14668	9963	0.394152	9994928	0.000000
198325116	57076113	297164	6325.803353	22476	4323	0.632580	18663	6155	0.632580	9989999	0.000000
219791656	43317686	225301	7771.765723	25279	2929	0.777177	20863	4940	0.777177	9985008	0.000000
231746750	36648247	190279	8648.676577	26767	2129	0.864868	21950	4235	0.864868	9980016	0.000000
238650799	33058930	172585	9180.483393	27427	1804	0.918048	22750	3710	0.918048	9975065	0.000000
242696992	31029316	161186	9503.000201	28076	1543	0.950300	23317	3590	0.950300	9970076	0.000000
245049917	29869510	155630	9698.592075	28653	1385	0.969859	23841	3180	0.969859	9965115	0.000000
246582758	29133974	151301	9817.209710	28964	1335	0.981721	24051	3132	0.981721	9960078	0.000000
247438027	28718100	149807	9889.145947	29090	1209	0.988915	23584	3356	0.988915	9955063	0.000000
247950806	28472155	148329	9932.772025	29031	1121	0.993277	23950	3070	0.993277	9950009	0.000000
248291695	28332097	147546	9959.229270	29285	1068	0.995923	24256	3029	0.995923	9945147	0.000000
248486373	28228850	147120	9975.274394	29049	1239	0.997527	23926	3199	0.997527	9940189	0.000000
248585904	28174647	147111	9985.005037	29068	1126	0.998501	24119	3169	0.998501	9935172	0.000000
248641585	28164704	146484	9990.906233	29247	1031	0.999091	23624	3340	0.999091	9930161	0.000000
248663591	28143446	146826	9994.485041	29265	1023	0.999449	24175	2925	0.999449	9925160	0.000000
248725198	28122829	145794	9996.655426	29122	1199	0.999666	23855	3314	0.999666	9920158	0.000000
248722194	28109821	146554	9997.971667	29194	1036	0.999797	24324	2953	0.999797	9915152	0.000000
248750550	28112101	146643	9998.769908	29354	1100	0.999877	24053	3057	0.999877	9910152	0.000000
248752455	28098490	145647	9999.254005	29452	1135	0.999925	23893	3385	0.999925	9905153	0.000000
248764214	28086910	146313	9999.547588	29362	1126	0.999955	24191	2871	0.999955	9900306	0.000000
248774960	28091621	146983	9999.725632	29425	988	0.999973	23670	3514	0.999973	9895359	0.000000
248801621	28080638	145874	9999.833608	29155	1124	0.999983	24089	2999	0.999983	9890347	0.000000
248780922	28097250	145957	9999.899091	28859	1258	0.999990	24283	3019	0.999990	9885397	0.000000
248792523	28081628	146442	9999.938803	29113	1095	0.999994	24163	3122	0.999994	9880458	0.000000
248777679	28090134	145416	9999.962887	29344	975	0.999996	24186	3103	0.999996	9875460	0.000000
248728427	28115653	146481	9999.977493	29408	1105	0.999998	23904	3250	0.999998	9870513	0.000000
248755490	28092388	146136	9999.986350	29023	1116	0.999999	24206	3081	0.999999	9865604	0.000000
248766491	28094107	146838	9999.991722	28863	1237	0.999999	23985	3182	0.999999	9860782	0.000000
248770838	28089348	146046	9999.994980	29187	1259	0.999999	24018	3150	0.999999	9855940	0.000000
248778349	28088243	146465	9999.996955	29059	1304	1.000000	24046	3091	1.000000	9850986	0.000000
248770183	28093667	146175	9999.998154	29128	1081	1.000000	23992	3118	1.000000	9846126	0.000000
248788287	28087084	146588	9999.998880	28970	1304	1.000000	24066	3091	1.000000	9841245	0.000000
248802735	28078845	145936	9999.999321	28986	1255	1.000000	23792	3240	1.000000	9836377	0.000000
248765447	28091032	145832	9999.999588	29127	1151	1.000000	23781	3208	1.000000	9831520	0.000000
248749305	28098798	146439	9999.999750	29065	1170	1.000000	24398	3067	1.000000	9826624	0.000000
248800627	28075889	145651	9999.999849	28899	1216	1.000000	23808	3170	1.000000	9821736	0.000000
248788124	28095203	145980	9999.999908	29294	1192	1.000000	24045	3124	1.000000	9816760	0.000000
248748080	28101517	146370	9999.999944	29253	1063	1.000000	23863	3139	1.000000	9811772	0.000000
248826216	28068260	146287	9999.999966	29180	1082	1.000000	23939	3215	1.000000	9806791	0.000000
248795549	28091525	146043	9999.999980	29270	1154	1.000000	23907	3189	1.000000	9801757	-1.#IND00
248744157	28107198	146896	9999.999988	29152	1124	1.000000	23899	3259	1.000000	9796946	0.008000
248769258	28070085	146803	9999.999992	29258	1241	1.000000	23583	3336	1.000000	9792102	0.001512
248778770	28100751	146261	9999.999995	28891	1281	1.000000	24131	3067	1.000000	9787229	-0.014033
248752744	28105459	146519	9999.999997	28980	1299	1.000000	24202	3115	1.000000	9782417	-0.002119
248777418	28091365	146795	9999.999998	29280	1185	1.000000	24078	3221	1.000000	9777558	-0.002374
248779244	28095430	146306	9999.999999	28647	1424	1.000000	23948	3178	1.000000	9772666	-0.007923
248736638	28092434	146031	9999.999999	29096	1167	1.000000	23891	3065	1.000000	9767679	-0.005615
248774387	28094111	146994	10000.000000	29212	1153	1.000000	24129	3052	1.000000	9762716	-0.004684
248777576	28090386	146225	10000.000000	28870	1205	1.000000	23754	3222	1.000000	9757958	-0.003732
248759118	28094121	145580	10000.000000	29037	1102	1.000000	23821	3378	1.000000	9753087	-0.002545
248743050	28122168	145910	10000.000000	29384	1097	1.000000	24137	2993	1.000000	9748194	0.002274
248777558	28076248	145952	10000.000000	29316	1128	1.000000	24158	3224	1.000000	9743379	0.002480
248766063	28094946	146376	10000.000000	28821	1177	1.000000	24029	3099	1.000000	9738521	0.003058
248749866	28100420	145944	10000.000000	29321	1019	1.000000	24326	3064	1.000000	9733623	0.000026
248738654	28118204	146483	10000.000000	29355	1029	1.000000	23818	3260	1.000000	9728775	-0.000075
248777983	28087930	146227	10000.000000	29405	1079	1.000000	23912	3186	1.000000	9723945	0.000196
248765802	28101643	146826	10000.000000	29204	1103	1.000000	24076	3075	1.000000	9719103	0.000138
248745776	28087468	146198	10000.000000	29051	1272	1.000000	23538	3394	1.000000	9714387	-0.000469
248756756	28093932	146383	10000.000000	28818	1232	1.000000	24190	3033	1.000000	9709529	-0.000514
248735124	28113457	146381	10000.000000	28976	1211	1.000000	24523	2930	1.000000	9704804	-0.000925
248792670	28095350	145486	10000.000000	28772	1227	1.000000	23853	3279	1.000000	9699967	0.000162
248789062	28083581	146051	10000.000000	28965	1204	1.000000	23879	3258	1.000000	9695163	0.000017
248808479	28079872	146261	10000.000000	29179	1171	1.000000	24016	3036	1.000000	9690240	0.000147
248769670	28092057	146546	10000.000000	29182	1153	1.000000	24010	3063	1.000000	9685462	0.000362
248762028	28102983	145735	10000.000000	28903	1352	1.000000	24260	2946	1.000000	9680610	0.000411
248810266	28070359	145757	10000.000000	28859	1290	1.000000	23691	3305	1.000000	9675834	0.000385
248752690	28105483	146575	10000.000000	29410	1237	1.000000	23816	3253	1.000000	9670930	0.000858
248760462	28098214	146584	10000.000000	28825	1301	1.000000	24253	2957	1.000000	9665962	0.000415
248755036	28091868	146037	10000.000000	28855	1296	1.000000	24007	3063	1.000000	9661104	0.000907
248776604	28089721	145511	10000.000000	28675	1269	1.000000	23843	3220	1.000000	9656307	0.000630
248761748	28107161	146622	10000.000000	29058	1183	1.000000	23577	3402	1.000000	9651511	0.001062
248763727	28085043	145877	10000.000000	29230	1154	1.000000	24040	3122	1.000000	9646835	0.000845
248808145	28088000	146468	10000.000000	29091	1164	1.000000	23890	2998	1.000000	9641961	0.001179
248777415	28092119	146115	10000.000000	29180	1148	1.000000	24047	3166	1.000000	9637031	0.000945
248736621	28099629	146473	10000.000000	29219	1106	1.000000	23954	3029	1.000000	9632383	0.000899
248767207	28095424	146274	10000.000000	29097	1172	1.000000	24174	3164	1.000000	9627492	0.001426
248785734	28084470	146212	10000.000000	29201	1129	1.000000	23955	3063	1.000000	9622710	-0.000989
248758051	28088026	146006	10000.000000	29155	1206	1.000000	24157	3129	1.000000	9617829	-0.001252
248741722	28107777	146570	10000.000000	29164	1218	1.000000	23683	3339	1.000000	9613009	-0.001136
248776686	28089435	145968	10000.000000	29357	1108	1.000000	23918	3152	1.000000	9608233	-0.001294
248810048	28078182	146399	10000.000000	29195	1231	1.000000	24010	3180	1.000000	9603484	-0.001334
248764913	28090424	146618	10000.000000	29158	1153	1.000000	24093	3103	1.000000	9598566	-0.001258
248752772	28102384	145689	10000.000000	28978	1257	1.000000	23781	3234	1.000000	9593641	-0.000624
248767987	28080958	145923	10000.000000	28873	1234	1.000000	24108	3197	1.000000	9588873	-0.000082
248775175	28104408	146988	10000.000000	29218	1194	1.000000	24275	2983	1.000000	9584040	0.000189
248736088	28095847	146246	10000.000000	29228	1091	1.000000	24345	3079	1.000000	9579182	0.000402
248785150	28098449	146339	10000.000000	29113	1055	1.000000	23944	3088	1.000000	9574306	0.000340
248778290	28091037	146462	10000.000000	29412	1018	1.000000	24085	3156	1.000000	9569549	0.000432
248774742	28100854	145994	10000.000000	29240	1228	1.000000	23936	3214	1.000000	9564811	0.000712
248753957	28102901	146214	10000.000000	29347	1162	1.000000	23664	3355	1.000000	9560133	0.000522
248757321	28094248	146408	10000.000000	28930	1190	1.000000	23606	3256	1.000000	9555409	0.000463
248761469	28095918	146408	10000.000000	29025	1219	1.000000	23968	3032	1.000000	9550701	0.000457
248756671	28103071	146626	10000.000000	29190	1095	1.000000	24119	3198	1.000000	9545865	0.000852
248775822	28083944	146202	10000.000000	29088	1187	1.000000	23973	3050	1.000000	9541026	0.000720
248775895	28106414	146179	10000.000000	29150	1232	1.000000	23884	3201	1.000000	9536311	0.000591
248773102	28095912	146889	10000.000000	29164	1101	1.000000	24145	3108	1.000000	9531561	0.000712
248759260	28091377	147320	10000.000000	29357	1168	1.000000	23818	3179	1.000000	9526737	0.000829
248777351	28083086	146224	10000.000000	29350	980	1.000000	23692	3230	1.000000	9521991	0.000829
248779500	28093690	145677	10000.000000	29467	1143	1.000000	24387	2926	1.000000	9517164	0.000374
npatches	nstrain	runtime	dt	init_x	init_y	init_y_blood	init_z	init_S	beta0	beta1	beta2	beta3	mean_beta	B	d	delta	delta_blood	b[0]	mut	m	CTL	c	g	epsilon	k	het	lambda	rho	omega	x_max	patch.dyna	DELTA	A	VA
10000	1	100.000000	0.001000	21900	9499	5000000	0.001000	10000000	10.906944	7.063377	11.654808	9.702471	8	800000000	0.010000	1.000000	432.000000	80000	0.000050	0.004800	0	0.500000	0.000000	2.500000	4.000000	0.500000	0.000000	0.000000	0.000000	31872	0	10.000000	7.000000	1.000000
sus	inf	inf_blood	z	x[0]	y[0][0]	z[0]	x[1]	y[1][0]	z[1]	S[0]	synchrony
219000000	94990000	5000000	10.000000	21900	9499	0.001000	21900	9499	0.001000	10000000	0.000000
168670711	80904802	422073	3941.516320	12236	10672	0.394152	17967	7555	0.394152	9995046	0.000000
215492524	42236690	219408	6325.803353	16360	6473	0.632580	23253	3457	0.632580	9990057	0.000000
241140512	29083215	151352	7771.765723	18613	5137	0.777177	25980	2122	0.777177	9985035	0.000000
254796460	23059883	119709	8648.676577	19253	4571	0.864868	28099	1350	0.864868	9980035	0.000000
262336633	19950420	104145	9180.483393	20644	3822	0.918048	29021	938	0.918048	9974994	0.000000
266733261	18210648	94391	9503.000201	20983	3726	0.950300	29752	740	0.950300	9969995	0.000000
269333835	17221741	90106	9698.592075	21242	3695	0.969859	29888	670	0.969859	9964962	0.000000
270951880	16596961	86292	9817.209710	21517	3516	0.981721	30403	622	0.981721	9959873	0.000000
271853552	16258694	85444	9889.145947	21206	3737	0.988915	30326	541	0.988915	9954837	0.000000
272442834	16037907	83012	9932.772025	21209	3524	0.993277	30486	441	0.993277	9949757	0.000000
272824783	15903043	82894	9959.229270	21549	3444	0.995923	30668	443	0.995923	9944708	0.000000
273019870	15822438	82571	9975.274394	21527	3575	0.997527	30668	523	0.997527	9939811	0.000000
273170709	15779648	82387	9985.005037	21784	3330	0.998501	30426	515	0.998501	9934816	0.000000
273214399	15768981	82184	9990.906233	21440	3625	0.999091	30253	575	0.999091	9929781	0.000000
273269102	15735270	81484	9994.485041	21610	3461	0.999449	30699	503	0.999449	9924862	0.000000
273272366	15736393	82071	9996.655426	21414	3744	0.999666	30389	547	0.999666	9919945	0.000000
273323759	15713204	81461	9997.971667	21364	3686	0.999797	30523	533	0.999797	9914970	0.000000
273323319	15714063	81692	9998.769908	22222	3202	0.999877	30930	411	0.999877	9909994	0.000000
273328539	15730205	82122	9999.254005	21484	3590	0.999925	30744	425	0.999925	9905086	0.000000
273301511	15725785	81793	9999.547588	21710	3428	0.999955	30376	564	0.999955	9900083	0.000000
273316574	15719135	81764	9999.725632	21607	3543	0.999973	30376	596	0.999973	9895165	0.000000
273353436	15697995	81400	9999.833608	21767	3279	0.999983	30221	592	0.999983	9890290	0.000000
273342971	15698880	81959	9999.899091	21404	3553	0.999990	30505	514	0.999990	9885285	0.000000
273358737	15714768	82507	9999.938803	21406	3569	0.999994	30198	615	0.999994	9880202	0.000000
273339280	15697391	81930	9999.962887	21361	3527	0.999996	30316	590	0.999996	9875278	0.000000
273362785	15710275	81625	9999.977493	21691	3441	0.999998	30271	604	0.999998	9870360	0.000000
273314000	15736019	81712	9999.986350	21604	3499	0.999999	30303	571	0.999999	9865414	0.000000
273311393	15710243	81402	9999.991722	21478	3458	0.999999	30610	485	0.999999	9860623	0.000000
273335227	15724144	81633	9999.994980	21202	3672	0.999999	30574	473	0.999999	9855533	0.000000
273335559	15720803	81956	9999.996955	21463	3592	1.000000	30337	520	1.000000	9850739	0.000000
273341446	15712439	81020	9999.998154	21607	3493	1.000000	30415	659	1.000000	9845803	0.000000
273338204	15713230	81671	9999.998880	21527	3632	1.000000	30542	580	1.000000	9840874	0.000000
273325049	15716311	81987	9999.999321	21513	3528	1.000000	30544	635	1.000000	9836015	0.000000
273362955	15718899	81882	9999.999588	21658	3335	1.000000	30344	542	1.000000	9831056	0.000000
273287947	15727097	81994	9999.999750	21853	3516	1.000000	30294	583	1.000000	9826159	0.000000
273340091	15699787	81827	9999.999849	21443	3664	1.000000	30361	610	1.000000	9821218	0.000000
273325492	15724912	82052	9999.999908	21680	3269	1.000000	30297	628	1.000000	9816288	0.000000
273325711	15724630	81971	9999.999944	21725	3383	1.000000	30243	536	1.000000	9811399	0.000000
273325025	15723141	82361	9999.999966	21928	3296	1.000000	30305	504	1.000000	9806537	0.000000
273334615	15713070	81588	9999.999980	21375	3772	1.000000	30460	524	1.000000	9801640	-1.#IND00
273344865	15719543	81985	9999.999988	21482	3462	1.000000	30253	534	1.000000	9796643	-1.#IND00
273332230	15720210	81751	9999.999992	21703	3586	1.000000	30566	500	1.000000	9791686	-0.001668
273303406	15720942	81602	9999.999995	21758	3340	1.000000	30854	469	1.000000	9786822	-0.001562
273331142	15721819	81704	9999.999997	21648	3439	1.000000	30741	438	1.000000	9781969	0.002468
273347287	15701989	81653	9999.999998	21489	3370	1.000000	30718	505	1.000000	9777113	-0.000363
273349819	15709336	81807	9999.999999	21428	3719	1.000000	30356	624	1.000000	9772202	-0.004505
273334020	15709492	81817	9999.999999	21503	3589	1.000000	30158	544	1.000000	9767378	-0.004304
273296057	15741598	81919	10000.000000	21609	3464	1.000000	30458	543	1.000000	9762515	-0.001198
273333542	15713999	82351	10000.000000	21623	3311	1.000000	30220	560	1.000000	9757675	0.000612
273357737	15707355	82650	10000.000000	21663	3487	1.000000	30481	510	1.000000	9752785	0.001478
273318910	15722310	81663	10000.000000	21266	3722	1.000000	30589	456	1.000000	9747868	0.006969
273346433	15704524	81523	10000.000000	21554	3647	1.000000	30483	613	1.000000	9743073	0.005721
273318226	15707535	81408	10000.000000	21628	3651	1.000000	30354	521	1.000000	9738280	0.007434
273309609	15717188	81484	10000.000000	21611	3324	1.000000	30466	489	1.000000	9733576	0.006003
273343106	15715957	82359	10000.000000	21959	3305	1.000000	30664	485	1.000000	9728761	0.008279
273321637	15726834	81971	10000.000000	21634	3389	1.000000	30675	449	1.000000	9723825	0.009249
273317985	15716935	82382	10000.000000	21537	3540	1.000000	30450	540	1.000000	9718918	0.007420
273325292	15723592	81343	10000.000000	21861	3332	1.000000	30206	641	1.000000	9714094	0.006353
273340390	15716181	81886	10000.000000	21530	3580	1.000000	30222	597	1.000000	9709185	0.006293
273351805	15699410	82388	10000.000000	21597	3418	1.000000	30512	476	1.000000	9704212	0.006081
273333139	15716318	81909	10000.000000	21616	3567	1.000000	30712	460	1.000000	9699396	0.005513
273281363	15729113	81900	10000.000000	21199	3768	1.000000	30778	428	1.000000	9694560	0.005254
273341301	15707404	81947	10000.000000	21469	3467	1.000000	30687	495	1.000000	9689731	0.008102
273334955	15727187	82471	10000.000000	21693	3440	1.000000	30236	476	1.000000	9684904	0.007584
273310022	15720787	81842	10000.000000	21747	3508	1.000000	30346	591	1.000000	9680107	0.007304
273325681	15707420	81285	10000.000000	21395	3686	1.000000	30547	560	1.000000	9675343	0.007658
273327383	15714524	81702	10000.000000	21684	3349	1.000000	30450	573	1.000000	9670480	0.007097
273354876	15708414	82215	10000.000000	21307	3444	1.000000	30303	500	1.000000	9665665	0.007606
273350439	15705648	81884	10000.000000	21396	3573	1.000000	30418	487	1.000000	9660955	0.007961
273346231	15707212	82199	10000.000000	21733	3401	1.000000	30474	451	1.000000	9656165	0.007668
273348593	15706042	81917	10000.000000	21393	3544	1.000000	30686	357	1.000000	9651361	0.007387
273327313	15730293	81468	10000.000000	21669	3281	1.000000	30758	503	1.000000	9646657	0.007012
273332026	15721445	81908	10000.000000	21597	3585	1.000000	30352	647	1.000000	9641823	0.007084
273288676	15726833	82090	10000.000000	21475	3495	1.000000	29920	633	1.000000	9637067	0.007317
273347593	15711479	82118	10000.000000	21355	3603	1.000000	30272	628	1.000000	9632292	0.006820
273348690	15717807	81890	10000.000000	21668	3408	1.000000	30348	601	1.000000	9627471	0.006542
273325444	15714163	81914	10000.000000	21645	3414	1.000000	30328	546	1.000000	9622724	0.006108
273323482	15724281	81535	10000.000000	21347	3484	1.000000	30600	537	1.000000	9617929	0.006083
273327345	15717250	82062	10000.000000	21549	3477	1.000000	30378	511	1.000000	9613170	0.005912
273325546	15709647	82124	10000.000000	21589	3485	1.000000	30390	509	1.000000	9608297	0.005461
273345821	15711101	81781	10000.000000	21693	3326	1.000000	30532	479	1.000000	9603483	0.005249
273349108	15710481	82125	10000.000000	21570	3342	1.000000	30425	470	1.000000	9598652	0.005003
273327246	15726370	81936	10000.000000	21860	3433	1.000000	30488	461	1.000000	9593901	0.004874
273310281	15719854	81666	10000.000000	21135	3736	1.000000	30836	427	1.000000	9589079	0.004693
273319586	15731083	82090	10000.000000	21768	3521	1.000000	30371	482	1.000000	9584149	0.004588
273304360	15717596	81833	10000.000000	21597	3469	1.000000	30340	518	1.000000	9579293	0.004319
273320916	15730936	82465	10000.000000	21307	3602	1.000000	30777	494	1.000000	9574545	0.004103
273352153	15712123	81936	10000.000000	21746	3483	1.000000	30460	580	1.000000	9569645	0.003554
273336305	15735292	81975	10000.000000	21856	3406	1.000000	30538	539	1.000000	9564983	0.004103
273294871	15723368	81982	10000.000000	21844	3410	1.000000	30205	592	1.000000	9560120	0.003998
273336074	15716484	81809	10000.000000	21268	3627	1.000000	30621	528	1.000000	9555362	0.003814
273362300	15705115	81656	10000.000000	21444	3489	1.000000	30271	591	1.000000	9550533	0.003481
273317022	15719461	82132	10000.000000	21756	3267	1.000000	30481	527	1.000000	9545760	0.003527
273372762	15696595	81961	10000.000000	21546	3559	1.000000	30559	503	1.000000	9541026	0.003410
273324875	15734926	81506	10000.000000	21665	3530	1.000000	30359	613	1.000000	9536256	0.003350
273353207	15692619	81695	10000.000000	21433	3540	1.000000	30513	518	1.000000	9531468	0.003673
273344295	15703513	81267	10000.000000	21675	3461	1.000000	30627	498	1.000000	9526551	0.003587
273312739	15717156	81861	10000.000000	21785	3401	1.000000	30294	579	1.000000	9521793	0.003668
273315606	15716369	82223	10000.000000	21767	3440	1.000000	30385	594	1.000000	9517017	0.003386
npatches	nstrain	runtime	dt	init_x	init_y	init_y_blood	init_z	init_S	beta0	beta1	beta2	beta3	mean_beta	B	d	delta	delta_blood	b[0]	mut	m	CTL	c	g	epsilon	k	het	lambda	rho	omega	x_max	patch.dyna	DELTA	A	VA
10000	1	100.000000	0.001000	21900	9499	5000000	0.001000	10000000	11.493199	4.239641	9.609023	8.042827	8	800000000	0.010000	1.000000	432.000000	80000	0.000050	0.004800	0	0.500000	0.000000	2.500000	5.000000	0.500000	0.000000	0.000000	0.000000	31872	0	10.000000	7.000000	1.000000
sus	inf	inf_blood	z	x[0]	y[0][0]	z[0]	x[1]	y[1][0]	z[1]	S[0]	synchrony
219000000	94990000	5000000	10.000000	21900	9499	0.001000	21900	9499	0.001000	10000000	0.000000
175301096	70456575	368198	3941.516320	12175	9652	0.394152	24906	3226	0.394152	9994882	0.000000
230185341	31374219	163239	6325.803353	17346	5463	0.632580	29783	649	0.632580	9989725	0.000000
258522414	19481989	101249	7771.765723	19267	4200	0.777177	31371	164	0.777177	9984770	0.000000
272747318	14355188	74873	8648.676577	21083	3479	0.864868	31695	102	0.864868	9979678	0.000000
280417138	11770450	61262	9180.483393	22115	2887	0.918048	31707	84	0.918048	9974695	0.000000
284831045	10349998	53742	9503.000201	22707	2797	0.950300	31730	53	0.950300	9969697	0.000000
287467542	9512003	49840	9698.592075	22586	2842	0.969859	31650	67	0.969859	9964730	0.000000
288998215	9041042	46744	9817.209710	23355	2512	0.981721	31855	66	0.981721	9959673	0.000000
289957245	8740025	45447	9889.145947	23040	2631	0.988915	31682	44	0.988915	9954763	0.000000
290560991	8578867	44391	9932.772025	22934	2590	0.993277	31846	54	0.993277	9949776	0.000000
290899954	8458648	44231	9959.229270	22927	2722	0.995923	31592	88	0.995923	9944711	0.000000
291135206	8390584	43587	9975.274394	23051	2584	0.997527	31695	45	0.997527	9939724	0.000000
291221719	8371479	43610	9985.005037	23341	2665	0.998501	31724	44	0.998501	9934737	0.000000
291306788	8334984	43195	9990.906233	23409	2327	0.999091	31688	45	0.999091	9929790	0.000000
291388335	8315040	42867	9994.485041	23216	2626	0.999449	31904	49	0.999449	9924876	0.000000
291425489	8307382	43259	9996.655426	23570	2457	0.999666	31977	58	0.999666	9919972	0.000000
291455601	8290791	43296	9997.971667	23573	2488	0.999797	31963	36	0.999797	9915018	0.000000
291456218	8300616	42911	9998.769908	23079	2676	0.999877	31767	58	0.999877	9910199	0.000000
291422630	8312098	43325	9999.254005	23613	2565	0.999925	31817	57	0.999925	9905243	0.000000
291424934	8310177	43457	9999.547588	23472	2524	0.999955	31740	43	0.999955	9900361	0.000000
291438114	8299253	43316	9999.725632	23205	2599	0.999973	31712	48	0.999973	9895541	0.000000
291468062	8288770	42883	9999.833608	23593	2464	0.999983	31981	56	0.999983	9890621	0.000000
291483350	8291438	42999	9999.899091	23846	2374	0.999990	31610	59	0.999990	9885750	0.000000
291469036	8298823	43192	9999.938803	23411	2463	0.999994	31752	49	0.999994	9880946	0.000000
291463403	8289279	43086	9999.962887	23426	2434	0.999996	31597	41	0.999996	9875992	0.000000
291486944	8278044	42949	9999.977493	23046	2652	0.999998	31580	61	0.999998	9870988	0.000000
291437658	8308111	42858	9999.986350	23717	2417	0.999999	31869	63	0.999999	9866063	0.000000
291467705	8299241	43247	9999.991722	23425	2701	0.999999	31743	44	0.999999	9861130	0.000000
291414748	8315639	43225	9999.994980	22918	2663	0.999999	32015	47	0.999999	9856183	0.000000
291439978	8298387	43218	9999.996955	23494	2396	1.000000	31804	63	1.000000	9851190	0.000000
291459877	8292657	43021	9999.998154	23280	2532	1.000000	31727	55	1.000000	9846231	0.000000
291475632	8287700	43273	9999.998880	23194	2645	1.000000	31761	42	1.000000	9841313	0.000000
291450099	8304891	42793	9999.999321	23149	2542	1.000000	31693	42	1.000000	9836371	0.000000
291439439	8300784	43152	9999.999588	22976	2499	1.000000	31748	39	1.000000	9831484	0.000000
291437938	8291016	43296	9999.999750	22902	2758	1.000000	31520	81	1.000000	9826461	0.000000
291476043	8286402	42635	9999.999849	23555	2461	1.000000	31619	37	1.000000	9821449	0.000000
291511431	8278096	42714	9999.999908	23754	2417	1.000000	31711	41	1.000000	9816617	0.000000
291447938	8304097	43177	9999.999944	23157	2788	1.000000	31827	41	1.000000	9811685	0.000000
291449922	8300259	43258	9999.999966	23529	2391	1.000000	31765	61	1.000000	9806801	0.000000
291408765	8315955	43310	9999.999980	23349	2599	1.000000	31853	66	1.000000	9801935	-1.#IND00
291451187	8293126	42780	9999.999988	23689	2406	1.000000	31829	67	1.000000	9796948	0.001600
291442130	8301897	42870	9999.999992	23338	2586	1.000000	31758	37	1.000000	9792059	0.003561
291474164	8292085	42708	9999.999995	23754	2355	1.000000	32004	40	1.000000	9787175	0.001550
291454026	8288593	42978	9999.999997	23596	2559	1.000000	31988	44	1.000000	9782268	0.000824
291441475	8304464	43221	9999.999998	23426	2552	1.000000	31766	50	1.000000	9777356	0.002508
291476276	8279454	43232	9999.999999	23066	2646	1.000000	31676	43	1.000000	9772492	0.001445
291461936	8291963	43473	9999.999999	22986	2631	1.000000	31867	32	1.000000	9767651	0.000441
291443010	8313246	43101	10000.000000	23026	2704	1.000000	31919	34	1.000000	9762751	0.005768
291412439	8297297	43208	10000.000000	22844	2622	1.000000	31887	49	1.000000	9757832	0.002864
291453697	8293115	43156	10000.000000	23276	2480	1.000000	31827	64	1.000000	9752919	-0.000968
291457145	8301743	43004	10000.000000	23392	2507	1.000000	31957	46	1.000000	9748106	-0.001434
291443370	8298117	42940	10000.000000	23409	2600	1.000000	31682	51	1.000000	9743317	-0.001754
291456846	8300044	43626	10000.000000	23449	2556	1.000000	31775	57	1.000000	9738485	-0.001743
291463970	8286254	43169	10000.000000	22998	2740	1.000000	31966	52	1.000000	9733636	-0.004817
291471890	8294216	42814	10000.000000	23358	2561	1.000000	31776	45	1.000000	9728815	-0.003116
291455264	8301696	43247	10000.000000	23192	2625	1.000000	31742	48	1.000000	9724053	-0.001839
291467245	8288414	43520	10000.000000	23797	2387	1.000000	31954	48	1.000000	9719140	-0.002131
291441736	8293519	43294	10000.000000	23319	2584	1.000000	31954	49	1.000000	9714294	-0.001703
291454375	8294019	43327	10000.000000	23009	2567	1.000000	31677	38	1.000000	9709416	-0.002064
291487335	8289241	43264	10000.000000	23037	2577	1.000000	31928	49	1.000000	9704632	-0.003206
291441826	8296081	42939	10000.000000	23478	2448	1.000000	31797	44	1.000000	9699763	-0.003131
291485381	8283270	43345	10000.000000	23718	2372	1.000000	31788	52	1.000000	9694937	-0.002302
291440707	8299397	43156	10000.000000	23155	2552	1.000000	31648	57	1.000000	9690026	-0.002016
291403784	8312115	43299	10000.000000	23221	2720	1.000000	31779	38	1.000000	9685182	-0.002183
291452402	8291472	43307	10000.000000	23288	2454	1.000000	31904	32	1.000000	9680441	-0.002228
291477965	8296240	43269	10000.000000	23473	2498	1.000000	31909	50	1.000000	9675510	-0.002465
291451430	8300712	43097	10000.000000	23491	2620	1.000000	31913	33	1.000000	9670740	-0.002929
291453482	8297239	43175	10000.000000	23604	2358	1.000000	31670	42	1.000000	9666036	-0.004186
291466550	8303175	43211	10000.000000	23656	2435	1.000000	31731	54	1.000000	9661161	-0.004085
291469045	8292659	43066	10000.000000	23424	2647	1.000000	31699	55	1.000000	9656395	-0.003639
291457712	8300986	43508	10000.000000	23508	2412	1.000000	31733	53	1.000000	9651674	-0.003725
291477497	8288403	43376	10000.000000	23567	2523	1.000000	31821	42	1.000000	9646867	-0.003728
291526063	8277765	43253	10000.000000	23035	2554	1.000000	31462	49	1.000000	9641974	-0.003753
291478611	8294767	43048	10000.000000	23402	2534	1.000000	32136	57	1.000000	9637261	-0.003979
291417303	8303595	43388	10000.000000	23646	2452	1.000000	31849	52	1.000000	9632520	-0.004187
291439198	8291621	43342	10000.000000	23427	2449	1.000000	31611	48	1.000000	9627819	-0.004216
291481731	8285891	43282	10000.000000	23762	2401	1.000000	31481	41	1.000000	9623066	-0.004272
291440924	8302417	43199	10000.000000	23290	2481	1.000000	31800	46	1.000000	9618248	-0.004306
291423626	8309098	43224	10000.000000	23336	2457	1.000000	31785	33	1.000000	9613573	-0.004047
291426433	8301014	43477	10000.000000	22789	2826	1.000000	31879	49	1.000000	9608674	-0.004033
291477017	8288805	43043	10000.000000	23380	2545	1.000000	31602	56	1.000000	9603924	-0.004264
291475742	8288966	42994	10000.000000	23516	2359	1.000000	31799	46	1.000000	9599126	-0.004156
291486456	8287943	43013	10000.000000	23238	2710	1.000000	31750	62	1.000000	9594288	-0.003111
291513798	8293375	43191	10000.000000	23320	2572	1.000000	31626	60	1.000000	9589584	-0.002981
291474973	8301710	43225	10000.000000	23280	2549	1.000000	31702	49	1.000000	9584845	-0.002838
291464334	8298336	42794	10000.000000	23249	2713	1.000000	31744	50	1.000000	9580173	-0.003373
291475534	8295322	42901	10000.000000	23384	2507	1.000000	31902	41	1.000000	9575361	-0.003380
291501749	8278350	43359	10000.000000	23519	2376	1.000000	31777	44	1.000000	9570613	-0.003173
291462586	8282405	43266	10000.000000	23557	2409	1.000000	31736	50	1.000000	9565831	-0.003198
291456245	8291499	43546	10000.000000	23391	2525	1.000000	31576	63	1.000000	9561051	-0.003106
291437800	8294154	43421	10000.000000	23657	2458	1.000000	31699	41	1.000000	9556302	-0.003211
291478469	8291270	43405	10000.000000	23395	2570	1.000000	31717	40	1.000000	9551432	-0.003171
291471007	8291392	43056	10000.000000	23429	2421	1.000000	31685	45	1.000000	9546616	-0.002564
291478934	8282962	42901	10000.000000	23632	2514	1.000000	31842	35	1.000000	9541846	-0.002305
291452812	8301578	43144	10000.000000	24035	2303	1.000000	31697	38	1.000000	9537138	-0.002143
291476390	8283751	43319	10000.000000	23485	2507	1.000000	31670	33	1.000000	9532394	-0.002155
291456780	8293611	43256	10000.000000	23610	2469	1.000000	31868	47	1.000000	9527596	-0.002008
291466007	8297189	43442	10000.000000	23169	2703	1.000000	31866	50	1.000000	9522917	-0.001408
291446507	8306739	43254	10000.000000	22767	2659	1.000000	31965	79	1.000000	9518167	-0.001356
npatches	nstrain	runtime	dt	init_x	init_y	init_y_blood	init_z	init_S	beta0	beta1	beta2	beta3	mean_beta	B	d	delta	delta_blood	b[0]	mut	m	CTL	c	g	epsilon	k	het	lambda	rho	omega	x_max	patch.dyna	DELTA	A	VA
10000	1	100.000000	0.001000	21900	9499	5000000	0.001000	10000000	5.947031	11.526999	10.659638	7.179515	8	800000000	0.010000	1.000000	432.000000	80000	0.000050	0.004800	0	0.500000	0.000000	2.500000	6.000000	0.500000	0.000000	0.000000	0.000000	31872	0	10.000000	7.000000	1.000000
sus	inf	inf_blood	z	x[0]	y[0][0]	z[0]	x[1]	y[1][0]	z[1]	S[0]	synchrony
219000000	94990000	5000000	10.000000	21900	9499	0.001000	21900	9499	0.001000	10000000	0.000000
182339197	61018879	318763	3941.516320	21865	4360	0.394152	12942	8436	0.394152	9995123	0.000000
243891361	22947866	119446	6325.803353	28237	868	0.632580	18538	4472	0.632580	9990184	0.000000
273546754	12634371	65750	7771.765723	30868	279	0.777177	21332	3043	0.777177	9985083	0.000000
287551352	8448925	44091	8648.676577	31413	114	0.864868	23086	2487	0.864868	9980073	0.000000
294894698	6387468	33648	9180.483393	31673	66	0.918048	24315	2055	0.918048	9975173	0.000000
299025953	5267227	27500	9503.000201	31677	41	0.950300	24993	1846	0.950300	9970067	0.000000
301464284	4633361	24218	9698.592075	31764	25	0.969859	25053	1811	0.969859	9965051	0.000000
302821951	4276296	22155	9817.209710	31820	27	0.981721	25745	1503	0.981721	9960137	0.000000
303745632	4037719	21295	9889.145947	31647	28	0.988915	26174	1602	0.988915	9955214	0.000000
304352488	3889953	20204	9932.769732	31642	30	0.993277	25768	1533	0.993277	9950199	0.000000
304660614	3802278	19856	9959.227880	31800	26	0.995923	26177	1493	0.995923	9945208	0.000000
304899557	3744830	19471	9975.264747	31807	23	0.997527	26319	1476	0.997527	9940300	0.000000
304989748	3717694	19407	9984.937901	32014	21	0.998501	26070	1545	0.998501	9935282	0.000000
305103073	3695134	19633	9990.800030	31892	27	0.999091	25302	1677	0.999091	9930277	0.000000
305144553	3681462	19079	9994.243940	31847	29	0.999449	25985	1552	0.999449	9925373	0.000000
305148193	3674311	19186	9996.479544	31586	28	0.999666	25883	1706	0.999666	9920359	0.000000
305200793	3667542	18990	9997.806489	31714	36	0.999797	26201	1541	0.999797	9915338	0.000000
305179484	3670403	18930	9998.574572	31774	29	0.999877	26088	1454	0.999877	9910451	0.000000
305205972	3670490	19233	9999.058920	32004	39	0.999925	26297	1480	0.999925	9905329	0.000000
305238415	3666114	19144	9999.423042	31979	23	0.999955	25938	1615	0.999955	9900309	0.000000
305249524	3659940	18961	9999.475816	31861	23	0.999973	25573	1596	0.999973	9895386	0.000000
305227487	3658023	19055	9999.641770	32011	17	0.999983	26081	1519	0.999983	9890480	0.000000
305196362	3667727	19261	9999.770693	31830	34	0.999990	26233	1419	0.999990	9885601	0.000000
305182612	3669153	19129	9999.830195	31852	16	0.999994	25965	1580	0.999994	9880608	0.000000
305261225	3660714	19033	9999.872478	31784	29	0.999996	26001	1577	0.999996	9875607	0.000000
305188865	3668154	19183	9999.821249	31896	30	0.999998	25753	1619	0.999998	9870648	0.000000
305215179	3666232	19212	9999.805537	32140	18	0.999999	26519	1415	0.999999	9865630	0.000000
305227431	3665164	19255	9999.843574	31494	25	0.999999	25913	1599	0.999999	9860727	0.000000
305245854	3648284	18893	9999.824037	31751	24	0.999999	26227	1439	0.999999	9855770	0.000000
305251055	3654711	18769	9999.893286	31955	34	1.000000	26343	1541	1.000000	9850818	0.000000
305252460	3663947	19090	9999.864449	31820	23	1.000000	26374	1517	1.000000	9845796	0.000000
305255045	3653094	18876	9999.722794	31691	31	1.000000	26499	1433	1.000000	9840871	0.000000
305205396	3665855	18967	9999.807412	31749	38	1.000000	26169	1559	1.000000	9835931	0.000000
305219330	3665066	19284	9999.883204	31876	13	1.000000	25967	1477	1.000000	9831073	0.000000
305179596	3676122	19333	9999.912700	31792	20	1.000000	26006	1589	1.000000	9826228	0.000000
305187007	3673708	19022	9999.830977	31821	26	1.000000	26036	1522	1.000000	9821442	0.000000
305236127	3663770	19282	9999.785128	31949	31	1.000000	26373	1372	1.000000	9816402	0.000000
305247563	3664205	19028	9999.857273	31922	39	1.000000	26692	1367	1.000000	9811484	0.000000
305182388	3677939	19173	9999.839682	32087	24	1.000000	26355	1432	1.000000	9806641	0.000000
305211000	3663237	19139	9999.873929	32091	23	1.000000	26316	1464	1.000000	9801730	-1.#IND00
305265930	3650442	19089	9999.848659	31820	17	1.000000	26293	1533	1.000000	9796849	-1.#IND00
305249514	3663189	19013	9999.869498	31902	31	1.000000	25989	1525	1.000000	9791985	0.030894
305206052	3669179	19032	9999.782637	31684	27	1.000000	25929	1597	1.000000	9787113	0.019715
305237943	3664441	19056	9999.814781	31751	15	1.000000	25482	1655	1.000000	9782242	0.021355
305236186	3665496	19046	9999.826785	31878	21	1.000000	26312	1530	1.000000	9777459	0.021874
305229755	3654398	19233	9999.736070	31907	20	1.000000	25979	1685	1.000000	9772657	0.018173
305239487	3663669	18800	9999.681324	31707	17	1.000000	26246	1371	1.000000	9767751	0.016693
305236972	3668306	19158	9999.665728	31644	15	1.000000	25799	1613	1.000000	9762893	0.014254
305218866	3659233	19009	9999.772793	31716	13	1.000000	25947	1582	1.000000	9758117	0.011515
305250172	3655798	19081	9999.812221	31848	34	1.000000	25985	1551	1.000000	9753305	0.011066
305203356	3670884	19175	9999.881018	31625	26	1.000000	26572	1372	1.000000	9748433	0.013097
305235757	3664568	19127	9999.924784	31635	32	1.000000	26121	1576	1.000000	9743651	0.012986
305231981	3659116	19055	9999.799056	31865	35	1.000000	25545	1778	1.000000	9738824	0.011797
305227762	3664956	18956	9999.804511	31893	26	1.000000	25059	1916	1.000000	9733976	0.011432
305219112	3664592	19286	9999.828994	31931	26	1.000000	25865	1490	1.000000	9729199	0.010983
305241244	3663178	18781	9999.876730	31806	27	1.000000	26157	1590	1.000000	9724105	0.011294
305265149	3648251	19207	9999.817962	31783	26	1.000000	25900	1660	1.000000	9719223	0.011019
305245363	3651928	19215	9999.838622	31878	19	1.000000	26290	1419	1.000000	9714319	0.010854
305257460	3656182	18992	9999.781954	31859	23	1.000000	25896	1728	1.000000	9709519	0.010875
305208856	3665431	18913	9999.758880	31537	32	1.000000	26291	1407	1.000000	9704712	0.011676
305230508	3669414	19055	9999.745734	31673	19	1.000000	26068	1640	1.000000	9699884	0.010856
305221274	3669273	19174	9999.726562	31848	25	1.000000	25832	1558	1.000000	9695049	0.010358
305224346	3668450	19100	9999.749470	31789	21	1.000000	26028	1476	1.000000	9690221	0.010620
305219370	3670522	19100	9999.838373	31862	30	1.000000	26538	1432	1.000000	9685328	0.010278
305209931	3660549	19176	9999.870793	31626	32	1.000000	26119	1580	1.000000	9680491	0.009798
305227192	3660581	18861	9999.909793	31643	42	1.000000	25814	1592	1.000000	9675754	0.008946
305223783	3660955	18969	9999.934526	31872	18	1.000000	26388	1364	1.000000	9670812	0.007045
305234017	3659786	19026	9999.956479	31734	33	1.000000	25775	1697	1.000000	9665960	0.005947
305223140	3662653	18955	9999.899897	31757	27	1.000000	26243	1443	1.000000	9661136	0.004342
305232157	3661724	19169	9999.916941	31843	25	1.000000	26102	1471	1.000000	9656358	0.004172
305238960	3659139	18992	9999.769691	31774	20	1.000000	26505	1540	1.000000	9651597	0.003550
305217943	3672801	19215	9999.860328	31785	31	1.000000	25738	1629	1.000000	9646837	0.003131
305203753	3668413	19240	9999.905938	31928	17	1.000000	26407	1332	1.000000	9641961	0.002865
305239390	3661650	19244	9999.923733	31743	27	1.000000	25462	1734	1.000000	9637113	0.003181
305243557	3656674	19020	9999.953747	31912	22	1.000000	25795	1500	1.000000	9632259	0.003153
305215048	3667030	18834	9999.879745	31563	26	1.000000	26296	1496	1.000000	9627420	0.002946
305210730	3666205	19097	9999.905164	31670	24	1.000000	26081	1547	1.000000	9622657	0.002790
305241840	3655334	19079	9999.724267	32118	42	1.000000	26303	1509	1.000000	9617752	0.002437
305229101	3659481	19255	9999.652292	31617	24	1.000000	26102	1508	1.000000	9612937	0.002414
305268493	3660353	19101	9999.734495	31679	24	1.000000	26137	1555	1.000000	9608299	0.002306
305235512	3666623	19312	9999.780762	31779	28	1.000000	26129	1546	1.000000	9603643	0.002317
305213583	3664283	19153	9999.766289	31811	28	1.000000	25917	1613	1.000000	9598845	0.002046
305198537	3671465	19085	9999.794632	31729	35	1.000000	26221	1517	1.000000	9594154	0.001942
305186387	3664742	18961	9999.863804	31793	22	1.000000	25304	1751	1.000000	9589323	0.003088
305201108	3679737	19080	9999.845401	31607	26	1.000000	26084	1496	1.000000	9584513	0.003109
305194325	3670796	19252	9999.900812	31726	38	1.000000	26080	1600	1.000000	9579791	0.003171
305209020	3669438	18945	9999.869869	31794	28	1.000000	26037	1464	1.000000	9574971	0.002157
305226374	3666989	18941	9999.878453	31814	23	1.000000	26358	1463	1.000000	9570050	0.002115
305220407	3669222	18827	9999.926287	31863	19	1.000000	26648	1453	1.000000	9565300	0.001956
305251689	3662373	19009	9999.889850	31856	20	1.000000	25720	1612	1.000000	9560551	0.001746
305245681	3655455	19133	9999.896157	31921	27	1.000000	26310	1370	1.000000	9555734	0.001631
305240286	3648733	19171	9999.887030	31646	29	1.000000	25974	1579	1.000000	9550929	0.001731
305257578	3664260	18762	9999.883729	31551	23	1.000000	26188	1537	1.000000	9546199	0.001972
305230655	3667182	18991	9999.758257	31699	19	1.000000	25995	1607	1.000000	9541438	0.001803
305189639	3673476	18867	9999.672592	31959	29	1.000000	25639	1703	1.000000	9536726	0.001673
305186325	3672586	19269	9999.728264	31857	37	1.000000	25942	1476	1.000000	9532020	0.001428
305184974	3674346	18994	9999.730378	31741	18	1.000000	26530	1549	1.000000	9527282	0.001464
305228096	3662772	19204	9999.566932	31949	10	1.000000	25765	1634	1.000000	9522681	0.001175
305228951	3664816	19154	9999.486388	31806	20	1.000000	26520	1277	1.000000	9517893	0.001189
npatches	nstrain	runtime	dt	init_x	init_y	init_y_blood	init_z	init_S	beta0	beta1	beta2	beta3	mean_beta	B	d	delta	delta_blood	b[0]	mut	m	CTL	c	g	epsilon	k	het	lambda	rho	omega	x_max	patch.dyna	DELTA	A	VA
10000	1	100.000000	0.001000	21900	9499	5000000	0.001000	10000000	9.638963	11.264530	8.877095	9.413961	8	800000000	0.010000	1.000000	432.000000	80000	0.000050	0.004800	0	0.500000	0.000000	2.500000	7.000000	0.500000	0.000000	0.000000	0.000000	31872	0	10.000000	7.000000	1.000000
sus	inf	inf_blood	z	x[0]	y[0][0]	z[0]	x[1]	y[1][0]	z[1]	S[0]	synchrony
219000000	94990000	5000000	10.000000	21900	9499	0.001000	21900	9499	0.001000	10000000	0.000000
188863249	52896997	276227	3941.516320	15684	6638	0.394152	14060	7540	0.394152	9994965	0.000000
255841540	16635773	86684	6325.803353	22943	2308	0.632580	20425	3428	0.632580	9990055	0.000000
285732894	7930574	41127	7771.765723	27513	1091	0.777177	24137	2094	0.777177	9985096	0.000000
298801755	4651267	24296	8648.676577	29266	491	0.864868	25829	1527	0.864868	9980115	0.000000
305294409	3125732	16399	9180.420938	30507	301	0.918048	27194	1058	0.918048	9975209	0.000000
308779936	2326068	12103	9500.385912	31063	186	0.950300	27874	960	0.950300	9970263	0.000000
310775797	1872724	9757	9665.984383	31221	177	0.969859	28627	806	0.969859	9965245	0.000000
311920083	1613768	8370	9716.245925	31459	95	0.981721	28904	686	0.981721	9960161	0.000000
312667210	1452832	7516	9686.442909	31680	54	0.988915	28955	640	0.988915	9955212	0.000000
313144778	1344016	7087	9613.016068	31744	35	0.993277	29358	601	0.993277	9950140	0.000000
313430812	1282971	6698	9532.696516	32027	22	0.995923	29432	581	0.995923	9945126	0.000000
313612529	1246819	6512	9466.080262	32001	13	0.997527	29848	542	0.997527	9940195	0.000000
313699349	1223525	6260	9424.116640	31975	34	0.998501	29656	568	0.998501	9935237	0.000000
313791856	1205114	6265	9381.095327	31917	55	0.999091	29585	465	0.999091	9930289	0.000000
313849303	1192075	6193	9345.557558	31761	37	0.999449	29927	499	0.999449	9925319	0.000000
313902506	1174236	6100	9338.582284	31677	32	0.999666	29817	523	0.999666	9920324	0.000000
313951471	1177080	6096	9334.276955	31786	18	0.999797	29725	443	0.999797	9915363	0.000000
313951003	1181946	6237	9302.919644	31867	12	0.999877	29696	504	0.999877	9910384	0.000000
313912669	1182239	6165	9297.720891	31891	13	0.999925	29905	493	0.999925	9905413	0.000000
313922141	1176114	6195	9290.543089	31801	27	0.999955	29805	518	0.999955	9900598	0.000000
313919230	1179061	6140	9284.609504	31845	30	0.999973	30021	361	0.999973	9895844	0.000000
313932630	1175385	5958	9283.560943	31737	32	0.999983	30408	350	0.999983	9890900	0.000000
313958469	1169860	6020	9289.591662	31819	23	0.999990	30147	495	0.999990	9886049	0.000000
313955043	1167827	6137	9282.265639	31805	22	0.999994	29558	521	0.999994	9881240	0.000000
313976854	1172080	6045	9292.573602	31779	30	0.999996	29593	500	0.999996	9876202	0.000000
313971027	1169301	6086	9282.981890	31901	17	0.999998	29543	542	0.999998	9871294	0.000000
313951798	1174651	6020	9289.158830	31608	33	0.999999	29668	562	0.999999	9866393	0.000000
313940564	1179135	6054	9297.026228	31784	27	0.999999	29275	613	0.999999	9861377	0.000000
313964468	1169433	6151	9299.528428	31685	34	0.999999	29743	546	0.999999	9856480	0.000000
313966659	1176818	6330	9293.683388	31652	19	1.000000	29862	467	1.000000	9851461	0.000000
313921156	1173950	6253	9294.732253	31949	32	1.000000	29789	518	1.000000	9846402	0.000000
313969672	1171085	6129	9303.563056	31772	23	1.000000	29358	658	1.000000	9841382	0.000000
313979943	1166278	6098	9290.129965	31897	11	1.000000	29190	595	1.000000	9836468	0.000000
313981612	1170055	6029	9286.521221	31893	26	1.000000	29764	491	1.000000	9831482	0.000000
313988762	1169534	6115	9288.298698	31628	28	1.000000	30252	360	1.000000	9826586	0.000000
313961999	1170299	6111	9291.121790	31643	32	1.000000	30523	389	1.000000	9821707	0.000000
313943232	1172071	6062	9298.513062	31571	23	1.000000	29985	512	1.000000	9816602	0.000000
313957885	1171380	6076	9294.014205	31853	22	1.000000	29331	574	1.000000	9811692	0.000000
313981517	1168978	6245	9297.675539	31820	13	1.000000	29322	545	1.000000	9806875	0.000000
313968225	1172365	6008	9296.726204	31859	33	1.000000	29786	488	1.000000	9801995	-1.#IND00
313978497	1167674	6088	9294.699847	31780	19	1.000000	29584	503	1.000000	9797182	-1.#IND00
313941623	1167359	6171	9303.468874	31773	12	1.000000	29691	520	1.000000	9792301	-1.#IND00
313965344	1170757	6080	9288.508528	31758	41	1.000000	29441	738	1.000000	9787343	-0.002682
313977098	1165568	6132	9283.152895	31675	76	1.000000	29264	608	1.000000	9782448	-0.002419
313937230	1178099	6183	9292.306802	31427	33	1.000000	29831	486	1.000000	9777417	-0.002720
313938751	1174906	6100	9304.027906	31383	34	1.000000	29971	491	1.000000	9772505	0.007879
313923593	1178812	6257	9302.447622	31716	17	1.000000	29240	666	1.000000	9767578	0.006015
313948404	1174330	6083	9293.036684	31614	43	1.000000	29525	562	1.000000	9762776	0.005646
313970245	1170132	6192	9296.266504	31949	23	1.000000	28651	742	1.000000	9757929	0.004896
313989472	1167572	6238	9288.501590	31757	14	1.000000	29463	524	1.000000	9752987	-0.000055
313974280	1166962	5997	9277.816905	31837	17	1.000000	29517	500	1.000000	9748185	-0.000465
313977172	1172134	6219	9282.706909	31804	18	0.906517	29832	474	1.000000	9743228	0.000201
313969857	1172581	6068	9285.102525	31474	47	0.943307	29811	477	1.000000	9738520	-0.002812
313949529	1174965	6220	9281.892230	31750	43	0.965618	29746	572	1.000000	9733647	-0.002139
313921689	1181446	6173	9292.414195	31686	22	0.979149	29094	778	1.000000	9728708	-0.003189
313959506	1175331	6247	9291.009069	31608	64	0.987355	28872	667	1.000000	9723881	-0.004187
313950224	1170921	6126	9290.505484	31717	53	0.992331	29329	603	1.000000	9719049	-0.003824
313947344	1175433	6054	9293.111430	31658	55	0.995349	29364	613	1.000000	9714164	-0.002849
313960219	1172517	6182	9290.496123	31865	41	0.997180	29648	572	1.000000	9709373	-0.000715
313968213	1171095	6051	9284.729583	31714	14	0.998290	29477	573	1.000000	9704413	-0.000760
313949118	1170504	5972	9274.002002	31741	11	0.998963	29318	611	1.000000	9699651	-0.001025
313953512	1169781	6146	9278.298788	31681	63	0.999371	29415	634	1.000000	9694928	-0.001013
313964011	1166222	5942	9285.377077	31617	17	0.999618	29793	452	1.000000	9690121	-0.001089
313970074	1168085	5972	9284.144282	31656	21	0.999769	29951	496	1.000000	9685198	-0.000690
313960383	1172483	5969	9288.687199	31863	45	0.999860	28875	668	1.000000	9680343	-0.001290
313971378	1170546	6068	9281.268182	31761	32	0.999915	29283	582	1.000000	9675558	-0.001149
313965213	1169898	6020	9274.557469	31762	50	0.999948	29745	451	1.000000	9670680	-0.001131
314000009	1171444	6034	9286.022199	31529	28	0.999969	29823	569	1.000000	9665689	-0.000878
313941633	1180283	6209	9285.917797	31753	22	0.999981	29163	687	1.000000	9660861	-0.000853
313957695	1168750	6122	9304.286337	31615	65	0.999988	28902	644	1.000000	9656092	-0.000934
313955004	1169357	6053	9286.559901	31715	49	0.999993	29283	667	1.000000	9651205	-0.000736
313959150	1173763	6183	9292.608299	31598	54	0.999996	29543	524	1.000000	9646365	-0.001533
313935296	1171182	6223	9291.461325	31706	61	0.999997	29198	663	1.000000	9641452	-0.002066
313944957	1175655	6046	9284.409813	31714	28	0.999998	29524	508	1.000000	9636658	-0.002148
313948460	1168137	5975	9285.550135	31740	31	0.999999	30183	370	1.000000	9631748	-0.001938
313966160	1175832	6028	9300.239939	31604	40	0.999999	29898	496	1.000000	9626821	-0.002009
313957782	1172852	6047	9293.399212	31657	55	1.000000	30239	416	1.000000	9622058	-0.001829
313977538	1168756	6088	9272.759018	31456	11	1.000000	29677	626	1.000000	9617135	-0.001796
313969473	1166153	6014	9271.563820	31764	21	1.000000	30071	464	1.000000	9612261	-0.001498
313983451	1172474	6233	9273.465961	31988	24	1.000000	29588	566	1.000000	9607510	-0.000967
313983538	1169004	6155	9284.256145	31840	21	1.000000	29698	428	1.000000	9602695	-0.000997
313986124	1170660	6263	9281.780633	31628	38	0.861052	29984	327	1.000000	9597801	-0.001229
313964578	1172608	5983	9286.348462	31590	93	0.915734	30381	390	1.000000	9593131	-0.001196
313917914	1176479	6080	9295.039559	31585	55	0.948897	30177	355	1.000000	9588314	-0.000677
313937648	1177582	6183	9292.555724	31600	61	0.969008	29587	566	1.000000	9583582	-0.000929
313892319	1185467	6106	9294.033679	31643	59	0.981205	29128	655	1.000000	9578882	-0.000944
313913961	1174536	6114	9298.829578	31846	22	0.988602	29152	632	1.000000	9574188	-0.000945
313945996	1174163	6135	9302.707297	31952	20	0.993087	29272	677	1.000000	9569417	-0.000865
313940242	1176135	6184	9305.607371	31637	22	0.995808	29412	551	1.000000	9564713	-0.000452
313957764	1168420	6016	9303.747353	31696	37	0.997458	29801	469	1.000000	9559847	-0.000578
313959974	1167962	6083	9303.112128	31763	18	0.998458	29725	549	1.000000	9555099	-0.001135
313932298	1172773	6217	9300.809747	31926	35	0.999065	29502	586	1.000000	9550257	-0.001262
313935623	1177729	6153	9294.746341	31716	14	0.999433	29549	536	1.000000	9545375	-0.001241
313931698	1177766	6017	9297.483242	31772	49	0.999656	29510	608	1.000000	9540578	-0.000847
313953742	1166378	6136	9297.550436	31956	24	0.999791	29461	480	1.000000	9535760	-0.000781
313961944	1173042	6200	9279.862074	31809	30	0.999874	29629	592	1.000000	9531040	-0.001453
313927499	1174498	6113	9284.050684	31524	39	0.999923	29397	577	1.000000	9526275	-0.001829
313952794	1170674	6166	9279.521004	31708	38	0.999953	30005	436	1.000000	9521452	-0.001455
313912211	1174543	6095	9274.689199	31725	33	0.999972	29428	561	1.000000	9516704	-0.001260
npatches	nstrain	runtime	dt	init_x	init_y	init_y_blood	init_z	init_S	beta0	beta1	beta2	beta3	mean_beta	B	d	delta	delta_blood	b[0]	mut	m	CTL	c	g	epsilon	k	het	lambda	rho	omega	x_max	patch.dyna	DELTA	A	VA
10000	1	100.000000	0.001000	21900	9499	5000000	0.001000	10000000	9.522239	8.004463	7.681400	7.972325	8	800000000	0.010000	1.000000	432.000000	80000	0.000050	0.004800	0	0.500000	0.000000	2.500000	8.000000	0.500000	0.000000	0.000000	0.000000	31872	0	10.000000	7.000000	1.000000
sus	inf	inf_blood	z	x[0]	y[0][0]	z[0]	x[1]	y[1][0]	z[1]	S[0]	synchrony
219000000	94990000	5000000	10.000000	21900	9499	0.001000	21900	9499	0.001000	10000000	0.000000
194759042	45958344	240221	3941.516320	16552	5863	0.394152	18896	4616	0.394152	9995097	0.000000
265968439	11953831	62419	6325.803353	24484	1720	0.632580	26944	1009	0.632580	9990127	0.000000
295198514	4805045	24764	7771.765723	28613	596	0.777177	30773	179	0.777177	9985320	0.000000
306857382	2350855	12171	8647.892484	30715	195	0.864868	31631	37	0.864868	9980194	0.000000
312081087	1303996	6674	9088.635663	31181	137	0.918048	31578	6	0.918048	9975266	0.000000
314658010	808245	4191	8829.450383	31642	59	0.950300	31864	6	0.702119	9970313	0.000000
315976393	550351	2916	8062.458621	31640	21	0.969859	31777	10	0.771838	9965341	0.000000
316737937	417310	2221	7299.005892	31716	6	0.981721	31816	5	0.861630	9960468	0.000000
317141185	351603	1826	6800.131806	31846	21	0.861445	31965	7	0.609749	9955507	0.000000
317305809	332292	1726	6593.603293	31923	3	0.803095	31457	2	0.763330	9950608	0.000000
317311463	353827	1831	6569.844617	31820	4	0.868324	31707	2	0.493522	9945720	0.000000
317220344	392791	2031	6719.918552	31705	59	0.686008	31847	16	0.446286	9940668	0.000000
317063313	421600	2249	6868.840057	31710	16	0.809578	31681	38	0.664198	9935847	0.000000
317001662	428179	2243	6982.729689	31687	12	0.884518	31767	22	0.796351	9930871	0.000000
317065456	402748	2111	6973.965361	31595	5	0.929965	31700	3	0.876496	9925781	0.000000
317129025	383505	2046	6869.734742	31639	2	0.432646	31755	4	0.788404	9920837	0.000000
317170616	376542	1996	6785.203790	31899	31	0.613511	31856	4	0.871676	9915935	0.000000
317190284	378964	2046	6790.848151	31516	82	0.765612	31918	4	0.497392	9910912	0.000000
317184656	387143	2036	6779.542039	31771	34	0.857854	31902	16	0.695191	9906021	0.000000
317167753	384860	2073	6822.658485	31761	5	0.913795	31742	1	0.729464	9901149	0.000000
317148683	390670	1991	6855.159816	31813	17	0.628702	31747	52	0.513041	9896226	0.000000
317149348	392398	2096	6840.734993	31787	29	0.774825	31975	35	0.704681	9891368	0.000000
317156995	385482	1949	6844.888186	31708	11	0.863441	31835	17	0.820902	9886551	0.000000
317167846	384570	1928	6822.236670	31973	12	0.917183	31990	17	0.891385	9881693	0.000000
317174387	387578	2029	6813.454241	31773	13	0.680656	32095	0	0.557786	9876921	0.000000
317156122	396485	2003	6776.754530	31688	14	0.806332	31857	41	0.433927	9871960	0.000000
317088787	412291	2111	6873.752082	31910	4	0.882549	31544	13	0.656702	9867160	0.000000
317050289	417516	2189	6937.470946	31638	10	0.741151	31867	5	0.791805	9862234	0.000000
317049521	401930	2131	6926.545674	31655	41	0.843020	31946	6	0.390980	9857277	0.000000
317136309	390577	2027	6889.936436	31559	10	0.904799	31780	44	0.630657	9852341	0.000000
317187804	381142	2031	6843.199224	31984	2	0.645191	31676	48	0.776010	9847517	0.000000
317151946	390228	1992	6840.378884	31987	2	0.619262	31517	9	0.864160	9842546	0.000000
317124526	399789	2017	6865.316327	31857	1	0.309542	31665	8	0.423150	9837583	0.000000
317129100	394299	2041	6875.163166	32049	42	0.515693	31691	21	0.650167	9832724	0.000000
317169368	375421	1919	6843.990044	31697	38	0.706289	32132	12	0.787842	9827770	0.000000
317222428	374293	1879	6787.331865	31797	21	0.821878	31678	0	0.561785	9822960	0.000000
317186831	390634	2034	6788.359731	32100	2	0.404740	31853	26	0.584100	9818095	0.000000
317114072	401274	2114	6846.493074	31717	19	0.639002	31740	12	0.747776	9813134	0.000000
317087381	404744	2097	6880.089222	31704	15	0.781071	31687	2	0.601504	9808289	0.000000
317093289	396873	2122	6896.639451	31719	2	0.867229	32081	16	0.669081	9803457	-1.#IND00
317136804	386023	2054	6867.095475	31697	0	0.374525	32048	10	0.799313	9798565	-1.#IND00
317170856	379727	1952	6830.435745	31788	21	0.393042	31794	7	0.878292	9793532	-1.#IND00
317170517	383918	1999	6787.983315	31558	76	0.631907	31829	2	0.658338	9788624	-1.#IND00
317167502	392686	2070	6805.671682	31632	86	0.776768	31608	18	0.448867	9783727	0.005522
317133998	389375	1948	6858.365336	31476	40	0.864620	31775	2	0.408361	9778837	0.005321
317134865	389256	2074	6856.777471	31802	13	0.917898	31905	35	0.641198	9773975	-0.000770
317142993	392629	2029	6843.691412	31860	3	0.348513	31742	12	0.782403	9769143	0.003571
317149193	389272	2140	6842.507850	31642	110	0.604902	31831	6	0.868037	9764255	0.004077
317163173	383223	2011	6818.496108	31661	177	0.760391	31894	15	0.747040	9759384	-0.006983
317157719	387909	1954	6821.843050	31341	124	0.854688	31855	7	0.846591	9754494	-0.007736
317149677	391291	2057	6860.280585	31302	47	0.911875	31804	3	0.906965	9749556	-0.007354
317146503	388632	1941	6830.673153	31947	10	0.946556	31811	7	0.444273	9744750	-0.005455
317141524	395648	2023	6843.554619	31767	4	0.593566	31659	10	0.662977	9739980	-0.007343
317099249	399797	2047	6890.630232	31936	13	0.409829	31864	6	0.795611	9735139	-0.005018
317120372	395477	2092	6897.201800	31502	165	0.642088	31775	10	0.429592	9730205	-0.007949
317122383	391527	1995	6886.463301	31537	108	0.782942	31487	46	0.654073	9725264	-0.006722
317143575	387294	1995	6853.150610	31845	33	0.868364	31715	13	0.790211	9720458	-0.007237
317172544	375225	2014	6805.220866	31778	22	0.920169	31873	1	0.316603	9715639	-0.005115
317205060	371974	1874	6778.051068	31781	5	0.362273	31670	17	0.463715	9710717	-0.004817
317176350	382419	1902	6756.890412	31581	65	0.613247	31807	10	0.674768	9705901	-0.004674
317108428	408692	2135	6818.144862	31741	114	0.765452	31743	13	0.802761	9701018	-0.005013
317069816	406977	2103	6919.286564	31582	131	0.857757	31712	2	0.818682	9696228	-0.004297
317098035	400818	2111	6913.142256	31584	58	0.913736	31895	12	0.498632	9691346	-0.005021
317144798	385230	2038	6870.833016	31956	47	0.947685	31679	9	0.695943	9686600	-0.004034
317192991	378765	1953	6824.166154	31712	4	0.968273	31758	3	0.695206	9681755	-0.003515
317145259	385410	2077	6790.412370	31785	9	0.847626	31749	5	0.517258	9676876	-0.002268
317148420	387551	2053	6801.609505	31894	8	0.907592	31880	4	0.707239	9671998	-0.002390
317142296	396193	2111	6823.543958	31859	13	0.463186	31940	10	0.546667	9667118	-0.002393
317101379	403584	2141	6850.923763	31674	83	0.674446	31872	14	0.725074	9662312	-0.000729
317043954	415589	2177	6888.864102	31653	58	0.802566	31852	14	0.833270	9657480	-0.001730
317018114	413176	2130	6935.567319	31837	8	0.880265	31897	6	0.577951	9652802	-0.001569
317073248	397447	2043	6932.961542	31859	7	0.927386	31927	15	0.603642	9647956	-0.001382
317175037	375211	1919	6843.919252	31912	0	0.767892	31745	12	0.759627	9643186	-0.000959
317202641	378128	2020	6772.645568	31906	18	0.570511	31856	4	0.854225	9638478	-0.001758
317145288	395137	2006	6797.448604	31757	57	0.739535	31934	9	0.413556	9633683	-0.002266
317063796	412408	2172	6870.320176	31780	35	0.842040	31878	25	0.644348	9628888	-0.002783
317050176	409123	2094	6923.614418	31854	7	0.904204	31799	19	0.784313	9624052	-0.003411
317092653	398186	2065	6917.375251	31840	16	0.409358	32110	8	0.869196	9619275	-0.003043
317156042	384139	2005	6851.513122	31279	95	0.641803	31743	6	0.730815	9614491	-0.002133
317152293	382346	1972	6819.451396	31322	125	0.782769	32224	2	0.569683	9609714	-0.002057
317177171	374549	1911	6792.673940	31676	17	0.868259	31882	9	0.513535	9604903	-0.001640
317175306	378439	2027	6754.330290	31851	3	0.920105	31682	1	0.559225	9600065	-0.001403
317181292	383021	1976	6795.955336	31819	3	0.815013	32080	6	0.533224	9595257	-0.001592
317137312	393337	2005	6815.240332	31888	0	0.719013	31931	7	0.515965	9590552	-0.001343
317100029	403607	2073	6863.121985	31931	76	0.632471	31959	2	0.694213	9585680	-0.001454
317109074	402165	2114	6905.672632	31566	111	0.777111	31961	20	0.611186	9580831	-0.001477
317124771	394274	1980	6896.748431	31452	87	0.864828	31792	2	0.751077	9575981	-0.002059
317127892	395114	2142	6878.955314	31906	7	0.918024	31606	9	0.718710	9571255	-0.001293
317122075	393437	2065	6868.009294	32035	2	0.711592	31948	1	0.402711	9566440	-0.000774
317140999	389164	2072	6856.360923	32179	18	0.696598	32027	9	0.593991	9561665	-0.000545
317139650	392787	2116	6844.944534	31871	5	0.816001	31872	6	0.753774	9556871	-0.000483
317155175	382904	2022	6828.855575	31899	2	0.888413	32031	3	0.644036	9551880	-0.000418
317147363	384683	2020	6792.442967	31857	1	0.628658	31726	6	0.784124	9547243	-0.000771
317143951	386813	1963	6830.628280	32088	2	0.440699	31773	14	0.566399	9542515	-0.000891
317131708	394247	2057	6834.081222	31901	22	0.660809	31908	5	0.737041	9537899	-0.000640
317076394	406539	2191	6876.392975	31863	20	0.794296	31732	1	0.702606	9533176	-0.000552
317098541	401507	2053	6917.172660	31815	54	0.875250	31702	17	0.458592	9528457	-0.000442
317138207	388873	2071	6897.552725	31658	38	0.924345	31703	57	0.671661	9523781	-0.000526
317165570	379517	1976	6833.608158	31775	17	0.954118	31815	9	0.800877	9519053	-0.000894
npatches	nstrain	runtime	dt	init_x	init_y	init_y_blood	init_z	init_S	beta0	beta1	beta2	beta3	mean_beta	B	d	delta	delta_blood	b[0]	mut	m	CTL	c	g	epsilon	k	het	lambda	rho	omega	x_max	patch.dyna	DELTA	A	VA
10000	1	100.000000	0.001000	21900	9499	5000000	0.001000	10000000	6.809954	10.568982	7.129741	8.369109	8	800000000	0.010000	1.000000	432.000000	80000	0.000050	0.004800	0	0.500000	0.000000	2.500000	9.000000	0.500000	0.000000	0.000000	0.000000	31872	0	10.000000	7.000000	1.000000
sus	inf	inf_blood	z	x[0]	y[0][0]	z[0]	x[1]	y[1][0]	z[1]	S[0]	synchrony
219000000	94990000	5000000	10.000000	21900	9499	0.001000	21900	9499	0.001000	10000000	0.000000
201155271	39587273	206401	3941.516320	21715	3422	0.394152	16196	5480	0.394152	9995081	0.000000
275003562	8425591	43672	6325.803353	29013	368	0.632580	24603	1557	0.632580	9990141	0.000000
302517532	2743773	14502	7771.675434	31232	50	0.777177	28493	626	0.777177	9985236	0.000000
312201423	1049714	5353	8525.003432	31625	9	0.864868	30365	258	0.864868	9980201	0.000000
315976081	438706	2286	7701.020499	31690	1	0.768056	31300	57	0.918048	9975301	0.000000
317479529	205464	1061	6163.166228	32009	11	0.567738	31756	31	0.950300	9970314	0.000000
318101013	120525	619	5100.279518	31795	0	0.230221	31814	24	0.969859	9965356	0.000000
318267510	119259	626	4619.589982	32042	0	0.169817	31958	1	0.492464	9960280	0.000000
318031772	211091	1064	4730.631671	31831	3	0.188227	31968	21	0.608842	9955446	0.000000
317286983	470283	2504	5583.750069	31725	31	0.507696	31428	88	0.762780	9950509	0.000000
316145130	738150	3750	6707.951805	31756	17	0.701440	31295	60	0.856137	9945477	0.000000
316122579	582441	3030	7277.414834	31813	4	0.801351	31484	36	0.912754	9940395	0.000000
317062625	316063	1732	6736.559552	31777	2	0.522207	31339	64	0.947089	9935460	0.000000
317760129	184130	959	5686.772882	32089	0	0.259092	31829	7	0.967912	9930448	0.000000
318016451	170126	868	5058.422281	31939	0	0.225272	31811	0	0.289663	9925582	0.000000
317805322	280362	1460	5177.177725	31725	16	0.373483	31691	27	0.403301	9920651	0.000000
317187171	449165	2305	5928.358943	31777	12	0.620046	31338	220	0.638129	9915685	0.000000
316713426	515375	2645	6624.762254	32122	2	0.587447	30595	284	0.780542	9910665	0.000000
316937261	386982	1972	6686.157453	31938	2	0.432987	31349	109	0.866908	9905667	0.000000
317493502	247462	1258	6093.658391	31962	4	0.410637	31570	56	0.919286	9900676	0.000000
317855953	201442	1038	5448.073628	31706	0	0.321048	31865	7	0.951051	9895907	0.000000
317790286	253993	1330	5316.494071	31829	15	0.502418	31964	4	0.970314	9890968	0.000000
317388278	381624	1997	5771.324052	31745	3	0.642055	31829	17	0.543393	9886057	0.000000
316972963	474977	2514	6357.887364	31919	8	0.556775	31393	144	0.723089	9881136	0.000000
316953083	407796	2144	6604.972500	31880	3	0.543520	31417	109	0.832066	9876256	0.000000
317395951	284918	1421	6229.079559	31813	11	0.723166	31508	91	0.898155	9871393	0.000000
317758078	217229	1156	5665.106528	31973	3	0.832112	31783	36	0.938236	9866490	0.000000
317819558	230629	1197	5370.895850	31878	5	0.275021	31642	21	0.962543	9861488	0.000000
317583481	325009	1623	5573.159344	31757	3	0.560333	31845	9	0.977284	9856500	0.000000
317142395	433417	2197	6112.283661	31571	11	0.475557	31595	1	0.366308	9851639	0.000000
316979241	428466	2251	6493.904760	31693	3	0.589341	31694	44	0.614584	9846740	0.000000
317273257	318976	1705	6373.977447	31848	0	0.469455	31727	65	0.766262	9841808	0.000000
317655663	233139	1223	5839.199168	31758	1	0.216670	31543	93	0.858249	9836922	0.000000
317814925	224447	1153	5437.641818	31838	6	0.509440	31562	28	0.914034	9831924	0.000000
317650005	298272	1552	5506.069227	31901	2	0.212791	31818	10	0.947866	9826968	0.000000
317296170	388242	1985	5949.772014	31852	13	0.522593	31816	9	0.968383	9822019	0.000000
317113453	399118	2115	6330.034911	31869	1	0.636506	31765	3	0.916304	9817166	0.000000
317279174	330787	1744	6251.556268	31881	8	0.636066	31716	0	0.332071	9812142	0.000000
317510670	270057	1466	5932.990165	31786	0	0.355970	31695	78	0.375753	9807187	0.000000
317693633	250079	1242	5652.330930	31678	5	0.378169	29614	937	0.621423	9802330	-1.#IND00
317666448	280617	1549	5628.068333	31714	3	0.622888	28740	802	0.770410	9797383	-1.#IND00
317449737	345329	1906	5851.001126	31845	0	0.363047	30700	173	0.860764	9792493	-1.#IND00
317242648	383038	1938	6127.666642	31662	5	0.581705	31779	8	0.915560	9787548	-1.#IND00
317228394	357794	1774	6243.047868	31705	0	0.315458	31870	37	0.858074	9782584	0.014832
317413007	302572	1576	6084.669684	31685	8	0.493910	31791	2	0.911643	9777756	0.013658
317571015	269967	1433	5874.220981	31922	9	0.693079	31889	14	0.946416	9772942	0.010483
317640244	272809	1454	5709.890695	31890	1	0.547501	31796	5	0.967504	9768135	0.010166
317545766	299716	1562	5750.505567	31754	9	0.416237	31962	0	0.597226	9763214	0.007979
317419763	337855	1656	5939.222445	31923	3	0.645974	32054	41	0.662226	9758152	0.004791
317312141	354050	1826	6085.502721	31753	2	0.361271	31749	38	0.795156	9753358	0.004586
317339020	345608	1771	6129.695081	31721	9	0.508312	31597	49	0.875771	9748520	0.004443
317400711	309716	1541	6061.193089	31887	5	0.542522	31703	27	0.924661	9743648	0.004660
317536327	283985	1536	5857.268252	31781	2	0.290013	31820	7	0.954310	9738699	0.004095
317590440	283488	1455	5777.316875	31835	5	0.279692	31935	47	0.685420	9733879	0.002956
317542318	302553	1561	5814.340396	31951	0	0.318758	31425	88	0.809221	9728933	-0.000437
317424873	330612	1719	5923.404790	31671	2	0.198856	31631	29	0.884301	9724110	-0.001209
317359090	342165	1769	6035.524634	31769	8	0.281983	31762	5	0.673446	9719314	0.000587
317356651	334519	1748	6087.539025	31851	2	0.550777	31958	19	0.727998	9714367	0.000607
317470286	303261	1570	6033.189936	32087	3	0.485769	31769	17	0.835043	9709527	0.000293
317610759	268109	1425	5824.243990	31704	3	0.260316	31812	24	0.899961	9704608	0.003397
317611642	275413	1418	5734.810470	31728	4	0.551415	31969	5	0.939331	9699773	0.002104
317525306	309010	1597	5795.006645	31876	2	0.481469	31930	6	0.963207	9694937	0.002799
317379388	341749	1782	5989.307705	31633	12	0.505878	31873	5	0.734476	9690153	0.003153
317336869	346254	1808	6107.857204	31650	4	0.700337	31994	22	0.564357	9685360	0.001871
317395998	315927	1586	6063.270351	31780	10	0.584635	31326	140	0.735802	9680571	0.001788
317518073	289787	1514	5949.301314	31766	4	0.547122	31362	121	0.839776	9675745	0.000283
317566961	279061	1472	5793.590301	31762	1	0.339010	31532	44	0.902831	9670959	-0.000832
317599556	280420	1421	5778.664430	31857	9	0.334819	31759	29	0.941072	9666205	-0.000354
317577307	292941	1578	5791.326325	31953	6	0.522413	31679	4	0.964263	9661377	-0.000461
317497541	311631	1561	5855.718596	31961	11	0.709006	31902	6	0.978327	9656655	-0.000808
317410826	337741	1752	5965.657071	32041	15	0.546027	31664	31	0.811863	9651861	-0.003514
317343167	348497	1815	6065.982136	31763	4	0.613420	31666	9	0.885903	9647119	-0.003321
317312607	334779	1662	6112.379562	31892	0	0.441790	31617	3	0.557583	9642248	-0.003889
317445618	308638	1544	6032.580457	31822	5	0.267040	31653	4	0.336505	9637333	-0.003304
317567430	280528	1461	5884.557211	31695	14	0.555493	31540	142	0.597621	9632534	-0.002748
317578392	273872	1383	5735.365537	31828	1	0.282484	31110	184	0.755975	9627601	-0.002292
317529517	306249	1576	5777.013254	31932	0	0.269071	31149	189	0.852010	9622743	-0.003065
317361605	357801	1824	5992.572711	31961	12	0.377269	31637	52	0.910251	9618002	-0.002533
317229546	378275	1928	6230.426300	31853	19	0.622342	31807	34	0.945571	9613257	-0.002330
317345468	325050	1627	6222.591330	32046	4	0.770967	31858	13	0.966991	9608462	-0.002397
317594320	261287	1335	5917.023088	31883	1	0.784979	31747	0	0.695218	9603582	-0.002386
317719565	248108	1301	5640.499499	31829	0	0.201136	31846	4	0.695572	9598725	-0.002547
317593961	295095	1525	5650.712330	31875	3	0.279670	31601	30	0.597580	9593873	-0.003306
317415743	349247	1806	5883.737082	31734	6	0.563152	31698	69	0.755951	9589064	-0.003411
317278289	363549	1875	6108.221210	31885	4	0.735072	31318	94	0.851995	9584190	-0.004026
317307872	337421	1805	6161.488476	31794	0	0.385375	31682	75	0.910242	9579471	-0.003952
317440572	303125	1577	6032.418579	31693	12	0.310983	31554	15	0.945566	9574696	-0.002970
317538989	294303	1507	5845.328272	31978	10	0.582142	31544	0	0.500943	9570007	-0.002514
317494979	310176	1654	5836.746120	31750	1	0.601383	31806	32	0.545267	9565250	-0.002666
317434017	325497	1656	5959.721401	31968	0	0.380022	31526	106	0.724225	9560492	-0.002610
317433619	318200	1605	5989.325442	31893	6	0.424676	31495	81	0.832755	9555743	-0.002521
317444117	316767	1667	5967.140740	31808	14	0.651092	31665	51	0.898573	9550972	-0.002599
317520741	294404	1558	5929.441659	31822	3	0.397136	31811	16	0.938489	9546303	-0.002384
317519912	300112	1586	5854.716907	32010	11	0.634390	31820	3	0.883185	9541452	-0.002453
317441390	332302	1777	5913.954246	31785	2	0.656849	31728	7	0.831526	9536725	-0.002490
317333468	348361	1835	6071.177623	31908	3	0.725043	31990	5	0.781896	9531937	-0.002504
317374985	326998	1699	6106.018129	31833	0	0.301558	31894	22	0.477114	9527024	-0.002984
317485782	293350	1543	5965.819333	31862	0	0.258971	31452	141	0.682893	9522311	-0.003053
317574286	275563	1469	5813.580781	32046	0	0.172446	31377	134	0.807689	9517664	-0.002832
npatches	nstrain	runtime	dt	init_x	init_y	init_y_blood	init_z	init_S	beta0	beta1	beta2	beta3	mean_beta	B	d	delta	delta_blood	b[0]	mut	m	CTL	c	g	epsilon	k	het	lambda	rho	omega	x_max	patch.dyna	DELTA	A	VA
10000	1	100.000000	0.001000	21900	9499	5000000	0.001000	10000000	10.031154	11.872528	10.151802	6.877579	8	800000000	0.010000	1.000000	432.000000	80000	0.000050	0.004800	0	0.500000	0.000000	2.500000	10.000000	0.500000	0.000000	0.000000	0.000000	31872	0	10.000000	7.000000	1.000000
sus	inf	inf_blood	z	x[0]	y[0][0]	z[0]	x[1]	y[1][0]	z[1]	S[0]	synchrony
219000000	94990000	5000000	10.000000	21900	9499	0.001000	21900	9499	0.001000	10000000	0.000000
206325005	34381483	180000	3941.516320	17435	4557	0.394152	15407	5254	0.394152	9995054	0.000000
282414237	5840356	30760	6325.803353	25992	1090	0.632580	23725	1721	0.632580	9990162	0.000000
307900024	1463270	7572	7762.550902	29936	218	0.777177	27901	692	0.777177	9985170	0.000000
315495597	393545	2028	7511.549880	31557	29	0.864868	29710	277	0.864868	9980140	0.000000
317788544	111712	569	5420.379260	31848	17	0.918048	31335	77	0.918048	9975216	0.000000
318399850	45211	240	3941.238772	31654	5	0.950300	31537	41	0.950300	9970281	0.000000
318524474	54665	268	3201.109872	32020	0	0.270023	31866	12	0.969859	9965311	0.000000
318287675	167292	912	3438.448724	32133	22	0.499062	31533	4	0.981721	9960283	0.000000
317186791	542720	2784	4856.205729	31770	21	0.696204	31612	43	0.484460	9955360	0.000000
315539962	877535	4619	6463.425896	31952	8	0.815761	30185	520	0.687348	9950511	0.000000
316035309	515507	2699	7070.984186	31843	3	0.888268	29158	556	0.810391	9945424	0.000000
317483933	185010	910	5789.024757	31754	16	0.836087	30576	129	0.885011	9940475	0.000000
318231738	80267	424	4404.573337	31806	2	0.900594	31784	1	0.838433	9935589	0.000000
318361060	95987	525	3791.307986	31624	1	0.233990	31871	2	0.209634	9930684	0.000000
318118979	201546	1040	4072.030505	31854	36	0.411498	31427	144	0.485072	9925678	0.000000
317311538	448863	2335	5128.239090	31563	97	0.643100	29154	879	0.687719	9920696	0.000000
316521858	569255	3023	6232.050064	31850	24	0.783556	29132	498	0.810616	9915736	0.000000
316919918	357077	1877	6386.136467	32009	1	0.586095	30610	234	0.885147	9910873	0.000000
317778462	159180	848	5358.562743	31719	19	0.568139	31321	41	0.930347	9905982	0.000000
318249990	100913	570	4340.669501	31817	40	0.738096	31760	0	0.439497	9901123	0.000000
318221026	144414	716	4064.883576	31872	10	0.841167	31570	14	0.260500	9896153	0.000000
317806508	286046	1478	4642.136360	32039	2	0.310006	30580	575	0.551527	9891196	0.000000
317109366	455134	2420	5599.909537	31856	28	0.571054	26888	1266	0.728021	9886352	0.000000
316972398	397873	2045	6154.196695	31569	78	0.739863	28594	507	0.835057	9881388	0.000000
317575403	215637	1128	5664.528530	31754	3	0.838111	30573	182	0.899970	9876480	0.000000
318065719	128818	668	4767.060077	31809	9	0.408437	31140	76	0.939336	9871562	0.000000
318169916	136240	756	4327.666975	31783	13	0.641244	31703	0	0.715499	9866546	0.000000
317968210	228022	1180	4538.245393	31788	2	0.435175	31657	26	0.510700	9861709	0.000000
317455300	362118	1931	5239.867039	31853	21	0.624133	31129	247	0.703262	9856772	0.000000
317188204	384698	2022	5853.452596	31595	3	0.772054	31019	176	0.820042	9851777	0.000000
317437016	269271	1384	5782.378073	31608	10	0.353275	31371	79	0.890863	9846754	0.000000
317895485	167715	887	5105.817267	31708	75	0.607791	31558	55	0.933814	9841747	0.000000
318125004	141190	741	4570.407690	31554	68	0.762143	31288	21	0.959861	9836777	0.000000
318036285	196585	1023	4521.516112	31778	5	0.855750	31622	0	0.743497	9831929	0.000000
317669545	301891	1587	5011.789925	31968	9	0.912519	31607	113	0.529730	9826965	0.000000
317303349	375896	1941	5597.861315	32025	9	0.828657	29284	825	0.714803	9822007	0.000000
317360713	303852	1550	5811.996994	31781	9	0.896088	29349	318	0.827041	9816977	0.000000
317762305	196413	1021	5323.145065	31859	2	0.386108	30954	133	0.895108	9812143	0.000000
318061412	149095	827	4686.557897	31710	2	0.215616	31510	50	0.936388	9807166	0.000000
318078376	184408	990	4523.156716	31855	14	0.524306	31833	12	0.961422	9802230	-1.#IND00
317762911	279130	1461	4939.032246	31923	16	0.711513	31996	16	0.976604	9797234	-1.#IND00
317380313	361827	1918	5511.496842	31683	2	0.765769	31856	20	0.985812	9792304	-1.#IND00
317350805	317849	1629	5766.602474	31594	14	0.811484	31882	1	0.844849	9787469	-1.#IND00
317699008	209510	1103	5419.449263	31821	0	0.481058	31688	19	0.530533	9782520	0.020610
318022061	157426	782	4802.625365	31955	2	0.188619	31796	48	0.715290	9777653	0.031846
318002180	188032	996	4573.210725	31731	58	0.466216	31536	83	0.827336	9772662	0.030046
317756009	269733	1440	4887.102333	31480	79	0.676284	31516	73	0.895287	9767803	0.029575
317463914	336178	1785	5446.615200	31656	34	0.803681	31468	46	0.936496	9762807	0.027004
317425891	304519	1571	5658.500991	31842	12	0.880941	31891	6	0.961488	9757869	0.022690
317710637	215627	1104	5398.995923	31935	7	0.295931	31933	16	0.976644	9752916	0.023197
317982833	164120	921	4886.196004	31962	1	0.553400	31937	5	0.655255	9747976	0.023465
318020377	175319	878	4620.041073	31720	1	0.313292	31739	55	0.790927	9743046	0.029317
317860319	246845	1274	4802.903355	31701	1	0.464401	32023	32	0.873207	9738097	0.027815
317532990	330248	1714	5285.258797	31885	43	0.418346	31741	28	0.923106	9733320	0.033242
317350376	330734	1704	5679.240288	31425	57	0.647253	32070	8	0.953367	9728418	0.030865
317569080	249484	1268	5545.595504	31804	10	0.786075	31705	2	0.919530	9723641	0.031139
317900361	181146	869	5063.579873	31859	0	0.296864	32086	49	0.553867	9718759	0.029841
318037537	168596	849	4712.914758	31840	5	0.202604	31043	295	0.729441	9713807	0.029295
317926877	217736	1113	4725.418640	31855	28	0.516415	30458	346	0.835918	9708902	0.028119
317642841	290868	1550	5114.947150	31805	19	0.706728	31067	77	0.900492	9704114	0.028729
317448353	319362	1660	5533.452444	31750	19	0.822144	31636	35	0.939653	9699329	0.027769
317571557	262516	1425	5537.018837	31886	1	0.486510	31531	19	0.963402	9694604	0.027764
317846363	195673	1059	5155.456877	31738	20	0.612667	31716	35	0.977805	9689684	0.028220
317991389	177213	903	4778.385295	31732	30	0.765100	31603	8	0.986540	9684934	0.027584
317908696	211390	1095	4776.625644	31801	5	0.838761	31948	6	0.991837	9680083	0.026861
317690616	280017	1441	5075.582260	31916	20	0.385297	31904	8	0.995049	9675210	0.025899
317494217	314549	1619	5472.786288	31462	153	0.627210	31776	1	0.483371	9670384	0.023441
317518174	276104	1448	5532.474654	31517	54	0.773920	31497	46	0.674673	9665597	0.022030
317788369	199162	1051	5225.754233	31783	0	0.730372	31582	55	0.802704	9660773	0.021122
318013536	168390	939	4825.639681	32041	7	0.435233	31575	35	0.880349	9655987	0.020856
317995676	200788	1093	4682.817870	31808	26	0.652875	31822	0	0.662757	9651121	0.021528
317711475	283324	1471	4983.459679	31827	30	0.789484	31778	4	0.264262	9646302	0.020985
317388599	341934	1791	5508.888295	31875	0	0.786285	31477	92	0.553808	9641489	0.022138
317448974	293005	1549	5667.579118	31801	4	0.640712	30253	442	0.729405	9636614	0.021620
317721755	214045	1122	5347.040961	31764	29	0.596357	30175	333	0.835896	9631762	0.021332
317972465	169739	878	4874.764516	31588	75	0.755209	30391	199	0.900478	9626982	0.020898
317973645	193416	1014	4685.030551	31882	21	0.851545	31331	70	0.939645	9622165	0.020630
317792921	258221	1335	4903.800806	31853	3	0.909969	31542	36	0.963397	9617320	0.021359
317501504	319045	1571	5378.759245	31951	0	0.444082	32050	12	0.977802	9612614	0.022123
317459905	301043	1544	5630.524927	31758	0	0.371604	31480	48	0.986538	9607872	0.021451
317695345	217519	1121	5404.411315	31728	10	0.590415	31822	1	0.549535	9603007	0.020685
317992759	160336	813	4862.944752	31804	0	0.299128	31827	5	0.413638	9598218	0.021449
318027506	179013	922	4614.130749	31607	0	0.173232	31635	160	0.644398	9593352	0.020784
317852709	241125	1328	4851.027343	31771	66	0.424169	30515	363	0.784343	9588637	0.019898
317567729	308861	1585	5244.644326	31429	144	0.650784	30681	157	0.869214	9583783	0.018724
317444416	307865	1682	5588.027756	31349	78	0.788217	31307	97	0.920684	9578949	0.018124
317614316	253109	1342	5465.011541	31788	5	0.871563	31462	70	0.951899	9574274	0.018093
317856954	192526	987	5117.876414	31856	1	0.589135	31763	37	0.970829	9569427	0.018359
317997910	179548	917	4797.531439	31976	0	0.225058	31769	0	0.444256	9564683	0.018780
317920459	209796	1049	4800.630782	31978	20	0.379500	31367	144	0.531607	9559835	0.018853
317726360	266787	1344	5043.556603	31694	90	0.623695	29407	808	0.715941	9555070	0.018564
317516657	312826	1663	5393.100376	31603	47	0.771788	29178	545	0.827731	9550348	0.019711
317520183	278558	1454	5516.380531	31734	1	0.801759	30609	172	0.895527	9545539	0.019607
317783566	207069	1044	5261.801348	31729	0	0.285202	31489	53	0.936642	9540806	0.019340
317979491	172291	916	4873.587633	31779	33	0.478820	31701	26	0.961576	9535957	0.018989
317967011	197039	1060	4693.689827	31608	91	0.683928	31946	27	0.976698	9531281	0.018629
317731781	275819	1490	4996.943036	31550	39	0.808317	31700	5	0.985868	9526588	0.018110
317504836	315008	1703	5428.997379	31633	5	0.613976	31810	12	0.904799	9521784	0.017554
317478540	290632	1532	5592.729314	31729	13	0.595603	31804	6	0.942265	9516932	0.017689
npatches	nstrain	runtime	dt	init_x	init_y	init_y_blood	init_z	init_S	beta0	beta1	beta2	beta3	mean_beta	B	d	delta	delta_blood	b[0]	mut	m	CTL	c	g	epsilon	k	het	lambda	rho	omega	x_max	patch.dyna	DELTA	A	VA
10000	1	100.000000	0.001000	21900	9499	5000000	0.001000	10000000	10.528098	11.254677	8.354162	8.762643	8	800000000	0.010000	1.000000	432.000000	80000	0.000050	0.004800	0	0.500000	0.000000	2.500000	11.000000	0.500000	0.000000	0.000000	0.000000	31872	0	10.000000	7.000000	1.000000
sus	inf	inf_blood	z	x[0]	y[0][0]	z[0]	x[1]	y[1][0]	z[1]	S[0]	synchrony
219000000	94990000	5000000	10.000000	21900	9499	0.001000	21900	9499	0.001000	10000000	0.000000
212671063	29342243	153475	3941.516320	17514	4111	0.394152	16737	4296	0.394152	9994927	0.000000
289034078	3919927	20397	6325.803353	26914	804	0.632580	25811	984	0.632580	9989960	0.000000
311676923	723420	3855	7577.547611	30107	177	0.777177	29624	316	0.777177	9984872	0.000000
317185137	129000	685	5818.046128	31703	21	0.864868	31062	53	0.864868	9979878	0.000000
318413263	26642	128	3703.370749	31895	0	0.854254	31758	13	0.918048	9974781	0.000000
318631361	20373	100	2587.770454	32039	0	0.200746	31748	11	0.398839	9969811	0.000000
318568910	57065	261	2435.367854	31866	0	0.168356	31960	48	0.635423	9964906	0.000000
318082454	229435	1185	3272.645007	31242	276	0.421534	31463	44	0.778900	9959973	0.000000
316893124	568432	2953	4988.074740	30212	429	0.649186	31820	23	0.865913	9954846	0.000000
316434261	499371	2625	6170.858430	30776	158	0.787247	31689	14	0.685594	9949870	0.000000
317552466	171277	989	5486.266970	31472	19	0.870975	31796	22	0.809327	9944960	0.000000
318318839	54617	261	3975.257772	31730	1	0.375755	32001	3	0.751869	9939983	0.000000
318499315	53493	271	3101.693927	31763	2	0.177030	31551	34	0.788353	9935055	0.000000
318341415	128594	678	3205.584146	31678	110	0.500906	31774	20	0.871646	9930081	0.000000
317777812	303976	1555	4199.271404	31364	160	0.697322	31652	3	0.810018	9925167	0.000000
317041135	442817	2249	5384.420576	31624	45	0.816439	31725	12	0.670219	9920350	0.000000
317309957	267147	1324	5624.606798	31693	12	0.888679	31680	48	0.800002	9915376	0.000000
318054064	99133	503	4568.022740	31908	0	0.269356	31798	3	0.693941	9910556	0.000000
318433385	60084	330	3589.126784	32038	2	0.183714	31756	0	0.272472	9905518	0.000000
318403046	94595	495	3244.751027	32049	21	0.504960	32153	0	0.181642	9900657	0.000000
318092789	202893	1071	3763.825020	31632	38	0.699780	31701	46	0.356610	9895727	0.000000
317426549	389209	2014	4844.678746	31674	22	0.817930	31025	247	0.609813	9890852	0.000000
317174486	339773	1763	5590.418760	31760	5	0.666201	30841	140	0.763369	9885989	0.000000
317819280	144834	789	5011.420015	31722	2	0.768526	31412	27	0.856494	9881057	0.000000
318351392	64445	333	3905.374639	31931	0	0.200562	32035	15	0.912970	9876125	0.000000
318454535	72918	354	3299.175748	31803	0	0.168347	31653	2	0.273639	9871154	0.000000
318224673	161594	858	3524.439257	31850	4	0.222626	31968	15	0.279181	9866158	0.000000
317616392	344263	1845	4537.421018	31813	37	0.528558	31241	194	0.562856	9861122	0.000000
317180757	373425	2013	5461.375569	31472	102	0.714092	31180	134	0.734892	9856243	0.000000
317652968	193380	1049	5265.179687	31744	20	0.826609	31354	43	0.839224	9851355	0.000000
318233717	86511	453	4263.194077	31798	0	0.603841	31799	4	0.902497	9846430	0.000000
318405452	77989	382	3519.477761	31877	2	0.646905	31860	43	0.404169	9841715	0.000000
318272965	130375	689	3544.032884	31899	1	0.214204	31599	181	0.638656	9836742	0.000000
317888900	254270	1317	4227.258773	31450	58	0.342892	31156	175	0.780861	9831804	0.000000
317428132	338111	1834	5082.765063	30888	323	0.601494	31717	29	0.867102	9826910	0.000000
317583003	233216	1173	5279.870964	31057	171	0.758324	31833	3	0.741544	9822207	0.000000
318076838	115733	626	4530.208987	31614	14	0.853434	31864	2	0.843258	9817378	0.000000
318357346	82969	420	3772.157925	31858	0	0.247841	31879	21	0.546417	9812424	0.000000
318302864	121154	625	3600.981286	31612	119	0.427549	31751	42	0.724922	9807548	0.000000
317992132	218643	1163	4123.089884	30893	247	0.652834	31848	19	0.833178	9802501	-1.#IND00
317555034	305591	1557	4886.975076	30996	64	0.789460	31945	23	0.898830	9797547	-1.#IND00
317598146	244880	1263	5160.798823	31855	5	0.872317	31934	5	0.652569	9792520	-1.#IND00
318053741	127966	703	4652.651353	32024	2	0.448112	31860	2	0.398013	9787605	-1.#IND00
318313278	88944	465	3903.289664	31781	1	0.369067	31725	65	0.581148	9782690	0.031292
318341536	112691	541	3630.351346	31680	19	0.270320	31642	80	0.745985	9777708	0.042841
318040372	199309	1049	4000.509396	31382	188	0.557482	31701	38	0.845951	9772720	0.031029
317628368	297940	1536	4759.383583	31280	122	0.731633	31732	2	0.640748	9767922	0.029246
317548643	264450	1384	5198.668788	31714	22	0.837247	31820	14	0.782130	9763126	0.023207
317928345	149795	788	4778.671853	32014	18	0.901298	31915	4	0.609139	9758280	0.030488
318259883	98584	483	4036.703192	31820	8	0.504377	31877	0	0.213267	9753305	0.039643
318280836	114620	559	3743.942676	31699	16	0.313768	31732	6	0.224710	9748530	0.035426
318119133	174321	933	3966.245682	31461	110	0.583831	31534	108	0.529821	9743664	0.032234
317812582	256957	1363	4576.677857	31252	98	0.747613	31140	183	0.714858	9738790	0.027551
317620483	262870	1405	5030.872994	31732	9	0.846938	31215	59	0.827074	9733812	0.027009
317850624	174528	923	4865.170898	31712	0	0.678953	31750	31	0.895128	9728943	0.026691
318175176	113177	617	4267.746555	31534	0	0.192057	31595	0	0.302157	9724030	0.029464
318284872	108981	615	3835.254863	31902	0	0.167925	31786	34	0.509208	9719297	0.027216
318149842	162241	848	3908.092804	31797	34	0.489495	31340	122	0.702357	9714509	0.025814
317861061	244704	1262	4453.200166	31708	32	0.690402	31628	85	0.819493	9709734	0.024566
317673448	261920	1312	4946.976951	31858	23	0.812243	31837	11	0.890530	9704869	0.024607
317833261	188103	966	4871.088386	31832	1	0.845186	31607	9	0.933612	9700074	0.022873
318132660	121159	638	4357.825372	31529	0	0.259267	31761	1	0.377373	9695387	0.023637
318272726	108759	545	3927.061317	31786	5	0.344439	31977	0	0.189647	9690533	0.028625
318198710	150496	762	3906.571378	31865	43	0.602432	31944	23	0.369432	9685665	0.026988
317948111	223813	1127	4344.529976	31593	71	0.758893	31088	253	0.617589	9680732	0.026979
317701616	257119	1344	4836.946983	31829	31	0.853779	30790	216	0.768085	9675812	0.025614
317809303	195423	1040	4894.040737	31975	1	0.422518	31482	57	0.859354	9670990	0.024914
318079403	132167	694	4436.810592	31913	13	0.429433	31718	1	0.727705	9666136	0.023307
318223585	119656	640	3988.744942	31839	46	0.653977	31846	1	0.424502	9661279	0.025130
318181562	147364	754	3959.411975	31527	31	0.790153	31738	44	0.489034	9656544	0.025244
317981021	208205	1075	4321.704727	31688	9	0.872737	31402	145	0.690122	9651783	0.023782
317755434	248423	1320	4751.924901	31945	10	0.922821	31327	59	0.812073	9646938	0.023691
317809369	194938	962	4839.771981	31958	4	0.448618	31724	19	0.886031	9642012	0.022763
318113764	133164	658	4424.292474	31942	3	0.274613	31798	7	0.486971	9637300	0.022666
318242885	121085	610	4017.326048	31955	50	0.560085	31959	15	0.688871	9632514	0.023137
318168571	149855	766	3996.674744	31765	31	0.733212	32084	0	0.420812	9627721	0.022956
317961541	209913	1126	4323.989917	31637	1	0.461991	31910	60	0.402949	9622884	0.022824
317798403	234486	1218	4728.302276	31956	8	0.626917	30712	388	0.637916	9618056	0.020572
317833537	197407	1059	4796.221116	32024	1	0.635271	30931	181	0.780412	9613261	0.019831
318050572	145983	758	4504.882868	31966	6	0.279882	31432	24	0.866830	9608517	0.020532
318179061	124759	657	4115.795569	31864	20	0.563281	31741	0	0.704404	9603672	0.019695
318155141	146780	709	4055.588738	31936	10	0.735150	32015	6	0.514475	9598774	0.016115
317990034	198215	999	4292.589681	31884	12	0.642909	31730	20	0.705551	9593845	0.017146
317827429	227113	1141	4627.997860	31709	24	0.783441	31655	9	0.821430	9589105	0.016462
317840893	199648	1078	4792.909392	32163	0	0.560799	31710	0	0.722593	9584385	0.016619
318030900	150911	820	4507.068860	31944	44	0.382866	31630	23	0.712439	9579616	0.016812
318184498	124900	675	4178.618693	31669	108	0.625736	32048	1	0.742414	9574743	0.016740
318184667	141191	731	4055.052248	31731	35	0.773026	31917	0	0.195202	9569957	0.016234
318043715	185137	927	4229.574691	32015	0	0.597720	31698	0	0.168543	9565220	0.015784
317872087	225638	1172	4570.385622	31882	1	0.233512	31754	3	0.275995	9560494	0.015106
317796373	221155	1149	4784.701955	31682	41	0.524235	31888	19	0.560924	9555671	0.014858
317921797	172170	901	4639.996846	31443	88	0.711470	32062	1	0.564392	9550956	0.014503
318116333	133279	679	4328.660255	31525	21	0.825020	31661	56	0.452777	9546174	0.014651
318170088	137023	726	4101.886682	31873	0	0.316834	31401	152	0.668134	9541518	0.014080
318132307	158466	845	4136.717140	31765	22	0.542262	31373	127	0.798738	9536833	0.015194
318004649	191013	934	4362.273299	31765	34	0.722403	31905	29	0.877944	9532039	0.015168
317878431	209478	1115	4654.783192	31653	9	0.831650	31645	1	0.791122	9527192	0.016603
317959993	178123	915	4651.909812	31737	0	0.428226	31804	15	0.609740	9522474	0.016617
318115331	139223	755	4355.834979	31939	0	0.184454	31598	49	0.763325	9517809	0.017530
npatches	nstrain	runtime	dt	init_x	init_y	init_y_blood	init_z	init_S	beta0	beta1	beta2	beta3	mean_beta	B	d	delta	delta_blood	b[0]	mut	m	CTL	c	g	epsilon	k	het	lambda	rho	omega	x_max	patch.dyna	DELTA	A	VA
10000	1	100.000000	0.001000	21900	9499	5000000	0.001000	10000000	4.545390	4.971465	6.380762	4.348825	8	800000000	0.010000	1.000000	432.000000	80000	0.000050	0.004800	0	0.500000	0.000000	2.500000	12.000000	0.500000	0.000000	0.000000	0.000000	31872	0	10.000000	7.000000	1.000000
sus	inf	inf_blood	z	x[0]	y[0][0]	z[0]	x[1]	y[1][0]	z[1]	S[0]	synchrony
219000000	94990000	5000000	10.000000	21900	9499	0.001000	21900	9499	0.001000	10000000	0.000000
217190252	25448895	133331	3941.516320	27144	1039	0.394152	26524	1020	0.394152	9994909	0.000000
293897921	2655376	13733	6325.803353	31196	13	0.632580	31213	23	0.632580	9990001	0.000000
314026961	336494	1786	7000.310262	31610	1	0.383265	31714	0	0.507440	9985038	0.000000
318009303	36734	203	4388.256021	31909	0	0.238849	31863	0	0.183556	9980144	0.000000
318603069	9193	53	2564.866378	31850	0	0.170244	32006	0	0.167504	9975143	0.000000
318667043	14837	80	2045.361201	31995	0	0.166844	32015	0	0.166708	9970147	0.000000
318593292	48988	272	2207.247592	31800	0	0.166675	32002	0	0.166669	9965125	0.000000
318302390	157054	800	2974.676322	31929	4	0.308139	31903	2	0.295216	9960197	0.000000
317618202	324398	1657	4308.670177	31917	3	0.237051	32078	6	0.436015	9955128	0.000000
317464395	261720	1321	5080.445793	31894	5	0.506089	31666	2	0.357032	9950112	0.000000
318112408	92941	477	4409.859325	31704	0	0.243053	31887	0	0.287933	9945130	0.000000
318475492	41704	252	3295.047248	31949	0	0.225421	31894	3	0.211679	9940011	0.000000
318525715	49936	235	2789.087199	32024	0	0.170107	31560	0	0.174309	9935061	0.000000
318395083	103440	537	2974.394380	31892	2	0.291838	31922	0	0.167045	9930135	0.000000
318053062	204139	1065	3764.566801	31950	5	0.493456	31778	2	0.242562	9925224	0.000000
317716299	246605	1298	4564.504876	31952	1	0.484508	31831	9	0.361572	9920183	0.000000
317971111	141383	724	4516.076247	32092	3	0.315562	31883	0	0.366508	9915195	0.000000
318356534	67887	374	3728.902923	32181	0	0.191287	31917	0	0.176571	9910227	0.000000
318460985	62781	336	3146.095551	31841	0	0.212902	32024	4	0.201155	9905191	0.000000
318379673	95395	486	3165.525954	32055	1	0.211327	31602	0	0.222060	9900244	0.000000
318179007	162879	862	3654.875433	31940	1	0.188407	31685	9	0.331881	9895299	0.000000
317921364	201606	1014	4250.151611	32035	0	0.171534	31683	8	0.367347	9890397	0.000000
318035741	145327	786	4342.979409	31817	2	0.215680	31952	5	0.536361	9885468	0.000000
318284862	89901	435	3854.535104	31845	0	0.200106	31715	0	0.244338	9880538	0.000000
318388273	80677	388	3411.158750	31740	0	0.168324	31909	0	0.179031	9875618	0.000000
318310435	107680	546	3375.598508	31680	5	0.398663	31907	0	0.167279	9870663	0.000000
318174615	144840	746	3716.384743	31841	3	0.458798	32000	4	0.256162	9865673	0.000000
318079534	160241	863	4071.545454	31772	1	0.188721	31871	0	0.394476	9860638	0.000000
318103152	138139	715	4115.955337	31615	0	0.352324	31833	1	0.177958	9855699	0.000000
318259655	101639	544	3865.118402	32025	1	0.189766	31936	0	0.173500	9850726	0.000000
318326572	100567	515	3570.379680	31949	0	0.168794	32013	3	0.395685	9845858	0.000000
318260346	119796	663	3617.029011	31903	3	0.451171	32222	3	0.258810	9840895	0.000000
318193616	133996	676	3810.484102	31888	2	0.364905	31963	1	0.180918	9835880	0.000000
318130207	142325	770	3944.773334	31847	0	0.183063	31924	0	0.183461	9831040	0.000000
318130824	136715	703	3978.829133	31862	0	0.197905	31899	0	0.167499	9826114	0.000000
318213023	113378	607	3882.445292	31646	0	0.195474	31674	2	0.214647	9821282	0.000000
318278565	102079	546	3681.596973	31874	0	0.170556	31909	1	0.183617	9816233	0.000000
318297121	104119	526	3605.840091	32058	0	0.328606	31915	0	0.168062	9811258	0.000000
318232029	121437	628	3674.256508	31823	2	0.423076	31830	8	0.305304	9806538	0.000000
318185608	140787	731	3859.889557	31646	2	0.431529	31902	0	0.222971	9801649	-1.#IND00
318129827	141530	723	4009.805953	31919	1	0.203678	31733	0	0.347843	9796843	-1.#IND00
318172908	120404	615	3927.638152	31806	0	0.308983	31879	5	0.246227	9791981	-1.#IND00
318255826	104691	575	3746.963471	32091	0	0.173720	31870	3	0.542871	9787044	-1.#IND00
318274733	106075	574	3625.116254	31829	0	0.167016	31945	0	0.185928	9782211	-1.#IND00
318258377	122645	643	3692.478869	31728	0	0.173504	31878	0	0.167621	9777292	0.006909
318183001	139948	765	3859.772279	31974	0	0.299510	32112	0	0.166714	9772507	0.002065
318140591	138541	713	3980.946754	31935	1	0.173251	31953	0	0.172947	9767508	0.000957
318193721	120465	659	3915.295735	31723	7	0.293841	31948	0	0.275052	9762568	0.001291
318269278	104952	534	3739.045775	31876	0	0.217257	31813	3	0.484621	9757678	0.004470
318307483	109012	594	3625.096594	31846	5	0.400352	31614	0	0.208635	9752736	0.007556
318246448	124048	656	3680.484257	31845	0	0.240168	32183	0	0.168747	9747894	0.008678
318140543	147679	763	3882.712308	31972	3	0.249511	31830	2	0.205483	9743101	0.008762
318119870	144573	717	4048.957271	31800	0	0.237732	31827	1	0.313383	9738329	0.017508
318212836	115374	580	3966.710754	31700	2	0.173588	31877	0	0.174219	9733526	0.017688
318305048	97215	516	3709.029359	31839	1	0.167163	32099	0	0.168626	9728643	0.021216
318335848	100954	527	3558.739263	31923	1	0.192917	31830	2	0.227576	9724027	0.021655
318246002	122152	629	3633.557181	31742	0	0.327126	31853	1	0.184701	9719097	0.020935
318184222	139785	760	3850.358322	31956	0	0.190926	31785	0	0.231217	9714183	0.021150
318106171	146214	779	3982.274635	31783	2	0.216775	31894	1	0.226815	9709392	0.019425
318141633	125702	639	3974.035616	31697	2	0.239346	31769	1	0.237717	9704549	0.015901
318230535	109595	512	3775.239778	31862	0	0.170573	31851	1	0.174614	9699638	0.016087
318286590	100605	535	3628.766372	31933	3	0.187157	31852	0	0.168139	9694735	0.015549
318270983	117580	558	3597.119432	31907	1	0.202594	31895	2	0.195767	9689961	0.014527
318193255	136079	685	3795.654261	32030	1	0.392997	31867	2	0.480607	9685102	0.014499
318165687	138693	700	3972.905513	31840	2	0.224033	31737	3	0.292766	9680140	0.015268
318190392	124879	633	3955.481397	31881	0	0.210347	31725	0	0.217404	9675336	0.014928
318258632	106366	569	3802.172539	31809	11	0.376326	31756	1	0.213942	9670550	0.013979
318303201	101237	542	3626.524145	31982	1	0.262476	31807	3	0.265832	9665818	0.014488
318251498	119404	633	3626.823163	31881	0	0.196387	31738	4	0.412963	9660907	0.014421
318159163	137949	745	3840.482677	32076	0	0.168140	31473	0	0.190119	9656075	0.013184
318129783	140911	778	3995.227095	32125	1	0.204940	31700	0	0.168985	9651200	0.012742
318189700	123400	660	3952.870731	31987	3	0.366589	31958	0	0.166782	9646433	0.013059
318240596	107832	553	3750.725217	31720	7	0.288561	32009	0	0.166672	9641611	0.015000
318285952	111378	547	3658.357268	31866	2	0.568545	31888	2	0.412675	9636840	0.015297
318216247	120901	641	3687.793777	32091	0	0.262887	31806	0	0.181857	9632021	0.015384
318177657	132217	673	3827.887602	31780	3	0.534863	31836	5	0.304415	9627189	0.014817
318173622	131320	656	3902.227650	31860	0	0.266072	31808	1	0.305913	9622339	0.014369
318201505	118862	626	3865.563226	32096	0	0.172923	31902	3	0.303589	9617543	0.014461
318269354	105796	576	3752.127010	31738	0	0.210431	31923	0	0.249233	9612746	0.014144
318315072	105988	543	3652.747184	31813	0	0.354844	31804	3	0.268386	9607892	0.013892
318249312	123368	638	3648.799942	31593	0	0.205075	32103	0	0.255716	9603060	0.011990
318167208	141783	724	3860.016564	31920	1	0.183518	32063	0	0.171080	9598211	0.011184
318127281	139244	754	3986.606695	31764	3	0.221432	31639	0	0.174462	9593358	0.011119
318166586	125180	609	3942.826544	31586	0	0.216388	32013	4	0.265797	9588584	0.010744
318255268	108860	548	3764.830871	31987	0	0.180206	32078	1	0.345061	9583765	0.010860
318276858	106720	587	3640.308622	31854	0	0.264207	31864	0	0.235574	9578872	0.010424
318259303	115582	596	3639.542536	31763	3	0.301723	32021	0	0.172037	9574020	0.009898
318206662	131446	665	3781.807184	31965	0	0.230449	31844	6	0.427901	9569277	0.009585
318186193	134368	750	3891.711126	31819	0	0.208955	31924	0	0.198241	9564617	0.009483
318200302	125050	619	3904.858452	31861	2	0.294447	31881	2	0.375593	9559808	0.009467
318250359	111654	605	3813.014336	31976	1	0.182388	31821	2	0.259680	9555027	0.009098
318253769	113055	586	3711.303845	31893	0	0.167446	32084	0	0.180549	9550264	0.009016
318243292	115815	614	3725.179808	31926	1	0.166705	31985	3	0.306020	9545480	0.008713
318207698	126783	665	3773.021985	31988	0	0.166669	31691	2	0.240925	9540651	0.008432
318165536	138088	728	3880.777000	32022	3	0.463831	32022	3	0.368495	9535842	0.007379
318140612	135408	681	3943.641214	31938	3	0.483097	31922	0	0.270542	9531225	0.007400
318225321	118995	658	3892.261297	31948	0	0.200202	31822	0	0.262446	9526595	0.007249
318248439	110294	563	3735.781438	31876	1	0.316407	31761	4	0.225290	9521924	0.007254
318268169	110602	603	3689.240276	31720	1	0.174088	32021	0	0.214084	9517118	0.006992
npatches	nstrain	runtime	dt	init_x	init_y	init_y_blood	init_z	init_S	beta0	beta1	beta2	beta3	mean_beta	B	d	delta	delta_blood	b[0]	mut	m	CTL	c	g	epsilon	k	het	lambda	rho	omega	x_max	patch.dyna	DELTA	A	VA
10000	1	100.000000	0.001000	21900	9499	5000000	0.001000	10000000	8.819890	8.085997	8.410047	4.104069	8	800000000	0.010000	1.000000	432.000000	80000	0.000050	0.004800	0	0.500000	0.000000	2.500000	13.000000	0.500000	0.000000	0.000000	0.000000	31872	0	10.000000	7.000000	1.000000
sus	inf	inf_blood	z	x[0]	y[0][0]	z[0]	x[1]	y[1][0]	z[1]	S[0]	synchrony
219000000	94990000	5000000	10.000000	21900	9499	0.001000	21900	9499	0.001000	10000000	0.000000
222314376	21835574	114724	3941.516320	20534	2646	0.394152	21867	2259	0.394152	9994989	0.000000
298122542	1730049	9140	6325.586268	29700	149	0.632580	30213	76	0.632580	9990070	0.000000
315638307	143809	733	6076.891278	31578	1	0.597681	31727	0	0.306893	9985153	0.000000
318361769	11729	51	3291.254555	31677	0	0.188029	31684	0	0.206456	9980163	0.000000
318684497	5444	28	2034.229235	31789	0	0.167725	31893	0	0.168639	9975227	0.000000
318695590	9756	49	1855.836730	31887	0	0.166719	31879	0	0.166764	9970333	0.000000
318651432	28601	174	1973.983602	31772	0	0.166669	31969	17	0.418103	9965317	0.000000
318494020	74617	377	2412.193039	31759	10	0.238789	31956	0	0.326941	9960461	0.000000
318238801	144661	751	3232.677179	31972	2	0.538360	31712	0	0.174610	9955501	0.000000
318071821	153831	811	3916.285086	31964	1	0.309712	31779	0	0.198835	9950571	0.000000
318254676	89953	500	3825.942150	32006	4	0.294471	31794	8	0.299257	9945547	0.000000
318459182	48082	245	3182.121112	31876	0	0.181824	31771	11	0.575031	9940568	0.000000
318516510	45919	267	2763.006391	31721	2	0.171594	31773	1	0.233821	9935646	0.000000
318491804	64418	325	2765.467308	31881	0	0.167729	31842	1	0.184155	9930549	0.000000
318392683	91568	473	3076.313298	32016	3	0.253320	31677	3	0.219863	9925640	0.000000
318279992	109716	572	3414.830209	31794	8	0.474528	31814	2	0.407862	9920617	0.000000
318294069	95137	511	3509.413031	31933	0	0.284196	31691	0	0.180686	9915615	0.000000
318383279	74599	406	3367.250892	31858	7	0.286874	31792	0	0.167362	9910668	0.000000
318466807	60610	303	3090.922833	31765	9	0.567521	32020	0	0.166701	9905859	0.000000
318459831	69922	379	3010.568601	31864	0	0.232747	31989	0	0.166668	9900846	0.000000
318375914	86924	456	3130.330428	31610	4	0.324858	31716	6	0.267179	9895859	0.000000
318364353	96586	512	3332.942929	32123	5	0.282757	31915	2	0.208258	9890938	0.000000
318335291	90764	477	3410.665835	32096	1	0.301497	32054	0	0.169158	9886002	0.000000
318386279	75708	386	3307.276377	32050	0	0.177356	31815	0	0.166790	9880992	0.000000
318468236	68218	367	3137.859283	31627	0	0.168349	31851	0	0.166952	9876055	0.000000
318426522	73760	391	3103.877674	31879	12	0.415647	32009	0	0.166681	9871034	0.000000
318379745	83908	446	3173.785277	31764	1	0.248466	31690	16	0.440342	9866152	0.000000
318360541	92306	489	3290.785269	32036	12	0.470454	31995	7	0.660593	9861235	0.000000
318342296	88751	503	3357.833065	31744	0	0.267121	31650	4	0.457625	9856380	0.000000
318380685	82663	448	3320.101554	31974	18	0.444111	31985	0	0.404920	9851496	0.000000
318387778	75561	394	3209.936125	31657	13	0.662878	31770	0	0.178475	9846548	0.000000
318424343	78878	410	3156.604828	31759	0	0.339327	31764	0	0.208269	9841607	0.000000
318391780	82284	400	3198.366975	31920	2	0.333266	31933	1	0.168729	9836541	0.000000
318380235	83596	427	3243.622444	31921	9	0.382651	31780	14	0.489955	9831630	0.000000
318369903	85417	426	3280.233420	32025	0	0.520494	31692	0	0.245634	9826711	0.000000
318387180	81358	398	3299.650751	31787	0	0.186951	31803	0	0.172765	9821822	0.000000
318397948	76171	412	3242.936292	31693	13	0.429639	31668	5	0.227505	9816919	0.000000
318403110	76201	402	3181.446893	31803	4	0.654102	31866	3	0.531517	9811967	0.000000
318396522	83489	439	3193.596833	31817	0	0.560576	31994	0	0.189515	9807119	0.000000
318355202	89954	457	3292.437791	31783	0	0.186190	31851	17	0.290261	9802180	-1.#IND00
318344977	85384	426	3337.121152	32042	0	0.168341	31864	0	0.521252	9797245	-1.#IND00
318377527	78853	432	3283.554246	31721	19	0.479494	31647	0	0.184241	9792393	-1.#IND00
318397563	75902	420	3193.998631	31790	4	0.644222	31964	1	0.167538	9787415	-1.#IND00
318394428	78026	382	3169.658297	31866	5	0.250056	32055	6	0.242717	9782454	-1.#IND00
318392355	82165	428	3210.302879	32013	12	0.545193	32119	9	0.515349	9777530	-1.#IND00
318402866	83067	450	3241.471830	31779	0	0.490745	31900	3	0.530041	9772656	-1.#IND00
318373227	81117	435	3263.149827	31808	1	0.182729	32000	0	0.256546	9767724	-1.#IND00
318363410	79231	423	3227.732309	31822	8	0.465686	31791	1	0.171121	9762707	-0.006293
318400317	79955	430	3217.350562	31819	0	0.323455	31791	15	0.292180	9757689	-0.007377
318382317	79406	422	3224.269398	31907	1	0.174438	31860	5	0.562650	9752865	-0.012026
318396277	81840	379	3208.116828	31942	1	0.355631	31940	0	0.503073	9747890	-0.009302
318366511	85560	463	3247.866035	31980	0	0.177342	31944	0	0.321304	9742984	-0.008582
318377034	82512	441	3294.450393	31956	22	0.443909	31813	0	0.220663	9738135	-0.007268
318383508	83370	427	3257.184911	31920	0	0.356082	31895	0	0.244238	9733138	-0.009441
318366895	83361	423	3264.396891	31873	0	0.185943	31746	0	0.170511	9728306	-0.008557
318369042	85122	445	3261.261703	32012	4	0.270851	32089	0	0.166857	9723318	-0.007797
318379593	81179	430	3254.318095	31579	0	0.330775	31942	0	0.166676	9718421	-0.007794
318405568	80431	407	3246.098007	31924	21	0.384243	31880	0	0.166667	9713586	-0.007469
318398237	82045	418	3256.576309	31992	14	0.626571	31867	2	0.331077	9708746	-0.007033
318374494	82410	411	3260.401355	31696	0	0.423520	31943	0	0.327378	9703843	-0.009583
318390135	81218	414	3246.381392	31875	6	0.392086	31923	1	0.310326	9699066	-0.008934
318383297	78153	396	3239.757070	31809	6	0.631328	31883	0	0.173787	9694149	-0.007597
318389729	78270	380	3193.910944	31755	0	0.310750	31809	0	0.167020	9689280	-0.007460
318384588	79459	423	3179.678678	31785	3	0.196194	31900	0	0.166684	9684421	-0.007490
318378827	83533	455	3204.462948	31850	2	0.188238	31824	0	0.166668	9679568	-0.008111
318405124	86768	419	3245.831827	31679	1	0.502655	31846	1	0.166667	9674752	-0.007584
318376344	85771	473	3318.473187	31820	4	0.545782	32079	1	0.241717	9670042	-0.007086
318387173	80958	432	3275.728598	31883	9	0.615393	31834	1	0.415508	9665224	-0.007572
318407975	80766	411	3246.330915	31872	0	0.389183	32055	1	0.220160	9660534	-0.006131
318395652	76459	390	3205.711208	31799	0	0.205596	31893	3	0.247253	9655668	-0.006120
318400148	79041	436	3199.645012	31828	3	0.241781	31619	0	0.433090	9650853	-0.004030
318382400	82732	398	3236.944034	31743	0	0.199484	31592	1	0.188734	9645987	-0.002820
318376836	84994	475	3266.457826	31895	0	0.168293	31685	6	0.413405	9641182	-0.001564
318374495	85799	409	3275.679613	31950	1	0.166747	31729	2	0.624949	9636339	-0.000604
318398328	76985	378	3265.241468	31794	5	0.437466	31711	2	0.217681	9631541	-0.000613
318388863	77361	386	3200.675933	31959	0	0.269755	31815	1	0.184759	9626685	-0.000492
318404935	76768	401	3174.365170	32086	0	0.171776	31706	0	0.167563	9621777	-0.000554
318395845	82248	387	3201.432750	31859	1	0.468239	31607	16	0.358305	9616900	-0.000623
318367486	85750	462	3277.628838	31869	1	0.183185	31722	4	0.610841	9612092	-0.000512
318368999	85172	448	3272.533057	31970	0	0.167485	31927	0	0.212265	9607361	-0.000347
318381881	80927	454	3265.145932	31999	0	0.166707	31981	3	0.199256	9602574	-0.000385
318411158	78963	424	3247.231683	31712	5	0.340815	31609	12	0.514385	9597603	-0.000410
318396803	77637	413	3204.176086	31956	0	0.307491	31845	0	0.263628	9592801	-0.000443
318407724	78667	447	3196.595149	31854	0	0.173646	31705	1	0.178625	9588030	-0.000569
318381271	83278	468	3227.980511	31845	1	0.256940	31830	0	0.167259	9583096	-0.000676
318377435	84527	426	3280.828285	31855	5	0.470087	31763	0	0.199993	9578276	-0.000565
318368484	84401	433	3293.473579	31785	0	0.201857	31960	7	0.433688	9573479	-0.000365
318379366	83656	436	3283.976179	31992	15	0.375860	32030	0	0.251694	9568611	0.000101
318396129	79028	397	3259.917424	31799	0	0.535560	32060	5	0.338240	9563647	-0.000010
318380570	80234	420	3214.474829	31982	5	0.294725	31960	0	0.223964	9558816	0.000371
318383627	83231	445	3220.210485	31960	0	0.275346	32043	0	0.302131	9553949	0.000310
318370600	85156	462	3269.023749	32120	0	0.172053	32024	2	0.290723	9549164	0.000442
318351169	88665	450	3311.025261	31887	0	0.166934	31929	0	0.207792	9544336	0.000463
318355965	81733	436	3301.577494	32227	7	0.442269	32171	0	0.186020	9539539	0.000531
318394547	78808	432	3220.721725	31909	2	0.209026	31804	1	0.189284	9534690	0.000633
318393822	79149	395	3175.831782	31698	5	0.285067	31860	14	0.470576	9529938	0.000466
318374409	85944	439	3220.591353	31646	9	0.508253	31974	4	0.678928	9525126	0.000255
318367562	86100	434	3289.415852	31752	1	0.515199	31757	0	0.287926	9520283	0.000343
318355728	90519	471	3324.486145	31733	1	0.416692	31856	18	0.448988	9515596	0.000039
npatches	nstrain	runtime	dt	init_x	init_y	init_y_blood	init_z	init_S	beta0	beta1	beta2	beta3	mean_beta	B	d	delta	delta_blood	b[0]	mut	m	CTL	c	g	epsilon	k	het	lambda	rho	omega	x_max	patch.dyna	DELTA	A	VA
10000	1	100.000000	0.001000	21900	9499	5000000	0.001000	10000000	10.702524	4.503699	9.218829	4.047064	8	800000000	0.010000	1.000000	432.000000	80000	0.000050	0.004800	0	0.500000	0.000000	2.500000	14.000000	0.500000	0.000000	0.000000	0.000000	31872	0	10.000000	7.000000	1.000000
sus	inf	inf_blood	z	x[0]	y[0][0]	z[0]	x[1]	y[1][0]	z[1]	S[0]	synchrony
219000000	94990000	5000000	10.000000	21900	9499	0.001000	21900	9499	0.001000	10000000	0.000000
227475145	18577668	96947	3941.516320	19206	2944	0.394152	27751	635	0.394152	9995106	0.000000
301720386	1072929	5649	6321.491007	28745	257	0.632580	31545	5	0.632580	9990152	0.000000
316611674	56385	277	5069.871535	31480	6	0.777177	31783	0	0.273257	9985247	0.000000
318513482	3755	25	2464.106668	31900	0	0.293433	31875	0	0.171950	9980250	0.000000
318689291	3141	16	1822.561938	31594	0	0.172950	31876	0	0.166929	9975223	0.000000
318693743	5576	49	1769.300416	32216	0	0.166978	31995	0	0.166680	9970146	0.000000
318667963	12927	74	1840.797089	31950	0	0.166682	31810	0	0.166667	9965186	0.000000
318645485	25689	141	2019.456370	31870	0	0.166667	31612	0	0.166667	9960233	0.000000
318574471	45450	238	2303.382281	31673	26	0.362938	31857	0	0.166667	9955254	0.000000
318457859	64050	330	2664.715300	31661	69	0.613651	31802	1	0.193226	9950201	0.000000
318435544	68671	347	2935.425474	31788	0	0.587588	31840	0	0.207174	9945238	0.000000
318459314	54341	298	2947.657661	31777	0	0.187529	31988	0	0.168674	9940318	0.000000
318531386	41428	230	2762.977500	31885	0	0.167701	31884	1	0.166766	9935473	0.000000
318541885	38077	206	2563.243880	31538	36	0.439026	31895	0	0.168499	9930519	0.000000
318554075	45646	243	2545.698616	31698	19	0.659795	32047	0	0.166757	9925540	0.000000
318510650	53620	249	2668.371636	32019	4	0.397561	31852	0	0.166671	9920497	0.000000
318480390	57687	304	2804.154819	31762	8	0.634648	31913	0	0.166667	9915462	0.000000
318485461	55555	285	2837.863988	31608	15	0.778430	32020	0	0.169833	9910555	0.000000
318506129	47851	228	2780.593893	31799	7	0.865628	31955	0	0.166824	9905541	0.000000
318533493	44280	241	2657.280771	31972	0	0.517537	31804	0	0.166674	9900785	0.000000
318549379	43735	251	2613.630716	32060	1	0.184057	31754	1	0.221466	9895766	0.000000
318529459	47941	271	2628.504281	31699	57	0.495358	31599	3	0.216377	9890793	0.000000
318530436	51139	278	2679.204131	31765	8	0.693957	31711	0	0.177008	9885855	0.000000
318520864	52757	287	2744.768305	31978	0	0.248438	31931	0	0.167179	9880999	0.000000
318514909	53334	252	2757.428494	31948	0	0.170720	32074	1	0.230259	9876106	0.000000
318510867	52673	258	2755.833484	31844	11	0.456351	31824	0	0.205956	9871269	0.000000
318511227	49236	270	2737.312192	31811	0	0.303116	31734	6	0.288373	9866380	0.000000
318513391	48307	244	2705.355403	31974	15	0.330746	32052	1	0.494679	9861409	0.000000
318557551	47172	229	2687.612528	31814	10	0.594128	31842	0	0.182924	9856540	0.000000
318540658	47549	267	2671.550808	31834	4	0.277349	31634	0	0.167472	9851641	0.000000
318526449	49525	248	2708.445099	31855	7	0.561745	31729	0	0.166707	9846693	0.000000
318520027	52855	256	2722.987482	32084	0	0.233599	31490	4	0.272247	9841693	0.000000
318512606	52458	289	2751.885272	31974	0	0.169984	31768	0	0.182941	9836835	0.000000
318519773	50406	299	2745.401688	31671	18	0.294535	32184	0	0.167473	9831867	0.000000
318522449	48225	239	2725.063270	31574	68	0.572167	31911	0	0.166707	9826913	0.000000
318505441	50101	264	2703.275497	31720	3	0.740539	31747	0	0.168874	9821790	0.000000
318511915	51858	275	2724.777937	32002	1	0.222449	31584	0	0.166776	9816935	0.000000
318502875	50309	234	2735.951123	32066	0	0.170358	31911	0	0.166672	9812103	0.000000
318506221	48723	253	2725.606788	31905	0	0.166850	31968	0	0.166667	9807244	0.000000
318521172	47751	253	2707.377101	31919	0	0.193235	31695	1	0.233800	9802271	-1.#IND00
318524562	49253	267	2721.649766	31737	14	0.379182	31818	0	0.288681	9797462	-1.#IND00
318534478	48800	263	2706.213726	31889	7	0.623502	31983	0	0.172714	9792692	-1.#IND00
318520605	49128	269	2686.158278	31882	0	0.201043	31820	0	0.167637	9787870	-1.#IND00
318523065	50536	263	2707.657133	32005	14	0.319925	31923	0	0.166715	9783072	-1.#IND00
318538673	50639	289	2724.227469	31674	25	0.587565	31861	0	0.166669	9778079	-1.#IND00
318508628	51574	265	2717.288513	31881	10	0.749877	31831	0	0.166667	9773249	-1.#IND00
318519308	49825	252	2733.297476	32057	3	0.376362	31970	0	0.166667	9768328	-1.#IND00
318517935	47236	265	2714.794483	31836	13	0.594639	31975	4	0.210042	9763444	-1.#IND00
318544892	49500	266	2699.105003	31913	0	0.374860	31926	0	0.209347	9758612	-1.#IND00
318505341	50255	270	2737.043952	31890	6	0.218855	31933	4	0.357168	9753768	-0.000102
318524873	49744	269	2721.053835	32013	16	0.423830	31950	0	0.179556	9748956	0.000502
318523530	50488	244	2723.268761	31850	16	0.650579	31839	0	0.239598	9744014	0.005531
318516542	49448	261	2739.910627	31774	0	0.576219	31993	0	0.170281	9739123	0.004258
318497484	47077	229	2707.807922	31909	0	0.186965	32081	0	0.166846	9734194	0.003690
318501824	47913	256	2669.697035	31969	0	0.183928	31787	0	0.169192	9729293	0.002975
318530362	49463	265	2679.957144	31746	0	0.167522	31985	0	0.166792	9724454	0.002613
318528692	49143	246	2699.140694	31927	0	0.166709	31863	0	0.166673	9719479	0.001256
318532883	48555	239	2707.056546	32027	4	0.240607	31987	1	0.166667	9714658	0.002508
318517399	49912	280	2690.503674	31755	32	0.539462	31804	0	0.171801	9709819	0.003379
318472126	53255	297	2721.771267	31937	10	0.720705	32001	0	0.166921	9705018	0.003381
318498806	50920	247	2738.459756	31866	0	0.302582	31800	0	0.166679	9700192	0.004302
318517613	46871	235	2729.861682	31743	0	0.173403	31928	0	0.166667	9695363	0.004405
318557953	42816	239	2647.912087	32040	0	0.167001	31873	0	0.166667	9690384	0.005187
318565065	43861	229	2620.306926	31996	0	0.166683	31719	0	0.166667	9685443	0.008342
318532758	46955	215	2646.561437	31845	0	0.168000	31917	0	0.166667	9680717	0.007718
318525544	49175	268	2662.372125	31953	0	0.166733	31826	0	0.166667	9675862	0.005230
318527674	52130	268	2705.590192	31866	24	0.406827	31941	0	0.200083	9671069	0.003352
318485019	53456	295	2755.372210	31675	16	0.640267	31709	1	0.246978	9666277	0.002899
318496616	48538	260	2774.909942	31838	0	0.439682	31936	1	0.208273	9661366	0.003294
318541914	43752	234	2674.742204	31932	0	0.180198	31741	0	0.168729	9656689	0.003848
318538453	46659	266	2641.555478	31885	32	0.469722	31843	0	0.226988	9651891	0.003794
318540918	50908	273	2691.563085	31778	41	0.678410	31873	0	0.169656	9647068	0.003899
318528139	49126	269	2696.476524	31715	0	0.328308	31756	6	0.300488	9642256	0.003567
318528621	51087	247	2705.720458	31539	4	0.374435	31833	0	0.253197	9637548	0.003254
318508117	51228	256	2739.075251	31527	2	0.620623	31864	0	0.172013	9632730	0.002551
318504949	55954	290	2750.723939	31695	5	0.436305	31747	0	0.171495	9627964	0.002671
318491837	54834	291	2774.229363	31806	0	0.185274	31857	1	0.255384	9623169	0.001590
318529686	47769	218	2753.818824	32038	0	0.167589	32046	1	0.199320	9618459	0.001048
318542981	45768	219	2684.751493	31930	0	0.168141	31908	0	0.168285	9613514	0.001221
318537274	45346	249	2610.918916	31973	0	0.166740	32083	0	0.166747	9608633	0.002521
318546093	49912	269	2644.700512	31782	0	0.166670	32178	0	0.166671	9603875	0.002533
318510402	53449	276	2719.710063	32002	1	0.166667	31714	0	0.166667	9599126	0.002501
318508845	54483	283	2769.566153	31881	0	0.166751	31644	1	0.171814	9594314	0.002593
318525679	50007	245	2777.482017	31801	2	0.177943	31733	0	0.185851	9589461	0.002220
318503375	51974	264	2763.336639	31569	15	0.479898	32026	1	0.167618	9584722	0.001988
318511379	51879	269	2734.658288	31643	3	0.684582	31819	0	0.216986	9579931	0.001449
318531725	49939	263	2714.557678	31711	0	0.200211	31887	1	0.169161	9575282	0.001576
318518874	49702	282	2722.871010	31956	0	0.168329	31769	0	0.179085	9570425	0.001380
318530568	49580	274	2731.892358	32044	0	0.168004	31749	1	0.167282	9565701	0.001127
318527133	47886	241	2705.251858	32022	0	0.166733	31792	0	0.166697	9560965	0.001043
318528929	45248	221	2681.655424	31684	0	0.166670	31832	4	0.281981	9556207	0.001457
318527303	46218	216	2648.660626	31984	0	0.166667	31750	0	0.185262	9551438	0.002044
318512282	48390	258	2667.772034	32032	6	0.274835	31875	0	0.200676	9546671	0.002229
318535564	49173	278	2692.262275	31589	23	0.560220	31730	0	0.168352	9541890	0.001583
318516000	50172	231	2707.222750	31707	2	0.727237	31768	0	0.166750	9537241	0.001284
318531273	50301	274	2712.284413	31836	3	0.217787	31930	1	0.166671	9532394	0.001813
318524569	50488	279	2719.950025	31744	10	0.514552	31960	0	0.166667	9527606	0.001892
318516255	51167	280	2736.650741	31805	0	0.637744	31875	0	0.172114	9522993	0.001787
318524881	50706	261	2746.933560	31750	0	0.203946	31662	0	0.166937	9518236	0.002153
npatches	nstrain	runtime	dt	init_x	init_y	init_y_blood	init_z	init_S	beta0	beta1	beta2	beta3	mean_beta	B	d	delta	delta_blood	b[0]	mut	m	CTL	c	g	epsilon	k	het	lambda	rho	omega	x_max	patch.dyna	DELTA	A	VA
10000	1	100.000000	0.001000	21900	9499	5000000	0.001000	10000000	4.194235	11.254471	5.304974	9.559940	8	800000000	0.010000	1.000000	432.000000	80000	0.000050	0.004800	0	0.500000	0.000000	2.500000	15.000000	0.500000	0.000000	0.000000	0.000000	31872	0	10.000000	7.000000	1.000000
sus	inf	inf_blood	z	x[0]	y[0][0]	z[0]	x[1]	y[1][0]	z[1]	S[0]	synchrony
219000000	94990000	5000000	10.000000	21900	9499	0.001000	21900	9499	0.001000	10000000	0.000000
230400270	16276169	85080	3941.516320	28304	453	0.394152	19030	2511	0.394152	9995066	0.000000
303930290	712940	3837	6298.645626	31379	3	0.632580	29012	200	0.632580	9990087	0.000000
317111786	23861	117	4364.076890	31624	3	0.376739	31824	5	0.777177	9984908	0.000000
318563941	2194	14	2107.912297	31794	0	0.179766	31949	0	0.201256	9979944	0.000000
318719990	2633	14	1754.524344	31823	0	0.167316	31844	0	0.168381	9974942	0.000000
318701622	3735	24	1740.369261	31875	0	0.166699	32108	0	0.166752	9969935	0.000000
318705784	6270	21	1774.573897	31947	0	0.166668	31998	0	0.166671	9964903	0.000000
318697693	9706	44	1838.679557	31839	0	0.166667	31828	0	0.166667	9959983	0.000000
318680268	13287	63	1919.046607	31882	0	0.166667	31691	0	0.166667	9955069	0.000000
318643995	21603	121	2034.024437	31855	0	0.166667	32067	0	0.200480	9950030	0.000000
318639511	25623	141	2164.043836	31714	0	0.166800	32037	0	0.168343	9945090	0.000000
318620276	29429	155	2266.799944	31602	0	0.166673	31825	0	0.166750	9940128	0.000000
318596373	30601	160	2336.445511	32051	0	0.166667	31852	0	0.166671	9935099	0.000000
318620731	28644	135	2357.708053	31792	0	0.166667	32065	31	0.289554	9930104	0.000000
318618130	29472	145	2336.588293	31836	0	0.166667	31530	99	0.569146	9925056	0.000000
318612770	31215	148	2335.912214	31812	0	0.166667	31584	3	0.738707	9920183	0.000000
318591035	33467	185	2362.477011	31919	1	0.187590	31993	0	0.200654	9915212	0.000000
318571329	32686	181	2392.468231	31678	0	0.167999	31782	0	0.168351	9910159	0.000000
318589497	30577	169	2405.799470	31969	1	0.168184	32168	2	0.171466	9905142	0.000000
318622320	27157	126	2341.138240	31793	0	0.166742	31905	0	0.187529	9900349	0.000000
318627101	27477	139	2302.245010	31705	0	0.182521	31991	0	0.167701	9895599	0.000000
318612354	28540	164	2291.686559	31953	0	0.167452	31671	53	0.489109	9890813	0.000000
318635935	28952	160	2316.145305	32194	0	0.166706	31905	6	0.690168	9885842	0.000000
318588367	31261	163	2347.626360	31912	0	0.166669	31974	0	0.250929	9880824	0.000000
318588795	31567	170	2371.512157	31868	0	0.166667	31737	0	0.173094	9876003	0.000000
318578525	33351	174	2393.397029	31889	0	0.166667	31848	0	0.166985	9870971	0.000000
318607247	29302	169	2385.832172	31668	1	0.166667	31858	0	0.166682	9866018	0.000000
318607752	27623	174	2351.605573	31848	0	0.166806	31916	0	0.166667	9861155	0.000000
318604169	28514	125	2322.406166	31935	0	0.167808	31953	0	0.178289	9856145	0.000000
318608774	28256	152	2310.214741	31739	0	0.166723	31844	0	0.167243	9851308	0.000000
318614705	28699	147	2328.258528	31767	0	0.166669	31630	0	0.166695	9846479	0.000000
318578141	28137	165	2323.898637	31901	0	0.166667	31703	0	0.166668	9841464	0.000000
318609078	28622	158	2314.573557	31662	3	0.212052	31930	0	0.166667	9836578	0.000000
318587164	29732	136	2322.767186	31598	0	0.188744	31643	39	0.473464	9831721	0.000000
318612022	28668	143	2338.614144	31771	0	0.167761	31792	20	0.680680	9826789	0.000000
318631989	28032	166	2327.852130	31745	0	0.166721	31684	2	0.483189	9821865	0.000000
318604903	26981	137	2314.960986	31925	0	0.166669	31829	0	0.195056	9817002	0.000000
318651855	28623	160	2293.291180	31817	3	0.326817	31815	0	0.168074	9812009	0.000000
318601844	31500	157	2324.024933	31906	0	0.177986	31966	0	0.166736	9807036	0.000000
318609996	32491	150	2387.956834	31764	2	0.168064	31897	0	0.166670	9802175	-1.#IND00
318602172	30351	155	2382.540260	31769	1	0.262929	31590	0	0.166667	9797227	-1.#IND00
318606622	26049	134	2339.690742	31802	1	0.171438	32066	0	0.215376	9792345	-1.#IND00
318617216	24231	140	2263.223429	31938	0	0.166903	31799	29	0.399181	9787430	-1.#IND00
318593128	28408	152	2251.885892	31843	0	0.166678	31597	4	0.635630	9782517	-1.#IND00
318600007	27605	150	2311.911234	32012	0	0.166667	31608	0	0.248742	9777655	-1.#IND00
318610944	28471	139	2323.353322	31743	0	0.166667	31879	0	0.170735	9772903	-1.#IND00
318615494	28307	146	2324.757422	31913	0	0.166667	31917	0	0.166868	9768042	-1.#IND00
318626076	27281	146	2310.314899	31830	0	0.166667	31961	3	0.172077	9763151	-1.#IND00
318622570	29469	160	2297.965771	31846	1	0.166667	31815	15	0.497902	9758402	-1.#IND00
318600881	30246	161	2358.777704	32008	0	0.175613	31750	3	0.695500	9753677	-1.#IND00
318602540	26461	150	2344.654220	31866	0	0.167110	31962	0	0.265404	9748682	-1.#IND00
318608845	26466	130	2295.545744	32183	1	0.224421	31870	0	0.171560	9743707	-1.#IND00
318586689	27868	150	2294.342987	31711	0	0.197592	31850	0	0.166909	9738771	-1.#IND00
318606773	27214	134	2309.121987	31983	0	0.168199	31975	5	0.204952	9733881	-1.#IND00
318603073	28091	130	2303.989020	31924	0	0.166743	31370	156	0.517839	9729022	-1.#IND00
318600837	32123	174	2332.488575	31893	0	0.166670	31460	11	0.707591	9724274	-1.#IND00
318609214	33453	197	2383.052418	31750	1	0.166667	31891	1	0.639237	9719375	-1.#IND00
318584667	32170	179	2392.902197	31642	0	0.182712	31624	0	0.196088	9714548	-1.#IND00
318577659	30429	157	2370.234142	31939	0	0.222783	31735	0	0.168125	9709673	-1.#IND00
318604753	28237	138	2344.900868	32167	0	0.169448	31901	0	0.166739	9704856	0.004657
318612775	28564	149	2323.172690	32044	0	0.166805	32002	0	0.166670	9700088	0.004796
318592888	27591	140	2332.528486	31864	0	0.166673	31967	0	0.168481	9695254	0.004607
318651864	26932	172	2304.486067	31899	0	0.166667	31804	0	0.174576	9690300	0.004584
318599490	28939	168	2309.598187	31950	0	0.201348	31698	0	0.167059	9685463	0.003964
318585952	28015	141	2327.468124	31865	0	0.174521	31873	10	0.268315	9680730	0.004738
318594519	28560	152	2325.972847	32035	0	0.167056	31446	46	0.556266	9675938	0.004839
318599017	27774	136	2318.631834	31616	1	0.166686	31818	8	0.730895	9671216	0.004677
318621673	29273	158	2320.894160	31875	0	0.166668	31991	0	0.353704	9666462	0.003525
318589808	30816	167	2353.614933	31648	0	0.166667	31917	21	0.403002	9661662	0.003911
318574231	31753	167	2366.093443	31928	0	0.166849	31526	57	0.637948	9656952	0.003516
318580969	29599	173	2376.070883	31712	0	0.166676	31778	1	0.397145	9652025	0.002672
318625661	27841	153	2329.682059	31938	0	0.166667	31812	0	0.178090	9647230	0.002277
318619336	27545	168	2311.261295	31823	0	0.166667	31756	0	0.167233	9642286	0.003072
318585230	25975	136	2286.361166	32209	0	0.171721	31877	0	0.168431	9637490	0.002863
318612995	28569	140	2296.740393	31792	0	0.166917	31959	0	0.166754	9632623	0.002674
318595351	30179	178	2323.624211	32130	0	0.166679	31803	2	0.169999	9627780	0.002777
318591699	31336	156	2346.477263	31798	0	0.169963	31801	45	0.496642	9622947	0.003888
318592645	31944	155	2368.164922	31935	0	0.166830	31602	0	0.548627	9618090	0.003994
318597206	31111	154	2361.294259	32003	0	0.166675	31938	13	0.318081	9613362	0.003843
318620576	31445	145	2373.486563	31989	0	0.166667	31732	0	0.220705	9608595	0.003927
318586514	29735	135	2357.912650	32068	1	0.206129	31865	0	0.169345	9603800	0.004013
318622329	28975	139	2339.019381	31772	0	0.168623	31873	0	0.183714	9598950	0.003165
318604118	30924	177	2357.294779	31995	0	0.166764	31747	0	0.167512	9594115	0.002482
318605489	32562	194	2381.127991	31828	0	0.166671	31911	0	0.166709	9589308	0.002183
318586991	30231	143	2378.739150	32053	0	0.166667	31768	0	0.166669	9584653	0.002271
318606722	30014	115	2348.721965	31938	0	0.166667	31950	0	0.166667	9579913	0.002294
318605521	30859	148	2358.777169	31751	0	0.166667	32002	0	0.166667	9575168	0.002211
318617769	28617	154	2344.234386	31891	0	0.166667	31644	0	0.166667	9570307	0.001769
318626006	30119	166	2325.195163	31961	1	0.166667	31988	0	0.166667	9565585	0.001702
318609568	29925	140	2337.332939	31996	0	0.186057	31802	0	0.191063	9560923	0.002292
318609490	29347	149	2340.366081	32213	0	0.167628	31799	0	0.167876	9556192	0.002419
318611414	32691	167	2361.439513	31780	0	0.166714	31981	0	0.199974	9551404	0.002694
318602943	33668	183	2384.854520	31947	0	0.166669	31685	2	0.179610	9546604	0.002336
318579028	30768	144	2402.582618	31972	0	0.166667	31793	7	0.443763	9541792	0.001491
318608396	29655	148	2368.074500	31862	0	0.166667	31825	0	0.219600	9537082	0.001502
318595757	30026	170	2356.731889	32009	0	0.166667	31766	0	0.169290	9532269	0.001334
318603590	28189	139	2337.944824	31903	0	0.166667	31850	0	0.166797	9527489	0.001458
318607760	28117	159	2321.133213	31729	1	0.166667	31795	0	0.166673	9522780	0.001057
318589275	30074	164	2327.371141	31882	0	0.201973	31844	0	0.166667	9517893	0.000954
npatches	nstrain	runtime	dt	init_x	init_y	init_y_blood	init_z	init_S	beta0	beta1	beta2	beta3	mean_beta	B	d	delta	delta_blood	b[0]	mut	m	CTL	c	g	epsilon	k	het	lambda	rho	omega	x_max	patch.dyna	DELTA	A	VA
10000	1	100.000000	0.001000	21900	9499	5000000	0.001000	10000000	4.008367	6.813107	8.321763	8.632871	8	800000000	0.010000	1.000000	432.000000	80000	0.000050	0.004800	0	0.500000	0.000000	2.500000	16.000000	0.500000	0.000000	0.000000	0.000000	31872	0	10.000000	7.000000	1.000000
sus	inf	inf_blood	z	x[0]	y[0][0]	z[0]	x[1]	y[1][0]	z[1]	S[0]	synchrony
219000000	94990000	5000000	10.000000	21900	9499	0.001000	21900	9499	0.001000	10000000	0.000000
235139089	13770809	72298	3941.516320	28813	344	0.394152	24852	996	0.394152	9995145	0.000000
306309945	419358	2180	6206.484522	31620	2	0.558556	31013	4	0.632580	9990019	0.000000
317527916	8863	46	3554.047911	31862	0	0.191653	31933	0	0.351183	9985056	0.000000
318611544	999	8	1880.410106	31746	0	0.167905	31590	0	0.175812	9980011	0.000000
318719416	700	1	1706.645896	32053	0	0.166728	31795	0	0.167120	9974921	0.000000
318721585	506	2	1684.339292	31803	0	0.166670	31876	0	0.166689	9969999	0.000000
318705981	489	3	1678.052268	32120	0	0.166667	32003	0	0.166668	9965014	0.000000
318723246	695	2	1677.607550	31994	0	0.177480	31742	0	0.166667	9959904	0.000000
318729145	528	3	1683.768294	31604	0	0.167203	31891	0	0.166667	9954954	0.000000
318727706	748	3	1682.688696	31968	0	0.166693	31954	0	0.166667	9950180	0.000000
318724544	786	4	1684.684245	32050	0	0.166668	31827	0	0.166667	9945147	0.000000
318718984	664	3	1686.043490	32046	0	0.166667	31760	0	0.166667	9940095	0.000000
318738628	1069	3	1686.301088	32066	0	0.166667	31980	0	0.166667	9935106	0.000000
318720049	1039	2	1694.759136	31864	0	0.166667	31988	0	0.166667	9930176	0.000000
318699113	1063	2	1693.981248	31743	0	0.166667	31849	0	0.166667	9925210	0.000000
318726360	987	4	1692.550318	31743	0	0.166667	31774	0	0.166667	9920278	0.000000
318712121	972	2	1691.098573	31560	0	0.166667	31676	0	0.166667	9915352	0.000000
318707680	1071	7	1691.405094	31857	0	0.166667	31757	0	0.166667	9910449	0.000000
318747459	1080	7	1692.151306	31748	0	0.166667	31946	0	0.166667	9905478	0.000000
318752922	1292	5	1693.022953	31948	0	0.166667	31962	0	0.166667	9900542	0.000000
318713383	2098	8	1708.881089	31987	0	0.166667	32108	0	0.166667	9895611	0.000000
318712649	1669	7	1719.556921	31808	0	0.166667	31806	0	0.166667	9890627	0.000000
318735911	2272	19	1711.305004	31954	0	0.166667	31768	0	0.166667	9885619	0.000000
318738861	2268	12	1713.536808	31862	0	0.166667	31759	0	0.166667	9880648	0.000000
318722863	2972	11	1728.848307	31882	0	0.166667	31853	0	0.166667	9875660	0.000000
318719440	2891	16	1741.446249	31811	0	0.166667	31956	5	0.333104	9870794	0.000000
318713248	3387	18	1740.379391	31689	0	0.166667	32142	0	0.210602	9865870	0.000000
318713142	3726	24	1751.271350	31942	2	0.239930	31715	0	0.168844	9860984	0.000000
318710445	4769	19	1772.143506	31747	0	0.212955	31966	0	0.166775	9856175	0.000000
318722336	5545	24	1792.402424	31633	0	0.168961	31801	0	0.166672	9851192	0.000000
318692672	6514	35	1811.522039	31899	0	0.166780	31693	0	0.166667	9846264	0.000000
318693820	6787	35	1819.629317	31957	0	0.166672	31743	0	0.166667	9841308	0.000000
318687809	7005	41	1835.110381	32031	0	0.166667	31714	0	0.166667	9836482	0.000000
318704156	7214	31	1834.137139	32103	0	0.166667	31826	1	0.168648	9831545	0.000000
318717638	7967	37	1850.007737	31969	0	0.166667	32017	0	0.166765	9826684	0.000000
318681802	8137	35	1859.919638	31748	0	0.166667	31835	0	0.166672	9821676	0.000000
318702581	9058	47	1881.143383	31912	0	0.166667	31803	0	0.166667	9816754	0.000000
318685758	8446	46	1884.834605	31770	1	0.166667	31872	0	0.166667	9811758	0.000000
318701942	8110	40	1876.126712	31786	0	0.173893	31610	0	0.166667	9806829	0.000000
318677624	7728	34	1863.302417	31957	0	0.167025	31889	0	0.166667	9801998	-1.#IND00
318706663	8319	46	1856.340275	31660	0	0.166684	32111	0	0.166667	9796986	-1.#IND00
318662191	9978	42	1884.537451	31879	0	0.166668	31858	0	0.166667	9792112	-1.#IND00
318673237	9636	49	1894.195953	31732	0	0.190008	31803	4	0.195316	9787149	-1.#IND00
318685492	10361	58	1904.404931	31975	0	0.167824	31989	0	0.202206	9782313	-1.#IND00
318696768	9943	62	1915.947056	32032	0	0.166724	31930	0	0.168428	9777461	-1.#IND00
318691414	10665	48	1920.889640	31951	0	0.166670	31725	0	0.166754	9772642	-1.#IND00
318696846	9319	42	1918.527986	32035	0	0.166667	31896	0	0.166671	9767774	-1.#IND00
318696160	9263	51	1911.377216	31965	0	0.166667	31807	0	0.166667	9762881	-1.#IND00
318683838	9249	48	1904.469887	31764	3	0.244100	31758	0	0.166667	9757900	-1.#IND00
318685803	10350	69	1901.640344	31754	0	0.254420	31759	0	0.166667	9753101	-1.#IND00
318683422	9442	45	1903.341958	31753	0	0.179107	31779	0	0.166667	9748228	-1.#IND00
318680737	10423	55	1912.033507	32150	0	0.167283	32044	0	0.166667	9743322	-1.#IND00
318680876	9231	42	1911.928820	31976	0	0.166697	31772	0	0.166667	9738543	-1.#IND00
318684086	9556	49	1894.808644	31810	0	0.166668	31882	0	0.166667	9733686	-1.#IND00
318694501	9452	49	1895.786700	31863	0	0.166667	31548	0	0.166667	9728825	-1.#IND00
318686080	8760	51	1893.811337	31726	0	0.166667	32000	0	0.166667	9723970	-1.#IND00
318678930	7224	35	1873.901428	31951	0	0.166667	31750	1	0.166667	9719215	-1.#IND00
318692761	7650	49	1855.161174	32036	0	0.170497	31691	0	0.180852	9714471	-1.#IND00
318704944	7388	39	1849.083949	31801	0	0.166857	31734	0	0.167370	9709578	-1.#IND00
318708852	8205	48	1845.491986	31842	0	0.166676	31895	0	0.166702	9704660	-1.#IND00
318692898	7789	49	1864.340142	31997	0	0.166667	31904	0	0.166668	9699802	-1.#IND00
318686080	8526	37	1870.550959	32002	0	0.166667	31936	0	0.166667	9695039	-1.#IND00
318677228	8302	38	1876.386929	31760	0	0.166667	31633	0	0.166667	9690199	-1.#IND00
318674677	7458	49	1865.369357	31828	0	0.166667	31937	0	0.166667	9685361	-1.#IND00
318705327	7746	34	1845.349863	31729	0	0.166667	31995	0	0.166667	9680397	-1.#IND00
318714118	7173	40	1841.789759	31971	0	0.166667	31737	0	0.166667	9675600	-1.#IND00
318679707	7163	28	1844.327670	31952	0	0.172616	31927	0	0.166667	9670819	-1.#IND00
318681950	6906	32	1841.067469	31823	0	0.166962	31792	0	0.166667	9666026	-1.#IND00
318688338	7110	37	1832.979256	31908	0	0.166681	31990	0	0.166667	9661240	-1.#IND00
318716637	6717	26	1834.919741	31960	0	0.166667	31727	0	0.166667	9656348	-1.#IND00
318701512	6621	34	1839.049928	31785	0	0.166667	31670	1	0.369212	9651462	-1.#IND00
318702950	6137	28	1835.422891	31974	0	0.166667	31903	0	0.253834	9646648	-1.#IND00
318686675	5352	39	1812.537517	31920	0	0.166667	31877	0	0.170987	9641721	-1.#IND00
318706624	5864	30	1810.963547	31988	0	0.166667	32046	0	0.166881	9636924	-1.#IND00
318697536	5972	38	1809.208347	31853	0	0.166667	32146	0	0.166677	9632034	-1.#IND00
318680152	5966	27	1818.148233	31991	0	0.166667	31922	0	0.166667	9627318	-1.#IND00
318717029	5708	31	1813.352102	32018	0	0.166667	31774	0	0.166667	9622528	-1.#IND00
318711204	6506	48	1815.007927	32067	0	0.166667	32084	0	0.166667	9617725	-1.#IND00
318695425	8186	47	1833.919791	31768	1	0.242700	31840	1	0.166667	9613056	-1.#IND00
318684917	7288	39	1847.849768	31900	0	0.190136	31860	0	0.166667	9608388	-1.#IND00
318702395	6747	55	1851.209416	31974	1	0.167830	31895	0	0.166667	9603715	-1.#IND00
318687905	5909	34	1832.546651	31627	0	0.168497	31658	0	0.166667	9598859	-1.#IND00
318715308	6319	36	1817.476982	31773	0	0.166757	31790	0	0.166667	9594157	-1.#IND00
318688063	6165	34	1824.738497	31920	0	0.194101	31890	0	0.166667	9589469	-1.#IND00
318713085	6385	31	1828.856654	31760	0	0.168026	31771	0	0.166667	9584693	-1.#IND00
318701380	7157	34	1825.782760	31764	0	0.166734	31646	0	0.166667	9579881	-1.#IND00
318698564	7505	35	1841.688502	31893	0	0.166670	31905	0	0.166667	9575030	-1.#IND00
318697376	7397	51	1854.449591	31875	0	0.166667	31761	0	0.166667	9570330	-1.#IND00
318708622	8129	45	1858.104429	31888	0	0.166667	31823	0	0.166667	9565504	-1.#IND00
318680278	7797	39	1864.745895	31692	0	0.166667	32094	0	0.166667	9560812	-1.#IND00
318695697	7301	44	1853.749234	31741	0	0.166667	31931	0	0.166667	9556175	-1.#IND00
318658897	7235	39	1848.983567	31789	0	0.166667	31682	0	0.166667	9551395	-1.#IND00
318692872	6636	35	1845.115582	31819	0	0.166667	31728	6	0.196140	9546677	-1.#IND00
318680516	6295	36	1836.033035	32156	0	0.166667	31862	0	0.190217	9541867	-1.#IND00
318693543	6807	33	1830.742692	31830	0	0.166667	31982	0	0.167834	9537141	-1.#IND00
318708954	6399	36	1828.170004	31907	0	0.166667	31813	0	0.166725	9532408	-1.#IND00
318703531	6023	28	1830.224485	31956	0	0.166667	31816	0	0.166670	9527582	-1.#IND00
318701635	6649	32	1827.356729	31771	0	0.179202	31903	1	0.180870	9522706	-1.#IND00
318706449	7049	48	1833.512441	31735	0	0.167288	32009	0	0.167371	9517873	-1.#IND00
npatches	nstrain	runtime	dt	init_x	init_y	init_y_blood	init_z	init_S	beta0	beta1	beta2	beta3	mean_beta	B	d	delta	delta_blood	b[0]	mut	m	CTL	c	g	epsilon	k	het	lambda	rho	omega	x_max	patch.dyna	DELTA	A	VA
10000	1	100.000000	0.001000	21900	9499	5000000	0.001000	10000000	9.568931	10.794696	6.882139	10.114751	8	800000000	0.010000	1.000000	432.000000	80000	0.000050	0.004800	0	0.500000	0.000000	2.500000	17.000000	0.500000	0.000000	0.000000	0.000000	31872	0	10.000000	7.000000	1.000000
sus	inf	inf_blood	z	x[0]	y[0][0]	z[0]	x[1]	y[1][0]	z[1]	S[0]	synchrony
219000000	94990000	5000000	10.000000	21900	9499	0.001000	21900	9499	0.001000	10000000	0.000000
239140843	11737659	61836	3941.516320	21744	1631	0.394152	20466	1938	0.394152	9994841	0.000000
307954558	252977	1295	6025.063051	30599	18	0.632580	30109	33	0.632580	9989956	0.000000
317745142	3596	10	2944.022517	31737	0	0.204972	31735	0	0.352026	9984865	0.000000
318651903	522	3	1782.951763	31992	0	0.168565	32027	0	0.175854	9979881	0.000000
318717140	509	1	1686.369347	31972	0	0.166761	31773	0	0.167122	9974847	0.000000
318724954	322	1	1678.987291	31931	0	0.166671	31718	0	0.166689	9969928	0.000000
318722134	376	1	1674.956454	31732	0	0.166667	31852	0	0.166668	9964985	0.000000
318730789	209	0	1674.376131	31959	0	0.166667	32041	0	0.166667	9959983	0.000000
318721749	39	1	1670.054904	32027	0	0.166667	31971	0	0.166667	9955178	0.000000
318712211	24	2	1667.688801	31915	0	0.166667	31855	0	0.166667	9950162	0.000000
318712482	48	1	1667.386562	31806	0	0.166667	31715	0	0.166667	9945184	0.000000
318715614	6	0	1667.264867	31841	0	0.166667	31875	0	0.166667	9940266	0.000000
318704567	1	0	1666.855808	31823	0	0.166667	31855	0	0.166667	9935227	0.000000
318714521	0	0	1666.676041	31840	0	0.166667	31736	0	0.166667	9930311	0.000000
npatches	nstrain	runtime	dt	init_x	init_y	init_y_blood	init_z	init_S	beta0	beta1	beta2	beta3	mean_beta	B	d	delta	delta_blood	b[0]	mut	m	CTL	c	g	epsilon	k	het	lambda	rho	omega	x_max	patch.dyna	DELTA	A	VA
10000	1	100.000000	0.001000	21900	9499	5000000	0.001000	10000000	10.052535	8.635658	6.051453	5.040414	8	800000000	0.010000	1.000000	432.000000	80000	0.000050	0.004800	0	0.500000	0.000000	2.500000	18.000000	0.500000	0.000000	0.000000	0.000000	31872	0	10.000000	7.000000	1.000000
sus	inf	inf_blood	z	x[0]	y[0][0]	z[0]	x[1]	y[1][0]	z[1]	S[0]	synchrony
219000000	94990000	5000000	10.000000	21900	9499	0.001000	21900	9499	0.001000	10000000	0.000000
242243154	10109907	52930	3941.516320	21686	1492	0.394152	23406	1086	0.394152	9994846	0.000000
309162399	155129	758	5779.214405	30493	11	0.632580	30956	12	0.632580	9989876	0.000000
317892169	1664	7	2552.112471	31954	0	0.216536	31800	0	0.227559	9984981	0.000000
318644755	377	3	1737.554368	31737	0	0.169138	31996	0	0.169685	9980008	0.000000
318734697	151	0	1676.971916	31847	0	0.166789	31861	0	0.166816	9975068	0.000000
318732523	17	0	1669.600760	31803	0	0.166673	32018	0	0.166674	9970001	0.000000
318719859	1	0	1667.138310	32067	0	0.166667	31902	0	0.166667	9965066	0.000000
318745266	13	0	1667.002123	31890	0	0.166667	31897	0	0.166667	9960069	0.000000
318741561	0	0	1666.714684	31781	0	0.166667	31763	0	0.166667	9955131	0.000000
npatches	nstrain	runtime	dt	init_x	init_y	init_y_blood	init_z	init_S	beta0	beta1	beta2	beta3	mean_beta	B	d	delta	delta_blood	b[0]	mut	m	CTL	c	g	epsilon	k	het	lambda	rho	omega	x_max	patch.dyna	DELTA	A	VA
10000	1	100.000000	0.001000	21900	9499	5000000	0.001000	10000000	7.544054	11.424519	11.835792	5.222159	8	800000000	0.010000	1.000000	432.000000	80000	0.000050	0.004800	0	0.500000	0.000000	2.500000	19.000000	0.500000	0.000000	0.000000	0.000000	31872	0	10.000000	7.000000	1.000000
sus	inf	inf_blood	z	x[0]	y[0][0]	z[0]	x[1]	y[1][0]	z[1]	S[0]	synchrony
219000000	94990000	5000000	10.000000	21900	9499	0.001000	21900	9499	0.001000	10000000	0.000000
246155124	8530158	44616	3941.516320	25116	740	0.394152	20935	1441	0.394152	9994984	0.000000
310332107	87725	474	5438.709717	31017	0	0.465231	30377	46	0.632580	9990010	0.000000
318012168	834	10	2256.750099	31863	0	0.181464	31740	0	0.352628	9984939	0.000000
318642853	84	1	1706.732014	31825	0	0.167400	31921	0	0.175883	9979931	0.000000
318722738	84	0	1670.872019	31873	0	0.166703	31966	0	0.167123	9974935	0.000000
318743735	25	0	1668.327921	31768	0	0.166668	31775	0	0.166689	9969953	0.000000
318740236	8	1	1667.728040	31834	0	0.166667	31842	0	0.166668	9965023	0.000000
318728222	0	0	1666.747518	31789	0	0.166667	31884	0	0.166667	9960040	0.000000
npatches	nstrain	runtime	dt	init_x	init_y	init_y_blood	init_z	init_S	beta0	beta1	beta2	beta3	mean_beta	B	d	delta	delta_blood	b[0]	mut	m	CTL	c	g	epsilon	k	het	lambda	rho	omega	x_max	patch.dyna	DELTA	A	VA
10000	1	100.000000	0.001000	21900	9499	5000000	0.001000	10000000	11.245184	9.003604	8.685576	7.949387	8	800000000	0.010000	1.000000	432.000000	80000	0.000050	0.004800	0	0.500000	0.000000	2.500000	20.000000	0.500000	0.000000	0.000000	0.000000	31872	0	10.000000	7.000000	1.000000
sus	inf	inf_blood	z	x[0]	y[0][0]	z[0]	x[1]	y[1][0]	z[1]	S[0]	synchrony
219000000	94990000	5000000	10.000000	21900	9499	0.001000	21900	9499	0.001000	10000000	0.000000
248942783	7284704	38082	3941.516320	21445	1282	0.394152	23553	911	0.394152	9995028	0.000000
311145632	49661	261	5103.650314	30530	24	0.632580	31054	2	0.632580	9989985	0.000000
318094369	518	5	2071.104854	31779	0	0.308209	31653	0	0.193204	9985089	0.000000
318662077	139	0	1694.356413	31869	0	0.173682	31765	0	0.167982	9980116	0.000000
318703989	63	0	1671.366343	31714	0	0.167014	31955	0	0.166732	9975097	0.000000
318724136	55	0	1669.269975	31986	0	0.166684	31738	0	0.166670	9969986	0.000000
318720263	2	0	1667.488914	31783	0	0.166668	31981	0	0.166667	9964979	0.000000
318747390	0	0	1666.713851	32006	0	0.166667	32115	0	0.166667	9960004	0.000000
