# Supplementary material for: Large Variations in HIV-1 Viral Load Explained by Shifting-Mosaic Metapopulation Dynamics
Source: PLoS Biol. 2016 Oct 5;14(10):e1002567. doi: 10.1371/journal.pbio.1002567 (PMC5051940; doi:10.1371/journal.pbio.1002567)
Supplement: S1 Data — Each file gives the output from the simulations indicated by the filename: low migration (ms1, db432); high migration (ms1, db1); very high migration (ms10, db1); number of patches (np); reservoir (storage); no reservoir (nostorage); CTL immigration model (CTLimmig); CTL proliferation model (CTLprolif); β¯ (beta1, beta2, …). Within each file, there are 21 simulations for (k = 0,1,..,20), and data is output each day. For measures of synchrony, the final entry should be used. See Methods and S1 Simulation Code for further details. (ZIP) [file pbio.1002567.s002.zip › S1_Data/ms1_np10000_nostorage_noPD_CTLimmig_db432_beta9.tsv]

npatches	nstrain	runtime	dt	init_x	init_y	init_y_blood	init_z	init_S	beta0	beta1	beta2	beta3	mean_beta	B	d	delta	delta_blood	b[0]	mut	m	CTL	c	g	epsilon	k	het	lambda	rho	omega	x_max	patch.dyna	DELTA	A	VA
10000	1	100.000000	0.001000	21900	9499	5000000	0.001000	10000000	13.026422	6.647316	5.269853	8.061632	9	800000000	0.010000	1.000000	432.000000	80000	0.000050	0.004800	0	0.500000	0.000000	2.500000	0.000000	0.500000	0.000000	0.000000	0.000000	31872	0	10.000000	7.000000	1.000000
sus	inf	inf_blood	z	x[0]	y[0][0]	z[0]	x[1]	y[1][0]	z[1]	S[0]	synchrony
219000000	94990000	5000000	10.000000	21900	9499	0.001000	21900	9499	0.001000	10000000	0.000000
123141677	153467821	798056	3941.516320	7769	18597	0.394152	15387	13209	0.394152	9995069	0.000000
125348532	149350526	777658	6325.803353	8110	18236	0.632580	15478	12784	0.632580	9990000	0.000000
125578828	149148103	776481	7771.765723	7972	18369	0.777177	15401	12891	0.777177	9984996	0.000000
125593216	149161489	776764	8648.676577	8107	18022	0.864868	15387	12910	0.864868	9980112	0.000000
125603778	149143346	776587	9180.483393	8134	18099	0.918048	15433	12843	0.918048	9975074	0.000000
125596793	149158379	777840	9503.000201	8135	17996	0.950300	15325	13145	0.950300	9969976	0.000000
125581139	149165710	777341	9698.592075	8054	17907	0.969859	15631	12593	0.969859	9965006	0.000000
125562805	149169960	776689	9817.209710	8040	18104	0.981721	15291	12995	0.981721	9959975	0.000000
125586875	149163454	776675	9889.145947	7958	18039	0.988915	15442	12892	0.988915	9955003	0.000000
125591805	149148373	777771	9932.772025	8140	18124	0.993277	15200	13180	0.993277	9950078	0.000000
125599428	149160280	777430	9959.229270	8188	17916	0.995923	15354	12780	0.995923	9945057	0.000000
125588811	149177525	776502	9975.274394	8055	18213	0.997527	15357	12901	0.997527	9939996	0.000000
125584400	149160572	776357	9985.005037	8071	18257	0.998501	15448	12789	0.998501	9934925	0.000000
125569873	149176669	776638	9990.906233	8198	17941	0.999091	15319	12780	0.999091	9929984	0.000000
125590324	149167933	776802	9994.485041	7896	18291	0.999449	15376	12813	0.999449	9924835	0.000000
125586817	149154973	775694	9996.655426	8004	18155	0.999666	15415	12890	0.999666	9919862	0.000000
125591547	149167370	775857	9997.971667	7962	18225	0.999797	15139	13062	0.999797	9914910	0.000000
125591267	149155326	776589	9998.769908	8146	18183	0.999877	15543	12776	0.999877	9910031	0.000000
125606802	149149891	775035	9999.254005	8000	18174	0.999925	15199	13069	0.999925	9905130	0.000000
125591208	149133811	778057	9999.547588	7903	18304	0.999955	15221	13186	0.999955	9900169	0.000000
125591539	149147181	777170	9999.725632	8084	18168	0.999973	15091	13001	0.999973	9895186	0.000000
125587272	149160144	777216	9999.833608	8026	18265	0.999983	15409	12915	0.999983	9890278	0.000000
125587779	149168895	775603	9999.899091	8027	18074	0.999990	15410	12727	0.999990	9885379	0.000000
125577048	149192911	778486	9999.938803	8074	18191	0.999994	15450	12962	0.999994	9880418	0.000000
125581200	149167446	775735	9999.962887	8154	17999	0.999996	15198	12984	0.999996	9875537	0.000000
125572370	149188910	775152	9999.977493	8152	18102	0.999998	15318	12924	0.999998	9870544	0.000000
125609000	149139957	776803	9999.986350	8115	17946	0.999999	15552	12567	0.999999	9865520	0.000000
125582432	149174325	776778	9999.991722	7960	18349	0.999999	15222	13088	0.999999	9860511	0.000000
125583883	149170262	777111	9999.994980	8013	18338	0.999999	15490	12728	0.999999	9855447	0.000000
125599590	149142255	776673	9999.996955	7981	18149	1.000000	15505	12791	1.000000	9850553	0.000000
125565961	149184346	775970	9999.998154	8035	17992	1.000000	15442	12816	1.000000	9845518	0.000000
125609917	149142340	776892	9999.998880	8161	18190	1.000000	15466	12944	1.000000	9840776	0.000000
125588700	149168604	777147	9999.999321	8046	18260	1.000000	15286	13075	1.000000	9835773	0.000000
125602777	149152705	776862	9999.999588	8034	18128	1.000000	15233	13135	1.000000	9830848	0.000000
125588588	149146880	776285	9999.999750	8129	18102	1.000000	15315	12845	1.000000	9825874	0.000000
125581824	149156834	777973	9999.999849	8038	18284	1.000000	15220	12930	1.000000	9820980	0.000000
125582169	149148566	775628	9999.999908	7948	18246	1.000000	15341	12847	1.000000	9815993	0.000000
125589501	149156535	776333	9999.999944	8021	18121	1.000000	15557	12708	1.000000	9811093	0.000000
125583890	149160033	778417	9999.999966	8201	17933	1.000000	15279	12997	1.000000	9806259	0.000000
125595055	149153583	777669	9999.999980	8202	18077	1.000000	15393	13158	1.000000	9801405	-1.#IND00
125576501	149163017	777638	9999.999988	8056	18238	1.000000	15351	12921	1.000000	9796458	0.016000
125586631	149180157	775748	9999.999992	8120	18249	1.000000	15318	12957	1.000000	9791437	0.014938
125577857	149144802	777240	9999.999995	8019	18135	1.000000	15323	13023	1.000000	9786476	0.007915
125583422	149134546	777607	9999.999997	7933	18254	1.000000	15512	12736	1.000000	9781707	-0.001111
125582127	149177604	777394	9999.999998	8049	18074	1.000000	15337	13002	1.000000	9776956	-0.004638
125571529	149171302	776619	9999.999999	8005	18215	1.000000	15517	12868	1.000000	9772081	-0.000799
125595207	149161137	776972	9999.999999	8154	17974	1.000000	15239	13082	1.000000	9767137	-0.002561
125584218	149180216	776597	10000.000000	8062	18464	1.000000	15305	12954	1.000000	9762294	0.002231
125584337	149182822	775912	10000.000000	7978	18189	1.000000	15626	12431	1.000000	9757359	0.006828
125580798	149181252	777545	10000.000000	8296	17927	1.000000	15501	12809	1.000000	9752515	0.006305
125585442	149162328	777722	10000.000000	8028	18217	1.000000	15583	12833	1.000000	9747749	0.005551
125583693	149147314	777931	10000.000000	8106	18017	1.000000	15393	12944	1.000000	9742764	0.006107
125596287	149169826	775457	10000.000000	8100	18168	1.000000	15226	12979	1.000000	9737874	0.004384
125592524	149157513	779772	10000.000000	8220	17860	1.000000	15362	12717	1.000000	9732935	0.004175
125575330	149173971	777465	10000.000000	8142	17906	1.000000	15380	12964	1.000000	9728074	0.004522
125592893	149139507	777179	10000.000000	8002	18261	1.000000	15374	12987	1.000000	9723228	0.005782
125590317	149169433	777369	10000.000000	8157	18032	1.000000	15514	12765	1.000000	9718413	0.006310
125583450	149161554	776655	10000.000000	7973	18319	1.000000	15166	13018	1.000000	9713530	0.005322
125600389	149152698	776731	10000.000000	7956	18163	1.000000	15435	12815	1.000000	9708682	0.007750
125604273	149166106	775320	10000.000000	8030	17932	1.000000	15556	12633	1.000000	9703912	0.007481
125595892	149148210	775841	10000.000000	8023	18137	1.000000	15340	12818	1.000000	9699020	0.006580
125586432	149162071	777603	10000.000000	8122	18241	1.000000	15522	12714	1.000000	9694170	0.006827
125568799	149185289	776879	10000.000000	8153	17952	1.000000	15360	12823	1.000000	9689223	0.006491
125584003	149174045	776952	10000.000000	8067	18164	1.000000	15359	12997	1.000000	9684222	0.006521
125564486	149178235	777324	10000.000000	8236	17905	1.000000	15359	12816	1.000000	9679486	0.004930
125577527	149149676	776517	10000.000000	8174	18215	1.000000	15432	12759	1.000000	9674706	0.004764
125578061	149176464	775727	10000.000000	8155	17960	1.000000	15410	12845	1.000000	9669948	0.005219
125588021	149168025	775202	10000.000000	8056	18043	1.000000	15400	12766	1.000000	9665133	0.006741
125571126	149158575	775793	10000.000000	8198	17937	1.000000	15250	13035	1.000000	9660373	0.006769
125574544	149172110	777190	10000.000000	7958	18409	1.000000	15435	12974	1.000000	9655683	0.006780
125583309	149162058	777306	10000.000000	8107	18091	1.000000	15320	12942	1.000000	9650895	0.007260
125590575	149192542	775037	10000.000000	8029	18114	1.000000	15479	12803	1.000000	9646104	0.006467
125578012	149150553	777333	10000.000000	7974	18015	1.000000	15390	13021	1.000000	9641403	0.005924
125592178	149152086	775566	10000.000000	7954	18219	1.000000	15339	12785	1.000000	9636633	0.005193
125586281	149159439	776845	10000.000000	8180	17778	1.000000	15383	13046	1.000000	9631978	0.005149
125607446	149144572	775799	10000.000000	8164	18050	1.000000	15413	12980	1.000000	9627173	0.005373
125575388	149180667	777071	10000.000000	8003	18394	1.000000	15391	12981	1.000000	9622338	0.006633
125575031	149176852	776838	10000.000000	8117	18264	1.000000	15574	12707	1.000000	9617535	0.008096
125583856	149173023	776610	10000.000000	8079	18053	1.000000	15539	12716	1.000000	9612693	0.008097
125588351	149155670	776435	10000.000000	7966	18219	1.000000	15358	12843	1.000000	9607955	0.008393
125587481	149156288	778156	10000.000000	8017	18267	1.000000	15531	12725	1.000000	9603169	0.008292
125574708	149154818	776038	10000.000000	8099	18091	1.000000	15276	12985	1.000000	9598397	0.008505
125578956	149193445	777704	10000.000000	8013	18127	1.000000	15087	13200	1.000000	9593582	0.008488
125591827	149150737	776336	10000.000000	8134	18198	1.000000	15325	12822	1.000000	9588727	0.009454
125568400	149194531	777008	10000.000000	8062	18245	1.000000	15422	12800	1.000000	9584065	0.009046
125586076	149157468	775155	10000.000000	8083	18143	1.000000	15194	12995	1.000000	9579221	0.008817
125602602	149131168	776836	10000.000000	7992	18146	1.000000	15538	12991	1.000000	9574373	0.008375
125606498	149141240	776836	10000.000000	8077	17937	1.000000	15382	12854	1.000000	9569599	0.008479
125601381	149139215	776934	10000.000000	8006	18114	1.000000	15147	13042	1.000000	9564829	0.008320
125567990	149178953	776123	10000.000000	8113	18090	1.000000	15484	12689	1.000000	9560040	0.007838
125607558	149141600	776939	10000.000000	8143	18104	1.000000	15606	12601	1.000000	9555201	0.007657
125598355	149141486	776749	10000.000000	7983	18147	1.000000	15299	13052	1.000000	9550440	0.007682
125573304	149176272	776658	10000.000000	8109	17941	1.000000	15303	12972	1.000000	9545673	0.006985
125601545	149124136	778969	10000.000000	8011	18187	1.000000	15298	12953	1.000000	9540901	0.007271
125608988	149162589	776962	10000.000000	8146	17980	1.000000	15405	12821	1.000000	9536027	0.007268
125605067	149149306	776935	10000.000000	8132	18195	1.000000	15262	12966	1.000000	9531268	0.007379
125584841	149156297	777385	10000.000000	8072	18129	1.000000	15556	12624	1.000000	9526473	0.007520
125585607	149174386	776069	10000.000000	8007	18202	1.000000	15579	12720	1.000000	9521792	0.007382
125588050	149150950	775858	10000.000000	8188	18054	1.000000	15585	12484	1.000000	9517082	0.007159
npatches	nstrain	runtime	dt	init_x	init_y	init_y_blood	init_z	init_S	beta0	beta1	beta2	beta3	mean_beta	B	d	delta	delta_blood	b[0]	mut	m	CTL	c	g	epsilon	k	het	lambda	rho	omega	x_max	patch.dyna	DELTA	A	VA
10000	1	100.000000	0.001000	21900	9499	5000000	0.001000	10000000	11.169327	5.913502	10.600587	4.800603	9	800000000	0.010000	1.000000	432.000000	80000	0.000050	0.004800	0	0.500000	0.000000	2.500000	1.000000	0.500000	0.000000	0.000000	0.000000	31872	0	10.000000	7.000000	1.000000
sus	inf	inf_blood	z	x[0]	y[0][0]	z[0]	x[1]	y[1][0]	z[1]	S[0]	synchrony
219000000	94990000	5000000	10.000000	21900	9499	0.001000	21900	9499	0.001000	10000000	0.000000
130709505	134293149	698620	3941.516320	9854	15487	0.394152	18091	10073	0.394152	9994988	0.000000
144326644	113460213	591237	6325.803353	10961	13644	0.632580	19485	8385	0.632580	9989998	0.000000
151844406	104256592	543134	7771.765723	11403	12637	0.777177	20619	7208	0.777177	9985179	0.000000
156183994	99260029	517195	8648.676577	11637	12237	0.864868	21044	6776	0.864868	9980169	0.000000
158845010	96317997	500815	9180.483393	11933	11973	0.918048	21727	6024	0.918048	9975137	0.000000
160435763	94608830	491206	9503.000201	12003	11598	0.950300	21888	6139	0.950300	9970081	0.000000
161381626	93598943	487077	9698.592075	11939	11707	0.969859	22106	6232	0.969859	9965087	0.000000
161946252	92991602	483746	9817.209710	12400	11446	0.981721	21954	6127	0.981721	9960130	0.000000
162333256	92604755	482515	9889.145947	12460	11288	0.988915	21769	6156	0.988915	9955133	0.000000
162546289	92392976	481467	9932.772025	12279	11353	0.993277	22283	5818	0.993277	9950110	0.000000
162663120	92253380	480624	9959.229270	11914	11648	0.995923	22451	5702	0.995923	9945145	0.000000
162748268	92162642	479816	9975.274394	12204	11408	0.997527	22382	5771	0.997527	9940098	0.000000
162808851	92123104	480223	9985.005037	12381	11414	0.998501	22180	5926	0.998501	9935042	0.000000
162828499	92102338	479462	9990.906233	12231	11559	0.999091	21857	6169	0.999091	9930023	0.000000
162841159	92084314	479901	9994.485041	12206	11456	0.999449	22164	5837	0.999449	9925091	0.000000
162885205	92048900	479189	9996.655426	12054	11471	0.999666	21926	6130	0.999666	9920238	0.000000
162849781	92064095	479482	9997.971667	12285	11459	0.999797	22402	5768	0.999797	9915231	0.000000
162892087	92049410	477830	9998.769908	12520	11183	0.999877	22184	5783	0.999877	9910264	0.000000
162876727	92059448	479680	9999.254005	12216	11601	0.999925	22316	5879	0.999925	9905329	0.000000
162858861	92064984	478941	9999.547588	12263	11395	0.999955	22371	5694	0.999955	9900376	0.000000
162843896	92060156	480040	9999.725632	12163	11471	0.999973	22508	5551	0.999973	9895511	0.000000
162863896	92042974	480838	9999.833608	12225	11502	0.999983	22515	5824	0.999983	9890500	0.000000
162884605	92029734	479696	9999.899091	12427	11101	0.999990	22517	5737	0.999990	9885429	0.000000
162885549	92032404	480550	9999.938803	12318	11481	0.999994	22397	6019	0.999994	9880366	0.000000
162848568	92071693	479377	9999.962887	12232	11368	0.999996	21979	6054	0.999996	9875406	0.000000
162841410	92074970	478662	9999.977493	12415	11275	0.999998	22354	5937	0.999998	9870517	0.000000
162866998	92053854	480393	9999.986350	12178	11527	0.999999	22371	5929	0.999999	9865671	0.000000
162907272	92006330	478842	9999.991722	12247	11462	0.999999	22122	5993	0.999999	9860785	0.000000
162884091	92022373	479943	9999.994980	12382	11251	0.999999	21764	6206	0.999999	9855902	0.000000
162883208	92043002	478776	9999.996955	12446	11165	1.000000	22096	5781	1.000000	9851021	0.000000
162876624	92043847	479568	9999.998154	12377	11314	1.000000	22263	5916	1.000000	9846091	0.000000
162870497	92058516	479120	9999.998880	12303	11287	1.000000	22340	5706	1.000000	9841080	0.000000
162882260	92029710	479168	9999.999321	12334	11330	1.000000	22351	5833	1.000000	9836142	0.000000
162840002	92074259	479124	9999.999588	12154	11521	1.000000	22240	6066	1.000000	9831229	0.000000
162844707	92061863	478158	9999.999750	12252	11480	1.000000	22164	6001	1.000000	9826351	0.000000
162870305	92026478	479953	9999.999849	12421	11315	1.000000	22203	5870	1.000000	9821484	0.000000
162890458	92027113	478378	9999.999908	12169	11493	1.000000	22501	5784	1.000000	9816624	0.000000
162896229	92059600	478420	9999.999944	12295	11596	1.000000	22284	5820	1.000000	9811635	0.000000
162871034	92057927	479757	9999.999966	12271	11502	1.000000	22336	5887	1.000000	9806687	0.000000
162873482	92038137	478531	9999.999980	12017	11730	1.000000	22087	6071	1.000000	9801906	-1.#IND00
162870907	92053078	479009	9999.999988	12307	11452	1.000000	22413	5978	1.000000	9797118	0.043200
162866051	92053696	479857	9999.999992	12373	11349	1.000000	21916	6063	1.000000	9792159	0.024653
162863171	92037138	479695	9999.999995	12107	11665	1.000000	22188	5979	1.000000	9787236	0.011510
162867629	92043576	479511	9999.999997	12435	11256	1.000000	22241	5881	1.000000	9782303	0.005673
162866617	92045765	479603	9999.999998	12273	11340	1.000000	22186	5971	1.000000	9777505	0.007066
162855479	92070061	479946	9999.999999	12219	11412	1.000000	22288	5812	1.000000	9772642	0.011708
162841550	92073732	479169	9999.999999	12227	11490	1.000000	21957	6108	1.000000	9767822	0.014304
162851189	92069507	479089	10000.000000	12211	11379	1.000000	21934	6004	1.000000	9762943	0.011561
162859738	92046961	479086	10000.000000	12399	11302	1.000000	22138	5813	1.000000	9758153	0.009724
162878599	92017037	480009	10000.000000	12227	11434	1.000000	22339	5749	1.000000	9753209	0.005459
162893144	92027713	479979	10000.000000	12374	11232	1.000000	22169	6001	1.000000	9748437	0.005511
162877951	92048569	479523	10000.000000	12189	11509	1.000000	21907	6118	1.000000	9743575	0.005255
162877196	92056291	479625	10000.000000	12278	11398	1.000000	22293	5838	1.000000	9738670	0.004482
162870328	92036749	480275	10000.000000	12343	11328	1.000000	22204	5854	1.000000	9733887	0.007861
162884928	92034167	478997	10000.000000	12443	11418	1.000000	22045	6066	1.000000	9728950	0.005889
162869820	92042490	479013	10000.000000	12261	11357	1.000000	22101	6066	1.000000	9724109	0.004379
162895187	92025397	479039	10000.000000	12416	11400	1.000000	22162	6170	1.000000	9719233	0.002737
162867320	92043583	479101	10000.000000	12498	11361	1.000000	21877	6080	1.000000	9714465	0.002866
162884854	92048402	479326	10000.000000	12183	11604	1.000000	21839	6032	1.000000	9709566	0.002474
162856097	92061699	479955	10000.000000	12142	11440	1.000000	21781	6112	1.000000	9704671	0.002850
162846616	92054918	479401	10000.000000	12213	11389	1.000000	22056	6097	1.000000	9699769	0.002784
162858743	92061188	479839	10000.000000	12115	11439	1.000000	22046	5885	1.000000	9694796	0.002977
162879499	92019005	479206	10000.000000	12272	11478	1.000000	22098	5983	1.000000	9690016	0.002052
162907017	92013551	477518	10000.000000	12408	11460	1.000000	22430	5813	1.000000	9685058	0.002093
162880781	92046978	480086	10000.000000	12139	11689	1.000000	22274	5833	1.000000	9680147	0.002557
162838590	92064354	479565	10000.000000	12181	11469	1.000000	21890	6241	1.000000	9675243	0.002268
162865633	92051327	480826	10000.000000	12239	11206	1.000000	22309	5695	1.000000	9670391	0.001919
162854116	92046857	478741	10000.000000	12382	11346	1.000000	22129	6214	1.000000	9665391	0.000429
162865562	92039627	480241	10000.000000	12249	11531	1.000000	22029	5880	1.000000	9660507	0.001506
162882694	92050108	479186	10000.000000	12179	11519	1.000000	22463	5810	1.000000	9655685	0.002695
162869909	92063317	480449	10000.000000	12431	11229	1.000000	22381	5584	1.000000	9650932	0.002776
162876693	92043415	480244	10000.000000	12194	11504	1.000000	22544	5624	1.000000	9646206	0.002969
162887148	92027600	479045	10000.000000	12269	11323	1.000000	22363	5974	1.000000	9641352	0.002519
162858827	92041601	479935	10000.000000	12345	11538	1.000000	22233	5940	1.000000	9636608	0.002521
162857069	92057880	479869	10000.000000	12271	11257	1.000000	22270	5939	1.000000	9631878	0.002409
162876117	92044683	480537	10000.000000	12078	11594	1.000000	22259	5957	1.000000	9627104	0.001996
162854841	92073245	479470	10000.000000	12109	11477	1.000000	22053	6035	1.000000	9622199	0.001688
162860771	92053393	479596	10000.000000	12149	11644	1.000000	22370	5838	1.000000	9617335	0.001459
162889499	92023617	480235	10000.000000	12282	11551	1.000000	22024	6025	1.000000	9612577	0.002176
162863654	92057520	478501	10000.000000	12202	11443	1.000000	22263	6030	1.000000	9607708	0.001799
162870247	92034651	479129	10000.000000	12307	11526	1.000000	21759	5966	1.000000	9602874	0.001690
162890271	92029913	479425	10000.000000	12366	11408	1.000000	22257	5879	1.000000	9598010	0.001785
162883545	92046341	479787	10000.000000	12042	11649	1.000000	22172	5870	1.000000	9593328	0.001802
162884802	92029326	479755	10000.000000	12367	11342	1.000000	22000	6035	1.000000	9588461	0.001610
162871367	92030542	480170	10000.000000	12334	11417	1.000000	21929	5940	1.000000	9583691	0.001512
162874086	92029029	478999	10000.000000	12511	11303	1.000000	22308	5788	1.000000	9578938	0.000709
162889524	92037360	479837	10000.000000	12228	11485	1.000000	21991	6001	1.000000	9574145	0.000397
162873819	92044492	478790	10000.000000	12289	11367	1.000000	21922	5899	1.000000	9569404	0.000391
162895210	92042736	479941	10000.000000	12578	11032	1.000000	22296	5747	1.000000	9564499	0.000513
162890281	92038540	478377	10000.000000	12392	11369	1.000000	22427	5861	1.000000	9559596	0.000222
162861415	92036252	479185	10000.000000	12437	11318	1.000000	22046	5889	1.000000	9554743	0.000120
162873966	92040968	480205	10000.000000	12244	11293	1.000000	22098	5814	1.000000	9549902	0.000405
162878824	92028468	480021	10000.000000	12142	11569	1.000000	21941	6146	1.000000	9545022	0.000544
162865624	92048468	479238	10000.000000	12274	11441	1.000000	21928	6053	1.000000	9540324	0.000674
162867895	92039940	477901	10000.000000	12185	11625	1.000000	21940	5996	1.000000	9535513	0.000703
162881202	92040821	479986	10000.000000	12191	11662	1.000000	22109	5875	1.000000	9530834	0.000813
162901970	92013865	478984	10000.000000	12256	11481	1.000000	22391	5771	1.000000	9526122	0.000440
162868732	92040023	478548	10000.000000	12093	11544	1.000000	22303	5912	1.000000	9521401	0.000279
162860085	92050947	479103	10000.000000	12143	11561	1.000000	22199	6059	1.000000	9516717	-0.000024
npatches	nstrain	runtime	dt	init_x	init_y	init_y_blood	init_z	init_S	beta0	beta1	beta2	beta3	mean_beta	B	d	delta	delta_blood	b[0]	mut	m	CTL	c	g	epsilon	k	het	lambda	rho	omega	x_max	patch.dyna	DELTA	A	VA
10000	1	100.000000	0.001000	21900	9499	5000000	0.001000	10000000	5.808634	10.981385	11.172308	12.835655	9	800000000	0.010000	1.000000	432.000000	80000	0.000050	0.004800	0	0.500000	0.000000	2.500000	2.000000	0.500000	0.000000	0.000000	0.000000	31872	0	10.000000	7.000000	1.000000
sus	inf	inf_blood	z	x[0]	y[0][0]	z[0]	x[1]	y[1][0]	z[1]	S[0]	synchrony
219000000	94990000	5000000	10.000000	21900	9499	0.001000	21900	9499	0.001000	10000000	0.000000
138432672	117371220	612611	3941.516320	18997	8451	0.394152	10709	13743	0.394152	9994959	0.000000
163113939	86435031	450868	6325.803353	21890	5434	0.632580	12779	10637	0.632580	9989971	0.000000
177394925	73498963	383763	7771.765723	24297	3931	0.777177	13698	9400	0.777177	9985044	0.000000
185628652	66798804	347762	8648.676577	25234	3410	0.864868	14451	8592	0.864868	9979996	0.000000
190636385	63029810	328108	9180.483393	25621	3158	0.918048	15062	8238	0.918048	9975072	0.000000
193581731	60854151	316332	9503.000201	26387	2764	0.950300	14916	8204	0.950300	9970197	0.000000
195371778	59589250	310256	9698.592075	26458	2752	0.969859	15335	7910	0.969859	9965213	0.000000
196456207	58815562	305883	9817.209710	26615	2782	0.981721	15233	7905	0.981721	9960152	0.000000
197116600	58354023	304005	9889.145947	26929	2448	0.988915	15356	7999	0.988915	9955014	0.000000
197517438	58078702	302857	9932.772025	27089	2432	0.993277	15483	7603	0.993277	9950109	0.000000
197762494	57920971	301772	9959.229270	26629	2780	0.995923	15484	7791	0.995923	9945151	0.000000
197909986	57810210	301624	9975.274394	27002	2452	0.997527	15527	7871	0.997527	9940138	0.000000
197979364	57759681	302084	9985.005037	27120	2510	0.998501	15367	7863	0.998501	9935061	0.000000
198066189	57689232	301187	9990.906233	27144	2432	0.999091	15285	7757	0.999091	9930035	0.000000
198075977	57695348	300504	9994.485041	27298	2259	0.999449	15411	7800	0.999449	9925018	0.000000
198102281	57663662	299769	9996.655426	26786	2667	0.999666	15298	7805	0.999666	9920005	0.000000
198108855	57672872	299970	9997.971667	26820	2572	0.999797	15224	7982	0.999797	9915115	0.000000
198121186	57665401	301020	9998.769908	26874	2405	0.999877	15322	7982	0.999877	9910174	0.000000
198141783	57648603	300997	9999.254005	27166	2395	0.999925	15236	8007	0.999925	9905214	0.000000
198114215	57673709	300170	9999.547588	27184	2459	0.999955	15390	7609	0.999955	9900285	0.000000
198126890	57654477	301048	9999.725632	27282	2340	0.999973	15367	7987	0.999973	9895368	0.000000
198148377	57656015	300009	9999.833608	27301	2336	0.999983	15761	7568	0.999983	9890420	0.000000
198105123	57674917	300122	9999.899091	26934	2583	0.999990	15487	7768	0.999990	9885527	0.000000
198134890	57662883	300463	9999.938803	26909	2473	0.999994	15406	7769	0.999994	9880549	0.000000
198119196	57657680	300189	9999.962887	27112	2416	0.999996	15632	7553	0.999996	9875618	0.000000
198139722	57654333	300377	9999.977493	27151	2350	0.999998	15443	7782	0.999998	9870655	0.000000
198134109	57660404	299532	9999.986350	27186	2497	0.999999	15303	7923	0.999999	9865683	0.000000
198180485	57623570	300076	9999.991722	26861	2399	0.999999	15498	7597	0.999999	9860837	0.000000
198155855	57638934	300803	9999.994980	27160	2401	0.999999	15284	7949	0.999999	9855917	0.000000
198115263	57652035	299943	9999.996955	26775	2635	1.000000	15203	7707	1.000000	9851035	0.000000
198167370	57633281	300502	9999.998154	27059	2485	1.000000	15462	7744	1.000000	9846071	0.000000
198127174	57655360	300799	9999.998880	26680	2699	1.000000	15606	7517	1.000000	9841136	0.000000
198154444	57647990	301510	9999.999321	26655	2478	1.000000	15583	7667	1.000000	9836351	0.000000
198137836	57650923	300737	9999.999588	26923	2547	1.000000	15478	7926	1.000000	9831364	0.000000
198142643	57661878	298928	9999.999750	26903	2593	1.000000	15530	7853	1.000000	9826495	0.000000
198119886	57662319	300893	9999.999849	27188	2315	1.000000	15450	7563	1.000000	9821591	0.000000
198119741	57670993	299879	9999.999908	27211	2373	1.000000	15639	7880	1.000000	9816757	0.000000
198144384	57635016	300563	9999.999944	27240	2367	1.000000	15395	7907	1.000000	9811876	0.000000
198161251	57636119	300496	9999.999966	26760	2565	1.000000	15317	7665	1.000000	9807015	0.000000
198154191	57639661	301391	9999.999980	26866	2598	1.000000	15511	7782	1.000000	9802118	-1.#IND00
198146524	57642945	299272	9999.999988	26806	2670	1.000000	15588	7770	1.000000	9797250	-0.002400
198136838	57645678	299801	9999.999992	26695	2774	1.000000	15179	7764	1.000000	9792448	0.002532
198129403	57657516	300214	9999.999995	26472	2880	1.000000	15442	7864	1.000000	9787535	0.005972
198159148	57640419	300686	9999.999997	26537	2738	1.000000	15411	7827	1.000000	9782695	0.006457
198153819	57648335	300469	9999.999998	26514	2713	1.000000	15262	7814	1.000000	9777923	0.006111
198122795	57652474	300525	9999.999999	26721	2611	1.000000	15440	7580	1.000000	9773079	0.007512
198109533	57654291	300961	9999.999999	26864	2477	1.000000	15790	7547	1.000000	9768240	0.005862
198113372	57663628	300859	10000.000000	27217	2383	1.000000	15389	7578	1.000000	9763434	0.005168
198142203	57639488	300881	10000.000000	27186	2489	1.000000	15185	7749	1.000000	9758533	0.010187
198129696	57649974	300419	10000.000000	27107	2356	1.000000	15241	7875	1.000000	9753724	0.010513
198138645	57652012	299577	10000.000000	27293	2297	1.000000	15214	7750	1.000000	9748912	0.009926
198157405	57651423	300724	10000.000000	27236	2433	1.000000	15599	7595	1.000000	9743974	0.008889
198129994	57670216	300575	10000.000000	26618	2612	1.000000	15652	7561	1.000000	9739094	0.010803
198129522	57666196	300542	10000.000000	26771	2635	1.000000	15388	7921	1.000000	9734195	0.011266
198120538	57654464	300914	10000.000000	27123	2356	1.000000	15248	8047	1.000000	9729318	0.011136
198137268	57644762	300250	10000.000000	27258	2132	1.000000	15404	7727	1.000000	9724411	0.010913
198128379	57651893	299143	10000.000000	27299	2199	1.000000	15331	7685	1.000000	9719467	0.017565
198140239	57650904	300348	10000.000000	27154	2556	1.000000	15226	8000	1.000000	9714726	0.016509
198178022	57628210	298727	10000.000000	26956	2373	1.000000	15573	7666	1.000000	9709922	0.014840
198115813	57684671	299322	10000.000000	27216	2378	1.000000	15481	7607	1.000000	9704977	0.013881
198105723	57657734	300241	10000.000000	27066	2366	1.000000	15684	7411	1.000000	9700138	0.013320
198151557	57635963	301073	10000.000000	27025	2415	1.000000	15357	7846	1.000000	9695302	0.013027
198140962	57639878	299791	10000.000000	27070	2538	1.000000	15594	7558	1.000000	9690497	0.013392
198187605	57630772	299942	10000.000000	26882	2579	1.000000	15638	7674	1.000000	9685661	0.012702
198131408	57665275	300645	10000.000000	26808	2581	1.000000	15322	7817	1.000000	9680888	0.011754
198155883	57635928	300757	10000.000000	26792	2510	1.000000	15486	7724	1.000000	9676151	0.011285
198139768	57658391	300650	10000.000000	27198	2338	1.000000	15468	7737	1.000000	9671348	0.011035
198157272	57632985	300734	10000.000000	27080	2533	1.000000	15618	7512	1.000000	9666656	0.011069
198133520	57658855	301286	10000.000000	26814	2676	1.000000	15277	7720	1.000000	9661781	0.011348
198110613	57661469	299837	10000.000000	26670	2536	1.000000	15467	7802	1.000000	9657012	0.011078
198151511	57629697	301037	10000.000000	27231	2273	1.000000	15364	7743	1.000000	9652235	0.010997
198146822	57650266	299740	10000.000000	27280	2402	1.000000	15906	7479	1.000000	9647531	0.010524
198131538	57662754	300167	10000.000000	27359	2356	1.000000	15541	7571	1.000000	9642650	0.010103
198127028	57667220	299739	10000.000000	26957	2610	1.000000	15596	7836	1.000000	9637851	0.008782
198146853	57638927	300176	10000.000000	27037	2349	1.000000	15515	7909	1.000000	9632987	0.008364
198153445	57653596	300839	10000.000000	27102	2431	1.000000	15325	7710	1.000000	9628297	0.008633
198133789	57648359	300410	10000.000000	27210	2478	1.000000	15294	7749	1.000000	9623438	0.008831
198131595	57654300	300634	10000.000000	26994	2458	1.000000	15304	7939	1.000000	9618566	0.007629
198157070	57646515	300264	10000.000000	26919	2524	1.000000	15729	7468	1.000000	9613673	0.008168
198141114	57643923	299866	10000.000000	26879	2580	1.000000	15495	7774	1.000000	9608817	0.008040
198125619	57675801	299514	10000.000000	26902	2468	1.000000	15425	7684	1.000000	9603970	0.008191
198144699	57660892	299958	10000.000000	26623	2584	1.000000	15386	7825	1.000000	9599135	0.007259
198149320	57624869	300238	10000.000000	27303	2367	1.000000	15368	7753	1.000000	9594326	0.007171
198113095	57664715	300711	10000.000000	26661	2662	1.000000	15441	7646	1.000000	9589483	0.006854
198152393	57624209	300762	10000.000000	27029	2516	1.000000	15602	7697	1.000000	9584715	0.006716
198137191	57657474	300395	10000.000000	27258	2380	1.000000	15397	7762	1.000000	9579897	0.007053
198126279	57664682	301316	10000.000000	27325	2376	1.000000	15180	7858	1.000000	9575070	0.006839
198116163	57664729	299519	10000.000000	26801	2620	1.000000	15616	7656	1.000000	9570445	0.006778
198129254	57649603	300278	10000.000000	27021	2475	1.000000	15462	7756	1.000000	9565617	0.006664
198144906	57647542	300418	10000.000000	27053	2348	1.000000	15304	7935	1.000000	9560849	0.007194
198124655	57662369	299059	10000.000000	27218	2445	1.000000	15358	7812	1.000000	9556035	0.006964
198106554	57677308	301670	10000.000000	26890	2509	1.000000	15437	7762	1.000000	9551305	0.008028
198167656	57644496	300505	10000.000000	26879	2462	1.000000	15590	7635	1.000000	9546512	0.007793
198108167	57675832	300155	10000.000000	27098	2469	1.000000	15742	7661	1.000000	9541835	0.007577
198147830	57659092	300686	10000.000000	27170	2504	1.000000	15412	7958	1.000000	9537060	0.008009
198141475	57648204	299630	10000.000000	27078	2459	1.000000	15282	7720	1.000000	9532382	0.008825
198130950	57663188	300590	10000.000000	26810	2620	1.000000	15387	7960	1.000000	9527525	0.008761
198143237	57651681	300255	10000.000000	26667	2597	1.000000	15490	7619	1.000000	9522742	0.008361
198137438	57634435	299925	10000.000000	27180	2461	1.000000	15329	7870	1.000000	9517905	0.007838
npatches	nstrain	runtime	dt	init_x	init_y	init_y_blood	init_z	init_S	beta0	beta1	beta2	beta3	mean_beta	B	d	delta	delta_blood	b[0]	mut	m	CTL	c	g	epsilon	k	het	lambda	rho	omega	x_max	patch.dyna	DELTA	A	VA
10000	1	100.000000	0.001000	21900	9499	5000000	0.001000	10000000	9.164486	5.474289	7.401108	5.726520	9	800000000	0.010000	1.000000	432.000000	80000	0.000050	0.004800	0	0.500000	0.000000	2.500000	3.000000	0.500000	0.000000	0.000000	0.000000	31872	0	10.000000	7.000000	1.000000
sus	inf	inf_blood	z	x[0]	y[0][0]	z[0]	x[1]	y[1][0]	z[1]	S[0]	synchrony
219000000	94990000	5000000	10.000000	21900	9499	0.001000	21900	9499	0.001000	10000000	0.000000
146328476	102358630	533469	3941.516320	13317	10973	0.394152	20417	7072	0.394152	9995034	0.000000
181444649	65756101	342749	6325.803353	16874	7317	0.632580	24836	3323	0.632580	9989925	0.000000
201457463	51787095	270423	7771.765723	18681	5849	0.777177	27598	1928	0.777177	9984923	0.000000
212776241	44893599	233332	8648.676577	20146	4860	0.864868	28780	1461	0.864868	9979856	0.000000
219387671	41151630	214228	9180.483393	20691	4640	0.918048	29403	1068	0.918048	9974843	0.000000
223334843	39032968	204205	9503.000201	21292	4243	0.950300	30010	1000	0.950300	9969726	0.000000
225703332	37755065	196719	9698.592075	21383	4303	0.969859	30302	782	0.969859	9964729	0.000000
227117032	37030120	192576	9817.209710	22034	3964	0.981721	30246	889	0.981721	9959726	0.000000
227988072	36572209	191340	9889.145947	21999	3961	0.988915	30174	757	0.988915	9954716	0.000000
228514618	36318877	189184	9932.772025	21979	3850	0.993277	30486	758	0.993277	9949616	0.000000
228831480	36154858	188914	9959.229270	21826	4051	0.995923	30177	716	0.995923	9944584	0.000000
228996926	36069282	187978	9975.274394	21871	3889	0.997527	30344	687	0.997527	9939708	0.000000
229100604	36019615	187216	9985.005037	21815	4098	0.998501	30523	631	0.998501	9934870	0.000000
229187601	35953119	187317	9990.906233	21535	4131	0.999091	30592	656	0.999091	9929820	0.000000
229225452	35952040	186994	9994.485041	21769	3997	0.999449	30507	640	0.999449	9924796	0.000000
229219758	35944276	187559	9996.655426	21645	4194	0.999666	30284	763	0.999666	9919719	0.000000
229274987	35938670	187031	9997.971667	21518	4214	0.999797	30244	732	0.999797	9914616	0.000000
229256765	35942869	187483	9998.769908	21956	4063	0.999877	30461	775	0.999877	9909606	0.000000
229283153	35929653	187302	9999.254005	21831	3966	0.999925	30143	708	0.999925	9904612	0.000000
229269248	35932911	187410	9999.547588	21905	3934	0.999955	30344	731	0.999955	9899642	0.000000
229300321	35906320	187172	9999.725632	21722	4101	0.999973	30232	731	0.999973	9894773	0.000000
229294216	35911271	187242	9999.833608	22310	3619	0.999983	30593	697	0.999983	9889868	0.000000
229287321	35909116	187301	9999.899091	21804	4026	0.999990	30526	593	0.999990	9884985	0.000000
229299209	35924467	186730	9999.938803	21879	3980	0.999994	30428	680	0.999994	9880021	0.000000
229284600	35916383	187042	9999.962887	22031	3996	0.999996	30385	773	0.999996	9875081	0.000000
229269264	35933039	187992	9999.977493	21593	4084	0.999998	30447	641	0.999998	9870085	0.000000
229263567	35929270	187250	9999.986350	21945	4011	0.999999	30575	656	0.999999	9865177	0.000000
229287332	35913216	186915	9999.991722	21727	4258	0.999999	30498	641	0.999999	9860213	0.000000
229278998	35927690	187186	9999.994980	21372	4182	0.999999	30507	625	0.999999	9855380	0.000000
229284489	35923131	186843	9999.996955	22153	3944	1.000000	30400	616	1.000000	9850535	0.000000
229236700	35933062	186732	9999.998154	21466	4022	1.000000	30407	683	1.000000	9845596	0.000000
229250703	35931043	186726	9999.998880	21840	3963	1.000000	30375	769	1.000000	9840692	0.000000
229279791	35927730	187183	9999.999321	21709	4143	1.000000	30259	771	1.000000	9835829	0.000000
229245123	35939416	186875	9999.999588	21939	3985	1.000000	30782	614	1.000000	9830952	0.000000
229262983	35937026	187353	9999.999750	21872	3776	1.000000	30357	719	1.000000	9826071	0.000000
229265587	35926716	186609	9999.999849	21673	4172	1.000000	30499	692	1.000000	9821190	0.000000
229286317	35912462	186788	9999.999908	21709	3898	1.000000	30416	682	1.000000	9816293	0.000000
229269260	35930270	186669	9999.999944	22030	3904	1.000000	30420	713	1.000000	9811443	0.000000
229273395	35932534	187977	9999.999966	21927	3951	1.000000	30484	705	1.000000	9806456	0.000000
229277945	35908686	187319	9999.999980	21388	4258	1.000000	30152	726	1.000000	9801559	-1.#IND00
229297469	35913230	187460	9999.999988	21489	4116	1.000000	30450	704	1.000000	9796819	0.040000
229264039	35926523	186460	9999.999992	21703	4047	1.000000	30343	752	1.000000	9792040	0.012876
229285941	35917315	187145	9999.999995	21931	3863	1.000000	30353	735	1.000000	9787161	0.014653
229247845	35935529	187172	9999.999997	21984	3998	1.000000	30368	624	1.000000	9782203	0.013655
229290396	35929954	187258	9999.999998	21787	4071	1.000000	30559	689	1.000000	9777361	0.015276
229263519	35912374	187350	9999.999999	21761	4046	1.000000	30188	753	1.000000	9772385	0.009987
229296305	35911950	187479	9999.999999	21771	4077	1.000000	30134	761	1.000000	9767483	0.005986
229277506	35926541	186879	10000.000000	21657	4181	1.000000	30752	591	1.000000	9762494	0.005612
229264444	35923530	187577	10000.000000	21872	3928	1.000000	30817	714	1.000000	9757552	0.004191
229297351	35905970	187305	10000.000000	21518	4019	1.000000	30405	812	1.000000	9752704	0.002668
229270183	35940156	187356	10000.000000	21929	3869	1.000000	30576	758	1.000000	9747756	0.001280
229288253	35917087	186529	10000.000000	21755	3950	1.000000	30557	594	1.000000	9742960	0.001487
229275381	35907312	187220	10000.000000	21749	4099	1.000000	30620	716	1.000000	9738032	0.001173
229276000	35925920	186626	10000.000000	21852	3844	1.000000	30446	644	1.000000	9733151	0.002880
229286561	35917999	187128	10000.000000	21846	3982	1.000000	30535	679	1.000000	9728182	0.004080
229278094	35914624	186600	10000.000000	22125	4106	1.000000	30472	634	1.000000	9723389	0.004187
229276082	35923282	186387	10000.000000	21737	4143	1.000000	30297	753	1.000000	9718471	0.004349
229266036	35932169	187277	10000.000000	21742	3938	1.000000	30284	841	1.000000	9713482	0.003875
229281583	35932509	187234	10000.000000	21590	4208	1.000000	30562	676	1.000000	9708543	0.003003
229280555	35912325	188201	10000.000000	22148	3793	1.000000	30244	703	1.000000	9703653	0.002824
229278122	35921544	187305	10000.000000	21779	4067	1.000000	30342	798	1.000000	9698762	0.002085
229288577	35914733	187681	10000.000000	21575	4204	1.000000	30370	656	1.000000	9693893	0.002008
229286755	35924427	187504	10000.000000	22064	4032	1.000000	30418	717	1.000000	9689061	0.002143
229263378	35938561	186805	10000.000000	21811	4143	1.000000	30415	593	1.000000	9684188	0.002001
229305645	35914288	186549	10000.000000	21700	4150	1.000000	30512	670	1.000000	9679404	0.002055
229264879	35926634	187076	10000.000000	21849	3977	1.000000	30439	760	1.000000	9674562	0.001359
229314836	35901059	186753	10000.000000	21771	4063	1.000000	30534	655	1.000000	9669720	0.001304
229273267	35926939	187148	10000.000000	21875	3885	1.000000	30427	781	1.000000	9664993	0.001868
229278844	35915140	186962	10000.000000	21927	4036	1.000000	30406	657	1.000000	9660267	0.001721
229279660	35923639	187733	10000.000000	21416	4182	1.000000	30675	644	1.000000	9655405	0.001374
229280099	35930036	187166	10000.000000	21624	4089	1.000000	30389	754	1.000000	9650473	0.001409
229301915	35910051	186076	10000.000000	21430	4233	1.000000	30248	811	1.000000	9645606	0.003122
229317720	35902733	187214	10000.000000	21862	3976	1.000000	30167	728	1.000000	9640728	0.003240
229271112	35925997	186441	10000.000000	21754	4107	1.000000	30376	741	1.000000	9635789	0.002208
229275483	35921086	187042	10000.000000	21690	4175	1.000000	30408	754	1.000000	9630922	-0.000145
229276928	35918882	186382	10000.000000	21768	3860	1.000000	30404	644	1.000000	9626010	-0.001104
229257884	35922519	187193	10000.000000	21917	4112	1.000000	30471	641	1.000000	9621325	-0.001162
229281695	35922767	187005	10000.000000	21754	4310	1.000000	30615	700	1.000000	9616544	-0.000086
229299099	35922426	186531	10000.000000	21796	3960	1.000000	30529	691	1.000000	9611654	-0.000290
229281978	35934834	187240	10000.000000	21599	4000	1.000000	30092	739	1.000000	9606751	-0.000525
229276243	35924982	186972	10000.000000	22026	3961	1.000000	30579	733	1.000000	9601882	0.001088
229265944	35924374	187031	10000.000000	21764	4006	1.000000	30155	750	1.000000	9597111	0.000913
229273332	35919145	186406	10000.000000	21945	3999	1.000000	30258	786	1.000000	9592257	0.000580
229302744	35909776	187150	10000.000000	22218	3820	1.000000	30399	837	1.000000	9587404	0.000793
229270193	35933041	186878	10000.000000	22018	3878	1.000000	30782	631	1.000000	9582700	0.000668
229282044	35927996	187838	10000.000000	22053	3875	1.000000	30837	629	1.000000	9577827	0.001159
229271534	35914189	187852	10000.000000	21896	4143	1.000000	30384	689	1.000000	9573084	0.001053
229307979	35907503	186976	10000.000000	21798	3948	1.000000	30325	700	1.000000	9568187	0.000623
229277300	35933779	187378	10000.000000	21879	3984	1.000000	30473	669	1.000000	9563477	0.000575
229253217	35929055	187016	10000.000000	22064	3935	1.000000	30374	722	1.000000	9558753	0.000583
229295794	35916055	187473	10000.000000	21922	4191	1.000000	30400	782	1.000000	9553988	-0.000486
229290531	35916048	187537	10000.000000	21434	4307	1.000000	30582	651	1.000000	9549201	-0.000576
229261787	35927236	187641	10000.000000	21724	4041	1.000000	30346	769	1.000000	9544346	-0.000434
229265612	35926431	186935	10000.000000	21860	4065	1.000000	29950	715	1.000000	9539531	-0.000572
229276227	35915182	186765	10000.000000	22054	3963	1.000000	30329	720	1.000000	9534741	-0.000766
229300927	35922690	186840	10000.000000	21214	4216	1.000000	30471	625	1.000000	9529883	-0.000466
229337132	35902500	187287	10000.000000	21394	4193	1.000000	30533	675	1.000000	9525195	-0.000495
229346494	35892061	185987	10000.000000	21696	4115	1.000000	30609	692	1.000000	9520384	-0.000439
229287118	35933419	187900	10000.000000	21998	3954	1.000000	30297	728	1.000000	9515665	-0.000368
npatches	nstrain	runtime	dt	init_x	init_y	init_y_blood	init_z	init_S	beta0	beta1	beta2	beta3	mean_beta	B	d	delta	delta_blood	b[0]	mut	m	CTL	c	g	epsilon	k	het	lambda	rho	omega	x_max	patch.dyna	DELTA	A	VA
10000	1	100.000000	0.001000	21900	9499	5000000	0.001000	10000000	6.464411	12.098827	5.879362	7.401385	9	800000000	0.010000	1.000000	432.000000	80000	0.000050	0.004800	0	0.500000	0.000000	2.500000	4.000000	0.500000	0.000000	0.000000	0.000000	31872	0	10.000000	7.000000	1.000000
sus	inf	inf_blood	z	x[0]	y[0][0]	z[0]	x[1]	y[1][0]	z[1]	S[0]	synchrony
219000000	94990000	5000000	10.000000	21900	9499	0.001000	21900	9499	0.001000	10000000	0.000000
153426064	89575915	467766	3941.516320	19243	6882	0.394152	11104	11189	0.394152	9994968	0.000000
197936811	50265913	262359	6325.803353	23969	3167	0.632580	14952	7116	0.632580	9989939	0.000000
222473184	36623186	191280	7771.765723	27235	1764	0.777177	16719	5703	0.777177	9985005	0.000000
235848266	30200846	157532	8648.676577	29080	1087	0.864868	17852	5108	0.864868	9979926	0.000000
243477726	26803697	139092	9180.483393	30017	704	0.918048	18415	4647	0.918048	9974990	0.000000
247961433	24905048	129292	9503.000201	30529	601	0.950300	18908	4516	0.950300	9969960	0.000000
250574281	23835893	124372	9698.592075	30365	529	0.969859	18645	4644	0.969859	9964897	0.000000
252194817	23157716	120636	9817.209710	30569	522	0.981721	19371	4173	0.981721	9959918	0.000000
253150792	22787993	118052	9889.145947	30815	401	0.988915	19142	4349	0.988915	9954927	0.000000
253698259	22553678	117766	9932.772025	30803	465	0.993277	18891	4380	0.993277	9949958	0.000000
254056354	22415325	117180	9959.229270	30696	481	0.995923	19451	4136	0.995923	9945003	0.000000
254280519	22333031	116348	9975.274394	30823	475	0.997527	19400	4276	0.997527	9940009	0.000000
254395558	22277622	115937	9985.005037	30735	432	0.998501	19249	4274	0.998501	9935054	0.000000
254497478	22240288	115243	9990.906233	30680	452	0.999091	19365	4308	0.999091	9930027	0.000000
254541353	22227529	115842	9994.485041	30906	336	0.999449	19685	4215	0.999449	9924922	0.000000
254588906	22199945	116236	9996.655426	30891	407	0.999666	19213	4321	0.999666	9919987	0.000000
254618805	22192067	114937	9997.971667	30914	432	0.999797	19143	4327	0.999797	9915009	0.000000
254545807	22218409	116265	9998.769908	30785	392	0.999877	19382	4363	0.999877	9910096	0.000000
254584374	22205879	114865	9999.254005	30825	418	0.999925	19862	4181	0.999925	9905110	0.000000
254571968	22210840	115836	9999.547588	30758	481	0.999955	19349	4145	0.999955	9900139	0.000000
254605389	22196344	115514	9999.725632	30621	461	0.999973	19205	4342	0.999973	9895263	0.000000
254609731	22201784	115705	9999.833608	30866	458	0.999983	19635	4217	0.999983	9890298	0.000000
254627859	22178608	115517	9999.899091	30816	457	0.999990	19702	3964	0.999990	9885265	0.000000
254609449	22208531	115993	9999.938803	30888	423	0.999994	19479	4240	0.999994	9880483	0.000000
254593274	22196852	115613	9999.962887	30773	439	0.999996	19317	4263	0.999996	9875590	0.000000
254618398	22202773	115440	9999.977493	30864	379	0.999998	19798	4100	0.999998	9870788	0.000000
254607299	22198500	115934	9999.986350	30796	481	0.999999	19288	4431	0.999999	9865798	0.000000
254604808	22197090	115424	9999.991722	30716	551	0.999999	19455	4251	0.999999	9860925	0.000000
254603638	22200539	115888	9999.994980	30719	426	0.999999	19182	4245	0.999999	9856031	0.000000
254630990	22187165	115695	9999.996955	30684	451	1.000000	19716	4093	1.000000	9851109	0.000000
254608959	22196735	115595	9999.998154	30566	468	1.000000	19387	4242	1.000000	9846110	0.000000
254628092	22200733	115514	9999.998880	30661	494	1.000000	19285	4285	1.000000	9841185	0.000000
254624149	22207889	115886	9999.999321	30875	440	1.000000	19408	4221	1.000000	9836273	0.000000
254595578	22205226	115283	9999.999588	30824	472	1.000000	19671	4150	1.000000	9831343	0.000000
254596825	22209873	114989	9999.999750	31049	439	1.000000	19061	4393	1.000000	9826359	0.000000
254609008	22204963	115216	9999.999849	30882	396	1.000000	19445	4218	1.000000	9821439	0.000000
254600592	22200083	114959	9999.999908	31006	440	1.000000	19603	4105	1.000000	9816549	0.000000
254645524	22185156	115651	9999.999944	30568	488	1.000000	19213	4407	1.000000	9811624	0.000000
254645381	22181701	116006	9999.999966	30746	429	1.000000	19633	4167	1.000000	9806729	0.000000
254598082	22197882	115343	9999.999980	30726	490	1.000000	19389	4185	1.000000	9801871	-1.#IND00
254574629	22216570	116188	9999.999988	30726	552	1.000000	19189	4323	1.000000	9797136	-0.020000
254605581	22189537	115955	9999.999992	30905	446	1.000000	19621	4033	1.000000	9792180	-0.006441
254618221	22195826	115758	9999.999995	30725	424	1.000000	19400	4139	1.000000	9787210	-0.003244
254573179	22214260	115343	9999.999997	30698	446	1.000000	19243	4371	1.000000	9782297	-0.002713
254573108	22202696	115786	9999.999998	30919	444	1.000000	19465	4238	1.000000	9777368	-0.002076
254606202	22203157	115538	9999.999999	30834	373	1.000000	19123	4304	1.000000	9772444	-0.003229
254603516	22207726	115705	9999.999999	30814	442	1.000000	19374	4271	1.000000	9767625	-0.006901
254617638	22195426	115409	10000.000000	30736	486	1.000000	19216	4346	1.000000	9762827	-0.005566
254605814	22200202	115914	10000.000000	30774	464	1.000000	19634	4131	1.000000	9757941	-0.008103
254613556	22191645	115707	10000.000000	30758	395	1.000000	19395	4227	1.000000	9752963	-0.007812
254603179	22198170	115273	10000.000000	30930	497	1.000000	19482	4414	1.000000	9748167	-0.007904
254608448	22188184	115295	10000.000000	30188	584	1.000000	19294	4269	1.000000	9743307	-0.006964
254615249	22196340	115300	10000.000000	30679	444	1.000000	19620	4018	1.000000	9738430	-0.002934
254576934	22206467	115726	10000.000000	30705	424	1.000000	19745	4130	1.000000	9733576	-0.003811
254623167	22190229	115872	10000.000000	30697	422	1.000000	19174	4247	1.000000	9728760	-0.004204
254621836	22196616	115783	10000.000000	30594	433	1.000000	19298	4351	1.000000	9723871	-0.005475
254597876	22201422	116196	10000.000000	31132	387	1.000000	19804	4254	1.000000	9718989	-0.003576
254595964	22197086	115607	10000.000000	30959	464	1.000000	19398	4335	1.000000	9713868	-0.003444
254602561	22195397	115629	10000.000000	30634	451	1.000000	19638	4146	1.000000	9708984	-0.004445
254617734	22199226	115533	10000.000000	30707	445	1.000000	19591	3981	1.000000	9704184	-0.004487
254628965	22190879	115334	10000.000000	30412	474	1.000000	19147	4462	1.000000	9699319	-0.005028
254631812	22179463	116036	10000.000000	30756	512	1.000000	19528	4230	1.000000	9694415	-0.003080
254606172	22205818	115947	10000.000000	30673	470	1.000000	19331	4220	1.000000	9689512	-0.001047
254655758	22176311	115868	10000.000000	30743	423	1.000000	19423	4213	1.000000	9684594	-0.001010
254646982	22189492	115402	10000.000000	30778	471	1.000000	19359	4366	1.000000	9679650	-0.001259
254599494	22203770	116070	10000.000000	30700	447	1.000000	19642	4041	1.000000	9674833	-0.003090
254600690	22193084	115709	10000.000000	30641	489	1.000000	19321	4421	1.000000	9669988	-0.002552
254620278	22193950	115876	10000.000000	30837	420	1.000000	19167	4344	1.000000	9665120	-0.002777
254584217	22205661	115573	10000.000000	30798	421	1.000000	19615	4044	1.000000	9660235	-0.003128
254607611	22196665	115929	10000.000000	30856	475	1.000000	19547	4303	1.000000	9655357	-0.003105
254605196	22195644	115592	10000.000000	30395	565	1.000000	19412	4273	1.000000	9650671	-0.002898
254579653	22208039	115566	10000.000000	30782	406	1.000000	19488	4140	1.000000	9645708	-0.003940
254607595	22188802	115599	10000.000000	30855	439	1.000000	19227	4429	1.000000	9640884	-0.003688
254634095	22176520	115915	10000.000000	30604	417	1.000000	19703	4074	1.000000	9636074	-0.003678
254608004	22206147	115639	10000.000000	30931	430	1.000000	19532	4399	1.000000	9631153	-0.003715
254621476	22181563	116026	10000.000000	30716	408	1.000000	19402	4220	1.000000	9626410	-0.003536
254637379	22177974	115236	10000.000000	30883	444	1.000000	19188	4420	1.000000	9621567	-0.003508
254607370	22204301	115599	10000.000000	30530	430	1.000000	19184	4138	1.000000	9616752	-0.003921
254622519	22198521	115849	10000.000000	30888	408	1.000000	19496	4289	1.000000	9611917	-0.004426
254596014	22203091	115505	10000.000000	31004	421	1.000000	19657	4042	1.000000	9607048	-0.004367
254607999	22201669	115192	10000.000000	30895	457	1.000000	19533	4412	1.000000	9602271	-0.004421
254598797	22194123	115885	10000.000000	30735	439	1.000000	19328	4203	1.000000	9597480	-0.003733
254609106	22190597	115612	10000.000000	30854	474	1.000000	19809	4088	1.000000	9592658	-0.003667
254628624	22197949	115691	10000.000000	30583	517	1.000000	19353	4296	1.000000	9587897	-0.003454
254592473	22191495	115141	10000.000000	30457	532	1.000000	19595	3992	1.000000	9583078	-0.003391
254581877	22216231	115907	10000.000000	30672	469	1.000000	19338	4377	1.000000	9578270	-0.003685
254607878	22197259	115288	10000.000000	30646	532	1.000000	19667	4132	1.000000	9573486	-0.003466
254629199	22191919	115672	10000.000000	30857	449	1.000000	19458	4173	1.000000	9568777	-0.003480
254640510	22189676	115575	10000.000000	30831	468	1.000000	19445	4213	1.000000	9563951	-0.003405
254613826	22198316	115183	10000.000000	30780	446	1.000000	19555	4327	1.000000	9559139	-0.003336
254623893	22184536	115497	10000.000000	30834	463	1.000000	19457	4362	1.000000	9554312	-0.003392
254614587	22196117	115793	10000.000000	30674	461	1.000000	19878	4005	1.000000	9549601	-0.003500
254633113	22189802	115889	10000.000000	30662	473	1.000000	19058	4429	1.000000	9544830	-0.002746
254590442	22215733	115730	10000.000000	30782	398	1.000000	19564	4208	1.000000	9539967	-0.002291
254637511	22198799	115163	10000.000000	30772	366	1.000000	19264	4380	1.000000	9535172	-0.002246
254600574	22195599	115702	10000.000000	30833	403	1.000000	19705	4007	1.000000	9530393	-0.002646
254584184	22205184	115946	10000.000000	30697	389	1.000000	19028	4422	1.000000	9525508	-0.002604
254626183	22168565	115598	10000.000000	30985	388	1.000000	19491	4124	1.000000	9520867	-0.001917
254625392	22192762	116250	10000.000000	30946	489	1.000000	19810	4254	1.000000	9516088	-0.003105
npatches	nstrain	runtime	dt	init_x	init_y	init_y_blood	init_z	init_S	beta0	beta1	beta2	beta3	mean_beta	B	d	delta	delta_blood	b[0]	mut	m	CTL	c	g	epsilon	k	het	lambda	rho	omega	x_max	patch.dyna	DELTA	A	VA
10000	1	100.000000	0.001000	21900	9499	5000000	0.001000	10000000	10.892577	9.880433	12.146239	10.414700	9	800000000	0.010000	1.000000	432.000000	80000	0.000050	0.004800	0	0.500000	0.000000	2.500000	5.000000	0.500000	0.000000	0.000000	0.000000	31872	0	10.000000	7.000000	1.000000
sus	inf	inf_blood	z	x[0]	y[0][0]	z[0]	x[1]	y[1][0]	z[1]	S[0]	synchrony
219000000	94990000	5000000	10.000000	21900	9499	0.001000	21900	9499	0.001000	10000000	0.000000
160391976	78334975	408721	3941.516320	12866	9524	0.394152	13998	8909	0.394152	9995046	0.000000
213349650	38305275	199754	6325.803353	17772	5328	0.632580	19132	4798	0.632580	9990088	0.000000
241163854	25652670	133685	7771.765723	20527	3785	0.777177	22301	3162	0.777177	9985045	0.000000
255674526	20017920	103826	8648.676577	21577	3384	0.864868	23938	2506	0.864868	9980042	0.000000
263768463	17091249	89170	9180.483393	23441	2485	0.918048	24908	2124	0.918048	9975091	0.000000
268428089	15487221	81113	9503.000201	23703	2631	0.950300	25216	2004	0.950300	9970142	0.000000
271171905	14559406	75832	9698.592075	23998	2319	0.969859	26478	1555	0.969859	9965124	0.000000
272863373	14002806	72964	9817.209710	24089	2438	0.981721	26754	1433	0.981721	9960224	0.000000
273835109	13687607	71420	9889.145947	24107	2414	0.988915	27210	1529	0.988915	9955178	0.000000
274407473	13500662	69913	9932.772025	24509	2097	0.993277	26816	1428	0.993277	9950146	0.000000
274834029	13359529	69451	9959.229270	24821	2205	0.995923	26842	1567	0.995923	9945037	0.000000
275025431	13305702	69145	9975.274394	24669	2229	0.997527	26441	1590	0.997527	9939997	0.000000
275155942	13259454	69199	9985.005037	24231	2232	0.998501	26988	1422	0.998501	9935077	0.000000
275254307	13209402	68644	9990.906233	24835	2243	0.999091	26527	1680	0.999091	9930153	0.000000
275270509	13221426	69193	9994.485041	24636	2166	0.999449	26295	1640	0.999449	9925126	0.000000
275347980	13187961	68743	9996.655426	23877	2501	0.999666	26982	1363	0.999666	9920135	0.000000
275374159	13183780	68998	9997.971667	24889	2025	0.999797	26947	1554	0.999797	9915224	0.000000
275355483	13203401	68761	9998.769908	24744	2045	0.999877	26666	1511	0.999877	9910207	0.000000
275320570	13195816	68738	9999.254005	24318	2396	0.999925	26892	1489	0.999925	9905290	0.000000
275360100	13189784	68449	9999.547588	24288	2353	0.999955	26628	1574	0.999955	9900378	0.000000
275355560	13191435	69075	9999.725632	23900	2383	0.999973	26762	1532	0.999973	9895477	0.000000
275357712	13199045	69189	9999.833608	24437	2192	0.999983	26610	1633	0.999983	9890509	0.000000
275334705	13196857	68483	9999.899091	24404	2314	0.999990	26764	1489	0.999990	9885516	0.000000
275395395	13179895	68985	9999.938803	24257	2470	0.999994	26975	1596	0.999994	9880550	0.000000
275376761	13178726	68323	9999.962887	24225	2197	0.999996	26824	1434	0.999996	9875561	0.000000
275332521	13215713	68473	9999.977493	24690	2180	0.999998	26796	1575	0.999998	9870496	0.000000
275329704	13199473	68363	9999.986350	24684	2108	0.999999	26867	1623	0.999999	9865522	0.000000
275374663	13192227	68265	9999.991722	24489	2256	0.999999	26369	1734	0.999999	9860519	0.000000
275318810	13218402	69148	9999.994980	24554	2103	0.999999	26294	1753	0.999999	9855571	0.000000
275372723	13185027	68921	9999.996955	24493	2334	1.000000	26327	1591	1.000000	9850670	0.000000
275392127	13190076	68036	9999.998154	24410	2194	1.000000	26957	1469	1.000000	9845745	0.000000
275351498	13194509	68668	9999.998880	24250	2259	1.000000	26998	1448	1.000000	9840929	0.000000
275362813	13188794	68820	9999.999321	24045	2376	1.000000	26656	1459	1.000000	9835931	0.000000
275367419	13188147	68331	9999.999588	24521	2069	1.000000	26812	1529	1.000000	9830964	0.000000
275393337	13188241	68895	9999.999750	24536	2234	1.000000	26665	1536	1.000000	9825935	0.000000
275386006	13191278	68972	9999.999849	23901	2404	1.000000	27285	1466	1.000000	9820989	0.000000
275408116	13175423	68969	9999.999908	24534	2246	1.000000	26931	1593	1.000000	9815972	0.000000
275402811	13182081	68754	9999.999944	24870	2106	1.000000	26450	1631	1.000000	9811015	0.000000
275370540	13190530	68449	9999.999966	24167	2289	1.000000	26824	1580	1.000000	9806106	0.000000
275342226	13202131	68994	9999.999980	24278	2327	1.000000	26661	1611	1.000000	9801113	-1.#IND00
275336666	13192952	69002	9999.999988	24313	2344	1.000000	26494	1515	1.000000	9796268	-1.#IND00
275349566	13204538	68828	9999.999992	24204	2224	1.000000	26792	1563	1.000000	9791325	0.015849
275361808	13191459	68340	9999.999995	24266	2326	1.000000	26798	1495	1.000000	9786423	0.011065
275368196	13189951	69158	9999.999997	24101	2276	1.000000	26416	1698	1.000000	9781590	0.009264
275365570	13190704	68899	9999.999998	24268	2276	1.000000	26848	1497	1.000000	9776662	0.005782
275411517	13186685	69320	9999.999999	24449	2123	1.000000	27111	1575	1.000000	9771661	-0.000927
275390599	13179728	68555	9999.999999	24638	2120	1.000000	27013	1421	1.000000	9766844	-0.002079
275378162	13196134	68890	10000.000000	24579	2388	1.000000	27389	1488	1.000000	9761950	-0.000087
275366270	13184254	68722	10000.000000	24398	2200	1.000000	26595	1615	1.000000	9757055	0.000431
275367720	13184948	68402	10000.000000	24374	2162	1.000000	26297	1714	1.000000	9752170	-0.009996
275370925	13183379	68625	10000.000000	24566	2270	1.000000	26533	1749	1.000000	9747324	-0.009815
275367080	13180797	68369	10000.000000	24010	2496	1.000000	26806	1545	1.000000	9742547	-0.007025
275430068	13170870	68309	10000.000000	24412	2231	1.000000	27372	1260	1.000000	9737645	-0.005920
275409468	13166747	68390	10000.000000	24611	2217	1.000000	27096	1405	1.000000	9732813	-0.005727
275404551	13181951	68732	10000.000000	24186	2317	1.000000	26842	1572	1.000000	9728028	-0.006504
275372444	13203730	69127	10000.000000	24149	2303	1.000000	26761	1525	1.000000	9723260	-0.005885
275393927	13181399	68531	10000.000000	24761	2176	1.000000	26962	1449	1.000000	9718479	-0.005408
275347341	13201048	69063	10000.000000	24748	2058	1.000000	27004	1423	1.000000	9713478	-0.006966
275349757	13193790	69023	10000.000000	24296	2340	1.000000	26982	1473	1.000000	9708579	-0.006786
275390815	13182289	69112	10000.000000	24356	2186	1.000000	26608	1654	1.000000	9703824	-0.006650
275383244	13190327	68739	10000.000000	24637	2193	1.000000	26591	1465	1.000000	9698923	-0.007187
275338622	13202804	68893	10000.000000	24084	2400	1.000000	26862	1558	1.000000	9694063	-0.007257
275319812	13210504	68730	10000.000000	24936	2070	1.000000	26782	1571	1.000000	9689238	-0.006188
275355841	13183928	68402	10000.000000	24336	2266	1.000000	26534	1646	1.000000	9684305	-0.005758
275385978	13181681	68593	10000.000000	24494	2134	1.000000	26628	1538	1.000000	9679480	-0.005683
275406347	13190155	68525	10000.000000	24420	2422	1.000000	26824	1589	1.000000	9674610	-0.004523
275385409	13181671	68401	10000.000000	24350	2134	1.000000	26765	1558	1.000000	9669802	-0.004333
275364912	13192321	68499	10000.000000	24862	2092	1.000000	26619	1614	1.000000	9664878	-0.004208
275351676	13199596	68969	10000.000000	24651	2184	1.000000	26343	1780	1.000000	9660099	-0.004148
275408319	13179567	69013	10000.000000	24490	2188	1.000000	26562	1617	1.000000	9655269	-0.004069
275379642	13179029	68764	10000.000000	25051	1978	1.000000	27016	1442	1.000000	9650507	-0.003825
275382502	13189651	69162	10000.000000	24027	2439	1.000000	27105	1533	1.000000	9645711	-0.003667
275359499	13196792	68316	10000.000000	24736	2188	1.000000	26316	1802	1.000000	9640797	-0.003553
275375343	13188713	68695	10000.000000	24553	2220	1.000000	26826	1499	1.000000	9636031	-0.003009
275340019	13201322	68698	10000.000000	24231	2297	1.000000	26739	1742	1.000000	9631105	-0.003080
275379513	13194021	68524	10000.000000	24647	2248	1.000000	26052	1710	1.000000	9626175	-0.002969
275342383	13197323	68952	10000.000000	24124	2440	1.000000	27132	1405	1.000000	9621311	-0.003516
275386988	13177981	68574	10000.000000	24313	2221	1.000000	26475	1721	1.000000	9616366	-0.002994
275359615	13197235	68861	10000.000000	24579	2095	1.000000	26400	1739	1.000000	9611473	-0.003906
275353440	13194710	68680	10000.000000	24955	2094	1.000000	26598	1537	1.000000	9606524	-0.004152
275385033	13172197	68627	10000.000000	24604	2157	1.000000	26539	1521	1.000000	9601643	-0.004105
275388081	13194871	68965	10000.000000	24790	2111	1.000000	26708	1450	1.000000	9596771	-0.004163
275390350	13185935	68346	10000.000000	24076	2322	1.000000	26810	1518	1.000000	9591883	-0.004070
275348698	13204306	68574	10000.000000	24548	2254	1.000000	27252	1414	1.000000	9587101	-0.003974
275358674	13187000	68794	10000.000000	24648	2185	1.000000	27419	1338	1.000000	9582277	-0.004743
275383495	13191601	68908	10000.000000	24362	2241	1.000000	26816	1620	1.000000	9577496	-0.004579
275336003	13192779	68420	10000.000000	24013	2405	1.000000	26409	1597	1.000000	9572607	-0.004530
275343366	13192733	69087	10000.000000	24595	2162	1.000000	26738	1437	1.000000	9567794	-0.004407
275431259	13171911	68569	10000.000000	24050	2383	1.000000	26570	1597	1.000000	9562989	-0.004957
275377472	13186203	68320	10000.000000	24616	2211	1.000000	26672	1601	1.000000	9558187	-0.004898
275378796	13186201	68709	10000.000000	24312	2225	1.000000	26752	1605	1.000000	9553340	-0.004935
275383014	13190757	68753	10000.000000	24631	1949	1.000000	26727	1581	1.000000	9548476	-0.004901
275344143	13203742	68841	10000.000000	24719	2242	1.000000	27131	1443	1.000000	9543814	-0.004834
275352030	13197247	68885	10000.000000	24364	2333	1.000000	26566	1736	1.000000	9539022	-0.006017
275376388	13177107	68645	10000.000000	24399	2281	1.000000	26654	1509	1.000000	9534298	-0.005746
275369146	13193257	68888	10000.000000	24652	2082	1.000000	27230	1321	1.000000	9529517	-0.005273
275344198	13198236	68453	10000.000000	24850	2144	1.000000	27049	1546	1.000000	9524638	-0.005670
275336045	13203831	68850	10000.000000	23963	2234	1.000000	26653	1499	1.000000	9519899	-0.005543
275335115	13207593	69130	10000.000000	24470	2226	1.000000	26914	1577	1.000000	9515156	-0.004707
npatches	nstrain	runtime	dt	init_x	init_y	init_y_blood	init_z	init_S	beta0	beta1	beta2	beta3	mean_beta	B	d	delta	delta_blood	b[0]	mut	m	CTL	c	g	epsilon	k	het	lambda	rho	omega	x_max	patch.dyna	DELTA	A	VA
10000	1	100.000000	0.001000	21900	9499	5000000	0.001000	10000000	8.637318	9.936708	7.414830	12.466896	9	800000000	0.010000	1.000000	432.000000	80000	0.000050	0.004800	0	0.500000	0.000000	2.500000	6.000000	0.500000	0.000000	0.000000	0.000000	31872	0	10.000000	7.000000	1.000000
sus	inf	inf_blood	z	x[0]	y[0][0]	z[0]	x[1]	y[1][0]	z[1]	S[0]	synchrony
219000000	94990000	5000000	10.000000	21900	9499	0.001000	21900	9499	0.001000	10000000	0.000000
167029856	68549514	357646	3941.516320	16357	7034	0.394152	14703	7705	0.394152	9995148	0.000000
227230824	29134145	151837	6325.803353	22901	2870	0.632580	20708	3728	0.632580	9990216	0.000000
257006706	17888378	92970	7771.765723	26478	1543	0.777177	23799	2523	0.777177	9985187	0.000000
271876074	13069926	68579	8648.676577	28574	822	0.864868	26094	1489	0.864868	9980193	0.000000
279940729	10632659	55085	9180.483393	29827	616	0.918048	27706	1060	0.918048	9975250	0.000000
284489980	9314475	48553	9503.000201	30219	383	0.950300	28062	1001	0.950300	9970203	0.000000
287180024	8570929	44373	9698.592075	30829	275	0.969859	28547	802	0.969859	9965197	0.000000
288859835	8101714	42128	9817.209710	31064	222	0.981721	29148	666	0.981721	9960129	0.000000
289769266	7858496	41072	9889.145947	31186	290	0.988915	29314	751	0.988915	9955240	0.000000
290359714	7688501	39989	9932.772025	30972	219	0.993277	29023	915	0.993277	9950245	0.000000
290758782	7593196	39424	9959.229270	30933	178	0.995923	28870	740	0.995923	9945260	0.000000
290942578	7542321	39769	9975.274394	31134	224	0.997527	29382	767	0.997527	9940299	0.000000
291091674	7498335	39190	9985.005037	31226	132	0.998501	29072	840	0.998501	9935343	0.000000
291199040	7475400	39013	9990.906233	31498	171	0.999091	29036	728	0.999091	9930371	0.000000
291224607	7467851	38728	9994.485041	31014	257	0.999449	29806	531	0.999449	9925416	0.000000
291210697	7469478	39089	9996.655426	31070	256	0.999666	29872	526	0.999666	9920501	0.000000
291258739	7448467	38771	9997.971667	31147	224	0.999797	29670	657	0.999797	9915531	0.000000
291329405	7438135	38666	9998.769908	31004	212	0.999877	29426	693	0.999877	9910638	0.000000
291250920	7451833	38752	9999.254005	31456	161	0.999925	29765	503	0.999925	9905728	0.000000
291301193	7437740	38997	9999.547588	31478	157	0.999955	29946	619	0.999955	9900714	0.000000
291289298	7443339	38693	9999.725632	31347	161	0.999973	29544	628	0.999973	9895800	0.000000
291274450	7450922	38656	9999.833608	31192	218	0.999983	29563	732	0.999983	9890952	0.000000
291292004	7439654	38692	9999.899091	30918	208	0.999990	29737	664	0.999990	9885980	0.000000
291295233	7445166	38593	9999.938803	31332	137	0.999994	29002	774	0.999994	9881050	0.000000
291254381	7454586	38880	9999.962887	31480	137	0.999996	29280	652	0.999996	9876134	0.000000
291283775	7447622	38840	9999.977493	31381	168	0.999998	29578	569	0.999998	9871149	0.000000
291301992	7437020	38961	9999.986350	31449	194	0.999999	29612	579	0.999999	9866085	0.000000
291271578	7464698	39095	9999.991722	31124	199	0.999999	29512	650	0.999999	9861187	0.000000
291334252	7427714	38521	9999.994980	31238	224	0.999999	29851	533	0.999999	9856173	0.000000
291301570	7447180	38778	9999.996955	31066	203	1.000000	30028	528	1.000000	9851421	0.000000
291296189	7435131	38731	9999.998154	31321	218	1.000000	29909	618	1.000000	9846531	0.000000
291303406	7448949	38776	9999.998880	31207	196	1.000000	29493	674	1.000000	9841716	0.000000
291308659	7446543	38699	9999.999321	31391	116	1.000000	29150	732	1.000000	9836708	0.000000
291299963	7437731	38899	9999.999588	31505	144	1.000000	29682	545	1.000000	9831840	0.000000
291257094	7450882	38873	9999.999750	31353	147	1.000000	29748	610	1.000000	9826975	0.000000
291308247	7433970	38603	9999.999849	31453	109	1.000000	29718	611	1.000000	9822038	0.000000
291322843	7434928	38771	9999.999908	31318	195	1.000000	29866	521	1.000000	9817173	0.000000
291302405	7443095	38688	9999.999944	31210	255	1.000000	29476	769	1.000000	9812340	0.000000
291278908	7452406	38802	9999.999966	31341	176	1.000000	28844	777	1.000000	9807333	0.000000
291247281	7448745	38635	9999.999980	31209	200	1.000000	29628	580	1.000000	9802459	-1.#IND00
291310414	7441285	38942	9999.999988	30941	205	1.000000	30082	508	1.000000	9797633	-0.009600
291310990	7438742	38613	9999.999992	30958	208	1.000000	30163	549	1.000000	9792684	-0.012141
291350469	7426187	38397	9999.999995	31163	196	1.000000	29518	685	1.000000	9787755	-0.021009
291285142	7447254	38699	9999.999997	31227	172	1.000000	29328	675	1.000000	9782856	-0.012989
291267774	7456989	38676	9999.999998	31119	162	1.000000	29246	652	1.000000	9778038	-0.007635
291326727	7433180	38577	9999.999999	31055	212	1.000000	29905	531	1.000000	9773206	-0.006267
291314612	7444768	38857	9999.999999	31326	115	1.000000	30049	529	1.000000	9768302	-0.007985
291301477	7443444	38946	10000.000000	31358	146	1.000000	29891	566	1.000000	9763282	-0.007751
291286562	7431965	38738	10000.000000	31377	144	1.000000	29786	553	1.000000	9758311	-0.009157
291326946	7429006	38794	10000.000000	31562	125	1.000000	29934	464	1.000000	9753362	-0.009236
291315310	7425079	38831	10000.000000	31551	168	1.000000	29751	553	1.000000	9748516	-0.009376
291309498	7450117	38745	10000.000000	31297	184	1.000000	29516	644	1.000000	9743685	-0.008792
291275181	7448798	38763	10000.000000	31197	171	1.000000	29656	620	1.000000	9738751	-0.007596
291278621	7454150	38356	10000.000000	31357	103	1.000000	29902	570	1.000000	9733791	-0.005231
291278650	7455536	39055	10000.000000	31436	193	1.000000	29540	624	1.000000	9728872	-0.004814
291304986	7438899	38864	10000.000000	31001	200	1.000000	29807	527	1.000000	9724043	-0.006065
291279917	7440396	38622	10000.000000	30997	198	1.000000	29431	656	1.000000	9719150	-0.006938
291287950	7450371	38807	10000.000000	31257	182	1.000000	29615	686	1.000000	9714445	-0.006294
291249748	7448842	38940	10000.000000	31317	169	1.000000	29213	705	1.000000	9709622	-0.007035
291260956	7454099	38623	10000.000000	31333	148	1.000000	29771	719	1.000000	9704743	-0.005504
291294803	7440779	38884	10000.000000	31437	123	1.000000	29426	643	1.000000	9699968	-0.006963
291282209	7444841	38747	10000.000000	31233	162	1.000000	29122	705	1.000000	9695134	-0.006543
291295302	7443547	38929	10000.000000	31158	153	1.000000	29489	601	1.000000	9690306	-0.006202
291309970	7448515	38663	10000.000000	31591	127	1.000000	29752	540	1.000000	9685489	-0.006229
291294044	7448789	38780	10000.000000	31276	184	1.000000	29596	545	1.000000	9680561	-0.006043
291292273	7453028	38769	10000.000000	31181	178	1.000000	29746	591	1.000000	9675542	-0.004975
291324040	7441650	38786	10000.000000	31508	179	1.000000	29597	639	1.000000	9670668	-0.004089
291285996	7454568	38832	10000.000000	31276	163	1.000000	29587	579	1.000000	9665907	-0.005647
291290447	7445144	38593	10000.000000	30982	152	1.000000	30152	464	1.000000	9661167	-0.005396
291291067	7434131	38789	10000.000000	31376	128	1.000000	29849	513	1.000000	9656323	-0.006596
291352170	7428526	38758	10000.000000	31508	130	1.000000	29437	661	1.000000	9651597	-0.006128
291268564	7455619	39183	10000.000000	31329	184	1.000000	28978	778	1.000000	9646711	-0.007683
291271485	7450391	38778	10000.000000	31393	154	1.000000	29451	553	1.000000	9641947	-0.007989
291281527	7450240	38914	10000.000000	31271	158	1.000000	29809	554	1.000000	9637150	-0.008393
291279038	7442584	38660	10000.000000	31418	154	1.000000	29762	534	1.000000	9632310	-0.007280
291310024	7435604	38980	10000.000000	31213	168	1.000000	29680	610	1.000000	9627482	-0.007410
291306325	7445667	38594	10000.000000	31117	220	1.000000	29646	545	1.000000	9622523	-0.007416
291271158	7442456	38638	10000.000000	31380	141	1.000000	29961	585	1.000000	9617738	-0.008076
291298345	7452012	38916	10000.000000	31336	200	1.000000	29342	695	1.000000	9612869	-0.008373
291275788	7446571	38903	10000.000000	31098	188	1.000000	29574	541	1.000000	9608244	-0.008243
291332492	7426173	39008	10000.000000	31410	163	1.000000	29640	532	1.000000	9603509	-0.007768
291287541	7452720	38756	10000.000000	31358	131	1.000000	30037	573	1.000000	9598876	-0.007368
291300885	7439027	38656	10000.000000	31431	157	1.000000	29968	516	1.000000	9594144	-0.007217
291285626	7452594	38654	10000.000000	31529	185	1.000000	29879	647	1.000000	9589333	-0.007092
291334337	7446096	38841	10000.000000	31210	146	1.000000	29676	617	1.000000	9584556	-0.006938
291337305	7423515	38471	10000.000000	31525	151	1.000000	29195	629	1.000000	9579706	-0.006674
291319651	7438806	38429	10000.000000	31406	126	1.000000	29718	487	1.000000	9574824	-0.006703
291313994	7437067	38806	10000.000000	31329	192	1.000000	29829	621	1.000000	9570203	-0.006960
291329512	7432572	39007	10000.000000	31332	162	1.000000	29850	523	1.000000	9565431	-0.006954
291337990	7434871	38735	10000.000000	31577	161	1.000000	29724	501	1.000000	9560655	-0.006442
291308509	7443550	39219	10000.000000	31379	192	1.000000	29807	502	1.000000	9555886	-0.005674
291306777	7448695	38877	10000.000000	31290	135	1.000000	29690	677	1.000000	9551092	-0.005866
291282375	7442765	38598	10000.000000	31362	218	1.000000	29374	673	1.000000	9546264	-0.005951
291324870	7443795	38932	10000.000000	31379	172	1.000000	29572	572	1.000000	9541550	-0.005637
291251509	7454794	38919	10000.000000	31456	157	1.000000	29261	723	1.000000	9536864	-0.005434
291289844	7437420	38877	10000.000000	31560	180	1.000000	29180	677	1.000000	9532117	-0.006189
291313218	7437334	38819	10000.000000	31199	205	1.000000	29304	619	1.000000	9527362	-0.006087
291302079	7444185	38822	10000.000000	31209	162	1.000000	29329	670	1.000000	9522584	-0.005924
291273008	7443327	38508	10000.000000	31249	178	1.000000	30056	494	1.000000	9517744	-0.006031
npatches	nstrain	runtime	dt	init_x	init_y	init_y_blood	init_z	init_S	beta0	beta1	beta2	beta3	mean_beta	B	d	delta	delta_blood	b[0]	mut	m	CTL	c	g	epsilon	k	het	lambda	rho	omega	x_max	patch.dyna	DELTA	A	VA
10000	1	100.000000	0.001000	21900	9499	5000000	0.001000	10000000	5.760113	7.450673	10.634298	10.051176	9	800000000	0.010000	1.000000	432.000000	80000	0.000050	0.004800	0	0.500000	0.000000	2.500000	7.000000	0.500000	0.000000	0.000000	0.000000	31872	0	10.000000	7.000000	1.000000
sus	inf	inf_blood	z	x[0]	y[0][0]	z[0]	x[1]	y[1][0]	z[1]	S[0]	synchrony
219000000	94990000	5000000	10.000000	21900	9499	0.001000	21900	9499	0.001000	10000000	0.000000
174044483	59673586	311822	3941.516320	22690	3654	0.394152	18999	5425	0.394152	9994888	0.000000
240407611	21816119	113856	6325.803353	29174	571	0.632580	26412	1363	0.632580	9989966	0.000000
271224500	12057525	62852	7771.765723	31204	121	0.777177	29863	462	0.777177	9984908	0.000000
285775024	8081073	42479	8648.676577	31686	60	0.864868	31054	153	0.864868	9979857	0.000000
293350503	6147109	31916	9180.483393	31826	61	0.918048	31246	72	0.918048	9974863	0.000000
297603076	5116036	26628	9503.000201	31999	35	0.950300	31633	49	0.950300	9969980	0.000000
300034336	4533402	23776	9698.592075	31832	31	0.969859	31738	34	0.969859	9965001	0.000000
301480917	4186447	21492	9817.209710	31761	19	0.981721	31702	25	0.981721	9960001	0.000000
302390465	3978052	21093	9889.119011	31785	17	0.988915	31677	31	0.988915	9955174	0.000000
302939392	3851553	19843	9932.576077	31781	16	0.993277	31781	37	0.993277	9950139	0.000000
303297485	3774445	19556	9958.860990	31897	17	0.995923	31836	22	0.995923	9945146	0.000000
303467391	3732191	19285	9974.926289	31815	16	0.997527	31846	26	0.997527	9940100	0.000000
303601369	3708234	19204	9984.570444	31861	35	0.998501	31827	32	0.998501	9935195	0.000000
303666955	3676631	19235	9990.569776	31781	21	0.999091	31680	13	0.999091	9930359	0.000000
303717582	3662652	19065	9994.167381	31778	32	0.999449	31795	39	0.999449	9925353	0.000000
303718024	3667494	19246	9996.394958	31925	32	0.999666	31582	37	0.999666	9920374	0.000000
303776051	3660113	18873	9997.497100	31842	15	0.999797	31908	21	0.999797	9915328	0.000000
303777162	3664219	19084	9998.181379	31769	15	0.999877	31721	35	0.999877	9910445	0.000000
303805780	3654292	18825	9998.836228	31792	11	0.999925	31674	16	0.999925	9905355	0.000000
303794354	3648311	19042	9999.015589	31869	12	0.999955	31887	40	0.999955	9900341	0.000000
303809084	3656499	18962	9999.253283	32033	15	0.999973	31795	34	0.999973	9895436	0.000000
303809062	3647097	18947	9999.419255	31931	18	0.999983	31579	20	0.999983	9890552	0.000000
303831092	3649282	19248	9999.489271	31706	10	0.999990	31600	32	0.999990	9885545	0.000000
303835367	3648929	18984	9999.391846	31853	18	0.999994	31958	42	0.999994	9880565	0.000000
303821817	3654459	18767	9999.450055	31923	20	0.999996	31691	28	0.999996	9875548	0.000000
303795133	3656170	19139	9999.453897	31712	12	0.999998	31707	35	0.999998	9870693	0.000000
303787567	3661224	19003	9999.418976	32014	21	0.999999	31939	27	0.999999	9865761	0.000000
303775982	3656928	18873	9999.254912	32117	25	0.999999	31840	26	0.999999	9860863	0.000000
303771736	3657085	19048	9999.358528	31936	18	0.999999	31673	37	0.999999	9855963	0.000000
303842920	3636048	19060	9999.451762	31677	18	1.000000	31742	20	1.000000	9851208	0.000000
303851705	3642749	18947	9999.530665	31778	34	1.000000	31993	12	1.000000	9846420	0.000000
303812465	3650006	18986	9999.599773	31849	33	1.000000	32027	28	1.000000	9841497	0.000000
303773341	3653025	19105	9999.589174	31773	13	1.000000	31966	21	1.000000	9836526	0.000000
303815922	3650718	18982	9999.559534	31737	20	1.000000	31720	29	1.000000	9831669	0.000000
303768599	3667002	19331	9999.485821	31910	20	1.000000	31825	20	1.000000	9826816	0.000000
303783183	3655096	19079	9999.493710	31951	19	1.000000	31756	27	1.000000	9821939	0.000000
303786904	3658304	19069	9999.387872	31773	25	1.000000	31611	30	1.000000	9816963	0.000000
303790743	3664233	19170	9999.551532	31894	18	1.000000	31585	14	1.000000	9811997	0.000000
303784711	3652822	18912	9999.484607	31943	23	1.000000	31790	34	1.000000	9807036	0.000000
303818859	3651037	18907	9999.508769	31915	14	1.000000	31749	31	1.000000	9802202	-1.#IND00
303826745	3643230	18750	9999.473967	31845	30	1.000000	31724	23	1.000000	9797253	-1.#IND00
303778534	3659698	19159	9999.182823	31797	22	1.000000	31669	55	1.000000	9792337	-0.013844
303835986	3642022	18915	9998.991090	31895	25	1.000000	31818	43	1.000000	9787547	0.000258
303828712	3653215	18953	9999.207818	31887	17	1.000000	31648	31	1.000000	9782629	-0.001455
303762356	3662439	19243	9999.309711	31838	15	1.000000	31655	34	1.000000	9777713	-0.003350
303778144	3654723	18851	9999.473127	31872	20	1.000000	31841	18	1.000000	9772845	-0.000676
303810205	3649721	19371	9999.247928	31723	22	1.000000	31648	24	1.000000	9767949	-0.000846
303779995	3656583	19022	9999.164345	31689	18	1.000000	31671	35	1.000000	9762924	-0.001495
303808414	3660362	19028	9999.052689	31988	14	1.000000	31917	32	1.000000	9757990	-0.001918
303809319	3654632	18950	9999.279772	32005	18	1.000000	31788	27	1.000000	9753104	-0.001346
303786759	3653730	19117	9999.263314	31769	12	1.000000	31732	21	1.000000	9748125	0.007531
303794843	3653138	18994	9999.439688	31875	17	1.000000	31794	20	1.000000	9743297	0.007938
303815100	3653116	18978	9999.528121	31797	26	1.000000	31741	38	1.000000	9738432	0.008222
303781694	3660112	19151	9999.442220	31875	20	1.000000	31875	31	1.000000	9733572	0.008142
303809923	3650765	18841	9999.389370	32007	16	1.000000	31736	30	1.000000	9728677	0.007923
303811644	3644310	19023	9999.615811	31923	20	1.000000	31697	34	1.000000	9723891	0.007457
303850183	3638036	18950	9999.474354	31887	12	1.000000	31982	30	1.000000	9719084	0.006124
303847279	3648352	18807	9999.038286	31742	20	1.000000	31778	24	1.000000	9714134	0.005895
303794901	3661911	19161	9999.082528	31939	16	1.000000	31750	13	1.000000	9709295	0.006248
303778215	3657910	19168	9999.267570	31908	20	1.000000	31889	16	1.000000	9704373	0.007440
303787135	3653675	19152	9999.377597	31902	10	1.000000	31859	22	1.000000	9699512	0.006989
303801457	3662026	18996	9999.334783	31689	9	1.000000	31725	50	1.000000	9694656	0.006200
303754913	3663106	19118	9999.449417	31891	10	1.000000	31904	38	1.000000	9689822	0.006227
303771811	3658052	18922	9999.322019	31958	39	1.000000	31895	32	1.000000	9684974	0.005309
303796208	3646334	19038	9999.508471	31566	14	1.000000	31739	41	1.000000	9680277	0.005405
303813726	3647851	19147	9999.558934	31693	22	1.000000	31466	30	1.000000	9675297	0.005359
303791364	3653385	19147	9999.515015	31690	30	1.000000	31690	17	1.000000	9670405	0.004784
303837736	3645451	18978	9999.607351	31833	26	1.000000	31807	17	1.000000	9665639	0.004830
303822269	3655229	19084	9999.411245	31697	24	1.000000	31838	21	1.000000	9660835	0.004468
303821917	3651964	18777	9999.480949	31669	18	1.000000	31835	25	1.000000	9656094	0.004546
303847335	3652296	19172	9999.305753	31969	12	1.000000	31741	47	1.000000	9651232	0.003979
303821350	3654659	19180	9999.442463	31966	26	1.000000	31743	39	1.000000	9646307	0.004060
303805692	3660665	19096	9999.258629	31876	31	1.000000	31760	27	1.000000	9641561	0.003516
303812011	3642544	18991	9999.471611	31864	21	1.000000	31692	38	1.000000	9636645	0.003378
303803580	3651666	18828	9999.510386	31820	15	1.000000	31756	45	1.000000	9631760	0.003086
303821665	3647725	18858	9999.547249	31905	18	1.000000	31713	35	1.000000	9626929	0.003347
303837236	3646995	18845	9999.484958	31881	12	1.000000	31602	39	1.000000	9622151	0.004249
303783262	3657168	19103	9999.537638	31849	17	1.000000	31871	32	1.000000	9617431	0.004547
303782447	3662661	19024	9999.599241	31968	17	1.000000	32149	18	1.000000	9612642	0.004550
303788306	3657909	19394	9999.604654	32074	13	1.000000	31812	25	1.000000	9607736	0.003964
303792058	3660975	19030	9999.066650	31867	15	1.000000	31731	36	1.000000	9602908	0.003558
303796972	3645125	19013	9999.309686	31814	28	1.000000	31818	22	1.000000	9598091	0.003737
303841208	3640888	18945	9999.012748	31922	32	1.000000	31891	47	1.000000	9593224	0.003203
303852708	3642469	18946	9999.027434	31903	14	1.000000	31661	37	1.000000	9588438	0.004227
303839780	3642262	18961	9999.080692	31872	18	1.000000	31943	21	1.000000	9583544	0.004486
303801004	3650190	18914	9999.261551	31801	38	1.000000	31787	43	1.000000	9578732	0.004534
303804013	3650486	18758	9999.284099	31841	24	1.000000	32085	23	1.000000	9573974	0.004228
303816975	3652846	18938	9999.310533	31750	12	1.000000	31874	33	1.000000	9569261	0.004133
303803992	3645721	19078	9999.497816	31820	25	1.000000	31902	26	1.000000	9564577	0.003837
303812618	3657133	19000	9999.532969	31789	29	1.000000	31937	28	1.000000	9559770	0.003779
303819830	3648018	19107	9999.551656	31881	20	1.000000	31711	38	1.000000	9555064	0.003568
303804809	3652925	19095	9999.491631	31740	15	1.000000	31793	24	1.000000	9550371	0.004499
303818814	3656682	18794	9999.472993	31765	18	1.000000	31847	17	1.000000	9545673	0.004462
303783346	3664592	19298	9999.393864	31793	11	1.000000	31869	47	1.000000	9540761	0.004230
303792016	3653966	19023	9999.523988	31903	17	1.000000	31707	23	1.000000	9536018	0.004526
303797720	3658763	19184	9999.603339	31883	34	1.000000	31751	25	1.000000	9531265	0.004324
303808943	3649995	19220	9999.545222	31799	14	1.000000	31660	15	1.000000	9526533	0.004996
303790306	3660229	19167	9999.582993	31790	20	1.000000	31883	24	1.000000	9521784	0.005598
303781476	3656738	18972	9999.679970	31414	24	1.000000	31810	27	1.000000	9516980	0.005779
npatches	nstrain	runtime	dt	init_x	init_y	init_y_blood	init_z	init_S	beta0	beta1	beta2	beta3	mean_beta	B	d	delta	delta_blood	b[0]	mut	m	CTL	c	g	epsilon	k	het	lambda	rho	omega	x_max	patch.dyna	DELTA	A	VA
10000	1	100.000000	0.001000	21900	9499	5000000	0.001000	10000000	5.758411	11.229036	11.658701	11.316929	9	800000000	0.010000	1.000000	432.000000	80000	0.000050	0.004800	0	0.500000	0.000000	2.500000	8.000000	0.500000	0.000000	0.000000	0.000000	31872	0	10.000000	7.000000	1.000000
sus	inf	inf_blood	z	x[0]	y[0][0]	z[0]	x[1]	y[1][0]	z[1]	S[0]	synchrony
219000000	94990000	5000000	10.000000	21900	9499	0.001000	21900	9499	0.001000	10000000	0.000000
179617858	52420923	273934	3941.516320	23548	3032	0.394152	14625	6694	0.394152	9994899	0.000000
251012971	16515911	86665	6325.803353	29744	337	0.632580	21904	2702	0.632580	9990005	0.000000
282179460	8106140	42371	7771.765723	31339	81	0.777177	25564	1447	0.777177	9985069	0.000000
296047711	4880968	25405	8648.676577	31819	25	0.864868	28166	752	0.864868	9980095	0.000000
302960393	3370437	17427	9180.433515	31613	18	0.918048	29528	529	0.918048	9975119	0.000000
306716031	2584422	13425	9499.958678	31622	9	0.950300	29961	455	0.950300	9970163	0.000000
308888714	2125103	11018	9676.377140	31777	10	0.969859	30279	347	0.969859	9965247	0.000000
310139921	1874539	9902	9743.298499	31619	11	0.981721	30838	234	0.981721	9960112	0.000000
310861722	1725915	9043	9755.560107	31926	11	0.988915	30997	170	0.988915	9955067	0.000000
311343711	1631166	8436	9726.667821	31917	4	0.993277	31045	119	0.993277	9950135	0.000000
311651483	1574652	8044	9681.767809	31661	9	0.995923	31817	76	0.995923	9944977	0.000000
311839153	1528516	7834	9641.558576	31601	8	0.762608	31198	141	0.997527	9940013	0.000000
311971305	1505872	7777	9603.207187	31947	6	0.747880	31123	125	0.998501	9935085	0.000000
312043709	1490502	7695	9577.321327	31926	7	0.784917	31176	105	0.999091	9930130	0.000000
312079515	1481927	7675	9565.908559	31957	14	0.869562	31771	41	0.999449	9925272	0.000000
312100133	1477322	7635	9563.813837	31770	4	0.920895	31723	83	0.999666	9920302	0.000000
312122500	1474016	7666	9559.644811	31906	18	0.799291	31494	69	0.999797	9915351	0.000000
312172494	1465195	7590	9550.502880	31925	4	0.878279	31591	69	0.999877	9910452	0.000000
312199431	1454501	7535	9540.301798	31812	10	0.868906	31591	98	0.999925	9905405	0.000000
312203327	1455945	7542	9532.648806	31774	3	0.920498	31519	43	0.999955	9900437	0.000000
312220704	1457777	7685	9531.357790	31855	11	0.951785	31938	32	0.999973	9895410	0.000000
312172699	1467366	7616	9540.117290	31871	8	0.970760	31775	28	0.999983	9890331	0.000000
312147017	1471619	7599	9549.205575	31752	4	0.969330	31488	54	0.999990	9885374	0.000000
312143945	1472157	7682	9545.795394	31518	7	0.981400	31696	53	0.999994	9880445	0.000000
312145897	1468010	7687	9538.023602	31756	10	0.988720	31771	29	0.999996	9875624	0.000000
312158460	1472715	7727	9533.450060	31985	3	0.993159	31778	27	0.999998	9870703	0.000000
312180228	1464200	7656	9553.258033	31858	5	0.966942	31629	84	0.999999	9865943	0.000000
312138661	1469944	7521	9542.607709	31928	18	0.865134	31870	49	0.999999	9860920	0.000000
312191145	1456213	7514	9542.420207	31913	9	0.901645	31902	38	0.999999	9855860	0.000000
312184079	1467994	7476	9547.217226	31950	6	0.888157	31546	59	1.000000	9850777	0.000000
312153186	1466238	7662	9548.779381	32073	7	0.932172	31588	77	1.000000	9845831	0.000000
312171670	1462451	7774	9541.101823	31910	7	0.855289	31693	59	1.000000	9840930	0.000000
312182475	1463682	7644	9533.299684	31974	5	0.912239	31473	85	1.000000	9835990	0.000000
312190422	1462713	7586	9534.636322	31948	9	0.864635	31641	89	1.000000	9830987	0.000000
312156742	1472942	7828	9534.926183	31700	2	0.884441	31780	58	1.000000	9826117	0.000000
312158400	1462099	7550	9534.774811	32045	6	0.929919	31275	82	1.000000	9821176	0.000000
312160424	1468002	7691	9532.053583	31713	16	0.957499	31517	61	1.000000	9816227	0.000000
312157307	1460987	7626	9549.727414	31952	8	0.974225	31669	76	1.000000	9811432	0.000000
312229130	1458491	7531	9542.965538	31841	6	0.984369	31567	64	1.000000	9806501	0.000000
312223361	1460093	7673	9540.306107	31901	4	0.990520	31453	55	1.000000	9801626	-1.#IND00
312214674	1460169	7570	9534.528189	31745	10	0.730337	31511	43	1.000000	9796732	-1.#IND00
312204610	1460397	7559	9536.138166	31974	4	0.836461	31576	124	1.000000	9791721	0.002250
312178108	1463287	7554	9546.214051	31854	4	0.760405	31561	38	1.000000	9786933	0.000220
312157479	1466239	7649	9546.917891	31914	5	0.854696	31451	111	1.000000	9782099	-0.005523
312192423	1459685	7584	9538.136051	31767	5	0.899613	31378	113	1.000000	9777248	-0.003533
312199771	1463412	7524	9542.642647	31887	18	0.939120	31603	64	1.000000	9772299	0.000134
312165792	1469139	7639	9542.450291	31720	7	0.963079	31647	91	1.000000	9767521	0.000682
312174662	1465563	7757	9550.332303	31873	6	0.814233	31734	87	1.000000	9762626	0.000139
312184281	1462529	7586	9550.214535	32095	3	0.887341	31424	37	1.000000	9757761	-0.000038
312173505	1460575	7475	9541.305494	32045	23	0.656750	31627	118	1.000000	9752977	-0.000104
312186106	1464149	7460	9531.098821	31773	11	0.791834	31523	37	1.000000	9748120	0.000760
312160521	1473113	7698	9534.880882	31948	14	0.873757	31546	36	1.000000	9743212	-0.000416
312217003	1453668	7545	9539.212001	31904	7	0.923439	31842	28	1.000000	9738448	0.000397
312211748	1458224	7651	9542.007151	31769	8	0.892475	31618	36	1.000000	9733531	0.000321
312171436	1466094	7638	9540.919402	31774	6	0.934791	31633	54	1.000000	9728666	-0.000174
312154767	1470658	7567	9547.362832	32019	10	0.960454	31692	68	1.000000	9723746	-0.000299
312155119	1462413	7707	9535.429613	31724	7	0.976017	31537	105	1.000000	9718928	-0.001626
312206625	1461926	7489	9531.879163	31762	4	0.952041	31824	33	1.000000	9714022	-0.003465
312166811	1463695	7786	9533.531837	31865	9	0.970915	31861	37	1.000000	9709111	-0.002794
312149059	1468456	7618	9541.929717	31904	5	0.968773	31829	16	1.000000	9704246	-0.002704
312148232	1467319	7558	9542.167120	31824	12	0.971975	31684	28	1.000000	9699471	-0.002379
312196343	1461045	7690	9534.805528	31596	8	0.983004	31455	64	1.000000	9694610	-0.002640
312178362	1462780	7658	9530.896118	31864	16	0.989693	31345	80	1.000000	9689810	-0.003688
312181469	1467802	7631	9532.949072	32019	10	0.926815	31453	61	1.000000	9684977	-0.003223
312169517	1461253	7646	9530.853636	31852	4	0.955616	31613	37	1.000000	9680107	-0.002113
312183147	1466456	7719	9531.037120	31698	2	0.964496	31486	64	1.000000	9675305	-0.002170
312176055	1466587	7724	9539.704506	31814	15	0.615989	31479	70	1.000000	9670504	-0.001901
312175168	1464244	7604	9546.032798	31889	12	0.767115	31546	92	1.000000	9665546	-0.001695
312148741	1464931	7606	9539.015079	31857	11	0.858766	31494	111	1.000000	9660592	-0.002079
312157752	1468800	7581	9533.829326	31918	12	0.718183	31313	127	1.000000	9655673	-0.001981
312163256	1466071	7569	9534.438515	31778	15	0.829091	31287	155	1.000000	9650739	-0.001561
312171453	1467691	7742	9537.121501	31714	3	0.865585	31195	122	1.000000	9645854	-0.001709
312143341	1470926	7583	9544.078439	31696	20	0.918483	31445	93	1.000000	9641056	-0.001466
312167536	1461975	7642	9536.965551	31737	10	0.941919	31291	130	1.000000	9636243	-0.001315
312182237	1464013	7807	9538.251672	31815	7	0.964777	31467	80	1.000000	9631582	-0.000970
312121807	1472311	7631	9535.064493	31903	11	0.978639	31710	39	1.000000	9626685	-0.000408
312159665	1466806	7715	9542.683896	31486	11	0.987045	31632	57	1.000000	9621979	-0.000278
312192457	1471203	7737	9543.611514	31974	1	0.909896	31473	75	1.000000	9617093	-0.000314
312186111	1463041	7622	9546.018241	31773	6	0.909015	31415	83	1.000000	9612322	-0.000659
312194671	1465295	7550	9542.338508	31992	6	0.944822	31482	116	1.000000	9607525	-0.000593
312156486	1471397	7722	9543.577113	32009	9	0.944094	31475	91	1.000000	9602795	-0.000540
312149397	1467255	7706	9550.994757	31919	8	0.966096	31529	74	1.000000	9598056	-0.000692
312188818	1460980	7597	9541.863142	31954	3	0.929505	31325	151	1.000000	9593281	-0.000128
312191863	1458798	7508	9540.368394	31745	3	0.637004	31079	120	1.000000	9588427	-0.000045
312202035	1460217	7657	9535.545788	31667	9	0.779859	31033	163	1.000000	9583537	0.001694
312184021	1461103	7677	9540.481831	31978	8	0.866495	31248	112	1.000000	9578824	0.002019
312189327	1461245	7696	9537.283174	32046	7	0.919035	31226	110	1.000000	9574119	0.002006
312183104	1464952	7647	9535.031313	31737	13	0.788653	31500	41	1.000000	9569354	0.001784
312163511	1461478	7559	9536.223813	31900	6	0.871828	31725	51	1.000000	9564666	0.001796
312169774	1463694	7669	9537.942395	32019	8	0.922269	31479	90	1.000000	9559976	0.001786
312160318	1465716	7669	9532.623674	31939	6	0.952860	31539	49	1.000000	9555217	0.001746
312169449	1467348	7578	9542.954674	32022	8	0.785781	31710	87	1.000000	9550487	0.001375
312157534	1467331	7429	9541.854980	31973	9	0.870086	31458	42	1.000000	9545668	0.001304
312159563	1470362	7489	9542.867505	31977	6	0.921213	31505	64	1.000000	9540781	0.001491
312161226	1467339	7564	9537.051455	31816	4	0.952219	31511	76	1.000000	9536082	0.001355
312184634	1457246	7602	9534.751689	31911	4	0.815102	31760	77	1.000000	9531346	0.002109
312204314	1457593	7700	9541.200404	31811	3	0.887868	31622	102	1.000000	9526609	0.002188
312179378	1466493	7700	9541.090576	32041	6	0.857255	31480	138	1.000000	9521825	0.002640
312157560	1466782	7672	9542.405965	32021	11	0.913432	31338	89	1.000000	9516964	0.002476
npatches	nstrain	runtime	dt	init_x	init_y	init_y_blood	init_z	init_S	beta0	beta1	beta2	beta3	mean_beta	B	d	delta	delta_blood	b[0]	mut	m	CTL	c	g	epsilon	k	het	lambda	rho	omega	x_max	patch.dyna	DELTA	A	VA
10000	1	100.000000	0.001000	21900	9499	5000000	0.001000	10000000	5.814496	11.460163	12.461822	8.290164	9	800000000	0.010000	1.000000	432.000000	80000	0.000050	0.004800	0	0.500000	0.000000	2.500000	9.000000	0.500000	0.000000	0.000000	0.000000	31872	0	10.000000	7.000000	1.000000
sus	inf	inf_blood	z	x[0]	y[0][0]	z[0]	x[1]	y[1][0]	z[1]	S[0]	synchrony
219000000	94990000	5000000	10.000000	21900	9499	0.001000	21900	9499	0.001000	10000000	0.000000
186906419	45277459	236287	3941.516320	23648	2742	0.394152	15187	5908	0.394152	9994926	0.000000
261884664	12055494	62439	6325.803353	30027	231	0.632580	23092	1916	0.632580	9989859	0.000000
291923526	5154185	27057	7771.765723	31506	32	0.777177	27191	993	0.777177	9984777	0.000000
304313573	2683956	14101	8648.193862	31808	14	0.864868	29081	588	0.864868	9979681	0.000000
310076214	1605378	8293	9120.933417	32012	7	0.918048	30196	292	0.918048	9974786	0.000000
313008950	1077607	5542	9076.552828	31747	6	0.913815	30919	158	0.950300	9969804	0.000000
314555999	800669	4126	8591.692476	31738	5	0.947733	31284	117	0.969859	9964837	0.000000
315419052	652952	3429	8051.097336	31778	1	0.707233	31378	74	0.981721	9959770	0.000000
315892422	567337	3012	7670.316201	31971	3	0.709613	31558	26	0.988915	9954869	0.000000
316185805	529862	2737	7452.966152	31730	0	0.489297	31830	26	0.993277	9949912	0.000000
316271255	523503	2806	7377.884762	31863	6	0.401523	31807	3	0.995923	9944890	0.000000
316285750	529472	2731	7378.982479	31905	10	0.637051	31808	10	0.577591	9940080	0.000000
316207970	551800	2805	7403.089998	31812	8	0.398496	31835	60	0.743828	9935141	0.000000
316177869	554976	2881	7466.673197	31893	11	0.635215	31546	135	0.844643	9930193	0.000000
316248096	540823	2892	7467.609710	32014	1	0.616045	31073	208	0.905783	9925119	0.000000
316310050	526414	2815	7416.525026	31739	13	0.607745	31235	194	0.942862	9920191	0.000000
316294386	526967	2686	7375.600649	31825	7	0.762115	31285	77	0.965348	9915246	0.000000
316283838	527644	2739	7380.835428	31757	3	0.447026	31541	55	0.978985	9910283	0.000000
316275237	535529	2801	7410.554704	31867	5	0.518334	32033	22	0.987256	9905283	0.000000
316258732	535884	2770	7436.764220	31676	6	0.370402	31769	8	0.708901	9900316	0.000000
316260005	530101	2771	7434.982250	31713	2	0.488915	31894	14	0.823461	9895355	0.000000
316307238	525679	2749	7384.417780	31799	5	0.289909	31992	16	0.892937	9890417	0.000000
316277878	537029	2791	7382.605681	31795	2	0.412658	31563	19	0.935071	9885482	0.000000
316179574	564048	2995	7451.591156	31850	2	0.439531	31672	55	0.960624	9880595	0.000000
316136878	560204	2904	7484.177690	31822	6	0.407000	31655	35	0.976120	9875625	0.000000
316224570	540963	2807	7487.027880	31778	1	0.309676	31677	24	0.985518	9870678	0.000000
316265217	528850	2790	7446.998702	31927	4	0.414190	31905	30	0.991217	9865726	0.000000
316292347	526975	2698	7415.629518	31811	8	0.644733	31781	28	0.994674	9860831	0.000000
316265851	538438	2874	7390.830683	31644	4	0.784547	31754	7	0.996770	9855995	0.000000
316263395	534333	2670	7416.029291	31854	10	0.687091	31732	39	0.998041	9851117	0.000000
316254232	538514	2786	7436.305456	31764	6	0.426038	31813	17	0.998812	9846196	0.000000
316234806	537754	2893	7437.529318	31850	3	0.543614	31658	36	0.999280	9841263	0.000000
316260722	542000	2822	7449.468072	31607	4	0.723222	31770	31	0.999563	9836313	0.000000
316220444	544570	2860	7456.901074	31714	13	0.656023	31528	29	0.999735	9831345	0.000000
316216609	543655	2886	7447.194939	32020	0	0.341244	31727	30	0.999839	9826314	0.000000
316259774	544070	2842	7429.525413	31900	3	0.456625	31698	11	0.999903	9821410	0.000000
316234700	542659	2738	7452.365788	31947	1	0.504519	32001	6	0.999941	9816488	0.000000
316232662	543800	2796	7443.120899	31812	2	0.518965	31905	35	0.916506	9811553	0.000000
316232916	545541	2811	7451.858429	31928	11	0.708274	31641	17	0.949365	9806696	0.000000
316225826	536763	2784	7472.462500	31880	0	0.656161	31641	33	0.969292	9801795	-1.#IND00
316289908	523834	2780	7449.546158	32015	9	0.655240	31887	24	0.981377	9796725	-1.#IND00
316325912	518465	2724	7390.167822	31814	2	0.559173	31854	17	0.988706	9791902	0.020058
316301911	529754	2652	7376.318022	31845	3	0.696231	31751	7	0.993151	9787062	0.011677
316249878	541765	2798	7424.676018	31922	4	0.717267	31651	6	0.872453	9782217	0.013335
316228882	542016	2877	7434.574254	31773	6	0.527385	31949	7	0.834585	9777326	0.014175
316239232	541353	2738	7437.477042	32186	7	0.713381	31890	16	0.899683	9772495	0.009925
316282402	529299	2701	7438.586719	31917	4	0.590966	31706	37	0.939162	9767668	0.007264
316299973	528841	2795	7430.658243	31879	8	0.636722	31798	9	0.963105	9762682	0.006647
316304800	527246	2812	7406.753006	31916	4	0.684523	31789	18	0.977625	9757821	0.004465
316311657	536292	2707	7395.232274	31811	1	0.300004	31854	9	0.986430	9752791	0.002990
316224143	553010	2942	7463.716514	31771	12	0.574120	31948	17	0.740641	9747923	0.010934
316239078	543897	2926	7460.070037	32081	8	0.467955	31650	29	0.842710	9743066	0.009298
316247803	532072	2830	7448.874653	31957	6	0.677338	31831	20	0.904611	9738132	0.008498
316292220	521197	2646	7413.594294	31844	9	0.610027	31820	26	0.942151	9733126	0.006822
316301633	531449	2883	7396.755888	31607	6	0.470327	31852	2	0.817095	9728330	0.009041
316251530	531941	2801	7397.099213	31980	6	0.285298	31897	6	0.598397	9723364	0.006937
316287669	534788	2813	7413.961612	31601	6	0.566566	31842	24	0.756446	9718404	0.005324
316267042	537405	2834	7415.066853	31756	4	0.737142	31700	40	0.852295	9713590	0.004793
316271203	536295	2767	7434.796965	31930	1	0.316724	31663	65	0.910424	9708823	0.003737
316284773	530706	2684	7428.834167	32151	4	0.547337	31530	25	0.945676	9703879	0.003454
316249661	533695	2787	7430.268427	31930	4	0.482425	31591	25	0.967055	9698963	0.002946
316260925	533076	2805	7413.973183	31699	2	0.686114	31630	15	0.980020	9694140	0.001527
316296413	527564	2756	7412.854657	32019	2	0.346654	31805	20	0.987883	9689253	0.001977
316294744	531435	2672	7387.386989	31946	1	0.570312	31765	34	0.992652	9684422	0.002269
316296805	531154	2750	7418.127851	31968	3	0.717193	31713	24	0.995544	9679683	0.001904
316268014	540104	2755	7429.994031	31780	3	0.640622	31636	10	0.997297	9674879	0.000800
316221508	542783	2908	7466.788837	31802	5	0.675018	31744	2	0.757656	9670119	0.000746
316242523	536401	2832	7448.250748	31583	3	0.582700	31712	6	0.624469	9665239	0.000376
316263543	533208	2865	7433.043215	31840	5	0.422455	31669	28	0.772258	9660316	-0.000791
316268497	531335	2774	7441.659441	32068	2	0.594829	31762	4	0.861884	9655410	-0.000408
316282002	527402	2823	7434.298288	31799	4	0.671450	31513	47	0.902108	9650454	0.000123
316310426	522028	2707	7378.192326	31995	8	0.800749	31491	96	0.940633	9645697	0.000274
316261446	532486	2809	7384.390423	31820	8	0.538977	31751	96	0.963997	9640823	-0.000060
316221375	542205	2779	7424.891193	32036	2	0.622689	31781	49	0.978166	9635863	-0.000524
316226264	548519	2842	7451.627194	31939	14	0.543250	31730	26	0.986758	9631029	-0.002369
316225236	539628	2810	7459.611843	31835	6	0.578988	31723	24	0.991970	9626442	-0.003082
316260231	529512	2808	7448.252893	32079	5	0.626237	31779	38	0.995130	9621637	-0.002528
316303045	518804	2731	7405.712089	32031	10	0.389047	31726	18	0.997047	9616813	-0.002690
316312896	523283	2675	7367.793689	31622	11	0.629485	31876	9	0.998209	9612135	-0.002696
316303355	529273	2610	7390.352048	31889	1	0.617194	32006	13	0.998914	9607262	-0.003378
316280151	540247	2837	7402.729718	31945	9	0.590799	31673	42	0.999341	9602382	-0.003316
316232518	547199	2872	7440.518799	31800	6	0.581652	31560	27	0.999600	9597649	-0.003298
316202332	550869	2855	7472.635802	32061	2	0.682676	31515	45	0.999758	9592852	-0.001968
316238082	535667	2768	7465.111672	31746	3	0.414494	31890	16	0.999853	9588222	-0.002096
316291911	525500	2729	7438.476142	31808	17	0.644917	31972	14	0.999911	9583453	-0.001852
316332764	519196	2706	7392.475417	31730	5	0.784658	31755	2	0.999946	9578646	-0.002091
316340678	526381	2726	7392.689996	31806	4	0.468587	31918	32	0.745601	9573881	-0.002145
316264091	538954	2753	7411.081334	31811	10	0.677722	31697	115	0.845718	9569170	-0.002215
316251204	539172	2815	7436.195113	31911	2	0.565891	31278	115	0.906435	9564395	-0.002025
316264980	535586	2831	7458.170520	31891	4	0.536159	31039	144	0.943257	9559628	-0.001929
316288071	535966	2777	7410.178057	31964	3	0.368733	31701	59	0.965588	9554848	-0.001333
316267501	536989	2829	7426.990945	31991	4	0.611736	31814	22	0.979131	9550087	-0.000993
316250862	533017	2771	7436.239935	31892	5	0.458873	31598	10	0.987344	9545304	-0.001223
316293620	525458	2821	7404.401172	31780	4	0.626277	31869	9	0.858109	9540604	-0.002357
316262089	537799	2741	7397.356684	31957	2	0.290326	31884	16	0.913950	9535755	-0.002238
316256218	546381	2855	7438.787911	31751	8	0.569615	31828	18	0.947814	9530998	-0.002783
316253003	540843	2850	7483.336926	31924	2	0.719193	31719	25	0.929653	9526244	-0.002545
316248276	531919	2805	7473.663884	32022	5	0.829703	31397	42	0.957338	9521472	-0.002822
316287663	527188	2739	7436.892910	31817	3	0.322411	31446	38	0.974127	9516776	-0.002433
npatches	nstrain	runtime	dt	init_x	init_y	init_y_blood	init_z	init_S	beta0	beta1	beta2	beta3	mean_beta	B	d	delta	delta_blood	b[0]	mut	m	CTL	c	g	epsilon	k	het	lambda	rho	omega	x_max	patch.dyna	DELTA	A	VA
10000	1	100.000000	0.001000	21900	9499	5000000	0.001000	10000000	7.682516	5.362960	6.410301	12.590738	9	800000000	0.010000	1.000000	432.000000	80000	0.000050	0.004800	0	0.500000	0.000000	2.500000	10.000000	0.500000	0.000000	0.000000	0.000000	31872	0	10.000000	7.000000	1.000000
sus	inf	inf_blood	z	x[0]	y[0][0]	z[0]	x[1]	y[1][0]	z[1]	S[0]	synchrony
219000000	94990000	5000000	10.000000	21900	9499	0.001000	21900	9499	0.001000	10000000	0.000000
192229143	39635867	207289	3941.516320	20362	3457	0.394152	25198	1815	0.394152	9995107	0.000000
270314331	8875972	46252	6325.803353	28960	430	0.632580	30835	101	0.632580	9990121	0.000000
299230396	3202784	16579	7771.765723	31234	62	0.777177	31648	16	0.777177	9984990	0.000000
310006275	1375220	7133	8586.026220	31712	13	0.864868	31626	5	0.864868	9980073	0.000000
314472154	663151	3386	8253.452794	31770	5	0.918048	32077	3	0.679185	9975115	0.000000
316472116	359029	1941	7021.829832	31933	0	0.762539	32007	5	0.657579	9970195	0.000000
317415833	229005	1232	6062.072998	31761	4	0.479968	31761	0	0.268223	9965213	0.000000
317740225	212654	1108	5601.763794	31747	15	0.426519	31938	1	0.439341	9960167	0.000000
317528496	311743	1631	5718.979876	31928	6	0.652210	32190	1	0.352032	9955246	0.000000
316802318	535592	2772	6337.100109	31907	7	0.562389	31823	4	0.267634	9950202	0.000000
316019544	649819	3440	7058.610299	31887	7	0.734609	31674	10	0.459490	9945200	0.000000
316341207	479299	2525	7175.097558	31726	6	0.563976	31858	1	0.324894	9940208	0.000000
317112918	300674	1566	6576.057008	31794	14	0.735571	31700	1	0.349939	9935233	0.000000
317504458	253649	1337	5919.886487	31888	5	0.522579	31934	4	0.297687	9930310	0.000000
317335011	353139	1905	5898.869011	32029	6	0.610517	31732	9	0.574079	9925336	0.000000
316779417	504740	2571	6394.090720	31920	5	0.763796	31934	6	0.624697	9920434	0.000000
316321382	563846	2937	6902.807380	31946	8	0.325984	31627	4	0.403361	9915421	0.000000
316516549	458932	2364	7001.070118	31888	8	0.591240	31606	2	0.630280	9910461	0.000000
316991423	340687	1774	6605.928796	31911	3	0.494994	32168	2	0.399309	9905623	0.000000
317321320	299146	1536	6153.739992	31846	11	0.397884	31851	5	0.414091	9900621	0.000000
317244052	363548	1834	6102.407737	31918	9	0.560474	31960	1	0.318995	9895628	0.000000
316759815	494271	2587	6480.421433	31836	7	0.733447	31771	3	0.547301	9890716	0.000000
316477403	504811	2554	6841.085481	31962	6	0.819248	31804	2	0.725459	9885814	0.000000
316745854	408867	2055	6781.967200	31910	2	0.594385	31636	3	0.680993	9880967	0.000000
317188081	312840	1646	6395.112228	31835	1	0.401063	31968	2	0.585457	9876064	0.000000
317360115	307849	1570	6051.539421	32149	1	0.495065	31731	2	0.270549	9870979	0.000000
317145018	395349	2112	6164.920812	31932	0	0.282812	31910	4	0.555104	9866010	0.000000
316696668	504333	2530	6580.166175	31978	26	0.539836	31677	17	0.455841	9861057	0.000000
316465392	510662	2630	6889.260751	31883	13	0.720931	32176	6	0.669992	9856100	0.000000
316774754	395470	2097	6778.191251	31795	0	0.661301	31925	2	0.673122	9851281	0.000000
317167845	319120	1680	6370.688531	31821	1	0.221039	31735	2	0.779917	9846284	0.000000
317289278	323591	1695	6094.301652	31838	4	0.504949	31719	0	0.418110	9841190	0.000000
317067861	406705	2034	6207.802080	31757	0	0.397012	31792	1	0.202243	9836287	0.000000
316700249	483653	2620	6573.318167	32011	10	0.488344	32076	5	0.239125	9831488	0.000000
316638523	462716	2437	6778.653496	31780	14	0.689704	31857	19	0.538564	9826522	0.000000
316901905	382058	1948	6655.427276	31786	4	0.390998	31989	1	0.302094	9821647	0.000000
317161493	331146	1689	6340.714342	31866	8	0.630668	31713	4	0.544396	9816799	0.000000
317234723	344820	1716	6206.605403	31686	5	0.776017	31842	2	0.296662	9811982	0.000000
317065299	395373	1993	6304.387463	31740	6	0.864164	31746	6	0.573457	9807027	0.000000
316798392	457655	2279	6542.287638	32077	5	0.684128	31974	1	0.294859	9802123	-1.#IND00
316785595	434824	2237	6692.553728	31862	3	0.641654	31879	1	0.274523	9797286	-1.#IND00
316960059	381073	2023	6589.276904	31973	3	0.539915	31775	3	0.536715	9792383	-1.#IND00
317136104	348166	1771	6367.238924	31972	7	0.295627	32065	5	0.381317	9787461	-0.002789
317119312	373247	1994	6263.059096	32238	10	0.572830	31847	2	0.317483	9782551	0.006386
316942172	422059	2241	6390.500106	31758	3	0.740941	31753	1	0.343760	9777692	0.002135
316768065	450337	2414	6591.198544	31795	2	0.705211	32103	8	0.528582	9772681	0.004367
316811618	419863	2208	6688.856798	32015	3	0.668069	32104	3	0.614308	9767695	0.004094
316954755	379479	1983	6550.590135	31915	7	0.599918	31986	7	0.483378	9762825	0.003040
317120230	356632	1848	6355.942394	32041	2	0.522068	31834	0	0.322097	9757913	0.001795
317077764	370209	1890	6330.235216	31706	12	0.513031	31607	8	0.423982	9753019	0.002760
317038118	389018	2076	6383.546791	31620	4	0.704675	31813	7	0.487254	9748150	0.004408
316884461	420490	2202	6493.258184	31749	7	0.820899	31988	4	0.673028	9743357	0.006757
316838184	418487	2258	6576.101269	31828	4	0.617448	31846	0	0.294044	9738513	0.005281
316946337	386036	2050	6548.669050	31875	1	0.520793	31710	4	0.445723	9733650	0.004720
317061984	364209	1863	6418.129969	31811	1	0.425334	31866	3	0.429459	9728735	0.006567
317106083	362559	1826	6338.188058	31806	10	0.540152	31989	5	0.246770	9723809	0.004451
317010655	399581	2014	6400.995263	31848	10	0.721123	32172	1	0.306224	9719022	0.004938
316871367	417992	2145	6513.800851	31902	5	0.830874	31853	7	0.554716	9714087	0.004171
316875171	407749	2088	6556.024949	31800	1	0.413682	31876	1	0.528817	9709293	0.004073
316953162	383331	1956	6514.801640	31818	9	0.362242	31810	2	0.343817	9704515	0.002275
317045822	372641	1986	6425.155757	31822	20	0.613229	31826	8	0.411456	9699728	0.003478
317072374	383684	2006	6387.555324	31954	1	0.392157	31791	6	0.615613	9694919	0.003747
316899949	418398	2145	6428.958395	31848	10	0.569567	31636	10	0.598135	9690128	0.003731
316855023	428025	2154	6569.138145	31831	3	0.643377	31767	0	0.456453	9685184	0.003642
316912769	401105	2115	6593.000310	31933	8	0.716367	31853	3	0.518732	9680277	0.003115
317048292	362834	1849	6443.941449	32138	4	0.827989	31849	1	0.346032	9675419	0.004283
317070649	376548	1955	6342.360261	31981	8	0.730890	31802	19	0.508574	9670548	0.004065
316980490	406995	2065	6420.871607	32004	3	0.817325	31868	7	0.589148	9665723	0.003130
316864611	431028	2257	6543.395255	31838	3	0.748372	31942	0	0.421554	9660801	0.002413
316770130	437470	2257	6642.162506	31677	1	0.443457	31920	2	0.624861	9655986	0.001969
316918155	386635	1996	6571.993310	31757	15	0.536277	31771	2	0.266938	9651204	0.002243
317082536	361361	1838	6392.131682	31910	4	0.497570	31999	1	0.201025	9646379	0.001962
317093035	369473	1873	6349.358488	31992	6	0.386808	32093	0	0.311380	9641539	0.002915
317029574	394653	2010	6354.253343	31873	1	0.326120	31666	0	0.270760	9636761	0.002754
316815240	443544	2245	6533.536458	32049	17	0.574762	31719	4	0.474463	9631918	0.002379
316758987	446249	2375	6669.988436	32097	0	0.664213	31639	1	0.236835	9627096	0.003075
316869203	400623	2153	6624.819884	31502	6	0.638503	31679	1	0.260396	9622388	0.003084
317065028	351365	1799	6430.684935	31789	9	0.780768	31750	3	0.413153	9617588	0.004006
317170056	345143	1865	6283.245379	31763	3	0.725375	31732	4	0.318450	9612811	0.004896
317108276	373294	1929	6304.473226	32006	0	0.359126	31884	1	0.327408	9608020	0.004971
316971345	418386	2158	6433.116474	31963	8	0.576596	32041	3	0.369050	9603175	0.004683
316794460	447600	2393	6595.063921	31991	6	0.643899	32109	1	0.323392	9598249	0.004827
316788899	427895	2266	6637.996432	31852	2	0.568004	31913	5	0.233032	9593415	0.005380
316898534	404490	2145	6598.890406	31795	4	0.587390	31802	11	0.534868	9588563	0.004544
317006313	372201	1929	6463.186296	32038	0	0.505827	31632	0	0.633231	9583693	0.004713
317120798	356794	1803	6329.109709	32050	14	0.290901	31799	1	0.356055	9578884	0.005298
317022860	392445	1995	6361.336416	31922	5	0.569964	31901	2	0.296704	9574076	0.005239
316895978	428781	2247	6509.597288	31853	0	0.472471	31916	12	0.475624	9569142	0.006889
316794018	429057	2226	6626.350498	31787	7	0.638148	31895	1	0.392122	9564407	0.006558
316954106	383119	1971	6563.688596	31884	2	0.414815	31813	1	0.316906	9559555	0.006485
317068538	365718	1869	6401.948993	31815	3	0.375029	31816	2	0.212772	9554822	0.006273
317077364	367833	1929	6348.286976	31801	26	0.592018	31981	3	0.505125	9550050	0.006639
316951775	416847	2110	6404.627958	32107	9	0.752578	31915	2	0.394679	9545153	0.006490
316801939	442380	2388	6578.786421	32205	5	0.813268	31855	4	0.490423	9540406	0.006400
316754385	439117	2259	6666.037080	31931	4	0.448140	31720	2	0.490970	9535539	0.006369
316878775	400310	2049	6590.555289	31898	3	0.255119	31713	4	0.321459	9530821	0.006204
317066062	355302	1831	6437.746787	31704	2	0.548263	31580	2	0.588496	9526070	0.006758
317088691	371618	1921	6313.267132	31817	17	0.493144	32102	6	0.597247	9521329	0.006268
316962971	407275	2091	6407.946960	31747	1	0.320789	31888	3	0.656226	9516575	0.006177
npatches	nstrain	runtime	dt	init_x	init_y	init_y_blood	init_z	init_S	beta0	beta1	beta2	beta3	mean_beta	B	d	delta	delta_blood	b[0]	mut	m	CTL	c	g	epsilon	k	het	lambda	rho	omega	x_max	patch.dyna	DELTA	A	VA
10000	1	100.000000	0.001000	21900	9499	5000000	0.001000	10000000	11.530917	10.592508	10.161543	5.133312	9	800000000	0.010000	1.000000	432.000000	80000	0.000050	0.004800	0	0.500000	0.000000	2.500000	11.000000	0.500000	0.000000	0.000000	0.000000	31872	0	10.000000	7.000000	1.000000
sus	inf	inf_blood	z	x[0]	y[0][0]	z[0]	x[1]	y[1][0]	z[1]	S[0]	synchrony
219000000	94990000	5000000	10.000000	21900	9499	0.001000	21900	9499	0.001000	10000000	0.000000
198625974	34222803	178741	3941.516320	16156	4715	0.394152	17441	4090	0.394152	9995019	0.000000
278416461	6293527	32658	6325.803353	25582	1131	0.632580	26249	880	0.632580	9990040	0.000000
305208753	1837960	9625	7766.134038	29672	358	0.777177	30204	205	0.777177	9985033	0.000000
313986542	598985	3082	7908.364455	31088	79	0.864868	31597	15	0.864868	9980020	0.000000
317032653	209569	1122	6150.606735	31498	38	0.918048	31936	0	0.586612	9975031	0.000000
318059097	97374	544	4800.438034	32017	9	0.950300	31774	1	0.431644	9969964	0.000000
318295393	106199	597	4143.321842	32073	0	0.572238	32113	1	0.188169	9965000	0.000000
317790525	311507	1612	4511.876748	31917	26	0.426935	31750	86	0.495344	9960045	0.000000
315701077	936120	4960	5980.702898	31524	178	0.652462	30985	205	0.693949	9955107	0.000000
314383427	946865	4867	7259.350153	31159	152	0.789234	31427	63	0.814394	9950131	0.000000
316122757	402265	2004	7077.756234	31367	46	0.872180	32002	24	0.887438	9945095	0.000000
317587312	162050	837	5503.602533	31573	38	0.922483	31710	3	0.931736	9940201	0.000000
318044309	149188	790	4600.387307	31855	17	0.952989	32247	1	0.210830	9935250	0.000000
317504432	370619	1930	4920.622228	31678	7	0.971490	31879	23	0.425802	9930278	0.000000
316172091	710233	3665	6109.084128	32020	7	0.982710	31462	104	0.651775	9925257	0.000000
315748339	616770	3115	6909.721464	32044	3	0.989514	31521	38	0.788817	9920232	0.000000
316886105	299748	1572	6402.332949	31896	0	0.664228	31784	3	0.571601	9915279	0.000000
317788606	161347	872	5243.468213	31917	31	0.462798	31896	9	0.705182	9910253	0.000000
317921026	208989	1119	4751.386326	31221	229	0.674211	31934	10	0.821206	9905247	0.000000
317164967	460354	2402	5356.630599	31293	155	0.802424	31761	16	0.652608	9900266	0.000000
316047856	673247	3472	6417.862888	31267	45	0.880179	31884	7	0.789322	9895219	0.000000
316289046	465702	2449	6761.031010	31860	5	0.927334	31656	9	0.751648	9890205	0.000000
317312574	235013	1253	5925.766155	31788	13	0.955931	31914	5	0.632274	9885182	0.000000
317837480	175018	870	5054.793662	31813	4	0.875100	31837	21	0.647257	9880285	0.000000
317728920	274283	1444	4930.189937	31745	11	0.676193	31910	5	0.634026	9875234	0.000000
316836790	525046	2631	5726.668487	31567	6	0.803626	31830	6	0.364384	9870235	0.000000
316091379	614156	3179	6564.024002	31751	0	0.704704	31708	66	0.614527	9865377	0.000000
316635053	382353	1920	6571.575010	31698	55	0.544724	31383	44	0.766228	9860440	0.000000
317499450	211501	1106	5650.659002	31734	30	0.723896	31827	0	0.572811	9855652	0.000000
317858315	187734	1003	5000.918651	31615	14	0.832555	31958	2	0.372308	9850719	0.000000
317532314	327537	1657	5117.459642	31739	7	0.898452	31594	24	0.601706	9845729	0.000000
316611920	564317	2807	5967.602620	31615	6	0.896264	31575	15	0.758453	9840772	0.000000
316240117	540995	2766	6623.421854	31640	2	0.850079	31788	5	0.691845	9835816	0.000000
316970233	308195	1587	6237.201082	32040	13	0.837150	31497	2	0.791735	9830815	0.000000
317656582	200826	1000	5359.815676	31777	1	0.727164	31715	6	0.448195	9825853	0.000000
317702953	254781	1211	5038.093091	31794	50	0.358186	31606	6	0.665355	9820914	0.000000
317139192	434144	2211	5560.296731	30192	652	0.610769	31839	6	0.312420	9816004	0.000000
316424957	549504	2936	6307.770799	29636	377	0.763949	31892	35	0.583014	9810999	0.000000
316627497	406356	2091	6470.970037	31025	139	0.856846	31539	37	0.747117	9806037	0.000000
317365969	239274	1274	5789.260143	31473	18	0.913183	31704	11	0.846638	9801089	-1.#IND00
317776779	202250	1095	5119.822229	31930	0	0.708765	31842	0	0.331446	9796249	-1.#IND00
317525404	317738	1667	5170.411801	31746	26	0.633807	31754	25	0.398253	9791436	0.024916
316765244	517815	2614	5871.804884	31832	21	0.777921	31696	81	0.635068	9786492	0.116818
316357521	516088	2678	6491.118679	32082	13	0.865319	31571	15	0.778685	9781755	0.086314
316952541	325280	1709	6240.543652	32055	19	0.918322	31811	1	0.840246	9776768	0.076270
317625732	201462	1110	5482.109501	31704	0	0.407704	32133	6	0.381800	9771809	0.082922
317772063	231255	1254	5023.269767	31786	1	0.356745	31787	59	0.625090	9766819	0.074717
317228932	409271	2154	5433.473901	31463	89	0.572345	31683	55	0.772634	9761988	0.073759
316499818	547295	2841	6211.665269	31354	116	0.740647	31790	28	0.862113	9757176	0.070113
316591333	428862	2230	6482.325637	31485	42	0.842714	31952	0	0.812646	9752361	0.063117
317275954	260885	1354	5889.120999	31609	4	0.904613	31595	21	0.510021	9747520	0.064437
317677350	217847	1099	5251.028567	31885	4	0.890557	31606	42	0.702850	9742635	0.068420
317507449	309504	1584	5274.821058	31730	3	0.485636	31599	11	0.819792	9737905	0.067734
316954298	453292	2354	5819.361358	31958	25	0.598576	31831	11	0.890712	9733013	0.064276
316679969	454830	2419	6289.371532	31725	68	0.756554	31854	9	0.772720	9728156	0.060442
317072219	316271	1693	6117.696344	31393	36	0.852361	31677	9	0.573150	9723172	0.061213
317533926	241738	1251	5519.528672	31615	29	0.910464	31683	12	0.741135	9718429	0.064974
317552893	271475	1411	5282.586019	31758	1	0.311907	31713	1	0.715038	9713553	0.062186
317193011	390208	1983	5611.835795	31682	74	0.485807	31909	12	0.772271	9708683	0.056802
316780274	452588	2273	6112.221974	30703	397	0.688165	31721	19	0.685094	9703876	0.053457
316989046	354511	1938	6170.949383	30529	236	0.810886	31728	1	0.809024	9698982	0.051108
317417766	259661	1378	5688.644523	31383	59	0.885311	31958	0	0.207314	9694089	0.052630
317566477	256367	1298	5364.270139	31580	19	0.930446	31808	98	0.455761	9689236	0.050667
317396417	323494	1704	5469.955874	31781	1	0.902305	30895	250	0.669943	9684458	0.047160
316980245	435825	2283	5866.640843	32003	0	0.318527	31584	52	0.799836	9679702	0.045402
316772797	431883	2228	6189.128295	31852	29	0.462714	31926	3	0.878609	9674780	0.043488
317098843	323808	1719	6029.559403	31346	167	0.674160	31793	0	0.539456	9669998	0.043835
317491433	246756	1205	5537.971170	31332	50	0.802393	31759	19	0.521055	9665115	0.046593
317573704	275161	1442	5315.518871	31677	41	0.880160	32051	16	0.709541	9660255	0.046394
317222937	381840	2018	5623.387397	31833	6	0.927323	31743	7	0.823850	9655399	0.044966
316859814	440890	2289	6082.576122	31658	1	0.901811	31832	2	0.893173	9650593	0.044254
316952241	365223	1910	6145.373415	31797	10	0.881398	31871	0	0.723067	9645828	0.042235
317337447	277599	1474	5763.162317	31960	0	0.334691	31696	45	0.450909	9641011	0.041138
317577229	252396	1378	5408.149622	31657	60	0.422006	31491	123	0.667001	9636192	0.040896
317394395	331983	1722	5465.410743	30844	301	0.649473	31571	40	0.798051	9631484	0.039956
317020029	400265	2034	5868.594159	30513	286	0.787421	31684	0	0.824659	9626580	0.038316
316931789	396500	1987	6094.756802	31266	48	0.871080	31659	21	0.699124	9621712	0.037436
317163363	321318	1665	5937.338653	31834	13	0.921816	31698	6	0.817532	9616866	0.036343
317413432	265969	1341	5606.221143	31873	0	0.322378	31912	6	0.879716	9612195	0.035586
317449121	292884	1508	5417.406552	31943	1	0.209862	31899	3	0.460237	9607344	0.034874
317200071	369740	2011	5650.537383	31803	30	0.514457	31780	19	0.523188	9602598	0.034492
316935875	416411	2205	6016.052846	31857	43	0.705540	31616	29	0.710835	9597742	0.033298
316984614	367731	1949	6091.961091	31772	29	0.821423	31834	23	0.824635	9592888	0.032463
317286302	287764	1425	5794.377964	31793	10	0.891701	31763	0	0.714693	9588074	0.033681
317486237	277782	1442	5502.491161	31997	8	0.934322	31686	3	0.754566	9583249	0.033840
317375250	319006	1752	5548.562744	31840	16	0.662293	32209	4	0.328162	9578443	0.033101
317136974	379532	1998	5794.216767	31804	31	0.795196	32003	4	0.565001	9573662	0.031530
317042420	369692	1916	5993.154423	31641	18	0.875795	31843	6	0.547550	9568829	0.031233
317232995	306721	1636	5840.596940	31859	1	0.344672	31934	7	0.725610	9564090	0.032275
317423275	283371	1453	5570.751004	32059	18	0.348543	31703	0	0.507900	9559336	0.031607
317287968	333503	1748	5575.876143	31353	200	0.604921	31687	14	0.531237	9554518	0.030849
317072215	393000	1991	5818.271763	30232	346	0.760402	31905	44	0.715716	9549790	0.030556
316941918	389722	2051	6056.851663	31145	60	0.854695	31768	4	0.827595	9544985	0.031222
317162873	320377	1662	5917.080632	31504	12	0.911879	31812	5	0.468715	9540336	0.030179
317440036	275136	1454	5599.487515	31673	6	0.642077	31954	3	0.398818	9535520	0.029572
317425511	311111	1566	5507.592154	31549	27	0.782936	31966	14	0.398778	9530906	0.028673
317119376	386786	2102	5777.804329	31833	7	0.868360	31597	104	0.635386	9526102	0.028971
316930559	403356	2109	6050.011814	31730	2	0.371486	31830	51	0.778878	9521282	0.028180
317127609	323595	1688	5980.174094	31580	76	0.618835	32055	20	0.865899	9516520	0.027653
npatches	nstrain	runtime	dt	init_x	init_y	init_y_blood	init_z	init_S	beta0	beta1	beta2	beta3	mean_beta	B	d	delta	delta_blood	b[0]	mut	m	CTL	c	g	epsilon	k	het	lambda	rho	omega	x_max	patch.dyna	DELTA	A	VA
10000	1	100.000000	0.001000	21900	9499	5000000	0.001000	10000000	10.988750	5.258651	11.266230	6.968694	9	800000000	0.010000	1.000000	432.000000	80000	0.000050	0.004800	0	0.500000	0.000000	2.500000	12.000000	0.500000	0.000000	0.000000	0.000000	31872	0	10.000000	7.000000	1.000000
sus	inf	inf_blood	z	x[0]	y[0][0]	z[0]	x[1]	y[1][0]	z[1]	S[0]	synchrony
219000000	94990000	5000000	10.000000	21900	9499	0.001000	21900	9499	0.001000	10000000	0.000000
203066988	30035732	157579	3941.516320	17438	3869	0.394152	25809	1341	0.394152	9994975	0.000000
284305840	4554197	23456	6325.803353	26629	818	0.632580	31067	31	0.632580	9990067	0.000000
309274431	1024757	5336	7691.459677	30331	98	0.777177	31890	3	0.777177	9985142	0.000000
316226920	236369	1268	6544.492495	31603	24	0.864868	32019	3	0.493329	9980238	0.000000
318092250	61281	315	4498.400165	32042	0	0.475696	32005	0	0.292224	9975346	0.000000
318494698	45839	266	3331.355771	31901	0	0.235849	31672	0	0.172890	9970388	0.000000
318252659	167594	859	3285.094464	31926	2	0.175908	31934	2	0.264309	9965570	0.000000
316476795	774934	4049	4893.330390	31498	40	0.496455	31757	5	0.443139	9960625	0.000000
313709261	1196779	6243	6681.062772	31676	54	0.694622	31667	8	0.662289	9955646	0.000000
315489365	455352	2339	7063.831466	31679	45	0.814802	31907	3	0.663676	9950648	0.000000
317641362	120463	626	5193.164935	31875	3	0.887686	31848	0	0.260332	9945464	0.000000
318323665	67935	360	3869.809108	32143	0	0.240159	31997	0	0.171309	9940507	0.000000
318175191	172187	949	3651.021708	31898	12	0.348013	31885	6	0.341313	9935470	0.000000
316907696	578870	2957	4846.925359	31612	97	0.604599	31906	5	0.595470	9930581	0.000000
315114077	870240	4481	6397.813753	31621	52	0.760207	31795	7	0.684235	9925665	0.000000
316076425	409844	2156	6658.505634	31713	3	0.854577	31887	0	0.431340	9920673	0.000000
317701382	125243	650	5134.152613	31856	2	0.330578	32203	0	0.214962	9915846	0.000000
318310244	85174	457	3961.576219	32059	0	0.199662	31897	0	0.169060	9910882	0.000000
318035958	210929	1082	3911.311932	31999	21	0.465307	31784	0	0.194108	9906121	0.000000
316708755	619182	3166	5158.809058	31493	92	0.675733	31851	4	0.424975	9901146	0.000000
315325182	762144	3990	6500.551521	31511	10	0.803347	31905	3	0.559417	9896206	0.000000
316501561	333222	1703	6398.514332	31636	3	0.849481	31807	2	0.649714	9891159	0.000000
317855257	111606	578	4863.935843	31747	0	0.294947	32026	0	0.399335	9886259	0.000000
318247128	105117	549	3912.660068	31791	44	0.455692	31852	0	0.178198	9881171	0.000000
317878088	267762	1401	4180.049597	31736	61	0.669902	31828	0	0.223296	9876220	0.000000
316504667	637297	3428	5451.294852	31675	6	0.799810	31930	5	0.383008	9871229	0.000000
315735428	623009	3281	6497.543747	31605	12	0.717612	31815	0	0.262175	9866214	0.000000
317019210	244879	1253	5975.513944	31754	1	0.695503	31859	3	0.414098	9861273	0.000000
318003906	112976	608	4581.443429	31921	0	0.202333	31784	0	0.211028	9856223	0.000000
318129405	150638	771	4032.221901	31662	4	0.238074	31708	0	0.196744	9851323	0.000000
317463839	377640	2010	4652.020117	31512	104	0.537926	31833	1	0.168157	9846454	0.000000
316244248	634836	3286	5888.492179	31482	63	0.719773	31688	10	0.394648	9841628	0.000000
316357045	432135	2285	6387.757562	31779	29	0.830055	31762	4	0.632881	9836701	0.000000
317530001	173767	872	5381.565956	31955	0	0.422717	31997	0	0.483877	9831843	0.000000
318144496	115746	613	4322.865492	31929	0	0.183055	32028	0	0.380638	9826853	0.000000
317971997	208037	1053	4193.488187	31837	33	0.458886	31648	0	0.271744	9821987	0.000000
317086878	469209	2485	5091.802903	31461	96	0.671839	31648	1	0.288265	9817163	0.000000
316231886	566891	2952	6119.519118	31538	36	0.800985	32012	1	0.337623	9812276	0.000000
316890850	305993	1601	6070.149338	32041	4	0.879306	31873	1	0.332559	9807469	0.000000
317854972	127607	689	4910.978509	32014	1	0.635329	31717	0	0.204149	9802400	-1.#IND00
318162805	129184	678	4073.357696	31880	4	0.236686	31701	0	0.187965	9797498	-1.#IND00
317700332	314882	1623	4419.584026	31465	210	0.537085	31854	2	0.300373	9792626	0.028739
316400909	626741	3168	5664.880009	30860	241	0.719263	31915	0	0.342250	9787799	0.126343
316172245	494193	2499	6422.050427	31562	25	0.829746	31813	4	0.520062	9782847	0.113751
317360229	196654	983	5646.156888	31872	3	0.834356	31718	0	0.397988	9777978	0.122266
318108587	99899	511	4371.809599	31944	0	0.743219	32062	0	0.178132	9773240	0.139233
318110561	170549	939	3982.209137	31725	1	0.268973	31861	1	0.194988	9768378	0.126896
317235189	449018	2265	4841.130859	31691	81	0.469819	31788	2	0.279058	9763613	0.122761
315999677	665381	3317	6112.179272	31178	140	0.678469	31944	1	0.313873	9758568	0.130552
316531395	368351	1942	6321.326187	31537	53	0.805006	31909	0	0.460792	9753624	0.120689
317739731	137331	725	5109.897032	31802	8	0.881745	31784	1	0.257101	9748710	0.136780
318190271	115760	583	4118.805317	31811	1	0.226161	31601	2	0.339682	9743753	0.133539
317845172	263717	1377	4279.522267	31852	20	0.522835	31915	12	0.307091	9738983	0.120053
316687518	577549	2951	5430.151993	31495	42	0.710621	31855	12	0.559922	9734113	0.127970
316097388	554970	2906	6367.580227	31742	30	0.824505	31669	5	0.733112	9729352	0.126526
317135382	238920	1273	5855.890287	31735	6	0.893570	32118	4	0.388990	9724570	0.127341
317991918	115788	616	4606.684992	31900	0	0.376066	31823	0	0.228333	9719558	0.137362
318064309	168009	873	4107.252290	31869	13	0.507228	31813	0	0.169723	9714663	0.134650
317461981	362477	1849	4763.498247	31544	46	0.701156	32055	0	0.234229	9709722	0.134604
316403989	586113	3049	5850.931961	31710	7	0.818765	32160	8	0.358445	9704764	0.136804
316518987	406982	2157	6249.091645	31976	5	0.890089	32040	5	0.510328	9699979	0.132300
317572922	172713	893	5330.704252	32042	1	0.305174	31845	3	0.601713	9695127	0.134911
318117887	119025	673	4360.620351	31867	18	0.434757	31717	0	0.207384	9690386	0.133328
317900745	235781	1218	4289.449733	31819	18	0.657206	31741	8	0.363900	9685587	0.126650
316933630	503669	2650	5230.088385	31841	13	0.792111	31791	3	0.526713	9680784	0.127945
316159771	568024	2935	6230.940687	31677	10	0.761630	31830	5	0.584233	9676138	0.123922
317037397	263663	1347	5942.639725	31806	5	0.773210	31725	3	0.506164	9671323	0.121577
317960625	118787	616	4705.279658	31961	9	0.379551	31907	1	0.203006	9666515	0.125387
318132949	151782	823	4104.027192	31959	11	0.623726	31937	5	0.310190	9661582	0.126996
317559065	349528	1756	4643.173478	31743	0	0.521025	31772	2	0.419039	9656705	0.122839
316358766	604750	3113	5782.265976	31873	17	0.665595	31922	3	0.360124	9651898	0.120768
316405907	434920	2173	6321.720853	31758	27	0.797198	31762	4	0.611944	9647056	0.118298
317499556	183093	967	5458.534262	31951	24	0.877010	32022	1	0.414764	9642361	0.121486
318112830	111056	566	4375.940070	31753	3	0.925412	31892	2	0.290901	9637548	0.124265
318022420	200709	1070	4106.373412	31796	0	0.229877	31958	2	0.295920	9632726	0.124927
317067827	483257	2493	5058.494250	31823	3	0.174036	31864	2	0.296404	9627936	0.125185
316078258	605900	3267	6181.454956	31744	55	0.499090	31860	4	0.500594	9623176	0.128253
316778423	314376	1625	6144.512356	31471	119	0.696221	31891	7	0.503250	9618363	0.126138
317831135	129190	742	4924.187977	31579	45	0.815772	31993	1	0.487477	9613501	0.129111
318155109	126144	680	4099.378309	31871	0	0.307444	31746	0	0.184811	9608603	0.128939
317791195	281545	1434	4365.135901	31906	57	0.372668	32164	0	0.198433	9603744	0.125325
316601326	587630	3023	5503.702608	31078	273	0.619551	31761	2	0.462202	9599002	0.125725
316061974	549459	2809	6378.024471	31352	108	0.769275	31647	0	0.380370	9594218	0.123808
317167022	235046	1301	5832.242206	31727	0	0.684962	31641	1	0.214504	9589465	0.121751
318004291	114033	644	4564.366306	31781	0	0.300509	31876	6	0.506774	9584676	0.123444
318095928	160903	871	4104.665219	31599	93	0.448240	31673	0	0.221994	9579909	0.122905
317452646	371018	1919	4701.084620	30893	235	0.665383	31974	2	0.283828	9575073	0.119530
316326160	609342	3107	5866.409723	31423	12	0.797070	32023	6	0.426457	9570283	0.122462
316418946	421130	2157	6328.964698	31771	2	0.831492	31950	0	0.382604	9565513	0.120416
317590904	167667	884	5337.262820	31939	6	0.850079	32065	2	0.362547	9560725	0.120786
318139479	108592	609	4281.712569	31485	2	0.426312	31785	2	0.243969	9555974	0.124419
317988340	205553	1113	4150.271859	31844	0	0.179588	32061	0	0.181628	9551189	0.122855
317044805	487608	2501	5096.495102	31616	92	0.436481	31891	0	0.256708	9546486	0.120929
316098068	601960	3179	6181.227759	30984	209	0.658251	31788	2	0.495703	9541718	0.122430
316790011	310867	1648	6133.464124	31678	45	0.792745	31856	2	0.470019	9536936	0.120828
317853495	130759	663	4922.758617	31892	4	0.874309	31860	2	0.198706	9532061	0.122348
318138686	133462	697	4140.440041	31985	0	0.468445	31927	7	0.512632	9527250	0.122517
317702983	302864	1554	4449.152092	31947	38	0.437121	31920	9	0.501755	9522425	0.120131
316540278	588714	3091	5604.890392	31634	105	0.658639	32013	5	0.388208	9517789	0.120116
npatches	nstrain	runtime	dt	init_x	init_y	init_y_blood	init_z	init_S	beta0	beta1	beta2	beta3	mean_beta	B	d	delta	delta_blood	b[0]	mut	m	CTL	c	g	epsilon	k	het	lambda	rho	omega	x_max	patch.dyna	DELTA	A	VA
10000	1	100.000000	0.001000	21900	9499	5000000	0.001000	10000000	5.029725	9.219410	5.870047	10.684405	9	800000000	0.010000	1.000000	432.000000	80000	0.000050	0.004800	0	0.500000	0.000000	2.500000	13.000000	0.500000	0.000000	0.000000	0.000000	31872	0	10.000000	7.000000	1.000000
sus	inf	inf_blood	z	x[0]	y[0][0]	z[0]	x[1]	y[1][0]	z[1]	S[0]	synchrony
219000000	94990000	5000000	10.000000	21900	9499	0.001000	21900	9499	0.001000	10000000	0.000000
209398360	25730439	134440	3941.516320	26593	1016	0.394152	20202	2660	0.394152	9994966	0.000000
290441438	3077206	15960	6325.803353	31276	21	0.632580	29057	242	0.632580	9989921	0.000000
312446239	515111	2734	7262.392431	31654	3	0.777177	31453	11	0.777177	9985110	0.000000
317526050	81345	403	5024.435477	31847	4	0.467412	31750	1	0.384044	9980150	0.000000
318476334	21121	98	3162.120051	31884	0	0.208840	32034	10	0.495775	9975228	0.000000
318585896	39441	215	2452.372655	31780	0	0.168757	31625	0	0.188820	9970186	0.000000
318140181	217744	1120	3011.355480	31808	0	0.166770	31815	2	0.403535	9965300	0.000000
316047850	839956	4468	4954.827091	31985	4	0.429521	31730	3	0.449956	9960327	0.000000
314849502	744044	3889	6507.026658	31883	1	0.450566	31844	10	0.666423	9955371	0.000000
317058569	181642	876	5652.974949	31856	4	0.316946	31690	2	0.470539	9950379	0.000000
318287396	44239	217	3787.670649	31563	0	0.243568	31905	0	0.221738	9945448	0.000000
318471155	62761	322	2951.889939	31888	1	0.170478	31964	0	0.169396	9940441	0.000000
318078524	218624	1128	3392.631682	31723	2	0.370419	31871	30	0.459133	9935480	0.000000
316498160	653422	3413	4983.687046	31928	3	0.340081	31918	0	0.529610	9930551	0.000000
315760233	570517	2948	6199.042091	31728	7	0.330614	32113	2	0.477740	9925616	0.000000
317393052	159038	806	5342.494230	31921	0	0.342846	31986	22	0.551915	9920597	0.000000
318340142	51790	268	3753.471561	31902	0	0.178027	31901	0	0.361519	9915680	0.000000
318412060	83420	417	3069.094478	31708	0	0.167230	32110	0	0.182894	9910732	0.000000
317909964	260837	1296	3674.708264	31667	0	0.166695	31784	23	0.433088	9905737	0.000000
316474111	623265	3183	5185.610881	31862	3	0.490832	31819	11	0.656193	9900746	0.000000
316188681	451856	2382	6098.707780	31805	2	0.386840	31859	2	0.486093	9895866	0.000000
317621240	126048	657	4991.350722	31713	0	0.194911	31843	2	0.580224	9890930	0.000000
318328202	56687	308	3586.630765	31745	1	0.259820	31922	0	0.188576	9885948	0.000000
318314112	113237	646	3177.492316	32113	0	0.200579	31900	0	0.173563	9881057	0.000000
317593456	357592	1858	4077.803684	31685	0	0.248105	32060	2	0.294976	9876066	0.000000
316271803	618173	3258	5529.311615	31939	0	0.351031	31755	10	0.572435	9871038	0.000000
316662471	325616	1716	5894.533011	32043	0	0.340111	31777	1	0.326158	9866168	0.000000
317946823	90825	493	4529.804475	31989	0	0.293090	32104	3	0.275791	9861317	0.000000
318410553	64245	327	3403.546563	31944	0	0.279683	31744	0	0.195931	9856436	0.000000
318182769	162694	866	3374.418775	31474	0	0.172268	31673	35	0.472884	9851461	0.000000
317206200	450635	2278	4556.330000	31913	2	0.242414	31682	15	0.680328	9846565	0.000000
316215703	548854	2839	5788.094243	31845	1	0.243761	31652	4	0.535406	9841615	0.000000
317150518	222588	1218	5499.496043	31900	4	0.332935	31826	2	0.704386	9836727	0.000000
318179656	67732	352	4090.517271	31832	1	0.441132	32218	0	0.220036	9831762	0.000000
318384282	81011	419	3263.928398	31848	0	0.223519	31922	0	0.169312	9826812	0.000000
317992839	230098	1194	3650.539714	31748	3	0.171178	31784	0	0.166798	9821900	0.000000
316693847	564553	2944	5057.272341	32245	2	0.381474	31914	28	0.415784	9817031	0.000000
316351451	444571	2333	5968.940977	31982	3	0.256004	31785	6	0.645699	9812116	0.000000
317646585	135415	707	5000.044426	31829	0	0.247870	31788	0	0.412192	9807222	0.000000
318333091	61950	313	3658.938762	31922	0	0.216438	32001	0	0.178836	9802450	-1.#IND00
318337452	115873	627	3232.832546	31863	0	0.169133	31936	0	0.167270	9797560	-1.#IND00
317583258	354069	1818	4102.022177	31730	5	0.486024	31929	19	0.433786	9792638	-1.#IND00
316347261	596388	3084	5526.497828	31738	2	0.339694	32191	17	0.656617	9787716	0.228008
316724664	317568	1675	5859.880990	31868	2	0.270394	31816	4	0.621435	9782833	0.178939
317965892	91693	467	4496.636571	32114	7	0.367573	31876	0	0.647731	9777996	0.217779
318361774	72427	410	3427.932812	31915	0	0.342572	31939	5	0.208578	9773177	0.231920
318165963	167410	935	3490.888349	31827	2	0.243991	31483	64	0.520038	9768245	0.197432
317186204	452143	2277	4614.557659	31819	3	0.311861	31883	3	0.708925	9763345	0.201174
316356241	510212	2656	5758.198124	31812	0	0.495546	31565	9	0.823476	9758519	0.187646
317279628	205956	1064	5435.283264	31720	2	0.575225	31790	0	0.336697	9753607	0.183677
318199876	72103	377	4044.457051	31902	0	0.196688	31862	0	0.175094	9748633	0.183707
318359409	93894	484	3357.771141	31942	0	0.168155	31846	8	0.236765	9743615	0.181623
317918912	246254	1263	3811.381967	31940	1	0.252535	31670	14	0.537132	9738761	0.166147
316754295	525358	2685	5097.252171	31956	2	0.326614	31829	19	0.719292	9733826	0.166366
316597473	392801	2120	5831.310948	31938	7	0.526416	31920	1	0.629909	9729019	0.157340
317697801	131846	690	4891.647158	31870	5	0.369469	31863	0	0.203028	9724102	0.161051
318311962	70605	353	3671.571314	32066	3	0.230256	31944	0	0.170228	9719337	0.162028
318228101	139839	688	3427.183604	32016	0	0.251165	31772	12	0.361791	9714422	0.158486
317511876	359536	1867	4315.890999	31841	0	0.256993	31752	0	0.318500	9709624	0.156165
316471496	528636	2687	5528.661020	31966	2	0.444390	31970	11	0.537410	9704914	0.162118
317073461	259385	1303	5599.431953	31860	1	0.338151	31877	2	0.710607	9700047	0.158615
318068192	84275	434	4269.397453	31859	1	0.322239	32120	1	0.212194	9695293	0.164434
318348651	87401	439	3433.820505	31647	1	0.230108	31871	6	0.202687	9690530	0.167229
317982154	224730	1198	3746.710967	32025	1	0.206084	31739	6	0.296914	9685736	0.160549
316973264	482630	2458	4901.473673	31787	6	0.334294	32077	5	0.573610	9680976	0.159153
316584779	418973	2156	5750.211743	31882	2	0.411412	31890	5	0.516684	9676224	0.156749
317592539	156522	802	5055.248784	31756	0	0.343820	31780	1	0.381452	9671455	0.151943
318248173	76175	353	3847.710659	31878	0	0.235540	31879	0	0.346914	9666662	0.158152
318283740	120274	612	3430.419589	32110	0	0.171534	31654	9	0.413859	9661776	0.151852
317663574	319549	1664	4159.629987	31775	4	0.332306	31707	0	0.241243	9656801	0.146716
316698862	501065	2568	5380.170916	31902	1	0.365673	31989	13	0.455791	9652045	0.147343
317000113	288190	1555	5652.758646	31724	1	0.312404	31923	19	0.669962	9647262	0.143819
317972257	100032	543	4463.756518	32014	0	0.260025	31885	0	0.505551	9642454	0.147154
318316389	83154	461	3549.106626	32127	0	0.183549	32041	0	0.183463	9637634	0.149471
318079550	188483	992	3620.851449	32208	0	0.167503	32213	1	0.214406	9632907	0.146210
317202058	430919	2169	4679.675362	31971	2	0.318456	31921	5	0.430400	9628040	0.143495
316525702	466626	2480	5702.537432	31924	1	0.364668	31758	7	0.654563	9623313	0.140589
317398546	186344	917	5234.606865	31829	1	0.260736	32063	0	0.296170	9618576	0.142397
318176874	80941	451	3984.752726	31903	3	0.310176	32058	10	0.282959	9613621	0.144953
318241007	127076	610	3484.289321	32158	3	0.391507	31663	16	0.565147	9608747	0.144828
317657633	317976	1654	4182.253569	32160	1	0.550215	31867	1	0.265931	9604081	0.141529
316669372	504444	2643	5383.827407	31922	2	0.361958	31841	7	0.461743	9599328	0.140231
316994821	290946	1515	5605.226843	31636	8	0.495976	31949	3	0.533845	9594587	0.137626
317973413	104692	568	4481.670572	31795	3	0.288413	31759	1	0.672500	9589669	0.139496
318313462	90478	445	3602.771169	31920	0	0.199046	31986	7	0.236662	9584980	0.138475
318057813	194274	1033	3720.172278	31903	3	0.393189	31761	0	0.303110	9580163	0.137394
317203086	421003	2215	4750.148670	31871	3	0.544767	31899	36	0.404940	9575423	0.136432
316684827	425065	2240	5632.336772	31870	1	0.274697	31952	9	0.639123	9570554	0.133770
317529524	170318	882	5122.219447	31789	0	0.261018	31702	6	0.781144	9565778	0.133810
318212684	79228	422	3963.047731	31652	3	0.209203	31948	2	0.670803	9561017	0.135610
318284230	118903	592	3465.110836	31829	2	0.463463	31944	2	0.257591	9556230	0.135705
317671874	313070	1611	4133.791581	31916	3	0.207899	32090	11	0.405706	9551452	0.134211
316664264	506225	2596	5381.863263	31795	6	0.519626	32146	2	0.530566	9546634	0.136234
316971791	291848	1548	5633.064052	31981	0	0.356865	31854	0	0.220779	9541875	0.133056
317962913	100006	480	4488.952117	31636	0	0.265856	32090	15	0.515094	9537198	0.134086
318346404	80178	411	3537.892283	31863	8	0.377697	31830	2	0.705927	9532427	0.135495
318099695	189365	1011	3575.338074	31979	0	0.240376	31806	0	0.210145	9527690	0.134066
317070162	465729	2462	4739.046644	31830	10	0.404593	31805	12	0.239996	9522839	0.135422
316425443	483243	2557	5783.101621	32010	2	0.604664	31553	14	0.539092	9518055	0.135917
npatches	nstrain	runtime	dt	init_x	init_y	init_y_blood	init_z	init_S	beta0	beta1	beta2	beta3	mean_beta	B	d	delta	delta_blood	b[0]	mut	m	CTL	c	g	epsilon	k	het	lambda	rho	omega	x_max	patch.dyna	DELTA	A	VA
10000	1	100.000000	0.001000	21900	9499	5000000	0.001000	10000000	12.021025	13.198919	11.280544	12.924280	9	800000000	0.010000	1.000000	432.000000	80000	0.000050	0.004800	0	0.500000	0.000000	2.500000	14.000000	0.500000	0.000000	0.000000	0.000000	31872	0	10.000000	7.000000	1.000000
sus	inf	inf_blood	z	x[0]	y[0][0]	z[0]	x[1]	y[1][0]	z[1]	S[0]	synchrony
219000000	94990000	5000000	10.000000	21900	9499	0.001000	21900	9499	0.001000	10000000	0.000000
214297496	22281110	116810	3941.516320	17616	3275	0.394152	16693	3710	0.394152	9995062	0.000000
294986956	2084874	10840	6325.718821	27374	496	0.632580	26471	792	0.632580	9990154	0.000000
314502362	243661	1266	6458.108086	30633	98	0.777177	30036	204	0.777177	9985201	0.000000
318113312	25780	130	3841.681062	31656	2	0.864868	31433	35	0.864868	9980241	0.000000
318630938	11498	62	2353.321369	31700	1	0.598375	32064	0	0.472864	9975222	0.000000
318611011	41981	227	2128.138374	31904	2	0.201206	31794	14	0.281139	9970202	0.000000
318140488	205046	1111	2902.477120	31762	94	0.515568	30747	388	0.564043	9965136	0.000000
316714691	569581	2923	4680.724026	31588	61	0.706214	29926	270	0.735612	9960170	0.000000
316428734	395119	2057	5711.580033	31900	23	0.821832	31621	32	0.839661	9955043	0.000000
317885368	85547	434	4484.915880	31591	0	0.266164	31921	1	0.350188	9950135	0.000000
318482590	32283	184	3052.730205	31869	0	0.171598	31872	31	0.603268	9945120	0.000000
318526013	65639	357	2615.800261	31754	0	0.166911	31818	47	0.759400	9940219	0.000000
318024731	223770	1120	3329.679494	31921	2	0.190101	31769	20	0.854087	9935189	0.000000
316910394	473880	2474	4781.873614	31525	211	0.508833	31889	0	0.576837	9930273	0.000000
317016572	281723	1434	5344.293278	30947	113	0.702129	31883	61	0.388021	9925232	0.000000
318118113	70831	412	4157.133115	31257	52	0.819355	30600	398	0.628862	9920135	0.000000
318492453	41223	234	3035.259109	31614	10	0.890447	30528	135	0.774922	9915226	0.000000
318417377	92760	514	2799.851024	31876	0	0.221519	31535	30	0.863500	9910170	0.000000
317814102	276548	1364	3702.679563	31852	73	0.462934	31660	15	0.917219	9905237	0.000000
316882479	437561	2281	4989.043198	31453	98	0.674294	31830	4	0.471615	9900364	0.000000
317381270	204491	1054	5093.658134	31638	17	0.802474	31818	24	0.679558	9895319	0.000000
318241711	59787	294	3816.450218	31739	1	0.791442	31743	23	0.805666	9890384	0.000000
318464216	58205	295	2983.118836	31966	1	0.256646	31722	0	0.546254	9885365	0.000000
318261052	140049	752	3144.555506	31690	22	0.538751	31860	36	0.411728	9880431	0.000000
317522544	337665	1748	4184.529825	31827	2	0.638463	30700	361	0.643239	9875498	0.000000
317050664	339131	1726	5098.515638	31584	6	0.775731	30604	185	0.783641	9870652	0.000000
317837844	122159	674	4588.860871	31932	2	0.312528	31736	9	0.868788	9865639	0.000000
318361271	57610	285	3425.018995	31474	17	0.577923	31788	5	0.543544	9860853	0.000000
318382344	92477	465	3031.480423	31856	1	0.604686	31730	42	0.468414	9855950	0.000000
317944349	227493	1190	3634.037304	32204	0	0.208030	31276	130	0.677617	9850947	0.000000
317242224	366835	1964	4715.066972	31930	3	0.207935	31197	85	0.804489	9846151	0.000000
317394286	218925	1147	4978.883344	31221	246	0.519648	31797	9	0.881432	9841274	0.000000
318163872	77661	368	3963.941840	30987	158	0.708688	31831	1	0.655208	9836400	0.000000
318385458	71830	361	3185.219168	31889	9	0.823333	31766	14	0.457605	9831473	0.000000
318207774	144081	752	3292.947256	31861	4	0.397694	32003	3	0.671062	9826510	0.000000
317619078	295388	1559	4147.680823	31712	4	0.367885	31876	17	0.486300	9821685	0.000000
317274227	299098	1585	4918.998090	31621	85	0.616651	31881	48	0.688464	9816755	0.000000
317857989	134804	713	4487.626329	31646	25	0.767516	31808	11	0.811068	9811888	0.000000
318289146	71966	380	3575.315136	31732	0	0.479391	31769	0	0.815881	9806983	0.000000
318333597	99324	512	3188.079428	31903	6	0.268193	31742	0	0.198844	9802119	-1.#IND00
318004017	201851	1054	3672.131717	31767	73	0.556192	31974	9	0.229141	9797204	-1.#IND00
317431715	320762	1660	4533.164638	31659	51	0.730851	30527	462	0.532509	9792280	-1.#IND00
317493955	220199	1187	4834.532145	31679	12	0.836773	29053	504	0.716488	9787411	0.101537
318081573	95462	507	4081.966178	31846	1	0.255001	30917	102	0.828063	9782534	0.107399
318361610	74265	362	3335.802757	31024	321	0.542795	31636	16	0.895728	9777583	0.117499
318229091	138330	726	3336.533574	30624	155	0.722726	31779	1	0.602208	9772691	0.093881
317708651	271045	1491	4091.709830	31579	1	0.535362	31705	9	0.523109	9767873	0.079986
317350800	289284	1492	4813.034387	31579	43	0.696728	31592	54	0.710787	9763018	0.092560
317825282	140622	717	4508.202255	31745	8	0.816079	31722	13	0.824606	9758123	0.106067
318285504	80597	403	3667.793415	31985	0	0.349497	31859	12	0.719681	9753145	0.111515
318318292	102675	545	3319.378262	31996	0	0.175728	31886	3	0.776442	9748275	0.114100
317963636	206009	1033	3715.413929	31543	121	0.449374	31691	29	0.531304	9743371	0.111817
317429801	311724	1638	4572.539649	30614	300	0.666070	31902	25	0.715757	9738365	0.111803
317557740	209798	1068	4792.866403	31294	53	0.797487	31501	3	0.607562	9733639	0.103710
318144744	87628	449	4000.235204	31645	4	0.877185	31967	25	0.587089	9728804	0.110823
318353327	83463	438	3304.884870	31802	2	0.213659	31974	1	0.231564	9723919	0.110967
318169055	151086	745	3430.827016	31605	85	0.513417	31884	81	0.459387	9719055	0.103675
317620983	286020	1477	4221.274276	31704	15	0.704909	30212	407	0.672143	9714200	0.101780
317349032	275082	1506	4847.930337	31919	5	0.821041	30689	131	0.801169	9709343	0.097972
317907069	123227	654	4397.474084	31859	7	0.624529	31671	0	0.762738	9704566	0.095872
318296973	74087	360	3519.160277	31787	5	0.418624	31951	0	0.196210	9699751	0.100136
318315844	106548	578	3240.670912	31978	24	0.647422	31620	49	0.309076	9694975	0.101082
317875622	236555	1199	3812.752911	31468	6	0.786177	28735	978	0.580986	9690057	0.095738
317331337	328086	1761	4718.913978	31992	4	0.602772	29214	255	0.745887	9685182	0.097042
317587047	185182	927	4791.118766	31830	3	0.759099	31504	28	0.845892	9680337	0.094265
318245955	71567	374	3837.252774	31831	9	0.314702	31618	18	0.906540	9675572	0.094943
318381284	72427	396	3137.046105	31939	2	0.584398	31707	0	0.318364	9670670	0.096784
318158879	167195	822	3342.676378	31804	0	0.485285	31648	60	0.457418	9665721	0.092456
317457987	336077	1735	4345.266563	31739	23	0.498767	31279	155	0.670949	9660832	0.089925
317225558	284806	1478	5002.241161	31737	18	0.696025	30957	108	0.800445	9656042	0.088792
317917232	114586	598	4402.413987	31829	1	0.801513	31674	18	0.878979	9651200	0.086233
318358687	59486	333	3385.389397	31785	0	0.202312	31964	0	0.290052	9646315	0.088475
318337925	104560	535	3105.992912	31462	66	0.399796	31700	7	0.220986	9641508	0.089178
317826595	255210	1364	3769.773695	31135	252	0.636003	31479	220	0.527563	9636810	0.087644
317166273	359498	1952	4827.236862	31469	33	0.779252	30496	195	0.713488	9632025	0.087831
317543305	186435	966	4886.882639	31872	2	0.308209	31439	49	0.826244	9627262	0.084887
318224468	66784	345	3828.952246	31936	2	0.562327	31959	10	0.712567	9622418	0.086648
318415179	73648	405	3116.118642	31653	56	0.438057	31649	14	0.704333	9617511	0.087798
318149647	164641	844	3392.514119	31583	93	0.659207	31725	2	0.820691	9612764	0.086193
317543422	313082	1587	4339.393566	31587	7	0.793324	31820	13	0.437106	9608025	0.086165
317321359	273080	1399	4913.232476	31943	7	0.492038	31315	150	0.658630	9603184	0.084150
317934754	117996	619	4361.425345	32044	11	0.691944	31239	84	0.792975	9598295	0.085523
318356964	70144	372	3489.984715	31870	12	0.626861	31741	6	0.874449	9593700	0.085874
318295824	111090	547	3235.741874	31750	0	0.492573	31953	1	0.216255	9588938	0.084801
317841954	244412	1239	3854.440935	31762	33	0.569601	31265	279	0.491096	9584173	0.081899
317287320	326409	1673	4722.532528	31951	11	0.738982	29228	536	0.691373	9579436	0.085374
317602018	179923	949	4747.547573	31872	1	0.319448	30405	84	0.812832	9574680	0.084037
318219383	76530	419	3836.518601	31768	11	0.410035	31508	28	0.886491	9569950	0.084164
318397418	76416	388	3211.224136	31856	49	0.642213	31667	4	0.931162	9565205	0.085270
318145225	158351	801	3363.950769	31492	5	0.779405	31939	6	0.873074	9560428	0.083270
317535873	317724	1673	4286.524868	31835	8	0.866219	31807	0	0.408889	9555606	0.081321
317297721	279603	1476	4961.918304	31901	2	0.253599	31387	143	0.496737	9550718	0.082642
317952304	113610	606	4391.310566	31514	125	0.547342	30539	233	0.694794	9546034	0.081315
318366495	67905	324	3422.235899	31506	60	0.725483	31434	30	0.814906	9541302	0.081638
318341137	108784	569	3179.509858	31911	7	0.833518	31980	0	0.619166	9536555	0.081307
317863638	242196	1249	3816.551763	31626	4	0.270673	31671	56	0.546511	9531823	0.080341
317266260	337189	1706	4746.616137	31641	97	0.557696	31484	85	0.724979	9527095	0.081508
317584075	185633	933	4784.539849	31592	45	0.731763	31544	20	0.833212	9522353	0.080010
318181467	81094	431	3834.972817	31855	0	0.529701	31912	0	0.288657	9517547	0.081633
npatches	nstrain	runtime	dt	init_x	init_y	init_y_blood	init_z	init_S	beta0	beta1	beta2	beta3	mean_beta	B	d	delta	delta_blood	b[0]	mut	m	CTL	c	g	epsilon	k	het	lambda	rho	omega	x_max	patch.dyna	DELTA	A	VA
10000	1	100.000000	0.001000	21900	9499	5000000	0.001000	10000000	10.305851	12.084854	6.583534	8.132582	9	800000000	0.010000	1.000000	432.000000	80000	0.000050	0.004800	0	0.500000	0.000000	2.500000	15.000000	0.500000	0.000000	0.000000	0.000000	31872	0	10.000000	7.000000	1.000000
sus	inf	inf_blood	z	x[0]	y[0][0]	z[0]	x[1]	y[1][0]	z[1]	S[0]	synchrony
219000000	94990000	5000000	10.000000	21900	9499	0.001000	21900	9499	0.001000	10000000	0.000000
218984368	19267888	100826	3941.516320	20221	2381	0.394152	18137	2883	0.394152	9995015	0.000000
298703113	1384246	7394	6324.003649	29516	103	0.632580	28304	326	0.632580	9990133	0.000000
315830885	107909	537	5565.808847	31585	10	0.519078	31362	11	0.777177	9985086	0.000000
318401719	9444	40	2963.860882	31719	0	0.238928	31910	0	0.423044	9980137	0.000000
318648297	8300	52	1994.610564	31893	0	0.170248	32063	0	0.179374	9975190	0.000000
318654236	25367	120	1958.888018	31764	0	0.166844	31898	0	0.167296	9970283	0.000000
318411918	101607	525	2423.614327	31822	0	0.166675	31801	17	0.335369	9965328	0.000000
317717317	291732	1478	3680.316798	31984	3	0.181272	31717	12	0.596932	9960328	0.000000
317250524	296163	1549	4759.553150	31726	26	0.503478	31682	10	0.755557	9955424	0.000000
317972485	93319	465	4210.968866	31732	1	0.481387	31727	0	0.311627	9950443	0.000000
318489539	33800	203	2999.077855	32080	0	0.183332	31887	0	0.180323	9945548	0.000000
318519339	55071	291	2561.163635	31910	0	0.167493	31797	0	0.167344	9940620	0.000000
318260736	136738	681	2988.733329	31994	4	0.373834	31935	21	0.432142	9935701	0.000000
317743946	251166	1367	3968.222188	31992	11	0.335669	31872	2	0.655620	9930720	0.000000
317663478	187009	984	4421.690596	31742	2	0.597113	31691	7	0.661765	9925709	0.000000
318211971	74294	390	3747.983151	32058	3	0.214557	31751	0	0.200796	9920699	0.000000
318446797	54864	269	2993.823179	31781	8	0.523665	31849	2	0.204275	9915793	0.000000
318394130	85144	413	2899.736324	31656	3	0.277869	31663	26	0.490893	9910915	0.000000
318106558	166807	830	3411.536665	31937	4	0.557700	31759	11	0.691249	9906036	0.000000
317789781	212263	1129	4077.799007	31774	5	0.731765	31849	0	0.715997	9900996	0.000000
317957667	136481	684	4109.216763	32098	15	0.413435	31985	9	0.566850	9896074	0.000000
318299807	69903	349	3464.804642	31770	3	0.644275	31878	0	0.408053	9891222	0.000000
318424802	69634	327	3000.833014	31613	12	0.494425	31948	17	0.368897	9886201	0.000000
318277262	118176	614	3138.969275	31875	0	0.242058	31762	36	0.617264	9881278	0.000000
317974966	186167	970	3714.371799	31927	6	0.437106	31849	0	0.378367	9876248	0.000000
317916641	167724	878	4080.297163	31824	0	0.235765	31541	142	0.519733	9871347	0.000000
318170688	97776	473	3784.180318	31616	4	0.437039	31102	132	0.708740	9866402	0.000000
318385926	73742	384	3229.330771	32117	0	0.482642	31646	16	0.823364	9861477	0.000000
318312178	102526	554	3132.710940	32000	8	0.230116	31950	2	0.509134	9856491	0.000000
318088404	154545	816	3499.290453	31857	20	0.533100	31705	16	0.617393	9851678	0.000000
317928214	178938	971	3941.331576	31800	0	0.613032	32035	0	0.274667	9846884	0.000000
318046249	127787	670	3907.963449	31774	0	0.387399	31831	44	0.467203	9842032	0.000000
318274043	85459	492	3482.447166	31912	0	0.250380	31784	23	0.676882	9837024	0.000000
318338170	84628	456	3207.894415	31886	0	0.179431	31739	1	0.732790	9832109	0.000000
318220046	127040	666	3327.114735	31684	0	0.170084	31703	0	0.195166	9827228	0.000000
317989480	161691	833	3715.902216	31951	41	0.361855	31630	42	0.472249	9822386	0.000000
317978906	146961	757	3919.815154	31737	12	0.612994	31659	49	0.679943	9817554	0.000000
318171692	101036	537	3666.167007	32004	2	0.532253	31777	3	0.564702	9812611	0.000000
318294032	89692	491	3344.677260	31811	0	0.289518	31965	2	0.194752	9807865	0.000000
318265097	106849	572	3306.463338	31947	0	0.281989	31898	17	0.511653	9802896	-1.#IND00
318126291	140231	732	3524.526096	31693	8	0.266360	31894	18	0.470306	9797830	-1.#IND00
318038276	151198	850	3778.375947	31754	7	0.290146	31622	16	0.678764	9792919	-1.#IND00
318087999	127798	682	3797.127982	31555	43	0.569506	31806	0	0.514267	9787989	-1.#IND00
318251534	92384	485	3545.693749	31756	0	0.393483	31989	0	0.186425	9783081	-1.#IND00
318287196	95454	479	3306.078769	31938	20	0.577896	31870	32	0.328386	9778341	-0.001318
318237598	119873	652	3370.125861	31853	0	0.307010	31360	99	0.592696	9773434	0.004169
318065411	151140	827	3660.254618	31682	6	0.246590	31607	34	0.752989	9768623	0.001605
317998868	142648	735	3857.928728	31847	11	0.543091	31950	6	0.577230	9763777	0.005489
318155932	107370	556	3676.602228	31745	0	0.345358	31745	4	0.406214	9758962	0.004628
318295914	92218	515	3409.792355	31790	0	0.175523	31992	7	0.639895	9754147	0.002947
318233623	109190	573	3338.748135	31973	0	0.179679	31543	6	0.781613	9749250	0.007554
318165091	135469	715	3551.665051	31791	0	0.167312	32026	0	0.228093	9744432	0.004641
318093591	135551	702	3750.547045	31807	22	0.379432	31998	0	0.170168	9739521	0.004106
318135082	119796	666	3663.995452	31727	31	0.623654	31704	119	0.452644	9734643	0.002483
318162862	115454	576	3544.048826	31866	3	0.771763	31192	110	0.668053	9729958	0.004459
318173691	120639	684	3539.935944	31949	0	0.207043	31885	1	0.645331	9725156	0.005056
318153983	126226	647	3583.782818	31711	1	0.190633	31660	17	0.574233	9720437	0.004584
318128545	132929	671	3664.647275	32086	2	0.488812	31959	8	0.708611	9715627	0.004913
318140906	119430	653	3644.342895	31852	3	0.324929	31778	0	0.322700	9710865	0.005121
318219652	105078	563	3523.674687	31945	5	0.590600	31917	2	0.181756	9706084	0.002724
318217740	117944	609	3480.227842	31805	1	0.307435	31570	51	0.494688	9701145	0.002847
318162977	122885	627	3556.553714	31960	4	0.439504	31580	25	0.693551	9696279	0.002566
318162620	124847	624	3631.150321	31774	17	0.247157	31917	1	0.721535	9691430	0.003164
318132806	123276	660	3624.384860	31543	70	0.543435	31927	20	0.532811	9686584	0.002020
318179644	110544	580	3557.814354	31862	2	0.723114	31999	2	0.714909	9681846	0.001573
318187813	115752	593	3482.725519	31892	0	0.283477	31869	7	0.280448	9677052	0.001782
318155792	127966	708	3541.642899	31854	3	0.204331	31825	43	0.563624	9672290	0.001519
318101858	139026	685	3666.799076	31759	6	0.495838	31647	12	0.727353	9667426	0.001679
318130208	125834	669	3691.371411	31677	0	0.228808	31850	1	0.385666	9662754	0.001458
318193268	105990	551	3591.850116	31824	8	0.250193	31746	2	0.613584	9658029	0.001272
318233669	104394	532	3446.839168	31871	0	0.205645	31940	4	0.282391	9653094	0.001427
318202751	119523	584	3456.456214	32033	0	0.168599	32138	1	0.335269	9648104	0.001656
318104229	138507	718	3643.839213	31944	43	0.459066	31750	12	0.356026	9643228	0.001572
318061475	142409	717	3789.729418	31958	0	0.317072	31344	60	0.609459	9638368	0.000168
318157603	114804	655	3688.082495	31786	1	0.252029	31589	8	0.763155	9633581	0.000266
318254587	95550	530	3470.647693	31811	0	0.336116	31695	1	0.623890	9628624	0.000875
318266257	102419	568	3332.259290	31902	12	0.558097	31804	18	0.350075	9623864	0.001531
318221615	123197	644	3424.276911	31813	0	0.237118	31427	92	0.605850	9619047	0.001366
318085972	140175	717	3678.202506	32095	1	0.173878	31742	20	0.760966	9614340	0.000887
318084406	134048	724	3757.499926	32050	2	0.440825	31707	1	0.236599	9609479	0.000746
318175013	107369	561	3616.217668	32088	20	0.297765	31565	2	0.368225	9604778	0.000454
318278802	98440	486	3419.025589	31945	14	0.574126	31752	0	0.179567	9600004	0.000068
318224851	114564	592	3407.702196	31711	0	0.447915	31858	0	0.175363	9595258	0.000317
318128650	137253	712	3567.432702	31618	0	0.415329	31840	16	0.404417	9590411	0.000367
318111478	135114	688	3701.059652	31729	2	0.236316	31721	1	0.632451	9585583	-0.000513
318119152	126498	650	3670.327500	31774	24	0.499517	31915	1	0.382988	9580633	-0.000613
318201698	107799	559	3572.800849	31760	2	0.335838	31804	1	0.199396	9575811	-0.000726
318253107	102297	543	3446.691938	31895	0	0.207015	31730	3	0.461502	9571086	-0.000712
318201348	115448	617	3431.032297	31692	0	0.168666	31660	5	0.657591	9566331	-0.000860
318090255	138205	695	3586.372067	31855	28	0.470708	31992	0	0.254082	9561607	-0.000583
318078951	139366	709	3736.399127	31913	13	0.679008	31942	40	0.374482	9556751	-0.000196
318142366	114615	609	3663.555991	31849	10	0.404056	31673	75	0.620651	9552004	-0.000256
318201640	111597	579	3490.552569	31912	3	0.341610	31893	4	0.769942	9547196	-0.000327
318223284	112083	585	3492.954022	32050	0	0.323265	31917	7	0.563338	9542454	-0.000278
318142898	123427	596	3544.028627	31924	37	0.322903	31936	1	0.235503	9537599	-0.001126
318130810	131989	668	3639.073268	31758	13	0.589371	31608	2	0.443863	9532874	-0.002524
318142004	120600	631	3675.265467	32160	4	0.261322	31853	1	0.297999	9528066	-0.002497
318202918	111619	570	3572.737223	32082	13	0.552025	31725	0	0.208132	9523279	-0.002375
318248210	102133	551	3479.607285	31833	1	0.705105	31716	113	0.497089	9518450	-0.002658
npatches	nstrain	runtime	dt	init_x	init_y	init_y_blood	init_z	init_S	beta0	beta1	beta2	beta3	mean_beta	B	d	delta	delta_blood	b[0]	mut	m	CTL	c	g	epsilon	k	het	lambda	rho	omega	x_max	patch.dyna	DELTA	A	VA
10000	1	100.000000	0.001000	21900	9499	5000000	0.001000	10000000	6.213189	5.480360	13.018837	10.594427	9	800000000	0.010000	1.000000	432.000000	80000	0.000050	0.004800	0	0.500000	0.000000	2.500000	16.000000	0.500000	0.000000	0.000000	0.000000	31872	0	10.000000	7.000000	1.000000
sus	inf	inf_blood	z	x[0]	y[0][0]	z[0]	x[1]	y[1][0]	z[1]	S[0]	synchrony
219000000	94990000	5000000	10.000000	21900	9499	0.001000	21900	9499	0.001000	10000000	0.000000
223313694	16665324	87479	3941.516320	25921	741	0.394152	26894	688	0.394152	9995120	0.000000
301614042	922046	4785	6308.117941	31176	4	0.632580	31713	11	0.632580	9990158	0.000000
316644944	45051	229	4733.886849	31786	0	0.273571	31832	0	0.236217	9985192	0.000000
318518247	4361	22	2355.161047	31900	0	0.171965	32048	0	0.170114	9980127	0.000000
318642356	5918	27	1829.644541	31841	0	0.166929	31924	0	0.169959	9975146	0.000000
318674164	15211	81	1842.279748	31894	0	0.166680	31970	0	0.169613	9970172	0.000000
318549197	52383	278	2108.419618	31799	0	0.166667	31787	3	0.190990	9965312	0.000000
318226803	142325	746	2859.912075	31965	3	0.342132	31827	2	0.381649	9960478	0.000000
317828125	202247	1042	3837.825031	31832	2	0.254025	31849	0	0.492938	9955518	0.000000
318024809	112134	558	3917.827359	31660	0	0.176012	31909	0	0.387134	9950449	0.000000
318424145	44692	232	3144.655420	31817	0	0.167130	31700	1	0.245734	9945320	0.000000
318529248	39205	193	2585.642039	31858	0	0.166690	31893	0	0.190832	9940426	0.000000
318485644	64980	332	2606.918242	32046	2	0.188988	31761	0	0.167864	9935467	0.000000
318293679	112161	591	3012.923867	31929	0	0.167796	31841	1	0.390884	9930400	0.000000
318071270	143550	776	3509.597733	31959	2	0.167556	31853	1	0.197726	9925412	0.000000
318149657	108525	549	3619.279063	31877	3	0.238452	31738	1	0.247686	9920432	0.000000
318335430	64562	327	3228.565886	32031	0	0.213737	31830	0	0.202678	9915450	0.000000
318441368	60284	307	2847.100298	31829	2	0.369149	31932	2	0.247655	9910456	0.000000
318365713	83438	416	2876.052785	31825	8	0.531667	31973	0	0.170963	9905539	0.000000
318268142	109634	562	3184.998191	31811	0	0.205641	31750	5	0.346871	9900532	0.000000
318233463	105342	538	3391.543978	31898	1	0.168598	31844	2	0.251355	9895620	0.000000
318307029	83320	454	3308.897780	31865	3	0.454955	31940	2	0.332388	9890826	0.000000
318386711	74270	384	3074.801159	31752	0	0.224461	31652	1	0.275070	9885889	0.000000
318352531	81996	404	3021.023287	32032	1	0.169531	31606	2	0.361004	9880990	0.000000
318286845	93756	493	3156.650408	32037	2	0.494556	31893	2	0.263671	9876075	0.000000
318279264	101171	494	3270.517532	31817	1	0.227769	32109	0	0.175414	9871156	0.000000
318292869	90802	450	3262.112336	31678	1	0.183709	31953	0	0.167100	9866086	0.000000
318331224	80197	424	3149.542321	31896	2	0.416193	31792	0	0.166688	9861080	0.000000
318355272	75567	394	3081.710503	31730	1	0.185805	32090	0	0.166668	9856025	0.000000
318327336	82100	458	3064.059381	31898	0	0.171752	31775	0	0.167180	9851226	0.000000
318299251	96412	492	3147.295795	31980	5	0.366149	31724	0	0.166692	9846406	0.000000
318244608	100566	514	3273.005910	31769	1	0.196104	31930	0	0.166668	9841502	0.000000
318285399	92287	498	3289.298898	31845	2	0.262742	31877	0	0.166667	9836491	0.000000
318340544	84566	473	3198.672267	31951	0	0.254737	31771	0	0.182116	9831490	0.000000
318327261	82385	436	3126.526456	31681	0	0.178013	31752	0	0.191381	9826638	0.000000
318302260	91171	452	3149.714075	31950	2	0.191191	31849	3	0.249304	9821665	0.000000
318276030	94700	475	3218.044877	31746	0	0.261993	31864	0	0.175239	9816672	0.000000
318298244	90524	450	3217.108985	31685	0	0.205076	31662	0	0.167092	9811810	0.000000
318337546	84211	456	3185.359744	31982	3	0.186103	31787	0	0.166688	9806914	0.000000
318349533	82479	414	3132.559657	32012	1	0.273272	31797	1	0.234032	9802005	-1.#IND00
318302996	88906	417	3141.414211	31908	0	0.173156	31706	3	0.355625	9797149	-1.#IND00
318322197	86889	416	3167.918443	31661	0	0.166988	31937	0	0.187774	9792360	-1.#IND00
318323955	89993	487	3159.683879	32049	0	0.173366	31719	0	0.167713	9787452	-1.#IND00
318308080	86580	445	3183.699274	32053	4	0.491813	31975	0	0.166719	9782600	-1.#IND00
318325514	83962	437	3146.242565	31994	1	0.252139	31663	2	0.183583	9777764	-0.000163
318319303	84224	432	3133.354071	31948	0	0.170936	31969	0	0.336624	9772870	0.004046
318307760	88181	461	3143.601794	31999	0	0.166878	32039	1	0.175090	9768033	0.013414
318334200	85459	429	3151.342714	32023	2	0.168759	31748	0	0.167084	9763230	0.011085
318331315	84502	402	3142.442828	31697	1	0.236692	31971	1	0.198994	9758458	0.011117
318302574	91689	479	3148.277873	31803	0	0.170137	31525	2	0.237429	9753604	0.008474
318307614	92663	499	3222.266341	31961	2	0.285656	31984	1	0.178161	9748695	0.006684
318304364	87984	469	3213.893692	31944	1	0.175600	31716	0	0.239467	9743896	0.002871
318352100	81734	435	3161.042273	31959	0	0.222397	32077	8	0.335566	9739029	0.002597
318362863	82869	461	3126.535031	31978	3	0.425417	31895	1	0.192744	9734025	0.002041
318316228	87861	487	3141.590859	31783	1	0.369777	31837	1	0.216099	9729087	0.001457
318284485	98530	494	3205.444939	31812	0	0.176733	31944	1	0.169117	9724203	0.002410
318237377	98254	504	3288.057999	31645	0	0.179921	31838	1	0.166788	9719315	0.002838
318270326	89225	418	3251.167250	31689	0	0.167324	31780	0	0.184395	9714348	0.003171
318319645	82212	405	3158.549703	31674	1	0.266270	31982	1	0.167545	9709267	0.002305
318344463	81180	430	3084.979450	32135	1	0.193074	31922	0	0.345185	9704343	0.001367
318311504	92317	472	3134.975749	31831	2	0.194353	31789	0	0.175515	9699504	0.002057
318276230	97908	504	3247.910661	31899	2	0.260929	31959	0	0.224034	9694573	0.003243
318312044	87952	493	3262.620723	31884	2	0.364251	31916	0	0.169510	9689746	0.003716
318338628	82848	441	3154.481826	31833	0	0.209012	31683	0	0.166808	9684888	0.002770
318336870	87965	454	3126.709064	31866	9	0.311650	31960	0	0.166674	9679887	0.002419
318315505	89526	449	3177.303421	31896	1	0.215166	31958	0	0.166667	9675158	0.001793
318310234	89199	472	3201.239292	32125	0	0.248524	31671	2	0.166667	9670342	0.001781
318300290	87635	455	3184.000033	31921	3	0.328072	31839	2	0.197962	9665564	0.001655
318318786	87290	494	3165.277573	31932	1	0.178115	31948	0	0.168242	9660710	0.001468
318312280	88452	500	3178.557923	31913	7	0.314017	31762	1	0.166745	9655853	0.001735
318319162	88999	477	3160.105880	31873	3	0.191455	31885	0	0.201308	9650976	0.001409
318319091	90224	472	3211.580204	32030	1	0.168692	31671	0	0.171572	9646272	-0.000964
318295088	93458	535	3201.638347	32032	0	0.166767	31966	4	0.303459	9641461	-0.000272
318299186	89753	452	3202.619270	31776	0	0.198332	31692	2	0.249259	9636657	-0.000430
318314594	84289	478	3180.447824	31985	0	0.168236	31925	0	0.175135	9631816	0.000074
318327089	88820	470	3162.636458	31884	2	0.196636	31549	0	0.167086	9627045	-0.000682
318292588	92933	475	3195.885509	31849	1	0.181212	31867	0	0.166687	9622256	-0.000828
318318989	95626	530	3219.114141	32091	0	0.171231	31808	1	0.191750	9617475	-0.001154
318321695	93527	498	3231.233853	31907	0	0.166893	31831	2	0.306684	9612745	-0.001706
318341760	81137	433	3171.602358	31744	2	0.180729	31847	0	0.176894	9607974	-0.001420
318347359	81977	428	3115.909845	31813	0	0.252822	31766	5	0.297077	9603164	-0.001755
318343642	86948	414	3111.629578	31672	4	0.308238	31811	0	0.174765	9598308	-0.001679
318315625	91724	479	3169.548080	32032	3	0.221262	31654	4	0.216537	9593509	-0.001863
318275261	96268	468	3237.933420	31971	0	0.245439	31783	5	0.235960	9588813	-0.000188
318272298	90977	454	3257.726100	31790	0	0.170571	31798	0	0.185630	9584065	0.000069
318324184	83774	466	3167.746418	31895	0	0.166860	31890	1	0.167607	9579314	0.000245
318313724	90796	475	3149.193779	31770	0	0.166676	32110	0	0.174060	9574469	0.000431
318300307	91188	458	3192.458219	32085	3	0.186434	31786	0	0.223390	9569698	0.000514
318307227	91258	492	3209.735519	31782	1	0.292968	31796	0	0.169478	9564857	0.000694
318303228	88233	448	3199.087058	32000	0	0.366768	31879	0	0.169773	9560031	0.000582
318335424	86068	445	3158.018785	31848	0	0.226887	32130	0	0.166821	9555171	0.000546
318316986	88013	459	3138.329947	31951	0	0.169651	31957	0	0.166674	9550369	0.000738
318309290	86594	465	3163.484299	31964	0	0.166815	31920	0	0.166667	9545626	0.000664
318319184	85726	451	3155.942502	32067	0	0.237219	31811	0	0.169662	9540964	0.000803
318319045	90911	459	3157.195207	31936	1	0.350729	32052	6	0.457599	9536072	0.000378
318312395	88178	483	3174.034564	31989	1	0.175789	32005	0	0.189160	9531204	0.000079
318275361	92743	483	3183.268599	31946	2	0.358493	31967	0	0.175358	9526442	0.000287
318314050	88150	472	3219.806199	31951	0	0.244997	31960	0	0.167097	9521661	0.000150
318346763	80968	422	3144.793062	31859	0	0.192870	32017	0	0.166688	9516784	0.000069
npatches	nstrain	runtime	dt	init_x	init_y	init_y_blood	init_z	init_S	beta0	beta1	beta2	beta3	mean_beta	B	d	delta	delta_blood	b[0]	mut	m	CTL	c	g	epsilon	k	het	lambda	rho	omega	x_max	patch.dyna	DELTA	A	VA
10000	1	100.000000	0.001000	21900	9499	5000000	0.001000	10000000	12.343149	7.445232	9.849552	6.429953	9	800000000	0.010000	1.000000	432.000000	80000	0.000050	0.004800	0	0.500000	0.000000	2.500000	17.000000	0.500000	0.000000	0.000000	0.000000	31872	0	10.000000	7.000000	1.000000
sus	inf	inf_blood	z	x[0]	y[0][0]	z[0]	x[1]	y[1][0]	z[1]	S[0]	synchrony
219000000	94990000	5000000	10.000000	21900	9499	0.001000	21900	9499	0.001000	10000000	0.000000
226872184	14511932	76206	3941.516320	19081	2348	0.394152	24267	1074	0.394152	9995054	0.000000
303898078	609131	3178	6251.334434	29222	167	0.632580	31005	6	0.632580	9990073	0.000000
317104645	19757	99	4057.109592	31554	0	0.541002	31684	3	0.364900	9984995	0.000000
318577980	2242	9	2047.655745	31912	0	0.185220	31797	0	0.183530	9979982	0.000000
318716905	3077	19	1755.438546	31824	0	0.167586	31876	0	0.167502	9975119	0.000000
318696369	9228	37	1761.326914	31899	0	0.166712	31839	0	0.166708	9970161	0.000000
318624231	27234	142	1932.340466	31917	0	0.166669	31725	0	0.166669	9965107	0.000000
318496343	61463	319	2340.627466	31823	16	0.224184	31773	0	0.166667	9960138	0.000000
318308496	100660	486	2900.151585	31371	128	0.529503	31816	5	0.275886	9955174	0.000000
318238682	97396	504	3263.621478	31255	11	0.714665	31728	0	0.351904	9950187	0.000000
318361553	64168	328	3122.113229	31705	1	0.282313	31871	3	0.355025	9945119	0.000000
318498943	41760	234	2759.017278	31528	50	0.461772	31765	0	0.176095	9940264	0.000000
318541452	41714	227	2538.667598	31759	19	0.673589	31953	0	0.167134	9935378	0.000000
318495138	56655	308	2573.222185	31887	0	0.592901	31904	2	0.179922	9930429	0.000000
318425462	71220	374	2767.604559	31899	2	0.307115	31734	3	0.262984	9925507	0.000000
318349584	74484	394	2947.600310	31888	66	0.443405	31830	0	0.244308	9920524	0.000000
318383226	66194	346	2942.756458	31585	16	0.662450	31764	0	0.189960	9915512	0.000000
318420286	63453	343	2838.299131	31788	3	0.224714	31764	0	0.167821	9910460	0.000000
318460266	59745	308	2797.183080	31777	0	0.181682	31790	0	0.166724	9905429	0.000000
318423989	63704	323	2795.783287	31558	53	0.409459	31826	0	0.296730	9900462	0.000000
318415351	68562	355	2840.472905	31292	78	0.641863	31665	1	0.190118	9895562	0.000000
318394940	67898	370	2890.677819	31839	0	0.441075	31866	0	0.167829	9890751	0.000000
318419415	64518	345	2881.557260	31965	0	0.180267	32059	0	0.166724	9885652	0.000000
318422154	60623	344	2830.100677	31530	124	0.398998	31937	0	0.344910	9880633	0.000000
318429029	59990	296	2790.124410	31148	118	0.635519	31892	0	0.192580	9875721	0.000000
318438193	59075	318	2767.669710	31544	8	0.778959	31461	1	0.167951	9870792	0.000000
318423364	66757	323	2827.517775	31970	0	0.262364	31649	0	0.166730	9865738	0.000000
318391704	71078	362	2870.675664	31909	9	0.289915	31887	0	0.166670	9860782	0.000000
318425942	68075	326	2908.727840	31784	12	0.569365	31921	0	0.195880	9855789	0.000000
318460747	64585	331	2867.901094	31887	19	0.738840	32024	3	0.371814	9850886	0.000000
318418973	66025	376	2849.225710	31922	3	0.841618	31744	0	0.178045	9845978	0.000000
318421757	66391	339	2848.788340	31851	3	0.469515	31804	0	0.167231	9841073	0.000000
318411190	61993	303	2844.149758	31931	0	0.205591	31890	0	0.166695	9836274	0.000000
318447510	56348	295	2807.849257	31870	21	0.444698	31718	0	0.232476	9831344	0.000000
318459716	56601	283	2731.748295	31675	5	0.663234	31719	0	0.169928	9826366	0.000000
318435562	61041	295	2738.508305	31872	2	0.766837	31651	2	0.362597	9821532	0.000000
318381479	71579	352	2827.717265	31864	0	0.204104	31948	1	0.182597	9816596	0.000000
318377323	76284	369	2922.313111	31810	1	0.168522	31659	2	0.281345	9811689	0.000000
318405871	70082	322	2940.085986	31739	26	0.327372	31908	6	0.270515	9806837	0.000000
318437780	62818	294	2885.933382	31748	48	0.592082	31820	0	0.194733	9802075	-1.#IND00
318432229	58064	298	2795.053526	31748	0	0.549577	31984	0	0.171433	9797224	-1.#IND00
318463854	59844	315	2768.573023	31984	1	0.187585	31901	0	0.168158	9792409	-1.#IND00
318428025	64121	335	2789.362965	31999	1	0.171923	31919	3	0.367994	9787628	-1.#IND00
318444646	60538	336	2821.322108	31636	18	0.494934	31987	0	0.200767	9782696	-1.#IND00
318431248	61743	317	2805.542375	31804	0	0.642469	31857	0	0.197697	9777775	-1.#IND00
318415528	66092	371	2836.698146	31782	2	0.191200	31964	2	0.171563	9772879	-1.#IND00
318424923	64426	337	2861.974842	31383	204	0.489943	31765	5	0.480905	9767914	-1.#IND00
318422499	61266	318	2838.002185	31106	69	0.690674	31640	0	0.193626	9763061	-1.#IND00
318456987	61179	325	2801.563414	31610	15	0.812408	31922	1	0.176857	9758126	-1.#IND00
318436295	64604	335	2788.712924	31754	7	0.430104	32061	10	0.372917	9753222	0.005422
318409101	67050	333	2845.182627	31810	8	0.614636	31770	0	0.202791	9748323	0.005972
318401129	66354	369	2871.004669	32098	0	0.259620	31802	1	0.355912	9743538	0.007305
318425022	63673	342	2849.012605	31641	0	0.177921	31882	0	0.213925	9738647	0.005843
318424588	62735	327	2808.839690	31813	0	0.167830	31981	0	0.173912	9733791	0.005387
318438357	64494	338	2811.043534	31715	0	0.166724	31980	5	0.312177	9728962	0.005069
318405933	67267	391	2848.145812	31718	15	0.345508	31892	4	0.314245	9723957	0.002500
318419276	63943	373	2859.742215	31618	31	0.603080	32083	2	0.233549	9719041	0.002180
318423937	60304	337	2830.871098	31781	1	0.284176	31881	0	0.180903	9714080	0.002192
318451008	58546	293	2760.978839	31857	1	0.176410	32067	0	0.167372	9709214	0.002095
318429595	65900	355	2812.213786	31895	18	0.271777	31957	1	0.186413	9704309	0.002736
318402844	70482	382	2884.232176	31566	81	0.558366	31690	0	0.350762	9699463	0.001992
318399384	64110	322	2874.092509	31634	3	0.732169	31943	0	0.176332	9694656	0.003142
318434907	60575	317	2843.117456	31873	3	0.724095	31803	2	0.219796	9689782	0.003254
318440358	56802	308	2758.816590	31733	0	0.250120	32012	1	0.197286	9684928	0.003307
318422238	67113	342	2791.645130	31918	0	0.170803	31789	0	0.177963	9680138	0.005357
318418015	72209	392	2886.432347	31883	35	0.433273	31836	0	0.167227	9675306	0.005168
318408058	66313	374	2936.984169	31646	13	0.656306	31869	0	0.166694	9670444	0.005193
318462640	56116	285	2827.769669	31804	0	0.244208	31747	0	0.166668	9665611	0.004303
318464548	56768	294	2735.777301	32013	2	0.428273	31933	0	0.166667	9660724	0.006240
318419212	63243	344	2741.982446	31781	7	0.600797	31960	0	0.166667	9655941	0.007566
318400817	68853	337	2842.378685	31848	0	0.204823	31673	0	0.166667	9650930	0.007718
318411467	68379	359	2899.659779	31787	0	0.168558	31816	0	0.166667	9646140	0.007515
318391782	69323	357	2899.923108	31987	1	0.209372	31840	1	0.308025	9641329	0.006888
318418843	62592	330	2887.493383	31829	0	0.290593	31765	4	0.445767	9636595	0.007018
318417064	63163	330	2834.521107	31819	4	0.271728	31815	0	0.236364	9631691	0.007268
318414050	60760	292	2802.008531	31712	8	0.558336	31944	4	0.373230	9626876	0.006774
318417126	72282	369	2841.991842	31768	10	0.282878	31896	1	0.212384	9622069	0.006228
318413188	68705	372	2891.523395	31849	51	0.565098	31737	5	0.349042	9617294	0.006169
318411282	64150	300	2898.864371	31678	4	0.736252	31800	0	0.278525	9612487	0.006271
318462388	59057	327	2811.902943	31657	0	0.251192	31706	0	0.172211	9607650	0.005658
318422815	58702	325	2761.359538	32037	11	0.236205	31905	5	0.216759	9602768	0.005601
318429096	61435	316	2770.974228	31688	119	0.536793	31998	2	0.316874	9597902	0.005391
318430366	66363	311	2813.314243	31762	12	0.719086	31756	1	0.256174	9593086	0.004305
318410955	65858	345	2859.197613	31779	0	0.343091	31845	1	0.178617	9588252	0.004911
318425687	64797	376	2856.622612	31756	0	0.175411	31807	0	0.171085	9583478	0.004708
318450912	61254	334	2824.741654	32015	3	0.446105	31673	1	0.414202	9578750	0.004874
318449199	59171	321	2788.104326	31984	2	0.463393	31916	9	0.273492	9574021	0.004724
318418206	67595	340	2815.415836	32079	1	0.347496	31834	3	0.398830	9569329	0.004649
318396128	67186	343	2871.094562	31856	0	0.181898	31840	5	0.370833	9564504	0.004741
318416404	63319	329	2846.120762	31783	0	0.216279	31992	0	0.258632	9559655	0.004852
318437011	59885	323	2790.483471	31997	0	0.170894	31825	0	0.190384	9554932	0.005010
318430073	63454	300	2791.751344	31774	10	0.434741	31789	1	0.277397	9550243	0.004415
318438541	64375	358	2810.641582	31711	9	0.657196	31843	0	0.201904	9545389	0.004189
318442268	62488	312	2855.204319	31726	0	0.238478	31942	1	0.168413	9540660	0.004180
318458341	59431	305	2833.552052	31905	0	0.170226	31861	1	0.443957	9535857	0.003083
318442629	55533	288	2772.084364	31941	0	0.236045	31672	0	0.180410	9531095	0.002682
318457937	61045	284	2738.818709	31622	112	0.469356	31955	2	0.345594	9526371	0.002451
318400629	70942	342	2817.263549	31425	33	0.678188	31669	0	0.263765	9521605	0.002674
318417168	69945	427	2902.996502	31792	0	0.294040	31749	10	0.241153	9516872	0.002358
npatches	nstrain	runtime	dt	init_x	init_y	init_y_blood	init_z	init_S	beta0	beta1	beta2	beta3	mean_beta	B	d	delta	delta_blood	b[0]	mut	m	CTL	c	g	epsilon	k	het	lambda	rho	omega	x_max	patch.dyna	DELTA	A	VA
10000	1	100.000000	0.001000	21900	9499	5000000	0.001000	10000000	7.899931	6.584782	9.117725	8.090799	9	800000000	0.010000	1.000000	432.000000	80000	0.000050	0.004800	0	0.500000	0.000000	2.500000	18.000000	0.500000	0.000000	0.000000	0.000000	31872	0	10.000000	7.000000	1.000000
sus	inf	inf_blood	z	x[0]	y[0][0]	z[0]	x[1]	y[1][0]	z[1]	S[0]	synchrony
219000000	94990000	5000000	10.000000	21900	9499	0.001000	21900	9499	0.001000	10000000	0.000000
230921355	12480349	65808	3941.516320	24104	1056	0.394152	25674	791	0.394152	9994925	0.000000
305946301	380327	1943	6115.339768	30988	5	0.632580	31215	6	0.632580	9990019	0.000000
317483836	8135	43	3401.644229	32020	0	0.217914	31781	0	0.213920	9985033	0.000000
318620376	1205	10	1862.415125	31709	0	0.169207	32054	0	0.169009	9980039	0.000000
318737092	1352	9	1706.765096	31754	0	0.166793	31944	0	0.166783	9975037	0.000000
318703718	2140	11	1699.784667	31673	0	0.166673	31775	0	0.166672	9970090	0.000000
318711145	4256	20	1724.677052	31945	0	0.166667	31933	0	0.166667	9965268	0.000000
318716127	7758	29	1777.796176	31740	0	0.166667	31756	0	0.166667	9960337	0.000000
318685239	16311	77	1874.469942	31800	0	0.166667	31955	0	0.166667	9955319	0.000000
318637548	27875	139	2062.647510	32077	0	0.166667	31860	0	0.166667	9950364	0.000000
318568423	41030	197	2295.420604	31579	0	0.217715	31946	0	0.170202	9945407	0.000000
318526908	47083	221	2479.939769	31935	0	0.169197	32015	0	0.166842	9940450	0.000000
318498124	45351	217	2554.905016	31862	0	0.167168	31805	1	0.305528	9935390	0.000000
318516222	41871	216	2545.799791	31750	1	0.190602	31789	0	0.174336	9930380	0.000000
318542101	37381	193	2460.216689	31977	0	0.170414	31952	0	0.279919	9925480	0.000000
318539506	35667	180	2402.261340	31790	0	0.166852	31899	0	0.180397	9920428	0.000000
318537910	40116	222	2410.918871	31741	0	0.166676	31853	3	0.437647	9915394	0.000000
318547172	41335	214	2455.098997	31983	0	0.166667	31996	0	0.200696	9910436	0.000000
318533675	42822	234	2469.767952	31712	0	0.166667	31689	0	0.168353	9905393	0.000000
318523370	41722	218	2497.536271	31908	4	0.344839	31892	0	0.166750	9900449	0.000000
318555335	36577	182	2461.136800	31941	0	0.178775	31958	0	0.166671	9895571	0.000000
318551274	37314	200	2420.785200	31927	4	0.416880	31980	0	0.342639	9890562	0.000000
318578328	37323	197	2409.374635	32015	2	0.184762	32163	6	0.245857	9885595	0.000000
318532765	41417	200	2421.108637	32095	0	0.433238	32044	0	0.193927	9880678	0.000000
318541766	41279	231	2469.792454	32114	0	0.195121	31981	0	0.168018	9875891	0.000000
318517196	42863	221	2485.490548	31919	0	0.267801	32038	0	0.166734	9870920	0.000000
318544267	38819	190	2488.900291	31629	0	0.171679	31863	0	0.166670	9865975	0.000000
318552570	34527	184	2427.777863	31736	0	0.183437	31851	0	0.166667	9861069	0.000000
318573275	37709	196	2385.458424	31908	0	0.167498	31998	0	0.166667	9856141	0.000000
318535320	38078	172	2421.019882	31654	0	0.222395	31787	0	0.167586	9851127	0.000000
318549589	42221	220	2447.562930	32013	0	0.183341	31916	0	0.235344	9846217	0.000000
318514718	45635	222	2513.808952	31686	8	0.266526	32016	0	0.170071	9841273	0.000000
318500022	44113	259	2539.594772	31833	6	0.473908	31991	1	0.166835	9836468	0.000000
318511837	41740	214	2488.282792	31937	0	0.187806	31872	0	0.188117	9831602	0.000000
318528108	40700	190	2483.109068	31872	0	0.167714	31891	2	0.177324	9826746	0.000000
318538864	38724	203	2459.374657	31567	1	0.192670	31791	0	0.278824	9821757	0.000000
318560789	36570	208	2399.553193	31809	0	0.170613	31711	0	0.172226	9816814	0.000000
318533573	39241	204	2408.993613	31970	0	0.178088	31807	0	0.166942	9812015	0.000000
318527969	40672	223	2437.126040	32026	0	0.167233	31929	0	0.166680	9807115	0.000000
318535582	41277	233	2461.946687	31784	0	0.166695	32082	7	0.224960	9802196	-1.#IND00
318528632	39946	191	2473.818084	31860	9	0.396442	31931	0	0.176904	9797368	-1.#IND00
318510359	37748	201	2440.821610	31821	0	0.204980	31955	7	0.263334	9792512	-1.#IND00
318550173	38104	202	2424.932249	31842	0	0.172168	31797	0	0.253488	9787571	-1.#IND00
318510200	40122	208	2449.009838	31975	0	0.166939	31815	0	0.170970	9782706	-1.#IND00
318532042	40921	197	2478.034977	32015	0	0.166680	31888	0	0.166880	9777721	-1.#IND00
318544874	40982	192	2463.613847	31787	0	0.166667	31809	0	0.176971	9772891	-1.#IND00
318557030	37929	208	2440.111811	31814	0	0.233737	32020	0	0.167177	9768071	-1.#IND00
318579273	37801	199	2415.615903	31834	1	0.169991	31949	5	0.289610	9763219	-1.#IND00
318536706	39405	206	2414.010917	31936	2	0.195106	31824	0	0.207161	9758213	-1.#IND00
318525836	39721	223	2452.576540	31959	0	0.256877	31803	1	0.171784	9753306	-1.#IND00
318519759	37868	203	2440.417092	31700	0	0.171138	31846	0	0.166920	9748449	-1.#IND00
318564917	35822	182	2409.977510	32091	0	0.166888	31810	0	0.166679	9743546	-1.#IND00
318535881	40950	193	2405.765058	31869	1	0.179109	31867	0	0.210605	9738739	-1.#IND00
318528798	41257	232	2458.707075	31870	0	0.167283	31696	0	0.168844	9733791	0.004651
318525155	41393	202	2491.734661	32021	0	0.248514	31819	0	0.166775	9729014	0.008677
318535997	37789	208	2472.763767	31635	0	0.170723	31831	1	0.171239	9724152	0.007974
318565356	36541	207	2438.888244	31789	2	0.258297	31805	1	0.166893	9719199	0.007611
318557003	40175	240	2414.643520	31782	0	0.216648	32071	1	0.201342	9714398	0.008817
318512574	43831	236	2448.627426	31978	5	0.224472	31952	0	0.212360	9709505	0.007938
318523586	41703	193	2476.152286	31962	0	0.185530	31920	2	0.234617	9704709	0.008539
318522992	42650	212	2488.979955	31997	0	0.167602	31855	0	0.179187	9699944	0.006517
318511682	43510	215	2513.488253	31930	0	0.166713	32022	0	0.178579	9695087	0.005968
318532769	41690	224	2509.395932	32136	0	0.178268	31610	0	0.201863	9690210	0.006039
318508194	39897	234	2485.153333	31870	1	0.167242	31927	0	0.168411	9685449	0.006355
318521075	36865	189	2442.605354	31827	0	0.166695	31845	0	0.166908	9680632	0.006382
318574164	35204	189	2403.724281	31925	3	0.232675	31883	0	0.166679	9675749	0.006747
318561469	35315	192	2373.493699	31819	0	0.189786	31963	3	0.182764	9670882	0.008404
318557326	42275	198	2397.982406	31990	2	0.200000	31779	0	0.180868	9666072	0.008686
318514730	45503	274	2488.387208	31692	0	0.174428	31838	0	0.168501	9661193	0.007626
318510381	42722	219	2539.217623	31805	0	0.167051	32025	0	0.166758	9656324	0.007628
318526576	39455	186	2470.919431	32011	0	0.166686	31795	1	0.166671	9651394	0.007392
318523489	39356	192	2450.217841	31745	2	0.238604	31860	0	0.196963	9646596	0.006725
318561576	37613	182	2438.547919	31894	6	0.444194	31879	0	0.170222	9641785	0.006935
318550373	40679	227	2419.272803	31771	0	0.192046	31873	0	0.166843	9637055	0.006851
318516045	41437	216	2476.714066	31879	3	0.191768	32063	0	0.166675	9632151	0.006459
318540479	39447	188	2472.905225	31933	0	0.244717	31885	0	0.167778	9627297	0.006588
318533888	38274	185	2436.720275	31999	0	0.170682	31856	8	0.315513	9622332	0.005408
318536026	38771	219	2437.292960	31761	6	0.301007	32015	0	0.371348	9617520	0.005242
318520199	40625	219	2451.696934	31659	10	0.427834	31930	0	0.176811	9612736	0.004744
318564337	36685	161	2439.999759	32001	0	0.251765	31857	0	0.167169	9608114	0.004516
318558654	37755	183	2413.117011	31954	0	0.199322	31661	0	0.188573	9603322	0.003519
318546541	39347	212	2415.517389	31675	0	0.168285	31857	1	0.167752	9598648	0.003694
318523710	40102	203	2433.768253	31602	0	0.166747	32035	1	0.180567	9593702	0.003638
318525243	40398	197	2459.745182	31720	0	0.166671	31889	1	0.185808	9589012	0.003266
318535314	41495	209	2459.937564	31866	4	0.317418	31778	0	0.178925	9584204	0.003337
318527501	41612	211	2487.437611	31753	0	0.398373	31935	0	0.167274	9579293	0.003251
318526322	41611	218	2494.414367	31923	0	0.178151	31728	0	0.193731	9574392	0.003057
318532141	39605	191	2469.939806	31779	4	0.457184	31850	0	0.168008	9569465	0.003634
318553224	39671	199	2447.318984	32034	0	0.187643	31987	1	0.263834	9564561	0.003358
318547245	37716	208	2449.197940	31910	0	0.167706	31899	0	0.171483	9559644	0.003044
318557038	36544	185	2418.049006	31631	0	0.166718	31871	0	0.166905	9554748	0.002967
318546377	36935	190	2391.405829	31774	4	0.467130	31967	0	0.166907	9549971	0.002830
318547782	40128	218	2424.085502	31839	0	0.236197	31864	1	0.166679	9545305	0.002486
318532630	41999	207	2467.062045	31880	13	0.259393	31687	0	0.234757	9540590	0.002512
318512629	42428	243	2474.977435	31735	0	0.421405	32073	0	0.170041	9535724	0.002440
318523520	41169	228	2501.549605	31930	0	0.179292	32147	0	0.166834	9531037	0.002278
318537103	41512	215	2484.993820	31693	0	0.167292	31931	0	0.166675	9526307	0.002302
318543750	40085	222	2476.965557	31582	0	0.166698	31824	0	0.166667	9521539	0.002232
318564720	39456	182	2466.487243	31873	0	0.166668	31968	1	0.166667	9516770	0.002319
npatches	nstrain	runtime	dt	init_x	init_y	init_y_blood	init_z	init_S	beta0	beta1	beta2	beta3	mean_beta	B	d	delta	delta_blood	b[0]	mut	m	CTL	c	g	epsilon	k	het	lambda	rho	omega	x_max	patch.dyna	DELTA	A	VA
10000	1	100.000000	0.001000	21900	9499	5000000	0.001000	10000000	4.907550	9.374062	4.541663	11.879589	9	800000000	0.010000	1.000000	432.000000	80000	0.000050	0.004800	0	0.500000	0.000000	2.500000	19.000000	0.500000	0.000000	0.000000	0.000000	31872	0	10.000000	7.000000	1.000000
sus	inf	inf_blood	z	x[0]	y[0][0]	z[0]	x[1]	y[1][0]	z[1]	S[0]	synchrony
219000000	94990000	5000000	10.000000	21900	9499	0.001000	21900	9499	0.001000	10000000	0.000000
234761718	10697201	56093	3941.516320	28046	336	0.394152	22803	1117	0.394152	9995062	0.000000
307622496	228162	1173	5899.909340	31480	1	0.449210	30781	11	0.632580	9990061	0.000000
317718778	3207	15	2835.783780	31708	0	0.180670	31702	0	0.215064	9985118	0.000000
318660217	709	4	1774.746968	31942	0	0.167361	31875	0	0.169065	9980252	0.000000
318723327	767	2	1688.435846	31960	0	0.166701	32035	0	0.166786	9975236	0.000000
318711617	1306	6	1686.696167	31784	0	0.166668	31653	0	0.166673	9970073	0.000000
318720115	2010	12	1695.905636	31797	0	0.166667	31997	0	0.166667	9965044	0.000000
318706638	3302	13	1718.223743	32034	0	0.166667	31887	0	0.166667	9960063	0.000000
318703989	4693	19	1747.146092	31893	0	0.166667	31781	0	0.166667	9955123	0.000000
318690354	8475	34	1791.123473	32038	0	0.166667	32101	0	0.166667	9950207	0.000000
318702878	10225	59	1858.150039	31819	2	0.169994	32048	0	0.166667	9945202	0.000000
318670795	12889	64	1916.770789	31919	0	0.171030	31777	0	0.166667	9940083	0.000000
318627558	16036	90	1965.884641	31796	1	0.166883	31774	0	0.166667	9935039	0.000000
318645569	17018	101	2002.698673	31802	2	0.329278	31894	0	0.166667	9930081	0.000000
318654723	17112	100	2023.288878	31926	0	0.174849	31797	1	0.166667	9925073	0.000000
318650390	19531	115	2050.761678	31895	0	0.167072	31967	0	0.166667	9920023	0.000000
318650961	20394	108	2085.796487	31936	0	0.166687	31961	0	0.166667	9915112	0.000000
318636839	18898	112	2109.341838	32036	0	0.166668	31860	0	0.166667	9910166	0.000000
318646981	18541	102	2102.361629	31986	0	0.166916	32017	19	0.279535	9905337	0.000000
318647225	18517	82	2074.314902	31810	0	0.166679	31754	6	0.563070	9900426	0.000000
318623727	19722	93	2082.495176	31693	0	0.166667	31944	0	0.228067	9895458	0.000000
318636924	20837	113	2081.210050	32024	0	0.166667	31818	0	0.169710	9890441	0.000000
318631198	19461	100	2097.913647	31997	0	0.166667	31794	10	0.357737	9885403	0.000000
318639802	17521	88	2071.903593	31674	0	0.166667	31877	0	0.350193	9880378	0.000000
318630505	17200	85	2042.255429	31918	0	0.166667	31702	0	0.175763	9875457	0.000000
318629048	18414	104	2043.874468	31897	0	0.166667	31742	0	0.167117	9870592	0.000000
318650537	17676	92	2060.755960	31945	0	0.166667	31888	0	0.166689	9865733	0.000000
318628520	18131	100	2053.804612	31845	0	0.166667	31840	0	0.166668	9860803	0.000000
318620202	20315	118	2062.197017	31763	0	0.166667	31889	4	0.282183	9855872	0.000000
318625085	20860	88	2094.858950	31802	0	0.166667	32107	0	0.328306	9850834	0.000000
318629377	21462	106	2106.073290	31845	0	0.166667	31711	2	0.179038	9845981	0.000000
318647094	19666	95	2114.559316	32122	0	0.166667	31839	0	0.167924	9840941	0.000000
318647296	17085	102	2071.269999	31836	0	0.286132	31801	0	0.166729	9835947	0.000000
318645702	18020	97	2033.267718	31963	0	0.172588	32019	0	0.166670	9831062	0.000000
318630963	18104	105	2050.242112	31854	0	0.166960	32113	0	0.166667	9826106	0.000000
318652762	17187	101	2051.799147	32052	2	0.393177	32076	0	0.166667	9821180	0.000000
318646446	18299	96	2046.529052	31893	0	0.182679	32084	0	0.166667	9816188	0.000000
318642907	19590	98	2065.086159	31775	0	0.167460	31766	0	0.166667	9811308	0.000000
318630275	19777	103	2072.113406	31886	0	0.166706	31609	0	0.166667	9806459	0.000000
[truncated: 163 more rows]
