# Supplementary material for: Large Variations in HIV-1 Viral Load Explained by Shifting-Mosaic Metapopulation Dynamics
Source: PLoS Biol. 2016 Oct 5;14(10):e1002567. doi: 10.1371/journal.pbio.1002567 (PMC5051940; doi:10.1371/journal.pbio.1002567)
Supplement: S1 Data — Each file gives the output from the simulations indicated by the filename: low migration (ms1, db432); high migration (ms1, db1); very high migration (ms10, db1); number of patches (np); reservoir (storage); no reservoir (nostorage); CTL immigration model (CTLimmig); CTL proliferation model (CTLprolif); β¯ (beta1, beta2, …). Within each file, there are 21 simulations for (k = 0,1,..,20), and data is output each day. For measures of synchrony, the final entry should be used. See Methods and S1 Simulation Code for further details. (ZIP) [file pbio.1002567.s002.zip › S1_Data/ms1_np10000_nostorage_noPD_CTLprolif_db1_beta1.tsv]

npatches	nstrain	runtime	dt	init_x	init_y	init_y_blood	init_z	init_S	beta0	beta1	beta2	beta3	mean_beta	B	d	delta	delta_blood	b[0]	mut	m	CTL	c	g	epsilon	k	het	lambda	rho	omega	x_max	patch.dyna	DELTA	A	VA
10000	1	100.000000	0.001000	21900	9499	5000000	0.001000	10000000	0.894224	0.922797	1.182256	0.996416	1	800000000	0.010000	1.000000	1.000000	80000	0.000050	0.004800	1	0.001000	1.000000	2.500000	0.000000	0.500000	0.000000	0.000000	0.000000	31872	0	10.000000	7.000000	1.000000
sus	inf	inf_blood	z	x[0]	y[0][0]	z[0]	x[1]	y[1][0]	z[1]	S[0]	synchrony
219000000	94990000	5000000	10.000000	21900	9499	0.001000	21900	9499	0.001000	10000000	0.000000
284745610	77475023	3964192	10000.000000	28845	7448	1.000000	28709	7347	1.000000	9994915	0.000000
292012278	68273879	3490135	10000.000000	29350	6555	1.000000	29482	6713	1.000000	9989985	0.000000
294907945	61074472	3122759	10000.000000	29771	5744	1.000000	29790	5811	1.000000	9984893	0.000000
297097904	55147318	2821641	10000.000000	30169	5327	1.000000	29885	5235	1.000000	9979891	0.000000
298946614	50141442	2564708	10000.000000	30082	4865	1.000000	30421	4693	1.000000	9974828	0.000000
300577946	45878931	2343811	10000.000000	30023	4358	1.000000	30099	4459	1.000000	9969820	0.000000
301953424	42200132	2155565	10000.000000	30497	4007	1.000000	30423	4061	1.000000	9964913	0.000000
303187917	39001401	1990161	10000.000000	30456	3680	1.000000	30454	3804	1.000000	9960098	0.000000
304279114	36191671	1850351	10000.000000	30840	3398	1.000000	30675	3520	1.000000	9955007	0.000000
305238281	33720213	1722880	10000.000000	30654	3136	1.000000	30842	3318	1.000000	9950075	0.000000
306063934	31507735	1608183	10000.000000	31093	3059	1.000000	30893	3006	1.000000	9944942	0.000000
306842179	29543421	1510829	10000.000000	30731	2891	1.000000	30982	2876	1.000000	9939939	0.000000
307530495	27778081	1418333	10000.000000	31041	2429	1.000000	30859	2648	1.000000	9935090	0.000000
308181507	26177525	1336219	10000.000000	31163	2353	1.000000	30788	2570	1.000000	9930177	0.000000
308734623	24724986	1261955	10000.000000	30972	2276	1.000000	31081	2515	1.000000	9925287	0.000000
309224849	23408843	1194172	10000.000000	31074	2256	1.000000	31237	2229	1.000000	9920228	0.000000
309727255	22196068	1131735	10000.000000	31198	2209	1.000000	31043	2204	1.000000	9915145	0.000000
310185121	21072467	1076397	10000.000000	30993	2028	1.000000	31034	1979	1.000000	9910188	0.000000
310599746	20046596	1022656	10000.000000	30885	1923	1.000000	31185	1962	1.000000	9905162	0.000000
310958573	19102887	974085	10000.000000	31155	1860	1.000000	31132	1749	1.000000	9900237	0.000000
311318844	18221199	931489	10000.000000	31348	1695	1.000000	31138	1779	1.000000	9895255	0.000000
311647273	17389817	887380	10000.000000	31260	1628	1.000000	31101	1684	1.000000	9890216	0.000000
311966194	16622555	849243	10000.000000	31420	1551	1.000000	31156	1604	1.000000	9885424	0.000000
312245953	15925738	813670	10000.000000	31397	1534	1.000000	31306	1616	1.000000	9880434	0.000000
312512677	15267965	779229	10000.000000	31338	1488	1.000000	31296	1542	1.000000	9875494	0.000000
312738797	14648389	748329	10000.000000	31360	1418	1.000000	31519	1325	1.000000	9870498	0.000000
313014325	14072677	719528	10000.000000	31421	1352	1.000000	31283	1345	1.000000	9865600	0.000000
313196603	13525764	691422	10000.000000	31281	1307	1.000000	31239	1325	1.000000	9860616	0.000000
313431547	13011322	663749	10000.000000	31405	1192	1.000000	31630	1282	1.000000	9855684	0.000000
313591429	12528016	639603	10000.000000	31527	1152	1.000000	31380	1300	1.000000	9850845	0.000000
313767076	12069027	615992	10000.000000	31537	1180	1.000000	31323	1172	1.000000	9845908	0.000000
313954935	11637841	593987	10000.000000	31431	1099	1.000000	31408	1056	1.000000	9841063	0.000000
314119208	11220431	572395	10000.000000	31497	1115	1.000000	31371	1083	1.000000	9836194	0.000000
314320150	10822027	553348	10000.000000	31591	1016	1.000000	31461	974	1.000000	9831167	0.000000
314440101	10447028	533670	10000.000000	31418	986	1.000000	31646	980	1.000000	9826265	0.000000
314587075	10094727	515397	10000.000000	31581	1013	1.000000	31662	930	1.000000	9821302	0.000000
314730802	9760393	498688	10000.000000	31783	857	1.000000	31508	963	1.000000	9816492	0.000000
314848116	9448957	481441	10000.000000	31620	884	1.000000	31281	929	1.000000	9811697	0.000000
314979913	9149265	466955	10000.000000	31439	875	1.000000	31508	891	1.000000	9806734	0.000000
315108313	8856267	451779	10000.000000	31551	794	1.000000	31584	884	1.000000	9801957	-1.#IND00
315189130	8577378	438475	10000.000000	31522	855	1.000000	31747	835	1.000000	9797142	-1.#IND00
315311536	8310675	424053	10000.000000	31593	818	1.000000	31429	813	1.000000	9792219	0.348540
315408462	8053684	411285	10000.000000	31411	767	1.000000	31700	764	1.000000	9787212	0.457623
315506138	7811844	397990	10000.000000	31581	726	1.000000	31748	755	1.000000	9782236	0.563778
315580898	7574310	386271	10000.000000	31770	766	1.000000	31463	758	1.000000	9777344	0.667795
315695298	7355501	374900	10000.000000	31889	708	1.000000	31387	664	1.000000	9772420	0.727397
315790947	7140526	363839	10000.000000	31705	646	1.000000	31670	656	1.000000	9767609	0.774875
315880196	6939838	354312	10000.000000	31625	617	1.000000	31668	688	1.000000	9762810	0.808997
315933634	6747106	344469	10000.000000	31576	646	1.000000	31811	625	1.000000	9757708	0.835954
316026857	6554078	334354	10000.000000	31709	611	1.000000	31925	631	1.000000	9752926	0.858756
316104506	6370120	325129	10000.000000	31682	621	1.000000	31837	626	1.000000	9748131	0.873141
316152747	6198707	316180	10000.000000	31714	610	1.000000	31765	600	1.000000	9743338	0.886379
316231380	6032553	308109	10000.000000	31679	594	1.000000	31615	587	1.000000	9738465	0.898533
316305095	5871801	299143	10000.000000	31839	560	1.000000	31629	574	1.000000	9733767	0.906199
316394959	5711738	290672	10000.000000	31902	537	1.000000	31890	547	1.000000	9728835	0.913378
316430414	5555867	283951	10000.000000	31657	531	1.000000	31834	506	1.000000	9723985	0.921351
316493644	5412291	275331	10000.000000	31536	504	1.000000	31640	527	1.000000	9719091	0.926719
316571281	5269167	269463	10000.000000	31683	469	1.000000	31758	479	1.000000	9714232	0.931898
316594695	5133734	262428	10000.000000	31621	486	1.000000	31680	487	1.000000	9709420	0.936978
316661167	5000218	255746	10000.000000	31660	427	1.000000	31796	504	1.000000	9704515	0.940499
316716492	4875329	249467	10000.000000	31572	439	1.000000	31421	480	1.000000	9699704	0.944504
316753650	4751900	242486	10000.000000	31895	455	1.000000	31513	442	1.000000	9694832	0.947784
316817587	4633491	236567	10000.000000	31608	480	1.000000	31638	451	1.000000	9689969	0.950667
316860731	4517683	230559	10000.000000	31834	381	1.000000	31781	415	1.000000	9685072	0.953090
316936206	4406030	224672	10000.000000	31670	372	1.000000	31660	391	1.000000	9680272	0.955459
316951938	4300758	218523	10000.000000	31628	374	1.000000	31650	406	1.000000	9675505	0.957411
317003990	4195260	213717	10000.000000	31791	380	1.000000	31645	402	1.000000	9670815	0.959246
317031017	4091121	209012	10000.000000	31766	386	1.000000	31840	438	1.000000	9666078	0.961117
317100327	3990764	203628	10000.000000	31551	387	1.000000	31758	375	1.000000	9661398	0.963047
317130037	3892811	199450	10000.000000	31575	363	1.000000	31653	368	1.000000	9656526	0.964617
317150467	3796358	194211	10000.000000	31882	333	1.000000	31927	365	1.000000	9651544	0.966021
317183785	3705243	188419	10000.000000	31571	327	1.000000	31894	276	1.000000	9646687	0.967387
317239057	3614621	183871	10000.000000	31566	321	1.000000	31855	337	1.000000	9641808	0.968795
317286684	3530212	180636	10000.000000	31565	311	1.000000	31813	335	1.000000	9636923	0.969916
317313107	3452068	175563	10000.000000	31840	331	1.000000	31766	360	1.000000	9632113	0.970830
317345362	3371741	171977	10000.000000	31792	338	1.000000	31657	288	1.000000	9627375	0.971886
317365567	3292688	168052	10000.000000	31786	319	1.000000	31828	295	1.000000	9622638	0.972802
317391017	3219320	163872	10000.000000	31981	285	1.000000	31748	318	1.000000	9617852	0.973658
317442044	3148311	160787	10000.000000	31826	322	1.000000	31693	309	1.000000	9613053	0.974535
317433771	3078009	157026	10000.000000	31718	310	1.000000	31747	301	1.000000	9608288	0.975280
317467419	3003911	153169	10000.000000	31752	281	1.000000	31559	314	1.000000	9603518	0.975959
317509129	2936216	149715	10000.000000	31609	285	1.000000	31471	283	1.000000	9598760	0.976618
317522013	2869765	145898	10000.000000	31696	281	1.000000	31830	253	1.000000	9594026	0.977186
317560456	2802086	143129	10000.000000	31893	242	1.000000	31783	266	1.000000	9589367	0.977782
317577419	2744477	139848	10000.000000	32027	266	1.000000	31839	254	1.000000	9584573	0.978372
317613102	2687739	136858	10000.000000	31697	263	1.000000	31716	265	1.000000	9579784	0.978953
317651647	2625967	134189	10000.000000	32054	278	1.000000	31512	250	1.000000	9574942	0.979483
317640324	2563796	131138	10000.000000	31795	210	1.000000	31639	226	1.000000	9570109	0.979983
317671060	2508924	127661	10000.000000	31625	237	1.000000	31969	257	1.000000	9565382	0.980505
317699225	2449875	125255	10000.000000	31968	237	1.000000	31871	261	1.000000	9560512	0.980922
317741767	2392974	122446	10000.000000	31659	202	1.000000	31809	222	1.000000	9555812	0.981365
317767103	2341235	119461	10000.000000	31732	213	1.000000	32003	233	1.000000	9550998	0.981760
317769014	2290838	116698	10000.000000	32026	192	1.000000	32139	242	1.000000	9546212	0.982122
317794814	2239771	114199	10000.000000	31723	228	1.000000	31845	198	1.000000	9541351	0.982528
317808863	2191587	111485	10000.000000	31711	230	1.000000	31755	236	1.000000	9536472	0.982855
317854167	2143864	109310	10000.000000	31820	202	1.000000	31722	187	1.000000	9531665	0.983213
317871320	2099931	107586	10000.000000	31954	206	1.000000	31558	189	1.000000	9526695	0.983576
317890986	2055208	104656	10000.000000	31856	172	1.000000	31787	183	1.000000	9522003	0.983885
317896078	2012973	103040	10000.000000	31788	201	1.000000	31599	202	1.000000	9517203	0.984155
npatches	nstrain	runtime	dt	init_x	init_y	init_y_blood	init_z	init_S	beta0	beta1	beta2	beta3	mean_beta	B	d	delta	delta_blood	b[0]	mut	m	CTL	c	g	epsilon	k	het	lambda	rho	omega	x_max	patch.dyna	DELTA	A	VA
10000	1	100.000000	0.001000	21900	9499	5000000	0.001000	10000000	1.436184	1.014031	0.974171	0.533922	1	800000000	0.010000	1.000000	1.000000	80000	0.000050	0.004800	1	0.001000	1.000000	2.500000	1.000000	0.500000	0.000000	0.000000	0.000000	31872	0	10.000000	7.000000	1.000000
sus	inf	inf_blood	z	x[0]	y[0][0]	z[0]	x[1]	y[1][0]	z[1]	S[0]	synchrony
219000000	94990000	5000000	10.000000	21900	9499	0.001000	21900	9499	0.001000	10000000	0.000000
296298798	30496871	1591121	10000.000000	29010	3366	1.000000	29709	3179	1.000000	9994931	0.000000
311293779	10999341	571637	10000.000000	30781	1247	1.000000	30980	1111	1.000000	9989866	0.000000
315988930	4092475	213480	10000.000000	31499	473	1.000000	31630	447	1.000000	9984895	0.000000
317727630	1539903	79969	10000.000000	31838	186	1.000000	31845	145	1.000000	9979986	0.000000
318354002	581399	29952	10000.000000	31885	67	1.000000	31892	66	1.000000	9974974	0.000000
318576364	218954	11329	10000.000000	32021	21	1.000000	31803	20	1.000000	9970028	0.000000
318656737	82616	4251	9981.699190	31804	16	1.000000	31668	9	1.000000	9964981	0.000000
318697502	31665	1576	8835.524649	31971	6	1.000000	31801	4	1.000000	9960041	0.000000
318737420	14056	745	5026.915942	31753	0	0.256722	31615	1	0.480068	9955025	0.000000
318720409	8725	460	2108.279094	32108	1	0.049587	31758	0	0.063756	9950025	0.000000
318716631	6750	342	836.458948	31850	1	0.006971	31876	0	0.012124	9945138	0.000000
318717446	5887	305	358.213904	32059	2	0.001278	32096	0	0.001358	9940185	0.000000
318722305	5513	295	179.009061	31742	3	0.042403	31935	0	0.000485	9935243	0.000000
318713358	5440	246	95.772185	31603	0	0.032242	31981	1	0.000444	9930236	0.000000
318720113	5161	243	63.410880	31826	1	0.004746	31951	1	0.000493	9925176	0.000000
318710706	4971	250	47.336702	31819	1	0.005685	31776	0	0.000439	9920347	0.000000
318733212	4741	265	40.550135	31824	0	0.003484	31928	1	0.000405	9915295	0.000000
318718600	4566	224	28.963450	31858	0	0.000652	31859	0	0.000441	9910323	0.000000
318739574	4391	226	28.408534	31939	0	0.000420	31764	0	0.000403	9905464	0.000000
318709063	4357	203	25.652612	31882	0	0.000560	31831	0	0.000429	9900579	0.000000
318732752	4171	238	23.438434	32224	3	0.004225	32114	1	0.000493	9895659	0.000000
318723149	3966	223	26.598808	31915	1	0.000984	31833	0	0.000412	9890771	0.000000
318699290	3745	207	19.609622	31880	0	0.000490	31737	0	0.000401	9885760	0.000000
318723968	3614	195	17.121537	31802	0	0.000407	31913	0	0.000400	9880861	0.000000
318722463	3603	190	16.708183	31771	0	0.000400	31818	0	0.000400	9875947	0.000000
318747950	3607	173	18.497472	31993	1	0.000444	31853	1	0.000533	9870952	0.000000
318722697	3571	177	18.481045	32020	0	0.000410	31919	0	0.000530	9865883	0.000000
318731671	3569	182	18.315751	31860	0	0.000401	31867	0	0.000425	9860874	0.000000
318726966	3582	159	22.311185	31749	0	0.000400	31686	0	0.000405	9855910	0.000000
318724059	3481	172	22.005231	31874	1	0.000402	31880	0	0.000496	9850926	0.000000
318735685	3447	175	16.232996	31769	0	0.000549	31805	0	0.000408	9845984	0.000000
318738629	3342	185	14.390579	31894	0	0.000412	31695	0	0.000405	9840929	0.000000
318751819	3063	172	15.057753	31840	0	0.000401	31905	0	0.000400	9836037	0.000000
318704841	2969	155	11.802861	31985	0	0.000400	32086	0	0.000421	9831245	0.000000
318732166	2934	169	13.109984	31903	0	0.000408	31908	0	0.000402	9826395	0.000000
318714986	2969	140	14.414099	31685	2	0.000489	31813	0	0.000400	9821472	0.000000
318740359	2791	144	13.548318	31840	0	0.000463	32009	0	0.000400	9816500	0.000000
318728878	2876	146	13.722173	31822	0	0.000474	31920	1	0.000410	9811630	0.000000
318753186	2857	143	13.909948	31738	0	0.000406	31963	0	0.000403	9806752	0.000000
318697202	2764	175	11.525694	31755	0	0.000400	31831	0	0.000425	9801924	-1.#IND00
318726845	2803	138	12.729006	31800	1	0.000479	31797	0	0.000402	9797052	-1.#IND00
318730338	2834	128	12.419676	31869	1	0.001002	31899	1	0.000663	9792226	-1.#IND00
318736618	2593	140	13.881262	31777	0	0.000479	31801	0	0.000442	9787333	-1.#IND00
318732571	2516	119	10.351670	31625	0	0.000419	31903	2	0.001312	9782388	-1.#IND00
318700122	2394	118	9.480021	31771	0	0.000401	31585	0	0.000519	9777486	-1.#IND00
318713868	2246	124	9.985789	31990	0	0.000400	31902	0	0.000410	9772624	-1.#IND00
318725451	2292	111	9.416535	32122	0	0.000403	31751	1	0.000522	9767752	-1.#IND00
318740439	2179	119	9.224948	32031	0	0.000400	31926	0	0.000433	9762871	-1.#IND00
318713668	2124	105	10.051555	32014	0	0.000459	31839	1	0.000418	9758000	-1.#IND00
318728258	2160	118	8.668926	31935	0	0.000405	31967	1	0.000462	9753060	-1.#IND00
318714051	2153	99	8.870066	32067	0	0.000407	31981	0	0.000445	9748231	-1.#IND00
318715103	2190	121	7.188790	31870	0	0.000400	31942	0	0.000404	9743355	-1.#IND00
318729424	2151	112	8.699162	31569	0	0.000400	32049	0	0.000400	9738437	-1.#IND00
318741715	2125	99	8.731913	31832	0	0.000400	31896	0	0.000400	9733627	-1.#IND00
318725708	2079	109	8.829184	32021	0	0.000602	31722	0	0.000400	9728642	-1.#IND00
318734931	2064	99	7.474923	32064	1	0.000737	31820	0	0.000494	9723868	-1.#IND00
318719094	2091	101	7.664468	31882	0	0.000448	31801	0	0.000408	9719045	-1.#IND00
318704951	2079	100	8.879601	31900	0	0.000404	31924	0	0.000400	9714226	-1.#IND00
318732220	2122	130	8.388920	31882	0	0.000431	31827	0	0.000425	9709376	-1.#IND00
318723400	2048	110	7.859892	31831	0	0.000402	32182	0	0.000402	9704457	-1.#IND00
318726627	2066	97	7.137647	31936	0	0.000400	32084	0	0.000400	9699607	-1.#IND00
318748482	2073	108	9.128638	31854	0	0.000400	32093	1	0.000556	9694800	-1.#IND00
318748588	2060	108	9.492894	31773	2	0.000443	31835	0	0.000431	9689898	-1.#IND00
318742771	1994	96	9.638935	31684	0	0.000538	31624	0	0.000402	9685015	0.001702
318717125	1813	103	9.220090	31991	0	0.000411	31956	0	0.000486	9680186	0.002671
318749259	1891	94	8.006440	31642	0	0.000401	31700	0	0.000407	9675381	-0.000624
318718509	1799	90	6.722692	31843	0	0.000400	31822	0	0.000412	9670539	0.001399
318722470	1772	110	6.740427	31917	0	0.000400	31954	0	0.000401	9665855	0.002021
318719457	1804	97	7.359939	31807	0	0.000400	32025	0	0.000400	9661141	0.002922
318710017	1723	95	7.862947	31915	4	0.001573	31824	0	0.000413	9656354	0.002352
318743853	1703	86	6.874545	31912	1	0.055038	31937	0	0.000401	9651551	0.001865
318740254	1744	89	6.377715	31861	0	0.005339	31918	0	0.000414	9646769	0.002190
318721533	1711	93	7.216151	31866	0	0.000804	32147	0	0.000401	9641947	0.001879
318734141	1651	80	7.671874	31851	0	0.000433	31730	0	0.000406	9637145	0.000994
318707354	1674	67	6.129986	32002	0	0.000403	32062	0	0.000400	9632340	0.000639
318731438	1642	82	6.348646	32133	0	0.000405	31987	0	0.000400	9627479	0.000470
318747797	1575	80	5.988288	31823	0	0.000400	31791	1	0.000599	9622676	0.000704
318710676	1554	68	7.011231	31884	0	0.000400	31819	0	0.000422	9617860	0.001107
318715299	1550	71	7.477095	31688	0	0.000400	32018	0	0.000402	9612970	0.001374
318729684	1544	90	6.515879	31807	0	0.000418	31920	0	0.000400	9608170	0.002383
318735769	1579	73	7.489440	31832	0	0.000401	32049	0	0.000400	9603416	0.003138
318741831	1490	80	6.413654	31957	0	0.000400	31857	0	0.000469	9598633	0.003114
318726810	1392	73	6.278297	31836	0	0.000400	31690	0	0.000405	9593755	0.002446
318733816	1239	59	6.518842	32260	0	0.000400	31812	0	0.000400	9588847	0.002520
318738305	1267	61	6.393515	31712	0	0.000400	31891	0	0.000400	9583939	0.002312
318726625	1214	57	5.834798	31815	0	0.000406	31869	0	0.000400	9579315	0.003629
318741891	1205	74	5.612120	31955	0	0.000400	31858	0	0.000400	9574535	0.003790
318719695	1197	60	5.703395	32000	0	0.000400	31957	0	0.000400	9569771	0.004197
318720098	1237	58	6.006740	31814	0	0.000400	31967	0	0.000400	9564859	0.005128
318725398	1270	70	5.629040	31989	0	0.000400	32018	0	0.000400	9560091	0.005469
318721279	1242	68	6.370705	31957	0	0.000400	32196	0	0.000400	9555352	0.003965
318741835	1160	86	6.787897	31904	0	0.000400	31891	0	0.000400	9550587	0.004383
318720721	1217	66	6.216643	31999	0	0.000400	31884	0	0.000483	9545798	0.005633
318722368	1189	58	5.740896	31842	0	0.000400	31721	0	0.000407	9541136	0.005563
318714229	1210	49	5.943592	31737	0	0.000849	31772	0	0.000400	9536387	0.006191
318735903	1207	65	5.478842	31978	0	0.000437	31887	0	0.000400	9531503	0.006240
318729678	1151	58	5.281946	31879	0	0.000403	32176	0	0.000400	9526741	0.007137
318726098	1138	55	5.478714	31936	0	0.000400	31888	2	0.000820	9521838	0.006875
318717435	1198	60	6.336940	31923	0	0.000400	31728	0	0.000917	9517287	0.006538
npatches	nstrain	runtime	dt	init_x	init_y	init_y_blood	init_z	init_S	beta0	beta1	beta2	beta3	mean_beta	B	d	delta	delta_blood	b[0]	mut	m	CTL	c	g	epsilon	k	het	lambda	rho	omega	x_max	patch.dyna	DELTA	A	VA
10000	1	100.000000	0.001000	21900	9499	5000000	0.001000	10000000	1.427697	0.914821	0.730590	1.311393	1	800000000	0.010000	1.000000	1.000000	80000	0.000050	0.004800	1	0.001000	1.000000	2.500000	2.000000	0.500000	0.000000	0.000000	0.000000	31872	0	10.000000	7.000000	1.000000
sus	inf	inf_blood	z	x[0]	y[0][0]	z[0]	x[1]	y[1][0]	z[1]	S[0]	synchrony
219000000	94990000	5000000	10.000000	21900	9499	0.001000	21900	9499	0.001000	10000000	0.000000
302351533	11924790	633640	10000.000000	29949	1330	1.000000	30174	1126	1.000000	9995041	0.000000
316096401	1694926	90040	10000.000000	31657	190	1.000000	31634	168	1.000000	9989970	0.000000
318330905	246795	13094	10000.000000	31781	25	1.000000	31826	28	1.000000	9985100	0.000000
318662044	36403	1958	9540.071865	31765	2	0.910805	31974	5	1.000000	9980011	0.000000
318698025	7875	404	3773.697655	31923	0	0.154481	31910	1	0.329938	9975071	0.000000
318729821	4198	212	860.114599	32029	0	0.021953	31759	0	0.212266	9970056	0.000000
318726165	3453	166	221.505622	32123	0	0.003165	32029	0	0.018049	9965192	0.000000
318717423	3225	154	68.718216	31763	0	0.000626	31934	0	0.001925	9960249	0.000000
318760659	3129	156	30.844823	32019	1	0.000546	31735	0	0.000766	9955319	0.000000
318730432	3074	175	19.279152	32080	2	0.001013	31961	0	0.000430	9950343	0.000000
318728329	3046	161	14.700922	31863	0	0.000543	31791	0	0.000426	9945349	0.000000
318723431	3097	181	14.780508	32047	0	0.000445	31921	0	0.000402	9940446	0.000000
318726474	3089	160	12.643074	31801	0	0.000404	31837	0	0.000400	9935408	0.000000
318723171	3198	174	14.490848	31695	1	0.001226	31829	0	0.000400	9930409	0.000000
318731565	3012	153	15.238612	32044	0	0.000550	32050	0	0.000438	9925431	0.000000
318738576	2910	146	13.634330	31919	0	0.000412	31941	1	0.000413	9920413	0.000000
318717292	2803	155	9.354081	31874	0	0.000401	31847	0	0.000405	9915535	0.000000
318716227	2804	130	10.198660	31768	2	0.001503	31640	0	0.000400	9910570	0.000000
318727397	2736	149	10.082710	31961	1	0.001539	31785	0	0.000400	9905439	0.000000
318721270	2794	143	11.516853	31890	0	0.000608	31899	0	0.000400	9900519	0.000000
318736924	2688	128	12.157432	31872	0	0.000417	32003	0	0.000400	9895655	0.000000
318735985	2619	129	10.228603	31878	0	0.000401	31966	0	0.000415	9890735	0.000000
318701980	2573	160	10.600691	32060	0	0.000400	31735	0	0.000401	9885766	0.000000
318721392	2473	136	11.356498	31705	0	0.000400	31950	1	0.000404	9880743	0.000000
318735257	2497	123	8.912002	31865	0	0.000453	32265	0	0.000408	9875767	0.000000
318739111	2472	120	8.668280	31810	0	0.000404	31963	0	0.000401	9870891	0.000000
318722324	2357	136	10.259158	31967	0	0.000400	31627	1	0.000886	9865949	0.000000
318750864	2368	116	8.509351	31828	0	0.000859	31761	0	0.000479	9861076	0.000000
318709585	2267	104	7.715446	31815	0	0.000437	31868	0	0.000406	9856299	0.000000
318724914	2129	123	8.817248	31916	0	0.000403	31723	0	0.000400	9851302	0.000000
318746542	2053	119	8.375406	31901	0	0.000400	31935	0	0.000400	9846315	0.000000
318719794	2082	97	10.079291	31878	0	0.000400	31881	0	0.000400	9841291	0.000000
318724240	2129	104	9.065509	31758	1	0.000422	31967	0	0.000401	9836233	0.000000
318732592	2162	103	8.829813	31982	4	0.005842	32081	0	0.000400	9831245	0.000000
318733774	2012	112	8.670373	31888	0	0.007459	31870	0	0.000400	9826296	0.000000
318717507	1996	77	8.409059	31937	0	0.001085	31634	0	0.000400	9821323	0.000000
318722341	1831	107	7.986155	31836	0	0.000456	31609	0	0.000400	9816499	0.000000
318719279	1808	93	7.901248	31917	0	0.000404	31955	0	0.000400	9811524	0.000000
318746019	1705	82	6.320337	31887	0	0.000400	31832	0	0.000400	9806711	0.000000
318720636	1569	83	5.922248	31903	0	0.000400	31772	0	0.000400	9801858	-1.#IND00
318722228	1561	90	6.348825	32039	0	0.000400	31966	0	0.000400	9796948	-1.#IND00
318715189	1573	79	7.555151	32176	0	0.000400	32006	0	0.000414	9792013	-1.#IND00
318708569	1593	71	5.977584	31810	0	0.000400	31899	0	0.000401	9787000	-1.#IND00
318719642	1568	75	6.816790	31862	1	0.000474	31830	0	0.000400	9782175	-1.#IND00
318745792	1384	79	6.401055	31983	0	0.000422	31842	0	0.000400	9777324	-1.#IND00
318725161	1336	60	6.677552	31707	1	0.000501	31826	0	0.000400	9772432	-1.#IND00
318735316	1386	61	6.119185	31930	0	0.000418	32066	1	0.000406	9767461	-1.#IND00
318749297	1382	68	5.929855	32080	0	0.000401	31778	0	0.000405	9762676	-1.#IND00
318716788	1219	61	5.468123	31855	0	0.000400	31604	0	0.000465	9757753	-1.#IND00
318751407	1208	64	5.682222	32071	0	0.000494	31887	0	0.000405	9752900	-1.#IND00
318730599	1234	73	6.077118	31852	0	0.000416	31824	0	0.000400	9748039	-1.#IND00
318705846	1270	74	5.588562	31899	0	0.000407	31830	0	0.000400	9743053	-1.#IND00
318723828	1264	57	6.392062	31883	0	0.000400	31868	0	0.000400	9738152	-1.#IND00
318727270	1235	80	6.151317	32091	0	0.000400	31917	0	0.000417	9733393	-1.#IND00
318719941	1194	59	5.687567	31630	0	0.000430	31891	0	0.000401	9728466	-1.#IND00
318719521	1183	75	5.797414	31950	0	0.000402	31821	0	0.000400	9723625	-1.#IND00
318743430	1128	58	5.892949	31766	0	0.000400	32019	1	0.000499	9718760	-1.#IND00
318716484	1046	54	5.592340	31991	0	0.000400	31881	0	0.000409	9713857	-1.#IND00
318723313	984	50	5.117583	31850	0	0.000400	31926	0	0.000401	9709047	-1.#IND00
318737900	929	58	6.197910	31946	2	0.000595	32047	0	0.000412	9704017	-1.#IND00
318725757	973	57	5.647430	31794	1	0.006472	31827	0	0.000401	9698951	-1.#IND00
318719309	990	57	5.490649	31775	0	0.001074	31773	0	0.000400	9694130	-1.#IND00
318726442	954	38	5.192662	31716	0	0.000455	31745	0	0.000400	9689293	-1.#IND00
318726350	863	39	4.859804	31814	0	0.000404	31940	0	0.000400	9684351	-1.#IND00
318711805	899	44	5.174281	31873	0	0.000400	31932	0	0.000400	9679600	-1.#IND00
318727219	938	51	5.455498	31986	0	0.000400	31731	0	0.000400	9674696	-1.#IND00
318723866	913	41	4.940785	31698	0	0.000400	31750	0	0.000400	9669795	-1.#IND00
318717950	916	37	5.065933	32000	0	0.000400	31744	0	0.000400	9664895	-1.#IND00
318712030	855	44	4.960986	31880	0	0.000400	31733	0	0.000400	9660053	-1.#IND00
318715011	800	38	4.832893	31927	0	0.000400	31814	0	0.000400	9655246	-1.#IND00
318708547	809	41	5.452644	31700	0	0.000400	31999	0	0.000400	9650357	-1.#IND00
318742648	787	58	4.965184	31913	0	0.000400	31838	0	0.000400	9645421	-1.#IND00
318734105	744	27	4.782838	31677	0	0.000400	31942	0	0.000400	9640663	-1.#IND00
318707709	787	44	5.225623	31743	0	0.000400	31827	0	0.000400	9635819	-1.#IND00
318719289	800	44	4.888283	32053	0	0.000400	31612	0	0.000400	9630982	-1.#IND00
318716078	708	35	4.935443	31855	0	0.000400	31934	0	0.000400	9626147	-1.#IND00
318725790	711	31	4.514592	31957	0	0.000400	31844	0	0.000400	9621233	-1.#IND00
318741014	638	26	4.668170	31857	0	0.000400	31977	0	0.000400	9616375	-1.#IND00
318716830	594	34	4.523455	31716	0	0.000400	31881	0	0.000400	9611473	-1.#IND00
318705644	582	38	4.662533	31831	0	0.000400	31765	0	0.000400	9606737	-1.#IND00
318726739	607	34	4.496617	31758	0	0.000400	31716	0	0.000400	9601903	-1.#IND00
318748955	629	28	4.873503	31826	0	0.000400	31904	0	0.000424	9597091	-1.#IND00
318708111	568	26	4.854735	31820	0	0.000400	32006	0	0.000402	9592238	-1.#IND00
318724726	526	23	4.494783	31891	1	0.000729	31843	0	0.000400	9587375	-1.#IND00
318721855	543	20	4.590326	32001	0	0.000505	31875	0	0.000400	9582641	-1.#IND00
318721519	546	25	4.625339	31933	0	0.000408	31849	0	0.000400	9577803	-1.#IND00
318732939	574	36	4.500566	31949	0	0.000401	31856	0	0.000419	9573071	-1.#IND00
318722461	547	27	4.576364	31835	0	0.000429	31974	0	0.000401	9568343	-1.#IND00
318724086	579	29	5.279973	31765	0	0.000402	32083	0	0.000560	9563594	-1.#IND00
318729446	565	26	4.657144	31702	0	0.000505	31878	0	0.000413	9558730	-1.#IND00
318708798	612	32	4.584910	31785	0	0.000408	31751	0	0.000506	9553963	-1.#IND00
318729116	643	41	5.209453	31817	0	0.000401	31717	0	0.000409	9549189	-1.#IND00
318695689	604	35	5.650363	31911	0	0.000422	31860	0	0.000401	9544467	-1.#IND00
318718161	571	30	4.744770	31747	0	0.000402	32082	0	0.000400	9539734	-1.#IND00
318746045	538	30	4.848276	31802	0	0.000400	31890	0	0.000400	9534917	-1.#IND00
318728123	571	31	4.641532	31872	0	0.000400	31984	0	0.000400	9530229	-1.#IND00
318742501	557	24	4.387413	31879	0	0.000401	31915	0	0.000400	9525493	-1.#IND00
318738087	599	28	4.412747	31988	0	0.000400	31957	0	0.000400	9520741	-1.#IND00
318731183	601	28	4.775294	31920	0	0.000400	31859	0	0.000416	9516071	-1.#IND00
npatches	nstrain	runtime	dt	init_x	init_y	init_y_blood	init_z	init_S	beta0	beta1	beta2	beta3	mean_beta	B	d	delta	delta_blood	b[0]	mut	m	CTL	c	g	epsilon	k	het	lambda	rho	omega	x_max	patch.dyna	DELTA	A	VA
10000	1	100.000000	0.001000	21900	9499	5000000	0.001000	10000000	0.657303	0.994440	0.898389	0.886067	1	800000000	0.010000	1.000000	1.000000	80000	0.000050	0.004800	1	0.001000	1.000000	2.500000	3.000000	0.500000	0.000000	0.000000	0.000000	31872	0	10.000000	7.000000	1.000000
sus	inf	inf_blood	z	x[0]	y[0][0]	z[0]	x[1]	y[1][0]	z[1]	S[0]	synchrony
219000000	94990000	5000000	10.000000	21900	9499	0.001000	21900	9499	0.001000	10000000	0.000000
305513639	4663738	253348	10000.000000	30938	425	1.000000	30684	472	1.000000	9995011	0.000000
317325404	259876	13938	10000.000000	31783	19	1.000000	31924	22	1.000000	9989959	0.000000
318604925	15546	822	7792.347364	31984	1	0.594485	31940	1	0.819299	9984934	0.000000
318722143	3341	159	1503.109549	31818	1	0.066181	31964	0	0.083395	9980004	0.000000
318726711	2198	112	243.598545	31962	0	0.006855	31940	0	0.007508	9975048	0.000000
318702728	1878	78	48.801203	31956	0	0.001037	31866	0	0.000981	9970203	0.000000
318726559	1733	91	15.938721	31767	1	0.000491	31977	0	0.000447	9965223	0.000000
318730455	1671	87	8.974993	31952	0	0.000529	31777	1	0.000455	9960212	0.000000
318727019	1678	84	7.071449	31920	0	0.000410	32049	0	0.000495	9955225	0.000000
318698471	1691	85	6.564742	31894	0	0.000401	31699	0	0.000408	9950212	0.000000
318731878	1664	90	6.426050	32152	0	0.000400	31805	0	0.000400	9945196	0.000000
318716864	1665	80	6.440034	31901	0	0.000400	31685	1	0.000902	9940190	0.000000
318741154	1647	76	6.698676	31860	0	0.000401	31847	1	0.001501	9935259	0.000000
318749732	1575	83	6.540723	31879	1	0.000529	31807	0	0.000495	9930184	0.000000
318748077	1532	66	6.346124	31746	0	0.000421	31963	0	0.000408	9925268	0.000000
318713420	1403	72	6.334090	31687	1	0.000447	31762	0	0.000400	9920274	0.000000
318704528	1318	62	5.855419	31950	0	0.000641	31833	0	0.000400	9915231	0.000000
318713439	1275	75	5.557770	31869	0	0.000420	31778	0	0.000400	9910140	0.000000
318709922	1358	63	5.706356	31670	0	0.000401	31900	0	0.000435	9905172	0.000000
318715070	1331	57	6.094107	31920	0	0.000400	31909	0	0.000403	9900176	0.000000
318740663	1303	59	6.436139	32054	0	0.000436	31983	0	0.000412	9895241	0.000000
318717649	1347	73	6.691090	31896	0	0.000403	31753	0	0.000401	9890267	0.000000
318714871	1384	58	6.204473	31823	0	0.000400	31949	1	0.000455	9885197	0.000000
318728246	1370	69	6.454237	31514	0	0.000400	31986	2	0.001160	9880156	0.000000
318736873	1224	72	6.231814	31845	0	0.000400	31717	0	0.000775	9875059	0.000000
318738162	1176	56	5.414593	31799	0	0.000400	31890	0	0.000475	9870266	0.000000
318734931	1183	69	5.212717	31880	0	0.000400	32077	0	0.000406	9865313	0.000000
318737618	1129	59	5.228169	31704	1	0.000407	31855	0	0.000400	9860314	0.000000
318732377	1057	65	5.200076	31858	0	0.000413	31977	0	0.000400	9855368	0.000000
318728308	1065	57	5.013173	31859	0	0.000408	31943	0	0.000400	9850455	0.000000
318725534	1006	48	5.538056	32086	0	0.000401	32128	0	0.000400	9845506	0.000000
318739891	941	51	5.245723	31973	0	0.000400	31858	1	0.000783	9840488	0.000000
318732084	910	43	4.915637	31890	0	0.000400	32115	0	0.000518	9835644	0.000000
318715664	872	52	4.847918	31940	0	0.000400	31820	0	0.000410	9830558	0.000000
318689471	844	46	5.154725	32091	0	0.000400	32040	0	0.000401	9825724	0.000000
318744933	776	45	5.242647	31890	0	0.000400	31816	0	0.000400	9820851	0.000000
318726537	726	36	4.920405	31897	0	0.000510	31899	0	0.000400	9816083	0.000000
318702691	619	40	5.259431	31854	0	0.000423	32172	0	0.000400	9811241	0.000000
318729346	601	44	4.748505	32065	0	0.000402	31830	0	0.000400	9806436	0.000000
318737454	527	30	4.717493	31952	0	0.000400	31958	0	0.000408	9801620	-1.#IND00
318723410	480	25	4.508952	31770	0	0.000400	31865	0	0.000400	9796763	-1.#IND00
318721156	460	23	4.316940	31868	0	0.000400	31824	0	0.000400	9791837	-1.#IND00
318723746	452	19	4.308488	31859	0	0.000400	32027	0	0.000400	9786986	-1.#IND00
318721159	424	21	4.360551	31829	0	0.000400	31962	0	0.000400	9781998	-1.#IND00
318726398	484	24	4.319664	31867	0	0.000400	31926	0	0.000400	9777017	-1.#IND00
318711398	457	27	4.504034	31885	0	0.000400	31646	0	0.000400	9772092	-1.#IND00
318708324	485	21	4.477095	31750	0	0.000400	31905	0	0.000400	9767244	-1.#IND00
318711610	497	30	5.002056	31767	0	0.000400	31864	0	0.000400	9762452	-1.#IND00
318738359	553	18	4.948159	31783	0	0.000400	32099	0	0.000400	9757539	-1.#IND00
318709690	551	32	4.736946	32022	1	0.000415	31905	0	0.000400	9752639	-1.#IND00
318716029	512	40	5.473707	31843	0	0.000406	31908	0	0.000412	9747859	-1.#IND00
318718251	530	32	4.739169	31983	0	0.000400	32006	1	0.000559	9743045	-1.#IND00
318733436	495	19	4.623475	31999	0	0.000400	31785	0	0.000414	9738020	-1.#IND00
318695716	458	26	4.351099	31665	0	0.000400	31996	0	0.000401	9733226	-1.#IND00
318738358	487	21	4.449929	31754	0	0.000400	31949	0	0.000400	9728248	-1.#IND00
318724821	425	16	4.446350	31638	0	0.000400	31960	0	0.000400	9723419	-1.#IND00
318726593	391	20	4.383428	31989	0	0.000400	31994	0	0.000400	9718667	-1.#IND00
318692664	348	20	4.294077	31997	0	0.000474	31920	0	0.000400	9713737	-1.#IND00
318709474	380	23	4.305850	31504	0	0.000406	31862	0	0.000400	9708815	-1.#IND00
318757280	373	17	4.878704	31831	0	0.000400	31885	0	0.000400	9703941	-1.#IND00
318710309	347	20	4.976472	31895	0	0.000400	31922	0	0.000400	9699039	-1.#IND00
318725993	331	20	4.371473	31845	0	0.000400	31809	0	0.000400	9694099	-1.#IND00
318718288	330	13	4.288016	32126	0	0.000400	32023	0	0.000400	9689199	-1.#IND00
318705358	283	16	4.454834	31869	0	0.000400	31911	0	0.000400	9684386	-1.#IND00
318707323	239	15	4.205706	31774	0	0.000400	31579	0	0.000400	9679543	-1.#IND00
318729036	237	14	4.147791	31851	0	0.000403	31924	0	0.000459	9674652	-1.#IND00
318727156	198	7	4.103539	31884	0	0.000400	31977	0	0.000405	9669819	-1.#IND00
318717060	210	7	4.137310	31898	0	0.000400	31936	0	0.000400	9664881	-1.#IND00
318717142	208	9	4.190949	32078	0	0.000400	32115	0	0.000400	9659881	-1.#IND00
318743853	211	9	4.221380	31802	0	0.000400	32146	0	0.000400	9655127	-1.#IND00
318737763	193	10	4.341666	32036	0	0.000400	32042	0	0.000400	9650193	-1.#IND00
318706057	206	7	4.228300	31840	0	0.000400	31819	0	0.000400	9645341	-1.#IND00
318726368	196	6	4.235686	31732	0	0.000400	31673	0	0.000400	9640555	-1.#IND00
318712284	183	9	4.227870	31790	0	0.000400	31816	0	0.000400	9635527	-1.#IND00
318708122	189	14	4.159729	31788	0	0.000402	31956	0	0.000400	9630726	-1.#IND00
318711650	146	13	4.084642	31890	0	0.000400	32027	0	0.000400	9625948	-1.#IND00
318729791	152	8	4.081062	31824	0	0.000400	31913	0	0.000400	9621088	-1.#IND00
318740175	174	9	4.071085	32031	0	0.000400	31756	0	0.000400	9616339	-1.#IND00
318738650	178	8	4.160102	31666	0	0.000400	31757	0	0.000400	9611489	-1.#IND00
318714380	142	10	4.102064	31919	0	0.000400	31912	0	0.000400	9606713	-1.#IND00
318738937	133	6	4.103896	31800	0	0.000400	31950	0	0.000400	9601977	-1.#IND00
318707820	136	8	4.118347	31741	0	0.000400	32148	0	0.000400	9597207	-1.#IND00
318719652	128	10	4.123573	31744	0	0.000400	31953	0	0.000400	9592558	-1.#IND00
318712204	120	5	4.071096	32046	0	0.000400	31949	0	0.000400	9587747	-1.#IND00
318734195	126	6	4.080659	31735	0	0.000400	31783	0	0.000400	9583041	-1.#IND00
318748456	122	6	4.130697	31595	0	0.000400	31792	0	0.000400	9578280	-1.#IND00
318717147	105	3	4.075024	31787	0	0.000400	31996	0	0.000400	9573558	-1.#IND00
318714704	105	4	4.140530	32006	0	0.000400	31873	0	0.000400	9568687	-1.#IND00
318730186	112	5	4.075980	31921	0	0.000400	31920	0	0.000400	9563951	-1.#IND00
318758020	137	8	4.078993	32035	0	0.000400	32041	0	0.000400	9559151	-1.#IND00
318734124	122	7	4.123235	31916	0	0.000400	31994	0	0.000400	9554456	-1.#IND00
318724015	134	5	4.145487	32041	0	0.000400	31785	0	0.000400	9549664	-1.#IND00
318711225	134	5	4.166093	32007	0	0.000400	31828	0	0.000400	9544964	-1.#IND00
318729033	159	10	4.082236	32086	0	0.000400	31706	0	0.000400	9540171	-1.#IND00
318716948	160	2	4.109678	31968	0	0.000400	31625	0	0.000400	9535292	-1.#IND00
318712404	131	10	4.206583	31642	0	0.000400	32010	0	0.000400	9530542	-1.#IND00
318712904	133	6	4.341559	31892	0	0.000400	31740	0	0.000400	9525808	-1.#IND00
318733012	127	3	4.156588	31986	0	0.000400	31815	0	0.000400	9521104	-1.#IND00
318730700	112	8	4.263424	31897	0	0.000400	31881	0	0.000400	9516323	-1.#IND00
npatches	nstrain	runtime	dt	init_x	init_y	init_y_blood	init_z	init_S	beta0	beta1	beta2	beta3	mean_beta	B	d	delta	delta_blood	b[0]	mut	m	CTL	c	g	epsilon	k	het	lambda	rho	omega	x_max	patch.dyna	DELTA	A	VA
10000	1	100.000000	0.001000	21900	9499	5000000	0.001000	10000000	0.989832	1.403571	0.947283	1.005241	1	800000000	0.010000	1.000000	1.000000	80000	0.000050	0.004800	1	0.001000	1.000000	2.500000	4.000000	0.500000	0.000000	0.000000	0.000000	31872	0	10.000000	7.000000	1.000000
sus	inf	inf_blood	z	x[0]	y[0][0]	z[0]	x[1]	y[1][0]	z[1]	S[0]	synchrony
219000000	94990000	5000000	10.000000	21900	9499	0.001000	21900	9499	0.001000	10000000	0.000000
307219651	1824344	101330	10000.000000	30803	176	1.000000	30500	184	1.000000	9995056	0.000000
317715783	39916	2182	9819.282593	31878	3	1.000000	31790	4	0.943813	9989924	0.000000
318622510	2728	138	2176.154617	31706	0	0.123039	32014	0	0.378699	9984918	0.000000
318714549	1443	69	278.381669	31817	0	0.013661	31807	1	0.098288	9979990	0.000000
318734570	1249	67	44.320252	31731	0	0.001484	31542	0	0.008497	9975039	0.000000
318727512	1294	50	12.527177	31460	0	0.000488	31765	0	0.001062	9970081	0.000000
318733504	1225	50	6.759108	32097	0	0.000407	31784	0	0.000454	9964958	0.000000
318740557	1134	61	6.471050	31937	0	0.000400	32002	0	0.000415	9959947	0.000000
318721865	1068	49	5.584621	31814	0	0.000400	31814	0	0.000412	9955032	0.000000
318736215	1004	50	5.076417	31985	0	0.000400	31631	0	0.000401	9949979	0.000000
318730449	852	44	4.844881	32029	0	0.000400	31790	0	0.000449	9945059	0.000000
318726902	850	45	4.773110	31762	0	0.000400	32131	0	0.000404	9940102	0.000000
318723555	940	40	5.021048	31722	0	0.000400	32005	0	0.000400	9935102	0.000000
318722037	991	42	5.611458	31917	0	0.000400	31878	0	0.000400	9930234	0.000000
318740320	944	52	4.942449	31687	0	0.000400	31627	0	0.000782	9925256	0.000000
318709259	925	47	5.032675	31760	0	0.000400	31970	0	0.000431	9920306	0.000000
318723297	909	51	5.031327	31865	0	0.000400	31653	0	0.000419	9915298	0.000000
318755122	931	59	5.028219	31859	0	0.000400	31531	0	0.000459	9910368	0.000000
318724393	936	40	5.144503	31755	0	0.000400	31683	0	0.000429	9905403	0.000000
318725878	901	48	5.390183	31859	0	0.000400	31522	0	0.000402	9900424	0.000000
318737388	920	34	5.730401	31748	0	0.000400	31716	0	0.000400	9895477	0.000000
318704630	840	39	5.680862	32037	0	0.000410	31684	0	0.000400	9890509	0.000000
318735748	857	41	5.068039	32055	1	0.000620	32077	0	0.000400	9885621	0.000000
318752367	859	33	5.469959	32024	0	0.000440	32001	0	0.000400	9880729	0.000000
318712341	740	37	4.983952	31804	0	0.000403	31867	0	0.000400	9875860	0.000000
318735115	743	42	4.750478	31802	0	0.000400	31628	0	0.000423	9870841	0.000000
318700056	696	40	4.869523	31797	0	0.000400	32072	0	0.000402	9865822	0.000000
318723108	663	31	4.797224	31799	0	0.000400	32010	1	0.000416	9860905	0.000000
318724369	649	32	4.727064	31795	0	0.000400	31828	0	0.000404	9856027	0.000000
318720818	607	33	4.462255	31772	0	0.000400	31850	0	0.000400	9851146	0.000000
318736673	633	27	4.420796	32000	0	0.000483	31619	0	0.000400	9846283	0.000000
318701401	605	23	4.597256	32084	0	0.000407	31897	0	0.000400	9841343	0.000000
318720062	524	25	4.918692	31973	0	0.000400	31601	0	0.000400	9836452	0.000000
318708542	441	24	4.832897	31840	0	0.000400	31741	0	0.000400	9831514	0.000000
318708748	394	24	4.509984	31805	0	0.000419	31728	0	0.000400	9826619	0.000000
318730507	386	24	4.719697	31925	0	0.000401	32036	0	0.000400	9821691	0.000000
318722323	405	20	4.486563	32092	0	0.000400	32209	0	0.000400	9816718	0.000000
318716348	368	27	4.337737	31708	0	0.000400	31801	0	0.000400	9811790	0.000000
318729311	312	23	4.255012	31735	0	0.000400	31846	0	0.000400	9806823	0.000000
318697095	307	10	4.309542	31759	0	0.000400	31603	0	0.000400	9801901	-1.#IND00
318724229	294	13	4.331582	31890	0	0.000400	31670	1	0.000407	9797044	-1.#IND00
318732083	276	15	4.237354	31872	0	0.000400	31871	0	0.000455	9792108	-1.#IND00
318732030	327	13	4.425344	31878	0	0.000536	31694	0	0.000404	9787287	-1.#IND00
318740681	305	16	4.568507	31921	0	0.000411	31765	0	0.000400	9782250	-1.#IND00
318761708	346	15	4.435989	32233	0	0.000401	31717	0	0.000400	9777410	-1.#IND00
318726524	340	23	4.569871	32188	0	0.000400	31890	0	0.000400	9772544	-1.#IND00
318720175	397	20	4.366220	31782	1	0.000567	31893	0	0.000400	9767648	-1.#IND00
318734548	414	19	4.417957	31786	0	0.000492	31831	0	0.000400	9762887	-1.#IND00
318726407	350	16	4.472275	31625	0	0.000407	31673	0	0.000400	9757863	-1.#IND00
318719424	339	12	4.452527	32097	0	0.000400	31913	0	0.000400	9753022	-1.#IND00
318714895	339	16	4.550176	31721	0	0.000400	31959	0	0.000400	9748164	-1.#IND00
318732665	408	29	5.010561	31782	0	0.000400	31894	0	0.000400	9743243	-1.#IND00
318723284	385	14	4.415934	31849	0	0.000400	31957	0	0.000400	9738384	-1.#IND00
318711835	413	23	4.500899	31724	0	0.000400	31695	0	0.000400	9733475	-1.#IND00
318727174	407	13	4.644891	31874	0	0.000400	32043	0	0.000400	9728673	-1.#IND00
318733317	392	25	4.318975	31882	0	0.000400	31855	0	0.000400	9723854	-1.#IND00
318706660	414	22	4.285126	31956	0	0.000400	31766	0	0.000400	9718874	-1.#IND00
318712553	404	23	4.437907	32086	0	0.000400	31962	0	0.000400	9714054	-1.#IND00
318746445	399	20	4.379057	32037	0	0.000400	32238	0	0.000400	9709285	-1.#IND00
318717574	351	12	4.462798	31661	0	0.000400	31748	0	0.000400	9704404	-1.#IND00
318737095	337	14	4.230070	31738	0	0.000400	31806	0	0.000400	9699553	-1.#IND00
318742320	327	18	4.230614	31751	0	0.000400	31956	0	0.000400	9694675	-1.#IND00
318723277	328	9	4.225845	31882	0	0.000400	31900	0	0.000400	9689739	-1.#IND00
318734484	305	19	4.234435	31922	0	0.000400	31917	0	0.000400	9684860	-1.#IND00
318744901	321	18	4.385364	32117	0	0.000400	31840	0	0.000400	9679969	-1.#IND00
318733180	379	21	4.478516	31815	0	0.000400	31677	1	0.000416	9675040	-1.#IND00
318738755	358	8	4.371346	31981	0	0.000400	31753	0	0.000406	9670229	-1.#IND00
318737458	319	16	4.236812	31843	0	0.000400	31937	0	0.000400	9665349	-1.#IND00
318712841	334	20	4.216406	31695	0	0.000400	32005	0	0.000400	9660499	-1.#IND00
318742115	393	18	4.304698	32054	0	0.000400	31868	0	0.000400	9655658	-1.#IND00
318737664	358	18	4.346787	31934	0	0.000400	31868	1	0.000423	9650861	-1.#IND00
318713157	381	23	4.298442	31821	0	0.000400	31950	0	0.000404	9646004	-1.#IND00
318730283	351	19	4.275126	32130	0	0.000400	31890	0	0.000400	9641142	-1.#IND00
318724117	374	18	4.343546	31849	0	0.000406	31861	0	0.000481	9636232	-1.#IND00
318709494	332	24	4.303052	31704	0	0.000400	31855	0	0.000406	9631397	-1.#IND00
318722624	388	31	4.274292	31999	0	0.000400	31946	0	0.000400	9626555	-1.#IND00
318723057	364	20	4.209822	31822	0	0.000453	32070	0	0.000477	9621672	-1.#IND00
318724374	394	26	4.371844	32044	0	0.000404	31966	0	0.000406	9616780	-1.#IND00
318731590	359	23	4.286669	31792	1	0.000548	31888	0	0.000400	9611874	-1.#IND00
318729022	328	21	4.234263	31881	0	0.002654	32041	0	0.000427	9607032	-1.#IND00
318732199	338	14	4.298835	31832	0	0.000584	31873	0	0.000402	9602142	-1.#IND00
318707312	325	15	4.716327	31928	0	0.000415	31942	0	0.000400	9597302	-1.#IND00
318705645	312	15	4.322946	32024	0	0.000401	32150	0	0.000400	9592441	-1.#IND00
318722514	324	13	4.438682	31880	0	0.000400	31993	0	0.000400	9587620	-1.#IND00
318742363	316	16	4.768101	31539	0	0.000400	32101	0	0.000400	9582857	-1.#IND00
318732789	297	19	4.372035	31782	0	0.000400	31858	0	0.000400	9578065	-1.#IND00
318743047	313	13	4.237760	31988	0	0.000400	32152	0	0.000400	9573337	-1.#IND00
318734946	273	17	4.299197	31947	1	0.000545	31871	0	0.000400	9568619	-1.#IND00
318749539	244	15	4.218813	31681	0	0.000435	31819	0	0.000400	9563790	-1.#IND00
318728001	286	7	4.209461	31727	0	0.000424	31990	0	0.000400	9559067	-1.#IND00
318720687	270	15	4.152759	31763	0	0.000402	31926	0	0.000400	9554265	-1.#IND00
318736492	301	16	4.211816	31875	0	0.000400	31703	0	0.000400	9549670	-1.#IND00
318707893	298	15	4.196257	31726	0	0.000400	31985	0	0.000400	9544860	-1.#IND00
318698972	301	17	4.222793	31788	0	0.000400	31831	0	0.000400	9540019	-1.#IND00
318726633	270	17	4.311488	31899	0	0.000400	31582	0	0.000400	9535226	-1.#IND00
318733082	235	11	4.612575	31862	0	0.000400	31979	0	0.000400	9530496	-1.#IND00
318745701	233	12	4.303986	31485	0	0.000400	31972	0	0.000400	9525766	-1.#IND00
318699502	212	7	4.239998	31858	0	0.000400	31801	0	0.000400	9521119	-1.#IND00
318739662	219	16	4.176014	31789	0	0.000400	32025	0	0.000400	9516233	-1.#IND00
npatches	nstrain	runtime	dt	init_x	init_y	init_y_blood	init_z	init_S	beta0	beta1	beta2	beta3	mean_beta	B	d	delta	delta_blood	b[0]	mut	m	CTL	c	g	epsilon	k	het	lambda	rho	omega	x_max	patch.dyna	DELTA	A	VA
10000	1	100.000000	0.001000	21900	9499	5000000	0.001000	10000000	1.001293	0.635197	0.960307	0.980410	1	800000000	0.010000	1.000000	1.000000	80000	0.000050	0.004800	1	0.001000	1.000000	2.500000	5.000000	0.500000	0.000000	0.000000	0.000000	31872	0	10.000000	7.000000	1.000000
sus	inf	inf_blood	z	x[0]	y[0][0]	z[0]	x[1]	y[1][0]	z[1]	S[0]	synchrony
219000000	94990000	5000000	10.000000	21900	9499	0.001000	21900	9499	0.001000	10000000	0.000000
308241889	708869	39790	10000.000000	30988	59	1.000000	31105	59	1.000000	9994945	0.000000
317818519	7017	379	6325.892492	31961	0	0.593737	31902	1	0.424419	9989916	0.000000
318626690	1162	62	736.091565	31967	0	0.082111	31901	0	0.104754	9984876	0.000000
318723228	842	49	87.096036	32276	0	0.007079	31913	0	0.008930	9980007	0.000000
318727115	776	40	15.085661	32113	0	0.000946	31934	0	0.001097	9974995	0.000000
318717318	750	34	6.592401	31942	0	0.000444	32201	0	0.000457	9969987	0.000000
318725303	774	28	5.591088	31755	0	0.000403	31828	0	0.000405	9965073	0.000000
318727748	704	43	5.471616	31758	0	0.000400	31742	0	0.000400	9960093	0.000000
318724559	730	41	4.732170	31999	0	0.000400	31647	0	0.000400	9955009	0.000000
318726754	709	42	5.007777	31874	0	0.000400	31888	0	0.000502	9950105	0.000000
318706556	674	32	4.745191	31886	0	0.000400	31899	0	0.000408	9945098	0.000000
318717621	672	28	4.591755	31682	0	0.000400	31924	0	0.000401	9939982	0.000000
318720292	599	29	4.741231	31814	0	0.000400	31799	0	0.000400	9934855	0.000000
318725548	585	32	4.563328	31884	0	0.000400	31746	0	0.000400	9929919	0.000000
318725819	586	36	4.517765	32072	0	0.000400	31841	0	0.000400	9924940	0.000000
318722729	602	36	4.773340	32073	0	0.000405	32042	0	0.000400	9920017	0.000000
318738655	541	26	4.522222	31827	0	0.000400	32091	0	0.000400	9915012	0.000000
318715812	546	41	4.533522	31695	0	0.000400	31801	0	0.000400	9910036	0.000000
318741527	556	29	4.545259	31881	0	0.000414	31723	0	0.000400	9905105	0.000000
318715369	582	31	4.642211	32023	0	0.000401	31885	0	0.000400	9900195	0.000000
318722879	611	41	5.019910	31851	0	0.000400	31635	0	0.000400	9895150	0.000000
318714770	672	39	4.822628	31920	0	0.000400	31868	0	0.000400	9890137	0.000000
318724257	678	34	5.074998	32100	0	0.000400	32094	0	0.000400	9885107	0.000000
318729301	703	40	4.617526	31974	1	0.000426	31965	0	0.000400	9880106	0.000000
318724975	761	53	5.027300	31944	0	0.000588	31811	0	0.000400	9875208	0.000000
318716135	751	45	5.118579	31873	0	0.000415	31795	0	0.000400	9870191	0.000000
318722917	679	29	4.865174	31720	0	0.000401	32039	0	0.000400	9865284	0.000000
318689680	669	40	4.510285	31932	0	0.000400	31927	0	0.000400	9860325	0.000000
318713861	635	37	4.872916	31638	0	0.000400	32007	0	0.000400	9855496	0.000000
318716723	561	29	4.860797	32002	0	0.000400	31887	0	0.000400	9850557	0.000000
318728928	577	25	4.884890	32065	0	0.000400	31937	0	0.000400	9845647	0.000000
318746259	582	26	4.496809	31893	0	0.000400	31941	0	0.000400	9840646	0.000000
318720399	558	32	4.677130	31793	0	0.000400	32106	0	0.000400	9835641	0.000000
318720911	531	33	4.564480	31921	1	0.000488	31976	0	0.000400	9830745	0.000000
318730715	546	24	4.950708	31820	0	0.000409	31892	0	0.000400	9825884	0.000000
318743361	520	26	4.582874	31767	0	0.000401	31704	0	0.000400	9820952	0.000000
318713320	451	22	4.440877	31934	0	0.000400	31954	0	0.000400	9815951	0.000000
318717484	450	22	4.389072	32002	0	0.000400	31800	0	0.000400	9810969	0.000000
318733434	467	25	4.295813	31729	0	0.000400	31629	0	0.000400	9806060	0.000000
318727552	451	24	4.367895	31936	0	0.000400	31724	0	0.000400	9801323	-1.#IND00
318715863	434	29	4.401618	31898	0	0.000400	32050	0	0.000400	9796410	-1.#IND00
318732615	459	23	4.332211	31796	0	0.000400	31822	0	0.000400	9791610	-1.#IND00
318710233	398	15	4.558824	32148	0	0.000400	31957	0	0.000400	9786758	-1.#IND00
318726493	379	20	4.392810	32002	0	0.000400	32063	0	0.000400	9781898	-1.#IND00
318740216	353	27	4.341509	31943	0	0.000400	31927	0	0.000400	9776985	-1.#IND00
318716250	399	14	4.228447	31661	0	0.000424	31969	0	0.000400	9772066	-1.#IND00
318726247	310	13	4.218687	31752	0	0.000402	31940	0	0.000400	9767081	-1.#IND00
318703687	347	17	4.249792	31905	0	0.000400	31862	0	0.000400	9762198	-1.#IND00
318729987	332	15	4.310971	31835	0	0.000400	31930	0	0.000400	9757463	-1.#IND00
318748528	302	21	4.218256	31916	0	0.000400	31821	0	0.000400	9752626	-1.#IND00
318714776	284	8	4.197483	31903	0	0.000400	31780	0	0.000400	9747706	-1.#IND00
318725227	237	13	4.141022	32119	0	0.000400	31988	0	0.000400	9742847	-1.#IND00
318711834	211	13	4.208819	31930	0	0.000400	31762	0	0.000400	9738065	-1.#IND00
318720713	180	18	4.294078	31767	0	0.000400	32048	0	0.000400	9733198	-1.#IND00
318726709	177	8	4.131507	31969	0	0.000400	31843	0	0.000400	9728367	-1.#IND00
318719845	172	7	4.080360	32022	0	0.000400	31876	0	0.000400	9723473	-1.#IND00
318696708	134	21	4.115023	31752	0	0.000400	31963	0	0.000400	9718465	-1.#IND00
318712499	133	7	4.083467	32065	0	0.000400	32012	0	0.000400	9713575	-1.#IND00
318725749	144	12	4.114266	31919	0	0.000400	31721	0	0.000400	9708730	-1.#IND00
318726273	181	13	4.196378	31771	0	0.000400	31713	0	0.000400	9703748	-1.#IND00
318749832	185	10	4.221421	31978	0	0.000463	31940	0	0.000400	9698949	-1.#IND00
318745218	174	14	4.156013	31807	0	0.000405	32202	0	0.000400	9694192	-1.#IND00
318700795	191	13	4.203677	31649	0	0.000400	31949	0	0.000400	9689333	-1.#IND00
318724732	180	10	4.143489	32110	0	0.000400	31729	0	0.000400	9684453	-1.#IND00
318725003	170	13	4.174327	31934	0	0.000400	31786	0	0.000400	9679604	-1.#IND00
318680884	197	8	4.130567	31941	0	0.000400	31737	0	0.000400	9674751	-1.#IND00
318744558	189	8	4.146222	31949	0	0.000400	32172	0	0.000400	9669924	-1.#IND00
318731903	253	6	4.380532	31942	0	0.000400	31953	0	0.000400	9665029	-1.#IND00
318728688	248	13	4.650448	31860	0	0.000400	31963	0	0.000400	9660128	-1.#IND00
318720399	247	10	4.238752	31737	0	0.000400	31873	0	0.000400	9655446	-1.#IND00
318726281	272	10	4.247189	31731	0	0.000400	31949	0	0.000400	9650651	-1.#IND00
318732003	244	23	4.367858	31881	0	0.000400	31916	0	0.000400	9645757	-1.#IND00
318724813	235	14	4.154384	32191	0	0.000400	31764	0	0.000400	9640965	-1.#IND00
318728109	228	9	4.137993	31797	0	0.000400	31785	0	0.000400	9636171	-1.#IND00
318750262	249	5	4.342749	31927	0	0.000400	31761	0	0.000400	9631360	-1.#IND00
318710703	232	16	4.233732	32081	0	0.000400	31916	0	0.000400	9626518	-1.#IND00
318736482	233	7	4.159774	31988	0	0.000400	32080	0	0.000400	9621748	-1.#IND00
318716252	225	11	4.288271	31826	0	0.000400	31830	0	0.000400	9616908	-1.#IND00
318717505	248	12	4.346524	31798	0	0.000400	31890	0	0.000400	9611994	-1.#IND00
318731322	199	8	4.239553	32000	0	0.000400	31978	0	0.000400	9607193	-1.#IND00
318749805	205	9	4.132968	32037	0	0.000400	32292	0	0.000400	9602451	-1.#IND00
318717492	194	6	4.152612	31768	0	0.000400	32006	0	0.000400	9597654	-1.#IND00
318726824	196	16	4.195579	31668	0	0.000400	31755	0	0.000400	9592846	-1.#IND00
318701708	189	8	4.165902	31837	0	0.000400	31866	0	0.000400	9588166	-1.#IND00
318742545	195	7	4.148858	31858	0	0.000400	31891	0	0.000400	9583501	-1.#IND00
318748366	218	14	4.115069	31792	0	0.000400	31923	0	0.000414	9578673	-1.#IND00
318729607	199	15	4.129980	31833	0	0.000400	31895	0	0.000401	9573917	-1.#IND00
318726166	165	6	4.089959	31997	0	0.000400	31851	0	0.000400	9569104	-1.#IND00
318737885	151	13	4.113227	32196	0	0.000400	31870	0	0.000400	9564297	-1.#IND00
318712446	151	10	4.114623	31909	0	0.000400	31883	0	0.000400	9559648	-1.#IND00
318739808	153	5	4.080481	31943	0	0.000400	32013	0	0.000400	9554855	-1.#IND00
318711197	153	9	4.114610	31827	1	0.000646	31941	0	0.000400	9550195	-1.#IND00
318712430	141	3	4.131081	31652	0	0.000610	31849	0	0.000400	9545351	-1.#IND00
318723856	152	11	4.107124	31623	0	0.000417	31787	0	0.000400	9540517	-1.#IND00
318705960	141	7	4.249873	32082	0	0.000401	31729	0	0.000400	9535787	-1.#IND00
318740320	147	2	4.188378	31876	0	0.000400	31677	0	0.000400	9531024	-1.#IND00
318728460	131	7	4.087474	31766	0	0.000400	31700	0	0.000400	9526230	-1.#IND00
318731305	103	9	4.065489	32010	0	0.000400	31863	0	0.000400	9521415	-1.#IND00
318744168	83	9	4.078751	31985	0	0.000400	31758	0	0.000400	9516724	-1.#IND00
npatches	nstrain	runtime	dt	init_x	init_y	init_y_blood	init_z	init_S	beta0	beta1	beta2	beta3	mean_beta	B	d	delta	delta_blood	b[0]	mut	m	CTL	c	g	epsilon	k	het	lambda	rho	omega	x_max	patch.dyna	DELTA	A	VA
10000	1	100.000000	0.001000	21900	9499	5000000	0.001000	10000000	0.934233	1.481871	0.716975	1.097607	1	800000000	0.010000	1.000000	1.000000	80000	0.000050	0.004800	1	0.001000	1.000000	2.500000	6.000000	0.500000	0.000000	0.000000	0.000000	31872	0	10.000000	7.000000	1.000000
sus	inf	inf_blood	z	x[0]	y[0][0]	z[0]	x[1]	y[1][0]	z[1]	S[0]	synchrony
219000000	94990000	5000000	10.000000	21900	9499	0.001000	21900	9499	0.001000	10000000	0.000000
308876044	276083	16083	10000.000000	30915	24	1.000000	30969	31	1.000000	9995072	0.000000
317941557	2120	95	3362.783981	31843	1	0.259232	31862	0	0.266414	9990268	0.000000
318648618	671	36	335.421623	31778	1	0.023318	31804	0	0.022146	9985250	0.000000
318736873	552	31	38.690513	31780	1	0.005515	31907	0	0.002177	9980244	0.000000
318751438	527	27	8.648775	31766	1	0.015779	31721	0	0.000545	9975294	0.000000
318746685	527	25	5.155537	32136	0	0.001905	31876	0	0.000412	9970215	0.000000
318726692	433	27	4.589281	31693	0	0.000523	31763	0	0.000401	9965301	0.000000
318736229	403	23	4.371013	32085	0	0.000418	31693	0	0.000400	9960317	0.000000
318713477	400	16	4.462734	31882	0	0.000401	31916	0	0.000400	9955216	0.000000
318714845	405	18	4.466797	31786	0	0.000400	31966	0	0.000400	9950198	0.000000
318711432	438	17	4.605794	32100	0	0.000400	31693	0	0.000557	9945197	0.000000
318697615	412	16	4.469877	31867	0	0.000400	31815	0	0.000413	9940151	0.000000
318724520	417	23	4.618232	31721	0	0.000400	31772	1	0.000441	9935148	0.000000
318722176	419	18	4.339964	31761	0	0.000400	31840	0	0.000414	9930259	0.000000
318716735	399	22	4.390518	31990	0	0.000400	31815	0	0.000401	9925208	0.000000
318738767	444	22	4.428963	31898	0	0.000400	31875	0	0.000400	9920326	0.000000
318702874	419	19	4.569462	31852	1	0.000542	31736	0	0.000400	9915424	0.000000
318708544	462	20	4.409771	31936	0	0.000414	31812	0	0.000400	9910497	0.000000
318738817	454	23	4.393125	31961	0	0.000401	31870	0	0.000400	9905596	0.000000
318716561	443	28	4.406101	31987	0	0.000400	31697	0	0.000400	9900729	0.000000
318735558	374	32	4.239285	31882	0	0.000400	32007	0	0.000400	9895907	0.000000
318701421	400	20	4.336749	31716	0	0.000400	31574	0	0.000400	9890904	0.000000
318711285	405	19	4.431311	32044	0	0.000400	31879	0	0.000400	9885944	0.000000
318706939	421	21	4.431733	31889	0	0.000400	31930	0	0.000400	9881040	0.000000
318736894	470	16	4.323972	31951	0	0.000400	31886	0	0.000400	9876028	0.000000
318708255	429	21	4.353698	32064	0	0.000400	31766	0	0.000400	9871094	0.000000
318725122	386	11	4.340700	31891	0	0.000400	31890	0	0.000400	9866231	0.000000
318730915	320	18	4.344196	31885	0	0.000400	31884	0	0.000400	9861313	0.000000
318708521	318	17	4.336726	31962	0	0.000400	31955	0	0.000400	9856383	0.000000
318758745	276	13	4.466204	32013	0	0.000400	32101	0	0.000400	9851436	0.000000
318737398	247	19	4.373311	31997	0	0.000400	31557	0	0.000400	9846492	0.000000
318734048	224	16	4.216376	31567	0	0.000400	31887	0	0.000400	9841619	0.000000
318719632	201	16	4.105776	31844	0	0.000400	31696	0	0.000400	9836751	0.000000
318719928	160	10	4.091021	31902	0	0.000400	31740	0	0.000400	9831797	0.000000
318720468	147	11	4.113927	32013	0	0.000400	32001	0	0.000400	9826932	0.000000
318713552	169	5	4.129387	31876	0	0.000400	31910	0	0.000400	9821919	0.000000
318724679	189	11	4.152190	31885	0	0.000400	31841	0	0.000400	9816958	0.000000
318730594	187	7	4.213802	31813	0	0.000400	31903	0	0.000400	9812084	0.000000
318736997	161	5	4.111095	31991	0	0.000400	31664	0	0.000400	9807250	0.000000
318702567	153	5	4.193273	31829	0	0.000400	31920	0	0.000400	9802270	-1.#IND00
318706498	129	16	4.141314	31856	0	0.000400	31804	0	0.000400	9797359	-1.#IND00
318713000	179	15	4.265865	31960	0	0.000400	31969	0	0.000400	9792551	-1.#IND00
318723526	156	7	4.132371	32041	0	0.000400	31956	0	0.000400	9787571	-1.#IND00
318731348	170	2	4.087831	31865	0	0.000400	31795	0	0.000400	9782663	-1.#IND00
318701456	172	11	4.150530	31968	0	0.000400	32039	0	0.000400	9777753	-1.#IND00
318719508	142	8	4.181875	31631	0	0.000400	31733	0	0.000400	9772948	-1.#IND00
318735471	144	7	4.119066	31984	0	0.000400	31686	0	0.000400	9768133	-1.#IND00
318698934	139	3	4.060058	31772	0	0.000400	31782	0	0.000400	9763252	-1.#IND00
318709535	125	11	4.053154	31817	0	0.000400	31888	0	0.000400	9758392	-1.#IND00
318759729	130	6	4.089396	31868	0	0.000400	32051	0	0.000400	9753551	-1.#IND00
318733626	144	4	4.101292	32009	0	0.000400	31961	0	0.000400	9748622	-1.#IND00
318736685	121	8	4.122307	31770	0	0.000400	32022	0	0.000400	9743744	-1.#IND00
318714267	107	7	4.165949	31697	0	0.000400	31912	0	0.000400	9738788	-1.#IND00
318730041	115	1	4.100997	31985	0	0.000400	31985	0	0.000400	9733974	-1.#IND00
318743067	84	7	4.051622	32067	0	0.000400	31913	0	0.000400	9729222	-1.#IND00
318738316	79	4	4.050250	31793	0	0.000400	31819	0	0.000400	9724428	-1.#IND00
318719159	49	4	4.029117	32131	0	0.000400	31801	0	0.000400	9719547	-1.#IND00
318742959	71	5	4.213568	31838	0	0.000400	32108	0	0.000400	9714721	-1.#IND00
318729309	51	3	4.094144	32022	0	0.000400	31817	0	0.000400	9709773	-1.#IND00
318712868	60	5	4.074169	31790	0	0.000400	31750	0	0.000400	9704854	-1.#IND00
318735957	41	2	4.028214	31967	0	0.000400	31889	0	0.000400	9699973	-1.#IND00
318718302	37	2	4.016505	31903	0	0.000400	31823	0	0.000400	9695117	-1.#IND00
318710246	32	3	4.016722	31875	0	0.000400	31892	0	0.000400	9690290	-1.#IND00
318712139	43	1	4.052269	31936	0	0.000400	31803	0	0.000400	9685517	-1.#IND00
318743463	40	1	4.025480	32033	0	0.000400	31797	0	0.000400	9680631	-1.#IND00
318711022	47	0	4.035770	31700	0	0.000400	31570	0	0.000400	9675786	-1.#IND00
318726189	40	1	4.023095	31829	0	0.000400	31991	0	0.000400	9671022	-1.#IND00
318719903	25	4	4.025203	32047	0	0.000400	31728	0	0.000400	9666139	-1.#IND00
318737706	27	2	4.011150	32127	0	0.000400	31906	0	0.000400	9661262	-1.#IND00
318741569	29	0	4.010663	32098	0	0.000400	31718	0	0.000400	9656400	-1.#IND00
318728677	29	0	4.011159	31850	0	0.000400	31652	0	0.000400	9651586	-1.#IND00
318732255	22	2	4.011790	31862	0	0.000400	32028	0	0.000400	9646717	-1.#IND00
318729901	27	1	4.031302	31748	0	0.000400	31960	0	0.000400	9641878	-1.#IND00
318716814	20	0	4.012905	31637	0	0.000400	31952	0	0.000400	9637238	-1.#IND00
318714365	27	2	4.010738	31901	0	0.000400	31895	0	0.000400	9632331	-1.#IND00
318720678	22	1	4.008358	31749	0	0.000400	31895	0	0.000400	9627499	-1.#IND00
318744361	17	1	4.007388	31906	0	0.000400	31798	0	0.000400	9622450	-1.#IND00
318731765	7	0	4.001822	31878	0	0.000400	31823	0	0.000400	9617605	-1.#IND00
318719376	5	0	4.000077	31587	0	0.000400	31845	0	0.000400	9612765	-1.#IND00
318742463	4	0	3.999279	31847	0	0.000400	31973	0	0.000400	9608018	-1.#IND00
318727123	3	0	3.999482	31967	0	0.000400	31708	0	0.000400	9603206	-1.#IND00
318720561	0	0	3.998660	31892	0	0.000400	31800	0	0.000400	9598354	-1.#IND00
npatches	nstrain	runtime	dt	init_x	init_y	init_y_blood	init_z	init_S	beta0	beta1	beta2	beta3	mean_beta	B	d	delta	delta_blood	b[0]	mut	m	CTL	c	g	epsilon	k	het	lambda	rho	omega	x_max	patch.dyna	DELTA	A	VA
10000	1	100.000000	0.001000	21900	9499	5000000	0.001000	10000000	1.456567	0.784261	1.493837	1.321997	1	800000000	0.010000	1.000000	1.000000	80000	0.000050	0.004800	1	0.001000	1.000000	2.500000	7.000000	0.500000	0.000000	0.000000	0.000000	31872	0	10.000000	7.000000	1.000000
sus	inf	inf_blood	z	x[0]	y[0][0]	z[0]	x[1]	y[1][0]	z[1]	S[0]	synchrony
219000000	94990000	5000000	10.000000	21900	9499	0.001000	21900	9499	0.001000	10000000	0.000000
309223983	107695	6507	9999.782733	30904	15	1.000000	31095	5	1.000000	9995089	0.000000
317947861	972	40	1987.895574	31651	0	0.201701	31857	1	0.360658	9990134	0.000000
318667997	419	34	187.744953	31758	0	0.016855	32142	0	0.033309	9985226	0.000000
318719232	317	13	22.128907	31833	0	0.001745	31949	0	0.003090	9980109	0.000000
318730255	339	17	6.620121	31972	0	0.000510	32027	0	0.000620	9975063	0.000000
318725345	387	18	4.710693	32106	0	0.000409	32001	0	0.000418	9970173	0.000000
318720928	375	24	4.380716	32002	0	0.000401	31932	0	0.000401	9965064	0.000000
318728024	358	27	4.442875	32056	0	0.000400	31736	0	0.000400	9960012	0.000000
318706161	359	19	4.579005	31828	0	0.000400	31607	0	0.000470	9954973	0.000000
318729604	342	15	4.489169	31743	0	0.000400	31932	0	0.000406	9950104	0.000000
318725845	344	18	4.387471	31826	2	0.002078	32023	0	0.000400	9945064	0.000000
318708853	331	17	4.251580	31882	0	0.000854	31772	0	0.000400	9940059	0.000000
318719858	303	13	4.185652	31972	0	0.000437	31781	0	0.000400	9935165	0.000000
318716093	279	10	4.184168	32087	0	0.000403	31790	0	0.000400	9930235	0.000000
318701327	251	12	4.224733	31740	0	0.000400	32026	0	0.000400	9925311	0.000000
318742876	234	18	4.151309	31878	0	0.000400	31847	1	0.000820	9920441	0.000000
318744239	230	17	4.141202	31869	0	0.000400	31881	0	0.000436	9915485	0.000000
318722598	225	11	4.296606	31735	0	0.000400	31648	0	0.000403	9910440	0.000000
318722198	203	13	4.265095	31947	0	0.000400	31894	0	0.000400	9905415	0.000000
318731317	204	3	4.171404	32042	0	0.000400	31789	0	0.000400	9900507	0.000000
318726455	150	5	4.261307	31954	0	0.000400	31818	0	0.000400	9895596	0.000000
318732756	146	7	4.110725	31756	0	0.000474	31772	0	0.000442	9890635	0.000000
318723141	138	10	4.099696	31806	0	0.000406	31559	0	0.000403	9885651	0.000000
318737080	184	13	4.198791	31573	0	0.000400	31701	0	0.000400	9880709	0.000000
318718906	172	10	4.098788	31981	0	0.000400	31791	0	0.000400	9875774	0.000000
318725804	184	10	4.116325	32061	0	0.000400	31864	0	0.000400	9870945	0.000000
318709935	184	6	4.126895	31753	0	0.000400	31952	0	0.000400	9866026	0.000000
318721831	181	13	4.142907	31764	0	0.000400	31946	0	0.000400	9861082	0.000000
318723866	163	6	4.117716	31688	0	0.000400	31899	0	0.000400	9856067	0.000000
318706350	176	8	4.110368	31812	0	0.000400	31827	0	0.000400	9851144	0.000000
318733791	185	13	4.085147	31846	0	0.000400	31832	0	0.000400	9846127	0.000000
318736172	168	13	4.092283	31879	0	0.000400	31881	0	0.000400	9841227	0.000000
318729438	139	3	4.108397	31732	0	0.000400	31848	0	0.000400	9836318	0.000000
318712804	173	6	4.130012	31872	0	0.000400	31737	0	0.000400	9831230	0.000000
318734208	169	15	4.142957	32043	0	0.000400	31749	0	0.000400	9826366	0.000000
318717559	198	6	4.157757	31907	0	0.000400	31744	0	0.000400	9821527	0.000000
318709953	210	12	4.258955	31901	0	0.000400	31858	0	0.000400	9816736	0.000000
318727912	219	13	4.134665	31798	0	0.000400	31952	0	0.000400	9811848	0.000000
318739810	180	13	4.132817	31728	0	0.000400	32051	0	0.000400	9806972	0.000000
318720006	184	8	4.095902	31857	0	0.000400	31877	0	0.000400	9801937	-1.#IND00
318724248	149	8	4.085473	31831	0	0.000400	31585	0	0.000400	9796995	-1.#IND00
318759900	150	12	4.072409	31800	0	0.000400	32211	0	0.000400	9792234	-1.#IND00
318728103	169	4	4.113033	31873	0	0.000400	31789	0	0.000400	9787348	-1.#IND00
318742748	149	8	4.134010	31944	0	0.000400	31958	0	0.000400	9782491	-1.#IND00
318715747	125	13	4.090199	31975	0	0.000400	31727	0	0.000400	9777560	-1.#IND00
318708825	123	11	4.068476	31758	0	0.000400	31796	0	0.000400	9772574	-1.#IND00
318745872	134	11	4.085707	31772	0	0.000400	31764	0	0.000400	9767751	-1.#IND00
318721510	171	4	4.110578	31947	0	0.000400	31765	0	0.000400	9762878	-1.#IND00
318716185	182	11	4.105433	31806	0	0.000400	32042	0	0.000400	9758064	-1.#IND00
318722034	217	6	4.190638	31960	0	0.000400	31852	0	0.000400	9753130	-1.#IND00
318706749	218	20	4.184746	31789	0	0.000400	31818	0	0.000400	9748247	-1.#IND00
318707349	214	13	4.186749	31813	0	0.000400	31748	0	0.000400	9743456	-1.#IND00
318704481	224	6	4.185184	31651	0	0.000400	31792	0	0.000400	9738549	-1.#IND00
318731457	203	4	4.459266	31820	0	0.000400	31894	0	0.000400	9733785	-1.#IND00
318729355	188	12	4.178809	31856	0	0.000400	32064	0	0.000400	9728864	-1.#IND00
318724149	198	5	4.135014	31652	0	0.000400	31872	0	0.000400	9724056	-1.#IND00
318727852	206	14	4.156930	32005	0	0.000400	31755	0	0.000400	9719169	-1.#IND00
318736056	218	9	4.134766	31947	0	0.000400	31849	0	0.000400	9714464	-1.#IND00
318727824	218	10	4.117920	31744	0	0.000400	31805	0	0.000400	9709686	-1.#IND00
318739293	235	16	4.155822	31944	0	0.000400	32059	0	0.000400	9704917	-1.#IND00
318738588	249	9	4.237807	31837	0	0.000400	31844	0	0.000401	9700026	-1.#IND00
318701895	230	11	4.380583	31642	0	0.000410	31814	0	0.000400	9695176	-1.#IND00
318737808	216	17	4.234641	32111	0	0.000401	31919	0	0.000400	9690379	-1.#IND00
318726455	188	8	4.156639	31990	3	0.002075	31966	0	0.000400	9685541	-1.#IND00
318731493	179	18	4.160071	32075	0	0.000718	31649	0	0.000400	9680703	-1.#IND00
318729548	165	10	4.133205	31702	0	0.000426	31728	0	0.000400	9675904	-1.#IND00
318732303	146	8	4.116379	31841	0	0.000402	31798	0	0.000400	9671077	-1.#IND00
318740749	142	4	4.104520	32014	0	0.000400	31942	0	0.000400	9666207	-1.#IND00
318717052	128	7	4.099428	31740	0	0.000400	31856	0	0.000400	9661322	-1.#IND00
318727333	125	6	4.071631	31916	0	0.000400	31734	0	0.000400	9656440	-1.#IND00
318717858	145	4	4.074658	31787	0	0.000400	31850	0	0.000400	9651519	-1.#IND00
318719350	155	6	4.196896	31888	0	0.000400	31983	0	0.000400	9646712	-1.#IND00
318722639	147	5	4.079349	31899	0	0.000400	31829	0	0.000400	9641918	-1.#IND00
318722700	160	6	4.096053	31680	0	0.000400	31762	0	0.000400	9637145	-1.#IND00
318743984	146	8	4.117736	32120	0	0.000400	31902	1	0.001605	9632149	-1.#IND00
318749320	165	9	4.146571	31916	0	0.000400	31852	0	0.000505	9627210	-1.#IND00
318731441	167	8	4.182145	31787	0	0.000403	31936	0	0.000408	9622283	-1.#IND00
318731652	145	7	4.093725	31887	0	0.000400	31809	0	0.000401	9617423	-1.#IND00
318726461	121	3	4.062540	32034	0	0.000400	32033	0	0.000400	9612612	-1.#IND00
318741528	89	1	4.079936	31888	0	0.000400	31881	0	0.000400	9607872	-1.#IND00
318734187	95	2	4.068377	31990	0	0.000400	31845	1	0.000435	9603197	-1.#IND00
318723524	69	3	4.047867	31905	0	0.000400	31953	1	0.000747	9598471	-1.#IND00
318683194	73	4	4.052141	31743	0	0.000400	31898	0	0.000545	9593715	-1.#IND00
318732685	69	2	4.041600	31960	0	0.000400	32016	0	0.000412	9588931	-1.#IND00
318716795	68	5	4.044276	32037	0	0.000400	31968	0	0.000401	9584091	-1.#IND00
318714967	56	7	4.044748	31908	0	0.000400	31995	0	0.000400	9579384	-1.#IND00
318729648	66	1	4.080016	31864	0	0.000400	31791	0	0.000400	9574592	-1.#IND00
318704735	66	3	4.044256	31927	0	0.000400	32046	0	0.000400	9569825	-1.#IND00
318710719	47	4	4.036405	31736	0	0.000400	31856	0	0.000400	9565039	-1.#IND00
318732357	40	4	4.045564	31906	0	0.000400	32030	0	0.000400	9560303	-1.#IND00
318759102	55	0	4.114200	32085	0	0.000400	31999	0	0.000400	9555506	-1.#IND00
318728144	36	1	4.039741	31966	0	0.000400	31923	0	0.000400	9550810	-1.#IND00
318719527	36	5	4.035053	31961	0	0.000400	31790	0	0.000400	9546024	-1.#IND00
318725164	36	0	4.081596	31836	0	0.000400	31801	0	0.000400	9541380	-1.#IND00
318745165	20	4	4.061445	32118	0	0.000400	31678	0	0.000400	9536483	-1.#IND00
318730834	27	0	4.014795	31955	0	0.000400	32093	0	0.000400	9531610	-1.#IND00
318716735	14	1	4.007395	31733	0	0.000400	31973	0	0.000400	9526989	-1.#IND00
318735205	17	1	4.007370	31877	0	0.000400	32081	0	0.000400	9522165	-1.#IND00
318745677	21	1	4.006572	31654	0	0.000400	31964	0	0.000400	9517329	-1.#IND00
npatches	nstrain	runtime	dt	init_x	init_y	init_y_blood	init_z	init_S	beta0	beta1	beta2	beta3	mean_beta	B	d	delta	delta_blood	b[0]	mut	m	CTL	c	g	epsilon	k	het	lambda	rho	omega	x_max	patch.dyna	DELTA	A	VA
10000	1	100.000000	0.001000	21900	9499	5000000	0.001000	10000000	1.448853	1.082562	1.390327	1.236680	1	800000000	0.010000	1.000000	1.000000	80000	0.000050	0.004800	1	0.001000	1.000000	2.500000	8.000000	0.500000	0.000000	0.000000	0.000000	31872	0	10.000000	7.000000	1.000000
sus	inf	inf_blood	z	x[0]	y[0][0]	z[0]	x[1]	y[1][0]	z[1]	S[0]	synchrony
219000000	94990000	5000000	10.000000	21900	9499	0.001000	21900	9499	0.001000	10000000	0.000000
309507901	42582	2557	9929.337659	30997	3	1.000000	30969	3	1.000000	9995031	0.000000
317974107	479	25	1317.432120	31667	0	0.087035	31719	0	0.087698	9990059	0.000000
318672353	214	13	119.339853	31867	0	0.007482	31817	0	0.007536	9985124	0.000000
318725858	161	10	14.221317	32057	0	0.000979	31738	0	0.000983	9980205	0.000000
318727970	155	11	5.053674	32053	0	0.000447	31922	0	0.000448	9975098	0.000000
318731460	156	7	4.560501	31854	0	0.000404	31554	0	0.000404	9970195	0.000000
318735255	139	5	4.352611	31814	0	0.000400	31721	0	0.000400	9965272	0.000000
318734607	107	6	4.304827	31991	0	0.000400	31785	0	0.000400	9960166	0.000000
318713163	113	6	4.114356	31988	0	0.000400	32099	0	0.000400	9955323	0.000000
318727669	124	10	4.143197	31894	0	0.000400	31890	0	0.000400	9950376	0.000000
318723407	106	6	4.175766	31750	0	0.000400	31939	0	0.000400	9945443	0.000000
318729383	94	7	4.074216	31758	0	0.000534	31763	0	0.000400	9940545	0.000000
318731759	67	3	4.053757	31882	0	0.000411	31828	0	0.000400	9935538	0.000000
318726519	49	4	4.025241	31798	0	0.000401	31977	0	0.000400	9930619	0.000000
318718162	71	2	4.035630	31898	0	0.000400	31675	0	0.000400	9925597	0.000000
318726952	51	4	4.026796	31800	0	0.000493	31866	0	0.000400	9920563	0.000000
318728642	59	1	4.100677	32023	0	0.000407	31747	0	0.000400	9915683	0.000000
318739247	50	3	4.079762	31923	0	0.000400	31893	0	0.000400	9910695	0.000000
318738159	64	4	4.110699	31918	0	0.000400	31732	0	0.000400	9905623	0.000000
318726491	46	2	4.026923	32049	0	0.000400	31772	0	0.000400	9900772	0.000000
318731888	51	1	4.041841	31918	0	0.000400	31608	0	0.000400	9895815	0.000000
318727862	31	2	4.020852	31797	0	0.000400	31960	0	0.000400	9890790	0.000000
318733340	32	0	4.085730	31892	0	0.000400	32113	0	0.000400	9885860	0.000000
318727229	31	0	4.207462	32042	0	0.000400	31922	0	0.000400	9880865	0.000000
318714531	49	1	4.042309	31811	0	0.000400	31922	0	0.000400	9875969	0.000000
318732835	40	2	4.021797	31809	0	0.000400	31776	0	0.000400	9871032	0.000000
318715506	43	1	4.012922	31898	0	0.000400	31769	0	0.000400	9866218	0.000000
318721339	48	2	4.020689	31855	0	0.000400	31956	0	0.000400	9861329	0.000000
318725103	42	2	4.021160	31942	0	0.000400	31900	0	0.000400	9856352	0.000000
318718634	69	3	4.046765	32303	0	0.000400	31828	0	0.000400	9851377	0.000000
318738254	55	3	4.053421	32066	0	0.000400	31916	0	0.000400	9846476	0.000000
318711289	47	1	4.043527	32026	0	0.000400	31800	0	0.000400	9841616	0.000000
318693400	54	1	4.069882	31874	0	0.000400	31979	0	0.000400	9836858	0.000000
318726102	38	2	4.023661	31980	0	0.000400	31645	0	0.000431	9831952	0.000000
318727675	49	2	4.034158	31763	0	0.000400	31750	0	0.000402	9827008	0.000000
318721302	53	3	4.049395	31841	0	0.000400	31818	0	0.000400	9822134	0.000000
318726304	45	2	4.062838	31909	0	0.000400	31890	0	0.000400	9817185	0.000000
318731773	52	4	4.020188	31864	0	0.000400	31939	0	0.000400	9812281	0.000000
318728640	52	3	4.032865	32107	0	0.000400	32030	0	0.000400	9807376	0.000000
318728653	30	1	4.011032	32060	0	0.000400	32014	0	0.000400	9802270	-1.#IND00
318727973	35	1	4.017204	31880	0	0.000400	31960	0	0.000400	9797442	-1.#IND00
318728895	25	0	4.010243	31955	0	0.000400	31624	0	0.000400	9792604	-1.#IND00
318746465	33	1	4.008110	32015	0	0.000400	32003	0	0.000400	9787698	-1.#IND00
318730035	28	1	4.021789	32018	0	0.000400	31941	0	0.000400	9782914	-1.#IND00
318734857	16	0	4.007797	32039	0	0.000400	32106	0	0.000400	9778096	-1.#IND00
318713101	8	1	4.002461	31751	0	0.000400	31736	0	0.000400	9773268	-1.#IND00
318727772	7	0	4.000772	31690	0	0.000400	31721	0	0.000400	9768367	-1.#IND00
318713069	8	0	4.009706	31863	0	0.000400	31717	0	0.000400	9763407	-1.#IND00
318742329	3	0	4.007022	31990	0	0.000400	31996	0	0.000400	9758548	-1.#IND00
318740448	0	0	3.999285	31837	0	0.000400	31889	0	0.000400	9753595	-1.#IND00
npatches	nstrain	runtime	dt	init_x	init_y	init_y_blood	init_z	init_S	beta0	beta1	beta2	beta3	mean_beta	B	d	delta	delta_blood	b[0]	mut	m	CTL	c	g	epsilon	k	het	lambda	rho	omega	x_max	patch.dyna	DELTA	A	VA
10000	1	100.000000	0.001000	21900	9499	5000000	0.001000	10000000	1.382958	1.009965	0.612992	1.170619	1	800000000	0.010000	1.000000	1.000000	80000	0.000050	0.004800	1	0.001000	1.000000	2.500000	9.000000	0.500000	0.000000	0.000000	0.000000	31872	0	10.000000	7.000000	1.000000
sus	inf	inf_blood	z	x[0]	y[0][0]	z[0]	x[1]	y[1][0]	z[1]	S[0]	synchrony
219000000	94990000	5000000	10.000000	21900	9499	0.001000	21900	9499	0.001000	10000000	0.000000
309683798	16440	1017	9238.793530	30962	1	0.828348	30919	1	0.830283	9995019	0.000000
317999661	308	14	944.782737	31750	0	0.077151	31855	0	0.082219	9990100	0.000000
318658969	142	9	85.920219	31834	0	0.006674	31944	1	0.008393	9985161	0.000000
318711771	111	3	11.285520	31763	0	0.000913	31627	1	0.001422	9980129	0.000000
318732388	107	9	4.740737	31785	0	0.000442	31782	0	0.000488	9975197	0.000000
318741419	118	5	4.171280	31891	0	0.000403	31941	0	0.000407	9970214	0.000000
318725508	134	5	4.079347	31822	0	0.000400	31866	0	0.000400	9965245	0.000000
318716342	121	16	4.124186	31839	0	0.000400	31934	0	0.000400	9960250	0.000000
318715909	156	11	4.164992	31875	0	0.000400	31678	0	0.000400	9955299	0.000000
318712449	138	4	4.120500	31698	0	0.000400	31761	0	0.000400	9950368	0.000000
318720882	136	8	4.106981	31740	0	0.000400	31860	0	0.000400	9945362	0.000000
318729491	147	11	4.153895	31842	0	0.000400	31859	0	0.000400	9940417	0.000000
318728217	130	4	4.086343	31812	0	0.000400	31916	0	0.000400	9935376	0.000000
318741669	114	7	4.085194	31774	0	0.000400	31583	0	0.000400	9930292	0.000000
318712583	131	9	4.066575	31915	0	0.000400	31861	0	0.000400	9925394	0.000000
318729278	106	7	4.167944	31926	0	0.000400	31868	0	0.000400	9920412	0.000000
318734782	78	4	4.091386	31701	0	0.000400	31877	0	0.000400	9915368	0.000000
318707278	76	3	4.066689	32070	0	0.000400	31693	0	0.000400	9910480	0.000000
318730707	81	2	4.046186	31827	0	0.000400	31833	0	0.000400	9905458	0.000000
318723784	63	5	4.068093	32029	0	0.000400	31892	0	0.000400	9900553	0.000000
318723406	60	1	4.082850	31752	0	0.000400	31871	0	0.000400	9895575	0.000000
318737441	64	4	4.029500	31835	0	0.000400	31883	0	0.000400	9890683	0.000000
318723710	55	2	4.020352	31705	0	0.000400	31744	0	0.000400	9885720	0.000000
318733507	40	2	4.028376	31814	0	0.000400	32053	0	0.000400	9880761	0.000000
318700799	32	1	4.015490	31918	0	0.000400	31819	0	0.000400	9875828	0.000000
318698380	31	2	4.014574	31719	0	0.000400	31939	0	0.000400	9870760	0.000000
318722370	25	3	4.011694	32107	0	0.000400	31988	0	0.000400	9865694	0.000000
318737523	23	1	4.012108	31804	0	0.000400	31858	0	0.000400	9860790	0.000000
318719809	29	3	4.009517	31823	0	0.000400	32029	0	0.000400	9855851	0.000000
318740008	49	2	4.015956	31920	0	0.000400	31799	0	0.000400	9850892	0.000000
318710100	44	0	4.022892	31972	0	0.000400	31743	0	0.000400	9846055	0.000000
318735192	35	2	4.014869	31998	0	0.000400	31765	0	0.000400	9841300	0.000000
318715899	36	2	4.020809	32052	0	0.000400	31951	0	0.000400	9836303	0.000000
318724608	50	1	4.023034	31774	0	0.000400	31872	0	0.000400	9831295	0.000000
318728958	44	3	4.150505	31861	0	0.000400	31850	0	0.000400	9826387	0.000000
318732643	46	1	4.031242	31956	0	0.000400	31923	0	0.000400	9821474	0.000000
318729580	26	1	4.009191	31974	0	0.000400	31707	0	0.000400	9816612	0.000000
318743820	25	1	4.008514	31801	0	0.000400	31627	0	0.000400	9811633	0.000000
318741895	25	1	4.010449	31689	0	0.000400	31969	0	0.000400	9806713	0.000000
318711477	21	0	4.008859	32021	0	0.000400	31850	0	0.000400	9801738	-1.#IND00
318721852	32	1	4.017203	31703	0	0.000400	31848	0	0.000400	9796862	-1.#IND00
318708019	27	3	4.015172	31755	0	0.000400	31895	0	0.000400	9791881	-1.#IND00
318715563	37	2	4.016963	31864	0	0.000400	31913	0	0.000400	9787097	-1.#IND00
318724308	35	0	4.011685	32084	0	0.000400	31760	0	0.000400	9782196	-1.#IND00
318736337	34	2	4.017490	31872	0	0.000400	31842	0	0.000400	9777263	-1.#IND00
318730940	21	1	4.008870	32015	0	0.000400	31749	0	0.000400	9772338	-1.#IND00
318711092	21	0	4.005622	31572	0	0.000400	31843	0	0.000400	9767473	-1.#IND00
318712295	21	0	4.007364	31960	0	0.000400	31973	0	0.000400	9762740	-1.#IND00
318749710	16	1	4.006163	31926	0	0.000400	31966	0	0.000400	9757891	-1.#IND00
318723998	20	0	4.004198	32094	0	0.000400	31716	0	0.000400	9753043	-1.#IND00
318731142	17	0	4.033810	31956	0	0.000400	32034	0	0.000400	9748156	-1.#IND00
318758956	17	2	4.008309	31925	0	0.000400	32060	0	0.000404	9743268	-1.#IND00
318736675	19	2	4.006213	31970	0	0.000400	31840	0	0.000400	9738403	-1.#IND00
318726454	23	1	4.007615	31798	0	0.000400	32087	0	0.000400	9733651	-1.#IND00
318718325	13	0	4.010098	31954	0	0.000400	31795	0	0.000400	9728791	-1.#IND00
318738413	9	1	4.001994	31896	0	0.000400	31996	0	0.000400	9723986	-1.#IND00
318724023	2	1	4.002981	31848	0	0.000400	32047	0	0.000400	9719132	-1.#IND00
318716660	3	0	3.999884	31855	0	0.000400	31954	0	0.000400	9714132	-1.#IND00
318726835	2	0	3.999093	31831	0	0.000400	31916	0	0.000400	9709226	-1.#IND00
318736981	4	0	4.001240	31819	0	0.000400	31863	0	0.000400	9704427	-1.#IND00
318729072	6	0	4.002039	31779	0	0.000400	31999	0	0.000400	9699615	-1.#IND00
318718815	5	1	4.000622	31941	0	0.000400	31739	0	0.000400	9694751	-1.#IND00
318724551	6	0	4.000917	31585	0	0.000400	32035	0	0.000400	9689762	-1.#IND00
318743384	3	0	3.999457	31634	0	0.000400	31870	0	0.000400	9684782	-1.#IND00
318745642	0	0	3.998660	31782	0	0.000400	31841	0	0.000400	9680014	-1.#IND00
npatches	nstrain	runtime	dt	init_x	init_y	init_y_blood	init_z	init_S	beta0	beta1	beta2	beta3	mean_beta	B	d	delta	delta_blood	b[0]	mut	m	CTL	c	g	epsilon	k	het	lambda	rho	omega	x_max	patch.dyna	DELTA	A	VA
10000	1	100.000000	0.001000	21900	9499	5000000	0.001000	10000000	1.468050	0.717159	0.898311	0.785269	1	800000000	0.010000	1.000000	1.000000	80000	0.000050	0.004800	1	0.001000	1.000000	2.500000	10.000000	0.500000	0.000000	0.000000	0.000000	31872	0	10.000000	7.000000	1.000000
sus	inf	inf_blood	z	x[0]	y[0][0]	z[0]	x[1]	y[1][0]	z[1]	S[0]	synchrony
219000000	94990000	5000000	10.000000	21900	9499	0.001000	21900	9499	0.001000	10000000	0.000000
309811620	6972	427	7939.204086	30955	0	0.837178	30844	0	0.837794	9994914	0.000000
317988170	189	10	724.627775	31875	0	0.070662	31778	0	0.069061	9989926	0.000000
318666926	116	4	65.450239	32034	0	0.006144	32067	0	0.006013	9984924	0.000000
318716617	110	5	9.785349	32014	0	0.000869	31978	0	0.000859	9979995	0.000000
318715841	91	7	4.593107	31919	0	0.000438	31516	0	0.000437	9974992	0.000000
318754158	103	5	4.104138	32250	0	0.000403	31802	0	0.000403	9970045	0.000000
318731386	97	2	4.078871	31769	0	0.000459	31751	0	0.000400	9964899	0.000000
318730922	76	4	4.045312	32110	0	0.000405	31860	0	0.000400	9959883	0.000000
318712174	77	6	4.082720	31932	0	0.000400	31902	0	0.000400	9954966	0.000000
318726246	80	2	4.068479	32098	0	0.000400	31947	0	0.000400	9949949	0.000000
318720944	57	1	4.032825	31650	0	0.000400	31887	0	0.000400	9944998	0.000000
318727346	70	3	4.033537	31530	0	0.000400	31894	0	0.000435	9940078	0.000000
318733977	52	3	4.087562	31774	0	0.000400	31617	0	0.000403	9935073	0.000000
318733193	43	2	4.028201	31824	0	0.000400	32017	0	0.000400	9930114	0.000000
318727885	34	3	4.032678	31998	0	0.000400	31800	0	0.000400	9925176	0.000000
318715291	44	5	4.030231	31642	0	0.000400	32032	0	0.000400	9920133	0.000000
318732670	56	7	4.025775	31683	0	0.000400	31717	0	0.000400	9915103	0.000000
318722560	51	1	4.045102	31769	0	0.000400	31971	0	0.000400	9910304	0.000000
318743230	37	0	4.021801	31823	0	0.000400	32114	0	0.000400	9905388	0.000000
318718883	28	2	4.012334	31662	0	0.000400	31870	0	0.000400	9900408	0.000000
318723550	16	0	4.010167	31786	0	0.000400	31832	0	0.000400	9895349	0.000000
318725339	15	0	4.004721	31908	0	0.000400	31884	0	0.000400	9890324	0.000000
318734730	9	1	4.001826	31678	0	0.000400	31964	0	0.000400	9885329	0.000000
318718268	10	0	4.001253	31823	0	0.000400	31911	0	0.000400	9880425	0.000000
318715846	7	0	4.001016	31775	0	0.000400	32031	0	0.000400	9875428	0.000000
318718215	5	1	4.000711	31891	0	0.000400	32158	0	0.000400	9870553	0.000000
318752010	6	0	3.999888	32365	0	0.000400	31802	0	0.000400	9865604	0.000000
318733104	6	0	3.999733	31940	0	0.000400	31887	0	0.000400	9860677	0.000000
318719953	4	0	3.999473	31876	0	0.000400	31988	0	0.000400	9855738	0.000000
318721330	2	1	3.999594	32021	0	0.000400	31639	0	0.000400	9850774	0.000000
318717839	1	0	3.998754	31682	0	0.000400	31762	0	0.000400	9845766	0.000000
318728145	0	0	3.998456	31879	0	0.000400	31884	0	0.000400	9840787	0.000000
npatches	nstrain	runtime	dt	init_x	init_y	init_y_blood	init_z	init_S	beta0	beta1	beta2	beta3	mean_beta	B	d	delta	delta_blood	b[0]	mut	m	CTL	c	g	epsilon	k	het	lambda	rho	omega	x_max	patch.dyna	DELTA	A	VA
10000	1	100.000000	0.001000	21900	9499	5000000	0.001000	10000000	1.179319	1.071990	1.115867	0.784598	1	800000000	0.010000	1.000000	1.000000	80000	0.000050	0.004800	1	0.001000	1.000000	2.500000	11.000000	0.500000	0.000000	0.000000	0.000000	31872	0	10.000000	7.000000	1.000000
sus	inf	inf_blood	z	x[0]	y[0][0]	z[0]	x[1]	y[1][0]	z[1]	S[0]	synchrony
219000000	94990000	5000000	10.000000	21900	9499	0.001000	21900	9499	0.001000	10000000	0.000000
309886011	3100	196	6654.796539	30904	0	0.556826	31003	0	0.647624	9995020	0.000000
318030156	106	11	577.370378	31769	0	0.045886	31874	0	0.053308	9990078	0.000000
318681911	65	1	52.138253	32174	0	0.004118	31828	0	0.004725	9985038	0.000000
318723627	59	9	8.269674	31911	0	0.000704	31830	0	0.000753	9979982	0.000000
318719225	49	1	4.384032	31663	0	0.000425	31876	0	0.000429	9975037	0.000000
318741073	54	3	4.052530	31743	0	0.000402	31765	0	0.000402	9970058	0.000000
318715912	64	2	4.025405	31927	0	0.000400	31906	0	0.000400	9965024	0.000000
318726695	68	6	4.040187	31823	0	0.000400	32054	0	0.000400	9959908	0.000000
318706522	71	6	4.042587	31933	0	0.000400	31637	0	0.000400	9955026	0.000000
318732946	43	5	4.027862	31764	0	0.000400	31982	0	0.000400	9950063	0.000000
318720328	47	0	4.020882	31948	0	0.000400	31788	0	0.000400	9945053	0.000000
318710399	42	3	4.027514	31726	0	0.000400	31558	0	0.000400	9940091	0.000000
318705750	47	1	4.020397	31919	0	0.000400	31745	0	0.000400	9935118	0.000000
318731121	25	2	4.011707	32029	0	0.000400	31892	0	0.000400	9930169	0.000000
318723942	20	0	4.005798	31821	0	0.000400	31853	0	0.000400	9925089	0.000000
318716969	23	1	4.018774	31766	0	0.000400	31568	0	0.000400	9920165	0.000000
318724476	21	1	4.016407	32015	0	0.000400	32202	0	0.000400	9915217	0.000000
318728867	17	2	4.040577	31803	0	0.000400	31893	0	0.000400	9910289	0.000000
318734877	20	2	4.009387	31704	0	0.000400	31801	0	0.000400	9905402	0.000000
318737414	21	3	4.008906	31862	0	0.000400	31972	0	0.000400	9900555	0.000000
318712061	21	0	4.007763	31830	0	0.000400	31889	0	0.000400	9895586	0.000000
318730765	29	0	4.011076	31735	0	0.000400	31861	0	0.000400	9890729	0.000000
318710518	24	1	4.022622	31690	0	0.000400	31905	0	0.000400	9885733	0.000000
318727590	23	2	4.015481	31900	0	0.000400	31598	0	0.000400	9880846	0.000000
318711985	20	2	4.012086	31774	0	0.000400	31852	0	0.000400	9875970	0.000000
318733638	18	1	4.167603	31844	0	0.000400	31753	0	0.000400	9870965	0.000000
318732824	14	0	4.026301	31933	0	0.000400	31915	0	0.000400	9866061	0.000000
318720779	16	0	4.006838	31783	0	0.000400	31761	0	0.000400	9861175	0.000000
318735259	18	0	4.023021	31833	0	0.000400	31670	0	0.000400	9856239	0.000000
318726777	13	0	4.004472	31884	0	0.000400	31944	0	0.000400	9851230	0.000000
318715930	13	0	4.005073	31841	0	0.000400	31972	0	0.000400	9846285	0.000000
318728114	16	0	4.012211	31962	0	0.000400	32073	0	0.000400	9841376	0.000000
318712948	17	1	4.013542	31948	0	0.000400	31901	0	0.000400	9836400	0.000000
318711111	17	1	4.009051	31865	0	0.000400	31917	0	0.000400	9831435	0.000000
318720045	24	0	4.041874	31847	0	0.000400	32026	0	0.000400	9826535	0.000000
318717649	25	1	4.009165	31803	0	0.000400	31793	0	0.000400	9821451	0.000000
318705480	20	1	4.010274	32019	0	0.000400	31813	0	0.000400	9816462	0.000000
318738497	10	0	4.002472	32043	0	0.000400	31681	0	0.000400	9811532	0.000000
318705883	8	0	4.001797	31728	0	0.000400	32011	0	0.000400	9806711	0.000000
318739595	6	0	4.001918	31661	0	0.000400	31667	0	0.000400	9801745	-1.#IND00
318710704	4	1	4.002186	31776	0	0.000400	31747	0	0.000400	9796887	-1.#IND00
318720633	0	0	3.999193	31905	0	0.000400	31824	0	0.000400	9792065	-1.#IND00
npatches	nstrain	runtime	dt	init_x	init_y	init_y_blood	init_z	init_S	beta0	beta1	beta2	beta3	mean_beta	B	d	delta	delta_blood	b[0]	mut	m	CTL	c	g	epsilon	k	het	lambda	rho	omega	x_max	patch.dyna	DELTA	A	VA
10000	1	100.000000	0.001000	21900	9499	5000000	0.001000	10000000	1.147087	0.824518	1.265998	1.345129	1	800000000	0.010000	1.000000	1.000000	80000	0.000050	0.004800	1	0.001000	1.000000	2.500000	12.000000	0.500000	0.000000	0.000000	0.000000	31872	0	10.000000	7.000000	1.000000
sus	inf	inf_blood	z	x[0]	y[0][0]	z[0]	x[1]	y[1][0]	z[1]	S[0]	synchrony
219000000	94990000	5000000	10.000000	21900	9499	0.001000	21900	9499	0.001000	10000000	0.000000
310020643	1675	103	5707.270360	31067	0	0.529970	31101	0	0.469705	9995063	0.000000
318042593	50	5	484.577261	31620	0	0.043690	31793	0	0.038764	9990140	0.000000
318659495	28	2	43.818413	31928	0	0.003939	31712	0	0.003536	9985221	0.000000
318734156	27	0	7.292464	32087	0	0.000689	31870	0	0.000656	9980179	0.000000
318708027	36	2	4.291495	31850	0	0.000423	31802	0	0.000421	9975071	0.000000
318740055	32	1	4.047279	31946	0	0.000402	31907	0	0.000402	9970043	0.000000
318720340	29	2	4.030398	31794	0	0.000400	31874	0	0.000400	9965025	0.000000
318741870	40	4	4.028144	32027	0	0.000400	32102	0	0.000400	9960005	0.000000
318718266	45	1	4.031859	31897	0	0.000400	31916	0	0.000400	9955021	0.000000
318743822	50	3	4.024238	31742	0	0.000400	31764	0	0.000400	9950040	0.000000
318758878	48	4	4.023923	31967	0	0.000400	31961	0	0.000400	9945123	0.000000
318763075	51	2	4.022163	31823	0	0.000400	32038	0	0.000400	9940181	0.000000
318730781	53	1	4.057497	31888	0	0.000400	31948	0	0.000400	9935238	0.000000
318728205	45	0	4.046541	31886	0	0.000400	31843	0	0.000400	9930279	0.000000
318710933	48	2	4.031297	31945	0	0.000400	31831	0	0.000400	9925360	0.000000
318728365	34	1	4.013194	31886	0	0.000400	31881	0	0.000400	9920469	0.000000
318697961	32	0	4.008347	31794	0	0.000400	31938	0	0.000400	9915497	0.000000
318723888	24	1	4.005821	31681	0	0.000400	31904	0	0.000400	9910705	0.000000
318740264	17	1	4.006477	31863	0	0.000400	31675	0	0.000400	9905662	0.000000
318716498	14	3	4.007955	32188	0	0.000400	31703	0	0.000400	9900660	0.000000
318728985	20	1	4.011967	31875	0	0.000400	31795	0	0.000400	9895735	0.000000
318740932	20	0	4.013238	32118	0	0.000400	31821	0	0.000400	9890745	0.000000
318719154	17	1	4.028032	31998	0	0.000400	31745	0	0.000400	9885752	0.000000
318746936	14	0	4.013178	32047	0	0.000400	31855	0	0.000400	9880756	0.000000
318720106	9	0	4.004043	32052	0	0.000400	31798	0	0.000400	9875790	0.000000
318731625	5	1	4.001911	31647	0	0.000400	31950	0	0.000400	9870796	0.000000
318723813	7	0	4.000525	31784	0	0.000400	31709	0	0.000400	9865958	0.000000
318726786	6	1	4.000809	32040	0	0.000400	31961	0	0.000400	9861033	0.000000
318733673	3	0	3.999362	31885	0	0.000400	31946	0	0.000400	9856097	0.000000
318730074	1	0	3.998829	31730	0	0.000400	31908	0	0.000400	9851253	0.000000
318724188	1	0	3.998610	31714	0	0.000400	31802	0	0.000400	9846266	0.000000
318734575	1	0	3.998579	31873	0	0.000400	31817	0	0.000400	9841271	0.000000
318720933	1	0	3.998597	31741	0	0.000400	31737	0	0.000400	9836347	0.000000
318741156	1	0	3.998586	31835	0	0.000400	31705	0	0.000400	9831403	0.000000
318719331	1	0	3.998578	31995	0	0.000400	31777	0	0.000400	9826424	0.000000
318727888	4	0	3.998915	31891	0	0.000400	31868	0	0.000400	9821569	0.000000
318730912	5	0	4.004925	31706	0	0.000400	31678	0	0.000400	9816775	0.000000
318710229	1	0	4.002932	31790	0	0.000400	31977	0	0.000400	9811841	0.000000
318724690	2	0	3.999519	31780	0	0.000400	31696	0	0.000400	9807028	0.000000
318726035	0	0	3.998583	31790	0	0.000400	32001	0	0.000400	9802148	-1.#IND00
npatches	nstrain	runtime	dt	init_x	init_y	init_y_blood	init_z	init_S	beta0	beta1	beta2	beta3	mean_beta	B	d	delta	delta_blood	b[0]	mut	m	CTL	c	g	epsilon	k	het	lambda	rho	omega	x_max	patch.dyna	DELTA	A	VA
10000	1	100.000000	0.001000	21900	9499	5000000	0.001000	10000000	1.349443	1.097310	0.840035	0.918884	1	800000000	0.010000	1.000000	1.000000	80000	0.000050	0.004800	1	0.001000	1.000000	2.500000	13.000000	0.500000	0.000000	0.000000	0.000000	31872	0	10.000000	7.000000	1.000000
sus	inf	inf_blood	z	x[0]	y[0][0]	z[0]	x[1]	y[1][0]	z[1]	S[0]	synchrony
219000000	94990000	5000000	10.000000	21900	9499	0.001000	21900	9499	0.001000	10000000	0.000000
310074673	881	56	4923.499053	31180	0	0.603363	31140	0	0.406965	9994981	0.000000
318022129	39	6	414.446918	31806	0	0.049690	31654	0	0.033635	9989922	0.000000
318666945	28	0	37.769262	31747	0	0.004429	32061	0	0.003117	9984886	0.000000
318718448	14	4	6.808702	31860	0	0.000729	31860	0	0.000622	9979863	0.000000
318741891	8	1	4.232305	31869	0	0.000427	31939	0	0.000418	9974876	0.000000
318718200	2	0	4.018091	31970	0	0.000402	32033	0	0.000401	9969892	0.000000
318710614	1	0	4.000198	32119	0	0.000400	31970	0	0.000400	9964918	0.000000
318741770	0	0	3.998571	31548	0	0.000400	31705	0	0.000400	9960063	0.000000
npatches	nstrain	runtime	dt	init_x	init_y	init_y_blood	init_z	init_S	beta0	beta1	beta2	beta3	mean_beta	B	d	delta	delta_blood	b[0]	mut	m	CTL	c	g	epsilon	k	het	lambda	rho	omega	x_max	patch.dyna	DELTA	A	VA
10000	1	100.000000	0.001000	21900	9499	5000000	0.001000	10000000	1.405625	1.193635	1.255879	0.863236	1	800000000	0.010000	1.000000	1.000000	80000	0.000050	0.004800	1	0.001000	1.000000	2.500000	14.000000	0.500000	0.000000	0.000000	0.000000	31872	0	10.000000	7.000000	1.000000
sus	inf	inf_blood	z	x[0]	y[0][0]	z[0]	x[1]	y[1][0]	z[1]	S[0]	synchrony
219000000	94990000	5000000	10.000000	21900	9499	0.001000	21900	9499	0.001000	10000000	0.000000
310133579	489	27	4356.094745	31193	0	0.420823	31171	0	0.367357	9995112	0.000000
318052343	24	1	363.710767	31864	0	0.034768	31694	0	0.030397	9990137	0.000000
318674420	9	2	33.525356	31718	0	0.003209	31765	0	0.002852	9985145	0.000000
318720624	7	0	6.417609	31758	0	0.000630	32009	0	0.000600	9980144	0.000000
318738626	10	0	4.198920	32084	0	0.000419	31835	0	0.000416	9975194	0.000000
318741118	17	0	4.020635	31892	0	0.000401	31800	0	0.000401	9970366	0.000000
318735920	18	2	4.006869	31857	0	0.000400	31992	0	0.000400	9965338	0.000000
318726438	19	0	4.008358	32086	0	0.000400	31933	0	0.000400	9960317	0.000000
318709198	15	0	4.007325	31777	0	0.000400	31746	0	0.000400	9955201	0.000000
318705999	8	0	4.004582	31741	0	0.000400	31704	0	0.000400	9950129	0.000000
318729863	9	0	4.004264	31966	0	0.000400	31969	0	0.000400	9945315	0.000000
318740444	7	0	4.001075	31775	0	0.000400	31849	0	0.000400	9940355	0.000000
318730253	8	0	4.000703	32030	0	0.000400	31721	0	0.000400	9935428	0.000000
318752342	2	0	3.998996	31901	0	0.000400	31828	0	0.000400	9930394	0.000000
318708430	0	0	3.998483	31849	0	0.000400	31987	0	0.000400	9925406	0.000000
npatches	nstrain	runtime	dt	init_x	init_y	init_y_blood	init_z	init_S	beta0	beta1	beta2	beta3	mean_beta	B	d	delta	delta_blood	b[0]	mut	m	CTL	c	g	epsilon	k	het	lambda	rho	omega	x_max	patch.dyna	DELTA	A	VA
10000	1	100.000000	0.001000	21900	9499	5000000	0.001000	10000000	1.476429	1.274720	0.941074	1.378730	1	800000000	0.010000	1.000000	1.000000	80000	0.000050	0.004800	1	0.001000	1.000000	2.500000	15.000000	0.500000	0.000000	0.000000	0.000000	31872	0	10.000000	7.000000	1.000000
sus	inf	inf_blood	z	x[0]	y[0][0]	z[0]	x[1]	y[1][0]	z[1]	S[0]	synchrony
219000000	94990000	5000000	10.000000	21900	9499	0.001000	21900	9499	0.001000	10000000	0.000000
310162587	320	17	3909.468582	31017	0	0.331708	31088	0	0.455075	9995009	0.000000
318000559	32	1	326.818063	31742	0	0.027483	31760	0	0.037568	9989953	0.000000
318646988	29	2	30.680159	31852	0	0.002614	31737	0	0.003438	9984965	0.000000
318707485	23	1	6.199831	31722	0	0.000581	31722	0	0.000648	9980073	0.000000
318711397	14	1	4.184767	31589	0	0.000415	32063	0	0.000420	9975005	0.000000
318732744	5	1	4.015193	31985	0	0.000401	31929	0	0.000401	9970117	0.000000
318720203	3	0	4.001306	31772	0	0.000400	31766	0	0.000400	9965130	0.000000
318705948	3	0	3.999876	32004	0	0.000400	31718	0	0.000400	9960189	0.000000
318712062	1	0	3.999663	31770	0	0.000400	31825	0	0.000400	9955120	0.000000
318731555	1	0	3.998640	32005	0	0.000400	31752	0	0.000400	9950046	0.000000
318741922	1	0	3.998601	31787	0	0.000400	31788	0	0.000400	9945155	0.000000
318706213	0	0	3.998455	31724	0	0.000400	31945	0	0.000400	9940100	0.000000
npatches	nstrain	runtime	dt	init_x	init_y	init_y_blood	init_z	init_S	beta0	beta1	beta2	beta3	mean_beta	B	d	delta	delta_blood	b[0]	mut	m	CTL	c	g	epsilon	k	het	lambda	rho	omega	x_max	patch.dyna	DELTA	A	VA
10000	1	100.000000	0.001000	21900	9499	5000000	0.001000	10000000	1.276082	1.056968	1.090028	1.386281	1	800000000	0.010000	1.000000	1.000000	80000	0.000050	0.004800	1	0.001000	1.000000	2.500000	16.000000	0.500000	0.000000	0.000000	0.000000	31872	0	10.000000	7.000000	1.000000
sus	inf	inf_blood	z	x[0]	y[0][0]	z[0]	x[1]	y[1][0]	z[1]	S[0]	synchrony
219000000	94990000	5000000	10.000000	21900	9499	0.001000	21900	9499	0.001000	10000000	0.000000
310227133	207	15	3547.410351	31062	0	0.365131	30949	0	0.359992	9995066	0.000000
318054603	25	1	295.684447	31766	0	0.030215	31738	0	0.029795	9990066	0.000000
318661841	21	1	28.020751	31967	0	0.002837	32097	0	0.002803	9985019	0.000000
318722879	29	3	6.198318	31944	0	0.000599	31927	0	0.000596	9980005	0.000000
318722422	25	2	4.222116	31786	0	0.000416	31685	0	0.000416	9975067	0.000000
318713514	15	0	4.021278	31857	0	0.000401	31904	0	0.000401	9970158	0.000000
318725391	9	1	4.003056	31864	0	0.000400	31850	0	0.000400	9965187	0.000000
318721757	16	1	4.003450	31747	0	0.000400	31608	0	0.000400	9960195	0.000000
318717496	15	1	4.004844	31893	0	0.000400	31867	0	0.000400	9955082	0.000000
318723429	8	0	4.002841	32070	0	0.000400	31875	0	0.000400	9950152	0.000000
318731971	9	0	4.002394	31940	0	0.000400	31854	0	0.000400	9945189	0.000000
318731585	6	0	4.002576	32059	0	0.000400	32047	0	0.000400	9940241	0.000000
318734200	6	0	3.999993	31862	0	0.000400	31855	0	0.000400	9935258	0.000000
318722702	5	0	4.000142	31929	0	0.000400	31719	0	0.000400	9930362	0.000000
318713698	3	0	4.000029	32065	0	0.000400	31966	0	0.000400	9925307	0.000000
318706807	3	0	3.999880	31893	0	0.000400	31807	0	0.000400	9920355	0.000000
318737539	3	0	3.999140	31761	0	0.000400	32064	0	0.000400	9915342	0.000000
318724930	5	2	4.014486	31859	0	0.000400	31967	0	0.000400	9910367	0.000000
318733642	6	0	4.002598	32083	0	0.000400	31808	0	0.000400	9905336	0.000000
318722174	4	2	4.002490	31850	0	0.000400	32009	0	0.000400	9900304	0.000000
318733051	3	2	4.000084	31894	0	0.000400	31895	0	0.000400	9895439	0.000000
318718852	8	0	4.001246	31751	0	0.000400	31746	0	0.000400	9890414	0.000000
318719034	1	0	4.000080	31801	0	0.000400	31969	0	0.000400	9885498	0.000000
318697812	0	0	3.998631	31754	0	0.000400	32145	0	0.000400	9880631	0.000000
npatches	nstrain	runtime	dt	init_x	init_y	init_y_blood	init_z	init_S	beta0	beta1	beta2	beta3	mean_beta	B	d	delta	delta_blood	b[0]	mut	m	CTL	c	g	epsilon	k	het	lambda	rho	omega	x_max	patch.dyna	DELTA	A	VA
10000	1	100.000000	0.001000	21900	9499	5000000	0.001000	10000000	1.306862	1.241095	1.180002	0.653941	1	800000000	0.010000	1.000000	1.000000	80000	0.000050	0.004800	1	0.001000	1.000000	2.500000	17.000000	0.500000	0.000000	0.000000	0.000000	31872	0	10.000000	7.000000	1.000000
sus	inf	inf_blood	z	x[0]	y[0][0]	z[0]	x[1]	y[1][0]	z[1]	S[0]	synchrony
219000000	94990000	5000000	10.000000	21900	9499	0.001000	21900	9499	0.001000	10000000	0.000000
310220573	118	5	3256.786864	30922	0	0.336521	30869	0	0.359616	9994991	0.000000
318027975	16	0	271.011343	31788	0	0.027877	31859	0	0.029765	9990047	0.000000
318679869	8	0	25.954038	31853	0	0.002646	31769	0	0.002800	9985048	0.000000
318698374	21	1	5.816494	31865	0	0.000583	31823	0	0.000596	9980115	0.000000
318724849	19	0	4.163058	31767	0	0.000415	31918	0	0.000416	9975077	0.000000
318705894	24	0	4.021996	31917	0	0.000401	31999	0	0.000401	9970056	0.000000
318731085	30	0	4.021422	31987	0	0.000400	31865	0	0.000400	9965100	0.000000
318746285	14	1	4.030596	31793	0	0.000400	31770	0	0.000400	9960228	0.000000
318710024	18	1	4.010953	31637	0	0.000400	31952	0	0.000400	9955317	0.000000
318728081	8	3	4.004060	31875	0	0.000400	32072	0	0.000400	9950432	0.000000
318729227	9	0	4.002130	31875	0	0.000400	31787	0	0.000400	9945529	0.000000
318736804	10	0	4.001396	31938	0	0.000400	31835	0	0.000400	9940529	0.000000
318727591	14	0	4.014261	31859	0	0.000400	32052	0	0.000400	9935642	0.000000
318731052	14	0	4.007184	31850	0	0.000400	31894	0	0.000400	9930703	0.000000
318737674	9	0	4.005806	31818	0	0.000400	31959	0	0.000400	9925776	0.000000
318703984	6	0	4.002509	31690	0	0.000400	31892	0	0.000400	9920783	0.000000
318723953	7	0	4.000226	31563	0	0.000400	31815	0	0.000400	9915848	0.000000
318717280	5	0	4.000120	31975	0	0.000400	32107	0	0.000400	9910910	0.000000
318742691	2	0	3.998899	31872	0	0.000400	31785	0	0.000400	9905923	0.000000
318738140	0	0	3.998537	32050	0	0.000400	31900	0	0.000400	9900913	0.000000
npatches	nstrain	runtime	dt	init_x	init_y	init_y_blood	init_z	init_S	beta0	beta1	beta2	beta3	mean_beta	B	d	delta	delta_blood	b[0]	mut	m	CTL	c	g	epsilon	k	het	lambda	rho	omega	x_max	patch.dyna	DELTA	A	VA
10000	1	100.000000	0.001000	21900	9499	5000000	0.001000	10000000	1.045194	0.748639	0.816987	1.378532	1	800000000	0.010000	1.000000	1.000000	80000	0.000050	0.004800	1	0.001000	1.000000	2.500000	18.000000	0.500000	0.000000	0.000000	0.000000	31872	0	10.000000	7.000000	1.000000
sus	inf	inf_blood	z	x[0]	y[0][0]	z[0]	x[1]	y[1][0]	z[1]	S[0]	synchrony
219000000	94990000	5000000	10.000000	21900	9499	0.001000	21900	9499	0.001000	10000000	0.000000
310253185	82	6	3016.242855	31275	0	0.281991	31028	0	0.350398	9995113	0.000000
318051712	3	1	250.759410	31635	0	0.023419	31598	0	0.029011	9989960	0.000000
318653627	2	1	24.194903	31811	0	0.002282	31834	0	0.002739	9984990	0.000000
318719804	5	0	5.652636	31904	0	0.000554	31919	0	0.000591	9980046	0.000000
318730541	4	0	4.134775	31926	0	0.000412	31840	0	0.000415	9974954	0.000000
318722826	5	0	4.011786	32006	0	0.000401	32033	0	0.000401	9969942	0.000000
318735614	0	0	3.999826	31814	0	0.000400	31878	0	0.000400	9964991	0.000000
npatches	nstrain	runtime	dt	init_x	init_y	init_y_blood	init_z	init_S	beta0	beta1	beta2	beta3	mean_beta	B	d	delta	delta_blood	b[0]	mut	m	CTL	c	g	epsilon	k	het	lambda	rho	omega	x_max	patch.dyna	DELTA	A	VA
10000	1	100.000000	0.001000	21900	9499	5000000	0.001000	10000000	0.916599	0.979968	0.892156	0.520738	1	800000000	0.010000	1.000000	1.000000	80000	0.000050	0.004800	1	0.001000	1.000000	2.500000	19.000000	0.500000	0.000000	0.000000	0.000000	31872	0	10.000000	7.000000	1.000000
sus	inf	inf_blood	z	x[0]	y[0][0]	z[0]	x[1]	y[1][0]	z[1]	S[0]	synchrony
219000000	94990000	5000000	10.000000	21900	9499	0.001000	21900	9499	0.001000	10000000	0.000000
310259497	50	1	2824.899651	31227	0	0.249884	31005	0	0.282716	9994911	0.000000
318046638	4	0	234.971916	31754	0	0.020794	31930	0	0.023478	9989941	0.000000
318661557	0	1	22.885202	31783	0	0.002067	31827	0	0.002286	9984879	0.000000
npatches	nstrain	runtime	dt	init_x	init_y	init_y_blood	init_z	init_S	beta0	beta1	beta2	beta3	mean_beta	B	d	delta	delta_blood	b[0]	mut	m	CTL	c	g	epsilon	k	het	lambda	rho	omega	x_max	patch.dyna	DELTA	A	VA
10000	1	100.000000	0.001000	21900	9499	5000000	0.001000	10000000	1.209816	1.469144	0.840952	0.863669	1	800000000	0.010000	1.000000	1.000000	80000	0.000050	0.004800	1	0.001000	1.000000	2.500000	20.000000	0.500000	0.000000	0.000000	0.000000	31872	0	10.000000	7.000000	1.000000
sus	inf	inf_blood	z	x[0]	y[0][0]	z[0]	x[1]	y[1][0]	z[1]	S[0]	synchrony
219000000	94990000	5000000	10.000000	21900	9499	0.001000	21900	9499	0.001000	10000000	0.000000
310294817	31	2	2657.863616	30655	0	0.250700	30921	0	0.284468	9994824	0.000000
318029124	1	0	221.092461	31621	0	0.020861	31553	0	0.023621	9989771	0.000000
318670301	1	0	21.754756	31689	0	0.002072	31637	0	0.002298	9984782	0.000000
318705886	1	2	5.461625	31714	0	0.000537	31824	0	0.000555	9979815	0.000000
318716027	0	0	4.118667	31904	0	0.000411	31745	0	0.000413	9974826	0.000000
