# Supplementary material for: Large Variations in HIV-1 Viral Load Explained by Shifting-Mosaic Metapopulation Dynamics
Source: PLoS Biol. 2016 Oct 5;14(10):e1002567. doi: 10.1371/journal.pbio.1002567 (PMC5051940; doi:10.1371/journal.pbio.1002567)
Supplement: S1 Data — Each file gives the output from the simulations indicated by the filename: low migration (ms1, db432); high migration (ms1, db1); very high migration (ms10, db1); number of patches (np); reservoir (storage); no reservoir (nostorage); CTL immigration model (CTLimmig); CTL proliferation model (CTLprolif); β¯ (beta1, beta2, …). Within each file, there are 21 simulations for (k = 0,1,..,20), and data is output each day. For measures of synchrony, the final entry should be used. See Methods and S1 Simulation Code for further details. (ZIP) [file pbio.1002567.s002.zip › S1_Data/ms1_np10000_nostorage_noPD_CTLprolif_db1_beta10.tsv]

npatches	nstrain	runtime	dt	init_x	init_y	init_y_blood	init_z	init_S	beta0	beta1	beta2	beta3	mean_beta	B	d	delta	delta_blood	b[0]	mut	m	CTL	c	g	epsilon	k	het	lambda	rho	omega	x_max	patch.dyna	DELTA	A	VA
10000	1	100.000000	0.001000	21900	9499	5000000	0.001000	10000000	7.391493	14.940349	9.354724	9.305725	10	800000000	0.010000	1.000000	1.000000	80000	0.000050	0.004800	1	0.001000	1.000000	2.500000	0.000000	0.500000	0.000000	0.000000	0.000000	31872	0	10.000000	7.000000	1.000000
sus	inf	inf_blood	z	x[0]	y[0][0]	z[0]	x[1]	y[1][0]	z[1]	S[0]	synchrony
219000000	94990000	5000000	10.000000	21900	9499	0.001000	21900	9499	0.001000	10000000	0.000000
51008753	470398249	23811313	10000.000000	6218	46379	1.000000	3264	48050	1.000000	9994982	0.000000
41006581	593022738	30179344	10000.000000	5104	58612	1.000000	2617	60303	1.000000	9989961	0.000000
38108303	641915207	32719045	10000.000000	4617	63722	1.000000	2444	65451	1.000000	9985060	0.000000
37067346	661358914	33737352	10000.000000	4518	66124	1.000000	2407	66854	1.000000	9979977	0.000000
36681558	669099874	34122550	10000.000000	4430	66495	1.000000	2371	67871	1.000000	9975113	0.000000
36522589	672186968	34293019	10000.000000	4494	66646	1.000000	2343	68370	1.000000	9970131	0.000000
36463975	673398481	34347731	10000.000000	4593	66646	1.000000	2297	68323	1.000000	9965132	0.000000
36443588	673909871	34375570	10000.000000	4394	67101	1.000000	2282	67998	1.000000	9960206	0.000000
36427958	674074400	34393580	10000.000000	4494	66769	1.000000	2334	68169	1.000000	9955295	0.000000
36422751	674141880	34395298	10000.000000	4387	66858	1.000000	2392	68314	1.000000	9950410	0.000000
36420504	674194127	34397591	10000.000000	4521	66842	1.000000	2357	68249	1.000000	9945430	0.000000
36421780	674160981	34403675	10000.000000	4455	67098	1.000000	2318	68278	1.000000	9940601	0.000000
36419468	674191788	34394205	10000.000000	4444	66856	1.000000	2298	68514	1.000000	9935685	0.000000
36429407	674205007	34395488	10000.000000	4470	66309	1.000000	2310	68296	1.000000	9930677	0.000000
36420847	674179655	34399119	10000.000000	4481	66797	1.000000	2344	68593	1.000000	9925779	0.000000
36418254	674194846	34394117	10000.000000	4317	67205	1.000000	2294	68125	1.000000	9920755	0.000000
36418800	674200802	34399198	10000.000000	4433	66792	1.000000	2273	68436	1.000000	9915632	0.000000
36421338	674183605	34397604	10000.000000	4513	66894	1.000000	2310	68410	1.000000	9910758	0.000000
36426003	674190823	34386622	10000.000000	4557	66405	1.000000	2270	68793	1.000000	9905875	0.000000
36422536	674182244	34404153	10000.000000	4419	66974	1.000000	2360	68873	1.000000	9901014	0.000000
36415958	674183303	34404682	10000.000000	4449	66944	1.000000	2330	68689	1.000000	9895950	0.000000
36421418	674132236	34400183	10000.000000	4472	66726	1.000000	2347	68280	1.000000	9891031	0.000000
36420385	674152393	34389504	10000.000000	4496	67002	1.000000	2314	68024	1.000000	9886095	0.000000
36424588	674162425	34392232	10000.000000	4349	67215	1.000000	2333	68208	1.000000	9880999	0.000000
36421912	674169988	34400822	10000.000000	4394	67381	1.000000	2301	68508	1.000000	9876074	0.000000
36419566	674171720	34400041	10000.000000	4302	67251	1.000000	2307	68445	1.000000	9871296	0.000000
36416020	674169896	34400259	10000.000000	4518	66733	1.000000	2359	68111	1.000000	9866253	0.000000
36419499	674232325	34400041	10000.000000	4324	67551	1.000000	2332	68208	1.000000	9861286	0.000000
36419561	674189683	34405294	10000.000000	4422	66957	1.000000	2341	68458	1.000000	9856262	0.000000
36423422	674166130	34405777	10000.000000	4339	67223	1.000000	2307	68576	1.000000	9851329	0.000000
36422423	674162598	34402615	10000.000000	4431	67139	1.000000	2250	68036	1.000000	9846486	0.000000
36412820	674197868	34392909	10000.000000	4421	67094	1.000000	2260	68391	1.000000	9841514	0.000000
36424856	674190590	34393173	10000.000000	4380	66903	1.000000	2286	68685	1.000000	9836462	0.000000
36421746	674166648	34401900	10000.000000	4397	66940	1.000000	2309	68352	1.000000	9831566	0.000000
36424170	674168141	34397711	10000.000000	4465	66554	1.000000	2301	68572	1.000000	9826763	0.000000
36429352	674162064	34408079	10000.000000	4395	67244	1.000000	2275	68568	1.000000	9821851	0.000000
36417229	674198875	34390864	10000.000000	4415	67042	1.000000	2294	68078	1.000000	9816948	0.000000
36420177	674158582	34395973	10000.000000	4428	66958	1.000000	2306	68532	1.000000	9812073	0.000000
36420945	674169624	34400710	10000.000000	4480	66821	1.000000	2344	68294	1.000000	9807086	0.000000
36422692	674165892	34390607	10000.000000	4495	66491	1.000000	2248	68555	1.000000	9802101	-1.#IND00
36422866	674148613	34399774	10000.000000	4432	66846	1.000000	2307	68635	1.000000	9797124	-0.016000
36419904	674186974	34395356	10000.000000	4422	66884	1.000000	2270	68812	1.000000	9792307	-0.011136
36427008	674193056	34398046	10000.000000	4407	66908	1.000000	2290	68411	1.000000	9787506	-0.006328
36420850	674222584	34398568	10000.000000	4453	66800	1.000000	2351	68812	1.000000	9782564	-0.009109
36413799	674220717	34398672	10000.000000	4438	66548	1.000000	2279	68923	1.000000	9777609	-0.004995
36421778	674176316	34399550	10000.000000	4363	67300	1.000000	2302	68149	1.000000	9772723	0.002803
36433589	674153430	34395125	10000.000000	4410	66663	1.000000	2311	68263	1.000000	9767987	0.001610
36422183	674167959	34400023	10000.000000	4356	67187	1.000000	2283	68746	1.000000	9763057	0.001272
36421714	674177990	34400049	10000.000000	4445	66463	1.000000	2301	68095	1.000000	9758194	0.000149
36414648	674184693	34403450	10000.000000	4497	66637	1.000000	2283	68547	1.000000	9753387	-0.002478
36426247	674168805	34399008	10000.000000	4485	66784	1.000000	2312	68367	1.000000	9748620	-0.001887
36424633	674175525	34402966	10000.000000	4557	66366	1.000000	2306	68385	1.000000	9743738	-0.001524
36435454	674166171	34402121	10000.000000	4453	66606	1.000000	2307	67973	1.000000	9738825	-0.003025
36422153	674190510	34392305	10000.000000	4383	66928	1.000000	2378	68320	1.000000	9734031	-0.002875
36421124	674189592	34393372	10000.000000	4455	66453	1.000000	2286	68602	1.000000	9729216	0.000822
36422614	674178219	34399582	10000.000000	4451	66682	1.000000	2332	68706	1.000000	9724532	-0.001533
36426305	674186795	34398432	10000.000000	4423	66907	1.000000	2286	68977	1.000000	9719714	-0.003186
36423277	674210689	34396894	10000.000000	4463	66928	1.000000	2365	68564	1.000000	9714815	-0.004827
36421983	674214349	34394875	10000.000000	4484	66454	1.000000	2250	68446	1.000000	9709982	-0.004271
36411977	674232366	34392099	10000.000000	4386	67059	1.000000	2303	68359	1.000000	9704980	-0.003958
36420362	674186803	34405512	10000.000000	4495	66714	1.000000	2337	68214	1.000000	9700069	-0.003995
36432321	674201234	34394449	10000.000000	4503	66424	1.000000	2308	68449	1.000000	9695255	-0.003381
36421941	674188954	34401506	10000.000000	4491	66690	1.000000	2345	68527	1.000000	9690441	-0.003455
36426213	674178760	34391906	10000.000000	4529	66803	1.000000	2260	68889	1.000000	9685610	-0.002813
36429262	674152518	34399557	10000.000000	4440	66941	1.000000	2304	68493	1.000000	9680725	-0.001669
36421364	674153850	34395580	10000.000000	4472	66568	1.000000	2318	68604	1.000000	9675821	-0.001478
36418603	674173837	34397465	10000.000000	4369	66341	1.000000	2303	68454	1.000000	9670916	-0.002139
36425266	674166673	34390130	10000.000000	4572	66401	1.000000	2342	68032	1.000000	9666078	-0.001391
36419113	674168293	34389474	10000.000000	4502	66520	1.000000	2294	68834	1.000000	9661348	-0.001304
36419136	674191338	34398697	10000.000000	4475	66710	1.000000	2356	68413	1.000000	9656519	-0.001018
36426737	674210322	34399617	10000.000000	4421	67170	1.000000	2261	68693	1.000000	9651807	-0.000912
36419465	674154675	34404845	10000.000000	4503	66998	1.000000	2340	67742	1.000000	9646988	-0.000555
36420822	674182635	34399600	10000.000000	4443	66993	1.000000	2364	68503	1.000000	9642294	-0.002726
36431672	674180454	34386524	10000.000000	4464	66552	1.000000	2344	68293	1.000000	9637554	-0.002814
36427282	674221401	34390909	10000.000000	4441	66747	1.000000	2336	68427	1.000000	9632755	-0.002865
36424768	674206188	34393107	10000.000000	4522	66431	1.000000	2261	68295	1.000000	9627792	-0.002335
36424307	674186734	34397613	10000.000000	4479	66712	1.000000	2340	68232	1.000000	9622938	-0.002014
36426114	674151733	34403888	10000.000000	4414	66807	1.000000	2354	68022	1.000000	9618197	-0.001927
36422397	674188870	34402639	10000.000000	4427	66832	1.000000	2329	68535	1.000000	9613370	-0.001991
36422260	674188434	34393383	10000.000000	4482	66555	1.000000	2264	68327	1.000000	9608521	-0.001658
36424295	674192817	34400878	10000.000000	4456	66973	1.000000	2302	68308	1.000000	9603780	-0.001635
36418852	674196250	34409370	10000.000000	4368	67015	1.000000	2327	68063	1.000000	9598979	-0.002400
36421359	674204102	34393559	10000.000000	4445	67224	1.000000	2330	68581	1.000000	9594159	-0.002087
36421169	674234483	34407224	10000.000000	4487	66917	1.000000	2228	68311	1.000000	9589330	-0.001747
36419198	674211731	34399697	10000.000000	4484	66111	1.000000	2267	68278	1.000000	9584517	-0.001680
36416030	674174295	34401947	10000.000000	4473	66606	1.000000	2255	68500	1.000000	9579759	-0.001289
36421176	674172483	34395622	10000.000000	4524	66478	1.000000	2293	68481	1.000000	9575042	-0.000798
36418837	674198428	34400969	10000.000000	4422	66621	1.000000	2399	68104	1.000000	9570321	-0.000835
36421863	674210398	34397876	10000.000000	4452	66744	1.000000	2303	68506	1.000000	9565528	-0.000814
36415084	674182208	34400637	10000.000000	4434	66840	1.000000	2328	68725	1.000000	9560850	-0.000649
36424873	674158077	34389103	10000.000000	4401	66963	1.000000	2353	68085	1.000000	9556031	-0.000642
36426984	674130696	34400977	10000.000000	4417	66693	1.000000	2292	68563	1.000000	9551180	-0.000505
36419667	674159779	34400695	10000.000000	4546	66804	1.000000	2296	68299	1.000000	9546396	-0.000523
36427134	674148872	34405618	10000.000000	4408	66777	1.000000	2373	68582	1.000000	9541596	-0.000156
36423098	674149835	34405466	10000.000000	4466	66474	1.000000	2361	68319	1.000000	9536833	-0.000111
36417381	674184152	34390403	10000.000000	4370	67300	1.000000	2277	68170	1.000000	9532042	0.000137
36428019	674184159	34394368	10000.000000	4450	66863	1.000000	2300	68293	1.000000	9527366	0.000036
36421697	674188465	34404710	10000.000000	4534	66410	1.000000	2252	68024	1.000000	9522671	-0.000240
36422958	674176014	34390589	10000.000000	4460	66570	1.000000	2321	68519	1.000000	9517973	-0.001570
npatches	nstrain	runtime	dt	init_x	init_y	init_y_blood	init_z	init_S	beta0	beta1	beta2	beta3	mean_beta	B	d	delta	delta_blood	b[0]	mut	m	CTL	c	g	epsilon	k	het	lambda	rho	omega	x_max	patch.dyna	DELTA	A	VA
10000	1	100.000000	0.001000	21900	9499	5000000	0.001000	10000000	14.968821	12.715655	9.501988	5.123736	10	800000000	0.010000	1.000000	1.000000	80000	0.000050	0.004800	1	0.001000	1.000000	2.500000	1.000000	0.500000	0.000000	0.000000	0.000000	31872	0	10.000000	7.000000	1.000000
sus	inf	inf_blood	z	x[0]	y[0][0]	z[0]	x[1]	y[1][0]	z[1]	S[0]	synchrony
219000000	94990000	5000000	10.000000	21900	9499	0.001000	21900	9499	0.001000	10000000	0.000000
74930066	285045783	14504287	10000.000000	4802	29911	1.000000	5685	29237	1.000000	9994976	0.000000
70935689	301020293	15353448	10000.000000	4563	31584	1.000000	5448	31244	1.000000	9989955	0.000000
70389270	303534185	15492723	10000.000000	4695	31620	1.000000	5376	31146	1.000000	9984884	0.000000
70295921	303948495	15509935	10000.000000	4625	31670	1.000000	5349	31489	1.000000	9979928	0.000000
70278068	304010331	15504427	10000.000000	4569	31989	1.000000	5158	31853	1.000000	9974821	0.000000
70272485	304035022	15509175	10000.000000	4584	31383	1.000000	5306	31344	1.000000	9969778	0.000000
70280740	304027838	15511699	10000.000000	4638	31607	1.000000	5386	31062	1.000000	9964804	0.000000
70271558	304051968	15510580	10000.000000	4623	31867	1.000000	5185	31740	1.000000	9959773	0.000000
70268745	304045166	15508847	10000.000000	4499	31831	1.000000	5441	31116	1.000000	9954779	0.000000
70276613	304057194	15516084	10000.000000	4696	31398	1.000000	5293	31503	1.000000	9949798	0.000000
70266617	304064425	15510937	10000.000000	4675	31548	1.000000	5387	31349	1.000000	9944721	0.000000
70272938	304043437	15514986	10000.000000	4613	31521	1.000000	5367	31341	1.000000	9939739	0.000000
70261771	304067618	15512383	10000.000000	4625	31513	1.000000	5312	31335	1.000000	9934785	0.000000
70271557	304026485	15513535	10000.000000	4558	32154	1.000000	5292	31257	1.000000	9929765	0.000000
70258698	304071948	15511686	10000.000000	4496	31734	1.000000	5357	31403	1.000000	9924741	0.000000
70266332	304050263	15512703	10000.000000	4562	31874	1.000000	5390	31260	1.000000	9919776	0.000000
70265510	304031056	15516255	10000.000000	4619	31852	1.000000	5346	31414	1.000000	9914993	0.000000
70264493	304059092	15516043	10000.000000	4585	31822	1.000000	5339	30981	1.000000	9909950	0.000000
70277789	304044497	15520853	10000.000000	4593	31933	1.000000	5312	31250	1.000000	9904924	0.000000
70275511	304050802	15514591	10000.000000	4527	31766	1.000000	5390	31349	1.000000	9899888	0.000000
70265352	304055658	15517067	10000.000000	4541	31655	1.000000	5384	31371	1.000000	9894971	0.000000
70272363	304046433	15518901	10000.000000	4534	32208	1.000000	5271	31658	1.000000	9890052	0.000000
70262112	304053993	15510484	10000.000000	4595	31954	1.000000	5373	31053	1.000000	9885079	0.000000
70272472	304088003	15511699	10000.000000	4627	31694	1.000000	5365	31454	1.000000	9880132	0.000000
70275440	304049308	15509290	10000.000000	4570	31811	1.000000	5225	31502	1.000000	9875080	0.000000
70262211	304068941	15511174	10000.000000	4594	32076	1.000000	5323	31402	1.000000	9870070	0.000000
70265654	304057393	15509851	10000.000000	4538	31561	1.000000	5399	31537	1.000000	9865166	0.000000
70290616	304025140	15513954	10000.000000	4574	31834	1.000000	5397	30974	1.000000	9860079	0.000000
70275992	304027187	15513855	10000.000000	4579	31645	1.000000	5320	31258	1.000000	9855191	0.000000
70270730	304058847	15512416	10000.000000	4485	31662	1.000000	5254	31241	1.000000	9850205	0.000000
70273016	304067300	15504187	10000.000000	4597	31619	1.000000	5303	31355	1.000000	9845316	0.000000
70278931	304041788	15516753	10000.000000	4601	31769	1.000000	5359	31179	1.000000	9840291	0.000000
70271937	304039332	15508329	10000.000000	4608	31561	1.000000	5196	31429	1.000000	9835391	0.000000
70270998	304049048	15511025	10000.000000	4566	31741	1.000000	5342	31467	1.000000	9830490	0.000000
70253110	304071123	15518065	10000.000000	4480	32120	1.000000	5367	31328	1.000000	9825516	0.000000
70276368	304051503	15517710	10000.000000	4606	31812	1.000000	5283	31443	1.000000	9820636	0.000000
70262520	304069129	15512960	10000.000000	4614	31520	1.000000	5344	31224	1.000000	9815714	0.000000
70286201	304037129	15509460	10000.000000	4573	31494	1.000000	5293	31512	1.000000	9810768	0.000000
70290652	304040746	15515343	10000.000000	4659	31641	1.000000	5339	31194	1.000000	9805861	0.000000
70274952	304066432	15514775	10000.000000	4613	31720	1.000000	5351	31306	1.000000	9800908	-1.#IND00
70276882	304037296	15508706	10000.000000	4556	31558	1.000000	5211	31480	1.000000	9795911	-0.028800
70257278	304057473	15509948	10000.000000	4616	31467	1.000000	5272	31338	1.000000	9791011	-0.008942
70269043	304066926	15521226	10000.000000	4529	31967	1.000000	5351	31400	1.000000	9786181	-0.013983
70263734	304080562	15510609	10000.000000	4604	32033	1.000000	5292	31428	1.000000	9781240	-0.005828
70275806	304051680	15513058	10000.000000	4619	31512	1.000000	5269	31410	1.000000	9776435	-0.004353
70270803	304048972	15510926	10000.000000	4595	31825	1.000000	5308	31338	1.000000	9771410	0.002210
70280987	304031645	15510399	10000.000000	4568	31508	1.000000	5239	31411	1.000000	9766487	0.003433
70279583	304029026	15514231	10000.000000	4583	31700	1.000000	5282	31527	1.000000	9761620	0.000562
70280364	304023339	15512225	10000.000000	4589	31906	1.000000	5274	31691	1.000000	9756757	0.001720
70270516	304048977	15510905	10000.000000	4510	31875	1.000000	5363	31192	1.000000	9751915	0.004623
70266126	304047709	15513850	10000.000000	4662	31668	1.000000	5251	31599	1.000000	9747105	0.003525
70278886	304052577	15514407	10000.000000	4738	31464	1.000000	5326	31456	1.000000	9742208	0.002961
70274321	304055304	15509335	10000.000000	4551	31998	1.000000	5294	30989	1.000000	9737337	0.006461
70277913	304032269	15513124	10000.000000	4642	31990	1.000000	5334	31534	1.000000	9732597	0.003752
70283971	304022951	15506687	10000.000000	4583	31793	1.000000	5327	31452	1.000000	9727653	0.003047
70267606	304011525	15523096	10000.000000	4605	31727	1.000000	5333	31236	1.000000	9722777	0.000470
70274175	304034810	15505159	10000.000000	4578	31853	1.000000	5423	31174	1.000000	9717881	0.000553
70275180	304062063	15510708	10000.000000	4565	31892	1.000000	5339	31593	1.000000	9712961	0.003041
70261813	304049051	15513546	10000.000000	4625	31747	1.000000	5357	31581	1.000000	9708070	0.002789
70280363	304045950	15512693	10000.000000	4566	31760	1.000000	5318	31060	1.000000	9703232	0.002845
70282076	304042624	15515046	10000.000000	4571	31820	1.000000	5283	31276	1.000000	9698369	0.002526
70281323	304047179	15506288	10000.000000	4582	31773	1.000000	5198	31403	1.000000	9693524	0.002304
70273268	304038964	15516986	10000.000000	4561	31719	1.000000	5306	31441	1.000000	9688670	0.002179
70271012	304051419	15511073	10000.000000	4676	31654	1.000000	5340	31228	1.000000	9683914	0.002158
70271424	304075007	15514433	10000.000000	4687	31868	1.000000	5299	31327	1.000000	9679109	0.002438
70273742	304068130	15512961	10000.000000	4549	31871	1.000000	5334	31057	1.000000	9674289	0.001512
70267279	304070047	15512586	10000.000000	4630	31815	1.000000	5356	31186	1.000000	9669432	0.001704
70272463	304063004	15514463	10000.000000	4655	31805	1.000000	5347	31036	1.000000	9664590	0.001616
70274681	304056851	15510495	10000.000000	4671	31600	1.000000	5299	31331	1.000000	9659710	0.001879
70252741	304084353	15516541	10000.000000	4558	31968	1.000000	5315	31411	1.000000	9654786	0.001824
70265849	304074124	15515910	10000.000000	4442	32139	1.000000	5274	31445	1.000000	9649923	0.000073
70267423	304064818	15518364	10000.000000	4592	31995	1.000000	5483	31099	1.000000	9645126	0.000319
70287080	304034065	15508504	10000.000000	4542	31664	1.000000	5352	31350	1.000000	9640237	0.000614
70278206	304005397	15513878	10000.000000	4501	32022	1.000000	5378	30950	1.000000	9635501	0.000669
70273214	304022106	15521627	10000.000000	4604	31535	1.000000	5358	31275	1.000000	9630639	0.000716
70269578	304057933	15516402	10000.000000	4509	31838	1.000000	5295	31545	1.000000	9625806	0.000506
70265037	304061579	15511276	10000.000000	4554	31706	1.000000	5390	31233	1.000000	9621031	0.000964
70273085	304032223	15515837	10000.000000	4639	31609	1.000000	5369	31177	1.000000	9616277	0.001066
70264378	304063715	15510124	10000.000000	4632	31656	1.000000	5343	31200	1.000000	9611575	0.000286
70269931	304046173	15508777	10000.000000	4559	31998	1.000000	5273	31490	1.000000	9606750	0.000590
70273354	304053941	15515524	10000.000000	4594	31922	1.000000	5301	31609	1.000000	9602143	0.002638
70278120	304045711	15510870	10000.000000	4552	31660	1.000000	5394	31324	1.000000	9597406	0.002284
70271360	304054717	15513193	10000.000000	4556	32176	1.000000	5260	31963	1.000000	9592628	0.002254
70273270	304058565	15507594	10000.000000	4619	31553	1.000000	5225	31344	1.000000	9587952	0.002317
70264156	304058995	15515378	10000.000000	4575	31550	1.000000	5353	31322	1.000000	9583188	0.002069
70260356	304080946	15509955	10000.000000	4542	31723	1.000000	5289	31450	1.000000	9578428	0.001994
70266103	304077981	15514581	10000.000000	4606	31770	1.000000	5405	31455	1.000000	9573494	0.002448
70257937	304074247	15517930	10000.000000	4626	31945	1.000000	5292	31261	1.000000	9568652	0.002617
70264917	304052650	15518181	10000.000000	4548	31875	1.000000	5340	31183	1.000000	9563919	0.002331
70274926	304072839	15513184	10000.000000	4510	31685	1.000000	5341	31113	1.000000	9559176	0.001788
70270497	304087229	15507549	10000.000000	4623	31532	1.000000	5408	31545	1.000000	9554419	0.001531
70270748	304066459	15515696	10000.000000	4623	31534	1.000000	5362	31574	1.000000	9549577	0.001811
70272372	304055756	15513607	10000.000000	4633	31746	1.000000	5293	31355	1.000000	9544706	0.002264
70265200	304063990	15521255	10000.000000	4609	31612	1.000000	5288	31444	1.000000	9539956	0.002125
70264543	304073572	15506145	10000.000000	4540	31621	1.000000	5322	31318	1.000000	9535163	0.002194
70267024	304077615	15519154	10000.000000	4570	31719	1.000000	5318	31309	1.000000	9530378	0.000808
70282301	304071253	15510493	10000.000000	4602	31658	1.000000	5347	31364	1.000000	9525669	0.000858
70272768	304069281	15515595	10000.000000	4555	31716	1.000000	5368	31299	1.000000	9520896	0.000906
70273973	304055691	15512584	10000.000000	4593	31846	1.000000	5329	31233	1.000000	9516126	0.001608
npatches	nstrain	runtime	dt	init_x	init_y	init_y_blood	init_z	init_S	beta0	beta1	beta2	beta3	mean_beta	B	d	delta	delta_blood	b[0]	mut	m	CTL	c	g	epsilon	k	het	lambda	rho	omega	x_max	patch.dyna	DELTA	A	VA
10000	1	100.000000	0.001000	21900	9499	5000000	0.001000	10000000	5.604712	7.290534	12.382410	5.658686	10	800000000	0.010000	1.000000	1.000000	80000	0.000050	0.004800	1	0.001000	1.000000	2.500000	2.000000	0.500000	0.000000	0.000000	0.000000	31872	0	10.000000	7.000000	1.000000
sus	inf	inf_blood	z	x[0]	y[0][0]	z[0]	x[1]	y[1][0]	z[1]	S[0]	synchrony
219000000	94990000	5000000	10.000000	21900	9499	0.001000	21900	9499	0.001000	10000000	0.000000
102552219	180206219	9202250	10000.000000	15187	15938	1.000000	12432	17180	1.000000	9995014	0.000000
103698233	176974986	9030471	10000.000000	15265	15310	1.000000	12576	16645	1.000000	9989980	0.000000
103832827	176792568	9020863	10000.000000	15343	15586	1.000000	12637	16780	1.000000	9984974	0.000000
103849569	176793996	9022776	10000.000000	15229	15536	1.000000	12716	16524	1.000000	9980074	0.000000
103836597	176796662	9023935	10000.000000	15331	15311	1.000000	12626	16482	1.000000	9975049	0.000000
103844064	176769423	9018077	10000.000000	15264	15503	1.000000	12741	16483	1.000000	9970104	0.000000
103833946	176786318	9018582	10000.000000	15340	15514	1.000000	12619	16556	1.000000	9965107	0.000000
103836258	176790846	9018998	10000.000000	15237	15401	1.000000	12589	16556	1.000000	9960265	0.000000
103854724	176771844	9021568	10000.000000	15471	15394	1.000000	12499	16875	1.000000	9955234	0.000000
103852724	176786179	9016498	10000.000000	15372	15347	1.000000	12558	16820	1.000000	9950248	0.000000
103839917	176794013	9023881	10000.000000	15496	15517	1.000000	12687	16693	1.000000	9945320	0.000000
103839437	176783164	9015429	10000.000000	15221	15371	1.000000	12578	16697	1.000000	9940358	0.000000
103841267	176778718	9015050	10000.000000	15343	15366	1.000000	12659	16707	1.000000	9935566	0.000000
103833459	176785710	9022819	10000.000000	15198	15401	1.000000	12692	16538	1.000000	9930570	0.000000
103842785	176788164	9017714	10000.000000	15452	15501	1.000000	12842	16463	1.000000	9925604	0.000000
103861106	176768870	9019730	10000.000000	15276	15586	1.000000	12609	16929	1.000000	9920595	0.000000
103858862	176744637	9021267	10000.000000	15409	15332	1.000000	12385	16752	1.000000	9915624	0.000000
103835651	176804082	9022974	10000.000000	15317	15548	1.000000	12472	16841	1.000000	9910633	0.000000
103833501	176797665	9021512	10000.000000	15212	15736	1.000000	12667	16418	1.000000	9905665	0.000000
103852178	176763290	9017370	10000.000000	15287	15221	1.000000	12723	16716	1.000000	9900601	0.000000
103825440	176789625	9016931	10000.000000	15391	15580	1.000000	12827	16421	1.000000	9895708	0.000000
103850551	176767940	9014447	10000.000000	15139	15528	1.000000	12649	16781	1.000000	9890842	0.000000
103835855	176806127	9018595	10000.000000	15523	15421	1.000000	12466	16847	1.000000	9885969	0.000000
103825703	176799340	9022031	10000.000000	15284	15527	1.000000	12706	16480	1.000000	9881020	0.000000
103837728	176774784	9018240	10000.000000	15297	15445	1.000000	12676	16576	1.000000	9876138	0.000000
103834727	176792696	9019718	10000.000000	15313	15435	1.000000	12681	16783	1.000000	9871066	0.000000
103855963	176751336	9022024	10000.000000	15414	15232	1.000000	12622	16539	1.000000	9866173	0.000000
103838929	176796238	9024224	10000.000000	15247	15414	1.000000	12580	16711	1.000000	9861196	0.000000
103828671	176807772	9020544	10000.000000	15270	15413	1.000000	12565	16878	1.000000	9856153	0.000000
103844686	176759326	9017204	10000.000000	15379	15436	1.000000	12710	16523	1.000000	9851070	0.000000
103850511	176769043	9019985	10000.000000	15112	15582	1.000000	12662	16644	1.000000	9846106	0.000000
103856987	176761716	9018440	10000.000000	15390	15520	1.000000	12633	16816	1.000000	9841193	0.000000
103860756	176768125	9020437	10000.000000	15395	15360	1.000000	12662	16496	1.000000	9836194	0.000000
103839966	176791173	9024883	10000.000000	15433	15482	1.000000	12843	16430	1.000000	9831302	0.000000
103848435	176765509	9018605	10000.000000	15382	15494	1.000000	12676	16716	1.000000	9826507	0.000000
103855744	176756822	9017444	10000.000000	15493	15210	1.000000	12824	16611	1.000000	9821512	0.000000
103840704	176783968	9019530	10000.000000	15461	15544	1.000000	12580	16658	1.000000	9816546	0.000000
103838096	176775593	9013911	10000.000000	15264	15555	1.000000	12633	16614	1.000000	9811680	0.000000
103847448	176761370	9022518	10000.000000	15310	15133	1.000000	12446	16777	1.000000	9806796	0.000000
103845057	176779282	9016388	10000.000000	15441	15450	1.000000	12714	16560	1.000000	9801862	-1.#IND00
103859156	176764190	9017787	10000.000000	15446	15307	1.000000	12636	16626	1.000000	9797134	-0.016000
103836913	176784427	9019669	10000.000000	15076	15707	1.000000	12617	16534	1.000000	9792224	-0.010319
103828620	176790232	9016730	10000.000000	15190	15806	1.000000	12760	16433	1.000000	9787242	-0.000930
103826500	176821416	9020130	10000.000000	15457	15285	1.000000	12704	16510	1.000000	9782364	-0.002468
103833117	176780168	9019501	10000.000000	15197	15430	1.000000	12636	16614	1.000000	9777426	0.003381
103845552	176777241	9016662	10000.000000	15340	15274	1.000000	12696	16612	1.000000	9772546	0.005356
103849556	176785577	9019150	10000.000000	15374	15482	1.000000	12626	16522	1.000000	9767694	0.004092
103846447	176795104	9017805	10000.000000	15285	15642	1.000000	12711	16595	1.000000	9762924	0.003425
103855070	176770161	9019289	10000.000000	15335	15211	1.000000	12645	16717	1.000000	9758041	0.002540
103834563	176775749	9020546	10000.000000	15143	15543	1.000000	12495	16788	1.000000	9753117	0.003000
103838806	176777718	9019064	10000.000000	15318	15487	1.000000	12738	16317	1.000000	9748263	0.002466
103846849	176792952	9019418	10000.000000	15245	15338	1.000000	12698	16682	1.000000	9743404	0.001847
103850217	176765477	9018261	10000.000000	15262	15184	1.000000	12825	16354	1.000000	9738529	-0.005170
103845122	176763727	9023798	10000.000000	15369	15460	1.000000	12843	16546	1.000000	9733660	-0.004649
103856185	176766921	9020996	10000.000000	15316	15122	1.000000	12873	16516	1.000000	9728742	-0.002863
103835286	176786512	9019331	10000.000000	15248	15363	1.000000	12621	16835	1.000000	9723929	-0.005179
103839821	176780605	9018307	10000.000000	15365	15412	1.000000	12483	16640	1.000000	9719121	-0.004611
103839705	176786952	9016775	10000.000000	15301	15366	1.000000	12514	16730	1.000000	9714170	-0.004715
103825676	176794252	9017793	10000.000000	15234	15706	1.000000	12682	16686	1.000000	9709320	-0.007925
103832206	176790165	9021208	10000.000000	15316	15320	1.000000	12789	16388	1.000000	9704346	-0.007010
103840941	176776974	9018146	10000.000000	15300	15501	1.000000	12737	16543	1.000000	9699383	-0.006899
103842226	176793276	9021953	10000.000000	15480	15231	1.000000	12591	16684	1.000000	9694542	-0.006713
103830031	176796694	9019443	10000.000000	15337	15304	1.000000	12675	16718	1.000000	9689612	-0.005777
103844059	176772848	9012744	10000.000000	15242	15280	1.000000	12732	16551	1.000000	9684818	-0.005329
103848166	176753743	9021817	10000.000000	15450	15411	1.000000	12549	16593	1.000000	9679921	-0.004956
103831144	176788239	9016523	10000.000000	15382	15403	1.000000	12714	16364	1.000000	9675038	-0.005449
103835433	176787493	9019218	10000.000000	15314	15420	1.000000	12777	16774	1.000000	9670247	-0.006484
103841302	176789870	9020366	10000.000000	15368	15402	1.000000	12798	16300	1.000000	9665399	-0.006646
103829808	176771874	9019078	10000.000000	15324	15551	1.000000	12491	16623	1.000000	9660681	-0.005793
103861464	176774301	9016931	10000.000000	15234	15542	1.000000	12586	16753	1.000000	9655872	-0.005633
103830673	176804697	9019509	10000.000000	15195	15544	1.000000	12901	16543	1.000000	9651075	-0.005446
103839938	176802034	9018256	10000.000000	15307	15482	1.000000	12691	16501	1.000000	9646229	-0.005318
103844534	176780004	9017217	10000.000000	15586	15244	1.000000	12634	16824	1.000000	9641360	-0.005268
103855419	176798066	9017417	10000.000000	15455	15273	1.000000	12764	16561	1.000000	9636474	-0.005251
103844090	176775719	9022578	10000.000000	15261	15398	1.000000	12632	16642	1.000000	9631816	-0.005114
103856329	176762608	9020159	10000.000000	15231	15602	1.000000	12722	16438	1.000000	9626914	-0.005011
103842020	176787933	9020511	10000.000000	15314	15507	1.000000	12743	16580	1.000000	9622067	-0.005154
103838358	176791816	9020498	10000.000000	15281	15241	1.000000	12685	16554	1.000000	9617152	-0.005105
103844291	176780356	9014940	10000.000000	15193	15503	1.000000	12523	16929	1.000000	9612379	-0.004779
103835272	176785731	9016972	10000.000000	15435	15080	1.000000	12539	16806	1.000000	9607573	-0.005049
103865474	176758950	9015772	10000.000000	15235	15578	1.000000	12693	16564	1.000000	9602636	-0.003015
103843316	176790424	9017602	10000.000000	15287	15449	1.000000	12596	16562	1.000000	9597797	-0.003034
103835023	176776957	9021771	10000.000000	15215	15498	1.000000	12673	16731	1.000000	9593049	-0.003309
103833813	176790325	9022628	10000.000000	15327	15247	1.000000	12621	16769	1.000000	9588201	-0.002790
103862642	176761367	9018652	10000.000000	15421	15397	1.000000	12821	16613	1.000000	9583467	-0.003038
103839915	176777381	9016582	10000.000000	14971	15668	1.000000	12714	16543	1.000000	9578620	-0.002881
103841046	176784065	9020621	10000.000000	15328	15450	1.000000	12674	16672	1.000000	9573789	-0.003889
103837112	176776985	9017132	10000.000000	15333	15324	1.000000	12553	16852	1.000000	9569005	-0.004109
103854852	176776722	9021217	10000.000000	15380	15542	1.000000	12731	16540	1.000000	9564285	-0.003727
103844380	176780638	9020651	10000.000000	15289	15530	1.000000	12648	16788	1.000000	9559369	-0.003293
103857273	176750067	9022325	10000.000000	15305	15311	1.000000	12709	16718	1.000000	9554424	-0.003120
103818495	176800516	9024909	10000.000000	15301	15616	1.000000	12594	16666	1.000000	9549636	-0.002975
103844970	176752337	9020429	10000.000000	15273	15433	1.000000	12590	16634	1.000000	9544717	-0.002741
103853317	176771876	9025210	10000.000000	15228	15590	1.000000	12536	16802	1.000000	9539981	-0.002799
103854609	176773880	9014965	10000.000000	15401	15293	1.000000	12651	16622	1.000000	9535215	-0.002755
103843933	176789023	9019010	10000.000000	15306	15341	1.000000	12771	16779	1.000000	9530429	-0.002817
103827834	176786469	9018590	10000.000000	15307	15442	1.000000	12657	16643	1.000000	9525768	-0.001657
103831911	176778437	9022535	10000.000000	15240	15480	1.000000	12471	16754	1.000000	9521036	-0.001650
103845232	176781454	9016095	10000.000000	15325	15270	1.000000	12799	16487	1.000000	9516284	-0.001693
npatches	nstrain	runtime	dt	init_x	init_y	init_y_blood	init_z	init_S	beta0	beta1	beta2	beta3	mean_beta	B	d	delta	delta_blood	b[0]	mut	m	CTL	c	g	epsilon	k	het	lambda	rho	omega	x_max	patch.dyna	DELTA	A	VA
10000	1	100.000000	0.001000	21900	9499	5000000	0.001000	10000000	13.839816	9.702409	13.733046	13.053987	10	800000000	0.010000	1.000000	1.000000	80000	0.000050	0.004800	1	0.001000	1.000000	2.500000	3.000000	0.500000	0.000000	0.000000	0.000000	31872	0	10.000000	7.000000	1.000000
sus	inf	inf_blood	z	x[0]	y[0][0]	z[0]	x[1]	y[1][0]	z[1]	S[0]	synchrony
219000000	94990000	5000000	10.000000	21900	9499	0.001000	21900	9499	0.001000	10000000	0.000000
132348829	116722490	5967392	10000.000000	9854	12807	1.000000	12820	11790	1.000000	9995168	0.000000
137231523	112321236	5732270	10000.000000	10181	12528	1.000000	13231	11473	1.000000	9990199	0.000000
137264016	112435666	5738829	10000.000000	10021	12702	1.000000	13441	11414	1.000000	9985235	0.000000
137257502	112434063	5738463	10000.000000	10006	12661	1.000000	13643	11243	1.000000	9980113	0.000000
137224991	112452222	5739193	10000.000000	9985	12676	1.000000	13440	11453	1.000000	9975179	0.000000
137246317	112432028	5735144	10000.000000	10017	12795	1.000000	13366	11443	1.000000	9970155	0.000000
137259390	112412966	5734568	10000.000000	9930	12653	1.000000	13339	11478	1.000000	9965129	0.000000
137234339	112462801	5735725	10000.000000	9975	12751	1.000000	13402	11405	1.000000	9960144	0.000000
137220313	112459658	5738690	10000.000000	9927	12791	1.000000	13368	11373	1.000000	9955144	0.000000
137239331	112444248	5740200	10000.000000	10155	12435	1.000000	13288	11377	1.000000	9950198	0.000000
137240866	112452856	5735754	10000.000000	10023	12527	1.000000	13564	11354	1.000000	9945173	0.000000
137248741	112434543	5738723	10000.000000	9946	12819	1.000000	13298	11312	1.000000	9940219	0.000000
137241760	112430719	5735485	10000.000000	10167	12500	1.000000	13227	11422	1.000000	9935273	0.000000
137231738	112448049	5734878	10000.000000	10076	12544	1.000000	13506	11389	1.000000	9930284	0.000000
137240105	112449365	5738427	10000.000000	10161	12505	1.000000	13504	11323	1.000000	9925370	0.000000
137247968	112428593	5740017	10000.000000	9878	12865	1.000000	13295	11395	1.000000	9920434	0.000000
137251730	112434324	5735262	10000.000000	9981	12607	1.000000	13281	11396	1.000000	9915629	0.000000
137240685	112440247	5741728	10000.000000	9975	12722	1.000000	13401	11131	1.000000	9910692	0.000000
137229617	112462421	5738179	10000.000000	9865	12843	1.000000	13297	11521	1.000000	9905718	0.000000
137234610	112449211	5733419	10000.000000	10078	12793	1.000000	13423	11308	1.000000	9900730	0.000000
137239674	112460705	5735494	10000.000000	9973	12686	1.000000	13477	11186	1.000000	9895711	0.000000
137234756	112463549	5736173	10000.000000	9910	12806	1.000000	13317	11439	1.000000	9890654	0.000000
137254826	112434543	5739997	10000.000000	10025	12536	1.000000	13271	11550	1.000000	9885723	0.000000
137227185	112462780	5737942	10000.000000	9917	13056	1.000000	13292	11388	1.000000	9880707	0.000000
137214232	112469844	5737347	10000.000000	9850	12716	1.000000	13553	11197	1.000000	9875742	0.000000
137262613	112439012	5739351	10000.000000	10032	12615	1.000000	13292	11383	1.000000	9870819	0.000000
137235388	112446845	5737194	10000.000000	9970	12736	1.000000	13581	11257	1.000000	9865935	0.000000
137221408	112462869	5734367	10000.000000	9963	12746	1.000000	13290	11447	1.000000	9861017	0.000000
137261911	112430157	5735539	10000.000000	9990	12666	1.000000	13456	11369	1.000000	9856151	0.000000
137225670	112449143	5739530	10000.000000	10006	12675	1.000000	13285	11537	1.000000	9851094	0.000000
137236624	112447171	5740792	10000.000000	10051	12688	1.000000	13585	11387	1.000000	9846135	0.000000
137251563	112447709	5737429	10000.000000	9976	12769	1.000000	13236	11337	1.000000	9841235	0.000000
137260114	112441851	5732758	10000.000000	10068	12664	1.000000	13582	11236	1.000000	9836317	0.000000
137237512	112445316	5735916	10000.000000	10059	12675	1.000000	13277	11425	1.000000	9831292	0.000000
137239847	112448299	5737125	10000.000000	10152	12431	1.000000	13389	11329	1.000000	9826321	0.000000
137223319	112456627	5736860	10000.000000	9830	12652	1.000000	13261	11354	1.000000	9821358	0.000000
137211973	112473046	5738174	10000.000000	9995	12746	1.000000	13305	11355	1.000000	9816472	0.000000
137237005	112443162	5735149	10000.000000	9924	12874	1.000000	13288	11532	1.000000	9811514	0.000000
137240486	112433574	5737843	10000.000000	9960	12880	1.000000	13517	11306	1.000000	9806472	0.000000
137233070	112464315	5738716	10000.000000	10245	12505	1.000000	13436	11221	1.000000	9801623	-1.#IND00
137216819	112462951	5740681	10000.000000	9853	12896	1.000000	13446	11136	1.000000	9796759	0.009600
137256083	112426184	5737441	10000.000000	9951	12832	1.000000	13585	11155	1.000000	9791697	0.002380
137239162	112446451	5737164	10000.000000	10000	12660	1.000000	13353	11347	1.000000	9786876	-0.003706
137249949	112428525	5736357	10000.000000	10211	12436	1.000000	13440	11477	1.000000	9781970	-0.003461
137218448	112453664	5735421	10000.000000	9963	12670	1.000000	13431	11309	1.000000	9777084	-0.004956
137254517	112429583	5734347	10000.000000	9851	12849	1.000000	13433	11187	1.000000	9772233	-0.006009
137233727	112439468	5736514	10000.000000	9933	12859	1.000000	13338	11349	1.000000	9767345	-0.002688
137226369	112453243	5737252	10000.000000	10008	12501	1.000000	13319	11440	1.000000	9762471	-0.002971
137231685	112445109	5736718	10000.000000	9874	12826	1.000000	13155	11503	1.000000	9757606	0.003188
137227752	112456082	5738573	10000.000000	9985	12870	1.000000	13261	11576	1.000000	9752775	0.002548
137250342	112444622	5736439	10000.000000	9868	12749	1.000000	13261	11362	1.000000	9747827	-0.000180
137246768	112448025	5738125	10000.000000	10024	12549	1.000000	13481	11353	1.000000	9742857	-0.000083
137239399	112452679	5731210	10000.000000	10062	12685	1.000000	13406	11383	1.000000	9737852	0.000296
137239216	112455041	5739137	10000.000000	10040	12659	1.000000	13356	11327	1.000000	9732922	0.002244
137224101	112451205	5734186	10000.000000	9922	12815	1.000000	13408	11428	1.000000	9728059	0.002520
137229539	112432005	5733808	10000.000000	9865	12666	1.000000	13304	11515	1.000000	9723092	0.004381
137247319	112444403	5740375	10000.000000	9976	12583	1.000000	13427	11505	1.000000	9718199	0.004985
137233370	112442750	5746972	10000.000000	9964	12631	1.000000	13321	11569	1.000000	9713330	0.006920
137247885	112437568	5737883	10000.000000	10006	12589	1.000000	13475	11362	1.000000	9708432	0.006695
137216863	112464545	5735894	10000.000000	10014	12331	1.000000	13357	11289	1.000000	9703676	0.008293
137245222	112446591	5739801	10000.000000	10079	12611	1.000000	13234	11519	1.000000	9698813	0.009422
137231269	112464319	5737830	10000.000000	10020	12453	1.000000	13357	11469	1.000000	9693974	0.010508
137242233	112439505	5742961	10000.000000	9884	12814	1.000000	13507	11357	1.000000	9689155	0.010444
137228839	112453406	5738401	10000.000000	9820	12918	1.000000	13489	11264	1.000000	9684383	0.009963
137232439	112455884	5739587	10000.000000	9861	12746	1.000000	13587	11475	1.000000	9679566	0.008962
137225173	112466195	5737508	10000.000000	9906	12879	1.000000	13497	11421	1.000000	9674696	0.009041
137244162	112435549	5739136	10000.000000	9909	12674	1.000000	13309	11436	1.000000	9669960	0.008331
137251780	112432986	5738183	10000.000000	9846	12791	1.000000	13287	11430	1.000000	9665099	0.008656
137242651	112455044	5738171	10000.000000	9937	12674	1.000000	13623	11308	1.000000	9660343	0.008428
137237178	112457098	5739191	10000.000000	9932	12808	1.000000	13423	11304	1.000000	9655599	0.009177
137221411	112472307	5745051	10000.000000	9950	12920	1.000000	13490	11419	1.000000	9650823	0.008939
137231033	112455520	5737878	10000.000000	10091	12588	1.000000	13471	11386	1.000000	9646083	0.008960
137250856	112416369	5736930	10000.000000	9977	12876	1.000000	13461	11290	1.000000	9641259	0.009362
137248015	112441783	5738569	10000.000000	9915	12601	1.000000	13308	11663	1.000000	9636314	0.009063
137243545	112418494	5738971	10000.000000	9793	12731	1.000000	13583	11360	1.000000	9631459	0.009010
137229370	112466261	5731443	10000.000000	10073	12579	1.000000	13281	11351	1.000000	9626578	0.008913
137240162	112451443	5736406	10000.000000	10004	12603	1.000000	13310	11668	1.000000	9621758	0.008717
137231606	112462735	5741973	10000.000000	9981	12533	1.000000	13368	11554	1.000000	9616966	0.007892
137217531	112466839	5739275	10000.000000	9903	12676	1.000000	13513	11270	1.000000	9612170	0.007401
137232869	112468564	5736948	10000.000000	9981	12660	1.000000	13305	11530	1.000000	9607395	0.007209
137223226	112472121	5738821	10000.000000	10033	12774	1.000000	13244	11539	1.000000	9602622	0.006474
137255526	112423833	5734701	10000.000000	9889	12811	1.000000	13431	11511	1.000000	9597959	0.005648
137235747	112448190	5736561	10000.000000	9905	12845	1.000000	13368	11206	1.000000	9593017	0.005710
137227770	112442638	5738213	10000.000000	9961	12631	1.000000	13458	11187	1.000000	9588212	0.006738
137253003	112430831	5735853	10000.000000	10070	12534	1.000000	13358	11414	1.000000	9583328	0.006452
137231419	112450595	5737323	10000.000000	9906	12697	1.000000	13412	11451	1.000000	9578512	0.006866
137239566	112447875	5738381	10000.000000	9986	12542	1.000000	13399	11407	1.000000	9573772	0.007502
137235718	112443803	5738663	10000.000000	10056	12582	1.000000	13535	11218	1.000000	9568998	0.007115
137242458	112445267	5734804	10000.000000	9968	12572	1.000000	13463	11522	1.000000	9564132	0.007374
137239705	112443540	5735676	10000.000000	9938	12818	1.000000	13428	11310	1.000000	9559195	0.006999
137255994	112438183	5737345	10000.000000	9863	12690	1.000000	13395	11360	1.000000	9554582	0.007181
137239256	112445194	5742416	10000.000000	10085	12750	1.000000	13352	11614	1.000000	9549879	0.007098
137247215	112455093	5734906	10000.000000	9863	12729	1.000000	13443	11287	1.000000	9545089	0.006862
137230364	112448076	5732738	10000.000000	9973	12612	1.000000	13341	11460	1.000000	9540402	0.006537
137241886	112464614	5736843	10000.000000	9979	12734	1.000000	13423	11300	1.000000	9535630	0.006616
137210367	112473376	5741802	10000.000000	9967	12579	1.000000	13447	11390	1.000000	9530955	0.006275
137232723	112458016	5739635	10000.000000	9989	12644	1.000000	13291	11264	1.000000	9526134	0.006175
137237924	112447382	5736176	10000.000000	10012	12707	1.000000	13584	11239	1.000000	9521433	0.005835
137248013	112441471	5740141	10000.000000	9968	12755	1.000000	13265	11589	1.000000	9516613	0.005758
npatches	nstrain	runtime	dt	init_x	init_y	init_y_blood	init_z	init_S	beta0	beta1	beta2	beta3	mean_beta	B	d	delta	delta_blood	b[0]	mut	m	CTL	c	g	epsilon	k	het	lambda	rho	omega	x_max	patch.dyna	DELTA	A	VA
10000	1	100.000000	0.001000	21900	9499	5000000	0.001000	10000000	14.131196	7.069266	10.141968	6.022093	10	800000000	0.010000	1.000000	1.000000	80000	0.000050	0.004800	1	0.001000	1.000000	2.500000	4.000000	0.500000	0.000000	0.000000	0.000000	31872	0	10.000000	7.000000	1.000000
sus	inf	inf_blood	z	x[0]	y[0][0]	z[0]	x[1]	y[1][0]	z[1]	S[0]	synchrony
219000000	94990000	5000000	10.000000	21900	9499	0.001000	21900	9499	0.001000	10000000	0.000000
161833826	76498820	3922678	10000.000000	12159	9004	1.000000	19467	6762	1.000000	9994945	0.000000
169559389	73943198	3773891	10000.000000	12447	8917	1.000000	20558	6247	1.000000	9989980	0.000000
169147245	74368671	3790344	10000.000000	12399	8968	1.000000	20513	6324	1.000000	9984960	0.000000
169102008	74371276	3791025	10000.000000	12329	8994	1.000000	20462	6412	1.000000	9979966	0.000000
169135941	74337939	3793832	10000.000000	12476	8926	1.000000	20528	6171	1.000000	9975029	0.000000
169110186	74335122	3793111	10000.000000	12531	8864	1.000000	20380	6257	1.000000	9970196	0.000000
169136234	74342308	3790668	10000.000000	12325	8974	1.000000	20631	6179	1.000000	9965092	0.000000
169142692	74339162	3791099	10000.000000	12321	8983	1.000000	20380	6359	1.000000	9960129	0.000000
169110513	74342583	3795690	10000.000000	12493	8882	1.000000	20638	6180	1.000000	9955119	0.000000
169146020	74323606	3788335	10000.000000	12505	8817	1.000000	20489	6363	1.000000	9950059	0.000000
169112913	74340447	3793940	10000.000000	12391	9162	1.000000	20338	6372	1.000000	9945066	0.000000
169096481	74354860	3794156	10000.000000	12487	8881	1.000000	20489	6237	1.000000	9940008	0.000000
169132326	74350342	3793290	10000.000000	12319	8944	1.000000	20492	6282	1.000000	9934964	0.000000
169126619	74349576	3793471	10000.000000	12445	8895	1.000000	20659	6163	1.000000	9930040	0.000000
169144402	74333767	3793575	10000.000000	12290	8813	1.000000	20707	6110	1.000000	9924891	0.000000
169127345	74329844	3792393	10000.000000	12235	9008	1.000000	20411	6309	1.000000	9919944	0.000000
169127084	74332321	3796194	10000.000000	12468	8858	1.000000	20765	6239	1.000000	9914911	0.000000
169118300	74328137	3791488	10000.000000	12522	8840	1.000000	20595	6299	1.000000	9910166	0.000000
169115071	74342867	3793707	10000.000000	12351	8963	1.000000	20654	6119	1.000000	9905105	0.000000
169147229	74322064	3792908	10000.000000	12251	9052	1.000000	20548	6380	1.000000	9900187	0.000000
169132621	74338759	3793465	10000.000000	12298	8779	1.000000	20400	6398	1.000000	9895225	0.000000
169101879	74376116	3793017	10000.000000	12578	8853	1.000000	20761	6119	1.000000	9890310	0.000000
169104938	74357074	3792935	10000.000000	12385	8877	1.000000	20722	6136	1.000000	9885529	0.000000
169127680	74333136	3795683	10000.000000	12393	8863	1.000000	20739	6221	1.000000	9880737	0.000000
169136634	74337836	3792989	10000.000000	12311	9149	1.000000	20703	6196	1.000000	9875912	0.000000
169106080	74364988	3791282	10000.000000	12418	8916	1.000000	20538	6233	1.000000	9871023	0.000000
169135716	74344220	3793665	10000.000000	12258	9024	1.000000	20672	6045	1.000000	9866179	0.000000
169130162	74342158	3788184	10000.000000	12360	8949	1.000000	20558	6109	1.000000	9861362	0.000000
169131573	74346397	3791891	10000.000000	12252	9001	1.000000	20461	6349	1.000000	9856576	0.000000
169131953	74354363	3792083	10000.000000	12362	9030	1.000000	20552	6301	1.000000	9851580	0.000000
169131605	74327266	3790423	10000.000000	12367	8947	1.000000	20255	6235	1.000000	9846569	0.000000
169115319	74362583	3792516	10000.000000	12281	8867	1.000000	20956	6058	1.000000	9841589	0.000000
169123914	74335202	3793165	10000.000000	12173	9034	1.000000	20509	6195	1.000000	9836642	0.000000
169116513	74348086	3790983	10000.000000	12355	8887	1.000000	20591	6174	1.000000	9831739	0.000000
169113108	74353385	3793642	10000.000000	12153	9090	1.000000	20628	6206	1.000000	9826790	0.000000
169123794	74336149	3793251	10000.000000	12492	8794	1.000000	20295	6335	1.000000	9821918	0.000000
169129665	74339383	3792246	10000.000000	12197	9101	1.000000	20604	6223	1.000000	9817045	0.000000
169125139	74329899	3790689	10000.000000	12378	8935	1.000000	20553	6175	1.000000	9812023	0.000000
169120926	74332087	3791972	10000.000000	12155	9053	1.000000	20543	6093	1.000000	9807052	0.000000
169137477	74346015	3794636	10000.000000	12187	9020	1.000000	20761	6143	1.000000	9802179	-1.#IND00
169139520	74315185	3791415	10000.000000	12270	9158	1.000000	20482	6263	1.000000	9797268	-0.096000
169126207	74326497	3794088	10000.000000	12344	8980	1.000000	20633	6090	1.000000	9792437	-0.034347
169122609	74349415	3794322	10000.000000	12511	8829	1.000000	20649	6239	1.000000	9787585	-0.026956
169113158	74343306	3794356	10000.000000	12396	9102	1.000000	20731	6252	1.000000	9782739	-0.024978
169125259	74327262	3792614	10000.000000	12283	9149	1.000000	20770	5996	1.000000	9777761	-0.018670
169108853	74363623	3795672	10000.000000	12613	8809	1.000000	20475	6372	1.000000	9772863	-0.015499
169110864	74341877	3793233	10000.000000	12302	8968	1.000000	20712	6215	1.000000	9768040	-0.013086
169126490	74333760	3790583	10000.000000	12111	9233	1.000000	20197	6356	1.000000	9763094	-0.015430
169120596	74347320	3792253	10000.000000	12258	9172	1.000000	20396	6231	1.000000	9758280	-0.015767
169111496	74352388	3794121	10000.000000	12325	8881	1.000000	20634	6125	1.000000	9753369	-0.014665
169155805	74317845	3789556	10000.000000	12393	8994	1.000000	20840	6099	1.000000	9748454	-0.008856
169123029	74350189	3794308	10000.000000	12252	9077	1.000000	20429	6207	1.000000	9743617	-0.008748
169129500	74334706	3795267	10000.000000	12455	8898	1.000000	20719	6103	1.000000	9738768	-0.006094
169151357	74327434	3790250	10000.000000	12332	8987	1.000000	20555	6145	1.000000	9733947	-0.006301
169102420	74352771	3797156	10000.000000	12508	8836	1.000000	20468	6253	1.000000	9729048	-0.006834
169112318	74339030	3792376	10000.000000	12093	9130	1.000000	20418	6227	1.000000	9724211	-0.006127
169130338	74332567	3792900	10000.000000	12350	8932	1.000000	20682	6237	1.000000	9719331	-0.005735
169101495	74370062	3791765	10000.000000	12220	8869	1.000000	20443	6324	1.000000	9714503	-0.006071
169146247	74325053	3792729	10000.000000	12405	8998	1.000000	20691	6219	1.000000	9709654	-0.005279
169121212	74339307	3792501	10000.000000	12594	8705	1.000000	20631	6271	1.000000	9704743	-0.006430
169120077	74335454	3792279	10000.000000	12395	8877	1.000000	20380	6398	1.000000	9699863	-0.006358
169109503	74348433	3794224	10000.000000	12448	8944	1.000000	20259	6237	1.000000	9695010	-0.005635
169117619	74342462	3794330	10000.000000	12393	8844	1.000000	20630	6368	1.000000	9690060	-0.005359
169128018	74355742	3789535	10000.000000	12269	9079	1.000000	20664	6082	1.000000	9685359	-0.004762
169120399	74341651	3796735	10000.000000	12496	8974	1.000000	20249	6097	1.000000	9680527	-0.004583
169106025	74352306	3794592	10000.000000	12175	9035	1.000000	20635	6257	1.000000	9675630	-0.004322
169090691	74374673	3796526	10000.000000	12343	8912	1.000000	20505	6311	1.000000	9670726	-0.004492
169123107	74351641	3791548	10000.000000	12294	8996	1.000000	20463	6333	1.000000	9665925	-0.004292
169129944	74350602	3789145	10000.000000	12240	8966	1.000000	20733	6155	1.000000	9661253	-0.004126
169105170	74358567	3795096	10000.000000	12355	8930	1.000000	20758	6039	1.000000	9656503	-0.004018
169134549	74346323	3793497	10000.000000	12396	8956	1.000000	20502	6242	1.000000	9651694	-0.004216
169136521	74339838	3792079	10000.000000	12441	8852	1.000000	20575	6298	1.000000	9646825	-0.003314
169107153	74364025	3793234	10000.000000	12460	8716	1.000000	20591	6234	1.000000	9642066	-0.003014
169135294	74334367	3788510	10000.000000	12377	9011	1.000000	20465	6311	1.000000	9637132	-0.003014
169092737	74362946	3794452	10000.000000	12370	8981	1.000000	20554	6199	1.000000	9632178	-0.002665
169129017	74339264	3789934	10000.000000	12386	8916	1.000000	20529	6282	1.000000	9627305	-0.002667
169110866	74346843	3793248	10000.000000	12426	8858	1.000000	20688	6060	1.000000	9622403	-0.002812
169112403	74349568	3791517	10000.000000	12010	9326	1.000000	20509	6176	1.000000	9617567	-0.003340
169124620	74340142	3793676	10000.000000	12457	8913	1.000000	20615	6255	1.000000	9612726	-0.003135
169121179	74340339	3793903	10000.000000	12509	8861	1.000000	20690	6276	1.000000	9607810	-0.002997
169105280	74358019	3797012	10000.000000	12399	8915	1.000000	20679	6108	1.000000	9603066	-0.004137
169148637	74315131	3791690	10000.000000	12260	8971	1.000000	20352	6400	1.000000	9598347	-0.003566
169101646	74357361	3797305	10000.000000	12362	8900	1.000000	20852	5998	1.000000	9593499	-0.003730
169114265	74351897	3794517	10000.000000	12426	8888	1.000000	20301	6279	1.000000	9588766	-0.003574
169116642	74349362	3794749	10000.000000	12492	8854	1.000000	20631	6090	1.000000	9583976	-0.003365
169108617	74363543	3794443	10000.000000	12325	9169	1.000000	20589	6244	1.000000	9579177	-0.003399
169089760	74359720	3794855	10000.000000	12356	9007	1.000000	20749	6151	1.000000	9574294	-0.003398
169105113	74354047	3791569	10000.000000	12367	8841	1.000000	20682	6239	1.000000	9569530	-0.003535
169115954	74356789	3793872	10000.000000	12536	8767	1.000000	20610	6248	1.000000	9564677	-0.003383
169115905	74339166	3796858	10000.000000	12270	9221	1.000000	21073	6112	1.000000	9559893	-0.002736
169124916	74334822	3793961	10000.000000	12250	9038	1.000000	20591	6287	1.000000	9555115	-0.002451
169124848	74334530	3786923	10000.000000	12397	8947	1.000000	20567	6271	1.000000	9550339	-0.001679
169118671	74367066	3796535	10000.000000	12226	8976	1.000000	20829	6260	1.000000	9545449	-0.002207
169104016	74349204	3792505	10000.000000	12165	9157	1.000000	20282	6168	1.000000	9540590	-0.002244
169134592	74342810	3794403	10000.000000	12277	8908	1.000000	20669	6205	1.000000	9535917	-0.002278
169104678	74344470	3796051	10000.000000	12224	9053	1.000000	20407	6524	1.000000	9531180	-0.002159
169118260	74333034	3794117	10000.000000	12367	9089	1.000000	20815	5986	1.000000	9526479	-0.001654
169125418	74350719	3792236	10000.000000	12433	8895	1.000000	20524	6337	1.000000	9521653	-0.002067
169096548	74362306	3796580	10000.000000	12324	9087	1.000000	20669	6185	1.000000	9516754	-0.002084
npatches	nstrain	runtime	dt	init_x	init_y	init_y_blood	init_z	init_S	beta0	beta1	beta2	beta3	mean_beta	B	d	delta	delta_blood	b[0]	mut	m	CTL	c	g	epsilon	k	het	lambda	rho	omega	x_max	patch.dyna	DELTA	A	VA
10000	1	100.000000	0.001000	21900	9499	5000000	0.001000	10000000	5.032970	6.469190	9.349765	10.925713	10	800000000	0.010000	1.000000	1.000000	80000	0.000050	0.004800	1	0.001000	1.000000	2.500000	5.000000	0.500000	0.000000	0.000000	0.000000	31872	0	10.000000	7.000000	1.000000
sus	inf	inf_blood	z	x[0]	y[0][0]	z[0]	x[1]	y[1][0]	z[1]	S[0]	synchrony
219000000	94990000	5000000	10.000000	21900	9499	0.001000	21900	9499	0.001000	10000000	0.000000
189477299	50104104	2571871	10000.000000	25571	3070	1.000000	23413	3565	1.000000	9994998	0.000000
199810051	49235648	2511914	10000.000000	27069	2853	1.000000	24945	3383	1.000000	9989969	0.000000
198879993	49750506	2537754	10000.000000	27073	2900	1.000000	25015	3542	1.000000	9984961	0.000000
198847691	49712978	2535195	10000.000000	27059	2923	1.000000	24701	3676	1.000000	9979996	0.000000
198851574	49728368	2538793	10000.000000	26898	2831	1.000000	24836	3448	1.000000	9975024	0.000000
198851426	49728620	2537077	10000.000000	27105	2747	1.000000	24624	3685	1.000000	9969919	0.000000
198879477	49720671	2535864	10000.000000	27118	2914	1.000000	24838	3441	1.000000	9964990	0.000000
198868869	49703521	2536787	10000.000000	27082	2786	1.000000	25312	3396	1.000000	9960008	0.000000
198835716	49737581	2538823	10000.000000	27074	2802	1.000000	24630	3664	1.000000	9954960	0.000000
198866079	49718430	2534173	10000.000000	27014	2837	1.000000	24882	3428	1.000000	9950019	0.000000
198874795	49725654	2535576	10000.000000	27224	2750	1.000000	24803	3458	1.000000	9945068	0.000000
198826501	49739371	2538673	10000.000000	26870	2905	1.000000	24695	3555	1.000000	9940108	0.000000
198848741	49705910	2534869	10000.000000	27143	2724	1.000000	24830	3455	1.000000	9935138	0.000000
198863700	49716254	2538285	10000.000000	27082	2892	1.000000	24548	3539	1.000000	9930235	0.000000
198900751	49699113	2536006	10000.000000	26942	2883	1.000000	24375	3470	1.000000	9925227	0.000000
198860466	49720767	2541317	10000.000000	26937	2926	1.000000	25155	3419	1.000000	9920242	0.000000
198853042	49718377	2537793	10000.000000	27040	2857	1.000000	24751	3506	1.000000	9915312	0.000000
198822388	49739593	2537708	10000.000000	27059	2797	1.000000	24808	3515	1.000000	9910353	0.000000
198849376	49721069	2537255	10000.000000	27014	2884	1.000000	24925	3268	1.000000	9905375	0.000000
198889344	49701273	2532663	10000.000000	26717	2888	1.000000	24772	3461	1.000000	9900434	0.000000
198869877	49717230	2533256	10000.000000	27161	2876	1.000000	24747	3609	1.000000	9895554	0.000000
198855740	49732816	2533838	10000.000000	26965	2912	1.000000	24812	3475	1.000000	9890535	0.000000
198882088	49717453	2538493	10000.000000	26953	2871	1.000000	24878	3551	1.000000	9885428	0.000000
198865904	49721155	2536833	10000.000000	27056	2731	1.000000	24886	3530	1.000000	9880465	0.000000
198889966	49703932	2534415	10000.000000	26980	2846	1.000000	24765	3521	1.000000	9875514	0.000000
198862613	49715848	2537638	10000.000000	27035	2853	1.000000	24600	3694	1.000000	9870632	0.000000
198836379	49743010	2538431	10000.000000	26881	2840	1.000000	24652	3508	1.000000	9865789	0.000000
198842193	49715874	2538033	10000.000000	26849	2785	1.000000	24817	3454	1.000000	9860782	0.000000
198863933	49721343	2535902	10000.000000	27075	2808	1.000000	24846	3537	1.000000	9855775	0.000000
198869416	49698987	2537476	10000.000000	26820	2906	1.000000	24621	3480	1.000000	9850945	0.000000
198832133	49739694	2536316	10000.000000	26915	2748	1.000000	25023	3530	1.000000	9846097	0.000000
198865558	49733989	2537351	10000.000000	26762	2891	1.000000	24734	3545	1.000000	9841216	0.000000
198849824	49735547	2536221	10000.000000	27329	2791	1.000000	25013	3493	1.000000	9836260	0.000000
198858114	49713387	2536822	10000.000000	27188	2869	1.000000	25078	3407	1.000000	9831284	0.000000
198841516	49741859	2538537	10000.000000	27144	2899	1.000000	24895	3336	1.000000	9826385	0.000000
198878810	49696324	2535303	10000.000000	26916	2918	1.000000	24729	3643	1.000000	9821513	0.000000
198872936	49708391	2540929	10000.000000	27139	2863	1.000000	24797	3557	1.000000	9816653	0.000000
198831829	49740090	2535160	10000.000000	27012	2932	1.000000	24811	3461	1.000000	9811839	0.000000
198853457	49729190	2537404	10000.000000	26811	2973	1.000000	24914	3485	1.000000	9806927	0.000000
198839936	49728067	2538492	10000.000000	26955	2923	1.000000	24786	3532	1.000000	9801983	-1.#IND00
198889163	49707013	2537899	10000.000000	27027	2922	1.000000	24986	3439	1.000000	9797090	0.019200
198870252	49708723	2538163	10000.000000	27038	2887	1.000000	24731	3675	1.000000	9792264	0.004670
198855450	49706867	2537809	10000.000000	27061	2852	1.000000	24808	3576	1.000000	9787468	-0.007214
198857027	49733552	2536669	10000.000000	26900	2874	1.000000	24832	3596	1.000000	9782560	-0.006001
198878943	49701642	2536657	10000.000000	26847	2774	1.000000	24763	3638	1.000000	9777637	-0.006809
198840460	49741350	2535614	10000.000000	26876	3031	1.000000	24559	3690	1.000000	9772773	-0.001999
198881159	49710163	2535276	10000.000000	26910	2927	1.000000	24708	3410	1.000000	9767935	-0.001157
198887239	49710521	2534293	10000.000000	27061	2814	1.000000	25071	3435	1.000000	9763085	-0.001429
198862813	49725221	2534211	10000.000000	27017	2923	1.000000	24986	3493	1.000000	9758203	-0.003736
198865604	49720323	2536468	10000.000000	27148	2826	1.000000	24938	3456	1.000000	9753355	-0.002912
198856493	49718833	2536483	10000.000000	27078	2877	1.000000	24854	3533	1.000000	9748475	-0.002532
198859200	49747896	2538446	10000.000000	27359	2851	1.000000	24785	3508	1.000000	9743512	-0.001480
198858472	49717032	2536551	10000.000000	27247	2879	1.000000	24655	3602	1.000000	9738668	-0.007234
198838301	49721955	2539101	10000.000000	26791	2872	1.000000	24708	3498	1.000000	9733867	-0.004562
198851130	49734547	2537584	10000.000000	26931	2969	1.000000	25033	3342	1.000000	9728997	-0.000119
198854666	49703750	2536136	10000.000000	27120	2902	1.000000	24789	3621	1.000000	9724091	-0.002515
198852264	49734588	2534966	10000.000000	27171	2748	1.000000	24802	3537	1.000000	9719125	-0.002817
198851823	49714119	2536555	10000.000000	27383	2865	1.000000	24668	3605	1.000000	9714278	-0.002029
198878093	49710285	2536886	10000.000000	27183	2916	1.000000	24976	3321	1.000000	9709286	-0.002237
198867812	49714242	2535361	10000.000000	26955	2858	1.000000	24942	3598	1.000000	9704458	-0.003239
198869795	49705141	2535427	10000.000000	26739	2946	1.000000	24614	3630	1.000000	9699554	-0.003424
198879660	49706572	2535546	10000.000000	26933	2890	1.000000	24757	3638	1.000000	9694814	-0.004000
198846120	49720720	2536546	10000.000000	26981	2837	1.000000	24707	3580	1.000000	9689945	-0.003448
198838959	49730090	2540050	10000.000000	26828	2897	1.000000	24560	3652	1.000000	9685122	-0.003394
198859708	49718929	2534663	10000.000000	26789	2887	1.000000	25078	3435	1.000000	9680418	-0.003426
198831427	49730137	2533908	10000.000000	26965	2878	1.000000	24739	3559	1.000000	9675670	-0.003861
198843527	49728275	2536781	10000.000000	27102	2901	1.000000	25116	3412	1.000000	9670845	-0.004436
198838193	49740531	2536505	10000.000000	26949	2908	1.000000	24765	3634	1.000000	9666127	-0.004115
198867549	49716460	2534026	10000.000000	27125	2891	1.000000	24786	3452	1.000000	9661319	-0.004124
198852886	49735408	2535092	10000.000000	26893	2946	1.000000	24953	3552	1.000000	9656377	-0.004250
198847857	49722449	2539268	10000.000000	27042	2828	1.000000	24880	3512	1.000000	9651568	-0.004123
198864931	49717670	2536848	10000.000000	26901	2882	1.000000	24968	3329	1.000000	9646717	-0.003909
198859273	49724956	2537439	10000.000000	27040	2716	1.000000	25201	3292	1.000000	9641908	-0.003817
198855032	49720181	2536834	10000.000000	26869	2966	1.000000	25205	3455	1.000000	9637113	-0.004337
198896472	49693941	2535925	10000.000000	26970	2860	1.000000	24696	3417	1.000000	9632322	-0.004338
198830603	49736153	2536183	10000.000000	26695	2756	1.000000	24637	3648	1.000000	9627619	-0.004341
198860829	49721815	2537671	10000.000000	26975	2825	1.000000	25020	3568	1.000000	9622823	-0.004245
198847883	49713284	2535240	10000.000000	26971	2793	1.000000	25102	3427	1.000000	9618075	-0.003959
198841563	49722677	2539369	10000.000000	26913	2757	1.000000	24790	3479	1.000000	9613232	-0.003625
198881942	49706034	2536611	10000.000000	27179	2723	1.000000	24842	3427	1.000000	9608342	-0.004059
198873060	49706576	2536533	10000.000000	27196	2760	1.000000	24837	3493	1.000000	9603579	-0.004095
198864676	49725413	2539537	10000.000000	26612	2881	1.000000	24478	3739	1.000000	9598772	-0.004267
198822381	49741145	2537463	10000.000000	26984	2788	1.000000	24810	3502	1.000000	9593898	-0.004849
198866143	49735159	2538024	10000.000000	26878	2834	1.000000	25035	3453	1.000000	9589014	-0.004862
198854908	49726972	2536047	10000.000000	27053	2914	1.000000	24715	3617	1.000000	9584118	-0.004662
198862494	49727022	2538341	10000.000000	27040	2936	1.000000	24902	3533	1.000000	9579283	-0.004295
198856987	49709499	2538709	10000.000000	26940	2915	1.000000	24958	3474	1.000000	9574483	-0.003269
198856063	49721297	2535328	10000.000000	27105	2858	1.000000	24792	3631	1.000000	9569728	-0.003426
198859966	49738535	2537136	10000.000000	26970	2891	1.000000	24815	3504	1.000000	9564854	-0.003481
198874077	49709862	2538899	10000.000000	27041	2929	1.000000	24788	3598	1.000000	9560062	-0.003555
198829162	49734401	2537494	10000.000000	27259	2769	1.000000	24601	3643	1.000000	9555192	-0.003317
198860032	49719098	2539039	10000.000000	27057	2888	1.000000	24974	3450	1.000000	9550337	-0.003428
198865294	49707840	2533951	10000.000000	26986	3027	1.000000	24816	3604	1.000000	9545645	-0.003318
198871732	49712409	2539487	10000.000000	26978	2838	1.000000	24844	3380	1.000000	9540816	-0.003047
198835722	49730974	2535940	10000.000000	27269	2803	1.000000	24665	3609	1.000000	9535910	-0.003702
198870115	49701073	2535195	10000.000000	26864	2891	1.000000	24617	3598	1.000000	9531083	-0.003074
198875649	49725427	2534548	10000.000000	26877	2927	1.000000	24731	3485	1.000000	9526339	-0.004540
198857903	49730829	2535891	10000.000000	27037	2933	1.000000	24936	3498	1.000000	9521499	-0.004485
198835184	49730114	2536049	10000.000000	26973	2909	1.000000	24795	3505	1.000000	9516656	-0.004438
npatches	nstrain	runtime	dt	init_x	init_y	init_y_blood	init_z	init_S	beta0	beta1	beta2	beta3	mean_beta	B	d	delta	delta_blood	b[0]	mut	m	CTL	c	g	epsilon	k	het	lambda	rho	omega	x_max	patch.dyna	DELTA	A	VA
10000	1	100.000000	0.001000	21900	9499	5000000	0.001000	10000000	12.565242	11.114450	13.872280	5.409472	10	800000000	0.010000	1.000000	1.000000	80000	0.000050	0.004800	1	0.001000	1.000000	2.500000	6.000000	0.500000	0.000000	0.000000	0.000000	31872	0	10.000000	7.000000	1.000000
sus	inf	inf_blood	z	x[0]	y[0][0]	z[0]	x[1]	y[1][0]	z[1]	S[0]	synchrony
219000000	94990000	5000000	10.000000	21900	9499	0.001000	21900	9499	0.001000	10000000	0.000000
214161025	32441913	1669019	10000.000000	18542	3987	1.000000	20204	3517	1.000000	9995137	0.000000
227348251	32504669	1656207	10000.000000	19375	4141	1.000000	21163	3753	1.000000	9990195	0.000000
225785682	33138234	1690188	10000.000000	18973	4246	1.000000	20883	3664	1.000000	9985145	0.000000
225770545	33090131	1686921	10000.000000	18683	4380	1.000000	21193	3694	1.000000	9980022	0.000000
225802366	33072391	1687806	10000.000000	19505	4123	1.000000	20973	3746	1.000000	9975011	0.000000
225782019	33088617	1688932	10000.000000	19295	4096	1.000000	20895	3806	1.000000	9970056	0.000000
225787094	33075917	1687440	10000.000000	18916	4304	1.000000	21317	3706	1.000000	9964951	0.000000
225800943	33076261	1687661	10000.000000	19479	4159	1.000000	21138	3630	1.000000	9959929	0.000000
225803336	33093120	1687685	10000.000000	19125	4022	1.000000	21224	3692	1.000000	9954901	0.000000
225827799	33089289	1688949	10000.000000	19059	4233	1.000000	20867	3832	1.000000	9949952	0.000000
225787222	33085090	1686419	10000.000000	18912	4357	1.000000	20984	3791	1.000000	9944958	0.000000
225807144	33072295	1690236	10000.000000	19319	4192	1.000000	21043	3669	1.000000	9939913	0.000000
225792779	33084436	1687620	10000.000000	19125	4124	1.000000	21188	3664	1.000000	9934927	0.000000
225811079	33075266	1687621	10000.000000	19040	4213	1.000000	21316	3609	1.000000	9929920	0.000000
225810670	33071405	1686407	10000.000000	19440	3989	1.000000	21236	3587	1.000000	9924946	0.000000
225793029	33075108	1686684	10000.000000	18961	4153	1.000000	21347	3692	1.000000	9919822	0.000000
225808504	33068631	1686567	10000.000000	19448	4288	1.000000	20699	3940	1.000000	9914816	0.000000
225815971	33065735	1686249	10000.000000	18925	4249	1.000000	20589	3774	1.000000	9909738	0.000000
225833209	33077072	1687245	10000.000000	19149	4231	1.000000	20737	3811	1.000000	9904744	0.000000
225826956	33073844	1686378	10000.000000	19107	4189	1.000000	20992	3708	1.000000	9899847	0.000000
225796351	33070518	1687971	10000.000000	19078	4169	1.000000	21122	3706	1.000000	9894911	0.000000
225825242	33067977	1687707	10000.000000	19506	4058	1.000000	20706	3846	1.000000	9889979	0.000000
225783827	33095279	1687900	10000.000000	19322	4064	1.000000	20964	3761	1.000000	9884953	0.000000
225801141	33071377	1684167	10000.000000	18974	4113	1.000000	21401	3518	1.000000	9879990	0.000000
225813791	33079712	1688506	10000.000000	19260	4146	1.000000	21049	3728	1.000000	9874991	0.000000
225810274	33081095	1687161	10000.000000	19344	4060	1.000000	21232	3675	1.000000	9870131	0.000000
225753776	33093449	1689177	10000.000000	19031	4338	1.000000	20785	3715	1.000000	9865199	0.000000
225820945	33071740	1688986	10000.000000	19220	4261	1.000000	21202	3827	1.000000	9860135	0.000000
225834826	33060765	1689066	10000.000000	18947	4278	1.000000	20893	3745	1.000000	9855148	0.000000
225780017	33096306	1688695	10000.000000	19245	4090	1.000000	20860	3664	1.000000	9850197	0.000000
225783603	33092041	1687587	10000.000000	19306	4046	1.000000	20961	3787	1.000000	9845310	0.000000
225805368	33084430	1688561	10000.000000	19199	4137	1.000000	21091	3737	1.000000	9840387	0.000000
225739365	33104130	1689762	10000.000000	19143	4282	1.000000	21094	3852	1.000000	9835440	0.000000
225817611	33058431	1687860	10000.000000	19400	3984	1.000000	20904	3756	1.000000	9830455	0.000000
225810726	33086705	1689827	10000.000000	19314	4081	1.000000	21275	3681	1.000000	9825493	0.000000
225792024	33085441	1687379	10000.000000	19302	4319	1.000000	20574	3844	1.000000	9820639	0.000000
225807771	33077713	1687133	10000.000000	19457	4075	1.000000	21129	3546	1.000000	9815730	0.000000
225788069	33078922	1686980	10000.000000	19058	4139	1.000000	21136	3649	1.000000	9810774	0.000000
225787579	33091216	1687098	10000.000000	19416	4123	1.000000	21095	3811	1.000000	9805877	0.000000
225785118	33084743	1688234	10000.000000	19340	4136	1.000000	21093	3714	1.000000	9800981	-1.#IND00
225866812	33050308	1683792	10000.000000	19291	4129	1.000000	21173	3650	1.000000	9795997	0.016000
225779112	33097482	1689454	10000.000000	19062	4176	1.000000	20946	3673	1.000000	9790951	-0.000814
225820095	33066612	1684495	10000.000000	19212	4179	1.000000	21122	3566	1.000000	9785947	-0.001957
225814194	33075280	1688056	10000.000000	19486	4083	1.000000	21239	3652	1.000000	9781116	-0.000796
225778073	33084982	1686961	10000.000000	19299	4066	1.000000	20819	3910	1.000000	9776210	0.002790
225793974	33082409	1687751	10000.000000	19120	4135	1.000000	20831	3991	1.000000	9771393	-0.005370
225762872	33092039	1688732	10000.000000	19241	4332	1.000000	21057	3767	1.000000	9766380	-0.007215
225793091	33087390	1689997	10000.000000	19176	4247	1.000000	20752	3848	1.000000	9761628	-0.005367
225801497	33082792	1687738	10000.000000	19576	4037	1.000000	20723	3779	1.000000	9756654	-0.004919
225791839	33072617	1688790	10000.000000	19312	4122	1.000000	21076	3634	1.000000	9751846	-0.003726
225788144	33078641	1687461	10000.000000	19369	4138	1.000000	21028	3682	1.000000	9746908	-0.001618
225815409	33062314	1685223	10000.000000	19219	4309	1.000000	20777	3751	1.000000	9742014	-0.001611
225792692	33095969	1691672	10000.000000	19188	4262	1.000000	20849	3878	1.000000	9737114	-0.001382
225816540	33076419	1686430	10000.000000	19073	4243	1.000000	20938	3668	1.000000	9732201	-0.000279
225808693	33065614	1686547	10000.000000	19342	4199	1.000000	21326	3608	1.000000	9727278	0.001027
225786828	33082310	1687097	10000.000000	18935	4422	1.000000	20903	3775	1.000000	9722432	0.000808
225775604	33085697	1686919	10000.000000	18881	4326	1.000000	20989	3772	1.000000	9717513	0.002065
225821572	33063903	1688898	10000.000000	19085	4244	1.000000	21077	3780	1.000000	9712538	0.001329
225806267	33085018	1687137	10000.000000	19367	4209	1.000000	21156	3709	1.000000	9707686	0.001421
225773361	33088989	1690275	10000.000000	19220	4130	1.000000	20932	3791	1.000000	9702894	0.000481
225843308	33048311	1688492	10000.000000	18976	4238	1.000000	21124	3638	1.000000	9698074	0.004879
225810561	33071657	1687711	10000.000000	19167	4161	1.000000	21137	3639	1.000000	9693232	0.004815
225831124	33062334	1687201	10000.000000	19499	4188	1.000000	21186	3725	1.000000	9688434	0.005492
225843392	33063420	1687983	10000.000000	19006	4232	1.000000	21240	3596	1.000000	9683577	0.004784
225768019	33086186	1691249	10000.000000	19438	4122	1.000000	21025	3732	1.000000	9678749	0.003551
225818291	33055693	1685670	10000.000000	19161	4209	1.000000	20973	3840	1.000000	9673934	0.003641
225791213	33082842	1686623	10000.000000	19322	4234	1.000000	20938	3709	1.000000	9669086	0.003374
225807522	33081819	1686927	10000.000000	19329	4169	1.000000	21016	3744	1.000000	9664393	0.003043
225791668	33083871	1685680	10000.000000	19208	4356	1.000000	21006	3755	1.000000	9659598	0.002932
225792397	33083018	1688597	10000.000000	19422	4012	1.000000	21077	3687	1.000000	9654756	0.002894
225819177	33068224	1689049	10000.000000	19155	4252	1.000000	20883	3727	1.000000	9649888	0.002334
225809539	33066861	1687530	10000.000000	18921	4264	1.000000	20983	3798	1.000000	9645138	0.001953
225819649	33071172	1688642	10000.000000	19276	4215	1.000000	21011	3707	1.000000	9640382	0.001698
225836640	33063271	1686406	10000.000000	19102	4194	1.000000	20963	3693	1.000000	9635578	0.000855
225800000	33074953	1687876	10000.000000	19038	4208	1.000000	20824	3772	1.000000	9630647	0.000963
225793781	33084416	1686995	10000.000000	19289	4343	1.000000	20918	3795	1.000000	9625876	0.001711
225761020	33093899	1690356	10000.000000	19458	4142	1.000000	20642	3899	1.000000	9621055	0.001610
225819882	33059194	1687433	10000.000000	19130	4218	1.000000	20994	3761	1.000000	9616259	0.001352
225840066	33056187	1687266	10000.000000	19211	4119	1.000000	21173	3660	1.000000	9611575	0.001298
225804506	33081347	1687208	10000.000000	19144	4265	1.000000	20963	3838	1.000000	9606701	0.001192
225783968	33100676	1691119	10000.000000	19006	4325	1.000000	20942	3896	1.000000	9602048	0.000017
225814438	33064711	1688221	10000.000000	19331	4138	1.000000	21165	3737	1.000000	9597260	0.000280
225831662	33073815	1688411	10000.000000	19235	4174	1.000000	20940	3721	1.000000	9592433	0.000264
225800534	33085580	1687512	10000.000000	19260	4121	1.000000	21148	3769	1.000000	9587612	0.000228
225801757	33082751	1688647	10000.000000	19070	4252	1.000000	21062	3755	1.000000	9582802	0.000393
225805734	33077817	1684838	10000.000000	19237	4327	1.000000	20943	3775	1.000000	9578117	0.000221
225810755	33082398	1690510	10000.000000	19217	4098	1.000000	21170	3600	1.000000	9573381	0.001817
225803688	33086486	1686529	10000.000000	19327	4179	1.000000	21341	3546	1.000000	9568602	0.002073
225825774	33063802	1687966	10000.000000	19406	4193	1.000000	21081	3616	1.000000	9563914	0.002341
225817925	33089025	1688218	10000.000000	19091	4310	1.000000	20958	3712	1.000000	9559063	0.002514
225793421	33091539	1684402	10000.000000	19223	4088	1.000000	21015	3810	1.000000	9554295	0.002437
225802916	33059735	1688563	10000.000000	19154	4370	1.000000	21132	3681	1.000000	9549414	0.002356
225776487	33092807	1689517	10000.000000	19326	4247	1.000000	21105	3822	1.000000	9544639	0.001974
225802736	33064093	1688897	10000.000000	19369	4164	1.000000	20810	3768	1.000000	9539985	0.001669
225764019	33095922	1690046	10000.000000	19474	4200	1.000000	21155	3621	1.000000	9535137	0.001694
225785602	33088090	1687892	10000.000000	19158	4352	1.000000	21070	3711	1.000000	9530293	0.001582
225801704	33079150	1688674	10000.000000	19312	4075	1.000000	20928	3710	1.000000	9525529	0.001440
225770740	33097761	1688896	10000.000000	19156	4219	1.000000	20966	3718	1.000000	9520699	0.001489
225780735	33086436	1690085	10000.000000	19377	4144	1.000000	20740	3915	1.000000	9516020	0.001283
npatches	nstrain	runtime	dt	init_x	init_y	init_y_blood	init_z	init_S	beta0	beta1	beta2	beta3	mean_beta	B	d	delta	delta_blood	b[0]	mut	m	CTL	c	g	epsilon	k	het	lambda	rho	omega	x_max	patch.dyna	DELTA	A	VA
10000	1	100.000000	0.001000	21900	9499	5000000	0.001000	10000000	8.994539	5.245148	12.337081	5.344271	10	800000000	0.010000	1.000000	1.000000	80000	0.000050	0.004800	1	0.001000	1.000000	2.500000	7.000000	0.500000	0.000000	0.000000	0.000000	31872	0	10.000000	7.000000	1.000000
sus	inf	inf_blood	z	x[0]	y[0][0]	z[0]	x[1]	y[1][0]	z[1]	S[0]	synchrony
219000000	94990000	5000000	10.000000	21900	9499	0.001000	21900	9499	0.001000	10000000	0.000000
236790704	20078412	1036381	10000.000000	24997	1564	1.000000	28198	1003	1.000000	9994954	0.000000
254008975	20101809	1022853	10000.000000	26718	1750	1.000000	30253	886	1.000000	9989970	0.000000
251923255	20928486	1067916	10000.000000	26733	1644	1.000000	30245	898	1.000000	9985006	0.000000
251786056	20856361	1064332	10000.000000	26664	1622	1.000000	29938	964	1.000000	9979975	0.000000
251817486	20852350	1065254	10000.000000	26628	1751	1.000000	29782	944	1.000000	9974912	0.000000
251852760	20844381	1062183	10000.000000	26691	1669	1.000000	29898	940	1.000000	9969868	0.000000
251851136	20859364	1062336	10000.000000	26690	1822	1.000000	30181	971	1.000000	9964922	0.000000
251808928	20860405	1063037	10000.000000	26549	1774	1.000000	30067	930	1.000000	9960033	0.000000
251865596	20839093	1062771	10000.000000	26683	1715	1.000000	30105	973	1.000000	9954973	0.000000
251861569	20848868	1063986	10000.000000	26668	1648	1.000000	29956	979	1.000000	9950028	0.000000
251821453	20856403	1063373	10000.000000	26653	1813	1.000000	30151	836	1.000000	9945104	0.000000
251806645	20864803	1062248	10000.000000	26448	1725	1.000000	30119	930	1.000000	9940193	0.000000
251857000	20835131	1062746	10000.000000	26823	1719	1.000000	30064	965	1.000000	9935218	0.000000
251793271	20879676	1065520	10000.000000	26874	1617	1.000000	29997	902	1.000000	9930293	0.000000
251821866	20850921	1062857	10000.000000	26681	1752	1.000000	30088	812	1.000000	9925289	0.000000
251810690	20857333	1064083	10000.000000	26491	1852	1.000000	30171	961	1.000000	9920327	0.000000
251822140	20858682	1063339	10000.000000	27051	1658	1.000000	30248	849	1.000000	9915296	0.000000
251826924	20858609	1063791	10000.000000	26591	1714	1.000000	30098	896	1.000000	9910448	0.000000
251841942	20853019	1063054	10000.000000	26983	1613	1.000000	29945	964	1.000000	9905488	0.000000
251853050	20833924	1062245	10000.000000	26902	1674	1.000000	29926	877	1.000000	9900448	0.000000
251830734	20869630	1064323	10000.000000	26780	1786	1.000000	30001	951	1.000000	9895532	0.000000
251850697	20863826	1066037	10000.000000	26599	1748	1.000000	30140	958	1.000000	9890588	0.000000
251848888	20841371	1063596	10000.000000	26698	1735	1.000000	30166	877	1.000000	9885579	0.000000
251828944	20854252	1063531	10000.000000	26681	1802	1.000000	30057	927	1.000000	9880717	0.000000
251833286	20852928	1063109	10000.000000	26665	1674	1.000000	30033	912	1.000000	9875761	0.000000
251833367	20853176	1063673	10000.000000	26674	1669	1.000000	30129	894	1.000000	9870835	0.000000
251810507	20855180	1063702	10000.000000	26963	1765	1.000000	30020	925	1.000000	9865942	0.000000
251886418	20843078	1062690	10000.000000	26535	1791	1.000000	30085	890	1.000000	9861151	0.000000
251810161	20867012	1065638	10000.000000	26919	1752	1.000000	30014	901	1.000000	9856208	0.000000
251818552	20853705	1065805	10000.000000	26798	1666	1.000000	30071	903	1.000000	9851279	0.000000
251801451	20871231	1065721	10000.000000	26649	1835	1.000000	30256	909	1.000000	9846306	0.000000
251856998	20828950	1064314	10000.000000	26258	1811	1.000000	29896	944	1.000000	9841350	0.000000
251819385	20859918	1066498	10000.000000	26470	1815	1.000000	30054	931	1.000000	9836448	0.000000
251812240	20875178	1063603	10000.000000	26585	1642	1.000000	29926	882	1.000000	9831438	0.000000
251782184	20861798	1063893	10000.000000	26737	1779	1.000000	30065	916	1.000000	9826633	0.000000
251876852	20834338	1064550	10000.000000	26856	1634	1.000000	30073	937	1.000000	9821721	0.000000
251853166	20846443	1063918	10000.000000	26988	1615	1.000000	29929	952	1.000000	9816836	0.000000
251879768	20869648	1065646	10000.000000	26561	1767	1.000000	30068	968	1.000000	9811887	0.000000
251814960	20861338	1063626	10000.000000	26821	1712	1.000000	30168	1000	1.000000	9806917	0.000000
251879762	20835622	1062267	10000.000000	26730	1774	1.000000	30333	900	1.000000	9801955	-1.#IND00
251832348	20857354	1065558	10000.000000	26794	1584	1.000000	29898	997	1.000000	9796968	-0.000000
251826134	20852318	1065139	10000.000000	26510	1857	1.000000	29962	913	1.000000	9791945	-0.005736
251882400	20840370	1064582	10000.000000	26476	1700	1.000000	30124	899	1.000000	9787253	-0.001911
251836285	20853856	1061974	10000.000000	26728	1827	1.000000	30017	880	1.000000	9782343	0.002466
251835880	20856192	1063522	10000.000000	26467	1735	1.000000	29984	898	1.000000	9777439	-0.001658
251836797	20858294	1064801	10000.000000	26592	1674	1.000000	30084	892	1.000000	9772594	0.004157
251825536	20856094	1063538	10000.000000	26658	1647	1.000000	30020	961	1.000000	9767633	0.008017
251812086	20853568	1065853	10000.000000	26474	1785	1.000000	30295	873	1.000000	9762685	0.002451
251837889	20862508	1063631	10000.000000	26708	1726	1.000000	30127	940	1.000000	9757786	0.004838
251836549	20842239	1062188	10000.000000	26635	1673	1.000000	30035	825	1.000000	9752926	0.005342
251873178	20834831	1062042	10000.000000	26844	1612	1.000000	30147	890	1.000000	9748010	0.004870
251833972	20845032	1062136	10000.000000	26618	1802	1.000000	30051	906	1.000000	9743142	0.005094
251852608	20851284	1063676	10000.000000	26524	1676	1.000000	30004	913	1.000000	9738225	0.003555
251875633	20836462	1064875	10000.000000	26686	1809	1.000000	30426	826	1.000000	9733216	0.002091
251791107	20868596	1062769	10000.000000	26723	1549	1.000000	30255	889	1.000000	9728350	0.000619
251840017	20846117	1062712	10000.000000	26748	1827	1.000000	29886	969	1.000000	9723520	0.000233
251825121	20863194	1064954	10000.000000	26777	1683	1.000000	30166	957	1.000000	9718549	0.000010
251873344	20840502	1062525	10000.000000	26671	1843	1.000000	30165	878	1.000000	9713801	0.000301
251861056	20836230	1063623	10000.000000	26805	1742	1.000000	30088	896	1.000000	9708840	-0.000479
251847523	20837868	1062423	10000.000000	26470	1818	1.000000	30280	946	1.000000	9703875	0.000964
251837477	20840691	1065256	10000.000000	26668	1742	1.000000	29967	970	1.000000	9698991	0.001263
251808536	20865963	1063427	10000.000000	26617	1658	1.000000	29969	966	1.000000	9694079	-0.002737
251821906	20837691	1063366	10000.000000	26768	1652	1.000000	30015	922	1.000000	9689177	-0.002970
251850373	20845285	1063009	10000.000000	26745	1643	1.000000	30118	923	1.000000	9684374	-0.003379
251833851	20862284	1065067	10000.000000	26302	1899	1.000000	30037	885	1.000000	9679593	-0.004683
251804813	20855666	1065222	10000.000000	26955	1543	1.000000	30047	954	1.000000	9674714	-0.004428
251807184	20860707	1062761	10000.000000	26704	1719	1.000000	29971	874	1.000000	9669827	-0.004235
251877393	20832275	1063298	10000.000000	26812	1646	1.000000	30255	870	1.000000	9665019	-0.003648
251843505	20857387	1063115	10000.000000	26669	1791	1.000000	30111	949	1.000000	9660313	-0.003322
251842876	20852864	1063821	10000.000000	26959	1603	1.000000	30044	928	1.000000	9655516	-0.003420
251826319	20857446	1064720	10000.000000	26722	1795	1.000000	30327	931	1.000000	9650658	-0.003493
251834432	20850961	1063255	10000.000000	26745	1741	1.000000	30041	881	1.000000	9645884	-0.003776
251837280	20847787	1064817	10000.000000	26937	1700	1.000000	30014	881	1.000000	9641181	-0.003610
251814740	20859963	1065597	10000.000000	26665	1807	1.000000	30200	949	1.000000	9636340	-0.003461
251851809	20852359	1063250	10000.000000	26777	1731	1.000000	30203	928	1.000000	9631469	-0.003493
251832059	20848269	1064422	10000.000000	26784	1726	1.000000	30124	968	1.000000	9626672	-0.002861
251847062	20850179	1064403	10000.000000	26596	1682	1.000000	29869	938	1.000000	9621829	-0.004019
251826488	20855776	1064430	10000.000000	26792	1683	1.000000	30145	953	1.000000	9617078	-0.003937
251817287	20863244	1063898	10000.000000	26863	1591	1.000000	29971	962	1.000000	9612315	-0.003245
251872904	20841082	1063824	10000.000000	26767	1717	1.000000	30321	888	1.000000	9607488	-0.003255
251837397	20843430	1063515	10000.000000	26708	1693	1.000000	30101	967	1.000000	9602827	-0.003880
251798586	20867913	1066819	10000.000000	27040	1554	1.000000	30156	980	1.000000	9597812	-0.002434
251783072	20857489	1065558	10000.000000	26578	1869	1.000000	30209	922	1.000000	9592872	-0.002298
251848368	20839061	1063284	10000.000000	26287	1943	1.000000	30190	916	1.000000	9588077	-0.002056
251836020	20860363	1065906	10000.000000	26452	1776	1.000000	30036	932	1.000000	9583095	-0.003822
251816084	20847498	1063049	10000.000000	26834	1773	1.000000	29936	926	1.000000	9578340	-0.002989
251822991	20867801	1063786	10000.000000	26195	1848	1.000000	30194	983	1.000000	9573520	-0.002897
251838292	20856041	1062893	10000.000000	26930	1655	1.000000	30031	919	1.000000	9568798	-0.002844
251836531	20853488	1063966	10000.000000	26747	1813	1.000000	30143	910	1.000000	9563935	-0.002919
251839014	20848273	1063501	10000.000000	26803	1759	1.000000	29848	930	1.000000	9559246	-0.002884
251857884	20846531	1063109	10000.000000	26784	1684	1.000000	30057	978	1.000000	9554442	-0.002944
251842429	20846859	1062116	10000.000000	26826	1691	1.000000	30130	903	1.000000	9549599	-0.002374
251835731	20858190	1062953	10000.000000	26822	1689	1.000000	30039	876	1.000000	9544869	-0.003311
251827515	20863054	1064378	10000.000000	26679	1581	1.000000	29952	913	1.000000	9540012	-0.003874
251865537	20842221	1064213	10000.000000	26946	1645	1.000000	30066	848	1.000000	9535192	-0.003255
251847529	20844862	1064508	10000.000000	26732	1725	1.000000	29995	923	1.000000	9530496	-0.001516
251829401	20862594	1065350	10000.000000	26892	1648	1.000000	29772	924	1.000000	9525773	-0.002010
251832372	20854774	1063640	10000.000000	26756	1685	1.000000	30010	858	1.000000	9520851	-0.002131
251841586	20852133	1062363	10000.000000	26828	1771	1.000000	30082	915	1.000000	9516090	-0.002518
npatches	nstrain	runtime	dt	init_x	init_y	init_y_blood	init_z	init_S	beta0	beta1	beta2	beta3	mean_beta	B	d	delta	delta_blood	b[0]	mut	m	CTL	c	g	epsilon	k	het	lambda	rho	omega	x_max	patch.dyna	DELTA	A	VA
10000	1	100.000000	0.001000	21900	9499	5000000	0.001000	10000000	7.882894	11.224258	11.497294	10.219495	10	800000000	0.010000	1.000000	1.000000	80000	0.000050	0.004800	1	0.001000	1.000000	2.500000	8.000000	0.500000	0.000000	0.000000	0.000000	31872	0	10.000000	7.000000	1.000000
sus	inf	inf_blood	z	x[0]	y[0][0]	z[0]	x[1]	y[1][0]	z[1]	S[0]	synchrony
219000000	94990000	5000000	10.000000	21900	9499	0.001000	21900	9499	0.001000	10000000	0.000000
254892739	12071408	625088	10000.000000	27362	809	1.000000	24499	1323	1.000000	9994945	0.000000
275766959	11707942	597070	10000.000000	29795	656	1.000000	26889	1369	1.000000	9989991	0.000000
273826620	12579232	642954	10000.000000	29593	864	1.000000	26505	1442	1.000000	9984998	0.000000
273368237	12584947	641173	10000.000000	29547	748	1.000000	26240	1472	1.000000	9979950	0.000000
273424692	12555961	640415	10000.000000	29621	735	1.000000	26442	1479	1.000000	9975100	0.000000
273457876	12561860	640723	10000.000000	29671	769	1.000000	26763	1437	1.000000	9970176	0.000000
273438332	12559636	639330	10000.000000	29484	800	1.000000	26502	1441	1.000000	9965262	0.000000
273470275	12553804	639865	10000.000000	29512	649	1.000000	26652	1423	1.000000	9960301	0.000000
273428073	12565645	640640	10000.000000	29591	763	1.000000	26567	1384	1.000000	9955395	0.000000
273467610	12546113	639794	10000.000000	29525	715	1.000000	26575	1478	1.000000	9950444	0.000000
273454051	12556010	641238	10000.000000	29538	776	1.000000	26382	1526	1.000000	9945410	0.000000
273454626	12551606	639540	10000.000000	29858	670	1.000000	26178	1391	1.000000	9940376	0.000000
273469150	12550752	640095	10000.000000	29796	686	1.000000	26715	1366	1.000000	9935356	0.000000
273397553	12553594	641226	10000.000000	29438	797	1.000000	26798	1328	1.000000	9930279	0.000000
273464935	12559746	641939	10000.000000	29681	810	1.000000	26332	1561	1.000000	9925322	0.000000
273473539	12543722	639455	10000.000000	29785	713	1.000000	26384	1496	1.000000	9920418	0.000000
273454889	12564407	641192	10000.000000	29589	763	1.000000	26737	1428	1.000000	9915501	0.000000
273390043	12578629	641155	10000.000000	29760	764	1.000000	26391	1490	1.000000	9910423	0.000000
273448634	12551963	640717	10000.000000	29590	774	1.000000	26715	1391	1.000000	9905598	0.000000
273478384	12549015	640703	10000.000000	29593	678	1.000000	26955	1443	1.000000	9900565	0.000000
273459431	12557068	640373	10000.000000	29620	706	1.000000	26592	1474	1.000000	9895642	0.000000
273445612	12570757	641424	10000.000000	29743	744	1.000000	26229	1540	1.000000	9890602	0.000000
273442661	12554866	641724	10000.000000	29445	716	1.000000	26743	1392	1.000000	9885759	0.000000
273420476	12572783	641317	10000.000000	29668	846	1.000000	26337	1496	1.000000	9880804	0.000000
273470649	12542993	640227	10000.000000	29759	731	1.000000	26469	1450	1.000000	9875859	0.000000
273426984	12564592	640812	10000.000000	29929	670	1.000000	26378	1405	1.000000	9870923	0.000000
273420202	12561929	640280	10000.000000	29596	741	1.000000	26488	1402	1.000000	9865963	0.000000
273486826	12537077	640371	10000.000000	29658	747	1.000000	26558	1349	1.000000	9861118	0.000000
273443611	12559234	640870	10000.000000	29668	791	1.000000	26849	1346	1.000000	9856241	0.000000
273413957	12572113	642110	10000.000000	29754	748	1.000000	26410	1529	1.000000	9851380	0.000000
273418312	12555811	639794	10000.000000	29759	766	1.000000	26224	1531	1.000000	9846315	0.000000
273482866	12551023	639232	10000.000000	29696	720	1.000000	26479	1492	1.000000	9841317	0.000000
273435368	12558044	640851	10000.000000	29730	777	1.000000	26770	1403	1.000000	9836541	0.000000
273462708	12547566	638767	10000.000000	29553	662	1.000000	26632	1510	1.000000	9831630	0.000000
273453758	12543709	639403	10000.000000	29666	744	1.000000	26872	1418	1.000000	9826593	0.000000
273472981	12542042	641201	10000.000000	29737	687	1.000000	26600	1459	1.000000	9821703	0.000000
273431005	12565322	640522	10000.000000	29500	677	1.000000	26740	1321	1.000000	9816825	0.000000
273413839	12553951	641570	10000.000000	29557	771	1.000000	26400	1458	1.000000	9811812	0.000000
273458813	12552773	640206	10000.000000	29701	795	1.000000	26880	1381	1.000000	9806904	0.000000
273438288	12556309	641066	10000.000000	29694	743	1.000000	26527	1509	1.000000	9802001	-1.#IND00
273440884	12542519	639869	10000.000000	29594	798	1.000000	26755	1344	1.000000	9797146	0.051200
273433336	12555743	639630	10000.000000	29632	776	1.000000	26261	1536	1.000000	9792401	0.015408
273435666	12568330	640706	10000.000000	29531	820	1.000000	26442	1416	1.000000	9787569	0.014335
273446769	12554732	641052	10000.000000	29780	688	1.000000	26926	1243	1.000000	9782718	0.000750
273455797	12545245	641800	10000.000000	29535	777	1.000000	26739	1341	1.000000	9777737	0.011407
273427678	12559754	640033	10000.000000	29690	710	1.000000	26789	1426	1.000000	9772784	0.011669
273433112	12561053	641819	10000.000000	29585	774	1.000000	26363	1533	1.000000	9767955	0.008015
273470874	12548873	639008	10000.000000	29548	753	1.000000	26760	1396	1.000000	9763101	0.006491
273433071	12573136	640596	10000.000000	29836	720	1.000000	26809	1455	1.000000	9758348	0.005817
273430609	12554952	639966	10000.000000	29533	774	1.000000	26343	1396	1.000000	9753520	0.005364
273442829	12552906	641164	10000.000000	29526	795	1.000000	26899	1286	1.000000	9748688	0.004942
273435958	12553547	641375	10000.000000	29724	747	1.000000	26758	1383	1.000000	9743867	0.003817
273476083	12553757	640411	10000.000000	29799	728	1.000000	26736	1317	1.000000	9739082	0.001142
273419212	12561799	641288	10000.000000	29580	749	1.000000	26842	1297	1.000000	9734282	0.000106
273448137	12557241	639784	10000.000000	29794	739	1.000000	26125	1681	1.000000	9729528	-0.000420
273443398	12562502	639395	10000.000000	29904	721	1.000000	26629	1469	1.000000	9724678	0.000985
273452662	12546150	639059	10000.000000	29674	752	1.000000	26660	1398	1.000000	9719806	0.000835
273435636	12565316	642523	10000.000000	29696	755	1.000000	26482	1482	1.000000	9714908	0.000908
273456434	12544472	640898	10000.000000	29716	737	1.000000	26702	1426	1.000000	9710070	0.002499
273413712	12560426	641024	10000.000000	29777	771	1.000000	26548	1432	1.000000	9705192	0.001459
273423671	12565525	641719	10000.000000	29804	678	1.000000	26531	1445	1.000000	9700347	0.001625
273479974	12543234	640095	10000.000000	29696	740	1.000000	26746	1400	1.000000	9695556	0.001128
273453178	12563817	640525	10000.000000	29947	699	1.000000	26533	1322	1.000000	9690654	0.001023
273406591	12565623	640589	10000.000000	29432	778	1.000000	26735	1391	1.000000	9685920	0.000726
273443446	12557387	641702	10000.000000	29375	838	1.000000	26334	1486	1.000000	9681067	0.000853
273399484	12572090	641272	10000.000000	29465	720	1.000000	26566	1319	1.000000	9676287	0.001374
273391997	12576080	640672	10000.000000	29611	763	1.000000	27007	1396	1.000000	9671449	0.001545
273460820	12568565	640935	10000.000000	29752	750	1.000000	26327	1530	1.000000	9666639	0.001688
273441410	12553662	640637	10000.000000	29376	816	1.000000	26560	1374	1.000000	9661741	0.002080
273451659	12552604	641217	10000.000000	29692	650	1.000000	26205	1526	1.000000	9656855	0.001985
273430591	12562997	641558	10000.000000	29872	694	1.000000	26909	1427	1.000000	9652002	0.002033
273431335	12554366	639149	10000.000000	29862	716	1.000000	26457	1481	1.000000	9647131	0.002010
273444343	12545785	640129	10000.000000	29575	746	1.000000	26426	1454	1.000000	9642240	0.001977
273458614	12544674	640721	10000.000000	29652	735	1.000000	26480	1416	1.000000	9637490	0.001795
273407516	12568522	640395	10000.000000	29794	765	1.000000	26482	1385	1.000000	9632659	0.002219
273408263	12570235	640790	10000.000000	29594	732	1.000000	26525	1489	1.000000	9627899	0.002645
273428397	12551569	641204	10000.000000	29949	719	1.000000	26520	1411	1.000000	9623054	0.002774
273421201	12574251	640601	10000.000000	29642	721	1.000000	26887	1308	1.000000	9618150	0.002770
273422496	12566057	641626	10000.000000	29729	719	1.000000	26711	1264	1.000000	9613439	0.002500
273416163	12551846	640396	10000.000000	29758	727	1.000000	26174	1583	1.000000	9608628	0.002365
273445319	12557322	639879	10000.000000	29587	741	1.000000	26865	1366	1.000000	9603794	0.002821
273435303	12558412	641398	10000.000000	29699	718	1.000000	26970	1272	1.000000	9598949	0.002665
273452885	12551845	640117	10000.000000	29709	726	1.000000	26537	1523	1.000000	9594204	0.003867
273422945	12569199	642071	10000.000000	30007	751	1.000000	26962	1348	1.000000	9589312	0.003703
273457308	12555448	640053	10000.000000	29736	736	1.000000	26926	1282	1.000000	9584537	0.003228
273415758	12568251	641285	10000.000000	29410	775	1.000000	26744	1518	1.000000	9579739	0.003131
273402087	12566914	640407	10000.000000	29563	762	1.000000	26328	1554	1.000000	9575006	0.003054
273466327	12552051	640116	10000.000000	29431	873	1.000000	26257	1475	1.000000	9570285	0.002735
273447406	12566387	641442	10000.000000	29553	753	1.000000	26014	1633	1.000000	9565499	0.002593
273415762	12564069	642403	10000.000000	29681	756	1.000000	26594	1417	1.000000	9560735	0.002656
273454123	12555935	640794	10000.000000	29714	730	1.000000	26798	1416	1.000000	9555862	0.002631
273460234	12554204	639477	10000.000000	29834	654	1.000000	26484	1590	1.000000	9551095	0.001413
273420333	12559270	641586	10000.000000	29491	752	1.000000	26349	1372	1.000000	9546216	0.001162
273427924	12563589	640190	10000.000000	29658	745	1.000000	26266	1598	1.000000	9541461	0.001782
273448223	12554881	641285	10000.000000	29784	707	1.000000	26580	1379	1.000000	9536758	0.000898
273428557	12562904	641802	10000.000000	29733	757	1.000000	26503	1383	1.000000	9531933	0.001034
273407756	12558248	641963	10000.000000	29797	714	1.000000	26838	1350	1.000000	9527178	0.000736
273467984	12550395	640013	10000.000000	29707	720	1.000000	26545	1416	1.000000	9522414	0.000725
273460079	12548538	641795	10000.000000	29805	755	1.000000	26425	1480	1.000000	9517548	0.000644
npatches	nstrain	runtime	dt	init_x	init_y	init_y_blood	init_z	init_S	beta0	beta1	beta2	beta3	mean_beta	B	d	delta	delta_blood	b[0]	mut	m	CTL	c	g	epsilon	k	het	lambda	rho	omega	x_max	patch.dyna	DELTA	A	VA
10000	1	100.000000	0.001000	21900	9499	5000000	0.001000	10000000	11.489857	6.544048	9.656549	12.467408	10	800000000	0.010000	1.000000	1.000000	80000	0.000050	0.004800	1	0.001000	1.000000	2.500000	9.000000	0.500000	0.000000	0.000000	0.000000	31872	0	10.000000	7.000000	1.000000
sus	inf	inf_blood	z	x[0]	y[0][0]	z[0]	x[1]	y[1][0]	z[1]	S[0]	synchrony
219000000	94990000	5000000	10.000000	21900	9499	0.001000	21900	9499	0.001000	10000000	0.000000
268664136	7041081	366352	10000.000000	26206	776	1.000000	29127	363	1.000000	9995101	0.000000
292567839	6137040	311719	10000.000000	29269	598	1.000000	30950	218	1.000000	9990003	0.000000
291707634	6864803	351125	10000.000000	28793	754	1.000000	31254	271	1.000000	9985015	0.000000
290896741	6976104	355494	10000.000000	28659	832	1.000000	30933	317	1.000000	9980006	0.000000
290848198	6959860	354524	10000.000000	28344	797	1.000000	31024	268	1.000000	9975041	0.000000
290881272	6952052	354288	10000.000000	29033	683	1.000000	31028	284	1.000000	9970086	0.000000
290920258	6935272	355042	10000.000000	28658	822	1.000000	31411	301	1.000000	9964978	0.000000
290884424	6957953	354941	10000.000000	28837	810	1.000000	30951	256	1.000000	9959974	0.000000
290874192	6957697	355847	10000.000000	28374	836	1.000000	31046	291	1.000000	9954861	0.000000
290890475	6953894	354887	10000.000000	28764	752	1.000000	31098	247	1.000000	9949760	0.000000
290890374	6957022	354642	10000.000000	28390	899	1.000000	31005	243	1.000000	9944740	0.000000
290932738	6941152	354054	10000.000000	28772	789	1.000000	31172	287	1.000000	9939702	0.000000
290876688	6967166	355168	10000.000000	28610	736	1.000000	31196	252	1.000000	9934614	0.000000
290853933	6951594	353639	10000.000000	28743	810	1.000000	30999	255	1.000000	9929587	0.000000
290910012	6939550	354051	10000.000000	28590	830	1.000000	30868	300	1.000000	9924617	0.000000
290873213	6947229	353987	10000.000000	28753	724	1.000000	31196	321	1.000000	9919674	0.000000
290927169	6928861	353678	10000.000000	28660	816	1.000000	31062	270	1.000000	9914745	0.000000
290952046	6929460	353391	10000.000000	28834	704	1.000000	30991	267	1.000000	9909739	0.000000
290912764	6942459	354583	10000.000000	28599	845	1.000000	31421	264	1.000000	9904727	0.000000
290882396	6952443	354789	10000.000000	28394	903	1.000000	31087	252	1.000000	9899782	0.000000
290845630	6958542	354499	10000.000000	28674	742	1.000000	31223	328	1.000000	9894691	0.000000
290909303	6961368	355596	10000.000000	28879	740	1.000000	31136	336	1.000000	9889820	0.000000
290846346	6965191	355151	10000.000000	28954	763	1.000000	31318	272	1.000000	9885028	0.000000
290872701	6959487	355821	10000.000000	28770	732	1.000000	31127	280	1.000000	9879995	0.000000
290855082	6968508	355439	10000.000000	28564	840	1.000000	31188	262	1.000000	9874944	0.000000
290843440	6960522	354544	10000.000000	28664	768	1.000000	31193	303	1.000000	9870032	0.000000
290903011	6940525	354361	10000.000000	28721	726	1.000000	31200	338	1.000000	9865026	0.000000
290905238	6950222	353687	10000.000000	28433	879	1.000000	31192	295	1.000000	9860100	0.000000
290869581	6958998	354352	10000.000000	28494	810	1.000000	31148	282	1.000000	9855095	0.000000
290863687	6964141	355015	10000.000000	28704	669	1.000000	30928	304	1.000000	9850165	0.000000
290881250	6947794	355143	10000.000000	28551	829	1.000000	31258	270	1.000000	9845175	0.000000
290903081	6946579	353722	10000.000000	28358	870	1.000000	31242	300	1.000000	9840257	0.000000
290905304	6947436	354779	10000.000000	28626	822	1.000000	31220	254	1.000000	9835294	0.000000
290908470	6944550	353409	10000.000000	28651	756	1.000000	31116	243	1.000000	9830323	0.000000
290838865	6966024	356545	10000.000000	28501	859	1.000000	31184	264	1.000000	9825271	0.000000
290875811	6958996	354213	10000.000000	28534	758	1.000000	31024	288	1.000000	9820380	0.000000
290902150	6951111	354722	10000.000000	28760	767	1.000000	31107	240	1.000000	9815441	0.000000
290875975	6959405	355448	10000.000000	28915	767	1.000000	31251	271	1.000000	9810442	0.000000
290854393	6953859	355782	10000.000000	28112	813	1.000000	31095	310	1.000000	9805561	0.000000
290881005	6954226	353984	10000.000000	28906	761	1.000000	31118	256	1.000000	9800593	-1.#IND00
290857460	6960421	355382	10000.000000	28604	787	1.000000	31053	271	1.000000	9795611	0.000000
290916366	6949864	353624	10000.000000	28594	848	1.000000	31140	295	1.000000	9790735	0.001752
290909825	6944224	353811	10000.000000	28735	759	1.000000	31288	273	1.000000	9785836	-0.006871
290921618	6936933	353448	10000.000000	28742	782	1.000000	30886	266	1.000000	9780876	-0.008002
290935985	6948879	355254	10000.000000	28896	757	1.000000	31071	253	1.000000	9775925	-0.006694
290844254	6967505	355217	10000.000000	28762	787	1.000000	30981	297	1.000000	9770999	-0.005353
290872411	6952752	354122	10000.000000	28965	722	1.000000	31000	322	1.000000	9766201	-0.007128
290877313	6952816	353687	10000.000000	28742	766	1.000000	31306	250	1.000000	9761231	-0.006081
290877380	6953200	354755	10000.000000	28578	808	1.000000	31454	272	1.000000	9756257	-0.004603
290876709	6957548	354407	10000.000000	28839	731	1.000000	31325	230	1.000000	9751322	-0.004989
290898952	6945861	354826	10000.000000	28767	862	1.000000	31281	273	1.000000	9746427	-0.004565
290884669	6951355	355199	10000.000000	28546	795	1.000000	31091	273	1.000000	9741541	-0.004172
290884457	6950376	355423	10000.000000	28537	793	1.000000	31104	259	1.000000	9736571	-0.003508
290889506	6950585	354477	10000.000000	28581	742	1.000000	31163	287	1.000000	9731700	-0.003489
290932125	6938555	354509	10000.000000	28626	775	1.000000	31109	277	1.000000	9726904	-0.003269
290887336	6937749	354780	10000.000000	28624	789	1.000000	31034	276	1.000000	9722037	-0.003311
290889581	6958048	354846	10000.000000	28624	767	1.000000	31294	269	1.000000	9717261	-0.003025
290888692	6947677	354346	10000.000000	28749	752	1.000000	31094	280	1.000000	9712339	-0.001089
290875623	6959242	355576	10000.000000	28386	829	1.000000	31207	258	1.000000	9707525	0.000923
290912129	6943978	353770	10000.000000	28772	738	1.000000	31097	277	1.000000	9702661	0.001641
290910013	6945974	355851	10000.000000	28915	827	1.000000	30984	325	1.000000	9697783	0.001379
290882307	6951332	355151	10000.000000	28547	764	1.000000	31039	265	1.000000	9692913	0.001224
290872829	6951378	353918	10000.000000	28769	806	1.000000	31015	282	1.000000	9688065	0.001290
290923673	6930121	354247	10000.000000	28608	738	1.000000	31465	253	1.000000	9683221	0.001222
290883741	6951219	354113	10000.000000	28795	770	1.000000	31307	261	1.000000	9678414	0.001540
290907479	6939642	354477	10000.000000	28664	845	1.000000	31326	282	1.000000	9673474	0.001423
290927605	6946748	354114	10000.000000	28418	787	1.000000	31218	326	1.000000	9668596	-0.000221
290885531	6945082	354349	10000.000000	28510	822	1.000000	31151	290	1.000000	9663760	0.001687
290846195	6968147	356367	10000.000000	28699	742	1.000000	31252	291	1.000000	9658959	0.001003
290859390	6965104	355193	10000.000000	28211	887	1.000000	31304	278	1.000000	9654163	0.001476
290853976	6958044	354715	10000.000000	28755	805	1.000000	31267	266	1.000000	9649267	0.002134
290874825	6953591	355482	10000.000000	28702	789	1.000000	31191	322	1.000000	9644559	0.000128
290930611	6947704	353751	10000.000000	28434	729	1.000000	31196	286	1.000000	9639719	-0.000442
290856180	6958021	354841	10000.000000	28744	806	1.000000	31321	303	1.000000	9634912	-0.000441
290852393	6956202	354067	10000.000000	29045	764	1.000000	30988	271	1.000000	9630130	-0.000432
290880833	6955654	355570	10000.000000	29160	681	1.000000	31146	305	1.000000	9625336	-0.000448
290929944	6951694	353703	10000.000000	28886	766	1.000000	31097	267	1.000000	9620603	-0.000555
290895707	6945628	354120	10000.000000	28347	922	1.000000	31228	244	1.000000	9615922	-0.000608
290890347	6949947	354420	10000.000000	28500	809	1.000000	31066	289	1.000000	9611154	-0.001227
290885287	6957782	355780	10000.000000	28695	784	1.000000	31240	282	1.000000	9606303	-0.000981
290873382	6955411	354424	10000.000000	28524	855	1.000000	31065	291	1.000000	9601616	-0.000924
290875638	6954439	354832	10000.000000	28343	851	1.000000	31154	244	1.000000	9596673	-0.001068
290867029	6956443	354673	10000.000000	28578	778	1.000000	31251	246	1.000000	9591769	-0.000919
290887623	6955305	355589	10000.000000	28197	880	1.000000	31138	270	1.000000	9587001	-0.000042
290859947	6955603	355364	10000.000000	28755	773	1.000000	31080	322	1.000000	9582165	-0.000140
290892984	6957229	353186	10000.000000	28586	747	1.000000	31251	302	1.000000	9577402	0.000044
290910436	6945479	354433	10000.000000	28466	736	1.000000	31231	249	1.000000	9572562	0.000830
290892399	6953947	354183	10000.000000	28844	781	1.000000	31091	303	1.000000	9567812	0.000897
290872062	6962013	355746	10000.000000	28635	822	1.000000	31153	265	1.000000	9563007	0.000732
290885242	6947874	354583	10000.000000	28498	814	1.000000	30953	243	1.000000	9558416	0.000721
290868289	6953421	355226	10000.000000	28638	749	1.000000	31081	268	1.000000	9553674	0.001228
290905455	6952969	353930	10000.000000	28723	805	1.000000	31247	295	1.000000	9548934	0.001122
290884290	6941961	355204	10000.000000	28593	792	1.000000	30839	278	1.000000	9544194	0.000877
290943553	6937139	354496	10000.000000	28584	816	1.000000	31132	247	1.000000	9539360	0.000836
290893842	6959493	355582	10000.000000	28857	794	1.000000	31003	254	1.000000	9534570	0.001093
290874600	6955711	353939	10000.000000	28710	779	1.000000	31240	306	1.000000	9529795	0.001070
290896893	6949169	354236	10000.000000	28811	688	1.000000	30954	293	1.000000	9525011	0.001057
290899750	6959784	354608	10000.000000	28199	802	1.000000	31294	270	1.000000	9520324	0.000821
290848201	6966308	354476	10000.000000	28363	888	1.000000	31231	290	1.000000	9515514	0.000361
npatches	nstrain	runtime	dt	init_x	init_y	init_y_blood	init_z	init_S	beta0	beta1	beta2	beta3	mean_beta	B	d	delta	delta_blood	b[0]	mut	m	CTL	c	g	epsilon	k	het	lambda	rho	omega	x_max	patch.dyna	DELTA	A	VA
10000	1	100.000000	0.001000	21900	9499	5000000	0.001000	10000000	7.228862	5.552637	14.754627	5.556581	10	800000000	0.010000	1.000000	1.000000	80000	0.000050	0.004800	1	0.001000	1.000000	2.500000	10.000000	0.500000	0.000000	0.000000	0.000000	31872	0	10.000000	7.000000	1.000000
sus	inf	inf_blood	z	x[0]	y[0][0]	z[0]	x[1]	y[1][0]	z[1]	S[0]	synchrony
219000000	94990000	5000000	10.000000	21900	9499	0.001000	21900	9499	0.001000	10000000	0.000000
279682973	3808241	200004	10000.000000	29461	208	1.000000	29999	129	1.000000	9994951	0.000000
305060055	2548549	130177	10000.000000	31258	78	1.000000	31479	74	1.000000	9989901	0.000000
306487504	2807347	142780	10000.000000	31475	119	1.000000	31871	92	1.000000	9984880	0.000000
305871331	2949822	150027	10000.000000	31635	85	1.000000	31736	101	1.000000	9979880	0.000000
305594633	2986839	152542	10000.000000	31588	113	1.000000	31871	97	1.000000	9974981	0.000000
305552419	2994717	152610	10000.000000	31505	96	1.000000	31702	89	1.000000	9970027	0.000000
305533966	3000589	153086	10000.000000	31723	113	1.000000	31643	88	1.000000	9964977	0.000000
305568740	2990244	153113	10000.000000	31798	103	1.000000	31668	92	1.000000	9959998	0.000000
305588289	2981760	152219	10000.000000	31511	114	1.000000	31872	80	1.000000	9954971	0.000000
305547247	2994531	152225	10000.000000	31402	135	1.000000	31750	98	1.000000	9950025	0.000000
305569648	2993998	152941	10000.000000	31475	132	1.000000	31581	82	1.000000	9945037	0.000000
305557239	2983799	151553	10000.000000	31825	90	1.000000	31802	88	1.000000	9940171	0.000000
305590014	2981020	152609	10000.000000	31690	133	1.000000	31627	91	1.000000	9935200	0.000000
305613154	2978074	153096	10000.000000	31627	118	1.000000	31612	80	1.000000	9930131	0.000000
305586791	2982824	151953	10000.000000	31616	96	1.000000	31653	80	1.000000	9925288	0.000000
305577894	2986191	152463	10000.000000	31671	100	1.000000	31728	74	1.000000	9920235	0.000000
305548171	2994649	152206	10000.000000	31751	105	1.000000	31544	105	1.000000	9915341	0.000000
305498667	3004906	154477	10000.000000	31602	138	1.000000	31607	82	1.000000	9910395	0.000000
305602226	2983133	152516	10000.000000	31531	119	1.000000	31880	106	1.000000	9905378	0.000000
305577643	2988468	152322	10000.000000	31482	102	1.000000	31736	74	1.000000	9900350	0.000000
305565978	2985753	152382	10000.000000	31445	116	1.000000	31699	70	1.000000	9895271	0.000000
305582644	2981348	151859	10000.000000	31517	123	1.000000	31702	87	1.000000	9890518	0.000000
305635276	2984958	151851	10000.000000	31738	129	1.000000	32039	100	1.000000	9885570	0.000000
305559483	2993944	152289	10000.000000	31565	115	1.000000	31605	92	1.000000	9880666	0.000000
305558971	2986129	152473	10000.000000	31755	116	1.000000	31488	86	1.000000	9875620	0.000000
305560628	2992109	152193	10000.000000	31393	133	1.000000	31617	102	1.000000	9870826	0.000000
305512626	3003781	153405	10000.000000	31610	94	1.000000	31697	91	1.000000	9865968	0.000000
305542756	2988442	153209	10000.000000	31876	100	1.000000	31613	88	1.000000	9861036	0.000000
305552588	2992457	152701	10000.000000	31585	113	1.000000	31500	86	1.000000	9856084	0.000000
305559351	2990305	152590	10000.000000	31819	104	1.000000	31741	65	1.000000	9851171	0.000000
305572352	2988038	153143	10000.000000	31582	144	1.000000	31828	72	1.000000	9846273	0.000000
305577925	2989080	152779	10000.000000	31659	122	1.000000	31571	102	1.000000	9841291	0.000000
305551901	2986792	152283	10000.000000	31353	109	1.000000	31810	98	1.000000	9836442	0.000000
305557393	2989785	152458	10000.000000	31315	107	1.000000	31924	112	1.000000	9831531	0.000000
305577038	2983750	151732	10000.000000	31584	134	1.000000	31637	96	1.000000	9826629	0.000000
305599960	2979295	151671	10000.000000	31440	132	1.000000	31806	87	1.000000	9821792	0.000000
305613311	2978900	151979	10000.000000	31489	120	1.000000	31832	94	1.000000	9816969	0.000000
305588643	2986137	152165	10000.000000	31634	97	1.000000	31703	98	1.000000	9812129	0.000000
305582964	2982831	152204	10000.000000	31864	96	1.000000	31636	90	1.000000	9807176	0.000000
305603772	2982051	151514	10000.000000	31526	107	1.000000	31804	93	1.000000	9802330	-1.#IND00
305554950	2998575	152963	10000.000000	31603	92	1.000000	31765	78	1.000000	9797257	-1.#IND00
305496506	3005276	153344	10000.000000	31501	129	1.000000	31711	70	1.000000	9792394	-0.001031
305547649	2987204	152560	10000.000000	31164	116	1.000000	31647	99	1.000000	9787428	-0.002815
305587363	2980979	152385	10000.000000	31546	122	1.000000	31542	113	1.000000	9782418	0.000689
305558939	2989966	153117	10000.000000	31491	116	1.000000	31720	107	1.000000	9777508	-0.009890
305525431	2994046	153205	10000.000000	31389	137	1.000000	31977	102	1.000000	9772503	-0.010744
305596748	2977084	152160	10000.000000	31295	124	1.000000	31768	88	1.000000	9767574	-0.004254
305602180	2983120	151554	10000.000000	31730	89	1.000000	31834	72	1.000000	9762658	-0.004454
305570685	2985829	152603	10000.000000	31534	103	1.000000	31550	122	1.000000	9757900	-0.004391
305593330	2987440	152279	10000.000000	31495	102	1.000000	32029	112	1.000000	9753045	-0.004017
305559670	2991062	152616	10000.000000	31723	119	1.000000	31754	82	1.000000	9748196	-0.003343
305519688	3002150	153029	10000.000000	31440	104	1.000000	31773	92	1.000000	9743269	-0.003566
305541572	2999679	153002	10000.000000	31626	96	1.000000	31576	129	1.000000	9738270	-0.005297
305532146	3002635	152990	10000.000000	31938	86	1.000000	31675	108	1.000000	9733492	-0.004702
305501133	3001641	152727	10000.000000	31437	130	1.000000	31869	101	1.000000	9728597	-0.005452
305533499	2992550	152219	10000.000000	31638	104	1.000000	31700	79	1.000000	9723732	-0.004832
305533100	2991979	152133	10000.000000	31672	123	1.000000	31802	80	1.000000	9718746	-0.003114
305530150	2995806	152658	10000.000000	31570	111	1.000000	31909	84	1.000000	9713877	-0.002585
305523220	3001795	153505	10000.000000	31463	93	1.000000	31704	81	1.000000	9709084	-0.002512
305541292	2991692	152219	10000.000000	31560	124	1.000000	31654	108	1.000000	9704292	-0.002740
305596870	2980812	151338	10000.000000	31431	142	1.000000	31610	101	1.000000	9699429	-0.002575
305632018	2976144	152351	10000.000000	31608	114	1.000000	31860	82	1.000000	9694662	-0.003690
305625000	2971587	151529	10000.000000	31831	132	1.000000	31614	111	1.000000	9689737	-0.003605
305619905	2978013	151910	10000.000000	31445	126	1.000000	31686	90	1.000000	9684864	-0.004426
305586018	2988894	152775	10000.000000	31479	134	1.000000	31709	89	1.000000	9680002	-0.004239
305569938	2991422	153047	10000.000000	31543	128	1.000000	31807	102	1.000000	9675153	-0.002673
305581336	2978809	152748	10000.000000	31385	101	1.000000	31477	95	1.000000	9670385	-0.002596
305628237	2977358	151914	10000.000000	31546	122	1.000000	31798	88	1.000000	9665477	-0.002520
305591659	2984083	152720	10000.000000	31658	101	1.000000	31763	98	1.000000	9660417	-0.002527
305565454	2992018	153052	10000.000000	31650	131	1.000000	31460	83	1.000000	9655634	-0.002667
305591459	2982991	152622	10000.000000	31698	115	1.000000	31658	96	1.000000	9650908	-0.002668
305591576	2989880	152914	10000.000000	31649	78	1.000000	31636	67	1.000000	9645979	-0.007024
305606790	2976533	152399	10000.000000	31658	103	1.000000	31935	84	1.000000	9641286	-0.007199
305604301	2986338	152181	10000.000000	31543	102	1.000000	31807	101	1.000000	9636400	-0.006980
305579372	2983947	152342	10000.000000	31723	97	1.000000	31614	123	1.000000	9631695	-0.006769
305570476	2995185	152371	10000.000000	31511	131	1.000000	31796	69	1.000000	9626810	-0.006227
305542618	2997860	153136	10000.000000	31437	139	1.000000	31650	91	1.000000	9621976	-0.006208
305557562	2998016	153035	10000.000000	31557	128	1.000000	31891	98	1.000000	9617199	-0.005010
305541821	2998339	153524	10000.000000	31493	116	1.000000	31728	75	1.000000	9612521	-0.004864
305524029	2994342	152218	10000.000000	31673	97	1.000000	31992	104	1.000000	9607683	-0.004845
305584813	2981902	152510	10000.000000	31626	106	1.000000	31667	109	1.000000	9602944	-0.004653
305568133	2990702	152790	10000.000000	31828	94	1.000000	31638	76	1.000000	9598126	-0.004377
305570403	2987935	152323	10000.000000	31417	126	1.000000	31709	96	1.000000	9593243	-0.004161
305537233	2997453	152746	10000.000000	31503	128	1.000000	31692	88	1.000000	9588490	-0.004220
305544266	2998508	153156	10000.000000	31320	148	1.000000	31527	114	1.000000	9583619	-0.004235
305556473	2992829	152689	10000.000000	31443	106	1.000000	31521	112	1.000000	9578853	-0.004010
305552140	2992619	152567	10000.000000	31487	112	1.000000	31867	83	1.000000	9574192	-0.004286
305561230	2987632	152389	10000.000000	31529	157	1.000000	31663	94	1.000000	9569345	-0.003896
305588424	2982421	152378	10000.000000	31476	94	1.000000	31644	79	1.000000	9564545	-0.003858
305570246	2993459	152683	10000.000000	31743	110	1.000000	31686	88	1.000000	9559693	-0.003805
305606854	2978631	151918	10000.000000	31320	124	1.000000	31456	98	1.000000	9554981	-0.003244
305587410	2986310	151484	10000.000000	31497	161	1.000000	31616	99	1.000000	9550269	-0.002997
305551430	2990791	152909	10000.000000	31467	134	1.000000	31683	82	1.000000	9545408	-0.004442
305583547	2987371	151812	10000.000000	31633	141	1.000000	31377	85	1.000000	9540591	-0.004631
305623969	2976002	151992	10000.000000	31545	115	1.000000	31720	102	1.000000	9535730	-0.004509
305585943	2992686	152765	10000.000000	31422	117	1.000000	31711	79	1.000000	9530987	-0.005967
305521735	2994920	152875	10000.000000	31704	125	1.000000	31746	94	1.000000	9526255	-0.005568
305536059	2992439	151972	10000.000000	31397	84	1.000000	31817	97	1.000000	9521490	-0.005476
305551387	2993998	153100	10000.000000	31608	104	1.000000	31887	97	1.000000	9516759	-0.005509
npatches	nstrain	runtime	dt	init_x	init_y	init_y_blood	init_z	init_S	beta0	beta1	beta2	beta3	mean_beta	B	d	delta	delta_blood	b[0]	mut	m	CTL	c	g	epsilon	k	het	lambda	rho	omega	x_max	patch.dyna	DELTA	A	VA
10000	1	100.000000	0.001000	21900	9499	5000000	0.001000	10000000	10.590717	8.957916	11.015298	11.085675	10	800000000	0.010000	1.000000	1.000000	80000	0.000050	0.004800	1	0.001000	1.000000	2.500000	11.000000	0.500000	0.000000	0.000000	0.000000	31872	0	10.000000	7.000000	1.000000
sus	inf	inf_blood	z	x[0]	y[0][0]	z[0]	x[1]	y[1][0]	z[1]	S[0]	synchrony
219000000	94990000	5000000	10.000000	21900	9499	0.001000	21900	9499	0.001000	10000000	0.000000
287365750	1998985	105853	10000.000000	28631	213	1.000000	29349	129	1.000000	9994961	0.000000
311902507	870408	44410	10000.000000	31514	29	1.000000	31602	34	1.000000	9990007	0.000000
314771468	756508	38522	10000.000000	31615	44	1.000000	31581	39	1.000000	9984905	0.000000
315148990	734301	37388	10000.000000	31505	50	1.000000	31873	24	1.000000	9979941	0.000000
315224273	727602	37350	9999.990986	31822	45	1.000000	31838	34	1.000000	9974960	0.000000
315230864	724445	36848	10000.000000	31500	48	1.000000	31658	48	1.000000	9970043	0.000000
315244178	724869	36662	9999.999996	31680	39	1.000000	31713	21	1.000000	9965119	0.000000
315234532	725574	36969	9999.999864	31824	20	1.000000	31787	22	1.000000	9960129	0.000000
315248214	728636	37313	9999.999858	31479	66	1.000000	31662	45	1.000000	9955132	0.000000
315229355	722440	37027	10000.000000	31669	58	1.000000	32088	39	1.000000	9950193	0.000000
315249488	722871	36940	10000.000000	31790	38	1.000000	31734	38	1.000000	9945229	0.000000
315244010	726768	37378	9999.997552	31752	38	1.000000	31853	35	1.000000	9940215	0.000000
315217116	727698	37381	10000.000000	31633	37	1.000000	31801	17	1.000000	9935264	0.000000
315265028	722826	36701	10000.000000	31604	53	1.000000	32091	40	1.000000	9930088	0.000000
315253326	721731	36932	9999.996474	31498	51	1.000000	31689	42	1.000000	9925128	0.000000
315259594	721618	36937	10000.000000	31624	38	1.000000	31757	49	1.000000	9920057	0.000000
315251715	721752	36571	10000.000000	31839	27	1.000000	31946	16	1.000000	9915162	0.000000
315246726	726179	37244	10000.000000	31709	29	1.000000	31824	27	1.000000	9910242	0.000000
315213238	724696	36988	10000.000000	31613	76	1.000000	31905	24	1.000000	9905194	0.000000
315262432	719546	37032	9999.999988	31775	29	1.000000	31864	24	1.000000	9900248	0.000000
315280738	718863	36393	10000.000000	31753	48	1.000000	31832	40	1.000000	9895246	0.000000
315286055	717730	36454	10000.000000	31594	29	1.000000	31979	24	1.000000	9890286	0.000000
315244248	721837	36651	9999.999978	31713	28	1.000000	32019	50	1.000000	9885373	0.000000
315244389	723496	37092	10000.000000	31755	32	1.000000	32041	19	1.000000	9880448	0.000000
315286277	718535	36802	10000.000000	31910	36	1.000000	31584	33	1.000000	9875487	0.000000
315237238	727045	37009	10000.000000	31545	61	1.000000	31700	37	1.000000	9870660	0.000000
315208675	731667	36929	10000.000000	31752	48	1.000000	31740	44	1.000000	9865687	0.000000
315203739	732057	37367	9999.950911	31699	40	1.000000	31689	21	1.000000	9860749	0.000000
315237237	727734	37039	10000.000000	31648	36	1.000000	31752	42	1.000000	9855748	0.000000
315220575	733217	37356	10000.000000	31673	43	1.000000	31737	20	1.000000	9850961	0.000000
315195445	734300	37324	10000.000000	31771	28	1.000000	31870	38	1.000000	9846056	0.000000
315205235	726724	36806	10000.000000	31611	60	1.000000	31655	41	1.000000	9841172	0.000000
315241681	726631	37140	9999.999998	31672	43	1.000000	31573	38	1.000000	9836386	0.000000
315265708	715331	36540	10000.000000	31602	45	1.000000	31638	34	1.000000	9831552	0.000000
315249825	719316	36667	10000.000000	31819	24	1.000000	31764	39	1.000000	9826654	0.000000
315259657	719021	36693	10000.000000	31813	49	1.000000	31713	32	1.000000	9821679	0.000000
315261323	719274	36411	10000.000000	31615	42	1.000000	31662	57	1.000000	9816736	0.000000
315267475	722778	36836	10000.000000	31685	54	1.000000	31862	44	1.000000	9811765	0.000000
315236291	723037	37002	10000.000000	31667	38	1.000000	31734	35	1.000000	9806891	0.000000
315259378	720638	36756	9999.995494	31576	36	1.000000	31741	33	1.000000	9802072	-1.#IND00
315276874	724109	37107	10000.000000	31692	31	1.000000	31747	29	1.000000	9797179	-1.#IND00
315233231	728023	37365	10000.000000	31718	35	1.000000	31759	23	1.000000	9792275	0.007961
315231690	728706	37319	10000.000000	31782	22	1.000000	31824	47	1.000000	9787356	-0.000409
315214544	726910	37293	10000.000000	31895	31	1.000000	31874	53	1.000000	9782571	-0.000849
315222504	729670	36963	10000.000000	31800	34	1.000000	31819	34	1.000000	9777812	0.001214
315261001	721919	36697	10000.000000	31711	45	1.000000	31930	23	1.000000	9772938	-0.002016
315226631	732087	37381	10000.000000	31515	48	1.000000	31786	22	1.000000	9768046	-0.002665
315217173	737954	37100	10000.000000	31702	55	1.000000	31578	33	1.000000	9763093	0.000407
315176373	734768	38054	10000.000000	31630	43	1.000000	31736	27	1.000000	9758280	-0.001266
315182990	724006	36893	9999.999978	31747	54	1.000000	31844	27	1.000000	9753416	-0.003783
315265945	719005	36486	10000.000000	31654	45	1.000000	31874	44	1.000000	9748582	-0.002738
315267246	718534	36472	10000.000000	31537	65	1.000000	31791	42	1.000000	9743647	-0.003234
315290761	715139	36607	9999.994406	31888	34	1.000000	31994	34	1.000000	9738874	0.000314
315290410	712517	36476	10000.000000	31670	26	1.000000	31791	26	1.000000	9733955	0.002084
315275098	720604	36900	9999.996383	31643	36	1.000000	31783	37	1.000000	9729132	0.001894
315239639	728482	37291	9999.999996	31677	54	1.000000	31657	34	1.000000	9724223	0.000000
315255859	721428	37137	10000.000000	31637	62	1.000000	31696	21	1.000000	9719328	0.000225
315270013	722965	36682	10000.000000	31757	31	1.000000	31714	46	1.000000	9714375	0.000745
315236369	727504	37543	10000.000000	31585	56	1.000000	31830	42	1.000000	9709486	0.002605
315253286	721233	36881	9999.999966	31330	39	1.000000	31622	24	1.000000	9704668	0.002686
315291184	709913	36415	9999.999871	31622	39	1.000000	31658	41	1.000000	9699844	0.003142
315321071	716565	36600	10000.000000	31567	33	1.000000	31973	25	1.000000	9694983	0.003171
315269084	721212	36736	9999.998915	31685	45	1.000000	31717	46	1.000000	9690120	0.001071
315237110	733930	37571	10000.000000	31493	32	1.000000	31660	22	1.000000	9685348	0.003023
315231297	733504	37292	10000.000000	31770	32	1.000000	31808	41	1.000000	9680558	0.002844
315206800	729454	37319	10000.000000	31795	47	1.000000	31815	22	1.000000	9675780	0.002504
315223359	722999	37244	10000.000000	31777	38	1.000000	31678	17	1.000000	9670968	0.000274
315272128	719538	36438	10000.000000	31983	38	1.000000	31655	23	1.000000	9666163	-0.000444
315279213	722301	36578	10000.000000	31875	41	1.000000	31869	28	1.000000	9661485	0.000102
315274614	721037	36800	9999.961378	31597	59	1.000000	31629	30	1.000000	9656665	0.001467
315254832	722287	36639	9999.999266	31981	50	1.000000	31842	35	1.000000	9651826	0.001839
315262431	720754	36979	10000.000000	31616	48	1.000000	31890	22	1.000000	9646976	0.002349
315250726	724937	37143	10000.000000	31972	27	1.000000	31942	39	1.000000	9642115	0.004077
315278069	722146	36829	10000.000000	31881	53	1.000000	31611	46	1.000000	9637333	0.002322
315245752	721145	36808	9999.999956	31557	37	1.000000	31788	12	1.000000	9632570	0.002288
315234465	718155	36592	10000.000000	31576	55	1.000000	31893	31	1.000000	9627769	0.002101
315247761	720883	37032	10000.000000	31513	41	1.000000	31781	30	1.000000	9622959	0.003667
315228876	733290	37439	10000.000000	31689	71	1.000000	31560	48	1.000000	9618201	0.003780
315251001	727505	37151	9999.999997	31734	40	1.000000	31769	28	1.000000	9613459	0.004056
315210891	731816	37395	9999.999909	31636	53	1.000000	31947	36	1.000000	9608632	0.004314
315240640	726538	37154	9999.999452	31841	34	1.000000	31805	28	1.000000	9603770	0.003651
315221043	727251	37075	9999.998765	31592	53	1.000000	31998	32	1.000000	9598950	0.003698
315240698	726222	36836	10000.000000	32010	33	1.000000	31931	48	1.000000	9594277	0.002307
315252693	721302	36780	9999.999919	31646	45	1.000000	31829	43	1.000000	9589538	0.002327
315266755	723383	37090	10000.000000	31333	57	1.000000	31987	34	1.000000	9584610	0.002167
315249945	726609	36883	10000.000000	31688	65	1.000000	31788	42	1.000000	9579774	0.001845
315213597	726438	37023	10000.000000	31837	54	1.000000	31836	35	1.000000	9574997	0.001211
315233110	724519	37375	10000.000000	31712	80	1.000000	31817	19	1.000000	9570229	0.002626
315229346	724728	36735	9999.999931	31731	56	1.000000	31701	41	1.000000	9565452	0.002568
315243773	724140	37034	9999.999958	31566	28	1.000000	31754	48	1.000000	9560655	0.002453
315259937	723124	36822	10000.000000	31649	38	1.000000	31755	30	1.000000	9555856	0.002267
315265812	722314	36804	9999.999995	31771	42	1.000000	31913	33	1.000000	9551190	0.002500
315237746	723472	36537	10000.000000	31535	45	1.000000	31860	39	1.000000	9546280	0.002442
315261709	721543	36838	9999.997193	31768	37	1.000000	31551	39	1.000000	9541489	0.002058
315261707	722171	36829	9999.999997	31546	52	1.000000	31715	33	1.000000	9536854	0.002218
315265581	723699	37343	10000.000000	31491	43	1.000000	31753	31	1.000000	9532052	0.002384
315239362	726196	37282	10000.000000	31696	44	1.000000	31880	18	1.000000	9527284	0.002315
315266390	720762	36483	10000.000000	31642	38	1.000000	31636	28	1.000000	9522517	0.002421
315258761	715610	36800	10000.000000	31900	39	1.000000	31872	19	1.000000	9517695	0.002424
npatches	nstrain	runtime	dt	init_x	init_y	init_y_blood	init_z	init_S	beta0	beta1	beta2	beta3	mean_beta	B	d	delta	delta_blood	b[0]	mut	m	CTL	c	g	epsilon	k	het	lambda	rho	omega	x_max	patch.dyna	DELTA	A	VA
10000	1	100.000000	0.001000	21900	9499	5000000	0.001000	10000000	10.052717	8.921156	8.246389	11.460210	10	800000000	0.010000	1.000000	1.000000	80000	0.000050	0.004800	1	0.001000	1.000000	2.500000	12.000000	0.500000	0.000000	0.000000	0.000000	31872	0	10.000000	7.000000	1.000000
sus	inf	inf_blood	z	x[0]	y[0][0]	z[0]	x[1]	y[1][0]	z[1]	S[0]	synchrony
219000000	94990000	5000000	10.000000	21900	9499	0.001000	21900	9499	0.001000	10000000	0.000000
292992061	980913	52813	10000.000000	29372	103	1.000000	29941	59	1.000000	9995064	0.000000
315174339	225297	11879	9972.049668	31693	3	1.000000	31573	3	1.000000	9989993	0.000000
317826950	115963	6080	9452.467773	31857	4	1.000000	31744	1	0.968556	9984874	0.000000
318276925	76830	3977	8603.767197	31806	2	0.679099	31806	2	0.995447	9980004	0.000000
318395303	62631	3256	7971.329214	31858	1	0.870011	31586	1	0.885242	9975115	0.000000
318471055	58243	2984	7694.862734	31900	4	0.822090	31997	1	0.511453	9970111	0.000000
318442677	57581	2966	7679.303898	31811	0	0.627493	32012	0	0.743060	9965163	0.000000
318465765	55849	2813	7615.555041	32105	5	0.431201	32044	1	0.761073	9960183	0.000000
318469688	56720	2929	7586.981740	31824	11	0.920416	31562	6	0.640268	9955276	0.000000
318467898	55783	2790	7581.814392	31651	8	0.999983	31934	6	0.625620	9950294	0.000000
318455876	56016	2907	7595.502906	31749	2	0.554267	31813	1	0.308614	9945275	0.000000
318473055	53841	2745	7479.079343	31703	3	0.618598	32042	2	0.531245	9940290	0.000000
318455327	55263	2852	7573.527301	31805	3	0.398761	31985	5	0.980606	9935125	0.000000
318455706	56296	2838	7636.456753	31901	2	0.742814	31899	1	0.339173	9930215	0.000000
318448099	57365	2959	7592.219907	31942	0	0.265927	32021	6	0.991381	9925112	0.000000
318461936	56636	2786	7696.421831	31950	6	0.340281	31893	6	0.740205	9920092	0.000000
318482109	55541	2792	7567.957900	31745	5	0.837679	31720	1	0.832831	9915136	0.000000
318469854	55040	2747	7587.327070	31815	3	0.574090	31861	3	0.676057	9910069	0.000000
318451862	55812	2873	7580.059697	31819	2	0.721202	31789	4	0.922954	9905080	0.000000
318473789	56281	2850	7563.553342	31825	0	0.416733	31959	10	0.739566	9900116	0.000000
318461005	57045	2968	7641.911408	31884	1	0.940803	31926	1	0.940997	9895166	0.000000
318499414	55281	2824	7570.506027	31754	2	0.961971	31877	1	0.385052	9890159	0.000000
318477508	57216	2924	7636.670324	31758	16	0.567973	31806	4	0.941811	9885179	0.000000
318476264	54939	2799	7590.582453	31629	2	0.999254	31952	4	0.976288	9880280	0.000000
318468326	56395	2875	7559.389697	31979	8	0.260215	31904	4	0.714509	9875366	0.000000
318474960	55691	2879	7565.961802	31702	1	0.595897	31635	5	0.777406	9870360	0.000000
318453377	56592	2907	7636.161758	31818	0	0.322195	31742	3	0.764754	9865386	0.000000
318450924	57100	2922	7636.930759	31998	0	0.849682	31616	2	0.811722	9860422	0.000000
318459859	56297	2900	7568.643411	31741	6	0.807250	31955	0	0.884465	9855528	0.000000
318466798	57402	2905	7627.954356	31935	4	0.995686	31953	1	0.428662	9850710	0.000000
318466662	55313	2706	7585.128457	31709	2	0.418025	31851	0	0.821297	9845671	0.000000
318471932	57612	2944	7624.216801	31926	2	0.538797	31984	4	0.555233	9840753	0.000000
318457712	57042	2880	7666.745994	32091	2	0.876846	32020	3	0.583740	9835809	0.000000
318451583	56359	2816	7565.461405	31872	7	0.957137	31792	2	0.736317	9830820	0.000000
318458736	56518	2788	7586.336509	31830	9	0.739286	31865	0	0.446644	9825815	0.000000
318456115	54846	2791	7559.718067	31902	3	0.967587	31746	5	0.968111	9820862	0.000000
318459209	54551	2906	7467.678462	31883	3	0.843465	31955	0	0.527641	9815933	0.000000
318443019	56881	2940	7647.435683	31613	1	0.661937	31927	9	0.986604	9811060	0.000000
318431185	56732	2899	7611.729069	31750	1	0.857926	31823	7	0.809680	9806133	0.000000
318451146	55774	2855	7580.938457	31944	0	0.295018	31808	2	0.517521	9801256	-1.#IND00
318473993	57910	2966	7603.562042	31742	5	0.074464	31603	2	0.746122	9796420	-1.#IND00
318455435	55311	2898	7653.984777	31956	2	0.560886	31792	2	0.830907	9791567	-1.#IND00
318475606	55170	2855	7536.930302	32050	4	0.708169	31923	4	0.993226	9786782	0.006375
318487393	56816	2839	7605.512729	31762	4	0.325996	31784	2	0.548563	9781876	0.006340
318470190	56358	2782	7596.326039	31880	0	0.334778	31870	2	0.949548	9777017	0.002718
318464779	56949	2922	7599.716067	31843	4	0.941096	31920	10	0.981539	9772156	-0.002511
318449801	55971	2758	7601.408782	31754	3	0.881503	31905	10	0.999999	9767289	0.009670
318460604	56523	2895	7609.522863	31737	8	0.544376	32202	0	0.655784	9762474	0.010622
318450643	56839	2965	7604.301698	31984	2	0.912455	32076	9	0.985534	9757607	0.004366
318458266	57957	2951	7657.264011	31915	1	0.731003	31812	1	0.551681	9752688	0.002277
318455541	57181	2847	7625.129621	31992	3	0.979962	31582	3	0.810300	9747891	0.003934
318476965	57138	3049	7619.476416	31728	2	0.678099	31853	9	0.965308	9742949	0.004888
318456443	55499	2821	7569.124831	31860	3	0.356151	31893	0	0.668417	9738148	0.004981
318469690	57025	2911	7549.861755	31878	14	0.999962	31943	1	0.891046	9733359	0.005151
318452884	56811	2813	7690.486401	31487	1	0.648017	31838	0	0.374230	9728522	0.005558
318459114	54418	2726	7601.768164	31678	1	0.473115	31950	4	0.827597	9723784	0.006205
318475997	54883	2755	7572.014222	31994	2	0.518290	31560	2	0.442559	9718754	0.006525
318479687	55383	2829	7521.460747	31628	0	0.676173	31731	1	0.706842	9713945	0.005871
318462733	56107	2833	7613.346070	31735	9	0.879043	31908	1	0.523874	9709102	0.005274
318457384	55017	2842	7552.602332	31733	3	0.374534	31912	1	0.839857	9704334	0.005595
318462568	54704	2826	7556.553734	31779	2	0.982418	31796	3	0.393002	9699474	0.004904
318442144	55506	2777	7565.563047	31787	9	0.999900	31881	4	0.485914	9694679	0.003805
318459423	55489	2862	7591.197802	31713	1	0.767350	32066	3	0.941992	9689813	0.003580
318466984	53865	2807	7504.151380	32086	2	0.655338	31925	1	0.669146	9684854	0.003409
318459782	56928	2945	7654.976346	31860	5	0.541997	31912	2	0.698782	9680028	0.004341
318457304	55453	2824	7563.118990	31830	1	0.703165	31818	10	0.661495	9675232	0.004065
318456278	56148	2834	7534.365521	31828	10	0.969646	31710	4	0.998284	9670440	0.004474
318465483	57033	2897	7573.470058	31882	1	0.419961	31960	3	0.615015	9665708	0.004221
318469454	56201	2853	7626.294813	31802	6	0.569478	31749	1	0.569907	9660823	0.004646
318435647	56739	2932	7599.160519	32000	6	0.595827	31975	4	0.935682	9656086	0.004176
318469438	56495	2814	7610.538161	31782	2	0.991457	31873	3	0.971885	9651315	0.004125
318475013	55806	2873	7603.744019	31727	7	0.909190	31657	1	0.748425	9646522	0.005234
318481056	55974	2805	7571.736811	31863	4	0.574928	32059	3	0.678216	9641809	0.004711
318482739	56284	2890	7558.277429	31860	7	0.999989	31803	7	0.626863	9637077	0.004433
318469722	56912	3004	7624.377493	31828	8	0.946978	31803	2	0.618916	9632072	0.004524
318468070	57252	2853	7596.755924	31909	8	0.708959	31715	3	0.811451	9627220	0.004062
318480712	54650	2766	7625.542120	31892	3	0.391930	32083	2	0.283370	9622428	0.003540
318472047	55368	2901	7533.538738	31912	0	0.638049	32002	7	0.946832	9617559	0.003638
318486371	54367	2747	7515.106526	31890	5	0.866961	31940	3	0.660114	9612697	0.003869
318462220	55333	2773	7512.177577	31880	1	0.771792	31714	4	0.837561	9607958	0.003723
318436479	57007	2917	7634.871858	31805	5	0.984518	31873	4	0.854965	9603181	0.004152
318441915	56602	2850	7627.022753	31845	4	0.988482	31698	0	0.639537	9598367	0.003978
318471651	55799	2850	7622.376934	31813	4	0.936053	31711	4	0.830898	9593574	0.004187
318450039	55838	2890	7596.586571	31837	4	0.656611	31861	4	0.998551	9588579	0.004162
318475009	56684	2830	7608.331306	31917	4	0.883185	31893	1	0.389770	9583865	0.003934
318446290	57105	2829	7602.363624	31730	6	0.900518	31757	2	0.636881	9579044	0.003626
318473164	55701	2912	7633.054947	31809	3	0.849070	31806	2	0.715372	9574284	0.003443
318457338	54873	2862	7519.174202	32075	3	0.241493	31944	1	0.686365	9569613	0.003246
318483010	55739	2816	7592.661015	31936	0	0.841792	31646	6	0.666585	9564862	0.003759
318442071	55492	2841	7597.825519	32113	7	0.328068	31916	2	0.854537	9560160	0.003709
318450733	55343	2873	7574.455659	31940	5	0.864915	31809	1	0.795938	9555365	0.003523
318474845	56773	2940	7601.766851	31996	0	0.584509	31963	4	0.910955	9550498	0.002906
318475829	55340	2773	7547.865704	31969	1	0.794455	31748	2	0.995910	9545639	0.003421
318463898	55100	2837	7579.108605	31966	17	0.871004	32029	4	0.977062	9540869	0.003092
318481156	53839	2748	7528.570557	31720	0	0.525118	31814	8	0.371607	9536164	0.003581
318463008	56109	2917	7529.413146	31907	3	0.992794	31995	3	0.953423	9531447	0.004620
318480223	56297	2816	7592.238122	31812	6	0.948417	31755	2	0.976129	9526672	0.007583
318436032	56361	2893	7578.965980	31788	4	0.633460	31791	11	0.838672	9521945	0.007373
318467415	55206	2908	7556.137714	31857	2	0.480769	31892	6	0.978051	9517167	0.007290
npatches	nstrain	runtime	dt	init_x	init_y	init_y_blood	init_z	init_S	beta0	beta1	beta2	beta3	mean_beta	B	d	delta	delta_blood	b[0]	mut	m	CTL	c	g	epsilon	k	het	lambda	rho	omega	x_max	patch.dyna	DELTA	A	VA
10000	1	100.000000	0.001000	21900	9499	5000000	0.001000	10000000	12.923315	11.879120	7.995413	10.734225	10	800000000	0.010000	1.000000	1.000000	80000	0.000050	0.004800	1	0.001000	1.000000	2.500000	13.000000	0.500000	0.000000	0.000000	0.000000	31872	0	10.000000	7.000000	1.000000
sus	inf	inf_blood	z	x[0]	y[0][0]	z[0]	x[1]	y[1][0]	z[1]	S[0]	synchrony
219000000	94990000	5000000	10.000000	21900	9499	0.001000	21900	9499	0.001000	10000000	0.000000
296679879	475380	25644	10000.000000	29158	64	1.000000	29492	28	1.000000	9994989	0.000000
316454175	55634	2865	8561.548915	31416	10	0.973506	31597	17	0.957135	9989927	0.000000
318400406	35014	1726	5994.765860	31758	0	0.841517	31652	2	0.938404	9984922	0.000000
318527020	43658	2296	6656.890989	31955	3	0.968698	32028	0	0.185710	9979848	0.000000
318550751	37721	1855	6357.446005	31911	1	0.888776	31789	10	0.999346	9974782	0.000000
318545367	41466	2078	6472.787129	31903	1	0.507044	31632	12	0.965498	9969834	0.000000
318555395	39808	2044	6469.148158	31795	5	0.998905	31761	1	0.354917	9964734	0.000000
318545329	39895	2033	6475.298427	31844	28	1.000000	31854	6	0.942336	9959741	0.000000
318566454	40344	2120	6391.035830	31746	6	0.513151	31673	1	0.467574	9954863	0.000000
318544749	40286	2037	6549.081639	31748	1	0.582829	31942	5	0.919087	9949927	0.000000
318543836	39991	2016	6380.164906	31864	10	0.998269	31845	5	0.447115	9944963	0.000000
318547268	41136	2056	6537.220995	32001	7	1.000000	31570	2	0.797853	9939928	0.000000
318542294	39595	2077	6365.608558	31953	3	0.265592	31808	1	0.728747	9934840	0.000000
318542706	40820	2050	6592.481520	31967	4	0.373172	31796	6	0.655517	9929842	0.000000
318558928	39808	2013	6380.328756	32078	3	0.995184	31875	0	0.461478	9925000	0.000000
318550684	39549	1974	6483.299148	32041	1	0.943015	31830	9	0.989460	9920029	0.000000
318545417	39900	2010	6500.858267	32035	1	0.413470	31856	3	0.850519	9915125	0.000000
318544700	40396	2016	6431.939072	31878	2	0.961172	31958	9	0.923923	9910256	0.000000
318553633	40082	2038	6485.884437	31796	0	0.350990	31976	0	0.652319	9905370	0.000000
318558854	38953	1985	6393.131454	31698	17	0.991165	31768	8	0.803587	9900465	0.000000
318561391	39575	2012	6385.347892	31803	5	1.000000	31881	1	0.762122	9895585	0.000000
318566426	40085	2010	6447.279475	31790	1	0.533189	31612	10	0.957878	9890657	0.000000
318522584	41198	2061	6545.384251	31828	9	0.891309	31850	8	0.999985	9885909	0.000000
318554719	39556	2044	6378.454259	31776	1	0.885009	31828	4	0.956429	9880997	0.000000
318536637	40007	2013	6479.533627	31981	1	0.622838	31951	8	0.792283	9876007	0.000000
318562888	39758	2004	6441.988111	31924	9	0.847664	31779	2	0.981987	9870983	0.000000
318542248	39898	2094	6473.818674	31915	7	0.945033	31794	1	0.903654	9866120	0.000000
318544547	39735	2006	6409.303579	31886	3	0.797296	31997	3	0.990635	9861212	0.000000
318556366	40229	2046	6436.723493	31936	3	0.680134	31773	8	0.700615	9856430	0.000000
318548582	39739	1998	6512.114201	31969	1	0.381822	31593	1	0.725871	9851381	0.000000
318550099	39384	2064	6357.072278	31794	10	0.905657	31964	4	0.998770	9846494	0.000000
318540460	40307	2046	6455.813924	31857	19	0.667940	31871	4	0.999999	9841573	0.000000
318556333	38759	2024	6385.822490	31926	1	0.797662	31716	6	0.750153	9836701	0.000000
318547200	40502	2116	6520.501393	31759	6	0.999899	31738	0	0.582675	9831699	0.000000
318549518	40299	2005	6425.737580	31984	9	0.929745	32081	6	0.920029	9826651	0.000000
318564864	39399	2022	6445.163457	31626	10	0.882593	31701	0	0.824173	9821782	0.000000
318555475	41004	2058	6406.533300	32005	0	0.587943	31857	3	0.952360	9816818	0.000000
318550919	39679	1965	6485.137347	31951	3	0.302458	31743	7	0.519115	9811951	0.000000
318562254	40656	2093	6483.201361	31932	5	0.803482	31760	5	0.938325	9806996	0.000000
318562878	39058	2071	6408.941723	31584	7	0.970015	31861	2	0.712115	9801927	-1.#IND00
318560089	41127	2058	6510.652194	31930	4	0.893348	31879	2	0.596936	9797014	-1.#IND00
318546681	40303	2057	6528.205893	31794	8	0.985632	31883	4	0.658756	9792079	-1.#IND00
318566720	41228	2132	6461.938787	31865	3	0.830102	31949	0	0.318873	9787050	-0.006949
318521741	41006	2192	6523.407307	31912	4	0.830033	31853	4	0.362673	9782190	0.009634
318546496	40425	2036	6474.552034	31868	3	0.938338	31868	1	0.601153	9777333	0.005116
318550318	40553	2194	6438.684946	31817	0	0.619776	31802	0	0.522164	9772419	0.000419
318565288	40071	2081	6415.717665	31965	9	0.994957	32054	7	0.917140	9767498	0.003945
318549575	40713	2082	6527.283841	31823	0	0.628806	31962	0	0.327422	9762492	0.004945
318544439	40663	2048	6453.060789	31776	0	0.289672	31673	11	0.564881	9757651	0.005847
318541271	40894	2063	6537.026960	31775	12	0.994661	31870	5	0.998904	9752734	0.007501
318545984	40483	2071	6516.422928	31731	0	0.896679	31861	0	0.478469	9747883	0.009548
318558402	41042	2159	6487.240705	31752	0	0.833009	31691	10	0.972470	9743002	0.009428
318551558	40163	1984	6511.569428	31900	0	0.606493	31963	4	0.729932	9738167	0.009204
318536824	40365	2086	6502.661570	31771	20	0.768097	31907	0	0.400027	9733276	0.008082
318561898	39507	2116	6406.263341	31979	0	0.530802	32097	4	0.717260	9728465	0.006878
318558309	40945	2108	6511.586379	32019	2	0.960975	31816	2	0.850340	9723719	0.005731
318548876	38906	2053	6355.476341	31873	9	0.969657	31846	2	0.906864	9718817	0.004824
318532391	39639	2054	6491.255731	31755	3	0.987598	31970	8	0.695348	9713935	0.004245
318563131	39901	2050	6422.820222	31817	12	0.977855	31835	5	0.566326	9709081	0.004251
318567919	40300	2043	6570.459093	32051	0	0.433262	31920	1	0.372351	9704119	0.004351
318569231	41147	2077	6427.898566	31732	2	0.908897	32003	4	0.764023	9699259	0.005173
318520911	38892	1933	6497.905137	31773	2	0.668319	31805	0	0.353161	9694469	0.004441
318521985	41649	2101	6464.915261	31609	2	0.999944	31793	2	0.933007	9689625	0.004529
318569040	39068	1962	6427.327617	31741	0	0.396833	31813	6	0.860241	9684829	0.005472
318558577	40987	2074	6461.075800	32048	2	0.934110	31749	9	0.965865	9679988	0.004935
318547752	39710	1969	6487.183639	32089	7	0.236743	31800	0	0.811588	9675145	0.005981
318574599	39741	1995	6471.564874	31839	1	0.962017	32056	9	0.791940	9670190	0.005473
318528494	40786	2088	6386.533557	31542	5	0.684119	31923	0	0.862877	9665326	0.005770
318569987	39633	2036	6533.508764	31900	3	0.965873	31742	3	0.806464	9660531	0.003992
318552612	40918	2016	6412.103235	31825	11	0.812298	31914	2	0.732139	9655662	0.004295
318559239	39683	2045	6505.389796	31585	2	0.322736	31776	0	0.378253	9650855	0.004548
318528214	40536	2115	6492.939631	31500	1	0.755627	32011	0	0.925965	9645980	0.003498
318551023	40501	2122	6481.916219	31719	0	0.431797	31632	10	0.833206	9641112	0.003449
318559669	39526	1978	6427.829427	31876	4	0.941974	31590	2	0.478082	9636296	0.003409
318545125	39171	2000	6487.854350	31844	11	0.737592	31766	2	0.842680	9631426	0.003680
318560531	39576	1972	6381.797765	32018	3	0.694822	31948	9	0.934287	9626667	0.004026
318555296	41161	2092	6513.294446	31697	7	0.995959	31986	0	0.744832	9621919	0.004690
318534562	38943	1916	6440.620268	31722	11	0.999964	31852	6	0.987182	9617012	0.004515
318542791	41082	2112	6448.066380	31719	4	0.860306	31987	6	0.985946	9612111	0.004143
318539033	40160	1994	6503.350814	31793	5	0.656292	31843	1	0.919457	9607283	0.003644
318543021	40108	2074	6516.394345	31758	13	0.999994	31761	0	0.729876	9602393	0.003663
318549532	38927	2016	6352.731970	31888	5	0.527935	31976	7	0.371568	9597584	0.004046
318529842	41376	2124	6533.826364	31832	6	0.999519	31713	14	0.999986	9592769	0.003895
318536301	40134	2028	6465.870975	31966	1	0.633829	31877	0	0.601864	9587974	0.004263
318538238	39765	2010	6481.650576	32023	4	0.557821	31825	6	0.594938	9583268	0.005367
318549363	39397	1917	6441.295521	31930	9	0.864226	31846	2	0.724703	9578548	0.005355
318552601	40494	2022	6394.324219	31813	0	0.523800	32072	5	0.754457	9573810	0.005372
318537513	41373	2123	6546.529305	31937	1	0.500290	31736	3	0.931741	9569103	0.005818
318552770	39722	2022	6377.499177	31656	8	1.000000	32016	11	0.476730	9564403	0.005418
318554224	39941	2037	6517.397456	31695	0	0.576529	31877	1	0.795521	9559708	0.004914
318532080	39798	1995	6470.165554	31701	8	0.674417	31833	0	0.775981	9554948	0.003511
318539717	40680	2043	6470.450374	31860	7	0.753296	31993	1	0.925798	9550115	0.003402
318527121	39798	2055	6480.674310	31802	15	0.874348	31960	1	0.657950	9545334	0.002835
318539765	40159	1994	6434.259290	31669	5	0.434255	31861	10	0.613746	9540577	0.002290
318540292	39264	2050	6517.246860	31796	7	0.543726	31862	1	0.774474	9535908	0.002748
318540056	40587	2057	6425.733778	31702	0	0.745929	31783	4	0.995662	9531142	0.002372
318550846	39646	1988	6524.864761	31884	0	0.347555	31804	9	0.809867	9526272	0.003935
318539573	39556	2068	6408.425049	31893	10	0.990536	31592	1	0.584039	9521452	0.004057
318540635	40605	1998	6521.692425	31902	12	0.997126	31934	2	0.975705	9516834	0.004051
npatches	nstrain	runtime	dt	init_x	init_y	init_y_blood	init_z	init_S	beta0	beta1	beta2	beta3	mean_beta	B	d	delta	delta_blood	b[0]	mut	m	CTL	c	g	epsilon	k	het	lambda	rho	omega	x_max	patch.dyna	DELTA	A	VA
10000	1	100.000000	0.001000	21900	9499	5000000	0.001000	10000000	9.883500	12.770966	11.991194	12.888221	10	800000000	0.010000	1.000000	1.000000	80000	0.000050	0.004800	1	0.001000	1.000000	2.500000	14.000000	0.500000	0.000000	0.000000	0.000000	31872	0	10.000000	7.000000	1.000000
sus	inf	inf_blood	z	x[0]	y[0][0]	z[0]	x[1]	y[1][0]	z[1]	S[0]	synchrony
219000000	94990000	5000000	10.000000	21900	9499	0.001000	21900	9499	0.001000	10000000	0.000000
299308050	217827	12100	9997.569908	30089	25	1.000000	29624	37	1.000000	9995090	0.000000
316998021	19375	998	5638.485156	31719	0	0.635572	31660	3	1.000000	9990059	0.000000
318449924	49546	2565	5565.773482	31909	11	0.743442	31779	25	0.964156	9985097	0.000000
318546951	27545	1427	5972.107611	31811	1	0.614457	31941	1	0.600973	9980174	0.000000
318547635	39261	1995	5658.618973	31801	6	0.831600	31809	6	0.368477	9975133	0.000000
318548144	31604	1600	5977.328251	31695	6	0.952024	31817	1	0.558422	9970297	0.000000
318559204	36890	1909	5717.352285	31943	6	0.631125	31850	2	0.536759	9965355	0.000000
318547876	32643	1713	5918.051060	31815	0	0.495818	31943	0	0.225951	9960420	0.000000
318581562	35918	1891	5688.866519	32060	15	0.652688	32004	17	0.993469	9955470	0.000000
318569437	34436	1660	5925.578376	32034	0	0.630680	32054	7	0.976105	9950411	0.000000
318570815	35268	1734	5789.040523	31981	2	0.080501	31892	0	0.596759	9945499	0.000000
318551008	34010	1820	5846.029410	31799	1	0.736623	31937	4	0.905364	9940529	0.000000
318555279	35581	1811	5831.652279	31971	8	0.482413	31970	22	0.871718	9935410	0.000000
318566216	33254	1703	5803.896063	31764	5	0.329511	31864	1	0.875801	9930443	0.000000
318568741	34603	1779	5827.273329	32030	1	0.980490	31855	0	0.822630	9925505	0.000000
318573067	35044	1723	5808.046029	31817	2	0.531924	31879	5	0.910387	9920661	0.000000
318556099	34791	1806	5848.135570	31809	0	0.439958	31857	0	0.545383	9915756	0.000000
318566908	35224	1777	5784.005455	31974	0	0.428308	31669	2	0.964589	9910900	0.000000
318572161	35098	1816	5824.340079	31774	7	0.993958	31937	2	0.756618	9905928	0.000000
318595119	34033	1743	5827.396922	31717	5	0.762690	31820	1	0.574601	9900875	0.000000
318573321	35787	1871	5861.707836	31823	5	0.327832	31836	2	0.908810	9895907	0.000000
318577911	33791	1655	5759.298304	31804	14	0.798133	31938	1	0.689531	9890991	0.000000
318562820	35095	1789	5787.888298	31925	15	0.868310	31813	2	0.753184	9886032	0.000000
318583842	33926	1757	5889.955149	31738	0	0.519784	31896	7	0.996422	9881155	0.000000
318574315	34620	1870	5776.545702	31885	7	0.486052	31498	0	0.918367	9876233	0.000000
318565132	35046	1804	5838.947086	31990	8	0.345278	32081	21	0.983580	9871310	0.000000
318575870	35230	1733	5858.524299	31732	6	0.527364	31920	0	0.304817	9866471	0.000000
318572705	35511	1783	5831.308723	31751	3	0.853843	31870	7	0.311238	9861522	0.000000
318577949	34078	1744	5778.208335	31802	1	0.612133	31931	4	0.999611	9856690	0.000000
318554874	35214	1860	5876.543148	31904	5	0.896796	31891	3	0.953261	9851711	0.000000
318557665	32925	1650	5766.823252	31658	0	0.821228	31701	2	0.814357	9846759	0.000000
318568307	36445	1793	5895.336217	31740	1	0.718974	31875	3	0.992561	9841793	0.000000
318575142	32801	1687	5794.468677	31638	5	0.978890	31884	0	0.845070	9836805	0.000000
318581641	36067	1964	5803.836114	31787	2	0.423099	31831	3	0.689849	9831802	0.000000
318573618	32979	1707	5815.334966	31824	4	0.343384	31830	2	0.362189	9827024	0.000000
318587438	35845	1812	5811.864782	31974	0	0.569821	31630	4	0.262295	9822154	0.000000
318543105	33625	1777	5841.464730	31518	0	0.560237	31938	1	0.864126	9817269	0.000000
318570556	34293	1767	5787.097638	31761	1	0.267928	31938	0	0.553609	9812370	0.000000
318589832	34859	1747	5869.422605	31896	2	0.418334	31752	0	0.725853	9807540	0.000000
318550278	34694	1851	5847.087503	31508	1	0.376251	31777	4	0.975130	9802493	-1.#IND00
318594155	34241	1738	5823.786490	31870	0	0.192785	31941	3	0.568209	9797550	-1.#IND00
318539217	34082	1709	5817.735032	32136	6	0.956872	31912	1	0.745294	9792637	-1.#IND00
318574246	33978	1699	5827.409901	31912	0	0.113359	32085	0	0.423798	9787690	-0.018951
318579088	34569	1767	5797.530229	32061	2	0.994556	31989	22	0.824707	9782866	-0.014163
318571371	34468	1785	5911.533772	32138	4	0.739641	32104	0	0.542653	9778001	-0.008512
318567148	34476	1752	5736.210571	31872	1	0.369589	31841	4	0.459098	9773035	-0.008470
318567250	34043	1655	5880.384485	31795	2	0.822731	31978	4	0.952767	9768330	-0.006217
318592453	34827	1745	5822.038200	31556	8	0.900247	31962	5	0.873802	9763466	-0.004169
318590430	34898	1638	5837.528859	31797	1	0.704768	31609	3	0.257985	9758539	-0.006220
318575717	34482	1758	5752.887620	31896	0	0.433809	31860	3	0.666599	9753565	-0.013939
318577740	34731	1799	5898.833797	31719	0	0.280273	31799	10	0.746624	9748649	-0.009221
318551340	33816	1776	5786.461636	32174	2	0.758392	31833	3	0.334587	9743815	-0.009226
318555501	34787	1757	5928.171227	31751	0	0.485351	31887	7	0.453314	9738922	-0.007441
318563089	33862	1722	5778.695128	31694	5	0.891764	31970	13	0.998071	9734084	-0.005971
318589747	35469	1855	5871.176462	32005	2	0.854337	31989	3	0.999999	9729129	-0.005690
318550260	33554	1709	5797.248635	31843	2	0.715299	31728	4	0.800649	9724293	-0.004310
318569718	35390	1840	5818.733959	31948	0	0.064462	31920	3	0.310113	9719503	-0.003906
318590899	34123	1676	5785.852468	31828	5	0.938615	31763	4	0.922144	9714769	-0.002318
318579965	35349	1835	5828.762440	31849	1	0.145100	31739	0	0.974776	9709908	-0.001908
318553338	34308	1681	5732.269642	31825	2	0.454131	31841	1	0.280499	9705092	-0.002562
318571737	35414	1848	5907.090884	31835	5	0.865340	31715	8	0.999962	9700190	-0.000875
318557756	33999	1744	5726.766740	31851	0	0.647871	31771	0	0.704740	9695345	-0.000738
318574069	35306	1780	5875.455682	32065	4	0.436673	31708	0	0.058906	9690552	-0.000312
318574925	34432	1712	5804.610867	31994	1	0.344103	31864	0	0.719491	9685660	-0.000093
318575443	35010	1810	5849.731342	32101	6	0.620805	31743	3	0.979989	9680914	-0.000075
318563696	33565	1698	5762.917506	31968	5	0.815083	31980	11	0.998265	9676126	0.000234
318576742	35554	1817	5897.278714	31773	0	0.230945	31936	1	0.500415	9671411	0.000130
318576803	34090	1770	5749.409946	31932	7	0.637503	31795	5	0.663954	9666562	0.000135
318564525	34806	1754	5846.794276	31931	1	0.340119	31948	1	0.602952	9661778	0.000453
318568984	34344	1738	5777.148857	32061	6	0.818881	31812	3	0.984635	9656864	-0.000051
318591964	34674	1730	5865.074776	31816	0	0.414304	31869	5	0.793037	9651969	0.000075
318558638	34401	1698	5763.268968	31835	0	0.524461	31948	3	0.874318	9647241	-0.000190
318575253	34287	1777	5824.143776	31890	6	0.920689	31951	17	0.892223	9642524	-0.000496
318591143	34348	1725	5818.747188	31789	0	0.528682	31861	2	0.639242	9637766	-0.000071
318564140	35036	1765	5845.991727	31861	1	0.103818	31804	13	0.768085	9632941	-0.000645
318572029	33933	1718	5768.324987	31880	0	0.373704	31993	4	0.890927	9628130	-0.000376
318565744	34672	1804	5826.930167	31896	5	0.965973	31704	0	0.515349	9623180	0.000238
318578408	34935	1818	5873.911311	32048	0	0.209550	31816	5	0.999925	9618260	0.000156
318567703	34263	1707	5799.032742	32156	14	0.676180	31744	0	0.391946	9613397	0.000914
318592523	34089	1774	5719.793587	31909	5	0.852878	31946	1	0.877939	9608635	0.000987
318569696	34426	1703	5898.924940	31983	0	0.358737	31808	1	0.287364	9603892	0.000861
318569232	34252	1727	5805.155547	31988	0	0.945526	31891	19	0.998969	9599079	0.000701
318598681	34693	1682	5868.624510	31713	0	0.289475	32037	0	0.167629	9594350	0.001083
318587294	34291	1803	5796.611450	31952	1	0.383921	32070	19	0.647620	9589637	0.001141
318567858	34004	1774	5789.584612	31550	7	0.909343	31965	2	0.290257	9584837	0.001199
318571128	33693	1762	5789.731798	31694	1	0.338975	31796	0	0.451383	9580001	0.001267
318574289	34763	1808	5814.052389	31706	2	0.545076	31891	3	0.855927	9575097	0.000898
318540200	33596	1693	5805.217812	31937	4	0.767780	32098	5	0.649971	9570303	0.000703
318575163	35814	1775	5906.850900	31761	2	0.788995	31645	2	0.669347	9565487	0.000788
318570841	34248	1766	5783.364564	31784	2	0.757641	31922	11	0.999800	9560820	0.000792
318572630	34818	1814	5876.815850	31854	3	0.109611	32097	23	0.861868	9556012	-0.000622
318582135	34403	1724	5755.779080	31764	2	0.812683	31575	5	0.997192	9551319	-0.000972
318568118	34535	1713	5830.142371	31798	9	0.887388	31678	3	0.938360	9546314	-0.001024
318560831	34905	1842	5852.661327	31924	2	0.483925	31507	3	0.890244	9541570	-0.000960
318578557	33772	1757	5780.556469	31922	5	0.914403	31831	6	0.300696	9536871	-0.000811
318572067	35956	1826	5907.146705	31799	1	0.419126	32052	1	0.665925	9532138	-0.000747
318564558	34899	1725	5784.774531	31921	12	0.891471	31955	0	0.400874	9527286	-0.000435
318579070	33952	1728	5839.237337	31863	0	0.280206	31775	0	0.811071	9522450	-0.000097
318563074	35107	1741	5850.897423	31771	2	0.594764	31914	2	0.840571	9517652	-0.000773
npatches	nstrain	runtime	dt	init_x	init_y	init_y_blood	init_z	init_S	beta0	beta1	beta2	beta3	mean_beta	B	d	delta	delta_blood	b[0]	mut	m	CTL	c	g	epsilon	k	het	lambda	rho	omega	x_max	patch.dyna	DELTA	A	VA
10000	1	100.000000	0.001000	21900	9499	5000000	0.001000	10000000	9.774987	10.368372	14.055475	13.478361	10	800000000	0.010000	1.000000	1.000000	80000	0.000050	0.004800	1	0.001000	1.000000	2.500000	15.000000	0.500000	0.000000	0.000000	0.000000	31872	0	10.000000	7.000000	1.000000
sus	inf	inf_blood	z	x[0]	y[0][0]	z[0]	x[1]	y[1][0]	z[1]	S[0]	synchrony
219000000	94990000	5000000	10.000000	21900	9499	0.001000	21900	9499	0.001000	10000000	0.000000
301194201	98515	5471	9905.081107	30034	5	1.000000	30516	2	1.000000	9994989	0.000000
317225684	13187	678	3559.849556	31475	3	0.447233	31816	1	0.135616	9990009	0.000000
318386794	60120	3191	6555.747636	31745	7	0.861120	31719	7	0.732908	9984927	0.000000
318593523	19726	1036	4539.757386	31975	0	0.534059	31514	0	0.220934	9979987	0.000000
318548464	44504	2311	5878.680936	31681	8	0.372154	31698	5	0.879978	9975006	0.000000
318591093	24715	1227	4958.500440	31844	0	0.196943	31692	0	0.203895	9970018	0.000000
318565212	39058	1991	5676.220612	31987	2	0.020892	31827	0	0.972062	9964951	0.000000
318601152	27049	1353	5096.250706	31667	2	0.973663	31690	11	0.941253	9960033	0.000000
318615172	35808	1815	5534.549585	31789	7	0.722127	31805	9	0.611400	9955086	0.000000
318573908	28771	1486	5239.618413	31817	0	0.238816	31945	4	0.756247	9950010	0.000000
318575955	33737	1734	5341.623695	31981	19	0.628345	31981	5	0.661325	9944972	0.000000
318604132	30456	1469	5355.190784	31837	1	0.753326	31942	0	0.348861	9940016	0.000000
318592915	32863	1632	5322.415907	31959	1	0.241475	31820	1	0.315630	9935104	0.000000
318579210	30983	1576	5379.319702	32039	0	0.518811	31797	7	0.932101	9930237	0.000000
318603137	32717	1632	5271.513536	31689	0	0.820628	31931	3	0.290154	9925267	0.000000
318586390	32588	1648	5433.847040	32000	2	0.851808	31871	2	0.527830	9920194	0.000000
318591288	31407	1561	5242.630978	31756	7	0.291258	31737	0	0.265137	9915178	0.000000
318587052	31229	1596	5438.905724	32015	0	0.255896	32275	7	0.670350	9910275	0.000000
318596981	32330	1667	5211.633119	31984	0	0.660823	31998	0	0.402793	9905307	0.000000
318576029	30335	1601	5360.559306	32061	0	0.059443	31624	12	0.411489	9900378	0.000000
318589359	32984	1643	5387.966150	31762	2	0.557960	31865	0	0.527336	9895444	0.000000
318595447	30249	1566	5326.462771	31791	1	0.790203	31607	4	0.408206	9890534	0.000000
318605769	32932	1677	5348.462605	31779	4	0.935108	32043	6	0.704373	9885662	0.000000
318573066	30708	1585	5350.343782	32192	0	0.172604	31754	5	0.292061	9880744	0.000000
318573447	32450	1650	5342.406895	31729	2	0.443746	31882	0	0.468969	9875789	0.000000
318595104	31000	1625	5338.837367	32027	6	0.346545	31895	8	0.474377	9870937	0.000000
318601441	31231	1611	5335.616362	31785	6	0.185549	31902	4	0.399766	9865915	0.000000
318596480	30824	1516	5338.620881	31641	9	0.882047	31986	0	0.366705	9861048	0.000000
318589569	32102	1710	5302.717554	31981	2	0.306085	31752	2	0.499741	9856113	0.000000
318594091	30973	1557	5337.139550	31852	3	0.946233	31887	0	0.531703	9851249	0.000000
318598887	31961	1606	5349.928846	31717	1	0.476600	31825	0	0.743919	9846232	0.000000
318591505	31987	1666	5348.029183	31846	0	0.407915	31676	16	0.477320	9841298	0.000000
318564142	31096	1591	5329.779832	32016	12	0.293740	31611	9	0.999281	9836449	0.000000
318581585	31760	1621	5324.306003	31638	2	0.989188	31729	0	0.350829	9831669	0.000000
318587836	30878	1608	5379.575161	31877	0	0.314139	31724	0	0.771300	9826642	0.000000
318599511	32586	1579	5332.373480	31986	0	0.163730	31778	2	0.666091	9821781	0.000000
318589177	30997	1588	5367.705031	31943	4	0.969125	31773	3	0.884824	9816886	0.000000
318581734	32380	1621	5313.384905	31663	4	0.260747	31680	5	0.806613	9812037	0.000000
318585332	31478	1615	5366.668590	31619	0	0.212795	31777	0	0.182894	9807173	0.000000
318590611	31366	1659	5310.775449	32064	0	0.035757	31937	4	0.766214	9802299	-1.#IND00
318593534	31341	1504	5384.595712	31879	1	0.956534	31936	1	0.552743	9797468	-1.#IND00
318589595	31802	1634	5287.680952	31742	6	0.248455	32101	3	0.129062	9792614	-0.007955
318563485	30918	1692	5313.364065	31675	0	0.625010	31955	3	0.481465	9787679	0.002532
318578975	32438	1611	5449.990953	31905	1	0.663031	31851	0	0.277652	9782787	-0.008552
318592217	31458	1548	5259.805547	32087	0	0.267291	31998	3	0.208313	9777945	0.000313
318575408	30743	1614	5474.961342	31790	8	0.897856	31950	6	0.824083	9773066	0.002224
318604704	31379	1547	5210.410543	31909	0	0.516870	31954	2	0.887945	9768193	0.000270
318576213	31869	1623	5478.093810	31611	3	0.455349	31952	2	0.511573	9763237	0.006269
318601689	31648	1531	5259.543266	31868	8	0.975571	31778	0	0.195013	9758464	0.004345
318602909	32026	1719	5366.523967	31743	12	0.599294	31714	3	0.976775	9753723	0.003785
318601748	31173	1595	5342.744038	31926	1	0.955111	31862	5	0.950956	9748743	0.002650
318593750	31462	1521	5262.763030	31874	7	0.649669	31894	7	0.883338	9743908	0.001481
318587980	32572	1664	5425.254148	31913	1	0.341189	31930	0	0.185530	9739083	0.000601
318590897	30937	1562	5212.701850	32004	0	0.048476	31884	2	0.729283	9734248	0.001476
318576517	34285	1680	5567.310889	31835	6	0.959043	31696	2	0.582403	9729255	-0.001195
318615425	29604	1474	5135.251378	31825	0	0.190142	32033	2	0.936500	9724318	0.000310
318600356	32373	1635	5559.685101	31985	7	0.202520	32054	1	0.224839	9719508	0.000430
318598180	31246	1627	5238.281100	32007	3	0.825795	31745	2	0.955856	9714762	0.000556
318608522	32109	1637	5416.506933	31828	2	0.192432	31803	0	0.268850	9709992	0.000581
318594360	31352	1469	5206.961593	31879	0	0.481344	31972	0	0.073086	9705091	0.000604
318594431	31895	1622	5403.660233	31884	8	0.173009	31926	1	0.727344	9700227	0.001074
318595503	32244	1689	5272.293800	31612	3	0.930209	31921	2	0.571580	9695429	0.001157
318595360	31444	1612	5304.605981	31883	4	0.294730	31755	3	0.309658	9690575	0.001218
318573389	31717	1613	5434.971173	31777	7	0.531223	31932	0	0.487145	9685730	0.001287
318578394	31567	1539	5228.857174	31922	1	0.302365	32047	2	0.231719	9680835	-0.002154
318575260	32019	1651	5411.950703	31533	11	0.301992	31950	0	0.756724	9676128	-0.001915
318606864	31065	1549	5301.934752	32045	0	0.351581	31703	1	0.588235	9671186	-0.000174
318571178	31771	1602	5358.283826	31917	8	0.605650	31863	1	0.834028	9666380	-0.000234
318601176	31241	1525	5328.303568	32083	1	0.457125	31731	3	0.254996	9661525	-0.000694
318578732	31826	1597	5343.492556	31937	0	0.494063	31839	2	0.536500	9656681	-0.000668
318592716	31463	1589	5321.180975	31839	3	0.877146	31824	9	0.839486	9651772	-0.000803
318582305	31079	1525	5365.603842	31918	1	0.380019	31838	2	0.219730	9646905	-0.000323
318608534	31493	1610	5356.850060	31981	0	0.088974	32127	1	0.737938	9642060	-0.000063
318613328	31214	1554	5323.172234	32065	1	0.763561	31662	6	0.362083	9637250	-0.000604
318603612	32868	1708	5459.403918	32023	3	0.228724	31938	4	0.700129	9632446	-0.000496
318572538	30804	1560	5325.641828	31866	1	0.288770	31757	3	0.879677	9627657	-0.000351
318578995	32105	1692	5389.591673	31890	9	0.827788	31930	10	0.555262	9622945	-0.000196
318592138	31056	1614	5335.517580	31766	0	0.472921	31753	2	0.361135	9618183	0.000238
318602845	31992	1639	5346.245642	31827	4	0.335329	31955	2	0.954520	9613300	0.000310
318612301	30855	1537	5374.101266	31723	3	0.457304	31929	7	0.876076	9608517	0.000748
318588322	31263	1564	5276.395603	31726	0	0.289840	31996	1	0.551250	9603751	0.001123
318599615	31396	1547	5426.143411	31829	3	0.944900	31845	0	0.206291	9598962	0.001414
318602518	31881	1641	5320.429312	31925	7	0.703827	31741	3	0.980144	9594190	0.000835
318608382	31873	1574	5428.869229	31886	2	0.534958	31854	0	0.874464	9589304	0.001471
318595484	31476	1592	5300.580318	31650	3	0.563786	31816	2	0.828032	9584562	0.001809
318600394	31398	1631	5309.379580	31874	6	0.242433	31683	0	0.231033	9579790	0.000573
318587085	32527	1643	5457.295537	31935	1	0.361680	31621	2	0.871777	9574969	0.000171
318573630	30539	1489	5258.409700	31788	4	0.618332	31939	6	0.612094	9570171	-0.000002
318588645	32886	1739	5404.344396	31943	0	0.650496	32090	0	0.168779	9565308	-0.000030
318591824	30598	1590	5327.843160	32068	1	0.249224	32015	0	0.231901	9560639	0.000013
318603389	33188	1736	5361.200800	31897	3	0.605889	31679	9	0.718058	9555854	0.000042
318578785	31109	1596	5333.243524	32022	1	0.720201	31906	1	0.410950	9551090	0.000400
318595130	32365	1613	5347.757291	31907	0	0.452997	31644	11	0.790919	9546390	0.000489
318584712	32514	1650	5386.087916	32128	6	0.480715	31879	0	0.330132	9541745	0.000401
318597459	31856	1603	5310.726623	31996	1	0.884502	31801	1	0.624057	9537045	0.000332
318612727	31223	1661	5377.625005	32217	1	0.325072	31841	0	0.305487	9532331	0.000457
318582575	31759	1621	5359.664312	31817	1	0.787600	32070	5	0.875283	9527621	0.000254
318594787	30740	1587	5356.056361	31818	3	0.648320	32063	2	0.744442	9522841	0.000469
318583441	31567	1618	5374.310628	31798	8	0.640065	31900	2	0.785900	9518029	0.000566
npatches	nstrain	runtime	dt	init_x	init_y	init_y_blood	init_z	init_S	beta0	beta1	beta2	beta3	mean_beta	B	d	delta	delta_blood	b[0]	mut	m	CTL	c	g	epsilon	k	het	lambda	rho	omega	x_max	patch.dyna	DELTA	A	VA
10000	1	100.000000	0.001000	21900	9499	5000000	0.001000	10000000	8.199657	12.822544	13.744736	13.626614	10	800000000	0.010000	1.000000	1.000000	80000	0.000050	0.004800	1	0.001000	1.000000	2.500000	16.000000	0.500000	0.000000	0.000000	0.000000	31872	0	10.000000	7.000000	1.000000
sus	inf	inf_blood	z	x[0]	y[0][0]	z[0]	x[1]	y[1][0]	z[1]	S[0]	synchrony
219000000	94990000	5000000	10.000000	21900	9499	0.001000	21900	9499	0.001000	10000000	0.000000
302514688	43924	2548	9415.085742	30281	0	0.934754	29970	5	1.000000	9995086	0.000000
317368549	12091	637	2485.823300	31837	0	0.083411	31867	10	0.799189	9990079	0.000000
318369247	54852	2966	7129.988197	31858	7	0.051812	31659	2	0.859519	9985022	0.000000
318633245	16507	872	3501.234072	31753	2	0.721418	31788	18	0.763352	9980110	0.000000
318544247	45608	2371	6256.504726	31785	0	0.236175	31767	9	0.859467	9975218	0.000000
318619440	21263	1004	4118.092928	31745	1	0.067181	31921	0	0.402311	9970262	0.000000
318586210	38016	1920	5659.080318	31750	3	0.319287	31874	2	0.661439	9965158	0.000000
318602752	24095	1251	4448.492405	31725	2	0.237939	31775	6	0.729229	9960117	0.000000
318577055	34931	1700	5469.566460	32060	2	0.255213	31989	1	0.396283	9955123	0.000000
318582492	25844	1356	4578.825815	31809	1	0.147976	31925	1	0.823614	9950191	0.000000
318599545	32913	1673	5370.370136	31725	6	0.667143	31732	21	0.705940	9945246	0.000000
318598347	26327	1309	4634.497703	32124	3	0.152590	31878	0	0.617862	9940301	0.000000
318593506	31382	1569	5187.467730	31707	0	0.473494	31937	3	0.510464	9935188	0.000000
318602599	27771	1414	4882.249020	31771	0	0.203657	31723	8	0.521835	9930101	0.000000
318601088	31877	1641	5092.197608	31978	2	0.317207	31766	0	0.668180	9925243	0.000000
318625769	27975	1373	4882.501617	31890	0	0.458907	31675	3	0.738621	9920370	0.000000
318593546	29924	1551	5053.300189	31949	1	0.095519	31893	0	0.469611	9915418	0.000000
318614356	29399	1503	4918.232188	31698	2	0.562038	32126	4	0.998624	9910437	0.000000
318575537	29962	1506	5015.190531	31900	0	0.619906	31878	0	0.407485	9905445	0.000000
318590534	29559	1473	5001.777647	31686	0	0.370351	31874	2	0.551951	9900457	0.000000
318605251	30699	1552	5023.743319	31834	3	0.600059	31966	11	0.814612	9895473	0.000000
318593045	28603	1393	4988.240951	32106	1	0.321715	31771	0	0.559956	9890623	0.000000
318588992	31141	1592	5018.346466	31984	6	0.375408	31597	0	0.476347	9885566	0.000000
318589676	28326	1445	4956.019411	31906	0	0.424710	31723	5	0.981128	9880726	0.000000
318600164	30000	1600	5009.635234	31860	2	0.586947	31753	5	0.289512	9875775	0.000000
318590925	28319	1435	4971.771784	31860	0	0.370435	31955	0	0.356314	9870679	0.000000
318588715	30512	1590	5090.194846	31812	5	0.780723	32027	1	0.924331	9865745	0.000000
318579998	29084	1370	4897.420816	31793	1	0.705823	32018	3	0.779371	9860777	0.000000
318596433	29319	1538	4970.783297	31894	1	0.328402	31826	7	0.944907	9855887	0.000000
318584020	29980	1493	5006.749294	31949	1	0.408776	31922	3	0.888567	9850958	0.000000
318604570	29282	1549	5002.480328	31941	2	0.218306	31998	3	0.079615	9846144	0.000000
318585103	29490	1549	4991.944423	31699	2	0.677734	32023	2	0.388054	9841133	0.000000
318589101	30995	1579	5003.608972	31849	1	0.640947	31775	9	0.983007	9836220	0.000000
318588035	29737	1520	4990.683425	32019	3	0.177577	31814	0	0.251438	9831371	0.000000
318610939	29805	1534	4977.640739	31892	0	0.090896	31740	13	0.271534	9826327	0.000000
318574070	29038	1491	5023.664543	31888	3	0.612143	31787	3	0.497262	9821477	0.000000
318596606	29225	1454	4873.768963	31878	0	0.336963	31836	3	0.384618	9816565	0.000000
318590867	30368	1572	5066.161518	31818	2	0.783269	31743	14	0.892997	9811619	0.000000
318600243	28799	1472	4959.911626	31649	4	0.197734	31916	0	0.202938	9806728	0.000000
318601304	30336	1528	4961.728808	31863	0	0.332459	31691	12	0.691968	9801784	-1.#IND00
318606492	28239	1378	4940.535798	31790	4	0.721947	31712	0	0.355240	9796910	-1.#IND00
318603921	30539	1588	5091.298937	32063	3	0.277211	31727	9	0.999058	9792062	-1.#IND00
318594004	28695	1449	4909.891156	31707	0	0.723089	31872	6	0.579644	9787199	-0.007569
318603977	30639	1621	5093.309011	31760	0	0.226014	31685	5	0.680093	9782218	0.000700
318566776	29432	1552	4951.134779	31856	11	0.580559	31730	5	0.975834	9777343	0.002136
318608563	29651	1517	4971.596416	31876	1	0.660096	31910	0	0.402229	9772471	0.003699
318598277	29606	1487	4968.270006	32021	0	0.411966	31669	0	0.059326	9767617	0.008748
318598340	29434	1513	4975.235487	31915	0	0.117422	31883	1	0.858273	9762755	0.008061
318609552	29176	1426	5001.811360	32107	1	0.683483	31637	6	0.934625	9757878	0.007931
318615436	29534	1531	4967.853373	31872	0	0.658289	31732	0	0.459638	9752960	0.007759
318592760	29572	1475	5005.430202	31873	0	0.322133	31793	22	0.517678	9748152	0.007118
318627453	29905	1526	5008.544614	31764	2	0.693255	31855	2	0.757063	9743348	0.005510
318587948	29090	1502	4973.389084	31774	1	0.370665	31890	8	0.727185	9738476	0.005279
318613852	30265	1586	5041.840648	31977	0	0.528999	31931	6	0.926209	9733572	0.005317
318623757	29666	1515	4945.615939	31854	2	0.287307	31653	4	0.999969	9728689	0.006571
318594599	30460	1606	5006.093432	31834	0	0.672695	31868	12	0.805530	9723817	0.005554
318614649	29235	1445	4977.678827	32022	3	0.788250	31879	6	0.884470	9718997	0.005403
318622486	29671	1506	5008.523489	32075	5	0.730815	31783	0	0.295438	9714087	0.005723
318602912	29882	1528	4973.938219	31896	0	0.475624	31793	3	0.935214	9709378	0.006949
318582760	29315	1580	4940.286149	31999	0	0.583773	31759	1	0.663866	9704509	0.007064
318582118	29866	1477	5041.189174	31994	2	0.868882	31677	1	0.710951	9699576	0.007231
318605028	29545	1461	4907.539729	31923	2	0.280172	31809	25	0.997301	9694817	0.005865
318607196	29379	1489	5045.581615	31935	2	0.359310	31699	0	0.222340	9689981	0.005717
318595508	29526	1556	4986.726061	31760	5	0.326525	31775	6	0.757387	9685214	0.005384
318580489	29107	1561	5004.443811	31858	0	0.571836	31809	2	0.211731	9680431	0.004929
318589313	29729	1480	4983.048400	31935	2	0.525306	31847	2	0.395262	9675499	0.002969
318617102	29734	1544	5056.994732	31776	1	0.273041	31769	1	0.034991	9670612	0.002621
318608006	29131	1480	4853.746252	31909	2	0.449900	31706	0	0.488660	9665818	0.002475
318601183	29476	1572	5044.018549	31682	5	0.775393	31865	1	0.379773	9660981	0.002350
318613059	29336	1589	4940.574557	31820	1	0.563197	31906	4	0.978182	9656108	0.001131
318601989	29019	1563	5029.981849	32052	6	0.661694	31848	1	0.537044	9651320	0.001061
318619595	28321	1431	4966.601670	31867	6	0.520092	31788	0	0.220690	9646542	0.000964
318596002	29913	1551	4984.528459	31709	0	0.325501	31638	0	0.641124	9641675	0.000213
318567476	30375	1529	5032.085767	31804	1	0.085479	32010	3	0.753549	9636877	0.000185
318585191	30044	1455	4968.259822	31951	5	0.097569	32049	0	0.474008	9631985	0.000158
318588904	29961	1512	5044.553392	31884	3	0.367088	31920	0	0.728903	9627178	0.000111
318607718	28860	1488	4907.031507	31832	4	0.324980	31946	0	0.291622	9622426	-0.000114
318613554	29748	1555	5018.147012	31896	4	0.208795	31680	11	0.996003	9617737	-0.001059
318599828	30014	1576	4980.213570	31916	4	0.322214	31540	3	0.999998	9613002	-0.001042
318618215	29445	1555	4948.568801	32013	0	0.657419	31831	4	0.756848	9608164	-0.000975
318579559	29730	1533	5045.283159	31882	0	0.353526	32115	0	0.353174	9603425	-0.001013
318594610	29127	1473	4894.159809	31942	5	0.261098	31876	0	0.830201	9598522	-0.001787
318574985	29114	1505	5006.573220	31920	1	0.132196	31996	9	0.426444	9593680	-0.001673
318603145	30168	1543	5040.005609	31879	3	0.935141	31772	0	0.772140	9588915	-0.001490
318599896	29349	1476	4974.568862	31854	3	0.421909	31767	15	0.861816	9584253	-0.001814
318604340	28968	1466	4933.086194	31703	7	0.485491	31648	2	0.889278	9579489	-0.001487
318608489	30757	1610	5002.572524	31828	4	0.518933	32262	1	0.848073	9574788	-0.000967
318609748	28719	1382	4989.685181	31856	1	0.143898	31839	0	0.691992	9570129	-0.000761
318590316	29130	1492	4927.537698	31770	6	0.625505	31801	8	0.990680	9565361	-0.000441
318576761	30343	1523	5096.582236	31829	5	0.588322	31767	1	0.852986	9560513	-0.000445
318622624	29303	1502	4904.178989	31852	0	0.236090	31997	3	0.989814	9555682	-0.000432
318585489	29898	1525	5061.680229	31955	1	0.449871	31988	0	0.166254	9551002	-0.000421
318586428	30026	1503	5017.157037	32049	0	0.635534	31879	2	0.610691	9546184	-0.000188
318613033	29441	1534	4976.869683	32053	3	0.448716	32002	0	0.199453	9541335	-0.000087
318604002	30589	1523	5022.550600	31899	4	0.600860	32073	0	0.713802	9536627	-0.000035
318589498	29370	1540	4986.558749	31795	0	0.831175	31879	1	0.612428	9531791	0.000071
318591380	29700	1489	5035.489672	31801	3	0.438463	31891	1	0.088247	9527082	-0.000509
318595491	29396	1534	5017.967803	31816	2	0.468637	31702	3	0.655500	9522484	-0.000547
318611132	29543	1500	4971.145547	31873	0	0.391717	31690	1	0.837999	9517719	-0.001426
npatches	nstrain	runtime	dt	init_x	init_y	init_y_blood	init_z	init_S	beta0	beta1	beta2	beta3	mean_beta	B	d	delta	delta_blood	b[0]	mut	m	CTL	c	g	epsilon	k	het	lambda	rho	omega	x_max	patch.dyna	DELTA	A	VA
10000	1	100.000000	0.001000	21900	9499	5000000	0.001000	10000000	5.664067	14.079185	14.639984	8.771298	10	800000000	0.010000	1.000000	1.000000	80000	0.000050	0.004800	1	0.001000	1.000000	2.500000	17.000000	0.500000	0.000000	0.000000	0.000000	31872	0	10.000000	7.000000	1.000000
sus	inf	inf_blood	z	x[0]	y[0][0]	z[0]	x[1]	y[1][0]	z[1]	S[0]	synchrony
219000000	94990000	5000000	10.000000	21900	9499	0.001000	21900	9499	0.001000	10000000	0.000000
303564001	19723	1223	8467.137590	30788	1	0.824704	29976	0	0.822986	9995024	0.000000
317458439	13034	620	1876.259437	31907	0	0.134051	31525	2	0.131314	9989946	0.000000
318376058	43918	2358	7309.982876	31752	1	0.464261	31574	1	0.793863	9985063	0.000000
318636319	15166	713	2797.158925	31658	4	0.229957	31779	2	0.072922	9980178	0.000000
318531493	42732	2258	6375.589053	31903	2	0.710116	31633	9	0.996379	9975204	0.000000
318640251	18238	895	3389.404370	31871	5	0.555311	31745	1	0.911321	9970197	0.000000
318551624	38031	1918	5818.228755	31825	1	0.092924	31828	0	0.529043	9965193	0.000000
318617349	20729	1029	3719.284329	31732	3	0.100548	31977	6	0.160851	9960327	0.000000
318584794	36226	1845	5509.747220	31792	0	0.245251	31949	0	0.491180	9955323	0.000000
318633991	22918	1172	3985.017409	31726	3	0.059022	31735	0	0.634776	9950466	0.000000
318594572	32079	1639	5226.146911	32034	5	0.506273	31941	1	0.320025	9945455	0.000000
318612511	25229	1271	4218.599465	31682	0	0.165677	31755	0	0.667615	9940433	0.000000
318590081	30469	1586	5037.628319	31550	0	0.311348	31641	9	0.179578	9935317	0.000000
318623433	26166	1287	4309.472639	31645	1	0.248800	31900	0	0.301926	9930311	0.000000
318581592	29227	1543	4938.688524	31551	0	0.387025	31848	21	0.793618	9925314	0.000000
318627727	26693	1344	4466.640923	31876	1	0.097416	31985	0	0.488070	9920397	0.000000
318588670	29001	1543	4810.001184	31908	7	0.128347	31887	16	0.151077	9915420	0.000000
318615620	26832	1361	4497.863716	31629	1	0.238111	31983	3	0.418530	9910469	0.000000
318609668	28245	1407	4791.254653	31929	7	0.203436	31872	6	0.859233	9905398	0.000000
318631429	27345	1409	4557.659633	31862	2	0.721226	31612	0	0.247298	9900393	0.000000
318593335	28641	1437	4738.066759	31945	3	0.393195	31825	8	0.634062	9895489	0.000000
318604534	27727	1455	4616.061255	31726	2	0.412739	31908	2	0.368682	9890447	0.000000
318591671	29447	1520	4639.887802	31859	0	0.302844	31782	4	0.988244	9885520	0.000000
318592305	26554	1319	4655.922541	31860	0	0.343020	31811	6	0.879400	9880604	0.000000
318584511	30135	1587	4717.991407	31866	6	0.591480	31910	3	0.552581	9875634	0.000000
318604707	25853	1288	4581.349389	32079	0	0.136502	31941	6	0.966919	9870637	0.000000
318602714	30233	1538	4751.444185	31717	0	0.367464	31866	0	0.207235	9865550	0.000000
318598154	26327	1327	4639.793124	31790	0	0.123597	31760	0	0.963303	9860574	0.000000
318593861	29986	1528	4715.188259	31967	3	0.238891	31750	5	0.964265	9855635	0.000000
318621996	26739	1404	4602.171947	31778	0	0.039758	31931	13	0.780266	9850650	0.000000
318604527	28782	1423	4752.643518	32003	3	0.010696	31755	2	0.160977	9845719	0.000000
318581087	27961	1447	4601.080551	31812	5	0.544739	31908	1	0.194492	9840741	0.000000
318593983	28281	1458	4677.357716	31915	0	0.138564	31823	11	0.876761	9835963	0.000000
318602472	28031	1426	4681.280237	31968	0	0.441901	31870	3	0.358446	9831020	0.000000
318606618	28717	1485	4688.239841	31808	5	0.299377	31900	3	0.952619	9826083	0.000000
318580960	28573	1473	4620.816548	31781	4	0.106723	31957	0	0.474923	9821186	0.000000
318587561	28160	1397	4741.816246	31849	4	0.379734	31974	2	0.618366	9816234	0.000000
318591713	29475	1538	4559.433024	31795	1	0.221493	32088	5	0.206298	9811380	0.000000
318602244	27559	1456	4719.723079	31958	2	0.267419	31857	4	0.999893	9806480	0.000000
318601435	27992	1407	4654.874981	32039	2	0.143068	31904	6	0.650643	9801641	-1.#IND00
318599834	29065	1455	4675.713732	31942	4	0.054047	31494	0	0.804105	9796675	-1.#IND00
318608285	27877	1358	4674.236139	32032	1	0.669679	31848	7	0.188088	9791897	-1.#IND00
318597814	27539	1454	4622.391299	31869	1	0.461434	31860	2	0.396624	9787049	-0.010299
318616950	27869	1422	4696.860659	31966	3	0.343582	32017	3	0.696847	9782265	-0.003709
318602983	29072	1533	4709.286893	31859	1	0.109166	31824	8	0.838598	9777405	-0.001017
318573208	26529	1305	4595.191361	31901	0	0.565149	31833	3	0.726260	9772466	0.002131
318601220	28935	1523	4696.454141	31775	1	0.381397	31955	0	0.430466	9767502	-0.001297
318604277	28448	1375	4628.380851	31907	0	0.259613	32052	9	0.940453	9762526	-0.003502
318615109	28096	1500	4663.739626	31879	1	0.255703	32046	5	0.926619	9757610	-0.001107
318627331	26697	1349	4586.114307	31880	5	0.184216	31630	1	0.107335	9752784	-0.000685
318603234	29185	1437	4744.580816	31789	2	0.308242	31814	0	0.458909	9747867	-0.000766
318616732	27473	1421	4585.088587	31895	0	0.200022	31825	2	0.842793	9742950	0.001077
318634203	28844	1401	4707.027868	31968	1	0.019355	31881	0	0.629302	9738060	0.001426
318606953	27331	1447	4577.281620	31822	0	0.444182	32153	0	0.375613	9733163	0.001689
318599150	28399	1490	4663.813282	31743	0	0.047248	31956	1	0.562675	9728310	0.000046
318595668	28087	1448	4652.137210	31595	2	0.117547	31858	0	0.903490	9723391	0.000159
318609443	28174	1459	4615.647481	31793	0	0.121366	31885	1	0.303867	9718585	0.000249
318603845	28316	1488	4709.674945	31741	5	0.499198	31844	1	0.947010	9713766	-0.000021
318611088	26679	1331	4588.607043	31830	1	0.206060	31743	7	0.963800	9708958	0.000343
318594077	29603	1553	4713.214734	31999	0	0.147031	31736	1	0.577060	9704158	0.000476
318615474	26810	1346	4615.738483	31804	7	0.527531	31786	21	0.752809	9699317	0.000446
318593045	28184	1414	4727.342378	31995	0	0.103252	31916	3	0.318754	9694557	-0.000647
318610787	27721	1418	4642.530684	31872	5	0.155379	31938	6	0.772235	9689806	-0.000618
318609471	27923	1442	4619.339259	31986	1	0.370325	31979	0	0.301956	9684974	-0.001208
318608142	28406	1458	4774.559629	31931	5	0.456111	31842	0	0.361701	9680097	-0.000971
318600558	28058	1423	4528.226593	32190	3	0.193485	31884	6	0.442034	9675316	-0.001243
318594997	26924	1377	4784.002343	31956	4	0.216806	31928	3	0.959197	9670534	-0.001256
318587752	28452	1481	4519.658885	32098	0	0.159029	31946	0	0.751524	9665697	-0.001127
318607508	28079	1432	4807.147285	31811	1	0.070246	31750	9	0.377330	9660885	-0.001884
318594660	27739	1405	4531.540096	31757	0	0.737523	31790	1	0.790835	9656116	-0.001640
318607028	26554	1412	4680.835670	31958	1	0.334979	31940	0	0.185896	9651342	-0.001745
318622912	28884	1436	4657.568991	32024	0	0.254577	31849	1	0.808662	9646506	-0.001951
318615466	26713	1376	4682.123891	32119	1	0.333882	31802	3	0.870838	9641643	-0.003016
318603524	28302	1405	4633.320515	31827	1	0.178885	31842	0	0.831071	9636721	-0.002868
318616719	28302	1446	4733.921515	31866	0	0.444322	31643	7	0.984342	9631891	-0.003521
318609808	27033	1346	4574.209016	31667	0	0.081051	31676	7	0.821703	9626977	-0.003407
318599232	27709	1442	4694.979873	31828	1	0.116698	31814	6	0.473420	9622275	-0.003246
318597957	29319	1587	4728.639357	31893	2	0.701641	31902	0	0.198083	9617400	-0.003588
318614598	27081	1395	4611.241236	32072	2	0.198799	31945	31	0.998875	9612647	-0.002966
318629140	28387	1532	4678.618025	32205	0	0.192984	31857	0	0.322594	9607911	-0.002008
318608395	28178	1420	4706.830403	31917	4	0.137035	32137	0	0.874986	9603098	-0.003091
318608808	28416	1485	4603.884151	31649	0	0.246625	32078	14	0.965239	9598281	-0.002415
318607828	28111	1477	4782.999283	31565	6	0.139045	31971	2	0.730889	9593565	-0.003176
318605379	28943	1488	4580.530480	31985	3	0.562440	32025	0	0.459038	9588664	-0.003482
318611926	28202	1400	4722.425173	31895	5	0.550182	31771	10	0.890936	9583826	-0.003478
318615120	27541	1447	4628.092231	31881	6	0.496212	31793	10	0.765989	9579064	-0.003268
318603983	28934	1492	4725.599661	31748	2	0.503050	31942	15	0.849361	9574232	-0.003148
318608357	27530	1475	4601.175073	31952	2	0.193795	31958	1	0.233904	9569343	-0.003551
318617962	29560	1515	4766.546789	31749	2	0.230141	31850	0	0.836535	9564620	-0.003850
318624394	26011	1281	4579.585540	31800	0	0.651400	32017	0	0.516585	9559751	-0.003823
318626629	29482	1470	4660.472116	31967	1	0.308877	31743	1	0.390532	9554934	-0.003360
318602750	26975	1275	4635.979471	32010	1	0.111574	31844	0	0.359910	9550063	-0.002206
318593326	28803	1485	4694.964147	31878	6	0.221364	31861	5	0.951733	9545131	-0.002729
318622725	27020	1392	4632.443467	32007	2	0.371283	32009	0	0.424437	9540272	-0.002854
318607240	30640	1476	4675.941256	32024	3	0.077543	31779	8	0.381142	9535452	-0.002808
318605335	26800	1354	4620.857868	31944	1	0.046722	32014	0	0.371013	9530601	-0.002619
318580590	28785	1525	4711.765507	31901	4	0.129239	31812	12	0.998816	9525847	-0.003964
318627414	27007	1393	4571.001229	31823	2	0.177333	31945	6	0.853597	9520976	-0.003992
318623977	28897	1521	4715.268004	31919	1	0.148171	31807	4	0.150599	9516294	-0.004094
npatches	nstrain	runtime	dt	init_x	init_y	init_y_blood	init_z	init_S	beta0	beta1	beta2	beta3	mean_beta	B	d	delta	delta_blood	b[0]	mut	m	CTL	c	g	epsilon	k	het	lambda	rho	omega	x_max	patch.dyna	DELTA	A	VA
10000	1	100.000000	0.001000	21900	9499	5000000	0.001000	10000000	12.281734	5.911196	5.502395	13.522391	10	800000000	0.010000	1.000000	1.000000	80000	0.000050	0.004800	1	0.001000	1.000000	2.500000	18.000000	0.500000	0.000000	0.000000	0.000000	31872	0	10.000000	7.000000	1.000000
sus	inf	inf_blood	z	x[0]	y[0][0]	z[0]	x[1]	y[1][0]	z[1]	S[0]	synchrony
219000000	94990000	5000000	10.000000	21900	9499	0.001000	21900	9499	0.001000	10000000	0.000000
304359873	9188	549	7250.990747	30151	2	1.000000	30832	1	0.802498	9994992	0.000000
317538776	10997	540	1328.689577	31626	9	0.487260	31719	0	0.098105	9990091	0.000000
318400756	41609	2323	7489.510552	31773	2	0.795426	31752	1	0.579817	9985006	0.000000
318677646	13444	623	2376.609780	31983	0	0.107315	31849	0	0.052285	9979943	0.000000
318539611	42208	2263	6274.456209	31787	3	0.993287	31913	8	0.056906	9974981	0.000000
318646451	15907	778	3001.466083	32039	0	0.101921	31949	0	0.132128	9970015	0.000000
318552816	40079	2085	5671.297435	31878	1	0.909636	32028	2	0.510036	9964926	0.000000
318640892	18704	873	3360.512594	31735	2	0.290312	31809	0	0.117926	9959993	0.000000
318567427	36418	1881	5293.826203	31699	1	0.814613	31828	6	0.465927	9955062	0.000000
318632476	19551	974	3603.398963	32130	0	0.231923	31870	0	0.200975	9950230	0.000000
318578356	34046	1796	5113.336541	31959	1	0.646733	31781	1	0.035145	9945213	0.000000
318663025	21634	1069	3743.791502	31858	9	0.687981	31920	0	0.141247	9940221	0.000000
318618531	31141	1602	4952.976333	31910	8	0.890725	31666	2	0.256251	9935281	0.000000
318615223	22899	1138	3848.237258	31879	1	0.333847	31752	0	0.157825	9930365	0.000000
318596125	31675	1634	4906.395649	31879	0	0.864467	31858	1	0.484631	9925437	0.000000
318603931	22494	1096	3874.795291	31976	6	0.967513	31797	0	0.106544	9920456	0.000000
318599584	30916	1545	4846.315129	31852	0	0.131764	31770	1	0.647205	9915540	0.000000
318632232	23734	1185	3989.199316	31861	0	0.181486	31775	4	0.327693	9910613	0.000000
318595773	29215	1511	4727.087139	31706	3	0.382283	31878	0	0.054651	9905654	0.000000
318612246	24591	1263	4093.507145	31988	2	0.375513	31952	1	0.362554	9900717	0.000000
318619602	28460	1419	4638.663335	31797	0	0.161007	31755	5	0.089335	9895674	0.000000
318619681	27126	1356	4195.269774	31924	3	0.912137	31866	3	0.434240	9890579	0.000000
318606825	26960	1371	4619.644209	31848	1	0.141432	31835	1	0.534582	9885656	0.000000
318611428	26627	1395	4215.371839	31815	5	0.928647	31952	3	0.432610	9880669	0.000000
318606991	26654	1380	4539.653982	31786	1	0.557906	32093	1	0.124943	9875779	0.000000
318604161	26413	1357	4232.236722	31803	0	0.163801	31871	0	0.581691	9870804	0.000000
318594795	27228	1401	4550.652210	31732	0	0.821343	31733	0	0.330324	9865888	0.000000
318602507	26633	1304	4237.694299	31705	4	0.428749	31828	4	0.837157	9861097	0.000000
318618282	26757	1273	4530.099912	31953	0	0.469762	31879	0	0.398583	9856136	0.000000
318614030	27050	1423	4286.292152	31898	3	0.767964	31827	5	0.305625	9851162	0.000000
318606751	26499	1334	4408.962361	32009	2	0.575015	31983	3	0.365249	9846098	0.000000
318611211	26829	1353	4398.371916	31921	1	0.480762	32088	1	0.599413	9841290	0.000000
318619537	26879	1348	4375.330912	31993	1	0.460483	31984	0	0.055858	9836407	0.000000
318613795	27039	1331	4343.101618	31737	0	0.045909	31965	1	0.432134	9831417	0.000000
318609837	26108	1377	4407.621229	31911	8	0.016445	31876	9	0.152706	9826594	0.000000
318612175	27374	1369	4392.606746	31946	1	0.220912	31628	1	0.348834	9821783	0.000000
318596156	26072	1285	4317.193105	31802	10	0.895177	31862	0	0.509411	9816856	0.000000
318621828	26622	1364	4471.821444	31899	0	0.169749	32104	0	0.131557	9811992	0.000000
318611619	27608	1410	4334.931821	31838	0	0.371308	31904	0	0.277940	9807140	0.000000
318621811	25867	1304	4398.732645	31829	0	0.774926	31984	0	0.064825	9802181	-1.#IND00
318620318	28264	1421	4326.293865	31791	2	0.525717	31836	7	0.028596	9797310	-1.#IND00
318617442	25426	1354	4390.935234	31764	4	0.811989	31854	0	0.495828	9792406	-1.#IND00
318604061	28735	1434	4389.843832	31760	11	0.614382	31661	3	0.244197	9787532	0.010993
318616489	24868	1232	4388.273387	31730	1	0.266204	31763	0	0.038095	9782734	-0.002756
318599334	28944	1525	4395.822851	31646	3	0.450496	31749	7	0.123298	9777769	-0.002866
318629852	25338	1376	4377.036406	31729	2	0.211738	31593	1	0.174951	9772819	-0.000574
318606871	28006	1453	4353.626140	31923	0	0.428716	31790	1	0.449433	9767841	0.003107
318604495	25115	1268	4422.690932	31926	4	0.191184	31965	0	0.194377	9762962	0.003629
318617573	28813	1475	4396.340080	32006	1	0.292323	31960	1	0.346890	9758105	0.002348
318624993	24226	1292	4314.791115	31850	13	0.319177	31746	0	0.195244	9753242	-0.001037
318603967	29539	1454	4466.505555	32013	0	0.573931	31758	6	0.276126	9748298	0.000713
318625709	24818	1272	4302.590515	31940	7	0.161326	31934	2	0.150266	9743360	-0.003051
318618289	28127	1453	4381.783803	31640	0	0.306442	32004	3	0.158130	9738465	-0.004426
318595175	25576	1302	4334.739267	31912	8	0.951039	31917	1	0.076765	9733601	-0.004838
318593735	28397	1440	4464.155205	31787	4	0.250655	31941	0	0.295595	9728766	-0.007328
318614976	26278	1303	4310.448927	31918	3	0.750334	31951	2	0.031950	9723863	-0.006649
318590007	26703	1346	4414.395823	31842	4	0.783626	31851	1	0.693737	9718943	-0.007019
318589517	27197	1417	4384.826846	32030	2	0.416843	31923	0	0.336697	9714120	-0.007669
318627197	27045	1425	4369.927763	31962	4	0.778587	31899	1	0.448240	9709254	-0.007278
318608060	26137	1356	4364.168287	31877	1	0.569994	32014	0	0.356461	9704390	-0.006861
318622582	27043	1389	4398.411921	31779	16	0.471138	31683	1	0.114443	9699616	-0.006333
318642598	26793	1303	4370.202759	31612	3	0.423738	31824	0	0.098193	9694834	-0.005441
318630459	26425	1342	4420.006991	31898	9	0.789206	31747	4	0.507281	9689910	-0.004704
318623844	27385	1445	4377.284466	31819	0	0.399608	31639	2	0.137680	9685017	-0.004366
318619955	25465	1296	4409.041613	32049	6	0.231913	32116	0	0.081842	9680199	-0.003656
318611237	28251	1425	4336.305181	31679	3	0.865387	31754	4	0.374128	9675337	-0.002348
318607285	25533	1327	4432.566831	31837	2	0.796906	31940	0	0.447415	9670503	-0.002973
318617080	29060	1445	4303.457575	31986	0	0.283431	31809	0	0.083932	9665787	-0.002591
318624848	24795	1267	4404.709312	31804	1	0.718646	31830	0	0.342168	9660925	-0.002084
318614617	28945	1441	4366.106616	31593	5	0.665932	31843	1	0.342519	9656021	-0.001664
318595873	24491	1254	4370.879507	32017	2	0.483389	31936	2	0.240756	9651155	-0.001909
318618166	28755	1450	4369.265437	31951	0	0.142154	31770	2	0.057027	9646346	-0.001629
318622744	25108	1307	4351.019816	32135	0	0.509174	31767	0	0.210784	9641495	-0.001567
318608420	28592	1505	4433.967578	31905	16	0.456102	31873	1	0.171830	9636667	-0.001744
318594031	26089	1378	4317.395936	32040	0	0.462385	31813	0	0.370944	9631818	-0.000913
318616454	26769	1324	4408.417800	32186	5	0.164100	31967	2	0.437574	9627154	-0.001584
318635477	26177	1305	4365.251145	31994	0	0.165333	31712	7	0.157031	9622258	-0.002042
318625169	27045	1357	4406.133036	31888	1	0.380390	31864	0	0.166818	9617425	-0.001408
318600928	26589	1324	4368.282728	32067	1	0.218953	32059	2	0.021852	9612717	-0.001203
318589243	27277	1389	4490.602968	31690	1	0.726549	31970	4	0.440041	9607943	-0.001223
318605443	26241	1312	4322.016203	31851	1	0.440027	32009	1	0.061335	9603183	-0.001083
318623020	27338	1398	4337.331630	31564	8	0.958196	32065	2	0.317985	9598505	-0.001161
318595940	27142	1277	4490.717258	31680	14	0.776941	31832	1	0.173803	9593731	-0.001205
318599868	27467	1506	4277.607705	31769	10	0.462290	31869	1	0.120359	9588959	-0.001224
318598997	26551	1334	4432.581710	31839	2	0.588764	31864	1	0.196252	9584177	-0.000831
318612414	27461	1357	4331.222555	31918	4	0.950620	31965	1	0.038555	9579471	-0.001252
318613442	25950	1350	4382.401608	31985	1	0.859852	31749	1	0.075269	9574637	-0.001185
318594026	27293	1336	4392.077301	31877	6	0.845279	31879	1	0.506191	9569915	-0.001035
318614676	26989	1337	4402.941730	31772	2	0.565943	32011	2	0.070022	9565062	-0.001092
318606427	26327	1330	4362.469257	31898	8	0.417940	31937	0	0.264376	9560412	-0.001389
318614969	27875	1440	4432.058175	31880	0	0.270666	31887	5	0.105122	9555548	-0.001335
318614637	25177	1244	4318.106528	31772	5	0.966751	31817	1	0.592111	9550706	-0.001429
318632430	27692	1426	4455.839071	31834	5	0.610744	31860	4	0.383954	9545991	-0.001383
318639734	26562	1375	4329.332359	31847	10	0.256184	31782	0	0.233145	9541436	-0.001274
318608888	26839	1361	4454.466847	31893	0	0.640142	31795	0	0.186755	9536609	-0.001190
318632827	26431	1409	4361.986913	31803	0	0.251586	31800	0	0.450217	9531895	-0.001584
318606114	28097	1439	4404.974026	32104	0	0.353590	31734	3	0.627608	9527204	-0.001443
318606426	25881	1320	4387.591103	31996	2	0.648599	31942	1	0.236847	9522518	-0.001309
318605983	27170	1408	4369.493943	32227	5	0.315919	31873	4	0.580404	9517764	-0.001159
npatches	nstrain	runtime	dt	init_x	init_y	init_y_blood	init_z	init_S	beta0	beta1	beta2	beta3	mean_beta	B	d	delta	delta_blood	b[0]	mut	m	CTL	c	g	epsilon	k	het	lambda	rho	omega	x_max	patch.dyna	DELTA	A	VA
10000	1	100.000000	0.001000	21900	9499	5000000	0.001000	10000000	5.217044	5.354852	5.440909	7.544688	10	800000000	0.010000	1.000000	1.000000	80000	0.000050	0.004800	1	0.001000	1.000000	2.500000	19.000000	0.500000	0.000000	0.000000	0.000000	31872	0	10.000000	7.000000	1.000000
sus	inf	inf_blood	z	x[0]	y[0][0]	z[0]	x[1]	y[1][0]	z[1]	S[0]	synchrony
219000000	94990000	5000000	10.000000	21900	9499	0.001000	21900	9499	0.001000	10000000	0.000000
304981138	4702	265	6195.442328	30711	0	0.580332	30748	0	0.510225	9994968	0.000000
317574558	13273	577	1167.023184	31836	0	0.047807	31830	0	0.042076	9989952	0.000000
318405818	30671	1720	7224.468776	31868	3	0.201783	31893	3	0.589568	9984917	0.000000
318654363	12934	628	1977.987260	31909	1	0.055334	31726	0	0.068186	9979858	0.000000
318532747	40860	2174	6337.568118	31732	3	0.783229	31795	12	0.516764	9974855	0.000000
318656312	14996	718	2617.002585	31846	0	0.088124	32048	1	0.134327	9969894	0.000000
318526840	37186	1868	5613.937922	31948	9	0.480862	31774	3	0.743956	9964802	0.000000
318634455	18346	939	3064.568708	32131	0	0.129898	31987	0	0.389619	9959837	0.000000
318576465	32979	1723	5186.857944	31654	3	0.703021	31863	1	0.302003	9954890	0.000000
318661010	21207	1109	3351.450354	31875	3	0.110841	32048	1	0.052548	9949970	0.000000
318587141	28980	1486	4878.807883	31704	0	0.151820	31741	8	0.217605	9944850	0.000000
318644807	22934	1147	3537.812134	31977	0	0.050384	31785	0	0.200423	9940034	0.000000
318616680	27389	1386	4702.860157	31926	0	0.546288	31738	4	0.483574	9935075	0.000000
318617904	24606	1262	3713.606892	31938	2	0.148456	32114	5	0.268674	9930123	0.000000
318637150	26412	1345	4595.769947	31847	0	0.435624	31798	0	0.300929	9925134	0.000000
318612345	25064	1298	3755.330088	31862	1	0.524715	31503	3	0.568341	9920191	0.000000
318599871	25638	1351	4508.119737	31871	1	0.063910	32093	4	0.262968	9915216	0.000000
318629443	26180	1288	3828.295466	31934	3	0.337890	31796	1	0.067961	9910204	0.000000
318622296	25909	1234	4442.199782	32011	1	0.197884	31853	5	0.259287	9905227	0.000000
318639969	26236	1347	3892.528730	31594	4	0.366651	31894	2	0.467823	9900215	0.000000
318582314	24617	1229	4369.379226	31621	3	0.516175	31751	3	0.260203	9895228	0.000000
318627012	27560	1402	3898.971558	31540	0	0.235592	31790	3	0.164547	9890178	0.000000
318628092	23791	1212	4374.498247	31846	0	0.324330	31835	1	0.712254	9885216	0.000000
318616802	27966	1387	3976.359818	31868	0	0.119624	31784	1	0.139518	9880289	0.000000
318598180	23778	1218	4289.332706	31914	2	0.034892	31728	3	0.233347	9875336	0.000000
318622822	27899	1393	4034.696599	31579	14	0.029572	32010	3	0.204888	9870369	0.000000
318602556	24146	1260	4186.817455	31960	0	0.208228	31755	1	0.242311	9865348	0.000000
318602502	27847	1419	4056.628646	31793	0	0.544516	31635	0	0.031244	9860379	0.000000
318617852	24363	1310	4243.608663	32020	9	0.236017	31672	0	0.273226	9855552	0.000000
318616916	27151	1348	4083.295763	32118	2	0.232785	31951	0	0.024929	9850508	0.000000
318617993	24816	1304	4192.718714	31905	2	0.199199	32030	2	0.251497	9845669	0.000000
318614989	27486	1450	4120.199701	32014	0	0.106549	31876	0	0.251810	9840819	0.000000
318614063	24547	1282	4117.160041	31996	8	0.274300	32007	1	0.054754	9835928	0.000000
318601936	27801	1400	4166.756610	31770	3	0.182475	31777	0	0.400380	9831028	0.000000
318608474	25005	1385	4128.872494	31917	0	0.075095	31866	1	0.147976	9826033	0.000000
318615479	27301	1403	4166.508092	31968	2	0.018278	32115	3	0.069091	9821242	0.000000
318611742	24795	1262	4124.667045	32101	1	0.565851	31725	1	0.368771	9816282	0.000000
318620000	27414	1459	4218.149073	31810	4	0.132462	31676	0	0.100209	9811304	0.000000
318609744	24132	1255	4116.233288	32007	2	0.305049	31850	0	0.200006	9806392	0.000000
[truncated: 163 more rows]
