# Supplementary material for: Large Variations in HIV-1 Viral Load Explained by Shifting-Mosaic Metapopulation Dynamics
Source: PLoS Biol. 2016 Oct 5;14(10):e1002567. doi: 10.1371/journal.pbio.1002567 (PMC5051940; doi:10.1371/journal.pbio.1002567)
Supplement: S1 Data — Each file gives the output from the simulations indicated by the filename: low migration (ms1, db432); high migration (ms1, db1); very high migration (ms10, db1); number of patches (np); reservoir (storage); no reservoir (nostorage); CTL immigration model (CTLimmig); CTL proliferation model (CTLprolif); β¯ (beta1, beta2, …). Within each file, there are 21 simulations for (k = 0,1,..,20), and data is output each day. For measures of synchrony, the final entry should be used. See Methods and S1 Simulation Code for further details. (ZIP) [file pbio.1002567.s002.zip › S1_Data/ms1_np10000_nostorage_noPD_CTLprolif_db1_beta11.tsv]

npatches	nstrain	runtime	dt	init_x	init_y	init_y_blood	init_z	init_S	beta0	beta1	beta2	beta3	mean_beta	B	d	delta	delta_blood	b[0]	mut	m	CTL	c	g	epsilon	k	het	lambda	rho	omega	x_max	patch.dyna	DELTA	A	VA
10000	1	100.000000	0.001000	21900	9499	5000000	0.001000	10000000	10.449728	5.658419	11.671404	5.992940	11	800000000	0.010000	1.000000	1.000000	80000	0.000050	0.004800	1	0.001000	1.000000	2.500000	0.000000	0.500000	0.000000	0.000000	0.000000	31872	0	10.000000	7.000000	1.000000
sus	inf	inf_blood	z	x[0]	y[0][0]	z[0]	x[1]	y[1][0]	z[1]	S[0]	synchrony
219000000	94990000	5000000	10.000000	21900	9499	0.001000	21900	9499	0.001000	10000000	0.000000
46017072	481583511	24370664	10000.000000	4429	48031	1.000000	7718	46203	1.000000	9995035	0.000000
37206871	602805568	30666365	10000.000000	3616	60339	1.000000	6290	58645	1.000000	9989961	0.000000
34654320	650747115	33165662	10000.000000	3328	65377	1.000000	5808	63478	1.000000	9984912	0.000000
33735148	669655930	34156527	10000.000000	3274	66501	1.000000	5750	65138	1.000000	9979979	0.000000
33393829	677091357	34549025	10000.000000	3349	67889	1.000000	5634	66126	1.000000	9974951	0.000000
33247903	680073226	34689167	10000.000000	3271	68351	1.000000	5503	66410	1.000000	9969860	0.000000
33201956	681244868	34747664	10000.000000	3253	67746	1.000000	5617	66831	1.000000	9964873	0.000000
33179813	681708729	34778039	10000.000000	3209	68324	1.000000	5535	66482	1.000000	9959812	0.000000
33175965	681839341	34788465	10000.000000	3228	68254	1.000000	5679	66306	1.000000	9954866	0.000000
33170447	681898280	34802675	10000.000000	3207	68234	1.000000	5561	66423	1.000000	9949826	0.000000
33151935	681955244	34788175	10000.000000	3159	68684	1.000000	5599	66417	1.000000	9944884	0.000000
33166682	681956841	34794630	10000.000000	3217	68056	1.000000	5467	66961	1.000000	9939904	0.000000
33167799	681959244	34793494	10000.000000	3200	68615	1.000000	5507	66477	1.000000	9934951	0.000000
33168061	681964967	34795818	10000.000000	3296	68266	1.000000	5561	67120	1.000000	9929871	0.000000
33168659	681956871	34791656	10000.000000	3252	68218	1.000000	5547	66619	1.000000	9924911	0.000000
33164642	681931772	34791308	10000.000000	3136	68473	1.000000	5671	66483	1.000000	9919962	0.000000
33171293	681929269	34791334	10000.000000	3173	68287	1.000000	5595	66579	1.000000	9914924	0.000000
33168790	681962113	34794672	10000.000000	3282	68323	1.000000	5562	66619	1.000000	9909977	0.000000
33166301	681964570	34790111	10000.000000	3231	68245	1.000000	5470	66948	1.000000	9904844	0.000000
33165658	681956428	34790922	10000.000000	3217	68088	1.000000	5559	66523	1.000000	9899784	0.000000
33167908	681950739	34786399	10000.000000	3149	68101	1.000000	5505	67048	1.000000	9894759	0.000000
33166075	681951410	34796607	10000.000000	3197	68245	1.000000	5642	66649	1.000000	9889826	0.000000
33161273	681967101	34803024	10000.000000	3231	67747	1.000000	5529	66666	1.000000	9884828	0.000000
33170095	681973204	34788617	10000.000000	3252	68209	1.000000	5574	66594	1.000000	9879861	0.000000
33166057	681981282	34789371	10000.000000	3322	67727	1.000000	5588	66698	1.000000	9874903	0.000000
33163895	681977500	34795998	10000.000000	3183	68393	1.000000	5731	66088	1.000000	9869848	0.000000
33165670	681958609	34796590	10000.000000	3191	68730	1.000000	5592	66831	1.000000	9864812	0.000000
33173720	681941129	34797998	10000.000000	3254	67752	1.000000	5693	66226	1.000000	9859931	0.000000
33161287	681963625	34787040	10000.000000	3280	68105	1.000000	5608	66031	1.000000	9855090	0.000000
33173706	681949880	34792205	10000.000000	3171	68275	1.000000	5614	66475	1.000000	9850223	0.000000
33170173	681938901	34801857	10000.000000	3292	68360	1.000000	5602	65996	1.000000	9845305	0.000000
33167352	681952897	34795137	10000.000000	3208	68577	1.000000	5576	66432	1.000000	9840268	0.000000
33169099	681944890	34790504	10000.000000	3181	68364	1.000000	5570	66766	1.000000	9835350	0.000000
33164718	681957947	34793775	10000.000000	3226	68559	1.000000	5629	66553	1.000000	9830407	0.000000
33176079	681933015	34793624	10000.000000	3241	67335	1.000000	5523	66494	1.000000	9825524	0.000000
33163878	681943114	34794103	10000.000000	3207	68318	1.000000	5606	66691	1.000000	9820564	0.000000
33161874	681947261	34794428	10000.000000	3201	68234	1.000000	5524	66643	1.000000	9815639	0.000000
33167522	681958943	34793205	10000.000000	3174	68448	1.000000	5494	66755	1.000000	9810688	0.000000
33164375	681938370	34788730	10000.000000	3280	68255	1.000000	5551	66353	1.000000	9805785	0.000000
33166675	681941916	34798755	10000.000000	3188	68217	1.000000	5619	66677	1.000000	9800943	-1.#IND00
33157858	681945952	34789386	10000.000000	3221	68068	1.000000	5614	66558	1.000000	9796064	-0.025600
33174751	681944728	34782788	10000.000000	3198	68540	1.000000	5627	66867	1.000000	9791176	-0.005062
33161266	681935563	34793285	10000.000000	3155	68209	1.000000	5570	66955	1.000000	9786224	-0.008115
33165211	681970341	34799336	10000.000000	3254	67969	1.000000	5620	67084	1.000000	9781344	-0.008187
33161657	681976377	34799571	10000.000000	3158	68170	1.000000	5666	66304	1.000000	9776529	-0.008523
33165614	681965138	34794599	10000.000000	3215	68664	1.000000	5573	66713	1.000000	9771662	-0.006164
33161225	681954823	34794555	10000.000000	3232	68431	1.000000	5551	66371	1.000000	9766782	-0.005562
33166991	681948928	34789051	10000.000000	3191	68419	1.000000	5607	66207	1.000000	9761897	-0.004574
33161547	681934324	34806408	10000.000000	3180	68288	1.000000	5597	66486	1.000000	9757101	-0.002932
33167084	681949674	34794920	10000.000000	3274	68059	1.000000	5569	66408	1.000000	9752245	-0.000100
33172909	681955453	34798054	10000.000000	3206	68320	1.000000	5560	66570	1.000000	9747278	-0.001575
33170369	681959354	34790743	10000.000000	3180	68444	1.000000	5571	66684	1.000000	9742334	-0.001114
33166804	681957786	34790829	10000.000000	3240	68400	1.000000	5716	66234	1.000000	9737545	-0.000174
33160495	681968519	34793625	10000.000000	3211	68907	1.000000	5628	67011	1.000000	9732697	-0.000036
33166583	681950569	34798665	10000.000000	3176	68228	1.000000	5611	66437	1.000000	9727702	-0.000470
33172408	681928453	34798794	10000.000000	3139	68440	1.000000	5533	66503	1.000000	9722900	-0.000924
33160026	681961911	34793666	10000.000000	3187	68319	1.000000	5610	66635	1.000000	9718079	-0.000477
33161501	681930072	34799159	10000.000000	3131	68668	1.000000	5581	66513	1.000000	9713153	-0.000843
33161097	681962742	34789474	10000.000000	3188	68259	1.000000	5477	66720	1.000000	9708223	-0.001959
33169549	681944312	34787749	10000.000000	3204	68021	1.000000	5474	67107	1.000000	9703441	-0.002411
33163676	681966188	34785476	10000.000000	3229	68163	1.000000	5599	66720	1.000000	9698415	-0.002205
33156019	681981282	34807396	10000.000000	3281	67955	1.000000	5552	66318	1.000000	9693580	-0.002064
33165729	681953538	34801440	10000.000000	3244	68366	1.000000	5472	66527	1.000000	9688656	-0.002439
33171735	681948097	34795665	10000.000000	3142	68160	1.000000	5597	66403	1.000000	9683735	-0.003072
33163211	681941742	34802016	10000.000000	3244	68236	1.000000	5593	66574	1.000000	9678887	-0.002709
33173390	681942024	34791344	10000.000000	3273	67853	1.000000	5567	66522	1.000000	9674026	-0.002442
33163503	681925139	34787761	10000.000000	3191	68101	1.000000	5607	66660	1.000000	9669225	-0.002031
33165897	681947841	34798498	10000.000000	3174	67844	1.000000	5535	66618	1.000000	9664366	-0.002821
33173268	681934086	34793850	10000.000000	3265	68240	1.000000	5528	66563	1.000000	9659495	-0.003062
33173666	681958857	34782417	10000.000000	3293	68460	1.000000	5592	66432	1.000000	9654648	-0.002779
33171718	681910965	34792401	10000.000000	3239	68126	1.000000	5552	66578	1.000000	9649848	-0.002762
33169368	681943085	34795454	10000.000000	3151	68186	1.000000	5714	65963	1.000000	9645031	-0.002745
33168510	681949997	34797948	10000.000000	3161	68461	1.000000	5570	66191	1.000000	9640260	-0.003630
33161465	681969978	34799138	10000.000000	3191	67969	1.000000	5639	66513	1.000000	9635352	-0.003646
33170045	681961486	34795989	10000.000000	3282	68340	1.000000	5674	66264	1.000000	9630541	-0.003703
33163259	681947543	34793594	10000.000000	3228	68489	1.000000	5691	66646	1.000000	9625775	-0.003127
33167553	681921035	34791795	10000.000000	3206	67997	1.000000	5602	66543	1.000000	9620968	-0.002919
33159046	681952001	34795443	10000.000000	3207	68287	1.000000	5613	66646	1.000000	9616095	-0.002568
33168139	681951267	34786861	10000.000000	3275	68033	1.000000	5597	66625	1.000000	9611325	-0.002627
33164350	681941109	34794002	10000.000000	3158	68161	1.000000	5568	66096	1.000000	9606568	-0.002352
33163193	681969371	34796824	10000.000000	3246	68410	1.000000	5551	66199	1.000000	9601841	-0.002212
33160016	681968423	34794665	10000.000000	3273	67849	1.000000	5561	66630	1.000000	9597118	-0.002077
33166619	681961970	34791329	10000.000000	3288	67912	1.000000	5603	66499	1.000000	9592319	-0.001420
33160148	681971219	34801607	10000.000000	3233	67888	1.000000	5541	66653	1.000000	9587557	-0.001417
33162970	681983006	34796204	10000.000000	3248	68145	1.000000	5510	66359	1.000000	9582741	-0.001413
33160984	681993020	34788858	10000.000000	3193	68210	1.000000	5596	66540	1.000000	9577977	-0.001678
33158870	681962526	34793097	10000.000000	3208	68249	1.000000	5593	66520	1.000000	9573097	-0.001865
33162561	681967569	34796637	10000.000000	3228	67890	1.000000	5496	66686	1.000000	9568265	-0.001562
33171935	681946871	34795190	10000.000000	3198	68145	1.000000	5557	66112	1.000000	9563517	-0.001450
33167686	681962077	34792701	10000.000000	3130	68315	1.000000	5720	66766	1.000000	9558666	-0.001372
33162048	681966010	34795970	10000.000000	3151	68578	1.000000	5515	66822	1.000000	9553775	-0.001344
33162866	681966063	34780987	10000.000000	3198	68245	1.000000	5548	66330	1.000000	9549097	-0.001589
33164883	681986296	34792699	10000.000000	3264	68382	1.000000	5610	66565	1.000000	9544334	-0.001618
33164490	681959118	34789622	10000.000000	3248	68254	1.000000	5621	66847	1.000000	9539622	-0.001772
33162823	681973861	34792983	10000.000000	3173	68546	1.000000	5549	66614	1.000000	9534934	-0.001427
33165657	681955649	34785106	10000.000000	3233	68138	1.000000	5562	66796	1.000000	9530218	-0.001260
33165437	681968078	34798517	10000.000000	3257	68084	1.000000	5569	66695	1.000000	9525535	-0.001587
33160155	681968436	34788134	10000.000000	3242	68358	1.000000	5646	66677	1.000000	9520735	-0.001664
33161070	681980074	34802304	10000.000000	3225	68084	1.000000	5667	66487	1.000000	9515862	-0.001808
npatches	nstrain	runtime	dt	init_x	init_y	init_y_blood	init_z	init_S	beta0	beta1	beta2	beta3	mean_beta	B	d	delta	delta_blood	b[0]	mut	m	CTL	c	g	epsilon	k	het	lambda	rho	omega	x_max	patch.dyna	DELTA	A	VA
10000	1	100.000000	0.001000	21900	9499	5000000	0.001000	10000000	13.348644	12.919827	8.733227	13.080831	11	800000000	0.010000	1.000000	1.000000	80000	0.000050	0.004800	1	0.001000	1.000000	2.500000	1.000000	0.500000	0.000000	0.000000	0.000000	31872	0	10.000000	7.000000	1.000000
sus	inf	inf_blood	z	x[0]	y[0][0]	z[0]	x[1]	y[1][0]	z[1]	S[0]	synchrony
219000000	94990000	5000000	10.000000	21900	9499	0.001000	21900	9499	0.001000	10000000	0.000000
68591020	292820683	14900566	10000.000000	5296	30290	1.000000	5510	29722	1.000000	9994888	0.000000
65215967	308082938	15706943	10000.000000	5141	31323	1.000000	5253	31448	1.000000	9989790	0.000000
64722827	310503762	15838092	10000.000000	5020	31914	1.000000	5369	31410	1.000000	9984831	0.000000
64663644	310870520	15861955	10000.000000	4952	32064	1.000000	5135	31555	1.000000	9979777	0.000000
64645681	310956794	15866312	10000.000000	5102	31771	1.000000	5118	31920	1.000000	9974789	0.000000
64652392	310937809	15868660	10000.000000	5036	32073	1.000000	5167	31944	1.000000	9969856	0.000000
64644456	310956148	15863035	10000.000000	5009	31875	1.000000	5248	31541	1.000000	9964783	0.000000
64641781	310958545	15861372	10000.000000	5040	31963	1.000000	5200	31717	1.000000	9959814	0.000000
64650631	310927121	15865158	10000.000000	4993	31760	1.000000	5351	31369	1.000000	9954840	0.000000
64665770	310917719	15865091	10000.000000	5022	32084	1.000000	5346	31415	1.000000	9949899	0.000000
64659109	310936194	15863955	10000.000000	4979	32014	1.000000	5207	32070	1.000000	9944859	0.000000
64645884	310933675	15871911	10000.000000	5029	31718	1.000000	5149	31721	1.000000	9939906	0.000000
64630736	310943548	15866185	10000.000000	5074	31729	1.000000	5121	32059	1.000000	9934976	0.000000
64642542	310933810	15861620	10000.000000	5062	31835	1.000000	5215	31897	1.000000	9930046	0.000000
64650023	310944004	15861288	10000.000000	5025	31768	1.000000	5193	31859	1.000000	9925012	0.000000
64638156	310956005	15862515	10000.000000	5165	31505	1.000000	5211	31719	1.000000	9920059	0.000000
64654893	310932429	15857045	10000.000000	5032	32159	1.000000	5226	31596	1.000000	9915191	0.000000
64642171	310957990	15865000	10000.000000	5147	31671	1.000000	5155	31959	1.000000	9910210	0.000000
64654652	310916873	15870471	10000.000000	4981	32026	1.000000	5249	31717	1.000000	9905236	0.000000
64645367	310934840	15864625	10000.000000	4949	32017	1.000000	5169	32267	1.000000	9900360	0.000000
64646954	310922195	15873642	10000.000000	4976	31866	1.000000	5150	31764	1.000000	9895422	0.000000
64651344	310931055	15860974	10000.000000	5037	32201	1.000000	5196	32029	1.000000	9890513	0.000000
64654424	310935650	15852923	10000.000000	5063	31829	1.000000	5175	32229	1.000000	9885378	0.000000
64642260	310952977	15860420	10000.000000	5074	31954	1.000000	5178	31733	1.000000	9880426	0.000000
64646922	310941004	15859231	10000.000000	5019	31836	1.000000	5261	31907	1.000000	9875487	0.000000
64646757	310936341	15857868	10000.000000	5039	31953	1.000000	5238	31855	1.000000	9870630	0.000000
64650160	310947283	15865385	10000.000000	5052	31754	1.000000	5106	31902	1.000000	9865705	0.000000
64644907	310948014	15867228	10000.000000	5021	31702	1.000000	5223	31665	1.000000	9860888	0.000000
64645462	310947198	15858176	10000.000000	5139	31934	1.000000	5236	31720	1.000000	9855871	0.000000
64655992	310938911	15860663	10000.000000	5075	31966	1.000000	5262	31557	1.000000	9850933	0.000000
64639800	310958414	15861129	10000.000000	4998	32094	1.000000	5162	31880	1.000000	9845991	0.000000
64659997	310927673	15868297	10000.000000	5041	31787	1.000000	5214	31757	1.000000	9841089	0.000000
64650301	310934419	15868703	10000.000000	5063	31873	1.000000	5240	31818	1.000000	9836174	0.000000
64653763	310927142	15864632	10000.000000	4971	31894	1.000000	5130	32120	1.000000	9831348	0.000000
64654985	310903078	15861149	10000.000000	5050	31719	1.000000	5157	31745	1.000000	9826609	0.000000
64653242	310945858	15866832	10000.000000	5117	31626	1.000000	5170	31883	1.000000	9821691	0.000000
64641828	310933570	15862531	10000.000000	4963	31857	1.000000	5177	31719	1.000000	9816804	0.000000
64643994	310925495	15856171	10000.000000	4944	32108	1.000000	5166	31865	1.000000	9811914	0.000000
64663762	310924728	15862508	10000.000000	5107	31780	1.000000	5158	31922	1.000000	9807067	0.000000
64658914	310917747	15867748	10000.000000	5004	31974	1.000000	5208	31682	1.000000	9802231	-1.#IND00
64645546	310948688	15859292	10000.000000	5168	31810	1.000000	5137	31630	1.000000	9797257	-0.025600
64647624	310963475	15867378	10000.000000	5057	31782	1.000000	5148	31878	1.000000	9792298	-0.013469
64649450	310965482	15862237	10000.000000	5057	31818	1.000000	5273	31865	1.000000	9787441	-0.009931
64646530	310946100	15864643	10000.000000	5106	31813	1.000000	5121	31910	1.000000	9782583	-0.019238
64651976	310929015	15866407	10000.000000	4978	31712	1.000000	5263	31649	1.000000	9777641	-0.023926
64652194	310926382	15869294	10000.000000	5054	31423	1.000000	5243	31617	1.000000	9772843	-0.026892
64660582	310896199	15864713	10000.000000	5074	31829	1.000000	5239	31594	1.000000	9767870	-0.020546
64649567	310932873	15867744	10000.000000	5031	31744	1.000000	5259	31887	1.000000	9763056	-0.016257
64638251	310961331	15854146	10000.000000	4971	32178	1.000000	5125	31638	1.000000	9758137	-0.014299
64652395	310939073	15857435	10000.000000	5147	31657	1.000000	5219	31735	1.000000	9753292	-0.014397
64645021	310946859	15860824	10000.000000	4923	31856	1.000000	5000	32143	1.000000	9748393	-0.012993
64660227	310912073	15857143	10000.000000	5096	31981	1.000000	5153	31722	1.000000	9743506	-0.010445
64652404	310950733	15872235	10000.000000	5045	32006	1.000000	5299	31307	1.000000	9738674	-0.010532
64647503	310961176	15859926	10000.000000	4991	32087	1.000000	5133	31771	1.000000	9733818	-0.008362
64647531	310933058	15866514	10000.000000	5033	31804	1.000000	5180	31701	1.000000	9728976	-0.007648
64646942	310935707	15865742	10000.000000	4993	31839	1.000000	5171	31902	1.000000	9724179	-0.007526
64658764	310912490	15864765	10000.000000	5056	32007	1.000000	5196	31461	1.000000	9719412	-0.007766
64652870	310905700	15862969	10000.000000	5023	31825	1.000000	5177	31820	1.000000	9714720	-0.006680
64656710	310891960	15869674	10000.000000	4993	31951	1.000000	5178	31869	1.000000	9709950	-0.010543
64639136	310954913	15873524	10000.000000	5139	31741	1.000000	5282	31682	1.000000	9705137	-0.009295
64653015	310931893	15865437	10000.000000	5065	31765	1.000000	5222	31580	1.000000	9700125	-0.009151
64661867	310900923	15865248	10000.000000	5012	31733	1.000000	5228	31983	1.000000	9695281	-0.009388
64645618	310946357	15866352	10000.000000	5075	31853	1.000000	5240	31923	1.000000	9690374	-0.008405
64646933	310949929	15869159	10000.000000	5049	32004	1.000000	5201	31807	1.000000	9685385	-0.004569
64649861	310929567	15863467	10000.000000	4985	31836	1.000000	5208	31819	1.000000	9680458	-0.004190
64653154	310915985	15862085	10000.000000	5130	31453	1.000000	5157	32055	1.000000	9675519	-0.004178
64661283	310913666	15865957	10000.000000	5029	32117	1.000000	5266	31760	1.000000	9670731	-0.003537
64649045	310917726	15865193	10000.000000	5074	31843	1.000000	5189	31696	1.000000	9665934	-0.003484
64650928	310914399	15866825	10000.000000	4972	32037	1.000000	5250	31768	1.000000	9661056	-0.003575
64662671	310912079	15863721	10000.000000	5036	31789	1.000000	5202	31891	1.000000	9656268	-0.003757
64644539	310936099	15867234	10000.000000	5062	31666	1.000000	5209	31852	1.000000	9651489	-0.002504
64652703	310928123	15862856	10000.000000	5051	31831	1.000000	5237	31553	1.000000	9646699	-0.002493
64652906	310904850	15860233	10000.000000	5091	32085	1.000000	5121	32084	1.000000	9641937	-0.002348
64648994	310922951	15868111	10000.000000	5084	31958	1.000000	5077	32124	1.000000	9637073	-0.002577
64654061	310942603	15869783	10000.000000	4995	31901	1.000000	5155	31703	1.000000	9632352	-0.002666
64638951	310953110	15867136	10000.000000	5058	31951	1.000000	5176	31945	1.000000	9627530	-0.002140
64644463	310946655	15868997	10000.000000	4971	31919	1.000000	5219	31672	1.000000	9622759	-0.001782
64656049	310925172	15863552	10000.000000	5022	32100	1.000000	5159	31828	1.000000	9617831	-0.002977
64648453	310936792	15871848	10000.000000	5082	31888	1.000000	5297	31439	1.000000	9612953	-0.002721
64649051	310946999	15863057	10000.000000	4990	31933	1.000000	5118	31762	1.000000	9608137	-0.003188
64651681	310931216	15864679	10000.000000	4985	32206	1.000000	5165	31888	1.000000	9603439	-0.003163
64650698	310959532	15861088	10000.000000	5083	31651	1.000000	5267	31762	1.000000	9598644	-0.002961
64659872	310925373	15863565	10000.000000	5003	32137	1.000000	5286	31707	1.000000	9593727	-0.002910
64654729	310931727	15867603	10000.000000	5010	31975	1.000000	5156	31873	1.000000	9588996	-0.003395
64638278	310913720	15862898	10000.000000	5104	32047	1.000000	5119	31931	1.000000	9584137	-0.003193
64646365	310926165	15863441	10000.000000	5030	32009	1.000000	5194	31889	1.000000	9579355	-0.003006
64653537	310929225	15865499	10000.000000	4992	32214	1.000000	5244	31934	1.000000	9574563	-0.002106
64633283	310946501	15867097	10000.000000	5058	32054	1.000000	5238	31924	1.000000	9569679	-0.001382
64655879	310936871	15868555	10000.000000	5092	31657	1.000000	5237	31746	1.000000	9564900	-0.002738
64652284	310948739	15862285	10000.000000	5069	31746	1.000000	5275	31817	1.000000	9560090	-0.002595
64638145	310959537	15863389	10000.000000	5032	31855	1.000000	5272	32083	1.000000	9555214	-0.002454
64646721	310924036	15866361	10000.000000	5138	31740	1.000000	5214	31628	1.000000	9550331	-0.002408
64645452	310936983	15861814	10000.000000	5067	31872	1.000000	5209	31725	1.000000	9545515	-0.002042
64644005	310938915	15867385	10000.000000	4988	32092	1.000000	5211	31540	1.000000	9540561	-0.002070
64652932	310927338	15862378	10000.000000	5017	32244	1.000000	5207	31777	1.000000	9535705	-0.002175
64641573	310942573	15869530	10000.000000	5032	31726	1.000000	5142	31969	1.000000	9530985	-0.001550
64638793	310945123	15864287	10000.000000	4991	31748	1.000000	5160	32067	1.000000	9526214	-0.001548
64641925	310925248	15869348	10000.000000	4961	32003	1.000000	5214	31680	1.000000	9521475	-0.001600
64655869	310921722	15863727	10000.000000	5046	31935	1.000000	5273	31809	1.000000	9516654	-0.001740
npatches	nstrain	runtime	dt	init_x	init_y	init_y_blood	init_z	init_S	beta0	beta1	beta2	beta3	mean_beta	B	d	delta	delta_blood	b[0]	mut	m	CTL	c	g	epsilon	k	het	lambda	rho	omega	x_max	patch.dyna	DELTA	A	VA
10000	1	100.000000	0.001000	21900	9499	5000000	0.001000	10000000	7.924600	13.115738	12.323772	6.468347	11	800000000	0.010000	1.000000	1.000000	80000	0.000050	0.004800	1	0.001000	1.000000	2.500000	2.000000	0.500000	0.000000	0.000000	0.000000	31872	0	10.000000	7.000000	1.000000
sus	inf	inf_blood	z	x[0]	y[0][0]	z[0]	x[1]	y[1][0]	z[1]	S[0]	synchrony
219000000	94990000	5000000	10.000000	21900	9499	0.001000	21900	9499	0.001000	10000000	0.000000
94000822	187234634	9567745	10000.000000	11598	17656	1.000000	7534	19609	1.000000	9994982	0.000000
95261031	183930700	9384212	10000.000000	11804	17673	1.000000	7680	19265	1.000000	9989998	0.000000
95378407	183735399	9374849	10000.000000	11758	17236	1.000000	7712	19340	1.000000	9985016	0.000000
95373695	183756414	9377316	10000.000000	11693	17348	1.000000	7776	19010	1.000000	9979889	0.000000
95384126	183724442	9372889	10000.000000	11592	17467	1.000000	7670	19164	1.000000	9975083	0.000000
95384587	183729961	9364373	10000.000000	11702	17285	1.000000	7758	19073	1.000000	9970167	0.000000
95369074	183748767	9372479	10000.000000	11750	17318	1.000000	7626	19367	1.000000	9965108	0.000000
95373978	183737076	9373422	10000.000000	11817	17355	1.000000	7676	19360	1.000000	9960164	0.000000
95359212	183757564	9372102	10000.000000	11579	17608	1.000000	7786	19247	1.000000	9955217	0.000000
95374015	183754898	9374307	10000.000000	11518	17599	1.000000	7756	18898	1.000000	9950271	0.000000
95386328	183718717	9372236	10000.000000	11665	17450	1.000000	7806	19027	1.000000	9945176	0.000000
95378716	183760414	9375004	10000.000000	11584	17652	1.000000	7641	19410	1.000000	9940150	0.000000
95349695	183768689	9379921	10000.000000	11852	17345	1.000000	7729	19079	1.000000	9935158	0.000000
95377609	183745467	9373799	10000.000000	11742	17391	1.000000	7638	18943	1.000000	9930207	0.000000
95373087	183752077	9375622	10000.000000	11822	17499	1.000000	7694	19124	1.000000	9925263	0.000000
95371923	183735067	9378294	10000.000000	11703	17439	1.000000	7642	19168	1.000000	9920245	0.000000
95371188	183748165	9375922	10000.000000	11754	17622	1.000000	7720	18930	1.000000	9915282	0.000000
95384869	183734081	9366036	10000.000000	11626	17483	1.000000	7671	19107	1.000000	9910354	0.000000
95373901	183753331	9375750	10000.000000	11831	17326	1.000000	7763	19023	1.000000	9905467	0.000000
95377516	183736300	9371952	10000.000000	11652	17582	1.000000	7675	19215	1.000000	9900590	0.000000
95373470	183754150	9373363	10000.000000	11817	17076	1.000000	7589	19343	1.000000	9895786	0.000000
95377617	183736632	9372749	10000.000000	11687	17355	1.000000	7603	19453	1.000000	9890895	0.000000
95372895	183752266	9378169	10000.000000	11875	17226	1.000000	7628	19426	1.000000	9885977	0.000000
95372355	183759481	9376183	10000.000000	11727	17389	1.000000	7637	19309	1.000000	9881162	0.000000
95387796	183753395	9371914	10000.000000	11659	17574	1.000000	7600	19326	1.000000	9876229	0.000000
95391687	183718599	9371430	10000.000000	11827	17306	1.000000	7524	19338	1.000000	9871315	0.000000
95375647	183730469	9370657	10000.000000	11530	17628	1.000000	7700	19283	1.000000	9866322	0.000000
95374601	183741866	9376563	10000.000000	11701	17503	1.000000	7769	18895	1.000000	9861357	0.000000
95362054	183759165	9374544	10000.000000	11803	17419	1.000000	7601	19320	1.000000	9856379	0.000000
95379365	183721933	9374514	10000.000000	11609	17453	1.000000	7693	19358	1.000000	9851414	0.000000
95386718	183714824	9375407	10000.000000	11815	17182	1.000000	7848	18887	1.000000	9846483	0.000000
95386181	183745820	9376815	10000.000000	11921	17258	1.000000	7628	19329	1.000000	9841571	0.000000
95382183	183739309	9371765	10000.000000	11804	17402	1.000000	7541	19432	1.000000	9836552	0.000000
95394526	183723260	9383581	10000.000000	11650	17369	1.000000	7641	19303	1.000000	9831527	0.000000
95369657	183751894	9374351	10000.000000	11622	17429	1.000000	7775	19012	1.000000	9826522	0.000000
95373571	183748904	9376877	10000.000000	11752	17447	1.000000	7786	19077	1.000000	9821701	0.000000
95376142	183751708	9371002	10000.000000	11605	17568	1.000000	7695	19271	1.000000	9816784	0.000000
95375169	183740064	9375242	10000.000000	11687	17512	1.000000	7568	19342	1.000000	9811806	0.000000
95379094	183751651	9369142	10000.000000	11914	17165	1.000000	7576	19143	1.000000	9806895	0.000000
95378019	183733554	9375708	10000.000000	11894	17240	1.000000	7703	19085	1.000000	9802113	-1.#IND00
95376685	183728094	9374121	10000.000000	11517	17550	1.000000	7718	19096	1.000000	9797390	0.078400
95379920	183729772	9374593	10000.000000	11688	17215	1.000000	7595	19197	1.000000	9792601	0.030638
95377766	183743199	9379525	10000.000000	11811	17317	1.000000	7646	19506	1.000000	9787722	0.016605
95383014	183724866	9379276	10000.000000	11694	17732	1.000000	7669	19323	1.000000	9782904	0.012405
95363369	183778426	9377359	10000.000000	11716	17377	1.000000	7662	19183	1.000000	9777958	0.009258
95364689	183750776	9376422	10000.000000	11731	17287	1.000000	7714	19209	1.000000	9773021	0.003688
95373960	183734864	9367392	10000.000000	11741	17548	1.000000	7627	19146	1.000000	9768173	-0.003535
95377741	183733820	9371330	10000.000000	11934	17152	1.000000	7725	19208	1.000000	9763360	-0.002235
95393378	183746387	9376105	10000.000000	11612	17584	1.000000	7679	19383	1.000000	9758408	-0.003646
95375832	183720401	9373207	10000.000000	11811	17198	1.000000	7631	18987	1.000000	9753570	-0.002639
95374647	183766777	9374702	10000.000000	11657	17530	1.000000	7603	19191	1.000000	9748691	-0.005063
95376745	183733971	9376402	10000.000000	11709	17545	1.000000	7760	19103	1.000000	9743837	-0.003889
95380110	183747924	9375780	10000.000000	11635	17376	1.000000	7748	18930	1.000000	9739010	-0.003533
95375424	183746113	9374800	10000.000000	11841	17175	1.000000	7693	19466	1.000000	9734141	-0.003934
95377442	183752920	9371632	10000.000000	11706	17188	1.000000	7638	19435	1.000000	9729239	-0.003628
95384724	183742945	9373562	10000.000000	11809	17477	1.000000	7652	19453	1.000000	9724327	-0.003249
95378149	183733410	9371438	10000.000000	11737	17190	1.000000	7655	19349	1.000000	9719468	-0.006914
95371160	183740827	9376525	10000.000000	11720	17754	1.000000	7717	19101	1.000000	9714571	-0.006477
95365869	183750289	9375120	10000.000000	11522	17852	1.000000	7589	19202	1.000000	9709754	-0.006342
95366278	183750148	9372181	10000.000000	11733	17334	1.000000	7625	19396	1.000000	9704890	-0.005929
95386435	183731064	9368938	10000.000000	11680	17467	1.000000	7843	18998	1.000000	9700019	-0.005357
95371427	183760560	9376599	10000.000000	11675	17450	1.000000	7567	19382	1.000000	9695086	-0.005046
95372811	183753125	9375648	10000.000000	11631	17564	1.000000	7655	19280	1.000000	9690246	-0.004570
95384483	183730520	9376372	10000.000000	11685	17334	1.000000	7643	19379	1.000000	9685363	-0.003759
95377839	183741927	9375778	10000.000000	11731	17391	1.000000	7647	19367	1.000000	9680492	-0.002966
95384815	183731574	9378782	10000.000000	11802	17328	1.000000	7541	19500	1.000000	9675745	-0.002963
95385279	183726429	9371453	10000.000000	11566	17537	1.000000	7606	19262	1.000000	9670983	-0.002137
95377446	183749269	9371644	10000.000000	11606	17374	1.000000	7655	19177	1.000000	9666199	-0.002221
95378586	183745654	9373382	10000.000000	11687	17341	1.000000	7630	19244	1.000000	9661353	-0.002109
95387997	183734441	9376750	10000.000000	11626	17193	1.000000	7612	19544	1.000000	9656405	-0.002102
95391609	183714609	9373318	10000.000000	11705	17583	1.000000	7545	19245	1.000000	9651542	-0.002771
95367010	183762597	9371305	10000.000000	11716	17148	1.000000	7714	19038	1.000000	9646733	-0.002479
95377027	183737998	9372832	10000.000000	11681	17521	1.000000	7877	18939	1.000000	9641954	-0.002164
95379843	183745958	9372238	10000.000000	11804	17431	1.000000	7656	19270	1.000000	9637176	-0.002733
95378193	183745406	9375745	10000.000000	11795	17219	1.000000	7617	19621	1.000000	9632362	-0.002708
95383708	183729829	9375820	10000.000000	11877	17301	1.000000	7755	19186	1.000000	9627469	-0.002554
95378629	183738664	9372728	10000.000000	11642	17507	1.000000	7750	19075	1.000000	9622592	-0.002535
95376697	183735994	9373437	10000.000000	11524	17383	1.000000	7669	19077	1.000000	9617828	-0.002586
95371958	183740740	9375729	10000.000000	11584	17558	1.000000	7683	19420	1.000000	9612976	-0.003111
95384580	183738281	9377118	10000.000000	11543	17565	1.000000	7723	19375	1.000000	9608241	-0.003887
95385654	183730780	9373553	10000.000000	11675	17617	1.000000	7698	19145	1.000000	9603443	-0.003919
95382113	183747483	9373753	10000.000000	11720	17368	1.000000	7739	19249	1.000000	9598686	-0.003712
95381020	183726865	9375350	10000.000000	11661	17461	1.000000	7687	19236	1.000000	9593891	-0.003482
95372805	183766186	9376314	10000.000000	11701	17520	1.000000	7780	19162	1.000000	9589182	-0.003523
95368127	183759604	9375740	10000.000000	11626	17584	1.000000	7580	19345	1.000000	9584407	-0.002417
95379865	183729088	9372244	10000.000000	11648	17425	1.000000	7686	18980	1.000000	9579460	-0.002490
95391415	183730677	9374922	10000.000000	11621	17572	1.000000	7753	19139	1.000000	9574727	-0.002499
95390395	183707879	9368710	10000.000000	11837	17223	1.000000	7680	19197	1.000000	9569990	-0.002614
95383306	183729584	9373661	10000.000000	11874	17247	1.000000	7707	19484	1.000000	9565154	-0.002916
95385130	183745634	9371691	10000.000000	11841	17241	1.000000	7732	19308	1.000000	9560467	-0.002771
95365218	183745776	9377043	10000.000000	11586	17539	1.000000	7639	19471	1.000000	9555545	-0.002651
95374760	183736916	9372190	10000.000000	11790	17353	1.000000	7803	19139	1.000000	9550638	-0.002474
95390612	183726158	9374792	10000.000000	11562	17645	1.000000	7580	19240	1.000000	9545830	-0.002754
95376033	183744754	9372359	10000.000000	11602	17568	1.000000	7755	19080	1.000000	9541113	-0.002756
95363175	183773032	9376254	10000.000000	11703	17372	1.000000	7639	19169	1.000000	9536365	-0.002122
95373477	183740776	9368447	10000.000000	11634	17378	1.000000	7679	19185	1.000000	9531572	-0.001674
95368536	183740134	9375209	10000.000000	11710	17269	1.000000	7714	19119	1.000000	9526773	-0.001617
95365988	183761759	9375932	10000.000000	11772	17308	1.000000	7715	19180	1.000000	9522022	-0.001280
95382952	183753014	9375343	10000.000000	11707	17312	1.000000	7769	19191	1.000000	9517237	-0.000735
npatches	nstrain	runtime	dt	init_x	init_y	init_y_blood	init_z	init_S	beta0	beta1	beta2	beta3	mean_beta	B	d	delta	delta_blood	b[0]	mut	m	CTL	c	g	epsilon	k	het	lambda	rho	omega	x_max	patch.dyna	DELTA	A	VA
10000	1	100.000000	0.001000	21900	9499	5000000	0.001000	10000000	6.637866	11.476742	12.060575	10.411264	11	800000000	0.010000	1.000000	1.000000	80000	0.000050	0.004800	1	0.001000	1.000000	2.500000	3.000000	0.500000	0.000000	0.000000	0.000000	31872	0	10.000000	7.000000	1.000000
sus	inf	inf_blood	z	x[0]	y[0][0]	z[0]	x[1]	y[1][0]	z[1]	S[0]	synchrony
219000000	94990000	5000000	10.000000	21900	9499	0.001000	21900	9499	0.001000	10000000	0.000000
121649588	123434642	6314889	10000.000000	16687	10545	1.000000	11103	12899	1.000000	9994946	0.000000
125956676	119340823	6088703	10000.000000	17130	10246	1.000000	11460	12452	1.000000	9990035	0.000000
125969556	119425214	6094416	10000.000000	17298	10118	1.000000	11540	12340	1.000000	9984991	0.000000
125947901	119468443	6093561	10000.000000	17353	10255	1.000000	11520	12435	1.000000	9980000	0.000000
125968396	119437356	6095670	10000.000000	17207	10375	1.000000	11648	12356	1.000000	9975010	0.000000
125961956	119428413	6094227	10000.000000	17462	10095	1.000000	11463	12335	1.000000	9970037	0.000000
125977494	119417491	6096933	10000.000000	17277	10039	1.000000	11396	12318	1.000000	9964966	0.000000
125962809	119442003	6092481	10000.000000	17349	9981	1.000000	11573	12369	1.000000	9959930	0.000000
125966093	119441949	6093904	10000.000000	17331	9984	1.000000	11472	12118	1.000000	9955007	0.000000
125967044	119454598	6093870	10000.000000	17169	10362	1.000000	11480	12384	1.000000	9949942	0.000000
125960510	119437912	6092533	10000.000000	17181	10106	1.000000	11395	12645	1.000000	9944946	0.000000
125991291	119421881	6091908	10000.000000	17346	10018	1.000000	11584	12333	1.000000	9940092	0.000000
125966756	119431375	6090481	10000.000000	17422	10042	1.000000	11617	12092	1.000000	9935107	0.000000
125970081	119432410	6099014	10000.000000	17376	10027	1.000000	11334	12550	1.000000	9930058	0.000000
125972718	119418188	6092298	10000.000000	17515	10154	1.000000	11478	12370	1.000000	9925141	0.000000
125964734	119436941	6093928	10000.000000	17191	10071	1.000000	11626	12316	1.000000	9920151	0.000000
125958568	119443217	6093434	10000.000000	17312	10249	1.000000	11377	12660	1.000000	9915227	0.000000
125958035	119448279	6093246	10000.000000	17313	10099	1.000000	11460	12355	1.000000	9910236	0.000000
125973133	119427794	6097427	10000.000000	17300	10025	1.000000	11380	12594	1.000000	9905233	0.000000
125958291	119425012	6090383	10000.000000	17177	10299	1.000000	11567	12161	1.000000	9900240	0.000000
125972525	119426719	6094694	10000.000000	17318	10072	1.000000	11397	12578	1.000000	9895320	0.000000
125977388	119424717	6090259	10000.000000	17296	10096	1.000000	11397	12234	1.000000	9890468	0.000000
125963543	119432244	6093746	10000.000000	17453	10029	1.000000	11453	12530	1.000000	9885418	0.000000
125966359	119436196	6091313	10000.000000	17217	10199	1.000000	11543	12284	1.000000	9880544	0.000000
125989148	119408212	6094822	10000.000000	17375	10036	1.000000	11455	12297	1.000000	9875742	0.000000
125962748	119441041	6087997	10000.000000	17281	10267	1.000000	11675	12086	1.000000	9870683	0.000000
125987611	119399657	6088576	10000.000000	17156	9993	1.000000	11583	12236	1.000000	9865845	0.000000
125973282	119430975	6092495	10000.000000	17270	10323	1.000000	11434	12378	1.000000	9860966	0.000000
125955508	119463817	6094280	10000.000000	17148	10144	1.000000	11589	12298	1.000000	9856011	0.000000
125968478	119417189	6097037	10000.000000	17204	10110	1.000000	11551	12458	1.000000	9851230	0.000000
125959543	119432818	6092005	10000.000000	17615	10056	1.000000	11444	12348	1.000000	9846284	0.000000
125963577	119446771	6094867	10000.000000	17293	10418	1.000000	11553	12427	1.000000	9841403	0.000000
125957756	119435829	6093255	10000.000000	17138	10196	1.000000	11676	12247	1.000000	9836410	0.000000
125980157	119423010	6091359	10000.000000	17375	9911	1.000000	11414	12540	1.000000	9831458	0.000000
125962646	119453209	6097416	10000.000000	17159	10084	1.000000	11519	12373	1.000000	9826576	0.000000
125977043	119436567	6092600	10000.000000	17317	10061	1.000000	11548	12473	1.000000	9821745	0.000000
125973880	119435165	6089973	10000.000000	17482	10046	1.000000	11288	12716	1.000000	9816835	0.000000
125965557	119434484	6095393	10000.000000	17504	10063	1.000000	11585	12526	1.000000	9811840	0.000000
125969377	119440851	6094280	10000.000000	17250	10158	1.000000	11516	12274	1.000000	9806816	0.000000
125958916	119429945	6091587	10000.000000	17114	10341	1.000000	11361	12461	1.000000	9801960	-1.#IND00
125957529	119451225	6093247	10000.000000	17335	10119	1.000000	11468	12488	1.000000	9796940	-0.022400
125969199	119442807	6094241	10000.000000	17453	10068	1.000000	11561	12407	1.000000	9792013	-0.008974
125972516	119425398	6093329	10000.000000	17102	10188	1.000000	11671	12228	1.000000	9787169	-0.002151
125965729	119433001	6095908	10000.000000	17092	10158	1.000000	11632	12331	1.000000	9782223	0.001138
125985279	119417129	6096100	10000.000000	17145	10058	1.000000	11524	12306	1.000000	9777326	0.000908
125947817	119455793	6090605	10000.000000	17122	10438	1.000000	11599	12438	1.000000	9772536	-0.001714
125953546	119451088	6093049	10000.000000	17444	10286	1.000000	11422	12599	1.000000	9767689	-0.001352
125965666	119430052	6096519	10000.000000	17448	10097	1.000000	11635	12335	1.000000	9762740	-0.000150
125955574	119441130	6092260	10000.000000	17171	10298	1.000000	11424	12354	1.000000	9757768	-0.000309
125979477	119416249	6091387	10000.000000	17237	10158	1.000000	11360	12410	1.000000	9752852	-0.000124
125969929	119429670	6092650	10000.000000	17483	10238	1.000000	11438	12272	1.000000	9748003	-0.002173
125964245	119426192	6093425	10000.000000	17512	10043	1.000000	11548	12291	1.000000	9743283	-0.002610
125967749	119419599	6095471	10000.000000	17295	10213	1.000000	11602	12224	1.000000	9738481	-0.000718
125970069	119439536	6098788	10000.000000	17423	10028	1.000000	11627	12341	1.000000	9733548	0.000999
125959907	119443135	6093059	10000.000000	17553	10114	1.000000	11264	12486	1.000000	9728772	0.001631
125954850	119427197	6086891	10000.000000	17224	10121	1.000000	11299	12653	1.000000	9723957	0.001732
125974924	119421855	6097635	10000.000000	17169	10100	1.000000	11489	12278	1.000000	9719228	0.000265
125971284	119429222	6090412	10000.000000	17426	10065	1.000000	11421	12424	1.000000	9714371	0.000381
125966140	119436108	6094134	10000.000000	17213	10096	1.000000	11654	12322	1.000000	9709632	0.001997
125980788	119413969	6093288	10000.000000	17399	10045	1.000000	11449	12393	1.000000	9704752	0.002082
125972237	119419428	6092947	10000.000000	17608	9832	1.000000	11527	12260	1.000000	9699992	0.002253
125980143	119416371	6096244	10000.000000	17380	9913	1.000000	11614	12189	1.000000	9695108	0.002310
125962029	119421683	6093324	10000.000000	17536	9975	1.000000	11489	12339	1.000000	9690286	0.003176
125970485	119431629	6095731	10000.000000	17611	9993	1.000000	11384	12495	1.000000	9685399	0.003062
125966313	119429938	6094392	10000.000000	17277	10210	1.000000	11477	12408	1.000000	9680476	0.003051
125956838	119445739	6092072	10000.000000	17541	10090	1.000000	11487	12408	1.000000	9675480	0.002611
125966364	119447047	6097284	10000.000000	17438	10084	1.000000	11389	12525	1.000000	9670489	0.002082
125985562	119428872	6093641	10000.000000	17245	10021	1.000000	11310	12535	1.000000	9665812	0.002059
125963814	119434611	6097417	10000.000000	17090	10244	1.000000	11510	12331	1.000000	9660899	0.002257
125955976	119429558	6094639	10000.000000	17562	9894	1.000000	11475	12533	1.000000	9656134	0.002853
125983295	119419841	6092134	10000.000000	17021	10342	1.000000	11392	12478	1.000000	9651284	0.001663
125965767	119456262	6088790	10000.000000	17566	9902	1.000000	11354	12331	1.000000	9646618	0.002522
125952585	119459934	6092379	10000.000000	17513	10080	1.000000	11492	12402	1.000000	9641868	0.000653
125973903	119425415	6096497	10000.000000	17459	10150	1.000000	11540	12354	1.000000	9637058	0.000764
125984915	119423950	6097185	10000.000000	17133	10064	1.000000	11517	12203	1.000000	9632233	0.001321
125979580	119413312	6090033	10000.000000	17460	10088	1.000000	11578	12397	1.000000	9627528	0.001172
126000044	119422411	6092296	10000.000000	17374	9992	1.000000	11481	12264	1.000000	9622699	0.001309
125955294	119429252	6095346	10000.000000	17319	10221	1.000000	11457	12277	1.000000	9617876	0.001133
125989122	119420573	6093306	10000.000000	17375	10013	1.000000	11591	12165	1.000000	9613168	0.001644
125969167	119425909	6092323	10000.000000	17246	10266	1.000000	11483	12397	1.000000	9608226	0.002214
125972291	119429184	6092075	10000.000000	17361	10078	1.000000	11332	12436	1.000000	9603505	0.002242
125953497	119438526	6098602	10000.000000	17328	10064	1.000000	11464	12433	1.000000	9598736	0.001309
125972751	119422851	6096612	10000.000000	17278	10007	1.000000	11287	12397	1.000000	9594024	0.001248
125975619	119419808	6091526	10000.000000	17391	10070	1.000000	11636	12223	1.000000	9589129	0.001227
125969824	119432872	6092805	10000.000000	17237	10220	1.000000	11463	12460	1.000000	9584333	0.001006
125980318	119421161	6090172	10000.000000	17287	10129	1.000000	11511	12276	1.000000	9579503	0.000688
125963835	119427770	6093280	10000.000000	17299	10088	1.000000	11545	12434	1.000000	9574618	-0.000901
125978306	119411741	6090908	10000.000000	17234	10115	1.000000	11485	12304	1.000000	9569747	-0.000841
125975985	119440787	6094750	10000.000000	17056	10241	1.000000	11600	12188	1.000000	9564950	-0.000804
125970517	119424662	6094387	10000.000000	17292	10120	1.000000	11521	12445	1.000000	9560247	-0.001234
125967404	119429080	6096648	10000.000000	17221	10233	1.000000	11532	12257	1.000000	9555508	-0.001143
125964962	119428534	6094513	10000.000000	17182	10032	1.000000	11541	12449	1.000000	9550700	-0.000781
125971052	119424559	6093064	10000.000000	17271	10213	1.000000	11703	12179	1.000000	9545877	-0.000650
125967812	119437628	6091543	10000.000000	17464	10101	1.000000	11495	12508	1.000000	9541100	-0.000653
125964525	119438309	6088985	10000.000000	17437	9934	1.000000	11399	12462	1.000000	9536345	-0.000702
125963809	119427199	6099801	10000.000000	17313	10130	1.000000	11416	12409	1.000000	9531644	-0.000680
125986193	119438418	6091644	10000.000000	17261	9984	1.000000	11597	12022	1.000000	9526837	-0.000926
125966287	119430355	6092667	10000.000000	17248	10251	1.000000	11541	12466	1.000000	9522013	-0.000728
125961491	119446821	6090513	10000.000000	17047	10243	1.000000	11429	12470	1.000000	9517225	-0.000789
npatches	nstrain	runtime	dt	init_x	init_y	init_y_blood	init_z	init_S	beta0	beta1	beta2	beta3	mean_beta	B	d	delta	delta_blood	b[0]	mut	m	CTL	c	g	epsilon	k	het	lambda	rho	omega	x_max	patch.dyna	DELTA	A	VA
10000	1	100.000000	0.001000	21900	9499	5000000	0.001000	10000000	7.400576	11.610378	12.631399	6.569994	11	800000000	0.010000	1.000000	1.000000	80000	0.000050	0.004800	1	0.001000	1.000000	2.500000	4.000000	0.500000	0.000000	0.000000	0.000000	31872	0	10.000000	7.000000	1.000000
sus	inf	inf_blood	z	x[0]	y[0][0]	z[0]	x[1]	y[1][0]	z[1]	S[0]	synchrony
219000000	94990000	5000000	10.000000	21900	9499	0.001000	21900	9499	0.001000	10000000	0.000000
148840354	83197027	4263988	10000.000000	18626	6977	1.000000	13733	8914	1.000000	9995119	0.000000
155056273	81236082	4141229	10000.000000	19594	6641	1.000000	14307	8409	1.000000	9990119	0.000000
154721526	81514914	4159795	10000.000000	19769	6803	1.000000	14130	8841	1.000000	9984973	0.000000
154748402	81473577	4155598	10000.000000	19499	6946	1.000000	14305	8476	1.000000	9980012	0.000000
154714331	81509644	4158542	10000.000000	19504	6993	1.000000	14106	8545	1.000000	9975085	0.000000
154726478	81493596	4157316	10000.000000	19546	6757	1.000000	14163	8552	1.000000	9970120	0.000000
154737146	81483128	4159026	10000.000000	19619	6734	1.000000	14241	8489	1.000000	9965076	0.000000
154724186	81492307	4157574	10000.000000	19680	6701	1.000000	14239	8499	1.000000	9959962	0.000000
154725398	81513151	4159059	10000.000000	19440	6747	1.000000	14212	8644	1.000000	9954970	0.000000
154732727	81500560	4157063	10000.000000	19766	6548	1.000000	14227	8761	1.000000	9950091	0.000000
154742503	81471605	4157132	10000.000000	19452	6882	1.000000	14339	8550	1.000000	9945206	0.000000
154706651	81528193	4157348	10000.000000	19585	6831	1.000000	14214	8559	1.000000	9940374	0.000000
154697588	81522863	4157470	10000.000000	19686	6667	1.000000	14240	8681	1.000000	9935348	0.000000
154737410	81476716	4156927	10000.000000	19668	6734	1.000000	14138	8596	1.000000	9930416	0.000000
154734043	81490201	4156918	10000.000000	19795	6740	1.000000	14169	8617	1.000000	9925450	0.000000
154726168	81502993	4155966	10000.000000	19660	6710	1.000000	14183	8410	1.000000	9920380	0.000000
154726449	81496467	4157662	10000.000000	19686	6784	1.000000	14204	8700	1.000000	9915256	0.000000
154731434	81493636	4157209	10000.000000	19706	6626	1.000000	14100	8466	1.000000	9910293	0.000000
154720209	81502292	4158092	10000.000000	19584	6788	1.000000	14132	8669	1.000000	9905385	0.000000
154739030	81480928	4156632	10000.000000	19378	6819	1.000000	14155	8606	1.000000	9900382	0.000000
154738174	81489006	4158578	10000.000000	19577	6717	1.000000	14167	8510	1.000000	9895581	0.000000
154730246	81500305	4158213	10000.000000	19667	6693	1.000000	14184	8712	1.000000	9890618	0.000000
154724088	81500869	4153526	10000.000000	19787	6575	1.000000	14131	8633	1.000000	9885546	0.000000
154723057	81511028	4159036	10000.000000	19483	6824	1.000000	14137	8519	1.000000	9880591	0.000000
154769547	81473097	4153490	10000.000000	19631	6877	1.000000	14066	8685	1.000000	9875597	0.000000
154711071	81509058	4159173	10000.000000	19450	6722	1.000000	14216	8567	1.000000	9870638	0.000000
154708022	81520389	4161179	10000.000000	19916	6589	1.000000	14215	8592	1.000000	9865767	0.000000
154724269	81496075	4157595	10000.000000	19515	6824	1.000000	13916	8540	1.000000	9860784	0.000000
154728669	81507748	4157534	10000.000000	19437	6752	1.000000	14169	8652	1.000000	9855827	0.000000
154717247	81512036	4155678	10000.000000	19466	6821	1.000000	14349	8484	1.000000	9850729	0.000000
154729776	81511335	4159604	10000.000000	19734	6616	1.000000	14341	8523	1.000000	9845721	0.000000
154728773	81490748	4158380	10000.000000	19720	6669	1.000000	14242	8509	1.000000	9840803	0.000000
154722101	81492557	4157348	10000.000000	19497	6881	1.000000	14005	8721	1.000000	9835984	0.000000
154731589	81493889	4159090	10000.000000	19538	6778	1.000000	14387	8489	1.000000	9831067	0.000000
154733798	81488301	4159294	10000.000000	19362	7112	1.000000	14231	8492	1.000000	9826226	0.000000
154703270	81499082	4163038	10000.000000	19414	6783	1.000000	14000	8547	1.000000	9821396	0.000000
154698895	81503949	4158221	10000.000000	19711	6862	1.000000	14122	8508	1.000000	9816481	0.000000
154742142	81471750	4157339	10000.000000	19372	6636	1.000000	14253	8524	1.000000	9811497	0.000000
154706095	81504617	4161649	10000.000000	19514	6889	1.000000	14202	8517	1.000000	9806676	0.000000
154726312	81507762	4158671	10000.000000	19545	6672	1.000000	14192	8687	1.000000	9801759	-1.#IND00
154727062	81504320	4158213	10000.000000	19577	6930	1.000000	14138	8636	1.000000	9796936	-0.001600
154708562	81521443	4157582	10000.000000	19579	6670	1.000000	14273	8604	1.000000	9791907	0.006327
154737580	81480809	4158606	10000.000000	19553	6855	1.000000	14205	8495	1.000000	9787022	0.007567
154744287	81488231	4161373	10000.000000	19781	6701	1.000000	14355	8445	1.000000	9782073	0.008565
154734366	81499244	4157920	10000.000000	19735	6743	1.000000	14412	8353	1.000000	9777174	0.005583
154735357	81476907	4154151	10000.000000	19622	6707	1.000000	14239	8546	1.000000	9772339	0.002595
154714569	81492558	4157400	10000.000000	19676	6883	1.000000	14408	8352	1.000000	9767523	0.005616
154708074	81501066	4159587	10000.000000	19617	6735	1.000000	14233	8612	1.000000	9762655	0.003729
154731402	81489510	4155390	10000.000000	19531	6864	1.000000	14220	8429	1.000000	9757706	0.005701
154739782	81482735	4154365	10000.000000	19392	6627	1.000000	14162	8688	1.000000	9752780	0.001082
154716596	81504754	4158218	10000.000000	19639	6802	1.000000	14151	8555	1.000000	9747911	0.001370
154732784	81505812	4161072	10000.000000	19371	6803	1.000000	13924	8654	1.000000	9743060	0.002271
154708244	81499559	4154260	10000.000000	19636	6796	1.000000	14244	8552	1.000000	9738277	0.004272
154743402	81495538	4158121	10000.000000	19554	6713	1.000000	14120	8446	1.000000	9733390	0.001126
154716557	81484637	4156896	10000.000000	19503	6793	1.000000	14235	8690	1.000000	9728585	0.002061
154724315	81501104	4158928	10000.000000	19433	6761	1.000000	13951	8793	1.000000	9723692	0.001410
154703900	81508369	4158913	10000.000000	19603	6714	1.000000	13980	8597	1.000000	9718784	0.001864
154741386	81476929	4160296	10000.000000	19514	6822	1.000000	14068	8660	1.000000	9713831	0.001733
154723428	81501494	4159589	10000.000000	19449	6767	1.000000	14171	8662	1.000000	9709022	0.001656
154746201	81466631	4156894	10000.000000	19569	6792	1.000000	14285	8591	1.000000	9704167	0.001054
154734893	81496093	4158691	10000.000000	19610	6821	1.000000	14327	8447	1.000000	9699254	0.001265
154711654	81504664	4155367	10000.000000	19746	6730	1.000000	14144	8484	1.000000	9694298	0.001133
154730941	81479699	4159878	10000.000000	19468	6953	1.000000	14201	8573	1.000000	9689438	0.002618
154756035	81477306	4156626	10000.000000	19742	6786	1.000000	14274	8517	1.000000	9684563	0.003392
154707189	81495882	4159497	10000.000000	19470	6797	1.000000	14056	8762	1.000000	9679850	0.003221
154712617	81501107	4160478	10000.000000	19644	6701	1.000000	14042	8611	1.000000	9674981	0.002665
154723180	81499604	4162199	10000.000000	19463	6839	1.000000	14278	8496	1.000000	9670179	0.002813
154728861	81481923	4156631	10000.000000	19613	6630	1.000000	14012	8520	1.000000	9665285	0.003072
154728127	81503671	4156570	10000.000000	19540	6752	1.000000	14284	8453	1.000000	9660450	0.002759
154728155	81508924	4158766	10000.000000	19515	6790	1.000000	14426	8466	1.000000	9655657	0.002883
154715517	81505093	4160381	10000.000000	19564	6807	1.000000	14272	8314	1.000000	9650906	0.002744
154740184	81497710	4155281	10000.000000	19632	6975	1.000000	14082	8609	1.000000	9646159	0.002318
154746772	81485663	4161275	10000.000000	19685	6737	1.000000	13990	8682	1.000000	9641367	0.001201
154735455	81481256	4157402	10000.000000	19447	6726	1.000000	14214	8504	1.000000	9636489	0.001527
154743300	81477051	4157399	10000.000000	19483	6787	1.000000	14101	8502	1.000000	9631533	0.000651
154711609	81514917	4161276	10000.000000	19753	6607	1.000000	14186	8620	1.000000	9626637	0.000520
154727789	81473238	4159709	10000.000000	19757	6751	1.000000	14304	8442	1.000000	9621868	0.000667
154736502	81492141	4156787	10000.000000	19546	6771	1.000000	14246	8280	1.000000	9617125	0.000322
154704315	81512708	4160531	10000.000000	19481	6822	1.000000	14132	8545	1.000000	9612216	-0.001373
154738762	81502154	4156424	10000.000000	19778	6786	1.000000	14101	8660	1.000000	9607450	-0.000815
154736742	81503217	4160381	10000.000000	19667	6792	1.000000	14079	8624	1.000000	9602690	-0.000714
154718503	81499888	4156201	10000.000000	19527	6763	1.000000	14056	8654	1.000000	9597905	-0.001222
154735387	81488829	4153821	10000.000000	19426	6733	1.000000	14423	8380	1.000000	9593074	-0.001536
154729914	81493774	4158874	10000.000000	19742	6756	1.000000	14200	8620	1.000000	9588399	-0.001758
154717436	81502242	4158922	10000.000000	19726	6723	1.000000	14217	8650	1.000000	9583556	-0.000727
154703399	81509987	4158004	10000.000000	19691	6635	1.000000	14211	8684	1.000000	9578840	-0.000241
154735879	81478910	4159422	10000.000000	19738	6679	1.000000	14190	8531	1.000000	9574029	-0.000126
154724366	81515440	4156216	10000.000000	19496	6857	1.000000	13907	8682	1.000000	9569251	0.000173
154727595	81498313	4155018	10000.000000	19510	6790	1.000000	14243	8726	1.000000	9564499	0.000182
154736553	81486715	4155253	10000.000000	19669	6723	1.000000	14315	8646	1.000000	9559727	0.000341
154721177	81497208	4156271	10000.000000	19591	6730	1.000000	14264	8596	1.000000	9554950	0.000479
154748456	81462516	4155693	10000.000000	19564	6683	1.000000	14268	8511	1.000000	9550031	0.000601
154719190	81508834	4161017	10000.000000	19934	6816	1.000000	14305	8276	1.000000	9545282	0.000526
154726813	81497707	4158968	10000.000000	19562	6862	1.000000	14268	8397	1.000000	9540504	0.000469
154717504	81496289	4155992	10000.000000	19627	6669	1.000000	14079	8746	1.000000	9535660	0.000636
154693809	81521693	4156762	10000.000000	19517	6861	1.000000	14192	8471	1.000000	9530783	0.001006
154730305	81483580	4157626	10000.000000	19668	6690	1.000000	14176	8675	1.000000	9526057	0.001005
154719227	81491065	4156499	10000.000000	19565	6664	1.000000	14035	8731	1.000000	9521194	0.000583
154724314	81508259	4157894	10000.000000	19545	6797	1.000000	14182	8795	1.000000	9516373	0.000787
npatches	nstrain	runtime	dt	init_x	init_y	init_y_blood	init_z	init_S	beta0	beta1	beta2	beta3	mean_beta	B	d	delta	delta_blood	b[0]	mut	m	CTL	c	g	epsilon	k	het	lambda	rho	omega	x_max	patch.dyna	DELTA	A	VA
10000	1	100.000000	0.001000	21900	9499	5000000	0.001000	10000000	6.172091	11.224464	7.108105	15.925081	11	800000000	0.010000	1.000000	1.000000	80000	0.000050	0.004800	1	0.001000	1.000000	2.500000	5.000000	0.500000	0.000000	0.000000	0.000000	31872	0	10.000000	7.000000	1.000000
sus	inf	inf_blood	z	x[0]	y[0][0]	z[0]	x[1]	y[1][0]	z[1]	S[0]	synchrony
219000000	94990000	5000000	10.000000	21900	9499	0.001000	21900	9499	0.001000	10000000	0.000000
175719483	56155847	2879139	10000.000000	23439	3788	1.000000	16806	5816	1.000000	9995026	0.000000
183520547	56103362	2859783	10000.000000	25077	3558	1.000000	17390	5900	1.000000	9990034	0.000000
182761583	56404969	2874059	10000.000000	24784	3746	1.000000	17409	5666	1.000000	9985159	0.000000
182767442	56405159	2876639	10000.000000	25093	3628	1.000000	17516	6008	1.000000	9980076	0.000000
182799119	56386461	2875456	10000.000000	24872	3671	1.000000	17444	5861	1.000000	9975035	0.000000
182757550	56390325	2879428	10000.000000	24727	3770	1.000000	17623	5701	1.000000	9970152	0.000000
182771085	56397465	2880405	10000.000000	24642	3698	1.000000	17524	5944	1.000000	9965177	0.000000
182773870	56398964	2875119	10000.000000	24824	3765	1.000000	17397	5868	1.000000	9960213	0.000000
182757661	56401420	2874872	10000.000000	24740	3685	1.000000	17237	6102	1.000000	9955302	0.000000
182759685	56410700	2875832	10000.000000	24771	3721	1.000000	17265	5981	1.000000	9950265	0.000000
182786447	56370188	2876313	10000.000000	24612	3860	1.000000	17628	5544	1.000000	9945355	0.000000
182789060	56383332	2877332	10000.000000	24675	3795	1.000000	17376	5790	1.000000	9940327	0.000000
182787395	56379357	2874613	10000.000000	24673	3806	1.000000	17415	5786	1.000000	9935381	0.000000
182755522	56402494	2877265	10000.000000	24863	3776	1.000000	17325	5954	1.000000	9930464	0.000000
182760940	56383120	2877935	10000.000000	24840	3705	1.000000	17377	6001	1.000000	9925522	0.000000
182758019	56389243	2875513	10000.000000	24621	3701	1.000000	17624	5816	1.000000	9920623	0.000000
182783105	56391558	2875726	10000.000000	24702	3585	1.000000	17539	5898	1.000000	9915693	0.000000
182764236	56402206	2879660	10000.000000	24534	3945	1.000000	17374	5798	1.000000	9910795	0.000000
182758529	56395229	2875861	10000.000000	24735	3846	1.000000	17516	5836	1.000000	9905834	0.000000
182772395	56384923	2877033	10000.000000	25044	3559	1.000000	17382	5995	1.000000	9900847	0.000000
182781252	56393996	2874823	10000.000000	24736	3639	1.000000	17355	5819	1.000000	9895794	0.000000
182766032	56409653	2877300	10000.000000	24465	3913	1.000000	17444	5990	1.000000	9890920	0.000000
182765383	56394786	2875445	10000.000000	24857	3537	1.000000	17581	5813	1.000000	9886046	0.000000
182762936	56391242	2878612	10000.000000	24685	3711	1.000000	17354	5931	1.000000	9881110	0.000000
182745691	56399292	2876716	10000.000000	24741	3716	1.000000	17322	5820	1.000000	9876065	0.000000
182753024	56410308	2875123	10000.000000	24475	3812	1.000000	17101	6191	1.000000	9871295	0.000000
182763436	56378010	2877088	10000.000000	24562	3762	1.000000	17464	5848	1.000000	9866304	0.000000
182785426	56391710	2877605	10000.000000	24859	3650	1.000000	17490	5891	1.000000	9861326	0.000000
182759850	56410011	2878389	10000.000000	24957	3659	1.000000	17486	5828	1.000000	9856390	0.000000
182767499	56397265	2877846	10000.000000	24728	3827	1.000000	17470	5970	1.000000	9851470	0.000000
182790496	56392688	2878765	10000.000000	24788	3698	1.000000	17222	5941	1.000000	9846560	0.000000
182760189	56404088	2877217	10000.000000	24788	3780	1.000000	17508	5838	1.000000	9841672	0.000000
182744772	56417755	2875512	10000.000000	24709	3700	1.000000	17333	5978	1.000000	9836769	0.000000
182790078	56397462	2873734	10000.000000	24847	3828	1.000000	17395	6006	1.000000	9831816	0.000000
182760520	56409624	2878350	10000.000000	24816	3762	1.000000	17299	5840	1.000000	9827118	0.000000
182799197	56377528	2876166	10000.000000	24532	3732	1.000000	17608	5955	1.000000	9822248	0.000000
182773237	56401964	2878647	10000.000000	24698	3785	1.000000	17453	5749	1.000000	9817381	0.000000
182768118	56389325	2878799	10000.000000	24643	3704	1.000000	17648	5753	1.000000	9812502	0.000000
182786388	56389999	2876340	10000.000000	24644	3891	1.000000	17573	5934	1.000000	9807620	0.000000
182786308	56394556	2877949	10000.000000	24944	3614	1.000000	17562	5882	1.000000	9802690	-1.#IND00
182769447	56390403	2876024	10000.000000	24583	3813	1.000000	17476	5614	1.000000	9797899	0.000000
182753624	56391506	2877380	10000.000000	24903	3799	1.000000	17243	5950	1.000000	9792898	-0.008509
182801756	56387504	2876036	10000.000000	24870	3691	1.000000	17632	5884	1.000000	9787969	-0.013121
182774393	56407066	2875561	10000.000000	24615	3716	1.000000	17496	5684	1.000000	9783031	-0.009200
182810790	56379768	2874469	10000.000000	24622	3862	1.000000	17702	5712	1.000000	9778135	0.003386
182739052	56412823	2876795	10000.000000	24629	3909	1.000000	17426	5866	1.000000	9773235	0.007868
182800194	56376442	2873642	10000.000000	24981	3648	1.000000	17335	6042	1.000000	9768420	0.005014
182788500	56376394	2875810	10000.000000	24795	3666	1.000000	17346	5817	1.000000	9763481	0.003401
182769794	56388378	2877951	10000.000000	24469	3829	1.000000	17478	5831	1.000000	9758588	0.003930
182797529	56388591	2876360	10000.000000	24413	3911	1.000000	17265	5864	1.000000	9753737	0.002839
182753150	56398077	2877991	10000.000000	24726	3780	1.000000	17336	5893	1.000000	9748824	0.002441
182769072	56389225	2875396	10000.000000	24946	3594	1.000000	17416	5963	1.000000	9743922	0.001302
182793471	56369299	2877299	10000.000000	24533	3761	1.000000	17501	5987	1.000000	9739042	0.001092
182802510	56380603	2877614	10000.000000	24535	3775	1.000000	17565	5761	1.000000	9734170	0.000885
182772869	56398095	2877355	10000.000000	24807	3709	1.000000	17370	6022	1.000000	9729305	0.000777
182795170	56369975	2875200	10000.000000	24483	3779	1.000000	17154	5974	1.000000	9724570	0.002990
182754260	56407885	2876098	10000.000000	24516	3741	1.000000	17690	5936	1.000000	9719811	0.004001
182765414	56393184	2877901	10000.000000	24877	3611	1.000000	17365	5993	1.000000	9715134	0.003338
182767856	56384849	2875734	10000.000000	24591	3904	1.000000	17368	5857	1.000000	9710306	0.003585
182800643	56382982	2877056	10000.000000	24628	3659	1.000000	17360	6029	1.000000	9705340	0.004096
182772681	56399952	2875091	10000.000000	24829	3799	1.000000	17570	5853	1.000000	9700497	0.004999
182778429	56396219	2880676	10000.000000	24545	3622	1.000000	17306	5976	1.000000	9695605	0.005968
182771551	56403407	2874880	10000.000000	24556	3698	1.000000	17584	5852	1.000000	9690727	0.006793
182783265	56390409	2877596	10000.000000	24780	3759	1.000000	17036	6158	1.000000	9685746	0.008003
182778543	56376759	2876762	10000.000000	24752	3784	1.000000	17715	5836	1.000000	9680866	0.006902
182772449	56394464	2877466	10000.000000	24855	3689	1.000000	17439	5890	1.000000	9676083	0.006544
182769552	56402223	2878560	10000.000000	24690	3682	1.000000	17298	5905	1.000000	9671269	0.005486
182740977	56408321	2878958	10000.000000	24522	3733	1.000000	17484	5777	1.000000	9666410	0.005308
182774329	56401380	2877774	10000.000000	24621	3876	1.000000	17525	5865	1.000000	9661632	0.005491
182778992	56384448	2874718	10000.000000	24773	3676	1.000000	17284	6156	1.000000	9656710	0.005486
182798706	56386573	2876832	10000.000000	24751	3673	1.000000	17546	5890	1.000000	9651916	0.005262
182765622	56398997	2876273	10000.000000	24933	3672	1.000000	17561	5761	1.000000	9647121	0.003860
182755111	56401212	2876173	10000.000000	24832	3720	1.000000	17497	5704	1.000000	9642298	0.003917
182806872	56379829	2874951	10000.000000	25054	3625	1.000000	17689	5855	1.000000	9637452	0.004222
182799709	56375320	2876324	10000.000000	24827	3668	1.000000	17224	5977	1.000000	9632753	0.004774
182787569	56374077	2876951	10000.000000	24721	3724	1.000000	17713	5622	1.000000	9627903	0.005088
182745188	56405703	2876027	10000.000000	24527	3829	1.000000	17550	5886	1.000000	9623147	0.005130
182812235	56366614	2876738	10000.000000	24656	3701	1.000000	17630	5651	1.000000	9618367	0.005116
182785040	56395326	2878682	10000.000000	24588	3636	1.000000	17614	5951	1.000000	9613677	0.004593
182767668	56403799	2877256	10000.000000	24747	3688	1.000000	17290	5911	1.000000	9608870	0.004461
182759510	56416858	2876699	10000.000000	24744	3763	1.000000	17389	5857	1.000000	9604071	0.004187
182768216	56388478	2877515	10000.000000	24665	3765	1.000000	17327	5888	1.000000	9599334	0.003892
182755044	56398839	2877096	10000.000000	24741	3742	1.000000	17324	6055	1.000000	9594553	0.003813
182785772	56380625	2874410	10000.000000	24900	3654	1.000000	17463	5884	1.000000	9589777	0.003923
182749720	56399663	2879165	10000.000000	24538	3811	1.000000	17057	6047	1.000000	9584989	0.004318
182751955	56400392	2879250	10000.000000	24622	3717	1.000000	17610	5707	1.000000	9580171	0.004138
182772773	56381526	2878852	10000.000000	24869	3826	1.000000	17325	6009	1.000000	9575390	0.003887
182753652	56398519	2876406	10000.000000	24704	3764	1.000000	17529	5787	1.000000	9570533	0.003840
182746496	56404015	2875103	10000.000000	24880	3685	1.000000	17633	5968	1.000000	9565697	0.002914
182794673	56386601	2875659	10000.000000	24515	3850	1.000000	17405	5934	1.000000	9560992	0.002642
182757547	56405580	2878659	10000.000000	24845	3662	1.000000	17257	5892	1.000000	9556226	0.002614
182762449	56391864	2878158	10000.000000	24911	3663	1.000000	17759	5773	1.000000	9551491	0.002571
182793046	56376055	2877881	10000.000000	24816	3839	1.000000	17623	5832	1.000000	9546634	0.002722
182788433	56397677	2877829	10000.000000	24850	3813	1.000000	17262	6097	1.000000	9541884	0.002669
182765514	56400810	2876898	10000.000000	24773	3628	1.000000	17493	5902	1.000000	9537184	0.002539
182742011	56409072	2880164	10000.000000	24984	3675	1.000000	17618	5841	1.000000	9532453	0.002031
182796963	56362344	2876460	10000.000000	24828	3780	1.000000	17539	5897	1.000000	9527648	0.002082
182799507	56392493	2877101	10000.000000	24951	3595	1.000000	17484	5829	1.000000	9522821	0.002217
182777188	56407996	2877561	10000.000000	24704	3628	1.000000	17107	6015	1.000000	9518119	0.002117
npatches	nstrain	runtime	dt	init_x	init_y	init_y_blood	init_z	init_S	beta0	beta1	beta2	beta3	mean_beta	B	d	delta	delta_blood	b[0]	mut	m	CTL	c	g	epsilon	k	het	lambda	rho	omega	x_max	patch.dyna	DELTA	A	VA
10000	1	100.000000	0.001000	21900	9499	5000000	0.001000	10000000	13.864005	12.349784	15.550718	15.554862	11	800000000	0.010000	1.000000	1.000000	80000	0.000050	0.004800	1	0.001000	1.000000	2.500000	6.000000	0.500000	0.000000	0.000000	0.000000	31872	0	10.000000	7.000000	1.000000
sus	inf	inf_blood	z	x[0]	y[0][0]	z[0]	x[1]	y[1][0]	z[1]	S[0]	synchrony
219000000	94990000	5000000	10.000000	21900	9499	0.001000	21900	9499	0.001000	10000000	0.000000
201265207	37397488	1917712	10000.000000	16830	4536	1.000000	18507	4283	1.000000	9994992	0.000000
211027723	38461214	1960418	10000.000000	17236	5023	1.000000	19176	4429	1.000000	9990087	0.000000
209713550	38830845	1981590	10000.000000	17150	4813	1.000000	19033	4530	1.000000	9985051	0.000000
209759928	38783472	1978394	10000.000000	17319	5036	1.000000	18991	4392	1.000000	9979975	0.000000
209745925	38795867	1978055	10000.000000	17228	4956	1.000000	19198	4462	1.000000	9975013	0.000000
209818652	38753125	1979275	10000.000000	17326	4687	1.000000	18861	4344	1.000000	9970018	0.000000
209783957	38792168	1981516	10000.000000	17391	4815	1.000000	18865	4380	1.000000	9965081	0.000000
209792870	38770561	1979654	10000.000000	17331	4742	1.000000	18925	4324	1.000000	9960040	0.000000
209759255	38803817	1976886	10000.000000	16916	5070	1.000000	18958	4592	1.000000	9955096	0.000000
209754225	38793462	1980420	10000.000000	17396	4799	1.000000	18994	4426	1.000000	9950172	0.000000
209762016	38792747	1978064	10000.000000	17505	4808	1.000000	19131	4407	1.000000	9945178	0.000000
209800415	38775589	1980171	10000.000000	17261	4762	1.000000	18850	4484	1.000000	9940244	0.000000
209764332	38798242	1979175	10000.000000	17533	4724	1.000000	19168	4330	1.000000	9935218	0.000000
209796363	38780807	1977658	10000.000000	17002	5041	1.000000	19109	4344	1.000000	9930184	0.000000
209758821	38787319	1980258	10000.000000	17196	4915	1.000000	18686	4466	1.000000	9925191	0.000000
209758862	38783279	1978371	10000.000000	17107	4811	1.000000	18923	4295	1.000000	9920189	0.000000
209805849	38773728	1978919	10000.000000	17487	4960	1.000000	19036	4440	1.000000	9915243	0.000000
209810299	38772516	1978484	10000.000000	17270	4857	1.000000	18793	4519	1.000000	9910210	0.000000
209769031	38786200	1980520	10000.000000	17480	4883	1.000000	19119	4366	1.000000	9905267	0.000000
209750212	38800319	1979702	10000.000000	17387	4778	1.000000	18625	4432	1.000000	9900350	0.000000
209762840	38805091	1979933	10000.000000	17460	4876	1.000000	19095	4448	1.000000	9895421	0.000000
209763022	38786225	1980344	10000.000000	17443	4747	1.000000	18774	4380	1.000000	9890416	0.000000
209799156	38778127	1977227	10000.000000	17248	4897	1.000000	19234	4408	1.000000	9885396	0.000000
209786518	38775161	1977779	10000.000000	17602	4812	1.000000	18982	4435	1.000000	9880453	0.000000
209791540	38789612	1976503	10000.000000	17398	4855	1.000000	18708	4633	1.000000	9875509	0.000000
209805796	38765859	1977714	10000.000000	17152	5063	1.000000	19108	4303	1.000000	9870504	0.000000
209781715	38783257	1979703	10000.000000	17510	4769	1.000000	18726	4541	1.000000	9865571	0.000000
209787290	38765763	1977344	10000.000000	17411	4795	1.000000	19132	4528	1.000000	9860633	0.000000
209773945	38788700	1979315	10000.000000	17393	4864	1.000000	19156	4373	1.000000	9855625	0.000000
209798722	38787375	1978284	10000.000000	17295	4832	1.000000	18771	4390	1.000000	9850617	0.000000
209788156	38784667	1977906	10000.000000	17308	4937	1.000000	18806	4212	1.000000	9845694	0.000000
209773503	38776948	1977964	10000.000000	17238	5031	1.000000	19094	4344	1.000000	9840736	0.000000
209807017	38774765	1978251	10000.000000	17313	4745	1.000000	19028	4373	1.000000	9835867	0.000000
209761567	38791247	1979513	10000.000000	17229	4723	1.000000	19027	4306	1.000000	9830937	0.000000
209776986	38768956	1977551	10000.000000	16975	4972	1.000000	18855	4315	1.000000	9825932	0.000000
209783870	38795334	1976160	10000.000000	17318	4892	1.000000	19205	4302	1.000000	9821129	0.000000
209750968	38793156	1978348	10000.000000	17163	4840	1.000000	18946	4280	1.000000	9816220	0.000000
209731160	38786038	1977894	10000.000000	17067	5039	1.000000	19024	4453	1.000000	9811240	0.000000
209830701	38755113	1977628	10000.000000	17334	4697	1.000000	19078	4363	1.000000	9806345	0.000000
209768001	38793598	1975912	10000.000000	17170	4926	1.000000	18916	4511	1.000000	9801358	-1.#IND00
209789941	38774235	1979158	10000.000000	17424	4898	1.000000	18911	4343	1.000000	9796538	0.038400
209793924	38780816	1978766	10000.000000	17337	4769	1.000000	19103	4166	1.000000	9791783	0.014333
209756183	38795090	1979825	10000.000000	16962	5056	1.000000	19166	4298	1.000000	9786975	0.004499
209780858	38770921	1977003	10000.000000	17372	4806	1.000000	18956	4395	1.000000	9781970	-0.001335
209775913	38784847	1979315	10000.000000	17231	5006	1.000000	18865	4463	1.000000	9777085	-0.001013
209784529	38767715	1977806	10000.000000	17222	4932	1.000000	18992	4354	1.000000	9772288	-0.001280
209840060	38751461	1978056	10000.000000	17225	5004	1.000000	18683	4523	1.000000	9767483	-0.001483
209781359	38779290	1980140	10000.000000	17202	4897	1.000000	18997	4340	1.000000	9762654	-0.002232
209789473	38756875	1977805	10000.000000	17595	4841	1.000000	19060	4333	1.000000	9757727	-0.002595
209789469	38770441	1980144	10000.000000	17269	4753	1.000000	19031	4346	1.000000	9752827	-0.001116
209749494	38800990	1977736	10000.000000	17079	4912	1.000000	18813	4611	1.000000	9747916	0.000670
209770967	38793369	1976992	10000.000000	17356	4937	1.000000	19019	4461	1.000000	9743072	0.002463
209774945	38763587	1979662	10000.000000	17488	4761	1.000000	19107	4301	1.000000	9738147	0.001573
209783914	38800134	1981663	10000.000000	17242	4793	1.000000	18801	4440	1.000000	9733346	0.001646
209763424	38772304	1976162	10000.000000	17549	4856	1.000000	18911	4559	1.000000	9728495	0.001338
209775621	38769983	1977432	10000.000000	17215	4878	1.000000	18930	4425	1.000000	9723673	0.001941
209779105	38789277	1977800	10000.000000	17218	4784	1.000000	19014	4394	1.000000	9718874	0.001873
209760235	38791330	1978784	10000.000000	17475	4814	1.000000	18594	4506	1.000000	9714025	0.002882
209805030	38764702	1974880	10000.000000	17419	4782	1.000000	19090	4290	1.000000	9709171	0.003228
209792847	38760944	1977292	10000.000000	17291	4929	1.000000	18907	4519	1.000000	9704345	0.001159
209771026	38797007	1978822	10000.000000	17319	4786	1.000000	18987	4303	1.000000	9699419	0.000680
209762516	38770523	1977408	10000.000000	17045	4980	1.000000	19030	4444	1.000000	9694653	0.000754
209764496	38800894	1981092	10000.000000	17385	4877	1.000000	18956	4375	1.000000	9689743	0.001173
209777628	38778150	1977442	10000.000000	17444	4800	1.000000	19042	4431	1.000000	9684919	0.001378
209830132	38771921	1977255	10000.000000	17539	4759	1.000000	18821	4653	1.000000	9680149	0.001814
209796875	38763392	1975909	10000.000000	17335	4862	1.000000	18786	4580	1.000000	9675395	0.001528
209809334	38770859	1976027	10000.000000	17484	4748	1.000000	18965	4670	1.000000	9670511	0.001301
209802756	38778402	1980528	10000.000000	17524	4756	1.000000	19010	4308	1.000000	9665732	0.001216
209765245	38797014	1981530	10000.000000	17260	5133	1.000000	19134	4415	1.000000	9660898	0.001434
209761515	38791647	1981322	10000.000000	17479	4717	1.000000	18626	4485	1.000000	9656047	0.000817
209804421	38762822	1979214	10000.000000	17350	4867	1.000000	18994	4439	1.000000	9651204	0.001183
209771719	38787824	1977081	10000.000000	17328	4745	1.000000	18991	4554	1.000000	9646403	-0.000267
209800739	38799412	1977550	10000.000000	17554	4880	1.000000	19308	4376	1.000000	9641604	-0.000493
209771021	38787676	1977662	10000.000000	17063	4903	1.000000	18959	4306	1.000000	9636759	0.000022
209757314	38794138	1980048	10000.000000	17461	4762	1.000000	18817	4439	1.000000	9631959	0.000227
209796669	38782472	1980740	10000.000000	17257	4993	1.000000	18958	4512	1.000000	9627213	0.000948
209799954	38781240	1977988	10000.000000	17145	4869	1.000000	18975	4377	1.000000	9622380	0.001440
209825961	38767632	1978140	10000.000000	17417	4916	1.000000	19001	4420	1.000000	9617560	0.001530
209788185	38766133	1977934	10000.000000	17389	4620	1.000000	18718	4396	1.000000	9612743	0.001655
209769049	38794333	1979583	10000.000000	17491	4743	1.000000	19035	4426	1.000000	9607946	0.001367
209782171	38775471	1975853	10000.000000	17547	4861	1.000000	18959	4375	1.000000	9603198	0.001398
209812014	38782776	1977846	10000.000000	17212	4825	1.000000	18931	4411	1.000000	9598426	0.001360
209800107	38774025	1975573	10000.000000	17478	4758	1.000000	18892	4315	1.000000	9593553	0.001375
209798081	38787229	1979417	10000.000000	17295	4812	1.000000	18548	4624	1.000000	9588796	0.000675
209749682	38797225	1977465	10000.000000	17132	4732	1.000000	18946	4374	1.000000	9583921	0.000388
209744222	38791102	1979021	10000.000000	17087	4955	1.000000	19179	4324	1.000000	9579144	0.000383
209803616	38773658	1977886	10000.000000	17246	4882	1.000000	18703	4563	1.000000	9574288	0.000448
209756587	38788747	1978344	10000.000000	17538	4671	1.000000	19198	4398	1.000000	9569540	0.000324
209753507	38795099	1978125	10000.000000	17289	4964	1.000000	18734	4572	1.000000	9564754	0.000641
209764548	38777326	1979544	10000.000000	17619	4787	1.000000	19370	4187	1.000000	9559948	0.000717
209799042	38782374	1976899	10000.000000	17423	4903	1.000000	18933	4389	1.000000	9555111	0.000417
209772041	38787756	1977635	10000.000000	17538	4721	1.000000	18838	4502	1.000000	9550343	0.002012
209784709	38760400	1977711	10000.000000	17510	4816	1.000000	19062	4378	1.000000	9545604	0.001657
209789511	38773817	1977955	10000.000000	17441	4774	1.000000	18904	4420	1.000000	9540794	0.001967
209768098	38791858	1979639	10000.000000	17339	4907	1.000000	19042	4315	1.000000	9535945	0.001492
209771343	38766584	1978536	10000.000000	16943	5064	1.000000	19098	4411	1.000000	9531123	0.001029
209788947	38770824	1980288	10000.000000	17437	4771	1.000000	19004	4282	1.000000	9526360	0.000794
209771439	38796377	1976698	10000.000000	17391	4698	1.000000	18801	4516	1.000000	9521665	0.000867
209775845	38780260	1976817	10000.000000	17702	4606	1.000000	18964	4360	1.000000	9516965	0.000802
npatches	nstrain	runtime	dt	init_x	init_y	init_y_blood	init_z	init_S	beta0	beta1	beta2	beta3	mean_beta	B	d	delta	delta_blood	b[0]	mut	m	CTL	c	g	epsilon	k	het	lambda	rho	omega	x_max	patch.dyna	DELTA	A	VA
10000	1	100.000000	0.001000	21900	9499	5000000	0.001000	10000000	10.498779	14.532314	6.201318	14.156854	11	800000000	0.010000	1.000000	1.000000	80000	0.000050	0.004800	1	0.001000	1.000000	2.500000	7.000000	0.500000	0.000000	0.000000	0.000000	31872	0	10.000000	7.000000	1.000000
sus	inf	inf_blood	z	x[0]	y[0][0]	z[0]	x[1]	y[1][0]	z[1]	S[0]	synchrony
219000000	94990000	5000000	10.000000	21900	9499	0.001000	21900	9499	0.001000	10000000	0.000000
223042560	24739599	1271486	10000.000000	22561	2318	1.000000	18727	3357	1.000000	9995098	0.000000
234949551	26322047	1339795	10000.000000	24118	2382	1.000000	19404	3429	1.000000	9990078	0.000000
233065502	26754420	1364916	10000.000000	23778	2671	1.000000	18775	3777	1.000000	9985046	0.000000
233188682	26661136	1359734	10000.000000	23905	2625	1.000000	18953	3745	1.000000	9980104	0.000000
233179702	26649491	1358494	10000.000000	23717	2636	1.000000	19241	3719	1.000000	9975000	0.000000
233177083	26671369	1361049	10000.000000	23842	2558	1.000000	18812	3811	1.000000	9969944	0.000000
233132490	26690660	1361678	10000.000000	23854	2479	1.000000	19190	3653	1.000000	9964961	0.000000
233187612	26654217	1357355	10000.000000	23974	2585	1.000000	18958	3713	1.000000	9959868	0.000000
233190358	26657877	1360217	10000.000000	23832	2606	1.000000	19136	3593	1.000000	9954857	0.000000
233161621	26678992	1361269	10000.000000	23976	2468	1.000000	19025	3799	1.000000	9949908	0.000000
233207857	26665723	1359516	10000.000000	23980	2433	1.000000	18970	3814	1.000000	9944964	0.000000
233177616	26658591	1359364	10000.000000	23937	2471	1.000000	19116	3571	1.000000	9939969	0.000000
233189217	26663657	1361427	10000.000000	23808	2427	1.000000	19016	3632	1.000000	9934954	0.000000
233198199	26664369	1360033	10000.000000	23853	2512	1.000000	18987	3874	1.000000	9930145	0.000000
233197435	26654721	1361652	10000.000000	24085	2513	1.000000	18826	3837	1.000000	9925090	0.000000
233166650	26665176	1359035	10000.000000	24504	2417	1.000000	18766	3850	1.000000	9920128	0.000000
233206368	26672893	1360224	10000.000000	23913	2443	1.000000	18997	3790	1.000000	9915266	0.000000
233173496	26665536	1362124	10000.000000	24084	2515	1.000000	19083	3644	1.000000	9910218	0.000000
233187331	26670279	1359851	10000.000000	24020	2430	1.000000	19346	3633	1.000000	9905239	0.000000
233200161	26669446	1359318	10000.000000	23664	2544	1.000000	19034	3561	1.000000	9900240	0.000000
233173414	26681888	1361807	10000.000000	23966	2602	1.000000	18972	3862	1.000000	9895189	0.000000
233154025	26681481	1361123	10000.000000	23669	2690	1.000000	18760	3880	1.000000	9890256	0.000000
233139397	26690896	1362431	10000.000000	24097	2546	1.000000	19281	3776	1.000000	9885209	0.000000
233174372	26655752	1358277	10000.000000	24196	2536	1.000000	19474	3394	1.000000	9880330	0.000000
233199474	26662858	1362311	10000.000000	23638	2557	1.000000	19156	3721	1.000000	9875359	0.000000
233191112	26666064	1360865	10000.000000	23910	2538	1.000000	19177	3749	1.000000	9870411	0.000000
233142048	26687823	1362043	10000.000000	23801	2566	1.000000	19074	3724	1.000000	9865457	0.000000
233204891	26654832	1358794	10000.000000	23800	2550	1.000000	19279	3684	1.000000	9860589	0.000000
233212073	26674547	1360390	10000.000000	23884	2389	1.000000	18886	3802	1.000000	9855577	0.000000
233186266	26653996	1359370	10000.000000	24107	2431	1.000000	19092	3649	1.000000	9850705	0.000000
233187587	26666223	1362587	10000.000000	24042	2602	1.000000	19086	3732	1.000000	9845807	0.000000
233186626	26670451	1361636	10000.000000	24041	2467	1.000000	19338	3610	1.000000	9840983	0.000000
233198896	26666479	1361354	10000.000000	23923	2569	1.000000	19016	3717	1.000000	9835967	0.000000
233176215	26671632	1361355	10000.000000	23899	2634	1.000000	19546	3532	1.000000	9830964	0.000000
233171434	26677353	1359087	10000.000000	24074	2568	1.000000	18812	3884	1.000000	9826019	0.000000
233198005	26658986	1361199	10000.000000	23827	2481	1.000000	19233	3650	1.000000	9821147	0.000000
233169258	26684327	1359673	10000.000000	23767	2678	1.000000	19216	3770	1.000000	9816219	0.000000
233189662	26654900	1360666	10000.000000	23760	2590	1.000000	18881	3701	1.000000	9811305	0.000000
233175879	26667604	1362111	10000.000000	24036	2443	1.000000	19340	3693	1.000000	9806517	0.000000
233153284	26675824	1362494	10000.000000	23623	2594	1.000000	19220	3652	1.000000	9801625	-1.#IND00
233163497	26682424	1361987	10000.000000	24120	2415	1.000000	18782	3644	1.000000	9796756	-1.#IND00
233146427	26681528	1361349	10000.000000	23861	2563	1.000000	19333	3561	1.000000	9791849	0.007383
233171155	26673786	1358803	10000.000000	24096	2533	1.000000	18905	3756	1.000000	9786868	0.005007
233155247	26678603	1362587	10000.000000	23941	2446	1.000000	19148	3711	1.000000	9781895	0.003131
233167478	26674981	1358553	10000.000000	24136	2413	1.000000	19075	3731	1.000000	9776988	0.003309
233171808	26673201	1360034	10000.000000	24056	2421	1.000000	18901	3865	1.000000	9772101	0.005154
233195249	26666302	1358825	10000.000000	23672	2631	1.000000	19291	3622	1.000000	9767205	0.004726
233160085	26681396	1360914	10000.000000	24086	2302	1.000000	18842	3796	1.000000	9762321	0.003894
233154281	26682829	1361595	10000.000000	23865	2495	1.000000	19148	3580	1.000000	9757541	0.004289
233187033	26663699	1358097	10000.000000	24051	2529	1.000000	19071	3471	1.000000	9752632	0.002084
233152679	26679571	1362266	10000.000000	23935	2471	1.000000	19228	3570	1.000000	9747714	0.002050
233189357	26660665	1359708	10000.000000	23707	2561	1.000000	19099	3553	1.000000	9742934	0.000103
233191965	26671062	1362773	10000.000000	24276	2340	1.000000	19213	3693	1.000000	9738054	0.000296
233182262	26662764	1362758	10000.000000	24012	2558	1.000000	19289	3562	1.000000	9733233	0.000377
233217324	26655446	1358862	10000.000000	24229	2513	1.000000	19075	3620	1.000000	9728388	-0.000344
233160780	26676329	1360408	10000.000000	24242	2403	1.000000	19275	3607	1.000000	9723641	-0.001339
233172887	26667717	1360797	10000.000000	23735	2591	1.000000	19210	3686	1.000000	9718730	-0.002002
233159945	26677153	1362687	10000.000000	24056	2442	1.000000	19185	3605	1.000000	9713885	-0.001948
233160080	26685773	1361894	10000.000000	24018	2586	1.000000	19117	3654	1.000000	9708976	-0.001323
233176346	26662105	1360442	10000.000000	23498	2581	1.000000	18987	3684	1.000000	9704138	-0.001245
233165827	26681769	1362280	10000.000000	23719	2582	1.000000	18930	3735	1.000000	9699272	0.004386
233153283	26682299	1359789	10000.000000	24264	2358	1.000000	19031	3740	1.000000	9694463	0.004317
233186893	26662275	1359961	10000.000000	24205	2535	1.000000	19150	3588	1.000000	9689668	0.004436
233152208	26685292	1362283	10000.000000	23737	2539	1.000000	18875	3772	1.000000	9684836	0.004194
233153304	26684495	1361254	10000.000000	23937	2616	1.000000	18862	3879	1.000000	9680083	0.004052
233188171	26662444	1360522	10000.000000	23659	2623	1.000000	19050	3756	1.000000	9675263	0.002815
233220294	26650809	1360957	10000.000000	23983	2457	1.000000	19255	3530	1.000000	9670446	0.002273
233154196	26669808	1359859	10000.000000	23888	2619	1.000000	19207	3580	1.000000	9665568	-0.000517
233175564	26677485	1360534	10000.000000	24149	2413	1.000000	19261	3573	1.000000	9660887	-0.001367
233181793	26666170	1359920	10000.000000	24078	2525	1.000000	19139	3673	1.000000	9655964	-0.001787
233200573	26656873	1359132	10000.000000	24094	2420	1.000000	18889	3865	1.000000	9651168	-0.002235
233182549	26663958	1359176	10000.000000	23796	2604	1.000000	19245	3626	1.000000	9646461	-0.002440
233187274	26651461	1359798	10000.000000	24200	2510	1.000000	18947	3701	1.000000	9641687	-0.002027
233194717	26670257	1361616	10000.000000	24054	2665	1.000000	19397	3665	1.000000	9636830	-0.001324
233214863	26647834	1360630	10000.000000	24081	2461	1.000000	18957	3699	1.000000	9631996	-0.001393
233157715	26682430	1361638	10000.000000	24005	2594	1.000000	19256	3564	1.000000	9627172	-0.001515
233178925	26672380	1360593	10000.000000	24070	2595	1.000000	19107	3679	1.000000	9622399	-0.000862
233141792	26675857	1361074	10000.000000	23706	2521	1.000000	19615	3613	1.000000	9617716	-0.000599
233177557	26670773	1360625	10000.000000	23764	2587	1.000000	19082	3455	1.000000	9612932	-0.000962
233199175	26669822	1359642	10000.000000	24149	2444	1.000000	19209	3689	1.000000	9608247	-0.000148
233193521	26666681	1360147	10000.000000	24006	2589	1.000000	19062	3599	1.000000	9603476	-0.000284
233151155	26677086	1360910	10000.000000	24295	2424	1.000000	19540	3578	1.000000	9598608	-0.000366
233178686	26669484	1359976	10000.000000	23929	2651	1.000000	19179	3489	1.000000	9593744	0.000053
233157432	26683893	1360411	10000.000000	24068	2502	1.000000	18977	3709	1.000000	9588997	-0.000448
233185264	26678677	1360556	10000.000000	23990	2638	1.000000	19370	3520	1.000000	9584205	-0.000222
233188232	26669213	1361161	10000.000000	23804	2624	1.000000	19255	3673	1.000000	9579524	0.000103
233243674	26635943	1357775	10000.000000	23684	2499	1.000000	19351	3431	1.000000	9574648	0.000110
233212567	26652339	1359103	10000.000000	23997	2519	1.000000	18746	3848	1.000000	9569746	0.000390
233213828	26649659	1359468	10000.000000	24272	2505	1.000000	19112	3696	1.000000	9565094	0.000213
233172537	26677685	1361447	10000.000000	24002	2552	1.000000	19174	3561	1.000000	9560367	0.000068
233159128	26679003	1361292	10000.000000	24205	2451	1.000000	19165	3625	1.000000	9555472	0.000204
233163866	26680585	1361397	10000.000000	23780	2610	1.000000	19026	3608	1.000000	9550651	0.000120
233139905	26676997	1362047	10000.000000	23943	2572	1.000000	18988	3917	1.000000	9545973	0.000163
233166980	26679833	1360367	10000.000000	24114	2424	1.000000	18970	3776	1.000000	9541092	-0.000392
233216973	26654981	1359389	10000.000000	24181	2441	1.000000	19329	3573	1.000000	9536290	-0.000908
233188077	26674036	1360177	10000.000000	24025	2394	1.000000	19228	3616	1.000000	9531465	-0.000552
233143126	26681183	1360591	10000.000000	23850	2628	1.000000	19290	3590	1.000000	9526692	-0.000661
233158052	26674356	1359248	10000.000000	23856	2678	1.000000	19015	3676	1.000000	9522107	-0.000664
233152221	26675656	1361533	10000.000000	23780	2610	1.000000	19064	3595	1.000000	9517396	-0.000515
npatches	nstrain	runtime	dt	init_x	init_y	init_y_blood	init_z	init_S	beta0	beta1	beta2	beta3	mean_beta	B	d	delta	delta_blood	b[0]	mut	m	CTL	c	g	epsilon	k	het	lambda	rho	omega	x_max	patch.dyna	DELTA	A	VA
10000	1	100.000000	0.001000	21900	9499	5000000	0.001000	10000000	10.725287	9.013822	12.819677	13.614823	11	800000000	0.010000	1.000000	1.000000	80000	0.000050	0.004800	1	0.001000	1.000000	2.500000	8.000000	0.500000	0.000000	0.000000	0.000000	31872	0	10.000000	7.000000	1.000000
sus	inf	inf_blood	z	x[0]	y[0][0]	z[0]	x[1]	y[1][0]	z[1]	S[0]	synchrony
219000000	94990000	5000000	10.000000	21900	9499	0.001000	21900	9499	0.001000	10000000	0.000000
243262830	15529355	799976	10000.000000	24646	1419	1.000000	25933	1205	1.000000	9995095	0.000000
258617908	16790614	855692	10000.000000	26566	1525	1.000000	28097	1015	1.000000	9990221	0.000000
256188446	17406406	888823	10000.000000	26338	1605	1.000000	28101	1150	1.000000	9985368	0.000000
256175054	17333502	884973	10000.000000	25712	1750	1.000000	28002	1183	1.000000	9980373	0.000000
256186821	17334852	883610	10000.000000	26183	1527	1.000000	28068	1134	1.000000	9975467	0.000000
256215832	17344388	885246	10000.000000	26426	1436	1.000000	28207	1105	1.000000	9970391	0.000000
256150496	17356022	886609	10000.000000	26056	1610	1.000000	27860	1206	1.000000	9965398	0.000000
256186688	17336273	884691	10000.000000	26466	1587	1.000000	28166	1156	1.000000	9960336	0.000000
256209196	17340107	884345	10000.000000	25995	1798	1.000000	28168	1142	1.000000	9955415	0.000000
256168527	17345879	886003	10000.000000	26332	1590	1.000000	28444	1181	1.000000	9950314	0.000000
256186663	17342792	883856	10000.000000	26249	1591	1.000000	27958	1238	1.000000	9945252	0.000000
256151173	17361889	884800	10000.000000	26238	1624	1.000000	27934	1257	1.000000	9940199	0.000000
256167731	17343007	885922	10000.000000	26395	1549	1.000000	28129	1093	1.000000	9935167	0.000000
256121448	17360972	884867	10000.000000	26295	1525	1.000000	28009	1200	1.000000	9930287	0.000000
256200797	17337068	883405	10000.000000	26187	1633	1.000000	27928	1165	1.000000	9925369	0.000000
256191562	17338891	885817	10000.000000	26136	1642	1.000000	27931	1238	1.000000	9920520	0.000000
256199044	17343405	884862	10000.000000	26204	1553	1.000000	28004	1152	1.000000	9915571	0.000000
256189505	17344852	885820	10000.000000	26211	1623	1.000000	27931	1236	1.000000	9910586	0.000000
256178458	17353084	885516	10000.000000	26527	1607	1.000000	27996	1185	1.000000	9905733	0.000000
256182422	17343826	884194	10000.000000	26278	1469	1.000000	27888	1217	1.000000	9900847	0.000000
256184848	17340251	882669	10000.000000	25995	1709	1.000000	28216	1125	1.000000	9896008	0.000000
256172957	17348802	885182	10000.000000	26257	1578	1.000000	28039	1206	1.000000	9890907	0.000000
256214900	17338206	885661	10000.000000	26236	1646	1.000000	28250	1206	1.000000	9885923	0.000000
256198313	17333910	885608	10000.000000	26559	1551	1.000000	28069	1063	1.000000	9880964	0.000000
256161659	17341629	884703	10000.000000	26328	1508	1.000000	28044	1185	1.000000	9876043	0.000000
256194530	17333965	885112	10000.000000	26485	1637	1.000000	28434	1133	1.000000	9871130	0.000000
256190804	17343877	883084	10000.000000	26098	1674	1.000000	27730	1324	1.000000	9866164	0.000000
256185182	17340734	884085	10000.000000	26304	1649	1.000000	28194	1147	1.000000	9861109	0.000000
256172337	17351462	885832	10000.000000	26218	1522	1.000000	28238	1167	1.000000	9856249	0.000000
256224465	17323664	884445	10000.000000	26447	1610	1.000000	28291	1187	1.000000	9851223	0.000000
256227911	17341904	885310	10000.000000	26514	1673	1.000000	27998	1194	1.000000	9846214	0.000000
256155316	17351419	886473	10000.000000	26328	1493	1.000000	27847	1223	1.000000	9841427	0.000000
256186226	17355057	883406	10000.000000	25960	1594	1.000000	28022	1185	1.000000	9836499	0.000000
256187964	17343403	885051	10000.000000	26326	1583	1.000000	28077	1172	1.000000	9831585	0.000000
256176641	17359257	888193	10000.000000	26234	1659	1.000000	28092	1194	1.000000	9826623	0.000000
256170184	17343105	885919	10000.000000	26149	1498	1.000000	27902	1203	1.000000	9821743	0.000000
256202547	17335308	883246	10000.000000	26293	1560	1.000000	28078	1215	1.000000	9816924	0.000000
256171683	17354292	886785	10000.000000	26047	1612	1.000000	28262	1083	1.000000	9811991	0.000000
256202589	17340306	885207	10000.000000	25892	1756	1.000000	27962	1252	1.000000	9806960	0.000000
256208193	17337721	883643	10000.000000	26125	1556	1.000000	28082	1258	1.000000	9801990	-1.#IND00
256197558	17342790	884104	10000.000000	26324	1592	1.000000	28302	1010	1.000000	9797098	0.004800
256168974	17345648	886822	10000.000000	26503	1525	1.000000	27838	1264	1.000000	9792306	-0.000987
256206694	17338845	885257	10000.000000	26398	1558	1.000000	28062	1197	1.000000	9787395	0.003172
256204250	17353730	885132	10000.000000	26440	1462	1.000000	28110	1235	1.000000	9782471	0.004532
256181383	17337215	884010	10000.000000	26379	1536	1.000000	28257	1161	1.000000	9777596	0.000283
256197724	17345821	885480	10000.000000	26581	1514	1.000000	27860	1333	1.000000	9772709	-0.000817
256167882	17342726	885100	10000.000000	26447	1545	1.000000	27754	1227	1.000000	9767842	-0.002398
256207385	17339056	886119	10000.000000	26164	1529	1.000000	28078	1112	1.000000	9763014	-0.002258
256201565	17342617	884677	10000.000000	26456	1621	1.000000	28237	1153	1.000000	9758154	0.000259
256196510	17344252	885373	10000.000000	26714	1570	1.000000	27967	1261	1.000000	9753189	0.000018
256222317	17323506	883828	10000.000000	26336	1640	1.000000	28215	1258	1.000000	9748349	-0.001794
256189989	17341486	885683	10000.000000	26449	1512	1.000000	28328	1018	1.000000	9743568	-0.003243
256196211	17337016	884951	10000.000000	26391	1589	1.000000	28186	1236	1.000000	9738648	0.000293
256195926	17340083	885097	10000.000000	26346	1555	1.000000	28394	1158	1.000000	9733769	0.000563
256187922	17338394	885781	10000.000000	26220	1569	1.000000	28221	1164	1.000000	9728942	0.000965
256207795	17340295	884711	10000.000000	26136	1627	1.000000	28277	1201	1.000000	9724050	0.000994
256231300	17338447	885342	10000.000000	26142	1674	1.000000	27948	1259	1.000000	9719215	-0.000100
256187785	17346913	884906	10000.000000	26188	1631	1.000000	28146	1244	1.000000	9714329	-0.003309
256106704	17355052	885602	10000.000000	26230	1502	1.000000	28023	1289	1.000000	9709473	-0.003593
256204826	17328319	885833	10000.000000	26068	1641	1.000000	28053	1139	1.000000	9704583	-0.003565
256175846	17345153	885562	10000.000000	26385	1453	1.000000	28131	1172	1.000000	9699820	-0.002891
256271737	17316156	884004	10000.000000	26298	1588	1.000000	28168	1207	1.000000	9694884	-0.002439
256228041	17344403	884183	10000.000000	26207	1600	1.000000	27982	1314	1.000000	9690019	-0.002322
256190664	17329244	883468	10000.000000	25999	1641	1.000000	28029	1216	1.000000	9685145	-0.000966
256183138	17338205	885082	10000.000000	26518	1575	1.000000	28077	1203	1.000000	9680276	-0.000418
256204178	17348495	884443	10000.000000	26275	1558	1.000000	28038	1270	1.000000	9675414	0.000227
256173698	17345839	884293	10000.000000	26454	1595	1.000000	28275	1147	1.000000	9670515	-0.000180
256198560	17337721	883847	10000.000000	26424	1410	1.000000	28309	1058	1.000000	9665691	-0.000090
256149789	17365348	885984	10000.000000	26495	1477	1.000000	28221	1141	1.000000	9660799	0.000315
256199513	17343781	883494	10000.000000	26543	1621	1.000000	28005	1189	1.000000	9655867	0.000851
256182198	17345960	885508	10000.000000	26184	1714	1.000000	28083	1220	1.000000	9651066	0.002442
256172446	17349570	884764	10000.000000	26391	1548	1.000000	28180	1139	1.000000	9646280	0.002844
256191319	17333352	884871	10000.000000	25996	1757	1.000000	27997	1186	1.000000	9641400	0.002508
256203136	17339231	884012	10000.000000	26283	1516	1.000000	27895	1276	1.000000	9636519	0.002175
256213255	17335286	883821	10000.000000	26492	1516	1.000000	28132	1169	1.000000	9631632	0.002423
256173865	17356634	886010	10000.000000	26384	1513	1.000000	28281	1178	1.000000	9626852	0.002262
256196119	17323218	884815	10000.000000	26330	1703	1.000000	28025	1231	1.000000	9622106	0.002090
256178478	17338483	884049	10000.000000	26453	1493	1.000000	27887	1208	1.000000	9617290	0.002232
256189407	17346028	883952	10000.000000	26029	1611	1.000000	28079	1215	1.000000	9612523	0.001650
256198634	17337998	883756	10000.000000	26250	1611	1.000000	28155	1248	1.000000	9607845	0.001667
256176792	17347130	886146	10000.000000	26518	1451	1.000000	28206	1101	1.000000	9602967	0.002016
256160747	17357844	883697	10000.000000	26753	1411	1.000000	28293	1055	1.000000	9598100	0.001646
256171070	17344029	884437	10000.000000	26617	1449	1.000000	27801	1249	1.000000	9593286	0.002159
256220545	17325664	884213	10000.000000	26214	1686	1.000000	28140	1193	1.000000	9588466	0.001932
256216639	17339768	884649	10000.000000	26356	1546	1.000000	27978	1168	1.000000	9583656	0.002601
256224765	17334400	884195	10000.000000	26403	1513	1.000000	28500	1085	1.000000	9578775	0.002661
256167740	17355892	885601	10000.000000	26237	1475	1.000000	28008	1182	1.000000	9573817	0.002316
256188316	17342915	883795	10000.000000	26484	1638	1.000000	28103	1213	1.000000	9569022	0.002014
256198881	17340116	884068	10000.000000	26457	1526	1.000000	28126	1236	1.000000	9564204	0.001397
256203530	17343333	885194	10000.000000	26328	1600	1.000000	28122	1163	1.000000	9559418	0.001047
256202971	17334169	883153	10000.000000	26357	1436	1.000000	27931	1284	1.000000	9554535	0.000909
256197607	17340276	884021	10000.000000	26319	1588	1.000000	28343	1136	1.000000	9549881	0.000633
256211394	17328623	884652	10000.000000	26273	1664	1.000000	28144	1202	1.000000	9545121	0.000567
256159089	17348416	884948	10000.000000	26476	1573	1.000000	28636	1074	1.000000	9540323	0.000469
256190909	17337875	881303	10000.000000	26241	1537	1.000000	28220	1106	1.000000	9535535	0.000525
256199923	17338837	886798	10000.000000	25963	1727	1.000000	28276	1167	1.000000	9530675	0.001023
256205586	17333282	883782	10000.000000	26437	1654	1.000000	27995	1214	1.000000	9525763	0.001154
256206421	17347869	885370	10000.000000	26148	1644	1.000000	28223	1075	1.000000	9520899	0.001374
256226320	17326040	884543	10000.000000	26564	1532	1.000000	27911	1177	1.000000	9516062	0.001403
npatches	nstrain	runtime	dt	init_x	init_y	init_y_blood	init_z	init_S	beta0	beta1	beta2	beta3	mean_beta	B	d	delta	delta_blood	b[0]	mut	m	CTL	c	g	epsilon	k	het	lambda	rho	omega	x_max	patch.dyna	DELTA	A	VA
10000	1	100.000000	0.001000	21900	9499	5000000	0.001000	10000000	13.850709	15.679045	13.737495	16.003815	11	800000000	0.010000	1.000000	1.000000	80000	0.000050	0.004800	1	0.001000	1.000000	2.500000	9.000000	0.500000	0.000000	0.000000	0.000000	31872	0	10.000000	7.000000	1.000000
sus	inf	inf_blood	z	x[0]	y[0][0]	z[0]	x[1]	y[1][0]	z[1]	S[0]	synchrony
219000000	94990000	5000000	10.000000	21900	9499	0.001000	21900	9499	0.001000	10000000	0.000000
258676285	9629719	497420	10000.000000	23497	1453	1.000000	22171	1622	1.000000	9994979	0.000000
277224482	10386001	527608	10000.000000	25467	1601	1.000000	22605	2277	1.000000	9989998	0.000000
274498177	11151728	569270	10000.000000	24725	1668	1.000000	22635	2155	1.000000	9984986	0.000000
274304213	11087072	565536	10000.000000	25186	1598	1.000000	23011	2049	1.000000	9980005	0.000000
274371005	11073957	565978	10000.000000	24924	1527	1.000000	22567	2055	1.000000	9975126	0.000000
274415301	11062575	564685	10000.000000	24930	1653	1.000000	22184	2122	1.000000	9970093	0.000000
274389126	11078577	565152	10000.000000	25339	1485	1.000000	22774	2164	1.000000	9965108	0.000000
274381097	11072760	564846	10000.000000	24799	1760	1.000000	23147	2042	1.000000	9959991	0.000000
274401978	11066502	564793	10000.000000	24603	1682	1.000000	22829	2036	1.000000	9955130	0.000000
274434112	11064075	564543	10000.000000	24963	1664	1.000000	23604	1827	1.000000	9950242	0.000000
274385860	11083411	564713	10000.000000	24496	1694	1.000000	22485	2089	1.000000	9945347	0.000000
274393995	11065749	564781	10000.000000	24960	1607	1.000000	22752	1969	1.000000	9940486	0.000000
274371261	11085504	566264	10000.000000	25145	1640	1.000000	22991	1879	1.000000	9935434	0.000000
274385524	11070637	564648	10000.000000	25130	1638	1.000000	22670	2073	1.000000	9930403	0.000000
274393696	11064745	565276	10000.000000	24944	1572	1.000000	22687	1992	1.000000	9925422	0.000000
274407148	11064918	565066	10000.000000	24425	1745	1.000000	22801	1991	1.000000	9920422	0.000000
274401475	11070081	562502	10000.000000	25187	1379	1.000000	22818	2152	1.000000	9915382	0.000000
274423713	11060272	564245	10000.000000	24585	1749	1.000000	22533	2077	1.000000	9910448	0.000000
274415232	11061811	564154	10000.000000	24990	1493	1.000000	22565	2141	1.000000	9905434	0.000000
274403337	11071435	564524	10000.000000	25295	1559	1.000000	22714	2100	1.000000	9900465	0.000000
274421466	11071737	565765	10000.000000	25010	1606	1.000000	22666	2059	1.000000	9895555	0.000000
274386676	11074831	564806	10000.000000	24777	1660	1.000000	23095	1967	1.000000	9890653	0.000000
274408588	11065704	565002	10000.000000	25239	1606	1.000000	22891	2022	1.000000	9885674	0.000000
274387107	11066900	564757	10000.000000	24975	1613	1.000000	22372	1930	1.000000	9880650	0.000000
274405209	11069078	565803	10000.000000	24796	1602	1.000000	22499	2010	1.000000	9875711	0.000000
274374185	11076794	563988	10000.000000	24998	1608	1.000000	22640	1994	1.000000	9870670	0.000000
274412907	11064976	566619	10000.000000	25289	1475	1.000000	22810	2108	1.000000	9865659	0.000000
274432677	11059096	563388	10000.000000	25064	1611	1.000000	22533	2099	1.000000	9860718	0.000000
274385965	11071807	564745	10000.000000	25083	1634	1.000000	22919	2080	1.000000	9855831	0.000000
274351337	11083070	566688	10000.000000	25063	1573	1.000000	22646	2010	1.000000	9850838	0.000000
274414585	11067419	565745	10000.000000	24857	1644	1.000000	22487	2019	1.000000	9845920	0.000000
274429325	11062889	563992	10000.000000	24902	1641	1.000000	22694	2181	1.000000	9841065	0.000000
274403455	11076944	565240	10000.000000	24850	1673	1.000000	22831	2039	1.000000	9836133	0.000000
274357105	11081308	563696	10000.000000	25069	1593	1.000000	22225	2132	1.000000	9831232	0.000000
274366975	11082017	566421	10000.000000	24963	1519	1.000000	22606	2087	1.000000	9826351	0.000000
274373710	11077027	565496	10000.000000	24858	1614	1.000000	22791	2005	1.000000	9821403	0.000000
274423558	11062705	564751	10000.000000	24771	1575	1.000000	22647	1949	1.000000	9816383	0.000000
274447616	11061201	563736	10000.000000	24956	1665	1.000000	22791	2031	1.000000	9811473	0.000000
274383349	11084984	565002	10000.000000	24815	1689	1.000000	22730	2162	1.000000	9806628	0.000000
274420676	11053781	564246	10000.000000	24701	1694	1.000000	23117	1968	1.000000	9801713	-1.#IND00
274410162	11078400	565434	10000.000000	25038	1630	1.000000	22256	2184	1.000000	9796844	0.048000
274352824	11084595	566473	10000.000000	25028	1543	1.000000	22806	2009	1.000000	9792016	0.005969
274446638	11054872	564203	10000.000000	24841	1587	1.000000	22260	2144	1.000000	9787082	0.013630
274390747	11065500	565120	10000.000000	24518	1842	1.000000	22672	2031	1.000000	9781999	0.008445
274410077	11075608	563943	10000.000000	24836	1524	1.000000	22393	2195	1.000000	9777013	0.006729
274359603	11083933	565978	10000.000000	25078	1556	1.000000	22393	2102	1.000000	9772094	0.003227
274387044	11078962	563679	10000.000000	25306	1423	1.000000	22420	2068	1.000000	9767191	0.002139
274368956	11075847	565605	10000.000000	24967	1476	1.000000	22947	2074	1.000000	9762422	0.003384
274388282	11070994	564560	10000.000000	24918	1672	1.000000	22472	2115	1.000000	9757553	0.004244
274407129	11058911	565745	10000.000000	25181	1467	1.000000	22634	2178	1.000000	9752636	0.003970
274381117	11077105	565942	10000.000000	25177	1552	1.000000	22659	2024	1.000000	9747836	0.002835
274460804	11054734	565501	10000.000000	24743	1559	1.000000	23051	2064	1.000000	9742969	0.002238
274382910	11080749	564985	10000.000000	24796	1654	1.000000	22460	2055	1.000000	9738002	0.002517
274375517	11072317	564805	10000.000000	24984	1594	1.000000	22815	1877	1.000000	9733147	0.001663
274388515	11068496	564017	10000.000000	24836	1669	1.000000	22683	2062	1.000000	9728286	0.001360
274366154	11070266	563036	10000.000000	24860	1517	1.000000	22948	2025	1.000000	9723541	0.001826
274454675	11057346	563925	10000.000000	25013	1532	1.000000	23035	1941	1.000000	9718702	0.003760
274372399	11081478	564887	10000.000000	25051	1485	1.000000	22824	2083	1.000000	9713953	0.003536
274403941	11070785	564526	10000.000000	24549	1671	1.000000	22689	2071	1.000000	9709023	0.003720
274386262	11066158	564392	10000.000000	24888	1665	1.000000	23057	1997	1.000000	9704086	0.002613
274448842	11065374	565264	10000.000000	25052	1515	1.000000	22717	2077	1.000000	9699184	0.001270
274394621	11081746	564752	10000.000000	24805	1672	1.000000	22669	2070	1.000000	9694377	-0.000554
274386681	11071046	564173	10000.000000	25000	1508	1.000000	22543	2056	1.000000	9689555	-0.000994
274391053	11073785	564821	10000.000000	24524	1725	1.000000	22669	2178	1.000000	9684740	0.000957
274402579	11067163	563160	10000.000000	24835	1697	1.000000	22864	2008	1.000000	9679859	0.000569
274429853	11053734	564576	10000.000000	24503	1747	1.000000	22746	2082	1.000000	9675046	0.000310
274389558	11067803	564358	10000.000000	25051	1550	1.000000	22195	2291	1.000000	9670199	0.001589
274406153	11076077	566810	10000.000000	24866	1681	1.000000	22796	2023	1.000000	9665215	0.001315
274373403	11073745	565684	10000.000000	24469	1776	1.000000	22629	2029	1.000000	9660496	0.001697
274427038	11061666	562963	10000.000000	25332	1455	1.000000	23002	1870	1.000000	9655674	0.001742
274389541	11071961	564788	10000.000000	25139	1550	1.000000	23009	2045	1.000000	9650830	0.001887
274399294	11068763	564466	10000.000000	25167	1478	1.000000	22475	2036	1.000000	9646027	0.001947
274406408	11071641	565236	10000.000000	24793	1609	1.000000	22807	1998	1.000000	9641135	0.002295
274443080	11062801	563899	10000.000000	24717	1742	1.000000	22733	2047	1.000000	9636302	0.002172
274405515	11077628	566028	10000.000000	24631	1609	1.000000	22731	2056	1.000000	9631458	0.002181
274370789	11077631	564430	10000.000000	24613	1606	1.000000	22633	1985	1.000000	9626678	0.001968
274405169	11069638	564734	10000.000000	24952	1583	1.000000	22457	2012	1.000000	9621841	0.001770
274382826	11082653	564611	10000.000000	24688	1766	1.000000	22658	2170	1.000000	9617130	0.001965
274413269	11059923	564331	10000.000000	24864	1678	1.000000	22890	1946	1.000000	9612234	0.001817
274442865	11062065	564773	10000.000000	25012	1522	1.000000	22714	1971	1.000000	9607400	0.002766
274386986	11065160	564870	10000.000000	24843	1657	1.000000	23120	2016	1.000000	9602617	0.003348
274390921	11068788	564251	10000.000000	25048	1503	1.000000	22649	1971	1.000000	9597950	0.001332
274394296	11070488	565314	10000.000000	24802	1698	1.000000	22552	2210	1.000000	9593188	0.001020
274421536	11055395	563150	10000.000000	24957	1515	1.000000	23080	1905	1.000000	9588454	0.001233
274372001	11083848	566358	10000.000000	25136	1513	1.000000	23113	1986	1.000000	9583645	0.001687
274423499	11064450	564265	10000.000000	24857	1616	1.000000	22861	1891	1.000000	9578749	0.001596
274356706	11076226	564192	10000.000000	24879	1649	1.000000	23036	1930	1.000000	9573986	0.001707
274390238	11067623	563739	10000.000000	24814	1656	1.000000	22761	1994	1.000000	9569263	0.001232
274391744	11080181	564495	10000.000000	25165	1372	1.000000	22397	2316	1.000000	9564568	0.002208
274434662	11050216	563962	10000.000000	24702	1701	1.000000	23363	1819	1.000000	9559782	0.002003
274426558	11060650	563680	10000.000000	24890	1577	1.000000	22818	2046	1.000000	9554966	0.002471
274377528	11068625	565653	10000.000000	25342	1494	1.000000	22568	2153	1.000000	9550161	0.002793
274428413	11057762	565413	10000.000000	25173	1617	1.000000	23404	1798	1.000000	9545327	0.002612
274433323	11058712	563695	10000.000000	24715	1813	1.000000	22339	2240	1.000000	9540569	0.002605
274394911	11074612	565320	10000.000000	24885	1691	1.000000	23043	1833	1.000000	9535759	0.002523
274325207	11094943	565767	10000.000000	25199	1588	1.000000	22362	2086	1.000000	9530980	0.002475
274408410	11069076	563982	10000.000000	24758	1547	1.000000	22994	1972	1.000000	9526189	0.002413
274434021	11065539	564259	10000.000000	25112	1540	1.000000	22774	1999	1.000000	9521432	0.001981
274404664	11071872	565170	10000.000000	25122	1567	1.000000	22731	2093	1.000000	9516605	0.001966
npatches	nstrain	runtime	dt	init_x	init_y	init_y_blood	init_z	init_S	beta0	beta1	beta2	beta3	mean_beta	B	d	delta	delta_blood	b[0]	mut	m	CTL	c	g	epsilon	k	het	lambda	rho	omega	x_max	patch.dyna	DELTA	A	VA
10000	1	100.000000	0.001000	21900	9499	5000000	0.001000	10000000	16.380244	14.339060	13.008505	9.752352	11	800000000	0.010000	1.000000	1.000000	80000	0.000050	0.004800	1	0.001000	1.000000	2.500000	10.000000	0.500000	0.000000	0.000000	0.000000	31872	0	10.000000	7.000000	1.000000
sus	inf	inf_blood	z	x[0]	y[0][0]	z[0]	x[1]	y[1][0]	z[1]	S[0]	synchrony
219000000	94990000	5000000	10.000000	21900	9499	0.001000	21900	9499	0.001000	10000000	0.000000
271531638	5601978	291415	10000.000000	23720	1135	1.000000	25070	862	1.000000	9995098	0.000000
293352367	5572111	282448	10000.000000	24791	1484	1.000000	27253	1016	1.000000	9990091	0.000000
291380605	6338810	324441	10000.000000	24185	1566	1.000000	26732	1100	1.000000	9985151	0.000000
290690314	6384850	325502	10000.000000	24395	1477	1.000000	26688	1164	1.000000	9980177	0.000000
290739823	6340109	322877	10000.000000	24723	1379	1.000000	27134	1030	1.000000	9975052	0.000000
290780143	6351278	324172	10000.000000	24163	1534	1.000000	26739	1117	1.000000	9970039	0.000000
290729629	6357940	324382	10000.000000	24188	1510	1.000000	26625	1119	1.000000	9965249	0.000000
290772262	6356807	323791	10000.000000	24386	1542	1.000000	26866	1044	1.000000	9960300	0.000000
290738658	6361872	324732	10000.000000	24351	1559	1.000000	27119	960	1.000000	9955381	0.000000
290743703	6350734	323968	10000.000000	24162	1620	1.000000	26487	1054	1.000000	9950327	0.000000
290771239	6339716	323747	10000.000000	23874	1553	1.000000	26758	990	1.000000	9945298	0.000000
290757137	6356551	323582	10000.000000	24091	1408	1.000000	26693	1021	1.000000	9940264	0.000000
290776718	6346922	323639	10000.000000	24267	1449	1.000000	26906	981	1.000000	9935199	0.000000
290793372	6343227	323089	10000.000000	24006	1707	1.000000	26850	1077	1.000000	9930149	0.000000
290764223	6359752	325957	10000.000000	24338	1491	1.000000	26812	1070	1.000000	9925137	0.000000
290719333	6357103	325384	10000.000000	24529	1435	1.000000	26382	1063	1.000000	9920096	0.000000
290735411	6345288	324122	10000.000000	23896	1665	1.000000	26534	1105	1.000000	9915133	0.000000
290751158	6354674	325042	10000.000000	24724	1455	1.000000	26788	1046	1.000000	9910175	0.000000
290784215	6340866	324154	10000.000000	24128	1548	1.000000	26874	1099	1.000000	9905261	0.000000
290701955	6365052	325434	10000.000000	24431	1503	1.000000	26406	1123	1.000000	9900372	0.000000
290766930	6359094	323835	10000.000000	24044	1610	1.000000	26405	1175	1.000000	9895481	0.000000
290802597	6336775	323923	10000.000000	24081	1662	1.000000	27022	907	1.000000	9890505	0.000000
290812142	6339467	323625	10000.000000	23938	1585	1.000000	26860	1188	1.000000	9885525	0.000000
290762574	6353804	324306	10000.000000	24310	1684	1.000000	26911	1110	1.000000	9880498	0.000000
290743871	6352954	324489	10000.000000	23949	1600	1.000000	27135	1008	1.000000	9875514	0.000000
290786903	6343176	324342	10000.000000	24460	1505	1.000000	26805	1069	1.000000	9870615	0.000000
290745072	6361093	324497	10000.000000	24616	1304	1.000000	26813	962	1.000000	9865702	0.000000
290764027	6348419	324474	10000.000000	24060	1628	1.000000	26802	1123	1.000000	9860773	0.000000
290771781	6353528	324080	10000.000000	24081	1609	1.000000	26639	1033	1.000000	9855827	0.000000
290798099	6349885	324397	10000.000000	24246	1529	1.000000	27028	935	1.000000	9850892	0.000000
290762474	6350167	324342	10000.000000	23894	1682	1.000000	26895	1041	1.000000	9845935	0.000000
290717523	6354802	323612	10000.000000	24160	1396	1.000000	26570	1081	1.000000	9840993	0.000000
290727628	6368351	325178	10000.000000	24051	1624	1.000000	26621	1107	1.000000	9835960	0.000000
290801282	6345504	323750	10000.000000	24696	1420	1.000000	26704	985	1.000000	9831026	0.000000
290756108	6358633	324055	10000.000000	24374	1344	1.000000	26461	1132	1.000000	9826107	0.000000
290798781	6347562	324383	10000.000000	24478	1585	1.000000	26774	997	1.000000	9821106	0.000000
290694752	6372979	325435	10000.000000	24225	1609	1.000000	27054	1100	1.000000	9816133	0.000000
290766404	6350112	324127	10000.000000	24173	1561	1.000000	26574	1182	1.000000	9811231	0.000000
290770793	6352685	323720	10000.000000	24456	1448	1.000000	26979	907	1.000000	9806334	0.000000
290768079	6351771	323920	10000.000000	24419	1541	1.000000	26758	1073	1.000000	9801463	-1.#IND00
290765369	6343735	323617	10000.000000	24554	1503	1.000000	26972	916	1.000000	9796582	-0.002400
290811178	6349911	323238	10000.000000	24397	1461	1.000000	26365	1122	1.000000	9791783	-0.002721
290753249	6360214	324306	10000.000000	23897	1610	1.000000	26734	1108	1.000000	9786818	0.023082
290784750	6341205	324601	10000.000000	23768	1666	1.000000	26372	1202	1.000000	9781899	0.016760
290737417	6362052	325108	10000.000000	24609	1451	1.000000	26583	1126	1.000000	9777013	0.013270
290725571	6351000	323241	10000.000000	24182	1612	1.000000	26991	996	1.000000	9772115	0.004657
290769227	6349868	323800	10000.000000	24805	1369	1.000000	26861	955	1.000000	9767221	-0.001830
290760729	6349017	323185	10000.000000	24344	1548	1.000000	27106	956	1.000000	9762434	-0.001284
290769979	6356283	324311	10000.000000	24103	1585	1.000000	26880	1184	1.000000	9757592	-0.001553
290765289	6352934	324404	10000.000000	24438	1454	1.000000	26873	1083	1.000000	9752706	0.004620
290740527	6352991	325072	10000.000000	23787	1686	1.000000	27013	1030	1.000000	9747781	0.005133
290787017	6346488	323825	10000.000000	24899	1450	1.000000	26692	1011	1.000000	9742941	0.005184
290759857	6348171	324308	10000.000000	24434	1565	1.000000	26739	1030	1.000000	9738199	0.007369
290734051	6354312	324395	10000.000000	24491	1439	1.000000	27234	1047	1.000000	9733458	0.006378
290776343	6351645	323966	10000.000000	24135	1591	1.000000	26780	1034	1.000000	9728576	0.006289
290751145	6356384	324182	10000.000000	24680	1405	1.000000	26995	971	1.000000	9723638	0.005719
290698242	6362756	324775	10000.000000	24289	1554	1.000000	26650	1133	1.000000	9718734	0.005025
290722652	6360024	324775	10000.000000	23885	1592	1.000000	26875	1068	1.000000	9713909	0.005918
290745794	6344137	323663	10000.000000	24579	1470	1.000000	26636	1125	1.000000	9708976	0.006332
290806720	6339509	324156	10000.000000	24478	1492	1.000000	26364	1108	1.000000	9704106	0.005811
290752407	6353323	324823	10000.000000	24056	1549	1.000000	26839	1025	1.000000	9699148	0.004699
290782130	6347956	323576	10000.000000	24295	1489	1.000000	26835	1025	1.000000	9694357	0.004112
290732073	6356040	324299	10000.000000	24396	1525	1.000000	26818	1070	1.000000	9689605	0.003039
290765228	6349825	323849	10000.000000	24818	1470	1.000000	26034	1199	1.000000	9684691	0.003132
290742964	6352520	324385	10000.000000	24114	1653	1.000000	26867	1030	1.000000	9679789	0.003076
290733915	6346808	323765	10000.000000	24051	1538	1.000000	27087	1023	1.000000	9674943	0.003744
290742605	6353630	324331	10000.000000	24893	1417	1.000000	26766	978	1.000000	9670269	0.003160
290778449	6353909	324251	10000.000000	24542	1535	1.000000	27170	1003	1.000000	9665453	0.003403
290742992	6365080	324397	10000.000000	24631	1398	1.000000	26745	1074	1.000000	9660659	0.003558
290767623	6342912	323600	10000.000000	24317	1587	1.000000	27194	1049	1.000000	9655744	0.003458
290775656	6343631	324185	10000.000000	24117	1478	1.000000	26424	1077	1.000000	9650987	0.003582
290764371	6357833	324464	10000.000000	24575	1510	1.000000	26759	1085	1.000000	9646143	0.004856
290767284	6342454	323832	10000.000000	24229	1570	1.000000	26336	1041	1.000000	9641384	0.004737
290780413	6351148	324829	10000.000000	24218	1526	1.000000	26542	1108	1.000000	9636543	0.004526
290802426	6340514	322999	10000.000000	24031	1613	1.000000	26749	1075	1.000000	9631602	0.003186
290745130	6359040	324672	10000.000000	24216	1376	1.000000	26692	1122	1.000000	9626798	0.002127
290732330	6357807	324021	10000.000000	24665	1452	1.000000	26765	1104	1.000000	9622070	0.002292
290753678	6354326	323676	10000.000000	24340	1508	1.000000	26851	988	1.000000	9617311	0.001982
290745807	6355542	324329	10000.000000	24260	1431	1.000000	26347	1092	1.000000	9612509	0.001987
290767687	6353189	324131	10000.000000	24133	1500	1.000000	27022	1062	1.000000	9607801	0.001785
290746411	6350577	324268	10000.000000	24356	1545	1.000000	26802	1066	1.000000	9603016	0.001646
290750804	6353888	323834	10000.000000	24634	1564	1.000000	26355	1211	1.000000	9598228	0.001374
290723119	6359881	324118	10000.000000	24078	1544	1.000000	26548	1069	1.000000	9593409	0.001144
290762524	6357248	323879	10000.000000	24271	1401	1.000000	26600	1112	1.000000	9588574	0.001711
290786077	6348380	323263	10000.000000	24718	1510	1.000000	26527	1048	1.000000	9583753	0.002446
290792452	6341401	324665	10000.000000	24158	1625	1.000000	26676	1037	1.000000	9579054	0.002326
290791954	6352149	322828	10000.000000	24599	1419	1.000000	26687	1120	1.000000	9574270	0.002679
290796343	6350164	324428	10000.000000	23933	1604	1.000000	26737	1034	1.000000	9569349	0.002603
290710255	6365074	324853	10000.000000	24147	1577	1.000000	26834	1111	1.000000	9564603	0.002977
290774252	6343818	323154	10000.000000	24356	1439	1.000000	26782	1018	1.000000	9559862	0.003049
290807468	6347333	324182	10000.000000	24357	1626	1.000000	26928	1017	1.000000	9555006	0.002998
290739137	6361246	324297	10000.000000	24331	1455	1.000000	26997	1009	1.000000	9550181	0.002963
290767882	6343236	323058	10000.000000	24076	1764	1.000000	26792	1017	1.000000	9545503	0.003558
290741786	6362793	324218	10000.000000	24443	1310	1.000000	26873	1059	1.000000	9540749	0.002531
290739537	6352481	323532	10000.000000	24546	1494	1.000000	26983	993	1.000000	9536058	0.003064
290730877	6352860	324155	10000.000000	24201	1463	1.000000	26726	1079	1.000000	9531184	0.003101
290761753	6352255	323789	10000.000000	24009	1606	1.000000	27021	1054	1.000000	9526418	0.003103
290766664	6348677	323685	10000.000000	24279	1628	1.000000	26741	1096	1.000000	9521653	0.003215
290750283	6354252	324618	10000.000000	23495	1659	1.000000	27149	1044	1.000000	9516837	0.003187
npatches	nstrain	runtime	dt	init_x	init_y	init_y_blood	init_z	init_S	beta0	beta1	beta2	beta3	mean_beta	B	d	delta	delta_blood	b[0]	mut	m	CTL	c	g	epsilon	k	het	lambda	rho	omega	x_max	patch.dyna	DELTA	A	VA
10000	1	100.000000	0.001000	21900	9499	5000000	0.001000	10000000	13.728921	12.432233	10.419644	14.575651	11	800000000	0.010000	1.000000	1.000000	80000	0.000050	0.004800	1	0.001000	1.000000	2.500000	11.000000	0.500000	0.000000	0.000000	0.000000	31872	0	10.000000	7.000000	1.000000
sus	inf	inf_blood	z	x[0]	y[0][0]	z[0]	x[1]	y[1][0]	z[1]	S[0]	synchrony
219000000	94990000	5000000	10.000000	21900	9499	0.001000	21900	9499	0.001000	10000000	0.000000
280957917	3148683	164309	10000.000000	26922	483	1.000000	27776	313	1.000000	9994951	0.000000
304732795	2532543	128897	10000.000000	29987	290	1.000000	30777	221	1.000000	9990003	0.000000
304737408	2998421	152359	10000.000000	29818	388	1.000000	30564	275	1.000000	9985041	0.000000
303813437	3145029	160064	10000.000000	29833	478	1.000000	30335	385	1.000000	9980027	0.000000
303605923	3150852	160567	10000.000000	29424	519	1.000000	30106	324	1.000000	9974977	0.000000
303604558	3150311	161978	10000.000000	29012	462	1.000000	30995	193	1.000000	9969967	0.000000
303620699	3143723	160626	10000.000000	29955	408	1.000000	30477	337	1.000000	9964990	0.000000
303644248	3144825	160002	10000.000000	29730	354	1.000000	30568	308	1.000000	9959997	0.000000
303613414	3147037	160788	10000.000000	29767	396	1.000000	30662	321	1.000000	9955055	0.000000
303592837	3149876	161164	10000.000000	29669	410	1.000000	30656	275	1.000000	9950082	0.000000
303642953	3140182	160479	10000.000000	29682	487	1.000000	30384	285	1.000000	9945035	0.000000
303657041	3139980	159954	10000.000000	29803	437	1.000000	30430	264	1.000000	9940115	0.000000
303611567	3149600	160231	10000.000000	29708	427	1.000000	30358	345	1.000000	9934890	0.000000
303616699	3148030	160867	10000.000000	29363	436	1.000000	30665	264	1.000000	9929912	0.000000
303627918	3140540	160073	10000.000000	29734	348	1.000000	30382	348	1.000000	9924948	0.000000
303668645	3130405	159012	10000.000000	29747	380	1.000000	30458	295	1.000000	9920046	0.000000
303652639	3144763	160405	10000.000000	29962	329	1.000000	30655	247	1.000000	9914997	0.000000
303628129	3139243	160380	10000.000000	29388	506	1.000000	30539	293	1.000000	9909973	0.000000
303656333	3138261	160962	10000.000000	29694	365	1.000000	30797	283	1.000000	9904997	0.000000
303612959	3143369	160522	10000.000000	29783	385	1.000000	30534	246	1.000000	9899981	0.000000
303627951	3147415	160321	10000.000000	29714	539	1.000000	30644	264	1.000000	9895009	0.000000
303650821	3143263	160345	10000.000000	29515	418	1.000000	30579	233	1.000000	9889982	0.000000
303653014	3144315	160402	10000.000000	29761	422	1.000000	30366	304	1.000000	9884899	0.000000
303626859	3143296	160404	10000.000000	29772	379	1.000000	30686	246	1.000000	9879894	0.000000
303678927	3135663	159657	10000.000000	29880	421	1.000000	30712	263	1.000000	9874976	0.000000
303625764	3146490	160486	10000.000000	29423	487	1.000000	30290	303	1.000000	9869978	0.000000
303633619	3146974	160461	10000.000000	29669	391	1.000000	30470	241	1.000000	9865181	0.000000
303667344	3132984	160320	10000.000000	29689	466	1.000000	30498	271	1.000000	9860246	0.000000
303600998	3154368	161310	10000.000000	29409	431	1.000000	30402	279	1.000000	9855308	0.000000
303593830	3147925	160723	10000.000000	29604	459	1.000000	30385	278	1.000000	9850312	0.000000
303631087	3138186	159460	10000.000000	30082	379	1.000000	30525	221	1.000000	9845376	0.000000
303687134	3128859	159077	10000.000000	29710	418	1.000000	30360	307	1.000000	9840568	0.000000
303648587	3145015	160507	10000.000000	29958	397	1.000000	30375	357	1.000000	9835600	0.000000
303672228	3141290	159884	10000.000000	29859	487	1.000000	30731	275	1.000000	9830796	0.000000
303619995	3142997	160480	10000.000000	29456	498	1.000000	30609	238	1.000000	9825741	0.000000
303601771	3148888	160184	10000.000000	29267	472	1.000000	30395	307	1.000000	9820885	0.000000
303638523	3134797	159905	10000.000000	29521	463	1.000000	30527	304	1.000000	9815911	0.000000
303632634	3150428	160045	10000.000000	29634	419	1.000000	30565	297	1.000000	9810940	0.000000
303612901	3140922	159723	10000.000000	29331	462	1.000000	30659	259	1.000000	9806001	0.000000
303647497	3141749	159900	10000.000000	29567	338	1.000000	30271	283	1.000000	9801117	-1.#IND00
303608153	3150741	160130	10000.000000	29889	413	1.000000	30561	349	1.000000	9796179	-0.000000
303600928	3142871	160661	10000.000000	29779	406	1.000000	30700	242	1.000000	9791188	-0.003309
303644705	3135947	160104	10000.000000	29947	383	1.000000	30574	333	1.000000	9786259	-0.003454
303632689	3145078	160638	10000.000000	29682	484	1.000000	30053	321	1.000000	9781323	-0.003214
303690017	3129237	159662	10000.000000	29827	410	1.000000	30275	263	1.000000	9776504	-0.001941
303641032	3144474	160402	10000.000000	29470	505	1.000000	30248	317	1.000000	9771749	-0.002119
303584613	3146676	161043	10000.000000	29596	429	1.000000	30476	323	1.000000	9766805	-0.002658
303629273	3144136	160062	10000.000000	29728	435	1.000000	30422	256	1.000000	9762066	-0.000393
303611528	3142142	160479	10000.000000	29748	419	1.000000	30596	290	1.000000	9757107	-0.000784
303652351	3145198	160599	10000.000000	29220	531	1.000000	30541	261	1.000000	9752248	-0.001062
303578921	3156524	161528	10000.000000	29633	402	1.000000	30437	325	1.000000	9747374	-0.001578
303624510	3136071	159775	10000.000000	29307	520	1.000000	30063	299	1.000000	9742532	-0.001875
303631679	3147254	161054	10000.000000	30036	375	1.000000	30122	332	1.000000	9737670	-0.001240
303624441	3146611	160438	10000.000000	29758	375	1.000000	30037	334	1.000000	9732745	-0.002315
303631984	3143189	159838	10000.000000	29748	438	1.000000	30264	354	1.000000	9727828	-0.001997
303664825	3137815	160568	10000.000000	29685	423	1.000000	30180	400	1.000000	9722806	-0.002210
303648326	3138331	160619	10000.000000	29373	495	1.000000	30340	275	1.000000	9717937	-0.002398
303634711	3145147	160698	10000.000000	29642	439	1.000000	30532	255	1.000000	9713091	-0.002107
303588020	3146183	160934	10000.000000	29201	503	1.000000	30153	360	1.000000	9708357	-0.001966
303654283	3131906	160154	10000.000000	29819	396	1.000000	30400	287	1.000000	9703637	-0.002797
303622822	3153242	161035	10000.000000	29385	507	1.000000	30389	319	1.000000	9698738	-0.002409
303620028	3139447	160535	10000.000000	30050	372	1.000000	30544	301	1.000000	9693825	-0.003424
303664327	3138777	159760	10000.000000	29071	549	1.000000	30497	317	1.000000	9688945	-0.003183
303622891	3148222	159783	10000.000000	29694	439	1.000000	30527	275	1.000000	9684118	-0.002832
303620298	3149416	161211	10000.000000	29275	470	1.000000	30339	283	1.000000	9679303	-0.002889
303585759	3148891	161457	10000.000000	29763	396	1.000000	30547	283	1.000000	9674500	-0.002788
303624528	3150362	160297	10000.000000	29817	453	1.000000	30870	261	1.000000	9669670	-0.003454
303614975	3149022	160946	10000.000000	29603	472	1.000000	30661	318	1.000000	9664831	-0.003126
303606735	3151383	160568	10000.000000	29591	442	1.000000	30455	327	1.000000	9659995	-0.003462
303615569	3155390	161238	10000.000000	29568	370	1.000000	30300	357	1.000000	9655060	-0.003381
303627539	3145936	160131	10000.000000	29667	375	1.000000	30781	266	1.000000	9650124	-0.003243
303630194	3148690	160323	10000.000000	29755	410	1.000000	30416	303	1.000000	9645372	-0.003683
303616717	3144539	160841	10000.000000	29858	391	1.000000	30140	273	1.000000	9640625	-0.003716
303623148	3152614	161028	10000.000000	29700	436	1.000000	30276	293	1.000000	9635735	-0.003543
303580373	3155084	161052	10000.000000	29492	518	1.000000	30458	328	1.000000	9630869	-0.003061
303619382	3137993	159727	10000.000000	30018	320	1.000000	30325	264	1.000000	9626166	-0.003079
303675123	3132675	159814	10000.000000	29730	436	1.000000	30685	296	1.000000	9621290	-0.002271
303689597	3135253	159988	10000.000000	29347	527	1.000000	30354	319	1.000000	9616449	-0.002984
303601258	3149564	160516	10000.000000	29787	401	1.000000	30696	277	1.000000	9611575	-0.003048
303626341	3144222	160395	10000.000000	29472	499	1.000000	30546	290	1.000000	9606700	-0.002911
303628754	3145446	160520	10000.000000	29644	476	1.000000	30735	233	1.000000	9601888	-0.002751
303618258	3150481	160396	10000.000000	29536	374	1.000000	30560	274	1.000000	9597111	-0.002728
303645535	3143021	160055	10000.000000	29834	402	1.000000	30423	267	1.000000	9592371	-0.001660
303627643	3142199	160635	10000.000000	29475	446	1.000000	30692	289	1.000000	9587611	-0.001744
303634959	3149777	161099	10000.000000	29672	421	1.000000	30250	323	1.000000	9582911	-0.002140
303652919	3135502	160145	10000.000000	29442	456	1.000000	30433	329	1.000000	9578151	-0.002589
303655003	3136021	159599	10000.000000	29594	438	1.000000	30546	285	1.000000	9573361	-0.002388
303648234	3139776	160431	10000.000000	29548	417	1.000000	30427	352	1.000000	9568612	-0.002296
303663520	3135291	159897	10000.000000	29431	418	1.000000	30422	275	1.000000	9563856	-0.002195
303664127	3135288	160305	10000.000000	29487	467	1.000000	30539	293	1.000000	9559073	-0.002253
303648517	3136119	159763	10000.000000	29535	498	1.000000	30903	197	1.000000	9554192	-0.002063
303649488	3134725	159945	10000.000000	29931	384	1.000000	30459	305	1.000000	9549389	-0.002357
303650659	3146748	160355	10000.000000	29422	482	1.000000	30644	287	1.000000	9544569	-0.002281
303623570	3148296	160514	10000.000000	29219	499	1.000000	30343	351	1.000000	9539897	-0.002534
303595192	3145111	160618	10000.000000	29703	433	1.000000	30483	293	1.000000	9535137	-0.002488
303620865	3152303	160791	10000.000000	29596	434	1.000000	30280	312	1.000000	9530369	-0.002112
303587331	3160461	161154	10000.000000	29142	489	1.000000	30625	303	1.000000	9525707	-0.002311
303565603	3146745	161131	10000.000000	29441	413	1.000000	30662	263	1.000000	9520880	-0.002382
303589077	3153486	161159	10000.000000	29168	430	1.000000	30752	223	1.000000	9516124	-0.002482
npatches	nstrain	runtime	dt	init_x	init_y	init_y_blood	init_z	init_S	beta0	beta1	beta2	beta3	mean_beta	B	d	delta	delta_blood	b[0]	mut	m	CTL	c	g	epsilon	k	het	lambda	rho	omega	x_max	patch.dyna	DELTA	A	VA
10000	1	100.000000	0.001000	21900	9499	5000000	0.001000	10000000	5.751944	9.905116	6.348883	14.779000	11	800000000	0.010000	1.000000	1.000000	80000	0.000050	0.004800	1	0.001000	1.000000	2.500000	12.000000	0.500000	0.000000	0.000000	0.000000	31872	0	10.000000	7.000000	1.000000
sus	inf	inf_blood	z	x[0]	y[0][0]	z[0]	x[1]	y[1][0]	z[1]	S[0]	synchrony
219000000	94990000	5000000	10.000000	21900	9499	0.001000	21900	9499	0.001000	10000000	0.000000
288377116	1624375	86168	10000.000000	30295	50	1.000000	29612	85	1.000000	9995067	0.000000
311826427	874648	44724	10000.000000	31640	28	1.000000	31507	40	1.000000	9990113	0.000000
313854150	919290	46779	10000.000000	31551	26	1.000000	31859	55	1.000000	9985112	0.000000
313678071	983614	50290	10000.000000	31896	22	1.000000	31731	51	1.000000	9980057	0.000000
313494699	1013411	51509	10000.000000	31964	32	1.000000	31657	34	1.000000	9975104	0.000000
313443360	1023409	52279	10000.000000	31701	26	1.000000	31929	27	1.000000	9970155	0.000000
313404041	1025903	52605	10000.000000	31903	31	1.000000	31715	44	1.000000	9965194	0.000000
313345310	1037504	53069	10000.000000	31912	28	1.000000	31679	45	1.000000	9960195	0.000000
313398405	1021854	52374	10000.000000	31922	24	1.000000	31628	76	1.000000	9955186	0.000000
313423442	1022484	52067	10000.000000	31897	30	1.000000	31546	34	1.000000	9950306	0.000000
313399485	1025243	51803	10000.000000	31866	25	1.000000	31763	41	1.000000	9945310	0.000000
313387277	1028313	52448	10000.000000	31817	23	1.000000	31656	50	1.000000	9940389	0.000000
313363988	1036289	52559	10000.000000	31834	27	1.000000	31766	39	1.000000	9935553	0.000000
313355623	1026009	52469	10000.000000	31802	38	1.000000	31716	62	1.000000	9930693	0.000000
313434282	1014001	51668	10000.000000	31820	24	1.000000	31501	34	1.000000	9925685	0.000000
313415480	1024310	52197	10000.000000	31882	28	1.000000	31653	36	1.000000	9920711	0.000000
313404660	1022819	52285	10000.000000	31643	35	1.000000	31703	58	1.000000	9915756	0.000000
313395897	1024341	52462	10000.000000	31719	25	1.000000	31712	35	1.000000	9910840	0.000000
313416101	1026429	52327	9999.999208	31787	26	1.000000	31757	33	1.000000	9905791	0.000000
313393523	1028021	52298	10000.000000	31898	28	1.000000	31663	40	1.000000	9900863	0.000000
313344987	1035044	53004	10000.000000	31717	15	1.000000	32028	44	1.000000	9895842	0.000000
313350235	1036746	52938	10000.000000	31674	34	1.000000	31717	34	1.000000	9891059	0.000000
313378260	1025113	52068	10000.000000	31989	34	1.000000	31856	44	1.000000	9886140	0.000000
313399110	1020272	52162	10000.000000	31988	30	1.000000	31607	49	1.000000	9881217	0.000000
313368944	1033482	52922	10000.000000	31903	30	1.000000	31491	50	1.000000	9876263	0.000000
313365426	1031592	52573	10000.000000	31735	13	1.000000	31857	39	1.000000	9871320	0.000000
313383227	1026838	52468	10000.000000	31695	28	1.000000	31516	42	1.000000	9866451	0.000000
313382728	1024556	52473	10000.000000	31817	12	1.000000	31841	45	1.000000	9861505	0.000000
313395568	1031369	52487	10000.000000	31783	23	1.000000	31654	36	1.000000	9856559	0.000000
313408112	1019377	51966	10000.000000	31835	24	1.000000	31845	56	1.000000	9851649	0.000000
313436981	1019768	52320	10000.000000	32091	28	1.000000	31678	39	1.000000	9846748	0.000000
313396670	1027708	52342	10000.000000	31721	31	1.000000	31529	36	1.000000	9841792	0.000000
313363548	1029957	52792	10000.000000	31704	25	1.000000	31712	39	1.000000	9836976	0.000000
313378855	1026511	52408	10000.000000	31734	26	1.000000	31733	46	1.000000	9832106	0.000000
313403191	1021447	52035	10000.000000	31886	21	1.000000	31636	45	1.000000	9827221	0.000000
313371407	1028324	52319	10000.000000	31631	24	1.000000	31807	39	1.000000	9822398	0.000000
313393812	1026008	52508	10000.000000	31805	29	1.000000	31695	44	1.000000	9817402	0.000000
313369037	1023731	52276	10000.000000	31746	36	1.000000	31568	62	1.000000	9812576	0.000000
313375837	1031288	52676	10000.000000	31821	41	1.000000	31739	38	1.000000	9807562	0.000000
313366748	1029583	52711	10000.000000	31814	21	1.000000	31944	25	1.000000	9802521	-1.#IND00
313397921	1029323	52679	10000.000000	31867	23	1.000000	31930	46	1.000000	9797605	-1.#IND00
313384847	1028352	52273	10000.000000	32016	26	1.000000	31578	57	1.000000	9792631	-0.031651
313395422	1019363	52204	10000.000000	31967	32	1.000000	31589	38	1.000000	9787601	-0.018113
313411860	1020862	52228	10000.000000	31779	32	1.000000	31542	39	1.000000	9782672	-0.013650
313391939	1026907	52529	10000.000000	31658	28	1.000000	31601	41	1.000000	9777837	-0.011337
313406308	1024622	52404	10000.000000	31938	25	1.000000	31728	36	1.000000	9773001	-0.010959
313388668	1024822	52400	10000.000000	31898	20	1.000000	31650	54	1.000000	9768139	-0.012816
313378174	1027433	52616	10000.000000	31761	18	1.000000	31832	40	1.000000	9763115	-0.010071
313392932	1033088	52623	10000.000000	31787	28	1.000000	31582	51	1.000000	9758290	-0.008307
313358024	1028261	52294	10000.000000	31762	18	1.000000	31860	34	1.000000	9753389	-0.007193
313408212	1025407	52307	10000.000000	31913	25	1.000000	31669	51	1.000000	9748557	-0.008684
313402539	1026290	52256	10000.000000	31821	25	1.000000	31815	35	1.000000	9743691	-0.007608
313380461	1026345	52356	10000.000000	31836	30	1.000000	31718	29	1.000000	9738893	-0.007492
313392612	1022658	52363	10000.000000	31883	19	1.000000	31698	46	1.000000	9734016	-0.005263
313402323	1023540	52070	10000.000000	31809	13	1.000000	31622	49	1.000000	9729130	-0.009604
313420973	1021348	52440	10000.000000	31841	25	1.000000	31352	81	1.000000	9724296	-0.008447
313418251	1021664	51930	10000.000000	31912	38	1.000000	31685	61	1.000000	9719392	-0.004755
313438886	1023976	51910	10000.000000	31928	34	1.000000	31617	46	1.000000	9714646	-0.004744
313361993	1027486	52178	10000.000000	31907	19	1.000000	31843	41	1.000000	9709781	-0.002807
313410191	1015246	51943	10000.000000	31647	21	1.000000	31704	40	1.000000	9704863	-0.004927
313451394	1018694	51844	10000.000000	31621	29	1.000000	31858	41	1.000000	9700001	-0.004822
313399124	1024915	52105	10000.000000	31766	40	1.000000	31745	43	1.000000	9695088	-0.003796
313392076	1024423	52334	10000.000000	31635	24	1.000000	31605	27	1.000000	9690281	-0.004955
313366955	1027415	52592	10000.000000	31728	26	1.000000	31658	54	1.000000	9685486	-0.006155
313398383	1020545	52353	10000.000000	31647	35	1.000000	31796	42	1.000000	9680706	-0.006405
313387823	1029675	52304	10000.000000	31838	15	1.000000	31625	26	1.000000	9675890	-0.006547
313395771	1027190	52325	10000.000000	31510	20	1.000000	31642	41	1.000000	9671171	-0.005586
313378363	1032061	52454	10000.000000	31915	21	1.000000	31789	37	1.000000	9666416	-0.005412
313400958	1023176	51939	10000.000000	31739	39	1.000000	31631	45	1.000000	9661621	-0.005437
313397654	1028510	52648	10000.000000	31812	21	1.000000	31594	49	1.000000	9656695	-0.005486
313341053	1033338	52946	10000.000000	31825	36	1.000000	31684	49	1.000000	9651844	-0.005443
313363137	1030208	52638	10000.000000	32034	19	1.000000	31792	46	1.000000	9647037	-0.005075
313418168	1020716	51789	10000.000000	31822	21	1.000000	31737	40	1.000000	9642263	-0.006496
313407805	1018307	52411	10000.000000	31745	24	1.000000	31684	52	1.000000	9637468	-0.005827
313422446	1022001	51866	10000.000000	31806	21	1.000000	31702	55	1.000000	9632551	-0.005699
313394558	1033270	52236	10000.000000	31923	28	1.000000	31846	55	1.000000	9627744	-0.005279
313364476	1023523	52533	10000.000000	31680	11	1.000000	31669	43	1.000000	9622842	-0.004598
313408651	1021638	52469	10000.000000	31879	20	1.000000	31889	47	1.000000	9617972	-0.003946
313399433	1023538	52341	10000.000000	31777	18	1.000000	31853	41	1.000000	9613192	-0.002778
313433679	1019792	51777	10000.000000	31688	18	1.000000	31847	63	1.000000	9608289	-0.002587
313412244	1023555	51962	10000.000000	31674	29	1.000000	31820	55	1.000000	9603543	-0.002544
313398516	1027087	52450	10000.000000	31971	30	1.000000	31896	64	1.000000	9598748	-0.002730
313392772	1027915	52617	10000.000000	31914	36	1.000000	31529	54	1.000000	9593836	-0.004808
313390072	1030398	52685	10000.000000	31567	22	1.000000	31741	23	1.000000	9589060	-0.004447
313375848	1031849	52511	10000.000000	31991	16	1.000000	31742	60	1.000000	9584302	-0.003466
313375850	1030642	52425	10000.000000	31665	31	1.000000	31760	42	1.000000	9579427	-0.003489
313380367	1028338	52558	10000.000000	31635	19	1.000000	31709	40	1.000000	9574622	-0.002818
313336637	1036066	52666	10000.000000	31850	20	1.000000	31568	45	1.000000	9569776	-0.002783
313367837	1030037	52785	10000.000000	31845	32	1.000000	31832	52	1.000000	9564797	-0.002519
313389414	1027200	52646	10000.000000	31917	27	1.000000	31770	39	1.000000	9560004	-0.002535
313432173	1012228	51703	10000.000000	31782	19	1.000000	31581	33	1.000000	9555221	-0.002488
313440172	1015034	51525	10000.000000	32053	27	1.000000	31684	63	1.000000	9550391	-0.002725
313437042	1016470	51941	10000.000000	31653	16	1.000000	31656	41	1.000000	9545613	-0.002953
313417815	1025936	52124	10000.000000	31753	26	1.000000	31523	56	1.000000	9540862	-0.002816
313408133	1020951	51868	10000.000000	31867	28	1.000000	31639	25	1.000000	9536046	-0.002635
313397436	1028715	52682	10000.000000	31863	18	1.000000	31775	37	1.000000	9531266	-0.001921
313376215	1027792	52307	10000.000000	31814	30	1.000000	31727	38	1.000000	9526633	-0.002733
313410306	1024206	52180	10000.000000	31712	25	1.000000	31849	43	1.000000	9521898	-0.003207
313371189	1028158	52655	10000.000000	31945	26	1.000000	31601	48	1.000000	9517104	-0.003184
npatches	nstrain	runtime	dt	init_x	init_y	init_y_blood	init_z	init_S	beta0	beta1	beta2	beta3	mean_beta	B	d	delta	delta_blood	b[0]	mut	m	CTL	c	g	epsilon	k	het	lambda	rho	omega	x_max	patch.dyna	DELTA	A	VA
10000	1	100.000000	0.001000	21900	9499	5000000	0.001000	10000000	15.098549	9.482459	5.997304	7.170946	11	800000000	0.010000	1.000000	1.000000	80000	0.000050	0.004800	1	0.001000	1.000000	2.500000	13.000000	0.500000	0.000000	0.000000	0.000000	31872	0	10.000000	7.000000	1.000000
sus	inf	inf_blood	z	x[0]	y[0][0]	z[0]	x[1]	y[1][0]	z[1]	S[0]	synchrony
219000000	94990000	5000000	10.000000	21900	9499	0.001000	21900	9499	0.001000	10000000	0.000000
293104444	842818	45437	10000.000000	28015	195	1.000000	29894	40	1.000000	9995057	0.000000
315008485	251395	13207	9971.386365	31278	52	1.000000	31707	13	1.000000	9990051	0.000000
317499678	169102	8722	9754.183581	31634	17	1.000000	31910	10	1.000000	9985019	0.000000
317893637	136841	7030	9495.019811	31855	5	1.000000	31933	1	0.909712	9980024	0.000000
318043659	118826	6083	9257.666835	31732	6	0.999768	31941	5	0.988870	9975017	0.000000
318117080	107342	5436	9050.831907	31622	43	1.000000	32053	6	0.999970	9969953	0.000000
318176145	98825	5101	8896.731858	31717	47	1.000000	31838	2	0.868050	9965139	0.000000
318193464	97749	4910	8847.292585	31848	11	1.000000	32001	5	0.987326	9960128	0.000000
318200096	94700	4908	8815.165268	31830	15	1.000000	31959	2	0.782141	9955119	0.000000
318214701	92889	4810	8738.787566	31706	26	1.000000	31966	1	0.727645	9950111	0.000000
318221889	91535	4748	8710.737234	32045	4	0.982784	31925	12	0.998164	9945238	0.000000
318221896	90129	4535	8644.462783	31780	13	0.999005	31743	2	0.506480	9940363	0.000000
318269235	89357	4402	8630.555609	31786	8	1.000000	31676	6	0.920381	9935340	0.000000
318264572	88608	4529	8626.925420	32038	10	1.000000	31910	4	0.999790	9930337	0.000000
318250617	85520	4420	8548.416091	31739	33	1.000000	32091	4	0.898887	9925344	0.000000
318260671	87704	4443	8562.773303	31650	17	1.000000	31926	1	0.885940	9920386	0.000000
318260691	86095	4361	8617.851207	32043	10	0.694047	31886	8	0.832950	9915344	0.000000
318259859	86677	4430	8603.785371	31791	3	0.921459	31813	1	0.684053	9910416	0.000000
318249104	86609	4444	8639.109491	31663	24	1.000000	31688	3	0.866602	9905371	0.000000
318238911	90618	4553	8662.280717	31733	10	1.000000	31798	8	0.953348	9900558	0.000000
318245885	88036	4555	8612.395136	31693	6	1.000000	31614	2	0.647042	9895528	0.000000
318243521	88997	4559	8651.250993	31644	15	1.000000	31814	5	0.943843	9890468	0.000000
318276963	86177	4589	8604.227680	31673	16	1.000000	31971	1	0.633471	9885492	0.000000
318281475	87332	4528	8615.064990	31467	35	1.000000	31845	13	0.982099	9880457	0.000000
318234411	89033	4564	8641.558825	31794	16	1.000000	31828	8	0.915478	9875587	0.000000
318248078	89832	4609	8647.407557	31747	25	1.000000	31719	5	0.884666	9870663	0.000000
318264330	88757	4577	8654.125414	31870	8	0.998319	31991	8	0.920982	9865795	0.000000
318222177	89573	4648	8648.974876	32002	9	1.000000	31962	1	0.888857	9860884	0.000000
318225071	91108	4689	8705.373248	31984	4	1.000000	31769	1	0.831997	9855984	0.000000
318258917	91538	4653	8626.380527	31749	7	1.000000	31832	1	0.785876	9850913	0.000000
318252262	91755	4590	8688.161592	31809	25	0.999996	31913	1	0.601624	9846038	0.000000
318233932	90780	4605	8696.608646	31802	15	1.000000	31891	0	0.871834	9840978	0.000000
318219242	90225	4626	8691.368927	32015	10	0.594251	31873	8	0.969172	9836079	0.000000
318219831	88619	4578	8640.104476	31817	31	1.000000	32061	5	0.747206	9831154	0.000000
318278833	86943	4476	8554.491635	32026	15	1.000000	31947	3	0.527769	9826217	0.000000
318237739	89808	4638	8662.452118	31814	13	1.000000	31751	3	0.998836	9821247	0.000000
318251370	89293	4519	8606.965206	31657	8	1.000000	31942	5	0.777279	9816339	0.000000
318211634	91256	4662	8692.642777	31670	7	1.000000	31888	11	0.819540	9811384	0.000000
318238586	89257	4627	8676.648702	31760	4	0.997357	31735	4	0.817625	9806462	0.000000
318236960	90145	4663	8657.530622	32021	22	1.000000	31683	6	0.979406	9801518	-1.#IND00
318265267	88830	4490	8645.886563	31563	23	1.000000	31879	4	0.906703	9796607	-1.#IND00
318272575	87821	4405	8600.463846	31650	23	1.000000	32011	1	0.481059	9791815	-1.#IND00
318250173	87137	4553	8638.502967	31780	20	1.000000	31812	3	0.994928	9786888	0.019975
318258792	88441	4511	8601.866343	31481	24	1.000000	31888	6	0.832995	9782021	0.013889
318239008	86758	4484	8644.418270	31597	38	1.000000	31686	2	0.784467	9777033	0.008440
318259912	86406	4484	8603.143285	31971	18	1.000000	32024	3	0.967644	9772175	0.009228
318242948	88682	4429	8630.039037	32034	7	1.000000	32003	5	0.950290	9767374	0.006828
318248939	88463	4479	8629.096273	31936	7	0.903346	31766	10	0.779094	9762518	0.007066
318245735	91071	4760	8659.271661	31818	18	1.000000	32052	4	0.650256	9757660	0.004204
318261012	88694	4575	8629.094579	31460	71	1.000000	31863	2	0.876457	9752797	0.003909
318256319	88003	4417	8617.019497	31682	7	1.000000	31912	5	0.870345	9747929	0.003591
318243394	87798	4466	8622.670001	31837	11	1.000000	31726	1	0.936484	9743023	0.003960
318260978	87559	4561	8605.108980	31919	21	1.000000	31816	5	0.846510	9738047	0.002447
318252882	88428	4434	8625.762571	31802	18	1.000000	31673	2	0.398781	9733210	-0.002886
318263940	87960	4443	8601.936081	31549	57	1.000000	32034	1	0.835184	9728412	-0.001742
318275561	87126	4361	8634.744593	31394	37	1.000000	31931	0	0.683745	9723484	-0.002219
318252174	87138	4428	8574.568163	31619	5	1.000000	31956	8	0.967406	9718492	0.000495
318278181	88913	4611	8614.658653	31792	25	1.000000	32069	0	0.824747	9713600	-0.000986
318251878	88900	4530	8653.086780	31907	12	1.000000	32050	12	0.988354	9708754	-0.000981
318263083	90475	4519	8672.414158	31690	39	1.000000	31993	6	0.932173	9703965	-0.001705
318252548	90065	4580	8701.551684	31814	12	1.000000	32005	3	0.860973	9699141	-0.001578
318249627	88937	4513	8671.615089	31820	15	1.000000	31898	1	0.939624	9694258	-0.000831
318232960	87565	4456	8594.300930	31863	8	0.924561	31836	8	0.997933	9689289	-0.001317
318270024	88280	4505	8618.503862	31944	9	1.000000	31850	2	0.911235	9684350	-0.000992
318277564	87923	4556	8606.519551	31765	11	1.000000	31775	3	0.831112	9679507	-0.000673
318255321	87630	4384	8578.560151	31846	12	1.000000	31978	3	0.836496	9674744	-0.000827
318245182	87047	4417	8585.128874	31812	14	0.969463	31936	1	0.872524	9669967	-0.001194
318281552	87002	4404	8577.822443	32068	24	1.000000	31889	5	0.844772	9665194	-0.000981
318262623	88649	4621	8608.617631	31850	22	1.000000	31698	2	0.499149	9660362	-0.000904
318229735	87450	4519	8631.538667	31718	11	1.000000	31977	6	0.970884	9655556	-0.000780
318246388	85284	4310	8563.361975	31824	5	0.994949	31858	2	0.747682	9650848	-0.000367
318257375	88291	4615	8617.696350	31936	3	0.918490	31878	7	0.889892	9646031	-0.000446
318265322	86646	4407	8592.588735	31857	7	0.999994	31772	4	0.876749	9641355	0.000491
318272344	86665	4459	8566.117651	31782	2	1.000000	31861	7	0.885680	9636562	0.001405
318259921	88199	4553	8625.009539	31675	9	0.999332	31908	2	0.777478	9631699	0.001300
318247766	90000	4554	8669.218119	31859	6	0.832306	31869	8	0.972764	9626901	0.001448
318244052	89644	4581	8641.565770	31826	8	0.999465	32150	10	0.327531	9622171	0.001673
318229445	88826	4402	8630.831263	31801	7	0.837021	31906	8	0.979179	9617461	0.001824
318260044	86764	4517	8612.964010	31387	37	1.000000	31660	5	0.998977	9612626	0.001891
318241921	88621	4572	8635.545290	31757	7	0.995174	31813	8	0.957760	9607841	0.002003
318257653	87955	4567	8620.368864	31717	25	1.000000	31984	7	0.997117	9603097	0.001961
318236348	89637	4622	8642.932509	31634	25	1.000000	31803	3	0.900669	9598223	0.001971
318254399	89731	4647	8662.998573	31822	24	1.000000	31876	2	0.348679	9593388	0.002111
318218758	93168	4780	8694.489843	31644	31	1.000000	31922	4	0.996384	9588581	0.002049
318198283	93789	4865	8752.529832	31361	45	1.000000	31991	0	0.782703	9583812	0.001909
318229008	92357	4759	8720.054673	31875	10	0.888850	31654	14	0.998929	9578901	0.002072
318199673	94427	4819	8772.671045	31674	18	1.000000	31998	9	0.997524	9574107	0.001422
318235566	91303	4689	8732.315846	31668	46	1.000000	31848	7	1.000000	9569301	0.001418
318226273	92201	4780	8700.546058	31877	9	1.000000	31674	2	0.606949	9564640	0.001500
318250084	92424	4809	8727.768579	31769	10	1.000000	31848	14	0.995060	9559743	0.001616
318270122	90892	4686	8672.075582	31754	22	1.000000	31934	7	0.986529	9554869	0.001558
318233859	91365	4667	8730.219239	31824	19	0.997123	31674	7	0.974557	9550208	0.001600
318250469	88616	4532	8633.449368	31830	13	1.000000	31869	4	0.995326	9545367	0.001026
318250130	87473	4464	8587.091144	31640	21	1.000000	31605	0	0.672910	9540613	0.001051
318265233	89236	4590	8633.509824	31943	18	0.911842	31930	5	0.774991	9535766	0.001061
318260833	86636	4594	8603.045906	31865	2	0.769627	32040	2	0.764277	9531175	0.001015
318248649	88333	4436	8598.930591	31652	20	0.999994	31891	10	0.898355	9526373	0.000937
318239343	88792	4499	8645.644754	32043	11	1.000000	31945	0	0.678805	9521633	0.000582
318251083	88123	4533	8615.786949	31839	4	0.856802	31894	3	0.980481	9516972	0.000583
npatches	nstrain	runtime	dt	init_x	init_y	init_y_blood	init_z	init_S	beta0	beta1	beta2	beta3	mean_beta	B	d	delta	delta_blood	b[0]	mut	m	CTL	c	g	epsilon	k	het	lambda	rho	omega	x_max	patch.dyna	DELTA	A	VA
10000	1	100.000000	0.001000	21900	9499	5000000	0.001000	10000000	12.291357	15.334851	6.284838	8.169160	11	800000000	0.010000	1.000000	1.000000	80000	0.000050	0.004800	1	0.001000	1.000000	2.500000	14.000000	0.500000	0.000000	0.000000	0.000000	31872	0	10.000000	7.000000	1.000000
sus	inf	inf_blood	z	x[0]	y[0][0]	z[0]	x[1]	y[1][0]	z[1]	S[0]	synchrony
219000000	94990000	5000000	10.000000	21900	9499	0.001000	21900	9499	0.001000	10000000	0.000000
296453167	428735	23249	10000.000000	29521	40	1.000000	28728	82	1.000000	9994991	0.000000
316325800	72857	3835	8840.143012	31685	3	0.775718	31428	23	1.000000	9989999	0.000000
318299877	44027	2216	6896.756531	31813	4	0.906227	31846	5	0.981842	9985033	0.000000
318492714	48029	2433	6917.026947	31639	6	0.943279	31833	0	0.470532	9980047	0.000000
318480546	46308	2421	6878.647538	31926	4	0.672798	32057	4	0.881376	9974968	0.000000
318498252	45916	2353	6959.716503	31904	2	0.999347	31735	0	0.967167	9970049	0.000000
318519829	47495	2409	6895.199166	31654	1	0.696892	31900	3	0.914096	9965143	0.000000
318466796	46792	2448	6980.534015	32034	1	0.830618	31584	1	0.876334	9960262	0.000000
318491065	46909	2415	6928.911996	31614	5	0.859718	31720	1	0.887536	9955256	0.000000
318474442	46151	2396	6861.292509	31716	0	0.495639	31790	4	0.813674	9950248	0.000000
318477022	48118	2452	7024.912227	31731	14	0.275404	31737	2	0.943419	9945278	0.000000
318489575	46742	2325	6865.221034	31782	2	0.907542	31943	2	0.392394	9940266	0.000000
318493973	46502	2395	6965.684496	31664	24	0.999567	31813	5	0.999893	9935405	0.000000
318507270	46477	2332	6860.895092	31884	7	0.482256	31927	9	0.991729	9930416	0.000000
318487329	47415	2373	6958.750356	31912	1	0.536656	31927	6	0.999999	9925397	0.000000
318476480	46431	2347	6868.153263	31824	5	0.970129	31895	4	0.757999	9920498	0.000000
318474863	47178	2448	6997.726275	31750	1	0.927229	31910	7	0.854089	9915620	0.000000
318504700	45093	2290	6815.875195	31883	6	0.999228	31575	18	0.903480	9910542	0.000000
318492421	47804	2335	6918.885007	31677	4	0.684915	31809	0	0.694928	9905619	0.000000
318483559	46044	2483	6930.434694	31821	0	0.286689	31880	16	0.975695	9900673	0.000000
318481154	46499	2277	6837.756505	31728	0	0.657060	32041	11	0.988813	9895624	0.000000
318487108	46046	2319	6972.072667	31657	15	0.976786	31844	1	0.717883	9890598	0.000000
318494789	46462	2344	6885.952312	31570	1	0.388225	31894	4	0.611488	9885746	0.000000
318497947	45587	2275	6868.355218	31811	2	0.856058	31903	6	1.000000	9880824	0.000000
318511005	47215	2374	6910.201733	31774	2	0.956466	32070	0	0.589255	9875909	0.000000
318497208	45178	2344	6854.085931	31808	6	0.953224	31692	1	0.999997	9871090	0.000000
318514979	47160	2366	6909.884998	31881	4	0.986594	31718	0	0.906079	9866159	0.000000
318469789	47014	2367	6934.857592	31858	3	0.738572	31907	5	0.997966	9861309	0.000000
318492194	46847	2366	6934.681493	31982	10	0.944370	31933	6	1.000000	9856381	0.000000
318486878	46058	2303	6924.211189	31922	0	0.277454	31586	10	0.851911	9851353	0.000000
318481144	46714	2378	6888.835975	31867	4	0.379602	31692	2	0.999996	9846360	0.000000
318478605	47273	2555	6914.710709	31940	0	0.326460	31835	12	0.999992	9841420	0.000000
318493438	46546	2334	6956.983887	31789	5	0.990468	31903	4	0.777347	9836542	0.000000
318481200	47042	2387	6939.479426	31880	0	0.406764	31857	14	0.988872	9831599	0.000000
318492139	46796	2371	6920.795260	31743	8	0.999782	31669	4	1.000000	9826766	0.000000
318493509	46836	2356	6948.909010	31827	5	0.219206	31706	14	0.998362	9821940	0.000000
318507220	46900	2362	6865.227131	31913	2	0.557418	31757	1	0.661507	9817038	0.000000
318503951	47278	2333	6965.819910	31793	1	0.646504	31720	14	0.999675	9812156	0.000000
318510935	46294	2392	6887.472222	31836	3	0.722356	31647	2	0.847313	9807299	0.000000
318500511	46113	2363	6932.176371	31756	8	0.889307	31746	1	0.982120	9802483	-1.#IND00
318492221	47057	2340	6914.247149	31895	4	0.781879	31574	19	0.701141	9797679	-1.#IND00
318489238	47449	2480	6913.337996	31671	0	0.435550	31921	11	0.999928	9792780	-1.#IND00
318491601	46683	2308	6921.206375	32135	4	0.978870	31705	6	0.897735	9787999	0.003480
318469344	47198	2487	6951.767767	32060	2	0.779766	31511	46	0.999463	9783091	-0.001630
318499001	46365	2415	6911.146288	31766	0	0.941482	31768	22	1.000000	9778208	-0.002640
318510861	46954	2482	6989.161299	31787	2	0.990695	31851	4	0.474561	9773472	-0.000738
318507498	47259	2435	6863.442678	31717	5	0.681672	31810	0	0.532068	9768436	-0.003024
318482667	47436	2529	7008.142651	32064	2	0.993174	31736	8	0.786455	9763572	-0.005653
318471071	46423	2316	6880.433582	31851	8	0.951195	31820	3	1.000000	9758835	-0.002995
318481809	47792	2446	6952.155254	31971	2	0.719123	31817	8	0.823000	9753941	-0.002546
318495344	45606	2286	6889.890114	31870	3	0.758811	31853	0	0.325891	9749147	-0.005108
318517139	46403	2325	6910.752896	31919	3	0.532992	31654	2	0.412252	9744338	-0.004426
318520214	45688	2346	6900.625342	32016	2	0.538762	31874	0	0.454467	9739404	-0.004269
318494021	46564	2533	6834.105303	31638	2	0.787103	31603	18	1.000000	9734620	-0.004569
318490804	47773	2433	7005.001508	31840	7	0.652967	31611	4	0.924897	9729663	-0.004068
318506347	45306	2348	6839.944738	31980	2	0.224498	31727	5	0.995143	9724864	-0.005688
318492981	47462	2416	6892.803594	31910	7	0.999951	31825	2	0.511411	9719932	-0.004639
318483494	45088	2313	6968.487581	31626	12	0.885381	31815	12	0.990960	9715058	-0.003274
318506124	48315	2517	6901.829068	31824	6	0.999939	31754	0	0.506480	9710224	-0.004007
318473732	47441	2437	6960.710330	32091	0	0.521403	31785	5	0.999925	9705297	-0.003407
318484774	47103	2399	6908.001631	31834	5	0.930309	31877	9	0.999927	9700372	-0.003191
318484622	46084	2362	6931.577055	31868	5	0.488005	31641	6	0.961564	9695557	-0.003084
318493601	45128	2374	6873.910777	31699	3	0.239849	31525	8	0.997344	9690612	-0.003575
318495187	47661	2441	6940.719037	31887	10	0.594810	31689	10	0.999999	9685724	-0.003269
318493161	45949	2335	6907.650341	32052	2	0.925974	31842	1	0.925137	9680963	-0.003436
318516697	47081	2342	6946.632298	32007	10	0.954356	31776	17	0.999977	9676220	-0.003263
318499311	46278	2333	6925.130228	31889	1	0.804471	32009	6	0.975426	9671349	-0.002803
318467519	48278	2419	6938.168597	31854	3	0.673506	32017	5	0.793562	9666424	-0.002572
318468566	46543	2366	6985.218938	31930	5	0.371796	31915	0	0.740261	9661614	-0.002511
318485277	47577	2367	6959.324488	31952	7	0.632725	31913	13	0.999877	9656837	-0.002921
318509554	46321	2370	6888.684975	31773	2	0.454220	31957	1	0.314362	9652028	-0.003134
318452979	47801	2462	6995.259440	31835	27	0.967260	31801	22	0.997263	9647180	-0.003363
318508401	46950	2383	6890.849971	31943	0	0.635751	31712	9	1.000000	9642355	-0.003996
318498139	46845	2353	6891.961253	31791	4	0.987136	31962	13	1.000000	9637457	-0.004261
318488279	47610	2465	6909.918807	31953	3	0.472411	31625	12	0.999930	9632675	-0.004221
318499363	46488	2321	6923.534139	31845	10	0.977499	32127	2	0.839874	9627825	-0.004021
318490089	47281	2463	6914.045564	31879	2	0.928907	31811	9	0.974121	9622984	-0.003950
318491009	45692	2326	6867.752555	31863	5	0.554822	31572	3	1.000000	9618194	-0.004129
318489459	47271	2460	6976.141209	31985	7	0.790661	31835	27	1.000000	9613428	-0.003938
318504989	45287	2336	6865.965810	31885	8	0.263173	32023	0	0.371226	9608586	-0.002622
318479242	48228	2451	6918.196371	31895	17	0.999999	31766	7	0.964771	9603760	-0.003567
318494531	44921	2207	6914.160635	31880	3	0.834309	31699	3	1.000000	9598955	-0.003399
318484828	47514	2400	6941.368150	31953	3	0.762680	31852	5	0.939679	9594035	-0.003807
318499367	46343	2388	6924.583706	31925	10	0.780919	31679	6	0.980635	9589209	-0.003501
318503308	46874	2411	6914.122201	32082	2	0.916603	31644	3	0.887489	9584491	-0.003315
318476387	46923	2444	6920.107820	31864	3	0.797743	31985	7	0.785903	9579785	-0.003089
318476590	46317	2293	7009.042357	31990	3	0.993328	31735	5	0.901498	9574933	-0.003291
318512423	47236	2470	6826.489377	31861	2	0.972383	31801	13	0.725403	9570138	-0.003574
318488728	45800	2230	6923.000395	31913	0	0.602487	31707	9	0.999999	9565384	-0.003698
318485694	47990	2450	6950.650883	31745	3	0.885658	31460	3	0.825744	9560589	-0.003804
318480282	45975	2335	6974.692666	32032	11	0.284236	31881	6	0.762706	9555803	-0.003171
318513340	48543	2442	6925.291302	32005	1	0.369025	31670	6	0.633640	9550908	-0.003524
318494317	46778	2359	6905.178384	31981	1	0.413976	31730	4	0.251522	9546147	-0.002360
318485918	47286	2441	6939.928468	31625	3	0.757750	31589	8	0.999933	9541413	-0.002832
318486081	46102	2331	6944.677770	31964	3	0.860916	31834	18	0.970812	9536716	-0.002719
318482293	46883	2376	6915.029676	31763	6	0.908400	31938	0	0.660423	9531903	-0.002751
318497909	45303	2296	6857.733983	31884	0	0.210994	31796	8	0.997657	9527183	-0.002402
318481174	46179	2371	6946.414349	31889	14	0.514954	31897	17	0.999453	9522418	-0.003539
318485686	46133	2404	6833.409099	31735	1	0.771468	31701	10	1.000000	9517685	-0.003614
npatches	nstrain	runtime	dt	init_x	init_y	init_y_blood	init_z	init_S	beta0	beta1	beta2	beta3	mean_beta	B	d	delta	delta_blood	b[0]	mut	m	CTL	c	g	epsilon	k	het	lambda	rho	omega	x_max	patch.dyna	DELTA	A	VA
10000	1	100.000000	0.001000	21900	9499	5000000	0.001000	10000000	11.092912	7.012876	15.553037	5.502558	11	800000000	0.010000	1.000000	1.000000	80000	0.000050	0.004800	1	0.001000	1.000000	2.500000	15.000000	0.500000	0.000000	0.000000	0.000000	31872	0	10.000000	7.000000	1.000000
sus	inf	inf_blood	z	x[0]	y[0][0]	z[0]	x[1]	y[1][0]	z[1]	S[0]	synchrony
219000000	94990000	5000000	10.000000	21900	9499	0.001000	21900	9499	0.001000	10000000	0.000000
299258687	185244	10113	9989.281498	29814	10	1.000000	30616	4	1.000000	9994874	0.000000
316979614	22408	1148	5589.031123	31757	0	0.366747	31980	0	0.204288	9989961	0.000000
318374683	52203	2624	6292.534799	32019	8	0.195214	31732	3	0.550353	9984955	0.000000
318554790	30441	1559	5926.441036	31926	1	0.733565	31892	1	0.197922	9980012	0.000000
318501707	42276	2232	6222.017439	31888	5	0.436563	31831	9	0.753595	9975173	0.000000
318573951	34439	1726	5958.564483	31883	0	0.282035	32020	0	0.394373	9970089	0.000000
318555496	38355	1967	6118.904093	31743	5	0.342619	31806	1	0.668901	9965130	0.000000
318560032	37589	1880	6086.177162	31990	0	0.814853	31741	2	0.518001	9960217	0.000000
318559283	37759	1833	6070.403854	31649	2	0.785173	31795	10	0.486387	9955270	0.000000
318543303	37742	1911	6129.219539	31851	1	0.589316	31723	1	0.400434	9950317	0.000000
318544508	36689	1840	5975.531012	31882	0	0.336236	31768	1	0.431360	9945387	0.000000
318542299	37200	1909	6156.562774	31812	2	0.547854	31826	4	0.346807	9940368	0.000000
318542988	36777	1871	5962.306234	31734	2	0.574799	31890	0	0.463297	9935419	0.000000
318552854	38453	1993	6152.486753	32089	0	0.821592	31942	1	0.090571	9930495	0.000000
318561759	36370	1862	6028.930009	31733	0	0.198810	31985	1	0.331028	9925377	0.000000
318555567	38111	1965	6073.011674	31779	1	0.837791	31791	4	0.925466	9920452	0.000000
318560031	36879	1821	6101.614979	31896	9	0.360847	31940	1	0.350681	9915572	0.000000
318552843	37276	1788	6079.816279	31856	0	0.716033	31797	4	0.688310	9910666	0.000000
318516810	38381	1937	6087.923170	31619	13	0.916947	31744	2	0.532225	9905638	0.000000
318552777	35741	1848	6050.161750	31853	0	0.677462	31833	1	0.470984	9900584	0.000000
318536478	39014	1947	6136.656061	31946	0	0.584202	31862	7	0.849369	9895592	0.000000
318537957	35857	1812	6027.276492	31697	0	0.741884	32047	0	0.298141	9890776	0.000000
318575920	37487	1917	6088.161556	31710	1	0.282010	31904	0	0.310381	9885709	0.000000
318552923	38448	1868	6131.886330	31960	1	0.756095	31848	8	0.319611	9880815	0.000000
318550759	37104	1889	6082.507503	31705	3	0.975772	31900	1	0.272362	9875904	0.000000
318548137	36486	1828	6044.854835	31790	1	0.286562	31887	1	0.846480	9870974	0.000000
318536312	37650	1902	6151.203817	31866	6	0.943029	32204	6	0.490745	9866007	0.000000
318541530	37793	1967	6049.697573	31584	1	0.811263	31906	0	0.393994	9860942	0.000000
318562058	37103	1977	6048.326753	31615	3	0.192132	31989	1	0.389348	9855852	0.000000
318547673	36663	1921	6073.605206	31575	8	0.999381	31864	13	0.531738	9850891	0.000000
318553947	37194	1920	6074.154636	31594	5	0.719338	32088	4	0.851374	9846096	0.000000
318571484	37344	1976	6098.608551	31789	0	0.444286	32005	2	0.350851	9841189	0.000000
318532197	37911	1980	6121.514895	31847	3	0.704075	32053	3	0.522122	9836248	0.000000
318542495	36585	1893	6019.976912	31920	1	0.752790	31969	2	0.635892	9831300	0.000000
318541872	37343	1868	6079.228519	31855	1	0.585406	31970	2	0.269461	9826377	0.000000
318550957	35772	1784	6013.761269	31690	0	0.592021	31982	0	0.328904	9821413	0.000000
318541741	38711	1918	6115.939998	31803	2	0.806663	31815	1	0.316382	9816524	0.000000
318548496	36902	1859	6033.854687	31735	6	0.581925	31923	0	0.630779	9811728	0.000000
318544401	37394	1866	6058.642459	31988	1	0.533772	31739	1	0.284127	9806665	0.000000
318543270	37261	1893	6100.627410	31859	13	0.560211	31920	7	0.313599	9801692	-1.#IND00
318552645	36395	1913	5991.219969	31857	9	0.915637	31956	2	0.285459	9796666	-1.#IND00
318526711	38527	1957	6118.987336	31926	1	0.714078	31904	5	0.491351	9791753	-1.#IND00
318560037	37282	1828	6095.319380	31957	0	0.165947	31963	1	0.535574	9786807	0.004210
318561047	37878	1941	6064.757499	31769	1	0.522607	31995	0	0.323768	9781961	0.008011
318555885	35928	1752	6049.907320	31707	0	0.272296	31868	9	0.590513	9777136	0.010933
318546823	38045	1907	6105.550367	31911	0	0.531134	32007	5	0.501400	9772263	0.010386
318539674	35539	1807	6040.765418	32110	5	0.869030	31750	5	0.455273	9767311	0.008735
318556998	38895	2047	6077.575436	31792	0	0.337077	31864	3	0.429495	9762435	0.006970
318544760	35399	1804	6102.053387	31796	0	0.787846	31930	2	0.642195	9757568	0.005939
318536723	37869	1942	6060.420194	31756	6	0.756647	31898	0	0.523172	9752803	0.004115
318562901	36985	1879	6086.949111	31668	1	0.896535	31900	1	0.888699	9747923	0.002679
318537576	38031	1962	6104.142046	31926	8	0.978739	32009	2	0.212213	9743056	0.002919
318550092	36781	1838	6020.710440	31748	6	0.656560	31677	1	0.437922	9738275	0.001406
318550389	38543	1990	6092.104203	31792	1	0.528063	31841	0	0.551745	9733504	-0.000069
318538418	36404	1908	6073.964413	31912	0	0.674393	31826	0	0.292184	9728527	0.001758
318541684	38174	1876	6094.741790	31888	5	0.173189	31859	1	0.391063	9723723	0.004064
318547338	36786	1836	6047.887526	31728	3	0.686293	31784	0	0.533746	9718973	0.003654
318560583	38201	1925	6103.648289	31709	2	0.154774	31900	0	0.633802	9714129	0.003185
318550817	36341	1849	6020.472184	31782	4	0.896400	31944	3	0.239513	9709206	0.003089
318531198	37798	1917	6104.955278	31647	4	0.961347	31888	2	0.698980	9704307	0.002709
318544195	37081	1945	6062.594794	31659	1	0.102884	31670	7	0.460371	9699334	0.002706
318552522	37224	1957	6080.407985	31885	1	0.967044	31960	1	0.617409	9694416	0.003142
318532056	37153	1866	6024.409411	31819	1	0.835888	31747	2	0.771818	9689587	0.002501
318533766	38716	1922	6176.478561	31973	4	0.938840	31777	4	0.324786	9684699	0.002639
318537407	36979	1899	6012.516879	31776	5	0.690765	31682	1	0.446336	9679822	0.002238
318532004	36194	1878	6015.595827	31965	1	0.690904	31935	0	0.419245	9675038	0.003036
318528445	38501	1976	6108.661546	31903	6	0.456451	31771	1	0.191314	9670198	0.002917
318524824	36484	1816	6016.587427	31995	0	0.724336	31661	2	0.748839	9665341	0.005016
318540575	37687	1972	6100.515606	32064	5	0.942162	31780	2	0.618582	9660465	0.005039
318531136	38069	1881	6114.326028	31683	1	0.536685	31811	2	0.194853	9655760	0.004615
318541793	36993	1945	6014.689616	31826	1	0.465354	31765	3	0.566664	9650854	0.004278
318540185	37330	1865	6038.568166	31826	4	0.555332	31756	0	0.383875	9645908	0.003522
318529000	36953	1943	6076.206152	32042	1	0.568173	31822	4	0.853124	9641129	0.003204
318550856	38053	1905	6083.256451	31950	6	0.983697	31784	0	0.657985	9636269	0.003285
318524986	37537	1855	6129.980306	31971	1	0.443571	31793	3	0.491227	9631559	0.003281
318530377	38172	1882	6051.024824	31796	4	0.148217	32027	4	0.183604	9626593	0.003185
318569410	36159	1744	6113.911784	31987	4	0.632523	31978	2	0.450622	9621766	0.003192
318537493	37841	1969	6065.682908	31907	10	0.760186	31967	1	0.264419	9617039	0.001559
318529640	36565	1890	6119.315088	32018	4	0.946054	31871	2	0.690716	9612217	0.001760
318527086	38260	1919	6046.712559	31734	2	0.984355	32004	1	0.157450	9607387	0.001204
318549007	36150	1874	6088.894823	31828	1	0.597534	31754	1	0.859037	9602607	0.002589
318564475	36953	1857	6017.973449	32150	0	0.437341	31891	0	0.553421	9597867	0.002447
318559903	38232	1938	6079.165433	32151	2	0.273126	31731	3	0.585838	9593120	0.001856
318552137	36888	1946	6119.945667	31825	6	0.963644	31645	2	0.752428	9588467	0.002258
318545139	37352	1903	6077.388284	31981	9	0.787088	31771	6	0.674475	9583639	0.003490
318556073	36739	1834	6048.762975	31841	0	0.538256	31846	1	0.407382	9579011	0.003086
318554199	38759	2016	6120.074369	31994	7	0.977867	32060	2	0.586115	9574167	0.002653
318551500	35748	1838	6068.340411	31961	1	0.151249	32197	3	0.351581	9569338	0.002629
318536044	40088	2004	6224.343269	31857	3	0.443717	31929	3	0.610202	9564522	0.002246
318563934	35967	1868	6032.851935	31936	3	0.717875	31670	3	0.401892	9559763	0.002350
318560766	37961	1922	6116.764380	31730	0	0.433377	31613	1	0.229350	9555003	0.002320
318548731	36910	1894	6043.989302	31660	9	0.551003	31716	2	0.588142	9550244	0.002490
318526752	37042	1870	6057.012425	31861	5	0.958999	31938	1	0.742390	9545500	0.002563
318560694	36430	1843	6016.500488	31981	0	0.205247	31844	4	0.768037	9540621	0.002552
318519315	37677	1994	6142.990753	31841	11	0.959833	32034	1	0.514260	9535898	0.002412
318550655	37104	1907	6013.563380	31879	0	0.497398	31826	4	0.805020	9531029	0.002417
318544600	37590	1972	6114.131458	31741	2	0.366167	31642	1	0.554756	9526264	0.002593
318544113	37223	1915	6142.038971	31920	3	0.955451	31665	0	0.452644	9521558	0.002687
318555312	38373	1925	6110.708469	31930	2	0.886932	31820	0	0.205791	9516803	0.002621
npatches	nstrain	runtime	dt	init_x	init_y	init_y_blood	init_z	init_S	beta0	beta1	beta2	beta3	mean_beta	B	d	delta	delta_blood	b[0]	mut	m	CTL	c	g	epsilon	k	het	lambda	rho	omega	x_max	patch.dyna	DELTA	A	VA
10000	1	100.000000	0.001000	21900	9499	5000000	0.001000	10000000	12.528253	8.983606	15.401656	12.365513	11	800000000	0.010000	1.000000	1.000000	80000	0.000050	0.004800	1	0.001000	1.000000	2.500000	16.000000	0.500000	0.000000	0.000000	0.000000	31872	0	10.000000	7.000000	1.000000
sus	inf	inf_blood	z	x[0]	y[0][0]	z[0]	x[1]	y[1][0]	z[1]	S[0]	synchrony
219000000	94990000	5000000	10.000000	21900	9499	0.001000	21900	9499	0.001000	10000000	0.000000
300872062	88049	4988	9826.439436	29953	18	1.000000	30384	7	1.000000	9995020	0.000000
317185124	17332	875	3890.277598	31608	0	0.552950	31809	2	0.265000	9989892	0.000000
318398402	51075	2695	6970.662726	31790	13	0.990678	31668	2	0.773242	9984772	0.000000
318588201	26958	1316	4840.813107	31938	0	0.318364	31885	0	0.422625	9979809	0.000000
318522423	39806	2080	6271.147786	32013	0	0.560361	31911	2	0.069391	9974926	0.000000
318589394	30076	1514	5116.166461	31966	0	0.059600	31734	0	0.670699	9969955	0.000000
318540505	35160	1799	6040.477119	31877	15	0.846745	31760	4	0.915041	9965028	0.000000
318568828	33498	1632	5363.410106	31982	14	0.603107	32008	1	0.424252	9960009	0.000000
318561992	33927	1780	5800.378069	31717	2	0.509618	31882	0	0.389910	9955055	0.000000
318566877	34494	1666	5539.319926	31673	5	0.865059	31609	1	0.584314	9950105	0.000000
318577949	33900	1731	5705.683438	32080	2	0.569289	31762	7	0.874936	9945001	0.000000
318578121	33905	1754	5576.542976	31824	3	0.369392	31704	2	0.516135	9939901	0.000000
318566310	34114	1659	5696.819397	31886	1	0.330183	32068	0	0.159877	9934996	0.000000
318562468	35171	1781	5692.922629	31848	0	0.506461	31855	3	0.978188	9929950	0.000000
318568080	32980	1692	5503.340521	32052	3	0.837462	31975	3	0.435901	9925032	0.000000
318559945	34525	1844	5700.773408	31720	3	0.834335	31983	1	0.312294	9920090	0.000000
318556112	33707	1751	5667.547750	31915	2	0.189526	31888	2	0.552797	9915169	0.000000
318569353	33474	1705	5678.460373	31794	6	0.986392	31747	2	0.238311	9910250	0.000000
318593023	34306	1761	5587.529630	31795	10	0.686916	31873	2	0.840503	9905313	0.000000
318590716	33233	1755	5646.660617	31686	6	0.797548	31991	4	0.924412	9900496	0.000000
318579758	34947	1698	5651.762041	31645	0	0.549132	32091	4	0.496491	9895539	0.000000
318569058	33565	1758	5656.885841	31579	4	0.658182	32155	0	0.201566	9890652	0.000000
318526505	34198	1704	5688.154269	31872	11	0.523482	32125	1	0.865013	9885729	0.000000
318538463	33226	1731	5600.631420	31961	1	0.413002	31902	0	0.400884	9880695	0.000000
318561049	33735	1758	5731.894072	31910	4	0.852496	31838	1	0.402906	9875742	0.000000
318582518	34708	1783	5633.840392	31916	2	0.409306	31933	4	0.129910	9870720	0.000000
318543710	33639	1730	5578.822522	31959	0	0.279355	31920	1	0.439306	9865854	0.000000
318574383	34244	1788	5728.023168	31716	2	0.948471	31965	2	0.166008	9860940	0.000000
318553119	33638	1650	5602.111166	31652	9	0.486952	31810	0	0.350166	9856003	0.000000
318569735	35132	1795	5699.852680	31787	2	0.436518	31816	2	0.905638	9851079	0.000000
318582744	32647	1657	5554.031121	31891	10	0.943964	31853	2	0.352702	9846174	0.000000
318547494	34870	1786	5741.325284	32018	0	0.451558	31888	7	0.692627	9841318	0.000000
318549042	34540	1858	5569.962567	31920	3	0.701795	31811	4	0.661801	9836460	0.000000
318563885	33746	1689	5663.745944	31829	3	0.720546	31824	0	0.262089	9831528	0.000000
318549830	33888	1798	5701.200559	31874	0	0.888552	31842	1	0.162824	9826572	0.000000
318559212	34555	1764	5638.087666	32009	0	0.570850	31971	0	0.311232	9821708	0.000000
318567793	33545	1657	5675.301629	31817	13	0.605788	31884	6	0.643312	9816790	0.000000
318549780	35063	1841	5661.073135	31777	2	0.999849	31617	0	0.168229	9811895	0.000000
318570745	32331	1689	5621.927056	31916	4	0.900833	31793	2	0.644373	9806985	0.000000
318557106	35224	1775	5713.897352	31700	4	0.505980	31908	2	0.393556	9802112	-1.#IND00
318569755	32097	1696	5503.137950	31860	1	0.398329	32072	1	0.621601	9797285	-1.#IND00
318554295	35490	1854	5798.496017	31867	2	0.782358	31913	4	0.753051	9792329	-1.#IND00
318574541	33196	1714	5510.832192	31921	0	0.710631	31896	1	0.579229	9787335	0.003019
318569042	34339	1703	5851.900806	31811	5	0.612772	31675	5	0.349779	9782291	-0.000334
318565214	34843	1777	5480.308197	31919	6	0.747302	32012	4	0.146124	9777452	-0.001433
318554070	33041	1676	5707.142247	31846	0	0.679979	31773	1	0.522389	9772625	-0.005185
318573940	35209	1763	5645.311977	31944	1	0.245397	31850	1	0.314828	9767599	-0.006102
318556964	34133	1851	5669.334844	31673	6	0.963337	31812	2	0.842413	9762730	-0.002000
318567388	34738	1706	5657.710411	31874	0	0.768381	31878	1	0.857100	9758013	-0.001287
318557351	33276	1758	5643.908165	31852	1	0.637310	31841	2	0.170536	9753035	-0.002295
318542886	35446	1731	5698.546036	31980	11	0.951593	31983	2	0.363745	9748195	0.000423
318558622	32801	1644	5654.096855	31917	0	0.586079	31958	7	0.362862	9743285	0.000896
318549623	34737	1824	5670.573542	31710	6	0.559020	32022	0	0.437341	9738601	0.001691
318521054	34162	1740	5658.608291	31901	1	0.224626	31794	0	0.145939	9733735	0.002585
318540511	34645	1831	5651.002139	31667	6	0.997605	31754	0	0.522002	9728792	0.004539
318557391	33722	1672	5586.028556	31636	2	0.213583	31855	0	0.251762	9723961	0.004400
318557370	33692	1783	5745.041399	31717	2	0.491170	31783	2	0.782139	9718953	0.006046
318540206	35222	1820	5611.195886	31678	9	0.253764	31968	3	0.316912	9714056	0.006239
318577609	33430	1743	5630.070205	31740	1	0.535640	31663	1	0.518114	9709165	0.005386
318540494	34696	1795	5746.966881	31949	3	0.316930	31875	0	0.181580	9704272	0.004885
318560352	33978	1737	5567.762071	31995	12	0.289664	31898	3	0.969348	9699418	0.004808
318569038	33880	1793	5690.980629	31828	1	0.271116	31752	0	0.500327	9694663	0.002645
318544060	33821	1660	5594.400547	31723	0	0.685210	31834	1	0.077875	9689826	0.002763
318569607	33426	1785	5693.547386	32099	7	0.784916	31776	0	0.152857	9684999	0.001169
318555754	35277	1789	5626.377341	31785	4	0.908271	31924	0	0.556347	9680102	0.001108
318553562	33953	1731	5686.309546	32037	2	0.483169	31884	4	0.305965	9675324	0.001103
318566098	34334	1768	5611.000702	32145	2	0.905755	31966	1	0.327610	9670412	0.001369
318571481	33431	1667	5738.792923	31992	0	0.519696	31834	0	0.548433	9665590	0.001102
318534521	34993	1758	5581.954517	31877	5	0.658191	31831	0	0.154861	9660831	-0.002365
318542798	33053	1720	5680.951293	32027	9	0.900081	31743	6	0.890034	9655972	-0.002309
318556486	34319	1793	5572.463974	31952	0	0.305532	31606	3	0.230300	9651278	-0.002197
318569883	33802	1684	5738.771966	32039	6	0.998072	31762	0	0.388877	9646611	-0.001543
318582944	33436	1723	5573.516492	31683	1	0.187115	31807	1	0.235949	9641914	-0.001539
318535410	33135	1725	5707.154359	31827	3	0.970160	31638	7	0.438932	9637095	-0.001483
318570272	34541	1720	5696.361477	31946	1	0.452721	31619	2	0.879821	9632436	-0.001225
318572264	33186	1659	5536.322084	31846	0	0.614697	31937	3	0.692190	9627694	-0.000688
318562767	34303	1704	5694.389652	32174	3	0.934024	31917	3	0.462722	9622937	-0.000865
318536858	34132	1811	5642.819087	31862	0	0.454348	32011	0	0.381636	9618132	-0.000550
318550107	33711	1751	5648.514594	31907	8	0.793285	31907	3	0.730203	9613305	-0.000399
318573196	34875	1716	5693.952345	31911	4	0.341040	31776	2	0.617178	9608455	-0.000357
318574339	33380	1686	5591.263991	31757	4	0.387914	31808	1	0.235077	9603498	0.000012
318559268	35525	1778	5751.138714	31849	0	0.533212	31927	3	0.641534	9598762	0.000716
318574756	32754	1599	5549.812410	31751	6	0.995975	31640	2	0.127151	9593939	0.000564
318536763	34799	1789	5722.350805	31941	6	0.584428	31763	3	0.507216	9589226	0.001077
318559022	33747	1775	5599.079165	31959	0	0.623221	31912	3	0.609482	9584414	0.001080
318557325	34518	1815	5688.072018	31647	4	0.980910	31965	3	0.448559	9579653	0.000926
318551615	33727	1641	5656.015462	31681	5	0.447438	31900	8	0.729722	9575016	0.000562
318563727	34691	1760	5684.755267	31696	1	0.446238	32054	11	0.577055	9570227	0.000728
318544156	34285	1729	5628.840572	31832	16	0.517251	31686	0	0.258007	9565385	0.000930
318546318	34300	1765	5696.939614	31739	3	0.997726	32008	3	0.418192	9560680	0.000893
318557120	34167	1699	5575.904646	31787	6	0.539386	32055	4	0.713020	9555933	0.001431
318543032	33686	1701	5697.032664	31928	4	0.835577	31867	0	0.185903	9551111	0.001644
318567590	33945	1715	5576.618992	31825	10	0.857259	31957	3	0.218810	9546240	0.001699
318566592	33694	1826	5651.316859	32080	10	0.657349	32084	0	0.349270	9541453	0.001249
318566864	33083	1667	5582.285579	31996	13	0.658304	31906	6	0.090533	9536711	0.001360
318563544	35139	1757	5656.126735	31696	0	0.462178	31958	5	0.590664	9531973	0.001318
318570900	33565	1708	5626.234774	31999	3	0.717616	31810	0	0.582496	9527235	0.001265
318572064	34761	1746	5581.818271	31508	7	0.908381	31749	5	0.888957	9522507	0.001353
318563643	32568	1733	5691.475634	32137	0	0.356584	31892	0	0.502133	9517757	0.001261
npatches	nstrain	runtime	dt	init_x	init_y	init_y_blood	init_z	init_S	beta0	beta1	beta2	beta3	mean_beta	B	d	delta	delta_blood	b[0]	mut	m	CTL	c	g	epsilon	k	het	lambda	rho	omega	x_max	patch.dyna	DELTA	A	VA
10000	1	100.000000	0.001000	21900	9499	5000000	0.001000	10000000	15.903450	15.685020	12.677923	10.689965	11	800000000	0.010000	1.000000	1.000000	80000	0.000050	0.004800	1	0.001000	1.000000	2.500000	17.000000	0.500000	0.000000	0.000000	0.000000	31872	0	10.000000	7.000000	1.000000
sus	inf	inf_blood	z	x[0]	y[0][0]	z[0]	x[1]	y[1][0]	z[1]	S[0]	synchrony
219000000	94990000	5000000	10.000000	21900	9499	0.001000	21900	9499	0.001000	10000000	0.000000
302308332	38699	2175	9180.832925	29670	10	1.000000	29686	1	0.885067	9995068	0.000000
317346361	16895	836	2650.444135	31696	0	0.584410	31566	1	0.077067	9990098	0.000000
318391436	39378	2209	7375.086957	31768	9	0.991127	31817	0	0.766674	9985109	0.000000
318618919	24787	1212	3683.820406	31918	0	0.101240	32084	0	0.073412	9980212	0.000000
318545767	33655	1831	6416.454135	31827	1	0.930835	31646	32	0.995388	9975314	0.000000
318615044	29825	1467	4363.597024	32013	1	0.540077	32103	0	0.268260	9970288	0.000000
318557894	30029	1591	5810.543760	31799	20	0.831967	31763	5	0.725982	9965234	0.000000
318579571	33559	1677	4806.169001	31847	3	0.618110	32255	0	0.865139	9960194	0.000000
318560833	29845	1532	5551.776214	31874	0	0.269270	31732	1	0.449048	9955222	0.000000
318583644	33388	1660	4993.907215	31917	9	0.754340	31743	6	0.997718	9950288	0.000000
318573789	29912	1545	5419.864185	31903	4	0.480732	31698	2	0.925634	9945292	0.000000
318564524	32029	1572	4954.687857	31938	10	0.995018	31856	2	0.464134	9940350	0.000000
318578366	31369	1652	5429.607124	31987	3	0.936984	32047	0	0.360916	9935361	0.000000
318582887	31397	1597	5019.744402	31947	1	0.160720	31723	5	0.989571	9930379	0.000000
318564399	30362	1583	5412.909388	31923	9	0.994025	31976	8	0.766819	9925552	0.000000
318583687	32214	1575	5072.569301	31762	0	0.227363	31903	3	0.814368	9920624	0.000000
318570705	29369	1487	5251.421484	31674	17	0.972080	31880	0	0.404372	9915656	0.000000
318587743	33294	1696	5282.641363	32011	5	0.745163	31588	11	0.872611	9910753	0.000000
318576553	29329	1471	5184.471831	31970	1	0.624488	32038	7	0.342367	9905818	0.000000
318573378	32334	1618	5220.750918	32013	5	0.215075	31874	2	0.354560	9900880	0.000000
318560806	30294	1542	5217.887499	32044	2	0.903098	32081	4	0.989638	9895995	0.000000
318588981	32266	1611	5242.097457	31788	11	0.990134	32121	5	0.864724	9891094	0.000000
318580207	30522	1555	5218.514232	32019	2	0.962239	31905	0	0.709666	9886134	0.000000
318567376	32369	1603	5225.524185	31938	0	0.289042	31689	5	0.987152	9881282	0.000000
318564917	30390	1587	5186.708315	31887	3	0.757346	31712	9	0.992070	9876292	0.000000
318575560	31776	1637	5272.573026	31852	0	0.439311	31954	6	0.940218	9871478	0.000000
318581371	30228	1601	5148.747293	31778	1	0.853363	31885	3	0.249640	9866530	0.000000
318564440	31089	1639	5272.966387	31632	1	0.649033	31793	0	0.588542	9861624	0.000000
318582450	30515	1582	5147.929436	31868	8	0.548368	31620	2	0.672595	9856694	0.000000
318581401	31453	1685	5271.780643	31581	19	0.999108	31971	4	0.895702	9851759	0.000000
318568261	31216	1561	5143.788849	31963	0	0.641202	31866	0	0.195487	9846851	0.000000
318567802	32048	1582	5261.325928	31780	10	0.994718	31793	14	0.999236	9841894	0.000000
318568345	30586	1572	5199.354456	31664	2	0.875361	31776	4	0.860921	9836974	0.000000
318592550	31547	1573	5249.638800	31778	6	0.994183	31707	0	0.386065	9832012	0.000000
318579428	30497	1493	5168.294601	31898	11	0.799087	31694	2	0.050343	9827090	0.000000
318564209	32633	1662	5331.189258	31890	11	0.589751	31762	5	0.985352	9822149	0.000000
318584850	29692	1533	5105.008290	31723	0	0.510270	31526	5	0.957030	9817228	0.000000
318561914	32870	1632	5299.676487	31792	17	0.968262	31879	1	0.424291	9812391	0.000000
318589071	30731	1539	5137.111501	31746	0	0.522169	31970	5	0.661906	9807371	0.000000
318568785	31966	1570	5297.457964	31897	6	0.998684	31927	15	0.888258	9802346	-1.#IND00
318585494	32170	1626	5194.127883	31624	6	0.898237	31910	5	0.296262	9797373	-1.#IND00
318577811	29986	1557	5194.646903	31775	1	0.290633	31931	1	0.617057	9792423	-1.#IND00
318581979	33173	1689	5202.485288	31795	5	0.747949	31960	7	0.850448	9787535	-0.009357
318564394	29855	1517	5240.506914	31966	2	0.773614	31725	4	0.985052	9782617	0.008763
318573273	33114	1735	5249.469603	31764	4	0.851410	31846	2	0.998767	9777805	0.007553
318579363	30833	1570	5178.972020	31855	0	0.412030	31987	0	0.415116	9772975	0.001061
318589424	32021	1621	5260.555047	31836	2	0.842498	32096	3	0.768905	9768089	0.000730
318580503	30049	1544	5169.933045	31754	0	0.648236	31957	6	0.579173	9763197	-0.003049
318560834	32678	1592	5229.155236	31937	0	0.075829	31696	8	0.978156	9758296	0.000483
318573488	29856	1561	5121.674651	31823	0	0.461890	31944	0	0.252159	9753446	-0.001070
318574392	33158	1715	5265.271986	31690	5	0.989841	31804	2	0.747140	9748653	0.002012
318587847	29987	1471	5113.092439	31892	0	0.781132	31766	17	0.810500	9743760	0.001357
318566505	33065	1617	5310.612360	31559	15	0.992340	31870	6	0.409947	9738851	0.002181
318588860	29073	1473	4996.870725	32048	1	0.401297	31900	0	0.718423	9733981	0.002882
318578349	32189	1669	5428.073777	31959	0	0.423756	31909	8	0.693664	9729210	0.000004
318567228	31451	1613	5043.987331	31896	4	0.272736	31924	2	0.485765	9724273	0.001099
318553222	31156	1591	5342.013436	31915	0	0.426142	31863	0	0.425616	9719375	0.001248
318566569	31408	1630	5189.995611	32039	3	0.868790	31709	3	0.991247	9714475	0.000369
318586846	30959	1590	5207.531354	31804	0	0.313598	31799	4	0.822528	9709637	0.000428
318580645	32036	1663	5219.723340	32162	0	0.622814	32048	3	0.302951	9704680	0.000378
318568376	30955	1563	5151.882089	31977	8	0.384779	31806	6	0.979240	9699912	0.000841
318578024	31810	1680	5261.621700	31723	0	0.446625	31764	0	0.347010	9695052	0.000416
318579266	31245	1563	5236.215393	31630	0	0.746997	31746	3	0.800948	9690122	0.000964
318597787	31216	1647	5208.318910	31898	6	0.920715	31735	5	0.999500	9685325	0.000341
318570445	31992	1598	5198.598194	31891	3	0.143174	31761	2	0.483414	9680454	0.000323
318573014	31299	1672	5232.938342	31718	1	0.591891	31712	1	0.734690	9675650	-0.000185
318605861	31170	1658	5199.319607	32181	1	0.735451	31561	9	0.956577	9670706	-0.000711
318579299	31656	1651	5252.669176	31945	0	0.770781	31750	0	0.322062	9665952	-0.000954
318578848	31791	1632	5234.268645	31843	0	0.630167	31851	11	0.982921	9661079	-0.000806
318585858	30802	1561	5176.117524	31748	0	0.473299	31756	10	0.607572	9656233	-0.000161
318561556	31709	1662	5294.315583	31920	1	0.770673	31787	5	0.892518	9651395	-0.001851
318583309	31826	1654	5167.305871	32020	0	0.307177	31849	1	0.391354	9646386	-0.001503
318545218	30608	1609	5278.825911	31704	12	0.999995	31773	0	0.734693	9641611	-0.000739
318573681	32072	1612	5227.033348	31741	4	0.757840	31803	16	0.999931	9636832	-0.000936
318587603	30733	1591	5243.098769	32086	0	0.162068	31618	3	0.490239	9632089	-0.000433
318575798	31606	1567	5182.211785	31886	0	0.824495	31845	5	0.874837	9627050	-0.000398
318571251	30851	1547	5205.792756	31728	5	0.999855	31958	12	0.871857	9622128	-0.000131
318585228	31893	1626	5232.496483	31666	0	0.183478	31990	7	0.835083	9617413	0.001621
318586915	30762	1527	5207.149269	31866	6	0.998187	31884	0	0.401749	9612606	0.001828
318573035	31841	1587	5201.968030	31937	2	0.793522	31972	27	0.892690	9607931	0.001826
318569097	30464	1561	5170.671964	32120	12	0.891625	31924	0	0.244973	9603010	0.001229
318574446	31520	1647	5304.040128	31758	14	0.996223	31843	7	0.984766	9598176	0.001095
318587082	31250	1509	5137.287431	31848	1	0.430680	31726	2	0.623767	9593353	0.000357
318575073	30631	1533	5282.517916	31918	1	0.058668	31962	2	0.837884	9588598	0.000343
318585668	31701	1619	5102.792079	31997	0	0.909920	31695	14	0.964029	9583765	-0.001188
318564461	30646	1502	5281.562654	31830	5	0.920560	31608	1	0.517916	9579070	-0.001014
318577344	32559	1688	5191.864943	31824	8	0.979142	31916	3	0.925906	9574356	-0.000937
318575954	30530	1521	5225.868100	32032	0	0.442770	31891	1	0.766081	9569510	-0.000743
318562629	32367	1645	5287.092535	31854	5	0.991741	31823	0	0.566824	9564769	-0.000525
318575385	31108	1634	5142.258012	31969	0	0.254738	31776	5	0.997623	9559970	-0.000652
318562682	30969	1599	5253.333747	31790	10	0.048166	31874	0	0.158463	9555201	-0.000793
318578729	32130	1623	5168.667866	31844	6	0.776939	31901	1	0.842592	9550310	-0.001143
318585213	30158	1504	5219.240784	31867	1	0.606161	31657	16	0.600206	9545557	-0.001452
318570869	32111	1645	5295.537755	31786	10	0.766079	32081	0	0.725506	9540820	-0.001647
318567052	30608	1572	5179.608884	31790	5	0.599584	31934	3	0.997337	9535939	-0.001772
318600223	32289	1634	5203.424748	32116	3	0.672400	31831	6	0.988170	9531149	-0.001823
318583815	31271	1588	5242.456799	31801	4	0.961917	32018	1	0.554784	9526456	-0.001819
318600349	31450	1585	5168.191958	32010	2	0.277585	31982	12	0.637234	9521667	-0.002249
318559230	30829	1610	5231.372106	32062	0	0.481539	32142	7	0.756405	9516808	-0.002216
npatches	nstrain	runtime	dt	init_x	init_y	init_y_blood	init_z	init_S	beta0	beta1	beta2	beta3	mean_beta	B	d	delta	delta_blood	b[0]	mut	m	CTL	c	g	epsilon	k	het	lambda	rho	omega	x_max	patch.dyna	DELTA	A	VA
10000	1	100.000000	0.001000	21900	9499	5000000	0.001000	10000000	8.282674	9.154208	7.354655	9.180078	11	800000000	0.010000	1.000000	1.000000	80000	0.000050	0.004800	1	0.001000	1.000000	2.500000	18.000000	0.500000	0.000000	0.000000	0.000000	31872	0	10.000000	7.000000	1.000000
sus	inf	inf_blood	z	x[0]	y[0][0]	z[0]	x[1]	y[1][0]	z[1]	S[0]	synchrony
219000000	94990000	5000000	10.000000	21900	9499	0.001000	21900	9499	0.001000	10000000	0.000000
303279873	17546	984	8133.472836	30599	0	0.757123	30624	0	0.576612	9994909	0.000000
317396728	19042	977	2105.741991	31527	0	0.094398	31811	0	0.050282	9989775	0.000000
318383075	28806	1588	7191.925545	31925	2	0.677023	31910	0	0.512816	9984753	0.000000
318645608	25061	1201	3182.979750	31840	0	0.154199	31730	0	0.080250	9979661	0.000000
318541721	27707	1491	6248.280102	31873	1	0.529616	31752	7	0.619025	9974564	0.000000
318615040	30184	1419	3798.682846	31802	1	0.113229	31885	1	0.284299	9969649	0.000000
318563427	25510	1373	5676.231828	31869	0	0.448675	31601	2	0.217178	9964789	0.000000
318623352	32693	1610	4276.041813	31869	0	0.534419	31779	0	0.180476	9959794	0.000000
318564650	25159	1328	5277.424831	31879	1	0.627314	31837	1	0.358034	9954809	0.000000
318585077	33651	1667	4643.563222	31705	2	0.285009	31794	0	0.334407	9949744	0.000000
318564040	24781	1264	4976.431334	31869	0	0.086743	32085	5	0.386595	9944833	0.000000
318557412	35338	1778	4873.362293	31759	5	0.319206	31900	0	0.198219	9940008	0.000000
318603772	25561	1297	4846.663406	31888	0	0.199873	31816	25	0.508529	9935093	0.000000
318583640	33539	1703	5035.635068	31778	1	0.765726	31790	1	0.190096	9930037	0.000000
318594783	27697	1404	4769.425667	31978	2	0.777322	31705	7	0.565891	9925150	0.000000
318594184	30809	1618	5026.576771	31872	0	0.239361	32112	1	0.495739	9920177	0.000000
318581673	28953	1511	4758.895149	31817	3	0.042426	31925	3	0.807372	9915141	0.000000
318590426	29137	1514	5008.909147	31857	1	0.553746	31958	2	0.572336	9910237	0.000000
318597095	29755	1545	4839.101986	31873	0	0.200213	31889	2	0.308240	9905293	0.000000
318601263	29023	1467	4980.609271	32022	0	0.096954	31717	1	0.886938	9900372	0.000000
318581354	29996	1540	4820.356515	31863	0	0.533466	31999	1	0.511631	9895501	0.000000
318587819	29151	1495	4898.296524	31862	1	0.158157	31955	0	0.161756	9890518	0.000000
318580916	29721	1550	4953.384429	31905	2	0.562994	31693	4	0.908784	9885628	0.000000
318572435	29744	1550	4814.620898	31577	14	0.786166	31681	0	0.268794	9880595	0.000000
318591234	28155	1417	4904.717222	31827	3	0.645147	31794	2	0.147268	9875685	0.000000
318599415	31583	1617	4923.851780	31938	2	0.177395	31649	3	0.097348	9870669	0.000000
318587214	28067	1417	4898.408988	31705	12	0.463528	32063	0	0.593597	9865691	0.000000
318581551	30912	1594	4903.490720	31772	0	0.427364	31886	0	0.256843	9860751	0.000000
318581271	28808	1434	4838.918887	31922	1	0.792012	32054	0	0.265489	9855704	0.000000
318584568	30119	1590	4921.884271	32027	2	0.213789	32042	8	0.454326	9850623	0.000000
318572298	29718	1460	4861.220035	31783	3	0.932838	31644	0	0.568910	9845681	0.000000
318583379	28826	1478	4920.801754	32036	0	0.601057	31659	4	0.489830	9840725	0.000000
318566793	31089	1666	4962.269661	31804	4	0.485436	31882	3	0.808043	9835849	0.000000
318590512	28673	1488	4792.845947	31791	0	0.648951	31725	5	0.231328	9830975	0.000000
318617599	31303	1656	4977.628125	31869	2	0.120692	31686	0	0.582644	9826061	0.000000
318592214	28312	1367	4860.042251	32049	0	0.425382	32036	0	0.597289	9821265	0.000000
318577637	31363	1678	4939.395723	31913	10	0.576245	31920	7	0.470731	9816393	0.000000
318600487	28474	1374	4853.528003	31788	3	0.223898	31874	8	0.238484	9811344	0.000000
318594607	30815	1526	4889.755083	31723	5	0.277324	31978	2	0.118418	9806482	0.000000
318586695	27346	1391	4836.197389	32191	4	0.484365	31889	2	0.266793	9801642	-1.#IND00
318573194	31936	1550	5005.743001	31942	1	0.239643	31870	1	0.464726	9796643	-1.#IND00
318581253	28602	1513	4771.329220	31879	1	0.793299	31757	1	0.246879	9791623	-1.#IND00
318565649	31045	1583	5053.817390	32020	2	0.523512	31708	0	0.335383	9786724	-1.#IND00
318611119	28578	1439	4809.261260	31753	0	0.175757	32108	4	0.492541	9781938	0.005449
318574031	31093	1618	4970.867360	31839	5	0.393938	31711	0	0.119117	9777038	0.009353
318583486	28434	1411	4737.263915	31677	1	0.201845	31861	16	0.160049	9772064	0.010670
318593046	29916	1521	5037.594287	31620	1	0.266118	31782	0	0.713667	9767238	0.019828
318595201	29295	1523	4847.123107	31663	1	0.378082	31745	0	0.062841	9762352	0.024722
318572968	29938	1465	4950.100813	31850	1	0.446286	31827	0	0.297578	9757476	0.014634
318596537	29903	1501	4767.323927	31883	4	0.499236	32004	7	0.570487	9752683	0.012847
318586732	28952	1522	4984.379935	31663	0	0.126135	31647	2	0.533827	9747767	0.012104
318587446	30159	1540	4784.706288	31751	7	0.069079	31742	3	0.303032	9742931	0.010273
318599890	29097	1575	4949.190751	31797	1	0.567950	31885	1	0.118604	9738053	0.009457
318587280	29918	1605	4846.701197	31921	2	0.127495	31928	10	0.271817	9733130	0.008623
318566023	28427	1472	4957.782745	31709	1	0.828604	31978	1	0.604792	9728127	0.008610
318584372	31042	1573	4899.234032	31862	6	0.317873	31679	9	0.772854	9723329	0.007638
318588195	29143	1483	4888.510111	31863	0	0.387059	31903	1	0.614244	9718405	0.010657
318580569	30157	1583	5017.107793	31952	0	0.095801	32184	1	0.103089	9713452	0.010023
318587503	30013	1524	4835.475074	31813	2	0.434809	32084	1	0.526765	9708761	0.009066
318594039	28463	1503	4902.445864	31983	3	0.489140	32092	6	0.340560	9703945	0.008316
318587800	30599	1597	4878.451457	31957	1	0.366894	31822	1	0.461893	9699123	0.006706
318586905	28169	1404	4885.338744	31881	0	0.188369	32073	2	0.604946	9694308	0.005232
318584293	30876	1632	4933.210222	31825	0	0.444887	32020	0	0.550317	9689525	0.004867
318607249	27701	1401	4902.156634	31972	2	0.116149	32085	0	0.054184	9684567	0.005178
318571923	32429	1581	4897.351141	32136	3	0.835972	31858	0	0.376540	9679671	0.004900
318602424	28439	1371	4959.001536	32015	1	0.330544	31902	3	0.101721	9674912	0.005290
318602768	31261	1541	4825.176181	31816	2	0.583865	32045	1	0.146175	9670115	0.003911
318577094	29291	1479	4951.691364	31882	1	0.316129	31814	5	0.929649	9665243	0.003454
318565750	30026	1522	4884.627844	31843	5	0.829696	31724	0	0.576155	9660411	0.002476
318581124	29466	1551	4944.439963	31925	3	0.692163	31705	2	0.300661	9655570	0.002421
318582497	31064	1565	4930.636971	31895	1	0.244652	31865	7	0.802455	9650722	0.002794
318591647	28411	1465	4835.201673	31771	5	0.235824	31821	0	0.329729	9645731	0.002676
318584980	30928	1529	5023.612466	32058	0	0.177111	31898	0	0.472094	9640745	0.001874
318599999	29530	1544	4768.558329	31915	1	0.776457	31804	2	0.044469	9635931	0.001858
318583808	29162	1523	5005.363801	31762	8	0.289357	31681	1	0.472849	9631173	0.001706
318602902	30135	1544	4798.222800	31695	0	0.476131	31897	3	0.198023	9626314	0.002322
318585374	29481	1486	4998.726039	32102	8	0.186131	31799	3	0.906962	9621370	0.001670
318584452	28651	1486	4827.426149	31921	4	0.711703	31842	3	0.097353	9616562	0.001210
318586614	29703	1498	4990.870944	31876	7	0.627705	31851	3	0.409229	9611796	0.001436
318584329	29588	1572	4875.413262	31949	0	0.393510	32028	3	0.078873	9607079	0.001071
318581389	29896	1551	4943.267177	31783	0	0.543426	32070	1	0.350607	9602223	-0.000187
318575497	28864	1441	4884.854018	32048	6	0.125620	31524	6	0.271221	9597351	0.000172
318589868	30868	1549	4929.050205	32012	2	0.286607	31794	2	0.866842	9592491	0.001204
318597059	28942	1476	4869.975075	31769	3	0.809372	32197	3	0.092108	9587542	0.000975
318600966	29273	1487	4871.532157	31742	0	0.157113	32132	0	0.344968	9582781	0.000700
318607040	30131	1532	4927.416824	31542	1	0.393527	31933	11	0.567488	9578027	0.000632
318584740	30410	1527	4939.956969	31791	1	0.741337	31631	0	0.632235	9573288	0.000912
318589408	29488	1479	4894.130665	31906	0	0.528117	31888	0	0.211703	9568399	0.000682
318551700	29807	1541	4872.167488	31901	3	0.363820	31859	4	0.650360	9563634	0.000459
318571995	28739	1360	4949.431224	31674	2	0.288590	31947	1	0.868336	9558740	0.000396
318583061	31466	1652	4916.249857	31739	1	0.109876	31787	3	0.277056	9553921	0.000499
318585985	27179	1397	4840.356720	31827	2	0.717421	31902	2	0.335715	9549220	0.000447
318560313	31729	1565	4945.630854	31821	3	0.119003	31719	2	0.176873	9544471	0.000366
318585786	27893	1444	4810.761414	32007	1	0.630578	31909	0	0.231944	9539714	0.000315
318581847	31447	1619	5040.683554	31715	8	0.797001	31935	0	0.447486	9535016	0.000294
318566551	28747	1461	4789.861103	32034	0	0.109340	31733	0	0.093133	9530161	-0.000326
318598486	29711	1604	4980.184023	32047	2	0.062625	31835	8	0.319970	9525404	-0.000532
318598823	29689	1587	4825.800722	32019	2	0.633310	31731	4	0.146999	9520691	-0.000526
318586957	29850	1445	4899.281110	32009	4	0.213337	31933	1	0.518510	9515972	-0.000177
npatches	nstrain	runtime	dt	init_x	init_y	init_y_blood	init_z	init_S	beta0	beta1	beta2	beta3	mean_beta	B	d	delta	delta_blood	b[0]	mut	m	CTL	c	g	epsilon	k	het	lambda	rho	omega	x_max	patch.dyna	DELTA	A	VA
10000	1	100.000000	0.001000	21900	9499	5000000	0.001000	10000000	6.831414	7.150738	13.633423	13.740940	11	800000000	0.010000	1.000000	1.000000	80000	0.000050	0.004800	1	0.001000	1.000000	2.500000	19.000000	0.500000	0.000000	0.000000	0.000000	31872	0	10.000000	7.000000	1.000000
sus	inf	inf_blood	z	x[0]	y[0][0]	z[0]	x[1]	y[1][0]	z[1]	S[0]	synchrony
219000000	94990000	5000000	10.000000	21900	9499	0.001000	21900	9499	0.001000	10000000	0.000000
304038069	8646	490	7038.191063	30436	0	0.738126	30541	0	0.547184	9994943	0.000000
317487761	18748	906	1621.845148	31711	1	0.061280	31596	0	0.051332	9990008	0.000000
318378855	22068	1218	7051.096781	31729	3	0.680207	31575	1	0.686864	9985006	0.000000
318649631	24323	1219	2588.157958	31920	0	0.256291	31716	0	0.205786	9980118	0.000000
318521366	22043	1186	6121.827040	31844	5	0.320342	31948	2	0.066995	9975007	0.000000
318635835	30836	1512	3306.805866	31808	0	0.141169	31812	0	0.311460	9969910	0.000000
318567076	20908	1134	5478.864446	31979	8	0.518767	31896	0	0.424845	9964749	0.000000
318596765	35433	1829	3911.345889	31901	3	0.156268	31902	0	0.121748	9959796	0.000000
318593118	20877	1040	4957.907876	31909	1	0.365313	31712	0	0.613136	9954828	0.000000
318607581	36808	1861	4429.103944	31832	2	0.056232	31838	0	0.314477	9949791	0.000000
318604884	21493	1126	4552.273208	31863	0	0.383792	31993	5	0.159863	9944877	0.000000
318588329	35420	1759	4804.895962	31739	3	0.781368	31690	17	0.413321	9939926	0.000000
318586799	24286	1259	4466.730629	31957	2	0.769254	31871	4	0.270895	9934954	0.000000
318574763	31354	1618	4822.304654	31857	1	0.081198	31889	4	0.208152	9929880	0.000000
318622819	25847	1297	4471.049306	31740	0	0.686060	31965	0	0.255443	9924997	0.000000
318604085	30542	1556	4767.580334	32001	1	0.366723	31972	0	0.535810	9919998	0.000000
318608443	26146	1301	4454.860678	31757	0	0.052402	31877	0	0.109540	9915035	0.000000
318595159	29195	1485	4778.030248	31704	0	0.336506	31754	0	0.093348	9910082	0.000000
318579928	27395	1410	4485.381675	32008	4	0.637193	31750	0	0.137335	9905133	0.000000
318595163	27812	1397	4719.952021	31873	0	0.073135	31807	2	0.425105	9900222	0.000000
318590332	27669	1420	4595.808417	31782	1	0.247293	31897	0	0.211727	9895331	0.000000
318593537	28479	1434	4661.605076	31979	6	0.113674	31786	1	0.136827	9890388	0.000000
318600177	29438	1546	4635.080452	31868	3	0.392903	31753	0	0.322314	9885342	0.000000
318607233	26892	1420	4639.336177	31795	3	0.191517	31688	2	0.735888	9880493	0.000000
318598383	30180	1497	4659.930529	31663	1	0.070840	32064	5	0.136719	9875651	0.000000
318604885	27252	1378	4578.323229	31726	1	0.219131	31942	1	0.336635	9870843	0.000000
318583314	29192	1426	4757.803498	31892	1	0.295002	31781	2	0.339747	9865963	0.000000
318607004	27921	1500	4525.590949	31785	4	0.469328	32112	4	0.473529	9861043	0.000000
318615849	28841	1516	4781.577699	31701	1	0.198098	31747	1	0.254229	9856260	0.000000
318597528	27744	1409	4487.966020	31948	0	0.530879	31704	0	0.249723	9851270	0.000000
318581363	28388	1485	4754.461033	31797	4	0.433852	31828	5	0.203413	9846245	0.000000
318599298	29523	1471	4604.272877	31933	0	0.280378	31851	1	0.253381	9841320	0.000000
318595622	28495	1384	4613.965203	31822	2	0.576329	31904	1	0.724846	9836402	0.000000
318606660	28793	1467	4669.347914	32117	1	0.513489	31879	2	0.244273	9831437	0.000000
318616107	27427	1391	4643.957798	31735	1	0.263647	31874	2	0.136635	9826657	0.000000
318590378	29766	1524	4624.373204	31765	0	0.387222	31676	1	0.138395	9821746	0.000000
318593577	25914	1290	4617.223619	31900	0	0.113550	31695	1	0.140860	9816845	0.000000
318593605	30715	1514	4717.438260	31889	8	0.124865	31912	1	0.277934	9811899	0.000000
318578388	26146	1391	4610.269515	31783	1	0.144072	31727	1	0.461088	9807066	0.000000
[truncated: 163 more rows]
