# Supplementary material for: Large Variations in HIV-1 Viral Load Explained by Shifting-Mosaic Metapopulation Dynamics
Source: PLoS Biol. 2016 Oct 5;14(10):e1002567. doi: 10.1371/journal.pbio.1002567 (PMC5051940; doi:10.1371/journal.pbio.1002567)
Supplement: S1 Data — Each file gives the output from the simulations indicated by the filename: low migration (ms1, db432); high migration (ms1, db1); very high migration (ms10, db1); number of patches (np); reservoir (storage); no reservoir (nostorage); CTL immigration model (CTLimmig); CTL proliferation model (CTLprolif); β¯ (beta1, beta2, …). Within each file, there are 21 simulations for (k = 0,1,..,20), and data is output each day. For measures of synchrony, the final entry should be used. See Methods and S1 Simulation Code for further details. (ZIP) [file pbio.1002567.s002.zip › S1_Data/ms1_np10000_nostorage_noPD_CTLprolif_db1_beta12.tsv]

npatches	nstrain	runtime	dt	init_x	init_y	init_y_blood	init_z	init_S	beta0	beta1	beta2	beta3	mean_beta	B	d	delta	delta_blood	b[0]	mut	m	CTL	c	g	epsilon	k	het	lambda	rho	omega	x_max	patch.dyna	DELTA	A	VA
10000	1	100.000000	0.001000	21900	9499	5000000	0.001000	10000000	11.399703	6.172821	12.732441	6.537752	12	800000000	0.010000	1.000000	1.000000	80000	0.000050	0.004800	1	0.001000	1.000000	2.500000	0.000000	0.500000	0.000000	0.000000	0.000000	31872	0	10.000000	7.000000	1.000000
sus	inf	inf_blood	z	x[0]	y[0][0]	z[0]	x[1]	y[1][0]	z[1]	S[0]	synchrony
219000000	94990000	5000000	10.000000	21900	9499	0.001000	21900	9499	0.001000	10000000	0.000000
41884078	490976590	24852770	10000.000000	3975	49236	1.000000	7127	46944	1.000000	9994915	0.000000
34038587	610954514	31098138	10000.000000	3256	61163	1.000000	5723	60029	1.000000	9989989	0.000000
31741001	658098386	33552187	10000.000000	3075	65832	1.000000	5355	64263	1.000000	9985003	0.000000
30929643	676577186	34518371	10000.000000	3028	67296	1.000000	5291	65660	1.000000	9980035	0.000000
30623004	683833187	34893592	10000.000000	2952	68778	1.000000	5171	67085	1.000000	9975145	0.000000
30494361	686696416	35028132	10000.000000	2973	68270	1.000000	5109	67605	1.000000	9970051	0.000000
30456526	687784641	35092206	10000.000000	2935	68768	1.000000	5154	67087	1.000000	9965066	0.000000
30436236	688236458	35121043	10000.000000	2933	68858	1.000000	5263	67490	1.000000	9959990	0.000000
30428667	688428601	35119519	10000.000000	2951	68653	1.000000	5164	67443	1.000000	9955023	0.000000
30426031	688492849	35113952	10000.000000	2938	68733	1.000000	5113	67252	1.000000	9950002	0.000000
30417596	688487877	35137981	10000.000000	2915	69126	1.000000	5264	67187	1.000000	9944932	0.000000
30424981	688478311	35137722	10000.000000	2924	68838	1.000000	5122	67595	1.000000	9939905	0.000000
30423886	688511006	35144854	10000.000000	2950	68972	1.000000	5115	67503	1.000000	9934934	0.000000
30429240	688522146	35123660	10000.000000	2975	68676	1.000000	5149	67273	1.000000	9930027	0.000000
30424360	688543241	35122480	10000.000000	2952	68896	1.000000	5170	67212	1.000000	9925043	0.000000
30424051	688501478	35120935	10000.000000	2884	68745	1.000000	5158	67025	1.000000	9920065	0.000000
30418668	688526682	35135685	10000.000000	3045	68907	1.000000	5141	67410	1.000000	9915107	0.000000
30425721	688519277	35123755	10000.000000	2947	68886	1.000000	5176	67060	1.000000	9910186	0.000000
30423452	688527576	35130525	10000.000000	2962	69249	1.000000	5094	67601	1.000000	9905141	0.000000
30426960	688495677	35120578	10000.000000	2952	69095	1.000000	5141	67615	1.000000	9900280	0.000000
30419450	688497308	35130178	10000.000000	2950	68589	1.000000	5162	67227	1.000000	9895275	0.000000
30416198	688519021	35121227	10000.000000	2960	68683	1.000000	5175	67111	1.000000	9890398	0.000000
30421441	688540573	35137832	10000.000000	2904	68631	1.000000	5089	67589	1.000000	9885409	0.000000
30432913	688538634	35127168	10000.000000	3012	68851	1.000000	5137	67379	1.000000	9880447	0.000000
30420492	688518527	35133424	10000.000000	2911	68850	1.000000	5167	67681	1.000000	9875444	0.000000
30419947	688510144	35121341	10000.000000	2976	68694	1.000000	5157	67549	1.000000	9870641	0.000000
30421362	688490405	35126094	10000.000000	2910	69349	1.000000	5118	67207	1.000000	9865639	0.000000
30427542	688512336	35114783	10000.000000	2918	68981	1.000000	5204	67589	1.000000	9860693	0.000000
30417736	688510462	35121638	10000.000000	2954	69123	1.000000	5243	67084	1.000000	9855741	0.000000
30424674	688492300	35123865	10000.000000	2986	68817	1.000000	5135	67278	1.000000	9850750	0.000000
30424699	688526156	35133507	10000.000000	2895	69018	1.000000	5163	67541	1.000000	9845835	0.000000
30423430	688537924	35135279	10000.000000	2917	68567	1.000000	5170	67523	1.000000	9840882	0.000000
30428827	688519772	35121223	10000.000000	2966	68917	1.000000	5237	66603	1.000000	9836076	0.000000
30424131	688503328	35139639	10000.000000	2969	69253	1.000000	5110	67084	1.000000	9831217	0.000000
30417739	688512910	35134037	10000.000000	2925	68984	1.000000	5162	67233	1.000000	9826230	0.000000
30425086	688508853	35121106	10000.000000	3014	68468	1.000000	5072	67980	1.000000	9821364	0.000000
30426955	688512849	35133234	10000.000000	2948	69083	1.000000	5171	67614	1.000000	9816408	0.000000
30421323	688533897	35131557	10000.000000	2906	69249	1.000000	5125	67262	1.000000	9811462	0.000000
30416906	688532201	35129212	10000.000000	2952	68442	1.000000	5149	66723	1.000000	9806658	0.000000
30421935	688544560	35126186	10000.000000	2913	68867	1.000000	5232	67367	1.000000	9801625	-1.#IND00
30420336	688506644	35131427	10000.000000	2997	68756	1.000000	5149	67055	1.000000	9796869	0.000000
30426510	688498125	35130311	10000.000000	2871	68778	1.000000	5211	67700	1.000000	9791859	0.006479
30425528	688470117	35130506	10000.000000	2983	69328	1.000000	5053	67491	1.000000	9786974	-0.004127
30423474	688501410	35133842	10000.000000	2938	69031	1.000000	5216	66881	1.000000	9782113	-0.005205
30422525	688534468	35132378	10000.000000	2953	68948	1.000000	5201	67576	1.000000	9777222	-0.008997
30420951	688540559	35126233	10000.000000	2917	68883	1.000000	5148	67114	1.000000	9772331	-0.001508
30418254	688559638	35137449	10000.000000	2944	69223	1.000000	5174	67123	1.000000	9767414	0.001838
30417044	688556939	35125917	10000.000000	2945	69109	1.000000	5165	67053	1.000000	9762487	0.002148
30420674	688531174	35128550	10000.000000	2865	69353	1.000000	5217	67076	1.000000	9757653	0.000136
30418785	688520860	35130675	10000.000000	2913	68388	1.000000	5058	67814	1.000000	9752820	0.004681
30423002	688500080	35124086	10000.000000	2934	68514	1.000000	5189	66719	1.000000	9747959	0.006252
30427103	688509522	35125520	10000.000000	2848	69123	1.000000	5158	67438	1.000000	9743032	0.005292
30427438	688495601	35129747	10000.000000	2942	69138	1.000000	5092	67260	1.000000	9738129	0.008329
30420701	688501444	35116672	10000.000000	2929	69150	1.000000	5091	67566	1.000000	9733308	0.008019
30423355	688516361	35143085	10000.000000	2928	69209	1.000000	5202	67720	1.000000	9728399	0.010171
30423972	688515618	35134951	10000.000000	2937	68694	1.000000	5134	67206	1.000000	9723533	0.007617
30415994	688535856	35139152	10000.000000	3027	69313	1.000000	5072	67238	1.000000	9718773	0.005309
30424784	688505501	35128726	10000.000000	2970	69216	1.000000	5143	67249	1.000000	9713947	0.004979
30420621	688478738	35120606	10000.000000	2980	69094	1.000000	5205	67048	1.000000	9709058	0.005600
30429902	688486849	35129327	10000.000000	2947	68985	1.000000	5198	67497	1.000000	9704210	0.005155
30427108	688510207	35134886	10000.000000	2982	68674	1.000000	5196	67480	1.000000	9699381	0.004701
30426831	688495788	35127162	10000.000000	2937	69064	1.000000	5152	67833	1.000000	9694640	0.004264
30426368	688491075	35127140	10000.000000	2933	68752	1.000000	5205	67161	1.000000	9689712	0.004201
30424244	688501217	35129528	10000.000000	2984	68440	1.000000	5109	67357	1.000000	9684823	0.003838
30417351	688516773	35122558	10000.000000	2934	68816	1.000000	5127	67487	1.000000	9679925	0.004442
30427468	688504639	35126318	10000.000000	2937	69326	1.000000	5150	67247	1.000000	9675127	0.004252
30429287	688493682	35129101	10000.000000	2917	68867	1.000000	5105	67135	1.000000	9670294	0.003998
30420788	688522078	35118744	10000.000000	3096	68676	1.000000	4956	68298	1.000000	9665408	0.004317
30413502	688509346	35132191	10000.000000	2932	69227	1.000000	5191	67021	1.000000	9660567	0.003956
30409453	688520604	35123093	10000.000000	2956	68964	1.000000	5123	67204	1.000000	9655672	0.003987
30424832	688495473	35130751	10000.000000	2994	68412	1.000000	5183	66990	1.000000	9650833	0.001424
30424960	688450797	35127581	10000.000000	3023	69185	1.000000	5048	67279	1.000000	9645873	0.003627
30426666	688483080	35128589	10000.000000	3009	68884	1.000000	5146	67379	1.000000	9641165	0.003953
30422898	688498552	35129141	10000.000000	2826	69457	1.000000	5212	67268	1.000000	9636319	0.004002
30418774	688495718	35134408	10000.000000	2925	69046	1.000000	5111	67681	1.000000	9631486	0.003831
30423186	688475289	35121465	10000.000000	2905	68810	1.000000	5075	67223	1.000000	9626738	0.002478
30429581	688460954	35119605	10000.000000	2954	68799	1.000000	5137	67329	1.000000	9621889	0.000444
30414766	688510169	35128364	10000.000000	2965	69558	1.000000	5188	67331	1.000000	9617210	0.000185
30427349	688475951	35133199	10000.000000	2905	69161	1.000000	5161	66771	1.000000	9612529	0.001002
30425559	688521009	35134632	10000.000000	3020	69203	1.000000	5207	67116	1.000000	9607727	0.000913
30421096	688538434	35131545	10000.000000	3033	68727	1.000000	5085	67488	1.000000	9602852	0.000785
30423246	688544639	35126884	10000.000000	2949	68715	1.000000	5175	67363	1.000000	9598027	0.001811
30426548	688485169	35140122	10000.000000	2900	68714	1.000000	5130	67448	1.000000	9593040	0.001918
30424180	688521712	35129391	10000.000000	2905	68849	1.000000	5114	67053	1.000000	9588215	-0.000096
30423932	688514061	35136310	10000.000000	2940	68666	1.000000	5144	67285	1.000000	9583476	0.001654
30419839	688555095	35133653	10000.000000	2932	69439	1.000000	5179	67505	1.000000	9578670	0.001761
30427344	688495734	35133002	10000.000000	3052	68049	1.000000	5094	67406	1.000000	9573939	0.001430
30423161	688491166	35125968	10000.000000	2981	68701	1.000000	5132	67852	1.000000	9569169	0.001419
30429221	688480722	35134035	10000.000000	2934	69090	1.000000	5143	67107	1.000000	9564335	0.000810
30423997	688506443	35129881	10000.000000	2937	68615	1.000000	5125	67409	1.000000	9559551	0.001108
30424911	688498832	35122889	10000.000000	3014	68470	1.000000	5145	67205	1.000000	9554768	0.000146
30415043	688510764	35125817	10000.000000	2980	68813	1.000000	5131	66860	1.000000	9549991	0.000146
30421505	688529933	35133215	10000.000000	2952	68635	1.000000	5197	67550	1.000000	9545345	0.000321
30424763	688522021	35138097	10000.000000	2959	68590	1.000000	5151	67389	1.000000	9540537	0.000079
30418864	688559454	35125711	10000.000000	2994	68815	1.000000	5160	67389	1.000000	9535721	-0.000388
30415349	688550783	35133291	10000.000000	2911	68928	1.000000	5149	67201	1.000000	9530804	-0.000328
30426620	688521261	35122694	10000.000000	2951	68891	1.000000	5195	67300	1.000000	9525994	-0.000549
30422798	688518280	35119680	10000.000000	2913	68802	1.000000	5211	67133	1.000000	9521291	-0.000278
30420324	688531855	35129490	10000.000000	2955	68699	1.000000	5092	67990	1.000000	9516630	-0.000291
npatches	nstrain	runtime	dt	init_x	init_y	init_y_blood	init_z	init_S	beta0	beta1	beta2	beta3	mean_beta	B	d	delta	delta_blood	b[0]	mut	m	CTL	c	g	epsilon	k	het	lambda	rho	omega	x_max	patch.dyna	DELTA	A	VA
10000	1	100.000000	0.001000	21900	9499	5000000	0.001000	10000000	11.744472	10.865540	15.223216	7.494247	12	800000000	0.010000	1.000000	1.000000	80000	0.000050	0.004800	1	0.001000	1.000000	2.500000	1.000000	0.500000	0.000000	0.000000	0.000000	31872	0	10.000000	7.000000	1.000000
sus	inf	inf_blood	z	x[0]	y[0][0]	z[0]	x[1]	y[1][0]	z[1]	S[0]	synchrony
219000000	94990000	5000000	10.000000	21900	9499	0.001000	21900	9499	0.001000	10000000	0.000000
62553648	300238374	15285809	10000.000000	5993	29992	1.000000	6311	29776	1.000000	9995013	0.000000
59701490	314852087	16066694	10000.000000	5632	31754	1.000000	6040	31462	1.000000	9989909	0.000000
59297133	317140851	16188498	10000.000000	5625	32033	1.000000	5994	31859	1.000000	9985002	0.000000
59223979	317515111	16196030	10000.000000	5696	31784	1.000000	5938	32049	1.000000	9979987	0.000000
59208941	317587479	16197636	10000.000000	5596	32220	1.000000	5984	31704	1.000000	9975009	0.000000
59206766	317600022	16196245	10000.000000	5573	31569	1.000000	6020	31895	1.000000	9970092	0.000000
59216214	317576441	16191885	10000.000000	5594	31903	1.000000	5858	31936	1.000000	9965047	0.000000
59214125	317571978	16199201	10000.000000	5614	31681	1.000000	6073	31600	1.000000	9960097	0.000000
59206857	317580628	16202124	10000.000000	5678	31785	1.000000	5939	31571	1.000000	9955042	0.000000
59222024	317579472	16195614	10000.000000	5613	31571	1.000000	5930	31762	1.000000	9950067	0.000000
59206307	317575776	16199770	10000.000000	5613	31869	1.000000	6072	31547	1.000000	9945082	0.000000
59213118	317562815	16197659	10000.000000	5564	31725	1.000000	5994	31945	1.000000	9940136	0.000000
59219550	317567211	16193419	10000.000000	5728	31822	1.000000	5986	31898	1.000000	9935249	0.000000
59213057	317587719	16207531	10000.000000	5714	31594	1.000000	5964	31508	1.000000	9930276	0.000000
59215591	317598359	16203372	10000.000000	5711	31737	1.000000	5974	31786	1.000000	9925275	0.000000
59214862	317602416	16199036	10000.000000	5579	31918	1.000000	6073	31481	1.000000	9920332	0.000000
59217717	317597280	16203782	10000.000000	5670	31785	1.000000	5886	31943	1.000000	9915405	0.000000
59216275	317596176	16200625	10000.000000	5523	32129	1.000000	5995	31607	1.000000	9910561	0.000000
59210643	317587717	16208829	10000.000000	5679	31592	1.000000	5932	31859	1.000000	9905659	0.000000
59206332	317601706	16202584	10000.000000	5628	31472	1.000000	6037	31683	1.000000	9900627	0.000000
59218165	317569472	16210464	10000.000000	5567	32264	1.000000	5939	31966	1.000000	9895577	0.000000
59208456	317578664	16203690	10000.000000	5628	31525	1.000000	5944	31973	1.000000	9890640	0.000000
59215614	317568724	16195194	10000.000000	5581	32122	1.000000	6028	31732	1.000000	9885727	0.000000
59224197	317569718	16205718	10000.000000	5677	31899	1.000000	5919	31912	1.000000	9880806	0.000000
59212323	317603882	16201247	10000.000000	5729	31804	1.000000	6013	31745	1.000000	9875971	0.000000
59216835	317583815	16200224	10000.000000	5602	32122	1.000000	5967	31878	1.000000	9870944	0.000000
59214522	317565172	16204447	10000.000000	5586	31961	1.000000	6036	31939	1.000000	9866001	0.000000
59218110	317566308	16199931	10000.000000	5680	32017	1.000000	5907	31910	1.000000	9861100	0.000000
59211684	317627314	16202097	10000.000000	5588	32069	1.000000	6051	31847	1.000000	9856261	0.000000
59210026	317591257	16198649	10000.000000	5596	32064	1.000000	6077	31495	1.000000	9851364	0.000000
59218718	317557416	16199661	10000.000000	5580	32042	1.000000	5935	31840	1.000000	9846486	0.000000
59206565	317596191	16203328	10000.000000	5624	31684	1.000000	5919	32115	1.000000	9841560	0.000000
59211617	317591689	16198247	10000.000000	5644	31617	1.000000	5999	31888	1.000000	9836676	0.000000
59213443	317588449	16207689	10000.000000	5580	31965	1.000000	5972	31709	1.000000	9831686	0.000000
59209078	317602019	16206892	10000.000000	5490	32019	1.000000	5941	31958	1.000000	9826716	0.000000
59207976	317585315	16206108	10000.000000	5604	31654	1.000000	6018	31378	1.000000	9821778	0.000000
59208934	317594130	16207023	10000.000000	5555	32151	1.000000	6068	31472	1.000000	9816946	0.000000
59216492	317598242	16197437	10000.000000	5518	31791	1.000000	5891	31867	1.000000	9811989	0.000000
59207000	317595607	16200655	10000.000000	5695	32026	1.000000	6090	31308	1.000000	9807153	0.000000
59216638	317570534	16204383	10000.000000	5575	31618	1.000000	5972	31951	1.000000	9802230	-1.#IND00
59219899	317575551	16206710	10000.000000	5539	32280	1.000000	6010	31665	1.000000	9797392	-1.#IND00
59215410	317588219	16199514	10000.000000	5627	32107	1.000000	6089	31623	1.000000	9792391	-0.008651
59211780	317590472	16202750	10000.000000	5660	31648	1.000000	6081	31478	1.000000	9787510	-0.010746
59210091	317595056	16205577	10000.000000	5584	31955	1.000000	6040	31404	1.000000	9782644	-0.004089
59204810	317563743	16206434	10000.000000	5578	31743	1.000000	5945	31842	1.000000	9777718	-0.002598
59216756	317596133	16201848	10000.000000	5639	31863	1.000000	6000	31761	1.000000	9772798	-0.003224
59208585	317616002	16204083	10000.000000	5535	32121	1.000000	5989	31675	1.000000	9767749	-0.002969
59210278	317596091	16200584	10000.000000	5428	32088	1.000000	5943	31630	1.000000	9762867	-0.001970
59209239	317614740	16206181	10000.000000	5582	31901	1.000000	6051	31887	1.000000	9758025	-0.001338
59212694	317570743	16207429	10000.000000	5607	31849	1.000000	6080	31547	1.000000	9753191	-0.001464
59210217	317604336	16210666	10000.000000	5638	31954	1.000000	5943	31919	1.000000	9748246	0.000192
59211160	317586939	16204683	10000.000000	5559	32148	1.000000	5976	31542	1.000000	9743468	-0.000524
59217086	317576266	16205017	10000.000000	5609	32305	1.000000	5984	31654	1.000000	9738597	-0.000220
59216507	317549727	16206000	10000.000000	5675	31591	1.000000	6067	31671	1.000000	9733738	-0.000074
59226290	317551552	16201803	10000.000000	5514	31889	1.000000	6033	31659	1.000000	9728797	0.003713
59214159	317546950	16204597	10000.000000	5608	32001	1.000000	5950	31775	1.000000	9723951	0.003650
59206705	317574096	16195043	10000.000000	5589	31835	1.000000	6056	31841	1.000000	9719145	0.002792
59218895	317578307	16204716	10000.000000	5712	31711	1.000000	6093	31754	1.000000	9714287	0.000810
59216564	317608006	16202196	10000.000000	5669	31866	1.000000	6029	31618	1.000000	9709325	0.000631
59214706	317571050	16204925	10000.000000	5671	31831	1.000000	5975	31701	1.000000	9704573	0.000642
59223901	317571798	16193053	10000.000000	5587	32037	1.000000	5975	31838	1.000000	9699782	-0.001160
59221201	317563136	16203457	10000.000000	5589	31938	1.000000	6049	31652	1.000000	9695004	-0.001660
59217220	317578209	16200876	10000.000000	5627	31889	1.000000	5972	31793	1.000000	9690233	-0.001702
59215541	317601894	16200201	10000.000000	5553	32063	1.000000	5912	31877	1.000000	9685315	-0.001425
59210289	317590227	16205342	10000.000000	5657	31750	1.000000	5988	31803	1.000000	9680482	-0.002284
59221642	317573636	16204484	10000.000000	5609	32199	1.000000	6092	31615	1.000000	9675698	-0.001339
59209073	317573063	16204666	10000.000000	5593	31896	1.000000	6049	31618	1.000000	9670886	-0.001038
59230638	317562899	16197517	10000.000000	5637	31907	1.000000	5979	31882	1.000000	9666133	-0.000985
59207486	317594407	16206075	10000.000000	5587	31886	1.000000	6017	31815	1.000000	9661312	-0.002480
59226683	317578691	16204901	10000.000000	5539	32012	1.000000	5898	32156	1.000000	9656515	-0.002543
59218185	317577913	16202350	10000.000000	5649	32338	1.000000	5987	31475	1.000000	9651716	-0.001990
59221719	317575410	16204996	10000.000000	5601	31783	1.000000	6070	31461	1.000000	9646984	-0.002406
59204543	317615998	16203744	10000.000000	5605	31657	1.000000	5990	32122	1.000000	9642223	-0.002433
59214768	317604563	16204550	10000.000000	5580	31953	1.000000	5941	31837	1.000000	9637399	-0.002199
59213652	317605941	16207743	10000.000000	5686	31742	1.000000	6022	31823	1.000000	9632414	-0.002415
59210843	317567666	16201575	10000.000000	5632	31618	1.000000	6077	31231	1.000000	9627541	-0.003190
59215238	317603218	16203881	10000.000000	5688	31607	1.000000	5962	31845	1.000000	9622804	-0.003075
59208093	317601872	16208651	10000.000000	5634	31986	1.000000	6055	31657	1.000000	9617935	-0.000111
59201263	317601135	16209104	10000.000000	5479	32250	1.000000	6062	31645	1.000000	9613142	-0.000365
59201684	317619658	16198773	10000.000000	5668	31394	1.000000	5988	31781	1.000000	9608304	-0.000342
59215253	317571115	16200326	10000.000000	5574	32044	1.000000	6157	31445	1.000000	9603505	-0.000695
59207724	317584908	16206432	10000.000000	5563	32304	1.000000	5908	31936	1.000000	9598781	-0.000115
59205006	317587277	16212311	10000.000000	5617	31996	1.000000	6085	31605	1.000000	9593999	-0.000087
59217145	317595265	16198704	10000.000000	5569	31831	1.000000	5989	31859	1.000000	9589122	-0.000222
59209620	317615548	16201479	10000.000000	5681	31506	1.000000	5984	31849	1.000000	9584416	-0.000589
59220569	317569011	16202058	10000.000000	5470	32270	1.000000	6051	31693	1.000000	9579607	-0.000356
59215463	317565318	16203565	10000.000000	5603	31888	1.000000	6008	31982	1.000000	9574818	-0.000029
59209350	317611895	16206692	10000.000000	5569	31858	1.000000	5942	32016	1.000000	9570100	-0.000525
59207910	317612037	16195148	10000.000000	5616	31988	1.000000	6043	31443	1.000000	9565322	-0.000512
59212703	317578586	16204051	10000.000000	5567	31817	1.000000	6024	31705	1.000000	9560585	-0.002980
59220443	317581583	16198794	10000.000000	5596	31808	1.000000	5979	31547	1.000000	9555864	-0.002455
59216856	317598966	16206598	10000.000000	5655	31708	1.000000	5998	31655	1.000000	9551209	-0.002533
59213832	317576797	16204901	10000.000000	5595	32385	1.000000	6078	31617	1.000000	9546431	-0.002595
59214918	317597470	16198124	10000.000000	5700	31613	1.000000	5857	31944	1.000000	9541634	-0.001916
59218730	317578930	16199665	10000.000000	5523	32117	1.000000	6213	31387	1.000000	9536780	-0.002434
59210103	317600515	16205207	10000.000000	5727	31669	1.000000	6036	31701	1.000000	9531945	-0.002304
59217110	317567490	16207790	10000.000000	5614	32203	1.000000	6052	31253	1.000000	9527207	-0.002225
59228799	317561806	16200862	10000.000000	5669	31849	1.000000	6141	31473	1.000000	9522277	-0.002654
59219662	317574167	16203634	10000.000000	5632	31907	1.000000	6036	31716	1.000000	9517655	-0.002743
npatches	nstrain	runtime	dt	init_x	init_y	init_y_blood	init_z	init_S	beta0	beta1	beta2	beta3	mean_beta	B	d	delta	delta_blood	b[0]	mut	m	CTL	c	g	epsilon	k	het	lambda	rho	omega	x_max	patch.dyna	DELTA	A	VA
10000	1	100.000000	0.001000	21900	9499	5000000	0.001000	10000000	12.380988	15.783450	12.751328	16.137678	12	800000000	0.010000	1.000000	1.000000	80000	0.000050	0.004800	1	0.001000	1.000000	2.500000	2.000000	0.500000	0.000000	0.000000	0.000000	31872	0	10.000000	7.000000	1.000000
sus	inf	inf_blood	z	x[0]	y[0][0]	z[0]	x[1]	y[1][0]	z[1]	S[0]	synchrony
219000000	94990000	5000000	10.000000	21900	9499	0.001000	21900	9499	0.001000	10000000	0.000000
86035906	193784723	9896352	10000.000000	7769	19630	1.000000	6275	20410	1.000000	9995105	0.000000
87340291	190435349	9715068	10000.000000	7956	19320	1.000000	6522	20018	1.000000	9989998	0.000000
87415630	190277591	9710511	10000.000000	7993	19417	1.000000	6498	20043	1.000000	9984962	0.000000
87405760	190298570	9711818	10000.000000	8035	19443	1.000000	6433	20199	1.000000	9979887	0.000000
87427013	190280305	9711762	10000.000000	7831	19600	1.000000	6447	20047	1.000000	9974845	0.000000
87406665	190292914	9712605	10000.000000	8052	19384	1.000000	6431	20055	1.000000	9969917	0.000000
87421004	190297591	9709634	10000.000000	7965	19426	1.000000	6403	20153	1.000000	9964854	0.000000
87408246	190298395	9706669	10000.000000	8083	19132	1.000000	6549	19858	1.000000	9959858	0.000000
87408034	190294185	9709215	10000.000000	8018	19405	1.000000	6403	19995	1.000000	9954756	0.000000
87404832	190312967	9711713	10000.000000	7802	19539	1.000000	6343	20057	1.000000	9949807	0.000000
87412708	190287012	9713497	10000.000000	7968	19216	1.000000	6398	20030	1.000000	9944755	0.000000
87430853	190268020	9709459	10000.000000	8054	19203	1.000000	6399	19948	1.000000	9939853	0.000000
87421068	190285597	9712608	10000.000000	8058	19323	1.000000	6333	20154	1.000000	9934860	0.000000
87412531	190317149	9704614	10000.000000	8008	19447	1.000000	6407	20002	1.000000	9929908	0.000000
87405678	190315732	9707417	10000.000000	8045	19465	1.000000	6433	19883	1.000000	9924903	0.000000
87414819	190290778	9712004	10000.000000	7889	19270	1.000000	6400	20147	1.000000	9919854	0.000000
87414415	190294207	9708927	10000.000000	8081	19057	1.000000	6325	20215	1.000000	9914833	0.000000
87418577	190279264	9713941	10000.000000	7869	19408	1.000000	6388	20213	1.000000	9909859	0.000000
87435981	190266338	9707191	10000.000000	8029	19429	1.000000	6458	19966	1.000000	9904901	0.000000
87434430	190259919	9704430	10000.000000	7858	19319	1.000000	6491	19795	1.000000	9899982	0.000000
87414337	190286000	9715408	10000.000000	7918	19500	1.000000	6452	20135	1.000000	9895038	0.000000
87410859	190300601	9708527	10000.000000	8042	19360	1.000000	6448	20151	1.000000	9889995	0.000000
87421163	190291732	9712685	10000.000000	8032	19287	1.000000	6400	20143	1.000000	9885027	0.000000
87403227	190319778	9711698	10000.000000	8012	19221	1.000000	6386	20182	1.000000	9880084	0.000000
87435398	190260881	9712948	10000.000000	7921	19378	1.000000	6326	20380	1.000000	9875046	0.000000
87404429	190280976	9711366	10000.000000	7980	19518	1.000000	6431	20094	1.000000	9870066	0.000000
87430532	190277150	9710414	10000.000000	7887	19418	1.000000	6558	19920	1.000000	9865157	0.000000
87419730	190280002	9705201	10000.000000	7961	19409	1.000000	6414	20061	1.000000	9860119	0.000000
87418731	190291925	9711056	10000.000000	8070	19083	1.000000	6400	19939	1.000000	9855254	0.000000
87432729	190273033	9707878	10000.000000	7979	19442	1.000000	6335	20362	1.000000	9850108	0.000000
87439805	190259137	9706071	10000.000000	7832	19469	1.000000	6476	19935	1.000000	9845211	0.000000
87393790	190322263	9708319	10000.000000	7942	19563	1.000000	6405	19908	1.000000	9840267	0.000000
87420770	190294532	9706992	10000.000000	8002	19165	1.000000	6363	20230	1.000000	9835396	0.000000
87415057	190307762	9704544	10000.000000	7963	19290	1.000000	6360	20252	1.000000	9830436	0.000000
87425516	190287384	9709214	10000.000000	7997	19330	1.000000	6402	19964	1.000000	9825524	0.000000
87422204	190306245	9708485	10000.000000	7909	19418	1.000000	6376	20303	1.000000	9820516	0.000000
87401919	190310492	9709963	10000.000000	8086	19556	1.000000	6441	20080	1.000000	9815662	0.000000
87413381	190284012	9706774	10000.000000	7897	19366	1.000000	6455	20050	1.000000	9810780	0.000000
87418409	190281778	9706851	10000.000000	7987	19330	1.000000	6413	20311	1.000000	9805859	0.000000
87424036	190304637	9707766	10000.000000	7937	19517	1.000000	6396	20121	1.000000	9800906	-1.#IND00
87415366	190296048	9708004	10000.000000	7976	19349	1.000000	6457	19948	1.000000	9796027	-0.024000
87405794	190304323	9709589	10000.000000	7987	19326	1.000000	6299	20298	1.000000	9791234	-0.020160
87412554	190314101	9706447	10000.000000	8004	19491	1.000000	6365	20179	1.000000	9786396	-0.022926
87416127	190282108	9709162	10000.000000	7937	19313	1.000000	6340	19923	1.000000	9781594	-0.007115
87414590	190318707	9704730	10000.000000	8036	19435	1.000000	6398	19970	1.000000	9776668	-0.003810
87415562	190277100	9712214	10000.000000	7893	19348	1.000000	6475	20039	1.000000	9771898	0.001444
87414988	190298093	9709374	10000.000000	8017	19423	1.000000	6377	20076	1.000000	9766924	0.000057
87415557	190292722	9712154	10000.000000	8050	19423	1.000000	6474	19949	1.000000	9762045	0.001110
87403430	190295880	9712984	10000.000000	7952	19610	1.000000	6441	20177	1.000000	9757198	0.000742
87418986	190294489	9705776	10000.000000	8024	19371	1.000000	6537	20105	1.000000	9752285	-0.000091
87432683	190279506	9707348	10000.000000	7911	19459	1.000000	6408	20233	1.000000	9747277	0.000474
87415003	190292732	9709802	10000.000000	7921	19489	1.000000	6328	20323	1.000000	9742445	0.000199
87423511	190291053	9707370	10000.000000	7850	19477	1.000000	6392	20226	1.000000	9737497	0.000591
87413537	190297491	9708196	10000.000000	8067	19314	1.000000	6476	20025	1.000000	9732605	0.000538
87428491	190268597	9705690	10000.000000	7987	19393	1.000000	6375	20183	1.000000	9727663	0.000099
87422547	190306270	9714963	10000.000000	7861	19478	1.000000	6499	20089	1.000000	9722859	-0.000014
87427842	190294838	9704193	10000.000000	7928	19484	1.000000	6359	20177	1.000000	9717982	-0.001088
87411077	190290745	9712159	10000.000000	7834	19473	1.000000	6485	19682	1.000000	9713116	-0.003596
87418482	190279832	9711005	10000.000000	7935	19441	1.000000	6515	19930	1.000000	9708199	-0.003180
87413977	190297739	9708500	10000.000000	7904	19494	1.000000	6380	20051	1.000000	9703281	-0.003275
87421039	190277345	9707745	10000.000000	7984	19234	1.000000	6379	20011	1.000000	9698403	-0.003451
87425880	190274123	9712042	10000.000000	7951	19250	1.000000	6450	19953	1.000000	9693621	-0.003897
87418780	190278985	9711750	10000.000000	8095	19128	1.000000	6498	19854	1.000000	9688776	-0.003937
87417477	190299549	9706072	10000.000000	7918	19337	1.000000	6377	20056	1.000000	9683926	-0.003922
87409048	190310573	9710234	10000.000000	7996	19195	1.000000	6391	20008	1.000000	9679138	-0.003661
87428850	190284973	9707911	10000.000000	7959	19393	1.000000	6423	20072	1.000000	9674403	-0.003389
87415336	190300046	9714505	10000.000000	7957	19441	1.000000	6516	19772	1.000000	9669634	-0.004101
87425809	190301469	9706214	10000.000000	7887	19384	1.000000	6392	20148	1.000000	9664835	-0.004177
87416839	190309993	9703845	10000.000000	7978	19400	1.000000	6362	19979	1.000000	9660002	-0.005543
87414177	190294778	9708362	10000.000000	7840	19851	1.000000	6533	19785	1.000000	9655192	-0.004452
87417751	190294602	9707453	10000.000000	7865	19479	1.000000	6388	20095	1.000000	9650350	-0.004252
87430515	190282860	9708528	10000.000000	7906	19540	1.000000	6363	20169	1.000000	9645521	-0.004778
87414369	190315622	9707517	10000.000000	7948	19286	1.000000	6430	20112	1.000000	9640640	-0.004534
87418104	190284255	9703137	10000.000000	7925	19543	1.000000	6517	20063	1.000000	9635751	-0.003765
87420376	190281163	9708899	10000.000000	8026	19280	1.000000	6417	20295	1.000000	9631023	-0.001130
87420048	190275659	9710443	10000.000000	7874	19401	1.000000	6469	19933	1.000000	9626320	-0.000755
87411827	190319947	9711830	10000.000000	7999	19380	1.000000	6448	20121	1.000000	9621538	-0.003057
87412077	190280780	9706463	10000.000000	7997	19443	1.000000	6437	20207	1.000000	9616747	-0.003535
87418137	190280739	9703801	10000.000000	7934	19493	1.000000	6376	20564	1.000000	9612003	-0.003469
87422009	190258396	9705736	10000.000000	8042	19170	1.000000	6523	20107	1.000000	9607247	-0.003466
87423938	190276998	9700694	10000.000000	7886	19634	1.000000	6428	20004	1.000000	9602461	-0.004189
87415357	190294342	9709939	10000.000000	8063	19340	1.000000	6374	20123	1.000000	9597659	-0.002909
87402168	190303777	9708644	10000.000000	7971	19456	1.000000	6518	19899	1.000000	9592860	-0.003012
87421339	190281319	9704941	10000.000000	7855	19483	1.000000	6526	20046	1.000000	9588127	-0.003021
87434211	190277340	9706959	10000.000000	7894	19468	1.000000	6438	20080	1.000000	9583299	-0.002501
87411282	190277174	9708328	10000.000000	7977	19316	1.000000	6505	19918	1.000000	9578562	-0.002482
87422099	190268820	9707536	10000.000000	7906	19340	1.000000	6470	19890	1.000000	9573773	-0.002600
87421430	190283895	9710094	10000.000000	7973	19393	1.000000	6442	19961	1.000000	9568945	-0.002666
87431463	190275619	9710695	10000.000000	8060	19326	1.000000	6545	19798	1.000000	9564075	-0.002586
87423700	190264897	9709334	10000.000000	7850	19421	1.000000	6443	19915	1.000000	9559320	-0.001226
87425426	190300706	9705718	10000.000000	8060	19344	1.000000	6370	20161	1.000000	9554406	-0.001236
87416457	190285890	9709940	10000.000000	8019	19152	1.000000	6433	20157	1.000000	9549606	-0.001301
87410365	190292708	9708806	10000.000000	8072	19217	1.000000	6396	20058	1.000000	9544808	-0.001378
87431528	190268343	9709432	10000.000000	8004	19411	1.000000	6302	20340	1.000000	9540026	-0.001327
87417158	190293673	9707307	10000.000000	8016	19122	1.000000	6472	20107	1.000000	9535284	-0.000984
87411675	190320536	9707743	10000.000000	7936	19591	1.000000	6521	19861	1.000000	9530542	-0.001098
87421929	190280607	9710980	10000.000000	7989	19384	1.000000	6342	20564	1.000000	9525726	-0.001002
87426502	190261917	9707427	10000.000000	8035	19236	1.000000	6278	20213	1.000000	9520894	-0.000970
87432848	190268365	9706932	10000.000000	7905	19394	1.000000	6443	19812	1.000000	9516104	-0.000679
npatches	nstrain	runtime	dt	init_x	init_y	init_y_blood	init_z	init_S	beta0	beta1	beta2	beta3	mean_beta	B	d	delta	delta_blood	b[0]	mut	m	CTL	c	g	epsilon	k	het	lambda	rho	omega	x_max	patch.dyna	DELTA	A	VA
10000	1	100.000000	0.001000	21900	9499	5000000	0.001000	10000000	9.584742	15.625148	17.766150	17.803089	12	800000000	0.010000	1.000000	1.000000	80000	0.000050	0.004800	1	0.001000	1.000000	2.500000	3.000000	0.500000	0.000000	0.000000	0.000000	31872	0	10.000000	7.000000	1.000000
sus	inf	inf_blood	z	x[0]	y[0][0]	z[0]	x[1]	y[1][0]	z[1]	S[0]	synchrony
219000000	94990000	5000000	10.000000	21900	9499	0.001000	21900	9499	0.001000	10000000	0.000000
111466323	129818613	6635937	10000.000000	12550	12667	1.000000	8518	13862	1.000000	9995059	0.000000
115263072	125997894	6423163	10000.000000	13069	11916	1.000000	8942	13330	1.000000	9990073	0.000000
115240408	126082604	6434784	10000.000000	12926	12039	1.000000	8595	13670	1.000000	9984937	0.000000
115231920	126094183	6431173	10000.000000	12949	12062	1.000000	8850	13605	1.000000	9980061	0.000000
115236987	126089837	6427636	10000.000000	12963	12361	1.000000	8635	13504	1.000000	9975119	0.000000
115239815	126067380	6432205	10000.000000	13238	11997	1.000000	8751	13631	1.000000	9970210	0.000000
115248597	126063779	6429592	10000.000000	13128	12243	1.000000	8777	13500	1.000000	9965234	0.000000
115242683	126071770	6431768	10000.000000	13121	11998	1.000000	8682	13807	1.000000	9960209	0.000000
115265045	126053581	6430902	10000.000000	12910	12099	1.000000	8587	13848	1.000000	9955260	0.000000
115258219	126067168	6435040	10000.000000	13005	11938	1.000000	8714	13531	1.000000	9950258	0.000000
115239494	126071701	6432140	10000.000000	12920	12217	1.000000	8862	13673	1.000000	9945251	0.000000
115241321	126072469	6435644	10000.000000	13155	11881	1.000000	8624	13826	1.000000	9940199	0.000000
115253258	126069633	6434804	10000.000000	13184	11921	1.000000	8827	13697	1.000000	9935248	0.000000
115257075	126076586	6426611	10000.000000	12973	12153	1.000000	8680	13750	1.000000	9930346	0.000000
115256504	126076431	6432325	10000.000000	12834	12359	1.000000	8777	13468	1.000000	9925262	0.000000
115261077	126064040	6424279	10000.000000	13074	11941	1.000000	8728	13754	1.000000	9920277	0.000000
115247662	126086474	6430373	10000.000000	13117	12114	1.000000	8617	13667	1.000000	9915311	0.000000
115244770	126079581	6432373	10000.000000	13026	12137	1.000000	8575	14016	1.000000	9910235	0.000000
115234278	126090615	6431469	10000.000000	13191	12021	1.000000	8903	13351	1.000000	9905294	0.000000
115241044	126070391	6427511	10000.000000	13063	12049	1.000000	8721	13542	1.000000	9900393	0.000000
115256660	126068466	6435820	10000.000000	13170	11959	1.000000	8628	13577	1.000000	9895428	0.000000
115238389	126083201	6429390	10000.000000	13063	11938	1.000000	8787	13687	1.000000	9890554	0.000000
115235955	126089271	6431807	10000.000000	13075	11901	1.000000	8504	13933	1.000000	9885621	0.000000
115235298	126095457	6429729	10000.000000	13003	12362	1.000000	8673	13535	1.000000	9880598	0.000000
115233576	126085799	6438669	10000.000000	13189	11846	1.000000	8598	13924	1.000000	9875643	0.000000
115245300	126073394	6428815	10000.000000	12915	12198	1.000000	8907	13415	1.000000	9870682	0.000000
115235578	126083749	6429929	10000.000000	13065	12004	1.000000	8589	13884	1.000000	9865760	0.000000
115251164	126084235	6429167	10000.000000	13136	11926	1.000000	8598	13707	1.000000	9860940	0.000000
115267399	126074514	6430566	10000.000000	13114	11973	1.000000	8628	13809	1.000000	9856096	0.000000
115254764	126064433	6430196	10000.000000	13129	11973	1.000000	8797	13452	1.000000	9851140	0.000000
115233707	126091192	6432584	10000.000000	13106	11942	1.000000	8602	13824	1.000000	9846241	0.000000
115227293	126102295	6431159	10000.000000	12989	12130	1.000000	8692	13649	1.000000	9841212	0.000000
115258228	126062543	6435357	10000.000000	12911	12076	1.000000	8631	13709	1.000000	9836356	0.000000
115230331	126097675	6435604	10000.000000	13105	12163	1.000000	8775	13365	1.000000	9831499	0.000000
115224284	126093744	6434311	10000.000000	13308	11945	1.000000	8757	13461	1.000000	9826546	0.000000
115230475	126082952	6434339	10000.000000	13191	11930	1.000000	8576	13845	1.000000	9821663	0.000000
115240611	126075865	6433679	10000.000000	13158	11936	1.000000	8524	13742	1.000000	9816664	0.000000
115251578	126080762	6428957	10000.000000	13206	11970	1.000000	8713	13827	1.000000	9811649	0.000000
115242623	126080458	6431141	10000.000000	13057	11888	1.000000	8704	13626	1.000000	9806716	0.000000
115230527	126072439	6435624	10000.000000	12981	12058	1.000000	8705	13582	1.000000	9801715	-1.#IND00
115223276	126107457	6429852	10000.000000	13090	11999	1.000000	8740	13474	1.000000	9796831	-0.004800
115235433	126077526	6437256	10000.000000	13239	11647	1.000000	8689	13747	1.000000	9791891	-0.009489
115244104	126066298	6431577	10000.000000	13132	12009	1.000000	8574	13741	1.000000	9786874	-0.004345
115240051	126077225	6435872	10000.000000	12919	12103	1.000000	8648	13598	1.000000	9781901	-0.004086
115228833	126075733	6434192	10000.000000	13092	11797	1.000000	8650	13760	1.000000	9776981	-0.001839
115247104	126066323	6431688	10000.000000	13170	12031	1.000000	8757	13365	1.000000	9771997	-0.002375
115268470	126058491	6432502	10000.000000	13128	11841	1.000000	8792	13531	1.000000	9767168	-0.005785
115235877	126080359	6433274	10000.000000	13030	11955	1.000000	8709	13847	1.000000	9762204	-0.008138
115248631	126078285	6431639	10000.000000	13088	11957	1.000000	8567	13723	1.000000	9757327	-0.006935
115239493	126077713	6427219	10000.000000	13120	12219	1.000000	8703	13688	1.000000	9752439	-0.004402
115240929	126077848	6431807	10000.000000	13111	12060	1.000000	8591	13764	1.000000	9747531	-0.004276
115250395	126070312	6434229	10000.000000	13157	11834	1.000000	8581	13909	1.000000	9742672	-0.003159
115235747	126082995	6434063	10000.000000	13055	11944	1.000000	8754	13482	1.000000	9737872	-0.002807
115246096	126051906	6437656	10000.000000	13067	11932	1.000000	8842	13537	1.000000	9732949	-0.001275
115253381	126081893	6429149	10000.000000	13070	11953	1.000000	8655	13533	1.000000	9728085	-0.005074
115252152	126061546	6429666	10000.000000	13016	12061	1.000000	8607	13862	1.000000	9723354	-0.003257
115219604	126098093	6436815	10000.000000	12960	12298	1.000000	8748	13474	1.000000	9718427	-0.003186
115243564	126073830	6432513	10000.000000	12768	12090	1.000000	8699	13553	1.000000	9713527	-0.004112
115240538	126094655	6434763	10000.000000	13225	11767	1.000000	8764	13641	1.000000	9708691	-0.003721
115252232	126047239	6434028	10000.000000	13028	11929	1.000000	8517	13912	1.000000	9703821	-0.003034
115250045	126079220	6432458	10000.000000	13220	11817	1.000000	8774	13645	1.000000	9698976	-0.002802
115255578	126067657	6432630	10000.000000	13157	11906	1.000000	8816	13501	1.000000	9694160	-0.002385
115249495	126081711	6432358	10000.000000	12834	12356	1.000000	8646	13835	1.000000	9689263	-0.000715
115257638	126059595	6433229	10000.000000	13058	11795	1.000000	8661	13835	1.000000	9684287	-0.001339
115248700	126093573	6431081	10000.000000	13221	11739	1.000000	8595	13869	1.000000	9679444	-0.000748
115250221	126091196	6433357	10000.000000	13156	12039	1.000000	8617	13847	1.000000	9674733	-0.000448
115225373	126098357	6438129	10000.000000	13013	11917	1.000000	8626	13543	1.000000	9669948	-0.003198
115251738	126071324	6436717	10000.000000	13243	11764	1.000000	8596	13699	1.000000	9664962	-0.002772
115252445	126057307	6432874	10000.000000	13026	12018	1.000000	8668	13740	1.000000	9660143	-0.001943
115263413	126060875	6432371	10000.000000	13234	12121	1.000000	8654	13603	1.000000	9655196	-0.001959
115235649	126072498	6434130	10000.000000	12976	12149	1.000000	8619	13790	1.000000	9650415	-0.002245
115232824	126074671	6431328	10000.000000	12941	11994	1.000000	8546	13840	1.000000	9645573	-0.002280
115251244	126054570	6435471	10000.000000	13189	11993	1.000000	8654	13756	1.000000	9640630	-0.002299
115233084	126101305	6430981	10000.000000	13067	12115	1.000000	8663	13632	1.000000	9635854	-0.002391
115217103	126120776	6433105	10000.000000	12808	12178	1.000000	8682	13723	1.000000	9631104	-0.001070
115247666	126070029	6434258	10000.000000	12941	12182	1.000000	8674	13590	1.000000	9626297	-0.001711
115249624	126072487	6437133	10000.000000	12998	11861	1.000000	8641	13929	1.000000	9621438	-0.002657
115252189	126052706	6431629	10000.000000	13162	11915	1.000000	8603	13979	1.000000	9616642	-0.002750
115247048	126072547	6434217	10000.000000	12936	12109	1.000000	8723	13550	1.000000	9611746	-0.002733
115244848	126081357	6433173	10000.000000	13247	11874	1.000000	8863	13555	1.000000	9606958	-0.003117
115229890	126084643	6434813	10000.000000	12935	12085	1.000000	8638	13685	1.000000	9602092	-0.003097
115232655	126071199	6433996	10000.000000	13087	11745	1.000000	8589	13946	1.000000	9597192	-0.003033
115243852	126063685	6434103	10000.000000	13181	12059	1.000000	8648	13940	1.000000	9592397	-0.003565
115240134	126074421	6428730	10000.000000	13107	11914	1.000000	8762	13494	1.000000	9587648	-0.003220
115239579	126086850	6435271	10000.000000	13127	11868	1.000000	8613	13824	1.000000	9582852	-0.003457
115237131	126083282	6432867	10000.000000	12924	12249	1.000000	8562	13858	1.000000	9578110	-0.003843
115241751	126086445	6431479	10000.000000	13066	12198	1.000000	8565	13815	1.000000	9573378	-0.003214
115245053	126065800	6432418	10000.000000	12961	12287	1.000000	8837	13294	1.000000	9568548	-0.002830
115247537	126077144	6432354	10000.000000	12987	12109	1.000000	8726	13595	1.000000	9563663	-0.002896
115217569	126108879	6432357	10000.000000	13014	12140	1.000000	8564	13725	1.000000	9558958	-0.003018
115231592	126075810	6432179	10000.000000	13139	11993	1.000000	8731	13755	1.000000	9554190	-0.002718
115234578	126076275	6431794	10000.000000	13042	11989	1.000000	8613	13845	1.000000	9549463	-0.002588
115248562	126068813	6436108	10000.000000	13045	12017	1.000000	8682	13770	1.000000	9544720	-0.003696
115251930	126067628	6427042	10000.000000	12914	12273	1.000000	8466	14010	1.000000	9539946	-0.003525
115248942	126058185	6433330	10000.000000	12959	12175	1.000000	8589	13874	1.000000	9535088	-0.003015
115229590	126084028	6433156	10000.000000	12925	12038	1.000000	8574	13720	1.000000	9530399	-0.002964
115230093	126090939	6431368	10000.000000	13062	11781	1.000000	8539	13819	1.000000	9525607	-0.002500
115255529	126073731	6433637	10000.000000	12894	12281	1.000000	8686	13858	1.000000	9520858	-0.002469
115240443	126090213	6433561	10000.000000	12940	12216	1.000000	8593	13676	1.000000	9515978	-0.002652
npatches	nstrain	runtime	dt	init_x	init_y	init_y_blood	init_z	init_S	beta0	beta1	beta2	beta3	mean_beta	B	d	delta	delta_blood	b[0]	mut	m	CTL	c	g	epsilon	k	het	lambda	rho	omega	x_max	patch.dyna	DELTA	A	VA
10000	1	100.000000	0.001000	21900	9499	5000000	0.001000	10000000	11.654558	8.263481	9.193340	12.907456	12	800000000	0.010000	1.000000	1.000000	80000	0.000050	0.004800	1	0.001000	1.000000	2.500000	4.000000	0.500000	0.000000	0.000000	0.000000	31872	0	10.000000	7.000000	1.000000
sus	inf	inf_blood	z	x[0]	y[0][0]	z[0]	x[1]	y[1][0]	z[1]	S[0]	synchrony
219000000	94990000	5000000	10.000000	21900	9499	0.001000	21900	9499	0.001000	10000000	0.000000
137560073	88959789	4554603	10000.000000	13510	8787	1.000000	16977	7792	1.000000	9994959	0.000000
142662045	87427964	4463716	10000.000000	14063	8710	1.000000	17960	7519	1.000000	9989924	0.000000
142395066	87635336	4469163	10000.000000	13614	8924	1.000000	18177	7473	1.000000	9985039	0.000000
142443789	87585954	4469422	10000.000000	13782	9045	1.000000	18241	7277	1.000000	9980013	0.000000
142399807	87621823	4470723	10000.000000	14154	8657	1.000000	17905	7480	1.000000	9974999	0.000000
142421609	87597072	4471565	10000.000000	13664	9083	1.000000	17995	7499	1.000000	9969920	0.000000
142393152	87634943	4472614	10000.000000	13905	9064	1.000000	17799	7478	1.000000	9964996	0.000000
142419668	87602472	4464766	10000.000000	13897	8838	1.000000	17763	7532	1.000000	9960021	0.000000
142409996	87618207	4469917	10000.000000	13812	8868	1.000000	17885	7426	1.000000	9955076	0.000000
142400872	87631023	4470913	10000.000000	13852	8942	1.000000	17878	7612	1.000000	9950189	0.000000
142402939	87626896	4467216	10000.000000	13817	8846	1.000000	17981	7443	1.000000	9945281	0.000000
142416046	87612860	4469800	10000.000000	13790	8940	1.000000	17921	7561	1.000000	9940187	0.000000
142397661	87629605	4469540	10000.000000	13792	8861	1.000000	17938	7496	1.000000	9935161	0.000000
142396725	87636935	4468114	10000.000000	13905	8859	1.000000	17712	7459	1.000000	9930258	0.000000
142400617	87607141	4468999	10000.000000	13888	9030	1.000000	17948	7607	1.000000	9925224	0.000000
142399116	87608039	4468596	10000.000000	13999	8754	1.000000	17953	7532	1.000000	9920300	0.000000
142398207	87617600	4474839	10000.000000	14116	8858	1.000000	17995	7556	1.000000	9915369	0.000000
142388997	87639307	4468538	10000.000000	13891	8912	1.000000	17949	7517	1.000000	9910306	0.000000
142417258	87615371	4468250	10000.000000	13979	8752	1.000000	17862	7414	1.000000	9905322	0.000000
142389651	87622747	4469498	10000.000000	14015	8869	1.000000	17905	7504	1.000000	9900389	0.000000
142407049	87609210	4467308	10000.000000	13730	8875	1.000000	17803	7663	1.000000	9895531	0.000000
142401483	87632654	4466620	10000.000000	13821	8747	1.000000	18039	7362	1.000000	9890519	0.000000
142424759	87607956	4473629	10000.000000	13733	8927	1.000000	18045	7590	1.000000	9885604	0.000000
142424311	87608344	4467296	10000.000000	14138	8802	1.000000	17936	7552	1.000000	9880661	0.000000
142401962	87620323	4472115	10000.000000	14107	8960	1.000000	17857	7648	1.000000	9875737	0.000000
142405142	87609013	4470141	10000.000000	13953	8793	1.000000	18232	7408	1.000000	9870859	0.000000
142429364	87602587	4469124	10000.000000	13726	9023	1.000000	17940	7582	1.000000	9865877	0.000000
142401592	87611297	4470692	10000.000000	13993	8939	1.000000	17967	7612	1.000000	9860968	0.000000
142387568	87612475	4469520	10000.000000	13989	8750	1.000000	18071	7588	1.000000	9856094	0.000000
142388043	87633163	4469181	10000.000000	13871	8949	1.000000	17759	7646	1.000000	9851215	0.000000
142411381	87606094	4468749	10000.000000	13827	8996	1.000000	17688	7712	1.000000	9846379	0.000000
142408207	87621506	4468895	10000.000000	14030	8770	1.000000	17945	7406	1.000000	9841344	0.000000
142390781	87630164	4470665	10000.000000	13774	9165	1.000000	18002	7426	1.000000	9836496	0.000000
142418805	87597829	4471591	10000.000000	13788	9012	1.000000	17544	7887	1.000000	9831460	0.000000
142398327	87637753	4469934	10000.000000	14000	8711	1.000000	18126	7535	1.000000	9826454	0.000000
142391827	87623656	4467100	10000.000000	13709	9087	1.000000	18068	7373	1.000000	9821505	0.000000
142412899	87620752	4471842	10000.000000	13915	8752	1.000000	18232	7374	1.000000	9816619	0.000000
142399584	87627751	4473986	10000.000000	13985	8808	1.000000	17753	7760	1.000000	9811707	0.000000
142410824	87618993	4473535	10000.000000	13715	8948	1.000000	18020	7509	1.000000	9806788	0.000000
142400347	87631334	4475270	10000.000000	14051	8781	1.000000	18049	7483	1.000000	9801811	-1.#IND00
142412165	87617724	4468446	10000.000000	14164	8673	1.000000	18130	7319	1.000000	9796957	-0.040000
142411691	87628307	4465897	10000.000000	13586	9234	1.000000	17746	7587	1.000000	9791966	-0.027770
142403245	87633871	4468582	10000.000000	13938	8870	1.000000	17794	7598	1.000000	9787111	-0.012516
142427928	87599957	4466492	10000.000000	13920	8889	1.000000	17953	7563	1.000000	9782194	-0.010153
142392559	87635866	4471926	10000.000000	14033	8960	1.000000	17878	7683	1.000000	9777236	-0.008317
142394665	87617293	4472765	10000.000000	14055	8766	1.000000	18059	7591	1.000000	9772451	-0.004668
142377767	87643439	4472197	10000.000000	13915	8788	1.000000	17910	7535	1.000000	9767526	-0.006607
142375835	87632854	4471253	10000.000000	13852	8930	1.000000	17816	7576	1.000000	9762642	-0.005681
142398012	87618221	4472439	10000.000000	13850	8810	1.000000	18205	7336	1.000000	9757834	-0.005191
142400728	87618120	4469873	10000.000000	13858	8968	1.000000	18167	7430	1.000000	9752957	-0.005604
142394563	87625526	4469842	10000.000000	13871	8938	1.000000	17850	7456	1.000000	9748251	-0.006857
142407176	87623537	4468565	10000.000000	13989	8891	1.000000	17956	7450	1.000000	9743329	-0.006739
142422291	87595971	4470382	10000.000000	14094	8708	1.000000	17964	7460	1.000000	9738466	-0.006376
142385692	87633179	4471586	10000.000000	13883	9055	1.000000	17824	7459	1.000000	9733639	-0.001898
142429677	87594905	4473277	10000.000000	13810	8865	1.000000	17910	7472	1.000000	9728879	-0.000360
142406338	87612924	4468966	10000.000000	14199	8659	1.000000	17996	7440	1.000000	9723952	0.000493
142398954	87612450	4472596	10000.000000	14123	8655	1.000000	17821	7533	1.000000	9719117	-0.000229
142424926	87601380	4469446	10000.000000	13798	8928	1.000000	18072	7468	1.000000	9714257	-0.000710
142401248	87631030	4471522	10000.000000	13773	8938	1.000000	17991	7445	1.000000	9709314	-0.001911
142380386	87627249	4470024	10000.000000	13926	8803	1.000000	18018	7517	1.000000	9704486	-0.001835
142414827	87630813	4468262	10000.000000	13937	8876	1.000000	17887	7463	1.000000	9699566	-0.001162
142416986	87603294	4471155	10000.000000	13796	8958	1.000000	17951	7522	1.000000	9694713	-0.002479
142405813	87613650	4471261	10000.000000	13955	8791	1.000000	18103	7367	1.000000	9689815	-0.002800
142397791	87635286	4470472	10000.000000	13814	8990	1.000000	17912	7568	1.000000	9684977	-0.001051
142416286	87599919	4470227	10000.000000	13746	8872	1.000000	17742	7315	1.000000	9680187	-0.000800
142386172	87642489	4470496	10000.000000	13973	8648	1.000000	18012	7415	1.000000	9675269	-0.000743
142415086	87617030	4469622	10000.000000	13721	9072	1.000000	17973	7371	1.000000	9670570	-0.001478
142403252	87623932	4467862	10000.000000	13836	8776	1.000000	17803	7571	1.000000	9665696	-0.001210
142407623	87615881	4469825	10000.000000	13910	8901	1.000000	18076	7495	1.000000	9660941	-0.001950
142399904	87636703	4473890	10000.000000	13727	8946	1.000000	18214	7336	1.000000	9656094	-0.001616
142398052	87618245	4468985	10000.000000	13933	8797	1.000000	17906	7557	1.000000	9651169	-0.002076
142408836	87617544	4469836	10000.000000	13934	8869	1.000000	17907	7678	1.000000	9646291	-0.002179
142415289	87614401	4468097	10000.000000	14001	8955	1.000000	17621	7598	1.000000	9641488	-0.001457
142398908	87627524	4467566	10000.000000	13723	8884	1.000000	17893	7469	1.000000	9636741	-0.001371
142403969	87617828	4472670	10000.000000	13930	8883	1.000000	18001	7516	1.000000	9631929	-0.000993
142397110	87627869	4470159	10000.000000	13835	9045	1.000000	18178	7562	1.000000	9627218	-0.000770
142401011	87630898	4471632	10000.000000	13879	8865	1.000000	17856	7531	1.000000	9622376	-0.000972
142404912	87605063	4465858	10000.000000	13971	8996	1.000000	18236	7394	1.000000	9617546	-0.000836
142421708	87603141	4470086	10000.000000	13769	8839	1.000000	17933	7500	1.000000	9612752	-0.000927
142409286	87631188	4467803	10000.000000	13903	8896	1.000000	18152	7403	1.000000	9608024	-0.000459
142383124	87632850	4470820	10000.000000	13860	8726	1.000000	17806	7493	1.000000	9603279	-0.000011
142399442	87631164	4469226	10000.000000	13743	8904	1.000000	17918	7399	1.000000	9598500	0.000141
142408302	87629858	4471726	10000.000000	13870	8820	1.000000	18038	7575	1.000000	9593937	-0.000098
142406154	87604444	4471414	10000.000000	13882	9006	1.000000	17977	7338	1.000000	9589274	0.000079
142396097	87617214	4472101	10000.000000	13909	8688	1.000000	18087	7413	1.000000	9584434	0.000292
142422573	87592889	4471238	10000.000000	13993	8764	1.000000	17869	7487	1.000000	9579614	0.000491
142391609	87632393	4470882	10000.000000	13903	8837	1.000000	18010	7591	1.000000	9574871	-0.000885
142416078	87617678	4469906	10000.000000	14046	8860	1.000000	18249	7393	1.000000	9570004	-0.001113
142413757	87596916	4469638	10000.000000	13896	8847	1.000000	17950	7458	1.000000	9565147	-0.001382
142392029	87607551	4471708	10000.000000	14000	8871	1.000000	18018	7488	1.000000	9560459	-0.000941
142402242	87630041	4471043	10000.000000	13871	9028	1.000000	17742	7540	1.000000	9555781	-0.001211
142406964	87611445	4469829	10000.000000	13976	8857	1.000000	17633	7733	1.000000	9550923	-0.001370
142398456	87638328	4467137	10000.000000	13785	8965	1.000000	18014	7502	1.000000	9546127	-0.001604
142391916	87634228	4472715	10000.000000	13902	8860	1.000000	17963	7600	1.000000	9541382	-0.002040
142419291	87610314	4468912	10000.000000	13963	8810	1.000000	18003	7512	1.000000	9536668	-0.001552
142405420	87602946	4473317	10000.000000	13869	8960	1.000000	17947	7481	1.000000	9531903	-0.001673
142402860	87629178	4469985	10000.000000	13713	9118	1.000000	17729	7586	1.000000	9527117	-0.002057
142404661	87612760	4469932	10000.000000	14074	8556	1.000000	17926	7351	1.000000	9522418	-0.001993
142407808	87612134	4468920	10000.000000	13984	8882	1.000000	18114	7569	1.000000	9517754	-0.001934
npatches	nstrain	runtime	dt	init_x	init_y	init_y_blood	init_z	init_S	beta0	beta1	beta2	beta3	mean_beta	B	d	delta	delta_blood	b[0]	mut	m	CTL	c	g	epsilon	k	het	lambda	rho	omega	x_max	patch.dyna	DELTA	A	VA
10000	1	100.000000	0.001000	21900	9499	5000000	0.001000	10000000	17.152905	10.654611	11.680518	10.326908	12	800000000	0.010000	1.000000	1.000000	80000	0.000050	0.004800	1	0.001000	1.000000	2.500000	5.000000	0.500000	0.000000	0.000000	0.000000	31872	0	10.000000	7.000000	1.000000
sus	inf	inf_blood	z	x[0]	y[0][0]	z[0]	x[1]	y[1][0]	z[1]	S[0]	synchrony
219000000	94990000	5000000	10.000000	21900	9499	0.001000	21900	9499	0.001000	10000000	0.000000
164059538	61267075	3135705	10000.000000	11995	7662	1.000000	17254	5829	1.000000	9994994	0.000000
170104804	61723677	3146474	10000.000000	12259	7656	1.000000	18164	5782	1.000000	9990017	0.000000
169527149	61895248	3157874	10000.000000	12232	7529	1.000000	17844	5766	1.000000	9985065	0.000000
169550022	61871806	3157388	10000.000000	12118	7600	1.000000	17560	5967	1.000000	9980015	0.000000
169582521	61850891	3155833	10000.000000	12233	7592	1.000000	17864	5898	1.000000	9975025	0.000000
169540542	61869029	3161456	10000.000000	12111	7632	1.000000	17582	6083	1.000000	9969985	0.000000
169560554	61880897	3158807	10000.000000	12152	7680	1.000000	17867	5915	1.000000	9964923	0.000000
169571065	61879863	3156010	10000.000000	12120	7617	1.000000	17760	5886	1.000000	9959922	0.000000
169583568	61857465	3156588	10000.000000	12069	7515	1.000000	17853	5982	1.000000	9954979	0.000000
169553997	61887498	3160546	10000.000000	12069	7716	1.000000	18009	5770	1.000000	9950027	0.000000
169533621	61896505	3155256	10000.000000	11946	7817	1.000000	18034	5742	1.000000	9945104	0.000000
169594841	61859326	3155654	10000.000000	11886	7770	1.000000	18067	5781	1.000000	9940137	0.000000
169594273	61845801	3158624	10000.000000	12163	7738	1.000000	17805	5993	1.000000	9935188	0.000000
169542160	61887973	3158302	10000.000000	11993	7584	1.000000	17916	5820	1.000000	9930164	0.000000
169584823	61852073	3158103	10000.000000	12117	7699	1.000000	17843	5948	1.000000	9925090	0.000000
169571975	61869664	3159356	10000.000000	12149	7718	1.000000	17748	5887	1.000000	9920174	0.000000
169556762	61874983	3155386	10000.000000	12101	7628	1.000000	17648	6075	1.000000	9915161	0.000000
169565941	61886626	3156298	10000.000000	12060	7697	1.000000	17863	5989	1.000000	9910074	0.000000
169562231	61869366	3155249	10000.000000	12031	7538	1.000000	17915	5845	1.000000	9905118	0.000000
169565613	61861117	3158534	10000.000000	11946	7719	1.000000	18025	5776	1.000000	9900249	0.000000
169566479	61863212	3159422	10000.000000	12109	7409	1.000000	17925	5946	1.000000	9895169	0.000000
169581097	61870412	3158153	10000.000000	12050	7536	1.000000	17871	5993	1.000000	9890185	0.000000
169558779	61880515	3155688	10000.000000	12317	7510	1.000000	17996	5944	1.000000	9885243	0.000000
169560443	61887149	3151771	10000.000000	12097	7501	1.000000	18036	6005	1.000000	9880399	0.000000
169568454	61863487	3154637	10000.000000	12189	7378	1.000000	17921	5902	1.000000	9875564	0.000000
169577280	61871098	3158070	10000.000000	12147	7404	1.000000	17937	5954	1.000000	9870463	0.000000
169559189	61873777	3155638	10000.000000	12294	7506	1.000000	17681	6035	1.000000	9865444	0.000000
169562096	61860241	3157314	10000.000000	11946	7530	1.000000	17591	6006	1.000000	9860456	0.000000
169594173	61856411	3152953	10000.000000	11960	7556	1.000000	17687	5999	1.000000	9855627	0.000000
169556489	61893829	3158787	10000.000000	12269	7673	1.000000	17902	5963	1.000000	9850611	0.000000
169568852	61877658	3155436	10000.000000	11956	7711	1.000000	17690	6049	1.000000	9845676	0.000000
169553913	61880491	3155188	10000.000000	12190	7362	1.000000	17729	6110	1.000000	9840767	0.000000
169585030	61852064	3156250	10000.000000	12206	7497	1.000000	17837	5981	1.000000	9835873	0.000000
169572289	61853379	3159809	10000.000000	11953	7944	1.000000	17847	5967	1.000000	9830982	0.000000
169548850	61877779	3157020	10000.000000	11739	7763	1.000000	17837	5969	1.000000	9826027	0.000000
169561529	61854579	3154445	10000.000000	12239	7661	1.000000	18016	5746	1.000000	9821059	0.000000
169581779	61867760	3154289	10000.000000	11839	7844	1.000000	17718	5992	1.000000	9816252	0.000000
169582605	61839136	3157406	10000.000000	12153	7572	1.000000	17696	5872	1.000000	9811345	0.000000
169565503	61865114	3157041	10000.000000	12003	7715	1.000000	17775	6104	1.000000	9806451	0.000000
169523596	61897769	3158391	10000.000000	12143	7554	1.000000	17656	6149	1.000000	9801465	-1.#IND00
169557474	61872723	3154895	10000.000000	12125	7698	1.000000	17799	5886	1.000000	9796524	-0.019200
169549125	61880454	3157520	10000.000000	12231	7598	1.000000	17833	5950	1.000000	9791572	-0.006923
169547991	61879048	3156205	10000.000000	11786	7868	1.000000	17854	5839	1.000000	9786643	-0.001387
169571464	61865977	3156566	10000.000000	12294	7534	1.000000	17533	5978	1.000000	9781717	-0.002298
169545882	61881225	3158818	10000.000000	12163	7645	1.000000	17675	6092	1.000000	9776815	-0.006474
169580368	61859733	3154680	10000.000000	11960	7803	1.000000	17880	5891	1.000000	9771992	-0.005833
169579587	61859049	3156559	10000.000000	12024	7507	1.000000	18014	6000	1.000000	9767143	-0.003990
169546569	61879089	3158093	10000.000000	11932	7828	1.000000	17680	5964	1.000000	9762223	-0.002385
169601068	61862327	3156771	10000.000000	12156	7589	1.000000	17589	6050	1.000000	9757304	-0.002845
169541007	61889539	3154239	10000.000000	12040	7601	1.000000	18065	5783	1.000000	9752399	-0.003289
169563932	61864024	3157539	10000.000000	12090	7642	1.000000	17493	6008	1.000000	9747462	-0.002857
169560155	61878276	3158239	10000.000000	11897	7717	1.000000	17755	5964	1.000000	9742564	-0.002029
169543312	61884242	3157282	10000.000000	12111	7657	1.000000	17777	6001	1.000000	9737726	-0.002086
169585370	61854479	3155274	10000.000000	11958	7648	1.000000	17648	6015	1.000000	9732826	-0.002112
169554790	61886459	3156399	10000.000000	12164	7605	1.000000	17914	6044	1.000000	9727964	0.000943
169548188	61873481	3157704	10000.000000	12043	7641	1.000000	17868	6038	1.000000	9723050	0.001472
169535719	61881342	3157246	10000.000000	11934	7849	1.000000	17734	6155	1.000000	9718213	0.001612
169558420	61878903	3154409	10000.000000	12000	7629	1.000000	17819	5716	1.000000	9713317	-0.000469
169560399	61871735	3154078	10000.000000	12081	7692	1.000000	17728	5930	1.000000	9708537	-0.000677
169585869	61848590	3155577	10000.000000	12145	7585	1.000000	17995	5934	1.000000	9703752	-0.000080
169575300	61870868	3154971	10000.000000	11929	7739	1.000000	18021	5936	1.000000	9698926	-0.001089
169573974	61849719	3159755	10000.000000	12122	7615	1.000000	17780	5905	1.000000	9694051	-0.001558
169583753	61860891	3157990	10000.000000	12376	7501	1.000000	17721	5928	1.000000	9689245	-0.002049
169577271	61848498	3154960	10000.000000	11926	7707	1.000000	17923	5981	1.000000	9684485	-0.000867
169558567	61857780	3159275	10000.000000	12061	7471	1.000000	17708	5994	1.000000	9679590	-0.000761
169589875	61861007	3155467	10000.000000	12017	7761	1.000000	17707	6132	1.000000	9674918	-0.001400
169546533	61871451	3159198	10000.000000	12204	7713	1.000000	17326	6097	1.000000	9670079	-0.002666
169558675	61887041	3159076	10000.000000	12039	7727	1.000000	17978	5858	1.000000	9665233	-0.002192
169551144	61881856	3159525	10000.000000	12231	7392	1.000000	17908	5868	1.000000	9660301	-0.002064
169591575	61850449	3154771	10000.000000	12134	7542	1.000000	17763	5786	1.000000	9655498	-0.001447
169550812	61883966	3153671	10000.000000	12022	7626	1.000000	17669	6002	1.000000	9650702	-0.001312
169545430	61895751	3156533	10000.000000	12263	7533	1.000000	17828	5859	1.000000	9645860	-0.001194
169548154	61892097	3153719	10000.000000	12084	7717	1.000000	17788	5927	1.000000	9641119	-0.001257
169565438	61872904	3156728	10000.000000	12034	7561	1.000000	17681	5933	1.000000	9636308	-0.001209
169568232	61868799	3155579	10000.000000	12117	7582	1.000000	17834	5795	1.000000	9631420	-0.001091
169585770	61858459	3154238	10000.000000	12109	7581	1.000000	17706	6128	1.000000	9626588	-0.001076
169579330	61865069	3156692	10000.000000	11934	7676	1.000000	18111	5844	1.000000	9621894	-0.001120
169539664	61874311	3159034	10000.000000	12232	7684	1.000000	17746	5942	1.000000	9617000	-0.000533
169578372	61848231	3157431	10000.000000	11932	7844	1.000000	17669	6023	1.000000	9612231	-0.000495
169598678	61857557	3156603	10000.000000	12110	7700	1.000000	18026	5963	1.000000	9607367	-0.000764
169553252	61876784	3156376	10000.000000	11891	7869	1.000000	17947	5949	1.000000	9602600	-0.001507
169563138	61867829	3156865	10000.000000	11961	7809	1.000000	17913	5779	1.000000	9597888	-0.001244
169600574	61831448	3153450	10000.000000	12232	7666	1.000000	17488	6218	1.000000	9593025	-0.001185
169572394	61855997	3157663	10000.000000	12148	7696	1.000000	17853	5850	1.000000	9588187	-0.002791
169541534	61898640	3159517	10000.000000	11945	7659	1.000000	17710	6059	1.000000	9583460	-0.002353
169539648	61890536	3157252	10000.000000	12094	7642	1.000000	17844	5881	1.000000	9578557	-0.001771
169580218	61861209	3155131	10000.000000	12082	7669	1.000000	17494	5946	1.000000	9573854	-0.001779
169541304	61881567	3155963	10000.000000	12155	7574	1.000000	17996	5838	1.000000	9569123	-0.001596
169557674	61874904	3159624	10000.000000	12043	7510	1.000000	17655	6022	1.000000	9564354	-0.001685
169576708	61866685	3154415	10000.000000	12326	7390	1.000000	17684	5933	1.000000	9559594	-0.000332
169531079	61899128	3154132	10000.000000	11856	7801	1.000000	17609	6152	1.000000	9554839	-0.000423
169550189	61881438	3157353	10000.000000	11888	7745	1.000000	17790	6015	1.000000	9550094	-0.000432
169551582	61880863	3157625	10000.000000	11900	7643	1.000000	17798	5775	1.000000	9545310	-0.000375
169558758	61875653	3157103	10000.000000	11976	7759	1.000000	17776	5919	1.000000	9540603	-0.000342
169587632	61860612	3155192	10000.000000	12075	7534	1.000000	17901	5988	1.000000	9535779	0.000345
169558213	61869265	3155447	10000.000000	12370	7433	1.000000	17876	5789	1.000000	9530952	0.000276
169571543	61861292	3157603	10000.000000	12086	7756	1.000000	17707	5948	1.000000	9526075	-0.000333
169561691	61872172	3156284	10000.000000	12153	7640	1.000000	17719	6090	1.000000	9521272	0.000126
169567884	61875618	3160367	10000.000000	12195	7454	1.000000	18117	5663	1.000000	9516397	0.000300
npatches	nstrain	runtime	dt	init_x	init_y	init_y_blood	init_z	init_S	beta0	beta1	beta2	beta3	mean_beta	B	d	delta	delta_blood	b[0]	mut	m	CTL	c	g	epsilon	k	het	lambda	rho	omega	x_max	patch.dyna	DELTA	A	VA
10000	1	100.000000	0.001000	21900	9499	5000000	0.001000	10000000	16.926941	14.054634	6.104648	8.607714	12	800000000	0.010000	1.000000	1.000000	80000	0.000050	0.004800	1	0.001000	1.000000	2.500000	6.000000	0.500000	0.000000	0.000000	0.000000	31872	0	10.000000	7.000000	1.000000
sus	inf	inf_blood	z	x[0]	y[0][0]	z[0]	x[1]	y[1][0]	z[1]	S[0]	synchrony
219000000	94990000	5000000	10.000000	21900	9499	0.001000	21900	9499	0.001000	10000000	0.000000
187862441	42558534	2180104	10000.000000	14432	5555	1.000000	16328	4969	1.000000	9995080	0.000000
194532441	44406001	2264606	10000.000000	14260	5803	1.000000	16655	5360	1.000000	9990209	0.000000
193692490	44516900	2268912	10000.000000	14316	5818	1.000000	17053	4877	1.000000	9985259	0.000000
193763980	44482158	2269951	10000.000000	14385	5634	1.000000	16694	5110	1.000000	9980288	0.000000
193718245	44498287	2270678	10000.000000	14277	5785	1.000000	16650	5172	1.000000	9975209	0.000000
193716816	44512952	2269049	10000.000000	14362	5875	1.000000	17073	5013	1.000000	9970224	0.000000
193740410	44482146	2269851	10000.000000	14273	5650	1.000000	16652	5266	1.000000	9965179	0.000000
193700434	44505205	2269305	10000.000000	14328	5641	1.000000	16675	5091	1.000000	9960280	0.000000
193737200	44488705	2271262	10000.000000	14193	5833	1.000000	16490	5163	1.000000	9955296	0.000000
193773208	44487151	2266943	10000.000000	14362	5625	1.000000	16908	4939	1.000000	9950390	0.000000
193735068	44500913	2269682	10000.000000	14308	5839	1.000000	16581	5281	1.000000	9945498	0.000000
193745853	44492159	2270143	10000.000000	14385	5540	1.000000	16632	5244	1.000000	9940391	0.000000
193750255	44482703	2271874	10000.000000	14379	5738	1.000000	16604	5200	1.000000	9935409	0.000000
193730110	44483157	2268912	10000.000000	14261	5792	1.000000	16825	5172	1.000000	9930379	0.000000
193736499	44486174	2268000	10000.000000	14361	5759	1.000000	16521	5173	1.000000	9925343	0.000000
193748973	44490917	2269735	10000.000000	14421	5786	1.000000	16832	5146	1.000000	9920278	0.000000
193766925	44483497	2270740	10000.000000	14308	5884	1.000000	16665	5222	1.000000	9915288	0.000000
193729709	44495783	2268064	10000.000000	14423	5587	1.000000	16879	5113	1.000000	9910232	0.000000
193753807	44474785	2270166	10000.000000	14471	5592	1.000000	16826	5040	1.000000	9905279	0.000000
193738656	44501780	2267957	10000.000000	14587	5619	1.000000	16809	5041	1.000000	9900307	0.000000
193728441	44504868	2270675	10000.000000	14331	5784	1.000000	16838	5091	1.000000	9895501	0.000000
193739690	44488270	2272830	10000.000000	14194	5777	1.000000	16777	5207	1.000000	9890537	0.000000
193734706	44495579	2271642	10000.000000	14252	5895	1.000000	16663	5148	1.000000	9885655	0.000000
193749573	44476451	2270144	10000.000000	14513	5616	1.000000	16814	5082	1.000000	9880717	0.000000
193753134	44486487	2268626	10000.000000	14338	5687	1.000000	16823	5060	1.000000	9875779	0.000000
193723350	44507792	2270280	10000.000000	14104	5973	1.000000	16592	5147	1.000000	9870780	0.000000
193716473	44500338	2269506	10000.000000	14259	5630	1.000000	16770	5089	1.000000	9865887	0.000000
193735733	44505813	2269824	10000.000000	14339	5800	1.000000	16820	5228	1.000000	9860950	0.000000
193752206	44476927	2269725	10000.000000	14366	5727	1.000000	16592	5323	1.000000	9856044	0.000000
193741450	44491998	2270791	10000.000000	14194	5790	1.000000	17008	4995	1.000000	9850969	0.000000
193790619	44464092	2269637	10000.000000	14297	5788	1.000000	16926	5153	1.000000	9846155	0.000000
193729598	44493826	2270208	10000.000000	14446	5882	1.000000	16610	5120	1.000000	9841282	0.000000
193706667	44514405	2269470	10000.000000	14367	5814	1.000000	16746	5130	1.000000	9836305	0.000000
193769875	44476441	2269209	10000.000000	14185	6008	1.000000	16768	5154	1.000000	9831402	0.000000
193762612	44471494	2267109	10000.000000	14425	5708	1.000000	16926	5055	1.000000	9826434	0.000000
193744117	44491310	2269649	10000.000000	14354	5817	1.000000	16727	5159	1.000000	9821528	0.000000
193713205	44503316	2266968	10000.000000	14594	5676	1.000000	16737	5098	1.000000	9816497	0.000000
193719920	44496621	2270007	10000.000000	14160	5906	1.000000	16770	5085	1.000000	9811649	0.000000
193751526	44483192	2267306	10000.000000	14276	5699	1.000000	16682	5251	1.000000	9806736	0.000000
193765932	44485307	2269113	10000.000000	14181	5910	1.000000	16728	4841	1.000000	9801738	-1.#IND00
193757602	44489386	2268257	10000.000000	14555	5460	1.000000	16731	5260	1.000000	9796760	0.014400
193718310	44491987	2269826	10000.000000	14387	5721	1.000000	16665	5201	1.000000	9791773	0.031060
193756567	44485564	2270121	10000.000000	14241	5923	1.000000	16615	5139	1.000000	9786817	0.014832
193754792	44477000	2266949	10000.000000	14296	5938	1.000000	16553	5230	1.000000	9781958	0.014240
193739507	44483314	2271158	10000.000000	14165	5872	1.000000	16622	5098	1.000000	9777091	0.010858
193765505	44478108	2273087	10000.000000	14482	5576	1.000000	16974	5211	1.000000	9772123	0.009952
193748175	44494959	2269142	10000.000000	14238	5840	1.000000	16645	5276	1.000000	9767224	0.007612
193687215	44521005	2269771	10000.000000	14354	5871	1.000000	16797	5137	1.000000	9762175	0.007333
193724936	44499781	2270733	10000.000000	14476	5732	1.000000	16807	5176	1.000000	9757327	0.006930
193751148	44477210	2269233	10000.000000	14125	5803	1.000000	16619	5275	1.000000	9752407	0.004107
193726282	44508462	2271474	10000.000000	14341	5740	1.000000	16642	5169	1.000000	9747561	0.004327
193753692	44488680	2269770	10000.000000	14519	5636	1.000000	16627	5293	1.000000	9742604	0.004821
193713502	44515730	2270564	10000.000000	14227	5761	1.000000	16600	5125	1.000000	9737751	0.003598
193734221	44496319	2269335	10000.000000	14303	5807	1.000000	16889	5127	1.000000	9733033	0.004138
193710666	44504759	2272594	10000.000000	14300	5837	1.000000	16993	4905	1.000000	9728206	0.003055
193747069	44495207	2269134	10000.000000	14119	6020	1.000000	16761	5170	1.000000	9723306	0.003621
193740715	44507241	2268393	10000.000000	14425	5790	1.000000	16832	5340	1.000000	9718458	-0.001630
193747596	44491807	2270454	10000.000000	14426	5738	1.000000	16711	4967	1.000000	9713632	-0.000729
193733425	44488281	2270475	10000.000000	14313	5873	1.000000	16737	5274	1.000000	9708812	-0.000836
193720466	44501281	2269306	10000.000000	14154	5912	1.000000	16953	5111	1.000000	9703948	-0.000532
193727614	44489770	2268358	10000.000000	14624	5689	1.000000	16374	5207	1.000000	9699177	-0.000026
193773236	44471491	2268890	10000.000000	14482	5658	1.000000	16766	5206	1.000000	9694289	0.000088
193745656	44490565	2266756	10000.000000	14323	5879	1.000000	16650	5223	1.000000	9689379	0.000752
193750278	44468381	2266202	10000.000000	14326	5658	1.000000	16590	5271	1.000000	9684585	0.000750
193741635	44497746	2271703	10000.000000	14549	5677	1.000000	16681	5212	1.000000	9679750	0.001351
193725706	44513043	2268972	10000.000000	14476	5734	1.000000	16654	4972	1.000000	9674897	0.000177
193746633	44483768	2270083	10000.000000	14463	5658	1.000000	16603	5324	1.000000	9670023	0.000033
193774642	44482536	2267843	10000.000000	14641	5643	1.000000	16521	5189	1.000000	9665223	-0.001423
193708656	44509425	2271445	10000.000000	14276	6007	1.000000	16629	5218	1.000000	9660349	-0.001048
193722936	44502204	2271576	10000.000000	14321	5840	1.000000	16863	5208	1.000000	9655530	-0.001169
193752229	44469576	2271571	10000.000000	14078	5846	1.000000	16862	5147	1.000000	9650687	-0.001301
193744187	44488616	2267468	10000.000000	14467	5922	1.000000	16935	4976	1.000000	9645990	-0.001286
193735957	44512250	2271432	10000.000000	14128	5978	1.000000	16633	5153	1.000000	9641172	-0.001396
193729444	44492702	2270790	10000.000000	14361	5693	1.000000	16859	5116	1.000000	9636547	-0.001899
193743099	44479682	2273011	10000.000000	14303	5906	1.000000	16687	5197	1.000000	9631776	-0.001646
193775230	44481425	2270864	10000.000000	14203	5888	1.000000	16836	5214	1.000000	9627055	-0.001487
193789985	44474756	2272462	10000.000000	14201	5905	1.000000	16676	5407	1.000000	9622189	-0.002519
193712468	44518383	2270640	10000.000000	14147	5829	1.000000	16629	5236	1.000000	9617464	-0.002825
193738843	44492064	2269680	10000.000000	14483	5731	1.000000	16752	5018	1.000000	9612643	-0.002871
193739819	44498625	2270451	10000.000000	14276	5684	1.000000	16831	5190	1.000000	9607856	-0.002715
193792731	44471274	2267832	10000.000000	14630	5588	1.000000	16780	5045	1.000000	9603086	-0.001578
193733944	44504599	2267651	10000.000000	14204	5931	1.000000	16655	5098	1.000000	9598445	-0.001550
193716760	44490301	2270091	10000.000000	14302	5774	1.000000	16903	5178	1.000000	9593502	-0.001455
193733837	44500493	2269937	10000.000000	14284	5807	1.000000	16796	5045	1.000000	9588660	-0.001337
193746415	44488295	2264515	10000.000000	14342	5821	1.000000	16827	5039	1.000000	9583681	-0.001016
193753385	44485272	2272778	10000.000000	14095	5779	1.000000	16714	5252	1.000000	9578787	-0.000630
193751859	44505187	2268586	10000.000000	14212	5794	1.000000	16670	5008	1.000000	9573838	-0.000658
193742137	44497561	2271559	10000.000000	14577	5657	1.000000	16549	5263	1.000000	9568955	-0.000780
193763383	44487369	2270822	10000.000000	14535	5759	1.000000	16840	5149	1.000000	9564201	-0.001112
193743527	44515216	2270606	10000.000000	14354	5963	1.000000	16810	5122	1.000000	9559452	-0.000207
193713258	44499881	2269628	10000.000000	14197	5838	1.000000	16425	5201	1.000000	9554719	-0.000199
193748377	44485031	2269572	10000.000000	14453	5643	1.000000	16552	5270	1.000000	9550037	-0.000970
193750151	44486014	2269046	10000.000000	14170	5930	1.000000	16798	5175	1.000000	9545246	-0.000126
193757821	44491810	2270295	10000.000000	14206	6041	1.000000	16742	5079	1.000000	9540410	-0.000373
193751847	44488051	2269538	10000.000000	14604	5737	1.000000	16692	5089	1.000000	9535748	-0.000361
193765795	44482876	2271413	10000.000000	14086	5928	1.000000	16712	5171	1.000000	9530885	-0.000317
193749039	44489560	2269860	10000.000000	14085	5843	1.000000	16838	5038	1.000000	9526147	-0.000801
193758216	44481240	2269464	10000.000000	14299	5842	1.000000	16738	4990	1.000000	9521406	-0.000529
193752256	44485066	2269869	10000.000000	14364	5791	1.000000	16623	5303	1.000000	9516686	-0.000163
npatches	nstrain	runtime	dt	init_x	init_y	init_y_blood	init_z	init_S	beta0	beta1	beta2	beta3	mean_beta	B	d	delta	delta_blood	b[0]	mut	m	CTL	c	g	epsilon	k	het	lambda	rho	omega	x_max	patch.dyna	DELTA	A	VA
10000	1	100.000000	0.001000	21900	9499	5000000	0.001000	10000000	10.267093	11.615981	14.486091	15.328453	12	800000000	0.010000	1.000000	1.000000	80000	0.000050	0.004800	1	0.001000	1.000000	2.500000	7.000000	0.500000	0.000000	0.000000	0.000000	31872	0	10.000000	7.000000	1.000000
sus	inf	inf_blood	z	x[0]	y[0][0]	z[0]	x[1]	y[1][0]	z[1]	S[0]	synchrony
219000000	94990000	5000000	10.000000	21900	9499	0.001000	21900	9499	0.001000	10000000	0.000000
211245737	28772265	1472811	10000.000000	22470	2555	1.000000	21283	2818	1.000000	9994971	0.000000
219440502	31236165	1591446	10000.000000	23817	2626	1.000000	22261	3030	1.000000	9989978	0.000000
218101611	31361276	1602732	10000.000000	23615	2773	1.000000	22199	3007	1.000000	9984913	0.000000
218158714	31353916	1598137	10000.000000	23681	2636	1.000000	22005	3008	1.000000	9979995	0.000000
218205196	31331026	1600571	10000.000000	23882	2600	1.000000	22206	3087	1.000000	9975058	0.000000
218163186	31346988	1599202	10000.000000	23558	2694	1.000000	22065	3182	1.000000	9970126	0.000000
218192880	31340249	1599118	10000.000000	23913	2657	1.000000	22082	3058	1.000000	9965281	0.000000
218149047	31364154	1600514	10000.000000	23581	2487	1.000000	21873	3115	1.000000	9960386	0.000000
218208159	31334163	1598704	10000.000000	23584	2844	1.000000	21967	3108	1.000000	9955494	0.000000
218180618	31342569	1599794	10000.000000	23897	2683	1.000000	22172	3173	1.000000	9950668	0.000000
218185978	31335105	1598724	10000.000000	23768	2833	1.000000	22109	3039	1.000000	9945624	0.000000
218159577	31347750	1600534	10000.000000	23860	2597	1.000000	21879	3160	1.000000	9940630	0.000000
218172317	31337410	1599172	10000.000000	23629	2816	1.000000	22171	3182	1.000000	9935679	0.000000
218210153	31353042	1600639	10000.000000	23750	2706	1.000000	21755	3223	1.000000	9930635	0.000000
218162739	31345539	1598219	10000.000000	23668	2564	1.000000	21770	3171	1.000000	9925819	0.000000
218157562	31350790	1599492	10000.000000	23771	2682	1.000000	21982	2964	1.000000	9920875	0.000000
218155182	31345217	1600718	10000.000000	23906	2703	1.000000	22234	2935	1.000000	9915843	0.000000
218174533	31359077	1600185	10000.000000	23982	2664	1.000000	22149	3126	1.000000	9910974	0.000000
218171375	31337431	1599816	10000.000000	23624	2660	1.000000	22160	3031	1.000000	9906053	0.000000
218177958	31339363	1599209	10000.000000	23390	2755	1.000000	22056	3148	1.000000	9901216	0.000000
218163336	31360727	1597408	10000.000000	23507	2766	1.000000	21753	3065	1.000000	9896127	0.000000
218166393	31357863	1601073	10000.000000	23892	2668	1.000000	21727	3221	1.000000	9891284	0.000000
218143197	31349180	1599375	10000.000000	23737	2644	1.000000	22012	3110	1.000000	9886325	0.000000
218213702	31337428	1599178	10000.000000	23842	2677	1.000000	21816	3080	1.000000	9881501	0.000000
218171564	31343454	1597791	10000.000000	23787	2581	1.000000	22122	3113	1.000000	9876514	0.000000
218182908	31340313	1600115	10000.000000	23709	2688	1.000000	22166	2988	1.000000	9871598	0.000000
218204639	31347758	1598621	10000.000000	23605	2754	1.000000	22033	3136	1.000000	9866488	0.000000
218171191	31352476	1600017	10000.000000	23872	2710	1.000000	21836	3012	1.000000	9861558	0.000000
218151775	31361749	1600690	10000.000000	23450	2832	1.000000	22047	3061	1.000000	9856659	0.000000
218215207	31327100	1599591	10000.000000	23692	2843	1.000000	21840	3103	1.000000	9851753	0.000000
218174682	31343929	1600626	10000.000000	23628	2663	1.000000	22167	3078	1.000000	9846933	0.000000
218148892	31368658	1600618	10000.000000	23857	2588	1.000000	22052	3226	1.000000	9842024	0.000000
218171971	31346435	1599042	10000.000000	23631	2730	1.000000	22051	3038	1.000000	9837231	0.000000
218193356	31342825	1597907	10000.000000	23453	2715	1.000000	22211	2893	1.000000	9832236	0.000000
218173859	31348524	1598100	10000.000000	23280	2830	1.000000	21739	3322	1.000000	9827389	0.000000
218194510	31336860	1599486	10000.000000	23848	2640	1.000000	21680	3096	1.000000	9822528	0.000000
218203062	31341790	1597850	10000.000000	23613	2825	1.000000	21864	3165	1.000000	9817515	0.000000
218158730	31352531	1599290	10000.000000	23986	2562	1.000000	22162	2975	1.000000	9812515	0.000000
218147187	31358341	1599288	10000.000000	23665	2717	1.000000	21733	3239	1.000000	9807564	0.000000
218147751	31357226	1600918	10000.000000	23822	2801	1.000000	22056	3021	1.000000	9802791	-1.#IND00
218183848	31352049	1600082	10000.000000	23733	2635	1.000000	21857	3216	1.000000	9797821	0.001600
218215237	31332708	1597025	10000.000000	23447	2808	1.000000	22027	3146	1.000000	9792793	0.004351
218224732	31318251	1598306	10000.000000	23641	2636	1.000000	21928	3150	1.000000	9788039	0.011482
218164655	31351525	1597781	10000.000000	23881	2709	1.000000	22030	3168	1.000000	9783061	0.004804
218204740	31342159	1598794	10000.000000	23470	2814	1.000000	21827	2948	1.000000	9778161	0.002757
218210908	31331832	1600828	10000.000000	23499	2721	1.000000	22155	2967	1.000000	9773289	0.003021
218180896	31336489	1599813	10000.000000	23743	2777	1.000000	22011	3116	1.000000	9768409	0.005020
218185443	31346669	1599171	10000.000000	23422	2756	1.000000	22203	2998	1.000000	9763573	0.001964
218211321	31329693	1598199	10000.000000	23552	2700	1.000000	22012	3093	1.000000	9758674	0.002439
218172980	31339228	1599454	10000.000000	23828	2595	1.000000	21862	2942	1.000000	9753747	0.004020
218185997	31356786	1597295	10000.000000	23652	2618	1.000000	22186	3070	1.000000	9748812	0.003755
218180265	31344536	1597776	10000.000000	23698	2626	1.000000	21978	3090	1.000000	9743993	0.003667
218134829	31353218	1600441	10000.000000	23598	2816	1.000000	22307	3046	1.000000	9739042	0.003606
218120522	31375938	1599875	10000.000000	23769	2715	1.000000	21934	3078	1.000000	9734188	0.003812
218180156	31332188	1599601	10000.000000	23731	2615	1.000000	22160	3071	1.000000	9729263	0.004656
218189646	31334764	1597837	10000.000000	23739	2817	1.000000	21877	3088	1.000000	9724362	0.004944
218179056	31348603	1598624	10000.000000	23715	2616	1.000000	22032	2879	1.000000	9719450	0.004651
218185660	31340051	1599428	10000.000000	23673	2523	1.000000	21975	3077	1.000000	9714536	0.004799
218149772	31357332	1598569	10000.000000	23753	2594	1.000000	21843	3087	1.000000	9709686	0.004499
218141847	31346400	1598789	10000.000000	23579	2698	1.000000	22126	3140	1.000000	9704905	0.003894
218183551	31342677	1598083	10000.000000	23654	2620	1.000000	22073	3104	1.000000	9700065	0.002744
218176813	31339712	1598422	10000.000000	23714	2674	1.000000	21992	3185	1.000000	9695123	0.002061
218194086	31334972	1601197	10000.000000	23512	2741	1.000000	21834	2953	1.000000	9690337	0.003280
218177036	31350568	1598626	10000.000000	23968	2660	1.000000	22462	2926	1.000000	9685481	0.002996
218149562	31358153	1600277	10000.000000	23717	2727	1.000000	22208	3188	1.000000	9680697	0.002475
218151676	31365930	1600778	10000.000000	23575	2714	1.000000	22035	3134	1.000000	9675772	0.001375
218145481	31366263	1600810	10000.000000	23397	2795	1.000000	22184	3115	1.000000	9670949	0.001239
218175510	31343232	1600049	10000.000000	23302	2866	1.000000	21998	3190	1.000000	9666086	0.001384
218179886	31348910	1598694	10000.000000	23713	2665	1.000000	21953	3235	1.000000	9661154	0.001532
218188114	31347005	1600353	10000.000000	23846	2737	1.000000	21822	3218	1.000000	9656299	0.001510
218172597	31342697	1599051	10000.000000	23541	2703	1.000000	22285	2964	1.000000	9651516	0.001457
218175240	31342580	1601364	10000.000000	23726	2577	1.000000	21944	3121	1.000000	9646540	0.001643
218168009	31352298	1599288	10000.000000	23491	2779	1.000000	21725	3196	1.000000	9641575	0.001437
218155565	31371140	1600037	10000.000000	23839	2755	1.000000	21950	3050	1.000000	9636719	0.001081
218136778	31373287	1601015	10000.000000	23928	2696	1.000000	21814	3140	1.000000	9631737	0.000777
218158655	31353725	1598765	10000.000000	23971	2670	1.000000	21991	2991	1.000000	9626829	0.000741
218138041	31352957	1600998	10000.000000	23652	2703	1.000000	22007	3105	1.000000	9622073	0.000914
218167646	31353082	1600939	10000.000000	23721	2605	1.000000	21924	2990	1.000000	9617182	0.000680
218149279	31346482	1598883	10000.000000	23577	2590	1.000000	22000	3150	1.000000	9612279	0.000193
218172745	31346010	1599299	10000.000000	23777	2739	1.000000	21726	3129	1.000000	9607399	0.001139
218162429	31346564	1599038	10000.000000	23624	2742	1.000000	22038	3036	1.000000	9602581	0.001183
218155317	31354939	1600697	10000.000000	23647	2570	1.000000	22388	3084	1.000000	9597685	0.001991
218151682	31358977	1600326	10000.000000	23809	2607	1.000000	21990	3134	1.000000	9592897	0.002030
218193486	31330354	1598444	10000.000000	23995	2726	1.000000	21825	3019	1.000000	9588094	0.001977
218189504	31338045	1599562	10000.000000	23913	2751	1.000000	22036	3122	1.000000	9583429	0.001716
218183496	31354680	1596158	10000.000000	23728	2711	1.000000	22090	3094	1.000000	9578696	0.001865
218182421	31357979	1598814	10000.000000	23846	2619	1.000000	22171	2947	1.000000	9574003	0.001658
218139999	31364108	1598108	10000.000000	23588	2607	1.000000	22109	3026	1.000000	9569220	0.001344
218178835	31348991	1600354	10000.000000	23935	2635	1.000000	21987	3012	1.000000	9564431	0.001370
218193800	31344630	1600335	10000.000000	23481	2773	1.000000	21890	3120	1.000000	9559703	0.000715
218138534	31364930	1601747	10000.000000	23780	2676	1.000000	22117	3112	1.000000	9554991	0.000652
218202239	31344411	1596191	10000.000000	23574	2729	1.000000	22211	2935	1.000000	9550337	0.000506
218185517	31350469	1597679	10000.000000	23780	2614	1.000000	22006	3250	1.000000	9545394	0.000410
218203124	31337737	1598323	10000.000000	23538	2648	1.000000	21998	3065	1.000000	9540634	0.000409
218201770	31332282	1597720	10000.000000	23696	2669	1.000000	22026	3153	1.000000	9535861	0.000396
218187239	31332284	1598943	10000.000000	23563	2696	1.000000	21937	3213	1.000000	9531170	0.000029
218164418	31364109	1600032	10000.000000	23741	2666	1.000000	22347	3037	1.000000	9526417	-0.000783
218184290	31343913	1601102	10000.000000	23879	2699	1.000000	22058	3158	1.000000	9521644	0.000374
218150303	31345857	1598507	10000.000000	23900	2679	1.000000	22241	2904	1.000000	9516865	0.000443
npatches	nstrain	runtime	dt	init_x	init_y	init_y_blood	init_z	init_S	beta0	beta1	beta2	beta3	mean_beta	B	d	delta	delta_blood	b[0]	mut	m	CTL	c	g	epsilon	k	het	lambda	rho	omega	x_max	patch.dyna	DELTA	A	VA
10000	1	100.000000	0.001000	21900	9499	5000000	0.001000	10000000	6.634067	15.671800	15.637315	8.331133	12	800000000	0.010000	1.000000	1.000000	80000	0.000050	0.004800	1	0.001000	1.000000	2.500000	8.000000	0.500000	0.000000	0.000000	0.000000	31872	0	10.000000	7.000000	1.000000
sus	inf	inf_blood	z	x[0]	y[0][0]	z[0]	x[1]	y[1][0]	z[1]	S[0]	synchrony
219000000	94990000	5000000	10.000000	21900	9499	0.001000	21900	9499	0.001000	10000000	0.000000
231658833	19052921	974601	10000.000000	27893	939	1.000000	19961	2691	1.000000	9994850	0.000000
241953935	21610156	1101301	10000.000000	29603	970	1.000000	20079	2886	1.000000	9989762	0.000000
239982278	21838346	1113512	10000.000000	29310	1041	1.000000	19614	3122	1.000000	9984853	0.000000
240165336	21793027	1111928	10000.000000	29512	967	1.000000	19658	3361	1.000000	9979883	0.000000
240153801	21796757	1111511	10000.000000	29661	982	1.000000	19446	3319	1.000000	9974906	0.000000
240122007	21785418	1112281	10000.000000	29382	1000	1.000000	19868	3069	1.000000	9969929	0.000000
240170494	21787970	1111684	10000.000000	29412	980	1.000000	19964	2902	1.000000	9965012	0.000000
240142906	21796483	1113540	10000.000000	29268	1062	1.000000	19844	3105	1.000000	9960194	0.000000
240168665	21793356	1112158	10000.000000	29479	968	1.000000	19744	3046	1.000000	9955288	0.000000
240168018	21791269	1110007	10000.000000	29200	997	1.000000	19790	3278	1.000000	9950279	0.000000
240134826	21795137	1112520	10000.000000	29330	949	1.000000	19941	3080	1.000000	9945354	0.000000
240131156	21807668	1111471	10000.000000	29570	966	1.000000	19939	2973	1.000000	9940406	0.000000
240139131	21793499	1111137	10000.000000	29397	925	1.000000	19903	3032	1.000000	9935391	0.000000
240144848	21788753	1111564	10000.000000	29405	926	1.000000	19606	3237	1.000000	9930355	0.000000
240167479	21787080	1112420	10000.000000	29450	952	1.000000	20108	3017	1.000000	9925474	0.000000
240148804	21790392	1112383	10000.000000	29422	1081	1.000000	19906	3104	1.000000	9920502	0.000000
240146259	21784668	1112510	10000.000000	29615	952	1.000000	19786	3215	1.000000	9915474	0.000000
240181304	21782611	1109523	10000.000000	29604	910	1.000000	19882	3095	1.000000	9910516	0.000000
240197032	21775164	1112628	10000.000000	29591	1034	1.000000	19631	3161	1.000000	9905579	0.000000
240148201	21796698	1110440	10000.000000	29266	946	1.000000	19724	3027	1.000000	9900644	0.000000
240166571	21794991	1111334	10000.000000	29493	1018	1.000000	20061	3193	1.000000	9895680	0.000000
240132649	21790785	1109585	10000.000000	29166	1014	1.000000	20297	3004	1.000000	9890704	0.000000
240151900	21795707	1112448	10000.000000	29690	994	1.000000	19522	3244	1.000000	9885703	0.000000
240199332	21772694	1109522	10000.000000	29397	997	1.000000	19766	3104	1.000000	9880860	0.000000
240151722	21788107	1110869	10000.000000	29440	958	1.000000	20035	2998	1.000000	9875859	0.000000
240127929	21798181	1114104	10000.000000	29287	958	1.000000	20087	2961	1.000000	9870891	0.000000
240154563	21785078	1113037	10000.000000	29324	1014	1.000000	20048	3093	1.000000	9865951	0.000000
240144079	21794290	1111988	10000.000000	29512	1006	1.000000	19617	3066	1.000000	9861139	0.000000
240169385	21778204	1110714	10000.000000	29512	939	1.000000	19963	3067	1.000000	9856197	0.000000
240161969	21796549	1112402	10000.000000	29538	981	1.000000	19423	3240	1.000000	9851343	0.000000
240177867	21786604	1112684	10000.000000	29359	992	1.000000	20077	3115	1.000000	9846433	0.000000
240180689	21772274	1110835	10000.000000	29544	974	1.000000	19665	3084	1.000000	9841457	0.000000
240151914	21786753	1112309	10000.000000	29501	1007	1.000000	19799	3090	1.000000	9836424	0.000000
240171083	21787785	1112223	10000.000000	29618	945	1.000000	19993	2982	1.000000	9831468	0.000000
240124717	21792589	1112250	10000.000000	29466	1006	1.000000	19878	3087	1.000000	9826584	0.000000
240128920	21791022	1112495	10000.000000	29667	935	1.000000	19838	3027	1.000000	9821636	0.000000
240127152	21798035	1109903	10000.000000	29703	948	1.000000	20099	2922	1.000000	9816825	0.000000
240194063	21766046	1112534	10000.000000	29408	988	1.000000	19707	3139	1.000000	9811981	0.000000
240197852	21768894	1109868	10000.000000	29350	1004	1.000000	19577	3241	1.000000	9807107	0.000000
240177649	21787177	1111441	10000.000000	29486	944	1.000000	19911	3132	1.000000	9802071	-1.#IND00
240149570	21797858	1112858	10000.000000	29489	983	1.000000	19870	3081	1.000000	9797115	0.019200
240141857	21783010	1112720	10000.000000	29424	988	1.000000	19726	3143	1.000000	9792166	0.005358
240171702	21785112	1111521	10000.000000	29648	953	1.000000	19789	3019	1.000000	9787387	-0.009275
240150452	21786438	1111536	10000.000000	29484	918	1.000000	19751	3087	1.000000	9782492	-0.009726
240191365	21779261	1111546	10000.000000	29235	1012	1.000000	19900	2991	1.000000	9777551	-0.010982
240136216	21784175	1110983	10000.000000	29461	1007	1.000000	20132	2944	1.000000	9772758	-0.007744
240149366	21796520	1113025	10000.000000	29441	1016	1.000000	20254	2900	1.000000	9767840	-0.003358
240133789	21800248	1111715	10000.000000	29313	1008	1.000000	20125	2917	1.000000	9762986	-0.000340
240155006	21793889	1112777	10000.000000	29299	980	1.000000	19697	3151	1.000000	9758114	0.003569
240150467	21797034	1112737	10000.000000	29311	1035	1.000000	19974	3132	1.000000	9753243	0.000882
240141020	21791237	1112160	10000.000000	29450	941	1.000000	20226	2859	1.000000	9748395	0.003548
240102085	21809115	1114162	10000.000000	29436	960	1.000000	20448	2860	1.000000	9743564	0.002494
240153746	21780837	1112155	10000.000000	29629	960	1.000000	19676	3192	1.000000	9738680	0.006939
240152400	21780886	1111824	10000.000000	29727	966	1.000000	19787	3062	1.000000	9733828	0.005418
240180962	21775586	1114243	10000.000000	29250	1007	1.000000	20366	2950	1.000000	9729024	0.004496
240133257	21803467	1112294	10000.000000	29554	968	1.000000	20233	2938	1.000000	9724123	0.000308
240178464	21772649	1110018	10000.000000	29465	980	1.000000	19702	3181	1.000000	9719281	-0.001255
240127886	21795116	1112299	10000.000000	29507	932	1.000000	19981	3209	1.000000	9714414	0.001672
240163447	21783302	1109718	10000.000000	29436	1039	1.000000	19693	3191	1.000000	9709500	-0.000507
240174512	21771962	1110779	10000.000000	29673	963	1.000000	19846	3087	1.000000	9704738	-0.000772
240146216	21788876	1110585	10000.000000	29495	984	1.000000	20115	2938	1.000000	9699893	-0.000718
240157395	21781992	1112893	10000.000000	29425	1026	1.000000	19887	3160	1.000000	9694958	-0.000096
240162334	21775058	1112732	10000.000000	29481	994	1.000000	19990	3059	1.000000	9690292	-0.000212
240140770	21789920	1110397	10000.000000	29397	945	1.000000	20046	2950	1.000000	9685348	0.002476
240216494	21781230	1112981	10000.000000	29362	908	1.000000	20054	2979	1.000000	9680441	0.002805
240133309	21802928	1112214	10000.000000	29469	1011	1.000000	19908	2994	1.000000	9675551	0.002932
240158265	21797208	1111582	10000.000000	29462	981	1.000000	19573	3167	1.000000	9670622	0.002785
240176933	21784307	1111995	10000.000000	29546	992	1.000000	19996	2986	1.000000	9665727	0.003514
240118859	21792747	1111884	10000.000000	29376	951	1.000000	19930	3080	1.000000	9660868	0.004340
240164533	21788786	1111575	10000.000000	29241	1015	1.000000	20058	3119	1.000000	9656072	0.004228
240117805	21801389	1112630	10000.000000	29455	1061	1.000000	19714	3145	1.000000	9651212	0.004449
240136079	21801471	1111644	10000.000000	29246	1045	1.000000	19508	3253	1.000000	9646340	0.004879
240168614	21771421	1109565	10000.000000	29043	1058	1.000000	19931	3065	1.000000	9641550	0.004277
240125411	21808042	1109998	10000.000000	29519	947	1.000000	19634	3095	1.000000	9636846	0.004084
240193909	21774224	1110220	10000.000000	29248	982	1.000000	19604	3122	1.000000	9631953	0.003797
240162153	21783615	1110897	10000.000000	29233	1024	1.000000	19960	3131	1.000000	9627068	0.003745
240159710	21792040	1109329	10000.000000	29289	950	1.000000	19859	3010	1.000000	9622280	0.004542
240144472	21787167	1112718	10000.000000	29650	914	1.000000	19998	3073	1.000000	9617636	0.003173
240157807	21800237	1112381	10000.000000	29427	967	1.000000	19963	3072	1.000000	9612933	0.003453
240152484	21791379	1111332	10000.000000	29354	1024	1.000000	19658	3235	1.000000	9608155	0.003369
240177421	21769063	1109946	10000.000000	29446	1014	1.000000	19988	3109	1.000000	9603465	0.002839
240158027	21782009	1111340	10000.000000	29113	1094	1.000000	20091	2847	1.000000	9598662	0.002439
240145892	21792117	1109398	10000.000000	29516	1057	1.000000	20107	2975	1.000000	9593900	0.002446
240136039	21788169	1113336	10000.000000	29437	1023	1.000000	19855	2875	1.000000	9589013	0.002241
240169313	21782599	1111043	10000.000000	29444	944	1.000000	19916	3098	1.000000	9584290	0.002297
240141445	21805430	1112689	10000.000000	29389	993	1.000000	19725	3321	1.000000	9579538	0.002238
240193258	21777172	1111919	10000.000000	29519	1039	1.000000	19728	3136	1.000000	9574824	0.002134
240152517	21799034	1111493	10000.000000	29208	1027	1.000000	19619	3029	1.000000	9570071	0.001971
240145081	21785202	1111407	10000.000000	29337	988	1.000000	19789	3282	1.000000	9565295	0.001780
240163865	21791420	1111372	10000.000000	29314	1065	1.000000	19804	3072	1.000000	9560429	-0.000032
240169120	21782372	1112250	10000.000000	29679	910	1.000000	20046	3083	1.000000	9555657	0.000023
240146665	21802071	1112176	10000.000000	29284	1063	1.000000	19514	3141	1.000000	9550951	0.000165
240146150	21792702	1114270	10000.000000	29212	1093	1.000000	19706	3384	1.000000	9546299	0.000230
240140575	21797373	1112930	10000.000000	29306	973	1.000000	19790	3105	1.000000	9541406	0.001095
240187504	21788697	1110838	10000.000000	29474	1045	1.000000	19615	3101	1.000000	9536484	0.001203
240144674	21796007	1112807	10000.000000	29158	1088	1.000000	19814	3152	1.000000	9531779	0.001368
240199801	21777250	1110402	10000.000000	29425	923	1.000000	19805	3230	1.000000	9527025	0.001443
240146116	21796650	1110922	10000.000000	29386	962	1.000000	19489	3053	1.000000	9522330	0.001610
240139102	21808389	1113833	10000.000000	29476	1057	1.000000	19760	3152	1.000000	9517526	0.001498
npatches	nstrain	runtime	dt	init_x	init_y	init_y_blood	init_z	init_S	beta0	beta1	beta2	beta3	mean_beta	B	d	delta	delta_blood	b[0]	mut	m	CTL	c	g	epsilon	k	het	lambda	rho	omega	x_max	patch.dyna	DELTA	A	VA
10000	1	100.000000	0.001000	21900	9499	5000000	0.001000	10000000	10.919956	16.221098	12.873102	17.910722	12	800000000	0.010000	1.000000	1.000000	80000	0.000050	0.004800	1	0.001000	1.000000	2.500000	9.000000	0.500000	0.000000	0.000000	0.000000	31872	0	10.000000	7.000000	1.000000
sus	inf	inf_blood	z	x[0]	y[0][0]	z[0]	x[1]	y[1][0]	z[1]	S[0]	synchrony
219000000	94990000	5000000	10.000000	21900	9499	0.001000	21900	9499	0.001000	10000000	0.000000
248815336	12291026	631167	10000.000000	25932	942	1.000000	21768	1850	1.000000	9994958	0.000000
261977476	14460536	736334	10000.000000	27716	1094	1.000000	21665	2422	1.000000	9989840	0.000000
259398316	14846080	757548	10000.000000	27656	1166	1.000000	21828	2273	1.000000	9984801	0.000000
259558786	14757140	752128	10000.000000	27222	1198	1.000000	21180	2445	1.000000	9979787	0.000000
259544619	14778279	753462	10000.000000	27457	1096	1.000000	21737	2303	1.000000	9974707	0.000000
259549882	14780956	754853	10000.000000	27665	1230	1.000000	21378	2376	1.000000	9969787	0.000000
259542791	14779971	754888	10000.000000	27641	1141	1.000000	21868	2224	1.000000	9964841	0.000000
259592968	14768164	754312	10000.000000	27480	1122	1.000000	21691	2395	1.000000	9959827	0.000000
259549060	14777590	753573	10000.000000	27400	1188	1.000000	21704	2273	1.000000	9954821	0.000000
259569070	14780411	754021	10000.000000	27366	1101	1.000000	21345	2438	1.000000	9949772	0.000000
259527764	14770422	755037	10000.000000	27300	1117	1.000000	22062	2302	1.000000	9944830	0.000000
259574747	14772809	754828	10000.000000	27284	1230	1.000000	21466	2277	1.000000	9939780	0.000000
259570695	14777481	754316	10000.000000	27569	1294	1.000000	21368	2423	1.000000	9934717	0.000000
259563017	14766937	752844	10000.000000	27723	1109	1.000000	21317	2296	1.000000	9929660	0.000000
259560134	14778847	753866	10000.000000	27379	1176	1.000000	21464	2356	1.000000	9924567	0.000000
259555128	14762454	754271	10000.000000	27365	1155	1.000000	21419	2418	1.000000	9919632	0.000000
259541707	14801568	756401	10000.000000	27725	975	1.000000	21528	2474	1.000000	9914693	0.000000
259540747	14784072	754289	10000.000000	27495	1080	1.000000	21615	2259	1.000000	9909728	0.000000
259558170	14771395	753950	10000.000000	27277	1219	1.000000	21503	2415	1.000000	9904739	0.000000
259570872	14763432	753621	10000.000000	27296	1298	1.000000	21603	2376	1.000000	9899715	0.000000
259489558	14788544	755141	10000.000000	27274	1193	1.000000	21405	2345	1.000000	9894745	0.000000
259540440	14779430	753333	10000.000000	27628	1158	1.000000	22234	2276	1.000000	9889852	0.000000
259534126	14785418	754424	10000.000000	27483	1206	1.000000	21395	2339	1.000000	9885063	0.000000
259543716	14785957	754978	10000.000000	27496	1205	1.000000	21565	2275	1.000000	9880089	0.000000
259584338	14772990	754329	10000.000000	27283	1248	1.000000	21758	2286	1.000000	9875119	0.000000
259566393	14771326	753271	10000.000000	27583	1142	1.000000	21154	2421	1.000000	9870145	0.000000
259555354	14770961	751695	10000.000000	27376	1097	1.000000	21531	2339	1.000000	9865186	0.000000
259588543	14767422	752393	10000.000000	27695	1180	1.000000	21798	2409	1.000000	9860236	0.000000
259554092	14771255	754402	10000.000000	27443	1080	1.000000	21618	2327	1.000000	9855334	0.000000
259577645	14771547	754316	10000.000000	27287	1314	1.000000	21714	2369	1.000000	9850381	0.000000
259496796	14803487	755688	10000.000000	27392	1285	1.000000	21434	2272	1.000000	9845490	0.000000
259558145	14759447	753129	10000.000000	27641	1088	1.000000	21705	2459	1.000000	9840433	0.000000
259534982	14782942	753871	10000.000000	26922	1240	1.000000	21650	2321	1.000000	9835494	0.000000
259509047	14785582	754254	10000.000000	27463	1207	1.000000	21270	2429	1.000000	9830575	0.000000
259568624	14780919	753791	10000.000000	27579	1265	1.000000	21282	2368	1.000000	9825636	0.000000
259527173	14787191	753890	10000.000000	27134	1218	1.000000	21500	2393	1.000000	9820732	0.000000
259590944	14766963	753006	10000.000000	27431	1191	1.000000	21692	2292	1.000000	9815861	0.000000
259589229	14766191	753733	10000.000000	27698	1150	1.000000	21353	2589	1.000000	9811017	0.000000
259569462	14775879	752244	10000.000000	27476	1179	1.000000	21596	2369	1.000000	9806018	0.000000
259513081	14794195	754151	10000.000000	27516	1220	1.000000	21787	2250	1.000000	9801126	-1.#IND00
259527588	14786348	753081	10000.000000	27399	1151	1.000000	21315	2356	1.000000	9796345	-0.019200
259557877	14768251	754726	10000.000000	27490	1182	1.000000	21876	2271	1.000000	9791402	-0.002955
259590841	14774964	752833	10000.000000	27422	1137	1.000000	21448	2345	1.000000	9786504	-0.004821
259547253	14772018	754205	10000.000000	27985	1067	1.000000	21462	2516	1.000000	9781593	-0.009293
259566891	14764789	754602	10000.000000	27596	1200	1.000000	21572	2384	1.000000	9776792	-0.006841
259591054	14762844	753611	10000.000000	27441	1210	1.000000	21840	2278	1.000000	9771790	-0.005072
259558628	14780678	756007	10000.000000	27235	1263	1.000000	21522	2317	1.000000	9766889	-0.007397
259546890	14783070	754328	10000.000000	27471	1187	1.000000	21724	2331	1.000000	9761971	-0.008381
259562818	14774555	753883	10000.000000	27275	1265	1.000000	21620	2404	1.000000	9757151	-0.006146
259550571	14774311	754536	10000.000000	27635	1142	1.000000	21377	2455	1.000000	9752164	-0.003121
259502289	14788335	754386	10000.000000	27485	1162	1.000000	21776	2214	1.000000	9747218	-0.002519
259572193	14766585	752263	10000.000000	27488	1203	1.000000	21381	2495	1.000000	9742337	-0.004738
259602943	14749795	752286	10000.000000	27401	1101	1.000000	22075	2177	1.000000	9737440	-0.004234
259561517	14778212	755387	10000.000000	27317	1217	1.000000	21627	2397	1.000000	9732627	-0.004377
259576664	14760416	754244	10000.000000	27662	1136	1.000000	21790	2234	1.000000	9727818	-0.004121
259537302	14779085	753181	10000.000000	27560	1199	1.000000	21871	2295	1.000000	9723061	-0.003410
259587140	14757218	753389	10000.000000	27533	1157	1.000000	21928	2303	1.000000	9718263	-0.003524
259532220	14784385	755792	10000.000000	27517	1128	1.000000	21518	2400	1.000000	9713349	-0.003416
259541600	14785584	753231	10000.000000	27591	1120	1.000000	21438	2380	1.000000	9708519	-0.003173
259580208	14773159	752666	10000.000000	27514	1212	1.000000	21741	2324	1.000000	9703710	-0.003375
259539924	14785447	754974	10000.000000	27587	1060	1.000000	21799	2313	1.000000	9698827	-0.003065
259561513	14770267	753446	10000.000000	27742	1125	1.000000	21989	2338	1.000000	9693927	-0.002384
259508937	14788154	753906	10000.000000	27569	1143	1.000000	21431	2297	1.000000	9688908	-0.002091
259548523	14781384	754033	10000.000000	27332	1263	1.000000	21518	2370	1.000000	9684007	-0.001949
259511184	14785758	754743	10000.000000	27131	1228	1.000000	21765	2485	1.000000	9679174	-0.002147
259540351	14773110	754467	10000.000000	27498	1129	1.000000	21165	2451	1.000000	9674216	-0.001907
259563421	14770932	754027	10000.000000	27496	1165	1.000000	21434	2526	1.000000	9669326	-0.001894
259555525	14777239	752934	10000.000000	27485	1124	1.000000	21511	2387	1.000000	9664542	-0.001596
259579977	14764781	753409	10000.000000	27538	1180	1.000000	21744	2199	1.000000	9659737	-0.004102
259545354	14770784	754532	10000.000000	27258	1283	1.000000	21608	2374	1.000000	9654913	-0.004091
259558208	14779788	753252	10000.000000	27704	1202	1.000000	21679	2256	1.000000	9650198	-0.003964
259550497	14772192	752301	10000.000000	27372	1236	1.000000	21744	2279	1.000000	9645387	-0.003679
259529156	14784625	753568	10000.000000	27185	1151	1.000000	21548	2359	1.000000	9640454	-0.003739
259552897	14777191	754002	10000.000000	27652	1109	1.000000	21478	2311	1.000000	9635572	-0.002423
259600681	14762564	754182	10000.000000	27434	1162	1.000000	21478	2349	1.000000	9630784	-0.003528
259576708	14781459	754234	10000.000000	27731	1122	1.000000	22198	2245	1.000000	9625911	-0.004768
259549331	14768093	753094	10000.000000	27320	1228	1.000000	21313	2251	1.000000	9621095	-0.004906
259540555	14793732	753577	10000.000000	27600	1192	1.000000	21499	2370	1.000000	9616182	-0.004048
259511725	14779428	755522	10000.000000	27596	1230	1.000000	21514	2350	1.000000	9611332	-0.003820
259521305	14782805	753816	10000.000000	27330	1183	1.000000	21697	2264	1.000000	9606422	-0.003635
259547915	14781248	753353	10000.000000	27349	1135	1.000000	21469	2405	1.000000	9601640	-0.003033
259487051	14783752	754039	10000.000000	27594	1198	1.000000	21338	2444	1.000000	9596810	-0.002865
259548747	14771075	754848	10000.000000	27337	1216	1.000000	21576	2373	1.000000	9592040	-0.002797
259556773	14779815	753982	10000.000000	27411	1165	1.000000	21401	2287	1.000000	9587240	-0.003144
259579101	14781343	754448	10000.000000	27620	1128	1.000000	21329	2328	1.000000	9582432	-0.003112
259531684	14780568	753805	10000.000000	27399	1221	1.000000	21713	2277	1.000000	9577717	-0.002602
259587621	14754842	753750	10000.000000	27741	1095	1.000000	21531	2396	1.000000	9572913	-0.002613
259579237	14767951	756638	10000.000000	27786	1194	1.000000	21248	2394	1.000000	9568173	-0.002578
259552210	14778551	751710	10000.000000	27563	1302	1.000000	21781	2285	1.000000	9563478	-0.002481
259534238	14796244	753662	10000.000000	27620	1194	1.000000	21035	2543	1.000000	9558624	-0.002177
259532537	14781852	754308	10000.000000	27710	1089	1.000000	21749	2316	1.000000	9553825	-0.001766
259522992	14776855	756087	10000.000000	27577	1149	1.000000	21149	2517	1.000000	9549067	-0.001721
259551477	14778052	755574	10000.000000	27874	1097	1.000000	21814	2288	1.000000	9544387	-0.001713
259583548	14758739	751566	10000.000000	27485	1256	1.000000	21697	2225	1.000000	9539564	-0.002141
259533529	14793848	755831	10000.000000	27777	1166	1.000000	21363	2298	1.000000	9534826	-0.001974
259567875	14778551	754475	10000.000000	27564	1182	1.000000	21621	2390	1.000000	9530053	-0.001851
259543229	14775092	752409	10000.000000	27318	1177	1.000000	21512	2331	1.000000	9525153	-0.001519
259567819	14772881	754105	10000.000000	27734	1114	1.000000	21716	2259	1.000000	9520302	-0.001497
259561875	14769248	753616	10000.000000	27263	1308	1.000000	21824	2208	1.000000	9515632	-0.001466
npatches	nstrain	runtime	dt	init_x	init_y	init_y_blood	init_z	init_S	beta0	beta1	beta2	beta3	mean_beta	B	d	delta	delta_blood	b[0]	mut	m	CTL	c	g	epsilon	k	het	lambda	rho	omega	x_max	patch.dyna	DELTA	A	VA
10000	1	100.000000	0.001000	21900	9499	5000000	0.001000	10000000	6.638353	13.225814	10.337512	16.706882	12	800000000	0.010000	1.000000	1.000000	80000	0.000050	0.004800	1	0.001000	1.000000	2.500000	10.000000	0.500000	0.000000	0.000000	0.000000	31872	0	10.000000	7.000000	1.000000
sus	inf	inf_blood	z	x[0]	y[0][0]	z[0]	x[1]	y[1][0]	z[1]	S[0]	synchrony
219000000	94990000	5000000	10.000000	21900	9499	0.001000	21900	9499	0.001000	10000000	0.000000
262584575	7727147	398872	10000.000000	29255	335	1.000000	25936	741	1.000000	9995151	0.000000
278840448	9234190	468659	10000.000000	31028	296	1.000000	28000	888	1.000000	9990147	0.000000
275820643	9816632	500640	10000.000000	30938	338	1.000000	26992	1061	1.000000	9985140	0.000000
275839208	9729119	497168	10000.000000	31200	387	1.000000	26975	1099	1.000000	9980115	0.000000
275864472	9747191	497224	10000.000000	30998	334	1.000000	27194	1089	1.000000	9975114	0.000000
275876212	9724313	495934	10000.000000	31010	352	1.000000	26872	1146	1.000000	9970041	0.000000
275843404	9743994	498424	10000.000000	31101	345	1.000000	27608	980	1.000000	9965074	0.000000
275942362	9713510	495289	10000.000000	31169	317	1.000000	27216	1072	1.000000	9960037	0.000000
275930086	9730991	496133	10000.000000	31001	320	1.000000	26798	1184	1.000000	9955162	0.000000
275888214	9714597	496364	10000.000000	31206	372	1.000000	27192	948	1.000000	9950228	0.000000
275909968	9724030	496910	10000.000000	30819	313	1.000000	27081	999	1.000000	9945254	0.000000
275888916	9733566	496567	10000.000000	31159	327	1.000000	27257	1116	1.000000	9940323	0.000000
275872511	9727926	494883	10000.000000	30934	346	1.000000	27460	911	1.000000	9935432	0.000000
275912262	9729337	496893	10000.000000	30849	363	1.000000	27463	1097	1.000000	9930593	0.000000
275925815	9729060	496886	10000.000000	31069	347	1.000000	26891	1100	1.000000	9925490	0.000000
275848108	9739060	495404	10000.000000	30852	346	1.000000	27240	1013	1.000000	9920588	0.000000
275905089	9727764	496228	10000.000000	31192	308	1.000000	27370	1050	1.000000	9915643	0.000000
275893101	9732858	497410	10000.000000	30855	375	1.000000	27297	1026	1.000000	9910662	0.000000
275903453	9721612	495179	10000.000000	31080	364	1.000000	27091	1150	1.000000	9905696	0.000000
275884832	9732063	496377	10000.000000	31068	393	1.000000	27102	1023	1.000000	9900842	0.000000
275890431	9726240	495448	10000.000000	30787	378	1.000000	27165	1007	1.000000	9895873	0.000000
275883510	9733829	497733	10000.000000	30991	350	1.000000	26692	1078	1.000000	9890821	0.000000
275909744	9720352	496635	10000.000000	31010	334	1.000000	26981	1153	1.000000	9885867	0.000000
275874342	9737886	495939	10000.000000	30911	352	1.000000	26984	990	1.000000	9880878	0.000000
275898518	9718698	496667	10000.000000	30788	318	1.000000	27216	1018	1.000000	9875964	0.000000
275874338	9733540	497258	10000.000000	31218	311	1.000000	27215	982	1.000000	9870998	0.000000
275886469	9731298	495570	10000.000000	31021	367	1.000000	27193	1107	1.000000	9865950	0.000000
275867650	9722649	495534	10000.000000	31055	327	1.000000	26951	1085	1.000000	9861050	0.000000
275933310	9730319	496005	10000.000000	31037	348	1.000000	27019	1204	1.000000	9856257	0.000000
275892419	9731416	496607	10000.000000	31016	330	1.000000	27002	1053	1.000000	9851238	0.000000
275887632	9730561	496669	10000.000000	30954	300	1.000000	27003	1098	1.000000	9846304	0.000000
275870490	9728363	496173	10000.000000	31070	379	1.000000	27261	1005	1.000000	9841372	0.000000
275904602	9727138	495414	10000.000000	31122	304	1.000000	27059	1024	1.000000	9836439	0.000000
275880074	9737960	496224	10000.000000	31032	305	1.000000	27283	1034	1.000000	9831457	0.000000
275919177	9720320	495430	10000.000000	31017	297	1.000000	27162	1019	1.000000	9826634	0.000000
275905723	9707696	495530	10000.000000	30940	329	1.000000	26928	1064	1.000000	9821850	0.000000
275915131	9723699	495020	10000.000000	31093	330	1.000000	27261	1066	1.000000	9816916	0.000000
275891387	9726836	495516	10000.000000	31092	300	1.000000	26839	1065	1.000000	9812036	0.000000
275878924	9734262	495177	10000.000000	30853	363	1.000000	27643	930	1.000000	9807157	0.000000
275976704	9705521	494954	10000.000000	30848	325	1.000000	27435	976	1.000000	9802302	-1.#IND00
275888790	9734860	496815	10000.000000	30822	315	1.000000	27180	1014	1.000000	9797296	-0.003200
275891814	9729172	497069	10000.000000	30860	337	1.000000	27086	965	1.000000	9792528	-0.003030
275914562	9722965	496956	10000.000000	30936	326	1.000000	27126	971	1.000000	9787619	-0.002529
275902201	9724907	497183	10000.000000	31122	344	1.000000	27071	1093	1.000000	9782610	-0.003564
275872426	9732406	496185	10000.000000	30727	345	1.000000	26868	1153	1.000000	9777679	-0.002918
275857155	9731843	496821	10000.000000	30904	328	1.000000	27151	1101	1.000000	9772773	0.003569
275868637	9744703	497461	10000.000000	30909	438	1.000000	27029	1141	1.000000	9767924	0.001140
275874552	9724531	495448	10000.000000	30882	330	1.000000	26912	1111	1.000000	9763039	0.006719
275889470	9718121	496185	10000.000000	30828	363	1.000000	27265	1113	1.000000	9758216	0.003405
275890665	9735673	497030	10000.000000	30907	347	1.000000	27029	1020	1.000000	9753484	0.003147
275905419	9726069	495175	10000.000000	30809	363	1.000000	27056	1136	1.000000	9748651	0.003597
275927856	9721173	497109	10000.000000	30914	329	1.000000	27330	1057	1.000000	9743771	0.004407
275888176	9742795	496836	10000.000000	31010	300	1.000000	27066	932	1.000000	9738928	0.004006
275828488	9741606	497883	10000.000000	30911	359	1.000000	27494	1041	1.000000	9734136	0.006257
275868510	9741401	496391	10000.000000	30963	319	1.000000	27295	1031	1.000000	9729227	0.007429
275885124	9730956	495886	10000.000000	30989	336	1.000000	27147	956	1.000000	9724444	0.006978
275893734	9733385	496627	10000.000000	30877	367	1.000000	26970	996	1.000000	9719598	0.003838
275910378	9723373	495649	10000.000000	30969	356	1.000000	27146	1049	1.000000	9714899	0.004811
275912604	9721043	497158	10000.000000	31116	349	1.000000	27029	1086	1.000000	9709988	0.004349
275903150	9720190	496998	10000.000000	30924	313	1.000000	27020	1058	1.000000	9705053	0.004169
275901121	9719222	495276	10000.000000	31015	336	1.000000	27402	1035	1.000000	9700240	0.004089
275904026	9721579	496614	10000.000000	31043	323	1.000000	27296	1153	1.000000	9695497	0.005017
275895992	9729716	495781	10000.000000	30954	397	1.000000	27052	1026	1.000000	9690675	0.005223
275886255	9729305	496988	10000.000000	31006	400	1.000000	27409	1107	1.000000	9685798	0.004663
275886199	9730403	497476	10000.000000	31133	367	1.000000	26904	1128	1.000000	9680867	0.004230
275905723	9722476	496092	10000.000000	30964	335	1.000000	27043	1102	1.000000	9675971	0.004218
275939891	9724149	497024	10000.000000	31094	353	1.000000	27458	1016	1.000000	9671177	0.003808
275921573	9725972	495780	10000.000000	31105	335	1.000000	26874	1181	1.000000	9666425	0.003479
275914101	9733283	495532	10000.000000	30872	338	1.000000	27676	934	1.000000	9661582	0.003356
275852022	9745953	496299	10000.000000	30971	335	1.000000	26942	1016	1.000000	9656730	0.002940
275892153	9719770	495057	10000.000000	31012	342	1.000000	27174	1143	1.000000	9652057	0.002624
275926022	9728849	497246	10000.000000	31029	347	1.000000	26696	1115	1.000000	9647232	0.002655
275820420	9747057	497249	10000.000000	30827	338	1.000000	26879	1044	1.000000	9642424	0.002825
275906453	9715755	495467	10000.000000	31065	368	1.000000	26919	1018	1.000000	9637579	0.002843
275939585	9726562	495808	10000.000000	31213	364	1.000000	27003	1102	1.000000	9632885	0.002620
275897427	9736074	496866	10000.000000	31117	329	1.000000	27313	985	1.000000	9628183	0.002616
275870379	9730632	496111	10000.000000	30697	304	1.000000	26925	1126	1.000000	9623292	0.001999
275882758	9742171	496376	10000.000000	31099	289	1.000000	27149	986	1.000000	9618406	0.001983
275900189	9724733	496216	10000.000000	31025	359	1.000000	26985	1040	1.000000	9613570	0.001813
275928975	9713716	496141	10000.000000	30893	287	1.000000	27122	1080	1.000000	9608722	0.002189
275897308	9729461	496827	10000.000000	30972	365	1.000000	26987	1107	1.000000	9603981	0.002278
275944673	9722980	495796	10000.000000	31090	349	1.000000	27389	1038	1.000000	9599224	0.002104
275931282	9715126	494766	10000.000000	31059	312	1.000000	27039	1075	1.000000	9594439	0.003266
275907635	9725676	496076	10000.000000	30943	352	1.000000	26961	1138	1.000000	9589557	0.002923
275886598	9729354	496511	10000.000000	30922	363	1.000000	27384	878	1.000000	9584764	0.002963
275869471	9738982	497475	10000.000000	30842	326	1.000000	26869	1167	1.000000	9579935	0.002774
275854851	9733651	496933	10000.000000	30997	325	1.000000	27047	1085	1.000000	9575390	0.002572
275849706	9737842	495830	10000.000000	31026	408	1.000000	27575	957	1.000000	9570574	0.002757
275869542	9735800	496765	10000.000000	30846	335	1.000000	26761	1256	1.000000	9565739	0.002581
275908882	9724713	495930	10000.000000	30846	353	1.000000	27127	1175	1.000000	9560945	0.002542
275872117	9733956	495816	10000.000000	30954	395	1.000000	27310	1077	1.000000	9556121	0.004496
275889316	9726696	495820	10000.000000	30914	326	1.000000	27008	1067	1.000000	9551399	0.004465
275865692	9740741	497873	10000.000000	31084	322	1.000000	27318	1008	1.000000	9546621	0.004295
275890836	9730399	496079	10000.000000	31039	357	1.000000	27064	1042	1.000000	9541824	0.003968
275926803	9719202	495102	10000.000000	30906	324	1.000000	27549	1080	1.000000	9537001	0.004044
275854443	9740046	497053	10000.000000	31055	319	1.000000	27246	965	1.000000	9532075	0.004089
275859284	9736032	497358	10000.000000	31124	374	1.000000	27393	1099	1.000000	9527396	0.003807
275913338	9723154	497499	10000.000000	31103	344	1.000000	26915	1133	1.000000	9522580	0.003775
275896973	9715726	496277	10000.000000	31114	353	1.000000	26938	1097	1.000000	9517803	0.003692
npatches	nstrain	runtime	dt	init_x	init_y	init_y_blood	init_z	init_S	beta0	beta1	beta2	beta3	mean_beta	B	d	delta	delta_blood	b[0]	mut	m	CTL	c	g	epsilon	k	het	lambda	rho	omega	x_max	patch.dyna	DELTA	A	VA
10000	1	100.000000	0.001000	21900	9499	5000000	0.001000	10000000	17.717079	7.438387	15.579112	8.994710	12	800000000	0.010000	1.000000	1.000000	80000	0.000050	0.004800	1	0.001000	1.000000	2.500000	11.000000	0.500000	0.000000	0.000000	0.000000	31872	0	10.000000	7.000000	1.000000
sus	inf	inf_blood	z	x[0]	y[0][0]	z[0]	x[1]	y[1][0]	z[1]	S[0]	synchrony
219000000	94990000	5000000	10.000000	21900	9499	0.001000	21900	9499	0.001000	10000000	0.000000
273908269	4569931	236069	10000.000000	24256	1007	1.000000	29704	166	1.000000	9995116	0.000000
293522690	5236902	265691	10000.000000	24796	1478	1.000000	31283	141	1.000000	9990182	0.000000
290811740	5925404	302471	10000.000000	23969	1435	1.000000	31253	218	1.000000	9985180	0.000000
290401006	5887817	300886	10000.000000	24097	1434	1.000000	31224	176	1.000000	9980111	0.000000
290452490	5889295	300522	10000.000000	24218	1408	1.000000	31364	171	1.000000	9975196	0.000000
290417012	5893001	300239	10000.000000	24693	1284	1.000000	31442	177	1.000000	9970260	0.000000
290445690	5898367	300749	10000.000000	24020	1399	1.000000	31149	180	1.000000	9965307	0.000000
290460611	5890331	300149	10000.000000	24720	1339	1.000000	31513	194	1.000000	9960388	0.000000
290527268	5878262	300476	10000.000000	24198	1306	1.000000	31414	205	1.000000	9955488	0.000000
290443283	5889304	300568	10000.000000	23923	1512	1.000000	31230	221	1.000000	9950494	0.000000
290477795	5891201	300913	10000.000000	24476	1357	1.000000	31049	184	1.000000	9945555	0.000000
290430228	5895189	301068	10000.000000	24794	1422	1.000000	30960	216	1.000000	9940604	0.000000
290450597	5890315	300956	10000.000000	24282	1402	1.000000	31223	179	1.000000	9935612	0.000000
290478257	5885944	300270	10000.000000	24188	1371	1.000000	31242	191	1.000000	9930611	0.000000
290450303	5885670	300209	10000.000000	24234	1386	1.000000	31326	181	1.000000	9925664	0.000000
290441385	5889494	300769	10000.000000	24168	1397	1.000000	31257	166	1.000000	9920758	0.000000
290485741	5888280	299920	10000.000000	24490	1308	1.000000	31405	215	1.000000	9915779	0.000000
290490329	5881695	300748	10000.000000	23775	1601	1.000000	31345	219	1.000000	9910964	0.000000
290455976	5889138	299977	10000.000000	24684	1318	1.000000	31067	180	1.000000	9905988	0.000000
290455255	5887579	300234	10000.000000	23938	1534	1.000000	31248	252	1.000000	9900984	0.000000
290465354	5883877	299986	10000.000000	24288	1448	1.000000	31436	164	1.000000	9896189	0.000000
290470238	5885544	299745	10000.000000	23957	1224	1.000000	31462	188	1.000000	9891122	0.000000
290506253	5870504	300342	10000.000000	24322	1527	1.000000	31045	208	1.000000	9886183	0.000000
290481760	5884786	300459	10000.000000	24166	1559	1.000000	31072	223	1.000000	9881293	0.000000
290441211	5900905	301829	10000.000000	24091	1272	1.000000	31456	160	1.000000	9876268	0.000000
290447407	5884933	299709	10000.000000	24850	1292	1.000000	31367	163	1.000000	9871330	0.000000
290465273	5884378	299891	10000.000000	23931	1523	1.000000	31298	205	1.000000	9866444	0.000000
290461578	5894366	300540	10000.000000	23780	1551	1.000000	31192	222	1.000000	9861485	0.000000
290437165	5887179	299295	10000.000000	24567	1449	1.000000	31480	205	1.000000	9856662	0.000000
290459906	5884869	300516	10000.000000	24371	1368	1.000000	31158	199	1.000000	9851713	0.000000
290481816	5887696	299746	10000.000000	24224	1481	1.000000	31401	202	1.000000	9846766	0.000000
290434816	5892640	300635	10000.000000	24444	1346	1.000000	31435	188	1.000000	9841918	0.000000
290352845	5906669	300464	10000.000000	24296	1533	1.000000	31333	198	1.000000	9836918	0.000000
290463284	5880016	299556	10000.000000	24589	1321	1.000000	31222	220	1.000000	9832008	0.000000
290463207	5887735	301162	10000.000000	24557	1323	1.000000	31291	211	1.000000	9827150	0.000000
290503602	5875556	300197	10000.000000	24092	1340	1.000000	31210	199	1.000000	9822358	0.000000
290495687	5871261	299753	10000.000000	24000	1493	1.000000	31469	225	1.000000	9817383	0.000000
290498516	5883819	300082	10000.000000	24099	1443	1.000000	31469	216	1.000000	9812325	0.000000
290440787	5893304	300258	10000.000000	24205	1434	1.000000	31434	195	1.000000	9807398	0.000000
290424613	5886918	300743	10000.000000	24142	1418	1.000000	31443	171	1.000000	9802403	-1.#IND00
290470386	5890735	300759	10000.000000	23803	1440	1.000000	31351	206	1.000000	9797601	-0.012000
290493160	5881695	300954	10000.000000	23951	1461	1.000000	31001	204	1.000000	9792768	-0.032803
290448181	5895664	300659	10000.000000	24125	1441	1.000000	31129	227	1.000000	9787814	-0.002868
290503604	5873635	299203	10000.000000	24334	1458	1.000000	31180	221	1.000000	9782961	-0.006369
290491385	5882285	299453	10000.000000	23811	1433	1.000000	31169	175	1.000000	9778019	-0.008375
290421499	5899114	301228	10000.000000	24412	1458	1.000000	31409	212	1.000000	9773083	-0.008528
290449671	5889250	300568	10000.000000	23911	1626	1.000000	31430	205	1.000000	9768305	-0.005567
290424545	5893065	300662	10000.000000	24244	1373	1.000000	31208	201	1.000000	9763510	-0.003810
290457435	5890370	300372	10000.000000	24294	1428	1.000000	31170	219	1.000000	9758534	-0.006116
290458185	5884579	299686	10000.000000	24394	1409	1.000000	31295	178	1.000000	9753615	-0.004867
290439790	5897984	301707	10000.000000	24573	1316	1.000000	31365	221	1.000000	9748747	-0.002910
290476294	5890852	300891	10000.000000	24059	1476	1.000000	31493	180	1.000000	9743879	-0.002543
290448901	5897308	300449	10000.000000	24546	1350	1.000000	31550	174	1.000000	9738893	0.000178
290399526	5908948	300781	10000.000000	24104	1478	1.000000	31263	167	1.000000	9734033	0.000793
290457302	5882104	300551	10000.000000	24484	1455	1.000000	31260	215	1.000000	9729146	0.000916
290521326	5874558	299956	10000.000000	24453	1311	1.000000	31334	213	1.000000	9724260	0.000976
290489191	5880465	299586	10000.000000	23949	1458	1.000000	31123	230	1.000000	9719487	0.001057
290416356	5895427	300453	10000.000000	24187	1541	1.000000	31063	210	1.000000	9714546	0.001215
290428301	5892262	300589	10000.000000	24371	1367	1.000000	31175	207	1.000000	9709653	0.001272
290445713	5884780	299814	10000.000000	24299	1437	1.000000	31464	173	1.000000	9704824	0.001064
290451368	5893920	301157	10000.000000	24769	1323	1.000000	31399	234	1.000000	9699841	0.001764
290458329	5885615	300590	10000.000000	24447	1302	1.000000	31292	223	1.000000	9695013	0.001378
290458717	5889445	299535	10000.000000	24111	1638	1.000000	31093	222	1.000000	9690279	0.000564
290420471	5899035	301453	10000.000000	24446	1333	1.000000	31500	214	1.000000	9685384	0.000867
290474121	5881370	300318	10000.000000	23981	1420	1.000000	31435	225	1.000000	9680621	0.000519
290458330	5891955	300072	10000.000000	24330	1459	1.000000	31312	212	1.000000	9675789	0.000851
290461260	5885426	299789	10000.000000	24476	1494	1.000000	31279	217	1.000000	9670855	0.000817
290437952	5887732	299987	10000.000000	24113	1441	1.000000	31030	244	1.000000	9666094	0.000665
290431158	5890804	299935	10000.000000	24311	1530	1.000000	31438	181	1.000000	9661362	0.001113
290471470	5884649	299847	10000.000000	23980	1503	1.000000	31276	199	1.000000	9656517	0.000769
290437175	5893472	301196	10000.000000	24564	1324	1.000000	31474	182	1.000000	9651676	0.000589
290438890	5886803	300578	10000.000000	24556	1495	1.000000	31182	219	1.000000	9646833	0.001263
290512708	5872614	299382	10000.000000	24436	1413	1.000000	31465	160	1.000000	9642050	0.001403
290469487	5891440	300537	10000.000000	23995	1556	1.000000	31185	195	1.000000	9637165	0.001691
290429412	5894762	301351	10000.000000	24076	1437	1.000000	31353	164	1.000000	9632266	0.001312
290471972	5887156	300612	10000.000000	24534	1304	1.000000	31022	223	1.000000	9627544	0.001654
290481674	5886155	300535	10000.000000	23958	1505	1.000000	31233	195	1.000000	9622714	0.001926
290433693	5887390	301328	10000.000000	23984	1499	1.000000	30973	193	1.000000	9617914	0.002526
290491715	5878682	301557	10000.000000	23967	1387	1.000000	31135	183	1.000000	9612979	0.001821
290522240	5884851	300656	10000.000000	24491	1349	1.000000	31442	169	1.000000	9608285	0.001994
290476630	5886835	300837	10000.000000	24069	1446	1.000000	31340	193	1.000000	9603471	0.000608
290463123	5889906	301092	10000.000000	24252	1388	1.000000	31234	244	1.000000	9598753	-0.000119
290515954	5875551	299725	10000.000000	24235	1465	1.000000	31406	209	1.000000	9593862	-0.000430
290559212	5868235	298864	10000.000000	23654	1463	1.000000	31043	217	1.000000	9589053	-0.000336
290486937	5890273	301764	10000.000000	24495	1378	1.000000	31400	182	1.000000	9584356	-0.000503
290480785	5881628	300171	10000.000000	23976	1591	1.000000	31360	188	1.000000	9579541	-0.001076
290458247	5887853	300272	10000.000000	24145	1355	1.000000	31157	205	1.000000	9574759	-0.001393
290430506	5895838	301632	10000.000000	24491	1254	1.000000	31297	217	1.000000	9570092	-0.001402
290478166	5877804	300129	10000.000000	24745	1377	1.000000	31094	235	1.000000	9565340	-0.002042
290509129	5879191	299525	10000.000000	24476	1228	1.000000	31310	208	1.000000	9560480	-0.002072
290479983	5882679	300384	10000.000000	24001	1517	1.000000	31479	189	1.000000	9555762	-0.002391
290468853	5875449	299917	10000.000000	24767	1198	1.000000	31314	188	1.000000	9550986	-0.001986
290485380	5874261	299541	10000.000000	23734	1504	1.000000	31319	205	1.000000	9546211	-0.001927
290483717	5880976	301055	10000.000000	24818	1264	1.000000	31463	175	1.000000	9541430	-0.001784
290448807	5894606	300643	10000.000000	24334	1461	1.000000	31377	212	1.000000	9536564	-0.001695
290449486	5885341	301273	10000.000000	24338	1302	1.000000	31360	194	1.000000	9531760	-0.001481
290426104	5896881	300361	10000.000000	24179	1472	1.000000	31289	215	1.000000	9526971	-0.001145
290439878	5883131	299238	10000.000000	24327	1317	1.000000	31306	202	1.000000	9522334	-0.001533
290459504	5887821	299929	10000.000000	25082	1181	1.000000	31353	223	1.000000	9517524	-0.001388
npatches	nstrain	runtime	dt	init_x	init_y	init_y_blood	init_z	init_S	beta0	beta1	beta2	beta3	mean_beta	B	d	delta	delta_blood	b[0]	mut	m	CTL	c	g	epsilon	k	het	lambda	rho	omega	x_max	patch.dyna	DELTA	A	VA
10000	1	100.000000	0.001000	21900	9499	5000000	0.001000	10000000	14.717621	11.518315	12.976842	7.022368	12	800000000	0.010000	1.000000	1.000000	80000	0.000050	0.004800	1	0.001000	1.000000	2.500000	12.000000	0.500000	0.000000	0.000000	0.000000	31872	0	10.000000	7.000000	1.000000
sus	inf	inf_blood	z	x[0]	y[0][0]	z[0]	x[1]	y[1][0]	z[1]	S[0]	synchrony
219000000	94990000	5000000	10.000000	21900	9499	0.001000	21900	9499	0.001000	10000000	0.000000
282463856	2596771	135719	10000.000000	27207	300	1.000000	28750	173	1.000000	9995007	0.000000
304453737	2509565	126712	10000.000000	29898	293	1.000000	31100	131	1.000000	9990078	0.000000
303286584	3086865	157235	10000.000000	30128	398	1.000000	31419	142	1.000000	9985090	0.000000
302301338	3189280	162963	10000.000000	29631	347	1.000000	30948	195	1.000000	9980015	0.000000
302292468	3158866	161795	10000.000000	29337	448	1.000000	30946	201	1.000000	9975074	0.000000
302256790	3167380	161482	10000.000000	29496	421	1.000000	31113	197	1.000000	9970102	0.000000
302258946	3161294	161441	10000.000000	29495	367	1.000000	30902	191	1.000000	9964970	0.000000
302300529	3160096	160606	10000.000000	29483	449	1.000000	31306	173	1.000000	9960079	0.000000
302296386	3158202	160994	10000.000000	29394	397	1.000000	31287	184	1.000000	9955127	0.000000
302267785	3159552	161756	10000.000000	29870	432	1.000000	31056	161	1.000000	9950121	0.000000
302292162	3155557	160615	10000.000000	29308	520	1.000000	31244	176	1.000000	9945209	0.000000
302286523	3164403	161388	10000.000000	29624	374	1.000000	30980	175	1.000000	9940202	0.000000
302245423	3165431	161804	10000.000000	29948	412	1.000000	30938	166	1.000000	9935169	0.000000
302325390	3147876	160927	10000.000000	29467	438	1.000000	31198	205	1.000000	9930153	0.000000
302288310	3166491	161231	10000.000000	29514	441	1.000000	31115	174	1.000000	9925194	0.000000
302265751	3172097	161578	10000.000000	29128	509	1.000000	31002	211	1.000000	9920208	0.000000
302319657	3151789	161232	10000.000000	29515	447	1.000000	31047	160	1.000000	9915173	0.000000
302342692	3157134	161034	10000.000000	29874	478	1.000000	31016	193	1.000000	9910145	0.000000
302312984	3156612	161268	10000.000000	29402	503	1.000000	30899	174	1.000000	9905296	0.000000
302319058	3150437	160470	10000.000000	29799	415	1.000000	31112	128	1.000000	9900339	0.000000
302336097	3151207	160842	10000.000000	29293	517	1.000000	31098	188	1.000000	9895399	0.000000
302293884	3170468	161791	10000.000000	29745	400	1.000000	30928	181	1.000000	9890519	0.000000
302293156	3154620	160973	10000.000000	29331	467	1.000000	31099	141	1.000000	9885489	0.000000
302305189	3165094	160441	10000.000000	29726	440	1.000000	30948	140	1.000000	9880465	0.000000
302237441	3167773	161175	10000.000000	29320	422	1.000000	30871	222	1.000000	9875568	0.000000
302301862	3162025	161188	10000.000000	29522	432	1.000000	30897	209	1.000000	9870701	0.000000
302318173	3156145	160669	10000.000000	29688	411	1.000000	31072	188	1.000000	9865697	0.000000
302316778	3161960	161680	10000.000000	29885	348	1.000000	31002	188	1.000000	9860732	0.000000
302312410	3155350	160695	10000.000000	29497	402	1.000000	31230	157	1.000000	9855882	0.000000
302302687	3160563	161149	10000.000000	29674	423	1.000000	31077	188	1.000000	9850844	0.000000
302317474	3158660	160848	10000.000000	29429	418	1.000000	31221	126	1.000000	9845934	0.000000
302306074	3149776	161118	10000.000000	29511	419	1.000000	31062	233	1.000000	9840971	0.000000
302285880	3166352	161679	10000.000000	29531	458	1.000000	30877	168	1.000000	9835987	0.000000
302273158	3162198	161372	10000.000000	29731	412	1.000000	31226	142	1.000000	9831077	0.000000
302258969	3170886	160802	10000.000000	29353	501	1.000000	31207	218	1.000000	9826202	0.000000
302273851	3164038	161628	10000.000000	29460	504	1.000000	31004	185	1.000000	9821310	0.000000
302328375	3148752	161162	10000.000000	29516	407	1.000000	31257	173	1.000000	9816232	0.000000
302303695	3163273	160962	10000.000000	29858	436	1.000000	30985	173	1.000000	9811467	0.000000
302303556	3158912	161839	10000.000000	29688	395	1.000000	30943	155	1.000000	9806644	0.000000
302263956	3166977	161712	10000.000000	29601	453	1.000000	31015	203	1.000000	9801679	-1.#IND00
302267091	3156601	160813	10000.000000	29756	358	1.000000	30633	220	1.000000	9796797	0.005600
302361097	3150277	160740	10000.000000	29681	421	1.000000	31292	155	1.000000	9791837	0.016692
302319715	3160027	160283	10000.000000	29805	493	1.000000	31148	152	1.000000	9787042	0.003116
302288609	3166494	161779	10000.000000	29582	393	1.000000	31196	197	1.000000	9782045	0.008980
302264326	3164794	161441	10000.000000	29818	378	1.000000	31088	156	1.000000	9777248	0.001777
302294789	3156647	161537	10000.000000	29705	405	1.000000	31255	173	1.000000	9772384	0.001077
302377082	3149446	160291	10000.000000	29529	410	1.000000	30982	180	1.000000	9767444	0.000413
302309927	3152255	161233	10000.000000	29638	409	1.000000	30962	181	1.000000	9762530	0.000189
302282887	3160219	161684	10000.000000	29187	485	1.000000	31005	155	1.000000	9757709	0.000164
302327584	3150899	160482	10000.000000	29278	490	1.000000	31066	160	1.000000	9752780	0.003877
302311124	3155506	161000	10000.000000	29334	455	1.000000	31015	144	1.000000	9747825	0.003686
302307871	3152018	161137	10000.000000	29465	430	1.000000	30949	163	1.000000	9742989	0.002393
302344210	3150950	160538	10000.000000	29393	403	1.000000	31207	171	1.000000	9738115	0.002258
302272474	3171066	161646	10000.000000	29715	435	1.000000	31137	190	1.000000	9733343	0.001793
302206226	3177811	162352	10000.000000	29600	489	1.000000	31051	182	1.000000	9728556	0.001859
302315748	3154724	161256	10000.000000	29717	330	1.000000	31257	180	1.000000	9723725	0.001164
302320673	3158558	161478	10000.000000	29605	402	1.000000	30975	190	1.000000	9718861	0.000906
302290587	3159077	160858	10000.000000	29321	420	1.000000	30988	162	1.000000	9714075	0.001493
302308191	3160395	162375	10000.000000	29555	410	1.000000	31055	171	1.000000	9709235	0.001544
302290937	3157739	161471	10000.000000	29874	367	1.000000	31017	219	1.000000	9704345	0.001328
302272701	3168526	161757	10000.000000	29942	391	1.000000	30900	169	1.000000	9699480	0.001317
302314783	3157002	160725	10000.000000	29798	381	1.000000	30897	184	1.000000	9694555	0.001168
302282888	3167497	161116	10000.000000	30045	384	1.000000	31040	183	1.000000	9689780	0.001157
302280191	3157386	161325	10000.000000	29606	360	1.000000	30808	208	1.000000	9684918	0.001005
302313831	3163807	161644	10000.000000	29870	365	1.000000	31113	186	1.000000	9680022	0.000907
302305370	3165895	161774	10000.000000	29689	453	1.000000	30994	151	1.000000	9675212	0.001229
302268446	3159700	162235	10000.000000	29533	445	1.000000	31014	205	1.000000	9670364	0.000571
302328807	3150703	161786	10000.000000	29733	404	1.000000	30780	217	1.000000	9665531	0.000307
302326914	3153006	160592	10000.000000	29515	431	1.000000	31028	190	1.000000	9660648	0.000155
302325071	3159211	160888	10000.000000	29830	414	1.000000	31175	179	1.000000	9655771	0.000393
302296246	3163444	161162	10000.000000	29688	426	1.000000	31241	159	1.000000	9650871	0.000196
302260853	3164695	161281	10000.000000	29391	448	1.000000	31058	156	1.000000	9646090	0.000386
302264576	3154858	160820	10000.000000	29651	420	1.000000	30889	169	1.000000	9641311	0.000943
302307022	3157444	160842	10000.000000	29697	427	1.000000	31002	158	1.000000	9636512	0.000906
302315840	3152363	161638	10000.000000	29842	450	1.000000	31021	181	1.000000	9631725	0.000884
302327085	3166123	161533	10000.000000	29446	413	1.000000	31072	218	1.000000	9626825	0.000625
302268871	3168687	161754	10000.000000	29481	459	1.000000	31121	166	1.000000	9622011	0.000668
302258094	3161918	161542	10000.000000	29482	397	1.000000	30996	198	1.000000	9617149	0.000725
302302548	3160105	161463	10000.000000	29464	455	1.000000	30809	204	1.000000	9612353	0.000375
302331883	3145924	159988	10000.000000	29704	399	1.000000	31117	154	1.000000	9607514	0.000496
302263664	3173741	162359	10000.000000	29254	397	1.000000	31264	161	1.000000	9602751	0.000691
302271743	3153872	160471	10000.000000	29661	364	1.000000	31023	165	1.000000	9597879	0.000670
302310034	3153855	160828	10000.000000	29897	331	1.000000	31085	214	1.000000	9593127	0.000828
302272968	3175429	161767	10000.000000	29628	508	1.000000	31130	164	1.000000	9588372	0.000803
302275490	3157706	161336	10000.000000	29135	471	1.000000	31073	180	1.000000	9583618	0.000683
302320649	3151252	160237	10000.000000	29650	454	1.000000	31001	200	1.000000	9578781	0.000770
302292166	3160371	160820	10000.000000	28872	451	1.000000	31064	176	1.000000	9574111	0.000404
302276439	3172551	161598	10000.000000	29678	448	1.000000	31170	162	1.000000	9569296	0.001105
302278197	3150140	160970	10000.000000	29810	373	1.000000	30907	170	1.000000	9564596	0.001045
302351217	3146620	159604	10000.000000	29551	413	1.000000	30906	186	1.000000	9559853	0.001305
302315639	3161178	161245	10000.000000	29730	483	1.000000	31134	205	1.000000	9555048	0.001368
302264581	3167708	161855	10000.000000	29652	422	1.000000	30845	176	1.000000	9550255	0.001369
302284268	3161590	161478	10000.000000	30054	339	1.000000	31311	169	1.000000	9545592	0.002639
302330059	3144097	161001	10000.000000	29774	431	1.000000	30933	219	1.000000	9540831	0.002534
302377940	3140825	160157	10000.000000	29482	506	1.000000	30931	217	1.000000	9536121	0.002524
302321076	3163998	161082	10000.000000	29605	423	1.000000	31105	167	1.000000	9531484	0.002309
302331322	3152605	160413	10000.000000	29942	316	1.000000	30921	147	1.000000	9526680	0.001704
302323277	3150003	161280	10000.000000	29853	332	1.000000	31258	180	1.000000	9522042	0.001959
302292952	3160295	160970	10000.000000	29822	354	1.000000	31165	152	1.000000	9517203	0.001041
npatches	nstrain	runtime	dt	init_x	init_y	init_y_blood	init_z	init_S	beta0	beta1	beta2	beta3	mean_beta	B	d	delta	delta_blood	b[0]	mut	m	CTL	c	g	epsilon	k	het	lambda	rho	omega	x_max	patch.dyna	DELTA	A	VA
10000	1	100.000000	0.001000	21900	9499	5000000	0.001000	10000000	8.570199	13.213854	9.227196	10.731403	12	800000000	0.010000	1.000000	1.000000	80000	0.000050	0.004800	1	0.001000	1.000000	2.500000	13.000000	0.500000	0.000000	0.000000	0.000000	31872	0	10.000000	7.000000	1.000000
sus	inf	inf_blood	z	x[0]	y[0][0]	z[0]	x[1]	y[1][0]	z[1]	S[0]	synchrony
219000000	94990000	5000000	10.000000	21900	9499	0.001000	21900	9499	0.001000	10000000	0.000000
288764548	1407874	74662	10000.000000	29768	61	1.000000	28902	94	1.000000	9994924	0.000000
311272735	981663	49572	10000.000000	31687	22	1.000000	31111	75	1.000000	9989923	0.000000
312171334	1204889	60921	10000.000000	31692	51	1.000000	31372	77	1.000000	9985064	0.000000
311512270	1319403	67270	10000.000000	31763	46	1.000000	31230	79	1.000000	9980059	0.000000
311205049	1355947	68845	10000.000000	31767	31	1.000000	31482	73	1.000000	9975033	0.000000
311107024	1371325	70414	10000.000000	31697	50	1.000000	31433	78	1.000000	9970024	0.000000
311097622	1364885	69768	10000.000000	31558	73	1.000000	31260	77	1.000000	9964919	0.000000
311114025	1363519	69377	10000.000000	31960	41	1.000000	31156	131	1.000000	9960025	0.000000
311086691	1366728	70739	10000.000000	31656	45	1.000000	31227	61	1.000000	9954987	0.000000
311093029	1362771	69119	10000.000000	31795	55	1.000000	31386	83	1.000000	9950025	0.000000
311093344	1364025	69600	10000.000000	31769	64	1.000000	31300	112	1.000000	9945102	0.000000
311108968	1360797	69517	10000.000000	31730	34	1.000000	31179	121	1.000000	9939924	0.000000
311107297	1360850	69452	10000.000000	31712	55	1.000000	31047	83	1.000000	9934933	0.000000
311069660	1369653	69803	10000.000000	31624	59	1.000000	31327	126	1.000000	9930046	0.000000
311093824	1362829	69867	10000.000000	31756	37	1.000000	31654	65	1.000000	9925128	0.000000
311142026	1356260	69628	10000.000000	31552	26	1.000000	31439	73	1.000000	9920232	0.000000
311115274	1360455	69338	10000.000000	31725	45	1.000000	31637	92	1.000000	9915293	0.000000
311119948	1363981	69617	10000.000000	31722	25	1.000000	31546	103	1.000000	9910205	0.000000
311109330	1361337	69701	10000.000000	31838	37	1.000000	31640	113	1.000000	9905205	0.000000
311103441	1363369	69868	10000.000000	31731	50	1.000000	31266	76	1.000000	9900272	0.000000
311084938	1368010	69725	10000.000000	31874	45	1.000000	31564	86	1.000000	9895280	0.000000
311125299	1359855	69515	10000.000000	31639	31	1.000000	31441	91	1.000000	9890282	0.000000
311158389	1353091	69018	10000.000000	31811	26	1.000000	31467	73	1.000000	9885315	0.000000
311098422	1364659	70050	10000.000000	31885	53	1.000000	31459	67	1.000000	9880364	0.000000
311112370	1360336	69920	10000.000000	31888	39	1.000000	31420	54	1.000000	9875159	0.000000
311113450	1363482	69919	10000.000000	31727	28	1.000000	31553	70	1.000000	9870364	0.000000
311089801	1360748	69160	10000.000000	31748	58	1.000000	31192	99	1.000000	9865332	0.000000
311092510	1360877	69419	10000.000000	31710	47	1.000000	31273	98	1.000000	9860382	0.000000
311127074	1358127	69262	10000.000000	31754	36	1.000000	31262	90	1.000000	9855521	0.000000
311078394	1359683	69074	10000.000000	31610	37	1.000000	31293	78	1.000000	9850567	0.000000
311124173	1363011	69043	10000.000000	31898	40	1.000000	31435	50	1.000000	9845751	0.000000
311080346	1370024	69752	10000.000000	31553	51	1.000000	31554	100	1.000000	9840830	0.000000
311095771	1363709	69533	10000.000000	31673	27	1.000000	31460	72	1.000000	9835958	0.000000
311102163	1360808	69445	10000.000000	31647	46	1.000000	31347	148	1.000000	9831121	0.000000
311128188	1357810	69220	10000.000000	31702	37	1.000000	31364	93	1.000000	9826294	0.000000
311149476	1357227	69414	10000.000000	31609	42	1.000000	31362	102	1.000000	9821210	0.000000
311143565	1356586	69024	10000.000000	31767	44	1.000000	31441	99	1.000000	9816266	0.000000
311083097	1364888	69754	10000.000000	31636	49	1.000000	31636	95	1.000000	9811465	0.000000
311080199	1362017	69371	10000.000000	31832	54	1.000000	31419	150	1.000000	9806486	0.000000
311049959	1366021	69902	10000.000000	31915	39	1.000000	31182	151	1.000000	9801661	-1.#IND00
311084455	1361510	69383	10000.000000	31907	38	1.000000	31343	71	1.000000	9796767	-1.#IND00
311094373	1363073	69694	10000.000000	31757	44	1.000000	31507	64	1.000000	9791907	-0.001643
311109189	1353987	69029	10000.000000	31722	39	1.000000	31337	98	1.000000	9786953	0.012711
311134780	1356728	69513	10000.000000	31634	58	1.000000	31392	101	1.000000	9782081	0.009109
311110914	1370527	69760	10000.000000	31855	35	1.000000	31352	108	1.000000	9777199	0.008221
311080952	1367732	69843	10000.000000	31739	32	1.000000	31336	154	1.000000	9772272	0.004300
311050023	1368235	69892	10000.000000	31822	34	1.000000	31253	138	1.000000	9767364	0.004847
311044533	1371096	70204	10000.000000	31795	20	1.000000	31391	104	1.000000	9762486	0.000211
311078587	1365837	69992	10000.000000	31608	52	1.000000	31549	65	1.000000	9757681	0.003962
311045996	1375216	69492	10000.000000	31685	41	1.000000	31475	89	1.000000	9752851	0.007693
311079513	1363688	69738	10000.000000	31661	34	1.000000	31652	96	1.000000	9747993	0.005211
311076696	1364302	69603	10000.000000	31598	48	1.000000	31510	65	1.000000	9743149	0.004629
311111114	1360320	69340	10000.000000	31733	47	1.000000	31342	94	1.000000	9738338	0.003254
311141030	1354685	68756	10000.000000	31697	25	1.000000	31373	122	1.000000	9733498	0.003573
311129464	1356788	69429	10000.000000	31721	25	1.000000	31322	110	1.000000	9728544	0.004139
311100106	1365939	69220	10000.000000	31720	34	1.000000	31502	83	1.000000	9723709	0.003476
311059764	1364406	69393	10000.000000	31588	24	1.000000	31543	69	1.000000	9718935	0.003340
311102743	1356979	69010	10000.000000	31616	46	1.000000	31339	76	1.000000	9714135	0.005496
311097642	1365445	69987	10000.000000	31620	29	1.000000	31459	113	1.000000	9709224	0.003842
311039649	1368207	70091	10000.000000	31799	57	1.000000	31475	105	1.000000	9704393	0.002671
311108854	1362042	69272	10000.000000	31757	45	1.000000	31614	99	1.000000	9699551	0.000639
311120458	1359661	69514	10000.000000	31745	57	1.000000	31435	101	1.000000	9694575	0.000198
311112636	1357502	69671	10000.000000	31693	62	1.000000	31357	78	1.000000	9689672	-0.000151
311149134	1354132	69520	10000.000000	31935	39	1.000000	31372	105	1.000000	9684759	-0.000557
311121665	1360658	69037	10000.000000	31689	38	1.000000	31378	91	1.000000	9679919	0.000131
311081498	1362657	69915	10000.000000	31782	36	1.000000	31425	91	1.000000	9675232	0.000100
311061929	1367690	69850	10000.000000	31476	47	1.000000	31565	105	1.000000	9670361	0.000219
311059170	1371463	69976	10000.000000	31649	45	1.000000	31394	126	1.000000	9665513	-0.000476
311126419	1354187	68999	10000.000000	31582	34	1.000000	31276	85	1.000000	9660536	-0.000337
311140628	1357025	69674	10000.000000	31884	43	1.000000	31539	80	1.000000	9655640	-0.000927
311134848	1358443	69409	10000.000000	31737	52	1.000000	31431	74	1.000000	9650615	-0.000979
311107292	1368703	70101	10000.000000	31746	55	1.000000	31182	68	1.000000	9645807	-0.001379
311039102	1372273	70144	10000.000000	31603	43	1.000000	31312	96	1.000000	9640964	-0.001423
311063724	1368334	70133	10000.000000	31807	43	1.000000	31473	79	1.000000	9636216	-0.001543
311090664	1362168	69169	10000.000000	31757	56	1.000000	31439	93	1.000000	9631254	-0.001622
311127669	1363984	69884	10000.000000	31542	61	1.000000	31369	90	1.000000	9626542	-0.001561
311118067	1360173	69008	10000.000000	31539	41	1.000000	31293	94	1.000000	9621799	-0.001900
311106215	1362081	69641	10000.000000	31726	36	1.000000	31445	81	1.000000	9617030	-0.001538
311166411	1352299	68875	10000.000000	31681	57	1.000000	31526	74	1.000000	9612180	-0.002067
311129573	1358752	69240	10000.000000	31949	31	1.000000	31455	88	1.000000	9607437	-0.001839
311101095	1355702	70105	10000.000000	31924	40	1.000000	31291	98	1.000000	9602593	-0.001276
311170255	1352663	68913	10000.000000	31706	38	1.000000	31357	73	1.000000	9597835	-0.001126
311129568	1357047	69467	10000.000000	31679	56	1.000000	31487	72	1.000000	9593042	-0.001072
311087585	1360742	69670	10000.000000	31851	42	1.000000	31576	58	1.000000	9588195	-0.001308
311137783	1349536	69002	10000.000000	31779	49	1.000000	31374	107	1.000000	9583403	-0.000968
311133364	1353842	69306	10000.000000	31777	48	1.000000	31228	116	1.000000	9578590	-0.000870
311138882	1359840	69267	10000.000000	31849	41	1.000000	31298	76	1.000000	9573825	-0.000767
311121822	1360077	69507	10000.000000	31735	55	1.000000	31740	78	1.000000	9569232	-0.000512
311134136	1369980	69682	10000.000000	31721	39	1.000000	31547	90	1.000000	9564503	-0.000495
311070451	1365237	69820	10000.000000	31737	41	1.000000	31501	91	1.000000	9559690	0.000289
311072704	1365249	69436	10000.000000	31587	34	1.000000	31126	102	1.000000	9554887	0.000438
311070256	1364145	69534	10000.000000	31629	58	1.000000	31459	74	1.000000	9550127	0.000324
311035845	1373174	70404	10000.000000	31717	35	1.000000	31426	100	1.000000	9545484	0.000526
311067773	1363242	69509	10000.000000	31679	29	1.000000	31217	93	1.000000	9540743	0.000590
311101037	1364158	69532	10000.000000	31751	39	1.000000	31405	118	1.000000	9536089	0.000077
311083738	1370345	70045	10000.000000	31781	44	1.000000	31443	83	1.000000	9531183	-0.000058
311092390	1358267	69203	10000.000000	31724	43	1.000000	31599	85	1.000000	9526432	0.000460
311123026	1353627	69548	10000.000000	31722	40	1.000000	31479	76	1.000000	9521690	0.000285
311138142	1353642	69264	10000.000000	31774	45	1.000000	31535	132	1.000000	9516831	0.000606
npatches	nstrain	runtime	dt	init_x	init_y	init_y_blood	init_z	init_S	beta0	beta1	beta2	beta3	mean_beta	B	d	delta	delta_blood	b[0]	mut	m	CTL	c	g	epsilon	k	het	lambda	rho	omega	x_max	patch.dyna	DELTA	A	VA
10000	1	100.000000	0.001000	21900	9499	5000000	0.001000	10000000	16.270369	6.750521	8.918095	12.243783	12	800000000	0.010000	1.000000	1.000000	80000	0.000050	0.004800	1	0.001000	1.000000	2.500000	14.000000	0.500000	0.000000	0.000000	0.000000	31872	0	10.000000	7.000000	1.000000
sus	inf	inf_blood	z	x[0]	y[0][0]	z[0]	x[1]	y[1][0]	z[1]	S[0]	synchrony
219000000	94990000	5000000	10.000000	21900	9499	0.001000	21900	9499	0.001000	10000000	0.000000
293536008	708562	38156	10000.000000	28104	139	1.000000	30438	19	1.000000	9995027	0.000000
314895878	283900	14642	9971.414922	31173	63	1.000000	31718	4	1.000000	9990100	0.000000
317006792	249578	12850	9908.215289	31512	29	1.000000	32010	5	0.998926	9985091	0.000000
317231061	244534	12504	9900.095613	31960	36	1.000000	31952	4	0.996424	9979986	0.000000
317237239	249163	12679	9900.243004	31602	23	1.000000	31938	2	0.986812	9975029	0.000000
317264059	241291	12334	9895.340714	31654	8	1.000000	31862	6	0.779287	9969948	0.000000
317271126	245492	12444	9896.705321	31667	72	1.000000	31749	3	0.999716	9965013	0.000000
317245894	246337	12737	9899.034920	31509	20	1.000000	32053	5	0.958689	9960098	0.000000
317228580	248345	12590	9907.845166	31490	44	1.000000	31724	2	0.914187	9955035	0.000000
317219716	252938	13013	9912.632340	31679	19	1.000000	31904	7	0.999888	9950066	0.000000
317244411	252215	12818	9909.491483	31909	14	1.000000	31732	5	0.979783	9945116	0.000000
317209520	252527	12742	9913.472200	31656	70	1.000000	32090	7	0.999984	9940055	0.000000
317217239	258647	13074	9919.299680	31758	24	1.000000	31921	4	0.950137	9934970	0.000000
317224973	250546	12891	9914.122031	31639	28	1.000000	31850	9	0.998164	9929877	0.000000
317225193	249509	12726	9904.017657	31483	38	1.000000	32007	1	0.967339	9924822	0.000000
317242712	250008	12890	9907.362257	31290	77	1.000000	31950	1	0.739357	9919802	0.000000
317256109	242656	12430	9898.290145	31433	48	1.000000	31926	9	0.989651	9914824	0.000000
317290038	243338	12203	9893.292458	31622	42	1.000000	31561	7	0.998095	9909960	0.000000
317264445	246142	12544	9898.447796	31824	32	1.000000	31895	5	0.882185	9904934	0.000000
317253218	245825	12536	9903.824659	31446	71	1.000000	32237	6	0.926421	9899997	0.000000
317243210	249737	12876	9905.263969	31699	62	1.000000	31970	6	0.999478	9894946	0.000000
317213263	253978	12951	9908.650783	31730	32	1.000000	32019	6	0.995919	9889903	0.000000
317249029	248293	12525	9913.071780	31490	69	1.000000	31613	6	0.966068	9884970	0.000000
317266827	245743	12541	9899.643866	31581	29	1.000000	31736	3	0.992022	9879957	0.000000
317243957	246291	12489	9898.302130	31478	29	1.000000	31904	16	0.966634	9875023	0.000000
317257504	246463	12576	9904.561704	31480	57	1.000000	31754	15	0.999992	9870209	0.000000
317258943	244448	12464	9900.691855	31584	42	1.000000	32113	3	0.970259	9865267	0.000000
317262773	243008	12555	9897.661764	31671	30	1.000000	31748	10	0.934566	9860284	0.000000
317218759	250259	12436	9904.385418	31580	25	1.000000	31787	8	0.999347	9855375	0.000000
317230277	248858	12839	9904.386588	31523	13	1.000000	31756	4	0.994114	9850559	0.000000
317275831	241807	12337	9900.547045	31612	62	1.000000	31794	5	0.926375	9845586	0.000000
317293715	246438	12413	9896.845358	31559	34	1.000000	31837	7	0.986987	9840589	0.000000
317248862	247737	12633	9901.813191	31512	35	1.000000	31933	6	0.992426	9835707	0.000000
317268937	247613	12628	9904.138723	31757	47	1.000000	31746	6	0.950516	9830831	0.000000
317260957	244272	12260	9898.225483	31438	71	1.000000	31828	7	0.999675	9825891	0.000000
317291097	237699	12244	9889.846415	31560	11	1.000000	31733	6	0.877224	9820872	0.000000
317334153	234412	12023	9877.920607	31790	40	1.000000	31839	6	0.998560	9815941	0.000000
317334623	233347	11882	9877.042122	31474	53	1.000000	31976	5	0.857642	9811096	0.000000
317325681	236697	12318	9882.150781	31543	45	1.000000	32003	8	0.999938	9806192	0.000000
317296577	239851	12194	9887.956594	31656	47	1.000000	31990	6	0.932086	9801229	-1.#IND00
317263416	244987	12264	9901.621793	31411	99	1.000000	32145	2	0.987567	9796415	-1.#IND00
317231542	248786	12665	9898.653057	31351	27	1.000000	31954	3	0.959764	9791452	-1.#IND00
317213839	250115	12768	9910.356625	31588	29	1.000000	31886	3	0.999967	9786644	0.014498
317252208	247700	12542	9904.297597	31710	35	1.000000	31722	4	1.000000	9781763	0.009685
317259133	242892	12315	9899.862074	31592	19	1.000000	31727	5	0.999273	9776841	0.004752
317289985	238844	11970	9889.414039	31443	23	1.000000	31808	5	0.981612	9771968	0.008883
317315954	237568	12152	9881.230855	31579	45	1.000000	31923	2	0.975119	9767009	0.006612
317315669	235817	11830	9883.037825	31524	20	1.000000	31844	5	0.981634	9762260	0.010083
317277396	238602	12206	9886.770740	31657	42	1.000000	31898	3	0.980380	9757418	0.010504
317283178	243799	12529	9894.763291	31726	16	1.000000	31917	6	0.996205	9752432	0.009574
317245633	244258	12630	9898.190272	31849	41	1.000000	31956	3	0.998207	9747527	0.009114
317267493	245512	12313	9892.220458	31461	25	1.000000	31788	6	0.999990	9742566	0.010569
317261763	245401	12360	9899.271257	31732	49	1.000000	32072	9	0.987891	9737770	0.010168
317266636	247409	12543	9901.827495	31274	108	1.000000	32008	6	0.992196	9732987	0.008040
317230969	251661	12745	9905.906112	31778	12	1.000000	31789	14	0.912344	9728094	0.007942
317222186	247479	12857	9902.365381	31806	33	1.000000	31800	4	0.999967	9723203	0.003379
317239218	247389	12623	9898.649828	31570	64	1.000000	31998	5	0.810390	9718363	0.005795
317272617	243059	12508	9894.088363	31596	29	1.000000	31963	5	0.999668	9713408	0.005735
317267884	243515	12408	9894.944077	31590	52	1.000000	31826	8	1.000000	9708444	0.006524
317271928	242467	12364	9896.550386	31408	96	1.000000	31738	8	1.000000	9703562	0.006968
317266069	242233	12256	9895.102149	31250	50	1.000000	31900	5	0.994727	9698637	0.006575
317273896	240595	12226	9895.399118	31557	10	1.000000	31829	4	0.992191	9693865	0.006054
317310574	239650	12390	9883.765361	31911	41	1.000000	32039	7	0.953307	9689065	0.006522
317296902	240364	12223	9893.077793	31356	48	1.000000	31901	5	0.982333	9684298	0.006228
317282621	240332	12354	9893.443166	31416	99	1.000000	31812	4	0.989369	9679373	0.006188
317297237	236549	11982	9889.753535	31470	66	1.000000	31789	3	0.958682	9674428	0.005933
317299763	239312	12080	9891.690229	31749	31	1.000000	31726	2	0.995859	9669450	0.006014
317288648	240750	12153	9892.298895	31649	46	1.000000	31882	7	0.999996	9664666	0.007485
317261894	244535	12481	9904.694254	31661	41	1.000000	32120	5	0.919739	9659817	0.006869
317247266	245752	12260	9897.819101	31500	48	1.000000	31887	6	0.992979	9654910	0.006442
317286241	243535	12475	9893.233397	31815	42	1.000000	31771	6	0.999996	9650090	0.006178
317251745	244099	12409	9897.665472	31817	22	1.000000	31598	1	0.886483	9645186	0.005992
317254684	244488	12310	9898.335140	31721	18	1.000000	31810	4	0.999837	9640480	0.005582
317248684	246294	12554	9904.043793	31384	61	1.000000	31935	8	0.981752	9635686	0.005356
317271571	243451	12422	9898.108890	31586	46	1.000000	31763	2	0.999772	9630930	0.005554
317253507	246816	12604	9901.808260	31791	29	1.000000	31949	7	0.999915	9626038	0.005326
317234098	246103	12473	9896.092429	31574	8	1.000000	31621	7	0.870373	9621294	0.006161
317232302	248079	12557	9908.947638	31624	39	1.000000	31813	5	0.998568	9616444	0.007062
317244124	245941	12428	9903.258921	31795	23	1.000000	31617	6	0.893848	9611618	0.007007
317230065	246107	12503	9900.964002	31817	41	1.000000	32126	11	0.996934	9606780	0.005891
317229167	247104	12612	9903.950478	31974	37	1.000000	31795	8	0.999998	9601940	0.004546
317279316	242864	12249	9896.346520	31746	48	1.000000	31836	17	1.000000	9597159	0.004610
317291484	243010	12632	9894.203159	31650	63	1.000000	31959	4	0.993082	9592227	0.003879
317274509	244607	12264	9899.905600	31405	65	1.000000	32004	7	0.931306	9587496	0.003693
317293321	240625	12439	9893.727172	31194	104	1.000000	31765	6	0.993718	9582715	0.004286
317286322	237672	12113	9889.105176	31428	35	1.000000	31721	5	0.999993	9577775	0.004592
317314032	237812	12183	9885.386815	31529	10	1.000000	31751	6	1.000000	9573001	0.004215
317315619	236716	11944	9880.068152	31642	25	1.000000	31987	5	0.998732	9568268	0.003963
317303541	236095	12104	9880.670017	31453	41	1.000000	31875	14	0.996044	9563312	0.003780
317295429	238899	11988	9882.461563	31459	37	1.000000	31710	12	0.999999	9558648	0.003737
317315243	235778	12207	9886.588416	31355	49	1.000000	31926	7	0.990631	9553951	0.003335
317298969	239642	12267	9883.477918	31791	24	1.000000	31860	6	0.999976	9549324	0.003539
317274943	241942	12193	9890.597622	31647	5	1.000000	31699	5	1.000000	9544500	0.003400
317267285	239849	12056	9892.926716	31789	15	1.000000	32010	6	1.000000	9539557	0.003006
317272924	239765	12396	9900.063512	31827	85	1.000000	32004	5	0.961812	9534761	0.003018
317292736	243430	12353	9892.649062	31584	50	1.000000	31955	4	0.997450	9530089	0.003563
317215588	249718	12813	9902.744124	31554	65	1.000000	32105	4	0.998691	9525206	0.003501
317217298	247943	12717	9913.096499	31639	72	1.000000	31812	9	0.941879	9520295	0.003296
317238459	248744	12664	9906.944369	31449	42	1.000000	31810	4	0.998573	9515454	0.002573
npatches	nstrain	runtime	dt	init_x	init_y	init_y_blood	init_z	init_S	beta0	beta1	beta2	beta3	mean_beta	B	d	delta	delta_blood	b[0]	mut	m	CTL	c	g	epsilon	k	het	lambda	rho	omega	x_max	patch.dyna	DELTA	A	VA
10000	1	100.000000	0.001000	21900	9499	5000000	0.001000	10000000	17.790962	15.441561	13.558803	9.940299	12	800000000	0.010000	1.000000	1.000000	80000	0.000050	0.004800	1	0.001000	1.000000	2.500000	15.000000	0.500000	0.000000	0.000000	0.000000	31872	0	10.000000	7.000000	1.000000
sus	inf	inf_blood	z	x[0]	y[0][0]	z[0]	x[1]	y[1][0]	z[1]	S[0]	synchrony
219000000	94990000	5000000	10.000000	21900	9499	0.001000	21900	9499	0.001000	10000000	0.000000
296675622	358642	19509	9999.633840	28174	93	1.000000	29179	59	1.000000	9994965	0.000000
316310484	78400	4057	8702.764930	31512	57	1.000000	31597	3	0.769232	9989947	0.000000
318223737	57778	2856	7447.229227	31648	0	0.877402	31805	17	0.982711	9984942	0.000000
318388189	55962	2878	7402.010737	31911	20	0.999993	31878	1	0.867089	9979940	0.000000
318452422	53850	2750	7266.246203	31831	28	1.000000	31843	10	0.992395	9974926	0.000000
318404244	55489	2834	7339.769566	31814	0	0.570875	31927	3	0.965712	9969862	0.000000
318419099	54440	2757	7247.261497	31530	25	0.980775	31690	7	0.959626	9965001	0.000000
318424364	54203	2696	7251.688235	31784	14	0.991082	31782	0	0.588359	9959993	0.000000
318409240	55684	2945	7360.882648	31955	7	0.944710	31873	1	0.669924	9954964	0.000000
318416917	55176	2848	7264.552757	32041	7	0.999999	31899	3	0.518863	9949911	0.000000
318431756	54519	2754	7344.574822	31935	13	0.998733	32079	7	0.956159	9944965	0.000000
318416257	53417	2693	7273.292019	31973	29	1.000000	31862	1	0.990167	9939935	0.000000
318398184	56773	2952	7381.512417	31859	23	1.000000	31676	9	0.508187	9934995	0.000000
318438414	54174	2733	7289.265807	31609	32	1.000000	31888	3	0.991413	9930051	0.000000
318428364	53575	2758	7239.440405	31584	23	1.000000	31858	0	0.317501	9925082	0.000000
318435642	55536	2837	7372.926920	31715	8	1.000000	31921	2	0.999893	9920202	0.000000
318407000	55516	2887	7308.513117	31665	10	0.999943	31913	4	0.879997	9915201	0.000000
318417551	54566	2747	7257.445339	31362	38	1.000000	32183	3	0.946429	9910275	0.000000
318394392	53261	2714	7275.904534	31831	29	1.000000	31995	17	0.999984	9905347	0.000000
318409040	56983	2878	7358.172582	31899	28	1.000000	31525	8	1.000000	9900350	0.000000
318412728	55881	2919	7321.687786	31810	17	1.000000	31774	24	0.965408	9895420	0.000000
318410769	54617	2742	7346.310869	31632	23	1.000000	31775	0	0.876509	9890442	0.000000
318405920	56166	2853	7327.991483	31709	8	0.701815	31869	14	0.996629	9885578	0.000000
318417733	53998	2775	7304.919822	31886	3	0.974466	31708	15	0.932656	9880590	0.000000
318420006	54733	2744	7339.465789	31847	2	0.740849	31987	3	0.979902	9875639	0.000000
318409732	54685	2861	7321.269569	31642	21	1.000000	31772	2	0.737279	9870669	0.000000
318411385	54399	2759	7291.863723	31671	10	1.000000	31936	9	0.765248	9865759	0.000000
318451536	54524	2809	7262.061190	31847	5	1.000000	32074	7	0.715235	9860816	0.000000
318406830	54838	2825	7311.689386	31874	3	0.767934	31973	17	0.999948	9855803	0.000000
318420377	55661	2806	7314.968170	31764	7	0.969345	31704	10	0.960033	9850962	0.000000
318435516	53703	2709	7279.105516	31850	0	0.999999	31806	18	1.000000	9846089	0.000000
318425621	55305	2948	7345.721536	31778	16	0.996117	32049	1	0.576312	9841181	0.000000
318427260	54208	2734	7290.680381	31617	6	0.892441	31924	5	0.885022	9836380	0.000000
318420746	55148	2761	7343.341647	31771	5	0.996187	31819	4	0.961002	9831472	0.000000
318417586	53813	2747	7227.133854	31738	35	1.000000	31573	7	0.987639	9826620	0.000000
318422203	54111	2734	7284.997026	31620	14	1.000000	31802	8	0.998157	9821684	0.000000
318411567	54956	2767	7324.724120	31533	36	1.000000	31604	8	0.982728	9816705	0.000000
318427468	54470	2901	7324.268571	31600	57	1.000000	31926	26	0.999999	9811818	0.000000
318391855	55340	2840	7235.037383	31344	40	1.000000	31776	27	1.000000	9806864	0.000000
318431935	54688	2801	7310.660819	31652	13	1.000000	32017	3	0.915113	9802024	-1.#IND00
318435175	52853	2668	7222.806084	31611	0	0.326922	32123	1	0.691253	9797056	-1.#IND00
318439579	54541	2719	7327.223460	31771	48	1.000000	32002	4	0.992816	9792086	-1.#IND00
318414676	54076	2838	7273.948759	31482	52	1.000000	31942	5	0.998148	9787171	-1.#IND00
318442362	54845	2755	7312.520663	31905	15	1.000000	31897	14	0.791296	9782245	0.010932
318419462	55342	2811	7325.334394	31760	13	1.000000	31967	5	0.988953	9777295	0.008743
318394944	56775	2895	7386.693883	31527	5	1.000000	31798	13	0.991219	9772403	0.005879
318410707	53152	2680	7262.940513	31981	4	0.613948	31687	16	1.000000	9767649	-0.003026
318414103	55226	2819	7370.418375	31847	7	0.935969	31742	11	1.000000	9762717	-0.001743
318384062	55444	2909	7329.657092	31818	12	0.999550	31886	8	0.821537	9757760	-0.000819
318409491	54515	2851	7300.628518	31771	14	1.000000	31833	18	0.999998	9753046	0.000946
318432505	54534	2759	7297.624275	31922	6	0.950240	31839	8	1.000000	9748181	0.001812
318401740	53651	2817	7261.406591	31762	27	1.000000	31999	1	0.806461	9743306	0.006245
318438850	54882	2760	7299.704100	31567	12	1.000000	31924	12	0.608006	9738473	0.005680
318425228	53322	2789	7240.705829	31584	8	0.973182	31922	3	0.999985	9733500	0.004924
318425280	54775	2814	7350.090002	31655	12	0.571578	31670	10	0.954975	9728714	0.004140
318397321	56085	2893	7372.586520	31545	40	1.000000	31844	5	0.607282	9723810	0.004560
318406864	54257	2747	7302.561734	31845	14	0.980619	31634	0	0.798157	9718970	0.005148
318432291	54458	2690	7304.842632	31964	13	1.000000	31701	14	0.998389	9714060	0.003908
318425084	54289	2873	7287.588317	31657	16	0.989977	31596	7	0.993419	9709219	0.002972
318418099	56055	2829	7321.399741	31912	33	1.000000	31802	11	0.999999	9704392	0.001447
318447780	54483	2711	7309.023403	31833	7	1.000000	31853	8	0.801428	9699513	0.000649
318413846	56476	2936	7338.926581	31813	7	0.867824	32017	2	0.693165	9694620	0.000127
318411714	53953	2745	7235.552146	31673	36	1.000000	32178	10	0.965303	9689807	-0.000945
318416454	53413	2801	7264.050494	31821	28	1.000000	31803	2	0.424787	9684842	-0.001898
318434439	53775	2758	7274.812131	31483	18	1.000000	31769	8	0.970094	9680061	-0.002974
318438527	54893	2815	7264.213191	31735	15	1.000000	32139	3	0.958652	9675219	-0.001361
318404168	55794	2871	7358.787354	31799	9	0.856141	31861	11	0.972166	9670429	-0.001372
318426408	55978	2838	7362.845209	32047	10	0.995965	31930	5	0.999998	9665653	-0.001253
318417539	53976	2803	7308.700902	31559	41	1.000000	31888	0	0.653521	9660875	-0.003027
318428560	54567	2684	7281.684538	31614	28	1.000000	31864	2	0.989734	9656198	-0.002977
318442755	54751	2847	7396.350735	31402	42	1.000000	31853	7	0.516060	9651349	-0.002788
318420901	55896	2869	7294.455058	31376	31	1.000000	31770	5	0.997095	9646565	-0.002152
318445130	54456	2696	7292.822527	31709	3	0.866269	31765	30	0.983841	9641679	-0.001815
318429619	53458	2742	7302.988679	31738	5	0.998001	31955	1	0.980242	9636838	-0.001184
318432421	54888	2778	7285.661532	31773	6	1.000000	31900	6	0.996069	9631963	-0.001230
318412892	53512	2732	7292.120689	31957	9	0.997547	31805	16	0.999999	9627099	-0.000832
318425366	55768	2842	7316.042368	31715	6	0.773311	31718	1	0.606522	9622218	-0.000052
318422785	55224	2820	7259.902635	31785	28	0.999999	31963	2	0.535953	9617439	0.000237
318439532	55147	2777	7312.973562	31741	6	1.000000	31732	11	0.997620	9612738	0.000524
318432414	54702	2891	7348.758504	32104	16	0.988132	32035	6	0.995008	9607851	0.000427
318427107	54499	2778	7359.861004	31771	4	0.713743	31886	31	0.999810	9602952	0.001144
318440014	54148	2798	7273.790833	31903	7	0.903870	31673	18	1.000000	9598237	0.001979
318420877	54133	2720	7246.530553	31841	16	1.000000	31821	2	0.846343	9593335	0.002036
318412979	55769	2815	7364.496028	31782	20	0.803751	31751	1	0.778396	9588553	0.001919
318433462	53279	2727	7262.596264	32030	0	0.927836	31700	4	0.799010	9583812	0.000996
318415353	54845	2763	7304.344084	31833	19	0.999251	31806	8	0.975715	9579114	0.000945
318411967	54804	2831	7332.190564	31883	0	0.434395	31730	11	0.954105	9574381	0.001258
318412637	55657	2763	7376.297697	31790	29	1.000000	32016	5	0.987618	9569542	0.002004
318413664	55150	2765	7269.652979	31835	33	1.000000	31851	1	0.718080	9564687	0.001806
318422909	53034	2713	7255.244055	31772	21	1.000000	31898	4	0.999002	9559927	0.001776
318406768	55559	2748	7366.942349	31663	13	1.000000	31836	4	0.998148	9555069	0.001810
318416753	54352	2920	7295.285337	32056	12	0.982475	31740	0	0.773090	9550246	0.002015
318408445	55347	2818	7302.347057	31765	3	0.985556	31948	10	0.997712	9545536	0.001950
318422160	54834	2957	7345.513810	31902	20	0.999933	31953	3	0.512049	9540700	0.001270
318418035	54598	2861	7293.189582	31656	28	1.000000	31590	7	1.000000	9536055	0.001096
318433734	54488	2820	7331.628587	32006	0	0.931323	31961	4	0.670693	9531187	0.001445
318425451	54013	2794	7268.880498	31741	12	0.998992	31986	2	0.828839	9526453	0.001530
318429588	54363	2818	7279.692392	31828	18	0.999863	31940	5	0.945714	9521595	0.001607
318428870	53268	2666	7272.718505	31505	21	1.000000	31889	0	0.741964	9516768	0.002146
npatches	nstrain	runtime	dt	init_x	init_y	init_y_blood	init_z	init_S	beta0	beta1	beta2	beta3	mean_beta	B	d	delta	delta_blood	b[0]	mut	m	CTL	c	g	epsilon	k	het	lambda	rho	omega	x_max	patch.dyna	DELTA	A	VA
10000	1	100.000000	0.001000	21900	9499	5000000	0.001000	10000000	15.971515	10.173196	13.697267	8.016613	12	800000000	0.010000	1.000000	1.000000	80000	0.000050	0.004800	1	0.001000	1.000000	2.500000	16.000000	0.500000	0.000000	0.000000	0.000000	31872	0	10.000000	7.000000	1.000000
sus	inf	inf_blood	z	x[0]	y[0][0]	z[0]	x[1]	y[1][0]	z[1]	S[0]	synchrony
219000000	94990000	5000000	10.000000	21900	9499	0.001000	21900	9499	0.001000	10000000	0.000000
299086016	167673	9193	9969.805513	29122	49	1.000000	30192	8	1.000000	9995171	0.000000
316931355	29262	1521	5962.097926	31483	2	0.763367	31715	0	0.341298	9990097	0.000000
318345202	48634	2477	6627.758925	31867	2	0.546627	31973	1	0.779314	9985038	0.000000
318506022	38235	1948	6320.704572	31853	2	0.908732	31950	0	0.316045	9980091	0.000000
318490208	41260	2185	6407.604827	31784	1	0.611274	31718	8	0.917907	9975131	0.000000
318512588	42058	2161	6408.448245	31968	8	0.993560	32030	8	0.570700	9970127	0.000000
318505338	40543	2082	6357.591071	31705	2	0.529180	31888	4	0.369500	9965154	0.000000
318500530	42056	2219	6407.243016	31698	10	0.999537	32024	0	0.466941	9960220	0.000000
318515121	40935	2043	6327.081263	31866	0	0.290663	32001	0	0.175642	9955152	0.000000
318525085	40371	2071	6397.645887	32004	0	0.683000	31597	0	0.694970	9950100	0.000000
318518838	42382	2145	6406.786985	31895	10	0.895042	31803	3	0.093192	9945194	0.000000
318481642	41570	2145	6402.930874	31628	3	0.371935	31888	1	0.573420	9940147	0.000000
318499517	41605	2170	6424.998603	31810	4	0.894706	31716	8	0.292388	9935204	0.000000
318509738	40843	2121	6360.479282	32006	2	0.725612	31842	4	0.312502	9930221	0.000000
318503885	41740	2178	6444.188633	31756	6	0.997457	32042	0	0.221645	9925147	0.000000
318497903	41429	2104	6403.445106	31938	0	0.246581	31834	1	0.514181	9920305	0.000000
318500083	40375	2111	6401.725021	31648	10	0.999998	31637	0	0.796158	9915332	0.000000
318519147	41145	2070	6372.513897	31688	11	0.892412	31934	2	0.579834	9910300	0.000000
318507258	40918	2166	6409.425298	31918	6	0.927511	32024	3	0.557693	9905271	0.000000
318523032	40898	2127	6369.845058	31794	10	0.959888	31987	3	0.503631	9900377	0.000000
318513080	39297	2052	6365.542539	31935	6	0.835551	31830	1	0.510807	9895321	0.000000
318494970	42276	2075	6381.116658	31959	0	0.486421	31888	7	0.992060	9890420	0.000000
318510497	41220	2202	6406.637159	31806	1	0.860982	32099	0	0.173765	9885412	0.000000
318534894	41105	2050	6375.685374	31883	3	0.451681	31889	0	0.540418	9880426	0.000000
318501144	41894	2125	6436.269790	32059	0	0.521797	31805	0	0.202678	9875593	0.000000
318518704	40898	1999	6298.814589	31737	2	0.957884	31941	2	0.971662	9870675	0.000000
318500640	40381	2020	6418.865099	31913	2	0.952253	31807	10	0.896147	9865723	0.000000
318500263	42669	2083	6396.452416	32314	3	0.402378	31766	2	0.632981	9860912	0.000000
318477135	40842	2066	6448.664287	31918	6	0.964022	31783	1	0.745954	9855969	0.000000
318518592	41768	2106	6374.672101	31743	0	0.457435	31715	2	0.365441	9850994	0.000000
318498448	39936	1997	6396.538169	31891	2	0.647031	31894	3	0.888659	9846117	0.000000
318493032	42616	2221	6409.309359	31875	10	0.999844	31717	4	0.919095	9841323	0.000000
318503611	41318	2049	6382.004862	31899	18	0.998470	32071	3	0.549338	9836333	0.000000
318488368	40874	2144	6392.179869	31539	2	0.252416	32062	9	0.752343	9831300	0.000000
318515481	41037	2213	6389.621214	31827	5	0.712113	32044	0	0.270181	9826353	0.000000
318490927	41289	2000	6385.251095	31843	0	0.700199	31931	4	0.992466	9821441	0.000000
318513005	40749	2138	6368.184937	31826	0	0.957997	31940	2	0.298865	9816604	0.000000
318492232	41895	2144	6400.878887	31785	17	0.999209	31876	2	0.845653	9811733	0.000000
318488180	40268	1985	6428.484563	31628	10	1.000000	31899	2	0.347410	9806770	0.000000
318516582	42023	2147	6405.973395	31731	15	0.614937	31875	4	0.920555	9801863	-1.#IND00
318498407	42013	2153	6457.381637	32003	2	0.796718	31772	4	0.480211	9796899	-1.#IND00
318490507	41402	2145	6370.551447	31737	5	0.968322	31840	0	0.614892	9792129	-1.#IND00
318504927	41373	2082	6363.359224	31799	6	0.948654	31913	0	0.779961	9787234	-1.#IND00
318501176	40918	2077	6376.493207	31613	3	0.991491	31780	5	0.541053	9782385	-1.#IND00
318499795	42382	2160	6414.114987	31942	4	0.989784	31758	0	0.236368	9777604	-0.000600
318518088	39587	2037	6290.820592	31585	12	0.999997	31651	6	0.763156	9772859	-0.002577
318501925	41026	2034	6425.467790	31662	26	1.000000	32039	0	0.435208	9768056	-0.005464
318479756	40325	1997	6342.534939	31691	11	0.931677	32034	5	0.864474	9763239	-0.002104
318497453	41598	2121	6491.682785	31556	10	0.418687	31714	3	0.714688	9758461	-0.002279
318514945	40354	2047	6334.388911	31514	11	0.986352	31929	1	0.677512	9753581	-0.002916
318503174	42925	2249	6507.198008	31915	7	0.963977	31914	5	0.414643	9748731	-0.001059
318520163	39792	2105	6258.177123	31984	0	0.283419	31818	1	0.168454	9743748	-0.000000
318494794	42215	2100	6442.879625	31866	12	0.932433	31850	1	0.530769	9738736	-0.001960
318499700	39830	2054	6320.945398	31899	2	0.582961	31958	1	0.277292	9733905	-0.001688
318514229	41588	2144	6459.876777	31969	5	0.447763	31860	3	0.619501	9729064	-0.001556
318490103	40798	2105	6337.517004	31913	13	0.985283	31999	4	0.584305	9724124	-0.001808
318509986	42081	2150	6429.244964	31862	4	0.975912	32028	1	0.448832	9719180	-0.000571
318503397	41053	2141	6427.267308	31625	5	0.995746	31795	8	0.393840	9714306	-0.000400
318496142	41802	2090	6420.211627	31783	3	0.146580	31970	6	0.894463	9709477	-0.000344
318497118	40349	2076	6301.076883	31711	20	0.999684	31804	0	0.848911	9704663	0.000350
318470937	42452	2182	6492.818414	31761	22	1.000000	31877	1	0.162610	9699748	0.000854
318504637	40150	2120	6315.399271	31796	6	0.958723	31886	5	0.416260	9694866	0.001159
318488181	42086	2150	6446.556676	31729	21	0.999995	31812	0	0.852288	9690070	0.001916
318484335	41032	2103	6347.019716	31923	3	0.325742	31780	0	0.509557	9685176	0.004149
318502696	40807	2122	6414.357421	31792	6	0.999998	32079	0	0.555965	9680224	0.004232
318502376	41182	2099	6345.539943	31905	3	0.632645	31972	0	0.423231	9675350	0.004020
318504832	40880	2045	6338.587932	32010	0	0.253658	31968	3	0.819974	9670417	0.001174
318491498	40198	2105	6394.785718	31844	20	0.999951	31646	7	0.575069	9665754	0.002009
318513738	42254	2101	6451.983125	31840	3	0.755538	31980	6	0.596768	9661167	0.001918
318483136	41187	2119	6373.328341	31956	1	0.097499	31966	1	0.907461	9656228	0.001595
318507821	40819	2161	6393.569865	31565	20	0.999998	31962	0	0.469804	9651520	0.001529
318509949	41252	2100	6392.164975	31687	5	1.000000	31545	3	0.980884	9646644	0.001286
318489375	41100	2112	6435.877215	31825	24	0.990856	31914	2	0.507496	9641850	0.001341
318489264	42358	2118	6408.143799	31812	6	0.909459	32025	1	0.167032	9637141	0.000451
318505801	41252	2063	6450.168634	31779	10	0.941340	31730	1	0.415847	9632392	0.000530
318539156	40965	2079	6397.199415	31895	0	0.906113	31685	2	0.992784	9627640	-0.000099
318500492	40571	2051	6367.675611	31549	5	0.984479	31863	4	0.810950	9622846	-0.000885
318487731	41279	2169	6421.795682	31766	4	0.837915	31772	1	0.435475	9617994	-0.000429
318486910	41509	2080	6336.794974	31791	1	0.496659	31921	1	0.569448	9613132	-0.000150
318504633	41838	2145	6425.131818	32018	2	0.926705	32102	0	0.379562	9608270	-0.000212
318513362	41044	2085	6331.501007	32066	1	0.874347	31791	1	0.755503	9603594	-0.000702
318514596	42078	2147	6367.553127	31650	22	0.999844	31796	3	0.218996	9598869	-0.000610
318515919	41145	2115	6420.625449	32093	0	0.618403	31594	1	0.186052	9594139	-0.000467
318499881	41302	2045	6316.229681	32128	2	0.763845	31884	8	0.482437	9589284	-0.000534
318493215	42564	2276	6421.010295	31849	15	0.994421	31829	1	0.462934	9584566	-0.000689
318490856	39008	2024	6289.209182	31655	0	0.362743	32081	0	0.198515	9579845	-0.000503
318498503	41182	2111	6416.416161	31712	10	0.999859	31787	1	0.525362	9575077	-0.000282
318487635	41232	2109	6355.422895	31789	0	0.753517	31755	3	0.902146	9570368	-0.000308
318507263	41309	2122	6411.466001	32140	13	0.999325	32027	0	0.585941	9565528	-0.000385
318498892	42166	2088	6326.435183	31961	0	0.776877	31761	1	0.315288	9560801	0.000217
318509338	40608	2077	6425.247616	31730	3	0.928034	31830	5	0.944579	9556196	0.000175
318517531	41489	2117	6339.526840	31970	2	0.800945	31864	4	0.931132	9551390	0.000686
318496463	41052	2057	6343.234463	31824	15	0.685457	31859	7	0.398236	9546771	0.000404
318526029	40719	2035	6326.762369	31843	2	0.571821	31926	5	0.479688	9542027	0.000062
318519290	42498	2151	6484.669215	31887	6	0.748657	31890	3	0.948344	9537351	0.000775
318520912	40225	1970	6290.231267	31939	10	0.967572	31917	2	0.548714	9532564	0.000786
318502512	40406	2042	6345.645349	31648	5	0.880646	31922	1	0.678269	9527769	0.001410
318497785	41962	2052	6429.891359	31684	2	0.999988	31658	0	0.583479	9523128	0.001024
318501509	40760	2079	6373.202798	31952	5	0.210795	31901	0	0.504934	9518357	0.001835
npatches	nstrain	runtime	dt	init_x	init_y	init_y_blood	init_z	init_S	beta0	beta1	beta2	beta3	mean_beta	B	d	delta	delta_blood	b[0]	mut	m	CTL	c	g	epsilon	k	het	lambda	rho	omega	x_max	patch.dyna	DELTA	A	VA
10000	1	100.000000	0.001000	21900	9499	5000000	0.001000	10000000	14.098097	14.360205	11.326141	7.489286	12	800000000	0.010000	1.000000	1.000000	80000	0.000050	0.004800	1	0.001000	1.000000	2.500000	17.000000	0.500000	0.000000	0.000000	0.000000	31872	0	10.000000	7.000000	1.000000
sus	inf	inf_blood	z	x[0]	y[0][0]	z[0]	x[1]	y[1][0]	z[1]	S[0]	synchrony
219000000	94990000	5000000	10.000000	21900	9499	0.001000	21900	9499	0.001000	10000000	0.000000
300770385	78658	4358	9707.011236	29791	16	1.000000	29618	21	1.000000	9994857	0.000000
317139250	22588	1094	4075.146370	31651	3	0.497381	31563	5	0.992112	9989802	0.000000
318363946	44062	2254	7191.991340	31827	0	0.753996	31850	6	0.615174	9984930	0.000000
318559031	34629	1665	5146.672953	31823	4	0.884710	31912	13	0.918252	9980028	0.000000
318523516	36578	1818	6308.305330	31835	7	0.770008	31721	1	0.585847	9975048	0.000000
318543919	38172	1994	5650.639800	31849	1	0.204973	31964	8	0.978372	9970064	0.000000
318506750	34745	1759	6008.178924	31738	1	0.970287	31807	0	0.533598	9964966	0.000000
318518655	38185	1908	5801.246788	31765	0	0.190636	31789	0	0.494166	9960048	0.000000
318521944	34579	1764	5867.966786	31970	8	0.889994	31677	10	0.999257	9955071	0.000000
318541535	37672	1841	5874.365502	31839	0	0.461109	31797	0	0.599009	9950084	0.000000
318561526	34276	1821	5885.866172	31952	9	0.977485	31692	1	0.714756	9945169	0.000000
318534692	38033	1946	5811.238592	32017	8	0.645177	31777	16	0.872333	9940284	0.000000
318545656	35102	1799	5898.465586	31800	1	0.458668	31778	1	0.488270	9935301	0.000000
318532306	37776	1886	5845.655373	31872	4	0.992103	31616	4	0.609557	9930323	0.000000
318535259	34876	1847	5927.304591	32026	1	0.618391	31736	2	0.544901	9925309	0.000000
318525515	38139	1961	5868.676032	31892	0	0.538773	31758	9	0.569903	9920303	0.000000
318507224	36558	1837	5893.028287	31877	4	0.881388	31902	22	0.622862	9915291	0.000000
318532604	36908	1859	5850.798919	31984	3	0.856979	32050	11	0.987649	9910313	0.000000
318557826	35191	1836	5860.142252	31738	0	0.765148	31772	1	0.774143	9905316	0.000000
318552607	37583	1873	5931.596959	31538	1	0.827096	31986	4	0.900821	9900202	0.000000
318536828	35232	1756	5797.567111	31833	4	0.736571	32041	3	0.707916	9895244	0.000000
318542963	35044	1824	5926.669942	31851	2	0.788874	31799	9	0.831689	9890381	0.000000
318534290	36839	1797	5805.410214	31633	4	0.990554	31942	5	0.805325	9885380	0.000000
318518152	36156	1804	5903.070226	31683	9	0.826432	31781	4	0.477101	9880484	0.000000
318555423	37268	1883	5770.041858	31438	2	0.654602	31740	1	0.505065	9875528	0.000000
318518848	36855	1976	6001.999577	31746	17	0.993335	31799	13	0.985236	9870602	0.000000
318526612	36644	1862	5799.595616	31991	12	0.638596	31919	3	0.229680	9865649	0.000000
318526287	37653	1855	5945.421341	31925	2	0.819258	31844	1	0.590974	9860650	0.000000
318532158	35637	1798	5860.472723	31854	4	0.573657	31933	0	0.329306	9855817	0.000000
318534437	37765	1898	5957.726301	31702	3	0.830451	31838	1	0.807403	9850895	0.000000
318527014	34576	1728	5799.872943	31760	6	0.900686	31829	4	0.668955	9845919	0.000000
318521262	37574	1943	5932.959392	31804	1	0.591087	31785	1	0.249070	9841077	0.000000
318515162	36579	1851	5837.580310	32014	17	0.769102	31805	16	0.365591	9836195	0.000000
318528476	35133	1808	5829.820357	32149	3	0.425191	31699	7	0.996093	9831253	0.000000
318526231	36839	1887	5930.445821	31952	0	0.654215	31800	0	0.701984	9826308	0.000000
318536032	36276	1830	5864.190206	31764	10	0.978220	31876	0	0.503852	9821426	0.000000
318527602	37114	1890	5890.984266	31890	5	0.330028	32020	15	0.984819	9816355	0.000000
318535026	35352	1760	5834.308324	31672	1	0.520055	32091	2	0.884182	9811428	0.000000
318538118	36228	1780	5912.641373	31955	0	0.511516	31972	2	0.294115	9806423	0.000000
318525530	36971	1865	5862.196111	31689	0	0.228369	31910	6	0.051451	9801490	-1.#IND00
318516437	36672	1909	5814.862509	31807	1	0.827172	31868	0	0.722859	9796607	-1.#IND00
318525952	36437	1757	5957.977144	31852	9	0.833013	31965	3	0.919316	9791718	-1.#IND00
318533385	35878	1828	5783.709847	31721	0	0.544900	31910	6	0.835695	9786871	-0.002859
318535244	36211	1888	5927.620861	31690	1	0.511672	31815	5	0.649873	9782019	0.002051
318533477	37646	1887	5914.520235	31862	0	0.382485	31870	0	0.530559	9777175	0.002357
318548557	36722	1913	5856.954991	31861	2	0.540543	31840	4	0.887814	9772261	0.001978
318540311	35035	1771	5843.477681	31778	0	0.453393	31811	3	0.753469	9767405	-0.002423
318508065	36699	1858	5869.867213	31652	0	0.462789	31823	0	0.315304	9762467	-0.002924
318535280	36420	1828	5859.013718	31819	8	0.987417	32030	0	0.370611	9757525	-0.001443
318523969	36821	1816	5924.295042	31781	8	0.987802	31907	1	0.313030	9752560	-0.001356
318528240	35981	1829	5858.791244	31899	0	0.764914	31640	1	0.871396	9747747	-0.001565
318515514	36357	1802	5933.355351	31875	1	0.331946	31943	2	0.928727	9742775	-0.001040
318522812	37548	1824	5828.220086	31823	4	0.650514	31925	9	0.713460	9737904	-0.001284
318528073	34956	1842	5894.014318	31723	0	0.740064	31903	0	0.565157	9732972	-0.000099
318536721	36806	1879	5885.239843	31742	0	0.627043	32082	3	0.463586	9728081	-0.001988
318542902	36112	1904	5828.124432	31785	0	0.906726	31781	9	0.999835	9723318	-0.000783
318537005	36116	1800	5916.320865	31926	0	0.400671	31796	2	0.285423	9718470	-0.000261
318548258	36331	1825	5860.290512	31794	4	0.971762	31869	1	0.747505	9713617	0.002337
318537511	36528	1859	5826.508098	31836	5	0.539953	31973	0	0.962969	9708829	0.003674
318514100	35682	1827	5862.867004	31643	4	0.340467	31780	0	0.536707	9703967	0.003706
318523193	35669	1774	5822.402373	31968	1	0.737193	32029	1	0.607866	9699089	0.003505
318545688	35989	1835	5912.581455	31879	0	0.213303	31918	2	0.736322	9694260	0.003109
318531546	36016	1842	5892.857392	31796	2	0.749501	31708	12	0.808381	9689369	0.003746
318557163	36400	1875	5859.304890	31923	6	0.712504	31802	7	0.822268	9684613	0.003605
318517700	36031	1758	5890.664198	32079	0	0.075875	31801	0	0.924230	9679689	0.003620
318536316	37701	1921	5946.270545	32051	0	0.813898	31878	14	0.937340	9674844	0.003971
318542165	35501	1745	5776.129754	32049	1	0.143797	32002	12	0.858878	9669963	0.003685
318545803	37418	1913	5924.986977	32026	2	0.997466	31839	2	0.393273	9664957	0.003454
318536811	36032	1819	5878.092497	31886	2	0.789779	31870	9	0.591748	9660118	0.003474
318538660	36752	1915	5873.888370	31752	0	0.697894	31805	0	0.268802	9655264	0.002784
318537923	35021	1873	5899.301996	31973	3	0.851392	32040	2	0.493111	9650545	0.001231
318533581	38675	1961	5884.241522	31787	3	0.684715	31826	3	0.663341	9645729	0.001079
318532310	35205	1770	5871.867690	31713	0	0.873485	31730	6	0.891920	9640905	0.000295
318515730	36952	1873	5950.149471	31735	4	0.882430	31824	10	0.774964	9636170	0.000861
318530301	35991	1778	5742.732846	31766	13	0.761792	31922	6	0.465853	9631327	0.001310
318514802	36028	1881	5953.793856	31679	0	0.476557	31623	3	0.779791	9626338	0.001504
318512828	37820	1924	5828.050202	31573	2	0.522873	31858	0	0.468944	9621493	0.001139
318525040	34688	1820	5909.375150	31789	2	0.992660	31815	8	0.580705	9616636	0.000539
318502164	36920	1940	5898.304872	31988	1	0.827039	31718	2	0.738101	9611970	0.001219
318543892	36576	1862	5889.834792	31981	2	0.539764	31769	6	0.970699	9607017	0.001361
318533617	37002	1882	5849.486377	31882	1	0.389614	32091	10	0.901152	9602176	0.001257
318533098	35952	1897	5851.248714	31760	6	0.805869	32079	0	0.698990	9597370	0.001374
318524775	36411	1817	5875.472263	31922	2	0.367301	31793	3	0.814083	9592587	0.001217
318529422	37208	1927	5939.395245	31827	1	0.653606	31831	0	0.741965	9587791	0.001467
318525953	35857	1766	5834.185301	31716	1	0.205843	32004	0	0.519763	9582985	0.001426
318540386	38208	1854	5924.326075	31663	5	0.997451	32021	8	0.929258	9578151	0.001439
318528099	35202	1762	5772.783570	31929	8	0.820965	31937	0	0.550234	9573339	0.000954
318543822	36549	1851	5891.309481	32025	6	0.629443	31561	16	0.996363	9568608	0.000992
318528903	35709	1861	5830.354448	32011	1	0.444056	31924	1	0.673749	9563948	0.001016
318533708	36726	1935	5894.914619	32029	4	0.969036	31928	6	0.528173	9559179	0.000998
318540495	35355	1794	5823.365048	32078	7	0.465060	31690	8	0.881861	9554454	0.001114
318526882	37241	1874	5890.968997	31883	0	0.283382	31962	2	0.913576	9549719	0.001135
318538664	35358	1815	5769.108702	31773	10	0.709912	31716	0	0.656715	9544968	0.001111
318519588	37304	1870	5951.542811	31950	3	0.655543	31887	0	0.489972	9540133	0.001076
318535957	34967	1861	5773.263781	32055	6	0.989352	31928	0	0.878382	9535459	0.001487
318527366	37040	1865	5924.018551	31724	17	0.841271	31820	1	0.664371	9530694	0.001818
318533963	35434	1801	5834.422153	32026	1	0.408381	32108	1	0.259248	9525888	0.002069
318539756	37856	1874	5838.368529	31758	1	0.950873	31655	0	0.672641	9521154	0.002111
318535217	35532	1839	5902.115394	31732	3	0.932888	31729	1	0.855912	9516430	0.002183
npatches	nstrain	runtime	dt	init_x	init_y	init_y_blood	init_z	init_S	beta0	beta1	beta2	beta3	mean_beta	B	d	delta	delta_blood	b[0]	mut	m	CTL	c	g	epsilon	k	het	lambda	rho	omega	x_max	patch.dyna	DELTA	A	VA
10000	1	100.000000	0.001000	21900	9499	5000000	0.001000	10000000	16.810550	8.728800	9.766694	10.040679	12	800000000	0.010000	1.000000	1.000000	80000	0.000050	0.004800	1	0.001000	1.000000	2.500000	18.000000	0.500000	0.000000	0.000000	0.000000	31872	0	10.000000	7.000000	1.000000
sus	inf	inf_blood	z	x[0]	y[0][0]	z[0]	x[1]	y[1][0]	z[1]	S[0]	synchrony
219000000	94990000	5000000	10.000000	21900	9499	0.001000	21900	9499	0.001000	10000000	0.000000
302034206	36409	2052	8970.888092	29734	23	1.000000	30478	5	0.885060	9995077	0.000000
317299660	24397	1140	3111.334427	31613	11	0.340060	31691	3	0.137787	9990035	0.000000
318373738	31655	1564	7063.735557	31856	6	0.985755	31991	0	0.630910	9985045	0.000000
318574586	35132	1762	4297.915715	31742	33	0.998350	31961	1	0.294440	9980026	0.000000
318542130	28165	1430	6107.483752	31709	12	0.915993	31932	0	0.618948	9974936	0.000000
318553187	38765	1946	5056.429308	31799	1	0.371347	32086	2	0.122389	9969981	0.000000
318561606	27895	1464	5538.566411	31972	4	0.898112	31806	0	0.292636	9964937	0.000000
318546504	39676	1976	5471.724351	31664	0	0.754691	31848	1	0.380745	9959976	0.000000
318550457	29251	1468	5305.687811	31950	3	0.965650	32036	9	0.351134	9955059	0.000000
318520191	36626	1859	5574.778891	31819	0	0.103691	32037	0	0.406757	9950036	0.000000
318554745	30876	1599	5352.350606	31638	7	1.000000	32001	2	0.747081	9945078	0.000000
318526587	34832	1864	5654.950823	31691	9	0.992101	31844	0	0.543995	9940131	0.000000
318556043	31753	1646	5252.840864	31838	3	0.536160	32055	2	0.060419	9935049	0.000000
318551597	33599	1741	5658.140481	31746	7	0.449254	31751	2	0.410119	9930046	0.000000
318548919	34496	1703	5320.395524	31849	0	0.560327	31959	3	0.334734	9925068	0.000000
318548362	32255	1646	5509.472678	31804	9	0.899130	31719	3	0.534690	9920074	0.000000
318545671	35296	1688	5525.387778	31844	17	0.926895	31772	1	0.637940	9915036	0.000000
318572198	32912	1647	5410.245360	32037	11	0.783903	31824	2	0.268793	9909992	0.000000
318557904	34161	1751	5502.458115	31654	18	0.905920	32027	6	0.380434	9905003	0.000000
318538357	33133	1701	5464.266004	31912	14	0.835143	32044	4	0.819214	9900065	0.000000
318560432	33545	1693	5526.118144	31862	16	0.770318	31777	1	0.242632	9895086	0.000000
318565131	34109	1665	5451.328680	31853	2	0.961957	31935	5	0.114970	9890166	0.000000
318563115	32313	1714	5493.360861	31862	2	0.847700	31651	2	0.248035	9885220	0.000000
318545946	34464	1728	5525.100115	31963	2	0.350424	31932	0	0.439044	9880329	0.000000
318520722	33371	1710	5448.086080	32042	7	0.143431	31893	1	0.205098	9875380	0.000000
318539524	33926	1733	5559.117091	31648	6	0.955119	31911	1	0.202607	9870505	0.000000
318566939	32428	1649	5351.443992	32019	16	0.727627	31715	2	0.833383	9865596	0.000000
318540629	34021	1729	5582.871134	31871	16	0.966553	31881	1	0.717453	9860594	0.000000
318553967	33177	1657	5420.320633	31957	1	0.849828	31883	0	0.316527	9855691	0.000000
318529614	33288	1692	5534.799467	32005	12	0.941109	32002	7	0.663381	9850642	0.000000
318558502	33132	1717	5398.003596	31874	6	0.484925	31884	4	0.475297	9845872	0.000000
318542340	32366	1694	5475.170246	31919	3	0.529810	31826	0	0.295887	9840921	0.000000
318527509	33688	1738	5534.118040	31695	1	0.554803	31702	0	0.380097	9836003	0.000000
318551172	32683	1664	5468.659264	31763	7	0.411313	31952	4	0.812273	9831047	0.000000
318555020	33750	1749	5518.812342	31780	1	0.513153	32006	0	0.246747	9826126	0.000000
318542066	32384	1648	5392.342821	31600	1	0.803318	31950	3	0.814873	9821283	0.000000
318538481	34110	1803	5594.375340	31735	10	0.911730	31870	1	0.394504	9816510	0.000000
318538510	32926	1741	5386.166630	31779	0	0.685622	31846	1	0.500172	9811699	0.000000
318556532	32949	1627	5465.980665	31610	5	0.997104	31881	2	0.805156	9806730	0.000000
318552667	33712	1670	5472.206535	31768	15	0.994051	31900	3	0.291071	9801806	-1.#IND00
318585908	33513	1730	5514.806748	31966	7	0.810637	31831	2	0.594629	9796931	-1.#IND00
318541315	33807	1708	5437.840793	31793	2	0.708454	31832	0	0.289915	9792006	-1.#IND00
318562442	33782	1717	5520.653657	31776	3	0.936759	31751	3	0.660954	9787120	-1.#IND00
318534853	33630	1743	5403.801601	31942	15	0.955271	31495	1	0.230079	9782274	-0.012955
318559043	32947	1676	5536.293499	31963	0	0.655972	31873	0	0.128767	9777287	-0.015466
318533936	33918	1738	5431.442532	31700	0	0.291914	32050	2	0.032632	9772473	-0.014936
318572107	33002	1782	5494.353293	31890	0	0.440139	31953	0	0.321190	9767559	-0.012475
318547137	34141	1777	5485.318756	31871	5	0.918965	32105	12	0.397333	9762755	-0.007093
318567062	32742	1614	5471.771439	31831	4	0.220272	31752	0	0.318320	9757814	-0.004454
318571015	34426	1761	5484.748285	31899	5	0.431527	31831	8	0.272353	9753002	-0.006213
318555260	33183	1780	5388.409579	32065	4	0.984408	31931	1	0.374951	9748090	-0.004820
318552647	31966	1672	5500.657005	31881	13	0.920849	31842	0	0.744810	9743222	-0.005237
318527922	35418	1805	5557.580649	31776	14	1.000000	31760	0	0.377408	9738375	-0.006035
318537607	31538	1631	5459.663596	31800	0	0.977679	31961	1	0.459237	9733308	-0.007412
318537783	35169	1746	5489.211346	31855	9	0.651305	31767	0	0.513264	9728330	-0.009224
318550684	31487	1572	5457.776592	31831	5	0.572276	31831	11	0.385101	9723420	-0.008251
318560418	34666	1793	5479.671948	32041	0	0.229745	31745	1	0.808560	9718513	-0.008188
318551691	32552	1643	5506.370468	31793	3	0.755371	31696	1	0.299674	9713601	-0.007999
318559542	34957	1800	5520.888314	31811	2	0.709554	31885	0	0.477085	9708819	-0.006215
318540221	32387	1641	5429.528936	31874	0	0.350173	31907	1	0.178182	9703906	-0.005475
318575058	33293	1671	5491.919684	31845	3	0.775234	31801	12	0.924001	9699087	-0.005282
318574656	34338	1758	5448.823371	32177	0	0.456187	31840	1	0.186416	9694248	-0.004625
318550610	32124	1577	5443.881466	31801	23	0.589283	31903	15	0.906030	9689520	-0.003816
318568329	34009	1747	5560.768980	31880	6	0.993346	32002	1	0.272661	9684679	-0.003959
318564142	33055	1655	5433.760218	31838	0	0.345566	31947	0	0.394615	9679786	-0.004196
318539583	33478	1652	5493.954905	32042	1	0.438110	31886	1	0.040387	9675077	-0.004094
318527420	33699	1761	5524.970016	31667	2	0.858628	31719	9	0.322938	9670238	-0.005448
318561824	32875	1668	5409.831098	31938	5	0.337798	31934	0	0.494708	9665372	-0.006473
318567867	33738	1746	5506.272364	31663	0	0.228000	32004	3	0.677088	9660612	-0.005839
318545594	32785	1619	5387.893824	31815	0	0.707881	31753	0	0.475231	9655874	-0.007448
318555503	34210	1710	5566.028314	31809	5	0.982949	31664	0	0.225775	9651085	-0.007531
318563668	33131	1619	5413.844544	31893	2	0.999986	32022	0	0.509175	9646342	-0.006726
318568989	32541	1681	5509.381575	31750	4	0.999894	31984	10	0.415833	9641567	-0.006590
318553581	34520	1702	5498.773549	31847	12	0.874215	31744	0	0.141564	9636785	-0.006125
318550448	32436	1654	5395.450022	31907	7	0.804883	31929	4	0.594089	9631981	-0.004497
318550754	33234	1770	5589.142826	31847	6	0.794831	31588	1	0.300557	9627129	-0.004127
318560291	34113	1626	5388.203013	31966	14	0.798728	31745	0	0.296913	9622252	-0.003965
318560905	33339	1694	5445.172745	31875	11	0.586918	31739	0	0.508507	9617445	-0.003824
318546481	34408	1726	5492.835002	31798	10	0.996472	31755	0	0.455029	9612601	-0.003714
318570903	31452	1586	5421.989554	31926	0	0.940553	31730	4	0.481114	9607793	-0.004167
318543982	34917	1822	5573.718046	31728	21	0.956292	31896	9	0.283642	9602983	-0.003860
318540083	32901	1709	5453.558143	31857	15	0.663251	31659	3	0.351982	9598177	-0.004066
318538485	33878	1786	5488.240411	31847	0	0.208522	31926	0	0.289271	9593385	-0.004060
318547156	32726	1680	5410.280135	31868	10	0.999798	31949	11	0.141762	9588582	-0.004551
318553117	33872	1778	5476.954976	31686	19	0.950670	31714	3	0.464838	9583808	-0.003438
318556736	34148	1728	5478.823872	31901	2	0.549046	31879	9	0.342945	9578926	-0.003088
318562672	32077	1672	5371.533670	31882	11	0.904137	31951	2	0.269911	9574156	-0.003215
318542409	33275	1732	5560.451559	31638	0	0.509058	31750	0	0.404203	9569353	-0.003404
318566435	33101	1665	5361.099647	31816	1	0.905648	31576	0	0.451537	9564584	-0.003206
318568310	32908	1686	5576.182373	31920	13	0.982553	31770	0	0.478668	9559873	-0.003109
318571589	34305	1682	5364.710544	31865	1	0.928777	31717	0	0.049871	9555112	-0.003088
318535939	31384	1593	5455.853122	31848	0	0.115222	31818	0	0.544826	9550265	-0.002184
318543142	33986	1735	5537.678577	31738	1	0.859046	32155	1	0.186867	9545555	-0.001892
318518427	33670	1673	5428.880094	31987	2	0.455710	31869	0	0.530590	9540749	-0.002252
318546253	34677	1711	5598.010581	31984	3	0.852355	31730	10	0.662176	9536036	-0.002048
318527409	32463	1719	5388.185854	31943	1	0.159530	31877	2	0.340444	9531369	-0.001973
318566559	33020	1725	5490.663735	31808	0	0.524726	31820	1	0.501725	9526555	-0.001871
318579362	33726	1654	5447.805737	31722	4	0.996181	32000	2	0.611708	9521785	-0.001902
318552668	33536	1723	5507.718504	31925	0	0.536607	31774	3	0.556625	9517059	-0.001747
npatches	nstrain	runtime	dt	init_x	init_y	init_y_blood	init_z	init_S	beta0	beta1	beta2	beta3	mean_beta	B	d	delta	delta_blood	b[0]	mut	m	CTL	c	g	epsilon	k	het	lambda	rho	omega	x_max	patch.dyna	DELTA	A	VA
10000	1	100.000000	0.001000	21900	9499	5000000	0.001000	10000000	6.673400	15.400789	16.193365	12.949165	12	800000000	0.010000	1.000000	1.000000	80000	0.000050	0.004800	1	0.001000	1.000000	2.500000	19.000000	0.500000	0.000000	0.000000	0.000000	31872	0	10.000000	7.000000	1.000000
sus	inf	inf_blood	z	x[0]	y[0][0]	z[0]	x[1]	y[1][0]	z[1]	S[0]	synchrony
219000000	94990000	5000000	10.000000	21900	9499	0.001000	21900	9499	0.001000	10000000	0.000000
303003767	17336	1004	7936.182731	30640	0	0.771648	30070	0	0.870986	9995062	0.000000
317395115	26746	1242	2422.296959	31788	3	0.164862	31400	0	0.071567	9990125	0.000000
318399547	20174	1171	6706.973606	31931	0	0.477836	32006	2	0.945560	9985169	0.000000
318563664	41295	2021	3929.618187	31826	4	0.424262	31637	23	0.875356	9980285	0.000000
318547941	20352	1037	5535.706182	31837	1	0.630902	31810	2	0.448629	9975341	0.000000
318549487	45150	2324	4889.772119	32044	1	0.247871	31788	4	0.394854	9970369	0.000000
318566356	22671	1177	4985.453827	31933	1	0.185287	31891	8	0.997204	9965544	0.000000
318563164	40502	2104	5432.227686	32010	3	0.665594	31877	2	0.975432	9960510	0.000000
318580167	26007	1339	4736.724915	32028	5	0.455810	31539	0	0.161010	9955521	0.000000
318543698	36074	1847	5553.580680	31804	11	0.742324	31838	7	0.787730	9950580	0.000000
318584543	29578	1532	4760.917151	31932	1	0.270613	31968	2	0.546207	9945607	0.000000
318532725	32107	1612	5468.126457	31883	0	0.555340	31853	8	0.675230	9940590	0.000000
318559978	32789	1649	4945.528803	31916	3	0.424110	31593	0	0.525618	9935648	0.000000
318557839	29304	1496	5249.442775	31680	0	0.156152	31883	10	0.994385	9930759	0.000000
318567528	33459	1667	5056.276610	31830	5	0.171189	31832	0	0.721956	9925758	0.000000
318567224	29244	1522	5142.637817	31753	0	0.391306	32059	11	0.570534	9920906	0.000000
318545152	32993	1675	5205.256252	31834	7	0.334514	32016	11	0.721285	9915933	0.000000
318587332	29890	1553	5097.093690	31986	1	0.088413	31783	4	0.715022	9910962	0.000000
318544218	32628	1629	5229.230389	31828	0	0.430330	31759	5	0.936453	9906117	0.000000
318542327	31293	1599	5148.259062	31893	5	0.344426	31638	0	0.337835	9901020	0.000000
318573257	31287	1658	5141.014689	31872	1	0.204924	31607	1	0.728651	9896069	0.000000
318550595	31162	1599	5134.318399	31941	2	0.353224	31666	10	0.996759	9891272	0.000000
318558851	31447	1594	5203.223040	31868	0	0.401041	31777	0	0.159248	9886345	0.000000
318580355	31641	1627	5048.791341	31955	1	0.356702	31838	0	0.455311	9881539	0.000000
318568735	32074	1577	5251.331367	31913	2	0.208417	31950	3	0.858066	9876713	0.000000
318582765	31335	1624	5072.831785	31721	10	0.237598	32028	5	0.222224	9871811	0.000000
318551958	30485	1487	5193.463611	31926	0	0.307792	31902	0	0.558408	9866795	0.000000
318566685	31940	1586	5064.288287	31708	7	0.546990	31855	7	0.991140	9861830	0.000000
318556915	30041	1545	5192.211973	31942	0	0.192005	32014	2	0.765142	9856950	0.000000
318582799	32453	1699	5135.313588	31750	3	0.220501	31866	0	0.829577	9852046	0.000000
318563727	30233	1515	5083.143341	31642	1	0.550766	31848	2	0.386712	9847149	0.000000
318543341	33345	1653	5214.974326	32009	4	0.345541	31855	5	0.794206	9842215	0.000000
318564691	29532	1545	5014.583193	31816	3	0.252892	31740	0	0.535606	9837408	0.000000
318567799	33047	1700	5251.831569	31898	0	0.352287	31872	0	0.463178	9832613	0.000000
318550654	30252	1522	5040.487470	31921	4	0.286651	31693	5	0.921083	9827683	0.000000
318553577	31998	1590	5268.862901	31866	0	0.496593	31767	9	0.836939	9822801	0.000000
318571642	32021	1643	5105.581746	31663	5	0.246312	32102	1	0.527845	9817896	0.000000
318573244	31189	1604	5135.158234	31919	0	0.549242	31775	17	0.935383	9812907	0.000000
318565432	31931	1626	5122.387851	31810	3	0.649069	31916	0	0.333292	9807938	0.000000
[truncated: 163 more rows]
