# Supplementary material for: Large Variations in HIV-1 Viral Load Explained by Shifting-Mosaic Metapopulation Dynamics
Source: PLoS Biol. 2016 Oct 5;14(10):e1002567. doi: 10.1371/journal.pbio.1002567 (PMC5051940; doi:10.1371/journal.pbio.1002567)
Supplement: S1 Data — Each file gives the output from the simulations indicated by the filename: low migration (ms1, db432); high migration (ms1, db1); very high migration (ms10, db1); number of patches (np); reservoir (storage); no reservoir (nostorage); CTL immigration model (CTLimmig); CTL proliferation model (CTLprolif); β¯ (beta1, beta2, …). Within each file, there are 21 simulations for (k = 0,1,..,20), and data is output each day. For measures of synchrony, the final entry should be used. See Methods and S1 Simulation Code for further details. (ZIP) [file pbio.1002567.s002.zip › S1_Data/ms1_np10000_nostorage_noPD_CTLprolif_db1_beta13.tsv]

npatches	nstrain	runtime	dt	init_x	init_y	init_y_blood	init_z	init_S	beta0	beta1	beta2	beta3	mean_beta	B	d	delta	delta_blood	b[0]	mut	m	CTL	c	g	epsilon	k	het	lambda	rho	omega	x_max	patch.dyna	DELTA	A	VA
10000	1	100.000000	0.001000	21900	9499	5000000	0.001000	10000000	9.933468	16.623470	8.012252	13.838277	13	800000000	0.010000	1.000000	1.000000	80000	0.000050	0.004800	1	0.001000	1.000000	2.500000	0.000000	0.500000	0.000000	0.000000	0.000000	31872	0	10.000000	7.000000	1.000000
sus	inf	inf_blood	z	x[0]	y[0][0]	z[0]	x[1]	y[1][0]	z[1]	S[0]	synchrony
219000000	94990000	5000000	10.000000	21900	9499	0.001000	21900	9499	0.001000	10000000	0.000000
38650494	498464231	25229105	10000.000000	4510	49548	1.000000	2784	50509	1.000000	9994936	0.000000
31513487	617474628	31423680	10000.000000	3777	61326	1.000000	2266	62516	1.000000	9989840	0.000000
29435784	663975755	33844122	10000.000000	3373	66020	1.000000	2154	67034	1.000000	9984841	0.000000
28692155	682093036	34792483	10000.000000	3424	67821	1.000000	2112	68532	1.000000	9979989	0.000000
28416030	689211547	35159046	10000.000000	3378	68372	1.000000	2051	69372	1.000000	9974982	0.000000
28309257	691958591	35300349	10000.000000	3384	68779	1.000000	2077	69897	1.000000	9970080	0.000000
28269710	693062680	35336084	10000.000000	3341	68881	1.000000	2119	69605	1.000000	9965118	0.000000
28255279	693458536	35392654	10000.000000	3327	68784	1.000000	2025	70058	1.000000	9960049	0.000000
28241225	693663462	35389116	10000.000000	3312	68891	1.000000	2037	70106	1.000000	9955006	0.000000
28242453	693723727	35389112	10000.000000	3335	69142	1.000000	2038	70353	1.000000	9950076	0.000000
28237686	693731131	35406813	10000.000000	3407	68564	1.000000	2072	69675	1.000000	9945128	0.000000
28242839	693768138	35393962	10000.000000	3323	69198	1.000000	2002	70261	1.000000	9940119	0.000000
28237590	693743303	35401302	10000.000000	3391	68834	1.000000	2073	69757	1.000000	9935092	0.000000
28245637	693710793	35400930	10000.000000	3292	68815	1.000000	2100	69412	1.000000	9930125	0.000000
28236075	693723785	35403020	10000.000000	3281	69043	1.000000	2068	69712	1.000000	9925181	0.000000
28245692	693701073	35390548	10000.000000	3330	69356	1.000000	2047	69786	1.000000	9920149	0.000000
28235684	693735744	35386299	10000.000000	3310	69029	1.000000	2037	70095	1.000000	9915170	0.000000
28244640	693740172	35397389	10000.000000	3306	69209	1.000000	2097	69310	1.000000	9910124	0.000000
28240888	693757117	35385417	10000.000000	3279	69082	1.000000	2000	69644	1.000000	9905229	0.000000
28239189	693747161	35391609	10000.000000	3354	69130	1.000000	2046	69876	1.000000	9900268	0.000000
28244642	693736593	35397087	10000.000000	3309	69063	1.000000	2127	70199	1.000000	9895291	0.000000
28244321	693763770	35386619	10000.000000	3404	69133	1.000000	2025	70414	1.000000	9890357	0.000000
28242390	693696070	35399259	10000.000000	3423	68528	1.000000	2027	69979	1.000000	9885462	0.000000
28240636	693704442	35399857	10000.000000	3313	69029	1.000000	2097	69614	1.000000	9880293	0.000000
28243033	693756172	35395679	10000.000000	3376	68383	1.000000	2055	69948	1.000000	9875310	0.000000
28240571	693731775	35387871	10000.000000	3384	69208	1.000000	2037	70023	1.000000	9870403	0.000000
28244889	693754402	35397564	10000.000000	3357	69157	1.000000	2089	69760	1.000000	9865414	0.000000
28240315	693740659	35397179	10000.000000	3323	69003	1.000000	2047	69761	1.000000	9860368	0.000000
28238918	693760987	35396415	10000.000000	3364	68661	1.000000	2032	69879	1.000000	9855391	0.000000
28238520	693725120	35391655	10000.000000	3382	68783	1.000000	2056	69884	1.000000	9850413	0.000000
28241846	693728868	35394146	10000.000000	3421	69056	1.000000	2072	69911	1.000000	9845603	0.000000
28243977	693711902	35390817	10000.000000	3262	69167	1.000000	2027	70206	1.000000	9840665	0.000000
28246884	693679611	35400975	10000.000000	3271	68830	1.000000	2030	70246	1.000000	9835795	0.000000
28244083	693708521	35392480	10000.000000	3303	68944	1.000000	2033	69931	1.000000	9830824	0.000000
28237023	693752527	35383494	10000.000000	3385	68979	1.000000	2063	70472	1.000000	9825981	0.000000
28243775	693727995	35391003	10000.000000	3317	68818	1.000000	2048	70035	1.000000	9821108	0.000000
28241757	693737849	35390395	10000.000000	3339	68562	1.000000	2042	70077	1.000000	9816268	0.000000
28239534	693723804	35396434	10000.000000	3397	69178	1.000000	2059	70224	1.000000	9811441	0.000000
28241459	693736491	35391413	10000.000000	3285	69078	1.000000	2028	69785	1.000000	9806618	0.000000
28247864	693757755	35394032	10000.000000	3321	69590	1.000000	2055	69855	1.000000	9801774	-1.#IND00
28242705	693767807	35395825	10000.000000	3332	69298	1.000000	2016	70025	1.000000	9796884	-0.012800
28247253	693728189	35390510	10000.000000	3285	68965	1.000000	2086	69514	1.000000	9792000	0.005631
28240100	693727257	35389900	10000.000000	3266	69461	1.000000	2041	69976	1.000000	9787080	-0.003127
28239823	693684401	35396102	10000.000000	3325	68994	1.000000	2052	70138	1.000000	9782234	-0.005923
28247467	693713920	35390523	10000.000000	3293	68540	1.000000	2078	69634	1.000000	9777281	-0.001837
28240555	693730974	35375262	10000.000000	3345	68848	1.000000	2011	69470	1.000000	9772390	-0.007061
28241321	693682245	35396812	10000.000000	3329	68586	1.000000	2094	69636	1.000000	9767553	-0.002162
28244265	693728145	35386769	10000.000000	3263	69008	1.000000	2038	69850	1.000000	9762570	-0.004281
28245133	693681914	35394791	10000.000000	3333	68549	1.000000	2094	69891	1.000000	9757690	-0.004351
28240768	693683014	35391357	10000.000000	3371	69151	1.000000	2076	69861	1.000000	9752841	-0.005812
28243181	693711082	35404781	10000.000000	3252	68823	1.000000	2073	70059	1.000000	9747939	-0.005759
28235416	693712104	35394459	10000.000000	3323	68853	1.000000	2048	69677	1.000000	9743072	-0.005440
28240496	693730026	35390341	10000.000000	3331	69194	1.000000	1997	70006	1.000000	9738252	-0.007200
28247963	693717602	35387139	10000.000000	3376	68530	1.000000	2091	69776	1.000000	9733523	-0.006173
28235628	693738504	35391967	10000.000000	3344	69003	1.000000	2038	70506	1.000000	9728772	-0.006608
28241381	693709886	35389282	10000.000000	3260	69063	1.000000	2051	69690	1.000000	9723891	-0.005967
28244692	693704866	35389393	10000.000000	3251	69279	1.000000	2066	69806	1.000000	9718990	-0.005822
28243144	693709471	35400491	10000.000000	3327	69144	1.000000	2001	69691	1.000000	9714173	-0.005511
28239124	693739050	35390613	10000.000000	3310	69033	1.000000	2008	70165	1.000000	9709367	-0.008048
28245959	693741207	35394739	10000.000000	3322	68830	1.000000	2030	70061	1.000000	9704496	-0.007532
28243855	693730798	35390879	10000.000000	3273	69333	1.000000	2031	70045	1.000000	9699580	-0.008561
28241425	693731954	35397693	10000.000000	3323	68619	1.000000	2025	69877	1.000000	9694716	-0.008509
28242662	693714270	35392281	10000.000000	3402	69117	1.000000	2059	69944	1.000000	9689919	-0.006687
28237215	693738791	35385510	10000.000000	3362	69187	1.000000	2030	70056	1.000000	9685064	-0.005244
28241811	693694455	35393847	10000.000000	3338	69174	1.000000	2065	69818	1.000000	9680269	-0.005064
28245080	693716443	35393998	10000.000000	3286	69339	1.000000	2064	69512	1.000000	9675441	-0.005196
28232528	693749765	35386480	10000.000000	3353	68609	1.000000	2056	70075	1.000000	9670644	-0.005255
28238862	693731023	35395368	10000.000000	3363	68939	1.000000	2044	69949	1.000000	9665864	-0.004662
28237296	693701764	35390637	10000.000000	3302	68653	1.000000	2049	70127	1.000000	9660974	-0.006025
28234982	693706148	35390504	10000.000000	3334	69013	1.000000	2075	69794	1.000000	9656183	-0.005850
28243413	693658301	35395684	10000.000000	3293	69264	1.000000	2061	70022	1.000000	9651315	-0.005571
28239918	693701232	35395126	10000.000000	3361	68671	1.000000	2043	70188	1.000000	9646632	-0.004631
28240335	693698198	35398699	10000.000000	3423	69219	1.000000	2020	69827	1.000000	9641685	-0.004419
28240958	693721931	35397482	10000.000000	3325	68872	1.000000	2051	69646	1.000000	9636856	-0.004517
28244274	693743073	35395340	10000.000000	3429	68907	1.000000	2052	69523	1.000000	9631883	-0.004299
28239597	693745997	35390220	10000.000000	3346	69159	1.000000	2024	69778	1.000000	9627009	-0.003302
28249355	693713701	35393859	10000.000000	3257	68799	1.000000	2007	69973	1.000000	9622307	-0.002425
28245476	693737243	35403037	10000.000000	3352	69076	1.000000	1997	69846	1.000000	9617463	-0.002170
28239827	693766443	35384970	10000.000000	3294	68429	1.000000	2065	69714	1.000000	9612580	-0.002160
28244692	693726501	35406392	10000.000000	3204	69865	1.000000	2033	70202	1.000000	9607660	-0.001610
28251127	693706870	35390998	10000.000000	3298	68777	1.000000	2013	69823	1.000000	9602904	-0.001351
28242606	693697351	35381147	10000.000000	3392	68718	1.000000	2064	69896	1.000000	9597936	-0.001088
28245800	693718709	35383322	10000.000000	3322	69031	1.000000	2089	69905	1.000000	9593174	-0.000707
28248972	693716336	35395361	10000.000000	3412	68697	1.000000	2023	70413	1.000000	9588334	-0.001172
28248889	693670361	35396045	10000.000000	3284	68811	1.000000	2069	69898	1.000000	9583647	-0.000381
28244754	693731763	35384384	10000.000000	3307	69134	1.000000	2018	69842	1.000000	9578782	-0.000810
28245530	693676744	35394846	10000.000000	3347	69186	1.000000	2092	70129	1.000000	9574149	-0.001267
28248373	693674836	35386517	10000.000000	3342	69137	1.000000	2076	69629	1.000000	9569291	-0.001282
28249466	693700474	35396739	10000.000000	3328	69476	1.000000	2013	70243	1.000000	9564562	-0.001772
28244071	693702382	35396880	10000.000000	3346	68786	1.000000	2018	69932	1.000000	9559755	-0.001825
28244937	693732306	35385190	10000.000000	3340	69310	1.000000	2031	70722	1.000000	9554985	-0.001381
28248803	693710560	35395803	10000.000000	3420	68621	1.000000	2080	69866	1.000000	9550239	-0.001386
28242218	693744977	35394759	10000.000000	3361	69088	1.000000	2033	69620	1.000000	9545523	-0.001375
28246814	693690425	35390744	10000.000000	3416	68393	1.000000	2046	69551	1.000000	9540623	-0.001582
28235911	693682752	35395665	10000.000000	3327	69089	1.000000	1995	69744	1.000000	9535892	-0.001530
28244674	693720881	35388698	10000.000000	3329	69143	1.000000	2086	69932	1.000000	9531078	-0.001352
28240940	693712400	35393556	10000.000000	3337	69077	1.000000	2061	70241	1.000000	9526334	-0.001397
28251750	693677212	35395510	10000.000000	3376	68486	1.000000	2079	69848	1.000000	9521593	-0.001500
28241592	693720859	35392869	10000.000000	3385	68815	1.000000	2037	70214	1.000000	9516865	-0.001321
npatches	nstrain	runtime	dt	init_x	init_y	init_y_blood	init_z	init_S	beta0	beta1	beta2	beta3	mean_beta	B	d	delta	delta_blood	b[0]	mut	m	CTL	c	g	epsilon	k	het	lambda	rho	omega	x_max	patch.dyna	DELTA	A	VA
10000	1	100.000000	0.001000	21900	9499	5000000	0.001000	10000000	10.019816	11.645387	17.394841	6.567964	13	800000000	0.010000	1.000000	1.000000	80000	0.000050	0.004800	1	0.001000	1.000000	2.500000	1.000000	0.500000	0.000000	0.000000	0.000000	31872	0	10.000000	7.000000	1.000000
sus	inf	inf_blood	z	x[0]	y[0][0]	z[0]	x[1]	y[1][0]	z[1]	S[0]	synchrony
219000000	94990000	5000000	10.000000	21900	9499	0.001000	21900	9499	0.001000	10000000	0.000000
57479390	306530694	15598722	10000.000000	6668	30091	1.000000	5830	30781	1.000000	9994942	0.000000
55001672	320655447	16349233	10000.000000	6418	31537	1.000000	5664	31713	1.000000	9990055	0.000000
54638417	322857202	16467472	10000.000000	6388	32058	1.000000	5616	32175	1.000000	9985055	0.000000
54592940	323192837	16490864	10000.000000	6328	31711	1.000000	5772	31650	1.000000	9980074	0.000000
54584584	323260361	16488334	10000.000000	6367	31733	1.000000	5541	32253	1.000000	9975056	0.000000
54573375	323269973	16493787	10000.000000	6340	32023	1.000000	5486	32577	1.000000	9970063	0.000000
54574682	323263958	16490042	10000.000000	6470	31552	1.000000	5654	31906	1.000000	9965104	0.000000
54573726	323277485	16486815	10000.000000	6468	31550	1.000000	5558	32312	1.000000	9960062	0.000000
54577285	323265970	16487925	10000.000000	6423	31909	1.000000	5482	32578	1.000000	9955085	0.000000
54580110	323251923	16494452	10000.000000	6468	31447	1.000000	5574	32023	1.000000	9950030	0.000000
54580712	323260074	16493422	10000.000000	6363	31945	1.000000	5511	32557	1.000000	9945140	0.000000
54568801	323262692	16489765	10000.000000	6420	31749	1.000000	5619	32083	1.000000	9940225	0.000000
54575300	323254585	16491235	10000.000000	6416	31831	1.000000	5638	32300	1.000000	9935302	0.000000
54578467	323264464	16487591	10000.000000	6386	31832	1.000000	5668	32248	1.000000	9930301	0.000000
54578818	323255413	16490419	10000.000000	6341	31845	1.000000	5603	32196	1.000000	9925274	0.000000
54573997	323262829	16485964	10000.000000	6439	31739	1.000000	5605	32453	1.000000	9920310	0.000000
54591322	323254054	16494255	10000.000000	6574	31732	1.000000	5680	32366	1.000000	9915436	0.000000
54577321	323251501	16489724	10000.000000	6314	32223	1.000000	5703	32181	1.000000	9910586	0.000000
54590814	323256853	16497756	10000.000000	6439	31986	1.000000	5577	32301	1.000000	9905653	0.000000
54576218	323281846	16497084	10000.000000	6373	31908	1.000000	5564	32406	1.000000	9900684	0.000000
54584896	323257620	16491524	10000.000000	6262	32046	1.000000	5576	32299	1.000000	9895706	0.000000
54576126	323270529	16494829	10000.000000	6513	31765	1.000000	5647	32194	1.000000	9890891	0.000000
54587680	323248014	16490141	10000.000000	6376	31909	1.000000	5639	32229	1.000000	9885873	0.000000
54583333	323236629	16494075	10000.000000	6283	31849	1.000000	5684	32254	1.000000	9880878	0.000000
54592180	323213497	16500315	10000.000000	6439	31908	1.000000	5553	32481	1.000000	9875910	0.000000
54575626	323252399	16494128	10000.000000	6360	31983	1.000000	5552	32103	1.000000	9870870	0.000000
54583610	323263154	16493862	10000.000000	6438	31486	1.000000	5686	32548	1.000000	9865954	0.000000
54574402	323257284	16497860	10000.000000	6563	31489	1.000000	5614	32229	1.000000	9860966	0.000000
54583848	323250506	16490801	10000.000000	6395	31851	1.000000	5582	31975	1.000000	9856110	0.000000
54574243	323258980	16489461	10000.000000	6454	31886	1.000000	5651	31902	1.000000	9851084	0.000000
54575188	323262183	16494186	10000.000000	6433	31802	1.000000	5621	32126	1.000000	9845953	0.000000
54579644	323246186	16495559	10000.000000	6396	31441	1.000000	5696	32036	1.000000	9841002	0.000000
54578563	323248335	16490921	10000.000000	6429	31858	1.000000	5558	32258	1.000000	9836131	0.000000
54573632	323236267	16488024	10000.000000	6345	32084	1.000000	5642	32138	1.000000	9831207	0.000000
54572801	323266152	16493725	10000.000000	6367	32159	1.000000	5663	32386	1.000000	9826279	0.000000
54586227	323256984	16486774	10000.000000	6340	31933	1.000000	5548	32170	1.000000	9821336	0.000000
54582677	323267829	16493121	10000.000000	6259	31660	1.000000	5613	32416	1.000000	9816301	0.000000
54574257	323276260	16487939	10000.000000	6422	31736	1.000000	5619	32280	1.000000	9811312	0.000000
54562498	323272426	16483749	10000.000000	6243	31984	1.000000	5593	31919	1.000000	9806473	0.000000
54573524	323259132	16497202	10000.000000	6349	31623	1.000000	5727	31860	1.000000	9801577	-1.#IND00
54586633	323237753	16501825	10000.000000	6398	31897	1.000000	5587	32279	1.000000	9796638	0.001600
54576295	323264661	16487123	10000.000000	6439	31811	1.000000	5539	32474	1.000000	9791812	-0.000906
54574036	323300710	16491490	10000.000000	6378	31780	1.000000	5544	32416	1.000000	9786899	-0.006779
54574520	323276651	16486471	10000.000000	6543	31662	1.000000	5544	31930	1.000000	9782093	-0.007469
54584346	323219230	16487990	10000.000000	6417	31885	1.000000	5618	32264	1.000000	9777189	-0.003707
54586823	323241302	16487476	10000.000000	6425	31698	1.000000	5531	32421	1.000000	9772321	-0.002602
54580174	323257866	16492120	10000.000000	6393	31931	1.000000	5661	32098	1.000000	9767457	-0.001493
54581146	323266459	16494256	10000.000000	6392	31753	1.000000	5517	32216	1.000000	9762585	-0.007319
54572650	323259519	16490481	10000.000000	6288	31835	1.000000	5603	31979	1.000000	9757745	-0.007233
54590888	323246972	16491017	10000.000000	6494	31881	1.000000	5474	32642	1.000000	9752954	-0.005913
54574995	323258820	16488418	10000.000000	6441	31727	1.000000	5538	32178	1.000000	9747896	-0.005999
54582387	323258729	16494821	10000.000000	6490	31615	1.000000	5586	32275	1.000000	9743064	-0.007524
54590759	323240035	16488773	10000.000000	6454	31481	1.000000	5682	32107	1.000000	9738116	-0.007289
54574155	323254465	16494007	10000.000000	6354	31671	1.000000	5586	32405	1.000000	9733199	-0.005730
54582851	323242774	16496943	10000.000000	6433	32029	1.000000	5560	32478	1.000000	9728410	-0.006437
54578106	323270220	16489477	10000.000000	6398	31749	1.000000	5528	32374	1.000000	9723592	-0.006844
54580316	323275351	16494066	10000.000000	6455	31579	1.000000	5539	32286	1.000000	9718840	-0.006020
54588785	323241325	16489608	10000.000000	6420	31871	1.000000	5571	32262	1.000000	9713960	-0.005733
54577441	323260030	16499205	10000.000000	6332	32312	1.000000	5458	32139	1.000000	9709056	-0.005136
54588193	323230703	16491224	10000.000000	6382	31791	1.000000	5600	32124	1.000000	9704248	-0.006623
54584832	323246920	16495200	10000.000000	6351	31598	1.000000	5606	32367	1.000000	9699428	-0.006567
54580604	323277729	16489908	10000.000000	6314	31959	1.000000	5701	31830	1.000000	9694420	-0.006389
54567749	323284859	16491886	10000.000000	6567	31607	1.000000	5540	32327	1.000000	9689511	-0.007132
54572624	323267696	16497843	10000.000000	6453	31619	1.000000	5577	32419	1.000000	9684696	-0.007857
54584055	323240300	16493284	10000.000000	6455	31929	1.000000	5517	32157	1.000000	9679867	-0.007514
54586242	323242495	16496590	10000.000000	6302	31838	1.000000	5483	32193	1.000000	9675057	-0.007285
54572932	323285201	16495122	10000.000000	6379	31746	1.000000	5659	32289	1.000000	9670180	-0.006521
54577949	323263505	16494466	10000.000000	6360	32082	1.000000	5634	31915	1.000000	9665359	-0.006367
54571559	323282021	16492490	10000.000000	6433	31887	1.000000	5540	32539	1.000000	9660630	-0.006341
54574334	323280516	16496184	10000.000000	6336	31974	1.000000	5676	31899	1.000000	9655774	-0.005531
54584977	323244630	16499025	10000.000000	6383	31931	1.000000	5664	32350	1.000000	9650984	-0.004697
54586813	323246626	16492595	10000.000000	6412	31811	1.000000	5624	32110	1.000000	9646169	-0.004039
54588593	323241125	16495165	10000.000000	6402	31836	1.000000	5619	32038	1.000000	9641380	-0.005598
54577974	323250745	16493405	10000.000000	6344	31688	1.000000	5552	32212	1.000000	9636550	-0.005327
54584369	323237461	16485770	10000.000000	6357	32095	1.000000	5549	32322	1.000000	9631688	-0.005592
54581248	323260275	16487199	10000.000000	6413	31968	1.000000	5674	32399	1.000000	9626959	-0.005765
54568208	323305659	16486314	10000.000000	6343	32027	1.000000	5529	32077	1.000000	9622142	-0.005542
54563687	323299106	16492256	10000.000000	6367	32108	1.000000	5601	32366	1.000000	9617295	-0.004223
54578032	323274702	16493254	10000.000000	6434	31824	1.000000	5680	31807	1.000000	9612609	-0.004499
54581499	323248354	16494205	10000.000000	6387	31860	1.000000	5589	32215	1.000000	9607787	-0.004335
54584645	323241172	16488715	10000.000000	6482	31481	1.000000	5629	32037	1.000000	9602922	-0.004265
54567447	323268636	16493482	10000.000000	6452	31669	1.000000	5611	32455	1.000000	9598132	-0.003775
54577819	323271059	16496645	10000.000000	6499	32038	1.000000	5560	32275	1.000000	9593391	-0.003614
54574305	323281270	16492392	10000.000000	6179	32006	1.000000	5700	31989	1.000000	9588545	-0.004228
54580592	323261648	16493240	10000.000000	6374	31887	1.000000	5684	31998	1.000000	9583683	-0.003547
54585617	323248150	16497092	10000.000000	6428	31826	1.000000	5568	32271	1.000000	9578811	-0.003577
54572690	323269743	16490784	10000.000000	6368	31735	1.000000	5687	32233	1.000000	9574094	-0.002497
54579134	323247814	16490177	10000.000000	6295	31909	1.000000	5642	32255	1.000000	9569487	-0.002682
54584275	323272760	16490305	10000.000000	6414	32048	1.000000	5552	32578	1.000000	9564775	-0.002027
54579501	323253253	16490766	10000.000000	6340	32115	1.000000	5591	32205	1.000000	9560084	-0.002110
54573575	323274752	16497436	10000.000000	6468	31553	1.000000	5582	32265	1.000000	9555270	-0.002929
54580989	323239916	16493792	10000.000000	6481	31629	1.000000	5576	32176	1.000000	9550569	-0.003403
54575719	323301482	16489340	10000.000000	6451	31738	1.000000	5557	32511	1.000000	9545915	-0.003491
54572125	323261090	16493593	10000.000000	6381	31650	1.000000	5592	32437	1.000000	9541171	-0.003263
54573014	323276116	16495051	10000.000000	6348	31767	1.000000	5554	32659	1.000000	9536399	-0.003086
54580004	323248218	16490519	10000.000000	6391	31737	1.000000	5612	32339	1.000000	9531606	-0.002989
54576586	323264498	16494462	10000.000000	6434	31617	1.000000	5604	32225	1.000000	9526759	-0.002845
54573720	323265679	16493545	10000.000000	6503	31735	1.000000	5574	32178	1.000000	9522088	-0.002978
54584807	323254064	16494433	10000.000000	6495	31627	1.000000	5633	32045	1.000000	9517419	-0.003012
npatches	nstrain	runtime	dt	init_x	init_y	init_y_blood	init_z	init_S	beta0	beta1	beta2	beta3	mean_beta	B	d	delta	delta_blood	b[0]	mut	m	CTL	c	g	epsilon	k	het	lambda	rho	omega	x_max	patch.dyna	DELTA	A	VA
10000	1	100.000000	0.001000	21900	9499	5000000	0.001000	10000000	8.532971	12.437441	7.334207	18.590223	13	800000000	0.010000	1.000000	1.000000	80000	0.000050	0.004800	1	0.001000	1.000000	2.500000	2.000000	0.500000	0.000000	0.000000	0.000000	31872	0	10.000000	7.000000	1.000000
sus	inf	inf_blood	z	x[0]	y[0][0]	z[0]	x[1]	y[1][0]	z[1]	S[0]	synchrony
219000000	94990000	5000000	10.000000	21900	9499	0.001000	21900	9499	0.001000	10000000	0.000000
79401174	199212907	10179793	10000.000000	10587	18804	1.000000	7757	19881	1.000000	9995019	0.000000
80660021	195941690	9997002	10000.000000	10744	18404	1.000000	7825	19754	1.000000	9989920	0.000000
80716842	195807763	9994304	10000.000000	10712	18180	1.000000	7860	19765	1.000000	9984988	0.000000
80713700	195820250	9991042	10000.000000	10791	18274	1.000000	8014	19316	1.000000	9980001	0.000000
80714431	195797424	9988711	10000.000000	10746	18610	1.000000	7972	19466	1.000000	9975040	0.000000
80725139	195781362	9993070	10000.000000	10712	18519	1.000000	7666	19800	1.000000	9970014	0.000000
80716249	195831900	9988026	10000.000000	10701	18388	1.000000	7833	19647	1.000000	9965029	0.000000
80728023	195795645	9989590	10000.000000	10730	18207	1.000000	7785	19648	1.000000	9960022	0.000000
80734908	195778113	9987833	10000.000000	10733	18241	1.000000	7911	19703	1.000000	9955075	0.000000
80711644	195807473	9991354	10000.000000	10746	18149	1.000000	7851	19716	1.000000	9950100	0.000000
80718890	195805377	9985829	10000.000000	10717	18189	1.000000	7791	19793	1.000000	9945133	0.000000
80721538	195794035	9989634	10000.000000	10777	18193	1.000000	7789	19924	1.000000	9940192	0.000000
80703630	195822083	9991786	10000.000000	10964	18330	1.000000	7826	19725	1.000000	9935213	0.000000
80711116	195817246	9991437	10000.000000	10855	18349	1.000000	7830	19867	1.000000	9930313	0.000000
80714796	195822584	9991858	10000.000000	10701	18237	1.000000	7879	19661	1.000000	9925297	0.000000
80718840	195814446	9985941	10000.000000	10787	18234	1.000000	7739	19562	1.000000	9920348	0.000000
80724515	195809994	9991899	10000.000000	10903	18112	1.000000	7995	19456	1.000000	9915340	0.000000
80726941	195786349	9991469	10000.000000	10906	18136	1.000000	7792	19743	1.000000	9910577	0.000000
80711635	195818752	9991380	10000.000000	10844	18410	1.000000	7860	19469	1.000000	9905612	0.000000
80712226	195803570	9996475	10000.000000	10640	18399	1.000000	7883	19420	1.000000	9900712	0.000000
80729983	195799148	9986794	10000.000000	10800	18355	1.000000	7859	19681	1.000000	9895774	0.000000
80719236	195806340	9989168	10000.000000	10946	18422	1.000000	7825	19906	1.000000	9890767	0.000000
80723353	195812749	9993488	10000.000000	10801	18355	1.000000	7826	19522	1.000000	9885797	0.000000
80728102	195787309	9983974	10000.000000	10710	18628	1.000000	7888	19655	1.000000	9880909	0.000000
80724103	195794259	9987800	10000.000000	10759	18400	1.000000	7771	19761	1.000000	9875906	0.000000
80726150	195803657	9988353	10000.000000	10766	18205	1.000000	7884	19850	1.000000	9870928	0.000000
80736453	195774136	9988467	10000.000000	10823	18268	1.000000	7774	19607	1.000000	9866098	0.000000
80727321	195775821	9995274	10000.000000	10776	18441	1.000000	7841	19601	1.000000	9861081	0.000000
80713517	195798307	9985778	10000.000000	10808	18348	1.000000	7925	19472	1.000000	9856043	0.000000
80726329	195790062	9989025	10000.000000	10653	18567	1.000000	7805	19864	1.000000	9851069	0.000000
80718495	195811028	9986978	10000.000000	10851	18212	1.000000	7832	19586	1.000000	9846203	0.000000
80720887	195792555	9993554	10000.000000	10779	18508	1.000000	7860	19796	1.000000	9841309	0.000000
80722026	195816741	9990565	10000.000000	10807	18537	1.000000	7800	19940	1.000000	9836393	0.000000
80713109	195810920	9989267	10000.000000	10874	18212	1.000000	7729	19897	1.000000	9831509	0.000000
80720331	195797807	9992300	10000.000000	10742	18381	1.000000	7851	19523	1.000000	9826468	0.000000
80718493	195778458	9990570	10000.000000	10798	18544	1.000000	7944	19358	1.000000	9821550	0.000000
80722792	195777449	9990842	10000.000000	10741	18448	1.000000	7830	19755	1.000000	9816670	0.000000
80709531	195817893	9993664	10000.000000	11002	18036	1.000000	7927	19349	1.000000	9811742	0.000000
80722010	195806210	9988116	10000.000000	10712	18236	1.000000	7820	19768	1.000000	9806826	0.000000
80725375	195800784	9986919	10000.000000	10719	18166	1.000000	7827	19844	1.000000	9801885	-1.#IND00
80729574	195796064	9990463	10000.000000	10838	18267	1.000000	7931	19667	1.000000	9796934	-0.009600
80712722	195807379	9991916	10000.000000	10830	18347	1.000000	7860	19678	1.000000	9792002	-0.011207
80724305	195788758	9991522	10000.000000	10797	18307	1.000000	7975	19580	1.000000	9787126	-0.001712
80715504	195797733	9993202	10000.000000	10754	18489	1.000000	7917	19529	1.000000	9782266	-0.005869
80713952	195817964	9989729	10000.000000	10785	18233	1.000000	7789	19755	1.000000	9777420	-0.004688
80732985	195809993	9985917	10000.000000	10824	18382	1.000000	7874	19595	1.000000	9772462	-0.004656
80731541	195767313	9987436	10000.000000	10763	18290	1.000000	7855	19548	1.000000	9767682	-0.004657
80722717	195810514	9987112	10000.000000	10863	18158	1.000000	7835	19821	1.000000	9762808	-0.001306
80718348	195809936	9984903	10000.000000	10814	18423	1.000000	7929	19557	1.000000	9757977	-0.001594
80737229	195795769	9987399	10000.000000	10697	18667	1.000000	7930	19446	1.000000	9752966	-0.001242
80710572	195808620	9986970	10000.000000	10875	18278	1.000000	7852	19614	1.000000	9748063	-0.001801
80734472	195767843	9983791	10000.000000	10817	18403	1.000000	7807	19836	1.000000	9743195	-0.001610
80722666	195784303	9989929	10000.000000	10866	18237	1.000000	7887	19586	1.000000	9738381	-0.002195
80721901	195798185	9989134	10000.000000	10662	18519	1.000000	7788	19799	1.000000	9733444	0.000813
80741049	195778614	9988740	10000.000000	10762	18335	1.000000	7734	19592	1.000000	9728584	0.001057
80713085	195825703	9990333	10000.000000	10673	18491	1.000000	7894	19585	1.000000	9723661	-0.000088
80721064	195794227	9988863	10000.000000	10750	18190	1.000000	7893	19703	1.000000	9718869	0.000106
80718245	195806889	9994876	10000.000000	10698	18502	1.000000	7911	19608	1.000000	9713860	0.000441
80726493	195797402	9989020	10000.000000	10858	18286	1.000000	7781	19822	1.000000	9708935	-0.002125
80721025	195794069	9986262	10000.000000	10709	18530	1.000000	7750	19710	1.000000	9704105	-0.002695
80727684	195815071	9992775	10000.000000	10891	18320	1.000000	7862	19408	1.000000	9699272	-0.002412
80709965	195804035	9995807	10000.000000	10751	18555	1.000000	7792	19539	1.000000	9694455	-0.002560
80726828	195787928	9994405	10000.000000	10752	18432	1.000000	7889	19676	1.000000	9689641	-0.002037
80716800	195803239	9987885	10000.000000	10791	18260	1.000000	7897	19799	1.000000	9684707	-0.002198
80712752	195827510	9991044	10000.000000	10819	17996	1.000000	7887	19784	1.000000	9679912	-0.002998
80717843	195810704	9991738	10000.000000	10969	18223	1.000000	7976	19523	1.000000	9675090	-0.002907
80728312	195802765	9993002	10000.000000	10844	18423	1.000000	7913	19681	1.000000	9670291	-0.002990
80713032	195804270	9988077	10000.000000	10793	18260	1.000000	7945	19470	1.000000	9665313	-0.002765
80709459	195798114	9988134	10000.000000	10755	18257	1.000000	7747	19823	1.000000	9660476	-0.002771
80724421	195775736	9994852	10000.000000	10636	18346	1.000000	7808	19811	1.000000	9655561	-0.002943
80735133	195784278	9990639	10000.000000	10877	18030	1.000000	7817	19580	1.000000	9650773	-0.002743
80719648	195789300	9988656	10000.000000	10748	18297	1.000000	7817	19595	1.000000	9646021	-0.002482
80715198	195795199	9992324	10000.000000	10800	18333	1.000000	7849	19704	1.000000	9641139	-0.002347
80724084	195807126	9987312	10000.000000	10829	18442	1.000000	7773	19783	1.000000	9636329	-0.002389
80733545	195774104	9988650	10000.000000	10792	18178	1.000000	7742	19955	1.000000	9631482	-0.002314
80718156	195805901	9995415	10000.000000	10765	18348	1.000000	7803	19690	1.000000	9626659	-0.002253
80715737	195810278	9991615	10000.000000	10743	18246	1.000000	7793	19796	1.000000	9621858	-0.002112
80725270	195784106	9988453	10000.000000	10745	18387	1.000000	7727	19675	1.000000	9617077	-0.002883
80717920	195792161	9993991	10000.000000	10709	18306	1.000000	8014	19652	1.000000	9612169	-0.003026
80730677	195786657	9990846	10000.000000	10770	18305	1.000000	7905	19639	1.000000	9607393	-0.002833
80725177	195772899	9987110	10000.000000	10630	18578	1.000000	7626	20011	1.000000	9602613	-0.002845
80733961	195781287	9991509	10000.000000	10650	18188	1.000000	7822	19751	1.000000	9597715	-0.002862
80727216	195800048	9984738	10000.000000	10778	18407	1.000000	7835	19801	1.000000	9592903	-0.002862
80715827	195804508	9990228	10000.000000	10802	18285	1.000000	7895	19605	1.000000	9588093	-0.002968
80720207	195796333	9989756	10000.000000	10812	18159	1.000000	7937	19672	1.000000	9583312	-0.002993
80718911	195814325	9991038	10000.000000	10810	18361	1.000000	7820	19967	1.000000	9578571	-0.003014
80711551	195807424	9988816	10000.000000	10624	18527	1.000000	7943	19493	1.000000	9573871	-0.003567
80715411	195805093	9989824	10000.000000	10796	18515	1.000000	7837	19469	1.000000	9569095	-0.003464
80742391	195778428	9984956	10000.000000	10870	18131	1.000000	7839	19692	1.000000	9564298	-0.003381
80719645	195814410	9988770	10000.000000	10643	18562	1.000000	7774	19800	1.000000	9559509	-0.003036
80721556	195809657	9984914	10000.000000	10739	18367	1.000000	7917	19433	1.000000	9554677	-0.002924
80718587	195813029	9986796	10000.000000	10693	18395	1.000000	7703	19817	1.000000	9549923	-0.002880
80715647	195809149	9987878	10000.000000	10855	18357	1.000000	7798	19844	1.000000	9545145	-0.002790
80719700	195823971	9994163	10000.000000	10882	18423	1.000000	7910	19451	1.000000	9540374	-0.002755
80707389	195792452	9989447	10000.000000	10819	18295	1.000000	7893	19519	1.000000	9535569	-0.002724
80742665	195773292	9990884	10000.000000	10720	18532	1.000000	7889	19624	1.000000	9530997	-0.002746
80725040	195828144	9985330	10000.000000	10635	18231	1.000000	7870	19659	1.000000	9526278	-0.002637
80719424	195829778	9993249	10000.000000	10710	18470	1.000000	7872	19464	1.000000	9521569	-0.002479
80718993	195811620	9990413	10000.000000	10811	18244	1.000000	7829	19746	1.000000	9516828	-0.002670
npatches	nstrain	runtime	dt	init_x	init_y	init_y_blood	init_z	init_S	beta0	beta1	beta2	beta3	mean_beta	B	d	delta	delta_blood	b[0]	mut	m	CTL	c	g	epsilon	k	het	lambda	rho	omega	x_max	patch.dyna	DELTA	A	VA
10000	1	100.000000	0.001000	21900	9499	5000000	0.001000	10000000	17.440644	12.039215	13.410608	12.139957	13	800000000	0.010000	1.000000	1.000000	80000	0.000050	0.004800	1	0.001000	1.000000	2.500000	3.000000	0.500000	0.000000	0.000000	0.000000	31872	0	10.000000	7.000000	1.000000
sus	inf	inf_blood	z	x[0]	y[0][0]	z[0]	x[1]	y[1][0]	z[1]	S[0]	synchrony
219000000	94990000	5000000	10.000000	21900	9499	0.001000	21900	9499	0.001000	10000000	0.000000
103506782	134759499	6888436	10000.000000	7560	14440	1.000000	10602	13526	1.000000	9995032	0.000000
106903591	131184500	6695584	10000.000000	7773	14290	1.000000	10589	13187	1.000000	9989993	0.000000
106849560	131282338	6698709	10000.000000	7773	14184	1.000000	10845	13161	1.000000	9985117	0.000000
106890137	131226420	6698603	10000.000000	7817	14292	1.000000	10623	13294	1.000000	9980190	0.000000
106869813	131260672	6696420	10000.000000	7694	14427	1.000000	10633	13398	1.000000	9975184	0.000000
106882356	131257900	6693015	10000.000000	7781	14333	1.000000	10755	13072	1.000000	9970213	0.000000
106880853	131249805	6698452	10000.000000	7826	14103	1.000000	10572	13147	1.000000	9965119	0.000000
106862502	131261168	6696608	10000.000000	7755	14246	1.000000	10697	13167	1.000000	9960279	0.000000
106883106	131256604	6698434	10000.000000	7716	14244	1.000000	10702	13219	1.000000	9955360	0.000000
106871455	131258636	6697405	10000.000000	7725	14320	1.000000	10926	12930	1.000000	9950415	0.000000
106872919	131255593	6693534	10000.000000	7623	14450	1.000000	10710	13200	1.000000	9945449	0.000000
106862870	131266803	6699079	10000.000000	7629	14355	1.000000	10790	13194	1.000000	9940418	0.000000
106866540	131264341	6699358	10000.000000	7804	14211	1.000000	10809	12917	1.000000	9935468	0.000000
106869019	131269184	6697662	10000.000000	7738	14197	1.000000	10678	13059	1.000000	9930488	0.000000
106875782	131251970	6695967	10000.000000	7725	14361	1.000000	10572	13044	1.000000	9925502	0.000000
106876599	131257567	6701616	10000.000000	7750	14399	1.000000	10679	13298	1.000000	9920614	0.000000
106878107	131268654	6696751	10000.000000	7839	14031	1.000000	10642	13229	1.000000	9915684	0.000000
106881510	131267709	6697694	10000.000000	7693	14418	1.000000	10666	13165	1.000000	9910638	0.000000
106874153	131271459	6697779	10000.000000	7685	14440	1.000000	10673	13217	1.000000	9905807	0.000000
106878218	131266361	6697947	10000.000000	7863	14163	1.000000	10783	13128	1.000000	9900904	0.000000
106874362	131270264	6697692	10000.000000	7828	14178	1.000000	10675	12986	1.000000	9896007	0.000000
106870324	131263454	6690461	10000.000000	7673	14261	1.000000	10759	13249	1.000000	9891027	0.000000
106870187	131262349	6700938	10000.000000	7601	14395	1.000000	10668	13146	1.000000	9886225	0.000000
106887275	131254203	6697654	10000.000000	7694	14362	1.000000	10777	13052	1.000000	9881359	0.000000
106875040	131253085	6699806	10000.000000	7781	14093	1.000000	10612	13167	1.000000	9876524	0.000000
106856120	131284164	6699360	10000.000000	7694	14310	1.000000	10880	12928	1.000000	9871597	0.000000
106848069	131291759	6696164	10000.000000	7805	14102	1.000000	10770	13131	1.000000	9866641	0.000000
106854055	131280423	6696436	10000.000000	7741	14311	1.000000	10759	12955	1.000000	9861702	0.000000
106881178	131260933	6698825	10000.000000	7805	14161	1.000000	10659	13088	1.000000	9856876	0.000000
106853901	131273724	6699191	10000.000000	7573	14523	1.000000	10740	13019	1.000000	9851904	0.000000
106855163	131292675	6696945	10000.000000	7722	14282	1.000000	10771	13228	1.000000	9847024	0.000000
106862408	131234159	6699884	10000.000000	7803	14131	1.000000	10627	13154	1.000000	9842161	0.000000
106868076	131270267	6693493	10000.000000	7784	14394	1.000000	10835	12947	1.000000	9837186	0.000000
106895332	131245210	6691855	10000.000000	7743	14260	1.000000	10729	13127	1.000000	9832282	0.000000
106868310	131265038	6698257	10000.000000	7686	14474	1.000000	10874	13017	1.000000	9827438	0.000000
106875578	131279753	6695828	10000.000000	7659	14349	1.000000	10757	13336	1.000000	9822577	0.000000
106874114	131248469	6703355	10000.000000	7876	14025	1.000000	10716	13054	1.000000	9817630	0.000000
106850167	131275193	6693600	10000.000000	7843	14088	1.000000	10629	13242	1.000000	9812709	0.000000
106862894	131257790	6695873	10000.000000	7753	14243	1.000000	10661	13149	1.000000	9807880	0.000000
106868210	131232121	6696624	10000.000000	7747	14222	1.000000	10748	13103	1.000000	9802949	-1.#IND00
106864394	131249294	6695463	10000.000000	7901	14076	1.000000	10642	13183	1.000000	9798125	-0.008000
106875354	131275898	6696834	10000.000000	7788	14435	1.000000	10574	13318	1.000000	9793381	-0.000836
106867115	131289502	6697560	10000.000000	7753	14230	1.000000	10950	12924	1.000000	9788539	-0.003397
106878703	131258191	6696287	10000.000000	7881	14165	1.000000	10803	13140	1.000000	9783739	-0.005262
106861988	131272912	6697812	10000.000000	7786	14187	1.000000	10633	13113	1.000000	9778938	-0.001749
106874725	131245215	6696903	10000.000000	7862	14259	1.000000	10600	13172	1.000000	9774001	-0.003776
106864300	131257260	6696159	10000.000000	7667	14534	1.000000	10857	13104	1.000000	9769142	0.002091
106847272	131284853	6702036	10000.000000	7721	14191	1.000000	10688	12988	1.000000	9764232	0.003847
106875705	131254014	6695983	10000.000000	7640	14343	1.000000	10824	13138	1.000000	9759451	0.004292
106856750	131294394	6701920	10000.000000	7721	14355	1.000000	10502	13411	1.000000	9754601	0.002112
106864090	131265901	6696894	10000.000000	7788	14119	1.000000	10730	13165	1.000000	9749884	0.001101
106863706	131256556	6695567	10000.000000	7801	14218	1.000000	10733	13069	1.000000	9744948	-0.000009
106864972	131265954	6700466	10000.000000	7554	14439	1.000000	10879	13013	1.000000	9740128	0.000043
106859010	131257058	6699630	10000.000000	7876	14049	1.000000	10717	13168	1.000000	9735227	-0.000636
106882204	131250927	6697363	10000.000000	7826	13999	1.000000	10908	12930	1.000000	9730319	-0.001176
106861703	131282294	6698671	10000.000000	7685	14374	1.000000	10961	12829	1.000000	9725441	0.000339
106868093	131247081	6695832	10000.000000	7941	14076	1.000000	10787	13176	1.000000	9720620	0.000479
106861688	131251614	6699585	10000.000000	7637	14347	1.000000	10690	13173	1.000000	9715823	0.001312
106853084	131302411	6702644	10000.000000	7843	13956	1.000000	10607	13249	1.000000	9710987	-0.000194
106856405	131284415	6696513	10000.000000	7816	14377	1.000000	10679	13059	1.000000	9706224	-0.000863
106861038	131266220	6693013	10000.000000	7755	14363	1.000000	10728	13158	1.000000	9701353	-0.000946
106866595	131254549	6700284	10000.000000	7885	14276	1.000000	10715	13208	1.000000	9696561	-0.001980
106869492	131274188	6696338	10000.000000	7661	14318	1.000000	10628	13121	1.000000	9691680	-0.001735
106870110	131287500	6696307	10000.000000	7844	14223	1.000000	10697	13128	1.000000	9686680	-0.000975
106880284	131246873	6701437	10000.000000	7801	14233	1.000000	10811	12939	1.000000	9681739	-0.000380
106871353	131269843	6693998	10000.000000	7870	14198	1.000000	10744	13166	1.000000	9676929	-0.001103
106868497	131256349	6703563	10000.000000	7740	14288	1.000000	10742	13159	1.000000	9672150	-0.000983
106865182	131263824	6698271	10000.000000	7784	14428	1.000000	10803	13161	1.000000	9667196	-0.001057
106855510	131278947	6698830	10000.000000	7861	13963	1.000000	10910	13072	1.000000	9662350	-0.000674
106872419	131268115	6699087	10000.000000	7852	14157	1.000000	10682	13180	1.000000	9657500	0.000176
106861348	131281750	6698510	10000.000000	7822	14056	1.000000	10839	13194	1.000000	9652616	0.000364
106864927	131268064	6699333	10000.000000	7850	14171	1.000000	10945	12880	1.000000	9647791	-0.000542
106869784	131252582	6701589	10000.000000	7669	14569	1.000000	10785	12889	1.000000	9643057	-0.000491
106881068	131263554	6692031	10000.000000	7964	14169	1.000000	10722	12963	1.000000	9638339	-0.000564
106866863	131262722	6700407	10000.000000	7705	14291	1.000000	10749	13398	1.000000	9633495	-0.000690
106880233	131261854	6698475	10000.000000	7759	14306	1.000000	10659	13172	1.000000	9628739	-0.000626
106870860	131281339	6702063	10000.000000	7783	14250	1.000000	10653	13130	1.000000	9623837	-0.001174
106853009	131276318	6698712	10000.000000	7670	14330	1.000000	10675	13119	1.000000	9619072	-0.001361
106874043	131258357	6701180	10000.000000	7845	14003	1.000000	10688	13242	1.000000	9614332	-0.001221
106876475	131258866	6699392	10000.000000	7786	14291	1.000000	10765	13005	1.000000	9609493	-0.001394
106860561	131264617	6696333	10000.000000	7724	14340	1.000000	10732	12998	1.000000	9604736	-0.001584
106866970	131257599	6698189	10000.000000	7869	14100	1.000000	10739	13219	1.000000	9599941	-0.000916
106880286	131259406	6697258	10000.000000	7607	14459	1.000000	10764	13017	1.000000	9595175	-0.000803
106881696	131257607	6697225	10000.000000	7741	14205	1.000000	10717	13179	1.000000	9590409	-0.000665
106854624	131280296	6694429	10000.000000	7789	14044	1.000000	10773	13210	1.000000	9585629	-0.000339
106873359	131262199	6697073	10000.000000	7604	14499	1.000000	10565	13326	1.000000	9580843	-0.000650
106852941	131287668	6701479	10000.000000	7638	14519	1.000000	10479	13408	1.000000	9576168	-0.001136
106871012	131275206	6699499	10000.000000	7706	14464	1.000000	10719	12993	1.000000	9571332	-0.000063
106880380	131251415	6694623	10000.000000	7679	14404	1.000000	10806	13011	1.000000	9566634	0.000075
106860364	131272221	6694421	10000.000000	7668	14490	1.000000	10706	13177	1.000000	9561890	-0.000255
106883460	131250892	6693715	10000.000000	7955	13930	1.000000	10794	13044	1.000000	9557110	-0.000020
106873626	131272732	6697537	10000.000000	7817	14206	1.000000	10702	13202	1.000000	9552346	-0.000200
106857040	131290496	6697535	10000.000000	7781	14234	1.000000	10609	13293	1.000000	9547556	-0.000434
106874735	131252500	6696570	10000.000000	7731	14287	1.000000	10824	13088	1.000000	9542795	0.000003
106855665	131283847	6699073	10000.000000	7763	14074	1.000000	10707	13305	1.000000	9538044	0.000156
106874583	131264325	6695046	10000.000000	7835	14278	1.000000	10809	13061	1.000000	9533340	0.000067
106861132	131280118	6695823	10000.000000	7701	14332	1.000000	10784	13176	1.000000	9528544	-0.000002
106886528	131271754	6698752	10000.000000	7859	14216	1.000000	10892	12854	1.000000	9523760	-0.000032
106864633	131269023	6697099	10000.000000	7884	14141	1.000000	10651	13215	1.000000	9518977	0.000102
npatches	nstrain	runtime	dt	init_x	init_y	init_y_blood	init_z	init_S	beta0	beta1	beta2	beta3	mean_beta	B	d	delta	delta_blood	b[0]	mut	m	CTL	c	g	epsilon	k	het	lambda	rho	omega	x_max	patch.dyna	DELTA	A	VA
10000	1	100.000000	0.001000	21900	9499	5000000	0.001000	10000000	10.176812	8.509410	13.923915	9.641430	13	800000000	0.010000	1.000000	1.000000	80000	0.000050	0.004800	1	0.001000	1.000000	2.500000	4.000000	0.500000	0.000000	0.000000	0.000000	31872	0	10.000000	7.000000	1.000000
sus	inf	inf_blood	z	x[0]	y[0][0]	z[0]	x[1]	y[1][0]	z[1]	S[0]	synchrony
219000000	94990000	5000000	10.000000	21900	9499	0.001000	21900	9499	0.001000	10000000	0.000000
127858741	93928478	4805459	10000.000000	14435	8914	1.000000	16626	7956	1.000000	9995080	0.000000
132129829	92679412	4729912	10000.000000	15117	8734	1.000000	17623	7873	1.000000	9990114	0.000000
131914147	92858734	4737839	10000.000000	15367	8508	1.000000	17275	7986	1.000000	9985141	0.000000
131897823	92838672	4737032	10000.000000	15062	8558	1.000000	17290	7830	1.000000	9980142	0.000000
131905123	92846273	4737412	10000.000000	15143	8737	1.000000	17284	7843	1.000000	9975190	0.000000
131916250	92835778	4735671	10000.000000	15194	8624	1.000000	17513	7687	1.000000	9970453	0.000000
131917995	92818252	4736746	10000.000000	15246	8528	1.000000	17286	7998	1.000000	9965487	0.000000
131914220	92831613	4737011	10000.000000	15259	8785	1.000000	17427	7770	1.000000	9960500	0.000000
131915232	92831089	4733178	10000.000000	15104	8723	1.000000	17416	7946	1.000000	9955478	0.000000
131907360	92842672	4734463	10000.000000	15104	8660	1.000000	17491	7890	1.000000	9950451	0.000000
131922589	92836607	4735574	10000.000000	15280	8575	1.000000	17504	7717	1.000000	9945323	0.000000
131890106	92849910	4741804	10000.000000	15224	8653	1.000000	17313	7900	1.000000	9940233	0.000000
131912095	92816806	4736045	10000.000000	15313	8521	1.000000	17284	7945	1.000000	9935220	0.000000
131909464	92834329	4737811	10000.000000	15087	8608	1.000000	17353	7884	1.000000	9930293	0.000000
131902685	92829384	4736485	10000.000000	15258	8532	1.000000	17308	7778	1.000000	9925392	0.000000
131902330	92844601	4738177	10000.000000	14974	8658	1.000000	17202	7837	1.000000	9920387	0.000000
131902171	92837165	4733342	10000.000000	15033	8457	1.000000	17374	7900	1.000000	9915522	0.000000
131894913	92850311	4737565	10000.000000	15295	8646	1.000000	17199	7958	1.000000	9910547	0.000000
131903879	92854507	4735756	10000.000000	15308	8514	1.000000	17505	7792	1.000000	9905637	0.000000
131901144	92839628	4736590	10000.000000	15278	8608	1.000000	17431	7907	1.000000	9900801	0.000000
131936261	92817926	4736195	10000.000000	15158	8581	1.000000	17356	7929	1.000000	9895972	0.000000
131910220	92845369	4737777	10000.000000	15092	8673	1.000000	17404	7987	1.000000	9891089	0.000000
131877067	92863812	4735115	10000.000000	14971	8767	1.000000	17009	8113	1.000000	9886127	0.000000
131907517	92832760	4736547	10000.000000	15073	8656	1.000000	17169	7993	1.000000	9881164	0.000000
131899405	92835506	4735127	10000.000000	15220	8540	1.000000	17329	7796	1.000000	9876136	0.000000
131904373	92834051	4735612	10000.000000	15074	8660	1.000000	17578	7722	1.000000	9871141	0.000000
131895997	92861863	4733961	10000.000000	15181	8723	1.000000	17628	7619	1.000000	9866184	0.000000
131895601	92840605	4730266	10000.000000	15280	8632	1.000000	17334	7781	1.000000	9861339	0.000000
131924877	92804081	4735757	10000.000000	15182	8660	1.000000	17028	7835	1.000000	9856434	0.000000
131895095	92847812	4734812	10000.000000	15313	8492	1.000000	17359	7838	1.000000	9851590	0.000000
131906913	92825863	4736704	10000.000000	15142	8670	1.000000	17523	7879	1.000000	9846606	0.000000
131907325	92850730	4732541	10000.000000	15030	8775	1.000000	17327	7974	1.000000	9841638	0.000000
131914752	92828512	4735597	10000.000000	15085	8734	1.000000	17410	7799	1.000000	9836615	0.000000
131887770	92839078	4738999	10000.000000	15375	8549	1.000000	17415	7823	1.000000	9831781	0.000000
131903593	92826674	4736487	10000.000000	14971	8750	1.000000	17286	7937	1.000000	9826772	0.000000
131907656	92844625	4737080	10000.000000	15051	8805	1.000000	17141	7982	1.000000	9821877	0.000000
131920735	92831705	4740321	10000.000000	15171	8664	1.000000	17405	7851	1.000000	9816937	0.000000
131927791	92814035	4736772	10000.000000	15493	8392	1.000000	17443	7858	1.000000	9811965	0.000000
131913224	92831972	4735575	10000.000000	15265	8700	1.000000	17283	7828	1.000000	9807008	0.000000
131907639	92844612	4738777	10000.000000	15196	8708	1.000000	17109	7849	1.000000	9802000	-1.#IND00
131895825	92846962	4736160	10000.000000	15307	8444	1.000000	17260	8031	1.000000	9797076	0.009600
131897409	92824852	4739025	10000.000000	15315	8503	1.000000	17565	7703	1.000000	9792114	-0.004378
131917835	92820626	4736756	10000.000000	15048	8725	1.000000	17102	8073	1.000000	9787312	-0.001820
131905296	92835497	4738976	10000.000000	15135	8749	1.000000	17345	8053	1.000000	9782292	-0.001484
131906374	92846798	4736080	10000.000000	15186	8789	1.000000	17324	7970	1.000000	9777343	-0.002253
131906372	92841385	4735627	10000.000000	15050	8666	1.000000	17261	7820	1.000000	9772396	-0.000504
131909966	92826255	4733899	10000.000000	15310	8358	1.000000	17416	7616	1.000000	9767575	0.007135
131907876	92828807	4738268	10000.000000	15067	8894	1.000000	17366	8001	1.000000	9762716	0.006162
131898552	92833097	4738028	10000.000000	15243	8518	1.000000	17349	7785	1.000000	9757788	0.005945
131927168	92817576	4738050	10000.000000	14913	8752	1.000000	17282	7852	1.000000	9752784	-0.000004
131894839	92844568	4735365	10000.000000	15020	8605	1.000000	17312	7891	1.000000	9747883	0.002665
131899935	92842881	4733606	10000.000000	15394	8510	1.000000	17377	7809	1.000000	9742938	0.003828
131907270	92838648	4740125	10000.000000	15324	8476	1.000000	17141	7862	1.000000	9738131	0.000876
131901659	92844992	4738321	10000.000000	15331	8490	1.000000	17487	7771	1.000000	9733199	0.001681
131926129	92817602	4736224	10000.000000	15153	8619	1.000000	17470	7974	1.000000	9728384	0.002108
131887880	92861569	4733535	10000.000000	15143	8596	1.000000	17485	7955	1.000000	9723602	0.001865
131924192	92818999	4736904	10000.000000	15379	8438	1.000000	17137	8077	1.000000	9718677	0.001755
131923107	92804820	4736438	10000.000000	15155	8549	1.000000	17451	7895	1.000000	9713972	-0.001315
131897440	92865353	4739952	10000.000000	15310	8766	1.000000	17211	7949	1.000000	9709095	-0.000823
131913542	92842115	4736801	10000.000000	15105	8751	1.000000	17418	7923	1.000000	9704192	-0.000891
131921051	92829693	4734346	10000.000000	15072	8817	1.000000	17107	8040	1.000000	9699438	-0.000387
131892647	92848505	4737589	10000.000000	15225	8592	1.000000	17425	7811	1.000000	9694610	-0.000766
131920316	92819236	4738859	10000.000000	15165	8650	1.000000	17113	8077	1.000000	9689754	-0.000827
131897673	92835282	4734192	10000.000000	15291	8556	1.000000	17169	7917	1.000000	9684897	-0.000863
131909391	92826820	4736973	10000.000000	15260	8655	1.000000	17532	7836	1.000000	9680033	-0.000726
131912603	92826640	4738064	10000.000000	15123	8777	1.000000	17214	8151	1.000000	9675179	-0.001390
131916372	92842015	4738452	10000.000000	15234	8482	1.000000	17347	7785	1.000000	9670304	-0.001939
131939213	92815736	4735253	10000.000000	15074	8688	1.000000	17437	7739	1.000000	9665339	-0.002136
131897507	92838747	4736686	10000.000000	15132	8665	1.000000	17212	7888	1.000000	9660400	-0.001904
131927066	92829314	4737551	10000.000000	15288	8615	1.000000	17134	7977	1.000000	9655575	-0.003595
131905295	92835733	4738918	10000.000000	15468	8410	1.000000	17281	7859	1.000000	9650702	-0.003793
131885801	92840729	4737347	10000.000000	15201	8581	1.000000	17070	8078	1.000000	9646037	-0.003501
131934658	92803677	4736241	10000.000000	15279	8602	1.000000	17291	8031	1.000000	9641231	-0.002920
131910177	92821629	4735440	10000.000000	15254	8717	1.000000	17404	8070	1.000000	9636411	-0.002811
131934143	92813894	4733190	10000.000000	15187	8356	1.000000	17122	8036	1.000000	9631554	-0.002654
131907237	92831550	4737721	10000.000000	15165	8573	1.000000	17223	7663	1.000000	9626711	-0.002622
131921290	92833896	4733211	10000.000000	15458	8426	1.000000	17316	7888	1.000000	9621913	-0.002569
131923817	92824828	4731347	10000.000000	15117	8672	1.000000	17232	7904	1.000000	9616979	-0.003254
131905751	92848068	4735484	10000.000000	15062	8832	1.000000	17325	7728	1.000000	9612161	-0.003079
131879348	92869223	4741272	10000.000000	15248	8701	1.000000	17363	7960	1.000000	9607323	-0.002920
131928880	92819762	4737927	10000.000000	15126	8593	1.000000	17301	7990	1.000000	9602478	-0.002818
131920181	92812949	4732383	10000.000000	14976	8740	1.000000	17287	8002	1.000000	9597714	-0.002655
131914111	92843945	4733667	10000.000000	15132	8692	1.000000	17338	7715	1.000000	9592855	-0.002510
131908214	92834766	4735708	10000.000000	15116	8696	1.000000	17499	8011	1.000000	9587957	-0.002341
131925847	92829371	4736055	10000.000000	15187	8584	1.000000	17267	7960	1.000000	9583204	-0.001804
131906747	92842754	4737965	10000.000000	15231	8619	1.000000	17251	8093	1.000000	9578442	-0.001679
131904183	92821714	4738646	10000.000000	15291	8502	1.000000	17181	7957	1.000000	9573711	-0.001788
131941579	92806636	4735119	10000.000000	15138	8662	1.000000	17103	8081	1.000000	9569024	-0.001723
131905366	92850201	4737325	10000.000000	15097	8604	1.000000	17535	7869	1.000000	9564227	-0.001923
131883581	92844212	4739322	10000.000000	15330	8387	1.000000	17466	7630	1.000000	9559397	-0.002061
131901530	92845378	4736327	10000.000000	15125	8618	1.000000	17462	7821	1.000000	9554544	-0.001977
131918867	92839505	4738533	10000.000000	15390	8533	1.000000	17317	7930	1.000000	9549717	-0.001667
131904058	92844901	4736997	10000.000000	15369	8455	1.000000	17422	7811	1.000000	9544980	-0.001601
131886285	92858662	4736742	10000.000000	15486	8398	1.000000	17315	7849	1.000000	9540182	-0.001435
131937439	92795758	4737617	10000.000000	15155	8620	1.000000	17232	7794	1.000000	9535374	-0.001277
131921992	92820762	4731749	10000.000000	14963	8756	1.000000	17155	8026	1.000000	9530574	-0.001865
131905758	92828082	4741368	10000.000000	15327	8668	1.000000	17225	7904	1.000000	9525808	-0.002099
131911804	92830733	4734416	10000.000000	15132	8627	1.000000	17221	7930	1.000000	9521070	-0.002002
131895010	92854255	4742617	10000.000000	15112	8599	1.000000	17588	7774	1.000000	9516353	-0.002223
npatches	nstrain	runtime	dt	init_x	init_y	init_y_blood	init_z	init_S	beta0	beta1	beta2	beta3	mean_beta	B	d	delta	delta_blood	b[0]	mut	m	CTL	c	g	epsilon	k	het	lambda	rho	omega	x_max	patch.dyna	DELTA	A	VA
10000	1	100.000000	0.001000	21900	9499	5000000	0.001000	10000000	12.398737	11.835246	18.409421	15.988362	13	800000000	0.010000	1.000000	1.000000	80000	0.000050	0.004800	1	0.001000	1.000000	2.500000	5.000000	0.500000	0.000000	0.000000	0.000000	31872	0	10.000000	7.000000	1.000000
sus	inf	inf_blood	z	x[0]	y[0][0]	z[0]	x[1]	y[1][0]	z[1]	S[0]	synchrony
219000000	94990000	5000000	10.000000	21900	9499	0.001000	21900	9499	0.001000	10000000	0.000000
152915405	66146357	3386120	10000.000000	15398	6707	1.000000	15643	6675	1.000000	9994879	0.000000
157436985	66973178	3418130	10000.000000	15639	6713	1.000000	16165	6583	1.000000	9989860	0.000000
157057682	67060279	3420103	10000.000000	15583	6519	1.000000	16186	6363	1.000000	9984947	0.000000
157047307	67061420	3421720	10000.000000	15606	6777	1.000000	15970	6650	1.000000	9980009	0.000000
157041797	67066124	3423971	10000.000000	15619	6826	1.000000	16237	6459	1.000000	9975015	0.000000
157063793	67061723	3419441	10000.000000	15706	6650	1.000000	16346	6561	1.000000	9969941	0.000000
157072057	67062393	3419845	10000.000000	15723	6689	1.000000	16065	6691	1.000000	9964852	0.000000
157096553	67023359	3422760	10000.000000	15382	6903	1.000000	16086	6554	1.000000	9959792	0.000000
157087190	67040942	3420433	10000.000000	15481	6884	1.000000	16041	6651	1.000000	9954825	0.000000
157096508	67048522	3424274	10000.000000	15856	6669	1.000000	15888	6647	1.000000	9949824	0.000000
157023897	67085092	3419357	10000.000000	15548	6769	1.000000	16489	6421	1.000000	9944878	0.000000
157071415	67026567	3420386	10000.000000	15589	6673	1.000000	15880	6551	1.000000	9939766	0.000000
157077154	67050871	3424038	10000.000000	15412	6680	1.000000	16239	6537	1.000000	9934714	0.000000
157051357	67061415	3423239	10000.000000	15414	6820	1.000000	16264	6493	1.000000	9929698	0.000000
157086174	67055686	3422025	10000.000000	15489	6665	1.000000	16172	6527	1.000000	9924714	0.000000
157079699	67051399	3421614	10000.000000	15561	6727	1.000000	15871	6807	1.000000	9919834	0.000000
157055870	67060069	3421632	10000.000000	15440	6861	1.000000	16352	6593	1.000000	9914975	0.000000
157066300	67060432	3420748	10000.000000	15540	6766	1.000000	16132	6741	1.000000	9909982	0.000000
157077709	67039091	3421306	10000.000000	15873	6728	1.000000	16240	6499	1.000000	9905123	0.000000
157074349	67025404	3422031	10000.000000	15586	6703	1.000000	16165	6682	1.000000	9900027	0.000000
157074541	67064733	3419893	10000.000000	15490	6936	1.000000	15951	6635	1.000000	9895138	0.000000
157023601	67078444	3421193	10000.000000	15532	6754	1.000000	16276	6348	1.000000	9890174	0.000000
157081514	67035267	3418410	10000.000000	15891	6613	1.000000	16061	6584	1.000000	9885180	0.000000
157074540	67051575	3423207	10000.000000	15608	6794	1.000000	15948	6589	1.000000	9880236	0.000000
157083148	67039526	3417492	10000.000000	15642	6624	1.000000	16357	6493	1.000000	9875294	0.000000
157051445	67070967	3424763	10000.000000	15684	6634	1.000000	16070	6711	1.000000	9870460	0.000000
157074009	67045476	3419653	10000.000000	15389	6947	1.000000	16207	6551	1.000000	9865477	0.000000
157049548	67073149	3421577	10000.000000	15536	6763	1.000000	16229	6632	1.000000	9860423	0.000000
157075661	67059879	3421358	10000.000000	15410	6824	1.000000	16216	6556	1.000000	9855571	0.000000
157083654	67046770	3422194	10000.000000	15728	6616	1.000000	16010	6732	1.000000	9850552	0.000000
157063785	67048574	3421423	10000.000000	15568	6766	1.000000	16131	6670	1.000000	9845724	0.000000
157069704	67050804	3420067	10000.000000	15372	6801	1.000000	16219	6540	1.000000	9840751	0.000000
157078257	67061131	3421253	10000.000000	15531	6848	1.000000	16227	6526	1.000000	9835903	0.000000
157096166	67038230	3420774	10000.000000	15704	6818	1.000000	16169	6629	1.000000	9831069	0.000000
157075705	67042925	3423536	10000.000000	15661	6728	1.000000	16276	6524	1.000000	9826050	0.000000
157078090	67040725	3421896	10000.000000	15312	6723	1.000000	16136	6617	1.000000	9821128	0.000000
157083897	67050904	3419651	10000.000000	15599	6622	1.000000	16089	6570	1.000000	9816200	0.000000
157045015	67082277	3423065	10000.000000	15596	6543	1.000000	15874	6749	1.000000	9811352	0.000000
157080638	67042429	3420993	10000.000000	15677	6799	1.000000	16136	6518	1.000000	9806513	0.000000
157070259	67053787	3422551	10000.000000	15394	6859	1.000000	15987	6654	1.000000	9801562	-1.#IND00
157053740	67066781	3421992	10000.000000	15632	6696	1.000000	16445	6367	1.000000	9796647	-0.057600
157072803	67045078	3422246	10000.000000	15695	6545	1.000000	16272	6685	1.000000	9791714	-0.015568
157055166	67059298	3419899	10000.000000	15336	6811	1.000000	16061	6533	1.000000	9786670	0.004438
157060209	67069338	3421228	10000.000000	15641	6703	1.000000	16076	6547	1.000000	9781747	0.000564
157056044	67063374	3423047	10000.000000	15942	6546	1.000000	16077	6497	1.000000	9776872	-0.005325
157083031	67052995	3421839	10000.000000	15533	6825	1.000000	15924	6696	1.000000	9772063	0.006102
157058828	67056583	3422747	10000.000000	15142	6989	1.000000	16328	6347	1.000000	9767205	0.006586
157096050	67042957	3422779	10000.000000	15644	6776	1.000000	16209	6480	1.000000	9762231	0.006620
157072008	67047949	3419275	10000.000000	15659	6644	1.000000	16090	6673	1.000000	9757254	0.007307
157051716	67063761	3424028	10000.000000	15564	6697	1.000000	16335	6542	1.000000	9752456	0.005816
157077059	67058842	3415437	10000.000000	15953	6635	1.000000	16148	6476	1.000000	9747525	0.006212
157087772	67050088	3421229	10000.000000	15680	6867	1.000000	16319	6418	1.000000	9742537	0.006344
157059112	67066931	3422946	10000.000000	15621	6688	1.000000	16483	6250	1.000000	9737656	0.006074
157050020	67073269	3422634	10000.000000	15417	6876	1.000000	16420	6422	1.000000	9732935	0.005614
157093141	67032623	3422023	10000.000000	15594	6623	1.000000	16064	6728	1.000000	9728065	0.004741
157069279	67052167	3418518	10000.000000	15310	6719	1.000000	16163	6675	1.000000	9723234	0.004841
157048737	67064247	3416961	10000.000000	15870	6576	1.000000	15873	6839	1.000000	9718454	0.002516
157059400	67058170	3423020	10000.000000	15730	6577	1.000000	16347	6500	1.000000	9713726	0.001453
157060264	67050157	3423158	10000.000000	15300	6860	1.000000	16157	6680	1.000000	9708858	0.001567
157112294	67027357	3422837	10000.000000	15700	6799	1.000000	15992	6616	1.000000	9704026	0.001693
157053723	67057078	3418831	10000.000000	15754	6813	1.000000	16109	6604	1.000000	9699163	0.002031
157059728	67055043	3422701	10000.000000	15650	6721	1.000000	16353	6472	1.000000	9694164	0.001970
157095192	67051357	3419862	10000.000000	15750	6554	1.000000	16244	6492	1.000000	9689340	0.001084
157057772	67056044	3419568	10000.000000	15578	6710	1.000000	16013	6573	1.000000	9684408	0.001915
157046247	67077447	3425345	10000.000000	15498	6748	1.000000	16097	6510	1.000000	9679506	0.002505
157070953	67041673	3421317	10000.000000	15545	6754	1.000000	15936	6621	1.000000	9674738	0.001734
157068929	67075073	3423866	10000.000000	15514	6696	1.000000	16169	6512	1.000000	9669875	0.002003
157103837	67035291	3420674	10000.000000	15589	6847	1.000000	16062	6581	1.000000	9665037	0.002089
157053814	67075865	3420554	10000.000000	15549	6541	1.000000	16305	6414	1.000000	9660321	0.002053
157062614	67047159	3420327	10000.000000	15714	6848	1.000000	15907	6638	1.000000	9655322	0.002352
157093883	67048034	3419977	10000.000000	15647	6640	1.000000	16400	6496	1.000000	9650353	0.002154
157067546	67049474	3419803	10000.000000	15906	6752	1.000000	15954	6608	1.000000	9645405	0.001955
157060537	67054392	3423095	10000.000000	15827	6696	1.000000	16087	6556	1.000000	9640596	0.004366
157063813	67067288	3421992	10000.000000	15707	6671	1.000000	16198	6482	1.000000	9635833	0.004715
157058109	67064522	3421107	10000.000000	15543	6731	1.000000	16172	6611	1.000000	9630928	0.004925
157080006	67057532	3419964	10000.000000	15453	6788	1.000000	16183	6556	1.000000	9626190	0.004432
157090356	67038819	3420336	10000.000000	15851	6666	1.000000	16200	6647	1.000000	9621487	0.004045
157076476	67062078	3423942	10000.000000	15735	6534	1.000000	16241	6498	1.000000	9616806	0.004689
157080260	67038839	3419261	10000.000000	15688	6593	1.000000	16082	6526	1.000000	9612044	0.004445
157058746	67062673	3422159	10000.000000	15567	6665	1.000000	16354	6416	1.000000	9607265	0.003885
157080863	67031710	3423540	10000.000000	15275	6868	1.000000	16339	6487	1.000000	9602514	0.003115
157077540	67055791	3420853	10000.000000	16011	6532	1.000000	16089	6580	1.000000	9597809	0.002887
157072666	67064468	3423541	10000.000000	15726	6695	1.000000	16221	6575	1.000000	9592835	0.002715
157101949	67038082	3420646	10000.000000	15423	6678	1.000000	15971	6621	1.000000	9587987	0.003756
157068675	67054464	3423515	10000.000000	15494	6733	1.000000	16265	6522	1.000000	9583136	0.003495
157072997	67049956	3418347	10000.000000	15544	6780	1.000000	16153	6473	1.000000	9578426	0.003331
157089202	67065440	3420995	10000.000000	15602	6653	1.000000	16135	6494	1.000000	9573657	0.003391
157051733	67077030	3422059	10000.000000	15550	6742	1.000000	16066	6601	1.000000	9568872	0.003863
157090549	67032987	3420719	10000.000000	15404	6847	1.000000	16025	6586	1.000000	9564045	0.001913
157083482	67051327	3418147	10000.000000	15846	6551	1.000000	16442	6564	1.000000	9559127	0.001924
157086728	67047041	3421721	10000.000000	15680	6697	1.000000	16153	6686	1.000000	9554342	0.002134
157085449	67062745	3419163	10000.000000	15384	6873	1.000000	16123	6505	1.000000	9549485	0.002136
157057874	67075066	3420657	10000.000000	15945	6610	1.000000	16170	6480	1.000000	9544679	0.002027
157092904	67043700	3422385	10000.000000	15331	6986	1.000000	16004	6675	1.000000	9539752	0.002535
157070457	67055289	3420478	10000.000000	15591	6822	1.000000	16452	6517	1.000000	9535023	0.001713
157061767	67052099	3418665	10000.000000	15815	6636	1.000000	16288	6414	1.000000	9530267	0.001573
157080715	67063194	3422096	10000.000000	15476	6704	1.000000	16377	6580	1.000000	9525607	0.001484
157076767	67050577	3423168	10000.000000	15358	6883	1.000000	15834	6648	1.000000	9520893	0.001721
157071007	67061058	3421551	10000.000000	15658	6797	1.000000	16148	6634	1.000000	9516064	0.001792
npatches	nstrain	runtime	dt	init_x	init_y	init_y_blood	init_z	init_S	beta0	beta1	beta2	beta3	mean_beta	B	d	delta	delta_blood	b[0]	mut	m	CTL	c	g	epsilon	k	het	lambda	rho	omega	x_max	patch.dyna	DELTA	A	VA
10000	1	100.000000	0.001000	21900	9499	5000000	0.001000	10000000	14.451921	11.301103	10.101330	6.536010	13	800000000	0.010000	1.000000	1.000000	80000	0.000050	0.004800	1	0.001000	1.000000	2.500000	6.000000	0.500000	0.000000	0.000000	0.000000	31872	0	10.000000	7.000000	1.000000
sus	inf	inf_blood	z	x[0]	y[0][0]	z[0]	x[1]	y[1][0]	z[1]	S[0]	synchrony
219000000	94990000	5000000	10.000000	21900	9499	0.001000	21900	9499	0.001000	10000000	0.000000
177031503	46733986	2390421	10000.000000	16104	5079	1.000000	18647	4282	1.000000	9995127	0.000000
181740775	48953562	2498813	10000.000000	15806	5577	1.000000	19714	4367	1.000000	9990113	0.000000
181120655	48990747	2498808	10000.000000	15857	5415	1.000000	19284	4542	1.000000	9985065	0.000000
181159906	48976090	2497455	10000.000000	16323	5343	1.000000	19391	4667	1.000000	9980145	0.000000
181127448	48997538	2497387	10000.000000	16155	5309	1.000000	19734	4360	1.000000	9975124	0.000000
181151880	48974897	2497925	10000.000000	16132	5483	1.000000	19487	4558	1.000000	9970118	0.000000
181156929	48987847	2497596	10000.000000	16270	5220	1.000000	19376	4545	1.000000	9965147	0.000000
181158878	48981751	2497434	10000.000000	16398	5356	1.000000	18989	4715	1.000000	9960179	0.000000
181199404	48958733	2498422	10000.000000	16169	5340	1.000000	19288	4484	1.000000	9955209	0.000000
181158706	48972958	2497558	10000.000000	15990	5464	1.000000	19083	4951	1.000000	9950238	0.000000
181186355	48971428	2498181	10000.000000	15784	5453	1.000000	19309	4571	1.000000	9945211	0.000000
181177186	48963082	2498755	10000.000000	16350	5292	1.000000	19058	4747	1.000000	9940307	0.000000
181212652	48933405	2497764	10000.000000	15916	5498	1.000000	19325	4533	1.000000	9935402	0.000000
181144746	48978789	2500316	10000.000000	15766	5636	1.000000	19337	4587	1.000000	9930451	0.000000
181179763	48951421	2500198	10000.000000	16076	5512	1.000000	19239	4656	1.000000	9925497	0.000000
181162095	48962006	2495776	10000.000000	16218	5262	1.000000	19394	4545	1.000000	9920487	0.000000
181189592	48954444	2497799	10000.000000	16224	5367	1.000000	19193	4516	1.000000	9915442	0.000000
181195059	48964454	2497745	10000.000000	15962	5534	1.000000	19613	4671	1.000000	9910315	0.000000
181166852	48988142	2498205	10000.000000	15933	5435	1.000000	19555	4497	1.000000	9905357	0.000000
181185051	48969749	2497788	10000.000000	16081	5459	1.000000	19380	4509	1.000000	9900442	0.000000
181185017	48953416	2495764	10000.000000	16048	5562	1.000000	19370	4556	1.000000	9895496	0.000000
181151692	48969218	2500057	10000.000000	15948	5602	1.000000	19309	4475	1.000000	9890528	0.000000
181142245	48968704	2498215	10000.000000	16262	5302	1.000000	19297	4481	1.000000	9885594	0.000000
181164947	48964190	2495491	10000.000000	16192	5458	1.000000	19137	4609	1.000000	9880653	0.000000
181170775	48951625	2496355	10000.000000	16480	5186	1.000000	19568	4501	1.000000	9875623	0.000000
181183592	48937810	2496715	10000.000000	15838	5602	1.000000	19507	4596	1.000000	9870627	0.000000
181139832	48995726	2501463	10000.000000	16289	5488	1.000000	19487	4353	1.000000	9865758	0.000000
181160431	48965082	2499756	10000.000000	16186	5271	1.000000	19385	4540	1.000000	9860945	0.000000
181190679	48949347	2498270	10000.000000	16096	5622	1.000000	19348	4621	1.000000	9856052	0.000000
181183462	48970424	2502073	10000.000000	16122	5421	1.000000	19224	4670	1.000000	9851126	0.000000
181195894	48956263	2498816	10000.000000	15935	5508	1.000000	19446	4491	1.000000	9846204	0.000000
181163471	48983671	2499450	10000.000000	16017	5462	1.000000	19485	4612	1.000000	9841197	0.000000
181157175	48982365	2496164	10000.000000	15859	5438	1.000000	19425	4380	1.000000	9836252	0.000000
181156623	48971857	2499600	10000.000000	16295	5290	1.000000	19294	4540	1.000000	9831302	0.000000
181164438	48959493	2495772	10000.000000	15898	5510	1.000000	19616	4337	1.000000	9826408	0.000000
181184140	48967721	2497384	10000.000000	16302	5371	1.000000	19510	4573	1.000000	9821574	0.000000
181176577	48964275	2497531	10000.000000	16089	5432	1.000000	19452	4698	1.000000	9816616	0.000000
181189239	48966877	2497195	10000.000000	16029	5420	1.000000	19469	4571	1.000000	9811704	0.000000
181115174	48985778	2499867	10000.000000	16140	5427	1.000000	19367	4520	1.000000	9806727	0.000000
181142307	48976351	2498349	10000.000000	16218	5428	1.000000	19258	4556	1.000000	9801850	-1.#IND00
181177539	48966067	2498744	10000.000000	16176	5279	1.000000	19501	4597	1.000000	9797009	-0.009600
181147594	48995403	2499180	10000.000000	16101	5510	1.000000	19044	4743	1.000000	9792169	0.016005
181151437	48975136	2498556	10000.000000	16077	5341	1.000000	19204	4813	1.000000	9787358	0.011333
181157927	48965415	2499183	10000.000000	15866	5614	1.000000	19403	4579	1.000000	9782536	0.003292
181188345	48965707	2497745	10000.000000	16160	5413	1.000000	19464	4510	1.000000	9777706	0.003745
181136988	48976261	2498871	10000.000000	16006	5428	1.000000	19338	4575	1.000000	9772647	0.002828
181198205	48937917	2498324	10000.000000	16158	5560	1.000000	19381	4558	1.000000	9767805	-0.001554
181159032	48972393	2499107	10000.000000	16339	5278	1.000000	19217	4421	1.000000	9763054	-0.002560
181158379	48976496	2500148	10000.000000	16205	5415	1.000000	19478	4448	1.000000	9758083	-0.001213
181178641	48955004	2495961	10000.000000	16080	5307	1.000000	19431	4609	1.000000	9753219	-0.003986
181195188	48961280	2497229	10000.000000	15980	5421	1.000000	19335	4659	1.000000	9748327	-0.004051
181160987	48972027	2496880	10000.000000	16107	5583	1.000000	19573	4521	1.000000	9743443	-0.003424
181145237	48987697	2498991	10000.000000	16213	5415	1.000000	19378	4676	1.000000	9738544	-0.003107
181163868	48965426	2496954	10000.000000	16417	5420	1.000000	19409	4481	1.000000	9733720	-0.002573
181187644	48972118	2497668	10000.000000	15954	5296	1.000000	19274	4600	1.000000	9728850	-0.002384
181148865	48976182	2496566	10000.000000	16130	5331	1.000000	19305	4687	1.000000	9723957	-0.004293
181150689	48957287	2500340	10000.000000	16127	5483	1.000000	19177	4759	1.000000	9718973	-0.002623
181160836	48967181	2496858	10000.000000	16301	5305	1.000000	19381	4636	1.000000	9714188	-0.000371
181127447	48987044	2500390	10000.000000	15993	5462	1.000000	19399	4377	1.000000	9709276	-0.000413
181167683	48969423	2501147	10000.000000	16047	5599	1.000000	19500	4634	1.000000	9704423	0.005659
181159003	48973352	2498854	10000.000000	16080	5393	1.000000	19479	4506	1.000000	9699522	0.005750
181197752	48957170	2497812	10000.000000	16299	5328	1.000000	19356	4533	1.000000	9694625	0.005500
181171205	48969596	2498043	10000.000000	15906	5520	1.000000	19418	4283	1.000000	9689756	0.005303
181194482	48952075	2498401	10000.000000	16051	5450	1.000000	19314	4662	1.000000	9684829	0.005515
181201009	48952361	2497734	10000.000000	15832	5544	1.000000	19238	4578	1.000000	9679893	0.005635
181169774	48954777	2498574	10000.000000	16593	5052	1.000000	19560	4292	1.000000	9675104	0.007335
181163429	48976517	2499029	10000.000000	16110	5379	1.000000	19421	4537	1.000000	9670292	0.007673
181151048	48973236	2498627	10000.000000	16099	5448	1.000000	19336	4445	1.000000	9665386	0.006742
181170720	48963428	2499329	10000.000000	16126	5406	1.000000	19382	4696	1.000000	9660610	0.006351
181156569	48984522	2499211	10000.000000	16235	5399	1.000000	19316	4634	1.000000	9655780	0.006239
181151755	48963700	2498777	10000.000000	16029	5545	1.000000	19370	4480	1.000000	9650956	0.005586
181145375	48981456	2499214	10000.000000	15948	5659	1.000000	19516	4565	1.000000	9646185	0.005286
181170424	48968272	2498543	10000.000000	16132	5505	1.000000	19531	4386	1.000000	9641374	0.005695
181157569	48986021	2497469	10000.000000	16119	5327	1.000000	19444	4457	1.000000	9636562	0.005588
181194237	48946570	2497835	10000.000000	15958	5367	1.000000	19455	4399	1.000000	9631763	0.005940
181152539	48968499	2496623	10000.000000	16005	5518	1.000000	18952	4733	1.000000	9626876	0.005523
181148619	48981494	2501521	10000.000000	16144	5238	1.000000	19388	4495	1.000000	9622034	0.005488
181156277	48976022	2499635	10000.000000	16027	5422	1.000000	19481	4537	1.000000	9617228	0.005287
181166020	48963842	2501214	10000.000000	15984	5447	1.000000	19483	4383	1.000000	9612468	0.005013
181163923	48960956	2502323	10000.000000	16230	5476	1.000000	19598	4428	1.000000	9607638	0.004499
181190130	48968753	2499592	10000.000000	15913	5522	1.000000	19261	4613	1.000000	9602821	0.004559
181162690	48956488	2498649	10000.000000	15950	5482	1.000000	19275	4533	1.000000	9598210	0.004028
181159052	48976681	2495072	10000.000000	15973	5576	1.000000	19606	4505	1.000000	9593282	0.003730
181175686	48941603	2499553	10000.000000	15931	5564	1.000000	19128	4720	1.000000	9588500	0.004191
181171659	48971429	2498550	10000.000000	15946	5412	1.000000	19460	4614	1.000000	9583783	0.004691
181167906	48954575	2498555	10000.000000	16006	5468	1.000000	19202	4640	1.000000	9579006	0.004698
181158212	48977024	2498649	10000.000000	16147	5295	1.000000	19379	4757	1.000000	9574141	0.004726
181166578	48962357	2498629	10000.000000	16264	5296	1.000000	19269	4704	1.000000	9569275	0.004414
181146389	48989599	2499287	10000.000000	15871	5577	1.000000	19362	4706	1.000000	9564457	0.004352
181172075	48985323	2497847	10000.000000	16206	5275	1.000000	19220	4608	1.000000	9559713	0.004173
181161385	48973384	2498684	10000.000000	15970	5510	1.000000	19292	4613	1.000000	9554833	0.004130
181193766	48953103	2496041	10000.000000	16161	5362	1.000000	19042	4739	1.000000	9550017	0.004210
181173927	48960020	2500561	10000.000000	15981	5464	1.000000	19331	4581	1.000000	9545289	0.004057
181183626	48963229	2498910	10000.000000	16197	5283	1.000000	19459	4607	1.000000	9540751	0.004117
181149357	48975021	2498960	10000.000000	16148	5358	1.000000	19427	4464	1.000000	9535982	0.004112
181153948	48967900	2497979	10000.000000	16119	5367	1.000000	19256	4728	1.000000	9531175	0.003664
181147608	48973866	2496579	10000.000000	15934	5489	1.000000	19488	4385	1.000000	9526414	0.003955
181162611	48964506	2497633	10000.000000	16006	5539	1.000000	19350	4578	1.000000	9521709	0.003864
181189441	48954053	2495898	10000.000000	16034	5235	1.000000	19349	4643	1.000000	9516916	0.003806
npatches	nstrain	runtime	dt	init_x	init_y	init_y_blood	init_z	init_S	beta0	beta1	beta2	beta3	mean_beta	B	d	delta	delta_blood	b[0]	mut	m	CTL	c	g	epsilon	k	het	lambda	rho	omega	x_max	patch.dyna	DELTA	A	VA
10000	1	100.000000	0.001000	21900	9499	5000000	0.001000	10000000	8.001615	10.672518	7.905968	10.476962	13	800000000	0.010000	1.000000	1.000000	80000	0.000050	0.004800	1	0.001000	1.000000	2.500000	7.000000	0.500000	0.000000	0.000000	0.000000	31872	0	10.000000	7.000000	1.000000
sus	inf	inf_blood	z	x[0]	y[0][0]	z[0]	x[1]	y[1][0]	z[1]	S[0]	synchrony
219000000	94990000	5000000	10.000000	21900	9499	0.001000	21900	9499	0.001000	10000000	0.000000
198871615	33023522	1688446	10000.000000	24829	2121	1.000000	21953	2757	1.000000	9995012	0.000000
203864933	36115939	1844077	10000.000000	25948	2268	1.000000	22687	3210	1.000000	9990027	0.000000
203041327	36051442	1839456	10000.000000	25939	2299	1.000000	22296	3251	1.000000	9985061	0.000000
203136034	36031633	1838275	10000.000000	25818	2261	1.000000	22727	3055	1.000000	9980103	0.000000
203141139	36026291	1838833	10000.000000	25998	2250	1.000000	22798	2907	1.000000	9975183	0.000000
203144767	36022931	1838926	10000.000000	26121	2213	1.000000	22929	3003	1.000000	9970099	0.000000
203126559	36060214	1840518	10000.000000	26137	2246	1.000000	22822	3014	1.000000	9965209	0.000000
203172537	36015907	1839180	10000.000000	26107	2299	1.000000	22699	2895	1.000000	9960175	0.000000
203114230	36050233	1840798	10000.000000	26106	2282	1.000000	22658	3022	1.000000	9955153	0.000000
203125618	36040382	1839801	10000.000000	25809	2260	1.000000	22759	3167	1.000000	9950270	0.000000
203154528	36024437	1838176	10000.000000	26028	2232	1.000000	22861	2997	1.000000	9945316	0.000000
203151681	36026766	1838353	10000.000000	26087	2199	1.000000	22519	2969	1.000000	9940363	0.000000
203129535	36035572	1838489	10000.000000	26172	2283	1.000000	22737	3043	1.000000	9935372	0.000000
203122257	36052961	1839816	10000.000000	26233	2298	1.000000	22833	2888	1.000000	9930317	0.000000
203103865	36045666	1837054	10000.000000	26027	2162	1.000000	22530	3072	1.000000	9925290	0.000000
203142576	36035962	1840801	10000.000000	26265	1989	1.000000	22684	3182	1.000000	9920341	0.000000
203129255	36030376	1838465	10000.000000	26144	2226	1.000000	22967	3033	1.000000	9915476	0.000000
203129612	36036927	1835848	10000.000000	26022	2240	1.000000	22767	2921	1.000000	9910403	0.000000
203098771	36053323	1838308	10000.000000	26008	2208	1.000000	22628	3068	1.000000	9905456	0.000000
203141950	36022911	1837698	10000.000000	26032	2244	1.000000	22661	3151	1.000000	9900466	0.000000
203165112	36028112	1836382	10000.000000	25853	2236	1.000000	22315	3049	1.000000	9895527	0.000000
203121288	36041351	1836442	10000.000000	25980	2425	1.000000	22878	2962	1.000000	9890440	0.000000
203154399	36037326	1837017	10000.000000	26019	2310	1.000000	22293	3024	1.000000	9885487	0.000000
203155775	36022235	1840333	10000.000000	26233	2280	1.000000	22582	3177	1.000000	9880403	0.000000
203132588	36041785	1837923	10000.000000	25737	2236	1.000000	22799	2944	1.000000	9875603	0.000000
203164505	36030922	1836746	10000.000000	25969	2295	1.000000	22581	3062	1.000000	9870698	0.000000
203125264	36044104	1841819	10000.000000	26028	2324	1.000000	22870	3124	1.000000	9865806	0.000000
203160430	36036101	1836894	10000.000000	25941	2304	1.000000	22560	2960	1.000000	9860842	0.000000
203130992	36045426	1837655	10000.000000	25951	2260	1.000000	22608	3136	1.000000	9856018	0.000000
203167985	36015249	1839391	10000.000000	25948	2294	1.000000	22826	2942	1.000000	9851049	0.000000
203129577	36038411	1840312	10000.000000	25870	2294	1.000000	22393	3075	1.000000	9846038	0.000000
203163278	36025754	1836088	10000.000000	26016	2342	1.000000	22483	3064	1.000000	9841236	0.000000
203138734	36060019	1837705	10000.000000	25813	2328	1.000000	22555	3078	1.000000	9836335	0.000000
203134962	36040109	1839440	10000.000000	26132	2186	1.000000	22566	2932	1.000000	9831440	0.000000
203161107	36029028	1838451	10000.000000	26046	2213	1.000000	22669	2942	1.000000	9826624	0.000000
203101986	36053508	1839405	10000.000000	26028	2275	1.000000	22846	3021	1.000000	9821659	0.000000
203107416	36053868	1841004	10000.000000	26114	2361	1.000000	22497	3114	1.000000	9816836	0.000000
203170382	36023924	1837285	10000.000000	26161	2254	1.000000	22976	2963	1.000000	9811925	0.000000
203111212	36054777	1838143	10000.000000	25984	2221	1.000000	22656	3013	1.000000	9807092	0.000000
203124185	36033679	1838816	10000.000000	26105	2308	1.000000	22786	3015	1.000000	9802285	-1.#IND00
203122208	36044158	1839139	10000.000000	26131	2271	1.000000	22826	2822	1.000000	9797379	0.006400
203123648	36054535	1840038	10000.000000	26246	2183	1.000000	22860	3052	1.000000	9792550	0.006637
203147019	36025492	1837819	10000.000000	25790	2252	1.000000	22806	3096	1.000000	9787528	0.005877
203150254	36033096	1837500	10000.000000	26061	2172	1.000000	22670	2855	1.000000	9782711	0.007993
203166237	36018839	1838055	10000.000000	26080	2376	1.000000	22803	3056	1.000000	9777718	0.002212
203121696	36037497	1839972	10000.000000	26371	2163	1.000000	22781	2853	1.000000	9772775	0.002446
203159989	36031453	1839080	10000.000000	26208	2064	1.000000	22594	3076	1.000000	9767902	0.005436
203138395	36030867	1840038	10000.000000	26354	2176	1.000000	22348	3211	1.000000	9763057	0.002958
203166764	36027510	1839386	10000.000000	25840	2367	1.000000	22732	3029	1.000000	9758218	0.008262
203124695	36034439	1839445	10000.000000	26045	2196	1.000000	22706	3003	1.000000	9753273	0.004271
203145937	36028634	1839587	10000.000000	26165	2208	1.000000	22650	2930	1.000000	9748347	0.003553
203128282	36037388	1836452	10000.000000	26102	2291	1.000000	22715	2926	1.000000	9743437	0.002687
203141594	36027430	1838523	10000.000000	26120	2184	1.000000	22791	3106	1.000000	9738589	0.002360
203151170	36035094	1838187	10000.000000	26098	2172	1.000000	22574	3165	1.000000	9733667	0.003537
203101658	36045950	1839144	10000.000000	26327	2327	1.000000	22595	3123	1.000000	9728773	-0.000866
203140419	36033603	1836564	10000.000000	26395	2111	1.000000	22709	2997	1.000000	9724029	-0.000018
203116430	36030960	1837589	10000.000000	25922	2257	1.000000	22479	3089	1.000000	9719163	0.000274
203150781	36031761	1838017	10000.000000	26004	2285	1.000000	22774	2979	1.000000	9714326	0.000145
203141424	36013640	1837704	10000.000000	26135	2316	1.000000	22845	2990	1.000000	9709521	0.001392
203125926	36029664	1839577	10000.000000	26097	2226	1.000000	22682	3041	1.000000	9704626	0.000968
203082669	36070424	1840885	10000.000000	26056	2226	1.000000	22777	2920	1.000000	9699755	0.000700
203153216	36016157	1837536	10000.000000	26145	2135	1.000000	22794	3016	1.000000	9694984	0.001234
203108534	36044438	1837373	10000.000000	26176	2156	1.000000	22554	3138	1.000000	9690107	0.001100
203135076	36027428	1837483	10000.000000	26329	2157	1.000000	22892	3026	1.000000	9685302	0.001744
203134437	36039027	1840776	10000.000000	25585	2333	1.000000	22764	3043	1.000000	9680403	0.003145
203124395	36050926	1841139	10000.000000	25985	2202	1.000000	22627	3119	1.000000	9675685	0.003743
203138047	36041355	1837901	10000.000000	26006	2227	1.000000	22933	2960	1.000000	9670718	0.003872
203128260	36036977	1838319	10000.000000	25999	2306	1.000000	22697	2986	1.000000	9666010	0.003575
203156327	36030389	1837434	10000.000000	25908	2379	1.000000	22596	3247	1.000000	9661195	0.003695
203147853	36034728	1837843	10000.000000	26126	2260	1.000000	22515	2995	1.000000	9656396	0.002394
203135044	36046886	1839359	10000.000000	26288	2323	1.000000	22560	3231	1.000000	9651581	0.002095
203100951	36042437	1841054	10000.000000	26092	2282	1.000000	22839	2911	1.000000	9646740	0.000108
203137212	36030118	1837900	10000.000000	26253	2193	1.000000	22620	3093	1.000000	9641842	0.000200
203111992	36036409	1839876	10000.000000	26019	2320	1.000000	23065	3040	1.000000	9636973	0.000219
203147147	36038892	1837169	10000.000000	26153	2264	1.000000	22492	3037	1.000000	9632268	-0.000762
203154958	36030247	1839377	10000.000000	26273	2192	1.000000	22697	3046	1.000000	9627409	-0.000527
203145869	36018348	1835582	10000.000000	25919	2376	1.000000	22871	2881	1.000000	9622670	-0.000758
203091090	36055649	1840582	10000.000000	26105	2288	1.000000	22503	3146	1.000000	9617808	-0.000777
203153667	36014617	1837530	10000.000000	26152	2263	1.000000	22828	3065	1.000000	9613062	-0.000525
203140998	36036133	1839401	10000.000000	25962	2287	1.000000	22786	2976	1.000000	9608241	-0.000572
203157925	36027169	1838467	10000.000000	26075	2288	1.000000	22830	3091	1.000000	9603609	-0.000211
203167935	36023318	1837898	10000.000000	26236	2188	1.000000	22694	2898	1.000000	9598817	-0.000644
203169573	36026252	1836812	10000.000000	26184	2118	1.000000	22407	3234	1.000000	9593984	-0.000683
203136360	36049666	1836259	10000.000000	26088	2194	1.000000	22636	2931	1.000000	9589351	-0.001098
203124460	36040385	1842599	10000.000000	26082	2223	1.000000	22870	2985	1.000000	9584553	-0.001157
203156441	36016888	1836433	10000.000000	25991	2131	1.000000	22765	3012	1.000000	9579815	-0.000507
203132486	36051943	1839438	10000.000000	26003	2177	1.000000	22826	2972	1.000000	9575045	-0.000488
203125907	36035887	1838741	10000.000000	26164	2165	1.000000	22637	3117	1.000000	9570268	-0.001012
203111454	36048600	1837920	10000.000000	26059	2274	1.000000	22867	3002	1.000000	9565574	-0.001055
203125614	36051874	1836671	10000.000000	26360	2061	1.000000	22486	3086	1.000000	9560629	-0.000919
203128943	36042807	1838764	10000.000000	25910	2320	1.000000	22644	2900	1.000000	9555975	-0.000129
203173362	36016270	1837803	10000.000000	26146	2210	1.000000	23039	3018	1.000000	9551216	0.000139
203117856	36050145	1841234	10000.000000	26043	2246	1.000000	22499	2994	1.000000	9546552	0.000126
203132943	36027905	1837382	10000.000000	26091	2278	1.000000	22589	3073	1.000000	9541825	0.000092
203140729	36036114	1838651	10000.000000	26429	2175	1.000000	22644	3055	1.000000	9536965	-0.000095
203149284	36022493	1839906	10000.000000	26139	2200	1.000000	22838	2931	1.000000	9532294	-0.000018
203182113	36018193	1835942	10000.000000	26136	2072	1.000000	22495	3046	1.000000	9527566	-0.000361
203122066	36045946	1839073	10000.000000	26089	2281	1.000000	22751	2980	1.000000	9522822	-0.000421
203144999	36050719	1840324	10000.000000	26163	2206	1.000000	22659	3117	1.000000	9518035	-0.000725
npatches	nstrain	runtime	dt	init_x	init_y	init_y_blood	init_z	init_S	beta0	beta1	beta2	beta3	mean_beta	B	d	delta	delta_blood	b[0]	mut	m	CTL	c	g	epsilon	k	het	lambda	rho	omega	x_max	patch.dyna	DELTA	A	VA
10000	1	100.000000	0.001000	21900	9499	5000000	0.001000	10000000	16.748418	14.889501	17.535983	14.866137	13	800000000	0.010000	1.000000	1.000000	80000	0.000050	0.004800	1	0.001000	1.000000	2.500000	8.000000	0.500000	0.000000	0.000000	0.000000	31872	0	10.000000	7.000000	1.000000
sus	inf	inf_blood	z	x[0]	y[0][0]	z[0]	x[1]	y[1][0]	z[1]	S[0]	synchrony
219000000	94990000	5000000	10.000000	21900	9499	0.001000	21900	9499	0.001000	10000000	0.000000
219954361	22687870	1158613	10000.000000	18767	3100	1.000000	20141	2565	1.000000	9995000	0.000000
226074136	26091003	1329332	10000.000000	18378	3459	1.000000	20230	3236	1.000000	9990086	0.000000
224908125	25991315	1328389	10000.000000	18578	3493	1.000000	20078	3133	1.000000	9984999	0.000000
225006215	25996942	1326323	10000.000000	18543	3294	1.000000	20438	3039	1.000000	9980015	0.000000
224984687	25995412	1325345	10000.000000	18318	3670	1.000000	20220	2981	1.000000	9974912	0.000000
225014858	25990931	1325302	10000.000000	18557	3474	1.000000	20466	3010	1.000000	9969946	0.000000
225002816	25984488	1328061	10000.000000	18620	3497	1.000000	20246	3134	1.000000	9965021	0.000000
224976259	25992811	1325132	10000.000000	18449	3483	1.000000	20212	3203	1.000000	9959872	0.000000
224983003	26013994	1325103	10000.000000	18265	3591	1.000000	19888	3233	1.000000	9954932	0.000000
224970250	26002396	1326035	10000.000000	18660	3515	1.000000	20369	2986	1.000000	9949891	0.000000
225012270	25976542	1327013	10000.000000	18532	3487	1.000000	19971	3204	1.000000	9944823	0.000000
225013519	25998484	1326293	10000.000000	18418	3447	1.000000	20070	3063	1.000000	9939985	0.000000
224970674	26005393	1327584	10000.000000	18702	3394	1.000000	20283	3169	1.000000	9935113	0.000000
225026801	25968155	1326863	10000.000000	18157	3439	1.000000	20079	3173	1.000000	9930220	0.000000
224990494	26001881	1325431	10000.000000	18249	3456	1.000000	20461	3016	1.000000	9925262	0.000000
225029240	25983074	1326767	10000.000000	18674	3452	1.000000	19992	3076	1.000000	9920365	0.000000
224930881	26006241	1327338	10000.000000	18302	3529	1.000000	20248	3072	1.000000	9915395	0.000000
224986961	25995262	1325508	10000.000000	18398	3531	1.000000	20148	2983	1.000000	9910407	0.000000
224973865	26006071	1325518	10000.000000	18583	3737	1.000000	20571	3030	1.000000	9905449	0.000000
224989482	25994374	1325338	10000.000000	18420	3484	1.000000	20135	2953	1.000000	9900427	0.000000
225012681	25986230	1326945	10000.000000	18161	3551	1.000000	20554	2988	1.000000	9895503	0.000000
225030443	25988758	1328052	10000.000000	18361	3550	1.000000	20163	3042	1.000000	9890447	0.000000
224996190	25993394	1324362	10000.000000	18147	3579	1.000000	20079	3291	1.000000	9885404	0.000000
225033873	25989293	1322464	10000.000000	18308	3563	1.000000	20192	2954	1.000000	9880512	0.000000
224998124	25989927	1326146	10000.000000	18338	3422	1.000000	20149	3125	1.000000	9875475	0.000000
225028655	25994270	1325500	10000.000000	18719	3433	1.000000	19919	3071	1.000000	9870559	0.000000
224975465	26011351	1328238	10000.000000	18396	3561	1.000000	19932	3192	1.000000	9865701	0.000000
224993345	25974796	1326608	10000.000000	18420	3517	1.000000	20491	2931	1.000000	9860782	0.000000
224991754	26007753	1324599	10000.000000	18720	3323	1.000000	19746	3284	1.000000	9855852	0.000000
224997054	25982555	1327297	10000.000000	18382	3550	1.000000	20286	3057	1.000000	9850997	0.000000
224985928	26000500	1327287	10000.000000	18340	3473	1.000000	20104	3239	1.000000	9845985	0.000000
224981265	25985358	1326839	10000.000000	18492	3518	1.000000	20340	3069	1.000000	9841036	0.000000
224996213	26000038	1327892	10000.000000	18265	3389	1.000000	20211	3007	1.000000	9836189	0.000000
225028401	25993186	1326735	10000.000000	18225	3528	1.000000	20082	3104	1.000000	9831344	0.000000
224975721	25989656	1327558	10000.000000	18704	3302	1.000000	20443	3091	1.000000	9826438	0.000000
224997904	25985589	1325169	10000.000000	18138	3645	1.000000	20097	3134	1.000000	9821478	0.000000
225018761	25979439	1324119	10000.000000	18633	3318	1.000000	20337	3103	1.000000	9816694	0.000000
224991163	25987381	1327160	10000.000000	18376	3474	1.000000	20541	3076	1.000000	9811786	0.000000
225024201	25986963	1326111	10000.000000	18261	3597	1.000000	20401	3059	1.000000	9806926	0.000000
224976672	25995680	1326331	10000.000000	18324	3698	1.000000	19998	3264	1.000000	9801881	-1.#IND00
225042340	25961911	1324817	10000.000000	18514	3563	1.000000	20307	3010	1.000000	9796973	0.009600
224982063	25982414	1325907	10000.000000	18453	3630	1.000000	20242	3067	1.000000	9792119	-0.005055
225050172	25980828	1323219	10000.000000	18522	3339	1.000000	20288	3195	1.000000	9787281	-0.004174
225000291	26004116	1325872	10000.000000	18225	3550	1.000000	20031	3241	1.000000	9782391	-0.010375
224981409	25993267	1325282	10000.000000	18581	3315	1.000000	20181	3124	1.000000	9777580	-0.006841
225006088	25989222	1326645	10000.000000	18665	3299	1.000000	20043	3140	1.000000	9772644	-0.000857
224994404	25980196	1325284	10000.000000	18624	3341	1.000000	20496	3054	1.000000	9767754	0.002015
225021261	25978751	1323848	10000.000000	18083	3692	1.000000	20012	3243	1.000000	9762886	0.003686
224983511	26009940	1326433	10000.000000	18353	3467	1.000000	20371	3034	1.000000	9758044	0.002676
225008145	25968431	1326092	10000.000000	18232	3436	1.000000	20306	3010	1.000000	9753257	0.001411
224978875	25991814	1328974	10000.000000	18273	3565	1.000000	19908	2992	1.000000	9748438	0.001268
225040862	25980979	1324906	10000.000000	18337	3416	1.000000	20353	3151	1.000000	9743531	0.000960
224933154	26015019	1327009	10000.000000	18214	3546	1.000000	20367	3056	1.000000	9738670	-0.000077
224986263	25996264	1326135	10000.000000	18401	3473	1.000000	20209	3216	1.000000	9733915	-0.000682
225001036	25992349	1326494	10000.000000	18490	3548	1.000000	20318	3045	1.000000	9729027	-0.001287
225034957	25978581	1325668	10000.000000	18609	3540	1.000000	20538	3241	1.000000	9724144	-0.001418
224995700	25990493	1327354	10000.000000	18204	3488	1.000000	20317	3076	1.000000	9719263	-0.000388
225008784	25989366	1325210	10000.000000	18618	3426	1.000000	20020	3121	1.000000	9714378	0.004558
225001429	26004980	1325654	10000.000000	18378	3565	1.000000	19822	3093	1.000000	9709583	0.006562
225011177	25990498	1325430	10000.000000	18540	3282	1.000000	20178	3015	1.000000	9704876	0.006481
224986470	25992523	1326864	10000.000000	18207	3612	1.000000	19721	3227	1.000000	9700122	0.005947
225010322	25995896	1327053	10000.000000	18541	3595	1.000000	20015	3161	1.000000	9695246	0.005704
224998261	25988370	1326583	10000.000000	18479	3407	1.000000	20001	3243	1.000000	9690309	0.004406
224973595	25998165	1327581	10000.000000	18347	3429	1.000000	20384	3074	1.000000	9685570	0.004002
224992606	25990147	1325117	10000.000000	18071	3690	1.000000	20450	3119	1.000000	9680749	0.003921
224995901	25980051	1325101	10000.000000	18807	3364	1.000000	19996	3080	1.000000	9675933	0.003624
225004553	25995805	1326226	10000.000000	18039	3600	1.000000	20071	3147	1.000000	9671070	0.003267
225025686	25979672	1326306	10000.000000	18751	3332	1.000000	20424	3106	1.000000	9666348	0.002020
224987917	25996546	1325234	10000.000000	18698	3310	1.000000	20366	2988	1.000000	9661575	0.002271
224979115	26000594	1326634	10000.000000	18299	3629	1.000000	20214	3155	1.000000	9656773	0.002005
224987640	25986752	1325754	10000.000000	18212	3584	1.000000	20454	3039	1.000000	9651865	0.001783
225016401	25981087	1326298	10000.000000	18399	3516	1.000000	20336	3033	1.000000	9647046	0.002282
225001818	25994703	1325940	10000.000000	18145	3513	1.000000	20101	3029	1.000000	9642306	0.001652
224984454	26004111	1328837	10000.000000	18330	3467	1.000000	20148	3149	1.000000	9637527	0.001668
225019678	25971536	1326014	10000.000000	18283	3408	1.000000	20049	3090	1.000000	9632781	0.001730
225007147	25993981	1325466	10000.000000	18078	3600	1.000000	20633	3025	1.000000	9627866	0.001899
225001453	25995826	1328501	10000.000000	18469	3545	1.000000	20329	3187	1.000000	9623081	0.001775
224984975	26000551	1327683	10000.000000	18745	3484	1.000000	20037	3035	1.000000	9618248	0.001771
225002767	26005373	1327072	10000.000000	18326	3555	1.000000	20499	3015	1.000000	9613375	0.001836
224966011	25992834	1328093	10000.000000	18429	3493	1.000000	20315	2980	1.000000	9608688	0.001911
225017869	25969690	1325281	10000.000000	18316	3426	1.000000	20264	3254	1.000000	9603794	0.001771
225053910	25983710	1325867	10000.000000	18539	3444	1.000000	20465	3001	1.000000	9599118	0.001625
225017200	25985761	1327613	10000.000000	18495	3503	1.000000	20314	3053	1.000000	9594248	0.001568
225026041	25977321	1326545	10000.000000	18365	3475	1.000000	20185	2984	1.000000	9589420	0.001860
225010437	25981318	1323922	10000.000000	18616	3585	1.000000	20093	3188	1.000000	9584488	0.001938
225015029	25985855	1326356	10000.000000	18608	3425	1.000000	20419	2873	1.000000	9579652	0.002026
225011594	25989725	1325439	10000.000000	18188	3645	1.000000	20139	3181	1.000000	9574736	0.000185
224995735	26002238	1326799	10000.000000	18691	3483	1.000000	20320	3130	1.000000	9569947	0.000213
225016008	25983990	1325242	10000.000000	18696	3355	1.000000	20352	3079	1.000000	9565080	0.000507
225031201	25997068	1324604	10000.000000	18769	3306	1.000000	20042	3124	1.000000	9560385	0.000546
225002401	25986477	1325716	10000.000000	18376	3434	1.000000	20021	3145	1.000000	9555664	0.000607
224975491	26002016	1327939	10000.000000	18431	3456	1.000000	20090	3032	1.000000	9550868	-0.000291
225015206	25995012	1327352	10000.000000	18887	3327	1.000000	19853	3176	1.000000	9546139	-0.000835
225045258	25974207	1324403	10000.000000	18490	3420	1.000000	20222	3231	1.000000	9541489	-0.000923
225005556	25981252	1328507	10000.000000	18253	3591	1.000000	20563	3008	1.000000	9536671	-0.000839
225000117	26002733	1326773	10000.000000	18728	3350	1.000000	20454	2967	1.000000	9531748	-0.001150
224984922	26000598	1325739	10000.000000	18662	3424	1.000000	20284	3154	1.000000	9527040	-0.001416
225008754	25986013	1324282	10000.000000	18205	3481	1.000000	20255	2963	1.000000	9522249	-0.001506
224995658	25984954	1323336	10000.000000	18552	3446	1.000000	19851	3283	1.000000	9517510	-0.001493
npatches	nstrain	runtime	dt	init_x	init_y	init_y_blood	init_z	init_S	beta0	beta1	beta2	beta3	mean_beta	B	d	delta	delta_blood	b[0]	mut	m	CTL	c	g	epsilon	k	het	lambda	rho	omega	x_max	patch.dyna	DELTA	A	VA
10000	1	100.000000	0.001000	21900	9499	5000000	0.001000	10000000	8.664344	9.508313	19.314211	14.660531	13	800000000	0.010000	1.000000	1.000000	80000	0.000050	0.004800	1	0.001000	1.000000	2.500000	9.000000	0.500000	0.000000	0.000000	0.000000	31872	0	10.000000	7.000000	1.000000
sus	inf	inf_blood	z	x[0]	y[0][0]	z[0]	x[1]	y[1][0]	z[1]	S[0]	synchrony
219000000	94990000	5000000	10.000000	21900	9499	0.001000	21900	9499	0.001000	10000000	0.000000
237597139	15440344	788574	10000.000000	27202	831	1.000000	26645	882	1.000000	9994994	0.000000
245420385	18733252	952077	10000.000000	28784	951	1.000000	28582	1150	1.000000	9990042	0.000000
243735000	18705209	954150	10000.000000	28836	985	1.000000	28263	1080	1.000000	9985129	0.000000
244014047	18643549	951903	10000.000000	28882	1031	1.000000	27846	1162	1.000000	9980194	0.000000
243937952	18674035	952933	10000.000000	28846	965	1.000000	28035	970	1.000000	9975232	0.000000
243906289	18685385	953087	10000.000000	28846	987	1.000000	28050	1116	1.000000	9970152	0.000000
243909515	18683234	952289	10000.000000	28853	940	1.000000	27979	1146	1.000000	9965345	0.000000
243914057	18674609	951995	10000.000000	28856	960	1.000000	28112	1084	1.000000	9960405	0.000000
243931170	18691795	952974	10000.000000	28909	974	1.000000	28135	1169	1.000000	9955299	0.000000
243921642	18667283	951506	10000.000000	28593	946	1.000000	28303	1077	1.000000	9950293	0.000000
243889597	18690355	953543	10000.000000	28651	923	1.000000	28332	1071	1.000000	9945254	0.000000
243964271	18663813	950975	10000.000000	28862	974	1.000000	28128	1072	1.000000	9940276	0.000000
243943154	18682177	951849	10000.000000	28596	1023	1.000000	28037	1105	1.000000	9935358	0.000000
243935657	18676253	952828	10000.000000	29042	1003	1.000000	28077	1148	1.000000	9930423	0.000000
243960926	18669764	952721	10000.000000	28864	1034	1.000000	27976	1063	1.000000	9925453	0.000000
243930394	18674412	951744	10000.000000	28668	1011	1.000000	28168	1100	1.000000	9920519	0.000000
243939614	18680944	951715	10000.000000	28607	1039	1.000000	28266	1124	1.000000	9915644	0.000000
243940172	18681607	953167	10000.000000	29200	905	1.000000	28291	1092	1.000000	9910611	0.000000
243937390	18681110	952983	10000.000000	28952	938	1.000000	28082	1083	1.000000	9905585	0.000000
243931041	18679766	950814	10000.000000	28953	956	1.000000	28102	1095	1.000000	9900613	0.000000
243909807	18676050	953007	10000.000000	28728	1097	1.000000	27919	1156	1.000000	9895582	0.000000
243929079	18686299	952463	10000.000000	28943	971	1.000000	28087	1049	1.000000	9890671	0.000000
243940841	18678056	952050	10000.000000	28725	1048	1.000000	28081	1075	1.000000	9885692	0.000000
243946782	18673966	952261	10000.000000	28768	953	1.000000	28369	1068	1.000000	9880793	0.000000
243922328	18674737	953363	10000.000000	28762	1013	1.000000	28057	1139	1.000000	9875984	0.000000
243947280	18677521	953654	10000.000000	28982	1001	1.000000	28310	1101	1.000000	9871128	0.000000
243968432	18679730	950012	10000.000000	28639	972	1.000000	28274	1144	1.000000	9866302	0.000000
243944603	18679331	953021	10000.000000	28703	1019	1.000000	28087	1158	1.000000	9861414	0.000000
243946526	18677206	952151	10000.000000	28935	870	1.000000	28232	1136	1.000000	9856475	0.000000
243915633	18687865	954478	10000.000000	28504	1046	1.000000	28276	1068	1.000000	9851609	0.000000
244004464	18658397	951892	10000.000000	28919	930	1.000000	28339	1095	1.000000	9846721	0.000000
243939929	18663919	951808	10000.000000	29058	992	1.000000	27932	1074	1.000000	9841905	0.000000
243940166	18678479	953840	10000.000000	28686	1092	1.000000	28044	1100	1.000000	9837045	0.000000
243918612	18672891	952438	10000.000000	28715	1017	1.000000	28321	999	1.000000	9832187	0.000000
243937739	18677725	952472	10000.000000	28728	1047	1.000000	28109	1079	1.000000	9827312	0.000000
243961386	18671459	952005	10000.000000	28639	961	1.000000	28143	1075	1.000000	9822423	0.000000
243969628	18658926	950706	10000.000000	29044	932	1.000000	28058	1056	1.000000	9817639	0.000000
243944496	18688893	951480	10000.000000	28894	944	1.000000	28128	1197	1.000000	9812627	0.000000
243927004	18669476	954395	10000.000000	29114	889	1.000000	28409	1247	1.000000	9807799	0.000000
243944183	18683442	953008	10000.000000	28804	943	1.000000	28252	1049	1.000000	9802776	-1.#IND00
243956841	18667372	952355	10000.000000	28866	989	1.000000	28273	1152	1.000000	9797814	-0.022400
243924979	18689335	953801	10000.000000	28731	956	1.000000	28016	1188	1.000000	9792903	0.000858
243915365	18684558	953142	10000.000000	28924	1007	1.000000	28227	1082	1.000000	9787997	-0.009317
243978052	18657839	951925	10000.000000	28760	1007	1.000000	28168	1225	1.000000	9783197	-0.007219
243965966	18667866	951638	10000.000000	29020	996	1.000000	28160	1086	1.000000	9778256	0.000411
243919700	18692808	952030	10000.000000	28678	1058	1.000000	28174	1061	1.000000	9773432	-0.002082
243948082	18662706	953598	10000.000000	28901	904	1.000000	28088	1181	1.000000	9768549	0.001239
243976806	18673952	952930	10000.000000	28655	1009	1.000000	27994	1064	1.000000	9763688	0.000408
243947470	18669502	953093	10000.000000	28579	1000	1.000000	28215	1059	1.000000	9758742	0.001714
243979070	18673156	952060	10000.000000	28923	914	1.000000	28213	1122	1.000000	9753927	0.001123
243964191	18672552	952509	10000.000000	28618	1012	1.000000	28226	1103	1.000000	9749077	0.001707
243965855	18674124	951147	10000.000000	28771	944	1.000000	28306	1034	1.000000	9744144	0.001522
243946062	18670836	952198	10000.000000	28593	921	1.000000	28125	1039	1.000000	9739229	0.000134
243939719	18679802	951992	10000.000000	28861	956	1.000000	28160	1175	1.000000	9734433	-0.002805
243968483	18655167	952173	10000.000000	28777	955	1.000000	28112	1002	1.000000	9729614	-0.004711
243975754	18651414	952322	10000.000000	28741	933	1.000000	28315	1068	1.000000	9724788	-0.004101
243944210	18675412	953237	10000.000000	28801	936	1.000000	28201	1113	1.000000	9719886	-0.005329
243929635	18674210	952692	10000.000000	28769	1006	1.000000	28155	1083	1.000000	9715049	-0.004973
243927639	18686482	953897	10000.000000	28793	1007	1.000000	28249	1075	1.000000	9710173	-0.007761
243912437	18684649	952435	10000.000000	28765	1016	1.000000	28474	1080	1.000000	9705239	-0.006219
243993110	18648203	951847	10000.000000	28756	975	1.000000	28196	1134	1.000000	9700277	-0.005209
243947038	18664864	954825	10000.000000	28746	966	1.000000	28519	1032	1.000000	9695419	-0.004858
243940106	18684363	953528	10000.000000	28645	963	1.000000	28198	1207	1.000000	9690612	-0.004734
243924308	18681755	951930	10000.000000	28735	987	1.000000	28012	1166	1.000000	9685717	-0.004663
243972422	18662293	954111	10000.000000	28675	996	1.000000	28455	1063	1.000000	9680821	-0.005044
243904955	18681582	954639	10000.000000	28667	967	1.000000	28205	1173	1.000000	9675843	-0.004632
243986539	18657709	952708	10000.000000	28931	905	1.000000	28102	1107	1.000000	9671030	-0.004648
243913907	18687201	953220	10000.000000	28557	1024	1.000000	27983	1119	1.000000	9666267	-0.004186
243958473	18668185	952523	10000.000000	28677	924	1.000000	27937	1026	1.000000	9661380	-0.001172
243927267	18677889	952516	10000.000000	29034	950	1.000000	27961	1235	1.000000	9656486	-0.001347
243931650	18680408	951410	10000.000000	28756	871	1.000000	28115	1108	1.000000	9651689	-0.001699
243942188	18688971	952866	10000.000000	28913	899	1.000000	28339	1111	1.000000	9646952	-0.001533
243956215	18666722	953842	10000.000000	28861	979	1.000000	28293	971	1.000000	9642102	-0.001309
243963482	18681246	952286	10000.000000	28855	949	1.000000	28201	1168	1.000000	9637284	-0.001711
243951068	18662578	951913	10000.000000	28547	971	1.000000	28428	1125	1.000000	9632533	-0.003078
243893665	18688905	954410	10000.000000	28891	948	1.000000	28425	1189	1.000000	9627820	-0.002797
243931334	18662444	953237	10000.000000	28894	969	1.000000	28296	1087	1.000000	9622965	-0.003150
243941380	18684160	954687	10000.000000	28893	1069	1.000000	28149	1100	1.000000	9618100	-0.003215
243941123	18667980	951688	10000.000000	28856	946	1.000000	28186	1136	1.000000	9613465	-0.005192
243931793	18662088	952151	10000.000000	28931	1011	1.000000	28176	1149	1.000000	9608814	-0.005131
243938362	18678174	953375	10000.000000	28820	963	1.000000	28129	1053	1.000000	9604068	-0.005024
243935058	18673932	951096	10000.000000	28708	996	1.000000	27993	1156	1.000000	9599166	-0.004901
243927955	18692032	951808	10000.000000	28856	1001	1.000000	28060	1142	1.000000	9594312	-0.005539
243922467	18687340	952174	10000.000000	28761	957	1.000000	28370	1099	1.000000	9589576	-0.005699
243967371	18674711	953096	10000.000000	28460	1041	1.000000	28138	1022	1.000000	9584720	-0.005568
243925282	18671995	952656	10000.000000	28858	985	1.000000	28257	1071	1.000000	9579871	-0.005294
243944688	18678907	951456	10000.000000	28713	1030	1.000000	28061	1024	1.000000	9575123	-0.004921
243927045	18678908	951655	10000.000000	28683	992	1.000000	27945	1027	1.000000	9570317	-0.005174
243949460	18665398	952021	10000.000000	29035	830	1.000000	27988	1151	1.000000	9565576	-0.005257
243918186	18676033	953020	10000.000000	28935	939	1.000000	28296	1100	1.000000	9560860	-0.005268
243918739	18689072	952791	10000.000000	28725	997	1.000000	28124	1126	1.000000	9556067	-0.005979
243941444	18675388	952117	10000.000000	28470	1076	1.000000	28257	1113	1.000000	9551341	-0.005608
243932808	18677117	953090	10000.000000	28879	965	1.000000	28254	1160	1.000000	9546537	-0.005808
243974881	18663064	953573	10000.000000	28635	906	1.000000	28250	1041	1.000000	9541595	-0.005624
243934056	18691007	952668	10000.000000	28960	992	1.000000	28111	1113	1.000000	9536881	-0.005757
243966595	18669223	953040	10000.000000	28578	1012	1.000000	28209	1072	1.000000	9532052	-0.005992
243942284	18680205	952426	10000.000000	28524	1112	1.000000	28364	1062	1.000000	9527265	-0.005387
243914606	18679119	952594	10000.000000	28975	927	1.000000	28193	1075	1.000000	9522420	-0.005225
243967351	18656893	951464	10000.000000	28917	999	1.000000	28193	1214	1.000000	9517651	-0.005162
npatches	nstrain	runtime	dt	init_x	init_y	init_y_blood	init_z	init_S	beta0	beta1	beta2	beta3	mean_beta	B	d	delta	delta_blood	b[0]	mut	m	CTL	c	g	epsilon	k	het	lambda	rho	omega	x_max	patch.dyna	DELTA	A	VA
10000	1	100.000000	0.001000	21900	9499	5000000	0.001000	10000000	17.442399	17.509419	7.409828	10.663337	13	800000000	0.010000	1.000000	1.000000	80000	0.000050	0.004800	1	0.001000	1.000000	2.500000	10.000000	0.500000	0.000000	0.000000	0.000000	31872	0	10.000000	7.000000	1.000000
sus	inf	inf_blood	z	x[0]	y[0][0]	z[0]	x[1]	y[1][0]	z[1]	S[0]	synchrony
219000000	94990000	5000000	10.000000	21900	9499	0.001000	21900	9499	0.001000	10000000	0.000000
253378359	10008632	512537	10000.000000	21963	1569	1.000000	22031	1767	1.000000	9994896	0.000000
264127218	12797073	650510	10000.000000	22107	2154	1.000000	21672	2186	1.000000	9989922	0.000000
261630350	12980737	662259	10000.000000	21929	1965	1.000000	22088	1970	1.000000	9985031	0.000000
261879503	12905957	657637	10000.000000	21502	2041	1.000000	22003	2132	1.000000	9980046	0.000000
261878372	12917681	658745	10000.000000	21980	2185	1.000000	21892	2053	1.000000	9974912	0.000000
261889243	12910976	658142	10000.000000	21977	2018	1.000000	21986	2081	1.000000	9969933	0.000000
261884629	12913501	658428	10000.000000	21620	2387	1.000000	21257	2269	1.000000	9964926	0.000000
261881199	12919618	660283	10000.000000	22159	1923	1.000000	21792	2096	1.000000	9959961	0.000000
261897926	12905508	657203	10000.000000	22098	2089	1.000000	21605	2066	1.000000	9954982	0.000000
261882033	12915217	656317	10000.000000	22123	2029	1.000000	21976	2133	1.000000	9950004	0.000000
261856604	12918340	659185	10000.000000	22067	2018	1.000000	21903	2068	1.000000	9944973	0.000000
261867688	12917015	659217	10000.000000	22062	2093	1.000000	21662	2234	1.000000	9940010	0.000000
261856948	12912207	657450	10000.000000	21641	2196	1.000000	21831	2046	1.000000	9935134	0.000000
261914116	12908563	657796	10000.000000	21553	2200	1.000000	21783	2134	1.000000	9930201	0.000000
261883322	12908809	659235	10000.000000	22090	2015	1.000000	21952	2164	1.000000	9925347	0.000000
261928235	12892957	655712	10000.000000	21778	2105	1.000000	21708	2100	1.000000	9920332	0.000000
261862739	12916085	658402	10000.000000	21865	2246	1.000000	22019	2117	1.000000	9915341	0.000000
261914744	12903279	658510	10000.000000	21983	2047	1.000000	21797	2043	1.000000	9910321	0.000000
261881956	12904608	658878	10000.000000	22094	2051	1.000000	21612	2115	1.000000	9905368	0.000000
261860021	12929147	659988	10000.000000	21907	2133	1.000000	21762	2143	1.000000	9900441	0.000000
261909025	12893148	658821	10000.000000	22114	2177	1.000000	21922	2137	1.000000	9895436	0.000000
261922435	12900971	658883	10000.000000	22240	1990	1.000000	21825	2210	1.000000	9890464	0.000000
261889517	12911388	658438	10000.000000	21585	2281	1.000000	22155	2060	1.000000	9885646	0.000000
261922684	12903389	657775	10000.000000	21838	1962	1.000000	21822	2065	1.000000	9880523	0.000000
261868726	12913191	659363	10000.000000	21622	2212	1.000000	21605	2259	1.000000	9875622	0.000000
261864300	12907350	659466	10000.000000	21972	2074	1.000000	22002	1980	1.000000	9870642	0.000000
261913688	12903175	658516	10000.000000	22248	1904	1.000000	21964	2058	1.000000	9865739	0.000000
261909770	12905091	657609	10000.000000	22008	1965	1.000000	21782	2067	1.000000	9860598	0.000000
261842569	12919173	661076	10000.000000	21913	2089	1.000000	21917	2158	1.000000	9855641	0.000000
261973383	12880125	657922	10000.000000	21708	2138	1.000000	21880	2131	1.000000	9850851	0.000000
261931490	12901640	658064	10000.000000	21736	2218	1.000000	22169	2013	1.000000	9845844	0.000000
261866391	12923914	659957	10000.000000	21498	2185	1.000000	21578	2070	1.000000	9840850	0.000000
261859769	12890995	658246	10000.000000	21751	2278	1.000000	21442	2277	1.000000	9835933	0.000000
261918891	12900244	657904	10000.000000	21917	2022	1.000000	21953	2085	1.000000	9830986	0.000000
261897536	12901791	659050	10000.000000	21989	2215	1.000000	21395	2137	1.000000	9826066	0.000000
261875419	12905795	658613	10000.000000	22129	2018	1.000000	21995	2059	1.000000	9821172	0.000000
261898973	12907264	658874	10000.000000	21872	2011	1.000000	21725	2067	1.000000	9816211	0.000000
261879116	12914478	658603	10000.000000	22209	2157	1.000000	21722	2089	1.000000	9811511	0.000000
261846538	12915441	659359	10000.000000	21846	2052	1.000000	21888	2075	1.000000	9806635	0.000000
261895844	12907984	658499	10000.000000	22021	1999	1.000000	22056	2051	1.000000	9801861	-1.#IND00
261910267	12909958	658115	10000.000000	21669	2313	1.000000	21679	2198	1.000000	9797064	-1.#IND00
261884219	12916641	659603	10000.000000	21603	2118	1.000000	21939	2159	1.000000	9792255	-0.012335
261850175	12919867	659567	10000.000000	21721	2168	1.000000	21798	2164	1.000000	9787236	-0.014973
261914818	12916845	658706	10000.000000	22042	2113	1.000000	21707	2242	1.000000	9782337	-0.008423
261885915	12901217	658342	10000.000000	21689	2003	1.000000	21426	2191	1.000000	9777468	-0.009402
261854048	12917064	658955	10000.000000	21826	2103	1.000000	21754	2005	1.000000	9772614	-0.005998
261890031	12917050	658104	10000.000000	21960	2214	1.000000	21848	2047	1.000000	9767670	-0.005932
261871519	12916600	657524	10000.000000	21880	2043	1.000000	21868	2184	1.000000	9762701	-0.006102
261923716	12890083	657436	10000.000000	21816	2204	1.000000	22159	2030	1.000000	9757926	-0.004198
261914968	12899697	658160	10000.000000	21861	1976	1.000000	21927	2020	1.000000	9752988	-0.003013
261842798	12930157	659655	10000.000000	21868	2014	1.000000	22054	2191	1.000000	9748098	-0.002786
261874789	12903535	659046	10000.000000	21999	2079	1.000000	21734	2077	1.000000	9743081	-0.001931
261907740	12895470	657819	10000.000000	22054	2088	1.000000	21626	2252	1.000000	9738371	-0.001777
261927200	12896347	659600	10000.000000	21813	2025	1.000000	21765	2010	1.000000	9733579	-0.002374
261904734	12902409	658071	10000.000000	21819	2122	1.000000	21700	2048	1.000000	9728766	-0.002174
261901608	12909612	659779	10000.000000	21932	2066	1.000000	21605	2225	1.000000	9723837	-0.001992
261870072	12921857	659893	10000.000000	21595	2193	1.000000	21769	2155	1.000000	9719078	-0.001057
261905334	12899716	659345	10000.000000	21710	2090	1.000000	21794	2160	1.000000	9714320	-0.001130
261887222	12902856	658852	10000.000000	21991	2033	1.000000	21583	2058	1.000000	9709360	-0.001197
261888011	12906686	659394	10000.000000	21820	2156	1.000000	21938	2008	1.000000	9704531	-0.000890
261903848	12901557	657776	10000.000000	22284	1993	1.000000	21499	2183	1.000000	9699681	-0.001053
261927771	12897380	659074	10000.000000	21643	2002	1.000000	21892	2125	1.000000	9694871	-0.001238
261912078	12907060	657891	10000.000000	21551	2094	1.000000	21986	2147	1.000000	9690022	0.001243
261901348	12918182	660847	10000.000000	22063	1999	1.000000	22069	2015	1.000000	9685079	0.001118
261902571	12901429	657719	10000.000000	22230	2011	1.000000	21583	2216	1.000000	9680253	0.001622
261849859	12932526	660210	10000.000000	22008	1920	1.000000	22183	1964	1.000000	9675478	0.003573
261833489	12919628	659464	10000.000000	22136	2001	1.000000	21330	2220	1.000000	9670726	0.003278
261879528	12905404	660346	10000.000000	21892	2095	1.000000	21813	2143	1.000000	9665908	0.003565
261882855	12903596	658473	10000.000000	22022	2064	1.000000	22000	2109	1.000000	9661015	0.003840
261902712	12899929	657180	10000.000000	21607	2201	1.000000	21501	2187	1.000000	9656145	0.002895
261935784	12895130	657984	10000.000000	21851	2139	1.000000	21466	2141	1.000000	9651190	0.004190
261902708	12908484	659491	10000.000000	22128	1916	1.000000	21727	2165	1.000000	9646434	0.004118
261881501	12893598	658329	10000.000000	21895	2067	1.000000	21744	2199	1.000000	9641683	0.003991
261921466	12909154	659028	10000.000000	21998	2171	1.000000	21673	2129	1.000000	9636930	0.004517
261953620	12890275	657028	10000.000000	21677	2117	1.000000	22002	2100	1.000000	9632074	0.004657
261923294	12902586	657645	10000.000000	21936	2173	1.000000	22146	2081	1.000000	9627316	0.005027
261892790	12910252	658610	10000.000000	21792	2049	1.000000	21536	2118	1.000000	9622527	0.004725
261914624	12901699	658544	10000.000000	22167	1981	1.000000	22209	1994	1.000000	9617851	0.004656
261885611	12907215	659412	10000.000000	21659	2217	1.000000	21682	2082	1.000000	9613004	0.005159
261902672	12907794	659850	10000.000000	21948	1966	1.000000	21280	2228	1.000000	9608175	0.005404
261885486	12913531	659534	10000.000000	21899	2034	1.000000	22066	2028	1.000000	9603408	0.005538
261913583	12910538	658054	10000.000000	21906	2190	1.000000	21395	2169	1.000000	9598626	0.006818
261914693	12908447	659149	10000.000000	21795	2058	1.000000	22251	2067	1.000000	9593791	0.006453
261935669	12897671	659317	10000.000000	21838	2090	1.000000	21925	2047	1.000000	9588933	0.006793
261844767	12923480	659589	10000.000000	21691	2084	1.000000	22048	2005	1.000000	9584213	0.006453
261916524	12903462	657729	10000.000000	22214	1986	1.000000	21812	2039	1.000000	9579504	0.005843
261935806	12903447	657110	10000.000000	21922	2152	1.000000	22160	1993	1.000000	9574792	0.005774
261889699	12911468	656962	10000.000000	22026	2100	1.000000	21750	2080	1.000000	9570002	0.005308
261902849	12912270	660569	10000.000000	22155	2052	1.000000	21635	2152	1.000000	9565068	0.005325
261938564	12898863	657786	10000.000000	21725	2113	1.000000	22089	2060	1.000000	9560175	0.005600
261901606	12911980	658016	10000.000000	21914	2138	1.000000	22141	2032	1.000000	9555441	0.005896
261941269	12883408	658462	10000.000000	22379	1932	1.000000	21675	2166	1.000000	9550536	0.006177
261941136	12898528	657761	10000.000000	21572	2294	1.000000	22098	2048	1.000000	9545852	0.006188
261877992	12914467	659931	10000.000000	21857	2143	1.000000	21572	2199	1.000000	9541043	0.006774
261907268	12909509	658899	10000.000000	21676	2118	1.000000	21550	2048	1.000000	9536331	0.006590
261878666	12907021	658328	10000.000000	21809	2042	1.000000	21985	2094	1.000000	9531540	0.006092
261915747	12902211	659165	10000.000000	21600	2139	1.000000	21794	2055	1.000000	9526742	0.005944
261866428	12931349	659612	10000.000000	21905	2229	1.000000	21659	2211	1.000000	9522019	0.006391
261900249	12906563	657689	10000.000000	21989	1940	1.000000	21984	2083	1.000000	9517182	0.006189
npatches	nstrain	runtime	dt	init_x	init_y	init_y_blood	init_z	init_S	beta0	beta1	beta2	beta3	mean_beta	B	d	delta	delta_blood	b[0]	mut	m	CTL	c	g	epsilon	k	het	lambda	rho	omega	x_max	patch.dyna	DELTA	A	VA
10000	1	100.000000	0.001000	21900	9499	5000000	0.001000	10000000	16.740813	10.868637	8.241189	12.226926	13	800000000	0.010000	1.000000	1.000000	80000	0.000050	0.004800	1	0.001000	1.000000	2.500000	11.000000	0.500000	0.000000	0.000000	0.000000	31872	0	10.000000	7.000000	1.000000
sus	inf	inf_blood	z	x[0]	y[0][0]	z[0]	x[1]	y[1][0]	z[1]	S[0]	synchrony
219000000	94990000	5000000	10.000000	21900	9499	0.001000	21900	9499	0.001000	10000000	0.000000
265765480	6377521	327807	10000.000000	24461	909	1.000000	28200	415	1.000000	9994964	0.000000
279410201	8514041	432776	10000.000000	25109	1426	1.000000	29828	479	1.000000	9989967	0.000000
276360834	8858322	452172	10000.000000	24393	1453	1.000000	29667	502	1.000000	9984965	0.000000
276563403	8780347	447370	10000.000000	24644	1462	1.000000	29638	499	1.000000	9979957	0.000000
276626711	8763605	446484	10000.000000	24733	1378	1.000000	30230	475	1.000000	9975068	0.000000
276558708	8795522	447859	10000.000000	24864	1353	1.000000	30145	490	1.000000	9970176	0.000000
276566419	8767714	447648	10000.000000	24977	1271	1.000000	29863	483	1.000000	9965097	0.000000
276622659	8775314	446914	10000.000000	24623	1361	1.000000	29763	491	1.000000	9960104	0.000000
276612871	8760639	447103	10000.000000	24417	1431	1.000000	29694	556	1.000000	9955047	0.000000
276612366	8770543	447492	10000.000000	24499	1480	1.000000	29875	551	1.000000	9950125	0.000000
276580112	8779586	447240	10000.000000	24676	1438	1.000000	29600	510	1.000000	9945188	0.000000
276576663	8769554	447996	10000.000000	24685	1433	1.000000	29710	571	1.000000	9940307	0.000000
276603260	8776177	448009	10000.000000	24484	1426	1.000000	29924	459	1.000000	9935448	0.000000
276562430	8777839	448476	10000.000000	24716	1411	1.000000	29590	518	1.000000	9930505	0.000000
276586452	8772323	447225	10000.000000	24473	1444	1.000000	30145	428	1.000000	9925606	0.000000
276589170	8773277	447464	10000.000000	24673	1524	1.000000	29912	451	1.000000	9920679	0.000000
276619709	8771660	446468	10000.000000	24775	1380	1.000000	30047	467	1.000000	9915655	0.000000
276631382	8770843	446480	10000.000000	24285	1485	1.000000	30035	472	1.000000	9910764	0.000000
276525610	8794762	447942	10000.000000	24442	1446	1.000000	29680	520	1.000000	9905847	0.000000
276566305	8780702	447345	10000.000000	24838	1345	1.000000	29791	433	1.000000	9900807	0.000000
276596859	8771555	448293	10000.000000	24820	1417	1.000000	29936	530	1.000000	9895764	0.000000
276650274	8756991	447239	10000.000000	25014	1308	1.000000	30046	449	1.000000	9890703	0.000000
276580968	8779413	447412	10000.000000	24550	1468	1.000000	29860	582	1.000000	9885717	0.000000
276577755	8790676	448492	10000.000000	24825	1427	1.000000	29870	409	1.000000	9880731	0.000000
276586224	8780803	448238	10000.000000	24599	1306	1.000000	30060	417	1.000000	9875637	0.000000
276587067	8777926	447718	10000.000000	24808	1460	1.000000	29907	486	1.000000	9870663	0.000000
276614510	8773616	447544	10000.000000	24749	1415	1.000000	29706	520	1.000000	9865821	0.000000
276601924	8773658	448900	10000.000000	24530	1336	1.000000	29930	475	1.000000	9860749	0.000000
276603640	8775495	448919	10000.000000	24978	1492	1.000000	29694	496	1.000000	9855856	0.000000
276609222	8773799	448791	10000.000000	24534	1408	1.000000	29913	556	1.000000	9850860	0.000000
276570057	8782520	449344	10000.000000	24381	1567	1.000000	29954	479	1.000000	9846060	0.000000
276548399	8781050	446825	10000.000000	24774	1417	1.000000	29828	488	1.000000	9841170	0.000000
276563918	8783490	447397	10000.000000	24701	1422	1.000000	29904	453	1.000000	9836160	0.000000
276594750	8760905	446925	10000.000000	24475	1496	1.000000	29983	483	1.000000	9831379	0.000000
276642061	8758254	446910	10000.000000	24888	1402	1.000000	29976	526	1.000000	9826454	0.000000
276567421	8788343	448918	10000.000000	24413	1526	1.000000	29822	457	1.000000	9821582	0.000000
276634688	8771631	447358	10000.000000	24722	1332	1.000000	30002	451	1.000000	9816659	0.000000
276569052	8780392	448214	10000.000000	25334	1220	1.000000	30024	456	1.000000	9811874	0.000000
276576536	8776759	445928	10000.000000	24802	1387	1.000000	29861	565	1.000000	9806971	0.000000
276570182	8784011	448819	10000.000000	25096	1305	1.000000	29781	506	1.000000	9802112	-1.#IND00
276550166	8782408	449565	10000.000000	24742	1291	1.000000	29916	531	1.000000	9797141	-0.009600
276581021	8765629	446866	10000.000000	24517	1389	1.000000	29909	486	1.000000	9792268	0.002676
276635354	8765503	447608	10000.000000	24516	1390	1.000000	29815	541	1.000000	9787252	0.002399
276551604	8794936	448510	10000.000000	24081	1550	1.000000	29824	526	1.000000	9782388	0.005352
276612139	8769799	447045	10000.000000	24768	1415	1.000000	29707	441	1.000000	9777498	0.008106
276543957	8787461	448600	10000.000000	24802	1318	1.000000	29828	560	1.000000	9772563	0.002961
276560866	8784589	447048	10000.000000	24750	1387	1.000000	29793	528	1.000000	9767594	0.002580
276627873	8757315	446669	10000.000000	24963	1321	1.000000	29979	470	1.000000	9762797	0.002673
276586892	8786761	447744	10000.000000	24871	1341	1.000000	29664	556	1.000000	9758001	0.002061
276616093	8774882	448204	10000.000000	24760	1313	1.000000	29985	481	1.000000	9753115	0.001278
276591168	8778339	447347	10000.000000	24646	1466	1.000000	29923	488	1.000000	9748228	-0.001377
276613229	8761692	448103	10000.000000	24722	1370	1.000000	29716	548	1.000000	9743435	-0.000824
276583691	8791403	449226	10000.000000	24771	1249	1.000000	29726	546	1.000000	9738511	-0.001338
276574210	8775411	448533	10000.000000	24903	1273	1.000000	30058	499	1.000000	9733729	-0.000900
276547483	8770787	446932	10000.000000	25232	1310	1.000000	29927	477	1.000000	9728923	-0.000400
276580322	8778961	448008	10000.000000	24904	1261	1.000000	29807	545	1.000000	9724108	-0.001051
276548724	8785797	448322	10000.000000	24456	1460	1.000000	29574	485	1.000000	9719158	-0.000616
276568946	8772238	448791	10000.000000	24575	1518	1.000000	29793	506	1.000000	9714486	-0.001186
276648381	8758904	448408	10000.000000	24846	1356	1.000000	29900	566	1.000000	9709570	-0.001206
276569614	8767577	447705	10000.000000	25062	1355	1.000000	29610	533	1.000000	9704739	-0.000873
276613018	8770915	447467	10000.000000	25064	1266	1.000000	29881	582	1.000000	9699752	-0.000702
276616773	8763795	447265	10000.000000	24912	1316	1.000000	29867	410	1.000000	9694829	-0.000282
276602347	8780822	448107	10000.000000	24764	1327	1.000000	30028	489	1.000000	9689990	-0.000055
276553158	8784590	448544	10000.000000	24538	1459	1.000000	30118	430	1.000000	9685201	0.000024
276584240	8766060	448326	10000.000000	24269	1519	1.000000	29720	530	1.000000	9680387	-0.000181
276598675	8768099	446810	10000.000000	24601	1380	1.000000	30224	436	1.000000	9675632	-0.000136
276614971	8770251	448514	10000.000000	24509	1462	1.000000	30013	469	1.000000	9670794	-0.000005
276561215	8779112	447724	10000.000000	24421	1466	1.000000	29913	452	1.000000	9665879	0.000028
276600127	8768017	446994	10000.000000	24924	1413	1.000000	29857	537	1.000000	9661015	0.000229
276610372	8776684	448438	10000.000000	24536	1560	1.000000	29756	440	1.000000	9656258	-0.000469
276606451	8768016	447107	10000.000000	24735	1308	1.000000	29817	456	1.000000	9651376	0.000797
276561044	8788315	448674	10000.000000	24098	1559	1.000000	29988	471	1.000000	9646649	0.002741
276584004	8774161	447262	10000.000000	25261	1258	1.000000	30017	491	1.000000	9641777	0.002056
276582343	8785435	448411	10000.000000	24337	1457	1.000000	29976	510	1.000000	9636937	0.001825
276588424	8767446	446962	10000.000000	24227	1498	1.000000	29779	507	1.000000	9632010	0.001581
276567236	8782928	448450	10000.000000	24956	1303	1.000000	30084	452	1.000000	9627224	0.001593
276602902	8774071	447718	10000.000000	24640	1414	1.000000	29915	479	1.000000	9622379	0.000341
276570900	8771354	448969	10000.000000	24499	1428	1.000000	29881	544	1.000000	9617656	0.000813
276591470	8773420	446807	10000.000000	24706	1404	1.000000	29730	510	1.000000	9612853	0.001202
276537356	8784297	447713	10000.000000	24716	1449	1.000000	29938	496	1.000000	9608014	0.000893
276580284	8776663	448422	10000.000000	24873	1318	1.000000	29896	416	1.000000	9603408	-0.000348
276571578	8786021	448246	10000.000000	24404	1437	1.000000	29905	516	1.000000	9598660	-0.000209
276602827	8768448	448468	10000.000000	24790	1478	1.000000	29755	415	1.000000	9593735	0.000272
276635133	8764597	448138	10000.000000	24500	1460	1.000000	29820	485	1.000000	9588992	0.000375
276530516	8789069	448165	10000.000000	24866	1380	1.000000	29872	487	1.000000	9584079	0.000109
276613728	8769134	446663	10000.000000	24991	1271	1.000000	29651	473	1.000000	9579271	0.000094
276605055	8771798	446266	10000.000000	24638	1411	1.000000	29777	499	1.000000	9574478	0.000113
276593631	8778050	446555	10000.000000	24775	1396	1.000000	29801	493	1.000000	9569612	0.000370
276626614	8770869	447277	10000.000000	24797	1279	1.000000	29719	516	1.000000	9564807	0.000162
276576722	8785008	447767	10000.000000	24614	1377	1.000000	29670	502	1.000000	9560058	0.000310
276533726	8788578	449689	10000.000000	24991	1387	1.000000	29999	473	1.000000	9555264	0.000350
276627616	8770202	446982	10000.000000	24808	1267	1.000000	29688	558	1.000000	9550540	0.000219
276602149	8787241	448806	10000.000000	24960	1285	1.000000	29760	492	1.000000	9545792	0.000076
276519601	8793802	448360	10000.000000	24108	1396	1.000000	30105	496	1.000000	9541046	0.000060
276616268	8765095	447865	10000.000000	25271	1370	1.000000	29806	474	1.000000	9536346	-0.000001
276577476	8783581	448206	10000.000000	24694	1473	1.000000	30272	487	1.000000	9531614	0.000018
276575579	8788435	447542	10000.000000	24518	1347	1.000000	29886	464	1.000000	9526829	0.000357
276563471	8777876	446457	10000.000000	24720	1501	1.000000	29921	464	1.000000	9522052	-0.000538
276588529	8779926	448697	10000.000000	24320	1491	1.000000	29921	507	1.000000	9517321	-0.000378
npatches	nstrain	runtime	dt	init_x	init_y	init_y_blood	init_z	init_S	beta0	beta1	beta2	beta3	mean_beta	B	d	delta	delta_blood	b[0]	mut	m	CTL	c	g	epsilon	k	het	lambda	rho	omega	x_max	patch.dyna	DELTA	A	VA
10000	1	100.000000	0.001000	21900	9499	5000000	0.001000	10000000	18.283603	7.067439	17.454094	9.228251	13	800000000	0.010000	1.000000	1.000000	80000	0.000050	0.004800	1	0.001000	1.000000	2.500000	12.000000	0.500000	0.000000	0.000000	0.000000	31872	0	10.000000	7.000000	1.000000
sus	inf	inf_blood	z	x[0]	y[0][0]	z[0]	x[1]	y[1][0]	z[1]	S[0]	synchrony
219000000	94990000	5000000	10.000000	21900	9499	0.001000	21900	9499	0.001000	10000000	0.000000
275818856	3844786	198958	10000.000000	24792	825	1.000000	29963	122	1.000000	9995038	0.000000
292979053	5096080	257688	10000.000000	25726	1160	1.000000	31366	142	1.000000	9990102	0.000000
289652350	5683632	288762	10000.000000	25269	1240	1.000000	31560	146	1.000000	9985186	0.000000
289520991	5604424	286190	10000.000000	24580	1255	1.000000	31596	139	1.000000	9980036	0.000000
289642476	5594454	284772	10000.000000	24885	1215	1.000000	31276	130	1.000000	9975163	0.000000
289619119	5601362	285160	10000.000000	25137	1177	1.000000	31374	138	1.000000	9970108	0.000000
289667555	5582094	284393	10000.000000	25077	1178	1.000000	31513	140	1.000000	9965163	0.000000
289629477	5602428	285417	10000.000000	25289	1236	1.000000	31554	174	1.000000	9960042	0.000000
289627143	5602606	285712	10000.000000	25407	1126	1.000000	31562	147	1.000000	9954959	0.000000
289639341	5594151	284859	10000.000000	24589	1118	1.000000	31401	189	1.000000	9950063	0.000000
289665727	5588778	285129	10000.000000	24914	1200	1.000000	31529	144	1.000000	9945084	0.000000
289645509	5594759	285376	10000.000000	25094	1183	1.000000	31199	157	1.000000	9940049	0.000000
289641909	5588430	285336	10000.000000	25129	1133	1.000000	31469	157	1.000000	9935086	0.000000
289656868	5596133	285765	10000.000000	25679	1088	1.000000	31540	142	1.000000	9930104	0.000000
289641323	5593241	284928	10000.000000	24906	1213	1.000000	31412	171	1.000000	9925165	0.000000
289636795	5595257	285163	10000.000000	25053	1184	1.000000	31508	162	1.000000	9920137	0.000000
289640458	5591793	285274	10000.000000	24899	1322	1.000000	31293	161	1.000000	9915134	0.000000
289660760	5587797	285478	10000.000000	25026	1248	1.000000	31617	154	1.000000	9910232	0.000000
289612279	5601856	285056	10000.000000	25393	1171	1.000000	31457	170	1.000000	9905274	0.000000
289638583	5590759	285394	10000.000000	24788	1228	1.000000	31211	180	1.000000	9900401	0.000000
289669595	5586628	285350	10000.000000	25198	1172	1.000000	31398	188	1.000000	9895461	0.000000
289625403	5582691	285005	10000.000000	25117	1157	1.000000	31453	162	1.000000	9890499	0.000000
289690123	5588050	285391	10000.000000	24796	1183	1.000000	31562	139	1.000000	9885608	0.000000
289612591	5589017	284831	10000.000000	25156	1149	1.000000	31521	172	1.000000	9880679	0.000000
289706988	5576236	283906	10000.000000	25339	1050	1.000000	31257	150	1.000000	9875879	0.000000
289623679	5597653	285951	10000.000000	25202	1152	1.000000	31456	155	1.000000	9871015	0.000000
289590155	5600044	285385	10000.000000	24831	1150	1.000000	31440	134	1.000000	9865993	0.000000
289648994	5595661	284571	10000.000000	24895	1111	1.000000	31419	153	1.000000	9861023	0.000000
289632687	5593007	286599	10000.000000	25164	1259	1.000000	31665	143	1.000000	9856029	0.000000
289605698	5591682	285462	10000.000000	25462	1198	1.000000	31557	136	1.000000	9850953	0.000000
289676481	5588782	283551	10000.000000	25192	1103	1.000000	31622	173	1.000000	9845961	0.000000
289685946	5578071	284620	10000.000000	25458	1241	1.000000	31452	184	1.000000	9841134	0.000000
289687628	5585127	285592	10000.000000	24712	1129	1.000000	31384	162	1.000000	9836114	0.000000
289634997	5589696	285886	10000.000000	25087	1262	1.000000	31428	192	1.000000	9831230	0.000000
289633391	5593045	285788	10000.000000	24852	1188	1.000000	31629	133	1.000000	9826175	0.000000
289699469	5583965	284772	10000.000000	24911	1189	1.000000	31531	173	1.000000	9821180	0.000000
289684854	5594452	285576	10000.000000	25160	1109	1.000000	31382	138	1.000000	9816269	0.000000
289605987	5600239	285565	10000.000000	24729	1203	1.000000	31531	144	1.000000	9811273	0.000000
289636473	5586493	285392	10000.000000	25545	1014	1.000000	31491	171	1.000000	9806330	0.000000
289627710	5590133	284932	10000.000000	25050	1208	1.000000	31468	159	1.000000	9801383	-1.#IND00
289576003	5616297	286639	10000.000000	24997	1117	1.000000	31386	156	1.000000	9796554	-0.011200
289639047	5588142	284912	10000.000000	25205	1139	1.000000	31417	132	1.000000	9791590	-0.007407
289597437	5600003	286609	10000.000000	25119	1149	1.000000	31380	152	1.000000	9786709	-0.005502
289650287	5597526	284990	10000.000000	24993	1248	1.000000	31546	156	1.000000	9781850	-0.004104
289659830	5585709	284758	10000.000000	25057	1260	1.000000	31587	170	1.000000	9776874	-0.005135
289653622	5594494	284359	10000.000000	25160	1134	1.000000	31545	189	1.000000	9771935	-0.004001
289638602	5597092	285518	10000.000000	24984	1197	1.000000	31774	135	1.000000	9767042	-0.001592
289645907	5584985	285287	10000.000000	24596	1390	1.000000	31546	173	1.000000	9762410	-0.000106
289705331	5581267	284635	10000.000000	25009	1327	1.000000	31482	155	1.000000	9757371	-0.002251
289627981	5591109	286303	10000.000000	24954	1156	1.000000	31321	138	1.000000	9752584	-0.003515
289674213	5587237	285531	10000.000000	25342	1230	1.000000	31250	146	1.000000	9747667	-0.001781
289653753	5591131	285089	10000.000000	25012	1116	1.000000	31491	173	1.000000	9742777	0.000226
289658901	5586592	285159	10000.000000	25116	1112	1.000000	31388	155	1.000000	9737911	-0.001697
289632091	5604883	286476	10000.000000	24954	1286	1.000000	31655	131	1.000000	9733109	-0.003763
289632411	5591400	285266	10000.000000	24593	1278	1.000000	31730	137	1.000000	9728214	-0.003194
289607076	5605942	285612	10000.000000	25358	1095	1.000000	31478	157	1.000000	9723505	-0.001266
289642069	5583674	283482	10000.000000	25354	1172	1.000000	31468	170	1.000000	9718659	-0.001343
289675262	5586233	284843	10000.000000	24846	1200	1.000000	31254	179	1.000000	9713809	-0.001072
289669535	5583597	285371	10000.000000	25134	1160	1.000000	31583	144	1.000000	9708937	-0.001038
289644707	5604085	285722	10000.000000	24910	1228	1.000000	31478	169	1.000000	9704054	-0.001354
289604624	5605789	285710	10000.000000	25169	1183	1.000000	31299	227	1.000000	9699269	-0.001014
289682408	5577158	285017	10000.000000	24979	1177	1.000000	31441	152	1.000000	9694412	-0.002234
289658201	5584995	284374	10000.000000	25197	1053	1.000000	31575	172	1.000000	9689505	-0.002008
289648058	5595381	285424	10000.000000	25526	1121	1.000000	31411	165	1.000000	9684538	-0.001191
289660234	5588703	284066	10000.000000	25407	1139	1.000000	31403	165	1.000000	9679699	-0.001560
289653401	5603845	285826	10000.000000	25118	1259	1.000000	31429	150	1.000000	9674858	-0.001251
289569501	5600388	284863	10000.000000	25015	1166	1.000000	31204	177	1.000000	9670059	-0.000837
289626544	5591150	285613	10000.000000	25184	1172	1.000000	31377	164	1.000000	9665310	-0.000533
289632275	5589862	285656	10000.000000	24619	1321	1.000000	31308	151	1.000000	9660398	0.000380
289616243	5600695	285451	10000.000000	25170	1228	1.000000	31590	137	1.000000	9655577	0.000935
289612183	5594946	285580	10000.000000	24963	1265	1.000000	31317	206	1.000000	9650837	0.001081
289643628	5594087	285251	10000.000000	25334	1194	1.000000	31668	161	1.000000	9645991	0.000892
289700466	5582162	284510	10000.000000	25218	1181	1.000000	31367	157	1.000000	9641217	0.000784
289573568	5614002	287337	10000.000000	25306	1290	1.000000	31447	151	1.000000	9636411	0.000955
289613221	5591771	284797	10000.000000	24762	1135	1.000000	31558	160	1.000000	9631565	0.002273
289635456	5591050	284899	10000.000000	25489	1202	1.000000	31386	216	1.000000	9626736	0.002191
289638123	5596558	285335	10000.000000	24755	1189	1.000000	31533	137	1.000000	9621987	0.001991
289629538	5595763	285141	10000.000000	25094	1217	1.000000	31226	149	1.000000	9617328	0.002054
289600499	5600150	285115	10000.000000	25093	1139	1.000000	31403	174	1.000000	9612658	0.001576
289623526	5602209	286553	10000.000000	25157	1225	1.000000	31451	152	1.000000	9607846	0.001433
289613416	5592551	285676	10000.000000	24694	1182	1.000000	31335	178	1.000000	9603060	0.001698
289647728	5590053	285948	10000.000000	24703	1178	1.000000	31412	153	1.000000	9598207	0.000778
289676589	5582791	284794	10000.000000	25330	1134	1.000000	31470	137	1.000000	9593414	0.000222
289634651	5591952	284563	10000.000000	24837	1319	1.000000	31365	151	1.000000	9588716	-0.000183
289659197	5592700	285787	10000.000000	24765	1208	1.000000	31381	173	1.000000	9583919	-0.000735
289648588	5589494	285733	10000.000000	25169	1181	1.000000	31362	196	1.000000	9579229	-0.000297
289652461	5596998	285477	10000.000000	25023	1246	1.000000	31565	134	1.000000	9574339	-0.000183
289630768	5590930	285056	10000.000000	24938	1132	1.000000	31647	179	1.000000	9569524	0.000031
289608104	5609153	285829	10000.000000	25850	1005	1.000000	31502	159	1.000000	9564810	0.001445
289646558	5592455	285316	10000.000000	24710	1207	1.000000	31478	174	1.000000	9560016	0.001409
289622344	5611993	285944	10000.000000	24852	1271	1.000000	31600	148	1.000000	9555093	0.001725
289594428	5596546	285246	10000.000000	25072	1071	1.000000	31217	168	1.000000	9550267	0.001872
289639158	5585153	284093	10000.000000	25432	1052	1.000000	31418	160	1.000000	9545524	0.001991
289627638	5597969	285949	10000.000000	24712	1310	1.000000	31371	168	1.000000	9540700	0.001831
289626244	5599344	285359	10000.000000	24781	1185	1.000000	31555	165	1.000000	9535982	0.001809
289628203	5592501	284989	10000.000000	25717	1060	1.000000	31754	146	1.000000	9531170	0.001539
289615251	5600900	285144	10000.000000	24661	1190	1.000000	31587	158	1.000000	9526421	0.002557
289644283	5590653	284695	10000.000000	24750	1127	1.000000	31408	168	1.000000	9521677	0.002943
289647023	5590619	284804	10000.000000	24966	1120	1.000000	31572	161	1.000000	9516843	0.002861
npatches	nstrain	runtime	dt	init_x	init_y	init_y_blood	init_z	init_S	beta0	beta1	beta2	beta3	mean_beta	B	d	delta	delta_blood	b[0]	mut	m	CTL	c	g	epsilon	k	het	lambda	rho	omega	x_max	patch.dyna	DELTA	A	VA
10000	1	100.000000	0.001000	21900	9499	5000000	0.001000	10000000	18.636068	11.164520	15.144208	16.072081	13	800000000	0.010000	1.000000	1.000000	80000	0.000050	0.004800	1	0.001000	1.000000	2.500000	13.000000	0.500000	0.000000	0.000000	0.000000	31872	0	10.000000	7.000000	1.000000
sus	inf	inf_blood	z	x[0]	y[0][0]	z[0]	x[1]	y[1][0]	z[1]	S[0]	synchrony
219000000	94990000	5000000	10.000000	21900	9499	0.001000	21900	9499	0.001000	10000000	0.000000
283870192	2172498	112935	10000.000000	26248	527	1.000000	29371	98	1.000000	9995030	0.000000
303992950	2539830	128493	10000.000000	27145	947	1.000000	31346	128	1.000000	9990031	0.000000
301737461	3157225	161088	10000.000000	26332	1031	1.000000	31422	132	1.000000	9985163	0.000000
301036806	3164233	161448	10000.000000	26499	868	1.000000	31141	162	1.000000	9980259	0.000000
301078000	3157361	161636	10000.000000	26472	811	1.000000	31326	102	1.000000	9975249	0.000000
301053515	3151303	160620	10000.000000	26232	872	1.000000	31263	144	1.000000	9970449	0.000000
301102820	3145284	160334	10000.000000	26231	934	1.000000	31198	134	1.000000	9965525	0.000000
301150634	3139061	159677	10000.000000	27044	793	1.000000	31231	173	1.000000	9960624	0.000000
301133301	3148929	160990	10000.000000	26392	957	1.000000	31280	110	1.000000	9955570	0.000000
301093989	3151438	160594	10000.000000	26646	773	1.000000	31336	111	1.000000	9950624	0.000000
301095598	3154104	161484	10000.000000	26407	828	1.000000	31293	158	1.000000	9945623	0.000000
301047171	3155227	161521	10000.000000	27525	644	1.000000	31133	153	1.000000	9940686	0.000000
301101737	3145680	160906	10000.000000	26365	944	1.000000	31217	161	1.000000	9935690	0.000000
301118568	3143982	161516	10000.000000	26185	844	1.000000	31259	135	1.000000	9930694	0.000000
301173860	3141518	159883	10000.000000	26925	823	1.000000	31261	133	1.000000	9925650	0.000000
301157728	3133176	159289	10000.000000	26615	835	1.000000	31372	172	1.000000	9920682	0.000000
301137789	3148117	160802	10000.000000	26647	762	1.000000	31421	119	1.000000	9915812	0.000000
301113038	3141359	160346	10000.000000	26962	854	1.000000	31296	139	1.000000	9910884	0.000000
301103079	3144104	161299	10000.000000	26752	779	1.000000	31334	135	1.000000	9905943	0.000000
301157767	3139705	160272	10000.000000	26437	838	1.000000	31084	179	1.000000	9900840	0.000000
301163959	3128804	159340	10000.000000	26718	804	1.000000	31110	117	1.000000	9895882	0.000000
301135201	3140748	160048	10000.000000	27039	718	1.000000	31210	156	1.000000	9890909	0.000000
301146673	3149308	161069	10000.000000	26711	868	1.000000	31458	126	1.000000	9885865	0.000000
301114143	3148661	160483	10000.000000	26335	828	1.000000	31250	173	1.000000	9880988	0.000000
301081099	3144278	160992	10000.000000	27372	621	1.000000	31178	113	1.000000	9875951	0.000000
301116838	3136401	160190	10000.000000	27064	798	1.000000	31394	143	1.000000	9870927	0.000000
301154522	3144365	160417	10000.000000	26634	799	1.000000	31259	139	1.000000	9866024	0.000000
301144173	3142648	160194	10000.000000	27301	748	1.000000	31304	104	1.000000	9861145	0.000000
301119663	3152149	160049	10000.000000	26703	881	1.000000	31350	165	1.000000	9856353	0.000000
301045598	3161416	160752	10000.000000	26713	931	1.000000	31264	124	1.000000	9851468	0.000000
301070705	3152172	160945	10000.000000	26619	831	1.000000	31523	124	1.000000	9846575	0.000000
301166081	3133564	160201	10000.000000	26833	865	1.000000	30991	146	1.000000	9841716	0.000000
301149263	3144475	160414	10000.000000	26917	740	1.000000	31456	176	1.000000	9836938	0.000000
301107596	3146963	160480	10000.000000	26613	823	1.000000	31150	135	1.000000	9832077	0.000000
301128705	3141268	160896	10000.000000	26883	779	1.000000	31142	143	1.000000	9827182	0.000000
301142758	3143194	160227	10000.000000	25665	1002	1.000000	31167	158	1.000000	9822292	0.000000
301109459	3154259	161566	10000.000000	26734	792	1.000000	31212	137	1.000000	9817417	0.000000
301108378	3148062	160073	10000.000000	26955	887	1.000000	31428	86	1.000000	9812515	0.000000
301118552	3146421	159945	10000.000000	26283	828	1.000000	31363	116	1.000000	9807571	0.000000
301131447	3138604	159843	10000.000000	26638	818	1.000000	31193	114	1.000000	9802738	-1.#IND00
301127006	3150151	160530	10000.000000	27292	716	1.000000	31436	140	1.000000	9797833	-1.#IND00
301179347	3132336	160485	10000.000000	26268	820	1.000000	31313	125	1.000000	9792922	0.001821
301107834	3148532	160229	10000.000000	26440	836	1.000000	31558	147	1.000000	9787921	-0.004987
301086666	3148108	160483	10000.000000	26573	842	1.000000	31280	124	1.000000	9782890	-0.002259
301120429	3148530	160433	10000.000000	26751	838	1.000000	31585	129	1.000000	9778001	-0.016352
301127964	3142572	160058	10000.000000	26803	840	1.000000	31104	139	1.000000	9773168	-0.016668
301138266	3151279	160534	10000.000000	25751	1010	1.000000	31298	120	1.000000	9768157	-0.014789
301103163	3147754	160967	10000.000000	26847	827	1.000000	31324	131	1.000000	9763270	-0.013743
301068493	3154529	161841	10000.000000	26784	841	1.000000	31178	192	1.000000	9758266	-0.007487
301106799	3138914	160334	10000.000000	26634	896	1.000000	31215	148	1.000000	9753240	-0.003017
301123148	3136728	160037	10000.000000	27204	717	1.000000	31095	135	1.000000	9748391	-0.002935
301102629	3149918	159809	10000.000000	26360	897	1.000000	31083	148	1.000000	9743494	-0.007697
301094289	3150655	160031	10000.000000	26544	785	1.000000	31197	140	1.000000	9738669	-0.007202
301111874	3141177	160043	10000.000000	26776	883	1.000000	31165	165	1.000000	9733760	-0.002829
301124012	3139177	160285	10000.000000	26440	888	1.000000	31340	112	1.000000	9728910	-0.002901
301100728	3145486	160192	10000.000000	26582	785	1.000000	31376	117	1.000000	9724117	-0.003025
301076569	3144746	160700	10000.000000	26785	787	1.000000	31250	137	1.000000	9719260	-0.003811
301153402	3131737	160426	10000.000000	26416	822	1.000000	31282	173	1.000000	9714380	-0.004886
301149881	3133739	159521	10000.000000	26441	969	1.000000	31344	139	1.000000	9709571	-0.004226
301165534	3139256	160487	10000.000000	26359	912	1.000000	31052	107	1.000000	9704721	-0.003730
301160393	3139587	160370	10000.000000	26730	901	1.000000	31118	129	1.000000	9699898	-0.003667
301145278	3143307	160095	10000.000000	26396	804	1.000000	31008	178	1.000000	9695111	-0.003246
301145726	3143132	160120	10000.000000	27159	805	1.000000	31198	119	1.000000	9690206	-0.002992
301139320	3146429	159809	10000.000000	26435	822	1.000000	31365	153	1.000000	9685254	-0.002992
301139548	3140747	160395	10000.000000	27346	731	1.000000	31167	134	1.000000	9680496	-0.002325
301171934	3139845	160171	10000.000000	26540	818	1.000000	31147	126	1.000000	9675565	-0.002924
301108538	3144423	160295	10000.000000	26674	816	1.000000	31489	115	1.000000	9670642	-0.002154
301118834	3145604	160496	10000.000000	26994	874	1.000000	31543	120	1.000000	9665799	-0.001032
301082598	3155493	160452	10000.000000	26111	996	1.000000	31395	142	1.000000	9660932	-0.000843
301140295	3146526	160488	10000.000000	26126	876	1.000000	31416	121	1.000000	9656131	-0.001103
301138114	3142560	159994	10000.000000	26789	674	1.000000	31376	112	1.000000	9651192	-0.000171
301085603	3147650	161194	10000.000000	27117	787	1.000000	31195	119	1.000000	9646416	0.000384
301095088	3149000	160931	10000.000000	26305	862	1.000000	31178	136	1.000000	9641572	0.000280
301095224	3148225	160331	10000.000000	27032	799	1.000000	31203	128	1.000000	9636713	-0.000030
301078504	3152602	161128	10000.000000	26217	878	1.000000	31047	161	1.000000	9631862	-0.000110
301095944	3143801	161084	10000.000000	26336	793	1.000000	31041	151	1.000000	9627036	0.000326
301151565	3139784	160529	10000.000000	26490	780	1.000000	31396	103	1.000000	9622280	-0.000284
301102695	3147175	160821	10000.000000	26389	969	1.000000	31220	149	1.000000	9617385	-0.000387
301116177	3141967	160934	10000.000000	26273	834	1.000000	31215	149	1.000000	9612421	-0.001673
301103142	3146744	160549	10000.000000	27039	821	1.000000	31454	125	1.000000	9607589	-0.001471
301112727	3143037	160564	10000.000000	26128	980	1.000000	31124	189	1.000000	9602769	-0.001552
301140134	3136222	160593	10000.000000	26645	855	1.000000	31369	110	1.000000	9597930	-0.001239
301108822	3153630	160716	10000.000000	27034	735	1.000000	31298	177	1.000000	9593085	-0.001246
301144476	3139209	160188	10000.000000	27042	781	1.000000	31249	136	1.000000	9588268	-0.001081
301097712	3148690	160709	10000.000000	26961	836	1.000000	31428	117	1.000000	9583545	-0.000879
301075924	3151531	161014	10000.000000	26227	1004	1.000000	31175	158	1.000000	9578748	-0.000959
301124134	3144359	160633	10000.000000	26902	732	1.000000	31284	134	1.000000	9573960	-0.000924
301121897	3141646	160440	10000.000000	26565	891	1.000000	31057	133	1.000000	9569173	-0.000919
301146884	3147941	160214	10000.000000	26764	887	1.000000	31207	114	1.000000	9564373	-0.001082
301105662	3146546	159689	10000.000000	26061	1009	1.000000	31320	138	1.000000	9559663	-0.000807
301160789	3138567	160107	10000.000000	26562	755	1.000000	31369	155	1.000000	9554985	-0.000874
301130203	3144558	160595	10000.000000	27308	721	1.000000	31286	177	1.000000	9550197	-0.001415
301118204	3141906	160381	10000.000000	26777	835	1.000000	31163	117	1.000000	9545395	-0.001499
301094210	3147151	160792	10000.000000	26657	850	1.000000	31176	173	1.000000	9540566	-0.001557
301156637	3141823	159615	10000.000000	27437	868	1.000000	31161	151	1.000000	9535842	-0.001376
301113283	3146117	159680	10000.000000	26802	754	1.000000	31098	183	1.000000	9531075	-0.001496
301078863	3154483	161611	10000.000000	26837	733	1.000000	31291	138	1.000000	9526273	-0.001054
301116551	3142537	159830	10000.000000	26798	882	1.000000	31299	196	1.000000	9521480	-0.001203
301117854	3141376	160299	10000.000000	26056	960	1.000000	31415	135	1.000000	9516799	-0.001140
npatches	nstrain	runtime	dt	init_x	init_y	init_y_blood	init_z	init_S	beta0	beta1	beta2	beta3	mean_beta	B	d	delta	delta_blood	b[0]	mut	m	CTL	c	g	epsilon	k	het	lambda	rho	omega	x_max	patch.dyna	DELTA	A	VA
10000	1	100.000000	0.001000	21900	9499	5000000	0.001000	10000000	11.389008	13.932516	13.929665	14.749640	13	800000000	0.010000	1.000000	1.000000	80000	0.000050	0.004800	1	0.001000	1.000000	2.500000	14.000000	0.500000	0.000000	0.000000	0.000000	31872	0	10.000000	7.000000	1.000000
sus	inf	inf_blood	z	x[0]	y[0][0]	z[0]	x[1]	y[1][0]	z[1]	S[0]	synchrony
219000000	94990000	5000000	10.000000	21900	9499	0.001000	21900	9499	0.001000	10000000	0.000000
289625605	1187193	62620	10000.000000	29589	79	1.000000	28933	80	1.000000	9995012	0.000000
310908022	1044797	53023	10000.000000	31516	58	1.000000	31219	76	1.000000	9989947	0.000000
310773017	1399772	71163	10000.000000	31643	47	1.000000	31440	61	1.000000	9985067	0.000000
309784179	1522435	76991	10000.000000	31391	59	1.000000	31316	130	1.000000	9980066	0.000000
309581618	1530887	77880	10000.000000	31568	75	1.000000	31275	100	1.000000	9975098	0.000000
309569372	1529948	78390	10000.000000	31653	41	1.000000	31331	97	1.000000	9970012	0.000000
309491642	1539120	79320	10000.000000	31704	80	1.000000	31248	106	1.000000	9965017	0.000000
309504317	1538242	78623	10000.000000	31806	69	1.000000	31591	44	1.000000	9960038	0.000000
309537473	1535326	78434	10000.000000	31597	74	1.000000	31525	84	1.000000	9955047	0.000000
309564660	1526141	77889	10000.000000	31760	44	1.000000	31252	138	1.000000	9950202	0.000000
309578024	1531940	77934	10000.000000	31564	67	1.000000	31341	91	1.000000	9945268	0.000000
309493199	1535503	79043	10000.000000	31455	61	1.000000	31263	120	1.000000	9940373	0.000000
309506982	1534179	78193	10000.000000	31751	48	1.000000	31477	101	1.000000	9935498	0.000000
309540925	1526886	78224	10000.000000	31600	92	1.000000	31492	91	1.000000	9930373	0.000000
309519332	1536353	78473	10000.000000	31631	61	1.000000	31377	137	1.000000	9925467	0.000000
309519278	1538362	78094	10000.000000	31730	57	1.000000	31275	99	1.000000	9920519	0.000000
309531487	1529800	78458	10000.000000	31603	67	1.000000	31553	86	1.000000	9915582	0.000000
309558820	1530766	78215	10000.000000	31537	74	1.000000	31100	133	1.000000	9910547	0.000000
309588026	1529971	78190	10000.000000	31475	60	1.000000	31200	91	1.000000	9905560	0.000000
309582140	1530046	77738	10000.000000	31538	57	1.000000	31299	122	1.000000	9900571	0.000000
309568139	1524117	77748	10000.000000	31508	84	1.000000	31214	79	1.000000	9895567	0.000000
309576916	1534079	78040	10000.000000	31554	51	1.000000	31353	136	1.000000	9890578	0.000000
309518375	1538311	78357	10000.000000	31681	80	1.000000	31149	104	1.000000	9885587	0.000000
309504346	1534978	78086	10000.000000	31706	68	1.000000	31131	85	1.000000	9880752	0.000000
309546116	1528328	77648	10000.000000	31567	65	1.000000	31111	102	1.000000	9875760	0.000000
309521868	1534520	78309	10000.000000	31351	72	1.000000	31498	88	1.000000	9870809	0.000000
309554290	1526727	77730	10000.000000	31546	59	1.000000	31488	95	1.000000	9865795	0.000000
309507347	1535082	78006	10000.000000	31400	74	1.000000	31522	127	1.000000	9860803	0.000000
309544466	1534618	78694	10000.000000	31536	59	1.000000	31153	113	1.000000	9855897	0.000000
309545884	1526765	78149	10000.000000	31346	69	1.000000	31218	126	1.000000	9850883	0.000000
309571053	1526912	78386	10000.000000	31451	59	1.000000	31273	97	1.000000	9845825	0.000000
309561122	1526291	78334	10000.000000	31696	58	1.000000	31445	72	1.000000	9840770	0.000000
309563554	1527283	78292	10000.000000	31569	52	1.000000	31375	111	1.000000	9835785	0.000000
309515969	1535507	77851	10000.000000	31554	66	1.000000	31134	115	1.000000	9831013	0.000000
309535233	1530625	78717	10000.000000	31744	53	1.000000	31257	136	1.000000	9826024	0.000000
309531942	1532990	78404	10000.000000	31673	61	1.000000	31185	86	1.000000	9821075	0.000000
309541269	1529984	77986	10000.000000	31465	54	1.000000	31479	105	1.000000	9816076	0.000000
309521463	1538678	78453	10000.000000	31799	47	1.000000	31197	87	1.000000	9811072	0.000000
309559763	1530205	77879	10000.000000	31667	48	1.000000	31273	88	1.000000	9806161	0.000000
309535603	1534583	78040	10000.000000	31448	64	1.000000	31271	110	1.000000	9801289	-1.#IND00
309585685	1518298	77366	10000.000000	31864	64	1.000000	31385	72	1.000000	9796484	-1.#IND00
309584615	1526797	77719	10000.000000	31570	90	1.000000	31470	82	1.000000	9791696	0.018917
309541246	1530374	78226	10000.000000	31823	77	1.000000	31219	80	1.000000	9786743	0.012649
309561881	1521443	77335	10000.000000	31546	78	1.000000	31348	58	1.000000	9781883	0.004509
309561881	1527313	78106	10000.000000	31653	92	1.000000	31390	124	1.000000	9777038	0.003678
309557577	1529314	77933	10000.000000	31475	55	1.000000	31372	61	1.000000	9772151	0.002963
309530261	1535818	78398	10000.000000	31593	60	1.000000	31526	97	1.000000	9767289	0.004334
309520423	1534000	77883	10000.000000	31781	61	1.000000	31523	125	1.000000	9762430	0.006754
309581834	1528794	78185	10000.000000	31762	50	1.000000	31246	67	1.000000	9757355	0.005929
309537449	1527266	77992	10000.000000	31834	63	1.000000	31488	92	1.000000	9752383	0.004915
309559759	1529375	77970	10000.000000	31722	60	1.000000	31224	77	1.000000	9747548	0.003761
309521648	1539363	78518	10000.000000	31493	59	1.000000	31245	69	1.000000	9742606	0.004026
309534086	1529992	78005	10000.000000	31681	62	1.000000	31209	88	1.000000	9737797	0.004011
309566550	1527049	78325	10000.000000	31506	62	1.000000	31292	102	1.000000	9732783	0.002594
309537038	1529585	78100	10000.000000	31765	50	1.000000	31280	120	1.000000	9728110	0.003315
309572161	1524165	78090	10000.000000	31662	48	1.000000	31159	96	1.000000	9723193	0.004322
309567964	1525708	77401	10000.000000	31711	64	1.000000	31405	97	1.000000	9718366	0.003899
309572709	1522026	77726	10000.000000	31705	69	1.000000	31243	92	1.000000	9713374	0.005011
309545362	1531864	78116	10000.000000	31785	50	1.000000	31347	103	1.000000	9708572	0.004379
309529510	1538615	78783	10000.000000	31609	67	1.000000	31418	100	1.000000	9703717	0.006376
309518987	1532170	78072	10000.000000	31435	65	1.000000	31330	92	1.000000	9698895	0.006776
309565629	1530209	77776	10000.000000	31589	92	1.000000	31307	90	1.000000	9694207	0.006190
309558131	1526377	78440	10000.000000	31695	60	1.000000	31413	75	1.000000	9689348	0.004932
309559057	1531425	77601	10000.000000	31687	51	1.000000	31126	93	1.000000	9684406	0.005064
309506492	1541970	78703	10000.000000	31879	51	1.000000	31168	118	1.000000	9679617	0.004301
309484606	1531502	78552	10000.000000	31594	44	1.000000	31346	131	1.000000	9674722	0.004181
309583455	1529586	77871	10000.000000	31756	45	1.000000	31510	98	1.000000	9669933	0.004413
309551369	1533233	78332	10000.000000	31729	53	1.000000	31240	79	1.000000	9665115	0.004702
309567647	1527584	77973	10000.000000	31607	72	1.000000	31406	133	1.000000	9660239	0.004685
309541686	1535259	77995	10000.000000	31537	66	1.000000	31151	113	1.000000	9655399	0.004760
309494261	1534165	78525	10000.000000	31585	54	1.000000	31177	108	1.000000	9650500	0.003570
309527318	1534544	78353	10000.000000	31337	138	1.000000	31023	108	1.000000	9645703	0.002821
309533163	1536533	78075	10000.000000	31887	71	1.000000	31303	86	1.000000	9640837	0.002750
309574753	1532731	78128	10000.000000	31677	58	1.000000	31304	120	1.000000	9636073	0.002829
309547793	1532685	78068	10000.000000	31790	86	1.000000	31208	119	1.000000	9631320	0.002804
309553958	1527477	77571	10000.000000	31767	39	1.000000	31234	96	1.000000	9626488	0.002585
309589247	1536283	78039	10000.000000	31611	52	1.000000	31242	69	1.000000	9621699	0.003008
309537854	1531900	78444	10000.000000	31575	63	1.000000	31282	108	1.000000	9616842	0.004260
309527461	1534631	78011	10000.000000	31605	55	1.000000	31389	118	1.000000	9612085	0.004191
309505261	1534368	78237	10000.000000	31715	49	1.000000	31385	89	1.000000	9607258	0.003957
309598381	1517149	77201	10000.000000	31626	61	1.000000	31156	100	1.000000	9602474	0.003804
309594678	1524156	77217	10000.000000	31561	69	1.000000	31310	79	1.000000	9597741	0.003726
309512507	1537047	78665	10000.000000	31367	54	1.000000	31180	83	1.000000	9593052	0.002767
309522908	1537184	78117	10000.000000	31334	52	1.000000	31345	119	1.000000	9588355	0.002694
309537046	1527512	77931	10000.000000	31596	77	1.000000	31490	103	1.000000	9583614	0.003118
309545898	1532888	78311	10000.000000	31506	43	1.000000	31476	88	1.000000	9578689	0.002911
309540145	1532621	78357	10000.000000	31313	67	1.000000	31416	109	1.000000	9573918	0.002939
309549075	1528743	78188	10000.000000	31681	44	1.000000	31572	103	1.000000	9569189	0.002729
309561966	1526818	78004	10000.000000	31795	30	1.000000	31412	95	1.000000	9564294	0.002417
309569120	1523691	77950	10000.000000	31862	44	1.000000	31138	111	1.000000	9559545	0.002390
309596040	1526747	78066	10000.000000	31405	58	1.000000	31263	109	1.000000	9554639	0.002248
309593032	1520090	77500	10000.000000	31629	78	1.000000	30947	121	1.000000	9549842	0.002239
309569614	1524163	77864	10000.000000	31605	89	1.000000	31269	113	1.000000	9545071	0.001908
309624664	1518513	77127	10000.000000	31609	42	1.000000	31601	76	1.000000	9540494	0.001834
309533756	1534693	78181	10000.000000	31637	39	1.000000	31253	119	1.000000	9535613	0.002062
309555886	1525304	77423	10000.000000	31466	66	1.000000	31289	97	1.000000	9530779	0.002570
309589300	1527652	78150	10000.000000	31799	54	1.000000	31228	107	1.000000	9526156	0.002590
309516168	1538352	78228	10000.000000	31591	88	1.000000	31205	122	1.000000	9521356	0.002794
309514340	1538326	78570	10000.000000	31667	56	1.000000	31497	119	1.000000	9516688	0.002799
npatches	nstrain	runtime	dt	init_x	init_y	init_y_blood	init_z	init_S	beta0	beta1	beta2	beta3	mean_beta	B	d	delta	delta_blood	b[0]	mut	m	CTL	c	g	epsilon	k	het	lambda	rho	omega	x_max	patch.dyna	DELTA	A	VA
10000	1	100.000000	0.001000	21900	9499	5000000	0.001000	10000000	6.859640	18.654291	10.803641	16.459666	13	800000000	0.010000	1.000000	1.000000	80000	0.000050	0.004800	1	0.001000	1.000000	2.500000	15.000000	0.500000	0.000000	0.000000	0.000000	31872	0	10.000000	7.000000	1.000000
sus	inf	inf_blood	z	x[0]	y[0][0]	z[0]	x[1]	y[1][0]	z[1]	S[0]	synchrony
219000000	94990000	5000000	10.000000	21900	9499	0.001000	21900	9499	0.001000	10000000	0.000000
293719511	625026	33660	10000.000000	30637	6	1.000000	27842	232	1.000000	9994986	0.000000
314551537	345189	17660	9981.219975	31630	12	1.000000	30209	169	1.000000	9989950	0.000000
316134499	398383	20321	9988.021049	31878	7	1.000000	30608	188	1.000000	9984833	0.000000
315939336	451982	23036	9996.210033	32034	16	1.000000	30494	242	1.000000	9979834	0.000000
315735384	477089	24264	9997.581730	31968	12	0.999333	30984	93	1.000000	9974916	0.000000
315618250	492444	25032	9998.881139	31832	10	0.995384	30252	205	1.000000	9969809	0.000000
315545066	496686	25303	9998.388365	31831	7	1.000000	30605	130	1.000000	9964860	0.000000
315513861	502130	25550	9998.384130	31740	13	1.000000	30675	181	1.000000	9959861	0.000000
315489120	504701	25938	9998.324462	31765	11	1.000000	30018	256	1.000000	9954923	0.000000
315501839	504257	25549	9998.446479	31725	12	1.000000	31113	147	1.000000	9949968	0.000000
315505985	505053	25790	9999.141363	32022	5	1.000000	30950	104	1.000000	9944946	0.000000
315515968	500517	25652	9998.119095	31800	10	1.000000	30251	211	1.000000	9940020	0.000000
315479293	507904	25650	9998.766563	31782	10	1.000000	30596	180	1.000000	9935135	0.000000
315510240	506652	25787	9998.485222	31745	8	1.000000	30714	107	1.000000	9930221	0.000000
315451929	513977	26011	9998.181240	31959	7	1.000000	30903	167	1.000000	9925306	0.000000
315434979	512288	26125	9999.093564	31973	7	0.999999	30750	177	1.000000	9920436	0.000000
315495041	507432	26224	9998.850969	32040	6	0.981790	30664	148	1.000000	9915498	0.000000
315469144	507407	25941	9998.909869	31791	11	0.999999	30833	135	1.000000	9910535	0.000000
315484853	504182	25600	9998.585739	31956	8	1.000000	30505	203	1.000000	9905692	0.000000
315502479	502539	25749	9998.846881	31950	10	1.000000	29913	319	1.000000	9900689	0.000000
315502833	505027	25367	9998.529132	31860	12	0.997328	30057	252	1.000000	9895745	0.000000
315504677	505527	25976	9998.258012	31739	14	1.000000	30620	218	1.000000	9890884	0.000000
315489162	506279	25606	9998.711370	31937	13	1.000000	30144	176	1.000000	9886047	0.000000
315509882	505936	25754	9998.482598	31908	16	1.000000	30253	197	1.000000	9881063	0.000000
315495146	506100	25901	9998.806141	31918	8	1.000000	30806	176	1.000000	9876202	0.000000
315488588	507545	25747	9998.767464	31906	9	1.000000	30626	195	1.000000	9871251	0.000000
315486772	507475	26016	9998.834000	31798	6	1.000000	30737	197	1.000000	9866227	0.000000
315503261	503199	25525	9998.852104	31866	13	1.000000	30415	202	1.000000	9861295	0.000000
315526033	499350	25263	9999.036778	31972	5	1.000000	30513	203	1.000000	9856471	0.000000
315525568	501257	25431	9998.700550	32008	10	1.000000	30559	106	1.000000	9851562	0.000000
315490315	507096	25817	9998.517429	31996	8	1.000000	30539	231	1.000000	9846612	0.000000
315479806	506820	25973	9998.818930	31873	13	1.000000	30487	245	1.000000	9841728	0.000000
315522951	503039	25891	9998.904445	31961	15	1.000000	30770	202	1.000000	9836828	0.000000
315505067	503879	25706	9998.961801	31747	20	1.000000	30141	275	1.000000	9831858	0.000000
315506549	502242	25642	9998.859900	31893	3	0.995532	30832	90	1.000000	9827027	0.000000
315502656	510826	25902	9999.071764	32044	9	0.999996	30923	170	1.000000	9822129	0.000000
315458299	509796	25718	9998.635613	31791	10	0.999994	30818	179	1.000000	9817286	0.000000
315498285	506387	25707	9998.588623	31907	14	1.000000	30683	164	1.000000	9812230	0.000000
315496076	504468	25651	9998.585671	31970	7	1.000000	30714	163	1.000000	9807220	0.000000
315493848	509705	25926	9998.710831	31772	9	1.000000	30829	157	1.000000	9802268	-1.#IND00
315486321	505595	25585	9998.921579	31826	10	1.000000	30608	217	1.000000	9797321	-1.#IND00
315494659	505976	25833	9998.617002	31796	10	1.000000	30383	160	1.000000	9792474	-1.#IND00
315500872	504153	25779	9998.704886	31700	6	1.000000	30440	185	1.000000	9787585	0.014083
315466915	508718	25876	9998.476739	31901	9	1.000000	30450	201	1.000000	9782739	0.013651
315470727	511754	25922	9998.783765	31906	17	1.000000	30420	163	1.000000	9777780	0.012878
315435360	516091	26301	9999.187153	31934	12	0.999965	30464	257	1.000000	9772863	0.012527
315473973	507370	25721	9998.953232	32104	7	1.000000	30462	89	1.000000	9767866	0.009683
315512971	502556	25946	9998.738435	31931	9	0.999895	31122	118	1.000000	9762948	0.008424
315510847	506113	25865	9998.805044	32075	9	1.000000	30783	164	1.000000	9758098	0.007828
315451420	507053	25725	9998.965709	32094	8	1.000000	30204	235	1.000000	9753315	0.007912
315504595	504686	25922	9998.770411	31850	9	1.000000	30773	147	1.000000	9748422	0.007509
315535423	502065	25677	9998.473217	31798	9	1.000000	30781	144	1.000000	9743625	0.005920
315535354	500853	25382	9998.729549	31782	10	0.999982	30169	241	1.000000	9738706	0.005369
315551246	498407	25782	9998.609105	31736	10	1.000000	29998	237	1.000000	9733873	0.004275
315518602	504768	25791	9998.728185	31828	8	1.000000	30567	146	1.000000	9729005	0.004172
315465458	507028	25821	9998.403511	31953	7	1.000000	30733	187	1.000000	9724152	0.004305
315475655	506570	25419	9998.828515	31972	12	1.000000	30565	202	1.000000	9719396	0.001093
315475950	511920	25864	9998.999564	31709	17	1.000000	30861	133	1.000000	9714534	0.001003
315451320	512504	26104	9999.129629	31985	12	1.000000	30429	211	1.000000	9709736	0.001148
315488563	504346	25576	9998.680872	31792	11	1.000000	30591	150	1.000000	9704939	0.001725
315492942	507943	25802	9998.647498	31801	9	1.000000	30963	148	1.000000	9700141	0.000674
315474561	509615	26079	9998.503556	31917	14	0.999972	30609	230	1.000000	9695194	0.000588
315461914	509499	26011	9998.562145	31776	13	1.000000	30323	183	1.000000	9690345	0.001075
315479742	504454	25807	9998.814184	31647	15	1.000000	30724	120	1.000000	9685605	0.001461
315487602	506933	25677	9998.333655	31852	10	1.000000	30720	108	1.000000	9680821	0.001960
315512832	508106	25730	9998.827387	31793	8	1.000000	31028	148	1.000000	9675919	0.002807
315492953	503949	25593	9998.584051	31810	3	1.000000	30733	151	1.000000	9671089	0.002778
315505563	504128	25931	9998.718489	31940	16	1.000000	30649	167	1.000000	9666342	0.002745
315475918	510357	26189	9998.661985	31812	8	1.000000	30028	251	1.000000	9661460	0.002696
315467440	505497	25978	9998.607824	31930	6	1.000000	30545	131	1.000000	9656633	0.003405
315508673	507203	25974	9998.307775	31756	10	1.000000	30818	97	1.000000	9651835	0.002620
315455872	507887	25940	9999.015297	32075	7	1.000000	31158	109	1.000000	9647065	0.002527
315488927	504627	25879	9998.598843	31790	13	1.000000	30987	151	1.000000	9642281	0.001868
315527683	500146	25484	9998.843314	31846	12	1.000000	30807	114	1.000000	9637345	0.001655
315499389	509742	26045	9999.018770	31875	17	1.000000	31166	117	1.000000	9632591	0.003340
315460883	507233	25725	9998.888167	31936	4	0.992585	30435	234	1.000000	9627770	0.003174
315497285	502644	25704	9998.565312	32034	9	0.999999	29881	259	1.000000	9623102	0.003162
315493696	505773	26259	9999.140451	31644	7	1.000000	30530	188	1.000000	9618432	0.002464
315513293	504210	25866	9998.643019	31679	9	1.000000	30566	209	1.000000	9613614	0.001866
315493607	503560	26136	9998.804918	32029	9	0.999193	30611	203	1.000000	9608913	0.002137
315470501	507687	25745	9999.235044	31956	11	1.000000	30394	218	1.000000	9604074	0.001847
315474936	507170	25681	9998.493080	31823	7	1.000000	31166	75	1.000000	9599346	0.002767
315505763	503097	25700	9998.972101	31954	5	0.999990	31270	98	1.000000	9594586	0.002582
315512936	500718	25697	9998.167735	31697	6	1.000000	30991	158	1.000000	9589892	0.002132
315519428	503461	25871	9998.342563	31744	19	1.000000	30399	194	1.000000	9585058	0.001441
315486371	510515	26019	9998.875879	31633	7	1.000000	31035	154	1.000000	9580313	0.002026
315394418	519051	26556	9998.687055	31688	17	1.000000	30041	241	1.000000	9575556	0.001684
315441153	513582	26345	9998.998971	31825	10	1.000000	30823	122	1.000000	9570881	0.001290
315470504	506858	25819	9998.576842	31903	9	1.000000	30740	158	1.000000	9566155	0.002156
315473852	507585	25991	9998.581162	31968	10	1.000000	30809	202	1.000000	9561464	0.002068
315499187	502796	25753	9998.524747	31741	10	1.000000	30895	152	1.000000	9556665	0.002978
315520594	504932	25669	9998.558787	31713	11	1.000000	31101	146	1.000000	9551882	0.002862
315476483	509359	26002	9998.970301	31817	4	1.000000	30627	190	1.000000	9547071	0.002593
315465061	511683	26310	9999.321316	31685	8	1.000000	30213	197	1.000000	9542374	0.002528
315495078	502153	25482	9998.704615	31883	8	1.000000	30829	122	1.000000	9537529	0.002626
315514510	503507	25585	9998.797510	31853	9	1.000000	30867	139	1.000000	9532709	0.003032
315522184	502363	25505	9998.526265	31913	6	1.000000	30834	172	1.000000	9527916	0.003030
315517251	497969	25574	9998.018195	31787	7	0.999980	30418	223	1.000000	9523158	0.001307
315521604	500953	25704	9998.399797	31755	3	1.000000	30059	266	1.000000	9518313	0.001040
npatches	nstrain	runtime	dt	init_x	init_y	init_y_blood	init_z	init_S	beta0	beta1	beta2	beta3	mean_beta	B	d	delta	delta_blood	b[0]	mut	m	CTL	c	g	epsilon	k	het	lambda	rho	omega	x_max	patch.dyna	DELTA	A	VA
10000	1	100.000000	0.001000	21900	9499	5000000	0.001000	10000000	10.976146	10.243489	18.011352	7.955856	13	800000000	0.010000	1.000000	1.000000	80000	0.000050	0.004800	1	0.001000	1.000000	2.500000	16.000000	0.500000	0.000000	0.000000	0.000000	31872	0	10.000000	7.000000	1.000000
sus	inf	inf_blood	z	x[0]	y[0][0]	z[0]	x[1]	y[1][0]	z[1]	S[0]	synchrony
219000000	94990000	5000000	10.000000	21900	9499	0.001000	21900	9499	0.001000	10000000	0.000000
296645662	320947	17321	9998.568804	30089	11	1.000000	30076	13	1.000000	9995014	0.000000
316215508	97135	4979	8873.692446	31874	2	0.941888	31733	6	0.907468	9989973	0.000000
318023390	82575	4192	8258.726587	31868	3	0.976558	31820	2	0.579509	9984896	0.000000
318209375	78808	4062	8154.938693	31944	2	0.825704	31650	0	0.557263	9979811	0.000000
318234813	79221	3929	8085.169672	31624	10	0.979312	31901	1	0.713718	9974901	0.000000
318212935	79527	4033	8172.912880	31831	11	0.948513	31976	2	0.524600	9969876	0.000000
318239351	74092	3766	8030.742375	31813	7	0.899333	31724	8	0.999583	9964790	0.000000
318255189	74413	3762	8013.747404	31926	5	0.899303	31952	5	0.705422	9959935	0.000000
318251037	73902	3752	7994.471947	32076	2	0.282255	31836	6	0.547844	9954952	0.000000
318276626	74772	3781	8005.329906	31906	0	0.382999	31672	0	0.943818	9950020	0.000000
318272435	75103	3895	8035.340525	32001	2	0.699528	31750	1	0.541008	9945005	0.000000
318271503	73227	3769	7981.905814	31721	3	0.901028	31865	4	0.870520	9940163	0.000000
318265467	74426	3797	7954.920639	31670	11	0.633786	31971	5	0.797969	9935265	0.000000
318263441	74578	3761	8027.283615	31902	3	0.245753	32080	4	0.707450	9930222	0.000000
318267402	75618	3886	8054.437575	31827	8	0.672190	31828	3	0.856767	9925286	0.000000
318252287	75583	3769	7989.545467	32140	1	0.467948	31961	15	0.736448	9920350	0.000000
318242583	75655	3980	8025.330714	31872	3	0.949350	32141	1	0.832360	9915345	0.000000
318240855	75574	3921	8037.199103	31861	3	0.576209	31935	1	0.667256	9910465	0.000000
318229751	74314	3734	8008.076609	31786	2	0.599715	32034	1	0.910681	9905461	0.000000
318247667	73343	3782	7953.034363	31875	2	0.767474	31839	1	0.590743	9900549	0.000000
318261593	75069	3872	8049.286316	31868	2	0.526584	31758	3	0.536008	9895572	0.000000
318253515	76279	3921	8007.310307	31799	5	0.980566	31754	6	0.683368	9890605	0.000000
318235102	76576	4013	8034.407063	32213	2	0.973257	31666	4	0.736137	9885653	0.000000
318228392	76208	3908	8015.416233	31980	1	0.855939	32006	1	0.484069	9880710	0.000000
318249601	74056	3855	8018.181965	31782	0	0.694688	32097	1	0.809327	9875787	0.000000
318273950	73606	3821	8020.148274	31831	8	0.978861	31970	4	0.927865	9870872	0.000000
318265669	73503	3828	7943.855591	31929	2	0.935354	31768	2	0.368760	9866008	0.000000
318253903	74825	3896	8002.300532	31902	5	0.861043	31988	8	0.931640	9861143	0.000000
318266079	74610	3931	8014.123514	31853	9	0.839300	32102	4	0.616817	9856193	0.000000
318242592	76478	3873	7994.136836	31784	3	0.964373	31773	1	0.856290	9851356	0.000000
318233062	75203	3784	8051.472460	31963	7	0.908755	31934	0	0.655488	9846375	0.000000
318264782	75162	3905	8027.048240	32027	1	0.658906	31955	4	0.970594	9841515	0.000000
318242743	75193	3747	8019.367432	31633	16	0.811437	31878	1	0.727379	9836624	0.000000
318238504	74460	3809	8034.271694	31778	2	0.783899	31841	1	0.746912	9831558	0.000000
318233656	76390	3906	8065.489164	31746	2	0.735684	31956	2	0.687392	9826695	0.000000
318256625	74921	3765	8026.876430	31740	7	0.494071	31720	3	0.520931	9821970	0.000000
318272285	74736	3738	7953.458121	31834	2	0.714040	31855	4	0.943258	9816939	0.000000
318247006	73647	3774	7984.134591	31940	4	0.862698	31970	6	0.827902	9811970	0.000000
318242943	76181	3951	8070.087444	32065	1	0.501257	31755	4	0.716048	9807106	0.000000
318251548	76000	4109	8024.329164	31860	5	0.442238	31797	2	0.899434	9802301	-1.#IND00
318237591	77533	4097	8103.438068	31691	7	0.872356	31812	2	0.641516	9797499	-1.#IND00
318259719	76989	3901	8044.864748	31890	3	0.698204	31838	2	0.777966	9792429	-1.#IND00
318255846	75286	3869	8030.237505	31923	0	0.631002	32106	4	0.797382	9787493	-0.005905
318233434	78178	3893	8120.718736	31689	2	0.521792	31784	4	0.609246	9782559	-0.000279
318237434	75961	3873	8008.837610	31801	1	0.866147	31810	3	0.668246	9777634	0.004799
318245093	77093	3924	8076.259610	31686	2	0.943319	31938	0	0.648221	9772775	0.005694
318253473	77751	3959	8066.539930	31772	1	0.792519	32167	6	0.335019	9767921	0.002296
318240045	76363	3862	8043.927591	31700	4	0.438553	31972	2	0.642261	9763038	0.000572
318233121	77054	4077	8074.267710	31884	0	0.572898	31848	4	0.305369	9758061	0.000058
318231285	77569	3942	8080.223946	31909	1	0.347617	31887	3	0.971931	9753117	0.000169
318225824	77319	3803	8077.745860	31618	1	0.405859	31945	5	0.809501	9748208	0.001074
318240138	76708	3871	8084.108321	31676	2	0.924182	31808	12	0.680480	9743021	0.001250
318262108	74884	3852	8003.269578	31630	1	0.851195	32034	3	0.772730	9738269	0.001016
318271292	75846	3843	8011.744583	31753	1	0.567354	32092	7	0.904856	9733343	0.000710
318251203	75140	3834	7997.727032	31883	2	0.231573	32002	7	0.507942	9728471	0.000231
318230963	76454	3826	8051.289956	31697	8	0.984682	32024	5	0.882509	9723601	-0.000025
318245097	75580	3932	8035.845012	31803	5	0.832642	31819	0	0.640503	9718847	0.000685
318260005	74892	3733	7992.476810	31847	8	0.922697	31734	4	0.701985	9714070	-0.000964
318253005	75340	3888	8058.677669	31867	3	0.687521	31794	3	0.711366	9709255	-0.001955
318254527	74907	3928	8020.891741	31867	4	0.920349	32023	0	0.471630	9704416	-0.001894
318270186	75211	3677	8001.661677	31951	4	0.611466	31857	2	0.533147	9699536	-0.001393
318273150	74829	3820	8027.674811	31939	3	0.714151	31843	7	0.919798	9694745	-0.001229
318258949	75311	3936	8022.748927	31932	2	0.681416	31791	1	0.418289	9689872	-0.001586
318257820	74111	3797	8042.180870	31949	0	0.820776	31837	1	0.895043	9685068	-0.001444
318253706	74915	3806	7998.164371	31877	2	0.644158	31946	2	0.529186	9680320	-0.000449
318245092	75088	3893	7968.513536	31957	3	0.983295	32042	7	0.748413	9675538	-0.000640
318246416	77005	3764	8034.918863	31960	3	0.669905	31900	3	0.830238	9670677	-0.000825
318261858	74552	3865	8018.685965	31973	1	0.665262	31870	1	0.614324	9665818	-0.000846
318253709	76142	3868	8003.061081	31802	10	0.868917	31860	5	0.751962	9660915	-0.001664
318238540	78663	4046	8066.926112	31607	0	0.676022	32015	5	0.992676	9656057	-0.000719
318222755	77490	3896	8081.784312	31890	7	0.986900	31848	4	0.971891	9651238	-0.000549
318236190	74525	3787	8023.465851	32004	3	0.789443	31819	1	0.683964	9646490	-0.000149
318233046	74696	3804	7971.445605	31807	9	0.998823	31815	1	0.534835	9641825	-0.001313
318246617	74744	3702	8057.907434	31941	3	0.855136	32040	3	0.962374	9637117	-0.000179
318258516	74075	3808	8022.042154	31801	6	0.728021	31879	2	0.801889	9632333	0.000541
318271741	72859	3740	7915.887220	31944	8	0.866769	31916	1	0.848219	9627360	0.000270
318245057	75807	3849	8033.165917	32036	7	0.757258	31809	3	0.964318	9622611	0.000524
318256416	75133	3865	8017.127245	31784	1	0.947578	31824	2	0.586615	9617828	0.002111
318255303	75657	3938	8030.742257	31966	1	0.482558	31762	1	0.712299	9612982	0.002371
318264789	73869	3837	7972.674736	31802	0	0.820546	31872	0	0.420251	9608212	0.003352
318246412	75960	3998	8029.834319	31941	3	0.586888	31924	10	0.699276	9603402	0.003563
318261152	74633	3737	8018.024547	31837	2	0.435937	31725	1	0.849409	9598529	0.003495
318252877	75656	3953	8078.555659	32071	1	0.734253	32095	2	0.933093	9593769	0.003388
318248897	76288	3832	7980.309297	31840	2	0.430835	31974	14	0.772542	9588929	0.003121
318241469	74625	3794	7981.875097	32053	2	0.491524	31651	6	0.675601	9584147	0.002833
318245850	77185	3820	8031.644096	31990	0	0.566118	31722	4	0.829603	9579488	0.002924
318273573	75734	3841	8035.296214	31729	2	0.834277	31999	3	0.356910	9574716	0.002956
318276147	74206	3730	8002.770700	31779	2	0.592715	31777	3	0.744525	9569936	0.003091
318273685	73491	3802	7931.958192	31631	6	0.526767	31887	1	0.855419	9565122	0.003049
318274931	74032	3764	7990.801393	31921	3	0.427642	31973	4	0.963090	9560338	0.003500
318264311	74937	3849	7965.380279	31762	0	0.728703	31797	8	0.976718	9555517	0.003494
318273245	72927	3703	7948.780198	32152	4	0.763480	31875	3	0.377588	9550810	0.003346
318230497	74722	3898	7970.490736	31942	2	0.998828	31701	1	0.740702	9546060	0.003334
318242131	74210	3816	8002.001675	32005	2	0.863804	31734	3	0.262183	9541199	0.003292
318291268	73218	3748	7979.444242	31860	2	0.671500	31784	1	0.291423	9536316	0.003360
318251911	75384	3765	8050.079811	31866	4	0.288473	31903	3	0.588240	9531575	0.003424
318281983	72683	3669	7968.227752	31895	4	0.996396	31660	1	0.754596	9526834	0.003453
318242916	75102	3790	7994.914869	31996	0	0.609122	31822	5	0.667581	9522019	0.003404
318229468	75530	3820	8089.236376	31816	1	0.939154	31902	9	0.949381	9517182	0.003186
npatches	nstrain	runtime	dt	init_x	init_y	init_y_blood	init_z	init_S	beta0	beta1	beta2	beta3	mean_beta	B	d	delta	delta_blood	b[0]	mut	m	CTL	c	g	epsilon	k	het	lambda	rho	omega	x_max	patch.dyna	DELTA	A	VA
10000	1	100.000000	0.001000	21900	9499	5000000	0.001000	10000000	19.283582	10.830592	15.218217	11.242239	13	800000000	0.010000	1.000000	1.000000	80000	0.000050	0.004800	1	0.001000	1.000000	2.500000	17.000000	0.500000	0.000000	0.000000	0.000000	31872	0	10.000000	7.000000	1.000000
sus	inf	inf_blood	z	x[0]	y[0][0]	z[0]	x[1]	y[1][0]	z[1]	S[0]	synchrony
219000000	94990000	5000000	10.000000	21900	9499	0.001000	21900	9499	0.001000	10000000	0.000000
299049865	149120	8061	9931.439637	29032	21	1.000000	30152	17	1.000000	9994949	0.000000
316907918	36870	1999	6272.194499	31518	30	1.000000	31738	1	0.535458	9989857	0.000000
318297403	50675	2620	7009.267420	31680	53	1.000000	31790	1	0.270674	9984828	0.000000
318460252	44931	2291	6602.432035	31547	1	0.951614	31852	5	0.939547	9979874	0.000000
318440988	46708	2308	6745.499511	31838	12	0.982341	32040	4	0.192286	9974757	0.000000
318437289	45182	2311	6620.240655	31804	0	0.736856	32166	3	0.221041	9969747	0.000000
318469562	46569	2348	6731.953562	31864	26	1.000000	31791	0	0.309262	9964809	0.000000
318479766	44511	2331	6671.351106	31765	24	0.999886	31942	6	0.812796	9959880	0.000000
318470429	45283	2342	6695.178237	31804	13	1.000000	31967	2	0.645228	9954880	0.000000
318481236	45351	2247	6667.848260	31808	14	0.996138	31972	0	0.245768	9949887	0.000000
318452992	44983	2294	6650.720276	31524	11	0.897672	31907	0	0.706856	9944971	0.000000
318453894	46810	2493	6753.804046	31774	4	0.620376	31801	6	0.562866	9939981	0.000000
318456465	44732	2311	6655.160991	31791	3	0.671808	31725	3	0.526305	9935092	0.000000
318465209	45656	2339	6678.296334	31862	38	1.000000	31756	6	0.536152	9930159	0.000000
318463364	44583	2375	6611.291799	31500	25	1.000000	31817	9	0.851224	9925224	0.000000
318463261	46995	2397	6715.216291	31701	2	0.501794	31830	3	0.994588	9920299	0.000000
318467395	44980	2384	6675.812315	31731	10	0.946121	32111	4	0.761594	9915248	0.000000
318466996	46234	2377	6708.490496	31819	2	0.627486	31816	2	0.928728	9910480	0.000000
318450591	46339	2337	6702.032137	31708	1	0.836942	31839	5	0.933802	9905427	0.000000
318448904	45332	2306	6656.320450	31695	19	0.999321	31726	1	0.394298	9900388	0.000000
318463665	47195	2418	6718.959736	31655	25	1.000000	31813	4	0.491296	9895336	0.000000
318451538	45539	2301	6659.927923	31664	24	1.000000	31775	3	0.773059	9890286	0.000000
318471611	46465	2392	6737.443140	31957	14	0.978121	31740	6	0.712044	9885463	0.000000
318474456	44735	2388	6644.599419	31599	68	1.000000	31987	2	0.560745	9880659	0.000000
318472825	48040	2492	6760.075409	31408	14	1.000000	31835	3	0.896270	9875730	0.000000
318470852	44649	2218	6647.131644	31782	7	0.858944	31891	0	0.746265	9870797	0.000000
318465191	46417	2457	6661.165860	31672	22	0.999999	31785	0	0.581944	9865834	0.000000
318451167	46300	2315	6774.734071	31722	5	0.873742	31766	1	0.394646	9860736	0.000000
318469048	46400	2433	6745.822394	31963	4	0.391222	32017	5	0.607877	9855869	0.000000
318451523	45325	2324	6633.266001	31732	0	0.853156	31692	2	0.480040	9850953	0.000000
318433592	47311	2436	6795.906618	31783	0	0.901941	31548	1	0.409591	9845983	0.000000
318469442	46908	2376	6724.688957	31673	8	0.999879	31652	2	0.601204	9841048	0.000000
318449440	45829	2331	6683.765056	31624	13	1.000000	31596	6	0.558339	9836186	0.000000
318439955	46058	2206	6707.128373	31533	1	0.666840	31847	0	0.345268	9831217	0.000000
318461608	46081	2336	6710.648777	31790	38	1.000000	31808	2	0.937842	9826259	0.000000
318464321	44747	2287	6642.355799	31682	54	1.000000	31786	2	0.583431	9821294	0.000000
318471826	46190	2387	6713.975136	31924	5	0.869792	31823	1	0.795535	9816380	0.000000
318454084	44897	2250	6689.678528	31686	4	0.869468	32077	1	0.568120	9811481	0.000000
318436923	47489	2526	6746.533513	31864	3	0.999998	31784	3	0.321691	9806659	0.000000
318446107	45424	2282	6653.842937	32031	4	0.911501	31805	3	0.425548	9801742	-1.#IND00
318462642	47373	2463	6779.117480	31892	17	0.975797	31881	1	0.797008	9796836	-1.#IND00
318456562	45666	2282	6666.666643	31940	20	1.000000	31847	0	0.794156	9791892	-1.#IND00
318451293	45924	2331	6664.538529	31692	54	1.000000	31892	0	0.555731	9786980	-0.000217
318452717	45381	2371	6685.943983	31858	4	1.000000	31998	4	0.780502	9782085	-0.009227
318436133	46174	2316	6680.885052	31786	41	0.999019	31820	0	0.294086	9777098	-0.008096
318440659	43571	2161	6626.664425	31510	32	1.000000	31847	0	0.582999	9772159	-0.004522
318464059	46615	2388	6720.819709	31732	11	1.000000	31988	5	0.949141	9767261	-0.004602
318466105	45295	2344	6627.867274	31913	3	0.780830	31767	3	0.297947	9762389	-0.003872
318447423	46847	2449	6666.267314	31653	2	0.844788	31789	1	0.736540	9757555	-0.003753
318448013	46325	2362	6735.964620	31668	6	0.999999	31864	3	0.320900	9752682	-0.003872
318475839	46262	2353	6635.094071	31685	1	0.485838	31793	1	0.537582	9747809	-0.003109
318418150	45917	2406	6721.221987	31866	8	0.745476	32069	3	0.808384	9742894	-0.004439
318444186	45431	2319	6653.801946	31681	12	1.000000	31946	0	0.316294	9738000	-0.004456
318431149	46998	2428	6711.807544	31368	15	0.999997	31798	2	0.660288	9733052	-0.006100
318457798	45003	2289	6615.284905	31748	6	1.000000	31904	3	0.992155	9728244	-0.005277
318454776	46654	2507	6739.240661	31672	19	0.996423	31692	3	0.793012	9723473	-0.004938
318438307	46710	2318	6660.591922	31983	13	0.996280	31830	2	0.558609	9718744	-0.004395
318453833	44286	2317	6633.046845	31748	8	1.000000	31854	2	0.466958	9713890	-0.005131
318454289	46257	2342	6663.777788	31908	2	0.920446	31880	6	0.434147	9708974	-0.003758
318465182	44373	2271	6636.612778	31696	15	0.942481	31862	2	0.147527	9704073	-0.002969
318447800	46545	2304	6695.720995	31705	1	0.985130	31675	0	0.653076	9699268	-0.001797
318462992	44472	2301	6681.124015	31703	4	0.999611	31686	0	0.644112	9694424	-0.002837
318448214	47513	2391	6714.192082	31895	0	0.695318	31875	1	0.882312	9689578	-0.003739
318478217	44266	2234	6614.010213	31910	0	0.464672	32008	1	0.465288	9684738	-0.003518
318451714	46166	2403	6713.039320	31797	9	0.773671	31768	7	0.826507	9679786	-0.003436
318449185	46593	2397	6690.691758	31924	16	0.981207	31784	0	0.628656	9674915	-0.003427
318450931	45389	2304	6764.799190	31980	2	0.415880	31983	5	0.787189	9670088	-0.003399
318477381	45698	2234	6601.734814	31846	17	1.000000	31585	3	0.523272	9665222	-0.002629
318462158	46561	2406	6744.368679	31881	1	0.437252	31771	0	0.531110	9660382	-0.002389
318444429	46555	2435	6674.292615	31904	8	0.997504	31938	1	0.654818	9655402	-0.001298
318455534	44238	2292	6660.992744	31933	32	1.000000	31786	1	0.599166	9650651	-0.000915
318449291	45784	2361	6705.688213	32115	2	0.890112	31929	1	0.438761	9645933	-0.000498
318467523	46738	2379	6667.694149	31852	8	1.000000	31854	2	0.623978	9640990	-0.000427
318461211	44857	2419	6675.855347	31737	27	1.000000	32107	1	0.407244	9636108	-0.000904
318445050	45499	2394	6637.811926	31726	3	0.721714	32175	0	0.234133	9631184	-0.000039
318457251	45968	2328	6670.103459	31884	0	0.211369	32086	0	0.827629	9626338	0.000244
318464211	45990	2355	6638.014413	31671	7	1.000000	31841	0	0.352920	9621580	0.000115
318443831	45569	2338	6646.466572	31790	22	0.985341	31816	5	0.466668	9616843	0.000115
318457534	45111	2278	6629.618929	31319	80	1.000000	31812	0	0.477347	9612031	0.000299
318442861	46430	2276	6748.710427	31661	0	0.920545	31970	0	0.745644	9607230	0.000797
318438774	44677	2236	6664.168149	31782	42	0.999937	31893	4	0.771032	9602488	0.000862
318468612	44751	2364	6662.595599	31702	2	0.886034	31987	1	0.586826	9597595	0.000950
318467222	44974	2391	6632.706470	31883	0	0.678491	31786	6	0.816297	9592762	0.000916
318465081	47845	2363	6726.719360	31851	37	0.999976	31623	3	0.891736	9588003	0.000969
318450322	44494	2209	6656.509583	31545	21	1.000000	31846	5	0.621665	9583342	0.001206
318445714	45373	2345	6766.244634	31871	0	0.510995	31770	2	0.598875	9578543	0.001303
318457472	46277	2330	6628.449538	31563	11	1.000000	31842	0	0.624707	9573727	0.001538
318468611	47076	2343	6705.577189	31586	23	1.000000	31850	1	0.547371	9569038	0.001407
318472444	46249	2333	6695.758017	31796	18	1.000000	31583	1	0.445100	9564259	0.001144
318444062	45352	2316	6688.290195	31792	7	1.000000	31874	1	0.257860	9559533	0.000938
318455390	44773	2312	6555.907301	32097	3	1.000000	31899	13	0.946564	9554635	0.001014
318456974	47597	2366	6790.837795	31939	9	0.150122	32242	0	0.557228	9549905	0.001060
318459068	46074	2303	6642.938025	31820	5	0.591208	31891	10	0.975367	9545054	0.001148
318466415	46726	2406	6730.673918	32148	4	0.889182	31871	1	0.605028	9540270	0.001430
318452375	46301	2357	6721.311155	31763	23	0.992099	31942	3	0.986487	9535512	0.001640
318469353	45565	2313	6593.066524	31637	13	1.000000	31865	2	0.436059	9530728	0.001531
318467378	46471	2342	6748.104263	31802	16	1.000000	31784	1	0.436024	9525977	0.001363
318449211	44996	2371	6694.097752	32020	2	0.867876	32006	6	0.306273	9521201	0.001300
318464734	46074	2412	6682.672018	32021	0	0.461233	31790	0	0.353808	9516423	0.001176
npatches	nstrain	runtime	dt	init_x	init_y	init_y_blood	init_z	init_S	beta0	beta1	beta2	beta3	mean_beta	B	d	delta	delta_blood	b[0]	mut	m	CTL	c	g	epsilon	k	het	lambda	rho	omega	x_max	patch.dyna	DELTA	A	VA
10000	1	100.000000	0.001000	21900	9499	5000000	0.001000	10000000	13.771547	14.909272	6.772778	17.102510	13	800000000	0.010000	1.000000	1.000000	80000	0.000050	0.004800	1	0.001000	1.000000	2.500000	18.000000	0.500000	0.000000	0.000000	0.000000	31872	0	10.000000	7.000000	1.000000
sus	inf	inf_blood	z	x[0]	y[0][0]	z[0]	x[1]	y[1][0]	z[1]	S[0]	synchrony
219000000	94990000	5000000	10.000000	21900	9499	0.001000	21900	9499	0.001000	10000000	0.000000
300589315	71093	3975	9568.797917	29979	7	1.000000	29911	5	0.856136	9994967	0.000000
317127738	29638	1517	4527.248487	31641	0	0.179375	31838	0	0.161738	9990009	0.000000
318324981	39050	2134	7036.012250	31932	13	0.995701	31721	3	0.839678	9984923	0.000000
318513257	41791	2110	5637.287639	31844	1	0.637575	31625	2	0.275891	9979862	0.000000
318507724	34556	1794	6237.647228	31702	0	0.324975	31840	1	0.491294	9974875	0.000000
318507358	44081	2287	6208.925869	31769	10	0.970210	31762	0	0.283302	9969734	0.000000
318504499	37012	1904	6091.273082	31972	2	0.947000	31724	0	0.768427	9964756	0.000000
318490704	40168	2039	6159.137782	31979	0	0.498431	31847	5	0.700710	9959740	0.000000
318498997	40438	2025	6128.363202	31837	2	0.452201	31868	5	0.552941	9954791	0.000000
318486904	39395	2014	6131.701024	31811	1	0.355636	31889	2	0.619804	9949828	0.000000
318493942	38620	2023	6143.987248	31844	2	0.841411	32050	2	0.164699	9944750	0.000000
318513103	39526	2052	6139.844160	31717	8	0.696560	31781	1	0.603024	9939747	0.000000
318496298	38343	2032	6133.345047	31748	1	0.552199	32017	6	0.895210	9934689	0.000000
318497534	40315	2033	6137.880514	31878	2	0.976376	31741	6	0.636236	9929566	0.000000
318476636	39509	1989	6145.638621	31870	0	0.356125	31934	5	0.656983	9924585	0.000000
318490747	39346	1888	6168.475965	31633	3	0.962785	31781	2	0.827812	9919641	0.000000
318502149	39213	1990	6083.774105	31772	1	0.750552	31784	3	0.501169	9914729	0.000000
318509157	39716	1915	6152.596633	31760	2	0.696923	31674	1	0.557178	9909665	0.000000
318514719	39274	2029	6116.439395	32091	0	0.254615	31961	2	0.521534	9904684	0.000000
318486389	40227	2062	6174.663502	31671	15	0.956936	32113	4	0.995352	9899791	0.000000
318501483	38618	1940	6052.819141	31849	9	0.723482	31860	15	0.925408	9894785	0.000000
318485101	38954	2054	6217.011811	31749	1	0.299463	31966	2	0.355241	9889885	0.000000
318509138	40337	2107	6118.511913	31862	0	0.682463	31977	8	0.940992	9885061	0.000000
318488406	38066	1973	6053.329491	31697	3	0.519876	31829	2	0.907002	9880156	0.000000
318494038	40708	1973	6139.551159	31701	5	0.451171	31755	3	0.335059	9875196	0.000000
318476703	38795	1989	6117.064149	31726	2	0.884730	32098	15	0.832542	9870369	0.000000
318504730	38659	1992	6124.105916	31728	10	0.759086	32095	19	0.977188	9865528	0.000000
318478283	39916	2055	6183.232311	31644	8	0.995594	31640	8	0.532882	9860580	0.000000
318494783	39135	1956	6043.717254	31845	0	0.754271	31896	0	0.372788	9855552	0.000000
318515544	38767	1976	6198.214204	31806	7	0.990092	31728	2	0.794891	9850650	0.000000
318491794	39589	2006	6158.273173	31835	3	0.309153	31728	2	0.755373	9845698	0.000000
318478181	38655	1979	6120.087207	31919	2	0.391522	31827	12	0.996218	9840775	0.000000
318474690	38888	2042	6242.457568	31711	0	0.425251	31823	11	0.813745	9835841	0.000000
318472986	39709	2136	6108.373461	31662	0	0.623749	31847	0	0.611119	9830988	0.000000
318478102	40165	2070	6205.023352	31745	13	0.456861	31756	0	0.212154	9826114	0.000000
318482851	39496	2079	6102.879273	31877	4	0.561562	32010	2	0.999246	9821096	0.000000
318502958	39267	1962	6121.432458	31622	0	0.769756	32036	4	0.899361	9816137	0.000000
318500532	40196	2068	6125.824725	31901	0	0.765328	31992	2	0.758402	9811292	0.000000
318510599	38946	1902	6100.311048	31784	1	0.520633	31932	5	0.602162	9806333	0.000000
318499233	40432	2093	6135.586514	31694	14	0.564270	31835	8	0.619956	9801527	-1.#IND00
318476840	38216	1923	6113.435732	31855	0	0.426668	31881	10	0.775375	9796731	-1.#IND00
318481396	41129	2043	6161.091242	31873	1	0.979773	31839	0	0.343750	9791732	-1.#IND00
318501868	38595	1980	6103.457521	31870	2	0.353894	31919	1	0.691472	9786842	-1.#IND00
318500547	40257	2027	6206.627508	31932	5	0.710219	31771	1	0.610112	9781927	-0.009890
318517790	39308	1948	6066.067320	31838	6	0.707770	31892	0	0.503798	9777065	-0.006856
318497532	39995	1961	6152.681005	31759	8	0.886408	32053	0	0.908870	9772151	-0.005945
318496494	39760	1997	6165.391920	31852	1	0.570480	32194	0	0.395156	9767356	-0.004360
318476870	39503	2021	6068.184028	32190	3	0.963669	31798	8	0.915863	9762567	-0.002952
318503586	38905	1938	6093.678770	31875	0	0.695267	31788	10	0.399830	9757608	-0.003070
318496016	39177	1942	6164.409449	31882	2	0.693254	31980	0	0.564517	9752656	-0.001950
318484809	39273	1980	6149.899744	32082	2	0.736741	31755	1	0.596869	9747808	-0.002016
318512730	39512	2053	6168.826533	31924	0	0.598250	31813	4	0.806765	9743059	0.000141
318511404	39749	2020	6115.571399	31949	5	0.794276	31752	0	0.720916	9738252	-0.002510
318496408	39411	2044	6160.533229	31737	1	0.830605	31850	1	0.586334	9733345	-0.002753
318500781	39955	2028	6205.922033	31962	0	0.274050	31894	0	0.338374	9728477	-0.002542
318497840	39934	2046	6113.055956	31728	1	0.678811	31629	2	0.978899	9723630	-0.002610
318503713	38057	1999	6093.318851	31904	0	0.515744	31630	2	0.427762	9718850	0.001059
318488174	38475	1937	6190.255654	31965	1	0.496170	31738	1	0.071840	9713987	0.001827
318503764	39364	2033	6068.521616	31747	13	0.732419	31714	0	0.591430	9709044	0.002150
318503831	38037	1993	6196.041943	31819	2	0.383891	31793	0	0.437425	9704196	0.003275
318508887	40454	2092	6074.550546	31966	0	0.828110	32010	3	0.913295	9699439	0.005145
318494658	38262	2038	6164.019302	31699	9	0.847609	31643	9	0.997316	9694604	0.006982
318475912	41312	2044	6141.721794	31570	1	0.548167	31814	0	0.592017	9689619	0.006597
318498838	38154	1947	6124.311734	31910	1	0.340240	31939	0	0.765183	9684757	0.007634
318502179	39845	2127	6134.559126	31976	5	0.476288	31837	0	0.803018	9679850	0.003972
318474150	38364	2009	6166.333738	32029	4	0.380504	31970	0	0.250653	9674985	0.003990
318511049	39095	1966	6091.325147	31856	0	0.614168	31799	5	0.894779	9670077	0.006348
318483879	39973	2059	6253.703362	31881	0	0.784482	31951	3	0.648755	9665229	0.005488
318505951	38332	2020	6043.536364	32031	1	0.348573	31924	15	0.572336	9660345	0.005872
318490852	39010	2081	6166.914308	31664	0	0.514334	31991	4	0.853168	9655513	0.005826
318500915	39950	1959	6076.071153	31795	5	0.348404	32029	7	0.929306	9650669	0.005647
318503652	37679	1941	6170.177890	31956	0	0.463212	31979	0	0.684918	9645878	0.005866
318491483	40418	2040	6098.199954	31748	2	0.929218	31987	1	0.900881	9641031	0.005234
318488935	37585	1959	6104.015737	31902	0	0.173017	31769	0	0.331428	9636311	0.005180
318499615	39739	1985	6164.392202	31732	0	0.593186	31893	6	0.707287	9631433	0.005050
318515716	38782	1963	6073.868635	31825	1	0.712033	32015	1	0.194625	9626559	0.004965
318481791	40378	2041	6215.280708	31967	7	0.682070	31797	7	0.590333	9621799	0.004926
318511845	38899	1964	6034.967391	32012	4	0.566921	31646	0	0.764416	9616983	0.004472
318501995	39095	1985	6229.726340	31718	5	0.872751	31712	4	0.634670	9612279	0.004118
318486377	39226	2031	6085.797641	31965	1	0.530228	31826	0	0.731729	9607578	0.005115
318512152	39244	2012	6152.130504	31740	5	0.929946	32002	3	0.496319	9602736	0.005013
318503962	38821	2044	6172.130615	31868	2	0.481189	31638	2	0.796567	9597833	0.004953
318494666	38822	1876	6017.696069	31696	5	0.648287	31914	6	0.928334	9593066	0.005053
318468032	40122	1976	6239.402828	31724	18	0.981726	31897	0	0.542064	9588273	0.004888
318504827	38280	1927	6102.613635	32017	1	0.501309	31678	1	0.866212	9583588	0.004857
318487692	41152	2116	6182.466901	31668	4	0.718462	31945	2	0.629076	9578799	0.005134
318490750	39545	2011	6160.046843	31901	0	0.240974	31826	4	0.119705	9573976	0.004796
318510813	39641	1980	6126.700551	31724	2	0.784669	31833	1	0.441518	9569157	0.003800
318505166	39915	2081	6168.424304	31761	2	0.658895	31912	2	0.769647	9564289	0.002586
318508111	38887	1998	6155.842499	31910	0	0.523188	31736	0	0.777754	9559574	0.002141
318495072	37624	1953	6061.134838	31696	5	0.938303	31949	1	0.696609	9554857	0.002075
318476837	41221	2146	6213.776748	31776	14	0.428301	31992	0	0.255892	9550126	0.002186
318494235	38945	2004	6072.916124	31850	1	0.791840	31803	8	0.951828	9545365	0.001562
318507419	39181	2043	6175.917941	31692	0	0.836544	31767	2	0.839798	9540580	0.001408
318491694	39078	2037	6124.198162	31725	4	0.811488	31987	4	0.916311	9535774	0.001428
318473839	39707	1980	6163.410205	31916	0	0.408010	31852	7	0.842942	9531057	0.002175
318496434	37649	1877	6046.720190	31890	2	0.692049	31830	0	0.720692	9526255	0.002319
318471047	40018	2066	6244.863236	31845	0	0.757469	31842	3	0.915564	9521670	0.002357
318502602	39361	2023	6044.425102	32022	8	0.631846	31892	0	0.448317	9516904	0.001828
npatches	nstrain	runtime	dt	init_x	init_y	init_y_blood	init_z	init_S	beta0	beta1	beta2	beta3	mean_beta	B	d	delta	delta_blood	b[0]	mut	m	CTL	c	g	epsilon	k	het	lambda	rho	omega	x_max	patch.dyna	DELTA	A	VA
10000	1	100.000000	0.001000	21900	9499	5000000	0.001000	10000000	15.451038	8.513014	11.187195	9.318963	13	800000000	0.010000	1.000000	1.000000	80000	0.000050	0.004800	1	0.001000	1.000000	2.500000	19.000000	0.500000	0.000000	0.000000	0.000000	31872	0	10.000000	7.000000	1.000000
sus	inf	inf_blood	z	x[0]	y[0][0]	z[0]	x[1]	y[1][0]	z[1]	S[0]	synchrony
219000000	94990000	5000000	10.000000	21900	9499	0.001000	21900	9499	0.001000	10000000	0.000000
301900546	31901	1834	8690.443599	29937	0	0.691422	30696	0	0.913042	9995050	0.000000
317279805	34046	1611	3549.973802	31738	5	0.178505	31840	0	0.220947	9989853	0.000000
318343200	25936	1370	6620.057008	31616	3	0.778806	31832	2	0.584310	9984819	0.000000
318519893	47071	2349	5230.827148	31896	4	0.989435	31752	0	0.067850	9979791	0.000000
318556290	26474	1368	5629.964440	31905	0	0.386148	31956	0	0.386999	9974761	0.000000
318496374	44829	2181	5927.394287	31898	1	0.799762	31945	4	0.525686	9969733	0.000000
318551278	29739	1495	5311.865998	31704	1	0.909379	31689	1	0.225224	9964809	0.000000
318483138	39365	2087	6008.450026	31675	3	0.908710	31847	0	0.321831	9959808	0.000000
318527312	33872	1798	5412.202065	31757	2	0.371440	31715	2	0.692836	9954836	0.000000
318520155	34886	1847	5893.844881	31871	2	0.763744	31942	0	0.406966	9949957	0.000000
318534475	36020	1849	5475.583288	31786	5	0.530909	31885	2	0.068722	9945045	0.000000
318515699	33238	1770	5776.611786	31704	3	0.542771	32111	1	0.359335	9940060	0.000000
318516903	37933	1892	5686.681253	31969	0	0.378692	31787	4	0.658625	9935194	0.000000
318535841	33897	1742	5615.303734	31843	0	0.415089	31670	4	0.607335	9930320	0.000000
318532365	36148	1796	5729.848923	31717	7	0.826788	31862	2	0.697824	9925242	0.000000
318534930	35983	1693	5656.213612	31821	2	0.972516	31644	0	0.287383	9920264	0.000000
318531935	34178	1646	5679.003351	31964	13	0.746342	31735	3	0.523955	9915271	0.000000
318517501	35900	1845	5696.712611	31899	2	0.429463	31561	3	0.362957	9910392	0.000000
318526108	35141	1702	5623.807075	31661	2	0.854946	31836	8	0.737566	9905298	0.000000
318522654	35530	1863	5787.115841	31694	2	0.894696	32116	0	0.394110	9900368	0.000000
318524716	34965	1743	5622.081763	32021	2	0.821636	31891	0	0.417916	9895515	0.000000
318514330	35924	1813	5796.561778	32004	13	0.693528	31989	0	0.763334	9890582	0.000000
318551523	36377	1754	5636.371776	31751	3	0.397850	31941	3	0.495005	9885766	0.000000
318528394	35058	1798	5694.189781	31976	7	0.828386	31753	0	0.680868	9880731	0.000000
318508717	37247	1868	5710.632595	31975	1	0.932634	31838	2	0.317742	9875793	0.000000
318537605	34200	1765	5627.090484	32029	13	0.983262	31759	4	0.348975	9870849	0.000000
318544265	35794	1780	5737.146100	32149	3	0.730415	31971	1	0.394408	9865887	0.000000
318551915	34667	1729	5487.964404	31935	0	0.338594	31959	0	0.461297	9860918	0.000000
318527032	35736	1823	5800.505917	32184	10	0.944917	32173	0	0.650270	9855973	0.000000
318523927	36057	1842	5592.060441	31710	3	0.675287	31883	1	0.746306	9851165	0.000000
318525991	35562	1800	5717.006107	31647	8	0.840592	31854	2	0.533897	9846172	0.000000
318527910	35093	1787	5652.650833	31741	1	0.542945	31998	2	0.749911	9841086	0.000000
318514807	36280	1857	5761.801767	31946	15	0.904197	31780	0	0.319110	9836178	0.000000
318524010	34736	1841	5654.577408	32068	0	0.582893	31874	3	0.801008	9831165	0.000000
318513101	35734	1810	5673.150793	31756	7	0.800465	31895	1	0.505125	9826230	0.000000
318516413	35084	1814	5694.591094	31903	0	0.579076	31745	1	0.535698	9821266	0.000000
318520166	35443	1745	5617.734557	32023	1	0.321448	31816	0	0.580175	9816426	0.000000
318518105	35366	1783	5769.839346	31827	1	0.429271	32000	2	0.821639	9811559	0.000000
318523051	37594	1863	5640.676347	31722	1	0.935290	31817	0	0.428024	9806702	0.000000
[truncated: 163 more rows]
