# Supplementary material for: Large Variations in HIV-1 Viral Load Explained by Shifting-Mosaic Metapopulation Dynamics
Source: PLoS Biol. 2016 Oct 5;14(10):e1002567. doi: 10.1371/journal.pbio.1002567 (PMC5051940; doi:10.1371/journal.pbio.1002567)
Supplement: S1 Data — Each file gives the output from the simulations indicated by the filename: low migration (ms1, db432); high migration (ms1, db1); very high migration (ms10, db1); number of patches (np); reservoir (storage); no reservoir (nostorage); CTL immigration model (CTLimmig); CTL proliferation model (CTLprolif); β¯ (beta1, beta2, …). Within each file, there are 21 simulations for (k = 0,1,..,20), and data is output each day. For measures of synchrony, the final entry should be used. See Methods and S1 Simulation Code for further details. (ZIP) [file pbio.1002567.s002.zip › S1_Data/ms1_np10000_nostorage_noPD_CTLprolif_db1_beta14.tsv]

npatches	nstrain	runtime	dt	init_x	init_y	init_y_blood	init_z	init_S	beta0	beta1	beta2	beta3	mean_beta	B	d	delta	delta_blood	b[0]	mut	m	CTL	c	g	epsilon	k	het	lambda	rho	omega	x_max	patch.dyna	DELTA	A	VA
10000	1	100.000000	0.001000	21900	9499	5000000	0.001000	10000000	10.697581	17.902198	8.628579	14.902759	14	800000000	0.010000	1.000000	1.000000	80000	0.000050	0.004800	1	0.001000	1.000000	2.500000	0.000000	0.500000	0.000000	0.000000	0.000000	31872	0	10.000000	7.000000	1.000000
sus	inf	inf_blood	z	x[0]	y[0][0]	z[0]	x[1]	y[1][0]	z[1]	S[0]	synchrony
219000000	94990000	5000000	10.000000	21900	9499	0.001000	21900	9499	0.001000	10000000	0.000000
35723024	505257465	25588528	10000.000000	4221	50417	1.000000	2589	51115	1.000000	9995169	0.000000
29218037	623365158	31728093	10000.000000	3369	62060	1.000000	2152	62607	1.000000	9990147	0.000000
27314801	669331868	34119942	10000.000000	3170	66392	1.000000	2085	66989	1.000000	9985126	0.000000
26649983	687158500	35044515	10000.000000	3199	68017	1.000000	1923	69785	1.000000	9980107	0.000000
26405300	694103023	35405730	10000.000000	3110	69140	1.000000	1923	69613	1.000000	9975255	0.000000
26303820	696826516	35540498	10000.000000	3129	69671	1.000000	1871	70224	1.000000	9970364	0.000000
26260875	697881061	35601632	10000.000000	3055	69535	1.000000	1951	70218	1.000000	9965408	0.000000
26241243	698281547	35625767	10000.000000	3058	69672	1.000000	1853	70202	1.000000	9960400	0.000000
26242707	698409912	35640767	10000.000000	3055	69543	1.000000	1914	70391	1.000000	9955379	0.000000
26248826	698462827	35639044	10000.000000	3095	69602	1.000000	1914	70594	1.000000	9950347	0.000000
26238623	698512456	35638816	10000.000000	3149	69580	1.000000	1954	70398	1.000000	9945300	0.000000
26232986	698504794	35644067	10000.000000	3103	69459	1.000000	1901	70236	1.000000	9940328	0.000000
26233131	698544083	35644540	10000.000000	3138	69319	1.000000	1897	70333	1.000000	9935374	0.000000
26244380	698525904	35626323	10000.000000	3141	69488	1.000000	1896	70005	1.000000	9930411	0.000000
26237083	698511718	35643228	10000.000000	3130	69184	1.000000	1953	70165	1.000000	9925458	0.000000
26236235	698507300	35639803	10000.000000	3062	69609	1.000000	1930	70426	1.000000	9920435	0.000000
26233811	698542377	35626447	10000.000000	3075	69881	1.000000	1899	70526	1.000000	9915296	0.000000
26238664	698548376	35643179	10000.000000	3110	69904	1.000000	1910	70806	1.000000	9910448	0.000000
26242221	698557480	35639761	10000.000000	3126	69500	1.000000	1911	70391	1.000000	9905508	0.000000
26238362	698518270	35635953	10000.000000	3094	69337	1.000000	1899	69936	1.000000	9900587	0.000000
26237038	698532226	35635367	10000.000000	3074	69536	1.000000	1907	70455	1.000000	9895597	0.000000
26237845	698495564	35641612	10000.000000	3065	70124	1.000000	1921	70499	1.000000	9890541	0.000000
26243195	698480276	35643958	10000.000000	3092	69690	1.000000	1924	70468	1.000000	9885600	0.000000
26241467	698491530	35633817	10000.000000	3087	69993	1.000000	1882	70329	1.000000	9880582	0.000000
26242151	698498396	35642001	10000.000000	3117	69529	1.000000	1956	70053	1.000000	9875572	0.000000
26240924	698498755	35637519	10000.000000	3105	69650	1.000000	1896	70359	1.000000	9870734	0.000000
26239986	698548285	35631752	10000.000000	3015	69909	1.000000	1845	70935	1.000000	9865760	0.000000
26238147	698495842	35643023	10000.000000	3086	69486	1.000000	1939	70844	1.000000	9860892	0.000000
26233554	698549021	35633341	10000.000000	3130	69366	1.000000	1885	69908	1.000000	9855810	0.000000
26239798	698514721	35639023	10000.000000	3188	68870	1.000000	1894	70648	1.000000	9850984	0.000000
26240640	698521390	35634581	10000.000000	3101	69801	1.000000	1890	70504	1.000000	9846125	0.000000
26241291	698502719	35639968	10000.000000	3053	69891	1.000000	1916	70313	1.000000	9841150	0.000000
26240162	698500440	35647842	10000.000000	3160	69502	1.000000	1897	70855	1.000000	9836340	0.000000
26235054	698487594	35633522	10000.000000	3076	69382	1.000000	1847	70356	1.000000	9831321	0.000000
26233547	698487232	35641681	10000.000000	3026	69963	1.000000	1876	70441	1.000000	9826511	0.000000
26239714	698502860	35640502	10000.000000	3071	69643	1.000000	1922	69957	1.000000	9821585	0.000000
26241485	698539581	35645418	10000.000000	3101	70031	1.000000	1921	70563	1.000000	9816649	0.000000
26232686	698530064	35635580	10000.000000	3068	69261	1.000000	1873	70432	1.000000	9811705	0.000000
26239582	698511947	35647063	10000.000000	3094	69867	1.000000	1904	70378	1.000000	9806770	0.000000
26236712	698575411	35633271	10000.000000	3090	69138	1.000000	1888	70286	1.000000	9801860	-1.#IND00
26241140	698547265	35640174	10000.000000	3103	69555	1.000000	1908	70213	1.000000	9796959	0.040000
26242561	698504649	35642137	10000.000000	3087	69962	1.000000	1867	70721	1.000000	9792100	0.017534
26237286	698519193	35634921	10000.000000	3089	69185	1.000000	1875	70260	1.000000	9787190	0.014448
26239756	698467287	35633334	10000.000000	3186	69517	1.000000	1934	70404	1.000000	9782376	0.016773
26243568	698490506	35629231	10000.000000	3086	69717	1.000000	1933	70335	1.000000	9777442	0.015675
26234592	698499443	35641361	10000.000000	3156	69570	1.000000	1861	70557	1.000000	9772475	0.012566
26236964	698498945	35637221	10000.000000	3119	69740	1.000000	1904	70280	1.000000	9767579	0.010885
26231497	698515701	35636667	10000.000000	3068	69662	1.000000	1852	70130	1.000000	9762789	0.008143
26232641	698495626	35640739	10000.000000	3065	69852	1.000000	1906	70590	1.000000	9758052	0.006521
26232410	698485880	35629773	10000.000000	3126	69597	1.000000	1908	70159	1.000000	9753306	0.005211
26238116	698516135	35641198	10000.000000	3068	69450	1.000000	1887	70397	1.000000	9748477	0.005211
26237468	698489625	35640946	10000.000000	3126	69539	1.000000	1919	70542	1.000000	9743461	0.004616
26241895	698487769	35638443	10000.000000	3098	69223	1.000000	1893	70841	1.000000	9738605	0.003120
26241322	698525382	35631876	10000.000000	3092	69557	1.000000	1856	70437	1.000000	9733628	0.002962
26234424	698546268	35637858	10000.000000	3110	69519	1.000000	1888	70251	1.000000	9728611	0.002799
26231471	698506034	35637632	10000.000000	3133	69565	1.000000	1851	70895	1.000000	9723691	0.002270
26244698	698480923	35628524	10000.000000	3092	69391	1.000000	1877	70985	1.000000	9718846	0.004071
26234202	698489201	35640140	10000.000000	3157	69445	1.000000	1953	70492	1.000000	9714030	0.005114
26233159	698517631	35632513	10000.000000	3097	69634	1.000000	1869	70386	1.000000	9709257	0.005330
26236516	698538165	35628980	10000.000000	3195	68977	1.000000	1924	70393	1.000000	9704438	0.005595
26243666	698512494	35639528	10000.000000	3149	69576	1.000000	1876	70094	1.000000	9699632	0.005587
26227024	698514447	35645496	10000.000000	3093	69251	1.000000	1909	70578	1.000000	9694802	0.004800
26236429	698530571	35641777	10000.000000	3112	69676	1.000000	1871	70095	1.000000	9689794	0.005630
26230993	698489480	35639699	10000.000000	3130	69511	1.000000	1857	70260	1.000000	9685063	0.005861
26236989	698495560	35635370	10000.000000	3124	69632	1.000000	1909	70645	1.000000	9680122	0.005557
26237964	698486317	35648487	10000.000000	3058	69646	1.000000	1981	70262	1.000000	9675326	0.006404
26244980	698539679	35634046	10000.000000	3076	69957	1.000000	1900	70357	1.000000	9670456	0.008564
26240891	698540525	35634202	10000.000000	3083	69330	1.000000	1829	70278	1.000000	9665615	0.008993
26234570	698526068	35644125	10000.000000	3018	69727	1.000000	1912	70363	1.000000	9660862	0.008667
26241413	698511669	35641986	10000.000000	3098	69256	1.000000	1923	70626	1.000000	9656062	0.007947
26240981	698519163	35632619	10000.000000	3082	69493	1.000000	1886	70156	1.000000	9651198	0.007840
26229832	698531108	35653543	10000.000000	3115	69794	1.000000	1850	70480	1.000000	9646325	0.007751
26234240	698552077	35631273	10000.000000	3083	69463	1.000000	1876	70745	1.000000	9641485	0.007357
26240541	698561044	35639852	10000.000000	3137	68918	1.000000	1890	70751	1.000000	9636645	0.007724
26231252	698524338	35633013	10000.000000	3111	69240	1.000000	1908	70295	1.000000	9631813	0.006259
26232116	698512576	35639098	10000.000000	3183	69300	1.000000	1916	69935	1.000000	9627127	0.005339
26245649	698486822	35649315	10000.000000	3041	69493	1.000000	1912	70640	1.000000	9622230	0.006519
26236013	698524143	35638423	10000.000000	3145	69149	1.000000	1926	69814	1.000000	9617423	0.005587
26242646	698536081	35642849	10000.000000	3092	69221	1.000000	1885	70401	1.000000	9612605	0.004806
26242619	698524054	35646420	10000.000000	3087	69621	1.000000	1925	70159	1.000000	9607740	0.005026
26240976	698490973	35636209	10000.000000	3044	69722	1.000000	1927	70307	1.000000	9602922	0.004613
26242230	698498320	35634344	10000.000000	3086	69552	1.000000	1926	70521	1.000000	9598080	0.004620
26241330	698470149	35641782	10000.000000	3116	68845	1.000000	1888	70334	1.000000	9593351	0.004534
26237673	698496123	35639905	10000.000000	3064	69175	1.000000	1876	70201	1.000000	9588548	0.004704
26232923	698496244	35633908	10000.000000	3084	69455	1.000000	1900	70296	1.000000	9583698	0.004651
26235516	698519726	35623829	10000.000000	3046	69357	1.000000	1916	70520	1.000000	9578938	0.004649
26241653	698479114	35636234	10000.000000	3032	69172	1.000000	1932	70447	1.000000	9574118	0.005083
26243975	698465732	35637061	10000.000000	3137	69427	1.000000	1868	70553	1.000000	9569557	0.004964
26230911	698505596	35639233	10000.000000	3090	69351	1.000000	1860	70262	1.000000	9564723	0.005101
26238944	698489967	35657663	10000.000000	3071	69668	1.000000	1857	70268	1.000000	9559928	0.005038
26242834	698475705	35645421	10000.000000	3154	69295	1.000000	1917	69799	1.000000	9555209	0.004658
26241955	698485634	35635975	10000.000000	3063	69964	1.000000	1904	70421	1.000000	9550495	0.004109
26241586	698512805	35642768	10000.000000	3084	69702	1.000000	1939	70682	1.000000	9545865	0.004047
26240641	698530515	35632204	10000.000000	3093	69825	1.000000	1937	70083	1.000000	9541051	0.003947
26229384	698522436	35635141	10000.000000	3143	69406	1.000000	1899	70269	1.000000	9536194	0.003599
26236242	698501980	35641255	10000.000000	3043	69657	1.000000	1842	70598	1.000000	9531408	0.003582
26236834	698502937	35644095	10000.000000	3091	70120	1.000000	1943	70259	1.000000	9526578	0.003544
26238661	698521598	35629754	10000.000000	3082	69277	1.000000	1922	70046	1.000000	9521747	0.003394
26236566	698493252	35634215	10000.000000	3132	69488	1.000000	1866	70486	1.000000	9517038	0.003450
npatches	nstrain	runtime	dt	init_x	init_y	init_y_blood	init_z	init_S	beta0	beta1	beta2	beta3	mean_beta	B	d	delta	delta_blood	b[0]	mut	m	CTL	c	g	epsilon	k	het	lambda	rho	omega	x_max	patch.dyna	DELTA	A	VA
10000	1	100.000000	0.001000	21900	9499	5000000	0.001000	10000000	15.378219	8.475542	9.411253	16.951672	14	800000000	0.010000	1.000000	1.000000	80000	0.000050	0.004800	1	0.001000	1.000000	2.500000	1.000000	0.500000	0.000000	0.000000	0.000000	31872	0	10.000000	7.000000	1.000000
sus	inf	inf_blood	z	x[0]	y[0][0]	z[0]	x[1]	y[1][0]	z[1]	S[0]	synchrony
219000000	94990000	5000000	10.000000	21900	9499	0.001000	21900	9499	0.001000	10000000	0.000000
53384613	311565157	15857419	10000.000000	4428	31582	1.000000	7855	29652	1.000000	9995052	0.000000
51196539	325336818	16595806	10000.000000	4331	33143	1.000000	7277	31376	1.000000	9989996	0.000000
50876315	327439350	16712736	10000.000000	4337	33308	1.000000	7250	31308	1.000000	9985042	0.000000
50831261	327783740	16727581	10000.000000	4329	33073	1.000000	7291	31659	1.000000	9980077	0.000000
50820605	327847865	16731856	10000.000000	4316	33008	1.000000	7291	31743	1.000000	9975030	0.000000
50815772	327880291	16723701	10000.000000	4303	33110	1.000000	7334	31469	1.000000	9969920	0.000000
50810853	327864482	16730190	10000.000000	4307	33250	1.000000	7386	31507	1.000000	9964787	0.000000
50810154	327870810	16721994	10000.000000	4257	33352	1.000000	7285	31684	1.000000	9959751	0.000000
50817673	327843822	16739289	10000.000000	4358	33162	1.000000	7243	31757	1.000000	9954783	0.000000
50806411	327875280	16731058	10000.000000	4371	33086	1.000000	7431	31191	1.000000	9949787	0.000000
50803886	327871464	16726234	10000.000000	4382	33104	1.000000	7367	31365	1.000000	9944597	0.000000
50810475	327863913	16713296	10000.000000	4210	33574	1.000000	7341	31444	1.000000	9939596	0.000000
50809557	327880028	16723245	10000.000000	4378	32941	1.000000	7205	31646	1.000000	9934679	0.000000
50814900	327849072	16724445	10000.000000	4308	33044	1.000000	7225	31635	1.000000	9929578	0.000000
50808653	327886310	16727576	10000.000000	4228	33220	1.000000	7355	31374	1.000000	9924577	0.000000
50823109	327854889	16723341	10000.000000	4328	33406	1.000000	7341	31499	1.000000	9919588	0.000000
50816735	327859672	16725626	10000.000000	4287	33247	1.000000	7384	31215	1.000000	9914636	0.000000
50815027	327874937	16724804	10000.000000	4275	33546	1.000000	7454	31257	1.000000	9909620	0.000000
50822059	327849755	16729072	10000.000000	4277	33258	1.000000	7307	31335	1.000000	9904669	0.000000
50810419	327897474	16721511	10000.000000	4335	33255	1.000000	7409	31482	1.000000	9899592	0.000000
50816947	327869322	16728460	10000.000000	4311	33269	1.000000	7392	31383	1.000000	9894657	0.000000
50816299	327868902	16720127	10000.000000	4324	33225	1.000000	7317	31775	1.000000	9889758	0.000000
50817389	327858297	16728148	10000.000000	4306	33078	1.000000	7418	31724	1.000000	9884784	0.000000
50807226	327873056	16731420	10000.000000	4323	32998	1.000000	7284	31665	1.000000	9879927	0.000000
50815535	327856411	16724360	10000.000000	4329	33538	1.000000	7343	31711	1.000000	9875164	0.000000
50824593	327844976	16726393	10000.000000	4423	33144	1.000000	7453	31423	1.000000	9870173	0.000000
50810366	327896119	16722287	10000.000000	4283	33715	1.000000	7329	31464	1.000000	9865305	0.000000
50814551	327861092	16733901	10000.000000	4386	33216	1.000000	7326	31307	1.000000	9860280	0.000000
50809421	327853422	16727153	10000.000000	4272	33417	1.000000	7314	31409	1.000000	9855165	0.000000
50803175	327860119	16726130	10000.000000	4248	33619	1.000000	7398	31382	1.000000	9850335	0.000000
50810873	327871792	16732099	10000.000000	4299	33456	1.000000	7283	31242	1.000000	9845424	0.000000
50826583	327843975	16737577	10000.000000	4304	33211	1.000000	7299	31717	1.000000	9840447	0.000000
50808550	327871314	16721725	10000.000000	4272	33368	1.000000	7423	31287	1.000000	9835401	0.000000
50814758	327866270	16732694	10000.000000	4300	33245	1.000000	7305	31618	1.000000	9830604	0.000000
50810639	327875628	16732306	10000.000000	4245	33300	1.000000	7318	31344	1.000000	9825649	0.000000
50813607	327868083	16730228	10000.000000	4263	33342	1.000000	7383	31300	1.000000	9820696	0.000000
50808852	327857395	16721050	10000.000000	4287	33276	1.000000	7226	31970	1.000000	9815895	0.000000
50821350	327854075	16724916	10000.000000	4272	33414	1.000000	7358	31282	1.000000	9810921	0.000000
50814220	327867221	16725647	10000.000000	4253	33596	1.000000	7274	31433	1.000000	9805980	0.000000
50817847	327846490	16724274	10000.000000	4316	33253	1.000000	7404	31456	1.000000	9801029	-1.#IND00
50814617	327837494	16728839	10000.000000	4390	33016	1.000000	7473	31378	1.000000	9796127	0.035200
50816075	327872913	16728162	10000.000000	4315	33375	1.000000	7335	31400	1.000000	9791179	0.022648
50811232	327877436	16729247	10000.000000	4253	33178	1.000000	7323	31455	1.000000	9786335	0.015915
50813068	327898780	16726657	10000.000000	4327	33368	1.000000	7363	31365	1.000000	9781366	0.006979
50815377	327856616	16735664	10000.000000	4326	33082	1.000000	7320	31388	1.000000	9776471	0.006653
50817833	327872359	16727352	10000.000000	4329	33429	1.000000	7332	31442	1.000000	9771637	-0.000897
50811739	327842880	16720156	10000.000000	4267	33180	1.000000	7420	31327	1.000000	9766785	0.002425
50807986	327862519	16733034	10000.000000	4289	33194	1.000000	7347	31598	1.000000	9761790	-0.000428
50816276	327844207	16733415	10000.000000	4302	33226	1.000000	7253	31364	1.000000	9756897	-0.001299
50810983	327835884	16727311	10000.000000	4392	33046	1.000000	7311	31560	1.000000	9752112	-0.000608
50810979	327847346	16722917	10000.000000	4316	33445	1.000000	7333	31411	1.000000	9747232	0.000375
50818024	327821833	16730505	10000.000000	4467	33060	1.000000	7369	31354	1.000000	9742319	-0.000942
50822743	327831708	16729559	10000.000000	4213	33233	1.000000	7293	31470	1.000000	9737315	-0.000657
50811340	327879871	16729603	10000.000000	4341	32970	1.000000	7465	31333	1.000000	9732355	-0.001059
50815731	327864907	16729294	10000.000000	4300	33528	1.000000	7363	31683	1.000000	9727419	0.000949
50816552	327877024	16729151	10000.000000	4285	33423	1.000000	7295	31481	1.000000	9722573	-0.002505
50823558	327856663	16725709	10000.000000	4352	33167	1.000000	7325	31624	1.000000	9717790	-0.000913
50820980	327849950	16729838	10000.000000	4192	33262	1.000000	7439	31663	1.000000	9712861	0.000488
50812212	327851221	16729647	10000.000000	4257	33308	1.000000	7366	31377	1.000000	9707990	0.001310
50810530	327882014	16732787	10000.000000	4295	33441	1.000000	7197	31803	1.000000	9703173	-0.003391
50816984	327856945	16729122	10000.000000	4341	33095	1.000000	7300	31632	1.000000	9698431	-0.004552
50808671	327897048	16730897	10000.000000	4219	33482	1.000000	7276	31481	1.000000	9693639	-0.005519
50826413	327823148	16728005	10000.000000	4211	33249	1.000000	7274	31612	1.000000	9688774	-0.005153
50811566	327873829	16729289	10000.000000	4242	33148	1.000000	7380	31481	1.000000	9683897	-0.005019
50809909	327855395	16730837	10000.000000	4238	33323	1.000000	7332	31887	1.000000	9678999	-0.004579
50802343	327892342	16726974	10000.000000	4410	33016	1.000000	7273	31801	1.000000	9674059	-0.004016
50810261	327864886	16724904	10000.000000	4326	33167	1.000000	7354	31582	1.000000	9669310	-0.002260
50814232	327857462	16730203	10000.000000	4309	33272	1.000000	7338	31335	1.000000	9664507	-0.002455
50809748	327855929	16736041	10000.000000	4294	33336	1.000000	7448	31796	1.000000	9659703	-0.002214
50813258	327842995	16732590	10000.000000	4295	33313	1.000000	7372	31586	1.000000	9654920	-0.002346
50808123	327873048	16723825	10000.000000	4311	33174	1.000000	7323	31690	1.000000	9649995	-0.002525
50827768	327837695	16729282	10000.000000	4292	33318	1.000000	7243	31479	1.000000	9645155	-0.002737
50813144	327893205	16730839	10000.000000	4268	33405	1.000000	7389	31572	1.000000	9640321	-0.002997
50816026	327887042	16730124	10000.000000	4328	33386	1.000000	7359	31614	1.000000	9635421	-0.003215
50814157	327861141	16733491	10000.000000	4303	33217	1.000000	7312	31447	1.000000	9630572	-0.003026
50815088	327873902	16732012	10000.000000	4351	33007	1.000000	7295	31397	1.000000	9625753	-0.003468
50816194	327856804	16729605	10000.000000	4331	33202	1.000000	7417	31261	1.000000	9620966	-0.003115
50818045	327842680	16729792	10000.000000	4237	33308	1.000000	7446	31427	1.000000	9616194	-0.003482
50816338	327879267	16724571	10000.000000	4336	33082	1.000000	7298	31534	1.000000	9611226	-0.003582
50815383	327874088	16727464	10000.000000	4359	32852	1.000000	7479	31458	1.000000	9606396	-0.003444
50811860	327889142	16727595	10000.000000	4448	32902	1.000000	7306	31542	1.000000	9601556	-0.003404
50810851	327878386	16726315	10000.000000	4327	33222	1.000000	7354	31402	1.000000	9596774	-0.003094
50820364	327863658	16729671	10000.000000	4324	32998	1.000000	7325	31649	1.000000	9592104	-0.003069
50819468	327842039	16724444	10000.000000	4357	33185	1.000000	7362	31573	1.000000	9587332	-0.003036
50820420	327851504	16721415	10000.000000	4363	32839	1.000000	7361	31387	1.000000	9582595	-0.005130
50812277	327871278	16723789	10000.000000	4367	32931	1.000000	7403	31253	1.000000	9577756	-0.004521
50809189	327899925	16726763	10000.000000	4388	32965	1.000000	7295	31909	1.000000	9572981	-0.004465
50810566	327901168	16723829	10000.000000	4301	33403	1.000000	7364	31502	1.000000	9568167	-0.004518
50815120	327865567	16726606	10000.000000	4338	33419	1.000000	7269	31628	1.000000	9563390	-0.004618
50817578	327863619	16731237	10000.000000	4301	33162	1.000000	7304	31692	1.000000	9558589	-0.004191
50812056	327846443	16721443	10000.000000	4231	33671	1.000000	7448	31347	1.000000	9553886	-0.004028
50820524	327883032	16724700	10000.000000	4318	33245	1.000000	7380	31441	1.000000	9549153	-0.004437
50813663	327893938	16725508	10000.000000	4338	33127	1.000000	7412	31589	1.000000	9544324	-0.004404
50800165	327880439	16723553	10000.000000	4335	33239	1.000000	7297	31686	1.000000	9539520	-0.005943
50816744	327887258	16726714	10000.000000	4374	33119	1.000000	7457	31597	1.000000	9534768	-0.005831
50812196	327871036	16738667	10000.000000	4327	33092	1.000000	7216	31749	1.000000	9529961	-0.005553
50815588	327874224	16726487	10000.000000	4359	33363	1.000000	7223	32164	1.000000	9525262	-0.005357
50806790	327866098	16729356	10000.000000	4287	32962	1.000000	7210	31697	1.000000	9520540	-0.005187
50811377	327861015	16731223	10000.000000	4293	33077	1.000000	7292	31461	1.000000	9515756	-0.005010
npatches	nstrain	runtime	dt	init_x	init_y	init_y_blood	init_z	init_S	beta0	beta1	beta2	beta3	mean_beta	B	d	delta	delta_blood	b[0]	mut	m	CTL	c	g	epsilon	k	het	lambda	rho	omega	x_max	patch.dyna	DELTA	A	VA
10000	1	100.000000	0.001000	21900	9499	5000000	0.001000	10000000	20.828408	12.953478	15.710390	14.826334	14	800000000	0.010000	1.000000	1.000000	80000	0.000050	0.004800	1	0.001000	1.000000	2.500000	2.000000	0.500000	0.000000	0.000000	0.000000	31872	0	10.000000	7.000000	1.000000
sus	inf	inf_blood	z	x[0]	y[0][0]	z[0]	x[1]	y[1][0]	z[1]	S[0]	synchrony
219000000	94990000	5000000	10.000000	21900	9499	0.001000	21900	9499	0.001000	10000000	0.000000
74027712	203634618	10403061	10000.000000	4762	21372	1.000000	7364	20458	1.000000	9994960	0.000000
75202957	200434906	10228471	10000.000000	4831	21425	1.000000	7404	20054	1.000000	9990067	0.000000
75270540	200284416	10218454	10000.000000	4750	21265	1.000000	7550	20043	1.000000	9985050	0.000000
75268931	200290931	10216793	10000.000000	4882	21073	1.000000	7434	20095	1.000000	9980026	0.000000
75279737	200263064	10218832	10000.000000	4833	21208	1.000000	7565	19956	1.000000	9974970	0.000000
75271667	200266827	10221994	10000.000000	5020	21061	1.000000	7619	20004	1.000000	9969934	0.000000
75268099	200282475	10215623	10000.000000	4896	21151	1.000000	7461	19978	1.000000	9964967	0.000000
75263570	200281470	10218647	10000.000000	4801	21316	1.000000	7558	20013	1.000000	9959968	0.000000
75278748	200275144	10217392	10000.000000	4994	21223	1.000000	7526	20274	1.000000	9954968	0.000000
75287878	200274554	10215604	10000.000000	4775	21416	1.000000	7524	20043	1.000000	9949946	0.000000
75270001	200262141	10224769	10000.000000	4891	21341	1.000000	7520	19929	1.000000	9944969	0.000000
75268554	200288224	10220545	10000.000000	4844	21447	1.000000	7437	19754	1.000000	9939905	0.000000
75265319	200310378	10211810	10000.000000	4779	21459	1.000000	7560	20188	1.000000	9935018	0.000000
75279148	200267899	10213404	10000.000000	4740	21374	1.000000	7496	20107	1.000000	9930055	0.000000
75273868	200268999	10216076	10000.000000	4846	21403	1.000000	7532	19947	1.000000	9925012	0.000000
75282857	200262969	10220965	10000.000000	4862	21310	1.000000	7451	20075	1.000000	9919916	0.000000
75271942	200287715	10216008	10000.000000	4902	21315	1.000000	7520	20046	1.000000	9915007	0.000000
75262934	200299092	10214358	10000.000000	4832	20997	1.000000	7426	20238	1.000000	9909971	0.000000
75279476	200290544	10212173	10000.000000	4860	20988	1.000000	7434	20177	1.000000	9905112	0.000000
75273825	200281299	10220502	10000.000000	4807	21230	1.000000	7492	20137	1.000000	9900143	0.000000
75283152	200250785	10220518	10000.000000	4945	21256	1.000000	7563	20094	1.000000	9895063	0.000000
75279277	200278419	10218812	10000.000000	4822	21478	1.000000	7412	20104	1.000000	9890175	0.000000
75274985	200281776	10215720	10000.000000	4793	21512	1.000000	7446	19985	1.000000	9885272	0.000000
75264576	200291378	10223143	10000.000000	4866	21252	1.000000	7490	19835	1.000000	9880283	0.000000
75271462	200288862	10219301	10000.000000	4972	21196	1.000000	7488	19704	1.000000	9875335	0.000000
75262027	200293587	10217152	10000.000000	4894	21292	1.000000	7480	20169	1.000000	9870350	0.000000
75269286	200310230	10218846	10000.000000	4861	21232	1.000000	7579	19917	1.000000	9865429	0.000000
75266755	200284814	10216022	10000.000000	4962	21071	1.000000	7572	19976	1.000000	9860478	0.000000
75278557	200264736	10221458	10000.000000	4756	21488	1.000000	7536	19921	1.000000	9855462	0.000000
75276416	200271780	10211370	10000.000000	4846	21413	1.000000	7465	20044	1.000000	9850579	0.000000
75269747	200283588	10215968	10000.000000	4794	21450	1.000000	7499	19941	1.000000	9845507	0.000000
75268507	200275856	10219116	10000.000000	4898	21310	1.000000	7397	20017	1.000000	9840604	0.000000
75268050	200289710	10219242	10000.000000	4916	21200	1.000000	7507	20134	1.000000	9835692	0.000000
75275358	200279884	10218480	10000.000000	4979	21193	1.000000	7471	19832	1.000000	9830958	0.000000
75272790	200289513	10215599	10000.000000	4891	21248	1.000000	7481	20003	1.000000	9826135	0.000000
75264430	200299948	10218617	10000.000000	4869	21293	1.000000	7408	19901	1.000000	9821177	0.000000
75272323	200279780	10218084	10000.000000	5010	21017	1.000000	7493	20228	1.000000	9816186	0.000000
75282818	200267924	10222261	10000.000000	4897	21114	1.000000	7516	19885	1.000000	9811305	0.000000
75258151	200313521	10215226	10000.000000	5035	20910	1.000000	7437	20135	1.000000	9806394	0.000000
75284030	200267025	10222413	10000.000000	4892	21079	1.000000	7550	19824	1.000000	9801519	-1.#IND00
75273832	200290640	10216999	10000.000000	4825	21066	1.000000	7530	19996	1.000000	9796604	0.000000
75280895	200265621	10213289	10000.000000	4941	21367	1.000000	7454	19822	1.000000	9791764	0.002997
75266752	200291577	10216079	10000.000000	4828	21261	1.000000	7546	19952	1.000000	9786958	0.000060
75270162	200305175	10219152	10000.000000	4867	21256	1.000000	7420	20246	1.000000	9782077	0.003797
75264615	200302886	10223132	10000.000000	4766	21482	1.000000	7358	20356	1.000000	9777261	0.002592
75281360	200250947	10218342	10000.000000	4859	21165	1.000000	7514	20030	1.000000	9772511	0.004167
75276734	200275460	10218422	10000.000000	4933	20936	1.000000	7575	20003	1.000000	9767493	0.004380
75268224	200289467	10222989	10000.000000	4925	21130	1.000000	7572	19848	1.000000	9762579	0.004056
75264986	200297868	10219885	10000.000000	4837	21494	1.000000	7520	19829	1.000000	9757831	0.003200
75267497	200303521	10218976	10000.000000	4879	21161	1.000000	7358	20186	1.000000	9753002	0.001972
75274033	200269208	10219558	10000.000000	5023	20951	1.000000	7531	19864	1.000000	9748144	0.002107
75274745	200300090	10217225	10000.000000	4830	21369	1.000000	7533	20054	1.000000	9743184	0.004494
75287377	200245761	10223120	10000.000000	4939	21018	1.000000	7515	20155	1.000000	9738344	0.005442
75277397	200258599	10221650	10000.000000	4809	21620	1.000000	7567	20146	1.000000	9733544	0.008863
75272651	200296591	10218145	10000.000000	5030	20874	1.000000	7512	19938	1.000000	9728742	0.008940
75275037	200286922	10221524	10000.000000	4944	21050	1.000000	7454	19911	1.000000	9723884	0.008544
75265661	200291332	10211535	10000.000000	4854	21133	1.000000	7641	20047	1.000000	9719049	0.008175
75267672	200286770	10223288	10000.000000	4926	21166	1.000000	7531	19938	1.000000	9714213	0.008205
75261804	200290391	10212600	10000.000000	4982	21286	1.000000	7495	20231	1.000000	9709283	0.006156
75272889	200269729	10220939	10000.000000	4970	21026	1.000000	7464	20089	1.000000	9704475	0.006199
75283197	200268494	10219568	10000.000000	4759	21476	1.000000	7443	19996	1.000000	9699564	0.006077
75276517	200284671	10218644	10000.000000	4948	21146	1.000000	7496	20036	1.000000	9694672	0.005439
75276876	200276084	10216884	10000.000000	4892	21255	1.000000	7509	20194	1.000000	9689803	0.005120
75281825	200277842	10217664	10000.000000	4910	21101	1.000000	7532	20172	1.000000	9684838	0.005398
75277570	200277748	10216201	10000.000000	4842	21344	1.000000	7526	19951	1.000000	9679956	0.005124
75282849	200269791	10216819	10000.000000	4874	21218	1.000000	7570	19999	1.000000	9675094	0.004679
75290054	200282531	10223357	10000.000000	4894	21145	1.000000	7469	20152	1.000000	9670312	0.004529
75270081	200300675	10218002	10000.000000	4768	21467	1.000000	7637	19778	1.000000	9665405	0.004364
75284204	200265872	10218572	10000.000000	4956	21130	1.000000	7464	19971	1.000000	9660567	0.003887
75269519	200278304	10223181	10000.000000	4871	21227	1.000000	7461	20120	1.000000	9655697	0.003777
75266053	200302369	10219606	10000.000000	4837	21472	1.000000	7510	19980	1.000000	9650852	0.002098
75275033	200270647	10218296	10000.000000	4880	21470	1.000000	7505	19978	1.000000	9646092	0.002778
75259326	200310153	10218211	10000.000000	4806	21423	1.000000	7440	20153	1.000000	9641220	0.002680
75285055	200284206	10218747	10000.000000	4793	21516	1.000000	7426	19988	1.000000	9636487	0.002621
75276979	200286944	10219675	10000.000000	4904	21141	1.000000	7496	19950	1.000000	9631719	0.002578
75277857	200285685	10219929	10000.000000	4856	21127	1.000000	7477	20153	1.000000	9626954	0.002487
75278874	200256902	10216717	10000.000000	4909	20968	1.000000	7445	19970	1.000000	9622212	0.002183
75265890	200271740	10221081	10000.000000	4806	21403	1.000000	7507	19917	1.000000	9617395	0.002098
75268603	200294555	10219262	10000.000000	4877	21454	1.000000	7504	20039	1.000000	9612700	0.001974
75281208	200272607	10218847	10000.000000	4839	21183	1.000000	7590	20070	1.000000	9607969	0.001951
75264834	200294246	10222917	10000.000000	4889	21177	1.000000	7522	20005	1.000000	9603196	0.001864
75264618	200294433	10220253	10000.000000	4798	21362	1.000000	7484	20092	1.000000	9598324	0.001696
75273261	200286156	10214420	10000.000000	4967	21129	1.000000	7465	19907	1.000000	9593602	0.002174
75274268	200299247	10224278	10000.000000	4837	21171	1.000000	7602	19819	1.000000	9588962	0.002774
75269173	200285930	10226252	10000.000000	4791	21456	1.000000	7393	20226	1.000000	9584156	0.002894
75285309	200261654	10213503	10000.000000	4786	21490	1.000000	7470	20015	1.000000	9579370	0.004164
75285861	200263027	10216708	10000.000000	4817	21413	1.000000	7579	20000	1.000000	9574732	0.004639
75276781	200297722	10214983	10000.000000	4877	21327	1.000000	7615	19896	1.000000	9569943	0.004457
75282799	200260534	10222173	10000.000000	4956	21219	1.000000	7351	20366	1.000000	9565188	0.005002
75269830	200270561	10212768	10000.000000	4878	21182	1.000000	7455	20177	1.000000	9560356	0.004952
75270776	200285334	10216860	10000.000000	4802	21430	1.000000	7485	19924	1.000000	9555683	0.004989
75266463	200280780	10220603	10000.000000	4824	21393	1.000000	7507	20194	1.000000	9551026	0.004840
75259704	200303134	10218392	10000.000000	4901	21284	1.000000	7495	20082	1.000000	9546190	0.004691
75280908	200273957	10214005	10000.000000	4820	21318	1.000000	7539	19949	1.000000	9541409	0.005205
75278423	200272589	10216341	10000.000000	4923	21163	1.000000	7530	20119	1.000000	9536625	0.004828
75288029	200273266	10215971	10000.000000	4896	21413	1.000000	7529	19820	1.000000	9531917	0.004596
75258326	200326690	10222220	10000.000000	4896	21248	1.000000	7323	20416	1.000000	9527139	0.004542
75253617	200315256	10221304	10000.000000	4967	21138	1.000000	7663	19711	1.000000	9522354	0.004629
75263848	200310135	10218177	10000.000000	4928	21139	1.000000	7522	19961	1.000000	9517449	0.004833
npatches	nstrain	runtime	dt	init_x	init_y	init_y_blood	init_z	init_S	beta0	beta1	beta2	beta3	mean_beta	B	d	delta	delta_blood	b[0]	mut	m	CTL	c	g	epsilon	k	het	lambda	rho	omega	x_max	patch.dyna	DELTA	A	VA
10000	1	100.000000	0.001000	21900	9499	5000000	0.001000	10000000	14.991832	19.162144	15.506346	19.062757	14	800000000	0.010000	1.000000	1.000000	80000	0.000050	0.004800	1	0.001000	1.000000	2.500000	3.000000	0.500000	0.000000	0.000000	0.000000	31872	0	10.000000	7.000000	1.000000
sus	inf	inf_blood	z	x[0]	y[0][0]	z[0]	x[1]	y[1][0]	z[1]	S[0]	synchrony
219000000	94990000	5000000	10.000000	21900	9499	0.001000	21900	9499	0.001000	10000000	0.000000
96396956	139197128	7120070	10000.000000	8519	14178	1.000000	6755	15068	1.000000	9995094	0.000000
99361340	135873304	6927989	10000.000000	8717	14046	1.000000	7007	14730	1.000000	9990044	0.000000
99356927	135910740	6938479	10000.000000	8765	14234	1.000000	7079	14755	1.000000	9985069	0.000000
99354410	135920602	6929828	10000.000000	8652	13993	1.000000	7120	14585	1.000000	9979992	0.000000
99355875	135933283	6934164	10000.000000	8855	13728	1.000000	6920	14879	1.000000	9975020	0.000000
99339050	135921044	6934523	10000.000000	8703	13952	1.000000	7035	14648	1.000000	9970076	0.000000
99358346	135916482	6938769	10000.000000	8830	14136	1.000000	7115	14643	1.000000	9965059	0.000000
99341390	135941269	6936892	10000.000000	8773	14064	1.000000	6952	14945	1.000000	9960108	0.000000
99350328	135931657	6936645	10000.000000	8741	14029	1.000000	7000	14898	1.000000	9955199	0.000000
99340561	135948573	6932847	10000.000000	8647	14189	1.000000	7089	14636	1.000000	9950154	0.000000
99352666	135915043	6939132	10000.000000	8896	13966	1.000000	7026	14719	1.000000	9945238	0.000000
99363925	135908615	6933550	10000.000000	8634	14146	1.000000	6997	14544	1.000000	9939982	0.000000
99344726	135931495	6935724	10000.000000	8776	14054	1.000000	7022	14713	1.000000	9935161	0.000000
99361614	135919446	6933923	10000.000000	8899	13856	1.000000	6954	14705	1.000000	9930136	0.000000
99349008	135933777	6936216	10000.000000	8815	14083	1.000000	7073	14731	1.000000	9924990	0.000000
99347298	135923390	6935792	10000.000000	8893	13717	1.000000	7057	14804	1.000000	9920025	0.000000
99365111	135921811	6930201	10000.000000	8784	14061	1.000000	7110	14377	1.000000	9914994	0.000000
99346002	135930955	6935376	10000.000000	8798	14018	1.000000	7012	14494	1.000000	9909987	0.000000
99340389	135922029	6938430	10000.000000	8646	14108	1.000000	7100	14632	1.000000	9905120	0.000000
99365158	135902590	6939496	10000.000000	8767	14024	1.000000	7039	14564	1.000000	9900223	0.000000
99365576	135908951	6940949	10000.000000	8827	13964	1.000000	7030	14584	1.000000	9895245	0.000000
99361969	135893320	6938894	10000.000000	8868	13930	1.000000	7080	14681	1.000000	9890347	0.000000
99346484	135924723	6938405	10000.000000	8839	13825	1.000000	6938	14761	1.000000	9885398	0.000000
99358020	135922049	6930856	10000.000000	8712	14065	1.000000	7152	14574	1.000000	9880369	0.000000
99358223	135897821	6934094	10000.000000	8700	14091	1.000000	7052	14693	1.000000	9875480	0.000000
99358826	135913570	6933369	10000.000000	8827	13844	1.000000	7036	14728	1.000000	9870605	0.000000
99362434	135935078	6932029	10000.000000	8656	14172	1.000000	7051	14800	1.000000	9865702	0.000000
99350559	135932611	6938754	10000.000000	8751	14041	1.000000	6999	14576	1.000000	9860769	0.000000
99343588	135938430	6937115	10000.000000	8915	13825	1.000000	7058	14522	1.000000	9855832	0.000000
99345636	135932264	6934515	10000.000000	8674	14241	1.000000	7091	14693	1.000000	9850946	0.000000
99345437	135914227	6933632	10000.000000	8682	14135	1.000000	7077	14658	1.000000	9846102	0.000000
99351743	135920049	6936753	10000.000000	8868	13844	1.000000	7065	14688	1.000000	9841140	0.000000
99347937	135920860	6933928	10000.000000	8661	13980	1.000000	7043	14782	1.000000	9836278	0.000000
99361667	135912984	6934378	10000.000000	8722	14012	1.000000	7151	14473	1.000000	9831442	0.000000
99373695	135894301	6933686	10000.000000	8726	14176	1.000000	7058	14639	1.000000	9826383	0.000000
99362820	135911334	6935790	10000.000000	8858	14004	1.000000	6956	14720	1.000000	9821527	0.000000
99348160	135941909	6937879	10000.000000	8880	13917	1.000000	7022	14642	1.000000	9816579	0.000000
99349955	135911234	6936264	10000.000000	8723	14283	1.000000	7087	14772	1.000000	9811691	0.000000
99352760	135926904	6935745	10000.000000	8716	14244	1.000000	7068	14773	1.000000	9806787	0.000000
99350946	135920969	6935738	10000.000000	8856	14095	1.000000	7111	14649	1.000000	9801882	-1.#IND00
99366616	135912998	6933220	10000.000000	8701	14102	1.000000	7011	14636	1.000000	9796917	0.008000
99351948	135931818	6933190	10000.000000	8858	13797	1.000000	7016	14758	1.000000	9791984	0.044649
99336940	135962093	6930995	10000.000000	8802	13951	1.000000	7118	14737	1.000000	9787185	0.014677
99358880	135926426	6931899	10000.000000	8820	14151	1.000000	6991	14740	1.000000	9782422	0.011411
99342517	135918585	6938342	10000.000000	8604	14172	1.000000	6993	14731	1.000000	9777525	0.009882
99349479	135927139	6936520	10000.000000	8648	14080	1.000000	7133	14530	1.000000	9772538	0.006232
99342202	135943263	6936465	10000.000000	8781	13868	1.000000	6964	14875	1.000000	9767679	0.006174
99348366	135928767	6935825	10000.000000	8752	14007	1.000000	6923	14662	1.000000	9762760	0.003820
99333190	135936013	6935666	10000.000000	8888	13821	1.000000	7020	14873	1.000000	9757897	0.005454
99355374	135917200	6935529	10000.000000	8647	14273	1.000000	7048	14780	1.000000	9753007	0.004777
99357641	135903147	6934380	10000.000000	8691	14076	1.000000	6965	14764	1.000000	9748100	0.003338
99369563	135912950	6935173	10000.000000	8907	13938	1.000000	7112	14602	1.000000	9743238	0.002037
99354920	135920430	6933620	10000.000000	8540	14236	1.000000	7018	14772	1.000000	9738443	0.003340
99342430	135919245	6935465	10000.000000	8796	14077	1.000000	7108	14723	1.000000	9733544	0.003117
99353564	135932619	6934475	10000.000000	8922	13943	1.000000	7102	14624	1.000000	9728737	0.000788
99347600	135908792	6933143	10000.000000	8776	13944	1.000000	7075	14646	1.000000	9723950	0.000979
99368213	135902219	6937924	10000.000000	8933	13713	1.000000	7175	14577	1.000000	9719105	0.003257
99333244	135942305	6933078	10000.000000	8867	13828	1.000000	6864	14823	1.000000	9714150	0.002850
99346959	135926259	6933736	10000.000000	8923	13834	1.000000	6960	14572	1.000000	9709393	0.003483
99350484	135923688	6932330	10000.000000	8781	14133	1.000000	7025	14811	1.000000	9704514	0.002085
99361923	135906819	6934214	10000.000000	8660	14182	1.000000	6953	14834	1.000000	9699693	0.002087
99356359	135903884	6934820	10000.000000	8604	14118	1.000000	7074	14710	1.000000	9694875	0.002014
99349734	135937472	6930003	10000.000000	8655	14281	1.000000	7083	14785	1.000000	9690059	0.002551
99351536	135908532	6931704	10000.000000	8666	13999	1.000000	7217	14696	1.000000	9685169	0.003720
99337538	135939908	6935575	10000.000000	8868	13917	1.000000	6905	14736	1.000000	9680171	0.003452
99359877	135934614	6932992	10000.000000	8794	13961	1.000000	7076	14577	1.000000	9675287	0.003295
99355499	135914795	6937008	10000.000000	8549	14309	1.000000	7022	14732	1.000000	9670419	0.003382
99345434	135915286	6933989	10000.000000	8775	13927	1.000000	6961	14929	1.000000	9665662	0.003233
99373347	135910068	6937188	10000.000000	8706	14190	1.000000	7185	14454	1.000000	9660775	0.001831
99363265	135918210	6933144	10000.000000	8819	13848	1.000000	6939	14847	1.000000	9656074	0.002134
99343527	135927018	6934614	10000.000000	8670	14068	1.000000	7125	14732	1.000000	9651128	0.002390
99342203	135936106	6939532	10000.000000	8827	13947	1.000000	7071	14844	1.000000	9646310	0.002504
99357898	135941651	6929625	10000.000000	8772	13993	1.000000	7011	14645	1.000000	9641527	0.002362
99364328	135908384	6936881	10000.000000	8621	14340	1.000000	7053	14657	1.000000	9636687	0.002661
99368813	135895893	6934853	10000.000000	8680	14108	1.000000	7160	14590	1.000000	9631998	0.002355
99360090	135924483	6936914	10000.000000	8805	14053	1.000000	7255	14591	1.000000	9627138	0.002354
99355340	135927655	6937375	10000.000000	8826	14139	1.000000	7107	14760	1.000000	9622307	0.002190
99347082	135920166	6931185	10000.000000	8767	14009	1.000000	7047	14554	1.000000	9617648	0.002010
99366231	135904799	6935416	10000.000000	8787	13865	1.000000	6978	14707	1.000000	9612969	0.002023
99343857	135934559	6935067	10000.000000	8657	14176	1.000000	7085	14537	1.000000	9608204	0.001692
99349077	135935320	6937453	10000.000000	8850	13870	1.000000	7004	14726	1.000000	9603605	0.001657
99355648	135926046	6935774	10000.000000	8827	14014	1.000000	7082	14619	1.000000	9598846	0.001635
99360270	135917459	6933397	10000.000000	8731	14038	1.000000	6889	14941	1.000000	9594046	0.001584
99353313	135926719	6933068	10000.000000	8786	14072	1.000000	6951	14703	1.000000	9589217	0.001611
99338696	135945020	6937216	10000.000000	8802	14012	1.000000	7009	14769	1.000000	9584394	0.001669
99353949	135923987	6930836	10000.000000	8810	13996	1.000000	7023	14712	1.000000	9579569	0.002291
99359485	135932630	6935193	10000.000000	8714	14144	1.000000	6975	14778	1.000000	9574770	0.002594
99338709	135945543	6935741	10000.000000	8728	14188	1.000000	7141	14724	1.000000	9570017	0.002181
99357312	135918923	6933635	10000.000000	8765	14148	1.000000	7115	14553	1.000000	9565175	0.002087
99350144	135923929	6937326	10000.000000	8761	14143	1.000000	7182	14775	1.000000	9560410	0.002001
99357903	135922947	6936873	10000.000000	8869	14046	1.000000	7035	14841	1.000000	9555644	0.001364
99341006	135944547	6935417	10000.000000	8607	14360	1.000000	7078	14726	1.000000	9550875	0.001292
99336545	135926399	6933894	10000.000000	8772	13994	1.000000	7015	14597	1.000000	9546108	0.001167
99372725	135887334	6936568	10000.000000	9020	13809	1.000000	7034	14658	1.000000	9541365	0.001430
99360821	135906418	6932087	10000.000000	8642	14311	1.000000	6936	14725	1.000000	9536589	0.001303
99355929	135932086	6935118	10000.000000	8729	13958	1.000000	7064	14674	1.000000	9531829	0.001087
99363388	135927970	6931455	10000.000000	8934	14060	1.000000	7144	14565	1.000000	9527056	0.001267
99351290	135921006	6929173	10000.000000	8871	13890	1.000000	7007	14681	1.000000	9522284	0.001568
99343653	135923473	6937079	10000.000000	8747	13962	1.000000	7167	14610	1.000000	9517599	0.001559
npatches	nstrain	runtime	dt	init_x	init_y	init_y_blood	init_z	init_S	beta0	beta1	beta2	beta3	mean_beta	B	d	delta	delta_blood	b[0]	mut	m	CTL	c	g	epsilon	k	het	lambda	rho	omega	x_max	patch.dyna	DELTA	A	VA
10000	1	100.000000	0.001000	21900	9499	5000000	0.001000	10000000	18.948369	7.204938	7.353663	7.327958	14	800000000	0.010000	1.000000	1.000000	80000	0.000050	0.004800	1	0.001000	1.000000	2.500000	4.000000	0.500000	0.000000	0.000000	0.000000	31872	0	10.000000	7.000000	1.000000
sus	inf	inf_blood	z	x[0]	y[0][0]	z[0]	x[1]	y[1][0]	z[1]	S[0]	synchrony
219000000	94990000	5000000	10.000000	21900	9499	0.001000	21900	9499	0.001000	10000000	0.000000
119941674	97978315	5010057	10000.000000	8780	10901	1.000000	18370	7556	1.000000	9994910	0.000000
123536189	96975609	4947860	10000.000000	9007	10860	1.000000	18832	7564	1.000000	9989951	0.000000
123351407	97082880	4950625	10000.000000	8965	10763	1.000000	19277	7551	1.000000	9985059	0.000000
123362126	97074224	4949645	10000.000000	8999	10648	1.000000	19134	7417	1.000000	9980038	0.000000
123366823	97074542	4954301	10000.000000	8962	10699	1.000000	19324	7307	1.000000	9975115	0.000000
123369832	97075529	4949207	10000.000000	8968	10899	1.000000	19024	7622	1.000000	9970184	0.000000
123357724	97086160	4953777	10000.000000	8757	11266	1.000000	19093	7356	1.000000	9965240	0.000000
123362141	97087921	4953725	10000.000000	8882	11019	1.000000	19226	7288	1.000000	9960252	0.000000
123363670	97069705	4948601	10000.000000	8876	10993	1.000000	18950	7538	1.000000	9955283	0.000000
123373542	97074253	4954096	10000.000000	8915	10749	1.000000	18782	7424	1.000000	9950311	0.000000
123381892	97067698	4953365	10000.000000	8835	10927	1.000000	19088	7213	1.000000	9945340	0.000000
123356274	97071096	4960525	10000.000000	8851	10950	1.000000	19104	7471	1.000000	9940452	0.000000
123357482	97089121	4953888	10000.000000	8901	10862	1.000000	19043	7519	1.000000	9935479	0.000000
123373139	97069736	4951529	10000.000000	8929	10915	1.000000	19179	7353	1.000000	9930421	0.000000
123382822	97067833	4950692	10000.000000	9068	10894	1.000000	19365	7268	1.000000	9925480	0.000000
123378447	97074995	4949870	10000.000000	8974	10841	1.000000	19090	7426	1.000000	9920425	0.000000
123381323	97063153	4951501	10000.000000	9001	10721	1.000000	18911	7489	1.000000	9915442	0.000000
123392562	97057101	4955375	10000.000000	8800	11077	1.000000	18909	7542	1.000000	9910432	0.000000
123356525	97082426	4958221	10000.000000	8875	10821	1.000000	18991	7464	1.000000	9905526	0.000000
123362831	97076753	4948365	10000.000000	8755	10815	1.000000	18977	7472	1.000000	9900522	0.000000
123375526	97077089	4949913	10000.000000	8902	10734	1.000000	19077	7483	1.000000	9895546	0.000000
123364581	97079153	4955428	10000.000000	8965	10819	1.000000	19035	7305	1.000000	9890721	0.000000
123356986	97090339	4954154	10000.000000	9149	10505	1.000000	18945	7551	1.000000	9885728	0.000000
123382229	97068962	4953717	10000.000000	8935	10808	1.000000	19194	7415	1.000000	9880741	0.000000
123398822	97048625	4951268	10000.000000	8947	10759	1.000000	18839	7362	1.000000	9875673	0.000000
123345874	97082140	4956193	10000.000000	8910	10772	1.000000	18921	7683	1.000000	9870871	0.000000
123383870	97058722	4953149	10000.000000	8961	10653	1.000000	19115	7409	1.000000	9865843	0.000000
123365821	97086711	4955134	10000.000000	8935	10790	1.000000	19228	7315	1.000000	9860880	0.000000
123362306	97081836	4955708	10000.000000	9002	10769	1.000000	19265	7489	1.000000	9856025	0.000000
123361790	97096305	4948501	10000.000000	8928	10787	1.000000	19050	7538	1.000000	9851057	0.000000
123374392	97061071	4952521	10000.000000	8867	10963	1.000000	18925	7695	1.000000	9846211	0.000000
123348476	97092107	4950715	10000.000000	8937	10736	1.000000	19086	7316	1.000000	9841299	0.000000
123380587	97060130	4952924	10000.000000	8993	10744	1.000000	18973	7507	1.000000	9836447	0.000000
123382392	97062427	4953052	10000.000000	8855	10817	1.000000	19099	7517	1.000000	9831468	0.000000
123363364	97080590	4956912	10000.000000	8929	10824	1.000000	19333	7378	1.000000	9826621	0.000000
123363113	97085778	4954411	10000.000000	9061	10801	1.000000	18976	7366	1.000000	9821719	0.000000
123359196	97087405	4952821	10000.000000	8840	10945	1.000000	19093	7458	1.000000	9816793	0.000000
123377514	97062403	4948354	10000.000000	8967	11075	1.000000	19323	7221	1.000000	9811915	0.000000
123350834	97081742	4956572	10000.000000	9008	10836	1.000000	18929	7507	1.000000	9806981	0.000000
123359442	97081627	4949976	10000.000000	8892	10682	1.000000	19066	7422	1.000000	9802056	-1.#IND00
123386258	97056448	4952638	10000.000000	8747	11082	1.000000	19003	7347	1.000000	9797074	0.012800
123372619	97092257	4954570	10000.000000	8763	11134	1.000000	18962	7695	1.000000	9792343	0.014326
123376274	97067453	4953401	10000.000000	8719	10999	1.000000	19072	7391	1.000000	9787508	0.009261
123372144	97086660	4953879	10000.000000	9061	10684	1.000000	19179	7476	1.000000	9782734	0.007800
123365149	97088055	4951232	10000.000000	8888	10894	1.000000	18980	7455	1.000000	9777855	0.010084
123378577	97077578	4949681	10000.000000	8896	10719	1.000000	18966	7583	1.000000	9772852	0.008810
123369212	97070627	4950812	10000.000000	8805	11082	1.000000	18956	7577	1.000000	9767900	0.008304
123373184	97074866	4951518	10000.000000	8893	10909	1.000000	19087	7472	1.000000	9762892	0.009205
123359070	97093705	4956210	10000.000000	8908	10823	1.000000	19173	7266	1.000000	9758150	0.009233
123377875	97077779	4950276	10000.000000	8883	10786	1.000000	19110	7446	1.000000	9753244	0.016323
123364016	97076756	4955788	10000.000000	8926	10951	1.000000	18831	7585	1.000000	9748293	0.015647
123356565	97085938	4954554	10000.000000	8970	11014	1.000000	19060	7465	1.000000	9743516	0.017097
123375667	97073073	4953785	10000.000000	8803	11082	1.000000	18793	7588	1.000000	9738722	0.016296
123372754	97077787	4952111	10000.000000	8945	10771	1.000000	19127	7524	1.000000	9733827	0.014786
123389087	97062669	4952984	10000.000000	8975	10798	1.000000	19118	7408	1.000000	9728942	0.013446
123367346	97070230	4957990	10000.000000	8887	10867	1.000000	19075	7489	1.000000	9724101	0.014322
123370439	97083699	4954582	10000.000000	8823	10920	1.000000	19134	7336	1.000000	9719350	0.012169
123357951	97091155	4951936	10000.000000	8998	10682	1.000000	19182	7422	1.000000	9714562	0.011944
123346974	97101238	4953532	10000.000000	8896	10724	1.000000	19231	7357	1.000000	9709706	0.011248
123361951	97080798	4958923	10000.000000	8883	10819	1.000000	19182	7522	1.000000	9704926	0.010604
123370872	97095264	4950495	10000.000000	8980	10839	1.000000	19238	7312	1.000000	9700123	0.009729
123367083	97085801	4947561	10000.000000	8930	10727	1.000000	18967	7428	1.000000	9695275	0.008333
123387124	97068513	4949164	10000.000000	9057	10607	1.000000	19081	7436	1.000000	9690483	0.007418
123377431	97045533	4952017	10000.000000	8934	10791	1.000000	18916	7578	1.000000	9685638	0.007044
123392956	97057588	4948591	10000.000000	9022	10800	1.000000	18902	7634	1.000000	9680712	0.007066
123382606	97073574	4950712	10000.000000	9245	10626	1.000000	18821	7528	1.000000	9675832	0.003825
123368663	97070976	4948184	10000.000000	8767	10919	1.000000	19204	7381	1.000000	9671007	0.003715
123364160	97071944	4954094	10000.000000	9045	10627	1.000000	18913	7470	1.000000	9666200	0.003658
123363558	97071218	4950949	10000.000000	9053	10608	1.000000	19128	7535	1.000000	9661475	0.003667
123381550	97065617	4953756	10000.000000	8968	10895	1.000000	18998	7542	1.000000	9656623	0.004376
123368258	97092471	4954720	10000.000000	8914	10917	1.000000	19204	7386	1.000000	9651775	0.004480
123366349	97085613	4950515	10000.000000	8914	10818	1.000000	19056	7534	1.000000	9646906	0.004231
123361943	97085942	4953372	10000.000000	8936	10802	1.000000	18923	7477	1.000000	9642108	0.003997
123347971	97085965	4953494	10000.000000	8975	10745	1.000000	19108	7375	1.000000	9637271	0.003977
123365817	97084440	4954487	10000.000000	8863	10969	1.000000	18931	7573	1.000000	9632486	0.003864
123348275	97072248	4953751	10000.000000	8882	10817	1.000000	19065	7323	1.000000	9627690	0.003815
123377687	97072319	4954392	10000.000000	9083	10869	1.000000	19276	7351	1.000000	9622857	0.003805
123379186	97079052	4954536	10000.000000	8906	10718	1.000000	19255	7404	1.000000	9618096	0.003551
123363205	97079443	4954954	10000.000000	8794	10895	1.000000	19286	7435	1.000000	9613171	0.005119
123363810	97085053	4951426	10000.000000	8930	10942	1.000000	19044	7638	1.000000	9608416	0.004959
123355142	97094119	4954073	10000.000000	8958	11019	1.000000	19060	7480	1.000000	9603650	0.004194
123377584	97080063	4949279	10000.000000	8783	10879	1.000000	18937	7342	1.000000	9598652	0.003991
123351014	97093609	4954302	10000.000000	8943	11010	1.000000	19235	7403	1.000000	9593835	0.003801
123363687	97089301	4955419	10000.000000	9006	10812	1.000000	19190	7405	1.000000	9589113	0.003620
123335246	97109642	4952821	10000.000000	8876	11119	1.000000	18855	7667	1.000000	9584228	0.003658
123353641	97100806	4955820	10000.000000	8848	11059	1.000000	19003	7543	1.000000	9579405	0.003489
123366512	97059183	4952521	10000.000000	8921	10741	1.000000	18997	7529	1.000000	9574601	0.003594
123380515	97081664	4954102	10000.000000	9045	10672	1.000000	19092	7229	1.000000	9569776	0.003566
123336061	97106196	4954226	10000.000000	8961	10771	1.000000	18980	7513	1.000000	9564956	0.003429
123363671	97082939	4955406	10000.000000	9089	10612	1.000000	18953	7450	1.000000	9560156	0.003286
123374385	97061540	4953636	10000.000000	8935	10798	1.000000	18871	7614	1.000000	9555387	0.002894
123377368	97060268	4952491	10000.000000	8941	10890	1.000000	18673	7692	1.000000	9550533	0.002525
123365434	97063261	4953097	10000.000000	9075	10755	1.000000	18821	7630	1.000000	9545802	0.002333
123395673	97066450	4950080	10000.000000	8808	11150	1.000000	19142	7519	1.000000	9541093	0.002640
123365320	97073183	4950077	10000.000000	8967	10787	1.000000	19051	7373	1.000000	9536330	0.002415
123363493	97077122	4957638	10000.000000	8963	10751	1.000000	19135	7483	1.000000	9531489	0.002347
123372804	97075669	4955273	10000.000000	9005	10871	1.000000	19111	7516	1.000000	9526657	0.002423
123358197	97086377	4950535	10000.000000	8728	11169	1.000000	19026	7472	1.000000	9521910	0.002213
123380365	97059952	4952184	10000.000000	8789	10907	1.000000	19221	7522	1.000000	9517119	0.004362
npatches	nstrain	runtime	dt	init_x	init_y	init_y_blood	init_z	init_S	beta0	beta1	beta2	beta3	mean_beta	B	d	delta	delta_blood	b[0]	mut	m	CTL	c	g	epsilon	k	het	lambda	rho	omega	x_max	patch.dyna	DELTA	A	VA
10000	1	100.000000	0.001000	21900	9499	5000000	0.001000	10000000	10.796009	10.500602	14.372573	11.514165	14	800000000	0.010000	1.000000	1.000000	80000	0.000050	0.004800	1	0.001000	1.000000	2.500000	5.000000	0.500000	0.000000	0.000000	0.000000	31872	0	10.000000	7.000000	1.000000
sus	inf	inf_blood	z	x[0]	y[0][0]	z[0]	x[1]	y[1][0]	z[1]	S[0]	synchrony
219000000	94990000	5000000	10.000000	21900	9499	0.001000	21900	9499	0.001000	10000000	0.000000
142872694	70542790	3608569	10000.000000	16623	6340	1.000000	16871	6320	1.000000	9995019	0.000000
146319254	71599378	3655984	10000.000000	17244	6299	1.000000	17594	6267	1.000000	9990001	0.000000
146048064	71613134	3653985	10000.000000	16851	6582	1.000000	17210	6392	1.000000	9984941	0.000000
146086285	71626610	3654093	10000.000000	16949	6421	1.000000	17496	6248	1.000000	9979925	0.000000
146063769	71623369	3654000	10000.000000	17065	6419	1.000000	17630	6125	1.000000	9974929	0.000000
146053083	71623179	3656937	10000.000000	17072	6414	1.000000	17050	6553	1.000000	9969964	0.000000
146077684	71605961	3650436	10000.000000	16975	6535	1.000000	17484	6211	1.000000	9964984	0.000000
146074234	71621552	3653167	10000.000000	17151	6349	1.000000	17452	6365	1.000000	9959984	0.000000
146113209	71579525	3658792	10000.000000	16928	6226	1.000000	17416	6298	1.000000	9954944	0.000000
146059795	71618237	3650874	10000.000000	17088	6397	1.000000	17237	6193	1.000000	9950040	0.000000
146072736	71627593	3656676	10000.000000	16980	6491	1.000000	17166	6379	1.000000	9945035	0.000000
146061998	71625532	3653776	10000.000000	17128	6378	1.000000	17594	6229	1.000000	9940042	0.000000
146047721	71632731	3655586	10000.000000	17416	6221	1.000000	17437	6232	1.000000	9934971	0.000000
146063481	71621764	3658061	10000.000000	16985	6358	1.000000	17439	6376	1.000000	9930035	0.000000
146078061	71612796	3655926	10000.000000	17200	6227	1.000000	17423	6369	1.000000	9925004	0.000000
146065623	71615899	3651517	10000.000000	17169	6483	1.000000	17471	6209	1.000000	9920048	0.000000
146050734	71641254	3652974	10000.000000	16952	6365	1.000000	17287	6326	1.000000	9915208	0.000000
146083820	71616637	3653876	10000.000000	17149	6345	1.000000	17399	6296	1.000000	9910202	0.000000
146078968	71618876	3652476	10000.000000	17171	6461	1.000000	17487	6304	1.000000	9905259	0.000000
146063140	71599762	3654347	10000.000000	16771	6534	1.000000	17433	6144	1.000000	9900329	0.000000
146069218	71618681	3652145	10000.000000	17024	6519	1.000000	17380	6375	1.000000	9895355	0.000000
146068050	71612679	3654876	10000.000000	17206	6364	1.000000	17315	6533	1.000000	9890416	0.000000
146077945	71613415	3653109	10000.000000	17290	6248	1.000000	17359	6469	1.000000	9885417	0.000000
146087310	71603146	3658219	10000.000000	16912	6527	1.000000	17051	6395	1.000000	9880410	0.000000
146079786	71613519	3651608	10000.000000	17044	6580	1.000000	17506	6393	1.000000	9875462	0.000000
146050922	71618198	3654695	10000.000000	17129	6333	1.000000	17472	6200	1.000000	9870498	0.000000
146068488	71616969	3652512	10000.000000	17077	6416	1.000000	17350	6501	1.000000	9865605	0.000000
146061251	71609920	3650553	10000.000000	17063	6517	1.000000	17304	6390	1.000000	9860548	0.000000
146083991	71619039	3651186	10000.000000	16861	6439	1.000000	17226	6423	1.000000	9855643	0.000000
146077828	71597889	3655696	10000.000000	17088	6288	1.000000	17572	6291	1.000000	9850765	0.000000
146049285	71624423	3653590	10000.000000	16930	6440	1.000000	17172	6534	1.000000	9845851	0.000000
146057751	71642404	3652126	10000.000000	16971	6482	1.000000	17421	6214	1.000000	9841015	0.000000
146086139	71617977	3654046	10000.000000	16859	6573	1.000000	17243	6438	1.000000	9836173	0.000000
146064925	71622025	3653147	10000.000000	16906	6492	1.000000	17367	6300	1.000000	9831173	0.000000
146059198	71619371	3651610	10000.000000	16862	6469	1.000000	17177	6260	1.000000	9826296	0.000000
146075203	71617444	3652674	10000.000000	16877	6492	1.000000	17695	6105	1.000000	9821372	0.000000
146070460	71632811	3655570	10000.000000	17208	6355	1.000000	17243	6260	1.000000	9816558	0.000000
146071833	71609942	3655605	10000.000000	17159	6374	1.000000	17446	6378	1.000000	9811673	0.000000
146061359	71616757	3654977	10000.000000	16922	6569	1.000000	17256	6348	1.000000	9806920	0.000000
146058139	71623127	3654273	10000.000000	17085	6345	1.000000	17267	6408	1.000000	9801939	-1.#IND00
146094965	71587516	3655889	10000.000000	16920	6428	1.000000	17552	6128	1.000000	9797077	-0.008800
146072294	71615613	3655154	10000.000000	16947	6487	1.000000	17436	6272	1.000000	9792102	0.000903
146062864	71618058	3655339	10000.000000	17175	6464	1.000000	17436	6305	1.000000	9787227	0.002486
146098469	71600073	3651373	10000.000000	16951	6412	1.000000	17496	6283	1.000000	9782348	0.010106
146072965	71609143	3653620	10000.000000	17005	6521	1.000000	17324	6160	1.000000	9777536	0.005805
146078279	71622831	3655376	10000.000000	17150	6417	1.000000	17400	6227	1.000000	9772625	0.006356
146080560	71611901	3654395	10000.000000	17051	6467	1.000000	17265	6286	1.000000	9767911	0.005663
146055359	71634854	3658281	10000.000000	17112	6410	1.000000	17075	6382	1.000000	9762968	0.002924
146073591	71610883	3650904	10000.000000	16932	6436	1.000000	17368	6451	1.000000	9758054	0.002963
146065713	71638005	3655417	10000.000000	17070	6390	1.000000	17208	6304	1.000000	9753178	0.002298
146054388	71629993	3656847	10000.000000	16956	6581	1.000000	17372	6355	1.000000	9748409	0.002055
146060515	71627922	3652619	10000.000000	16993	6523	1.000000	17343	6371	1.000000	9743560	0.002741
146062624	71624828	3650621	10000.000000	17091	6534	1.000000	17345	6372	1.000000	9738716	0.001097
146079813	71604659	3648969	10000.000000	17238	6185	1.000000	17345	6422	1.000000	9733886	0.001144
146039065	71644814	3653493	10000.000000	16899	6484	1.000000	17672	6252	1.000000	9729188	0.001465
146028417	71635407	3651403	10000.000000	17140	6450	1.000000	17476	6307	1.000000	9724253	0.001912
146054561	71637439	3657045	10000.000000	17020	6418	1.000000	17197	6429	1.000000	9719363	0.002059
146064479	71623431	3654427	10000.000000	17101	6347	1.000000	17386	6402	1.000000	9714620	0.002126
146082873	71611718	3657377	10000.000000	16998	6523	1.000000	17071	6348	1.000000	9709684	0.002303
146083087	71602597	3653907	10000.000000	17202	6394	1.000000	17564	6185	1.000000	9704812	0.002034
146075573	71614108	3656138	10000.000000	16993	6584	1.000000	17282	6431	1.000000	9699917	0.000752
146049349	71621635	3655456	10000.000000	16814	6379	1.000000	17572	6283	1.000000	9695304	0.001232
146053788	71647216	3654093	10000.000000	16832	6466	1.000000	17285	6385	1.000000	9690538	0.001583
146074463	71607434	3652568	10000.000000	17125	6356	1.000000	17145	6473	1.000000	9685718	0.002111
146080097	71609247	3651382	10000.000000	17107	6531	1.000000	17531	6315	1.000000	9680861	0.001527
146059230	71627685	3657650	10000.000000	17028	6471	1.000000	17309	6425	1.000000	9676011	0.001883
146040285	71642658	3651397	10000.000000	17066	6421	1.000000	17189	6493	1.000000	9671207	0.001618
146054798	71623043	3656103	10000.000000	17147	6432	1.000000	17454	6388	1.000000	9666410	0.002540
146064081	71625504	3653148	10000.000000	16955	6382	1.000000	17474	6277	1.000000	9661519	0.002554
146075831	71613857	3654548	10000.000000	17063	6453	1.000000	17518	6289	1.000000	9656704	0.003181
146084799	71618732	3656925	10000.000000	17170	6442	1.000000	17438	6362	1.000000	9651839	0.003129
146060153	71635087	3654265	10000.000000	17013	6475	1.000000	17423	6231	1.000000	9646963	0.003091
146058940	71624005	3656137	10000.000000	16930	6387	1.000000	17374	6213	1.000000	9642311	0.003047
146074539	71624099	3655952	10000.000000	16956	6302	1.000000	17697	6136	1.000000	9637524	0.004535
146092749	71598296	3653304	10000.000000	17280	6358	1.000000	17313	6394	1.000000	9632745	0.004418
146063885	71632326	3654501	10000.000000	16973	6402	1.000000	17398	6335	1.000000	9627911	0.003757
146051997	71620969	3652455	10000.000000	17301	6371	1.000000	17546	6174	1.000000	9622993	0.003734
146082514	71606945	3654067	10000.000000	17078	6437	1.000000	17380	6373	1.000000	9618182	0.002381
146062009	71636020	3655895	10000.000000	17017	6456	1.000000	17359	6459	1.000000	9613427	0.003475
146067651	71620562	3653871	10000.000000	17164	6417	1.000000	17704	6071	1.000000	9608644	0.002370
146071492	71622335	3652199	10000.000000	17005	6456	1.000000	17270	6352	1.000000	9603808	0.002742
146074925	71612530	3656311	10000.000000	17021	6475	1.000000	17245	6565	1.000000	9599016	0.002168
146066497	71608455	3652491	10000.000000	17177	6295	1.000000	17470	6278	1.000000	9594228	0.002221
146065164	71627038	3653617	10000.000000	17132	6333	1.000000	17661	6118	1.000000	9589391	0.002383
146082707	71615934	3653069	10000.000000	17242	6433	1.000000	17213	6344	1.000000	9584602	0.002608
146081153	71622229	3657044	10000.000000	17030	6502	1.000000	17773	6075	1.000000	9579832	0.002477
146072629	71598487	3655149	10000.000000	17204	6464	1.000000	17430	6421	1.000000	9575070	0.002709
146073409	71610195	3652940	10000.000000	16958	6297	1.000000	17409	6193	1.000000	9570397	0.002727
146065496	71629151	3648794	10000.000000	17186	6477	1.000000	17453	6263	1.000000	9565735	0.002638
146082750	71604151	3652757	10000.000000	16950	6582	1.000000	17512	6309	1.000000	9560958	0.002765
146044535	71625849	3657146	10000.000000	17169	6242	1.000000	17328	6542	1.000000	9556157	0.003036
146053983	71621322	3654385	10000.000000	16990	6564	1.000000	17406	6282	1.000000	9551461	0.003360
146071074	71621242	3654672	10000.000000	17169	6515	1.000000	17520	6403	1.000000	9546747	0.003774
146070412	71624320	3657896	10000.000000	17048	6373	1.000000	17501	6251	1.000000	9541880	0.003208
146080230	71620147	3654034	10000.000000	17006	6422	1.000000	17520	6129	1.000000	9537090	0.003298
146060283	71641952	3654324	10000.000000	17149	6379	1.000000	17439	6477	1.000000	9532393	0.003501
146052319	71628855	3654572	10000.000000	17100	6346	1.000000	17480	6331	1.000000	9527626	0.003395
146058852	71627953	3656494	10000.000000	16986	6386	1.000000	17499	6359	1.000000	9522768	0.003239
146070816	71621306	3654582	10000.000000	16939	6563	1.000000	17365	6335	1.000000	9518015	0.004081
npatches	nstrain	runtime	dt	init_x	init_y	init_y_blood	init_z	init_S	beta0	beta1	beta2	beta3	mean_beta	B	d	delta	delta_blood	b[0]	mut	m	CTL	c	g	epsilon	k	het	lambda	rho	omega	x_max	patch.dyna	DELTA	A	VA
10000	1	100.000000	0.001000	21900	9499	5000000	0.001000	10000000	15.562701	8.474370	20.660154	17.575167	14	800000000	0.010000	1.000000	1.000000	80000	0.000050	0.004800	1	0.001000	1.000000	2.500000	6.000000	0.500000	0.000000	0.000000	0.000000	31872	0	10.000000	7.000000	1.000000
sus	inf	inf_blood	z	x[0]	y[0][0]	z[0]	x[1]	y[1][0]	z[1]	S[0]	synchrony
219000000	94990000	5000000	10.000000	21900	9499	0.001000	21900	9499	0.001000	10000000	0.000000
166011499	50990916	2603870	10000.000000	14859	5519	1.000000	21845	3566	1.000000	9994978	0.000000
169128192	53443806	2725891	10000.000000	15151	5755	1.000000	23081	3681	1.000000	9990018	0.000000
168763677	53360864	2723779	10000.000000	14721	5873	1.000000	22831	3864	1.000000	9984992	0.000000
168782260	53373169	2727513	10000.000000	14946	5924	1.000000	22768	3631	1.000000	9980065	0.000000
168783070	53373046	2721540	10000.000000	14827	5761	1.000000	22908	3834	1.000000	9975100	0.000000
168776928	53385713	2724309	10000.000000	14674	5780	1.000000	22925	3799	1.000000	9970019	0.000000
168770410	53363587	2723951	10000.000000	14757	5977	1.000000	22781	3676	1.000000	9965104	0.000000
168767285	53408224	2722051	10000.000000	14615	6021	1.000000	22876	3759	1.000000	9960093	0.000000
168780078	53378920	2723269	10000.000000	14943	6011	1.000000	22796	3783	1.000000	9955101	0.000000
168794593	53379635	2726048	10000.000000	14767	5835	1.000000	22737	3895	1.000000	9950203	0.000000
168780030	53364483	2724082	10000.000000	14860	5971	1.000000	22641	3934	1.000000	9945304	0.000000
168785277	53371009	2723803	10000.000000	14793	5939	1.000000	22702	3748	1.000000	9940374	0.000000
168767252	53363042	2721527	10000.000000	14808	5937	1.000000	22676	3705	1.000000	9935429	0.000000
168797712	53363682	2725200	10000.000000	14853	5893	1.000000	22667	3892	1.000000	9930416	0.000000
168773667	53371628	2724129	10000.000000	14731	5963	1.000000	22842	3748	1.000000	9925364	0.000000
168791386	53374517	2722461	10000.000000	15000	5808	1.000000	22762	3775	1.000000	9920407	0.000000
168791952	53370357	2723865	10000.000000	14840	5994	1.000000	22879	3801	1.000000	9915506	0.000000
168799205	53346521	2721255	10000.000000	15012	5769	1.000000	22873	3695	1.000000	9910625	0.000000
168785866	53384172	2724143	10000.000000	14783	5954	1.000000	22751	3806	1.000000	9905743	0.000000
168765350	53386078	2720428	10000.000000	14897	6013	1.000000	22707	3907	1.000000	9900668	0.000000
168791253	53373987	2720543	10000.000000	14710	5972	1.000000	22800	3840	1.000000	9895721	0.000000
168773008	53366671	2724815	10000.000000	14890	5737	1.000000	22793	3707	1.000000	9890739	0.000000
168737984	53400335	2724823	10000.000000	14762	5806	1.000000	22700	3874	1.000000	9885864	0.000000
168781244	53367118	2721410	10000.000000	14926	5642	1.000000	22759	3744	1.000000	9880917	0.000000
168771178	53383309	2722457	10000.000000	14928	5859	1.000000	22768	3787	1.000000	9875820	0.000000
168744273	53385397	2724950	10000.000000	14769	5931	1.000000	22873	3827	1.000000	9870934	0.000000
168755080	53387652	2726431	10000.000000	14907	5780	1.000000	22896	3698	1.000000	9865970	0.000000
168792036	53373814	2723233	10000.000000	14671	5964	1.000000	22925	3714	1.000000	9861187	0.000000
168753428	53401058	2724464	10000.000000	14984	5749	1.000000	22931	3804	1.000000	9856294	0.000000
168758181	53365643	2723048	10000.000000	14938	5926	1.000000	23002	3723	1.000000	9851497	0.000000
168760957	53398529	2723458	10000.000000	14881	5995	1.000000	22715	3788	1.000000	9846623	0.000000
168784956	53385028	2719867	10000.000000	14941	5654	1.000000	22947	3739	1.000000	9841782	0.000000
168768762	53387245	2724580	10000.000000	15038	5880	1.000000	22813	3837	1.000000	9836799	0.000000
168779244	53361769	2722155	10000.000000	14976	5841	1.000000	22860	3781	1.000000	9831921	0.000000
168777358	53376025	2725316	10000.000000	14937	5758	1.000000	22936	3763	1.000000	9827130	0.000000
168740307	53407006	2723447	10000.000000	14991	5757	1.000000	22828	3597	1.000000	9822218	0.000000
168794139	53365748	2719493	10000.000000	14954	5926	1.000000	22681	3915	1.000000	9817251	0.000000
168765848	53389299	2724821	10000.000000	14890	5903	1.000000	22708	3898	1.000000	9812300	0.000000
168741276	53398407	2727598	10000.000000	14762	5967	1.000000	22843	3874	1.000000	9807377	0.000000
168754689	53379326	2724949	10000.000000	14941	5764	1.000000	22878	3760	1.000000	9802391	-1.#IND00
168754157	53398155	2722228	10000.000000	15018	5851	1.000000	22957	3667	1.000000	9797618	0.009600
168763881	53393057	2722661	10000.000000	14969	5940	1.000000	22683	3815	1.000000	9792728	0.004019
168795229	53365004	2723127	10000.000000	14840	6020	1.000000	23041	3803	1.000000	9787875	-0.002399
168771873	53392585	2723426	10000.000000	14973	5875	1.000000	22442	3928	1.000000	9782911	-0.005320
168779126	53370656	2725884	10000.000000	15086	5708	1.000000	22802	3752	1.000000	9777893	0.013983
168758400	53405236	2721481	10000.000000	14847	5829	1.000000	22946	3826	1.000000	9772938	0.011838
168754024	53402940	2722153	10000.000000	14830	5995	1.000000	22469	3905	1.000000	9768028	0.009891
168791768	53361629	2720935	10000.000000	14863	5836	1.000000	22752	3764	1.000000	9763126	0.008647
168763580	53392607	2724979	10000.000000	14882	5925	1.000000	22986	3759	1.000000	9758313	0.009867
168801535	53347137	2719798	10000.000000	14943	5699	1.000000	22853	3829	1.000000	9753381	0.009223
168766464	53387898	2723802	10000.000000	14852	5775	1.000000	22703	3760	1.000000	9748530	0.009925
168790631	53388113	2723136	10000.000000	14952	5793	1.000000	22608	3714	1.000000	9743564	0.008722
168788238	53363448	2724406	10000.000000	14684	5883	1.000000	22785	3735	1.000000	9738683	0.007945
168779993	53396301	2721435	10000.000000	14878	6058	1.000000	22758	3802	1.000000	9733816	0.008118
168768452	53385322	2724881	10000.000000	14840	5885	1.000000	22787	3862	1.000000	9728994	0.008476
168764040	53386992	2725577	10000.000000	15071	5761	1.000000	22761	3778	1.000000	9724167	0.007845
168784368	53385196	2723579	10000.000000	14938	5825	1.000000	22817	3804	1.000000	9719363	0.007527
168775933	53375205	2721380	10000.000000	14976	5861	1.000000	22703	3771	1.000000	9714351	0.006240
168823581	53352448	2727233	10000.000000	15038	5840	1.000000	22949	3743	1.000000	9709541	0.003768
168757588	53391565	2719703	10000.000000	14913	5853	1.000000	22766	3785	1.000000	9704732	0.003496
168808652	53367945	2722839	10000.000000	14978	5969	1.000000	22425	3843	1.000000	9699947	0.003348
168787843	53374790	2722380	10000.000000	15150	5650	1.000000	22852	3686	1.000000	9695143	0.003595
168775158	53385973	2724168	10000.000000	14885	5919	1.000000	22679	3705	1.000000	9690385	0.005586
168775085	53387878	2721826	10000.000000	14980	5837	1.000000	22857	3630	1.000000	9685334	0.007635
168773027	53391860	2722226	10000.000000	14696	6013	1.000000	22530	3958	1.000000	9680612	0.007800
168771831	53378779	2726668	10000.000000	15152	5623	1.000000	22689	3783	1.000000	9675573	0.006905
168762185	53382084	2722463	10000.000000	14846	6001	1.000000	22708	3742	1.000000	9670701	0.006593
168773229	53391773	2722311	10000.000000	14806	5993	1.000000	22634	3785	1.000000	9665843	0.006303
168797267	53364542	2723926	10000.000000	14697	5878	1.000000	22651	3743	1.000000	9660986	0.006263
168799990	53358285	2721762	10000.000000	14737	5952	1.000000	22920	3706	1.000000	9656121	0.006518
168779314	53367309	2722807	10000.000000	14718	5907	1.000000	22512	3887	1.000000	9651350	0.006126
168777893	53371882	2725002	10000.000000	14898	5989	1.000000	22882	3617	1.000000	9646526	0.005185
168762898	53373760	2722747	10000.000000	14804	5931	1.000000	22702	3863	1.000000	9641821	0.005359
168799008	53356368	2723559	10000.000000	14898	5971	1.000000	22945	3698	1.000000	9637021	0.005231
168765846	53384637	2722765	10000.000000	15001	5692	1.000000	22749	3780	1.000000	9632351	0.005775
168787313	53383315	2722274	10000.000000	14908	5749	1.000000	22791	3721	1.000000	9627545	0.006056
168749268	53395341	2721777	10000.000000	14889	5798	1.000000	22526	3898	1.000000	9622595	0.005885
168796923	53353186	2723948	10000.000000	14700	6025	1.000000	22603	3759	1.000000	9617672	0.005121
168766159	53388278	2723149	10000.000000	14780	5866	1.000000	22895	3783	1.000000	9612875	0.005071
168787881	53375155	2725543	10000.000000	15016	5857	1.000000	22833	3819	1.000000	9608030	0.004899
168742613	53401938	2724401	10000.000000	14835	5951	1.000000	22520	3920	1.000000	9603113	0.004979
168773941	53379449	2721775	10000.000000	14932	5775	1.000000	22888	3681	1.000000	9598376	0.005070
168776621	53378750	2721314	10000.000000	15098	5568	1.000000	22926	3756	1.000000	9593640	0.004728
168771171	53376379	2725854	10000.000000	14969	5888	1.000000	22427	3847	1.000000	9588864	0.004374
168776995	53386935	2724469	10000.000000	14902	5842	1.000000	22616	3824	1.000000	9584051	0.004442
168755211	53384454	2720069	10000.000000	14739	5838	1.000000	22558	3874	1.000000	9579188	0.004210
168808286	53353399	2723618	10000.000000	15072	5697	1.000000	22866	3676	1.000000	9574532	0.003928
168786022	53382996	2722397	10000.000000	14993	5742	1.000000	22702	3750	1.000000	9569652	0.003857
168777845	53378899	2723162	10000.000000	14813	5882	1.000000	22818	3926	1.000000	9564742	0.003599
168756180	53384831	2724810	10000.000000	14961	5794	1.000000	22565	3778	1.000000	9560005	0.003139
168775939	53388304	2728099	10000.000000	14781	6034	1.000000	22825	3841	1.000000	9555177	0.003104
168768758	53395026	2724296	10000.000000	14881	5853	1.000000	22684	3762	1.000000	9550453	0.002994
168801550	53351569	2720931	10000.000000	14989	6013	1.000000	22776	3727	1.000000	9545704	0.002970
168764899	53375889	2723750	10000.000000	14973	5803	1.000000	22268	3958	1.000000	9540866	0.002900
168786144	53377984	2724394	10000.000000	14791	5959	1.000000	22437	3973	1.000000	9536106	0.002824
168750342	53393152	2725983	10000.000000	14909	5967	1.000000	22696	3831	1.000000	9531240	0.002712
168768129	53377146	2722800	10000.000000	14871	5971	1.000000	22750	3794	1.000000	9526429	0.002524
168771055	53378773	2722687	10000.000000	14887	5928	1.000000	22832	3663	1.000000	9521639	0.002555
168774387	53374787	2723720	10000.000000	14661	5904	1.000000	22578	3683	1.000000	9517012	0.002373
npatches	nstrain	runtime	dt	init_x	init_y	init_y_blood	init_z	init_S	beta0	beta1	beta2	beta3	mean_beta	B	d	delta	delta_blood	b[0]	mut	m	CTL	c	g	epsilon	k	het	lambda	rho	omega	x_max	patch.dyna	DELTA	A	VA
10000	1	100.000000	0.001000	21900	9499	5000000	0.001000	10000000	18.293487	7.718958	12.826366	8.981233	14	800000000	0.010000	1.000000	1.000000	80000	0.000050	0.004800	1	0.001000	1.000000	2.500000	7.000000	0.500000	0.000000	0.000000	0.000000	31872	0	10.000000	7.000000	1.000000
sus	inf	inf_blood	z	x[0]	y[0][0]	z[0]	x[1]	y[1][0]	z[1]	S[0]	synchrony
219000000	94990000	5000000	10.000000	21900	9499	0.001000	21900	9499	0.001000	10000000	0.000000
188566097	36618329	1869985	10000.000000	15017	4772	1.000000	24671	2182	1.000000	9994906	0.000000
191494346	39941042	2033622	10000.000000	15117	4765	1.000000	25878	2433	1.000000	9989782	0.000000
191052485	39792892	2032219	10000.000000	15108	5022	1.000000	25877	2383	1.000000	9984815	0.000000
191027282	39802846	2032453	10000.000000	15184	4841	1.000000	25900	2316	1.000000	9979921	0.000000
191067912	39810971	2030133	10000.000000	14934	5082	1.000000	26066	2214	1.000000	9974905	0.000000
191071419	39792891	2029107	10000.000000	14677	5097	1.000000	25887	2357	1.000000	9969885	0.000000
191120828	39780415	2031293	10000.000000	14920	4849	1.000000	26020	2317	1.000000	9964955	0.000000
191070900	39819244	2030923	10000.000000	14929	5100	1.000000	25944	2275	1.000000	9960110	0.000000
191068260	39789116	2030710	10000.000000	14991	4727	1.000000	25839	2444	1.000000	9955098	0.000000
191094396	39797126	2028733	10000.000000	14733	5002	1.000000	25940	2259	1.000000	9950167	0.000000
191060708	39812413	2031592	10000.000000	15078	5048	1.000000	25935	2381	1.000000	9945195	0.000000
191098479	39779123	2030011	10000.000000	14782	4884	1.000000	25906	2351	1.000000	9940198	0.000000
191074951	39782545	2030895	10000.000000	14919	4911	1.000000	25983	2296	1.000000	9935171	0.000000
191060915	39808635	2029012	10000.000000	14812	5048	1.000000	25899	2408	1.000000	9930228	0.000000
191061498	39808046	2030055	10000.000000	15152	4732	1.000000	26291	2261	1.000000	9925324	0.000000
191089007	39791014	2034664	10000.000000	14898	5062	1.000000	26220	2368	1.000000	9920472	0.000000
191078966	39795901	2031913	10000.000000	14866	5000	1.000000	26063	2243	1.000000	9915548	0.000000
191104589	39797502	2030619	10000.000000	14691	5181	1.000000	26170	2362	1.000000	9910498	0.000000
191052467	39813935	2031014	10000.000000	14870	5058	1.000000	25637	2352	1.000000	9905428	0.000000
191083853	39799450	2029614	10000.000000	15047	4922	1.000000	26241	2306	1.000000	9900510	0.000000
191095796	39778272	2030614	10000.000000	14785	5105	1.000000	26031	2360	1.000000	9895545	0.000000
191087141	39782415	2029951	10000.000000	14765	4970	1.000000	25960	2351	1.000000	9890557	0.000000
191108047	39794032	2031260	10000.000000	14949	4968	1.000000	25912	2268	1.000000	9885537	0.000000
191061367	39803826	2032838	10000.000000	14840	4999	1.000000	25880	2331	1.000000	9880699	0.000000
191115825	39779836	2029466	10000.000000	15003	4899	1.000000	26091	2294	1.000000	9875691	0.000000
191067424	39786853	2030458	10000.000000	14844	4899	1.000000	25974	2330	1.000000	9870725	0.000000
191080966	39783752	2029953	10000.000000	14974	4950	1.000000	26080	2241	1.000000	9865860	0.000000
191080936	39786905	2030899	10000.000000	14843	4925	1.000000	26126	2280	1.000000	9860918	0.000000
191057699	39820507	2031448	10000.000000	14820	5074	1.000000	26182	2265	1.000000	9855920	0.000000
191065979	39794976	2030222	10000.000000	14884	4929	1.000000	25927	2339	1.000000	9851095	0.000000
191048032	39808710	2030291	10000.000000	14872	4975	1.000000	26105	2387	1.000000	9846169	0.000000
191068430	39808813	2031195	10000.000000	15208	5065	1.000000	26255	2309	1.000000	9841145	0.000000
191088919	39768161	2030114	10000.000000	15014	4848	1.000000	26185	2233	1.000000	9836343	0.000000
191063151	39794618	2030019	10000.000000	15094	4973	1.000000	25968	2424	1.000000	9831415	0.000000
191080485	39807748	2030564	10000.000000	14768	5069	1.000000	26266	2368	1.000000	9826498	0.000000
191058954	39797807	2031521	10000.000000	14869	4889	1.000000	26424	2211	1.000000	9821448	0.000000
191059151	39803379	2027434	10000.000000	14583	5104	1.000000	25954	2292	1.000000	9816552	0.000000
191071044	39787574	2030786	10000.000000	14590	5113	1.000000	25946	2493	1.000000	9811739	0.000000
191092284	39779551	2029878	10000.000000	14945	5078	1.000000	25877	2260	1.000000	9806897	0.000000
191079654	39791624	2031362	10000.000000	14577	5198	1.000000	25807	2319	1.000000	9801930	-1.#IND00
191043580	39818909	2031415	10000.000000	15097	4846	1.000000	26023	2382	1.000000	9797018	0.003200
191070420	39789580	2029628	10000.000000	14748	5010	1.000000	26174	2389	1.000000	9792016	0.006633
191106382	39771118	2031882	10000.000000	14997	5056	1.000000	26288	2289	1.000000	9787111	-0.034809
191080799	39791522	2031028	10000.000000	14945	4938	1.000000	26084	2376	1.000000	9782159	-0.025718
191075003	39807076	2032622	10000.000000	14866	4870	1.000000	26023	2228	1.000000	9777250	-0.021222
191071918	39803280	2030399	10000.000000	14880	4978	1.000000	25989	2390	1.000000	9772494	-0.016201
191071577	39798431	2030769	10000.000000	14833	5048	1.000000	26266	2232	1.000000	9767617	-0.008295
191045825	39807195	2029819	10000.000000	15016	4880	1.000000	25942	2382	1.000000	9762639	-0.007799
191071284	39796287	2030942	10000.000000	14780	4969	1.000000	26190	2294	1.000000	9757731	-0.007049
191075459	39802387	2026994	10000.000000	15028	5002	1.000000	25950	2248	1.000000	9752855	-0.006595
191080046	39792731	2031394	10000.000000	14809	5229	1.000000	25696	2388	1.000000	9748067	-0.008563
191078687	39803371	2030692	10000.000000	14948	5060	1.000000	26252	2407	1.000000	9743239	-0.008474
191070117	39803667	2031177	10000.000000	14945	4977	1.000000	26129	2232	1.000000	9738436	-0.007326
191075507	39794547	2031689	10000.000000	14638	5184	1.000000	25813	2380	1.000000	9733562	-0.007202
191080104	39796200	2028803	10000.000000	14951	4897	1.000000	26097	2371	1.000000	9728688	-0.007349
191050995	39805219	2030364	10000.000000	14864	5013	1.000000	26184	2412	1.000000	9723805	-0.007579
191074641	39803708	2031228	10000.000000	14565	5187	1.000000	26335	2271	1.000000	9718958	-0.007456
191081836	39773478	2031801	10000.000000	14862	5110	1.000000	26228	2201	1.000000	9714093	-0.008119
191040114	39808967	2029202	10000.000000	15122	4890	1.000000	26037	2357	1.000000	9709339	-0.008238
191066092	39787465	2032509	10000.000000	15301	4879	1.000000	26098	2440	1.000000	9704352	-0.008151
191083296	39795504	2029809	10000.000000	14796	5032	1.000000	25920	2249	1.000000	9699492	-0.009516
191040875	39807587	2029292	10000.000000	15127	4795	1.000000	25859	2321	1.000000	9694512	-0.009270
191085864	39806926	2028536	10000.000000	14862	5005	1.000000	25918	2439	1.000000	9689680	-0.008737
191082198	39792116	2032084	10000.000000	14806	5151	1.000000	25991	2330	1.000000	9684895	-0.008914
191094598	39803947	2031190	10000.000000	14812	5083	1.000000	26106	2277	1.000000	9680014	-0.009099
191048362	39820590	2032168	10000.000000	15006	5013	1.000000	26176	2164	1.000000	9675189	-0.006243
191090912	39785562	2029339	10000.000000	14738	5111	1.000000	26213	2256	1.000000	9670360	-0.006036
191076747	39806806	2031195	10000.000000	14971	4980	1.000000	25927	2385	1.000000	9665484	-0.005907
191051756	39808765	2030080	10000.000000	14735	5109	1.000000	26220	2177	1.000000	9660679	-0.005386
191057748	39813985	2029642	10000.000000	14643	5053	1.000000	26082	2400	1.000000	9655792	-0.005260
191090965	39779715	2028694	10000.000000	14783	5081	1.000000	26015	2375	1.000000	9650985	-0.005023
191074422	39796965	2030866	10000.000000	14926	5128	1.000000	26003	2179	1.000000	9646114	-0.005048
191089477	39789753	2032548	10000.000000	14980	4957	1.000000	26231	2269	1.000000	9641199	-0.005474
191054654	39810086	2030664	10000.000000	14727	4935	1.000000	25992	2386	1.000000	9636359	-0.005319
191109962	39777465	2029869	10000.000000	14733	5057	1.000000	25965	2322	1.000000	9631617	-0.006099
191081852	39788943	2029832	10000.000000	15004	4990	1.000000	26062	2303	1.000000	9626816	-0.005588
191091629	39791315	2029307	10000.000000	14984	5042	1.000000	25905	2285	1.000000	9622026	-0.005393
191059099	39806187	2029476	10000.000000	14660	5038	1.000000	26212	2239	1.000000	9617264	-0.005403
191070261	39794926	2030074	10000.000000	14898	5069	1.000000	26326	2257	1.000000	9612495	-0.005208
191077827	39783950	2029964	10000.000000	14718	5063	1.000000	26118	2259	1.000000	9607741	-0.004500
191112500	39772150	2027462	10000.000000	14948	5049	1.000000	26225	2210	1.000000	9602991	-0.003758
191026988	39808924	2030148	10000.000000	14705	5082	1.000000	26025	2396	1.000000	9598076	-0.003442
191082151	39802722	2027337	10000.000000	14761	4958	1.000000	26127	2284	1.000000	9593369	-0.002968
191083712	39788963	2029495	10000.000000	14742	5057	1.000000	26063	2268	1.000000	9588521	-0.002733
191067855	39793630	2030626	10000.000000	15127	4998	1.000000	26101	2311	1.000000	9583890	-0.002419
191084477	39793067	2028787	10000.000000	14828	5019	1.000000	26058	2412	1.000000	9578967	-0.002215
191115756	39774559	2031033	10000.000000	14527	5247	1.000000	26162	2222	1.000000	9574167	-0.002679
191059045	39799175	2029073	10000.000000	14943	4975	1.000000	26022	2277	1.000000	9569324	-0.002541
191097955	39793994	2033017	10000.000000	15191	4883	1.000000	25881	2397	1.000000	9564591	-0.002191
191040945	39795632	2031903	10000.000000	14898	4830	1.000000	25939	2333	1.000000	9559688	-0.002052
191111321	39784637	2034317	10000.000000	14777	5074	1.000000	26142	2269	1.000000	9554915	-0.001706
191065098	39803517	2030907	10000.000000	14870	5054	1.000000	25834	2402	1.000000	9550125	-0.001708
191081686	39803665	2030239	10000.000000	14940	5038	1.000000	25979	2250	1.000000	9545430	-0.001879
191074421	39789251	2030625	10000.000000	14873	5015	1.000000	25998	2313	1.000000	9540660	-0.001756
191070402	39802993	2031612	10000.000000	14868	4964	1.000000	26126	2097	1.000000	9535897	-0.001436
191055852	39801061	2029003	10000.000000	15114	4880	1.000000	25965	2426	1.000000	9531091	-0.001489
191084471	39779312	2028942	10000.000000	15223	4860	1.000000	25798	2320	1.000000	9526262	-0.001620
191075776	39796659	2032321	10000.000000	14754	4984	1.000000	26025	2319	1.000000	9521525	-0.001670
191086982	39799769	2030152	10000.000000	14856	5154	1.000000	25992	2310	1.000000	9516724	-0.001998
npatches	nstrain	runtime	dt	init_x	init_y	init_y_blood	init_z	init_S	beta0	beta1	beta2	beta3	mean_beta	B	d	delta	delta_blood	b[0]	mut	m	CTL	c	g	epsilon	k	het	lambda	rho	omega	x_max	patch.dyna	DELTA	A	VA
10000	1	100.000000	0.001000	21900	9499	5000000	0.001000	10000000	12.820148	12.089412	7.472430	19.595881	14	800000000	0.010000	1.000000	1.000000	80000	0.000050	0.004800	1	0.001000	1.000000	2.500000	8.000000	0.500000	0.000000	0.000000	0.000000	31872	0	10.000000	7.000000	1.000000
sus	inf	inf_blood	z	x[0]	y[0][0]	z[0]	x[1]	y[1][0]	z[1]	S[0]	synchrony
219000000	94990000	5000000	10.000000	21900	9499	0.001000	21900	9499	0.001000	10000000	0.000000
208674385	26227695	1339808	10000.000000	22049	2253	1.000000	22550	2168	1.000000	9994938	0.000000
211786668	30001460	1531972	10000.000000	22163	2796	1.000000	23057	2621	1.000000	9989928	0.000000
211187321	29795458	1519779	10000.000000	21802	2942	1.000000	22960	2589	1.000000	9984838	0.000000
211247816	29800527	1518474	10000.000000	22129	2690	1.000000	22987	2526	1.000000	9979977	0.000000
211231259	29813396	1523172	10000.000000	21988	2878	1.000000	22708	2718	1.000000	9974913	0.000000
211202552	29813792	1522214	10000.000000	22298	2722	1.000000	23230	2552	1.000000	9969928	0.000000
211228417	29807007	1520986	10000.000000	21901	2842	1.000000	23143	2443	1.000000	9964925	0.000000
211223064	29818155	1521179	10000.000000	22266	2667	1.000000	22914	2649	1.000000	9959857	0.000000
211237345	29804515	1521310	10000.000000	22104	2784	1.000000	22672	2589	1.000000	9954919	0.000000
211223253	29812068	1521204	10000.000000	22117	2752	1.000000	22959	2538	1.000000	9949996	0.000000
211197262	29809454	1520249	10000.000000	21798	2858	1.000000	22924	2562	1.000000	9945090	0.000000
211197236	29830484	1524565	10000.000000	21819	2907	1.000000	22756	2603	1.000000	9940133	0.000000
211194806	29824118	1521278	10000.000000	22069	2800	1.000000	22767	2618	1.000000	9935209	0.000000
211220121	29810304	1523423	10000.000000	22041	2776	1.000000	22742	2723	1.000000	9930243	0.000000
211229613	29809559	1521086	10000.000000	22131	2758	1.000000	23015	2568	1.000000	9925300	0.000000
211190658	29818584	1520576	10000.000000	21879	2745	1.000000	22661	2624	1.000000	9920278	0.000000
211189921	29823778	1521050	10000.000000	22187	2773	1.000000	22916	2563	1.000000	9915315	0.000000
211235195	29806460	1519843	10000.000000	21959	2803	1.000000	23160	2568	1.000000	9910354	0.000000
211248400	29804394	1519824	10000.000000	22074	2756	1.000000	22732	2552	1.000000	9905437	0.000000
211170702	29821716	1521323	10000.000000	21832	2871	1.000000	22910	2614	1.000000	9900422	0.000000
211244796	29806546	1521861	10000.000000	22059	2931	1.000000	23005	2617	1.000000	9895404	0.000000
211219376	29798099	1521335	10000.000000	22417	2680	1.000000	23126	2522	1.000000	9890421	0.000000
211198386	29814307	1521184	10000.000000	22380	2628	1.000000	22543	2656	1.000000	9885439	0.000000
211215195	29820836	1522027	10000.000000	21861	2910	1.000000	23066	2666	1.000000	9880544	0.000000
211233751	29798346	1520416	10000.000000	22089	2947	1.000000	22693	2711	1.000000	9875571	0.000000
211223561	29815981	1522023	10000.000000	21961	2865	1.000000	23075	2600	1.000000	9870733	0.000000
211255858	29818105	1519730	10000.000000	22006	2818	1.000000	23197	2489	1.000000	9865875	0.000000
211241007	29798706	1522337	10000.000000	21890	2831	1.000000	23206	2524	1.000000	9860954	0.000000
211196532	29806420	1520756	10000.000000	22260	2845	1.000000	22797	2599	1.000000	9855895	0.000000
211245646	29802917	1519993	10000.000000	22177	2579	1.000000	23180	2484	1.000000	9850999	0.000000
211228313	29814387	1521047	10000.000000	21998	2704	1.000000	23131	2457	1.000000	9846139	0.000000
211237155	29806029	1520586	10000.000000	21882	2905	1.000000	22734	2666	1.000000	9841254	0.000000
211189634	29824882	1522290	10000.000000	22432	2749	1.000000	23041	2621	1.000000	9836296	0.000000
211243258	29802901	1523409	10000.000000	22011	2757	1.000000	23087	2574	1.000000	9831430	0.000000
211225362	29826782	1521112	10000.000000	22050	2756	1.000000	22569	2593	1.000000	9826567	0.000000
211226460	29835036	1520367	10000.000000	22324	2734	1.000000	22803	2560	1.000000	9821763	0.000000
211224018	29818670	1521920	10000.000000	22018	2729	1.000000	22572	2676	1.000000	9816784	0.000000
211198964	29812876	1519661	10000.000000	22102	2677	1.000000	22830	2711	1.000000	9811857	0.000000
211215203	29804309	1520566	10000.000000	22132	2732	1.000000	22976	2570	1.000000	9806990	0.000000
211190804	29840241	1522071	10000.000000	22001	2816	1.000000	22623	2665	1.000000	9802159	-1.#IND00
211214157	29814191	1520686	10000.000000	22185	2636	1.000000	22893	2653	1.000000	9797217	0.032000
211195109	29834812	1521704	10000.000000	22289	2941	1.000000	23006	2610	1.000000	9792263	0.027478
211215036	29818701	1520942	10000.000000	22132	2764	1.000000	22846	2554	1.000000	9787351	0.015711
211205994	29811669	1520865	10000.000000	21675	2882	1.000000	22758	2454	1.000000	9782349	0.023296
211252989	29797683	1521138	10000.000000	22060	2821	1.000000	23252	2655	1.000000	9777345	0.019335
211201266	29828721	1520577	10000.000000	22258	2771	1.000000	22937	2618	1.000000	9772520	0.014235
211214311	29808974	1521899	10000.000000	21895	2714	1.000000	22672	2735	1.000000	9767473	0.011908
211215163	29817009	1520517	10000.000000	22605	2537	1.000000	22697	2615	1.000000	9762505	0.009122
211182730	29830362	1520708	10000.000000	21934	2774	1.000000	23163	2534	1.000000	9757577	0.006571
211217142	29803241	1520498	10000.000000	22051	2770	1.000000	22628	2770	1.000000	9752682	0.005905
211252508	29812631	1519992	10000.000000	22150	2758	1.000000	23089	2571	1.000000	9747797	0.003110
211193437	29819175	1522832	10000.000000	21873	2924	1.000000	22935	2514	1.000000	9742921	0.003144
211212224	29819268	1518658	10000.000000	22015	2818	1.000000	23265	2650	1.000000	9738114	0.002852
211229744	29815592	1520303	10000.000000	22050	2881	1.000000	22701	2789	1.000000	9733291	0.003160
211231372	29813651	1520664	10000.000000	22044	2857	1.000000	22819	2580	1.000000	9728312	0.004101
211193680	29824036	1522821	10000.000000	21909	2791	1.000000	22590	2615	1.000000	9723411	0.003105
211207288	29825098	1522061	10000.000000	22220	2682	1.000000	23074	2687	1.000000	9718479	0.002581
211219342	29814278	1522570	10000.000000	22449	2817	1.000000	22835	2738	1.000000	9713634	0.002753
211200019	29835954	1521330	10000.000000	21899	2671	1.000000	22788	2520	1.000000	9708695	0.002612
211253774	29806454	1519767	10000.000000	21969	2842	1.000000	22775	2659	1.000000	9703788	0.002973
211195033	29825042	1522465	10000.000000	21991	2828	1.000000	22862	2664	1.000000	9698959	0.002146
211212848	29811641	1519522	10000.000000	22170	2692	1.000000	22767	2537	1.000000	9694150	0.001552
211225418	29813272	1520265	10000.000000	22256	2728	1.000000	22869	2668	1.000000	9689257	-0.000174
211220146	29812682	1522072	10000.000000	22025	2917	1.000000	22685	2524	1.000000	9684426	0.000163
211207780	29822568	1521822	10000.000000	22170	2592	1.000000	23068	2471	1.000000	9679503	0.000809
211215134	29819853	1521110	10000.000000	22257	2670	1.000000	22932	2465	1.000000	9674679	0.001034
211217885	29806564	1521425	10000.000000	22025	2821	1.000000	22520	2672	1.000000	9669813	0.001504
211249768	29803642	1520579	10000.000000	21903	2848	1.000000	23092	2569	1.000000	9665067	0.001395
211206847	29832814	1521793	10000.000000	21980	2872	1.000000	22940	2638	1.000000	9660195	0.001266
211231819	29815205	1521767	10000.000000	22164	2810	1.000000	22734	2694	1.000000	9655275	0.000975
211222068	29808531	1522217	10000.000000	21718	2755	1.000000	23011	2568	1.000000	9650463	0.001297
211233848	29803172	1520900	10000.000000	21775	2817	1.000000	23106	2549	1.000000	9645540	0.001062
211212352	29803848	1521898	10000.000000	22403	2823	1.000000	23073	2600	1.000000	9640678	0.000656
211219434	29813303	1521243	10000.000000	21596	2959	1.000000	22828	2598	1.000000	9635722	0.000678
211240165	29815606	1520471	10000.000000	22147	2723	1.000000	23090	2373	1.000000	9630947	0.000632
211254450	29795980	1520741	10000.000000	22151	2807	1.000000	22925	2695	1.000000	9626299	0.000317
211244741	29804928	1521236	10000.000000	21907	2955	1.000000	22821	2608	1.000000	9621553	0.000167
211206290	29812228	1520783	10000.000000	22237	2835	1.000000	23346	2403	1.000000	9616785	0.000137
211235687	29812031	1522510	10000.000000	22047	2670	1.000000	22857	2694	1.000000	9612004	0.000362
211231838	29804959	1521156	10000.000000	21594	2923	1.000000	22923	2465	1.000000	9607217	0.000311
211206320	29816268	1523918	10000.000000	22234	2694	1.000000	22831	2676	1.000000	9602372	-0.000501
211186639	29825812	1523167	10000.000000	21823	2826	1.000000	23055	2668	1.000000	9597540	-0.000052
211247564	29795776	1519264	10000.000000	21957	2823	1.000000	23004	2644	1.000000	9592771	0.000054
211257171	29808160	1522339	10000.000000	22171	2699	1.000000	22729	2655	1.000000	9587940	0.000031
211223651	29809915	1522540	10000.000000	22229	2728	1.000000	22794	2612	1.000000	9583137	0.000215
211201825	29821495	1520371	10000.000000	22311	2768	1.000000	22996	2560	1.000000	9578364	0.000253
211228411	29798001	1521597	10000.000000	21770	2769	1.000000	22919	2671	1.000000	9573530	0.000269
211218946	29815427	1522913	10000.000000	22120	2890	1.000000	22992	2569	1.000000	9568817	0.000960
211194466	29805367	1522737	10000.000000	21989	2792	1.000000	22457	2688	1.000000	9564025	0.000927
211187333	29813910	1521270	10000.000000	22387	2728	1.000000	23024	2604	1.000000	9559183	0.000842
211215516	29804518	1519371	10000.000000	22074	2817	1.000000	22777	2610	1.000000	9554475	-0.000342
211232199	29814935	1522496	10000.000000	22232	2639	1.000000	22985	2610	1.000000	9549707	-0.000360
211210869	29834942	1519380	10000.000000	22377	2648	1.000000	22735	2600	1.000000	9544951	-0.001061
211188707	29823075	1519437	10000.000000	22167	2711	1.000000	22741	2564	1.000000	9540235	-0.001175
211179259	29839320	1525038	10000.000000	22245	2748	1.000000	23136	2559	1.000000	9535551	-0.001245
211244552	29801747	1518484	10000.000000	22170	2750	1.000000	23084	2597	1.000000	9530810	-0.000045
211246147	29805246	1519074	10000.000000	21927	2948	1.000000	22843	2467	1.000000	9525983	-0.000071
211192680	29817793	1521835	10000.000000	21997	2689	1.000000	22343	2628	1.000000	9521257	-0.000037
211218024	29811888	1523196	10000.000000	22053	2938	1.000000	22920	2677	1.000000	9516482	0.000023
npatches	nstrain	runtime	dt	init_x	init_y	init_y_blood	init_z	init_S	beta0	beta1	beta2	beta3	mean_beta	B	d	delta	delta_blood	b[0]	mut	m	CTL	c	g	epsilon	k	het	lambda	rho	omega	x_max	patch.dyna	DELTA	A	VA
10000	1	100.000000	0.001000	21900	9499	5000000	0.001000	10000000	11.764231	13.208767	8.107441	7.297625	14	800000000	0.010000	1.000000	1.000000	80000	0.000050	0.004800	1	0.001000	1.000000	2.500000	9.000000	0.500000	0.000000	0.000000	0.000000	31872	0	10.000000	7.000000	1.000000
sus	inf	inf_blood	z	x[0]	y[0][0]	z[0]	x[1]	y[1][0]	z[1]	S[0]	synchrony
219000000	94990000	5000000	10.000000	21900	9499	0.001000	21900	9499	0.001000	10000000	0.000000
227936378	18176634	927209	10000.000000	24329	1373	1.000000	23446	1548	1.000000	9995005	0.000000
232213821	22016857	1121239	10000.000000	25087	1774	1.000000	24157	2198	1.000000	9989924	0.000000
231222715	21816287	1111168	10000.000000	25332	1789	1.000000	23867	2132	1.000000	9985008	0.000000
231329699	21830825	1112405	10000.000000	25530	1666	1.000000	24023	1932	1.000000	9980007	0.000000
231334552	21817721	1112238	10000.000000	25486	1744	1.000000	23488	2166	1.000000	9974977	0.000000
231317368	21838634	1114824	10000.000000	25468	1708	1.000000	23778	2089	1.000000	9969936	0.000000
231319163	21828764	1111748	10000.000000	25642	1790	1.000000	23766	2036	1.000000	9964912	0.000000
231283133	21833377	1112303	10000.000000	25520	1734	1.000000	23821	2047	1.000000	9959807	0.000000
231325945	21827264	1114107	10000.000000	25315	1843	1.000000	23901	2113	1.000000	9954808	0.000000
231362539	21810768	1110762	10000.000000	25305	1746	1.000000	23998	2120	1.000000	9949854	0.000000
231277773	21832964	1114933	10000.000000	25185	1784	1.000000	23644	2171	1.000000	9944712	0.000000
231312518	21836957	1115013	10000.000000	25027	1775	1.000000	23774	2040	1.000000	9939867	0.000000
231282924	21832735	1114545	10000.000000	25695	1740	1.000000	23892	2126	1.000000	9934966	0.000000
231308713	21837463	1114022	10000.000000	25729	1650	1.000000	23850	2052	1.000000	9929937	0.000000
231303466	21827677	1113514	10000.000000	25694	1782	1.000000	23815	2024	1.000000	9924956	0.000000
231327034	21820597	1114291	10000.000000	25844	1633	1.000000	23806	2139	1.000000	9919980	0.000000
231268227	21837155	1113427	10000.000000	25416	1803	1.000000	24201	1974	1.000000	9914984	0.000000
231378470	21807582	1112297	10000.000000	25462	1712	1.000000	23970	2142	1.000000	9910025	0.000000
231352452	21816823	1113802	10000.000000	25186	1685	1.000000	23964	2180	1.000000	9905042	0.000000
231335759	21814421	1113575	10000.000000	24813	1888	1.000000	23492	2030	1.000000	9900146	0.000000
231327603	21822443	1114785	10000.000000	25442	1709	1.000000	23628	2144	1.000000	9895151	0.000000
231330941	21822063	1114629	10000.000000	25371	1679	1.000000	24134	1919	1.000000	9890251	0.000000
231379581	21812645	1110740	10000.000000	25747	1750	1.000000	23954	2053	1.000000	9885362	0.000000
231276846	21833327	1112362	10000.000000	25529	1709	1.000000	23851	2121	1.000000	9880468	0.000000
231362500	21816877	1114052	10000.000000	25348	1689	1.000000	23990	1962	1.000000	9875563	0.000000
231311782	21830919	1113894	10000.000000	25467	1806	1.000000	23783	2089	1.000000	9870594	0.000000
231337355	21818959	1115065	10000.000000	25594	1722	1.000000	23797	2055	1.000000	9865716	0.000000
231320093	21822632	1111879	10000.000000	25231	1780	1.000000	23654	2067	1.000000	9860775	0.000000
231312689	21835090	1113364	10000.000000	25396	1735	1.000000	23667	2146	1.000000	9855898	0.000000
231298393	21822814	1113612	10000.000000	25612	1680	1.000000	23774	2125	1.000000	9851038	0.000000
231324952	21823395	1112705	10000.000000	25405	1676	1.000000	23166	2268	1.000000	9846156	0.000000
231306513	21824355	1113676	10000.000000	25314	1857	1.000000	23687	2032	1.000000	9841204	0.000000
231330264	21831138	1113680	10000.000000	25319	1738	1.000000	23796	2146	1.000000	9836347	0.000000
231331614	21818020	1113322	10000.000000	25444	1724	1.000000	23485	2155	1.000000	9831488	0.000000
231308892	21841917	1113886	10000.000000	25389	1670	1.000000	23578	2098	1.000000	9826615	0.000000
231333281	21827680	1112829	10000.000000	25520	1760	1.000000	23690	2064	1.000000	9821735	0.000000
231324904	21825500	1114494	10000.000000	25380	1716	1.000000	23651	2076	1.000000	9816850	0.000000
231270441	21849555	1114818	10000.000000	25574	1618	1.000000	23488	2216	1.000000	9811844	0.000000
231363862	21818151	1113046	10000.000000	25680	1689	1.000000	23965	1987	1.000000	9806912	0.000000
231334996	21818187	1112715	10000.000000	25688	1575	1.000000	23935	2041	1.000000	9802147	-1.#IND00
231323207	21823476	1113939	10000.000000	25648	1680	1.000000	24134	2045	1.000000	9797287	-1.#IND00
231304151	21830876	1113379	10000.000000	25286	1755	1.000000	24168	1895	1.000000	9792473	0.009710
231327903	21836740	1115734	10000.000000	25230	1611	1.000000	23707	2126	1.000000	9787679	0.003178
231331152	21810797	1111505	10000.000000	25495	1763	1.000000	23586	2009	1.000000	9782917	0.003778
231333078	21823238	1113419	10000.000000	25202	1879	1.000000	23854	2042	1.000000	9777934	0.003065
231326796	21824224	1112609	10000.000000	25202	1710	1.000000	24404	1904	1.000000	9773013	0.010386
231335642	21826518	1113706	10000.000000	25965	1637	1.000000	23801	1988	1.000000	9768175	0.008147
231362774	21822277	1112544	10000.000000	25586	1757	1.000000	23979	2136	1.000000	9763296	0.007789
231349440	21812884	1112935	10000.000000	25413	1686	1.000000	23945	2057	1.000000	9758483	0.006313
231341679	21827131	1113241	10000.000000	25987	1634	1.000000	24040	2094	1.000000	9753696	0.006283
231351386	21818307	1114420	10000.000000	25382	1737	1.000000	23535	2126	1.000000	9748946	0.006267
231311287	21825867	1113119	10000.000000	25392	1716	1.000000	23902	2009	1.000000	9744063	0.004471
231322530	21822804	1112906	10000.000000	25825	1637	1.000000	23837	1951	1.000000	9739125	0.002494
231343446	21819211	1111941	10000.000000	25641	1668	1.000000	23685	2125	1.000000	9734257	0.002037
231309847	21826422	1113611	10000.000000	25208	1799	1.000000	23656	2025	1.000000	9729411	0.000811
231316475	21825263	1114494	10000.000000	25691	1599	1.000000	23668	2022	1.000000	9724415	0.000508
231360237	21805981	1113133	10000.000000	25520	1720	1.000000	24099	1965	1.000000	9719519	-0.000442
231349866	21830903	1112595	10000.000000	25397	1615	1.000000	24118	2010	1.000000	9714612	-0.001267
231304367	21831438	1112956	10000.000000	25559	1608	1.000000	23835	2027	1.000000	9709723	-0.000835
231343380	21813881	1113619	10000.000000	25335	1732	1.000000	23805	2017	1.000000	9704962	-0.001276
231343336	21813552	1112133	10000.000000	25440	1719	1.000000	23959	2157	1.000000	9700039	-0.002954
231294967	21827732	1115647	10000.000000	25389	1737	1.000000	24098	1963	1.000000	9695126	-0.000834
231316344	21833096	1113755	10000.000000	25345	1684	1.000000	24474	1898	1.000000	9690261	-0.001092
231349983	21824348	1113875	10000.000000	25443	1800	1.000000	23693	2061	1.000000	9685486	-0.001861
231305093	21829840	1114888	10000.000000	25546	1725	1.000000	23854	2014	1.000000	9680700	-0.001640
231349488	21806538	1113526	10000.000000	25633	1796	1.000000	24217	1930	1.000000	9675846	-0.001713
231319400	21832573	1112385	10000.000000	25464	1700	1.000000	23919	2036	1.000000	9670962	-0.001305
231333311	21817243	1111078	10000.000000	25346	1767	1.000000	24141	1887	1.000000	9666258	-0.001258
231330554	21809160	1111965	10000.000000	25388	1794	1.000000	23797	2098	1.000000	9661453	-0.000837
231339969	21833621	1112718	10000.000000	25323	1648	1.000000	24030	2060	1.000000	9656587	-0.001114
231276308	21859665	1115938	10000.000000	25700	1766	1.000000	23901	2139	1.000000	9651684	0.000070
231313823	21816055	1113454	10000.000000	25276	1802	1.000000	23500	2161	1.000000	9646898	0.000149
231332929	21826974	1114964	10000.000000	25470	1656	1.000000	23864	2010	1.000000	9642016	-0.000078
231315473	21830886	1113576	10000.000000	25421	1648	1.000000	23870	2052	1.000000	9637106	-0.001370
231335368	21832235	1113256	10000.000000	25442	1668	1.000000	23627	2121	1.000000	9632301	-0.001046
231308898	21823659	1114931	10000.000000	25387	1743	1.000000	23772	2116	1.000000	9627423	-0.000848
231339518	21837081	1113175	10000.000000	25876	1573	1.000000	23818	1908	1.000000	9622601	0.000909
231364746	21808615	1112833	10000.000000	25271	1753	1.000000	24049	1986	1.000000	9617687	0.000751
231297620	21840140	1114869	10000.000000	25456	1803	1.000000	24005	2026	1.000000	9613022	0.001450
231357721	21814867	1113767	10000.000000	25564	1640	1.000000	23821	2083	1.000000	9608346	0.001513
231293254	21835994	1115278	10000.000000	25516	1747	1.000000	23840	2055	1.000000	9603509	0.001121
231303041	21835620	1114655	10000.000000	25444	1673	1.000000	23351	2149	1.000000	9598765	0.000624
231332451	21831854	1113500	10000.000000	25561	1662	1.000000	23697	2143	1.000000	9594083	0.000479
231313434	21827124	1112837	10000.000000	25770	1639	1.000000	23925	2035	1.000000	9589329	0.000238
231337175	21828624	1113977	10000.000000	25706	1627	1.000000	23988	1916	1.000000	9584595	-0.000160
231343233	21814444	1114348	10000.000000	25736	1706	1.000000	24028	1990	1.000000	9579746	-0.000362
231342237	21824540	1113323	10000.000000	25297	1780	1.000000	23437	2137	1.000000	9575059	-0.000287
231307934	21832974	1113285	10000.000000	25218	1750	1.000000	23861	2057	1.000000	9570463	-0.000469
231305580	21834826	1114363	10000.000000	25316	1712	1.000000	23840	2047	1.000000	9565605	-0.000658
231345359	21812480	1111930	10000.000000	25682	1519	1.000000	23885	1945	1.000000	9560858	-0.000789
231323264	21822489	1114379	10000.000000	25053	1863	1.000000	23386	2175	1.000000	9556070	-0.000732
231340177	21820098	1111973	10000.000000	25543	1587	1.000000	23908	2005	1.000000	9551267	-0.000578
231320463	21816215	1113876	10000.000000	25695	1654	1.000000	24120	1877	1.000000	9546586	0.001090
231313532	21832412	1113048	10000.000000	25395	1801	1.000000	23803	2065	1.000000	9541842	0.001214
231326174	21822320	1112289	10000.000000	25116	1724	1.000000	23499	2133	1.000000	9537204	0.001047
231333845	21826000	1115656	10000.000000	25455	1715	1.000000	24067	1953	1.000000	9532444	0.001009
231342731	21820794	1113464	10000.000000	25479	1729	1.000000	23700	2111	1.000000	9527630	0.001026
231317933	21822349	1114856	10000.000000	25385	1738	1.000000	23854	2051	1.000000	9522815	0.001269
231328692	21826787	1113698	10000.000000	25336	1834	1.000000	23993	1985	1.000000	9518061	0.001182
npatches	nstrain	runtime	dt	init_x	init_y	init_y_blood	init_z	init_S	beta0	beta1	beta2	beta3	mean_beta	B	d	delta	delta_blood	b[0]	mut	m	CTL	c	g	epsilon	k	het	lambda	rho	omega	x_max	patch.dyna	DELTA	A	VA
10000	1	100.000000	0.001000	21900	9499	5000000	0.001000	10000000	8.421788	9.864737	12.853271	17.009270	14	800000000	0.010000	1.000000	1.000000	80000	0.000050	0.004800	1	0.001000	1.000000	2.500000	10.000000	0.500000	0.000000	0.000000	0.000000	31872	0	10.000000	7.000000	1.000000
sus	inf	inf_blood	z	x[0]	y[0][0]	z[0]	x[1]	y[1][0]	z[1]	S[0]	synchrony
219000000	94990000	5000000	10.000000	21900	9499	0.001000	21900	9499	0.001000	10000000	0.000000
244266169	12373331	632000	10000.000000	28121	563	1.000000	27571	662	1.000000	9995030	0.000000
250329425	15991797	815950	10000.000000	29855	661	1.000000	28994	854	1.000000	9989998	0.000000
248843118	15842466	806975	10000.000000	29884	666	1.000000	28753	886	1.000000	9985073	0.000000
249043314	15815846	807720	10000.000000	29753	731	1.000000	28675	881	1.000000	9980128	0.000000
249032594	15820022	807390	10000.000000	29502	672	1.000000	28664	893	1.000000	9975113	0.000000
249026933	15829530	807304	10000.000000	29919	764	1.000000	28837	868	1.000000	9970005	0.000000
249049802	15828691	807408	10000.000000	29849	691	1.000000	28746	817	1.000000	9964846	0.000000
249000071	15837963	808350	10000.000000	29769	710	1.000000	29053	821	1.000000	9959878	0.000000
249043805	15818726	806711	10000.000000	29600	655	1.000000	28898	830	1.000000	9954793	0.000000
249008703	15830381	808526	10000.000000	29764	656	1.000000	29051	775	1.000000	9949825	0.000000
249049016	15820611	808107	10000.000000	29646	774	1.000000	28683	846	1.000000	9944832	0.000000
249010047	15837687	808474	10000.000000	29807	656	1.000000	28949	826	1.000000	9939899	0.000000
248995680	15837056	807903	10000.000000	29758	735	1.000000	28826	839	1.000000	9934951	0.000000
249029854	15843755	808432	10000.000000	29877	654	1.000000	28897	848	1.000000	9930027	0.000000
249015444	15830843	807660	10000.000000	29680	689	1.000000	28985	919	1.000000	9925057	0.000000
248965344	15847202	808470	10000.000000	29637	662	1.000000	28951	839	1.000000	9920232	0.000000
249031382	15828432	807349	10000.000000	29978	620	1.000000	29013	750	1.000000	9915284	0.000000
249039665	15830362	808878	10000.000000	29797	710	1.000000	28875	889	1.000000	9910408	0.000000
248981120	15846999	808536	10000.000000	29674	624	1.000000	28716	818	1.000000	9905427	0.000000
249052031	15825152	807125	10000.000000	29567	696	1.000000	28378	1003	1.000000	9900411	0.000000
249029750	15846455	808766	10000.000000	29907	706	1.000000	28741	797	1.000000	9895492	0.000000
249015216	15815546	806652	10000.000000	29771	669	1.000000	28839	851	1.000000	9890508	0.000000
249010025	15837606	808674	10000.000000	29704	701	1.000000	28924	851	1.000000	9885656	0.000000
249000690	15829078	808245	10000.000000	29954	621	1.000000	28626	869	1.000000	9880688	0.000000
249017772	15828250	807741	10000.000000	29793	700	1.000000	28646	858	1.000000	9875782	0.000000
249042351	15831313	806669	10000.000000	29783	679	1.000000	28768	890	1.000000	9870830	0.000000
249043323	15817556	807446	10000.000000	29794	717	1.000000	28864	813	1.000000	9865823	0.000000
249041079	15835877	807435	10000.000000	29589	723	1.000000	29002	811	1.000000	9860840	0.000000
249031446	15828898	807580	10000.000000	29794	620	1.000000	28923	817	1.000000	9856068	0.000000
249025807	15833291	809095	10000.000000	29641	734	1.000000	28755	789	1.000000	9851099	0.000000
248996537	15842748	807835	10000.000000	29720	664	1.000000	28790	851	1.000000	9846212	0.000000
249025538	15833482	807601	10000.000000	29511	670	1.000000	28670	851	1.000000	9841266	0.000000
248974155	15832547	810189	10000.000000	29604	685	1.000000	28672	834	1.000000	9836309	0.000000
249011632	15838929	808075	10000.000000	29570	672	1.000000	28946	831	1.000000	9831508	0.000000
249011808	15846393	807175	10000.000000	29819	615	1.000000	28943	907	1.000000	9826554	0.000000
248996660	15826372	806613	10000.000000	29857	668	1.000000	29016	884	1.000000	9821637	0.000000
249026828	15833939	808362	10000.000000	29649	711	1.000000	28614	895	1.000000	9816726	0.000000
249045453	15837171	808728	10000.000000	29702	676	1.000000	28838	817	1.000000	9811762	0.000000
248997462	15836200	807252	10000.000000	29484	643	1.000000	29027	797	1.000000	9806830	0.000000
249011210	15824762	807890	10000.000000	29657	671	1.000000	28718	829	1.000000	9801939	-1.#IND00
249088367	15818717	806036	10000.000000	29691	755	1.000000	28820	891	1.000000	9797053	-0.003200
249011850	15833378	810030	10000.000000	29781	619	1.000000	28822	914	1.000000	9792267	-0.005563
249049432	15821800	807196	10000.000000	29695	675	1.000000	28946	880	1.000000	9787322	-0.006076
248980524	15841337	806822	10000.000000	29590	743	1.000000	28623	876	1.000000	9782447	-0.004177
249027997	15822545	807824	10000.000000	29320	673	1.000000	28812	890	1.000000	9777530	-0.006257
249020331	15828543	807350	10000.000000	29560	696	1.000000	28576	861	1.000000	9772610	-0.003660
249074932	15825785	807641	10000.000000	29604	701	1.000000	28854	809	1.000000	9767772	-0.004894
249025141	15840394	808443	10000.000000	29823	663	1.000000	28874	878	1.000000	9762909	-0.000795
249002137	15840137	807664	10000.000000	29552	745	1.000000	28707	845	1.000000	9757952	-0.001869
249030509	15833173	807554	10000.000000	29589	663	1.000000	28807	850	1.000000	9753160	-0.000908
249039900	15833283	807645	10000.000000	29742	784	1.000000	28931	830	1.000000	9748300	-0.000871
249008778	15830156	807688	10000.000000	29758	647	1.000000	28942	822	1.000000	9743528	-0.000297
248984180	15846483	808205	10000.000000	29542	697	1.000000	29151	870	1.000000	9738676	0.006221
249043188	15835067	808098	10000.000000	29683	656	1.000000	29107	798	1.000000	9733828	0.007120
249034254	15817033	807038	10000.000000	29717	717	1.000000	28701	811	1.000000	9728897	0.005375
248984770	15844317	808290	10000.000000	29612	695	1.000000	28735	909	1.000000	9724095	0.004748
249033398	15831143	807006	10000.000000	29588	752	1.000000	28640	833	1.000000	9719149	0.003808
248996997	15848802	808250	10000.000000	29647	683	1.000000	28625	851	1.000000	9714298	0.004997
248989886	15827423	808184	10000.000000	29947	680	1.000000	28817	797	1.000000	9709446	0.005024
249012540	15849504	808950	10000.000000	29647	678	1.000000	28744	871	1.000000	9704537	0.004788
249011321	15833425	807071	10000.000000	29788	730	1.000000	28549	910	1.000000	9699723	0.004577
249027109	15823930	807427	10000.000000	30020	668	1.000000	29073	829	1.000000	9694776	0.004623
249036129	15829512	807837	10000.000000	29911	605	1.000000	28848	896	1.000000	9689851	0.003281
249041162	15815366	806847	10000.000000	29752	720	1.000000	28710	906	1.000000	9685094	0.003181
249052741	15837070	806716	10000.000000	29739	744	1.000000	28932	782	1.000000	9680451	0.004988
249015294	15824485	806164	10000.000000	29863	676	1.000000	28894	843	1.000000	9675710	0.004349
249030771	15834318	806018	10000.000000	29845	704	1.000000	28953	856	1.000000	9670893	0.005022
249021058	15831043	807651	10000.000000	29707	663	1.000000	28869	838	1.000000	9666087	0.004960
248976108	15843703	809179	10000.000000	29490	727	1.000000	28677	768	1.000000	9661321	0.006513
249048648	15836841	808725	10000.000000	29621	683	1.000000	29065	817	1.000000	9656558	0.006191
249009965	15832100	808885	10000.000000	29901	773	1.000000	28931	876	1.000000	9651768	0.006474
249003531	15829895	807679	10000.000000	29590	707	1.000000	28911	965	1.000000	9646931	0.006373
248959730	15844704	810535	10000.000000	29838	630	1.000000	28815	844	1.000000	9642074	0.006294
249023902	15828346	806819	10000.000000	29732	735	1.000000	28972	817	1.000000	9637352	0.006034
249019695	15829265	807819	10000.000000	29575	711	1.000000	28770	866	1.000000	9632573	0.004405
249010912	15845526	807772	10000.000000	29813	701	1.000000	28839	882	1.000000	9627659	0.004512
248986017	15832856	805664	10000.000000	29777	678	1.000000	28985	912	1.000000	9622740	0.004573
248996796	15842595	807722	10000.000000	29720	698	1.000000	28875	831	1.000000	9617960	0.004839
249031165	15825989	807270	10000.000000	29650	698	1.000000	29014	829	1.000000	9613066	0.004776
249045383	15824191	806795	10000.000000	29735	685	1.000000	29127	835	1.000000	9608221	0.005201
248972665	15841024	808132	10000.000000	29557	731	1.000000	29033	878	1.000000	9603357	0.005256
248975446	15841794	807857	10000.000000	29651	714	1.000000	28872	916	1.000000	9598516	0.004514
249038876	15821201	807765	10000.000000	29625	710	1.000000	28925	771	1.000000	9593671	0.003925
248994717	15847534	808803	10000.000000	29757	670	1.000000	28851	863	1.000000	9588812	0.003779
249067372	15823068	805987	10000.000000	29726	658	1.000000	28665	936	1.000000	9583976	0.003398
249076994	15826074	806602	10000.000000	29733	728	1.000000	28938	798	1.000000	9579208	0.003154
249030888	15841971	807861	10000.000000	29679	678	1.000000	28933	792	1.000000	9574370	0.002880
249037942	15828076	808510	10000.000000	29910	623	1.000000	29289	767	1.000000	9569632	0.002763
249046690	15823356	806902	10000.000000	29697	706	1.000000	28888	837	1.000000	9564793	0.002658
249038764	15842027	808263	10000.000000	29742	720	1.000000	28839	854	1.000000	9559997	0.002653
249024422	15822499	808453	10000.000000	29757	670	1.000000	28722	932	1.000000	9555279	0.002483
249028953	15838794	806331	10000.000000	29861	672	1.000000	28871	816	1.000000	9550461	0.002369
248992013	15840859	808826	10000.000000	29507	667	1.000000	28868	898	1.000000	9545589	0.002621
249045023	15827308	809009	10000.000000	29658	633	1.000000	28630	943	1.000000	9540955	0.002817
249055242	15820121	805564	10000.000000	29820	629	1.000000	28734	934	1.000000	9536139	0.002599
249051037	15818162	807656	10000.000000	29959	622	1.000000	28846	875	1.000000	9531310	0.002357
249051617	15828501	806120	10000.000000	29753	643	1.000000	28893	904	1.000000	9526528	0.002021
249051742	15819303	806350	10000.000000	29446	723	1.000000	28842	879	1.000000	9521747	0.002020
249041769	15827221	805444	10000.000000	29527	683	1.000000	28902	929	1.000000	9517047	0.001974
npatches	nstrain	runtime	dt	init_x	init_y	init_y_blood	init_z	init_S	beta0	beta1	beta2	beta3	mean_beta	B	d	delta	delta_blood	b[0]	mut	m	CTL	c	g	epsilon	k	het	lambda	rho	omega	x_max	patch.dyna	DELTA	A	VA
10000	1	100.000000	0.001000	21900	9499	5000000	0.001000	10000000	7.807807	15.506779	16.682552	18.672065	14	800000000	0.010000	1.000000	1.000000	80000	0.000050	0.004800	1	0.001000	1.000000	2.500000	11.000000	0.500000	0.000000	0.000000	0.000000	31872	0	10.000000	7.000000	1.000000
sus	inf	inf_blood	z	x[0]	y[0][0]	z[0]	x[1]	y[1][0]	z[1]	S[0]	synchrony
219000000	94990000	5000000	10.000000	21900	9499	0.001000	21900	9499	0.001000	10000000	0.000000
257869577	8197031	419325	10000.000000	29252	281	1.000000	24830	992	1.000000	9995035	0.000000
266469042	11341852	577160	10000.000000	30613	358	1.000000	25892	1244	1.000000	9989976	0.000000
264231329	11323226	578487	10000.000000	30899	355	1.000000	25261	1320	1.000000	9985038	0.000000
264502669	11293697	576601	10000.000000	30674	416	1.000000	25323	1248	1.000000	9979945	0.000000
264504898	11289728	575556	10000.000000	30778	370	1.000000	25802	1287	1.000000	9974901	0.000000
264533671	11286823	575574	10000.000000	30577	448	1.000000	25413	1243	1.000000	9969904	0.000000
264524707	11280737	575364	10000.000000	30956	366	1.000000	25727	1272	1.000000	9964937	0.000000
264543055	11277163	575901	10000.000000	30806	367	1.000000	25203	1407	1.000000	9959978	0.000000
264528449	11284119	574792	10000.000000	30975	417	1.000000	25372	1300	1.000000	9955032	0.000000
264522024	11294115	575444	10000.000000	30599	408	1.000000	25576	1216	1.000000	9950144	0.000000
264464860	11308109	576671	10000.000000	30598	420	1.000000	25453	1218	1.000000	9945076	0.000000
264502410	11283297	575732	10000.000000	30758	393	1.000000	25290	1203	1.000000	9940198	0.000000
264523633	11297115	576054	10000.000000	30683	416	1.000000	25775	1299	1.000000	9935187	0.000000
264553735	11278502	575554	10000.000000	30845	425	1.000000	25087	1354	1.000000	9930261	0.000000
264477156	11302884	576378	10000.000000	30864	428	1.000000	25698	1272	1.000000	9925392	0.000000
264548781	11286790	575421	10000.000000	30621	401	1.000000	25584	1193	1.000000	9920453	0.000000
264495634	11298408	576967	10000.000000	30873	369	1.000000	25293	1285	1.000000	9915401	0.000000
264514786	11288535	575821	10000.000000	30449	383	1.000000	25309	1301	1.000000	9910385	0.000000
264509602	11294547	576875	10000.000000	30566	412	1.000000	25235	1225	1.000000	9905412	0.000000
264466523	11297886	576083	10000.000000	30792	400	1.000000	25424	1353	1.000000	9900469	0.000000
264499351	11279702	575978	10000.000000	30750	440	1.000000	25133	1280	1.000000	9895457	0.000000
264526526	11288119	576711	10000.000000	30373	420	1.000000	25294	1205	1.000000	9890569	0.000000
264553882	11283167	575864	10000.000000	30741	347	1.000000	25952	1198	1.000000	9885720	0.000000
264510740	11298295	576765	10000.000000	30967	398	1.000000	25642	1222	1.000000	9880877	0.000000
264544560	11282373	575347	10000.000000	30531	415	1.000000	25745	1280	1.000000	9875943	0.000000
264534771	11282282	575467	10000.000000	30666	378	1.000000	25356	1275	1.000000	9871123	0.000000
264519620	11289115	575919	10000.000000	30447	419	1.000000	25920	1141	1.000000	9866100	0.000000
264565475	11280702	574443	10000.000000	30500	351	1.000000	25544	1327	1.000000	9861087	0.000000
264541595	11281727	574602	10000.000000	30596	467	1.000000	25532	1325	1.000000	9855956	0.000000
264491487	11289764	575688	10000.000000	30495	415	1.000000	25250	1399	1.000000	9851129	0.000000
264471446	11302998	576597	10000.000000	30582	459	1.000000	25588	1161	1.000000	9846208	0.000000
264552029	11281900	576715	10000.000000	30658	426	1.000000	25373	1369	1.000000	9841377	0.000000
264459244	11293672	576546	10000.000000	30712	385	1.000000	25545	1223	1.000000	9836472	0.000000
264538546	11274707	574983	10000.000000	30785	369	1.000000	25864	1249	1.000000	9831433	0.000000
264497830	11299768	576486	10000.000000	30665	391	1.000000	25521	1274	1.000000	9826436	0.000000
264485282	11288991	575822	10000.000000	30688	389	1.000000	25085	1340	1.000000	9821376	0.000000
264494070	11302117	576532	10000.000000	30620	408	1.000000	25434	1353	1.000000	9816495	0.000000
264480603	11296714	577863	10000.000000	30443	381	1.000000	25053	1426	1.000000	9811592	0.000000
264500976	11285163	575960	10000.000000	30595	418	1.000000	25389	1342	1.000000	9806639	0.000000
264521622	11283805	575724	10000.000000	30698	440	1.000000	25527	1208	1.000000	9801718	-1.#IND00
264534161	11288754	575736	10000.000000	30427	401	1.000000	25345	1346	1.000000	9796816	-1.#IND00
264521507	11290283	575636	10000.000000	30834	366	1.000000	25331	1282	1.000000	9791968	-0.018652
264523895	11286707	576516	10000.000000	31128	398	1.000000	25633	1337	1.000000	9787088	0.008996
264549428	11288373	576205	10000.000000	30872	400	1.000000	25233	1271	1.000000	9782169	0.008321
264486671	11293264	575770	10000.000000	30571	391	1.000000	25428	1390	1.000000	9777269	0.005475
264530961	11292265	575616	10000.000000	30549	367	1.000000	25329	1318	1.000000	9772400	0.002364
264502425	11289641	575149	10000.000000	30658	397	1.000000	25040	1480	1.000000	9767517	-0.000173
264490840	11301405	576038	10000.000000	30534	381	1.000000	25738	1318	1.000000	9762701	-0.004215
264517700	11284636	576026	10000.000000	30499	387	1.000000	25781	1224	1.000000	9757912	-0.003154
264502497	11294527	576449	10000.000000	30789	378	1.000000	25941	1226	1.000000	9753076	-0.003983
264534979	11287896	574897	10000.000000	30915	401	1.000000	25722	1135	1.000000	9748077	-0.002556
264527491	11280559	574877	10000.000000	30694	416	1.000000	25028	1301	1.000000	9743143	-0.002982
264542808	11292937	575926	10000.000000	30941	401	1.000000	25672	1225	1.000000	9738342	-0.003209
264497366	11294491	576614	10000.000000	30747	340	1.000000	25226	1360	1.000000	9733410	0.001968
264547774	11283036	575438	10000.000000	30657	399	1.000000	25166	1283	1.000000	9728638	0.001605
264485481	11304058	576411	10000.000000	30870	356	1.000000	25635	1241	1.000000	9723878	0.000886
264562314	11274815	575811	10000.000000	30530	418	1.000000	25169	1233	1.000000	9719012	0.000875
264514299	11280100	575178	10000.000000	30807	431	1.000000	25108	1339	1.000000	9714133	0.000201
264528888	11297247	576595	10000.000000	30804	414	1.000000	25246	1438	1.000000	9709253	-0.000786
264455626	11306357	576526	10000.000000	30742	402	1.000000	25746	1269	1.000000	9704390	-0.006540
264484596	11283388	574544	10000.000000	30586	369	1.000000	25048	1422	1.000000	9699581	-0.005896
264521885	11293721	577482	10000.000000	30498	422	1.000000	25452	1348	1.000000	9694885	-0.007349
264515309	11281965	576171	10000.000000	30661	440	1.000000	25514	1242	1.000000	9690092	-0.006981
264498418	11300292	576708	10000.000000	30593	418	1.000000	25475	1247	1.000000	9685252	-0.006589
264563617	11277225	574168	10000.000000	30693	401	1.000000	25506	1344	1.000000	9680440	-0.006809
264488205	11305259	577576	10000.000000	30640	382	1.000000	25459	1313	1.000000	9675588	-0.006828
264514107	11297367	575313	10000.000000	30638	372	1.000000	25162	1301	1.000000	9670813	-0.005833
264513309	11292844	576597	10000.000000	30525	449	1.000000	25414	1310	1.000000	9665987	-0.005610
264503660	11294546	576068	10000.000000	30599	428	1.000000	25078	1313	1.000000	9661256	-0.004952
264504831	11302098	577203	10000.000000	30586	424	1.000000	25425	1295	1.000000	9656341	-0.004430
264507080	11296603	577830	10000.000000	30935	368	1.000000	25324	1312	1.000000	9651509	-0.004618
264534101	11273107	575265	10000.000000	30706	384	1.000000	25932	1233	1.000000	9646724	-0.004478
264507153	11290451	576010	10000.000000	30817	393	1.000000	25321	1349	1.000000	9641845	-0.002537
264504859	11296642	575750	10000.000000	30653	401	1.000000	25494	1207	1.000000	9636991	-0.002591
264515906	11285352	577320	10000.000000	30669	383	1.000000	25999	1191	1.000000	9632198	-0.002590
264515850	11294224	576017	10000.000000	30694	425	1.000000	25375	1175	1.000000	9627392	-0.002705
264483564	11294192	577349	10000.000000	30527	394	1.000000	25610	1247	1.000000	9622536	-0.002516
264532661	11288677	575559	10000.000000	30729	448	1.000000	25528	1313	1.000000	9617837	-0.001627
264537152	11297479	576900	10000.000000	30740	364	1.000000	25328	1246	1.000000	9613076	-0.001580
264515850	11289499	575755	10000.000000	30433	394	1.000000	25207	1310	1.000000	9608295	-0.000530
264510632	11285503	575302	10000.000000	30724	393	1.000000	26001	1116	1.000000	9603484	-0.000667
264533966	11286491	575428	10000.000000	30832	362	1.000000	25678	1264	1.000000	9598766	-0.000584
264516258	11294459	575886	10000.000000	30684	402	1.000000	25815	1356	1.000000	9593942	-0.000588
264566011	11270836	575822	10000.000000	30886	341	1.000000	25599	1271	1.000000	9589078	-0.000780
264470640	11304671	576286	10000.000000	30876	362	1.000000	25730	1341	1.000000	9584390	-0.000109
264511050	11285717	577221	10000.000000	30637	376	1.000000	25638	1288	1.000000	9579555	-0.001193
264513311	11295499	576106	10000.000000	30535	395	1.000000	25100	1352	1.000000	9574667	-0.001012
264482822	11305008	576145	10000.000000	30339	441	1.000000	25625	1306	1.000000	9569784	-0.001048
264478924	11295660	575689	10000.000000	30542	412	1.000000	25426	1200	1.000000	9565049	-0.001518
264522878	11279770	575895	10000.000000	30620	366	1.000000	25375	1225	1.000000	9560072	-0.001899
264513212	11297778	575369	10000.000000	30670	414	1.000000	25382	1292	1.000000	9555334	-0.000917
264503623	11288068	576554	10000.000000	30741	422	1.000000	25655	1342	1.000000	9550466	-0.000906
264505297	11296496	576544	10000.000000	30634	368	1.000000	24905	1374	1.000000	9545780	-0.000125
264548219	11283510	574972	10000.000000	30481	394	1.000000	25749	1244	1.000000	9541003	0.000695
264537505	11286097	575745	10000.000000	30609	372	1.000000	25260	1266	1.000000	9536189	-0.000433
264501831	11287199	575164	10000.000000	30642	447	1.000000	25379	1364	1.000000	9531428	-0.000213
264507529	11285912	576610	10000.000000	30647	405	1.000000	25516	1249	1.000000	9526707	-0.000127
264518870	11291371	576862	10000.000000	30715	410	1.000000	25510	1135	1.000000	9521890	0.000026
264512390	11289331	575459	10000.000000	30750	401	1.000000	25659	1241	1.000000	9517146	0.000571
npatches	nstrain	runtime	dt	init_x	init_y	init_y_blood	init_z	init_S	beta0	beta1	beta2	beta3	mean_beta	B	d	delta	delta_blood	b[0]	mut	m	CTL	c	g	epsilon	k	het	lambda	rho	omega	x_max	patch.dyna	DELTA	A	VA
10000	1	100.000000	0.001000	21900	9499	5000000	0.001000	10000000	19.184324	14.643832	10.767791	15.447250	14	800000000	0.010000	1.000000	1.000000	80000	0.000050	0.004800	1	0.001000	1.000000	2.500000	12.000000	0.500000	0.000000	0.000000	0.000000	31872	0	10.000000	7.000000	1.000000
sus	inf	inf_blood	z	x[0]	y[0][0]	z[0]	x[1]	y[1][0]	z[1]	S[0]	synchrony
219000000	94990000	5000000	10.000000	21900	9499	0.001000	21900	9499	0.001000	10000000	0.000000
268887558	5267177	269346	10000.000000	23954	932	1.000000	26879	472	1.000000	9995052	0.000000
280523889	7746391	393615	10000.000000	24086	1353	1.000000	28723	737	1.000000	9990054	0.000000
277517946	7930640	405572	10000.000000	23357	1434	1.000000	27879	893	1.000000	9984857	0.000000
277879115	7846244	400508	10000.000000	23730	1335	1.000000	27900	765	1.000000	9979894	0.000000
277902178	7852402	400509	10000.000000	23471	1545	1.000000	28478	660	1.000000	9974909	0.000000
277825991	7869287	402130	10000.000000	23515	1478	1.000000	27739	809	1.000000	9969859	0.000000
277840594	7858280	401777	10000.000000	23660	1328	1.000000	27974	749	1.000000	9964799	0.000000
277883434	7851529	400407	10000.000000	23511	1484	1.000000	28039	771	1.000000	9959907	0.000000
277876306	7846682	400495	10000.000000	23466	1641	1.000000	27990	745	1.000000	9954772	0.000000
277862552	7859505	401159	10000.000000	23558	1458	1.000000	27947	687	1.000000	9949929	0.000000
277857054	7861722	400261	10000.000000	23084	1619	1.000000	28202	731	1.000000	9944976	0.000000
277879529	7853360	400145	10000.000000	23168	1663	1.000000	28209	721	1.000000	9939992	0.000000
277914998	7863681	400428	10000.000000	23527	1343	1.000000	28060	762	1.000000	9935006	0.000000
277855814	7854233	401207	10000.000000	23646	1467	1.000000	27926	775	1.000000	9930029	0.000000
277837000	7868637	401034	10000.000000	23112	1578	1.000000	28078	696	1.000000	9925196	0.000000
277853964	7848365	400142	10000.000000	23500	1286	1.000000	28333	701	1.000000	9920178	0.000000
277843314	7863764	401195	10000.000000	23360	1392	1.000000	27999	815	1.000000	9915201	0.000000
277881034	7851170	400253	10000.000000	23533	1469	1.000000	28115	756	1.000000	9910247	0.000000
277832086	7856914	399826	10000.000000	23077	1476	1.000000	28044	767	1.000000	9905299	0.000000
277899754	7854035	400050	10000.000000	23665	1529	1.000000	28051	740	1.000000	9900163	0.000000
277854859	7862477	400911	10000.000000	23285	1520	1.000000	28264	666	1.000000	9895232	0.000000
277854275	7861238	401667	10000.000000	23851	1502	1.000000	28160	730	1.000000	9890224	0.000000
277861163	7860925	400852	10000.000000	23495	1426	1.000000	28376	614	1.000000	9885258	0.000000
277863859	7854148	400517	10000.000000	23676	1396	1.000000	28036	775	1.000000	9880304	0.000000
277879761	7857398	400527	10000.000000	24025	1372	1.000000	28030	763	1.000000	9875368	0.000000
277857811	7855298	400344	10000.000000	23021	1679	1.000000	28307	731	1.000000	9870456	0.000000
277849548	7861164	400477	10000.000000	23255	1458	1.000000	27871	732	1.000000	9865546	0.000000
277786070	7871707	401567	10000.000000	23867	1406	1.000000	27894	854	1.000000	9860704	0.000000
277841689	7865109	401087	10000.000000	23277	1499	1.000000	28218	667	1.000000	9855733	0.000000
277840459	7857876	400833	10000.000000	23819	1508	1.000000	28336	671	1.000000	9850875	0.000000
277826864	7872300	401151	10000.000000	23646	1500	1.000000	27999	753	1.000000	9845922	0.000000
277858726	7847937	399531	10000.000000	23586	1509	1.000000	28143	753	1.000000	9840937	0.000000
277852427	7861311	400430	10000.000000	23141	1593	1.000000	28071	749	1.000000	9836047	0.000000
277831107	7858382	400107	10000.000000	23709	1558	1.000000	27664	791	1.000000	9831214	0.000000
277867669	7854953	401933	10000.000000	23683	1486	1.000000	28022	697	1.000000	9826231	0.000000
277914042	7850353	399911	10000.000000	23355	1535	1.000000	27887	792	1.000000	9821274	0.000000
277870072	7861956	400458	10000.000000	23403	1602	1.000000	28260	607	1.000000	9816447	0.000000
277842777	7857920	400782	10000.000000	23285	1640	1.000000	28048	761	1.000000	9811538	0.000000
277929651	7843770	401265	10000.000000	23328	1560	1.000000	27941	738	1.000000	9806644	0.000000
277870306	7866466	400695	10000.000000	23460	1497	1.000000	28135	723	1.000000	9801815	-1.#IND00
277870356	7860899	401758	10000.000000	23557	1389	1.000000	28163	782	1.000000	9797080	0.009600
277825910	7861413	401495	10000.000000	23886	1377	1.000000	28269	736	1.000000	9792139	0.018576
277828384	7870294	402087	10000.000000	23374	1521	1.000000	27679	820	1.000000	9787263	0.022328
277839179	7861128	400580	10000.000000	23411	1535	1.000000	28261	687	1.000000	9782455	0.014704
277918115	7837048	399494	10000.000000	23449	1562	1.000000	27940	697	1.000000	9777734	0.015263
277823691	7873530	402771	10000.000000	23150	1549	1.000000	28189	683	1.000000	9772939	0.013192
277830301	7864461	402037	10000.000000	24064	1329	1.000000	28052	730	1.000000	9768050	0.011779
277860828	7862789	400891	10000.000000	23324	1555	1.000000	27964	676	1.000000	9763108	0.010491
277860245	7857418	400658	10000.000000	23665	1346	1.000000	27805	836	1.000000	9758193	0.009822
277863276	7863654	400892	10000.000000	22988	1580	1.000000	28167	684	1.000000	9753262	0.008484
277916646	7848867	401596	10000.000000	23587	1450	1.000000	28292	717	1.000000	9748278	0.006066
277903568	7854820	399878	10000.000000	23292	1566	1.000000	28186	723	1.000000	9743274	0.005847
277891147	7857590	400235	10000.000000	23552	1412	1.000000	27992	769	1.000000	9738316	0.006922
277880998	7854380	401223	10000.000000	23745	1450	1.000000	28078	778	1.000000	9733439	0.009623
277872635	7848790	400422	10000.000000	23318	1434	1.000000	27592	828	1.000000	9728629	0.010059
277915862	7853550	400523	10000.000000	23980	1438	1.000000	28208	700	1.000000	9723789	0.009655
277866327	7863345	400735	10000.000000	23425	1566	1.000000	27748	737	1.000000	9718888	0.008262
277889142	7860223	400130	10000.000000	24007	1408	1.000000	28067	734	1.000000	9714186	0.007729
277900069	7845254	400129	10000.000000	23612	1493	1.000000	28117	759	1.000000	9709379	0.005928
277901132	7866717	400482	10000.000000	23122	1466	1.000000	27921	841	1.000000	9704439	0.005914
277820165	7870387	401676	10000.000000	23556	1487	1.000000	27857	636	1.000000	9699663	0.005465
277878978	7856810	400927	10000.000000	23810	1466	1.000000	28032	712	1.000000	9694798	0.006099
277863319	7856564	400804	10000.000000	23473	1492	1.000000	28397	633	1.000000	9690097	0.005603
277840969	7853004	400470	10000.000000	23432	1408	1.000000	28031	769	1.000000	9685201	0.004254
277917116	7858899	400445	10000.000000	23492	1462	1.000000	27721	820	1.000000	9680340	0.005553
277873795	7863291	400444	10000.000000	23918	1394	1.000000	28372	654	1.000000	9675418	0.005180
277879207	7845942	400075	10000.000000	23741	1413	1.000000	28078	803	1.000000	9670589	0.004407
277893133	7856811	401078	10000.000000	23247	1527	1.000000	28064	714	1.000000	9665836	0.005409
277869275	7844825	400896	10000.000000	23694	1349	1.000000	27950	722	1.000000	9661031	0.004814
277831771	7875241	401267	10000.000000	23363	1604	1.000000	28554	673	1.000000	9656211	0.004517
277890592	7856537	400168	10000.000000	23771	1387	1.000000	28167	762	1.000000	9651358	0.004576
277850475	7854801	400026	10000.000000	23738	1360	1.000000	28445	659	1.000000	9646525	0.004570
277817897	7879895	402377	10000.000000	23267	1433	1.000000	28155	711	1.000000	9641846	0.003217
277879666	7856322	399727	10000.000000	23202	1550	1.000000	28019	815	1.000000	9637035	0.002542
277908234	7847194	400493	10000.000000	22776	1594	1.000000	27590	871	1.000000	9632241	0.002246
277841334	7861372	401370	10000.000000	23419	1631	1.000000	27827	783	1.000000	9627510	0.003567
277881880	7856213	400388	10000.000000	23137	1629	1.000000	27901	716	1.000000	9622682	0.003793
277898979	7865129	399842	10000.000000	24054	1261	1.000000	28387	665	1.000000	9617893	0.003753
277817491	7864894	401214	10000.000000	23594	1427	1.000000	28130	715	1.000000	9613067	0.003873
277921726	7837073	399950	10000.000000	23567	1374	1.000000	27606	830	1.000000	9608273	0.003882
277890947	7854855	400550	10000.000000	23352	1436	1.000000	28307	585	1.000000	9603515	0.003692
277850487	7870215	400329	10000.000000	24017	1375	1.000000	28131	713	1.000000	9598683	0.003716
277829245	7851340	400459	10000.000000	22876	1617	1.000000	27715	880	1.000000	9593910	0.002272
277880956	7857556	402140	10000.000000	23645	1432	1.000000	28124	648	1.000000	9589214	0.002090
277825520	7869623	401956	10000.000000	23483	1392	1.000000	28360	685	1.000000	9584439	0.002275
277856912	7862418	401722	10000.000000	23812	1486	1.000000	27865	738	1.000000	9579577	0.002172
277859849	7861192	400864	10000.000000	23523	1531	1.000000	27977	707	1.000000	9574839	0.001887
277821870	7861219	400503	10000.000000	23649	1508	1.000000	27895	728	1.000000	9570169	0.001826
277863417	7863173	401404	10000.000000	23282	1583	1.000000	28295	746	1.000000	9565304	0.001787
277863181	7863648	400210	10000.000000	24015	1389	1.000000	28033	860	1.000000	9560564	0.001768
277822546	7854673	400626	10000.000000	23433	1476	1.000000	28109	690	1.000000	9555935	0.001796
277821809	7864884	401393	10000.000000	23387	1497	1.000000	28030	831	1.000000	9551037	0.002423
277850515	7858578	401751	10000.000000	23756	1554	1.000000	28020	603	1.000000	9546348	0.002822
277837677	7857960	401155	10000.000000	23474	1477	1.000000	27928	742	1.000000	9541663	0.003545
277820616	7857666	401604	10000.000000	23321	1547	1.000000	28159	714	1.000000	9537029	0.003483
277839948	7869842	401015	10000.000000	23307	1487	1.000000	28407	737	1.000000	9532260	0.003149
277844213	7858823	401137	10000.000000	23528	1330	1.000000	27834	836	1.000000	9527531	0.002834
277850287	7862218	401320	10000.000000	23662	1282	1.000000	28915	562	1.000000	9522741	0.002851
277849013	7858785	400069	10000.000000	23833	1442	1.000000	28346	735	1.000000	9517795	0.002324
npatches	nstrain	runtime	dt	init_x	init_y	init_y_blood	init_z	init_S	beta0	beta1	beta2	beta3	mean_beta	B	d	delta	delta_blood	b[0]	mut	m	CTL	c	g	epsilon	k	het	lambda	rho	omega	x_max	patch.dyna	DELTA	A	VA
10000	1	100.000000	0.001000	21900	9499	5000000	0.001000	10000000	8.039523	14.168337	18.351603	17.267782	14	800000000	0.010000	1.000000	1.000000	80000	0.000050	0.004800	1	0.001000	1.000000	2.500000	13.000000	0.500000	0.000000	0.000000	0.000000	31872	0	10.000000	7.000000	1.000000
sus	inf	inf_blood	z	x[0]	y[0][0]	z[0]	x[1]	y[1][0]	z[1]	S[0]	synchrony
219000000	94990000	5000000	10.000000	21900	9499	0.001000	21900	9499	0.001000	10000000	0.000000
277981171	3205176	165081	10000.000000	29868	88	1.000000	27916	225	1.000000	9994978	0.000000
293206113	4800868	243116	10000.000000	31467	121	1.000000	30337	339	1.000000	9989946	0.000000
289692452	5240032	267477	10000.000000	31575	163	1.000000	29795	390	1.000000	9984943	0.000000
289842858	5149172	261662	10000.000000	31320	135	1.000000	29999	370	1.000000	9979826	0.000000
289879052	5159522	263811	10000.000000	31617	142	1.000000	29869	381	1.000000	9974709	0.000000
289869583	5154024	262781	10000.000000	31506	144	1.000000	29705	384	1.000000	9969778	0.000000
289813588	5149952	262876	10000.000000	31472	159	1.000000	29780	367	1.000000	9964769	0.000000
289908698	5146511	263013	10000.000000	31452	137	1.000000	29609	403	1.000000	9959766	0.000000
289789421	5167221	262900	10000.000000	31597	152	1.000000	29691	474	1.000000	9954814	0.000000
289895984	5147362	262566	10000.000000	31474	164	1.000000	29980	428	1.000000	9949725	0.000000
289886812	5155654	261993	10000.000000	31492	148	1.000000	29529	442	1.000000	9944659	0.000000
289848873	5162989	264812	10000.000000	31641	165	1.000000	29999	349	1.000000	9939694	0.000000
289859036	5159580	263710	10000.000000	31342	138	1.000000	30093	363	1.000000	9934700	0.000000
289836198	5162547	263351	10000.000000	31381	171	1.000000	29689	355	1.000000	9929660	0.000000
289854759	5154521	263517	10000.000000	31387	169	1.000000	29896	355	1.000000	9924715	0.000000
289851587	5157255	263585	10000.000000	31404	167	1.000000	30004	338	1.000000	9919810	0.000000
289907324	5150835	262393	10000.000000	31363	173	1.000000	29761	396	1.000000	9914874	0.000000
289865573	5159965	263022	10000.000000	31470	143	1.000000	29856	411	1.000000	9909909	0.000000
289811712	5158873	263143	10000.000000	31377	147	1.000000	29369	508	1.000000	9904961	0.000000
289865428	5154044	263635	10000.000000	31310	128	1.000000	29705	414	1.000000	9899893	0.000000
289883019	5155915	262682	10000.000000	31538	156	1.000000	29787	483	1.000000	9894836	0.000000
289862340	5151678	262820	10000.000000	31504	150	1.000000	29546	442	1.000000	9889896	0.000000
289824167	5160228	263154	10000.000000	31477	146	1.000000	29874	422	1.000000	9884935	0.000000
289948009	5142383	262998	10000.000000	31409	133	1.000000	29880	391	1.000000	9879916	0.000000
289914064	5152602	262575	10000.000000	31642	162	1.000000	29822	368	1.000000	9875020	0.000000
289901786	5152266	262208	10000.000000	31394	130	1.000000	29811	496	1.000000	9870075	0.000000
289841317	5168789	264163	10000.000000	31269	156	1.000000	29451	499	1.000000	9865126	0.000000
289823891	5168289	263386	10000.000000	31282	137	1.000000	29803	403	1.000000	9860102	0.000000
289867691	5152302	262078	10000.000000	31196	135	1.000000	30114	321	1.000000	9855073	0.000000
289891710	5150895	262870	10000.000000	31382	162	1.000000	29804	361	1.000000	9850170	0.000000
289908511	5153846	263701	10000.000000	31408	167	1.000000	29538	446	1.000000	9845344	0.000000
289856801	5155032	262709	10000.000000	31348	122	1.000000	29945	346	1.000000	9840411	0.000000
289914207	5142191	262896	10000.000000	31413	140	1.000000	29784	326	1.000000	9835450	0.000000
289853010	5160890	262767	10000.000000	31678	186	1.000000	29711	414	1.000000	9830520	0.000000
289914511	5143475	263479	10000.000000	31351	145	1.000000	29696	424	1.000000	9825609	0.000000
289857326	5152642	263403	10000.000000	31236	134	1.000000	29787	400	1.000000	9820533	0.000000
289818423	5166779	262786	10000.000000	31385	158	1.000000	30040	331	1.000000	9815669	0.000000
289856377	5153820	263263	10000.000000	31268	149	1.000000	29934	431	1.000000	9810758	0.000000
289906236	5152715	263483	10000.000000	31516	126	1.000000	30011	434	1.000000	9805908	0.000000
289892456	5162163	262329	10000.000000	31442	147	1.000000	29721	390	1.000000	9801010	-1.#IND00
289894656	5151932	261464	10000.000000	31324	160	1.000000	29703	431	1.000000	9796033	-0.003200
289847710	5159058	262647	10000.000000	31427	135	1.000000	29671	447	1.000000	9791124	-0.016089
289842958	5161863	262960	10000.000000	31568	139	1.000000	29775	387	1.000000	9786297	-0.008680
289841324	5165927	263022	10000.000000	31363	132	1.000000	29783	431	1.000000	9781345	-0.008586
289884526	5149502	261757	10000.000000	31406	118	1.000000	29822	402	1.000000	9776445	-0.011453
289864233	5157325	263481	10000.000000	31224	163	1.000000	29801	437	1.000000	9771665	-0.008607
289814807	5172645	263586	10000.000000	31312	145	1.000000	29825	395	1.000000	9766757	-0.005571
289860312	5152884	263624	10000.000000	31272	157	1.000000	29789	413	1.000000	9761714	-0.003763
289873443	5152653	262740	10000.000000	31368	145	1.000000	29749	337	1.000000	9756909	-0.003153
289911576	5146601	262987	10000.000000	31590	162	1.000000	30046	392	1.000000	9752103	-0.002103
289870936	5157890	262693	10000.000000	31398	135	1.000000	29916	429	1.000000	9747214	-0.001960
289851298	5158271	263523	10000.000000	31474	151	1.000000	29690	354	1.000000	9742292	-0.000744
289865270	5160579	263624	10000.000000	31303	164	1.000000	29830	396	1.000000	9737391	-0.001467
289876617	5148861	262557	10000.000000	31376	127	1.000000	29702	415	1.000000	9732419	-0.000877
289794403	5180236	264420	10000.000000	31546	147	1.000000	30071	383	1.000000	9727448	-0.000677
289865047	5152470	262770	10000.000000	31525	112	1.000000	29703	374	1.000000	9722591	0.001199
289798664	5159924	263146	10000.000000	31524	158	1.000000	29587	406	1.000000	9717711	0.000825
289854853	5159351	263262	10000.000000	31386	157	1.000000	29860	366	1.000000	9712911	0.000434
289917071	5141018	262099	10000.000000	31479	157	1.000000	29990	369	1.000000	9708051	0.001093
289849857	5162023	263518	10000.000000	31514	124	1.000000	29946	360	1.000000	9702961	0.005810
289894507	5147873	262448	10000.000000	31363	163	1.000000	29861	441	1.000000	9698208	0.004844
289920188	5144519	261832	10000.000000	31296	134	1.000000	29609	352	1.000000	9693391	0.003906
289805582	5164023	263904	10000.000000	31460	154	1.000000	29809	365	1.000000	9688439	0.003259
289926991	5139056	261843	10000.000000	31215	153	1.000000	30073	372	1.000000	9683624	0.002498
289877341	5151809	262716	10000.000000	31264	152	1.000000	30021	381	1.000000	9678828	0.002672
289880286	5148239	263623	10000.000000	31290	135	1.000000	30106	383	1.000000	9673978	0.000688
289877537	5165758	263687	10000.000000	31391	181	1.000000	29622	503	1.000000	9669065	0.001286
289822716	5164529	263682	10000.000000	31317	165	1.000000	29785	331	1.000000	9664206	0.001369
289818125	5155657	262105	10000.000000	31389	127	1.000000	29865	392	1.000000	9659358	0.001137
289910559	5151997	263446	10000.000000	31334	149	1.000000	29926	387	1.000000	9654512	0.001996
289880082	5154669	261934	10000.000000	31283	140	1.000000	29997	330	1.000000	9649778	0.001540
289882977	5157016	264235	10000.000000	31361	143	1.000000	30117	365	1.000000	9644850	0.001520
289815040	5171408	264188	10000.000000	31345	144	1.000000	29741	383	1.000000	9640049	0.001650
289846612	5161978	263255	10000.000000	31620	123	1.000000	30038	403	1.000000	9635199	0.000711
289860086	5156113	262628	10000.000000	31261	129	1.000000	29716	393	1.000000	9630330	0.001295
289866650	5160629	263223	10000.000000	31421	174	1.000000	30209	369	1.000000	9625573	0.000847
289859588	5152107	263459	10000.000000	31462	146	1.000000	29914	512	1.000000	9620599	0.000794
289879712	5155047	263513	10000.000000	31613	151	1.000000	29856	362	1.000000	9615674	0.000680
289904249	5157549	262709	10000.000000	31413	147	1.000000	29974	423	1.000000	9610881	0.000744
289860780	5157199	262696	10000.000000	31424	156	1.000000	29659	437	1.000000	9606119	0.000725
289869688	5155330	263155	10000.000000	31409	168	1.000000	29802	393	1.000000	9601420	0.000144
289783840	5175009	263526	10000.000000	31650	155	1.000000	29764	428	1.000000	9596686	0.000249
289880113	5154611	262632	10000.000000	31696	162	1.000000	29823	365	1.000000	9591863	0.000201
289843465	5166993	263302	10000.000000	31385	128	1.000000	30023	410	1.000000	9587160	0.000309
289777859	5178872	263003	10000.000000	31628	137	1.000000	29642	397	1.000000	9582329	0.000360
289852396	5156677	263622	10000.000000	31278	121	1.000000	29392	480	1.000000	9577526	0.000523
289872731	5148136	262689	10000.000000	31602	146	1.000000	29897	316	1.000000	9572747	0.000644
289905948	5152114	262194	10000.000000	31527	154	1.000000	29616	489	1.000000	9567969	0.000698
289857464	5152947	263820	10000.000000	31507	178	1.000000	29572	399	1.000000	9563088	0.001035
289846664	5155240	261805	10000.000000	31412	137	1.000000	29909	392	1.000000	9558379	0.000589
289957571	5129887	262505	10000.000000	31533	136	1.000000	29970	379	1.000000	9553527	0.000605
289889957	5149654	264447	10000.000000	31785	127	1.000000	29508	381	1.000000	9548695	-0.000090
289830676	5155686	263689	10000.000000	31356	142	1.000000	29775	426	1.000000	9543860	0.000018
289880937	5157838	262121	10000.000000	31289	141	1.000000	29500	381	1.000000	9539121	0.000067
289868102	5144585	262238	10000.000000	31397	166	1.000000	29865	417	1.000000	9534446	0.000472
289880027	5148628	262759	10000.000000	31467	127	1.000000	29882	406	1.000000	9529801	0.000514
289865899	5157478	263682	10000.000000	31436	145	1.000000	29616	393	1.000000	9525041	0.000274
289883074	5158939	262786	10000.000000	31564	134	1.000000	29900	337	1.000000	9520342	0.000071
289872837	5151819	263390	10000.000000	31059	173	1.000000	30186	343	1.000000	9515704	0.000195
npatches	nstrain	runtime	dt	init_x	init_y	init_y_blood	init_z	init_S	beta0	beta1	beta2	beta3	mean_beta	B	d	delta	delta_blood	b[0]	mut	m	CTL	c	g	epsilon	k	het	lambda	rho	omega	x_max	patch.dyna	DELTA	A	VA
10000	1	100.000000	0.001000	21900	9499	5000000	0.001000	10000000	16.601809	16.889490	13.504123	12.060394	14	800000000	0.010000	1.000000	1.000000	80000	0.000050	0.004800	1	0.001000	1.000000	2.500000	14.000000	0.500000	0.000000	0.000000	0.000000	31872	0	10.000000	7.000000	1.000000
sus	inf	inf_blood	z	x[0]	y[0][0]	z[0]	x[1]	y[1][0]	z[1]	S[0]	synchrony
219000000	94990000	5000000	10.000000	21900	9499	0.001000	21900	9499	0.001000	10000000	0.000000
284878132	1869824	96634	10000.000000	27869	164	1.000000	27977	224	1.000000	9994904	0.000000
303127688	2632607	132610	10000.000000	30307	240	1.000000	30133	331	1.000000	9989953	0.000000
300045641	3210662	163449	10000.000000	29730	376	1.000000	29293	413	1.000000	9984962	0.000000
299699503	3165111	161277	10000.000000	29381	458	1.000000	29483	421	1.000000	9980062	0.000000
299755280	3164619	161239	10000.000000	29502	367	1.000000	29365	394	1.000000	9975048	0.000000
299753596	3161285	160996	10000.000000	29829	397	1.000000	29465	420	1.000000	9970046	0.000000
299715234	3173635	161165	10000.000000	29602	379	1.000000	29529	379	1.000000	9965077	0.000000
299752934	3159607	161385	10000.000000	29856	334	1.000000	29266	391	1.000000	9960052	0.000000
299755948	3165525	161244	10000.000000	29428	409	1.000000	29143	438	1.000000	9955108	0.000000
299759631	3172864	162177	10000.000000	29483	415	1.000000	29412	357	1.000000	9950124	0.000000
299734362	3173664	162113	10000.000000	29283	361	1.000000	29537	385	1.000000	9945161	0.000000
299748556	3152204	161204	10000.000000	29368	433	1.000000	29419	406	1.000000	9940180	0.000000
299830441	3145981	160708	10000.000000	29502	374	1.000000	29766	416	1.000000	9935266	0.000000
299811945	3158279	160648	10000.000000	29945	266	1.000000	28861	442	1.000000	9930291	0.000000
299753093	3160097	161619	10000.000000	29708	465	1.000000	29972	297	1.000000	9925372	0.000000
299733227	3172526	161837	10000.000000	29518	354	1.000000	29304	493	1.000000	9920388	0.000000
299740669	3155578	161674	10000.000000	29464	381	1.000000	29142	387	1.000000	9915396	0.000000
299783258	3162634	160998	10000.000000	29658	371	1.000000	29296	409	1.000000	9910439	0.000000
299747544	3162908	161501	10000.000000	29746	281	1.000000	29533	398	1.000000	9905562	0.000000
299810289	3158716	161098	10000.000000	29918	421	1.000000	29153	398	1.000000	9900654	0.000000
299684333	3179980	162170	10000.000000	29728	362	1.000000	29497	388	1.000000	9895719	0.000000
299715624	3168216	161634	10000.000000	29644	346	1.000000	29451	310	1.000000	9890712	0.000000
299752761	3161403	160861	10000.000000	29565	337	1.000000	29615	368	1.000000	9885814	0.000000
299809903	3155314	161160	10000.000000	29896	366	1.000000	29432	415	1.000000	9880924	0.000000
299749235	3164925	161473	10000.000000	29497	365	1.000000	29600	417	1.000000	9875870	0.000000
299751148	3165892	161094	10000.000000	29196	459	1.000000	29502	390	1.000000	9870924	0.000000
299758280	3165749	161969	10000.000000	29611	315	1.000000	29102	446	1.000000	9866055	0.000000
299761510	3159821	161235	10000.000000	29535	357	1.000000	29525	347	1.000000	9861109	0.000000
299793000	3154101	161288	10000.000000	29618	299	1.000000	29640	319	1.000000	9856260	0.000000
299791991	3161353	161748	10000.000000	29580	349	1.000000	29543	324	1.000000	9851377	0.000000
299782985	3154776	160259	10000.000000	29559	416	1.000000	29414	413	1.000000	9846416	0.000000
299746366	3167519	161299	10000.000000	29367	379	1.000000	29731	419	1.000000	9841446	0.000000
299723409	3167491	162363	10000.000000	29556	351	1.000000	29877	365	1.000000	9836635	0.000000
299760435	3165969	161363	10000.000000	29795	409	1.000000	29763	386	1.000000	9831709	0.000000
299763868	3166389	161841	10000.000000	29762	317	1.000000	29548	291	1.000000	9826726	0.000000
299774401	3158966	161200	10000.000000	29652	380	1.000000	29487	386	1.000000	9821710	0.000000
299746367	3167595	161092	10000.000000	30011	300	1.000000	29306	406	1.000000	9816805	0.000000
299763395	3167496	161982	10000.000000	29956	319	1.000000	29346	366	1.000000	9811828	0.000000
299749578	3162267	160765	10000.000000	29843	358	1.000000	29633	352	1.000000	9806874	0.000000
299740669	3167260	161873	10000.000000	29332	398	1.000000	29353	369	1.000000	9801935	-1.#IND00
299770324	3163256	161147	10000.000000	29611	406	1.000000	29541	362	1.000000	9796838	0.009600
299778640	3160594	161121	10000.000000	29518	408	1.000000	29307	402	1.000000	9791945	-0.000570
299756622	3171637	161482	10000.000000	29554	373	1.000000	29044	386	1.000000	9787045	0.011376
299757402	3161694	161752	10000.000000	29970	364	1.000000	29202	402	1.000000	9782247	0.011732
299791135	3158165	161029	10000.000000	29838	340	1.000000	29472	409	1.000000	9777302	0.003577
299724481	3165389	161668	10000.000000	29440	383	1.000000	29160	441	1.000000	9772437	-0.004144
299818039	3146635	160669	10000.000000	29824	340	1.000000	29402	457	1.000000	9767532	-0.004060
299757221	3171234	161977	10000.000000	29328	420	1.000000	29036	473	1.000000	9762664	-0.003286
299763870	3162480	161071	10000.000000	29816	310	1.000000	29348	402	1.000000	9757802	-0.005943
299767225	3170235	161685	10000.000000	29668	377	1.000000	29660	344	1.000000	9752980	-0.004992
299754269	3156899	161584	10000.000000	29722	284	1.000000	29343	377	1.000000	9747914	-0.002484
299767414	3170051	161749	10000.000000	29544	361	1.000000	29539	356	1.000000	9743161	-0.004542
299753002	3163219	161166	10000.000000	29446	349	1.000000	29335	369	1.000000	9738303	-0.005820
299765312	3157040	161584	10000.000000	29648	415	1.000000	28969	514	1.000000	9733500	-0.005676
299741224	3166769	161583	10000.000000	29778	343	1.000000	29416	459	1.000000	9728661	-0.005016
299735749	3168604	161416	10000.000000	29797	345	1.000000	29261	397	1.000000	9723809	-0.002193
299722877	3172852	161244	10000.000000	29840	440	1.000000	29615	394	1.000000	9718984	-0.002038
299723533	3162712	160875	10000.000000	29675	323	1.000000	29563	446	1.000000	9714183	-0.001885
299717840	3165798	161354	10000.000000	30134	344	1.000000	29262	453	1.000000	9709363	-0.002439
299769698	3163758	161582	10000.000000	29889	354	1.000000	29104	458	1.000000	9704510	-0.003026
299769293	3159782	161739	10000.000000	29490	439	1.000000	29249	407	1.000000	9699660	-0.002701
299781162	3161266	161053	10000.000000	29481	454	1.000000	29352	366	1.000000	9694861	-0.001821
299789105	3159291	161491	10000.000000	29800	340	1.000000	29528	364	1.000000	9690075	-0.001576
299812143	3158735	161502	10000.000000	29515	428	1.000000	29618	376	1.000000	9685079	-0.001825
299819872	3157057	161103	10000.000000	29589	392	1.000000	29105	423	1.000000	9680350	-0.001403
299743279	3164257	161301	10000.000000	29238	375	1.000000	29295	354	1.000000	9675485	-0.000961
299763617	3156863	160828	10000.000000	29788	408	1.000000	29323	366	1.000000	9670511	-0.000787
299749637	3170313	161305	10000.000000	29680	338	1.000000	29755	401	1.000000	9665773	-0.001056
299737835	3163341	161455	10000.000000	29223	451	1.000000	29513	373	1.000000	9660961	-0.001020
299738958	3162562	161836	10000.000000	28934	416	1.000000	29086	554	1.000000	9656143	-0.000304
299743677	3165662	161852	10000.000000	29641	362	1.000000	29026	427	1.000000	9651275	-0.000485
299805874	3151228	161315	10000.000000	29558	425	1.000000	28805	411	1.000000	9646425	-0.000167
299782772	3158725	160970	10000.000000	29453	374	1.000000	29626	403	1.000000	9641565	-0.000020
299768625	3159069	160740	10000.000000	29206	476	1.000000	29217	351	1.000000	9636663	0.000546
299775730	3157727	161597	10000.000000	30002	297	1.000000	29097	442	1.000000	9631799	0.000580
299772709	3152706	161241	10000.000000	29740	405	1.000000	29339	424	1.000000	9627016	0.000432
299795192	3160717	161300	10000.000000	29677	334	1.000000	29876	334	1.000000	9622279	0.000368
299816571	3145735	159909	10000.000000	29942	323	1.000000	29409	448	1.000000	9617472	0.000449
299761093	3168117	160882	10000.000000	29319	410	1.000000	29243	423	1.000000	9612581	0.002777
299720247	3166805	161269	10000.000000	29982	308	1.000000	29205	399	1.000000	9607834	0.002681
299788890	3157222	160848	10000.000000	29697	347	1.000000	29811	299	1.000000	9603006	0.002512
299786826	3158851	161146	10000.000000	29576	413	1.000000	29338	386	1.000000	9598116	0.002541
299736892	3169100	161236	10000.000000	29433	340	1.000000	29451	407	1.000000	9593305	0.002251
299772907	3157531	160915	10000.000000	29860	346	1.000000	29584	408	1.000000	9588505	0.002182
299768032	3165330	161804	10000.000000	29507	389	1.000000	29275	393	1.000000	9583720	0.002267
299728759	3164782	161249	10000.000000	29654	310	1.000000	28932	474	1.000000	9578870	0.002083
299777887	3164055	161921	10000.000000	29798	268	1.000000	29297	376	1.000000	9574049	0.002167
299732322	3165840	161099	10000.000000	29956	278	1.000000	29171	458	1.000000	9569257	0.001902
299708323	3165546	161234	10000.000000	29336	421	1.000000	29188	429	1.000000	9564435	0.001824
299768354	3155616	161490	10000.000000	29533	414	1.000000	29660	285	1.000000	9559707	0.002003
299827651	3151699	160522	10000.000000	29704	347	1.000000	29252	464	1.000000	9554820	0.002039
299798186	3146465	160678	10000.000000	29655	364	1.000000	30072	336	1.000000	9550112	0.002029
299813601	3156162	160640	10000.000000	29712	351	1.000000	29824	380	1.000000	9545302	0.002043
299770576	3165731	161384	10000.000000	29558	394	1.000000	29042	507	1.000000	9540525	0.002868
299752134	3158715	161755	10000.000000	29909	282	1.000000	29526	349	1.000000	9535860	0.002148
299740983	3169193	161243	10000.000000	30026	309	1.000000	29406	410	1.000000	9531062	0.001909
299783472	3156011	160934	10000.000000	29281	392	1.000000	29176	466	1.000000	9526259	0.001850
299785549	3165256	161023	10000.000000	29560	371	1.000000	29517	354	1.000000	9521471	0.002075
299724771	3166769	161872	10000.000000	29511	361	1.000000	29363	409	1.000000	9516677	0.001865
npatches	nstrain	runtime	dt	init_x	init_y	init_y_blood	init_z	init_S	beta0	beta1	beta2	beta3	mean_beta	B	d	delta	delta_blood	b[0]	mut	m	CTL	c	g	epsilon	k	het	lambda	rho	omega	x_max	patch.dyna	DELTA	A	VA
10000	1	100.000000	0.001000	21900	9499	5000000	0.001000	10000000	13.893888	11.207913	9.057044	7.268148	14	800000000	0.010000	1.000000	1.000000	80000	0.000050	0.004800	1	0.001000	1.000000	2.500000	15.000000	0.500000	0.000000	0.000000	0.000000	31872	0	10.000000	7.000000	1.000000
sus	inf	inf_blood	z	x[0]	y[0][0]	z[0]	x[1]	y[1][0]	z[1]	S[0]	synchrony
219000000	94990000	5000000	10.000000	21900	9499	0.001000	21900	9499	0.001000	10000000	0.000000
290294415	1022490	53300	10000.000000	29310	48	1.000000	29713	33	1.000000	9994990	0.000000
310388522	1141839	57668	10000.000000	31263	48	1.000000	31484	40	1.000000	9990170	0.000000
309228624	1580910	80941	10000.000000	31555	91	1.000000	31656	31	1.000000	9985258	0.000000
308246440	1657036	84396	10000.000000	31421	51	1.000000	31811	38	1.000000	9980234	0.000000
308178207	1655475	84438	10000.000000	31253	93	1.000000	31585	54	1.000000	9975339	0.000000
308111809	1658998	84679	10000.000000	31285	81	1.000000	31821	54	1.000000	9970321	0.000000
308096861	1658872	85328	10000.000000	31419	84	1.000000	31576	67	1.000000	9965292	0.000000
308127431	1649888	84865	10000.000000	31497	65	1.000000	31629	49	1.000000	9960301	0.000000
308145453	1648897	83871	10000.000000	31325	90	1.000000	31664	53	1.000000	9955397	0.000000
308143013	1657003	84036	10000.000000	31398	92	1.000000	31584	52	1.000000	9950416	0.000000
308117058	1656951	85009	10000.000000	31579	104	1.000000	31593	45	1.000000	9945415	0.000000
308144368	1657108	84756	10000.000000	31469	60	1.000000	31727	44	1.000000	9940388	0.000000
308134027	1651903	84168	10000.000000	31454	81	1.000000	31840	40	1.000000	9935427	0.000000
308122696	1664079	84757	10000.000000	31329	87	1.000000	31799	40	1.000000	9930310	0.000000
308176884	1648653	83874	10000.000000	31387	70	1.000000	31554	76	1.000000	9925340	0.000000
308172403	1651711	83989	10000.000000	31420	113	1.000000	31917	46	1.000000	9920394	0.000000
308153426	1654222	84685	10000.000000	31267	70	1.000000	31251	56	1.000000	9915478	0.000000
308231068	1649093	83325	10000.000000	31320	57	1.000000	31743	47	1.000000	9910503	0.000000
308145353	1657080	84441	10000.000000	31557	98	1.000000	31719	46	1.000000	9905518	0.000000
308138750	1657372	84592	10000.000000	31251	76	1.000000	31531	63	1.000000	9900616	0.000000
308135001	1660167	84566	10000.000000	31534	59	1.000000	31577	38	1.000000	9895701	0.000000
308130500	1661466	84889	10000.000000	31475	85	1.000000	31634	59	1.000000	9890752	0.000000
308122124	1654601	83608	10000.000000	31338	95	1.000000	31757	50	1.000000	9885736	0.000000
308127805	1655249	84405	10000.000000	31417	81	1.000000	31861	49	1.000000	9880702	0.000000
308151916	1655469	84678	10000.000000	31429	76	1.000000	31594	76	1.000000	9875787	0.000000
308161668	1654739	84522	10000.000000	31597	54	1.000000	31701	54	1.000000	9870776	0.000000
308165457	1651347	84421	10000.000000	31459	72	1.000000	31662	48	1.000000	9865854	0.000000
308136394	1663450	85167	10000.000000	31546	84	1.000000	31601	60	1.000000	9860923	0.000000
308113485	1658387	84275	10000.000000	31347	113	1.000000	31616	48	1.000000	9856061	0.000000
308167257	1652235	84212	10000.000000	31147	102	1.000000	31685	55	1.000000	9851115	0.000000
308119172	1662202	85496	10000.000000	31581	56	1.000000	31803	44	1.000000	9846117	0.000000
308075694	1669199	84786	10000.000000	31348	123	1.000000	31589	56	1.000000	9841201	0.000000
308115034	1658808	83812	10000.000000	31363	101	1.000000	31724	62	1.000000	9836284	0.000000
308156845	1653220	84598	10000.000000	31485	96	1.000000	31473	39	1.000000	9831347	0.000000
308187418	1646515	83685	10000.000000	31329	101	1.000000	31751	58	1.000000	9826387	0.000000
308149534	1658213	84987	10000.000000	31299	90	1.000000	31597	40	1.000000	9821507	0.000000
308115841	1659159	84195	10000.000000	31327	102	1.000000	31642	70	1.000000	9816636	0.000000
308141627	1654839	84311	10000.000000	31370	106	1.000000	31496	54	1.000000	9811750	0.000000
308181761	1651173	83825	10000.000000	31384	83	1.000000	31641	87	1.000000	9806973	0.000000
308215060	1637467	83850	10000.000000	31122	86	1.000000	31563	58	1.000000	9802030	-1.#IND00
308184476	1651996	84296	10000.000000	31294	94	1.000000	31593	55	1.000000	9797109	-1.#IND00
308114868	1658422	84397	10000.000000	31744	56	1.000000	31567	87	1.000000	9792231	-0.010033
308177657	1644565	84139	10000.000000	31662	48	1.000000	31624	77	1.000000	9787390	-0.014861
308239307	1637902	83418	10000.000000	31403	97	1.000000	31642	45	1.000000	9782607	-0.014156
308213086	1645962	84269	10000.000000	31360	96	1.000000	31403	52	1.000000	9777682	-0.013543
308170353	1653059	84464	10000.000000	31437	67	1.000000	31751	48	1.000000	9772836	-0.012209
308133993	1654419	84325	10000.000000	31292	74	1.000000	31400	52	1.000000	9768013	-0.010965
308084190	1661345	84683	10000.000000	31453	81	1.000000	31491	56	1.000000	9763037	-0.009992
308153959	1651737	84200	10000.000000	31435	81	1.000000	31681	47	1.000000	9758156	-0.007244
308091284	1658256	84561	10000.000000	31420	81	1.000000	31447	55	1.000000	9753238	-0.007573
308092714	1660054	84743	10000.000000	31221	85	1.000000	31513	58	1.000000	9748333	-0.007281
308115122	1653787	84707	10000.000000	31227	89	1.000000	31773	57	1.000000	9743546	-0.006490
308146380	1652533	84200	10000.000000	31469	97	1.000000	31523	60	1.000000	9738619	-0.006824
308132210	1660272	84741	10000.000000	31281	75	1.000000	31697	51	1.000000	9733768	-0.005144
308138800	1652839	84085	10000.000000	31505	80	1.000000	31534	50	1.000000	9728911	-0.003952
308143121	1650955	84300	10000.000000	31288	81	1.000000	31449	39	1.000000	9724061	-0.004828
308146410	1653103	84337	10000.000000	31333	82	1.000000	31653	63	1.000000	9719279	-0.005109
308163637	1649052	84579	10000.000000	31448	67	1.000000	31752	61	1.000000	9714393	-0.004934
308134315	1658503	84518	10000.000000	31652	68	1.000000	31652	60	1.000000	9709546	-0.003486
308120826	1657811	84800	10000.000000	31290	66	1.000000	31669	46	1.000000	9704787	-0.003018
308191610	1646649	84415	10000.000000	31432	84	1.000000	31805	53	1.000000	9699941	-0.003981
308162007	1652268	84452	10000.000000	31337	78	1.000000	31678	39	1.000000	9695020	-0.003454
308082896	1662024	84359	10000.000000	31510	61	1.000000	31679	68	1.000000	9690083	-0.004784
308156531	1649005	84282	10000.000000	31348	93	1.000000	31760	57	1.000000	9685252	-0.004479
308164045	1650128	83765	10000.000000	31165	120	1.000000	31801	49	1.000000	9680442	-0.005745
308129011	1661835	84667	10000.000000	31476	72	1.000000	31599	52	1.000000	9675712	-0.005332
308126928	1650473	84291	10000.000000	31328	87	1.000000	31491	52	1.000000	9670824	-0.004880
308183143	1651010	83957	10000.000000	31404	71	1.000000	31694	56	1.000000	9666031	-0.003262
308141124	1651270	84519	10000.000000	31601	71	1.000000	31559	46	1.000000	9661246	-0.003059
308208704	1642609	83561	10000.000000	31240	129	1.000000	31718	43	1.000000	9656432	-0.002476
308147926	1656894	84049	10000.000000	31470	81	1.000000	31512	62	1.000000	9651682	-0.002379
308190846	1646832	83722	10000.000000	31573	80	1.000000	31546	65	1.000000	9646961	-0.002955
308164196	1657619	84528	10000.000000	31530	48	1.000000	31993	54	1.000000	9642126	-0.002125
308150878	1652946	84254	10000.000000	31317	137	1.000000	31983	77	1.000000	9637308	-0.001516
308162097	1646682	84033	10000.000000	31431	96	1.000000	31568	52	1.000000	9632560	-0.000969
308164944	1649928	84472	10000.000000	31456	93	1.000000	31487	51	1.000000	9627694	-0.001562
308128508	1652520	84442	10000.000000	31338	111	1.000000	31858	53	1.000000	9622929	-0.000112
308157465	1649661	83806	10000.000000	31402	73	1.000000	31731	49	1.000000	9618155	-0.000226
308177371	1651157	83819	10000.000000	31327	75	1.000000	31639	62	1.000000	9613369	-0.000508
308143748	1654223	84611	10000.000000	31501	78	1.000000	31780	58	1.000000	9608490	-0.000458
308157029	1649572	84199	10000.000000	31210	106	1.000000	31575	70	1.000000	9603658	-0.000019
308154900	1653482	84289	10000.000000	31552	66	1.000000	31487	59	1.000000	9598880	0.002651
308134521	1654370	84794	10000.000000	31482	96	1.000000	31562	53	1.000000	9594095	0.002636
308217835	1642609	83363	10000.000000	31602	60	1.000000	31321	32	1.000000	9589182	0.003555
308197684	1645797	84186	10000.000000	31459	75	1.000000	31528	55	1.000000	9584343	0.003148
308179875	1654300	84559	10000.000000	31500	75	1.000000	31447	80	1.000000	9579579	0.003019
308135884	1659422	84466	10000.000000	31465	78	1.000000	31280	55	1.000000	9574820	0.002499
308149323	1654650	84191	10000.000000	31530	95	1.000000	31667	47	1.000000	9569995	0.002510
308175879	1653838	84051	10000.000000	31462	104	1.000000	31789	47	1.000000	9565322	0.002708
308113614	1663357	84642	10000.000000	31392	74	1.000000	31593	67	1.000000	9560453	0.003591
308138348	1651150	84110	10000.000000	31423	78	1.000000	31603	63	1.000000	9555680	0.001909
308103212	1664019	85225	10000.000000	31387	118	1.000000	31500	43	1.000000	9550995	0.001790
308135852	1655526	85388	10000.000000	31460	65	1.000000	31443	47	1.000000	9546183	0.001616
308132938	1655159	84274	10000.000000	31528	74	1.000000	31749	40	1.000000	9541225	-0.001365
308129560	1654445	83866	10000.000000	31349	94	1.000000	31594	39	1.000000	9536561	-0.000916
308178921	1643741	83770	10000.000000	31044	88	1.000000	31549	45	1.000000	9531797	-0.001118
308158281	1652293	84585	10000.000000	31386	74	1.000000	31666	58	1.000000	9527090	-0.001101
308149342	1656989	84579	10000.000000	31553	90	1.000000	31678	49	1.000000	9522364	-0.001017
308087942	1661183	84913	10000.000000	31351	103	1.000000	31676	42	1.000000	9517512	-0.000772
npatches	nstrain	runtime	dt	init_x	init_y	init_y_blood	init_z	init_S	beta0	beta1	beta2	beta3	mean_beta	B	d	delta	delta_blood	b[0]	mut	m	CTL	c	g	epsilon	k	het	lambda	rho	omega	x_max	patch.dyna	DELTA	A	VA
10000	1	100.000000	0.001000	21900	9499	5000000	0.001000	10000000	18.766457	18.824973	10.420122	14.680003	14	800000000	0.010000	1.000000	1.000000	80000	0.000050	0.004800	1	0.001000	1.000000	2.500000	16.000000	0.500000	0.000000	0.000000	0.000000	31872	0	10.000000	7.000000	1.000000
sus	inf	inf_blood	z	x[0]	y[0][0]	z[0]	x[1]	y[1][0]	z[1]	S[0]	synchrony
219000000	94990000	5000000	10.000000	21900	9499	0.001000	21900	9499	0.001000	10000000	0.000000
294174174	541473	28588	9999.897584	28426	124	1.000000	28306	119	1.000000	9995074	0.000000
314369930	389382	20163	9983.083346	31164	57	1.000000	31132	52	1.000000	9990141	0.000000
315239824	540098	27475	9998.115595	31317	115	1.000000	31309	95	1.000000	9985157	0.000000
314548555	644821	32639	9999.790014	31026	145	1.000000	31044	95	1.000000	9980205	0.000000
314204151	667950	33907	9999.778742	30750	138	1.000000	31200	101	1.000000	9975157	0.000000
314150984	673725	34299	9999.880725	30511	180	1.000000	30876	125	1.000000	9970267	0.000000
314135005	677112	34928	9999.853258	30710	105	1.000000	31326	202	1.000000	9965315	0.000000
314113785	672580	34010	9999.940400	31143	125	1.000000	31022	132	1.000000	9960337	0.000000
314103393	683545	34946	9999.954434	30959	107	1.000000	31036	128	1.000000	9955450	0.000000
314104075	678705	34487	9999.886615	31327	63	1.000000	31053	133	1.000000	9950449	0.000000
314116882	681278	34784	9999.854587	31153	100	1.000000	31116	105	1.000000	9945435	0.000000
314102356	684142	34882	9999.898599	31081	68	1.000000	31131	125	1.000000	9940458	0.000000
314117763	678096	34571	9999.901087	31133	86	1.000000	31107	113	1.000000	9935514	0.000000
314145839	674491	34480	9999.804400	30891	104	1.000000	31015	75	1.000000	9930560	0.000000
314138694	669205	34361	9999.941540	31373	99	1.000000	30999	179	1.000000	9925581	0.000000
314147879	675058	34544	9999.918586	31255	63	1.000000	31002	119	1.000000	9920545	0.000000
314144795	681767	34525	9999.905507	31347	80	1.000000	30837	146	1.000000	9915553	0.000000
314050581	686371	35057	9999.790637	31268	107	1.000000	30821	122	1.000000	9910519	0.000000
314148019	670672	34293	9999.866745	31084	131	1.000000	31054	79	1.000000	9905534	0.000000
314147801	670697	34538	9999.859481	30811	114	1.000000	30862	107	1.000000	9900457	0.000000
314172851	674742	34134	9999.948158	31106	105	1.000000	30445	185	1.000000	9895504	0.000000
314111060	677462	34708	9999.943110	30933	119	1.000000	30583	184	1.000000	9890465	0.000000
314149140	672746	34395	9999.890362	31284	67	1.000000	30447	202	1.000000	9885481	0.000000
314129707	678972	34763	9999.889183	31352	134	1.000000	30888	178	1.000000	9880481	0.000000
314100359	679509	34745	9999.905906	31099	89	1.000000	30832	179	1.000000	9875431	0.000000
314153002	673743	34443	9999.859216	30532	246	1.000000	30773	224	1.000000	9870475	0.000000
314133535	677188	34564	9999.912567	31052	86	1.000000	30675	137	1.000000	9865617	0.000000
314156847	674579	34275	9999.916344	30866	183	1.000000	30539	114	1.000000	9860796	0.000000
314134193	674483	34299	9999.779062	30796	149	1.000000	31100	103	1.000000	9855937	0.000000
314157725	674677	34310	9999.937612	30616	183	1.000000	31268	130	1.000000	9850927	0.000000
314107864	675044	34398	9999.875228	30989	105	1.000000	30828	151	1.000000	9845887	0.000000
314153804	673527	34291	9999.964833	31007	126	1.000000	31022	161	1.000000	9841062	0.000000
314128084	670547	34175	9999.840157	30562	224	1.000000	30658	141	1.000000	9836221	0.000000
314118848	677436	34531	9999.935347	30791	100	1.000000	30895	183	1.000000	9831242	0.000000
314118252	677768	34378	9999.759156	30939	91	1.000000	30975	171	1.000000	9826264	0.000000
314104701	679604	34551	9999.959900	30806	166	1.000000	30644	187	1.000000	9821318	0.000000
314109773	681741	34948	9999.940193	30623	152	1.000000	30765	140	1.000000	9816360	0.000000
314059581	688010	34806	9999.828246	30596	135	1.000000	30958	108	1.000000	9811488	0.000000
314125954	675242	34420	9999.869069	30864	88	1.000000	30811	125	1.000000	9806492	0.000000
314186431	672806	34166	9999.910877	31063	100	1.000000	30518	147	1.000000	9801544	-1.#IND00
314099942	683265	34914	9999.954527	31114	108	1.000000	30941	84	1.000000	9796711	-1.#IND00
314104035	677843	34712	9999.867230	30859	134	1.000000	30977	132	1.000000	9791819	0.031361
314180477	668392	33973	9999.887063	30981	83	1.000000	31034	132	1.000000	9786869	0.009873
314185589	671776	34288	9999.865211	30677	196	1.000000	31198	77	1.000000	9781797	0.007970
314150342	671648	34216	9999.739306	30908	115	1.000000	31461	88	1.000000	9776976	0.005542
314172961	670576	34338	9999.890987	31264	59	1.000000	30983	182	1.000000	9772117	0.003728
314182597	669619	33979	9999.856777	30777	179	1.000000	30799	90	1.000000	9767286	0.006161
314151764	676194	34172	9999.923220	30946	91	1.000000	31059	99	1.000000	9762349	0.005903
314170778	675088	34584	9999.839418	31186	146	1.000000	31056	143	1.000000	9757421	0.004837
314168299	675496	34277	9999.958751	30605	194	1.000000	30787	113	1.000000	9752516	0.004881
314125821	684710	35008	9999.935084	30952	180	1.000000	30557	170	1.000000	9747716	0.003131
314100344	677629	34582	9999.793958	31137	52	1.000000	30497	183	1.000000	9742903	0.003646
314116787	679067	34522	9999.821042	31279	74	1.000000	30685	107	1.000000	9738192	0.003345
314172024	672693	34359	9999.795756	31322	98	1.000000	31031	115	1.000000	9733237	0.002376
314151398	673160	33982	9999.849648	30839	173	1.000000	31091	112	1.000000	9728519	0.002920
314099285	675173	34476	9999.840263	30893	174	1.000000	31111	101	1.000000	9723725	0.003730
314166612	672981	34252	9999.838212	30935	88	1.000000	30611	153	1.000000	9718850	0.004247
314129068	679717	34575	9999.848229	31175	102	1.000000	30843	102	1.000000	9713994	0.004035
314104927	684196	34785	9999.823423	30873	99	1.000000	30837	221	1.000000	9709077	0.004226
314086781	686723	35344	9999.914804	30712	159	1.000000	30728	128	1.000000	9704195	0.004344
314120558	673177	34466	9999.988279	31191	103	1.000000	30654	166	1.000000	9699337	0.004428
314147254	677876	34675	9999.867616	30559	260	1.000000	31048	121	1.000000	9694457	0.004311
314142986	673756	34155	9999.823174	30918	90	1.000000	31082	104	1.000000	9689651	0.003845
314130871	679571	34655	9999.933741	30931	110	1.000000	31096	144	1.000000	9684887	0.003911
314121570	678193	34565	9999.966412	31443	37	1.000000	30319	209	1.000000	9680043	0.003525
314129342	676894	34591	9999.987812	31196	79	1.000000	31063	89	1.000000	9675210	0.003391
314124179	675708	34621	9999.920246	31258	123	1.000000	31093	91	1.000000	9670526	0.002959
314144421	680523	34704	9999.929346	30255	215	1.000000	30799	141	1.000000	9665724	0.002672
314100295	680568	34706	9999.983118	30978	105	1.000000	31061	112	1.000000	9660952	0.004065
314108905	678395	34536	9999.933087	31234	70	1.000000	30901	180	1.000000	9656096	0.003321
314107357	680273	34691	9999.823835	31197	77	1.000000	30867	120	1.000000	9651182	0.002340
314081903	686063	34988	9999.889021	31028	214	1.000000	31136	79	1.000000	9646385	0.002241
314077808	681788	34883	9999.855142	31177	101	1.000000	30787	138	1.000000	9641545	0.001857
314069109	681203	34894	9999.838690	31069	122	1.000000	30833	118	1.000000	9636748	0.000357
314136494	672848	34427	9999.874894	30982	114	1.000000	30874	107	1.000000	9631890	0.000745
314132852	674033	34362	9999.770146	30883	123	1.000000	30961	88	1.000000	9627152	0.000761
314150828	671472	33996	9999.966312	31120	68	1.000000	30441	250	1.000000	9622324	0.000922
314150275	674364	34749	9999.812014	31028	106	1.000000	30563	153	1.000000	9617649	0.001276
314121407	680496	34234	9999.902727	31131	118	1.000000	31064	135	1.000000	9612885	0.001384
314146002	673069	34415	9999.752755	30565	197	1.000000	30900	152	1.000000	9608164	0.001620
314147843	679089	34598	9999.874015	30754	204	1.000000	30972	176	1.000000	9603240	0.001386
314100424	674099	34069	9999.864646	31122	135	1.000000	30968	123	1.000000	9598333	0.001584
314115311	679065	34554	9999.889807	30820	115	1.000000	31366	59	1.000000	9593596	0.001760
314139521	676572	34171	9999.867517	30384	220	1.000000	31434	46	1.000000	9588781	0.001569
314157753	669941	34241	9999.868579	30862	141	1.000000	31188	56	1.000000	9584121	0.000726
314142606	673131	33927	9999.898001	30894	81	1.000000	30670	180	1.000000	9579236	-0.000174
314191570	669189	34191	9999.742394	31124	122	1.000000	30835	166	1.000000	9574519	-0.001701
314154650	671030	34339	9999.871214	30904	180	1.000000	30866	180	1.000000	9569704	-0.003038
314141187	674486	34258	9999.918309	30932	113	1.000000	30283	235	1.000000	9564983	-0.002687
314156350	673633	34688	9999.931698	31002	108	1.000000	30854	149	1.000000	9560139	-0.002929
314159514	676241	34612	9999.852041	30637	115	1.000000	30597	219	1.000000	9555376	-0.004116
314165982	671512	34248	9999.920142	30943	125	1.000000	30893	97	1.000000	9550649	-0.003781
314156332	670619	34376	9999.792043	30793	148	1.000000	31007	123	1.000000	9545926	-0.003774
314189123	671268	34528	9999.941184	31073	110	1.000000	31071	105	1.000000	9541131	-0.003514
314116321	683573	34495	9999.935977	31086	130	1.000000	31012	143	1.000000	9536280	-0.004126
314135045	674351	34381	9999.943465	31256	79	1.000000	31054	65	1.000000	9531457	-0.004160
314103236	683578	34722	9999.953011	30933	173	1.000000	31223	76	1.000000	9526618	-0.003572
314110618	678067	34648	9999.807885	30899	131	1.000000	30657	245	1.000000	9521748	-0.003660
314102153	680252	34955	9999.909331	31070	117	1.000000	30907	123	1.000000	9517080	-0.003800
npatches	nstrain	runtime	dt	init_x	init_y	init_y_blood	init_z	init_S	beta0	beta1	beta2	beta3	mean_beta	B	d	delta	delta_blood	b[0]	mut	m	CTL	c	g	epsilon	k	het	lambda	rho	omega	x_max	patch.dyna	DELTA	A	VA
10000	1	100.000000	0.001000	21900	9499	5000000	0.001000	10000000	10.624962	19.369306	9.345750	16.600424	14	800000000	0.010000	1.000000	1.000000	80000	0.000050	0.004800	1	0.001000	1.000000	2.500000	17.000000	0.500000	0.000000	0.000000	0.000000	31872	0	10.000000	7.000000	1.000000
sus	inf	inf_blood	z	x[0]	y[0][0]	z[0]	x[1]	y[1][0]	z[1]	S[0]	synchrony
219000000	94990000	5000000	10.000000	21900	9499	0.001000	21900	9499	0.001000	10000000	0.000000
296914409	277164	14922	9991.251484	30421	13	1.000000	28986	36	1.000000	9994936	0.000000
316136586	111664	5672	8927.337100	31685	2	0.563218	31566	11	1.000000	9989910	0.000000
317825902	111834	5731	8776.492553	31863	3	0.959395	31478	5	1.000000	9984891	0.000000
317917535	116815	5951	8842.385362	31767	6	0.917263	31864	1	0.935955	9979825	0.000000
317857043	124331	6173	8997.297168	31647	14	0.676234	31940	2	0.990226	9974865	0.000000
317848769	126663	6378	8987.935395	31781	2	0.999913	31944	9	0.988919	9969853	0.000000
317803120	131160	6636	9060.482074	31993	2	0.984590	31545	13	0.999999	9964959	0.000000
317828600	131258	6723	9055.672392	32160	0	0.701708	31693	7	1.000000	9959941	0.000000
317817911	129461	6578	9056.553005	31755	1	0.680886	31906	14	1.000000	9954935	0.000000
317819167	128559	6508	9024.176887	31860	5	0.961756	31570	10	1.000000	9949986	0.000000
317830531	128106	6635	9024.376911	31938	0	0.681712	31609	11	1.000000	9944819	0.000000
317830313	125079	6365	9018.920536	31723	0	0.745894	31291	49	1.000000	9939985	0.000000
317839154	125271	6463	8995.773959	31940	2	0.969714	31577	13	1.000000	9934981	0.000000
317863288	126148	6459	9005.245436	31880	5	0.929561	31652	22	0.998323	9929882	0.000000
317835372	127294	6383	9011.557199	31809	1	0.972925	31569	33	1.000000	9924947	0.000000
317835979	126922	6416	9012.158224	31856	4	0.979790	31557	8	1.000000	9919905	0.000000
317850725	125323	6348	8979.192460	31985	10	0.939254	31858	43	1.000000	9914973	0.000000
317852165	126591	6393	9029.000639	31889	10	0.989526	31953	2	1.000000	9909950	0.000000
317836571	128104	6552	9031.632919	31660	5	0.994383	31766	12	1.000000	9905039	0.000000
317849673	126050	6480	9022.663824	32084	9	0.939712	31835	22	0.999995	9900136	0.000000
317867571	123440	6291	8985.423546	31892	7	0.692679	31901	21	1.000000	9895263	0.000000
317873938	123430	6279	8983.720079	31811	3	0.971523	31378	53	1.000000	9890224	0.000000
317836375	127825	6582	9033.684658	31739	2	0.665413	31536	44	1.000000	9885273	0.000000
317834195	127231	6533	9031.394124	31845	2	0.994697	31851	10	0.989341	9880378	0.000000
317853488	126819	6402	8991.166799	32029	1	0.794377	31828	8	1.000000	9875431	0.000000
317821107	129233	6590	9034.163168	31687	1	0.736711	31565	38	1.000000	9870432	0.000000
317849792	125351	6417	8999.128047	31761	0	0.820432	31634	26	1.000000	9865426	0.000000
317836035	127342	6485	8978.552256	31988	14	0.759404	31741	6	0.992010	9860492	0.000000
317780401	134466	6798	9090.228277	31717	1	0.851737	31697	15	0.999993	9855452	0.000000
317771099	135286	6883	9125.111109	31524	3	0.883718	31653	28	1.000000	9850532	0.000000
317791497	132262	6811	9095.695110	31683	1	0.898331	31610	34	1.000000	9845732	0.000000
317819076	128646	6620	9061.807497	31936	5	0.802145	31411	53	1.000000	9840878	0.000000
317847559	127413	6355	9025.073121	31847	3	0.943922	31601	10	1.000000	9835962	0.000000
317824076	127503	6435	9010.909810	31971	5	0.743165	31507	51	1.000000	9831002	0.000000
317830253	126003	6292	9016.290821	32007	0	0.661722	31728	9	1.000000	9826091	0.000000
317861716	122745	6304	8994.256128	31694	0	0.793095	31652	5	1.000000	9821208	0.000000
317854277	127529	6551	8997.033830	31685	1	0.610428	31685	16	1.000000	9816306	0.000000
317828348	127645	6426	9040.826441	31767	3	0.854482	31525	9	0.991056	9811487	0.000000
317822078	127712	6379	9023.573549	31804	2	0.917428	31945	1	0.854887	9806496	0.000000
317851082	125969	6414	9019.650843	31798	8	0.908365	31557	26	0.999999	9801573	-1.#IND00
317852885	126390	6290	8988.949065	31807	5	0.925430	31924	6	0.992842	9796693	-1.#IND00
317840002	126743	6457	9012.542082	31773	6	0.971835	31578	51	1.000000	9791800	-1.#IND00
317834028	125924	6324	8975.660883	32017	5	0.903714	31217	26	1.000000	9786879	-1.#IND00
317842955	128812	6568	9045.544464	31861	1	0.918655	31552	23	1.000000	9781952	0.006442
317845228	129976	6505	9078.170528	32074	4	0.882411	31808	24	1.000000	9776997	0.005903
317840715	127737	6579	9029.608101	31874	3	0.890761	32063	11	0.999177	9772185	0.007382
317862818	124643	6470	8986.184743	31678	4	0.824258	31546	30	1.000000	9767351	0.004477
317838118	126922	6428	9017.336130	32002	11	0.926779	31579	23	1.000000	9762587	0.001953
317835186	127272	6619	9042.390958	31884	1	0.963608	31599	9	0.999918	9757826	0.003407
317828018	129271	6595	9051.084757	32115	2	0.947183	31747	27	1.000000	9752872	0.005591
317817956	128662	6578	9052.454201	31897	3	0.909697	31811	1	0.977811	9747951	0.006394
317821464	128915	6788	9028.534006	31664	9	0.992811	31773	6	0.991954	9743076	0.005402
317811936	132253	6782	9092.556524	31903	8	0.918940	31561	21	1.000000	9738308	0.001383
317791225	131669	6780	9094.414658	31975	7	0.964432	31654	27	1.000000	9733411	0.005759
317811692	128799	6475	9054.992686	31873	3	0.943879	31647	20	1.000000	9728528	0.004796
317834871	128567	6564	9063.161174	31984	4	0.632712	31790	4	1.000000	9723628	0.003840
317814160	127954	6522	9022.451973	31740	1	0.648819	31875	3	0.999995	9718822	0.003839
317822894	127033	6599	9008.178753	31689	4	0.580535	31945	20	0.999978	9714017	0.004880
317817089	129363	6569	9035.591990	31577	2	0.785749	31687	21	1.000000	9709309	0.003678
317832953	128315	6531	9044.477601	31888	5	0.816684	31597	56	1.000000	9704495	0.003480
317840064	128314	6637	9042.331595	31809	3	0.970844	31593	5	1.000000	9699674	0.004585
317818116	131651	6769	9079.602363	32042	7	0.400678	31792	19	1.000000	9694819	0.005657
317821594	128875	6666	9061.960445	31693	1	0.798332	31431	9	1.000000	9690008	0.004603
317820230	129355	6615	9046.470019	31832	3	0.881409	31658	22	0.999136	9685216	0.004726
317794370	131029	6683	9059.895808	31882	2	0.929944	31583	19	1.000000	9680375	0.004848
317806839	130234	6643	9069.402063	31753	1	0.534811	31675	4	1.000000	9675441	0.003874
317800110	131669	6625	9065.090610	31597	1	0.738078	32045	6	0.995866	9670694	0.002535
317795321	130222	6597	9084.852403	31731	5	0.993054	31733	28	0.999995	9665869	0.001973
317831622	131358	6692	9052.857687	31797	1	0.733501	31571	51	1.000000	9661081	0.001830
317800338	131303	6594	9079.854164	32047	6	0.719816	31704	6	1.000000	9656173	0.001686
317807596	133053	6779	9076.357274	31961	4	0.797115	31449	53	1.000000	9651211	0.002462
317775743	134982	6737	9128.491888	31760	10	0.674191	31532	18	1.000000	9646409	0.002500
317791920	135059	6925	9105.061450	31788	4	0.909109	31680	36	1.000000	9641631	0.004033
317763906	133911	6925	9112.596109	31738	9	0.769571	31796	21	1.000000	9636725	0.003744
317836405	126089	6434	8999.731942	31650	0	0.711164	31678	23	1.000000	9632031	0.003781
317824266	128694	6546	9043.503094	31912	2	0.871627	31699	10	1.000000	9627224	0.003942
317824921	127795	6663	9005.875373	31830	10	0.834270	31724	44	1.000000	9622318	0.003884
317813714	129436	6643	9028.962100	31876	6	0.813512	31743	13	1.000000	9617441	0.003626
317789066	131879	6898	9062.259523	32085	5	0.783013	31488	19	1.000000	9612457	0.003803
317796251	130279	6515	9103.951854	31906	2	0.746808	31677	20	1.000000	9607594	0.003480
317806790	133241	6717	9060.006043	31915	1	0.907455	31621	23	1.000000	9602890	0.003524
317810270	132249	6713	9093.057978	31713	4	0.908673	31400	28	1.000000	9597995	0.003425
317789435	133351	6825	9088.331075	31737	4	0.819265	31806	11	1.000000	9593277	0.003565
317779163	132742	6766	9086.932797	31988	5	0.946460	31432	66	1.000000	9588411	0.003220
317782462	130184	6628	9085.640605	31964	3	0.820884	31689	33	1.000000	9583780	0.003352
317785000	130600	6594	9058.344142	31763	2	0.981957	31691	20	1.000000	9578962	0.003647
317804426	129321	6546	9057.917287	31820	4	0.999974	31457	38	1.000000	9574227	0.003757
317803151	127990	6444	9085.032029	31874	4	0.823220	31741	20	1.000000	9569303	0.002553
317824859	128808	6677	9041.084275	31703	2	0.830591	31714	35	1.000000	9564584	0.002379
317792542	130286	6695	9079.588453	31915	3	0.989833	31722	3	1.000000	9559871	0.002290
317823737	126387	6476	9041.968000	31829	3	0.949849	31707	2	0.908684	9555049	0.003081
317852876	124133	6401	8968.677103	31908	3	0.801085	31943	7	0.993162	9550296	0.003140
317857481	127259	6386	9006.426754	31758	2	0.820766	31733	5	0.999541	9545581	0.003043
317842310	129476	6696	9022.734195	31653	4	0.512227	31717	17	0.964030	9540886	0.002997
317818075	129871	6745	9042.633768	32019	5	0.855634	31415	28	1.000000	9536070	0.002949
317818878	127507	6473	9020.011519	31686	2	0.930700	31850	1	0.959686	9531250	0.002804
317844848	123462	6117	8991.629746	31744	1	0.818966	31728	29	0.999992	9526503	0.002709
317840295	125207	6527	9002.158294	31932	4	0.860789	31749	19	1.000000	9521804	0.002570
317840591	127130	6576	9013.439710	31929	11	0.970209	31719	16	1.000000	9517115	0.002626
npatches	nstrain	runtime	dt	init_x	init_y	init_y_blood	init_z	init_S	beta0	beta1	beta2	beta3	mean_beta	B	d	delta	delta_blood	b[0]	mut	m	CTL	c	g	epsilon	k	het	lambda	rho	omega	x_max	patch.dyna	DELTA	A	VA
10000	1	100.000000	0.001000	21900	9499	5000000	0.001000	10000000	16.571310	9.029611	13.301255	14.343161	14	800000000	0.010000	1.000000	1.000000	80000	0.000050	0.004800	1	0.001000	1.000000	2.500000	18.000000	0.500000	0.000000	0.000000	0.000000	31872	0	10.000000	7.000000	1.000000
sus	inf	inf_blood	z	x[0]	y[0][0]	z[0]	x[1]	y[1][0]	z[1]	S[0]	synchrony
219000000	94990000	5000000	10.000000	21900	9499	0.001000	21900	9499	0.001000	10000000	0.000000
299009030	133603	7220	9877.048309	29721	6	1.000000	30399	2	0.964279	9995049	0.000000
316830998	44233	2251	6530.621925	31604	0	0.540852	31698	2	0.407275	9990006	0.000000
318275249	52312	2623	7110.932604	31804	3	0.668895	31828	3	0.541182	9985030	0.000000
318370041	51085	2542	7006.534253	31899	12	0.989514	32191	0	0.409817	9980102	0.000000
318380849	51603	2635	7000.875855	31833	6	0.934694	31796	5	0.860091	9975141	0.000000
318392431	53275	2613	7025.664572	31702	5	0.980151	31944	2	0.568153	9970013	0.000000
318369286	52283	2692	7036.974529	31982	3	0.986632	31888	3	0.906943	9965059	0.000000
318363050	53964	2867	7067.642438	31851	4	0.877476	31902	2	0.320446	9960047	0.000000
318373996	54385	2714	7117.717458	31782	5	0.550660	31654	0	0.372655	9954982	0.000000
318383155	53289	2728	7044.076560	31923	1	0.786052	31993	8	0.707851	9949907	0.000000
318395541	52797	2726	7102.619156	31788	6	0.618676	31782	1	0.682639	9944955	0.000000
318375997	54040	2738	7080.935356	31860	3	0.832740	31826	2	0.802016	9940014	0.000000
318362440	51722	2630	6996.907136	32086	1	0.898591	31825	1	0.324528	9934982	0.000000
318376926	53853	2650	7067.157319	31804	1	0.465260	31642	3	0.515153	9930005	0.000000
318377306	52326	2762	6977.462322	32026	9	0.651482	31739	2	0.950032	9925026	0.000000
318385542	52791	2734	7055.256954	31580	1	0.346317	31636	0	0.410174	9920041	0.000000
318413367	51239	2587	6993.007966	31863	11	0.923609	31838	0	0.279337	9915134	0.000000
318390623	52769	2652	7045.113417	31854	0	0.481913	31768	1	0.245633	9910155	0.000000
318369867	52924	2665	7070.927718	31615	3	0.907477	31836	0	0.580691	9905118	0.000000
318349518	54547	2880	7058.259970	31821	11	0.988363	31795	7	0.809773	9900181	0.000000
318375842	52242	2742	6980.866271	31902	4	0.410874	31791	8	0.967410	9895132	0.000000
318368958	51513	2586	7097.165666	31821	7	0.995903	31770	1	0.435417	9890169	0.000000
318372946	53922	2829	7041.239869	31725	5	0.251856	31935	0	0.200160	9885199	0.000000
318393222	53460	2784	7067.757578	31884	7	0.591059	31841	3	0.867586	9880256	0.000000
318389913	54246	2733	7046.343019	31632	6	0.999966	31898	4	0.710707	9875152	0.000000
318373537	52780	2698	7088.572691	31907	2	0.437879	31737	3	0.498741	9870274	0.000000
318382713	52872	2809	7061.953074	31700	3	0.904472	31686	10	0.454463	9865147	0.000000
318380239	52188	2697	7019.028989	32010	0	0.687743	31997	2	0.486977	9860198	0.000000
318388421	52688	2691	7013.564489	31851	11	0.980563	32021	1	0.728840	9855229	0.000000
318385128	52396	2689	7016.045517	31936	3	0.974200	31967	2	0.548750	9850364	0.000000
318389497	53228	2623	7014.692297	31732	3	0.849935	31702	2	0.461247	9845527	0.000000
318379839	52759	2629	6996.446168	31866	2	0.843888	31741	0	0.869340	9840687	0.000000
318375524	52419	2630	7023.757081	31947	15	0.948184	31957	3	0.491830	9835747	0.000000
318386031	51899	2609	6981.334276	31475	9	0.658456	31904	3	0.346205	9830823	0.000000
318374395	51594	2585	6987.736755	32057	1	0.740658	31684	1	0.538908	9825923	0.000000
318402347	51137	2498	6933.251960	31752	8	0.993288	31680	2	0.801656	9820929	0.000000
318392658	53077	2825	7081.422054	31762	4	0.802998	31914	6	0.459724	9815949	0.000000
318372094	54465	2713	7061.980893	31891	0	0.758657	31888	6	0.336737	9811129	0.000000
318396315	52634	2621	7030.892688	31873	1	0.826805	32134	3	0.712515	9806134	0.000000
318419852	52294	2633	6969.699001	31837	21	0.987714	31937	2	0.617820	9801261	-1.#IND00
318395598	53015	2735	7087.568189	31765	6	0.717416	32021	1	0.486122	9796383	-1.#IND00
318369784	52004	2646	7030.159680	32017	4	0.960216	31846	1	0.673825	9791487	-1.#IND00
318379960	53095	2802	6994.575680	32104	2	0.558162	31869	1	0.585549	9786481	-1.#IND00
318391576	52095	2681	7066.980506	31768	0	0.604408	32118	3	0.079880	9781623	-1.#IND00
318387396	53511	2679	6954.373818	31838	21	0.999990	31913	3	0.821021	9776694	-0.014594
318377814	51772	2627	7006.097710	31848	4	0.920481	31811	6	0.649880	9771792	-0.009803
318389416	51918	2650	7120.643447	31926	0	0.260846	31789	9	0.488079	9766897	-0.005169
318408648	52627	2649	7009.095878	31700	15	0.999501	31825	0	0.476309	9762002	-0.004893
318386930	53764	2777	7013.377082	31757	1	0.757055	31843	3	0.472518	9757288	0.000704
318381093	53537	2807	7027.370415	31849	10	0.820054	31708	2	0.627439	9752307	0.001662
318392894	51585	2489	6998.144663	31892	1	0.477551	32019	0	0.624765	9747498	0.002385
318395333	53370	2751	7121.295426	31738	7	0.964607	31980	5	0.356733	9742615	0.002326
318389215	52704	2691	6991.004708	31907	13	0.939059	31855	3	0.562508	9737799	0.001564
318374225	54235	2691	7132.912051	31743	1	0.999911	31872	1	0.780282	9732961	0.001424
318383723	54573	2750	7059.236526	31698	1	0.981798	32002	0	0.723891	9728026	0.001333
318374682	53622	2747	7045.829784	31701	4	0.994369	31754	5	0.320207	9723295	0.001504
318388471	52440	2667	7092.284372	31489	11	0.995578	31843	3	0.656981	9718481	0.001376
318407694	51501	2563	6985.274931	31815	7	0.390827	31654	2	0.285654	9713644	0.000513
318372254	52417	2686	7033.463682	31924	3	0.883726	31811	3	0.650225	9708731	0.001229
318387026	55318	2866	7114.949101	31649	5	0.996521	31877	3	0.877686	9703807	0.002337
318369863	52024	2596	7027.530523	31890	0	0.849891	32149	4	0.614966	9698968	0.001883
318381370	53732	2732	6996.110876	31850	16	0.944913	32198	0	0.496423	9694043	0.001887
318364874	51384	2596	7031.214512	31785	2	0.702720	32013	3	0.842163	9689230	-0.000637
318389890	54176	2733	7087.585647	31545	8	0.549216	31917	1	0.472030	9684443	-0.001266
318397397	53080	2669	7026.906325	31827	3	0.654271	31933	5	0.497265	9679533	-0.002675
318369848	53187	2651	7074.062650	32042	1	0.601168	31889	0	0.585285	9674700	-0.001817
318405104	51175	2703	6985.589862	32103	0	0.545343	31969	1	0.528590	9669953	-0.002572
318389029	52484	2624	7017.874258	31852	1	0.923377	31964	2	0.247654	9665123	-0.001950
318374398	53086	2612	7037.272543	31658	1	0.555407	32060	2	0.327631	9660386	-0.000690
318389019	52475	2594	7045.360483	31753	14	0.991014	31922	1	0.936738	9655496	-0.000604
318372201	51729	2696	7036.701857	31779	1	0.962862	31939	4	0.385208	9650714	-0.000573
318391366	53118	2762	7065.228996	31738	5	0.601233	31920	6	0.474690	9645891	-0.000914
318381098	52451	2694	7005.925401	31797	3	0.415279	31947	9	0.752166	9641094	-0.000675
318378672	51590	2642	7081.088990	31748	3	0.886971	31829	1	0.783388	9636311	-0.000196
318399675	52974	2709	7003.234187	31766	8	0.999801	31810	1	0.358107	9631520	-0.000965
318398944	52152	2540	7021.583147	32053	1	0.898228	32346	0	0.640836	9626591	-0.001410
318387762	52883	2728	7100.022941	31761	4	0.567024	31982	0	0.692838	9621754	-0.001223
318378302	53761	2685	7056.028285	31809	2	0.508532	31777	3	0.782340	9616760	-0.001687
318380845	52593	2607	7075.687707	32041	2	0.967075	31705	2	0.529169	9612010	-0.001654
318399399	52559	2703	7010.585007	31610	0	0.533894	31886	0	0.151329	9607224	-0.001972
318387294	52215	2678	6998.021795	31624	3	0.999773	31987	5	0.803541	9602452	-0.001713
318377277	52250	2651	7072.842877	31850	2	0.603677	31978	3	0.250784	9597749	-0.001021
318374427	52768	2666	7038.680675	31780	3	0.965429	31731	5	0.511065	9592912	-0.001002
318359082	51788	2739	7067.245373	31765	2	0.467337	31780	4	0.854263	9588062	-0.000284
318375697	51983	2751	6989.278583	31608	4	0.991159	31999	0	0.654171	9583229	-0.000252
318390486	53743	2726	7073.961526	31819	4	0.940410	31764	0	0.846442	9578468	-0.000281
318382625	53534	2747	7015.086993	31746	12	0.997855	31908	4	0.417333	9573686	-0.000436
318382226	52064	2637	6987.995581	31842	17	0.999713	32094	1	0.310526	9568797	-0.000578
318362880	53145	2721	7065.034317	31775	1	0.356792	32028	3	0.626881	9564033	-0.000647
318368656	52418	2751	7010.281158	31882	9	0.867510	31945	3	0.743114	9559231	-0.000542
318385934	52771	2643	6971.635206	31806	9	0.717047	31909	0	0.154604	9554371	-0.000539
318359742	52969	2656	7095.442169	31878	3	0.837472	31814	1	0.504462	9549641	-0.000651
318373864	53424	2743	7022.740437	31693	1	0.826471	32164	0	0.519185	9544882	-0.000589
318389746	52912	2728	7070.484771	31821	10	0.376786	31913	0	0.363119	9540141	-0.000887
318385377	53711	2731	7072.620561	31695	8	0.998530	31973	2	0.869102	9535391	-0.000938
318361841	53091	2710	7093.525483	31787	16	0.937848	31908	3	0.654577	9530604	-0.000823
318378552	52283	2779	6989.622787	32106	9	0.910386	31770	0	0.273205	9525805	-0.001046
318392897	52799	2784	7046.022513	31912	2	0.747629	31615	1	0.687421	9521116	-0.001590
318376932	53195	2714	7010.616243	31860	13	0.282111	31909	4	0.922781	9516452	-0.001981
npatches	nstrain	runtime	dt	init_x	init_y	init_y_blood	init_z	init_S	beta0	beta1	beta2	beta3	mean_beta	B	d	delta	delta_blood	b[0]	mut	m	CTL	c	g	epsilon	k	het	lambda	rho	omega	x_max	patch.dyna	DELTA	A	VA
10000	1	100.000000	0.001000	21900	9499	5000000	0.001000	10000000	13.474904	18.175387	18.369045	14.331899	14	800000000	0.010000	1.000000	1.000000	80000	0.000050	0.004800	1	0.001000	1.000000	2.500000	19.000000	0.500000	0.000000	0.000000	0.000000	31872	0	10.000000	7.000000	1.000000
sus	inf	inf_blood	z	x[0]	y[0][0]	z[0]	x[1]	y[1][0]	z[1]	S[0]	synchrony
219000000	94990000	5000000	10.000000	21900	9499	0.001000	21900	9499	0.001000	10000000	0.000000
300546161	63610	3455	9387.422261	30172	1	0.982682	29761	13	1.000000	9994868	0.000000
317091991	36788	1785	4862.216463	31627	4	0.487108	31597	3	0.393439	9989842	0.000000
318298480	38604	2060	6988.632504	31555	1	0.637311	31519	13	0.902041	9984867	0.000000
318447534	47456	2333	6160.550804	31744	7	0.172133	31884	9	0.988617	9979881	0.000000
318453041	39182	2062	6323.312669	31894	7	0.733594	31907	5	0.992614	9974818	0.000000
318441594	45268	2275	6422.368284	31866	3	0.921258	31920	6	0.514620	9969820	0.000000
318451778	40518	2105	6310.037758	31766	9	0.741255	31901	23	0.929835	9964780	0.000000
318452566	43235	2211	6367.533627	31537	0	0.733719	31466	14	1.000000	9959735	0.000000
318456919	42466	2274	6351.694574	31840	0	0.730583	31785	3	0.971601	9954691	0.000000
318438529	41983	2127	6329.434331	31809	1	0.622879	31661	22	0.811614	9949805	0.000000
318442042	43503	2245	6351.616932	31950	0	0.761854	31685	1	0.958524	9944848	0.000000
318451926	40687	2125	6299.303142	31877	4	0.697687	31999	0	0.558109	9939860	0.000000
318457766	44704	2287	6401.565713	31752	8	0.527038	31981	2	0.999992	9934830	0.000000
318474177	40462	2032	6335.732625	31965	2	0.479346	31915	3	0.518210	9929929	0.000000
318457239	42691	2167	6361.327977	31916	0	0.433150	31913	0	0.893454	9924935	0.000000
318443977	43560	2192	6378.718834	31854	0	0.770804	31794	6	0.999967	9919946	0.000000
318468783	42024	2228	6303.353802	31735	2	0.403902	31749	19	0.969566	9915071	0.000000
318490319	43120	2159	6399.371312	32142	0	0.300064	32123	1	0.732757	9910143	0.000000
318463871	42748	2203	6359.941496	32000	0	0.570555	32032	1	0.447150	9905204	0.000000
318477623	41921	2066	6337.661983	32083	6	0.205916	31965	5	0.999302	9900237	0.000000
318473246	42694	2208	6350.328468	32095	2	0.802395	31881	12	0.999997	9895205	0.000000
318455052	43376	2220	6369.044431	31759	1	0.722448	31832	2	0.870491	9890089	0.000000
318462220	43667	2252	6350.825386	31964	1	0.687092	31913	2	0.991815	9885060	0.000000
318462391	41943	2222	6284.278750	31852	0	0.621137	31830	13	0.601004	9880101	0.000000
318456066	42315	2131	6366.900658	31749	7	0.953533	31780	1	0.975348	9875114	0.000000
318445162	41007	2133	6351.077616	31710	2	0.325600	31677	10	0.999988	9870150	0.000000
318459757	45139	2340	6380.243420	31881	8	0.490388	31971	0	0.419094	9865213	0.000000
318475373	40611	2038	6251.266531	31765	3	0.381190	31985	2	0.999667	9860178	0.000000
318451478	43092	2199	6448.857218	31799	2	0.657601	31884	5	0.998777	9855242	0.000000
318451519	43077	2242	6310.772424	32045	0	0.554506	31558	0	0.504157	9850313	0.000000
318446943	43604	2223	6377.002497	31922	1	0.305060	31815	16	0.990961	9845514	0.000000
318444868	41517	2072	6441.071396	31918	2	0.746171	31814	10	0.872285	9840630	0.000000
318456170	43316	2240	6245.421421	32023	7	0.858683	31802	1	0.971940	9835781	0.000000
318457541	41659	2188	6329.262113	32054	2	0.253181	31787	0	0.608387	9830797	0.000000
318469444	42627	2084	6359.487976	31718	10	0.788115	31868	0	0.306944	9825803	0.000000
318474773	41937	2168	6349.647453	31705	4	0.431039	31895	7	0.989029	9820862	0.000000
318453003	43460	2186	6315.025415	31865	1	0.929735	31944	2	0.201466	9815945	0.000000
318449091	43174	2271	6433.653049	31857	2	0.555834	32015	5	0.833708	9811004	0.000000
318465002	43133	2234	6384.334189	31831	4	0.754931	31976	0	0.720039	9806073	0.000000
[truncated: 163 more rows]
