# Supplementary material for: Large Variations in HIV-1 Viral Load Explained by Shifting-Mosaic Metapopulation Dynamics
Source: PLoS Biol. 2016 Oct 5;14(10):e1002567. doi: 10.1371/journal.pbio.1002567 (PMC5051940; doi:10.1371/journal.pbio.1002567)
Supplement: S1 Data — Each file gives the output from the simulations indicated by the filename: low migration (ms1, db432); high migration (ms1, db1); very high migration (ms10, db1); number of patches (np); reservoir (storage); no reservoir (nostorage); CTL immigration model (CTLimmig); CTL proliferation model (CTLprolif); β¯ (beta1, beta2, …). Within each file, there are 21 simulations for (k = 0,1,..,20), and data is output each day. For measures of synchrony, the final entry should be used. See Methods and S1 Simulation Code for further details. (ZIP) [file pbio.1002567.s002.zip › S1_Data/ms1_np10000_nostorage_noPD_CTLprolif_db1_beta15.tsv]

npatches	nstrain	runtime	dt	init_x	init_y	init_y_blood	init_z	init_S	beta0	beta1	beta2	beta3	mean_beta	B	d	delta	delta_blood	b[0]	mut	m	CTL	c	g	epsilon	k	het	lambda	rho	omega	x_max	patch.dyna	DELTA	A	VA
10000	1	100.000000	0.001000	21900	9499	5000000	0.001000	10000000	14.441894	19.500070	19.448437	20.495658	15	800000000	0.010000	1.000000	1.000000	80000	0.000050	0.004800	1	0.001000	1.000000	2.500000	0.000000	0.500000	0.000000	0.000000	0.000000	31872	0	10.000000	7.000000	1.000000
sus	inf	inf_blood	z	x[0]	y[0][0]	z[0]	x[1]	y[1][0]	z[1]	S[0]	synchrony
219000000	94990000	5000000	10.000000	21900	9499	0.001000	21900	9499	0.001000	10000000	0.000000
33069475	511546217	25895687	10000.000000	3120	51430	1.000000	2397	51708	1.000000	9994965	0.000000
27127184	628820826	32007983	10000.000000	2611	62631	1.000000	1928	63825	1.000000	9989923	0.000000
25384574	674239999	34381887	10000.000000	2452	67602	1.000000	1808	68082	1.000000	9985017	0.000000
24770711	691844414	35280093	10000.000000	2338	69559	1.000000	1710	69635	1.000000	9980045	0.000000
24539460	698610359	35644160	10000.000000	2402	69679	1.000000	1748	70673	1.000000	9975016	0.000000
24456306	701228674	35775073	10000.000000	2364	70158	1.000000	1753	71071	1.000000	9969998	0.000000
24417941	702251738	35843078	10000.000000	2325	70692	1.000000	1696	71101	1.000000	9964997	0.000000
24410960	702636034	35845920	10000.000000	2333	70645	1.000000	1746	71101	1.000000	9960078	0.000000
24405166	702783258	35857529	10000.000000	2367	69935	1.000000	1743	71232	1.000000	9955136	0.000000
24403432	702829504	35871826	10000.000000	2346	70389	1.000000	1731	71059	1.000000	9950003	0.000000
24400830	702873908	35858521	10000.000000	2347	70270	1.000000	1769	70821	1.000000	9945072	0.000000
24402802	702872778	35870102	10000.000000	2325	70135	1.000000	1734	71027	1.000000	9940149	0.000000
24403122	702916442	35864055	10000.000000	2295	70447	1.000000	1798	70407	1.000000	9935266	0.000000
24406077	702907717	35861194	10000.000000	2396	70390	1.000000	1769	70791	1.000000	9930274	0.000000
24400127	702903777	35866943	10000.000000	2315	70318	1.000000	1758	71074	1.000000	9925412	0.000000
24398532	702908516	35856016	10000.000000	2323	70141	1.000000	1685	70659	1.000000	9920426	0.000000
24400708	702905042	35858436	10000.000000	2310	70458	1.000000	1743	70971	1.000000	9915506	0.000000
24396763	702921861	35871043	10000.000000	2333	70786	1.000000	1751	71302	1.000000	9910560	0.000000
24403545	702880132	35855222	10000.000000	2302	70318	1.000000	1713	70750	1.000000	9905705	0.000000
24396732	702879286	35864903	10000.000000	2303	69814	1.000000	1773	70625	1.000000	9900776	0.000000
24400264	702883835	35867669	10000.000000	2331	70269	1.000000	1771	70725	1.000000	9895834	0.000000
24400582	702886487	35855231	10000.000000	2297	70460	1.000000	1800	70778	1.000000	9890984	0.000000
24403211	702911471	35853955	10000.000000	2313	70617	1.000000	1703	71060	1.000000	9885993	0.000000
24403259	702892989	35858842	10000.000000	2309	70960	1.000000	1779	70978	1.000000	9880980	0.000000
24399915	702901552	35862153	10000.000000	2319	70420	1.000000	1762	70760	1.000000	9876113	0.000000
24404799	702876119	35860853	10000.000000	2278	70904	1.000000	1729	70511	1.000000	9871213	0.000000
24402591	702875790	35857264	10000.000000	2315	70099	1.000000	1729	71037	1.000000	9866320	0.000000
24401866	702890198	35863958	10000.000000	2347	70341	1.000000	1765	70773	1.000000	9861351	0.000000
24402315	702918621	35862241	10000.000000	2330	70678	1.000000	1712	70639	1.000000	9856249	0.000000
24407824	702902025	35862668	10000.000000	2381	70083	1.000000	1729	71207	1.000000	9851277	0.000000
24404440	702876727	35855748	10000.000000	2367	70126	1.000000	1850	70673	1.000000	9846357	0.000000
24401765	702891033	35857374	10000.000000	2344	70176	1.000000	1719	70943	1.000000	9841484	0.000000
24395618	702916636	35860434	10000.000000	2269	70411	1.000000	1758	70832	1.000000	9836549	0.000000
24404748	702871391	35854338	10000.000000	2339	70440	1.000000	1768	70608	1.000000	9831764	0.000000
24403465	702910198	35854539	10000.000000	2357	70192	1.000000	1715	70664	1.000000	9826875	0.000000
24405645	702877217	35860274	10000.000000	2317	70484	1.000000	1765	70545	1.000000	9821978	0.000000
24406763	702856707	35861531	10000.000000	2373	70133	1.000000	1808	70589	1.000000	9817144	0.000000
24406150	702853878	35860066	10000.000000	2343	70443	1.000000	1733	70643	1.000000	9812123	0.000000
24396654	702875212	35861705	10000.000000	2344	70711	1.000000	1755	70986	1.000000	9807108	0.000000
24404391	702890314	35861768	10000.000000	2375	70061	1.000000	1687	70981	1.000000	9802088	-1.#IND00
24402772	702907593	35865538	10000.000000	2363	69967	1.000000	1766	70676	1.000000	9797216	-0.004800
24406069	702908292	35865227	10000.000000	2263	70457	1.000000	1696	70796	1.000000	9792238	0.000967
24404333	702878457	35870913	10000.000000	2317	70052	1.000000	1725	71153	1.000000	9787294	0.004903
24405583	702877795	35870878	10000.000000	2286	70478	1.000000	1724	70678	1.000000	9782398	-0.003394
24408659	702874185	35859049	10000.000000	2294	70574	1.000000	1779	70715	1.000000	9777616	-0.004964
24405016	702855333	35871941	10000.000000	2267	70340	1.000000	1761	70567	1.000000	9772776	0.002514
24402367	702914550	35853086	10000.000000	2329	70224	1.000000	1710	70630	1.000000	9767998	0.002481
24396801	702899228	35872493	10000.000000	2343	70469	1.000000	1698	70979	1.000000	9763045	0.006622
24399870	702884297	35861887	10000.000000	2320	70756	1.000000	1728	70380	1.000000	9758128	0.005543
24406338	702879868	35881193	10000.000000	2300	70408	1.000000	1745	70736	1.000000	9753268	0.006572
24400520	702913514	35860130	10000.000000	2351	70528	1.000000	1758	70745	1.000000	9748389	0.005852
24407205	702905855	35863950	10000.000000	2308	70299	1.000000	1757	70852	1.000000	9743579	0.005735
24396533	702924404	35860047	10000.000000	2303	70516	1.000000	1727	71115	1.000000	9738829	0.003122
24402133	702934425	35854466	10000.000000	2331	70303	1.000000	1775	71020	1.000000	9733999	0.001621
24400826	702899427	35855272	10000.000000	2309	70727	1.000000	1743	70528	1.000000	9729011	0.002625
24407650	702853744	35854470	10000.000000	2295	70232	1.000000	1798	70459	1.000000	9724103	0.004352
24403091	702869529	35849940	10000.000000	2345	70388	1.000000	1765	70841	1.000000	9719319	0.005579
24399648	702861846	35857591	10000.000000	2326	70606	1.000000	1729	71031	1.000000	9714458	0.006475
24403940	702884167	35858818	10000.000000	2313	70405	1.000000	1709	70845	1.000000	9709667	0.005076
24399165	702897949	35857352	10000.000000	2297	70068	1.000000	1695	70386	1.000000	9704764	0.004211
24402477	702882064	35860366	10000.000000	2285	70600	1.000000	1739	70580	1.000000	9699922	0.003782
24403140	702884514	35858930	10000.000000	2312	70352	1.000000	1772	70183	1.000000	9695098	0.003521
24399355	702892486	35850839	10000.000000	2293	70570	1.000000	1732	70614	1.000000	9690248	0.002300
24401674	702919615	35851282	10000.000000	2359	70565	1.000000	1763	70542	1.000000	9685530	0.002556
24401409	702908676	35851600	10000.000000	2293	70268	1.000000	1743	70688	1.000000	9680594	0.002666
24402516	702874212	35862323	10000.000000	2314	70181	1.000000	1770	70774	1.000000	9675767	0.002579
24401490	702867952	35868143	10000.000000	2367	70544	1.000000	1739	70544	1.000000	9670991	0.002605
24403808	702874011	35860140	10000.000000	2317	70527	1.000000	1781	70805	1.000000	9666137	0.002832
24404209	702882515	35850427	10000.000000	2287	70598	1.000000	1746	70965	1.000000	9661239	0.001847
24407257	702875412	35861864	10000.000000	2310	70734	1.000000	1740	70545	1.000000	9656413	0.002319
24396505	702921456	35860674	10000.000000	2314	70369	1.000000	1734	70551	1.000000	9651626	0.002110
24406415	702879197	35860991	10000.000000	2322	70544	1.000000	1740	70448	1.000000	9646845	0.002241
24400936	702865353	35864255	10000.000000	2299	70887	1.000000	1724	70728	1.000000	9641935	0.002016
24394904	702888268	35858160	10000.000000	2313	70339	1.000000	1757	70555	1.000000	9637115	0.002082
24399942	702903363	35870820	10000.000000	2352	70287	1.000000	1719	70975	1.000000	9632266	0.002081
24399063	702912493	35858760	10000.000000	2338	70367	1.000000	1773	70740	1.000000	9627448	0.002051
24405373	702895128	35861136	10000.000000	2305	70730	1.000000	1742	70756	1.000000	9622587	0.001661
24402440	702874588	35863170	10000.000000	2373	70429	1.000000	1735	71083	1.000000	9617716	0.001602
24399255	702905838	35858581	10000.000000	2360	69950	1.000000	1738	70366	1.000000	9612965	0.002110
24403474	702888934	35862191	10000.000000	2300	70459	1.000000	1748	70652	1.000000	9608111	0.002112
24402453	702903947	35859025	10000.000000	2277	70560	1.000000	1791	70971	1.000000	9603275	0.002005
24399862	702895340	35854869	10000.000000	2345	70398	1.000000	1741	70597	1.000000	9598350	0.001929
24406346	702884992	35869681	10000.000000	2316	70129	1.000000	1712	70868	1.000000	9593559	0.003943
24392896	702922487	35864560	10000.000000	2286	70502	1.000000	1771	70750	1.000000	9588689	0.003997
24408338	702885534	35864597	10000.000000	2338	70093	1.000000	1751	70364	1.000000	9583975	0.003738
24401575	702865881	35857462	10000.000000	2292	69782	1.000000	1774	70810	1.000000	9579098	0.003684
24402313	702914281	35856615	10000.000000	2374	70463	1.000000	1761	70713	1.000000	9574290	0.003656
24400765	702907689	35862324	10000.000000	2389	70752	1.000000	1759	70908	1.000000	9569458	0.004420
24402255	702893542	35862193	10000.000000	2317	70326	1.000000	1734	70765	1.000000	9564606	0.002948
24400180	702896163	35859307	10000.000000	2380	69684	1.000000	1720	70755	1.000000	9559829	0.002090
24402416	702875395	35866275	10000.000000	2305	70795	1.000000	1709	71187	1.000000	9554999	0.001539
24401631	702864305	35861546	10000.000000	2302	70348	1.000000	1744	71206	1.000000	9550213	0.001402
24402589	702878016	35866821	10000.000000	2333	70445	1.000000	1729	70756	1.000000	9545464	0.001114
24398552	702908299	35867303	10000.000000	2330	70389	1.000000	1771	70503	1.000000	9540714	0.001027
24401757	702893987	35856264	10000.000000	2255	70388	1.000000	1726	71379	1.000000	9535919	0.000926
24401687	702937509	35863106	10000.000000	2299	70122	1.000000	1698	71322	1.000000	9531242	0.001053
24403806	702910325	35873895	10000.000000	2303	70210	1.000000	1761	70673	1.000000	9526301	0.001112
24402909	702878259	35859917	10000.000000	2332	70384	1.000000	1762	70788	1.000000	9521479	0.001091
24402433	702878434	35854897	10000.000000	2332	70634	1.000000	1728	71080	1.000000	9516749	0.000286
npatches	nstrain	runtime	dt	init_x	init_y	init_y_blood	init_z	init_S	beta0	beta1	beta2	beta3	mean_beta	B	d	delta	delta_blood	b[0]	mut	m	CTL	c	g	epsilon	k	het	lambda	rho	omega	x_max	patch.dyna	DELTA	A	VA
10000	1	100.000000	0.001000	21900	9499	5000000	0.001000	10000000	12.625979	19.296540	8.830274	8.299158	15	800000000	0.010000	1.000000	1.000000	80000	0.000050	0.004800	1	0.001000	1.000000	2.500000	1.000000	0.500000	0.000000	0.000000	0.000000	31872	0	10.000000	7.000000	1.000000
sus	inf	inf_blood	z	x[0]	y[0][0]	z[0]	x[1]	y[1][0]	z[1]	S[0]	synchrony
219000000	94990000	5000000	10.000000	21900	9499	0.001000	21900	9499	0.001000	10000000	0.000000
49722990	316104680	16094619	10000.000000	5418	31186	1.000000	3613	32257	1.000000	9995036	0.000000
47746341	329585043	16813206	10000.000000	5166	32705	1.000000	3527	33461	1.000000	9990093	0.000000
47452524	331666573	16931136	10000.000000	5099	33022	1.000000	3562	33746	1.000000	9985110	0.000000
47411442	331978355	16939515	10000.000000	5124	32924	1.000000	3440	33780	1.000000	9980095	0.000000
47416785	332000220	16945217	10000.000000	5165	32993	1.000000	3449	33912	1.000000	9975249	0.000000
47406977	332057428	16941712	10000.000000	5247	32942	1.000000	3487	33768	1.000000	9970262	0.000000
47406962	332028111	16945589	10000.000000	5217	32708	1.000000	3447	33992	1.000000	9965299	0.000000
47408481	332034800	16941235	10000.000000	5102	33121	1.000000	3573	33858	1.000000	9960344	0.000000
47412807	332013876	16930766	10000.000000	5146	33016	1.000000	3455	33964	1.000000	9955450	0.000000
47401076	332065217	16939001	10000.000000	5201	32892	1.000000	3485	34080	1.000000	9950479	0.000000
47410750	332056522	16938171	10000.000000	5109	32876	1.000000	3529	33864	1.000000	9945534	0.000000
47407238	332029531	16939531	10000.000000	5170	32592	1.000000	3381	34159	1.000000	9940616	0.000000
47413076	332007212	16946629	10000.000000	5071	33059	1.000000	3540	33664	1.000000	9935837	0.000000
47412168	332013519	16937616	10000.000000	5204	33013	1.000000	3455	33950	1.000000	9930962	0.000000
47416913	332024536	16936305	10000.000000	5116	33086	1.000000	3416	33853	1.000000	9925886	0.000000
47405202	332041161	16942490	10000.000000	5154	33013	1.000000	3536	33704	1.000000	9920997	0.000000
47407542	332025493	16939689	10000.000000	5182	32650	1.000000	3454	34041	1.000000	9915981	0.000000
47415899	332014543	16941202	10000.000000	5126	32959	1.000000	3455	33778	1.000000	9911038	0.000000
47414350	332003163	16936705	10000.000000	5177	32991	1.000000	3415	33834	1.000000	9906072	0.000000
47415697	332010243	16937435	10000.000000	5188	32917	1.000000	3430	34322	1.000000	9901103	0.000000
47412291	332023062	16940250	10000.000000	5140	33058	1.000000	3451	34038	1.000000	9896187	0.000000
47413179	332020856	16942851	10000.000000	5170	32973	1.000000	3525	33823	1.000000	9891244	0.000000
47409264	332041818	16945061	10000.000000	5239	32851	1.000000	3426	33844	1.000000	9886208	0.000000
47413838	332021028	16938138	10000.000000	5075	32815	1.000000	3469	34185	1.000000	9881353	0.000000
47410283	332049636	16938399	10000.000000	5208	33060	1.000000	3521	33733	1.000000	9876534	0.000000
47407426	332051675	16936100	10000.000000	5171	33044	1.000000	3472	33807	1.000000	9871609	0.000000
47404254	332034563	16937232	10000.000000	5277	32987	1.000000	3391	33986	1.000000	9866567	0.000000
47410222	332018650	16938917	10000.000000	5132	33085	1.000000	3405	34056	1.000000	9861625	0.000000
47411038	332018596	16936214	10000.000000	5091	33156	1.000000	3487	33614	1.000000	9856591	0.000000
47416613	332028628	16936416	10000.000000	5240	32440	1.000000	3450	34126	1.000000	9851695	0.000000
47414176	332018682	16935841	10000.000000	5092	33097	1.000000	3494	34170	1.000000	9846632	0.000000
47407908	332033667	16941845	10000.000000	5147	33068	1.000000	3378	34003	1.000000	9841694	0.000000
47408173	332043308	16940893	10000.000000	5057	33269	1.000000	3520	33905	1.000000	9836920	0.000000
47399645	332031822	16941918	10000.000000	5099	33028	1.000000	3445	33903	1.000000	9831994	0.000000
47416924	332043598	16937982	10000.000000	5103	32866	1.000000	3515	33769	1.000000	9827033	0.000000
47411167	332031626	16942688	10000.000000	5125	33126	1.000000	3397	34241	1.000000	9822091	0.000000
47410600	332030654	16935057	10000.000000	5019	33323	1.000000	3392	33876	1.000000	9817109	0.000000
47408285	332024686	16945291	10000.000000	5140	32743	1.000000	3455	33700	1.000000	9812290	0.000000
47415708	332035824	16941639	10000.000000	5172	32949	1.000000	3452	33902	1.000000	9807422	0.000000
47409176	332044943	16939615	10000.000000	5227	32765	1.000000	3470	34106	1.000000	9802451	-1.#IND00
47416497	332029240	16939648	10000.000000	5152	32964	1.000000	3453	33957	1.000000	9797556	-0.000000
47400645	332039611	16936612	10000.000000	5253	32451	1.000000	3522	33598	1.000000	9792781	0.001866
47411114	332055177	16934312	10000.000000	5207	32593	1.000000	3441	34076	1.000000	9787905	0.005861
47417886	332029188	16944145	10000.000000	5177	33148	1.000000	3440	33786	1.000000	9783031	0.000480
47413163	332030237	16936583	10000.000000	5123	33010	1.000000	3473	34120	1.000000	9778165	-0.000047
47407658	332029476	16938942	10000.000000	5131	32883	1.000000	3477	33760	1.000000	9773331	-0.001854
47416372	332011429	16941210	10000.000000	5160	32918	1.000000	3430	34190	1.000000	9768353	-0.001345
47407432	332004818	16948089	10000.000000	5133	32936	1.000000	3482	33612	1.000000	9763524	-0.001180
47419309	332001885	16944178	10000.000000	5022	33156	1.000000	3453	33959	1.000000	9758704	0.000134
47407986	332033689	16941810	10000.000000	5091	33120	1.000000	3500	33855	1.000000	9753816	-0.005116
47408387	332013357	16941266	10000.000000	5160	32883	1.000000	3467	33680	1.000000	9748878	-0.004272
47410157	332024835	16932383	10000.000000	5218	32676	1.000000	3525	33707	1.000000	9743888	-0.003451
47410693	332022377	16943088	10000.000000	5133	32871	1.000000	3456	33835	1.000000	9738917	-0.003216
47398392	332045350	16933369	10000.000000	5166	32701	1.000000	3496	33958	1.000000	9733999	-0.002235
47399563	332055139	16941275	10000.000000	5122	32996	1.000000	3488	33978	1.000000	9729136	-0.001068
47400959	332038429	16942004	10000.000000	5079	33053	1.000000	3390	34020	1.000000	9724177	-0.001337
47407194	332033416	16941917	10000.000000	5142	32815	1.000000	3491	33972	1.000000	9719272	-0.001762
47399953	332024231	16934774	10000.000000	5069	33155	1.000000	3461	34037	1.000000	9714417	-0.001718
47407449	332018781	16941022	10000.000000	5200	32787	1.000000	3499	33797	1.000000	9709570	-0.001128
47417950	332017206	16940209	10000.000000	5119	32983	1.000000	3475	33760	1.000000	9704760	-0.001529
47408751	332025131	16945126	10000.000000	5106	33056	1.000000	3466	34077	1.000000	9699959	-0.002912
47411783	332020872	16939363	10000.000000	5120	33293	1.000000	3532	33683	1.000000	9695186	-0.002169
47402480	332021579	16935338	10000.000000	5037	32916	1.000000	3468	33881	1.000000	9690379	-0.001253
47414569	332005782	16940988	10000.000000	5274	32888	1.000000	3466	33876	1.000000	9685478	-0.001516
47404480	332030768	16932898	10000.000000	5110	33136	1.000000	3462	34079	1.000000	9680700	-0.002243
47413385	332026021	16938053	10000.000000	5195	32967	1.000000	3393	33820	1.000000	9675849	-0.002259
47403192	332033986	16932204	10000.000000	5057	32940	1.000000	3409	33945	1.000000	9671100	-0.002087
47410510	332013271	16942547	10000.000000	5217	32840	1.000000	3516	33873	1.000000	9666277	-0.001840
47411351	332031226	16939858	10000.000000	5211	32831	1.000000	3510	33999	1.000000	9661355	-0.001865
47396401	332037097	16939486	10000.000000	5154	33004	1.000000	3429	33970	1.000000	9656455	-0.002212
47405185	332012879	16937763	10000.000000	5118	32948	1.000000	3437	34232	1.000000	9651656	-0.002188
47412734	332024372	16940024	10000.000000	5159	32885	1.000000	3528	33954	1.000000	9646966	-0.002157
47408415	332055288	16938795	10000.000000	5098	32924	1.000000	3490	33401	1.000000	9642127	-0.001393
47409884	332022816	16941616	10000.000000	5262	32682	1.000000	3467	34140	1.000000	9637428	-0.001276
47406797	332043504	16937566	10000.000000	5139	33180	1.000000	3467	33801	1.000000	9632614	-0.001453
47413397	332013671	16938279	10000.000000	5133	33091	1.000000	3444	34332	1.000000	9627753	-0.001392
47414355	332024386	16943128	10000.000000	5065	33139	1.000000	3493	33765	1.000000	9622995	-0.001329
47413331	332028223	16934791	10000.000000	5091	33313	1.000000	3463	33925	1.000000	9618227	-0.001567
47409611	332051666	16935631	10000.000000	5175	33004	1.000000	3418	34026	1.000000	9613440	-0.001841
47401382	332064024	16942481	10000.000000	5129	33049	1.000000	3517	33964	1.000000	9608646	-0.001962
47417996	332011209	16937940	10000.000000	5181	32719	1.000000	3448	33856	1.000000	9603881	-0.001721
47405490	332039191	16929924	10000.000000	5120	33040	1.000000	3500	34040	1.000000	9599074	-0.001797
47406178	332028038	16935873	10000.000000	5143	33056	1.000000	3433	33701	1.000000	9594321	-0.001487
47413887	332010927	16942676	10000.000000	5161	32900	1.000000	3419	33989	1.000000	9589503	-0.001869
47410525	331989844	16943086	10000.000000	5238	32801	1.000000	3422	33927	1.000000	9584739	-0.000965
47402628	332042940	16939437	10000.000000	5050	33014	1.000000	3516	33893	1.000000	9579839	-0.000833
47411867	332046600	16935119	10000.000000	5148	32780	1.000000	3472	34080	1.000000	9575094	-0.000662
47401124	332027551	16942732	10000.000000	5190	32821	1.000000	3479	33889	1.000000	9570231	-0.000272
47414416	332019016	16947153	10000.000000	5074	32725	1.000000	3444	33914	1.000000	9565346	-0.000579
47405501	332007548	16945525	10000.000000	5206	32575	1.000000	3429	33864	1.000000	9560611	-0.000474
47417524	332022349	16941022	10000.000000	5091	33210	1.000000	3458	34064	1.000000	9555916	-0.000370
47409631	332024673	16942992	10000.000000	5068	33466	1.000000	3408	33748	1.000000	9551124	-0.000369
47408500	332047146	16937254	10000.000000	5078	33423	1.000000	3463	33911	1.000000	9546465	-0.000439
47412504	332031332	16945068	10000.000000	5213	32923	1.000000	3440	33918	1.000000	9541691	-0.000694
47394860	332042154	16931415	10000.000000	5132	33147	1.000000	3472	33950	1.000000	9536881	-0.001040
47410555	332034584	16944041	10000.000000	5232	32877	1.000000	3499	33776	1.000000	9532036	-0.001296
47409692	332046668	16944565	10000.000000	5110	32964	1.000000	3431	34196	1.000000	9527253	-0.003321
47420328	332019384	16945180	10000.000000	5083	32946	1.000000	3474	33813	1.000000	9522416	-0.003314
47416377	332018787	16933952	10000.000000	5167	33031	1.000000	3482	33849	1.000000	9517774	-0.003378
npatches	nstrain	runtime	dt	init_x	init_y	init_y_blood	init_z	init_S	beta0	beta1	beta2	beta3	mean_beta	B	d	delta	delta_blood	b[0]	mut	m	CTL	c	g	epsilon	k	het	lambda	rho	omega	x_max	patch.dyna	DELTA	A	VA
10000	1	100.000000	0.001000	21900	9499	5000000	0.001000	10000000	15.548579	18.236870	14.106360	17.809194	15	800000000	0.010000	1.000000	1.000000	80000	0.000050	0.004800	1	0.001000	1.000000	2.500000	2.000000	0.500000	0.000000	0.000000	0.000000	31872	0	10.000000	7.000000	1.000000
sus	inf	inf_blood	z	x[0]	y[0][0]	z[0]	x[1]	y[1][0]	z[1]	S[0]	synchrony
219000000	94990000	5000000	10.000000	21900	9499	0.001000	21900	9499	0.001000	10000000	0.000000
69096590	207664747	10604374	10000.000000	6220	21095	1.000000	5346	21312	1.000000	9995172	0.000000
70195727	204562012	10441169	10000.000000	6221	20773	1.000000	5485	21231	1.000000	9990114	0.000000
70263257	204392464	10430844	10000.000000	6383	20827	1.000000	5399	21313	1.000000	9985153	0.000000
70241983	204421118	10431710	10000.000000	6492	20821	1.000000	5432	21306	1.000000	9980088	0.000000
70255655	204399972	10427474	10000.000000	6296	20745	1.000000	5484	21254	1.000000	9975134	0.000000
70237001	204426119	10430606	10000.000000	6329	20658	1.000000	5474	21336	1.000000	9970095	0.000000
70244403	204423485	10433552	10000.000000	6275	20771	1.000000	5407	21097	1.000000	9965135	0.000000
70244328	204422866	10429200	10000.000000	6313	20759	1.000000	5593	20970	1.000000	9960039	0.000000
70247002	204411250	10430731	10000.000000	6316	20806	1.000000	5438	21063	1.000000	9954931	0.000000
70244946	204422201	10431688	10000.000000	6293	20882	1.000000	5494	21158	1.000000	9950051	0.000000
70251565	204405147	10434789	10000.000000	6311	20988	1.000000	5449	21133	1.000000	9945016	0.000000
70243300	204438695	10426299	10000.000000	6317	20589	1.000000	5397	21273	1.000000	9940145	0.000000
70243561	204425910	10439676	10000.000000	6354	20634	1.000000	5484	20863	1.000000	9935228	0.000000
70256940	204391517	10428093	10000.000000	6176	20902	1.000000	5408	21275	1.000000	9930147	0.000000
70245813	204402798	10424395	10000.000000	6353	20756	1.000000	5447	21140	1.000000	9925082	0.000000
70245165	204416237	10431512	10000.000000	6342	20618	1.000000	5445	21130	1.000000	9919984	0.000000
70240964	204422299	10437647	10000.000000	6324	20668	1.000000	5385	21315	1.000000	9914976	0.000000
70247369	204425953	10424760	10000.000000	6291	20687	1.000000	5506	21144	1.000000	9909930	0.000000
70259774	204402930	10424580	10000.000000	6454	20489	1.000000	5493	21012	1.000000	9904939	0.000000
70256548	204423262	10428185	10000.000000	6339	20671	1.000000	5388	21212	1.000000	9899981	0.000000
70256722	204422705	10425531	10000.000000	6279	21025	1.000000	5459	21251	1.000000	9895034	0.000000
70236865	204407470	10431067	10000.000000	6320	20504	1.000000	5515	20935	1.000000	9890206	0.000000
70247888	204419583	10434843	10000.000000	6502	20618	1.000000	5515	21094	1.000000	9885284	0.000000
70246666	204417472	10433298	10000.000000	6297	20426	1.000000	5530	20960	1.000000	9880350	0.000000
70253134	204400361	10428092	10000.000000	6449	20348	1.000000	5398	21309	1.000000	9875303	0.000000
70252769	204407403	10424682	10000.000000	6264	20742	1.000000	5429	21254	1.000000	9870491	0.000000
70257612	204407683	10425501	10000.000000	6215	20878	1.000000	5479	21331	1.000000	9865486	0.000000
70248892	204431269	10427889	10000.000000	6271	20820	1.000000	5480	21023	1.000000	9860666	0.000000
70242576	204417257	10425736	10000.000000	6263	20848	1.000000	5453	21171	1.000000	9855789	0.000000
70255727	204409634	10426837	10000.000000	6571	20353	1.000000	5498	21072	1.000000	9850852	0.000000
70245055	204408919	10425709	10000.000000	6343	20603	1.000000	5474	21043	1.000000	9845943	0.000000
70243461	204403751	10430627	10000.000000	6347	20767	1.000000	5456	21197	1.000000	9840911	0.000000
70250686	204429933	10423165	10000.000000	6304	20736	1.000000	5452	21013	1.000000	9835974	0.000000
70246194	204441927	10432699	10000.000000	6318	20695	1.000000	5415	21354	1.000000	9830975	0.000000
70245021	204418743	10428963	10000.000000	6409	20757	1.000000	5536	21279	1.000000	9825939	0.000000
70253972	204401782	10424666	10000.000000	6365	20822	1.000000	5405	21234	1.000000	9820955	0.000000
70244207	204415704	10432168	10000.000000	6224	21161	1.000000	5526	21086	1.000000	9816134	0.000000
70239022	204440693	10433104	10000.000000	6367	20586	1.000000	5454	21233	1.000000	9811369	0.000000
70248656	204400021	10430093	10000.000000	6380	20689	1.000000	5472	21138	1.000000	9806411	0.000000
70247625	204402143	10430203	10000.000000	6308	20756	1.000000	5564	20949	1.000000	9801548	-1.#IND00
70250866	204414536	10424447	10000.000000	6305	20801	1.000000	5480	21268	1.000000	9796567	0.004800
70236939	204405571	10431685	10000.000000	6184	20984	1.000000	5430	21060	1.000000	9791708	-0.002861
70246063	204419573	10428193	10000.000000	6491	20475	1.000000	5456	21309	1.000000	9786796	0.000507
70241428	204401187	10428767	10000.000000	6316	20525	1.000000	5524	21122	1.000000	9781943	0.004180
70258686	204390620	10429204	10000.000000	6402	20606	1.000000	5440	21186	1.000000	9777042	0.004233
70254732	204423220	10423620	10000.000000	6419	20746	1.000000	5432	21124	1.000000	9772089	0.004279
70254648	204395584	10428961	10000.000000	6319	20836	1.000000	5586	21156	1.000000	9767135	0.005806
70261431	204361894	10433213	10000.000000	6285	20973	1.000000	5468	21171	1.000000	9762139	0.008197
70252285	204420193	10428674	10000.000000	6273	20808	1.000000	5475	21098	1.000000	9757046	0.004721
70245836	204424503	10427658	10000.000000	6286	20784	1.000000	5533	21214	1.000000	9752141	0.003785
70245028	204423949	10428126	10000.000000	6314	20772	1.000000	5369	21275	1.000000	9747334	0.003736
70247531	204422953	10422359	10000.000000	6236	20798	1.000000	5456	21308	1.000000	9742562	-0.002266
70237574	204424677	10429769	10000.000000	6240	20688	1.000000	5481	21110	1.000000	9737747	-0.001840
70246843	204424657	10427824	10000.000000	6374	20562	1.000000	5366	21168	1.000000	9732873	-0.005266
70259850	204396506	10432384	10000.000000	6462	20820	1.000000	5480	21081	1.000000	9727904	-0.006243
70250121	204415845	10431789	10000.000000	6379	20560	1.000000	5506	21087	1.000000	9723136	-0.006107
70255612	204411690	10427844	10000.000000	6322	20820	1.000000	5504	21078	1.000000	9718355	-0.006246
70246869	204430330	10427378	10000.000000	6313	20457	1.000000	5635	21132	1.000000	9713563	-0.006031
70251127	204411891	10427781	10000.000000	6262	20813	1.000000	5476	21270	1.000000	9708686	-0.006168
70256415	204385949	10426937	10000.000000	6372	20701	1.000000	5498	21271	1.000000	9703833	-0.006400
70254825	204400761	10429278	10000.000000	6483	20623	1.000000	5409	21263	1.000000	9698896	-0.005888
70252978	204394681	10433517	10000.000000	6189	20738	1.000000	5431	20932	1.000000	9693983	-0.005058
70248706	204408868	10430960	10000.000000	6447	20455	1.000000	5452	21348	1.000000	9689131	-0.004275
70239029	204444378	10422879	10000.000000	6324	20774	1.000000	5472	21162	1.000000	9684293	-0.004004
70240808	204420534	10432270	10000.000000	6347	20589	1.000000	5522	21078	1.000000	9679417	-0.003223
70250578	204426464	10423780	10000.000000	6323	20781	1.000000	5480	20937	1.000000	9674493	-0.003261
70244982	204427515	10430695	10000.000000	6357	20699	1.000000	5511	21171	1.000000	9669678	-0.003807
70240818	204426344	10431841	10000.000000	6385	20633	1.000000	5491	21088	1.000000	9664836	-0.004074
70241435	204426646	10427238	10000.000000	6286	20809	1.000000	5480	21435	1.000000	9659945	-0.004641
70242597	204438206	10424991	10000.000000	6340	20726	1.000000	5564	20967	1.000000	9655251	-0.004840
70247453	204418853	10431202	10000.000000	6327	20638	1.000000	5498	21267	1.000000	9650497	-0.004727
70253394	204418725	10432445	10000.000000	6277	20770	1.000000	5360	21256	1.000000	9645775	-0.003650
70249687	204429986	10427835	10000.000000	6377	20807	1.000000	5504	20840	1.000000	9640907	-0.002748
70246282	204407323	10428693	10000.000000	6317	20765	1.000000	5413	21197	1.000000	9636180	-0.002897
70246997	204408376	10426566	10000.000000	6221	21020	1.000000	5623	20919	1.000000	9631384	-0.002671
70236450	204441780	10433387	10000.000000	6343	20698	1.000000	5453	21282	1.000000	9626626	-0.003429
70251790	204400922	10430148	10000.000000	6220	20808	1.000000	5434	21339	1.000000	9621844	-0.006130
70237742	204443436	10431229	10000.000000	6311	20837	1.000000	5555	21128	1.000000	9617169	-0.006042
70235572	204427928	10432571	10000.000000	6313	20792	1.000000	5552	21052	1.000000	9612318	-0.005891
70239716	204410712	10429557	10000.000000	6361	20647	1.000000	5455	21092	1.000000	9607522	-0.005965
70243092	204429229	10425193	10000.000000	6374	20746	1.000000	5535	21067	1.000000	9602643	-0.005736
70255559	204406612	10431870	10000.000000	6245	21077	1.000000	5509	21093	1.000000	9597882	-0.005332
70237960	204433426	10426781	10000.000000	6282	20787	1.000000	5470	21287	1.000000	9593153	-0.003936
70246444	204426206	10424438	10000.000000	6273	20775	1.000000	5473	21089	1.000000	9588340	-0.003640
70237592	204443680	10430794	10000.000000	6356	20710	1.000000	5534	21028	1.000000	9583466	-0.004059
70241306	204420591	10422334	10000.000000	6294	20806	1.000000	5434	21195	1.000000	9578649	-0.003983
70260315	204399382	10428779	10000.000000	6275	20875	1.000000	5554	20893	1.000000	9573742	-0.003342
70251107	204411674	10427807	10000.000000	6344	20928	1.000000	5536	21165	1.000000	9569088	-0.002690
70243220	204452227	10430717	10000.000000	6249	20869	1.000000	5487	21046	1.000000	9564271	-0.002554
70233093	204423163	10424868	10000.000000	6342	20808	1.000000	5475	21292	1.000000	9559459	-0.002246
70251209	204413443	10433665	10000.000000	6320	20637	1.000000	5379	21256	1.000000	9554630	-0.002315
70239940	204420789	10433696	10000.000000	6388	20703	1.000000	5532	21053	1.000000	9549886	-0.002437
70232180	204423989	10426115	10000.000000	6400	20554	1.000000	5451	21209	1.000000	9545152	-0.002351
70247148	204399242	10431430	10000.000000	6320	20754	1.000000	5527	21216	1.000000	9540406	-0.002248
70237919	204444443	10426023	10000.000000	6215	20893	1.000000	5546	21171	1.000000	9535587	-0.002018
70245565	204410612	10428976	10000.000000	6241	20782	1.000000	5398	21365	1.000000	9530839	-0.002103
70248578	204406442	10427478	10000.000000	6406	20848	1.000000	5339	21397	1.000000	9526052	-0.002440
70245264	204412115	10432883	10000.000000	6383	20720	1.000000	5507	21205	1.000000	9521294	-0.002689
70254921	204414609	10430497	10000.000000	6274	20735	1.000000	5530	21116	1.000000	9516600	-0.002449
npatches	nstrain	runtime	dt	init_x	init_y	init_y_blood	init_z	init_S	beta0	beta1	beta2	beta3	mean_beta	B	d	delta	delta_blood	b[0]	mut	m	CTL	c	g	epsilon	k	het	lambda	rho	omega	x_max	patch.dyna	DELTA	A	VA
10000	1	100.000000	0.001000	21900	9499	5000000	0.001000	10000000	19.247624	10.982393	10.293160	14.862110	15	800000000	0.010000	1.000000	1.000000	80000	0.000050	0.004800	1	0.001000	1.000000	2.500000	3.000000	0.500000	0.000000	0.000000	0.000000	31872	0	10.000000	7.000000	1.000000
sus	inf	inf_blood	z	x[0]	y[0][0]	z[0]	x[1]	y[1][0]	z[1]	S[0]	synchrony
219000000	94990000	5000000	10.000000	21900	9499	0.001000	21900	9499	0.001000	10000000	0.000000
90428078	142929459	7307154	10000.000000	7004	15094	1.000000	10957	13387	1.000000	9995059	0.000000
93080819	139774928	7133195	10000.000000	6943	14904	1.000000	11221	13217	1.000000	9990139	0.000000
93068747	139803793	7136513	10000.000000	6996	14852	1.000000	11274	13300	1.000000	9985177	0.000000
93077250	139799988	7133108	10000.000000	7005	14770	1.000000	11151	13328	1.000000	9980176	0.000000
93078291	139789860	7134051	10000.000000	6900	15033	1.000000	11349	13005	1.000000	9975156	0.000000
93067110	139819432	7132342	10000.000000	6942	14814	1.000000	11327	13377	1.000000	9970271	0.000000
93077753	139803040	7131945	10000.000000	6990	14941	1.000000	11376	13048	1.000000	9965386	0.000000
93066172	139835759	7135547	10000.000000	6985	14747	1.000000	11236	13310	1.000000	9960351	0.000000
93068952	139831760	7129911	10000.000000	7008	14995	1.000000	11260	13328	1.000000	9955383	0.000000
93075794	139809787	7131251	10000.000000	7010	14856	1.000000	11153	13266	1.000000	9950451	0.000000
93069999	139812329	7131993	10000.000000	6909	14932	1.000000	11230	13345	1.000000	9945372	0.000000
93080113	139823980	7133893	10000.000000	6947	14813	1.000000	11455	13102	1.000000	9940492	0.000000
93079081	139799021	7130298	10000.000000	6934	14836	1.000000	11280	13334	1.000000	9935511	0.000000
93074596	139804159	7133063	10000.000000	7009	14905	1.000000	11353	13394	1.000000	9930502	0.000000
93076294	139807692	7130083	10000.000000	7128	14767	1.000000	11191	13320	1.000000	9925620	0.000000
93063651	139810301	7134154	10000.000000	7030	14746	1.000000	11346	13174	1.000000	9920583	0.000000
93079093	139808973	7134004	10000.000000	6868	15016	1.000000	11345	13321	1.000000	9915648	0.000000
93065054	139817893	7134458	10000.000000	7056	14833	1.000000	11428	13197	1.000000	9910794	0.000000
93060949	139826803	7136892	10000.000000	6907	14980	1.000000	11356	12903	1.000000	9905772	0.000000
93070455	139826223	7134236	10000.000000	6994	14870	1.000000	11422	13067	1.000000	9900843	0.000000
93076507	139808511	7130747	10000.000000	6939	15031	1.000000	11424	13092	1.000000	9895971	0.000000
93067886	139813888	7134277	10000.000000	6980	14712	1.000000	11343	13125	1.000000	9890981	0.000000
93074942	139797168	7133057	10000.000000	6886	14960	1.000000	11341	13264	1.000000	9886062	0.000000
93078107	139825962	7131726	10000.000000	7041	14698	1.000000	11155	13312	1.000000	9881240	0.000000
93070930	139819755	7128158	10000.000000	6854	15018	1.000000	11194	13316	1.000000	9876315	0.000000
93061520	139825996	7133938	10000.000000	6907	15293	1.000000	11454	13114	1.000000	9871378	0.000000
93065369	139813590	7132142	10000.000000	7077	14936	1.000000	11384	13103	1.000000	9866479	0.000000
93072016	139814032	7132234	10000.000000	6896	15124	1.000000	11229	13334	1.000000	9861499	0.000000
93049169	139830689	7133232	10000.000000	7117	14808	1.000000	11342	13186	1.000000	9856595	0.000000
93053428	139841429	7134463	10000.000000	7119	14776	1.000000	11326	13200	1.000000	9851721	0.000000
93068711	139811642	7134673	10000.000000	6958	15037	1.000000	11291	13148	1.000000	9846779	0.000000
93056160	139831020	7132821	10000.000000	6891	15148	1.000000	11194	13380	1.000000	9841910	0.000000
93084859	139794844	7127466	10000.000000	6878	14940	1.000000	11326	13321	1.000000	9836972	0.000000
93072167	139813429	7135507	10000.000000	7121	14718	1.000000	11447	12914	1.000000	9831960	0.000000
93059671	139829370	7133539	10000.000000	6824	14840	1.000000	11286	13314	1.000000	9827066	0.000000
93060679	139819017	7133115	10000.000000	7035	14700	1.000000	11236	13219	1.000000	9822267	0.000000
93052321	139837299	7132441	10000.000000	6977	14848	1.000000	11252	13156	1.000000	9817397	0.000000
93086738	139816023	7134594	10000.000000	6892	14867	1.000000	11374	12993	1.000000	9812536	0.000000
93064475	139824133	7133698	10000.000000	6965	14655	1.000000	11246	13380	1.000000	9807662	0.000000
93060054	139832347	7131792	10000.000000	6908	15023	1.000000	11329	13082	1.000000	9802767	-1.#IND00
93071890	139824052	7132198	10000.000000	6956	14721	1.000000	11356	13475	1.000000	9797848	0.009600
93082430	139813582	7128727	10000.000000	6894	14963	1.000000	11561	13087	1.000000	9793042	-0.003540
93076888	139798712	7127744	10000.000000	7032	14660	1.000000	11298	13240	1.000000	9788139	-0.025136
93078907	139797613	7132488	10000.000000	6876	15008	1.000000	11383	13001	1.000000	9783193	-0.013547
93071859	139812178	7133280	10000.000000	6975	14886	1.000000	11440	13059	1.000000	9778365	-0.018241
93065759	139826954	7126620	10000.000000	6982	14775	1.000000	11426	13230	1.000000	9773459	-0.013722
93072762	139841858	7130541	10000.000000	7030	14974	1.000000	11286	13262	1.000000	9768587	-0.009841
93075209	139814217	7133419	10000.000000	6851	15011	1.000000	11399	13103	1.000000	9763795	-0.006670
93058714	139820991	7134944	10000.000000	6923	14790	1.000000	11176	13286	1.000000	9758942	-0.004318
93065492	139822157	7130821	10000.000000	6982	14796	1.000000	11307	13271	1.000000	9753999	-0.003619
93063435	139823303	7132340	10000.000000	6990	14798	1.000000	11286	13266	1.000000	9749144	-0.003521
93065425	139815569	7138389	10000.000000	7005	14896	1.000000	11409	13122	1.000000	9744384	-0.005635
93071275	139827283	7132495	10000.000000	6923	14913	1.000000	11466	13235	1.000000	9739446	-0.004817
93060428	139815127	7138021	10000.000000	7054	14773	1.000000	11315	13330	1.000000	9734720	-0.004375
93063284	139833264	7131499	10000.000000	6961	14848	1.000000	11264	13177	1.000000	9729789	-0.003247
93071480	139810467	7134570	10000.000000	6941	14732	1.000000	11266	13256	1.000000	9724790	-0.002480
93067179	139809536	7135971	10000.000000	6878	14873	1.000000	11384	13213	1.000000	9719904	-0.002337
93066230	139819438	7130853	10000.000000	6817	15039	1.000000	11425	12864	1.000000	9715020	-0.001078
93065732	139826405	7130235	10000.000000	6893	14967	1.000000	11177	13266	1.000000	9710177	-0.000887
93078693	139812876	7132594	10000.000000	6831	15030	1.000000	11203	13285	1.000000	9705454	-0.000941
93073931	139802618	7132095	10000.000000	6977	14751	1.000000	11302	13096	1.000000	9700650	-0.000947
93059561	139834427	7135045	10000.000000	6836	15116	1.000000	11318	13334	1.000000	9695737	0.000497
93076361	139806518	7132612	10000.000000	7010	14800	1.000000	11329	13163	1.000000	9690901	0.000096
93051730	139841128	7135229	10000.000000	6992	14914	1.000000	11384	12981	1.000000	9686066	-0.000157
93073930	139808780	7137402	10000.000000	6920	14835	1.000000	11276	13321	1.000000	9681238	-0.000046
93052175	139850136	7138745	10000.000000	6984	14812	1.000000	11270	13326	1.000000	9676387	-0.000068
93095227	139788758	7136241	10000.000000	7010	14619	1.000000	11301	13041	1.000000	9671478	-0.000157
93067658	139789353	7128891	10000.000000	6971	14693	1.000000	11491	12990	1.000000	9666538	-0.000461
93064841	139823387	7132421	10000.000000	6865	14940	1.000000	11464	13155	1.000000	9661585	-0.001087
93070498	139820593	7130098	10000.000000	7022	14768	1.000000	11287	13135	1.000000	9656700	-0.001180
93078653	139800790	7130558	10000.000000	6950	15000	1.000000	11302	13461	1.000000	9651890	-0.002689
93072892	139800556	7135974	10000.000000	6911	14823	1.000000	11272	13355	1.000000	9647039	-0.003057
93069846	139814924	7132402	10000.000000	7032	14696	1.000000	11473	13015	1.000000	9642284	-0.003053
93062051	139832842	7129659	10000.000000	7046	14673	1.000000	11443	13346	1.000000	9637461	-0.003404
93061084	139844317	7134399	10000.000000	6922	14803	1.000000	11340	13232	1.000000	9632685	-0.003479
93081371	139796371	7138646	10000.000000	6996	14914	1.000000	11123	13433	1.000000	9627785	-0.003253
93056400	139845134	7133679	10000.000000	6928	14860	1.000000	11326	13119	1.000000	9623033	-0.003171
93063135	139817857	7133292	10000.000000	6999	14887	1.000000	11395	13141	1.000000	9618143	-0.003121
93061176	139819551	7132397	10000.000000	7073	14918	1.000000	11331	13188	1.000000	9613351	-0.003036
93063925	139819111	7134317	10000.000000	7026	14648	1.000000	11393	13090	1.000000	9608501	-0.003169
93063107	139817794	7135072	10000.000000	6924	14873	1.000000	11371	13220	1.000000	9603827	-0.002717
93067068	139821698	7134661	10000.000000	7025	14668	1.000000	11384	13177	1.000000	9598851	-0.002930
93076234	139797803	7132521	10000.000000	6973	14682	1.000000	11322	13161	1.000000	9594166	-0.003094
93089164	139797342	7133724	10000.000000	6996	14972	1.000000	11319	13203	1.000000	9589318	-0.003131
93064121	139818758	7133260	10000.000000	6899	14919	1.000000	11459	13040	1.000000	9584496	-0.003097
93070073	139811391	7132218	10000.000000	6980	14749	1.000000	11289	13160	1.000000	9579723	-0.002727
93071569	139824163	7132874	10000.000000	7046	14774	1.000000	11433	13172	1.000000	9574921	-0.002177
93063827	139817021	7134139	10000.000000	6877	14822	1.000000	11299	13317	1.000000	9570071	-0.002563
93076754	139810653	7135540	10000.000000	7023	14738	1.000000	11143	13598	1.000000	9565223	-0.003748
93059539	139808413	7136410	10000.000000	6922	15017	1.000000	11307	13102	1.000000	9560531	-0.004081
93068505	139805723	7132001	10000.000000	7176	14769	1.000000	11328	13198	1.000000	9555817	-0.004092
93073929	139820943	7129786	10000.000000	6861	14819	1.000000	11308	13210	1.000000	9551007	-0.003954
93046628	139846467	7133172	10000.000000	6955	14693	1.000000	11263	13190	1.000000	9546185	-0.004169
93066724	139821795	7135311	10000.000000	6721	15173	1.000000	11279	13022	1.000000	9541417	-0.004033
93079301	139800973	7136529	10000.000000	6969	14832	1.000000	11419	13213	1.000000	9536705	-0.004071
93081698	139806306	7133312	10000.000000	6958	15025	1.000000	11611	12829	1.000000	9531950	-0.003813
93065169	139809737	7136104	10000.000000	6955	14912	1.000000	11300	13212	1.000000	9527232	-0.004050
93053297	139834645	7133503	10000.000000	6865	15054	1.000000	11365	13166	1.000000	9522466	-0.003833
93075238	139815972	7131577	10000.000000	6859	14826	1.000000	11290	13148	1.000000	9517654	-0.003843
npatches	nstrain	runtime	dt	init_x	init_y	init_y_blood	init_z	init_S	beta0	beta1	beta2	beta3	mean_beta	B	d	delta	delta_blood	b[0]	mut	m	CTL	c	g	epsilon	k	het	lambda	rho	omega	x_max	patch.dyna	DELTA	A	VA
10000	1	100.000000	0.001000	21900	9499	5000000	0.001000	10000000	18.887523	17.908181	21.759649	9.334220	15	800000000	0.010000	1.000000	1.000000	80000	0.000050	0.004800	1	0.001000	1.000000	2.500000	4.000000	0.500000	0.000000	0.000000	0.000000	31872	0	10.000000	7.000000	1.000000
sus	inf	inf_blood	z	x[0]	y[0][0]	z[0]	x[1]	y[1][0]	z[1]	S[0]	synchrony
219000000	94990000	5000000	10.000000	21900	9499	0.001000	21900	9499	0.001000	10000000	0.000000
112403094	101824231	5209054	10000.000000	8646	11230	1.000000	9112	10900	1.000000	9994938	0.000000
115394573	101034771	5155535	10000.000000	8865	11076	1.000000	9490	10765	1.000000	9989886	0.000000
115294587	101070782	5158911	10000.000000	9203	10821	1.000000	9340	10788	1.000000	9984916	0.000000
115296711	101096187	5155252	10000.000000	8730	11004	1.000000	9301	10880	1.000000	9979903	0.000000
115300839	101065970	5161245	10000.000000	8785	11125	1.000000	9206	10835	1.000000	9974947	0.000000
115293562	101099189	5161523	10000.000000	8935	10704	1.000000	9253	10921	1.000000	9969900	0.000000
115288122	101115609	5158435	10000.000000	9087	10826	1.000000	9247	10752	1.000000	9964972	0.000000
115298277	101070489	5156655	10000.000000	8751	10979	1.000000	9364	10759	1.000000	9959987	0.000000
115302670	101090973	5154887	10000.000000	8823	10881	1.000000	9285	10892	1.000000	9954978	0.000000
115307227	101089613	5160548	10000.000000	8860	11104	1.000000	9249	10871	1.000000	9950059	0.000000
115293915	101083020	5159082	10000.000000	8822	10988	1.000000	9241	10985	1.000000	9945026	0.000000
115303755	101089865	5158615	10000.000000	8973	10990	1.000000	9220	10959	1.000000	9940094	0.000000
115300572	101070372	5158232	10000.000000	8855	11060	1.000000	9387	10690	1.000000	9935253	0.000000
115297285	101106248	5161700	10000.000000	8680	11011	1.000000	9348	10847	1.000000	9930191	0.000000
115294210	101078457	5157370	10000.000000	8816	10953	1.000000	9420	10871	1.000000	9925234	0.000000
115270194	101099900	5161072	10000.000000	8819	11048	1.000000	9418	10873	1.000000	9920159	0.000000
115319098	101082103	5156962	10000.000000	8900	11097	1.000000	9428	10608	1.000000	9915324	0.000000
115278189	101109797	5161908	10000.000000	8948	10879	1.000000	9357	10763	1.000000	9910410	0.000000
115302027	101079527	5156753	10000.000000	8856	10965	1.000000	9281	10890	1.000000	9905558	0.000000
115308588	101088611	5155496	10000.000000	9077	10891	1.000000	9296	10977	1.000000	9900574	0.000000
115286350	101107768	5156791	10000.000000	8706	11121	1.000000	9208	10898	1.000000	9895701	0.000000
115282932	101102018	5157456	10000.000000	8880	11047	1.000000	9474	10796	1.000000	9890653	0.000000
115293664	101081043	5157716	10000.000000	9010	10803	1.000000	9207	11079	1.000000	9885837	0.000000
115294467	101097816	5155420	10000.000000	8822	11080	1.000000	9216	10915	1.000000	9880811	0.000000
115296959	101081467	5160499	10000.000000	8938	10860	1.000000	9173	10882	1.000000	9875930	0.000000
115283499	101096611	5158883	10000.000000	8878	11024	1.000000	9179	10899	1.000000	9870973	0.000000
115322088	101092316	5158757	10000.000000	8887	11050	1.000000	9256	10833	1.000000	9866082	0.000000
115280988	101095784	5158618	10000.000000	8833	11252	1.000000	9171	10929	1.000000	9861184	0.000000
115276125	101112612	5156882	10000.000000	8917	10862	1.000000	9345	10755	1.000000	9856393	0.000000
115301124	101102080	5158889	10000.000000	8809	11023	1.000000	9282	10909	1.000000	9851436	0.000000
115284027	101106001	5157430	10000.000000	8974	10875	1.000000	9453	10696	1.000000	9846625	0.000000
115284101	101098175	5160211	10000.000000	8656	11397	1.000000	9033	10922	1.000000	9841747	0.000000
115287630	101089183	5160781	10000.000000	8854	10868	1.000000	9150	10928	1.000000	9836868	0.000000
115305493	101087866	5157959	10000.000000	8921	10996	1.000000	9392	10735	1.000000	9831876	0.000000
115300026	101075394	5153971	10000.000000	8699	11168	1.000000	9308	10724	1.000000	9826933	0.000000
115297096	101088239	5160595	10000.000000	8839	11135	1.000000	9244	10964	1.000000	9821962	0.000000
115304236	101091917	5156754	10000.000000	8813	11125	1.000000	9154	11100	1.000000	9816993	0.000000
115277236	101101948	5155043	10000.000000	8795	11022	1.000000	9466	10839	1.000000	9812053	0.000000
115303571	101068200	5158115	10000.000000	9097	10580	1.000000	9323	10949	1.000000	9807139	0.000000
115293063	101093234	5156995	10000.000000	8801	11100	1.000000	9387	10855	1.000000	9802111	-1.#IND00
115302721	101086179	5157099	10000.000000	8766	10972	1.000000	9239	10900	1.000000	9797297	-1.#IND00
115307240	101066810	5157837	10000.000000	8896	10927	1.000000	9327	10864	1.000000	9792357	-0.005809
115292926	101102610	5160724	10000.000000	8920	11222	1.000000	9398	10647	1.000000	9787392	0.003896
115297505	101073514	5158488	10000.000000	8932	10831	1.000000	9379	10950	1.000000	9782609	0.003511
115269240	101122081	5156138	10000.000000	8705	11159	1.000000	9190	10954	1.000000	9777692	-0.000225
115286954	101097116	5160453	10000.000000	8885	10973	1.000000	9308	10678	1.000000	9772981	-0.000976
115272723	101104858	5157956	10000.000000	8932	11204	1.000000	9344	10732	1.000000	9767958	-0.000562
115310217	101074394	5156327	10000.000000	8890	10947	1.000000	9307	10830	1.000000	9763066	-0.000200
115293967	101103173	5156849	10000.000000	8828	10982	1.000000	9257	10779	1.000000	9758117	0.000510
115288870	101101213	5159574	10000.000000	8766	11111	1.000000	9284	10797	1.000000	9753254	-0.000061
115304589	101079282	5160501	10000.000000	8696	11101	1.000000	9311	10755	1.000000	9748373	0.000654
115295715	101101560	5156192	10000.000000	8877	10944	1.000000	9204	10987	1.000000	9743572	0.000529
115275710	101104127	5154370	10000.000000	8987	10950	1.000000	9143	10842	1.000000	9738810	0.001731
115282053	101090737	5159187	10000.000000	8969	10921	1.000000	9343	10792	1.000000	9733836	0.000879
115297470	101097899	5154124	10000.000000	8712	11192	1.000000	9157	11078	1.000000	9728897	-0.000075
115302619	101066414	5157899	10000.000000	8877	10862	1.000000	9404	10741	1.000000	9723941	-0.001417
115295069	101083628	5160243	10000.000000	8823	11217	1.000000	9435	10698	1.000000	9719100	-0.001139
115295764	101101676	5159885	10000.000000	8830	11007	1.000000	9310	10861	1.000000	9714176	-0.001332
115290256	101085735	5157641	10000.000000	8911	10848	1.000000	9237	10951	1.000000	9709344	-0.001085
115294299	101091807	5154773	10000.000000	8921	10851	1.000000	9186	10968	1.000000	9704502	-0.000989
115279324	101112980	5154171	10000.000000	9026	10847	1.000000	9405	10677	1.000000	9699581	-0.000747
115306365	101078565	5157982	10000.000000	8879	10976	1.000000	9257	10730	1.000000	9694753	-0.001306
115281895	101113260	5158068	10000.000000	9001	10939	1.000000	9323	10843	1.000000	9690014	-0.001503
115316098	101079598	5157699	10000.000000	8879	10894	1.000000	9173	10881	1.000000	9685224	-0.001372
115288739	101100831	5162231	10000.000000	8774	11076	1.000000	9309	10935	1.000000	9680259	-0.000624
115291898	101090787	5156757	10000.000000	8732	11083	1.000000	9132	11251	1.000000	9675457	-0.000485
115308619	101090501	5149451	10000.000000	8867	11021	1.000000	9353	10877	1.000000	9670539	-0.000329
115316638	101082483	5160824	10000.000000	8725	11073	1.000000	9288	10805	1.000000	9665673	-0.000371
115304007	101082046	5157305	10000.000000	8806	11279	1.000000	9349	10689	1.000000	9660905	-0.000341
115290235	101092279	5158180	10000.000000	8836	11083	1.000000	9308	10752	1.000000	9656026	-0.000936
115293343	101070688	5157238	10000.000000	8971	10702	1.000000	9310	10763	1.000000	9651238	-0.000924
115296265	101075093	5157698	10000.000000	9047	10965	1.000000	9385	10802	1.000000	9646366	-0.000308
115286607	101103192	5158038	10000.000000	8801	11051	1.000000	9252	11114	1.000000	9641574	-0.000194
115306844	101069810	5154149	10000.000000	8734	11074	1.000000	9223	10848	1.000000	9636712	-0.000180
115294444	101083001	5158093	10000.000000	8764	10982	1.000000	9135	10876	1.000000	9631899	-0.000277
115297546	101085395	5155657	10000.000000	8900	10839	1.000000	9337	10731	1.000000	9626912	-0.000369
115287953	101112849	5157122	10000.000000	8913	11002	1.000000	9276	10776	1.000000	9622085	-0.001457
115286326	101096075	5155118	10000.000000	8672	11310	1.000000	9208	11023	1.000000	9617277	-0.001135
115285528	101105427	5158790	10000.000000	8901	10905	1.000000	9466	10695	1.000000	9612540	-0.000484
115312358	101063770	5161233	10000.000000	8774	11138	1.000000	9354	10746	1.000000	9607617	-0.000135
115308674	101065827	5154013	10000.000000	9136	10812	1.000000	9300	10833	1.000000	9602857	-0.001138
115292966	101087746	5155168	10000.000000	9028	10818	1.000000	9210	11034	1.000000	9598081	-0.001233
115270832	101122869	5156281	10000.000000	8859	10955	1.000000	9243	10967	1.000000	9593343	-0.000701
115291430	101098472	5161509	10000.000000	8878	10913	1.000000	9231	10887	1.000000	9588505	-0.000749
115299056	101087950	5158681	10000.000000	8900	11017	1.000000	9292	10859	1.000000	9583831	-0.000754
115292735	101079622	5160123	10000.000000	8882	10867	1.000000	9317	10952	1.000000	9579037	-0.000812
115322492	101081414	5154813	10000.000000	8891	11115	1.000000	9399	11042	1.000000	9574291	-0.000364
115284874	101119417	5153826	10000.000000	8884	11090	1.000000	9044	11044	1.000000	9569491	-0.000039
115276265	101110082	5159959	10000.000000	8826	11060	1.000000	9161	11034	1.000000	9564648	-0.002086
115309680	101082893	5154759	10000.000000	9099	10708	1.000000	9320	10773	1.000000	9559978	-0.001835
115288087	101110906	5155370	10000.000000	8738	11291	1.000000	9424	10741	1.000000	9555188	-0.001623
115297727	101078067	5159995	10000.000000	8882	11000	1.000000	9279	11020	1.000000	9550439	-0.001385
115292690	101089818	5160160	10000.000000	8799	10952	1.000000	9203	10815	1.000000	9545656	-0.001318
115287584	101091904	5156552	10000.000000	8715	11086	1.000000	9277	10894	1.000000	9540990	-0.001251
115298959	101094391	5158835	10000.000000	8901	11002	1.000000	9132	11123	1.000000	9536261	-0.001105
115295382	101092703	5158987	10000.000000	8764	11175	1.000000	9501	10787	1.000000	9531489	-0.001131
115289869	101101527	5159837	10000.000000	8871	11029	1.000000	9380	10831	1.000000	9526821	-0.001340
115282083	101112427	5159452	10000.000000	8887	10883	1.000000	9230	10935	1.000000	9522074	-0.001630
115296220	101083144	5161618	10000.000000	9010	10902	1.000000	9492	10530	1.000000	9517300	-0.001706
npatches	nstrain	runtime	dt	init_x	init_y	init_y_blood	init_z	init_S	beta0	beta1	beta2	beta3	mean_beta	B	d	delta	delta_blood	b[0]	mut	m	CTL	c	g	epsilon	k	het	lambda	rho	omega	x_max	patch.dyna	DELTA	A	VA
10000	1	100.000000	0.001000	21900	9499	5000000	0.001000	10000000	10.151759	20.251514	8.222777	10.080363	15	800000000	0.010000	1.000000	1.000000	80000	0.000050	0.004800	1	0.001000	1.000000	2.500000	5.000000	0.500000	0.000000	0.000000	0.000000	31872	0	10.000000	7.000000	1.000000
sus	inf	inf_blood	z	x[0]	y[0][0]	z[0]	x[1]	y[1][0]	z[1]	S[0]	synchrony
219000000	94990000	5000000	10.000000	21900	9499	0.001000	21900	9499	0.001000	10000000	0.000000
135045725	73983995	3781612	10000.000000	17089	6194	1.000000	9861	8497	1.000000	9995011	0.000000
137735586	75157175	3832012	10000.000000	17658	6253	1.000000	10029	8642	1.000000	9989939	0.000000
137561801	75139840	3833162	10000.000000	17687	6365	1.000000	9905	8619	1.000000	9984928	0.000000
137532516	75168945	3836092	10000.000000	17302	6436	1.000000	9970	8756	1.000000	9980065	0.000000
137540700	75156268	3834733	10000.000000	17783	6392	1.000000	10141	8586	1.000000	9975040	0.000000
137562977	75138336	3835059	10000.000000	17557	6294	1.000000	10012	8667	1.000000	9970169	0.000000
137564648	75150972	3832457	10000.000000	17551	6445	1.000000	9963	8489	1.000000	9965106	0.000000
137551856	75145665	3832020	10000.000000	17739	6237	1.000000	9928	8719	1.000000	9960159	0.000000
137550950	75148827	3835193	10000.000000	17737	6100	1.000000	10118	8625	1.000000	9955274	0.000000
137541485	75153231	3835748	10000.000000	17625	6270	1.000000	10169	8396	1.000000	9950407	0.000000
137544871	75157753	3836975	10000.000000	17676	6379	1.000000	10039	8669	1.000000	9945351	0.000000
137561207	75144257	3832077	10000.000000	17738	6529	1.000000	9956	8641	1.000000	9940284	0.000000
137569550	75156934	3833331	10000.000000	17927	6082	1.000000	10045	8387	1.000000	9935215	0.000000
137568390	75138974	3833894	10000.000000	17718	6357	1.000000	10005	8523	1.000000	9930297	0.000000
137544834	75143483	3832606	10000.000000	17673	6441	1.000000	9940	8513	1.000000	9925403	0.000000
137534578	75150395	3837051	10000.000000	17621	6473	1.000000	9838	8549	1.000000	9920418	0.000000
137535815	75153297	3836295	10000.000000	17439	6583	1.000000	10002	8599	1.000000	9915574	0.000000
137576611	75131189	3833616	10000.000000	17613	6445	1.000000	10051	8716	1.000000	9910614	0.000000
137556092	75141377	3833503	10000.000000	17688	6443	1.000000	9884	8502	1.000000	9905707	0.000000
137554322	75169943	3833114	10000.000000	17527	6543	1.000000	10033	8622	1.000000	9900747	0.000000
137559271	75149045	3832325	10000.000000	17714	6241	1.000000	9967	8625	1.000000	9895740	0.000000
137539239	75152747	3834417	10000.000000	17683	6258	1.000000	9943	8761	1.000000	9890878	0.000000
137567865	75159894	3834311	10000.000000	17535	6440	1.000000	9811	8543	1.000000	9885819	0.000000
137555555	75155942	3834052	10000.000000	17586	6394	1.000000	10069	8403	1.000000	9880869	0.000000
137522700	75166863	3834490	10000.000000	17797	6256	1.000000	10203	8544	1.000000	9875928	0.000000
137535247	75157325	3833073	10000.000000	17876	6246	1.000000	10039	8566	1.000000	9871005	0.000000
137578864	75151654	3833302	10000.000000	17467	6470	1.000000	9968	8654	1.000000	9866130	0.000000
137550008	75143050	3834895	10000.000000	17694	6195	1.000000	10170	8552	1.000000	9861121	0.000000
137547325	75155866	3834284	10000.000000	17459	6516	1.000000	10099	8427	1.000000	9856234	0.000000
137531445	75180729	3834513	10000.000000	17551	6488	1.000000	10009	8764	1.000000	9851197	0.000000
137536873	75159921	3833877	10000.000000	18031	6203	1.000000	10010	8547	1.000000	9846240	0.000000
137557250	75140597	3838614	10000.000000	17585	6315	1.000000	10177	8632	1.000000	9841262	0.000000
137553704	75159538	3836391	10000.000000	17436	6622	1.000000	9979	8730	1.000000	9836298	0.000000
137572109	75134702	3831759	10000.000000	17480	6633	1.000000	9961	8678	1.000000	9831444	0.000000
137551980	75160326	3834799	10000.000000	17714	6229	1.000000	10088	8635	1.000000	9826596	0.000000
137541618	75155494	3836121	10000.000000	17601	6402	1.000000	10015	8570	1.000000	9821704	0.000000
137578531	75122562	3831117	10000.000000	17733	6279	1.000000	9939	8771	1.000000	9816768	0.000000
137563437	75124419	3832778	10000.000000	17556	6400	1.000000	10073	8633	1.000000	9811850	0.000000
137549339	75136516	3834727	10000.000000	17458	6328	1.000000	10130	8664	1.000000	9806965	0.000000
137565020	75128458	3834026	10000.000000	17826	6244	1.000000	9866	8932	1.000000	9801995	-1.#IND00
137535990	75174793	3835093	10000.000000	17501	6452	1.000000	10236	8278	1.000000	9797081	-0.025600
137574561	75144961	3833583	10000.000000	17910	6136	1.000000	10145	8488	1.000000	9792212	-0.016875
137550752	75147082	3834877	10000.000000	17540	6391	1.000000	9986	8587	1.000000	9787270	-0.025760
137568520	75144137	3831853	10000.000000	17839	6273	1.000000	9913	8732	1.000000	9782320	-0.021239
137551892	75152164	3832862	10000.000000	17664	6265	1.000000	10061	8559	1.000000	9777428	-0.010968
137520413	75156506	3834032	10000.000000	17465	6457	1.000000	10037	8625	1.000000	9772606	-0.002071
137580403	75130680	3836417	10000.000000	17669	6332	1.000000	10038	8731	1.000000	9767690	-0.005945
137562733	75144798	3836899	10000.000000	17331	6384	1.000000	10126	8500	1.000000	9762849	-0.003784
137557162	75147131	3835604	10000.000000	17687	6522	1.000000	9986	8733	1.000000	9758006	-0.006119
137560969	75159405	3836006	10000.000000	17817	6308	1.000000	10175	8525	1.000000	9753152	-0.003602
137545837	75160533	3834000	10000.000000	17602	6262	1.000000	10025	8471	1.000000	9748293	-0.002808
137543841	75152688	3833281	10000.000000	17676	6236	1.000000	9949	8599	1.000000	9743336	-0.003614
137541054	75162869	3835531	10000.000000	17472	6606	1.000000	9968	8743	1.000000	9738435	-0.004815
137549910	75151285	3834499	10000.000000	17759	6289	1.000000	10050	8513	1.000000	9733615	-0.005007
137552439	75159107	3833723	10000.000000	17670	6242	1.000000	10044	8427	1.000000	9728744	-0.005366
137551954	75161842	3836204	10000.000000	17513	6454	1.000000	10025	8534	1.000000	9723956	-0.004853
137585546	75122990	3831954	10000.000000	17584	6409	1.000000	9884	8817	1.000000	9719068	-0.005215
137576541	75131782	3831506	10000.000000	17658	6378	1.000000	10031	8578	1.000000	9714188	-0.002154
137552366	75146866	3836910	10000.000000	17590	6491	1.000000	10053	8437	1.000000	9709152	-0.001882
137554345	75137405	3834045	10000.000000	17192	6581	1.000000	10036	8604	1.000000	9704263	-0.002724
137557100	75137895	3833215	10000.000000	17962	6073	1.000000	9889	8657	1.000000	9699488	-0.003453
137547372	75166697	3833364	10000.000000	17839	6237	1.000000	9807	8572	1.000000	9694632	-0.002948
137575340	75130713	3831552	10000.000000	17613	6356	1.000000	9958	8657	1.000000	9689838	-0.002089
137568150	75140360	3835702	10000.000000	17700	6233	1.000000	9958	8668	1.000000	9684955	-0.002405
137568820	75155564	3836414	10000.000000	17815	6253	1.000000	9996	8668	1.000000	9680137	-0.001663
137561147	75139731	3835737	10000.000000	17654	6499	1.000000	9833	8655	1.000000	9675316	-0.002121
137572431	75143440	3832467	10000.000000	17332	6512	1.000000	10005	8533	1.000000	9670458	-0.001201
137554570	75131405	3834759	10000.000000	17547	6351	1.000000	9987	8588	1.000000	9665560	-0.001360
137545782	75141971	3832418	10000.000000	17634	6340	1.000000	10020	8711	1.000000	9660806	-0.001036
137563014	75145866	3834117	10000.000000	17616	6362	1.000000	10067	8597	1.000000	9656020	-0.001361
137548482	75155472	3835023	10000.000000	17690	6457	1.000000	10041	8537	1.000000	9651159	-0.001157
137558529	75144328	3835296	10000.000000	17785	6178	1.000000	10107	8478	1.000000	9646377	-0.001075
137590494	75123934	3833044	10000.000000	17477	6381	1.000000	10072	8670	1.000000	9641536	-0.001265
137549163	75148747	3835856	10000.000000	17630	6379	1.000000	10175	8415	1.000000	9636759	-0.001382
137553109	75146298	3833255	10000.000000	17719	6271	1.000000	10024	8385	1.000000	9631979	-0.002141
137560970	75176515	3838935	10000.000000	17452	6538	1.000000	9881	8764	1.000000	9627194	-0.002150
137560974	75141683	3834762	10000.000000	17479	6312	1.000000	9994	8496	1.000000	9622379	-0.002182
137554306	75124697	3835022	10000.000000	17484	6496	1.000000	9979	8690	1.000000	9617494	-0.002126
137570357	75153020	3834741	10000.000000	17431	6405	1.000000	10152	8579	1.000000	9612637	-0.002005
137551835	75139265	3834105	10000.000000	17691	6306	1.000000	10049	8398	1.000000	9607791	-0.001599
137581238	75128770	3832431	10000.000000	17634	6231	1.000000	10085	8512	1.000000	9603019	-0.001724
137545088	75146755	3838568	10000.000000	17406	6598	1.000000	9936	8687	1.000000	9598267	-0.001417
137537688	75162250	3834791	10000.000000	17739	6336	1.000000	10004	8577	1.000000	9593508	-0.001280
137534619	75165862	3834408	10000.000000	17394	6558	1.000000	10232	8396	1.000000	9588667	-0.001123
137531316	75169273	3831403	10000.000000	17473	6657	1.000000	9959	8779	1.000000	9583895	-0.001368
137552778	75151173	3837733	10000.000000	17750	6332	1.000000	10039	8602	1.000000	9578942	-0.000095
137568520	75135472	3836673	10000.000000	17522	6386	1.000000	9972	8458	1.000000	9574175	-0.000084
137540184	75173827	3835676	10000.000000	17765	6301	1.000000	9976	8555	1.000000	9569282	0.000521
137560727	75147727	3834554	10000.000000	17656	6235	1.000000	10037	8465	1.000000	9564509	0.000787
137566607	75134992	3833913	10000.000000	17614	6379	1.000000	9982	8765	1.000000	9559636	0.000815
137553682	75161283	3834714	10000.000000	17393	6483	1.000000	9911	8683	1.000000	9554858	0.001102
137566750	75133465	3834618	10000.000000	17643	6373	1.000000	10047	8551	1.000000	9549994	0.000368
137550414	75172680	3834535	10000.000000	17449	6355	1.000000	10111	8743	1.000000	9545218	0.000454
137575530	75128479	3835638	10000.000000	17489	6523	1.000000	9959	8768	1.000000	9540533	0.000290
137554775	75147602	3833633	10000.000000	17431	6388	1.000000	9959	8845	1.000000	9535750	0.000232
137557533	75163929	3836896	10000.000000	17680	6437	1.000000	10164	8495	1.000000	9531053	0.000171
137555428	75154244	3834335	10000.000000	17475	6384	1.000000	9917	8550	1.000000	9526377	0.000387
137546214	75168814	3831235	10000.000000	17610	6373	1.000000	9853	8653	1.000000	9521513	0.000302
137537422	75151322	3837582	10000.000000	17752	6369	1.000000	9961	8543	1.000000	9516664	0.000340
npatches	nstrain	runtime	dt	init_x	init_y	init_y_blood	init_z	init_S	beta0	beta1	beta2	beta3	mean_beta	B	d	delta	delta_blood	b[0]	mut	m	CTL	c	g	epsilon	k	het	lambda	rho	omega	x_max	patch.dyna	DELTA	A	VA
10000	1	100.000000	0.001000	21900	9499	5000000	0.001000	10000000	21.320877	21.535368	21.367686	20.954663	15	800000000	0.010000	1.000000	1.000000	80000	0.000050	0.004800	1	0.001000	1.000000	2.500000	6.000000	0.500000	0.000000	0.000000	0.000000	31872	0	10.000000	7.000000	1.000000
sus	inf	inf_blood	z	x[0]	y[0][0]	z[0]	x[1]	y[1][0]	z[1]	S[0]	synchrony
219000000	94990000	5000000	10.000000	21900	9499	0.001000	21900	9499	0.001000	10000000	0.000000
156757324	54568116	2786927	10000.000000	11558	6490	1.000000	11274	6821	1.000000	9994917	0.000000
158729163	57122434	2914604	10000.000000	11280	6895	1.000000	10963	7099	1.000000	9989941	0.000000
158551642	57003411	2907623	10000.000000	11367	6829	1.000000	11138	7081	1.000000	9984897	0.000000
158569083	57003286	2909537	10000.000000	11314	6725	1.000000	11320	6964	1.000000	9979864	0.000000
158567526	57015565	2909390	10000.000000	11072	6980	1.000000	11299	6810	1.000000	9974892	0.000000
158558322	57018308	2909026	10000.000000	11138	6911	1.000000	11022	6990	1.000000	9969912	0.000000
158544744	57029447	2909728	10000.000000	11182	6890	1.000000	11100	6966	1.000000	9964967	0.000000
158587179	57017516	2904937	10000.000000	11338	6923	1.000000	11003	7151	1.000000	9960020	0.000000
158582356	57000205	2910817	10000.000000	10951	7020	1.000000	11001	7134	1.000000	9955033	0.000000
158578841	57010852	2907938	10000.000000	11177	6898	1.000000	11231	6862	1.000000	9950040	0.000000
158568321	57008101	2908144	10000.000000	11245	6805	1.000000	11254	6749	1.000000	9945120	0.000000
158563148	57018130	2912265	10000.000000	11131	7080	1.000000	11291	6809	1.000000	9940113	0.000000
158569461	57004850	2906926	10000.000000	11098	6844	1.000000	10952	7180	1.000000	9935215	0.000000
158613183	56987359	2907583	10000.000000	10988	7043	1.000000	11064	6907	1.000000	9930022	0.000000
158567696	57015530	2905926	10000.000000	11205	7084	1.000000	11127	6940	1.000000	9925038	0.000000
158566766	57022091	2907406	10000.000000	11366	6874	1.000000	11199	6917	1.000000	9920126	0.000000
158567406	57019521	2905341	10000.000000	11139	6916	1.000000	11099	7065	1.000000	9915206	0.000000
158538288	57034313	2910514	10000.000000	11134	7003	1.000000	11050	6958	1.000000	9910224	0.000000
158532462	57032427	2910421	10000.000000	11147	6727	1.000000	10962	7071	1.000000	9905225	0.000000
158574960	57019806	2907556	10000.000000	11158	6974	1.000000	11047	6968	1.000000	9900286	0.000000
158545452	57018680	2904913	10000.000000	11174	7079	1.000000	11188	6851	1.000000	9895345	0.000000
158551553	57028564	2907908	10000.000000	11556	6682	1.000000	11091	6984	1.000000	9890431	0.000000
158574820	57008483	2909373	10000.000000	11222	6953	1.000000	11012	6993	1.000000	9885608	0.000000
158559908	57015141	2911989	10000.000000	11427	6924	1.000000	10821	7098	1.000000	9880784	0.000000
158568376	57007933	2909249	10000.000000	11133	6984	1.000000	10903	7153	1.000000	9875982	0.000000
158580640	57014465	2908030	10000.000000	10995	7006	1.000000	11098	7196	1.000000	9870960	0.000000
158534405	57026372	2908256	10000.000000	11054	7030	1.000000	10995	7148	1.000000	9865921	0.000000
158550362	57018926	2910919	10000.000000	11146	7034	1.000000	11098	7050	1.000000	9861070	0.000000
158560999	57015466	2905895	10000.000000	11051	6924	1.000000	11252	6861	1.000000	9856186	0.000000
158548176	57031025	2910276	10000.000000	10866	7098	1.000000	11243	6778	1.000000	9851229	0.000000
158577728	57009635	2907748	10000.000000	11059	6981	1.000000	11106	6966	1.000000	9846308	0.000000
158585196	57001898	2908004	10000.000000	10987	6926	1.000000	11079	7061	1.000000	9841401	0.000000
158549013	57000067	2913504	10000.000000	11179	6836	1.000000	11202	6843	1.000000	9836563	0.000000
158556937	57023578	2907369	10000.000000	11359	6840	1.000000	11232	6871	1.000000	9831646	0.000000
158544541	57031371	2910251	10000.000000	11048	7122	1.000000	11005	7106	1.000000	9826849	0.000000
158554714	57019131	2907933	10000.000000	11078	7146	1.000000	11167	6852	1.000000	9821884	0.000000
158561800	57009069	2909007	10000.000000	11233	6958	1.000000	11285	6901	1.000000	9817069	0.000000
158568371	56999868	2910913	10000.000000	11272	6939	1.000000	10910	6983	1.000000	9812244	0.000000
158574000	57022350	2908197	10000.000000	11436	6835	1.000000	10863	7250	1.000000	9807361	0.000000
158596477	56992646	2909675	10000.000000	11125	6963	1.000000	10969	7067	1.000000	9802502	-1.#IND00
158581417	57008894	2909337	10000.000000	11205	7012	1.000000	11212	6835	1.000000	9797734	0.000000
158560790	57008844	2909330	10000.000000	11031	7094	1.000000	11265	6808	1.000000	9792855	-0.004278
158583297	57010713	2908517	10000.000000	11220	6893	1.000000	11022	7052	1.000000	9788065	-0.000824
158557921	57021910	2909118	10000.000000	11292	6843	1.000000	10986	6963	1.000000	9783157	0.010525
158564419	57015647	2909375	10000.000000	11256	6857	1.000000	11043	7044	1.000000	9778273	0.009233
158579919	57006235	2909936	10000.000000	11119	7000	1.000000	11108	6859	1.000000	9773319	0.008705
158538843	57033845	2910073	10000.000000	11206	6858	1.000000	10950	7174	1.000000	9768507	0.006666
158549683	57017824	2909500	10000.000000	11329	6844	1.000000	11085	6922	1.000000	9763711	0.008488
158568453	57008900	2909428	10000.000000	11224	6890	1.000000	10983	6953	1.000000	9758849	0.007570
158589610	56979396	2906780	10000.000000	11343	6860	1.000000	11179	6951	1.000000	9753874	0.008283
158522048	57025075	2910043	10000.000000	11508	6847	1.000000	10984	6929	1.000000	9748928	0.007344
158566033	57015919	2909962	10000.000000	10998	6952	1.000000	11215	6829	1.000000	9743973	0.004854
158544913	57004592	2910347	10000.000000	11257	6910	1.000000	10968	7188	1.000000	9739116	0.004400
158552620	57023634	2908324	10000.000000	11283	6736	1.000000	11304	6834	1.000000	9734261	0.003873
158571585	57003307	2908648	10000.000000	11178	6870	1.000000	11131	6994	1.000000	9729276	0.003388
158582494	57002440	2908790	10000.000000	11276	6972	1.000000	10951	7007	1.000000	9724395	0.004009
158592401	56999732	2908741	10000.000000	11235	6906	1.000000	11026	7108	1.000000	9719511	0.004016
158547505	57028243	2911513	10000.000000	11086	6958	1.000000	10930	7019	1.000000	9714652	0.003906
158588236	56981505	2907218	10000.000000	11085	6951	1.000000	10973	7020	1.000000	9709691	0.003928
158552841	57017349	2909768	10000.000000	11011	6986	1.000000	11086	7029	1.000000	9704816	0.003934
158580369	57006068	2907959	10000.000000	11192	7127	1.000000	11196	6845	1.000000	9699976	0.003789
158561061	57018655	2909923	10000.000000	11151	7022	1.000000	10995	7157	1.000000	9695198	0.002975
158571329	57013994	2909320	10000.000000	11112	6907	1.000000	10979	6936	1.000000	9690302	0.002659
158543469	57017196	2909454	10000.000000	11355	6849	1.000000	11254	6746	1.000000	9685347	0.001256
158558214	57032441	2911777	10000.000000	11159	6897	1.000000	11240	6897	1.000000	9680469	0.000427
158544608	57039114	2911256	10000.000000	11257	6955	1.000000	11276	6947	1.000000	9675560	-0.001900
158561091	57024357	2910664	10000.000000	11196	6757	1.000000	11355	6909	1.000000	9670775	-0.000782
158561201	57028282	2907543	10000.000000	11156	6934	1.000000	11153	6838	1.000000	9665912	-0.000852
158551629	57022477	2906634	10000.000000	11198	6771	1.000000	11176	7087	1.000000	9660944	-0.000810
158545913	57031877	2906714	10000.000000	11075	7076	1.000000	10940	7027	1.000000	9656048	-0.000563
158562441	57022923	2907884	10000.000000	11127	7049	1.000000	11229	6784	1.000000	9651225	-0.000593
158532890	57029626	2909455	10000.000000	11225	6937	1.000000	11017	6983	1.000000	9646384	-0.000551
158574199	57004202	2908889	10000.000000	11325	6747	1.000000	11095	6977	1.000000	9641710	-0.000290
158561562	57015353	2906898	10000.000000	11286	7004	1.000000	11211	6822	1.000000	9636868	-0.000366
158557472	57025070	2909116	10000.000000	11214	6977	1.000000	11040	6960	1.000000	9632025	-0.000195
158569566	57012356	2907175	10000.000000	10985	7157	1.000000	11050	6930	1.000000	9627179	0.000380
158588364	56992837	2910189	10000.000000	11148	7007	1.000000	11152	6838	1.000000	9622384	0.000706
158574376	57023203	2911541	10000.000000	11212	6756	1.000000	11062	7036	1.000000	9617440	0.000698
158557312	56999880	2911566	10000.000000	11246	6962	1.000000	11068	7121	1.000000	9612589	0.000777
158533681	57026068	2909833	10000.000000	11277	7069	1.000000	10959	6984	1.000000	9607797	0.000602
158525291	57033303	2911339	10000.000000	11217	6974	1.000000	11129	6908	1.000000	9602986	0.000612
158561592	57013233	2910769	10000.000000	11247	6915	1.000000	11186	7061	1.000000	9598226	0.000983
158565437	57007781	2908062	10000.000000	11149	7112	1.000000	11172	6898	1.000000	9593489	0.001121
158578261	57008596	2909004	10000.000000	11329	6897	1.000000	11285	6942	1.000000	9588660	0.001264
158546139	57022535	2910503	10000.000000	11289	6953	1.000000	10880	7220	1.000000	9583853	0.001220
158581275	57018186	2907386	10000.000000	11136	6844	1.000000	11190	6723	1.000000	9579246	0.000886
158590641	57001678	2909969	10000.000000	11119	7020	1.000000	11097	6899	1.000000	9574496	0.001185
158555039	57022025	2912639	10000.000000	11321	6852	1.000000	11010	7142	1.000000	9569707	0.000817
158566813	57003731	2911005	10000.000000	11160	6862	1.000000	10886	7243	1.000000	9564858	0.000763
158544346	57030563	2908663	10000.000000	11167	6942	1.000000	11144	7047	1.000000	9560174	0.000799
158561608	57013966	2909059	10000.000000	11242	6911	1.000000	11038	6940	1.000000	9555407	0.001238
158537902	57034578	2910272	10000.000000	11401	6806	1.000000	10901	7044	1.000000	9550751	0.001271
158568028	57015249	2910728	10000.000000	11346	6871	1.000000	11157	6933	1.000000	9545883	0.001343
158560438	57019889	2908646	10000.000000	11131	6862	1.000000	11262	6919	1.000000	9541265	0.001027
158576017	56994778	2910062	10000.000000	11082	7039	1.000000	11358	6861	1.000000	9536471	0.001290
158545426	57031574	2908205	10000.000000	11212	6891	1.000000	11045	6920	1.000000	9531650	0.001725
158534647	57054117	2908801	10000.000000	11252	6869	1.000000	11087	6940	1.000000	9526860	0.002084
158593542	56978636	2908223	10000.000000	11209	6946	1.000000	11128	6915	1.000000	9522119	0.002069
158571118	57019320	2910609	10000.000000	11348	6865	1.000000	10952	7046	1.000000	9517287	0.001998
npatches	nstrain	runtime	dt	init_x	init_y	init_y_blood	init_z	init_S	beta0	beta1	beta2	beta3	mean_beta	B	d	delta	delta_blood	b[0]	mut	m	CTL	c	g	epsilon	k	het	lambda	rho	omega	x_max	patch.dyna	DELTA	A	VA
10000	1	100.000000	0.001000	21900	9499	5000000	0.001000	10000000	8.263121	17.719223	9.524075	12.328764	15	800000000	0.010000	1.000000	1.000000	80000	0.000050	0.004800	1	0.001000	1.000000	2.500000	7.000000	0.500000	0.000000	0.000000	0.000000	31872	0	10.000000	7.000000	1.000000
sus	inf	inf_blood	z	x[0]	y[0][0]	z[0]	x[1]	y[1][0]	z[1]	S[0]	synchrony
219000000	94990000	5000000	10.000000	21900	9499	0.001000	21900	9499	0.001000	10000000	0.000000
177961359	40282756	2056295	10000.000000	24224	2390	1.000000	15249	4695	1.000000	9994979	0.000000
179274777	43735901	2230870	10000.000000	24824	2730	1.000000	15220	5091	1.000000	9990053	0.000000
179106547	43521261	2221824	10000.000000	24918	2553	1.000000	14745	5055	1.000000	9984960	0.000000
179091323	43530051	2220292	10000.000000	25159	2808	1.000000	14958	5131	1.000000	9979934	0.000000
179109410	43527156	2221029	10000.000000	25147	2586	1.000000	15105	5077	1.000000	9975015	0.000000
179088721	43525893	2222268	10000.000000	25251	2590	1.000000	15180	5002	1.000000	9969928	0.000000
179093536	43540800	2220899	10000.000000	24846	2674	1.000000	15311	4871	1.000000	9964959	0.000000
179113194	43529903	2222661	10000.000000	24873	2745	1.000000	15259	4869	1.000000	9959963	0.000000
179138613	43506852	2219594	10000.000000	25119	2650	1.000000	15096	5203	1.000000	9955138	0.000000
179082383	43544732	2221588	10000.000000	24866	2766	1.000000	15072	5114	1.000000	9950125	0.000000
179126431	43537232	2221383	10000.000000	24880	2725	1.000000	15130	4862	1.000000	9945196	0.000000
179127051	43528529	2221376	10000.000000	24991	2745	1.000000	14933	4910	1.000000	9940348	0.000000
179109706	43522871	2220674	10000.000000	24964	2652	1.000000	14794	5173	1.000000	9935445	0.000000
179093659	43545624	2220851	10000.000000	25242	2609	1.000000	14939	4984	1.000000	9930512	0.000000
179101524	43544807	2221748	10000.000000	25021	2743	1.000000	14894	5067	1.000000	9925467	0.000000
179093234	43532427	2222478	10000.000000	25342	2496	1.000000	15114	5012	1.000000	9920474	0.000000
179101595	43514748	2218907	10000.000000	25204	2650	1.000000	14880	5123	1.000000	9915598	0.000000
179093049	43528358	2220078	10000.000000	24964	2720	1.000000	14810	5100	1.000000	9910568	0.000000
179089468	43522418	2219055	10000.000000	24809	2698	1.000000	15154	5028	1.000000	9905552	0.000000
179121203	43520562	2220629	10000.000000	24997	2567	1.000000	15230	5034	1.000000	9900645	0.000000
179121156	43517431	2220482	10000.000000	24681	2829	1.000000	14989	4997	1.000000	9895644	0.000000
179099006	43544871	2220922	10000.000000	25184	2614	1.000000	15172	4922	1.000000	9890711	0.000000
179096851	43527594	2220746	10000.000000	24882	2596	1.000000	15310	4983	1.000000	9885744	0.000000
179093289	43545947	2223009	10000.000000	24859	2820	1.000000	15191	4989	1.000000	9880891	0.000000
179133932	43503431	2221492	10000.000000	24860	2665	1.000000	15212	5011	1.000000	9875919	0.000000
179118426	43523399	2222669	10000.000000	25136	2663	1.000000	14902	5078	1.000000	9871026	0.000000
179122528	43507085	2221598	10000.000000	25073	2621	1.000000	15124	5197	1.000000	9866151	0.000000
179102684	43524792	2218575	10000.000000	25050	2711	1.000000	15119	5028	1.000000	9861225	0.000000
179100212	43526725	2221486	10000.000000	25096	2615	1.000000	15031	5013	1.000000	9856286	0.000000
179125193	43511881	2220273	10000.000000	25015	2695	1.000000	14998	4957	1.000000	9851226	0.000000
179094596	43528170	2220908	10000.000000	25021	2767	1.000000	15194	4938	1.000000	9846261	0.000000
179093963	43530585	2221586	10000.000000	24955	2687	1.000000	14983	5032	1.000000	9841253	0.000000
179115650	43532089	2219557	10000.000000	24809	2776	1.000000	15132	4897	1.000000	9836375	0.000000
179125505	43527589	2218673	10000.000000	25025	2737	1.000000	14977	5016	1.000000	9831460	0.000000
179098442	43547716	2219975	10000.000000	24821	2789	1.000000	14990	5044	1.000000	9826510	0.000000
179111816	43538618	2220499	10000.000000	24764	2724	1.000000	15174	4861	1.000000	9821560	0.000000
179125850	43519893	2220207	10000.000000	25044	2600	1.000000	15074	5017	1.000000	9816670	0.000000
179084103	43535368	2223315	10000.000000	24885	2650	1.000000	15067	5096	1.000000	9811771	0.000000
179087016	43530516	2221826	10000.000000	24954	2670	1.000000	15121	4951	1.000000	9806879	0.000000
179073702	43540732	2220477	10000.000000	24686	2757	1.000000	14749	5237	1.000000	9802094	-1.#IND00
179090902	43539244	2222651	10000.000000	24984	2553	1.000000	15022	4972	1.000000	9797216	-0.000000
179131031	43513920	2216965	10000.000000	24909	2755	1.000000	15226	5159	1.000000	9792353	-0.000192
179117778	43529823	2220853	10000.000000	25092	2493	1.000000	15168	5035	1.000000	9787324	0.019934
179156834	43507308	2219711	10000.000000	25080	2587	1.000000	14999	5047	1.000000	9782487	0.016730
179094165	43548583	2220400	10000.000000	25155	2611	1.000000	15113	5042	1.000000	9777542	0.012173
179138490	43514340	2221031	10000.000000	24903	2650	1.000000	15019	5049	1.000000	9772651	0.007050
179089587	43540816	2219096	10000.000000	25025	2777	1.000000	15037	4921	1.000000	9767658	0.002720
179112574	43530064	2223540	10000.000000	25112	2767	1.000000	15143	4963	1.000000	9762840	0.001925
179090177	43532852	2220427	10000.000000	24853	2649	1.000000	15006	5091	1.000000	9757926	-0.001096
179136152	43517237	2219518	10000.000000	24988	2569	1.000000	14937	5023	1.000000	9753162	-0.001943
179111374	43531884	2219404	10000.000000	25006	2744	1.000000	15086	5072	1.000000	9748334	-0.006316
179111880	43520549	2220426	10000.000000	25059	2606	1.000000	15273	4904	1.000000	9743521	-0.006222
179119363	43521737	2219656	10000.000000	25105	2556	1.000000	14989	4991	1.000000	9738716	-0.005419
179099308	43540882	2222541	10000.000000	24923	2716	1.000000	14917	5263	1.000000	9733781	-0.005770
179105679	43523046	2219333	10000.000000	24797	2657	1.000000	15002	5216	1.000000	9728955	-0.005855
179108569	43521380	2222530	10000.000000	25039	2676	1.000000	15100	5050	1.000000	9724071	-0.006363
179086554	43530862	2219384	10000.000000	24980	2549	1.000000	14865	5119	1.000000	9719111	-0.005437
179122260	43534533	2220051	10000.000000	25128	2552	1.000000	15171	4919	1.000000	9714300	-0.004547
179152812	43497215	2217935	10000.000000	24946	2721	1.000000	14807	5052	1.000000	9709451	-0.001723
179089642	43539412	2221733	10000.000000	24913	2611	1.000000	14863	4993	1.000000	9704499	-0.003454
179102070	43524883	2218810	10000.000000	25106	2547	1.000000	14649	5232	1.000000	9699654	-0.003318
179133729	43511445	2220659	10000.000000	24804	2722	1.000000	14970	4954	1.000000	9694849	-0.003070
179128001	43523432	2219599	10000.000000	25081	2522	1.000000	15009	5040	1.000000	9690046	-0.003075
179152141	43517387	2221904	10000.000000	25094	2691	1.000000	15076	5229	1.000000	9685130	-0.000803
179120219	43518435	2221758	10000.000000	25205	2613	1.000000	15365	4876	1.000000	9680251	0.000667
179087864	43526759	2218431	10000.000000	24962	2721	1.000000	14932	5091	1.000000	9675437	0.000948
179111048	43519980	2220979	10000.000000	24942	2587	1.000000	15052	5190	1.000000	9670552	0.000634
179146731	43530439	2218328	10000.000000	25219	2584	1.000000	15047	5284	1.000000	9665662	0.000637
179107336	43539464	2221255	10000.000000	24866	2746	1.000000	15266	4997	1.000000	9660866	0.001242
179128253	43513515	2221510	10000.000000	25022	2624	1.000000	15051	5069	1.000000	9656061	-0.000001
179140000	43522535	2220527	10000.000000	25042	2720	1.000000	15221	4938	1.000000	9651270	0.000005
179110733	43513122	2220787	10000.000000	25261	2613	1.000000	15149	5043	1.000000	9646470	-0.000219
179098370	43516692	2221293	10000.000000	24939	2693	1.000000	15098	4936	1.000000	9641533	0.000056
179108222	43526414	2220811	10000.000000	24922	2709	1.000000	15204	5003	1.000000	9636730	0.000405
179127777	43513142	2222783	10000.000000	25069	2611	1.000000	15222	5022	1.000000	9632083	0.000297
179134077	43508160	2219005	10000.000000	24908	2596	1.000000	14993	4943	1.000000	9627274	0.000136
179096102	43521608	2222973	10000.000000	24969	2656	1.000000	15414	4871	1.000000	9622449	0.001400
179088533	43539977	2221486	10000.000000	24812	2797	1.000000	15038	5018	1.000000	9617657	0.000917
179132110	43516476	2222287	10000.000000	24996	2650	1.000000	15354	4891	1.000000	9612859	0.000720
179132557	43512826	2219433	10000.000000	25263	2638	1.000000	15097	5081	1.000000	9607996	0.000618
179086702	43538578	2220113	10000.000000	24970	2799	1.000000	14755	5183	1.000000	9603210	0.000226
179133437	43524158	2220466	10000.000000	25244	2701	1.000000	15033	5113	1.000000	9598456	0.000560
179107244	43524104	2219728	10000.000000	24749	2694	1.000000	14809	5087	1.000000	9593609	0.000651
179118225	43523465	2216990	10000.000000	25083	2625	1.000000	14924	4995	1.000000	9588763	0.000613
179108326	43534725	2221768	10000.000000	24913	2727	1.000000	15195	4993	1.000000	9583955	0.000222
179115574	43521529	2224072	10000.000000	24986	2774	1.000000	15101	4990	1.000000	9579119	0.000423
179129583	43536699	2219592	10000.000000	25243	2568	1.000000	15386	4902	1.000000	9574412	0.000702
179096038	43527500	2219211	10000.000000	25097	2690	1.000000	15413	4930	1.000000	9569709	0.000747
179124672	43521306	2222009	10000.000000	24894	2686	1.000000	15157	4989	1.000000	9564943	0.000844
179114358	43525716	2218204	10000.000000	25066	2668	1.000000	15012	4935	1.000000	9560278	0.000897
179092736	43537676	2219043	10000.000000	25068	2703	1.000000	15039	5059	1.000000	9555528	0.000996
179131140	43516510	2221578	10000.000000	25071	2607	1.000000	15274	5093	1.000000	9550642	0.000579
179152568	43497228	2219968	10000.000000	25036	2652	1.000000	15072	4984	1.000000	9545925	0.000121
179108564	43532501	2219613	10000.000000	25429	2568	1.000000	15037	5022	1.000000	9541207	-0.000224
179094251	43534694	2220520	10000.000000	25089	2547	1.000000	15023	5003	1.000000	9536490	-0.000242
179078450	43552663	2217918	10000.000000	24991	2543	1.000000	15144	5006	1.000000	9531658	-0.000310
179098155	43536387	2224219	10000.000000	24824	2680	1.000000	14871	5145	1.000000	9526932	-0.000265
179107884	43524608	2219683	10000.000000	24942	2713	1.000000	15167	4978	1.000000	9522156	-0.000192
179089622	43540237	2222036	10000.000000	24974	2560	1.000000	15454	4925	1.000000	9517378	-0.000064
npatches	nstrain	runtime	dt	init_x	init_y	init_y_blood	init_z	init_S	beta0	beta1	beta2	beta3	mean_beta	B	d	delta	delta_blood	b[0]	mut	m	CTL	c	g	epsilon	k	het	lambda	rho	omega	x_max	patch.dyna	DELTA	A	VA
10000	1	100.000000	0.001000	21900	9499	5000000	0.001000	10000000	15.232841	19.644567	17.364313	14.756322	15	800000000	0.010000	1.000000	1.000000	80000	0.000050	0.004800	1	0.001000	1.000000	2.500000	8.000000	0.500000	0.000000	0.000000	0.000000	31872	0	10.000000	7.000000	1.000000
sus	inf	inf_blood	z	x[0]	y[0][0]	z[0]	x[1]	y[1][0]	z[1]	S[0]	synchrony
219000000	94990000	5000000	10.000000	21900	9499	0.001000	21900	9499	0.001000	10000000	0.000000
199167737	29245954	1491916	10000.000000	19266	2937	1.000000	16197	3720	1.000000	9995059	0.000000
200383875	33125819	1688850	10000.000000	18969	3630	1.000000	15487	4349	1.000000	9990055	0.000000
200100838	32872998	1676939	10000.000000	19425	3380	1.000000	15255	4360	1.000000	9984978	0.000000
200174451	32870781	1677123	10000.000000	19219	3456	1.000000	15634	4353	1.000000	9980021	0.000000
200136786	32881642	1679788	10000.000000	19066	3498	1.000000	15628	4240	1.000000	9975049	0.000000
200128795	32891134	1676986	10000.000000	19442	3496	1.000000	15772	4159	1.000000	9969999	0.000000
200100231	32904117	1678668	10000.000000	18870	3564	1.000000	15798	4149	1.000000	9965016	0.000000
200114700	32880457	1679633	10000.000000	19092	3492	1.000000	15448	4303	1.000000	9959957	0.000000
200120637	32886235	1679246	10000.000000	19025	3663	1.000000	15537	4398	1.000000	9954999	0.000000
200118421	32909092	1678864	10000.000000	19400	3502	1.000000	15489	4378	1.000000	9949960	0.000000
200150918	32883709	1679191	10000.000000	19059	3437	1.000000	15430	4327	1.000000	9945043	0.000000
200120386	32892508	1677468	10000.000000	19014	3621	1.000000	15426	4190	1.000000	9940127	0.000000
200105316	32893593	1678278	10000.000000	19144	3665	1.000000	15583	4298	1.000000	9935089	0.000000
200176600	32865122	1675307	10000.000000	19315	3275	1.000000	15751	4087	1.000000	9930171	0.000000
200116825	32903495	1677532	10000.000000	19321	3301	1.000000	15748	4172	1.000000	9925113	0.000000
200131041	32878723	1677687	10000.000000	19101	3432	1.000000	15574	4189	1.000000	9920164	0.000000
200110081	32904641	1678733	10000.000000	19156	3571	1.000000	15488	4264	1.000000	9915161	0.000000
200179486	32855066	1674458	10000.000000	19195	3521	1.000000	15590	4381	1.000000	9910068	0.000000
200170892	32870577	1675887	10000.000000	19408	3360	1.000000	15627	4093	1.000000	9905070	0.000000
200121332	32886437	1677150	10000.000000	18975	3542	1.000000	15522	4294	1.000000	9900146	0.000000
200154289	32879934	1677686	10000.000000	19085	3620	1.000000	15787	4293	1.000000	9895187	0.000000
200103737	32906508	1678912	10000.000000	19165	3506	1.000000	15220	4393	1.000000	9890207	0.000000
200154825	32872860	1677294	10000.000000	19273	3445	1.000000	15483	4290	1.000000	9885302	0.000000
200118397	32891205	1678204	10000.000000	19432	3357	1.000000	15526	4348	1.000000	9880306	0.000000
200147322	32887899	1676629	10000.000000	19072	3569	1.000000	15827	4076	1.000000	9875491	0.000000
200152168	32874198	1677670	10000.000000	19411	3383	1.000000	15442	4239	1.000000	9870462	0.000000
200150993	32874698	1676328	10000.000000	18989	3602	1.000000	15753	4103	1.000000	9865629	0.000000
200133149	32901622	1679210	10000.000000	19490	3538	1.000000	15536	4210	1.000000	9860689	0.000000
200129280	32887917	1677452	10000.000000	19007	3528	1.000000	15725	4262	1.000000	9855854	0.000000
200136355	32887814	1679518	10000.000000	19553	3552	1.000000	15442	4385	1.000000	9850943	0.000000
200150560	32876472	1676715	10000.000000	19004	3406	1.000000	15733	4206	1.000000	9846176	0.000000
200143648	32900869	1677611	10000.000000	19173	3301	1.000000	15545	4132	1.000000	9841285	0.000000
200141698	32882278	1676746	10000.000000	19172	3406	1.000000	15385	4403	1.000000	9836293	0.000000
200108371	32900912	1677777	10000.000000	19413	3331	1.000000	15295	4577	1.000000	9831355	0.000000
200085401	32892266	1677234	10000.000000	19164	3577	1.000000	15550	4216	1.000000	9826462	0.000000
200156727	32894524	1677644	10000.000000	19377	3250	1.000000	15844	4163	1.000000	9821609	0.000000
200143592	32884299	1677047	10000.000000	19141	3451	1.000000	15584	4292	1.000000	9816756	0.000000
200146801	32876341	1676485	10000.000000	19330	3301	1.000000	15503	4399	1.000000	9811832	0.000000
200104941	32901210	1677431	10000.000000	19394	3370	1.000000	15565	4320	1.000000	9806881	0.000000
200122363	32903594	1678061	10000.000000	19198	3449	1.000000	15625	4373	1.000000	9802096	-1.#IND00
200143570	32882432	1676698	10000.000000	18887	3737	1.000000	15640	4214	1.000000	9797170	0.000000
200131900	32892837	1677710	10000.000000	19253	3400	1.000000	15324	4116	1.000000	9792188	0.000378
200147934	32867200	1677922	10000.000000	19038	3470	1.000000	15535	4362	1.000000	9787202	-0.000820
200115834	32896536	1680559	10000.000000	18791	3480	1.000000	15548	4367	1.000000	9782310	-0.001807
200139707	32896683	1679678	10000.000000	19234	3474	1.000000	15733	4395	1.000000	9777438	0.009956
200120696	32882761	1677866	10000.000000	19080	3507	1.000000	15496	4287	1.000000	9772508	0.007120
200125548	32880312	1677515	10000.000000	18872	3510	1.000000	15351	4322	1.000000	9767538	0.008110
200148039	32895297	1679192	10000.000000	19132	3441	1.000000	15178	4294	1.000000	9762484	0.006657
200157598	32892383	1678327	10000.000000	19020	3593	1.000000	15642	4279	1.000000	9757593	0.002776
200116145	32890584	1675831	10000.000000	19420	3333	1.000000	15328	4226	1.000000	9752685	0.000964
200125868	32897514	1678473	10000.000000	19121	3457	1.000000	15636	4229	1.000000	9747842	0.000405
200139824	32887159	1677910	10000.000000	18848	3556	1.000000	15601	4293	1.000000	9742929	0.001219
200137271	32890292	1677159	10000.000000	19319	3350	1.000000	15815	4270	1.000000	9738009	0.000630
200114841	32883730	1679012	10000.000000	19226	3442	1.000000	15540	4297	1.000000	9733191	-0.000037
200134103	32894890	1678175	10000.000000	19103	3455	1.000000	15641	4267	1.000000	9728284	-0.000291
200151457	32891997	1678625	10000.000000	19301	3481	1.000000	15409	4438	1.000000	9723446	0.000961
200138014	32878143	1677241	10000.000000	19102	3611	1.000000	15475	4243	1.000000	9718438	0.002714
200109213	32890753	1678233	10000.000000	19478	3374	1.000000	15501	4323	1.000000	9713647	-0.000181
200155679	32870346	1676543	10000.000000	19492	3504	1.000000	15693	4194	1.000000	9708811	0.000941
200170962	32872059	1676649	10000.000000	18990	3499	1.000000	15411	4355	1.000000	9703985	0.000542
200139195	32892554	1681268	10000.000000	19610	3349	1.000000	15608	4286	1.000000	9699185	0.000642
200141285	32895702	1676917	10000.000000	19296	3476	1.000000	15701	4162	1.000000	9694421	0.000491
200155474	32889094	1677948	10000.000000	19236	3422	1.000000	15665	4273	1.000000	9689512	0.001144
200131387	32887598	1679583	10000.000000	19361	3505	1.000000	15854	4312	1.000000	9684785	0.000868
200151976	32894288	1675845	10000.000000	19073	3473	1.000000	15531	4090	1.000000	9679828	0.002013
200176749	32880562	1674650	10000.000000	19408	3330	1.000000	15397	4355	1.000000	9675101	0.001917
200137280	32881918	1676758	10000.000000	19307	3301	1.000000	15573	4221	1.000000	9670216	0.001908
200115741	32897839	1676186	10000.000000	19105	3524	1.000000	15367	4322	1.000000	9665360	0.002860
200109355	32900924	1677761	10000.000000	19308	3449	1.000000	15491	4263	1.000000	9660569	0.003382
200127144	32882419	1677608	10000.000000	19323	3315	1.000000	15571	4342	1.000000	9655708	0.003484
200117968	32875576	1677642	10000.000000	19306	3375	1.000000	15475	4409	1.000000	9650979	0.003771
200131864	32916539	1678721	10000.000000	18996	3489	1.000000	15327	4347	1.000000	9646122	0.003646
200123487	32892081	1679485	10000.000000	19529	3452	1.000000	15509	4375	1.000000	9641301	0.003298
200140182	32891125	1677039	10000.000000	18826	3496	1.000000	15795	4175	1.000000	9636570	0.003110
200133971	32888397	1678046	10000.000000	19584	3262	1.000000	15735	4210	1.000000	9631765	0.003360
200118747	32894039	1677206	10000.000000	19302	3584	1.000000	15445	4395	1.000000	9626872	0.003734
200141212	32890531	1677384	10000.000000	19256	3444	1.000000	15655	4249	1.000000	9622041	0.003526
200111985	32888846	1678691	10000.000000	19137	3384	1.000000	15427	4282	1.000000	9617225	0.003341
200133781	32906893	1677170	10000.000000	19183	3422	1.000000	15449	4340	1.000000	9612294	0.003078
200171047	32859803	1678801	10000.000000	19241	3323	1.000000	15283	4469	1.000000	9607490	0.002887
200150827	32881751	1679718	10000.000000	19295	3531	1.000000	15938	4086	1.000000	9602625	0.003249
200160289	32885246	1677546	10000.000000	19346	3437	1.000000	15754	4175	1.000000	9597706	0.002952
200144351	32871453	1679592	10000.000000	19501	3282	1.000000	15284	4289	1.000000	9592981	0.002732
200131524	32891439	1679542	10000.000000	19004	3623	1.000000	15773	4183	1.000000	9588120	0.002636
200136507	32882671	1676536	10000.000000	19240	3534	1.000000	15766	4086	1.000000	9583289	0.002619
200102381	32895701	1679081	10000.000000	19208	3454	1.000000	15577	4387	1.000000	9578478	0.002739
200148226	32890297	1677778	10000.000000	19207	3466	1.000000	15442	4303	1.000000	9573802	0.002374
200143950	32886695	1676921	10000.000000	19120	3551	1.000000	15546	4298	1.000000	9569050	0.002304
200142097	32886720	1678330	10000.000000	19118	3518	1.000000	15609	4187	1.000000	9564403	0.002440
200116841	32889602	1678968	10000.000000	19100	3544	1.000000	15412	4214	1.000000	9559686	0.002292
200125320	32883036	1679650	10000.000000	19175	3516	1.000000	15452	4209	1.000000	9554797	0.002092
200135443	32895295	1678079	10000.000000	19130	3439	1.000000	15733	4178	1.000000	9550078	0.001847
200124524	32885016	1678666	10000.000000	19323	3441	1.000000	15557	4245	1.000000	9545358	0.001822
200147930	32885286	1676792	10000.000000	19049	3585	1.000000	15872	4345	1.000000	9540663	0.001200
200138884	32885547	1678443	10000.000000	19067	3563	1.000000	15579	4234	1.000000	9535860	0.000774
200092026	32878977	1681725	10000.000000	19221	3491	1.000000	15543	4261	1.000000	9531146	0.000270
200145563	32890236	1680282	10000.000000	19236	3444	1.000000	15546	4316	1.000000	9526366	0.000102
200122130	32893180	1679108	10000.000000	19170	3450	1.000000	15586	4196	1.000000	9521637	0.000192
200123618	32880910	1678574	10000.000000	19384	3413	1.000000	15297	4458	1.000000	9516962	0.000241
npatches	nstrain	runtime	dt	init_x	init_y	init_y_blood	init_z	init_S	beta0	beta1	beta2	beta3	mean_beta	B	d	delta	delta_blood	b[0]	mut	m	CTL	c	g	epsilon	k	het	lambda	rho	omega	x_max	patch.dyna	DELTA	A	VA
10000	1	100.000000	0.001000	21900	9499	5000000	0.001000	10000000	12.894825	18.661676	19.249590	16.900713	15	800000000	0.010000	1.000000	1.000000	80000	0.000050	0.004800	1	0.001000	1.000000	2.500000	9.000000	0.500000	0.000000	0.000000	0.000000	31872	0	10.000000	7.000000	1.000000
sus	inf	inf_blood	z	x[0]	y[0][0]	z[0]	x[1]	y[1][0]	z[1]	S[0]	synchrony
219000000	94990000	5000000	10.000000	21900	9499	0.001000	21900	9499	0.001000	10000000	0.000000
217155856	21310024	1082528	10000.000000	23552	1596	1.000000	18775	2832	1.000000	9995009	0.000000
218377107	25417398	1296668	10000.000000	24002	2100	1.000000	18259	3226	1.000000	9990148	0.000000
217968498	25128960	1281444	10000.000000	23655	2182	1.000000	18182	3327	1.000000	9985130	0.000000
218042194	25132619	1283025	10000.000000	23334	2195	1.000000	18383	3117	1.000000	9980084	0.000000
218050490	25133271	1281059	10000.000000	23740	2191	1.000000	18228	3082	1.000000	9975107	0.000000
218078365	25129919	1283719	10000.000000	23641	2043	1.000000	18213	3338	1.000000	9970044	0.000000
218034091	25144956	1283505	10000.000000	23905	2060	1.000000	17882	3431	1.000000	9965114	0.000000
218070944	25129403	1283969	10000.000000	23476	2186	1.000000	18316	3099	1.000000	9960036	0.000000
218054288	25142150	1281541	10000.000000	23559	2148	1.000000	18465	3351	1.000000	9955060	0.000000
217957001	25174443	1284197	10000.000000	23968	2124	1.000000	18504	3241	1.000000	9950017	0.000000
218037628	25145629	1285418	10000.000000	23730	2159	1.000000	18188	3305	1.000000	9944991	0.000000
218020867	25148961	1282054	10000.000000	24100	2002	1.000000	18222	3095	1.000000	9940043	0.000000
218021134	25138648	1282813	10000.000000	23516	2035	1.000000	18533	3065	1.000000	9935063	0.000000
218023879	25142875	1282885	10000.000000	23616	2193	1.000000	17938	3296	1.000000	9930164	0.000000
217999483	25147602	1282803	10000.000000	23847	2097	1.000000	18323	3202	1.000000	9925156	0.000000
218045783	25151114	1283125	10000.000000	23557	2094	1.000000	18225	3329	1.000000	9920172	0.000000
218006967	25133169	1282515	10000.000000	23863	2217	1.000000	18211	3250	1.000000	9915180	0.000000
218044373	25144539	1282189	10000.000000	23838	2146	1.000000	18073	3190	1.000000	9910203	0.000000
218027017	25146229	1283160	10000.000000	23718	2075	1.000000	17983	3358	1.000000	9905139	0.000000
218017472	25155057	1282979	10000.000000	23548	2186	1.000000	18251	3228	1.000000	9900084	0.000000
218045594	25138776	1281990	10000.000000	23427	2172	1.000000	18137	3276	1.000000	9895263	0.000000
218040553	25145712	1281702	10000.000000	23455	2217	1.000000	17794	3341	1.000000	9890180	0.000000
218033742	25152159	1283947	10000.000000	23593	2255	1.000000	18187	3337	1.000000	9885215	0.000000
218022984	25154035	1283459	10000.000000	23599	2082	1.000000	18156	3312	1.000000	9880317	0.000000
218050367	25142686	1282472	10000.000000	23934	2090	1.000000	18288	3280	1.000000	9875362	0.000000
218044425	25139539	1283187	10000.000000	23374	2192	1.000000	18223	3294	1.000000	9870404	0.000000
218050537	25136770	1280847	10000.000000	23985	1999	1.000000	18130	3234	1.000000	9865481	0.000000
218063893	25140569	1282384	10000.000000	23701	2185	1.000000	18496	3141	1.000000	9860603	0.000000
218009824	25139132	1280550	10000.000000	23998	2054	1.000000	18476	3097	1.000000	9855716	0.000000
218043007	25140210	1282443	10000.000000	24108	2014	1.000000	17903	3243	1.000000	9850932	0.000000
218033423	25152515	1283573	10000.000000	23874	2149	1.000000	17863	3401	1.000000	9845975	0.000000
217995328	25166053	1283825	10000.000000	23605	2127	1.000000	17987	3290	1.000000	9841093	0.000000
218071479	25133778	1283382	10000.000000	23544	2153	1.000000	18130	3249	1.000000	9836227	0.000000
218042139	25136140	1282227	10000.000000	23800	2092	1.000000	18369	3127	1.000000	9831341	0.000000
218025023	25149308	1282750	10000.000000	23843	2134	1.000000	18247	3199	1.000000	9826365	0.000000
218020458	25158012	1283010	10000.000000	23485	2165	1.000000	18144	3188	1.000000	9821508	0.000000
218023182	25131594	1284653	10000.000000	23858	2045	1.000000	18021	3301	1.000000	9816536	0.000000
218036522	25145201	1280451	10000.000000	24012	2127	1.000000	18303	3277	1.000000	9811530	0.000000
218035139	25138056	1282252	10000.000000	24003	2035	1.000000	17943	3239	1.000000	9806520	0.000000
217985536	25151034	1285088	10000.000000	23496	2149	1.000000	17962	3334	1.000000	9801556	-1.#IND00
218026178	25141408	1283530	10000.000000	23780	2101	1.000000	18190	3208	1.000000	9796691	0.038400
218032708	25141371	1286293	10000.000000	23702	2044	1.000000	18077	3332	1.000000	9791821	0.015392
218060109	25140525	1285470	10000.000000	23697	2221	1.000000	17841	3443	1.000000	9786880	0.013303
218050839	25145306	1281558	10000.000000	24026	2134	1.000000	18289	3237	1.000000	9782090	0.006426
217999043	25142178	1285060	10000.000000	23771	2147	1.000000	18105	3317	1.000000	9777148	0.006687
218038776	25148745	1284515	10000.000000	23805	1962	1.000000	18122	3356	1.000000	9772298	-0.000866
218040933	25132202	1283160	10000.000000	23530	2256	1.000000	18248	3207	1.000000	9767422	-0.001223
218017322	25153541	1284693	10000.000000	23701	2143	1.000000	17823	3413	1.000000	9762578	-0.001619
218026541	25139149	1283784	10000.000000	23729	2191	1.000000	18265	3121	1.000000	9757617	0.000608
218032057	25144654	1283562	10000.000000	23733	2117	1.000000	17847	3416	1.000000	9752695	0.000166
218049330	25132686	1282824	10000.000000	23589	2216	1.000000	18023	3212	1.000000	9747864	-0.000484
218051346	25140128	1281729	10000.000000	23660	2164	1.000000	18035	3280	1.000000	9743036	-0.000519
217988198	25165766	1282353	10000.000000	24053	1959	1.000000	17752	3295	1.000000	9738246	-0.000340
218029425	25150501	1284850	10000.000000	23829	2171	1.000000	18176	3161	1.000000	9733469	-0.004168
218046957	25130958	1285612	10000.000000	23566	2219	1.000000	18257	3210	1.000000	9728596	-0.003556
218048144	25142799	1283985	10000.000000	23754	2183	1.000000	18010	3380	1.000000	9723748	-0.004742
218028001	25159140	1281931	10000.000000	23866	2099	1.000000	17919	3287	1.000000	9718815	-0.005185
218027695	25138801	1282844	10000.000000	23687	1978	1.000000	18160	3229	1.000000	9713986	-0.005217
218028192	25150330	1284487	10000.000000	24039	2076	1.000000	18104	3258	1.000000	9709092	-0.004574
218045881	25132076	1282282	10000.000000	23972	2205	1.000000	18306	3355	1.000000	9704230	-0.003418
218039795	25152128	1282457	10000.000000	23487	2253	1.000000	18034	3229	1.000000	9699373	-0.003238
218061263	25131210	1282876	10000.000000	23947	2027	1.000000	17838	3292	1.000000	9694573	-0.004043
218025191	25161161	1282183	10000.000000	23874	2174	1.000000	18261	3203	1.000000	9689693	-0.003759
218036618	25145818	1282950	10000.000000	23683	2048	1.000000	17848	3292	1.000000	9684791	-0.003462
218007277	25155772	1283674	10000.000000	23536	2248	1.000000	17982	3286	1.000000	9679945	-0.003487
218043539	25129788	1284128	10000.000000	23834	2082	1.000000	18377	2993	1.000000	9675113	-0.003071
218023585	25144287	1282666	10000.000000	23852	2115	1.000000	18404	3187	1.000000	9670226	-0.003381
218054318	25150489	1281858	10000.000000	23649	2103	1.000000	18103	3284	1.000000	9665487	-0.003253
218058751	25139637	1282104	10000.000000	23923	2142	1.000000	18443	3219	1.000000	9660649	-0.002746
218043274	25137818	1283829	10000.000000	23831	2026	1.000000	18066	3223	1.000000	9655878	-0.001253
218034497	25149962	1283130	10000.000000	23618	2197	1.000000	18241	3144	1.000000	9651154	-0.001221
218048285	25144681	1280521	10000.000000	24034	2100	1.000000	18212	3264	1.000000	9646314	-0.001300
218044748	25134781	1282817	10000.000000	23679	2117	1.000000	18002	3203	1.000000	9641413	-0.001084
217992531	25158058	1284249	10000.000000	23837	2041	1.000000	18051	3441	1.000000	9636596	-0.001101
218014379	25132285	1282400	10000.000000	23982	2105	1.000000	18241	3318	1.000000	9631745	-0.001215
218014443	25169588	1284389	10000.000000	23971	2096	1.000000	18281	3253	1.000000	9626886	-0.001572
218045136	25136708	1283694	10000.000000	23683	1964	1.000000	17889	3142	1.000000	9622080	-0.000399
218034826	25135184	1283083	10000.000000	23529	2112	1.000000	18377	3140	1.000000	9617274	-0.000338
218037323	25148846	1283312	10000.000000	23480	2282	1.000000	18393	3110	1.000000	9612569	0.000538
217971465	25161158	1284435	10000.000000	23526	2198	1.000000	18483	3141	1.000000	9607741	0.002019
218068265	25137601	1284026	10000.000000	23630	2170	1.000000	18116	3370	1.000000	9602967	0.001751
218020585	25138531	1282390	10000.000000	23784	2033	1.000000	18084	3343	1.000000	9598158	0.001836
218022682	25127310	1284062	10000.000000	23634	2152	1.000000	18306	3207	1.000000	9593337	0.001789
218036107	25151574	1284070	10000.000000	24136	2007	1.000000	18051	3286	1.000000	9588462	0.001757
218072170	25145644	1282666	10000.000000	23536	2148	1.000000	17868	3327	1.000000	9583765	0.001615
218029799	25153362	1282677	10000.000000	23735	2137	1.000000	18218	3150	1.000000	9578891	0.001582
218040825	25159404	1284210	10000.000000	23834	2172	1.000000	18045	3328	1.000000	9574012	0.001660
218060686	25140998	1281155	10000.000000	23881	2006	1.000000	17915	3348	1.000000	9569278	0.001500
218011707	25151626	1284094	10000.000000	23877	2148	1.000000	18004	3285	1.000000	9564440	0.001507
218041679	25141509	1285222	10000.000000	23730	2059	1.000000	18349	3272	1.000000	9559630	0.001364
218020985	25146305	1281809	10000.000000	23854	2135	1.000000	18075	3248	1.000000	9554826	0.001101
218037512	25153685	1282712	10000.000000	23735	2180	1.000000	18182	3356	1.000000	9550140	0.001008
218046679	25143099	1284333	10000.000000	23547	2267	1.000000	18058	3364	1.000000	9545413	0.001444
218010918	25159940	1283100	10000.000000	23992	2053	1.000000	18046	3419	1.000000	9540629	0.001683
218026152	25151416	1282125	10000.000000	23625	2154	1.000000	18439	3216	1.000000	9535963	0.002085
217999155	25157096	1285748	10000.000000	23710	2147	1.000000	18162	3305	1.000000	9531230	0.002560
218005921	25155001	1281656	10000.000000	24022	1940	1.000000	18288	3140	1.000000	9526469	0.003496
218040474	25142146	1282537	10000.000000	23620	2208	1.000000	17896	3305	1.000000	9521699	0.003380
218003057	25166748	1284077	10000.000000	23864	2083	1.000000	18122	3148	1.000000	9516946	0.003496
npatches	nstrain	runtime	dt	init_x	init_y	init_y_blood	init_z	init_S	beta0	beta1	beta2	beta3	mean_beta	B	d	delta	delta_blood	b[0]	mut	m	CTL	c	g	epsilon	k	het	lambda	rho	omega	x_max	patch.dyna	DELTA	A	VA
10000	1	100.000000	0.001000	21900	9499	5000000	0.001000	10000000	13.881560	14.780922	13.299333	12.828483	15	800000000	0.010000	1.000000	1.000000	80000	0.000050	0.004800	1	0.001000	1.000000	2.500000	10.000000	0.500000	0.000000	0.000000	0.000000	31872	0	10.000000	7.000000	1.000000
sus	inf	inf_blood	z	x[0]	y[0][0]	z[0]	x[1]	y[1][0]	z[1]	S[0]	synchrony
219000000	94990000	5000000	10.000000	21900	9499	0.001000	21900	9499	0.001000	10000000	0.000000
233814166	15157990	769982	10000.000000	24547	1348	1.000000	23557	1416	1.000000	9995155	0.000000
235729898	19269839	981628	10000.000000	24710	1591	1.000000	24167	1820	1.000000	9990116	0.000000
235178113	18932932	965789	10000.000000	24666	1795	1.000000	23686	1891	1.000000	9985144	0.000000
235270508	18951803	967383	10000.000000	24653	1726	1.000000	23867	1756	1.000000	9980069	0.000000
235245538	18956125	967608	10000.000000	24422	1691	1.000000	24085	1911	1.000000	9975137	0.000000
235221369	18954933	965719	10000.000000	24759	1688	1.000000	23707	1905	1.000000	9970167	0.000000
235259190	18948192	967232	10000.000000	24657	1707	1.000000	24268	1729	1.000000	9965102	0.000000
235259641	18955228	967945	10000.000000	24327	1664	1.000000	23946	1838	1.000000	9960124	0.000000
235219380	18970981	967495	10000.000000	24616	1722	1.000000	23781	1827	1.000000	9955115	0.000000
235241141	18965921	966407	10000.000000	24561	1728	1.000000	23752	1952	1.000000	9950224	0.000000
235217772	18976769	967632	10000.000000	24266	1725	1.000000	23597	1893	1.000000	9945171	0.000000
235220679	18959815	966206	10000.000000	24737	1617	1.000000	23549	1923	1.000000	9940227	0.000000
235238483	18956612	966482	10000.000000	24739	1601	1.000000	23708	1828	1.000000	9935270	0.000000
235253151	18964235	964966	10000.000000	24775	1675	1.000000	23576	1926	1.000000	9930192	0.000000
235230766	18966448	967048	10000.000000	24731	1767	1.000000	23753	1861	1.000000	9925251	0.000000
235240633	18958328	967484	10000.000000	24711	1758	1.000000	23936	1684	1.000000	9920188	0.000000
235278023	18952583	968804	10000.000000	24344	1860	1.000000	23666	1841	1.000000	9915251	0.000000
235275312	18960214	968152	10000.000000	24534	1859	1.000000	24048	1817	1.000000	9910275	0.000000
235210932	18973229	968603	10000.000000	24907	1601	1.000000	23902	1952	1.000000	9905271	0.000000
235267338	18962272	967528	10000.000000	24819	1720	1.000000	24018	1746	1.000000	9900237	0.000000
235207071	18977396	966583	10000.000000	24503	1685	1.000000	23609	1858	1.000000	9895244	0.000000
235283235	18952214	967107	10000.000000	24775	1656	1.000000	23392	1865	1.000000	9890355	0.000000
235276938	18953749	966332	10000.000000	24646	1622	1.000000	23749	1881	1.000000	9885482	0.000000
235225898	18960351	965907	10000.000000	24662	1593	1.000000	23845	1807	1.000000	9880537	0.000000
235263789	18961878	966952	10000.000000	24879	1705	1.000000	23695	1842	1.000000	9875646	0.000000
235249607	18954998	966630	10000.000000	24726	1660	1.000000	23702	1947	1.000000	9870688	0.000000
235249150	18962987	966815	10000.000000	24728	1605	1.000000	24033	1697	1.000000	9865634	0.000000
235232753	18955268	965537	10000.000000	24656	1595	1.000000	23796	1930	1.000000	9860813	0.000000
235249632	18963179	967216	10000.000000	24366	1790	1.000000	23814	1892	1.000000	9855930	0.000000
235247002	18967708	966195	10000.000000	24736	1756	1.000000	23325	1917	1.000000	9850982	0.000000
235262081	18958836	968295	10000.000000	24821	1648	1.000000	23652	1852	1.000000	9846067	0.000000
235229412	18965659	968030	10000.000000	24711	1700	1.000000	23606	1988	1.000000	9841269	0.000000
235257839	18972594	967943	10000.000000	24627	1677	1.000000	23812	1801	1.000000	9836256	0.000000
235263703	18939924	966623	10000.000000	24661	1728	1.000000	23595	1950	1.000000	9831306	0.000000
235262482	18965098	966973	10000.000000	24439	1686	1.000000	23420	1949	1.000000	9826377	0.000000
235268038	18961356	968034	10000.000000	24672	1836	1.000000	23857	1748	1.000000	9821550	0.000000
235234224	18942447	967502	10000.000000	24554	1690	1.000000	24071	1824	1.000000	9816671	0.000000
235231613	18970722	965826	10000.000000	24764	1643	1.000000	23613	1906	1.000000	9811648	0.000000
235227190	18961398	967760	10000.000000	24530	1737	1.000000	23536	1949	1.000000	9806782	0.000000
235249797	18966300	969042	10000.000000	24775	1744	1.000000	23819	1787	1.000000	9801944	-1.#IND00
235236234	18969235	967426	10000.000000	24586	1657	1.000000	23509	1945	1.000000	9796988	-0.000400
235217808	18969265	969250	10000.000000	24819	1651	1.000000	23520	2010	1.000000	9792069	-0.020878
235231686	18970060	967165	10000.000000	24477	1781	1.000000	23784	1883	1.000000	9787177	-0.010583
235230547	18967279	968236	10000.000000	24632	1694	1.000000	23582	1897	1.000000	9782111	-0.004976
235236092	18979329	967012	10000.000000	24869	1669	1.000000	23684	1862	1.000000	9777157	-0.003355
235247363	18956373	966385	10000.000000	24692	1749	1.000000	23617	1891	1.000000	9772326	-0.003244
235230688	18951525	969098	10000.000000	24334	1603	1.000000	23734	1826	1.000000	9767557	0.000944
235260549	18954835	968257	10000.000000	24787	1591	1.000000	24065	1847	1.000000	9762672	0.003973
235209718	18972407	967245	10000.000000	24580	1776	1.000000	23659	1853	1.000000	9757633	0.002085
235259930	18949580	967860	10000.000000	24678	1786	1.000000	23648	1867	1.000000	9752819	0.001826
235230251	18964626	967797	10000.000000	24491	1730	1.000000	23935	1886	1.000000	9747855	0.000130
235253523	18963739	967266	10000.000000	24579	1608	1.000000	23757	1812	1.000000	9742860	0.000277
235239554	18969539	966529	10000.000000	24735	1666	1.000000	23957	1803	1.000000	9737997	0.000721
235222297	18967260	967954	10000.000000	24610	1632	1.000000	23827	1776	1.000000	9733058	0.000550
235243863	18964447	968491	10000.000000	24712	1709	1.000000	23964	1829	1.000000	9728061	-0.000578
235257150	18951197	966595	10000.000000	24627	1637	1.000000	23575	1751	1.000000	9723111	-0.002649
235206922	18972209	967784	10000.000000	24398	1733	1.000000	23540	1967	1.000000	9718207	-0.003493
235180861	18985919	968206	10000.000000	24757	1729	1.000000	23398	1963	1.000000	9713455	-0.005287
235261438	18951651	965599	10000.000000	24983	1702	1.000000	23806	1962	1.000000	9708542	-0.003128
235230410	18970312	968317	10000.000000	24757	1806	1.000000	23601	1902	1.000000	9703600	-0.004007
235240475	18971413	966849	10000.000000	24190	1649	1.000000	23383	1948	1.000000	9698768	-0.004803
235256800	18947809	967017	10000.000000	24880	1624	1.000000	23626	1909	1.000000	9693939	-0.005740
235246746	18970179	967219	10000.000000	24511	1623	1.000000	23963	1643	1.000000	9689094	-0.007384
235241058	18951079	966380	10000.000000	24537	1760	1.000000	23742	1922	1.000000	9684331	-0.007812
235271459	18962805	968555	10000.000000	24594	1633	1.000000	23504	1866	1.000000	9679499	-0.007851
235266837	18957432	966908	10000.000000	25053	1576	1.000000	23586	1910	1.000000	9674636	-0.007040
235272256	18956186	967426	10000.000000	24616	1611	1.000000	23410	1805	1.000000	9669763	-0.006692
235195707	18973236	967223	10000.000000	24558	1775	1.000000	23970	1696	1.000000	9664910	-0.007091
235281199	18947880	965891	10000.000000	24198	1831	1.000000	23576	1913	1.000000	9660112	-0.007555
235276557	18940477	965919	10000.000000	24872	1615	1.000000	23492	1977	1.000000	9655328	-0.007591
235204396	18983984	968631	10000.000000	24615	1727	1.000000	23774	1861	1.000000	9650659	-0.007689
235265987	18957514	966958	10000.000000	24785	1590	1.000000	23913	1857	1.000000	9645788	-0.007415
235250216	18958757	967390	10000.000000	24623	1742	1.000000	23898	1798	1.000000	9640986	-0.007666
235232071	18966295	967818	10000.000000	24347	1899	1.000000	23905	1815	1.000000	9636208	-0.007373
235263441	18943713	966357	10000.000000	24834	1697	1.000000	23629	1933	1.000000	9631315	-0.007324
235248519	18953756	968638	10000.000000	24904	1650	1.000000	23812	1822	1.000000	9626589	-0.007190
235271802	18949195	968973	10000.000000	24518	1714	1.000000	23782	1841	1.000000	9621763	-0.007034
235228651	18961618	965417	10000.000000	25103	1630	1.000000	23724	1865	1.000000	9616942	-0.006704
235239475	18961239	968396	10000.000000	24497	1677	1.000000	23918	1687	1.000000	9612079	-0.006392
235244922	18956678	968984	10000.000000	24823	1814	1.000000	23515	1922	1.000000	9607194	-0.006058
235225195	18970173	966441	10000.000000	24570	1576	1.000000	23271	1940	1.000000	9602370	-0.005724
235301807	18953144	965766	10000.000000	24610	1614	1.000000	23815	1787	1.000000	9597694	-0.006404
235187286	18966356	968256	10000.000000	24735	1653	1.000000	24049	1715	1.000000	9592858	-0.006559
235249813	18951486	964101	10000.000000	24702	1739	1.000000	23664	2012	1.000000	9588135	-0.006300
235224402	18960732	967577	10000.000000	24841	1484	1.000000	23658	1917	1.000000	9583441	-0.005806
235246415	18963497	968627	10000.000000	24742	1722	1.000000	23553	1908	1.000000	9578717	-0.005905
235231090	18969732	966783	10000.000000	24751	1727	1.000000	23789	1816	1.000000	9573951	-0.007052
235278988	18948119	966702	10000.000000	24476	1710	1.000000	23834	1803	1.000000	9569308	-0.006875
235229774	18959013	968233	10000.000000	24654	1687	1.000000	23881	1804	1.000000	9564518	-0.006684
235292773	18954894	967183	10000.000000	24868	1688	1.000000	23621	1825	1.000000	9559757	-0.006312
235250359	18958150	968199	10000.000000	24411	1732	1.000000	23825	1812	1.000000	9555070	-0.006119
235226338	18952075	967308	10000.000000	24832	1652	1.000000	23721	1905	1.000000	9550312	-0.005868
235289363	18950939	966724	10000.000000	24520	1700	1.000000	23770	1766	1.000000	9545558	-0.005649
235291687	18937885	966292	10000.000000	24393	1750	1.000000	23729	1914	1.000000	9540747	-0.005626
235221097	18971517	967046	10000.000000	24590	1750	1.000000	23771	1865	1.000000	9536037	-0.005500
235238728	18962821	968756	10000.000000	24502	1701	1.000000	24058	1786	1.000000	9531514	-0.005248
235188450	18972386	968962	10000.000000	24589	1813	1.000000	23637	1903	1.000000	9526741	-0.005448
235256644	18968567	967958	10000.000000	25190	1584	1.000000	23773	1779	1.000000	9521873	-0.005335
235241153	18961976	966661	10000.000000	25112	1582	1.000000	23799	1880	1.000000	9517113	-0.005303
npatches	nstrain	runtime	dt	init_x	init_y	init_y_blood	init_z	init_S	beta0	beta1	beta2	beta3	mean_beta	B	d	delta	delta_blood	b[0]	mut	m	CTL	c	g	epsilon	k	het	lambda	rho	omega	x_max	patch.dyna	DELTA	A	VA
10000	1	100.000000	0.001000	21900	9499	5000000	0.001000	10000000	9.279367	9.641539	12.909505	21.011830	15	800000000	0.010000	1.000000	1.000000	80000	0.000050	0.004800	1	0.001000	1.000000	2.500000	11.000000	0.500000	0.000000	0.000000	0.000000	31872	0	10.000000	7.000000	1.000000
sus	inf	inf_blood	z	x[0]	y[0][0]	z[0]	x[1]	y[1][0]	z[1]	S[0]	synchrony
219000000	94990000	5000000	10.000000	21900	9499	0.001000	21900	9499	0.001000	10000000	0.000000
247885835	10627033	540958	10000.000000	28301	421	1.000000	28307	463	1.000000	9995052	0.000000
251111079	14549021	741224	10000.000000	30009	536	1.000000	29741	666	1.000000	9989977	0.000000
250178828	14230609	726333	10000.000000	29756	590	1.000000	29641	678	1.000000	9985103	0.000000
250322181	14255992	727435	10000.000000	29926	584	1.000000	29560	643	1.000000	9980108	0.000000
250229614	14269086	728688	10000.000000	29611	696	1.000000	29495	614	1.000000	9975101	0.000000
250289441	14256698	727247	10000.000000	29738	549	1.000000	29746	602	1.000000	9970165	0.000000
250280901	14250965	728068	10000.000000	29834	533	1.000000	29660	651	1.000000	9965247	0.000000
250283837	14245951	726289	10000.000000	29745	572	1.000000	29592	657	1.000000	9960237	0.000000
250277079	14258304	728028	10000.000000	29607	653	1.000000	29990	553	1.000000	9955283	0.000000
250280635	14251600	726948	10000.000000	29901	640	1.000000	29565	591	1.000000	9950311	0.000000
250288784	14254471	728004	10000.000000	29685	676	1.000000	29561	645	1.000000	9945408	0.000000
250266101	14258149	726893	10000.000000	29699	631	1.000000	29631	617	1.000000	9940343	0.000000
250276311	14264594	727909	10000.000000	29820	632	1.000000	29553	679	1.000000	9935346	0.000000
250280727	14253901	726533	10000.000000	29968	579	1.000000	29822	623	1.000000	9930405	0.000000
250304444	14253149	726325	10000.000000	29735	685	1.000000	29791	659	1.000000	9925475	0.000000
250280950	14253680	729049	10000.000000	29662	582	1.000000	29712	659	1.000000	9920481	0.000000
250274367	14256240	727473	10000.000000	29904	613	1.000000	29600	633	1.000000	9915494	0.000000
250246705	14262555	727426	10000.000000	29846	613	1.000000	29397	618	1.000000	9910506	0.000000
250254843	14259309	727368	10000.000000	29589	608	1.000000	29627	628	1.000000	9905596	0.000000
250255545	14252155	726835	10000.000000	29850	567	1.000000	29708	633	1.000000	9900619	0.000000
250308109	14249133	727455	10000.000000	29723	603	1.000000	30013	647	1.000000	9895771	0.000000
250277175	14246171	726862	10000.000000	29954	608	1.000000	29751	589	1.000000	9890820	0.000000
250314514	14247587	727400	10000.000000	29787	578	1.000000	29496	720	1.000000	9885842	0.000000
250256154	14263469	727434	10000.000000	29889	623	1.000000	29764	620	1.000000	9880940	0.000000
250294561	14250907	727274	10000.000000	29625	629	1.000000	29883	513	1.000000	9875947	0.000000
250252402	14254319	728639	10000.000000	29839	624	1.000000	29790	621	1.000000	9870980	0.000000
250306054	14245932	727165	10000.000000	29794	558	1.000000	29702	626	1.000000	9866169	0.000000
250273395	14261605	728587	10000.000000	29648	560	1.000000	29686	581	1.000000	9861304	0.000000
250264716	14254409	728541	10000.000000	29685	613	1.000000	29669	598	1.000000	9856413	0.000000
250363619	14250278	726754	10000.000000	29576	665	1.000000	29692	559	1.000000	9851573	0.000000
250225804	14263768	730544	10000.000000	29733	627	1.000000	29622	694	1.000000	9846676	0.000000
250289834	14248903	725356	10000.000000	29838	587	1.000000	29597	662	1.000000	9841785	0.000000
250321233	14244555	727766	10000.000000	29782	572	1.000000	29588	693	1.000000	9836801	0.000000
250281750	14239804	726588	10000.000000	29789	636	1.000000	29638	647	1.000000	9831962	0.000000
250316612	14262853	725961	10000.000000	29896	566	1.000000	29435	604	1.000000	9826917	0.000000
250256995	14251766	727273	10000.000000	29927	567	1.000000	29584	702	1.000000	9822077	0.000000
250243721	14256897	727998	10000.000000	29519	606	1.000000	29559	582	1.000000	9816978	0.000000
250291498	14245878	727762	10000.000000	29919	553	1.000000	29650	623	1.000000	9812074	0.000000
250303748	14246714	728568	10000.000000	29739	627	1.000000	29781	661	1.000000	9807228	0.000000
250302578	14243099	726337	10000.000000	29869	575	1.000000	29709	622	1.000000	9802293	-1.#IND00
250280378	14247187	727126	10000.000000	29927	575	1.000000	29420	602	1.000000	9797436	-1.#IND00
250297012	14258953	729451	10000.000000	29868	608	1.000000	29632	708	1.000000	9792448	0.019025
250302378	14252732	726979	10000.000000	29733	533	1.000000	29579	630	1.000000	9787530	0.014099
250293741	14249540	727424	10000.000000	29847	582	1.000000	29514	706	1.000000	9782699	0.013470
250281411	14268182	727194	10000.000000	29630	582	1.000000	29652	634	1.000000	9777773	-0.000413
250336821	14240541	727116	10000.000000	29913	571	1.000000	29827	575	1.000000	9772819	-0.001052
250282221	14254831	728209	10000.000000	30123	601	1.000000	29802	628	1.000000	9767989	-0.001207
250255810	14263109	726628	10000.000000	29948	570	1.000000	29737	621	1.000000	9763033	0.000091
250285458	14250837	728458	10000.000000	29901	618	1.000000	29825	614	1.000000	9758276	-0.002887
250299246	14247580	726184	10000.000000	30016	600	1.000000	29647	671	1.000000	9753311	-0.002809
250322216	14255316	727295	10000.000000	29802	644	1.000000	29472	627	1.000000	9748398	-0.002764
250281160	14251515	728283	10000.000000	29993	661	1.000000	29516	547	1.000000	9743383	-0.004760
250315581	14244050	727672	10000.000000	29485	602	1.000000	29697	598	1.000000	9738571	-0.003600
250269005	14252811	728132	10000.000000	29747	566	1.000000	29587	617	1.000000	9733734	-0.003277
250245140	14253950	727384	10000.000000	29762	616	1.000000	29680	656	1.000000	9728939	-0.003214
250285451	14251791	727279	10000.000000	29776	642	1.000000	29907	589	1.000000	9724061	-0.002696
250320773	14250444	727619	10000.000000	29718	655	1.000000	29628	562	1.000000	9719124	-0.000685
250245279	14262713	728934	10000.000000	29864	619	1.000000	29708	647	1.000000	9714279	-0.000615
250282803	14250361	727090	10000.000000	29928	624	1.000000	29593	600	1.000000	9709459	0.001136
250279568	14263961	727501	10000.000000	29780	654	1.000000	29525	701	1.000000	9704592	0.001508
250292252	14251897	726444	10000.000000	29569	607	1.000000	29458	677	1.000000	9699705	0.000220
250264478	14267081	728665	10000.000000	29603	617	1.000000	29700	573	1.000000	9694788	-0.000524
250274335	14260722	726334	10000.000000	29904	544	1.000000	29446	623	1.000000	9689857	-0.000116
250270874	14257064	728533	10000.000000	29646	555	1.000000	29744	639	1.000000	9684923	-0.001650
250294458	14256671	725219	10000.000000	29776	567	1.000000	29612	629	1.000000	9680092	-0.002022
250269379	14266202	727380	10000.000000	29837	594	1.000000	29535	652	1.000000	9675339	-0.002418
250307297	14241851	725916	10000.000000	29733	625	1.000000	29459	697	1.000000	9670551	-0.002329
250293161	14249883	726288	10000.000000	29975	582	1.000000	29940	637	1.000000	9665817	-0.002554
250260651	14271685	727754	10000.000000	29606	597	1.000000	29551	645	1.000000	9660989	-0.001403
250275212	14253072	726793	10000.000000	29973	577	1.000000	29551	648	1.000000	9656113	-0.003175
250292361	14246353	727727	10000.000000	29636	612	1.000000	29551	623	1.000000	9651268	-0.003650
250238630	14278083	727970	10000.000000	29704	635	1.000000	29865	651	1.000000	9646378	-0.004675
250208124	14277651	726232	10000.000000	29856	604	1.000000	29365	647	1.000000	9641441	-0.003842
250279343	14253546	728395	10000.000000	29708	537	1.000000	29552	576	1.000000	9636622	-0.003061
250311317	14251375	726754	10000.000000	29883	619	1.000000	29876	562	1.000000	9631935	-0.003671
250274785	14255331	726039	10000.000000	29690	609	1.000000	29709	597	1.000000	9627158	-0.005215
250272004	14256460	727931	10000.000000	29999	631	1.000000	29717	515	1.000000	9622323	-0.003569
250270635	14250562	726846	10000.000000	29712	547	1.000000	29690	596	1.000000	9617509	-0.002878
250288977	14260437	727186	10000.000000	29792	602	1.000000	29713	567	1.000000	9612537	-0.002122
250181147	14273663	727662	10000.000000	29752	651	1.000000	29733	606	1.000000	9607637	-0.002101
250309639	14246462	726196	10000.000000	29915	524	1.000000	29898	575	1.000000	9602785	-0.003886
250299627	14253520	728951	10000.000000	29494	581	1.000000	29502	573	1.000000	9597970	-0.003711
250315785	14251594	726817	10000.000000	29856	667	1.000000	29502	668	1.000000	9593260	-0.004100
250268137	14264100	727996	10000.000000	29842	628	1.000000	29714	634	1.000000	9588552	-0.004060
250299963	14248370	726986	10000.000000	29694	602	1.000000	29492	632	1.000000	9583800	-0.004041
250254920	14262442	726475	10000.000000	29961	610	1.000000	29753	655	1.000000	9578907	-0.002894
250289291	14253151	728329	10000.000000	30045	584	1.000000	29724	616	1.000000	9574203	-0.002831
250252660	14266844	727912	10000.000000	29887	598	1.000000	29494	679	1.000000	9569417	-0.002659
250294031	14254098	727295	10000.000000	29759	630	1.000000	29772	591	1.000000	9564578	0.000121
250308102	14239743	726597	10000.000000	29777	633	1.000000	29866	583	1.000000	9559751	-0.000256
250283177	14270095	727456	10000.000000	29949	588	1.000000	29580	735	1.000000	9554881	-0.000498
250203120	14279989	727758	10000.000000	29574	574	1.000000	29796	670	1.000000	9550086	-0.000371
250295761	14249615	726506	10000.000000	29815	601	1.000000	29425	615	1.000000	9545311	-0.000326
250332045	14239266	726662	10000.000000	29860	575	1.000000	29792	613	1.000000	9540603	-0.000018
250273548	14269777	727233	10000.000000	29619	571	1.000000	29541	715	1.000000	9535792	0.000036
250311691	14243290	724430	10000.000000	29525	605	1.000000	29817	539	1.000000	9531039	0.000558
250287526	14260351	726793	10000.000000	29565	620	1.000000	29737	579	1.000000	9526190	0.000580
250281585	14267456	728732	10000.000000	29693	594	1.000000	29760	659	1.000000	9521383	0.000060
250315900	14248156	726791	10000.000000	29833	590	1.000000	29872	620	1.000000	9516631	-0.000372
npatches	nstrain	runtime	dt	init_x	init_y	init_y_blood	init_z	init_S	beta0	beta1	beta2	beta3	mean_beta	B	d	delta	delta_blood	b[0]	mut	m	CTL	c	g	epsilon	k	het	lambda	rho	omega	x_max	patch.dyna	DELTA	A	VA
10000	1	100.000000	0.001000	21900	9499	5000000	0.001000	10000000	11.226194	17.235024	13.354386	15.646683	15	800000000	0.010000	1.000000	1.000000	80000	0.000050	0.004800	1	0.001000	1.000000	2.500000	12.000000	0.500000	0.000000	0.000000	0.000000	31872	0	10.000000	7.000000	1.000000
sus	inf	inf_blood	z	x[0]	y[0][0]	z[0]	x[1]	y[1][0]	z[1]	S[0]	synchrony
219000000	94990000	5000000	10.000000	21900	9499	0.001000	21900	9499	0.001000	10000000	0.000000
260905688	7025568	357837	10000.000000	28446	318	1.000000	24703	951	1.000000	9995127	0.000000
266804151	10461986	533196	10000.000000	30167	524	1.000000	25133	1315	1.000000	9990075	0.000000
265156908	10265287	523236	10000.000000	29604	509	1.000000	24891	1399	1.000000	9985136	0.000000
265418077	10257276	523908	10000.000000	29724	488	1.000000	24677	1277	1.000000	9980218	0.000000
265405773	10242812	522187	10000.000000	29680	556	1.000000	25308	1136	1.000000	9975227	0.000000
265446030	10249325	523391	10000.000000	29773	517	1.000000	24938	1363	1.000000	9970282	0.000000
265388804	10254073	523427	10000.000000	29904	486	1.000000	24818	1269	1.000000	9965228	0.000000
265401632	10253392	522507	10000.000000	29523	552	1.000000	25442	1220	1.000000	9960262	0.000000
265345259	10269521	522949	10000.000000	29776	507	1.000000	25186	1228	1.000000	9955218	0.000000
265372652	10264275	523829	10000.000000	29758	446	1.000000	25172	1239	1.000000	9950307	0.000000
265366422	10265529	524227	10000.000000	29770	495	1.000000	25381	1145	1.000000	9945430	0.000000
265385633	10252841	523701	10000.000000	29731	556	1.000000	25109	1194	1.000000	9940517	0.000000
265421082	10256587	523118	10000.000000	29485	522	1.000000	24256	1507	1.000000	9935484	0.000000
265388907	10258273	522532	10000.000000	29946	431	1.000000	25007	1288	1.000000	9930515	0.000000
265409843	10251159	522304	10000.000000	29752	441	1.000000	25096	1391	1.000000	9925562	0.000000
265379606	10260071	523324	10000.000000	29531	554	1.000000	24422	1348	1.000000	9920516	0.000000
265372522	10255817	524153	10000.000000	29815	406	1.000000	25212	1200	1.000000	9915502	0.000000
265348377	10275531	525158	10000.000000	29815	457	1.000000	24618	1424	1.000000	9910600	0.000000
265408605	10247624	522963	10000.000000	29443	520	1.000000	25279	1157	1.000000	9905599	0.000000
265392627	10272500	524979	10000.000000	29783	522	1.000000	25046	1186	1.000000	9900615	0.000000
265455766	10232968	522268	10000.000000	29785	422	1.000000	25063	1289	1.000000	9895714	0.000000
265385042	10272998	523216	10000.000000	29789	456	1.000000	25070	1360	1.000000	9890807	0.000000
265419130	10250210	522844	10000.000000	29708	512	1.000000	24949	1225	1.000000	9885927	0.000000
265383820	10263067	524375	10000.000000	29545	533	1.000000	24943	1288	1.000000	9880968	0.000000
265377587	10259145	523964	10000.000000	29759	545	1.000000	24674	1438	1.000000	9876106	0.000000
265397298	10249076	523244	10000.000000	29969	483	1.000000	25076	1268	1.000000	9871113	0.000000
265474253	10244796	523640	10000.000000	29851	529	1.000000	25289	1340	1.000000	9866160	0.000000
265362963	10260959	523925	10000.000000	29735	508	1.000000	25031	1248	1.000000	9861256	0.000000
265420010	10248104	522994	10000.000000	29684	549	1.000000	25698	1179	1.000000	9856324	0.000000
265381992	10268131	523480	10000.000000	29684	544	1.000000	25078	1317	1.000000	9851398	0.000000
265397479	10249223	523139	10000.000000	29689	521	1.000000	25239	1251	1.000000	9846412	0.000000
265363005	10269791	524326	10000.000000	29793	495	1.000000	25030	1251	1.000000	9841551	0.000000
265402504	10259775	523316	10000.000000	29891	469	1.000000	24958	1320	1.000000	9836502	0.000000
265455044	10249654	522770	10000.000000	29686	503	1.000000	25420	1113	1.000000	9831587	0.000000
265344387	10272547	524568	10000.000000	29919	513	1.000000	25529	1193	1.000000	9826626	0.000000
265393935	10243723	523698	10000.000000	29836	487	1.000000	24361	1298	1.000000	9821774	0.000000
265412329	10253523	523363	10000.000000	29673	520	1.000000	24776	1318	1.000000	9816840	0.000000
265369583	10268839	522454	10000.000000	29623	564	1.000000	24957	1203	1.000000	9811861	0.000000
265386114	10259085	524291	10000.000000	29804	513	1.000000	25234	1297	1.000000	9807011	0.000000
265423118	10252317	523535	10000.000000	29700	463	1.000000	24943	1292	1.000000	9802003	-1.#IND00
265402913	10247665	524597	10000.000000	29850	429	1.000000	25236	1149	1.000000	9797211	0.000000
265402540	10253755	524282	10000.000000	30146	445	1.000000	25138	1276	1.000000	9792300	-0.000007
265372601	10257866	524624	10000.000000	29744	470	1.000000	25004	1275	1.000000	9787489	-0.002204
265368463	10272016	525330	10000.000000	30108	481	1.000000	25634	1082	1.000000	9782572	0.000849
265421053	10241141	523933	10000.000000	30016	471	1.000000	24635	1370	1.000000	9777637	-0.008494
265387526	10261599	523301	10000.000000	29806	494	1.000000	25148	1198	1.000000	9772854	-0.013390
265415803	10246670	523350	10000.000000	29642	522	1.000000	25231	1197	1.000000	9767937	-0.006899
265415991	10255635	521972	10000.000000	29827	565	1.000000	25318	1202	1.000000	9763086	-0.004848
265373674	10259702	523486	10000.000000	29620	448	1.000000	24622	1394	1.000000	9758187	-0.000264
265479756	10232091	521343	10000.000000	29780	431	1.000000	25287	1158	1.000000	9753141	0.000461
265404477	10254561	522776	10000.000000	29543	548	1.000000	24583	1419	1.000000	9748114	0.000488
265380626	10254224	523020	10000.000000	29594	571	1.000000	25590	1139	1.000000	9743284	0.002111
265375910	10264161	523810	10000.000000	29611	583	1.000000	24869	1358	1.000000	9738505	0.001831
265375375	10264837	523840	10000.000000	29838	440	1.000000	24660	1394	1.000000	9733706	0.001746
265342523	10253797	524324	10000.000000	29968	555	1.000000	24776	1223	1.000000	9728829	0.002304
265382840	10256233	523127	10000.000000	29760	508	1.000000	24806	1350	1.000000	9723904	0.005647
265413904	10239378	522043	10000.000000	29757	564	1.000000	24985	1262	1.000000	9719090	0.005540
265391078	10247306	522770	10000.000000	29584	478	1.000000	24624	1315	1.000000	9714237	0.005895
265389495	10249309	523930	10000.000000	29731	477	1.000000	24959	1291	1.000000	9709306	0.007479
265340713	10269107	524644	10000.000000	29615	507	1.000000	25295	1203	1.000000	9704449	0.007398
265351422	10258200	522948	10000.000000	29870	493	1.000000	24964	1292	1.000000	9699645	0.007189
265377574	10263165	522653	10000.000000	29798	476	1.000000	24909	1292	1.000000	9694900	0.007678
265374724	10263168	523000	10000.000000	29799	488	1.000000	25069	1307	1.000000	9690071	0.004135
265365861	10241207	522845	10000.000000	29778	489	1.000000	25144	1285	1.000000	9685111	0.003793
265395080	10260456	523224	10000.000000	29823	516	1.000000	25186	1287	1.000000	9680318	0.002076
265439361	10255238	522454	10000.000000	29847	509	1.000000	25062	1190	1.000000	9675379	0.002879
265351564	10262967	523617	10000.000000	29851	501	1.000000	25245	1154	1.000000	9670537	0.001647
265360891	10269276	523246	10000.000000	29744	517	1.000000	24977	1329	1.000000	9665650	0.002319
265378678	10252462	522743	10000.000000	30074	492	1.000000	25364	1182	1.000000	9660825	0.002851
265395545	10249226	522805	10000.000000	29622	589	1.000000	24576	1391	1.000000	9655973	0.005557
265356811	10260363	523366	10000.000000	29728	495	1.000000	24998	1325	1.000000	9651041	0.005270
265337796	10266286	523907	10000.000000	29616	596	1.000000	24957	1228	1.000000	9646320	0.005164
265401055	10260782	523913	10000.000000	29772	510	1.000000	24823	1393	1.000000	9641503	0.005188
265388119	10252049	523088	10000.000000	29803	506	1.000000	24906	1235	1.000000	9636572	0.004313
265361783	10259880	525271	10000.000000	29621	494	1.000000	25397	1190	1.000000	9631805	0.004111
265429739	10254463	524281	10000.000000	29932	417	1.000000	25100	1333	1.000000	9626986	0.003783
265401703	10257187	522721	10000.000000	29587	600	1.000000	24874	1375	1.000000	9622098	0.003447
265424618	10252845	523425	10000.000000	29829	505	1.000000	24804	1385	1.000000	9617296	0.003032
265422764	10254383	522950	10000.000000	29778	502	1.000000	25277	1266	1.000000	9612508	0.002870
265399489	10262519	522875	10000.000000	29649	535	1.000000	25293	1193	1.000000	9607630	0.002662
265368628	10261268	524582	10000.000000	29536	502	1.000000	24953	1261	1.000000	9602782	0.001815
265365060	10266437	523160	10000.000000	29566	508	1.000000	25396	1199	1.000000	9598030	0.002432
265384106	10255109	524775	10000.000000	29918	454	1.000000	25131	1423	1.000000	9593216	0.002332
265399589	10246998	521962	10000.000000	29968	443	1.000000	25217	1136	1.000000	9588422	0.002033
265409158	10259346	524483	10000.000000	29525	543	1.000000	24871	1339	1.000000	9583718	0.002190
265371003	10262102	523494	10000.000000	29791	514	1.000000	25105	1237	1.000000	9578922	0.002140
265372371	10273226	524106	10000.000000	29742	503	1.000000	25011	1401	1.000000	9574207	0.001649
265433450	10248425	521980	10000.000000	29658	486	1.000000	25338	1281	1.000000	9569392	0.000591
265407128	10249772	524140	10000.000000	29499	534	1.000000	24748	1287	1.000000	9564683	0.000545
265421477	10249631	522553	10000.000000	29974	508	1.000000	24807	1349	1.000000	9559987	-0.002165
265425098	10252396	522832	10000.000000	29860	454	1.000000	25147	1248	1.000000	9555191	-0.002080
265344864	10261982	523890	10000.000000	30000	497	1.000000	24797	1244	1.000000	9550465	-0.002095
265387959	10257153	523179	10000.000000	29688	530	1.000000	24728	1286	1.000000	9545690	-0.002538
265389554	10256946	522646	10000.000000	29655	514	1.000000	25175	1173	1.000000	9540898	-0.002443
265365091	10252514	524160	10000.000000	29806	463	1.000000	24774	1269	1.000000	9536169	-0.002323
265409777	10259511	522532	10000.000000	29917	453	1.000000	25246	1216	1.000000	9531382	-0.002432
265338947	10267252	523086	10000.000000	30031	458	1.000000	24680	1177	1.000000	9526628	-0.002112
265385301	10249229	522216	10000.000000	29573	516	1.000000	25146	1172	1.000000	9521743	-0.002327
265371869	10266149	523599	10000.000000	29819	471	1.000000	25270	1163	1.000000	9517088	-0.002304
npatches	nstrain	runtime	dt	init_x	init_y	init_y_blood	init_z	init_S	beta0	beta1	beta2	beta3	mean_beta	B	d	delta	delta_blood	b[0]	mut	m	CTL	c	g	epsilon	k	het	lambda	rho	omega	x_max	patch.dyna	DELTA	A	VA
10000	1	100.000000	0.001000	21900	9499	5000000	0.001000	10000000	11.702635	13.473467	16.142080	7.921062	15	800000000	0.010000	1.000000	1.000000	80000	0.000050	0.004800	1	0.001000	1.000000	2.500000	13.000000	0.500000	0.000000	0.000000	0.000000	31872	0	10.000000	7.000000	1.000000
sus	inf	inf_blood	z	x[0]	y[0][0]	z[0]	x[1]	y[1][0]	z[1]	S[0]	synchrony
219000000	94990000	5000000	10.000000	21900	9499	0.001000	21900	9499	0.001000	10000000	0.000000
271239839	4521918	230214	10000.000000	28877	165	1.000000	28078	311	1.000000	9995074	0.000000
280347622	7305003	371540	10000.000000	30638	330	1.000000	29886	433	1.000000	9990029	0.000000
277715096	7302872	372851	10000.000000	30480	329	1.000000	29517	417	1.000000	9985124	0.000000
278068179	7257691	370435	10000.000000	30194	374	1.000000	29341	552	1.000000	9980096	0.000000
278053882	7267685	370808	10000.000000	30395	273	1.000000	29658	435	1.000000	9975033	0.000000
278101219	7246983	370197	10000.000000	30333	385	1.000000	29972	377	1.000000	9970023	0.000000
278063836	7268810	371535	10000.000000	30274	337	1.000000	29596	440	1.000000	9965114	0.000000
278033396	7279244	371547	10000.000000	30216	260	1.000000	29663	429	1.000000	9960154	0.000000
278037495	7261837	369880	10000.000000	30690	295	1.000000	29437	460	1.000000	9955222	0.000000
278068749	7264025	371546	10000.000000	30260	356	1.000000	29495	425	1.000000	9950172	0.000000
278020470	7283839	370892	10000.000000	30239	299	1.000000	29586	426	1.000000	9945215	0.000000
278027697	7263825	371374	10000.000000	30575	365	1.000000	29860	403	1.000000	9940243	0.000000
278055536	7256946	370589	10000.000000	30423	343	1.000000	29525	419	1.000000	9935160	0.000000
278030685	7283603	370734	10000.000000	30550	319	1.000000	29855	434	1.000000	9930186	0.000000
278078001	7257409	370140	10000.000000	30441	324	1.000000	29568	479	1.000000	9925268	0.000000
278061407	7265897	370372	10000.000000	30265	325	1.000000	29774	432	1.000000	9920222	0.000000
278047109	7265443	370199	10000.000000	30448	332	1.000000	29681	370	1.000000	9915133	0.000000
278019881	7268367	369804	10000.000000	30422	334	1.000000	29944	428	1.000000	9910086	0.000000
278068067	7258174	370150	10000.000000	30700	304	1.000000	29592	448	1.000000	9905081	0.000000
278042872	7261377	371032	10000.000000	30050	427	1.000000	29540	492	1.000000	9900193	0.000000
278075915	7259090	370694	10000.000000	30191	358	1.000000	29845	431	1.000000	9895303	0.000000
278080202	7258385	369458	10000.000000	30566	360	1.000000	30006	453	1.000000	9890380	0.000000
278096308	7263693	370859	10000.000000	30269	369	1.000000	29775	420	1.000000	9885417	0.000000
278029161	7267233	371526	10000.000000	30505	245	1.000000	29785	425	1.000000	9880404	0.000000
278048264	7256070	371190	10000.000000	30413	345	1.000000	29567	463	1.000000	9875505	0.000000
278003275	7276133	371658	10000.000000	30227	353	1.000000	29608	423	1.000000	9870479	0.000000
277998382	7275455	370726	10000.000000	30478	346	1.000000	29644	371	1.000000	9865545	0.000000
278075129	7253634	370428	10000.000000	30504	293	1.000000	29681	411	1.000000	9860689	0.000000
278079454	7268999	371289	10000.000000	30438	328	1.000000	29553	424	1.000000	9855873	0.000000
278059694	7270587	369968	10000.000000	30061	404	1.000000	29912	441	1.000000	9851024	0.000000
278020899	7259023	369911	10000.000000	30465	374	1.000000	29826	465	1.000000	9846008	0.000000
278058945	7273754	371346	10000.000000	30290	353	1.000000	29669	422	1.000000	9841126	0.000000
278082160	7266843	371669	10000.000000	30598	359	1.000000	29721	413	1.000000	9836225	0.000000
278051485	7261115	370033	10000.000000	30535	330	1.000000	29534	409	1.000000	9831291	0.000000
278097625	7263782	370963	10000.000000	30530	263	1.000000	29952	454	1.000000	9826334	0.000000
278071466	7269087	370651	10000.000000	30601	326	1.000000	29445	411	1.000000	9821322	0.000000
278094700	7247924	369827	10000.000000	30514	280	1.000000	29778	428	1.000000	9816482	0.000000
278044978	7266740	370809	10000.000000	30342	338	1.000000	29832	405	1.000000	9811687	0.000000
278095299	7249265	370351	10000.000000	30138	350	1.000000	29788	425	1.000000	9806804	0.000000
278092970	7260770	369944	10000.000000	30144	326	1.000000	29806	388	1.000000	9801880	-1.#IND00
278049670	7263050	370709	10000.000000	30442	300	1.000000	29610	435	1.000000	9796970	-0.057600
278026848	7272471	370655	10000.000000	30099	405	1.000000	29614	436	1.000000	9792209	-0.023655
278040496	7262022	370683	10000.000000	30415	253	1.000000	29684	446	1.000000	9787324	-0.014088
278090672	7260026	370542	10000.000000	30432	321	1.000000	29407	427	1.000000	9782406	-0.015674
278080665	7260108	369997	10000.000000	30353	407	1.000000	29582	406	1.000000	9777501	-0.016120
278113279	7255296	369440	10000.000000	30301	350	1.000000	29782	465	1.000000	9772588	-0.012728
278080599	7252012	369393	10000.000000	30441	309	1.000000	29672	416	1.000000	9767596	-0.013306
278091412	7274697	370387	10000.000000	30352	368	1.000000	29891	460	1.000000	9762745	-0.009568
278031658	7270787	370590	10000.000000	30151	338	1.000000	29831	490	1.000000	9757901	-0.007428
278077413	7261364	369452	10000.000000	30398	284	1.000000	29635	431	1.000000	9753045	-0.006731
278109383	7256239	369279	10000.000000	30588	284	1.000000	29790	511	1.000000	9748422	-0.005257
278100806	7263332	371451	10000.000000	30389	285	1.000000	29448	537	1.000000	9743587	-0.004544
278058509	7262414	371540	10000.000000	30476	345	1.000000	29489	441	1.000000	9738789	-0.003726
278047356	7257703	370054	10000.000000	30439	278	1.000000	29556	489	1.000000	9733986	-0.005773
278136477	7261621	369866	10000.000000	30260	330	1.000000	29479	456	1.000000	9729165	-0.004468
278038019	7267088	370091	10000.000000	30341	362	1.000000	29687	424	1.000000	9724402	-0.005725
278006162	7268578	369790	10000.000000	30311	369	1.000000	29812	396	1.000000	9719729	-0.005676
278052258	7265876	371344	10000.000000	30802	313	1.000000	29954	383	1.000000	9714837	-0.005501
278060289	7258901	370174	10000.000000	30430	322	1.000000	29548	441	1.000000	9710194	-0.005479
278032113	7268893	370664	10000.000000	30165	322	1.000000	29730	412	1.000000	9705373	-0.004635
278056622	7264423	370471	10000.000000	30400	313	1.000000	29507	465	1.000000	9700555	-0.004675
278049006	7272614	370043	10000.000000	30257	342	1.000000	29764	463	1.000000	9695676	-0.004501
278067291	7257257	370215	10000.000000	30458	253	1.000000	29758	378	1.000000	9690775	-0.004391
278115577	7248758	371701	10000.000000	30445	358	1.000000	29598	425	1.000000	9685818	-0.004336
278027449	7274114	370520	10000.000000	30382	317	1.000000	29850	409	1.000000	9681029	-0.002868
278061875	7266178	370646	10000.000000	30186	320	1.000000	29882	460	1.000000	9676238	-0.001811
278111049	7245567	369665	10000.000000	30400	316	1.000000	29637	418	1.000000	9671430	-0.001130
278089291	7260052	369163	10000.000000	30308	353	1.000000	29714	445	1.000000	9666625	-0.000861
278057418	7259172	371177	10000.000000	30239	329	1.000000	29473	490	1.000000	9661868	0.000707
278083882	7264721	371277	10000.000000	30438	313	1.000000	29713	461	1.000000	9657033	-0.000008
278043874	7268774	371138	10000.000000	30409	317	1.000000	29647	406	1.000000	9652168	-0.000106
278064195	7265893	371455	10000.000000	30536	313	1.000000	29638	469	1.000000	9647316	-0.000038
278043112	7275365	370463	10000.000000	30281	326	1.000000	29705	423	1.000000	9642484	-0.000090
278087717	7261146	371423	10000.000000	30455	322	1.000000	29635	515	1.000000	9637754	0.000011
278015585	7277400	370799	10000.000000	30410	358	1.000000	29467	465	1.000000	9632912	0.000213
277969458	7283651	372540	10000.000000	30311	397	1.000000	29671	451	1.000000	9628059	0.001436
278043550	7263425	370057	10000.000000	30527	304	1.000000	29589	472	1.000000	9623270	0.002856
278096971	7258280	368645	10000.000000	30453	342	1.000000	29761	405	1.000000	9618356	0.003150
278045460	7274994	370792	10000.000000	30392	316	1.000000	29573	404	1.000000	9613631	0.003639
278019594	7282067	371058	10000.000000	30461	319	1.000000	29812	413	1.000000	9608770	0.005869
278091990	7249973	370655	10000.000000	30576	323	1.000000	29764	379	1.000000	9603918	0.005865
278071070	7259061	370439	10000.000000	30148	342	1.000000	29749	406	1.000000	9599110	0.005789
278071822	7256760	370979	10000.000000	30441	353	1.000000	29604	472	1.000000	9594236	0.005940
278037006	7269297	369134	10000.000000	30240	325	1.000000	29726	417	1.000000	9589542	0.005942
278005835	7273451	370453	10000.000000	30498	317	1.000000	29710	407	1.000000	9584669	0.005577
278127726	7247121	369490	10000.000000	30463	310	1.000000	29809	427	1.000000	9579834	0.005455
278053674	7265544	371411	10000.000000	30529	347	1.000000	29832	510	1.000000	9575089	0.004417
278092521	7254180	370027	10000.000000	30494	325	1.000000	29747	415	1.000000	9570270	0.004151
278034578	7272321	370775	10000.000000	30406	387	1.000000	29532	488	1.000000	9565452	0.004823
278045771	7264250	370254	10000.000000	30352	310	1.000000	29528	449	1.000000	9560708	0.005147
278015756	7272286	370340	10000.000000	30510	334	1.000000	29943	424	1.000000	9555908	0.004482
278041870	7266890	370079	10000.000000	30483	323	1.000000	29522	378	1.000000	9551233	0.004196
278046335	7260417	370798	10000.000000	30404	361	1.000000	29377	465	1.000000	9546362	0.003881
278057089	7269142	370418	10000.000000	30513	288	1.000000	29767	396	1.000000	9541536	0.003638
278061104	7267472	371398	10000.000000	30408	335	1.000000	29692	474	1.000000	9536650	0.003480
278054620	7262740	370837	10000.000000	30407	321	1.000000	29609	412	1.000000	9531811	0.003371
278036305	7265263	370832	10000.000000	30445	328	1.000000	29598	487	1.000000	9526969	0.003795
278070721	7253193	370589	10000.000000	30556	329	1.000000	29758	519	1.000000	9522023	0.003826
278072069	7267400	370316	10000.000000	30469	287	1.000000	29560	456	1.000000	9517305	0.003738
npatches	nstrain	runtime	dt	init_x	init_y	init_y_blood	init_z	init_S	beta0	beta1	beta2	beta3	mean_beta	B	d	delta	delta_blood	b[0]	mut	m	CTL	c	g	epsilon	k	het	lambda	rho	omega	x_max	patch.dyna	DELTA	A	VA
10000	1	100.000000	0.001000	21900	9499	5000000	0.001000	10000000	17.456556	13.315610	21.949184	8.130934	15	800000000	0.010000	1.000000	1.000000	80000	0.000050	0.004800	1	0.001000	1.000000	2.500000	14.000000	0.500000	0.000000	0.000000	0.000000	31872	0	10.000000	7.000000	1.000000
sus	inf	inf_blood	z	x[0]	y[0][0]	z[0]	x[1]	y[1][0]	z[1]	S[0]	synchrony
219000000	94990000	5000000	10.000000	21900	9499	0.001000	21900	9499	0.001000	10000000	0.000000
279953678	2706922	137781	10000.000000	27356	296	1.000000	28788	144	1.000000	9995015	0.000000
293158667	4571118	232195	10000.000000	28677	588	1.000000	30729	229	1.000000	9990004	0.000000
289764231	4858302	247688	10000.000000	28000	673	1.000000	30572	269	1.000000	9984913	0.000000
290087094	4765916	243088	10000.000000	28370	628	1.000000	30302	272	1.000000	9980082	0.000000
290063700	4779209	243537	10000.000000	28497	655	1.000000	30620	234	1.000000	9974966	0.000000
290095054	4774834	243765	10000.000000	27942	546	1.000000	30784	182	1.000000	9969990	0.000000
290079525	4770837	243519	10000.000000	28271	584	1.000000	30646	224	1.000000	9965065	0.000000
290053400	4788827	243947	10000.000000	28075	723	1.000000	30649	251	1.000000	9960130	0.000000
290035116	4779559	245188	10000.000000	28311	590	1.000000	30725	271	1.000000	9955307	0.000000
290115476	4771981	242784	10000.000000	27913	589	1.000000	30497	237	1.000000	9950308	0.000000
290064880	4782273	243580	10000.000000	28430	628	1.000000	30603	252	1.000000	9945362	0.000000
290083900	4772049	243475	10000.000000	28185	557	1.000000	30592	226	1.000000	9940462	0.000000
290103722	4786333	244581	10000.000000	28173	654	1.000000	30776	198	1.000000	9935550	0.000000
290024949	4786444	243736	10000.000000	27819	649	1.000000	30614	309	1.000000	9930544	0.000000
290086668	4771412	243171	10000.000000	28269	625	1.000000	30499	259	1.000000	9925620	0.000000
290081862	4774910	243798	10000.000000	28330	616	1.000000	31018	214	1.000000	9920580	0.000000
290059027	4779602	243547	10000.000000	28525	424	1.000000	30712	224	1.000000	9915689	0.000000
290078060	4779649	244335	10000.000000	28611	621	1.000000	30718	255	1.000000	9910711	0.000000
290089549	4779060	243978	10000.000000	28340	632	1.000000	30105	297	1.000000	9905777	0.000000
290053038	4775231	243233	10000.000000	28051	685	1.000000	30479	223	1.000000	9900790	0.000000
290062090	4781192	243603	10000.000000	28308	518	1.000000	30703	239	1.000000	9895868	0.000000
290035931	4788617	244514	10000.000000	28513	549	1.000000	30591	275	1.000000	9890900	0.000000
290059827	4784372	243705	10000.000000	27805	607	1.000000	30506	234	1.000000	9885869	0.000000
290039452	4784922	243868	10000.000000	28265	500	1.000000	30696	232	1.000000	9880843	0.000000
290071393	4769156	243132	10000.000000	27652	733	1.000000	30571	261	1.000000	9875847	0.000000
290061838	4768837	243224	10000.000000	27878	570	1.000000	30488	225	1.000000	9870840	0.000000
290082578	4778676	243356	10000.000000	27999	578	1.000000	30772	228	1.000000	9865957	0.000000
290043076	4778838	243853	10000.000000	27832	645	1.000000	30516	252	1.000000	9861116	0.000000
290087830	4777545	243400	10000.000000	28488	539	1.000000	30470	250	1.000000	9856110	0.000000
290051564	4778768	243896	10000.000000	28247	596	1.000000	30617	237	1.000000	9851213	0.000000
290108547	4772340	243740	10000.000000	28417	618	1.000000	30383	250	1.000000	9846257	0.000000
290083730	4770527	243576	10000.000000	28063	575	1.000000	30636	219	1.000000	9841509	0.000000
290096345	4776257	243463	10000.000000	28032	628	1.000000	30531	255	1.000000	9836627	0.000000
290094306	4769774	243792	10000.000000	28405	599	1.000000	30585	235	1.000000	9831661	0.000000
290038673	4785760	244941	10000.000000	28476	521	1.000000	30626	304	1.000000	9826709	0.000000
290078385	4775694	242418	10000.000000	27995	639	1.000000	30377	254	1.000000	9821886	0.000000
290111957	4767184	243332	10000.000000	28038	631	1.000000	30397	283	1.000000	9817059	0.000000
290087227	4773944	242898	10000.000000	28182	609	1.000000	30614	245	1.000000	9812166	0.000000
290099783	4776773	243302	10000.000000	28042	687	1.000000	30430	255	1.000000	9807412	0.000000
290031679	4781092	243536	10000.000000	27941	543	1.000000	30758	249	1.000000	9802474	-1.#IND00
290083209	4772636	243763	10000.000000	28028	650	1.000000	30574	294	1.000000	9797563	-0.000000
290121324	4772691	243678	10000.000000	28447	575	1.000000	30499	260	1.000000	9792665	0.001386
290083104	4782723	243285	10000.000000	28018	647	1.000000	30673	250	1.000000	9787797	0.018532
290062510	4777475	243495	10000.000000	28147	604	1.000000	30880	208	1.000000	9782905	0.023491
290097347	4770213	243245	10000.000000	28590	450	1.000000	30687	243	1.000000	9778126	0.020294
290171551	4766167	243198	10000.000000	28511	599	1.000000	30775	246	1.000000	9773278	0.028940
289989018	4791486	244629	10000.000000	28296	618	1.000000	30653	275	1.000000	9768336	0.016912
290045796	4778009	243729	10000.000000	28425	595	1.000000	30913	200	1.000000	9763549	0.017988
290110395	4769217	243687	10000.000000	28027	670	1.000000	30659	217	1.000000	9758718	0.015479
290102601	4772865	243269	10000.000000	27936	601	1.000000	30516	263	1.000000	9753770	0.013758
290101926	4771745	243551	10000.000000	28673	541	1.000000	30883	229	1.000000	9748803	0.013140
290069088	4782901	244398	10000.000000	28948	359	1.000000	30571	263	1.000000	9743937	0.008323
290118936	4758224	243301	10000.000000	28008	640	1.000000	30473	303	1.000000	9739053	0.005496
290072763	4771906	243829	10000.000000	28393	586	1.000000	30604	238	1.000000	9734215	0.004896
290062925	4782710	243876	10000.000000	28466	546	1.000000	30486	297	1.000000	9729385	0.003907
290092237	4772293	243549	10000.000000	27913	698	1.000000	30621	216	1.000000	9724679	0.002884
290078742	4774906	243829	10000.000000	27909	682	1.000000	30638	300	1.000000	9719893	0.001928
290080288	4772561	243901	10000.000000	28599	525	1.000000	30577	254	1.000000	9714844	0.003264
290106916	4776971	243648	10000.000000	28190	533	1.000000	30976	221	1.000000	9709951	0.002525
290117113	4764881	243589	10000.000000	28066	676	1.000000	30382	234	1.000000	9705098	0.002110
290083716	4773890	243750	10000.000000	28187	601	1.000000	30400	211	1.000000	9700324	0.001962
290100164	4779357	243948	10000.000000	28148	615	1.000000	30638	245	1.000000	9695531	0.001021
290081586	4767778	242937	10000.000000	28449	478	1.000000	30655	246	1.000000	9690647	0.000859
290059534	4777499	244942	10000.000000	28142	576	1.000000	30994	277	1.000000	9685720	0.000639
290082076	4777700	243054	10000.000000	28315	565	1.000000	30884	181	1.000000	9680900	0.000747
290078186	4777096	243919	10000.000000	28048	646	1.000000	30731	221	1.000000	9676128	-0.000208
290050879	4780198	243489	10000.000000	28051	560	1.000000	30506	253	1.000000	9671223	-0.000379
290118675	4769920	243204	10000.000000	28654	564	1.000000	30969	214	1.000000	9666341	-0.000798
290064800	4782009	243857	10000.000000	28341	592	1.000000	30779	292	1.000000	9661459	-0.000834
290027318	4782605	243725	10000.000000	28093	630	1.000000	30671	268	1.000000	9656544	-0.000785
290061550	4774212	243245	10000.000000	28314	526	1.000000	30490	243	1.000000	9651705	-0.001068
290060401	4784133	244390	10000.000000	28353	581	1.000000	30794	273	1.000000	9646868	-0.000910
290100866	4773122	242877	10000.000000	28166	572	1.000000	30542	322	1.000000	9642111	-0.000896
290101225	4768262	242544	10000.000000	27892	625	1.000000	30309	222	1.000000	9637278	-0.000289
290095261	4778165	243541	10000.000000	28560	513	1.000000	30723	238	1.000000	9632491	0.001011
290082462	4780415	243925	10000.000000	28499	577	1.000000	30511	203	1.000000	9627599	-0.000077
290055059	4777556	244657	10000.000000	28433	495	1.000000	30669	217	1.000000	9622746	0.000592
290093490	4780210	243975	10000.000000	28427	539	1.000000	30734	260	1.000000	9617915	0.000825
290045158	4778400	244090	10000.000000	28264	580	1.000000	30358	257	1.000000	9613123	0.000993
290048684	4783194	243748	10000.000000	28248	516	1.000000	30529	258	1.000000	9608350	0.000793
290068934	4783231	243881	10000.000000	28276	576	1.000000	30753	211	1.000000	9603632	0.000535
290108692	4769284	244166	10000.000000	28280	579	1.000000	30798	255	1.000000	9598652	0.000407
290107147	4769060	244024	10000.000000	27921	523	1.000000	30647	229	1.000000	9593832	0.000274
290067473	4778532	244154	10000.000000	28405	570	1.000000	30641	284	1.000000	9588984	-0.000035
290031435	4784442	244106	10000.000000	28018	616	1.000000	30698	279	1.000000	9584178	0.000014
290074009	4782434	244747	10000.000000	28303	560	1.000000	30516	266	1.000000	9579442	-0.000179
290075497	4774044	244003	10000.000000	28688	493	1.000000	30777	250	1.000000	9574749	-0.000057
290066370	4770049	243678	10000.000000	28442	598	1.000000	30482	336	1.000000	9569898	-0.001293
290112973	4777395	243263	10000.000000	27819	665	1.000000	30454	261	1.000000	9565199	-0.001064
290097356	4775887	242933	10000.000000	28706	501	1.000000	30769	206	1.000000	9560374	-0.000705
290097062	4776114	243696	10000.000000	28473	605	1.000000	30771	250	1.000000	9555674	-0.000972
290070087	4779676	243624	10000.000000	28141	603	1.000000	30526	293	1.000000	9550979	-0.000931
290077594	4776736	243529	10000.000000	28696	544	1.000000	30538	232	1.000000	9546201	-0.000982
290137154	4769709	243511	10000.000000	27950	687	1.000000	30616	278	1.000000	9541493	-0.000942
290036153	4784446	244654	10000.000000	28327	608	1.000000	30721	279	1.000000	9536634	-0.000981
290087449	4767349	243507	10000.000000	28574	587	1.000000	30743	309	1.000000	9531994	-0.001554
290053183	4783700	243501	10000.000000	28326	524	1.000000	30533	263	1.000000	9527238	-0.001609
290068787	4782066	244157	10000.000000	28164	646	1.000000	30971	203	1.000000	9522504	-0.002665
290043469	4780590	243376	10000.000000	28111	597	1.000000	30590	251	1.000000	9517805	-0.001977
npatches	nstrain	runtime	dt	init_x	init_y	init_y_blood	init_z	init_S	beta0	beta1	beta2	beta3	mean_beta	B	d	delta	delta_blood	b[0]	mut	m	CTL	c	g	epsilon	k	het	lambda	rho	omega	x_max	patch.dyna	DELTA	A	VA
10000	1	100.000000	0.001000	21900	9499	5000000	0.001000	10000000	9.087412	18.767878	21.464440	18.801900	15	800000000	0.010000	1.000000	1.000000	80000	0.000050	0.004800	1	0.001000	1.000000	2.500000	15.000000	0.500000	0.000000	0.000000	0.000000	31872	0	10.000000	7.000000	1.000000
sus	inf	inf_blood	z	x[0]	y[0][0]	z[0]	x[1]	y[1][0]	z[1]	S[0]	synchrony
219000000	94990000	5000000	10.000000	21900	9499	0.001000	21900	9499	0.001000	10000000	0.000000
286169930	1604931	82802	10000.000000	30176	49	1.000000	27366	266	1.000000	9995036	0.000000
302560278	2658804	134667	10000.000000	31678	61	1.000000	29626	407	1.000000	9990086	0.000000
299158647	3136293	159611	10000.000000	31348	78	1.000000	29066	407	1.000000	9985004	0.000000
299001335	3074361	156677	10000.000000	31522	79	1.000000	29227	381	1.000000	9980020	0.000000
299054480	3070870	155936	10000.000000	31537	88	1.000000	29274	444	1.000000	9974912	0.000000
299066065	3072853	157268	10000.000000	31658	85	1.000000	28653	584	1.000000	9969886	0.000000
299080977	3074171	156853	10000.000000	31653	83	1.000000	28793	423	1.000000	9964978	0.000000
299066797	3073791	157141	10000.000000	31604	74	1.000000	28503	520	1.000000	9960022	0.000000
299094639	3067534	156383	10000.000000	31562	102	1.000000	28968	488	1.000000	9955019	0.000000
299111623	3068837	156880	10000.000000	31752	83	1.000000	28294	493	1.000000	9950079	0.000000
299067005	3069068	156859	10000.000000	31707	62	1.000000	28777	503	1.000000	9945222	0.000000
299116836	3067312	156428	10000.000000	31423	72	1.000000	29013	494	1.000000	9940182	0.000000
299115440	3073202	156508	10000.000000	31662	105	1.000000	28815	458	1.000000	9935195	0.000000
299040575	3079822	157169	10000.000000	31530	102	1.000000	28875	483	1.000000	9930172	0.000000
299034920	3074961	156726	10000.000000	31434	96	1.000000	28600	468	1.000000	9925284	0.000000
299075380	3071443	155842	10000.000000	31522	112	1.000000	28673	486	1.000000	9920188	0.000000
299057354	3079170	157879	10000.000000	31409	79	1.000000	28580	483	1.000000	9915253	0.000000
299021725	3080718	157560	10000.000000	31456	88	1.000000	28851	382	1.000000	9910295	0.000000
299003981	3081598	157055	10000.000000	31476	85	1.000000	29117	430	1.000000	9905346	0.000000
299032032	3075021	156932	10000.000000	31562	97	1.000000	28677	398	1.000000	9900328	0.000000
299083016	3077967	157083	10000.000000	31565	81	1.000000	28512	532	1.000000	9895366	0.000000
299057800	3070571	157012	10000.000000	31407	76	1.000000	28826	472	1.000000	9890434	0.000000
299087610	3069178	157140	10000.000000	31175	82	1.000000	28645	483	1.000000	9885475	0.000000
299100958	3073299	157721	10000.000000	31570	70	1.000000	28901	447	1.000000	9880566	0.000000
299073172	3069267	156745	10000.000000	31508	61	1.000000	28405	548	1.000000	9875698	0.000000
299097691	3069022	156167	10000.000000	31796	80	1.000000	28553	418	1.000000	9870825	0.000000
299067799	3077800	156854	10000.000000	31345	83	1.000000	28459	530	1.000000	9865913	0.000000
299094938	3063880	155937	10000.000000	31833	86	1.000000	28653	519	1.000000	9861038	0.000000
299097003	3077701	157614	10000.000000	31408	79	1.000000	29361	384	1.000000	9856159	0.000000
299071689	3070842	157156	10000.000000	31501	79	1.000000	28957	398	1.000000	9851154	0.000000
299164246	3060650	156450	10000.000000	31552	64	1.000000	28630	463	1.000000	9846178	0.000000
299143279	3063307	155973	10000.000000	31563	81	1.000000	29047	438	1.000000	9841158	0.000000
299030342	3086125	157626	10000.000000	31686	82	1.000000	29344	394	1.000000	9836302	0.000000
299079498	3068020	156342	10000.000000	31632	75	1.000000	28306	508	1.000000	9831436	0.000000
299096478	3066824	156713	10000.000000	31619	97	1.000000	29137	383	1.000000	9826575	0.000000
299075314	3082757	156480	10000.000000	31517	84	1.000000	29065	455	1.000000	9821768	0.000000
299056760	3068370	156527	10000.000000	31543	77	1.000000	28536	524	1.000000	9816844	0.000000
299067880	3082097	156768	10000.000000	31749	66	1.000000	28628	434	1.000000	9811935	0.000000
299124798	3064235	156415	10000.000000	31773	72	1.000000	28533	457	1.000000	9807107	0.000000
299104004	3070536	156724	10000.000000	31653	58	1.000000	28726	409	1.000000	9802115	-1.#IND00
299069084	3074975	156553	10000.000000	31714	83	1.000000	28908	422	1.000000	9797259	-0.000000
299113315	3069126	156284	10000.000000	31801	71	1.000000	28701	454	1.000000	9792500	-0.012056
299105480	3066686	156484	10000.000000	31550	80	1.000000	28770	474	1.000000	9787631	-0.011311
299037994	3083101	156597	10000.000000	31312	81	1.000000	27846	520	1.000000	9782670	-0.012079
299089921	3069702	156562	10000.000000	31715	77	1.000000	29301	330	1.000000	9777724	-0.005563
299107008	3069480	156634	10000.000000	31567	75	1.000000	28283	587	1.000000	9772807	-0.002171
299111872	3063954	156090	10000.000000	31751	71	1.000000	28591	507	1.000000	9767745	-0.002936
299068604	3071542	156800	10000.000000	31597	94	1.000000	28564	499	1.000000	9762852	-0.004005
299102890	3062253	156141	10000.000000	31555	81	1.000000	28725	475	1.000000	9757888	-0.012082
299126086	3064931	156108	10000.000000	31842	70	1.000000	28992	361	1.000000	9752868	-0.010597
299072322	3080409	157153	10000.000000	31816	66	1.000000	29195	459	1.000000	9747951	-0.010390
299081611	3070018	157040	10000.000000	31628	72	1.000000	28428	580	1.000000	9743195	-0.009151
299124217	3063137	156304	10000.000000	31770	80	1.000000	28585	449	1.000000	9738320	-0.009003
299062366	3074292	156916	10000.000000	31764	69	1.000000	28779	505	1.000000	9733401	-0.011445
299065837	3077971	156732	10000.000000	31562	76	1.000000	28683	426	1.000000	9728576	-0.011254
299073177	3066769	157091	10000.000000	31497	65	1.000000	28460	524	1.000000	9723725	-0.011637
299063412	3075591	157189	10000.000000	31547	84	1.000000	29015	428	1.000000	9718838	-0.009274
299065831	3074006	156415	10000.000000	31270	85	1.000000	28863	473	1.000000	9714026	-0.010950
299063005	3073732	156863	10000.000000	31549	74	1.000000	28604	558	1.000000	9709206	-0.009022
299097497	3072021	156553	10000.000000	31535	71	1.000000	28695	500	1.000000	9704362	-0.008420
299038838	3081254	156734	10000.000000	31475	79	1.000000	28669	530	1.000000	9699480	-0.009635
299065047	3070263	155923	10000.000000	31818	76	1.000000	28354	492	1.000000	9694517	-0.009232
299012143	3085586	156237	10000.000000	31615	90	1.000000	28568	547	1.000000	9689649	-0.008825
299053533	3072845	157060	10000.000000	31619	91	1.000000	28801	363	1.000000	9684845	-0.007888
299110474	3069314	156203	10000.000000	31624	81	1.000000	28521	446	1.000000	9679957	-0.006074
299070737	3074859	156615	10000.000000	31787	73	1.000000	28476	477	1.000000	9675130	-0.005665
299060130	3066917	157157	10000.000000	31575	88	1.000000	28459	475	1.000000	9670329	-0.004473
299141527	3060708	156576	10000.000000	31616	87	1.000000	29212	336	1.000000	9665430	-0.005083
299076624	3066807	156464	10000.000000	31568	68	1.000000	28858	406	1.000000	9660603	-0.005466
299081828	3073044	156612	10000.000000	31332	63	1.000000	28473	496	1.000000	9655843	-0.005256
299099017	3075187	157298	10000.000000	31707	78	1.000000	29217	373	1.000000	9650931	-0.005067
299073265	3071707	157161	10000.000000	31713	81	1.000000	28721	525	1.000000	9646090	-0.005202
298998741	3084917	157379	10000.000000	31678	95	1.000000	29434	328	1.000000	9641205	-0.005130
299110187	3059643	156726	10000.000000	31733	82	1.000000	28564	515	1.000000	9636411	-0.005139
299078561	3073953	156643	10000.000000	31676	75	1.000000	28857	362	1.000000	9631610	-0.004533
299072826	3073727	156833	10000.000000	31442	105	1.000000	28792	337	1.000000	9626804	-0.004372
299066076	3075444	156575	10000.000000	31330	75	1.000000	28472	483	1.000000	9622033	-0.004013
299043047	3074013	157024	10000.000000	31425	84	1.000000	28201	500	1.000000	9617138	-0.003432
299050348	3078394	156444	10000.000000	31649	88	1.000000	28752	411	1.000000	9612278	-0.003286
299093745	3068974	156918	10000.000000	31529	96	1.000000	28963	495	1.000000	9607542	-0.003108
299109310	3076658	156530	10000.000000	31383	65	1.000000	28598	530	1.000000	9602775	-0.003113
299055765	3064774	156979	10000.000000	31448	80	1.000000	28176	552	1.000000	9597969	-0.002866
299086902	3073663	156942	10000.000000	31561	65	1.000000	28871	426	1.000000	9593226	-0.002811
299095963	3066509	157314	10000.000000	31638	62	1.000000	28728	518	1.000000	9588541	-0.002623
299112331	3065387	157443	10000.000000	31646	73	1.000000	28639	566	1.000000	9583796	-0.002481
299068030	3075287	157040	10000.000000	31590	97	1.000000	28644	602	1.000000	9578893	-0.002624
299079465	3072834	156814	10000.000000	31622	81	1.000000	29444	354	1.000000	9574089	-0.002440
299111268	3061059	156022	10000.000000	31600	83	1.000000	28986	474	1.000000	9569399	-0.002902
299073802	3081574	157881	10000.000000	31596	71	1.000000	28676	466	1.000000	9564676	-0.002538
299094223	3064095	156580	10000.000000	31702	80	1.000000	28691	473	1.000000	9559852	-0.002440
299056138	3082022	157143	10000.000000	31604	65	1.000000	28780	506	1.000000	9555109	-0.002564
299045831	3074780	156435	10000.000000	31497	90	1.000000	28940	411	1.000000	9550436	-0.002571
299046044	3073871	156823	10000.000000	31498	103	1.000000	28528	443	1.000000	9545665	-0.002899
299081193	3067240	156711	10000.000000	31495	91	1.000000	28762	424	1.000000	9540847	-0.002694
299138038	3052926	155575	10000.000000	31552	77	1.000000	28618	521	1.000000	9536191	-0.002969
299101244	3070328	156443	10000.000000	31522	87	1.000000	28833	382	1.000000	9531436	-0.003129
299057446	3076417	156884	10000.000000	31250	80	1.000000	28952	518	1.000000	9526647	-0.002730
299092399	3066900	156428	10000.000000	31689	68	1.000000	28226	499	1.000000	9521797	-0.002216
299103135	3068680	156383	10000.000000	31726	67	1.000000	28475	486	1.000000	9516976	-0.002228
npatches	nstrain	runtime	dt	init_x	init_y	init_y_blood	init_z	init_S	beta0	beta1	beta2	beta3	mean_beta	B	d	delta	delta_blood	b[0]	mut	m	CTL	c	g	epsilon	k	het	lambda	rho	omega	x_max	patch.dyna	DELTA	A	VA
10000	1	100.000000	0.001000	21900	9499	5000000	0.001000	10000000	16.737176	9.306496	9.334346	18.220359	15	800000000	0.010000	1.000000	1.000000	80000	0.000050	0.004800	1	0.001000	1.000000	2.500000	16.000000	0.500000	0.000000	0.000000	0.000000	31872	0	10.000000	7.000000	1.000000
sus	inf	inf_blood	z	x[0]	y[0][0]	z[0]	x[1]	y[1][0]	z[1]	S[0]	synchrony
219000000	94990000	5000000	10.000000	21900	9499	0.001000	21900	9499	0.001000	10000000	0.000000
290911345	897071	46679	10000.000000	28956	83	1.000000	30313	25	1.000000	9995004	0.000000
309662905	1261450	63479	9999.999514	31202	83	1.000000	31785	23	1.000000	9990011	0.000000
307441501	1778672	90172	10000.000000	31230	86	1.000000	31980	43	1.000000	9985012	0.000000
306605599	1787933	90940	10000.000000	31184	113	1.000000	31681	35	1.000000	9979983	0.000000
306698162	1757271	90187	10000.000000	31244	97	1.000000	31496	38	1.000000	9974945	0.000000
306755974	1762438	89651	10000.000000	31091	132	1.000000	31722	32	1.000000	9969976	0.000000
306684834	1775134	90546	10000.000000	31063	131	1.000000	31719	51	1.000000	9965025	0.000000
306759584	1760180	89708	10000.000000	31170	84	1.000000	31565	31	1.000000	9960010	0.000000
306724268	1772669	90251	10000.000000	31179	143	1.000000	31706	35	1.000000	9955029	0.000000
306739525	1766648	89682	10000.000000	31063	144	1.000000	31393	40	1.000000	9950004	0.000000
306677322	1768589	90789	10000.000000	31213	146	1.000000	31627	43	1.000000	9945117	0.000000
306672261	1767510	89888	10000.000000	30891	118	1.000000	31800	42	1.000000	9940098	0.000000
306735959	1771759	90235	10000.000000	30884	121	1.000000	31708	41	1.000000	9935088	0.000000
306732832	1758806	89823	10000.000000	30943	125	1.000000	31625	30	1.000000	9930073	0.000000
306742266	1768706	90203	10000.000000	31017	159	1.000000	31523	40	1.000000	9925014	0.000000
306672389	1768275	90125	10000.000000	30989	147	1.000000	31911	36	1.000000	9920054	0.000000
306692986	1772295	89918	10000.000000	30978	137	1.000000	31908	42	1.000000	9915176	0.000000
306655636	1780621	90683	10000.000000	31213	130	1.000000	31833	56	1.000000	9910182	0.000000
306749334	1758161	89697	10000.000000	30900	122	1.000000	31638	38	1.000000	9905210	0.000000
306717141	1766926	90554	10000.000000	31112	134	1.000000	31794	45	1.000000	9900152	0.000000
306731382	1768267	90390	10000.000000	31072	143	1.000000	31685	46	1.000000	9895188	0.000000
306665847	1770002	90029	10000.000000	30921	194	1.000000	31633	45	1.000000	9890176	0.000000
306699772	1768953	90016	10000.000000	31030	122	1.000000	31585	42	1.000000	9885207	0.000000
306701277	1768617	90843	10000.000000	31166	134	1.000000	31743	52	1.000000	9880334	0.000000
306723991	1766137	90122	10000.000000	30889	171	1.000000	31977	28	1.000000	9875379	0.000000
306702661	1765482	89979	10000.000000	31189	159	1.000000	31498	35	1.000000	9870415	0.000000
306708390	1765827	90563	10000.000000	30720	209	1.000000	31651	39	1.000000	9865454	0.000000
306636398	1778706	91068	10000.000000	30823	130	1.000000	31666	34	1.000000	9860520	0.000000
306705715	1766002	90720	10000.000000	30938	100	1.000000	31742	45	1.000000	9855547	0.000000
306700502	1772663	90559	10000.000000	30735	183	1.000000	31843	60	1.000000	9850576	0.000000
306741556	1757375	89390	10000.000000	30970	154	1.000000	31937	45	1.000000	9845589	0.000000
306770089	1761762	89867	10000.000000	30950	156	1.000000	31704	44	1.000000	9840587	0.000000
306661954	1780439	90617	10000.000000	30745	164	1.000000	31642	48	1.000000	9835749	0.000000
306660200	1776502	90412	10000.000000	31305	77	1.000000	31732	33	1.000000	9830864	0.000000
306698149	1766395	90419	10000.000000	31013	115	1.000000	31753	34	1.000000	9826069	0.000000
306726882	1763072	90345	10000.000000	30885	151	1.000000	31600	40	1.000000	9821102	0.000000
306741182	1762533	89975	10000.000000	30936	139	1.000000	31694	40	1.000000	9816248	0.000000
306733935	1766074	89933	10000.000000	30907	147	1.000000	31758	37	1.000000	9811360	0.000000
306680996	1777688	90647	10000.000000	31011	109	1.000000	31867	43	1.000000	9806469	0.000000
306709749	1770705	90370	10000.000000	30866	111	1.000000	31636	32	1.000000	9801491	-1.#IND00
306707252	1772349	90019	10000.000000	30920	137	1.000000	31829	38	1.000000	9796483	-1.#IND00
306675541	1770054	90628	10000.000000	30929	121	1.000000	31774	31	1.000000	9791599	-1.#IND00
306666923	1778881	90634	10000.000000	30966	155	1.000000	31871	52	1.000000	9786790	0.000509
306699398	1774891	90400	10000.000000	30854	123	1.000000	31842	55	1.000000	9781910	0.003625
306675786	1771583	90182	10000.000000	31180	155	1.000000	31666	30	1.000000	9777052	-0.007231
306692096	1775779	90123	10000.000000	30763	149	1.000000	31581	42	1.000000	9772160	-0.005015
306760329	1762773	89826	10000.000000	31069	118	1.000000	31743	38	1.000000	9767346	-0.003838
306730631	1771600	90357	10000.000000	30868	137	1.000000	31642	47	1.000000	9762441	-0.002284
306667411	1778740	91061	10000.000000	31075	81	1.000000	31708	40	1.000000	9757568	-0.003261
306664553	1778643	90703	10000.000000	31207	121	1.000000	31666	48	1.000000	9752623	-0.001664
306681622	1772940	90612	10000.000000	31093	99	1.000000	31713	27	1.000000	9747749	-0.001293
306714325	1768438	89755	10000.000000	31178	129	1.000000	31853	36	1.000000	9742938	-0.000575
306704771	1771546	90733	10000.000000	31025	117	1.000000	31668	53	1.000000	9738038	-0.000408
306679712	1776256	90672	10000.000000	30784	166	1.000000	31812	42	1.000000	9733232	-0.001411
306680462	1767321	90371	10000.000000	31122	87	1.000000	31622	34	1.000000	9728340	-0.003178
306700565	1772230	89994	10000.000000	30896	119	1.000000	31769	41	1.000000	9723573	-0.003234
306692902	1775007	89800	10000.000000	30907	131	1.000000	31584	26	1.000000	9718866	-0.004575
306681664	1771800	89857	10000.000000	30935	158	1.000000	31679	49	1.000000	9713911	-0.003916
306705545	1774356	89791	10000.000000	30897	123	1.000000	31748	41	1.000000	9708984	-0.001489
306678127	1772532	90798	10000.000000	31027	163	1.000000	31809	53	1.000000	9704028	-0.001211
306630455	1786361	90734	10000.000000	30916	191	1.000000	31706	28	1.000000	9699212	-0.001684
306698181	1772059	90546	10000.000000	31106	111	1.000000	31857	36	1.000000	9694366	-0.000015
306695633	1763058	90248	10000.000000	30948	173	1.000000	31811	39	1.000000	9689487	0.000110
306736954	1769127	89593	10000.000000	31065	132	1.000000	31639	44	1.000000	9684670	-0.000136
306674933	1773898	89739	10000.000000	30935	168	1.000000	31882	49	1.000000	9679888	-0.000330
306741194	1764474	90077	10000.000000	30893	146	1.000000	31743	21	1.000000	9675124	-0.000509
306707291	1767474	90047	10000.000000	31222	89	1.000000	31714	31	1.000000	9670212	-0.000241
306719756	1765184	90423	10000.000000	31056	122	1.000000	31665	18	1.000000	9665386	0.003074
306728905	1770106	90639	10000.000000	31036	157	1.000000	31702	43	1.000000	9660552	0.002830
306738086	1763126	89969	10000.000000	31219	142	1.000000	31790	40	1.000000	9655731	0.002866
306810703	1756349	89283	10000.000000	30978	137	1.000000	31610	28	1.000000	9650859	0.002961
306759283	1771700	90277	10000.000000	31177	103	1.000000	31643	64	1.000000	9646040	0.002719
306685874	1772030	90286	10000.000000	31010	126	1.000000	31614	46	1.000000	9641241	0.002697
306673529	1772563	90514	10000.000000	30908	107	1.000000	31728	59	1.000000	9636556	0.002853
306731763	1758722	89438	10000.000000	31106	125	1.000000	31882	41	1.000000	9631815	0.003341
306678837	1767239	90139	10000.000000	31109	118	1.000000	31914	49	1.000000	9626998	0.003512
306748371	1762850	89899	10000.000000	30959	179	1.000000	31572	38	1.000000	9622257	0.003591
306774308	1759843	89487	10000.000000	30956	128	1.000000	31819	49	1.000000	9617347	0.003687
306722456	1766787	90218	10000.000000	31201	87	1.000000	31537	42	1.000000	9612601	0.004146
306685124	1770571	90576	10000.000000	31082	91	1.000000	31439	42	1.000000	9607742	0.004900
306686961	1772568	90104	10000.000000	31074	104	1.000000	31606	41	1.000000	9602986	0.003582
306717819	1759819	89935	10000.000000	31134	131	1.000000	31472	60	1.000000	9598254	0.003812
306725143	1765228	90113	10000.000000	30784	152	1.000000	31875	42	1.000000	9593493	0.003738
306716505	1765323	89851	10000.000000	31176	108	1.000000	31781	48	1.000000	9588679	0.003702
306706300	1770322	90207	10000.000000	30849	212	1.000000	31913	53	1.000000	9583863	0.004714
306729135	1756354	89396	10000.000000	30932	114	1.000000	31684	37	1.000000	9579041	0.004154
306718108	1767793	90024	10000.000000	31163	142	1.000000	31690	43	1.000000	9574389	0.004051
306675734	1776333	90746	10000.000000	31067	96	1.000000	31672	46	1.000000	9569443	0.004176
306681355	1773766	89677	10000.000000	30762	114	1.000000	31712	37	1.000000	9564651	0.004102
306706292	1771091	90307	10000.000000	31062	137	1.000000	31704	54	1.000000	9559752	0.004028
306694066	1773795	90469	10000.000000	30999	167	1.000000	31741	34	1.000000	9554999	0.003967
306737114	1762385	90254	10000.000000	31026	100	1.000000	31656	38	1.000000	9550318	0.003841
306689448	1769544	90241	10000.000000	31067	113	1.000000	31582	43	1.000000	9545626	0.003997
306692224	1770431	90328	10000.000000	31098	135	1.000000	31592	55	1.000000	9540855	0.003945
306760580	1762078	90674	10000.000000	30688	133	1.000000	31640	47	1.000000	9536127	0.004071
306726907	1768838	90193	10000.000000	30790	146	1.000000	31768	39	1.000000	9531365	0.004244
306731738	1761205	89734	10000.000000	31209	94	1.000000	31654	26	1.000000	9526624	0.004326
306703055	1769640	90406	10000.000000	31045	105	1.000000	31575	36	1.000000	9521694	0.004296
306738427	1760729	89591	10000.000000	31018	130	1.000000	31828	35	1.000000	9516946	0.004154
npatches	nstrain	runtime	dt	init_x	init_y	init_y_blood	init_z	init_S	beta0	beta1	beta2	beta3	mean_beta	B	d	delta	delta_blood	b[0]	mut	m	CTL	c	g	epsilon	k	het	lambda	rho	omega	x_max	patch.dyna	DELTA	A	VA
10000	1	100.000000	0.001000	21900	9499	5000000	0.001000	10000000	11.474823	10.272036	15.799314	11.204296	15	800000000	0.010000	1.000000	1.000000	80000	0.000050	0.004800	1	0.001000	1.000000	2.500000	17.000000	0.500000	0.000000	0.000000	0.000000	31872	0	10.000000	7.000000	1.000000
sus	inf	inf_blood	z	x[0]	y[0][0]	z[0]	x[1]	y[1][0]	z[1]	S[0]	synchrony
219000000	94990000	5000000	10.000000	21900	9499	0.001000	21900	9499	0.001000	10000000	0.000000
294440789	476380	24951	9999.861787	30191	16	1.000000	30371	22	1.000000	9994892	0.000000
314054761	441935	22258	9986.051448	31728	12	0.996291	31524	7	1.000000	9989808	0.000000
314203715	681497	34271	9999.589259	32026	13	1.000000	31678	15	1.000000	9984708	0.000000
313210598	794813	40534	9999.996517	31594	32	1.000000	31888	15	1.000000	9979635	0.000000
312909782	814783	41787	9999.972218	31748	22	1.000000	31646	19	1.000000	9974610	0.000000
312894883	810948	41359	9999.981785	31662	22	1.000000	31702	15	1.000000	9969696	0.000000
312935450	806834	41065	9999.992819	31626	31	1.000000	31817	19	1.000000	9964901	0.000000
312886967	817005	41775	9999.982535	31704	37	1.000000	31736	19	1.000000	9959923	0.000000
312850417	824436	41933	9999.996304	31851	22	1.000000	31720	12	1.000000	9954895	0.000000
312843700	815903	41870	9999.983354	31610	34	1.000000	31751	27	1.000000	9949962	0.000000
312869475	812935	41600	9999.999241	31815	30	1.000000	31749	13	1.000000	9945088	0.000000
312916052	810582	41571	9999.959508	31928	15	1.000000	31673	21	1.000000	9940214	0.000000
312858752	820677	42065	9999.986690	31733	17	1.000000	31868	16	1.000000	9935273	0.000000
312829242	811075	41549	9999.991348	31643	24	1.000000	31973	18	1.000000	9930269	0.000000
312864632	810563	41145	9999.971574	31810	24	1.000000	31908	24	1.000000	9925448	0.000000
312917755	805812	41126	9999.930175	31779	22	1.000000	31823	10	1.000000	9920536	0.000000
312896356	811101	41486	9999.984688	32041	30	1.000000	31717	24	1.000000	9915380	0.000000
312876002	805805	40896	9999.997636	31766	33	1.000000	31820	18	1.000000	9910335	0.000000
312879983	816333	41591	9999.996859	31849	18	1.000000	31736	32	1.000000	9905399	0.000000
312876448	815121	41533	9999.955180	31684	21	1.000000	31821	13	1.000000	9900457	0.000000
312918289	806393	41167	9999.980474	31877	26	1.000000	31865	20	1.000000	9895528	0.000000
312880202	810328	41820	9999.997193	31921	26	1.000000	31748	22	1.000000	9890663	0.000000
312892963	812211	41500	9999.983104	31684	35	1.000000	31636	20	1.000000	9885810	0.000000
312850696	820974	42082	9999.928993	31748	23	1.000000	31841	14	1.000000	9880932	0.000000
312877541	805004	41294	9999.945498	31935	24	1.000000	31862	17	1.000000	9875977	0.000000
312899390	806126	41501	9999.996933	31959	21	1.000000	31821	18	1.000000	9871018	0.000000
312887189	812809	41753	9999.879927	31833	18	1.000000	31715	25	1.000000	9866138	0.000000
312894381	812016	41455	9999.988120	31761	22	1.000000	31573	16	1.000000	9861183	0.000000
312873105	815850	41409	9999.998267	31712	12	1.000000	31753	16	1.000000	9856203	0.000000
312897305	806056	41436	9999.951906	31783	17	1.000000	31930	15	1.000000	9851242	0.000000
312902506	810333	41768	9999.996507	31763	26	1.000000	31953	19	1.000000	9846440	0.000000
312867924	813389	41733	9999.953061	31749	15	1.000000	31776	18	1.000000	9841579	0.000000
312886007	810183	41538	9999.999997	31771	18	1.000000	31734	22	1.000000	9836700	0.000000
312880129	811503	41549	9999.915006	31525	17	1.000000	31825	17	1.000000	9831821	0.000000
312861042	816063	41726	9999.976893	31722	16	1.000000	31951	15	1.000000	9826910	0.000000
312872480	816544	41573	9999.997811	31854	13	1.000000	31685	11	1.000000	9821953	0.000000
312872439	812488	41281	9999.991958	31772	13	1.000000	31572	17	1.000000	9817052	0.000000
312894401	811940	41304	9999.990369	31621	30	1.000000	31595	20	1.000000	9812160	0.000000
312882146	812240	41348	9999.989902	31594	16	1.000000	31707	18	1.000000	9807240	0.000000
312912024	813702	41501	9999.996023	31984	33	1.000000	31759	16	1.000000	9802380	-1.#IND00
312852613	815236	41595	9999.994118	31911	15	1.000000	31608	21	1.000000	9797556	-1.#IND00
312849253	820787	41983	9999.974917	31770	19	1.000000	31652	24	1.000000	9792613	0.008850
312911383	805441	41293	9999.985377	31706	24	1.000000	31990	7	1.000000	9787892	0.005234
312887156	812956	41794	9999.994775	31788	19	1.000000	31895	14	1.000000	9783025	0.004326
312885211	809875	41296	9999.919722	31671	32	1.000000	31833	26	1.000000	9778166	0.010015
312909997	809905	41560	9999.992614	31831	18	1.000000	31842	35	1.000000	9773264	0.007459
312916145	808183	41307	9999.995826	32000	21	1.000000	31708	25	1.000000	9768371	-0.001043
312851390	821175	42167	9999.999609	31923	26	1.000000	32011	23	1.000000	9763372	-0.000850
312844673	814823	41692	9999.890043	31880	33	1.000000	32076	26	1.000000	9758482	0.002323
312919826	804879	41489	9999.998428	31810	30	1.000000	31964	23	1.000000	9753607	0.004396
312891980	809936	41297	9999.957586	31898	23	1.000000	31771	36	1.000000	9748709	0.004508
312934206	805864	40926	9999.997713	31800	32	1.000000	31893	23	1.000000	9743888	0.003850
312896884	811867	41879	9999.914994	31958	14	1.000000	31823	21	1.000000	9739094	0.002085
312892778	811061	41256	9999.989712	31780	21	1.000000	31560	10	1.000000	9734289	0.002020
312846963	816248	41368	9999.940070	32027	21	1.000000	31808	43	1.000000	9729429	0.001250
312870777	813917	41299	9999.997736	31841	11	1.000000	31785	24	1.000000	9724565	0.000907
312899565	812896	41786	9999.989492	31615	11	1.000000	31732	29	1.000000	9719745	0.000996
312894945	805246	41061	9999.995046	31602	15	1.000000	32162	8	1.000000	9714899	0.003701
312927152	800966	41021	9999.892221	31825	34	1.000000	31812	16	1.000000	9710136	0.003385
312943529	806025	40977	9999.989257	31994	20	1.000000	31890	30	1.000000	9705286	0.003151
312942115	803455	41036	9999.991273	31843	18	1.000000	31820	25	1.000000	9700433	0.002457
312925933	812620	41807	9999.993911	31749	32	1.000000	31613	20	1.000000	9695616	0.002422
312860251	815900	41788	9999.972319	31619	29	1.000000	31625	22	1.000000	9690820	0.002385
312854082	813095	41649	9999.924840	31634	21	1.000000	31918	16	1.000000	9686118	0.002470
312888452	811155	41283	9999.959158	31898	26	1.000000	31767	21	1.000000	9681291	0.002235
312877252	810542	41497	9999.989444	31824	42	1.000000	31900	26	1.000000	9676433	0.002050
312849893	819682	41526	9999.992577	31597	22	1.000000	31676	25	1.000000	9671722	0.002692
312834853	819632	41841	9999.940766	31715	26	1.000000	32025	13	1.000000	9666853	0.003382
312863802	813387	41462	9999.998989	31805	10	1.000000	31933	29	1.000000	9661893	0.002989
312850420	816827	41713	9999.989348	31735	29	1.000000	31868	25	1.000000	9656978	0.002998
312844232	817750	41734	9999.996487	31947	26	1.000000	31796	30	1.000000	9652012	0.002659
312861636	815561	41608	9999.941900	31689	15	1.000000	31688	20	1.000000	9647130	0.002614
312876839	818839	41876	9999.967044	31716	22	1.000000	31679	27	1.000000	9642362	0.003005
312902659	808434	41484	9999.953948	31702	21	1.000000	31888	28	1.000000	9637673	0.002115
312884797	808792	41227	9999.924869	31689	28	1.000000	31839	22	1.000000	9632761	0.001716
312877674	816529	41454	9999.997358	31749	18	1.000000	31985	21	1.000000	9627970	0.001832
312864662	816910	41637	9999.987719	31838	24	1.000000	31791	26	1.000000	9623113	0.002251
312880338	813850	41593	9999.985369	31673	13	1.000000	31716	17	1.000000	9618230	0.002027
312925809	801801	41260	9999.982453	31999	19	1.000000	31775	17	1.000000	9613368	0.002073
312889587	815036	41365	9999.991742	31922	23	1.000000	31902	23	1.000000	9608635	0.001994
312842751	819677	41573	9999.979133	31873	20	1.000000	31741	25	1.000000	9603637	0.001966
312874595	814427	41262	9999.975238	31621	29	1.000000	31638	17	1.000000	9598814	0.002098
312835879	818375	41876	9999.994853	31692	23	1.000000	31659	15	1.000000	9593995	0.001599
312844838	815253	41674	9999.997795	31766	31	1.000000	31782	11	1.000000	9589177	0.001552
312908112	807985	41342	9999.939570	31786	24	1.000000	31637	27	1.000000	9584394	0.002275
312914584	801452	41130	9999.998576	31962	22	1.000000	31926	10	1.000000	9579496	0.002153
312900125	812660	41399	9999.999051	31917	17	1.000000	31651	21	1.000000	9574550	0.000969
312877441	814837	41721	9999.995628	31746	26	1.000000	31784	24	1.000000	9569749	0.000909
312895979	814068	41498	9999.989662	31739	25	1.000000	31906	21	1.000000	9564984	0.000885
312845071	818499	41601	9999.941568	31551	32	1.000000	31826	18	1.000000	9560111	0.000961
312884228	811416	41422	9999.998763	31860	19	1.000000	31735	24	1.000000	9555410	0.000942
312891346	811002	41389	9999.987084	31741	19	1.000000	31936	12	1.000000	9550677	0.000899
312838662	817380	41494	9999.989071	31788	17	1.000000	32028	20	1.000000	9545957	0.001759
312897635	809163	41392	9999.963411	31619	34	1.000000	31811	16	1.000000	9541228	0.001801
312929767	805442	40884	9999.971508	31568	23	1.000000	31690	15	1.000000	9536483	0.001464
312914132	815692	41629	9999.959928	31456	44	1.000000	31754	15	1.000000	9531637	0.001382
312882441	813572	41806	9999.997620	31648	23	1.000000	32100	23	1.000000	9526990	0.001734
312869817	813703	41535	9999.982737	31742	33	1.000000	31883	15	1.000000	9522200	0.001285
312914728	809231	41340	9999.994554	31667	30	1.000000	31842	7	1.000000	9517349	0.001276
npatches	nstrain	runtime	dt	init_x	init_y	init_y_blood	init_z	init_S	beta0	beta1	beta2	beta3	mean_beta	B	d	delta	delta_blood	b[0]	mut	m	CTL	c	g	epsilon	k	het	lambda	rho	omega	x_max	patch.dyna	DELTA	A	VA
10000	1	100.000000	0.001000	21900	9499	5000000	0.001000	10000000	7.576282	12.014610	13.228558	19.805759	15	800000000	0.010000	1.000000	1.000000	80000	0.000050	0.004800	1	0.001000	1.000000	2.500000	18.000000	0.500000	0.000000	0.000000	0.000000	31872	0	10.000000	7.000000	1.000000
sus	inf	inf_blood	z	x[0]	y[0][0]	z[0]	x[1]	y[1][0]	z[1]	S[0]	synchrony
219000000	94990000	5000000	10.000000	21900	9499	0.001000	21900	9499	0.001000	10000000	0.000000
297202685	239943	12789	9976.117758	30480	1	0.933554	30295	12	1.000000	9995031	0.000000
315997019	137372	7091	9084.320503	31721	2	0.676199	31579	0	0.870685	9989966	0.000000
317437595	166353	8492	9319.609502	32088	5	0.746758	31755	1	0.913768	9984941	0.000000
317297080	198068	9943	9571.496116	31973	3	0.991080	31717	4	0.894727	9979995	0.000000
317105629	220259	11300	9694.117139	31804	10	0.997443	31914	15	0.998022	9975044	0.000000
317017109	231173	11596	9742.622133	31947	5	0.976099	31660	0	0.881260	9970122	0.000000
316963210	232791	11667	9760.995898	31784	6	0.915261	32049	3	0.999843	9965155	0.000000
316974848	232263	11856	9752.654227	31905	3	0.995431	31747	14	0.982637	9960336	0.000000
316951907	237861	12156	9770.046982	31699	3	0.898106	31611	18	0.965831	9955471	0.000000
316925738	236073	12052	9770.384699	31948	2	0.681799	31852	8	0.877807	9950533	0.000000
316931691	233475	11823	9764.469960	31662	4	0.967243	31703	4	0.999939	9945618	0.000000
316967237	235786	11789	9762.685126	32039	6	0.971762	31915	10	1.000000	9940650	0.000000
316929486	239273	12283	9767.179002	31892	5	0.998124	31938	7	0.747840	9935762	0.000000
316920834	234523	12035	9765.111407	31886	5	0.992700	31786	5	0.998824	9930809	0.000000
316934081	237565	12306	9764.716219	31745	6	0.942918	31644	2	0.996560	9925740	0.000000
316925227	236912	11972	9768.466734	31650	4	0.917372	31921	7	0.655914	9920795	0.000000
316898618	239616	12160	9772.621580	31731	4	0.990468	31900	5	0.865936	9915887	0.000000
316907235	239826	12027	9779.811759	31654	6	0.989046	31836	8	0.943421	9910926	0.000000
316911593	240845	12366	9786.654989	31958	4	0.991102	31810	3	0.786292	9906035	0.000000
316900407	243772	12208	9791.546594	31906	7	0.949390	31990	5	0.999959	9901064	0.000000
316910464	239424	12359	9779.715038	32071	6	0.981870	31821	12	0.988808	9896269	0.000000
316933278	235071	11972	9771.859652	31861	3	0.977778	31883	10	0.962924	9891321	0.000000
316972498	231213	11742	9757.213185	31828	1	0.787476	31939	5	0.887121	9886400	0.000000
316951298	239580	12184	9773.709323	31878	2	0.973184	32000	4	0.991844	9881440	0.000000
316890068	241811	12316	9783.649488	32031	0	0.910082	31768	9	0.907741	9876526	0.000000
316858656	248911	12649	9810.302797	31700	2	0.994474	31821	10	0.999822	9871647	0.000000
316844912	248886	12646	9797.613806	31710	6	0.891722	31849	5	0.986925	9866747	0.000000
316867809	243156	12441	9803.581217	31789	5	0.981985	31876	5	0.882576	9861850	0.000000
316887742	244535	12277	9792.255410	32041	3	0.893711	31506	5	0.990340	9856917	0.000000
316895998	236444	12100	9778.007043	31779	9	0.971678	31623	5	0.998278	9851943	0.000000
316936902	239632	12215	9772.393582	31757	0	0.898945	31597	10	0.999510	9847045	0.000000
316890025	239656	12105	9777.695773	31771	3	0.944321	31800	6	0.997620	9842097	0.000000
316894740	244033	12452	9786.370327	31671	0	0.835602	31781	6	0.851598	9837151	0.000000
316910009	241104	12470	9791.542491	31719	5	0.951322	31867	2	0.998497	9832299	0.000000
316907470	237377	12176	9776.053467	31810	5	0.994490	31960	4	0.859282	9827420	0.000000
316914755	238336	12296	9775.991771	31878	6	0.999716	31569	8	0.999920	9822516	0.000000
316929575	236225	12020	9767.832054	31662	2	0.966905	31901	3	0.953678	9817726	0.000000
316966829	231694	11818	9756.030703	31877	3	0.968505	31828	4	0.863604	9812941	0.000000
316931010	234282	11912	9760.228509	31792	3	0.984545	31913	7	0.999888	9807944	0.000000
316962523	232721	11707	9758.510136	31715	8	0.990913	32080	14	0.960245	9803103	-1.#IND00
316943171	235360	11665	9766.717407	31755	8	0.949372	32039	2	0.967607	9798157	-1.#IND00
316927537	238703	12049	9776.609272	31766	1	0.774094	31726	7	0.992532	9793337	-1.#IND00
316924784	232518	11890	9768.588074	31963	6	0.931669	31533	3	0.993816	9788573	-1.#IND00
316911944	235589	12075	9768.221076	31844	2	0.986174	31867	5	0.999994	9783785	-0.010882
316922176	238983	12148	9770.213404	31922	6	0.858202	31812	6	0.982154	9778798	0.003062
316922051	239488	12214	9786.809463	31715	6	0.966496	31750	3	0.975975	9773931	0.002888
316887153	243461	12463	9789.556551	31610	5	0.973241	31817	3	0.996855	9769088	0.003128
316891447	243584	12443	9791.473403	31860	3	0.996299	32130	11	0.983040	9764342	0.004249
316874971	243990	12572	9800.762921	32023	6	0.967928	31895	6	0.999999	9759364	0.002457
316866688	246998	12610	9796.785449	31933	5	0.877666	31947	5	0.920362	9754562	0.004331
316885811	241528	12210	9792.132461	31853	9	0.990256	31760	3	0.999884	9749671	0.008258
316874764	245947	12648	9790.820313	31858	6	0.940341	31865	2	0.999635	9744726	0.005316
316899208	238169	12199	9777.418948	31884	2	0.995855	31859	5	0.864777	9739957	0.004582
316947127	232508	11926	9756.374761	31898	2	0.807776	31763	2	0.980395	9735160	0.005135
316945742	235389	11955	9773.468285	31835	0	0.973387	32076	3	0.793146	9730348	0.005872
316910111	238298	12219	9770.373753	31804	1	0.784169	32045	9	0.999772	9725616	0.003878
316924764	237455	11966	9767.616669	31824	3	0.769231	31718	10	0.967085	9720868	0.003585
316913339	236688	12229	9776.095661	31900	4	0.879572	31996	3	0.724462	9715973	0.003491
316955367	232071	11952	9761.081514	31948	2	0.954456	31936	6	0.999840	9711086	0.003362
316957766	236073	12076	9767.916306	31708	2	0.990380	31815	8	0.958615	9706239	0.003068
316951890	231394	11817	9742.470000	31851	8	0.899287	31971	5	0.997824	9701172	0.002948
316910023	238771	12286	9781.915727	31835	4	0.801590	31955	7	0.909624	9696276	0.001916
316906625	239071	12132	9792.225313	31706	6	0.989251	31947	11	0.998250	9691452	0.001886
316915763	241323	12314	9791.170464	31902	7	0.966077	31807	8	0.985473	9686589	0.001615
316888953	237499	12226	9782.407111	31720	3	0.997536	31782	4	0.954404	9681681	0.002640
316907550	242224	12315	9786.457165	31747	1	0.869734	31881	8	0.999186	9676981	0.002531
316887843	245219	12617	9798.172420	31766	1	0.929289	31963	7	0.997098	9672119	0.001647
316895597	235597	12003	9781.791401	31975	7	0.981638	31837	3	0.956090	9667264	0.000117
316932252	231445	11598	9761.355068	31704	7	0.903420	31904	8	0.995555	9662482	0.001318
316952260	236096	12127	9770.436295	31951	5	0.938305	31640	2	0.999992	9657560	0.002159
316931534	236778	12080	9768.481233	31858	1	0.860231	31738	7	0.997578	9652795	0.001696
316969626	233645	11930	9758.632488	31614	1	0.838999	31995	3	0.869816	9648035	0.001755
316979958	232288	11772	9771.093183	31726	4	0.952891	31845	15	0.999690	9643309	0.001633
316948703	234000	11810	9766.224635	31773	5	0.896361	31653	8	0.999556	9638420	0.001266
316960261	235429	11865	9769.912630	31765	5	0.770992	31883	11	1.000000	9633472	0.001394
316928969	241144	12284	9777.767622	32148	11	0.975516	31914	8	0.997988	9628757	0.001277
316898034	241238	12342	9782.148113	31921	5	0.859252	31933	7	0.987699	9623904	0.001008
316866338	245462	12555	9805.325993	32138	5	0.964737	31827	1	0.708780	9619143	0.001246
316880950	243005	12594	9786.186849	31916	5	0.972660	31991	15	0.999976	9614358	0.001822
316866719	245924	12291	9794.451446	31743	3	0.866836	31975	8	0.969289	9609576	0.001479
316897281	241532	12227	9789.155050	31743	3	0.994244	31864	9	0.884706	9604789	0.001548
316926172	239328	12256	9770.286047	31934	3	0.993280	31876	5	0.933984	9600138	0.001045
316926022	235827	11945	9766.232856	32177	1	0.882870	31764	5	0.999993	9595257	-0.000563
316925646	237866	12141	9769.423108	31968	5	0.987663	31677	9	0.977835	9590482	-0.000854
316862072	242306	12263	9785.821368	32073	1	0.679460	31716	5	0.885861	9585772	-0.000616
316898629	238586	12017	9789.040916	31592	7	0.989425	31691	5	0.897100	9580901	-0.000677
316933949	238149	12167	9773.651561	31818	5	0.791581	31884	14	0.980601	9576177	-0.000630
316925018	236341	12132	9769.493561	31893	3	0.954308	31910	6	0.988082	9571295	-0.001284
316909708	240250	12284	9773.998345	31805	6	0.960929	31859	8	0.895226	9566565	-0.001829
316893421	243458	12463	9788.036392	31855	4	0.983667	31895	5	0.999966	9561729	-0.001384
316912876	238382	12263	9782.787913	32052	2	0.863079	31720	3	0.999948	9556942	-0.001147
316919147	239799	12293	9777.118252	31669	7	0.982058	31656	5	1.000000	9552217	-0.001229
316913528	237027	12069	9788.878376	31763	3	0.964586	31943	7	0.999579	9547422	-0.001285
316897652	239949	12342	9778.318837	31760	3	0.917626	31753	5	0.976864	9542554	-0.001907
316907262	244699	12649	9795.622534	31913	3	0.989468	31954	5	0.999994	9537664	-0.002143
316881643	240955	12249	9785.198573	31836	1	0.906506	32016	8	0.995146	9533045	-0.002049
316913890	240846	12466	9798.357188	31971	5	0.965911	31882	5	1.000000	9528339	-0.001537
316875269	242920	12347	9781.825482	31817	8	0.996755	31632	12	0.998085	9523623	-0.000392
316880522	243766	12542	9803.748683	31710	1	0.832279	31738	5	1.000000	9518855	0.000218
npatches	nstrain	runtime	dt	init_x	init_y	init_y_blood	init_z	init_S	beta0	beta1	beta2	beta3	mean_beta	B	d	delta	delta_blood	b[0]	mut	m	CTL	c	g	epsilon	k	het	lambda	rho	omega	x_max	patch.dyna	DELTA	A	VA
10000	1	100.000000	0.001000	21900	9499	5000000	0.001000	10000000	12.310439	10.027530	21.842843	10.580567	15	800000000	0.010000	1.000000	1.000000	80000	0.000050	0.004800	1	0.001000	1.000000	2.500000	19.000000	0.500000	0.000000	0.000000	0.000000	31872	0	10.000000	7.000000	1.000000
sus	inf	inf_blood	z	x[0]	y[0][0]	z[0]	x[1]	y[1][0]	z[1]	S[0]	synchrony
219000000	94990000	5000000	10.000000	21900	9499	0.001000	21900	9499	0.001000	10000000	0.000000
298981749	121307	6613	9786.748088	30413	2	0.972462	30328	5	1.000000	9994920	0.000000
316756081	55081	2783	6913.638958	31631	2	0.780183	31646	1	0.670492	9989987	0.000000
318127702	65286	3408	7546.946857	31585	7	0.849225	32024	0	0.642916	9985113	0.000000
318226890	66076	3331	7481.834698	31764	6	0.629300	31826	2	0.421780	9980073	0.000000
318243519	65539	3454	7552.760362	32035	3	0.784844	31967	0	0.883384	9975100	0.000000
318254396	64721	3414	7485.740255	32089	6	0.985477	31806	2	0.964581	9970221	0.000000
318246999	64672	3356	7511.824559	31590	6	0.747770	31976	1	0.807107	9965369	0.000000
318243056	65306	3277	7504.364470	31689	3	0.861933	32042	0	0.366384	9960407	0.000000
318242306	67997	3400	7643.997311	31623	4	0.962455	31738	0	0.367967	9955369	0.000000
318259063	65934	3362	7549.639492	31920	4	0.791276	32102	1	0.396669	9950399	0.000000
318266091	64280	3304	7519.722885	32143	3	0.836633	31815	7	0.882032	9945477	0.000000
318272102	64645	3306	7464.893633	31976	8	0.732204	31815	6	0.872906	9940508	0.000000
318257548	65380	3274	7549.580937	31777	2	0.493138	31681	2	0.915762	9935653	0.000000
318271416	63821	3179	7435.601867	31922	0	0.688950	32118	1	0.668047	9930643	0.000000
318270499	65467	3352	7502.438682	32058	2	0.990934	31802	6	0.653755	9925569	0.000000
318269963	64779	3234	7495.728827	31870	1	0.249354	31761	2	0.818192	9920550	0.000000
318260360	64965	3317	7497.380741	31851	3	0.791588	31799	0	0.409474	9915505	0.000000
318259279	66375	3434	7557.396595	31711	4	0.931683	31970	0	0.763387	9910598	0.000000
318233407	68325	3350	7579.514171	31673	4	0.308693	31886	2	0.542430	9905641	0.000000
318236848	68683	3459	7599.313370	31784	9	0.945712	31878	0	0.833196	9900848	0.000000
318230599	66530	3383	7572.869162	31859	2	0.756810	31754	2	0.673818	9895865	0.000000
318240362	65739	3295	7547.254559	31725	2	0.989032	31798	1	0.949877	9890948	0.000000
318262450	65501	3347	7533.329193	32053	4	0.537594	31863	14	0.466801	9886011	0.000000
318257894	67557	3380	7540.171306	31854	2	0.896967	31883	1	0.660969	9881127	0.000000
318243518	64121	3300	7548.137028	31889	0	0.564428	31889	2	0.844293	9876115	0.000000
318253115	65528	3320	7492.955699	32129	1	0.709823	31915	20	0.730521	9871174	0.000000
318245876	65358	3282	7539.387610	32181	4	0.793212	31940	0	0.424334	9866401	0.000000
318259349	64388	3305	7464.305151	31920	0	0.600731	31896	4	0.974243	9861393	0.000000
318252842	65423	3359	7550.334765	31742	0	0.754478	31776	3	0.264651	9856364	0.000000
318255278	64584	3235	7434.622746	31892	2	0.479041	31939	0	0.703472	9851371	0.000000
318282877	64242	3277	7429.977338	31790	0	0.549427	32052	2	0.239361	9846370	0.000000
318253050	66285	3402	7541.569970	31744	1	0.605036	31844	2	0.800866	9841450	0.000000
318272444	65219	3371	7500.959139	31851	4	0.940984	31819	2	0.880329	9836454	0.000000
318262078	65406	3341	7511.600743	31747	5	0.645734	31917	1	0.469689	9831560	0.000000
318273118	65640	3405	7504.904530	31820	0	0.725744	31823	0	0.335041	9826657	0.000000
318269158	66665	3456	7536.730567	31866	1	0.407191	31789	1	0.673439	9821701	0.000000
318253068	65283	3318	7516.142749	31799	2	0.430408	32083	3	0.747669	9816675	0.000000
318229584	67587	3487	7595.160548	31818	1	0.555490	31974	0	0.495942	9811789	0.000000
318234360	68156	3403	7557.610346	31771	1	0.634023	31970	2	0.621330	9806868	0.000000
[truncated: 163 more rows]
