# Supplementary material for: Large Variations in HIV-1 Viral Load Explained by Shifting-Mosaic Metapopulation Dynamics
Source: PLoS Biol. 2016 Oct 5;14(10):e1002567. doi: 10.1371/journal.pbio.1002567 (PMC5051940; doi:10.1371/journal.pbio.1002567)
Supplement: S1 Data — Each file gives the output from the simulations indicated by the filename: low migration (ms1, db432); high migration (ms1, db1); very high migration (ms10, db1); number of patches (np); reservoir (storage); no reservoir (nostorage); CTL immigration model (CTLimmig); CTL proliferation model (CTLprolif); β¯ (beta1, beta2, …). Within each file, there are 21 simulations for (k = 0,1,..,20), and data is output each day. For measures of synchrony, the final entry should be used. See Methods and S1 Simulation Code for further details. (ZIP) [file pbio.1002567.s002.zip › S1_Data/ms1_np10000_nostorage_noPD_CTLprolif_db1_beta16.tsv]

npatches	nstrain	runtime	dt	init_x	init_y	init_y_blood	init_z	init_S	beta0	beta1	beta2	beta3	mean_beta	B	d	delta	delta_blood	b[0]	mut	m	CTL	c	g	epsilon	k	het	lambda	rho	omega	x_max	patch.dyna	DELTA	A	VA
10000	1	100.000000	0.001000	21900	9499	5000000	0.001000	10000000	15.404687	20.800075	20.744999	21.862035	16	800000000	0.010000	1.000000	1.000000	80000	0.000050	0.004800	1	0.001000	1.000000	2.500000	0.000000	0.500000	0.000000	0.000000	0.000000	31872	0	10.000000	7.000000	1.000000
sus	inf	inf_blood	z	x[0]	y[0][0]	z[0]	x[1]	y[1][0]	z[1]	S[0]	synchrony
219000000	94990000	5000000	10.000000	21900	9499	0.001000	21900	9499	0.001000	10000000	0.000000
30889596	516702068	26160160	10000.000000	2949	51539	1.000000	2208	52516	1.000000	9994945	0.000000
25405729	633275717	32239451	10000.000000	2423	63010	1.000000	1824	63565	1.000000	9990024	0.000000
23792875	678275910	34575918	10000.000000	2247	67545	1.000000	1656	68116	1.000000	9984993	0.000000
23224467	695606900	35490222	10000.000000	2252	69726	1.000000	1621	69843	1.000000	9979931	0.000000
23014677	702305092	35834535	10000.000000	2192	70617	1.000000	1642	70918	1.000000	9974962	0.000000
22937926	704870614	35956462	10000.000000	2193	70775	1.000000	1655	70674	1.000000	9969869	0.000000
22906207	705873193	36009660	10000.000000	2180	70586	1.000000	1627	71188	1.000000	9964922	0.000000
22897163	706255163	36018163	10000.000000	2191	70540	1.000000	1628	71006	1.000000	9960012	0.000000
22891729	706369128	36041690	10000.000000	2200	70593	1.000000	1648	71046	1.000000	9954953	0.000000
22885574	706434060	36040315	10000.000000	2202	70347	1.000000	1605	70958	1.000000	9949877	0.000000
22889777	706463319	36038058	10000.000000	2209	70349	1.000000	1641	71178	1.000000	9944929	0.000000
22882704	706481828	36054496	10000.000000	2140	70739	1.000000	1660	70791	1.000000	9940008	0.000000
22884818	706513223	36052996	10000.000000	2290	70544	1.000000	1631	71094	1.000000	9935017	0.000000
22883833	706487886	36051401	10000.000000	2184	70656	1.000000	1629	71036	1.000000	9930001	0.000000
22882981	706512380	36045922	10000.000000	2165	70915	1.000000	1627	70944	1.000000	9924978	0.000000
22882889	706515735	36048931	10000.000000	2219	70764	1.000000	1638	71489	1.000000	9920014	0.000000
22881811	706516247	36050592	10000.000000	2198	70642	1.000000	1627	70862	1.000000	9915070	0.000000
22889693	706531245	36053950	10000.000000	2201	70764	1.000000	1620	70941	1.000000	9910097	0.000000
22887804	706523574	36046435	10000.000000	2148	71064	1.000000	1713	71095	1.000000	9905223	0.000000
22885202	706521727	36044600	10000.000000	2180	70671	1.000000	1654	70937	1.000000	9900335	0.000000
22888578	706501806	36047760	10000.000000	2198	70646	1.000000	1671	70597	1.000000	9895352	0.000000
22882005	706536080	36049547	10000.000000	2228	70687	1.000000	1624	70968	1.000000	9890393	0.000000
22884986	706512617	36049987	10000.000000	2162	70835	1.000000	1666	70971	1.000000	9885544	0.000000
22881714	706525414	36050139	10000.000000	2175	70723	1.000000	1649	71313	1.000000	9880625	0.000000
22880436	706535938	36048510	10000.000000	2240	70648	1.000000	1636	71101	1.000000	9875706	0.000000
22885776	706502156	36047681	10000.000000	2217	70512	1.000000	1670	71059	1.000000	9870839	0.000000
22882919	706540633	36046044	10000.000000	2181	70688	1.000000	1631	70958	1.000000	9865878	0.000000
22885964	706484205	36055637	10000.000000	2087	71115	1.000000	1610	71247	1.000000	9860889	0.000000
22887732	706494461	36055812	10000.000000	2195	70791	1.000000	1646	70796	1.000000	9855944	0.000000
22889656	706517616	36052832	10000.000000	2149	70992	1.000000	1634	71387	1.000000	9850906	0.000000
22893240	706502494	36053151	10000.000000	2148	70915	1.000000	1656	70801	1.000000	9845929	0.000000
22882312	706486418	36043845	10000.000000	2225	70381	1.000000	1680	71459	1.000000	9841001	0.000000
22887170	706515812	36037529	10000.000000	2250	70350	1.000000	1625	71460	1.000000	9835979	0.000000
22885967	706511465	36044807	10000.000000	2193	70877	1.000000	1630	70814	1.000000	9831043	0.000000
22879152	706528269	36052799	10000.000000	2230	71024	1.000000	1648	70980	1.000000	9826139	0.000000
22885934	706498493	36051677	10000.000000	2149	71006	1.000000	1627	70907	1.000000	9821253	0.000000
22890563	706495856	36030971	10000.000000	2178	70990	1.000000	1702	71000	1.000000	9816312	0.000000
22881962	706494919	36048977	10000.000000	2197	70981	1.000000	1573	71193	1.000000	9811378	0.000000
22890078	706528663	36051881	10000.000000	2140	70443	1.000000	1607	71248	1.000000	9806523	0.000000
22886103	706545699	36052250	10000.000000	2202	70503	1.000000	1619	71550	1.000000	9801623	-1.#IND00
22886851	706524442	36041867	10000.000000	2194	70930	1.000000	1691	70838	1.000000	9796767	0.048000
22881634	706527706	36041014	10000.000000	2222	70907	1.000000	1627	70999	1.000000	9791807	0.025648
22888439	706512886	36046458	10000.000000	2141	70954	1.000000	1665	71429	1.000000	9786888	0.029342
22886377	706512552	36047586	10000.000000	2165	70652	1.000000	1645	71026	1.000000	9782013	0.014297
22882942	706506578	36047968	10000.000000	2176	70983	1.000000	1635	70857	1.000000	9777170	0.012247
22890658	706519110	36053929	10000.000000	2207	70702	1.000000	1572	70709	1.000000	9772116	0.012890
22888614	706511428	36044437	10000.000000	2140	70784	1.000000	1619	71272	1.000000	9767270	0.011771
22885568	706513273	36042960	10000.000000	2239	70653	1.000000	1642	71145	1.000000	9762455	0.007859
22884350	706479295	36048731	10000.000000	2200	70663	1.000000	1674	71291	1.000000	9757717	0.005198
22890627	706525253	36043946	10000.000000	2157	70604	1.000000	1616	71429	1.000000	9752763	0.005468
22883458	706525544	36038437	10000.000000	2211	70036	1.000000	1664	71355	1.000000	9747908	0.005955
22887862	706545660	36036490	10000.000000	2228	70636	1.000000	1668	70710	1.000000	9742875	0.003417
22880125	706556585	36040030	10000.000000	2173	70550	1.000000	1660	70991	1.000000	9738018	0.006325
22880041	706525888	36040763	10000.000000	2143	70864	1.000000	1610	71353	1.000000	9733089	0.004091
22885541	706512196	36052302	10000.000000	2211	70381	1.000000	1635	71073	1.000000	9728206	0.003694
22886411	706488918	36049631	10000.000000	2239	70551	1.000000	1629	71261	1.000000	9723349	0.003424
22882790	706532543	36039113	10000.000000	2197	70755	1.000000	1586	71238	1.000000	9718499	0.003817
22879439	706553236	36038567	10000.000000	2176	70875	1.000000	1631	70660	1.000000	9713604	0.003931
22886519	706525781	36050371	10000.000000	2165	70872	1.000000	1596	70774	1.000000	9708745	0.003850
22886789	706551995	36042939	10000.000000	2158	70717	1.000000	1619	70965	1.000000	9703808	0.002550
22882441	706541136	36052005	10000.000000	2203	70731	1.000000	1659	70414	1.000000	9698976	0.001892
22882274	706521364	36047013	10000.000000	2129	70745	1.000000	1659	71242	1.000000	9694196	0.001925
22885757	706524908	36036089	10000.000000	2195	70622	1.000000	1620	71639	1.000000	9689327	0.003328
22881053	706504066	36043169	10000.000000	2175	71288	1.000000	1642	70917	1.000000	9684527	0.002937
22887462	706507314	36045872	10000.000000	2196	70640	1.000000	1637	71257	1.000000	9679665	0.003328
22887931	706486704	36048046	10000.000000	2172	70680	1.000000	1634	71160	1.000000	9674855	0.003494
22877558	706520394	36056116	10000.000000	2232	70928	1.000000	1600	71156	1.000000	9670156	0.003777
22882919	706505274	36042095	10000.000000	2173	70999	1.000000	1643	70716	1.000000	9665433	0.002891
22882092	706486789	36049433	10000.000000	2246	70519	1.000000	1601	71600	1.000000	9660644	0.002468
22884656	706484428	36044408	10000.000000	2179	70934	1.000000	1688	71230	1.000000	9655759	0.002519
22885528	706526305	36041359	10000.000000	2192	70677	1.000000	1576	71227	1.000000	9650980	0.002597
22887888	706505616	36043704	10000.000000	2143	71208	1.000000	1572	70781	1.000000	9646174	0.003081
22888380	706489017	36053768	10000.000000	2180	70653	1.000000	1648	71055	1.000000	9641201	0.002850
22887657	706527793	36046212	10000.000000	2108	70864	1.000000	1659	71114	1.000000	9636397	0.002562
22889479	706522158	36051021	10000.000000	2174	70577	1.000000	1658	70667	1.000000	9631721	0.002124
22881722	706539175	36046839	10000.000000	2196	70377	1.000000	1650	70996	1.000000	9626810	0.002176
22890560	706505520	36051789	10000.000000	2177	70861	1.000000	1643	70881	1.000000	9621905	0.002244
22884402	706518727	36036758	10000.000000	2145	70790	1.000000	1625	70869	1.000000	9617145	0.002163
22884476	706532352	36040030	10000.000000	2202	70649	1.000000	1623	71232	1.000000	9612231	0.002577
22887822	706520414	36043332	10000.000000	2218	70186	1.000000	1652	70572	1.000000	9607527	0.002374
22882794	706518324	36049251	10000.000000	2217	70705	1.000000	1627	71501	1.000000	9602630	0.002584
22888168	706485164	36040776	10000.000000	2175	70698	1.000000	1667	70802	1.000000	9597880	0.002871
22888900	706496325	36042549	10000.000000	2147	70599	1.000000	1629	70938	1.000000	9593116	0.002764
22888832	706501498	36049080	10000.000000	2141	70628	1.000000	1628	71352	1.000000	9588346	0.002967
22886317	706527070	36046315	10000.000000	2180	70730	1.000000	1603	71473	1.000000	9583534	0.002851
22887762	706511021	36043902	10000.000000	2207	71063	1.000000	1577	71306	1.000000	9578763	0.002835
22884601	706497625	36035997	10000.000000	2186	70871	1.000000	1601	71353	1.000000	9573996	0.001585
22887262	706500159	36049548	10000.000000	2265	70714	1.000000	1640	71274	1.000000	9569288	0.001416
22883247	706528538	36046077	10000.000000	2255	70315	1.000000	1681	70967	1.000000	9564499	0.000826
22887639	706533043	36042032	10000.000000	2193	70233	1.000000	1626	71160	1.000000	9559717	0.000838
22886748	706505500	36053412	10000.000000	2198	70534	1.000000	1591	71569	1.000000	9554933	0.001494
22891545	706493351	36039842	10000.000000	2156	70832	1.000000	1603	71217	1.000000	9550110	0.001573
22884084	706524273	36048919	10000.000000	2142	70595	1.000000	1636	71384	1.000000	9545383	0.001474
22891309	706477298	36042499	10000.000000	2215	70830	1.000000	1637	71087	1.000000	9540605	0.001549
22877177	706522814	36040536	10000.000000	2184	70885	1.000000	1629	71231	1.000000	9535758	0.001897
22886778	706516112	36052298	10000.000000	2160	70690	1.000000	1622	71236	1.000000	9531085	0.002149
22888166	706489971	36042407	10000.000000	2117	70965	1.000000	1574	71304	1.000000	9526385	0.002338
22882702	706508144	36040644	10000.000000	2209	70487	1.000000	1683	70834	1.000000	9521637	0.002593
22885154	706510532	36048232	10000.000000	2174	70379	1.000000	1652	70790	1.000000	9516769	0.002162
npatches	nstrain	runtime	dt	init_x	init_y	init_y_blood	init_z	init_S	beta0	beta1	beta2	beta3	mean_beta	B	d	delta	delta_blood	b[0]	mut	m	CTL	c	g	epsilon	k	het	lambda	rho	omega	x_max	patch.dyna	DELTA	A	VA
10000	1	100.000000	0.001000	21900	9499	5000000	0.001000	10000000	23.406407	11.745076	17.705100	14.927308	16	800000000	0.010000	1.000000	1.000000	80000	0.000050	0.004800	1	0.001000	1.000000	2.500000	1.000000	0.500000	0.000000	0.000000	0.000000	31872	0	10.000000	7.000000	1.000000
sus	inf	inf_blood	z	x[0]	y[0][0]	z[0]	x[1]	y[1][0]	z[1]	S[0]	synchrony
219000000	94990000	5000000	10.000000	21900	9499	0.001000	21900	9499	0.001000	10000000	0.000000
46569771	320011156	16294139	10000.000000	2983	33008	1.000000	5622	31641	1.000000	9994954	0.000000
44774321	333227971	16993767	10000.000000	2912	34131	1.000000	5422	32844	1.000000	9990039	0.000000
44516760	335245774	17101137	10000.000000	2844	34547	1.000000	5451	33210	1.000000	9985136	0.000000
44477930	335548557	17122126	10000.000000	2835	34521	1.000000	5450	33011	1.000000	9980198	0.000000
44469927	335614676	17126771	10000.000000	2839	34387	1.000000	5397	32774	1.000000	9975271	0.000000
44465217	335618852	17123654	10000.000000	2919	34613	1.000000	5387	33210	1.000000	9970318	0.000000
44465732	335630642	17131444	10000.000000	2838	34629	1.000000	5492	33054	1.000000	9965333	0.000000
44462944	335638832	17125021	10000.000000	2783	34495	1.000000	5467	33026	1.000000	9960389	0.000000
44470746	335638996	17124859	10000.000000	2929	34283	1.000000	5534	32771	1.000000	9955506	0.000000
44468434	335642258	17122215	10000.000000	2841	34394	1.000000	5456	33331	1.000000	9950476	0.000000
44463197	335644115	17124297	10000.000000	2907	34268	1.000000	5377	32913	1.000000	9945522	0.000000
44460778	335651884	17115829	10000.000000	2833	34749	1.000000	5393	32950	1.000000	9940556	0.000000
44470934	335621521	17122964	10000.000000	2922	34113	1.000000	5376	33225	1.000000	9935518	0.000000
44462459	335625951	17117242	10000.000000	2859	34725	1.000000	5320	33340	1.000000	9930559	0.000000
44461784	335635988	17123220	10000.000000	2893	34282	1.000000	5556	32652	1.000000	9925685	0.000000
44462728	335633674	17130519	10000.000000	2937	34382	1.000000	5500	32987	1.000000	9920787	0.000000
44474888	335645074	17133850	10000.000000	2840	34531	1.000000	5507	32772	1.000000	9915914	0.000000
44462877	335637433	17128170	10000.000000	2908	34117	1.000000	5514	32843	1.000000	9911078	0.000000
44468104	335635523	17126780	10000.000000	2889	34554	1.000000	5501	33035	1.000000	9906155	0.000000
44465004	335639683	17124090	10000.000000	2813	34468	1.000000	5406	33103	1.000000	9901218	0.000000
44464510	335646634	17120453	10000.000000	2930	34640	1.000000	5453	33148	1.000000	9896375	0.000000
44469461	335620859	17127542	10000.000000	2942	34144	1.000000	5402	33003	1.000000	9891426	0.000000
44469734	335614676	17121475	10000.000000	2860	34513	1.000000	5416	33209	1.000000	9886476	0.000000
44476732	335608482	17122677	10000.000000	2866	34451	1.000000	5499	32886	1.000000	9881606	0.000000
44477390	335623764	17127976	10000.000000	2943	34355	1.000000	5448	33112	1.000000	9876805	0.000000
44466219	335626328	17126795	10000.000000	2830	34444	1.000000	5469	32942	1.000000	9871863	0.000000
44463435	335648100	17124448	10000.000000	2877	34263	1.000000	5418	32999	1.000000	9866878	0.000000
44465050	335627701	17113909	10000.000000	2847	34457	1.000000	5497	32980	1.000000	9862003	0.000000
44475329	335634729	17129944	10000.000000	2909	34573	1.000000	5452	33206	1.000000	9857165	0.000000
44470452	335616957	17121623	10000.000000	2832	34262	1.000000	5491	32826	1.000000	9852315	0.000000
44459049	335661310	17127767	10000.000000	2944	34326	1.000000	5424	33334	1.000000	9847415	0.000000
44459457	335645467	17133469	10000.000000	2841	34720	1.000000	5446	32933	1.000000	9842468	0.000000
44469385	335631190	17121928	10000.000000	2936	34398	1.000000	5493	33062	1.000000	9837750	0.000000
44463301	335620432	17127782	10000.000000	2952	34250	1.000000	5456	33062	1.000000	9832896	0.000000
44470500	335610492	17126034	10000.000000	2901	34722	1.000000	5437	33048	1.000000	9828041	0.000000
44468358	335614824	17117866	10000.000000	2803	34416	1.000000	5412	33316	1.000000	9823212	0.000000
44465403	335623388	17126109	10000.000000	2839	34795	1.000000	5483	32878	1.000000	9818229	0.000000
44459213	335636782	17124034	10000.000000	2876	34545	1.000000	5387	33483	1.000000	9813282	0.000000
44460062	335658248	17130351	10000.000000	2863	34305	1.000000	5402	33075	1.000000	9808356	0.000000
44461862	335639726	17127744	10000.000000	2819	34590	1.000000	5387	33174	1.000000	9803498	-1.#IND00
44465417	335645844	17130220	10000.000000	2945	34465	1.000000	5364	33275	1.000000	9798516	-1.#IND00
44461966	335632025	17128789	10000.000000	2824	34672	1.000000	5357	33198	1.000000	9793680	0.011982
44451578	335637829	17119178	10000.000000	2872	34474	1.000000	5419	33009	1.000000	9788804	0.012686
44478236	335612668	17121344	10000.000000	2912	34424	1.000000	5471	32835	1.000000	9783911	0.005249
44466340	335663224	17121412	10000.000000	2904	34452	1.000000	5492	33204	1.000000	9779181	0.007781
44472473	335632177	17128777	10000.000000	2898	34465	1.000000	5348	33253	1.000000	9774287	0.005582
44470597	335628171	17118505	10000.000000	2894	34197	1.000000	5476	33200	1.000000	9769449	0.003628
44469057	335620754	17127363	10000.000000	2910	34142	1.000000	5515	33060	1.000000	9764610	0.001907
44474276	335609123	17118292	10000.000000	2893	34443	1.000000	5568	32817	1.000000	9759758	0.001657
44463330	335636523	17118331	10000.000000	2892	34303	1.000000	5420	33254	1.000000	9754914	-0.001050
44471478	335630448	17133619	10000.000000	2831	34464	1.000000	5364	33105	1.000000	9750012	-0.001667
44468006	335636373	17126912	10000.000000	2865	34239	1.000000	5408	33151	1.000000	9745027	-0.002755
44470253	335650008	17121523	10000.000000	2906	34429	1.000000	5515	32675	1.000000	9740091	-0.004440
44471093	335643926	17126833	10000.000000	2905	34375	1.000000	5361	33305	1.000000	9735181	-0.005064
44465227	335649998	17120684	10000.000000	2864	34585	1.000000	5451	32930	1.000000	9730284	-0.004293
44466859	335625495	17124360	10000.000000	2895	34469	1.000000	5457	33131	1.000000	9725400	-0.003249
44465975	335627872	17125191	10000.000000	2917	34351	1.000000	5379	33080	1.000000	9720540	-0.001447
44466814	335611222	17131726	10000.000000	2792	34586	1.000000	5340	33191	1.000000	9715648	-0.001569
44477959	335605767	17127926	10000.000000	2875	34412	1.000000	5472	32945	1.000000	9710824	-0.001178
44467085	335633375	17128797	10000.000000	2913	34458	1.000000	5462	32886	1.000000	9705894	-0.002281
44466603	335640958	17128073	10000.000000	2864	34598	1.000000	5389	32904	1.000000	9701053	-0.002227
44460484	335621749	17129279	10000.000000	2875	34670	1.000000	5463	32856	1.000000	9696253	-0.001857
44469808	335655408	17121144	10000.000000	2844	34727	1.000000	5601	32746	1.000000	9691318	-0.000068
44460324	335653230	17118274	10000.000000	2897	34525	1.000000	5528	33072	1.000000	9686482	0.000692
44467704	335625931	17131613	10000.000000	2808	34765	1.000000	5552	33007	1.000000	9681705	-0.001291
44464936	335647087	17116172	10000.000000	2860	34613	1.000000	5534	32762	1.000000	9676908	-0.001690
44464641	335626209	17122402	10000.000000	2862	34497	1.000000	5437	32974	1.000000	9672060	-0.001419
44470039	335609254	17127394	10000.000000	2931	34258	1.000000	5555	32562	1.000000	9667183	-0.001312
44472744	335606818	17122405	10000.000000	2876	34230	1.000000	5553	32927	1.000000	9662258	-0.001150
44469596	335628978	17122594	10000.000000	2904	34417	1.000000	5420	32950	1.000000	9657385	-0.001020
44465988	335617530	17122153	10000.000000	2923	34050	1.000000	5416	33229	1.000000	9652483	-0.000473
44469566	335636680	17122424	10000.000000	2846	34423	1.000000	5324	33342	1.000000	9647693	-0.000710
44465984	335631446	17127711	10000.000000	2928	34509	1.000000	5498	33153	1.000000	9643004	-0.000614
44458545	335634255	17122735	10000.000000	2871	34494	1.000000	5426	32984	1.000000	9638282	-0.000733
44468006	335628062	17113932	10000.000000	2858	34364	1.000000	5466	32825	1.000000	9633455	0.000507
44463987	335627552	17118001	10000.000000	2826	34292	1.000000	5482	32840	1.000000	9628631	0.000324
44455735	335644729	17127269	10000.000000	2921	34297	1.000000	5404	33173	1.000000	9623766	0.001084
44457761	335623582	17124334	10000.000000	2809	34378	1.000000	5512	32881	1.000000	9618926	0.001548
44466509	335635218	17124666	10000.000000	2830	34584	1.000000	5532	32684	1.000000	9614171	0.001523
44464135	335636168	17121718	10000.000000	2860	34317	1.000000	5412	32968	1.000000	9609394	0.001560
44463349	335648140	17133789	10000.000000	2879	34311	1.000000	5450	32957	1.000000	9604645	0.001242
44472473	335615527	17127076	10000.000000	2896	34190	1.000000	5500	33180	1.000000	9599757	0.001252
44468985	335631731	17120410	10000.000000	2901	34420	1.000000	5380	33264	1.000000	9594937	0.000647
44464254	335645850	17114548	10000.000000	2870	34495	1.000000	5432	33051	1.000000	9590104	0.000931
44474701	335619697	17122924	10000.000000	2840	34314	1.000000	5540	33007	1.000000	9585428	0.000919
44471927	335595112	17124493	10000.000000	2831	34093	1.000000	5390	33231	1.000000	9580676	0.001589
44469848	335602234	17125971	10000.000000	2920	34130	1.000000	5452	33121	1.000000	9575894	0.001646
44462605	335641480	17131872	10000.000000	2904	34654	1.000000	5506	32607	1.000000	9571104	0.001989
44464266	335647466	17128028	10000.000000	2929	34337	1.000000	5490	32566	1.000000	9566260	0.001724
44468646	335616401	17122102	10000.000000	2853	34190	1.000000	5563	33135	1.000000	9561384	0.001694
44472131	335591979	17120845	10000.000000	2877	34250	1.000000	5375	33043	1.000000	9556587	0.001571
44472930	335631398	17121554	10000.000000	2863	34458	1.000000	5422	32820	1.000000	9551799	0.001495
44472172	335632315	17122615	10000.000000	2825	34177	1.000000	5376	33147	1.000000	9547025	0.001481
44464923	335655559	17123337	10000.000000	2884	34510	1.000000	5438	33077	1.000000	9542281	0.001691
44465414	335648449	17119161	10000.000000	2910	34635	1.000000	5473	33079	1.000000	9537471	0.002267
44467554	335622777	17123000	10000.000000	2845	34407	1.000000	5337	33094	1.000000	9532642	0.002305
44473024	335627592	17119797	10000.000000	2889	34533	1.000000	5486	32777	1.000000	9527831	0.002297
44462928	335621406	17126120	10000.000000	2831	34314	1.000000	5396	33021	1.000000	9523121	0.002183
44463930	335651063	17118443	10000.000000	2910	34284	1.000000	5433	33022	1.000000	9518299	0.002950
npatches	nstrain	runtime	dt	init_x	init_y	init_y_blood	init_z	init_S	beta0	beta1	beta2	beta3	mean_beta	B	d	delta	delta_blood	b[0]	mut	m	CTL	c	g	epsilon	k	het	lambda	rho	omega	x_max	patch.dyna	DELTA	A	VA
10000	1	100.000000	0.001000	21900	9499	5000000	0.001000	10000000	22.122650	21.586870	18.192975	13.732265	16	800000000	0.010000	1.000000	1.000000	80000	0.000050	0.004800	1	0.001000	1.000000	2.500000	2.000000	0.500000	0.000000	0.000000	0.000000	31872	0	10.000000	7.000000	1.000000
sus	inf	inf_blood	z	x[0]	y[0][0]	z[0]	x[1]	y[1][0]	z[1]	S[0]	synchrony
219000000	94990000	5000000	10.000000	21900	9499	0.001000	21900	9499	0.001000	10000000	0.000000
64679323	211277507	10791093	10000.000000	4528	21874	1.000000	4589	22072	1.000000	9994959	0.000000
65664601	208301748	10627873	10000.000000	4531	21642	1.000000	4618	21835	1.000000	9990032	0.000000
65726254	208134087	10617620	10000.000000	4609	21622	1.000000	4707	21671	1.000000	9985075	0.000000
65725400	208150143	10620397	10000.000000	4576	21744	1.000000	4715	21681	1.000000	9980068	0.000000
65722435	208139664	10619650	10000.000000	4587	21654	1.000000	4692	21547	1.000000	9975081	0.000000
65722082	208138849	10622005	10000.000000	4464	21827	1.000000	4679	21695	1.000000	9970112	0.000000
65718780	208137600	10624519	10000.000000	4654	21663	1.000000	4708	21642	1.000000	9965136	0.000000
65726120	208125905	10622305	10000.000000	4475	21790	1.000000	4692	21611	1.000000	9960131	0.000000
65725369	208119830	10620802	10000.000000	4505	21783	1.000000	4609	21839	1.000000	9955062	0.000000
65720373	208159014	10623725	10000.000000	4536	21720	1.000000	4672	21792	1.000000	9950144	0.000000
65725176	208119305	10615975	10000.000000	4464	21661	1.000000	4717	21584	1.000000	9945120	0.000000
65727947	208124566	10620651	10000.000000	4586	21808	1.000000	4676	21626	1.000000	9940184	0.000000
65725862	208136803	10619056	10000.000000	4562	21559	1.000000	4658	21654	1.000000	9935293	0.000000
65725424	208102666	10614750	10000.000000	4568	21620	1.000000	4682	22021	1.000000	9930306	0.000000
65719688	208155982	10617832	10000.000000	4491	21891	1.000000	4744	21689	1.000000	9925375	0.000000
65719577	208153592	10619034	10000.000000	4539	21889	1.000000	4647	21659	1.000000	9920503	0.000000
65724433	208145235	10619013	10000.000000	4513	21585	1.000000	4600	21644	1.000000	9915452	0.000000
65720034	208147224	10622915	10000.000000	4546	21955	1.000000	4670	21718	1.000000	9910546	0.000000
65723418	208110327	10617410	10000.000000	4515	21825	1.000000	4674	21625	1.000000	9905569	0.000000
65727475	208133136	10621766	10000.000000	4540	21914	1.000000	4705	21533	1.000000	9900657	0.000000
65724770	208135722	10619386	10000.000000	4436	21698	1.000000	4622	21737	1.000000	9895589	0.000000
65723256	208145671	10620421	10000.000000	4597	21627	1.000000	4552	21995	1.000000	9890651	0.000000
65736273	208127751	10618950	10000.000000	4489	21722	1.000000	4632	21794	1.000000	9885707	0.000000
65706039	208151537	10625766	10000.000000	4442	22282	1.000000	4570	21549	1.000000	9880724	0.000000
65702008	208155951	10622515	10000.000000	4599	21639	1.000000	4670	21922	1.000000	9875765	0.000000
65719132	208162897	10614654	10000.000000	4608	21594	1.000000	4686	21453	1.000000	9870725	0.000000
65724182	208152505	10617850	10000.000000	4573	21763	1.000000	4571	21865	1.000000	9865723	0.000000
65731942	208109667	10617596	10000.000000	4586	21789	1.000000	4644	21603	1.000000	9860768	0.000000
65720318	208123326	10620745	10000.000000	4554	21593	1.000000	4586	21577	1.000000	9855776	0.000000
65715802	208123460	10622000	10000.000000	4606	21542	1.000000	4664	21825	1.000000	9850840	0.000000
65719082	208126271	10620549	10000.000000	4515	21793	1.000000	4619	21794	1.000000	9845966	0.000000
65727773	208140129	10617542	10000.000000	4559	21590	1.000000	4610	21684	1.000000	9841041	0.000000
65713448	208159152	10616104	10000.000000	4514	21806	1.000000	4650	21652	1.000000	9836033	0.000000
65719871	208125896	10616989	10000.000000	4501	21934	1.000000	4617	21891	1.000000	9830985	0.000000
65717893	208162796	10618615	10000.000000	4596	21410	1.000000	4690	21829	1.000000	9826072	0.000000
65719262	208155640	10619100	10000.000000	4529	21883	1.000000	4758	21414	1.000000	9821189	0.000000
65724272	208139072	10624552	10000.000000	4586	21767	1.000000	4690	21613	1.000000	9816209	0.000000
65718282	208154431	10619997	10000.000000	4511	21893	1.000000	4664	21539	1.000000	9811327	0.000000
65717998	208147665	10620575	10000.000000	4541	21774	1.000000	4560	21934	1.000000	9806317	0.000000
65725216	208119872	10624423	10000.000000	4593	21783	1.000000	4660	21746	1.000000	9801325	-1.#IND00
65725367	208137975	10618340	10000.000000	4537	21779	1.000000	4751	21629	1.000000	9796445	0.003200
65718196	208145110	10616412	10000.000000	4530	21630	1.000000	4586	21745	1.000000	9791573	0.001459
65731940	208129863	10615025	10000.000000	4646	21576	1.000000	4713	21508	1.000000	9786594	0.004789
65709433	208151433	10623953	10000.000000	4564	21883	1.000000	4691	21646	1.000000	9781621	0.006057
65717048	208132469	10615678	10000.000000	4544	21735	1.000000	4653	21658	1.000000	9776680	0.003391
65723782	208137875	10620871	10000.000000	4446	22040	1.000000	4553	21812	1.000000	9771843	0.004422
65734316	208132214	10613168	10000.000000	4645	21771	1.000000	4685	21726	1.000000	9766909	-0.000598
65732875	208120742	10617657	10000.000000	4592	21640	1.000000	4642	21713	1.000000	9761986	-0.001715
65729499	208128944	10617265	10000.000000	4552	21546	1.000000	4774	21505	1.000000	9757057	-0.002627
65722557	208152545	10621327	10000.000000	4589	21629	1.000000	4673	21551	1.000000	9752256	-0.000830
65719096	208159645	10627489	10000.000000	4454	22166	1.000000	4597	21793	1.000000	9747393	-0.000891
65725047	208130408	10616935	10000.000000	4563	21690	1.000000	4616	21924	1.000000	9742496	-0.001887
65718369	208161961	10620316	10000.000000	4590	21804	1.000000	4704	21507	1.000000	9737592	-0.002032
65718947	208142574	10620868	10000.000000	4481	21613	1.000000	4577	21815	1.000000	9732809	0.000286
65736355	208113414	10617106	10000.000000	4561	21645	1.000000	4671	21934	1.000000	9727962	0.001149
65736805	208109114	10617960	10000.000000	4484	21614	1.000000	4706	21630	1.000000	9723082	0.000333
65721479	208135947	10616047	10000.000000	4538	21847	1.000000	4644	21709	1.000000	9718236	-0.000283
65719201	208128580	10628178	10000.000000	4483	21748	1.000000	4637	21619	1.000000	9713243	-0.000195
65732703	208142178	10622362	10000.000000	4593	21588	1.000000	4605	21819	1.000000	9708453	-0.001604
65720765	208154203	10623610	10000.000000	4570	21717	1.000000	4644	21726	1.000000	9703623	-0.001374
65713730	208153798	10618534	10000.000000	4509	21780	1.000000	4601	21561	1.000000	9698770	-0.001659
65714152	208138468	10615645	10000.000000	4491	21735	1.000000	4659	21846	1.000000	9693970	-0.001565
65726900	208119157	10619295	10000.000000	4530	21754	1.000000	4679	21449	1.000000	9689150	-0.001517
65718757	208157868	10619115	10000.000000	4526	21894	1.000000	4724	21531	1.000000	9684469	-0.001874
65728038	208121305	10617561	10000.000000	4621	21671	1.000000	4699	21691	1.000000	9679633	-0.003399
65714234	208150300	10619690	10000.000000	4555	21796	1.000000	4595	21873	1.000000	9674730	-0.002778
65723908	208145205	10622465	10000.000000	4512	21759	1.000000	4591	21751	1.000000	9669954	-0.002777
65722808	208132001	10619031	10000.000000	4462	22095	1.000000	4763	21402	1.000000	9665206	-0.002747
65718346	208137724	10617207	10000.000000	4602	21553	1.000000	4605	21853	1.000000	9660353	-0.002524
65730139	208118025	10619132	10000.000000	4510	21646	1.000000	4664	21589	1.000000	9655425	-0.003196
65724490	208140768	10618760	10000.000000	4469	21989	1.000000	4613	21703	1.000000	9650621	-0.002629
65722867	208148098	10619961	10000.000000	4504	21620	1.000000	4614	21748	1.000000	9645757	-0.002769
65728562	208125893	10621082	10000.000000	4553	21652	1.000000	4707	21632	1.000000	9640891	-0.002488
65724198	208153666	10615477	10000.000000	4476	21700	1.000000	4566	21809	1.000000	9636107	-0.002148
65718421	208138934	10620265	10000.000000	4643	21692	1.000000	4675	21554	1.000000	9631241	-0.002686
65718294	208143506	10618978	10000.000000	4577	21672	1.000000	4664	21818	1.000000	9626461	-0.002583
65711950	208165162	10623750	10000.000000	4602	21629	1.000000	4748	21560	1.000000	9621598	-0.002437
65734661	208120220	10618408	10000.000000	4515	21760	1.000000	4671	21775	1.000000	9616879	-0.002444
65725708	208150549	10617447	10000.000000	4534	21412	1.000000	4674	21615	1.000000	9612094	-0.001817
65713935	208155988	10622289	10000.000000	4614	21541	1.000000	4596	21769	1.000000	9607329	-0.001473
65725261	208131788	10616660	10000.000000	4499	21904	1.000000	4654	21628	1.000000	9602635	-0.000673
65722465	208120692	10617986	10000.000000	4637	21551	1.000000	4641	21803	1.000000	9597732	-0.000556
65730657	208121152	10621960	10000.000000	4582	21740	1.000000	4576	21947	1.000000	9592981	-0.000774
65728061	208102681	10624874	10000.000000	4487	21977	1.000000	4690	21652	1.000000	9588265	-0.000974
65726970	208125691	10614390	10000.000000	4509	21869	1.000000	4723	21666	1.000000	9583418	-0.001790
65727378	208137566	10617669	10000.000000	4545	21680	1.000000	4530	21697	1.000000	9578568	-0.001681
65726834	208147263	10616188	10000.000000	4594	21784	1.000000	4690	21534	1.000000	9573702	-0.002151
65725113	208129141	10619883	10000.000000	4590	21734	1.000000	4634	21804	1.000000	9568871	-0.002190
65719252	208140355	10621253	10000.000000	4570	21569	1.000000	4682	21484	1.000000	9564023	-0.002216
65708662	208166012	10624042	10000.000000	4494	21753	1.000000	4582	21914	1.000000	9559210	-0.002269
65720972	208142829	10618516	10000.000000	4496	21783	1.000000	4606	21796	1.000000	9554384	-0.002094
65731295	208111710	10625772	10000.000000	4560	21593	1.000000	4706	21630	1.000000	9549528	-0.002333
65723339	208134848	10618326	10000.000000	4537	21837	1.000000	4678	21819	1.000000	9544705	-0.002526
65728668	208127568	10613045	10000.000000	4489	21892	1.000000	4727	21500	1.000000	9539992	-0.001907
65727662	208111440	10616655	10000.000000	4518	21912	1.000000	4588	21722	1.000000	9535341	-0.001646
65723550	208132601	10623778	10000.000000	4541	21794	1.000000	4723	21580	1.000000	9530544	-0.001779
65720480	208129900	10621905	10000.000000	4526	21924	1.000000	4705	21487	1.000000	9525713	-0.001716
65709777	208149559	10621102	10000.000000	4545	21798	1.000000	4594	21885	1.000000	9520912	-0.001839
65725381	208135168	10616963	10000.000000	4560	21883	1.000000	4589	21918	1.000000	9516224	-0.001962
npatches	nstrain	runtime	dt	init_x	init_y	init_y_blood	init_z	init_S	beta0	beta1	beta2	beta3	mean_beta	B	d	delta	delta_blood	b[0]	mut	m	CTL	c	g	epsilon	k	het	lambda	rho	omega	x_max	patch.dyna	DELTA	A	VA
10000	1	100.000000	0.001000	21900	9499	5000000	0.001000	10000000	15.315377	13.866886	16.458871	12.558380	16	800000000	0.010000	1.000000	1.000000	80000	0.000050	0.004800	1	0.001000	1.000000	2.500000	3.000000	0.500000	0.000000	0.000000	0.000000	31872	0	10.000000	7.000000	1.000000
sus	inf	inf_blood	z	x[0]	y[0][0]	z[0]	x[1]	y[1][0]	z[1]	S[0]	synchrony
219000000	94990000	5000000	10.000000	21900	9499	0.001000	21900	9499	0.001000	10000000	0.000000
84709925	146471758	7487039	10000.000000	8238	14728	1.000000	8925	14528	1.000000	9995071	0.000000
87023778	143520232	7321796	10000.000000	8445	14395	1.000000	9208	14270	1.000000	9990105	0.000000
87024198	143561970	7323121	10000.000000	8529	14567	1.000000	9303	14041	1.000000	9985062	0.000000
87028916	143547968	7321641	10000.000000	8589	14152	1.000000	9205	14205	1.000000	9979946	0.000000
87008552	143583864	7327631	10000.000000	8464	14485	1.000000	9269	14024	1.000000	9974971	0.000000
87029577	143547063	7323419	10000.000000	8701	14227	1.000000	9429	13942	1.000000	9969849	0.000000
87018050	143573627	7329813	10000.000000	8403	14690	1.000000	9180	14248	1.000000	9964853	0.000000
87023842	143551800	7323407	10000.000000	8473	14411	1.000000	9332	14077	1.000000	9959711	0.000000
87033402	143553668	7325164	10000.000000	8415	14458	1.000000	9291	14187	1.000000	9954796	0.000000
87025126	143572265	7324009	10000.000000	8324	14504	1.000000	9083	14218	1.000000	9949886	0.000000
87025512	143567434	7324609	10000.000000	8421	14675	1.000000	9299	14175	1.000000	9944903	0.000000
87019797	143569836	7324695	10000.000000	8495	14292	1.000000	9205	14125	1.000000	9939978	0.000000
87034367	143537369	7327760	10000.000000	8334	14782	1.000000	9183	14021	1.000000	9934973	0.000000
87044915	143541033	7325639	10000.000000	8591	14387	1.000000	9225	14182	1.000000	9930058	0.000000
87009546	143591989	7320254	10000.000000	8442	14422	1.000000	9403	13993	1.000000	9924979	0.000000
87023455	143561554	7324272	10000.000000	8510	14385	1.000000	9273	14155	1.000000	9920152	0.000000
87033536	143553439	7328183	10000.000000	8378	14549	1.000000	9223	14080	1.000000	9915170	0.000000
87008527	143595296	7321793	10000.000000	8445	14153	1.000000	9374	13991	1.000000	9910209	0.000000
87018087	143564197	7326318	10000.000000	8322	14538	1.000000	9201	14077	1.000000	9905145	0.000000
87019782	143563838	7325062	10000.000000	8284	14597	1.000000	9263	14170	1.000000	9900268	0.000000
87019213	143574010	7321664	10000.000000	8434	14382	1.000000	9315	13884	1.000000	9895361	0.000000
87030931	143555545	7327009	10000.000000	8444	14508	1.000000	9298	14098	1.000000	9890471	0.000000
87022077	143556859	7322811	10000.000000	8643	14020	1.000000	9347	13831	1.000000	9885440	0.000000
87016688	143565586	7324778	10000.000000	8453	14612	1.000000	9281	14221	1.000000	9880437	0.000000
87017776	143575043	7325653	10000.000000	8507	14420	1.000000	9275	14086	1.000000	9875605	0.000000
87021923	143580143	7325368	10000.000000	8347	14392	1.000000	9143	14182	1.000000	9870676	0.000000
87020917	143600073	7322581	10000.000000	8471	14333	1.000000	9241	14098	1.000000	9865836	0.000000
87034717	143539605	7326188	10000.000000	8203	14845	1.000000	9133	14349	1.000000	9860872	0.000000
87021582	143562896	7326830	10000.000000	8471	14785	1.000000	9315	14233	1.000000	9855927	0.000000
87026974	143573461	7320099	10000.000000	8467	14510	1.000000	9287	14116	1.000000	9850922	0.000000
87021435	143555398	7321293	10000.000000	8570	14280	1.000000	9359	14031	1.000000	9846006	0.000000
87024258	143560264	7324288	10000.000000	8331	14520	1.000000	9336	14220	1.000000	9841147	0.000000
87033814	143556668	7328103	10000.000000	8337	14416	1.000000	9143	14370	1.000000	9836212	0.000000
87013603	143577418	7325469	10000.000000	8583	14213	1.000000	9297	14235	1.000000	9831310	0.000000
87023113	143554590	7321995	10000.000000	8483	14492	1.000000	9279	14022	1.000000	9826404	0.000000
87032210	143552857	7325491	10000.000000	8498	14344	1.000000	9267	14262	1.000000	9821478	0.000000
87014629	143576643	7320919	10000.000000	8518	14633	1.000000	8973	14496	1.000000	9816520	0.000000
87024165	143571807	7324701	10000.000000	8479	14601	1.000000	9278	14217	1.000000	9811583	0.000000
87020776	143569852	7327098	10000.000000	8336	14458	1.000000	9227	14265	1.000000	9806773	0.000000
87028893	143542728	7329378	10000.000000	8361	14594	1.000000	9131	14213	1.000000	9801846	-1.#IND00
87042352	143555594	7320178	10000.000000	8544	14074	1.000000	9251	14248	1.000000	9796847	-0.040000
87049911	143535243	7323574	10000.000000	8560	14486	1.000000	9266	14199	1.000000	9791944	-0.008721
87024395	143563984	7325987	10000.000000	8717	14210	1.000000	9129	14244	1.000000	9786962	-0.004987
87024131	143559523	7323801	10000.000000	8418	14533	1.000000	9276	14046	1.000000	9782155	0.001394
87022979	143561847	7323774	10000.000000	8543	14252	1.000000	9153	14310	1.000000	9777290	0.003104
87029306	143546654	7325885	10000.000000	8449	14724	1.000000	9406	14003	1.000000	9772426	0.003353
87019486	143572683	7323369	10000.000000	8586	14333	1.000000	9271	13992	1.000000	9767455	0.001997
87015808	143568921	7325254	10000.000000	8370	14374	1.000000	9251	14124	1.000000	9762732	0.001673
87023626	143559752	7321683	10000.000000	8579	14371	1.000000	9165	14114	1.000000	9757800	0.001190
87028939	143548762	7329501	10000.000000	8423	14434	1.000000	9250	14187	1.000000	9752963	0.003758
87018906	143557262	7323921	10000.000000	8544	14328	1.000000	9315	14054	1.000000	9748037	-0.000295
87015473	143577104	7319743	10000.000000	8553	14530	1.000000	9536	13844	1.000000	9743168	0.000225
87048792	143522582	7322436	10000.000000	8481	14317	1.000000	9379	13866	1.000000	9738232	0.001204
87027283	143566995	7319868	10000.000000	8581	14395	1.000000	9287	14159	1.000000	9733334	0.000826
87028718	143557208	7327716	10000.000000	8492	14491	1.000000	9417	13883	1.000000	9728624	0.000845
87025539	143570510	7322225	10000.000000	8426	14414	1.000000	9079	14123	1.000000	9723786	0.000850
87027339	143564821	7324355	10000.000000	8400	14403	1.000000	9208	14138	1.000000	9718974	0.000104
87021654	143558986	7321074	10000.000000	8476	14567	1.000000	9306	14173	1.000000	9714138	-0.001001
87007727	143558351	7324400	10000.000000	8468	14421	1.000000	9303	14145	1.000000	9709359	-0.000966
87027491	143558885	7324054	10000.000000	8406	14556	1.000000	9242	14027	1.000000	9704518	-0.001036
87019707	143560843	7326648	10000.000000	8467	14652	1.000000	9179	14157	1.000000	9699788	-0.001769
87025628	143551233	7326113	10000.000000	8378	14484	1.000000	9254	14286	1.000000	9694908	-0.001754
87027740	143547732	7322186	10000.000000	8386	14568	1.000000	9151	13972	1.000000	9690036	-0.001378
87029752	143541935	7323095	10000.000000	8313	14687	1.000000	9086	14318	1.000000	9685221	0.000017
87028728	143567269	7324418	10000.000000	8411	14710	1.000000	9397	14188	1.000000	9680431	-0.000001
87028331	143555150	7323117	10000.000000	8584	14490	1.000000	9355	14103	1.000000	9675615	0.001393
87027711	143542525	7329627	10000.000000	8275	14547	1.000000	9294	13917	1.000000	9670814	0.000860
87019905	143565781	7327256	10000.000000	8423	14347	1.000000	9229	14072	1.000000	9665966	0.001101
87015084	143551382	7327789	10000.000000	8429	14467	1.000000	9348	14052	1.000000	9661186	0.001743
87021498	143564218	7322918	10000.000000	8528	14269	1.000000	9240	14102	1.000000	9656320	0.001380
87003616	143574056	7322921	10000.000000	8347	14536	1.000000	9294	14162	1.000000	9651430	0.002310
87010120	143559778	7324521	10000.000000	8422	14677	1.000000	9312	14286	1.000000	9646596	0.002120
87041571	143539672	7320391	10000.000000	8394	14754	1.000000	9152	14273	1.000000	9641791	0.002777
87018062	143563723	7327259	10000.000000	8501	14380	1.000000	9251	14149	1.000000	9636927	0.002821
87015525	143569260	7328083	10000.000000	8403	14566	1.000000	9343	14331	1.000000	9632109	0.002979
87013263	143566402	7327063	10000.000000	8481	14241	1.000000	9243	14146	1.000000	9627248	0.002857
87016656	143578747	7326450	10000.000000	8623	14353	1.000000	9223	14151	1.000000	9622408	0.002700
87027461	143531817	7324509	10000.000000	8436	14384	1.000000	9342	13755	1.000000	9617662	0.001494
87016469	143592024	7320952	10000.000000	8383	14684	1.000000	9264	14051	1.000000	9612888	-0.000103
87031294	143555166	7322100	10000.000000	8375	14505	1.000000	9140	13985	1.000000	9608105	0.001140
87023068	143569815	7327540	10000.000000	8492	14427	1.000000	9198	14255	1.000000	9603248	0.002025
87019473	143567147	7324961	10000.000000	8366	14613	1.000000	9253	14170	1.000000	9598557	0.002673
87013528	143568731	7324013	10000.000000	8440	14663	1.000000	9242	14177	1.000000	9593859	0.002642
87041141	143544074	7323480	10000.000000	8380	14528	1.000000	9228	14036	1.000000	9589068	0.002620
87019810	143574623	7326381	10000.000000	8529	14493	1.000000	9040	14580	1.000000	9584216	0.002592
87022663	143555513	7323653	10000.000000	8572	14152	1.000000	9119	14151	1.000000	9579516	0.002809
87028410	143557095	7326313	10000.000000	8535	14386	1.000000	9048	14166	1.000000	9574714	0.002696
87035581	143546871	7325999	10000.000000	8455	14263	1.000000	9271	14113	1.000000	9569921	0.002537
87033905	143554279	7326110	10000.000000	8268	14600	1.000000	9322	13975	1.000000	9565156	0.001850
86999121	143588721	7318629	10000.000000	8511	14299	1.000000	9206	14203	1.000000	9560411	0.001270
87034618	143559843	7328603	10000.000000	8621	14338	1.000000	9328	14118	1.000000	9555641	0.000791
87024005	143554102	7325656	10000.000000	8494	14267	1.000000	9136	14250	1.000000	9550994	0.001064
87015405	143570648	7324097	10000.000000	8363	14442	1.000000	9381	14052	1.000000	9546144	0.002377
87034825	143544489	7330845	10000.000000	8440	14354	1.000000	9181	14087	1.000000	9541412	0.002257
87011630	143558918	7323710	10000.000000	8353	14749	1.000000	9213	14321	1.000000	9536624	0.002201
87031944	143552751	7324086	10000.000000	8536	14454	1.000000	9314	14083	1.000000	9531925	0.002185
87020152	143568158	7326465	10000.000000	8427	14510	1.000000	9268	14169	1.000000	9527259	0.002185
87022472	143554649	7325749	10000.000000	8419	14613	1.000000	9137	14040	1.000000	9522511	0.001760
87024381	143573094	7324116	10000.000000	8403	14557	1.000000	9115	14490	1.000000	9517809	0.002050
npatches	nstrain	runtime	dt	init_x	init_y	init_y_blood	init_z	init_S	beta0	beta1	beta2	beta3	mean_beta	B	d	delta	delta_blood	b[0]	mut	m	CTL	c	g	epsilon	k	het	lambda	rho	omega	x_max	patch.dyna	DELTA	A	VA
10000	1	100.000000	0.001000	21900	9499	5000000	0.001000	10000000	20.020391	22.377509	10.428262	16.065796	16	800000000	0.010000	1.000000	1.000000	80000	0.000050	0.004800	1	0.001000	1.000000	2.500000	4.000000	0.500000	0.000000	0.000000	0.000000	31872	0	10.000000	7.000000	1.000000
sus	inf	inf_blood	z	x[0]	y[0][0]	z[0]	x[1]	y[1][0]	z[1]	S[0]	synchrony
219000000	94990000	5000000	10.000000	21900	9499	0.001000	21900	9499	0.001000	10000000	0.000000
105914920	105130789	5377435	10000.000000	8115	11502	1.000000	7438	11566	1.000000	9995035	0.000000
108439780	104484669	5333112	10000.000000	8283	11429	1.000000	7512	11598	1.000000	9990048	0.000000
108347806	104545862	5328399	10000.000000	8381	11180	1.000000	7549	11476	1.000000	9985116	0.000000
108369390	104517350	5330245	10000.000000	8330	11300	1.000000	7361	11746	1.000000	9979977	0.000000
108371012	104511687	5336776	10000.000000	8229	11438	1.000000	7542	11421	1.000000	9975064	0.000000
108340267	104549308	5332265	10000.000000	8505	11074	1.000000	7400	11683	1.000000	9970000	0.000000
108357535	104527696	5333073	10000.000000	8297	11292	1.000000	7439	11667	1.000000	9965020	0.000000
108370438	104521959	5332729	10000.000000	8359	11467	1.000000	7525	11740	1.000000	9959985	0.000000
108354324	104516715	5335140	10000.000000	8179	11578	1.000000	7640	11418	1.000000	9955110	0.000000
108355334	104534418	5330904	10000.000000	8183	11365	1.000000	7318	11756	1.000000	9950102	0.000000
108352427	104540949	5330341	10000.000000	8206	11418	1.000000	7469	11553	1.000000	9945159	0.000000
108356980	104551707	5333979	10000.000000	8415	11194	1.000000	7616	11556	1.000000	9940175	0.000000
108366467	104527979	5334378	10000.000000	8417	11233	1.000000	7475	11594	1.000000	9935275	0.000000
108364315	104520948	5328487	10000.000000	8235	11406	1.000000	7782	11271	1.000000	9930297	0.000000
108348407	104560229	5330035	10000.000000	8128	11497	1.000000	7638	11413	1.000000	9925292	0.000000
108358060	104533360	5331971	10000.000000	8359	11303	1.000000	7580	11440	1.000000	9920249	0.000000
108351134	104551025	5334069	10000.000000	8265	11104	1.000000	7550	11600	1.000000	9915190	0.000000
108365620	104522664	5335656	10000.000000	8237	11306	1.000000	7409	11815	1.000000	9910103	0.000000
108352963	104527432	5337928	10000.000000	8223	11424	1.000000	7433	11639	1.000000	9905252	0.000000
108352814	104538425	5334444	10000.000000	8478	11151	1.000000	7507	11431	1.000000	9900275	0.000000
108361525	104555583	5330089	10000.000000	8302	11062	1.000000	7425	11722	1.000000	9895312	0.000000
108363684	104531795	5335152	10000.000000	8428	11182	1.000000	7547	11432	1.000000	9890267	0.000000
108356748	104510134	5332717	10000.000000	8485	11233	1.000000	7575	11519	1.000000	9885393	0.000000
108361063	104531928	5334268	10000.000000	8302	11189	1.000000	7585	11465	1.000000	9880456	0.000000
108357966	104525354	5331591	10000.000000	8292	11200	1.000000	7652	11557	1.000000	9875423	0.000000
108348434	104545486	5331965	10000.000000	8503	10993	1.000000	7582	11522	1.000000	9870486	0.000000
108366467	104519272	5333564	10000.000000	8478	11091	1.000000	7526	11546	1.000000	9865554	0.000000
108350631	104540997	5337270	10000.000000	8422	11082	1.000000	7652	11648	1.000000	9860642	0.000000
108373593	104507241	5335354	10000.000000	8312	11401	1.000000	7550	11626	1.000000	9855670	0.000000
108360518	104540479	5334305	10000.000000	8257	11261	1.000000	7629	11407	1.000000	9850655	0.000000
108375418	104529925	5334637	10000.000000	8471	11027	1.000000	7586	11567	1.000000	9845650	0.000000
108361459	104549885	5334226	10000.000000	8518	11111	1.000000	7493	11831	1.000000	9840670	0.000000
108353032	104536502	5331789	10000.000000	8343	11274	1.000000	7448	11642	1.000000	9835717	0.000000
108342165	104555717	5334934	10000.000000	8321	11348	1.000000	7548	11509	1.000000	9830770	0.000000
108358301	104550329	5333512	10000.000000	8246	11545	1.000000	7588	11594	1.000000	9825944	0.000000
108353354	104530445	5336203	10000.000000	8330	11444	1.000000	7436	11672	1.000000	9820904	0.000000
108352157	104549087	5330875	10000.000000	8195	11433	1.000000	7506	11560	1.000000	9815895	0.000000
108358873	104524439	5335194	10000.000000	8394	11344	1.000000	7510	11594	1.000000	9810850	0.000000
108366360	104530987	5328358	10000.000000	8275	11420	1.000000	7449	11605	1.000000	9805973	0.000000
108354503	104527852	5332338	10000.000000	8430	11334	1.000000	7546	11482	1.000000	9801124	-1.#IND00
108350874	104531446	5334495	10000.000000	8304	11377	1.000000	7648	11345	1.000000	9796174	0.009600
108368491	104531450	5335738	10000.000000	8240	11246	1.000000	7629	11305	1.000000	9791328	0.008167
108361741	104534434	5331382	10000.000000	8414	11194	1.000000	7497	11559	1.000000	9786494	0.003828
108347986	104551239	5330381	10000.000000	8403	11282	1.000000	7488	11693	1.000000	9781532	-0.001462
108340713	104540464	5331429	10000.000000	8261	11419	1.000000	7622	11550	1.000000	9776661	-0.001164
108350219	104537162	5334163	10000.000000	8262	11262	1.000000	7538	11565	1.000000	9771762	-0.003768
108355334	104549237	5332213	10000.000000	8249	11431	1.000000	7600	11410	1.000000	9766912	-0.004516
108351355	104543124	5337640	10000.000000	8390	11263	1.000000	7568	11409	1.000000	9762091	-0.004537
108347931	104544352	5333189	10000.000000	8390	11154	1.000000	7618	11315	1.000000	9757141	-0.010286
108353296	104563875	5331776	10000.000000	8400	11247	1.000000	7359	11705	1.000000	9752322	-0.007281
108351307	104535925	5336050	10000.000000	8259	11406	1.000000	7694	11521	1.000000	9747464	-0.004170
108364789	104535105	5334586	10000.000000	8458	11140	1.000000	7447	11765	1.000000	9742612	-0.006134
108345059	104544898	5339223	10000.000000	8404	11176	1.000000	7499	11514	1.000000	9737640	-0.007794
108362415	104541850	5337106	10000.000000	8265	11176	1.000000	7493	11557	1.000000	9732590	-0.006102
108353352	104546924	5331301	10000.000000	8252	11369	1.000000	7448	11585	1.000000	9727711	-0.005338
108343745	104552440	5335113	10000.000000	8341	11204	1.000000	7448	11538	1.000000	9722912	-0.006130
108366424	104524117	5335054	10000.000000	8352	11216	1.000000	7641	11337	1.000000	9718131	-0.006797
108361347	104528623	5336935	10000.000000	8331	11281	1.000000	7496	11513	1.000000	9713335	-0.006181
108362947	104531360	5330285	10000.000000	8409	11167	1.000000	7462	11662	1.000000	9708543	-0.006558
108362286	104532172	5334278	10000.000000	8449	11136	1.000000	7549	11534	1.000000	9703630	-0.007718
108348252	104555739	5334952	10000.000000	8488	11261	1.000000	7479	11627	1.000000	9698728	-0.007581
108360323	104521795	5332228	10000.000000	8442	11303	1.000000	7388	11730	1.000000	9693918	-0.008839
108362857	104541701	5335723	10000.000000	8373	11378	1.000000	7424	11755	1.000000	9689212	-0.008602
108337838	104549483	5331926	10000.000000	8148	11508	1.000000	7635	11413	1.000000	9684409	-0.008006
108353983	104551998	5331065	10000.000000	8238	11311	1.000000	7549	11716	1.000000	9679589	-0.008322
108368844	104515178	5331845	10000.000000	8311	11259	1.000000	7564	11458	1.000000	9674696	-0.008035
108362133	104541867	5332352	10000.000000	8258	11323	1.000000	7586	11541	1.000000	9669850	-0.007597
108386156	104516901	5332616	10000.000000	8470	11261	1.000000	7482	11759	1.000000	9665169	-0.008665
108358874	104521229	5335303	10000.000000	8238	11128	1.000000	7442	11645	1.000000	9660433	-0.007855
108361700	104526308	5335560	10000.000000	8292	11360	1.000000	7610	11694	1.000000	9655665	-0.008372
108345554	104541643	5336782	10000.000000	8342	11240	1.000000	7569	11692	1.000000	9650811	-0.007021
108339149	104549476	5335289	10000.000000	8282	11323	1.000000	7444	11733	1.000000	9645930	-0.006678
108343886	104545359	5332701	10000.000000	8168	11434	1.000000	7440	11805	1.000000	9641083	-0.006448
108370852	104534154	5333830	10000.000000	8281	11388	1.000000	7625	11240	1.000000	9636182	-0.005659
108375218	104524542	5335332	10000.000000	8216	11442	1.000000	7552	11331	1.000000	9631433	-0.005579
108371829	104542633	5331907	10000.000000	8472	11333	1.000000	7573	11522	1.000000	9626545	-0.005311
108337808	104547740	5332092	10000.000000	8434	11248	1.000000	7457	11648	1.000000	9621761	-0.005154
108359073	104528130	5332855	10000.000000	8340	11308	1.000000	7543	11421	1.000000	9616969	-0.005094
108353795	104539128	5333800	10000.000000	8327	11461	1.000000	7513	11563	1.000000	9612212	-0.004906
108359694	104537947	5335066	10000.000000	8193	11335	1.000000	7436	11671	1.000000	9607505	-0.004885
108353681	104531731	5334427	10000.000000	8141	11439	1.000000	7598	11284	1.000000	9602666	-0.003624
108363891	104541868	5335454	10000.000000	8428	11145	1.000000	7492	11575	1.000000	9597856	-0.006552
108342248	104550676	5333789	10000.000000	8320	11225	1.000000	7618	11373	1.000000	9593083	-0.006304
108358644	104538769	5333645	10000.000000	8341	11351	1.000000	7572	11542	1.000000	9588379	-0.006221
108347043	104557024	5330383	10000.000000	8402	11407	1.000000	7467	11667	1.000000	9583535	-0.005875
108352455	104535698	5331249	10000.000000	8308	11186	1.000000	7535	11703	1.000000	9578759	-0.005773
108380488	104515094	5331082	10000.000000	8513	10902	1.000000	7630	11451	1.000000	9574001	-0.005005
108360671	104538116	5335120	10000.000000	8314	11462	1.000000	7575	11510	1.000000	9569126	-0.005098
108335426	104565216	5330826	10000.000000	8377	11255	1.000000	7630	11325	1.000000	9564322	-0.004984
108357353	104532954	5334555	10000.000000	8318	11321	1.000000	7436	11688	1.000000	9559478	-0.005289
108335601	104551937	5332620	10000.000000	8290	11275	1.000000	7756	11308	1.000000	9554696	-0.005251
108383488	104514458	5332550	10000.000000	8243	11353	1.000000	7546	11433	1.000000	9549941	-0.005324
108355727	104554356	5330412	10000.000000	8291	11220	1.000000	7579	11390	1.000000	9545211	-0.004907
108355736	104549339	5333110	10000.000000	8317	11237	1.000000	7686	11410	1.000000	9540490	-0.005011
108359665	104540612	5337101	10000.000000	8202	11377	1.000000	7586	11436	1.000000	9535602	-0.004573
108363327	104538514	5327786	10000.000000	8325	11384	1.000000	7715	11342	1.000000	9530820	-0.004029
108365940	104529235	5335450	10000.000000	8404	11155	1.000000	7603	11362	1.000000	9526039	-0.004127
108332280	104548643	5335649	10000.000000	8389	11271	1.000000	7575	11305	1.000000	9521344	-0.004327
108366943	104514096	5332851	10000.000000	8377	11356	1.000000	7433	11594	1.000000	9516529	-0.003932
npatches	nstrain	runtime	dt	init_x	init_y	init_y_blood	init_z	init_S	beta0	beta1	beta2	beta3	mean_beta	B	d	delta	delta_blood	b[0]	mut	m	CTL	c	g	epsilon	k	het	lambda	rho	omega	x_max	patch.dyna	DELTA	A	VA
10000	1	100.000000	0.001000	21900	9499	5000000	0.001000	10000000	8.736797	16.934829	12.379656	10.990603	16	800000000	0.010000	1.000000	1.000000	80000	0.000050	0.004800	1	0.001000	1.000000	2.500000	5.000000	0.500000	0.000000	0.000000	0.000000	31872	0	10.000000	7.000000	1.000000
sus	inf	inf_blood	z	x[0]	y[0][0]	z[0]	x[1]	y[1][0]	z[1]	S[0]	synchrony
219000000	94990000	5000000	10.000000	21900	9499	0.001000	21900	9499	0.001000	10000000	0.000000
126802459	77575668	3961257	10000.000000	18680	5816	1.000000	11533	8111	1.000000	9994964	0.000000
128772061	78875412	4019231	10000.000000	19323	6157	1.000000	11570	8290	1.000000	9989804	0.000000
128659037	78842178	4022417	10000.000000	19239	5969	1.000000	11663	8180	1.000000	9984871	0.000000
128663996	78832335	4025975	10000.000000	19200	5969	1.000000	11606	8226	1.000000	9979866	0.000000
128670450	78845615	4026941	10000.000000	19254	5914	1.000000	11624	8135	1.000000	9974888	0.000000
128671942	78835453	4021051	10000.000000	19079	6139	1.000000	11547	8371	1.000000	9969893	0.000000
128674743	78814895	4023413	10000.000000	19062	6068	1.000000	11762	8240	1.000000	9964905	0.000000
128686844	78830723	4019254	10000.000000	19337	6040	1.000000	11715	8244	1.000000	9960075	0.000000
128683518	78825022	4019217	10000.000000	19288	5899	1.000000	11801	8032	1.000000	9955025	0.000000
128667979	78840480	4022357	10000.000000	19348	6129	1.000000	11636	8283	1.000000	9950048	0.000000
128676813	78827327	4023006	10000.000000	19253	5865	1.000000	11643	8269	1.000000	9945002	0.000000
128678683	78822424	4019652	10000.000000	19260	6138	1.000000	11450	8345	1.000000	9939937	0.000000
128696232	78823207	4017886	10000.000000	19250	5977	1.000000	11469	8237	1.000000	9934871	0.000000
128683123	78830273	4023033	10000.000000	19122	6077	1.000000	11507	8388	1.000000	9929915	0.000000
128708787	78817130	4018997	10000.000000	19365	5950	1.000000	11454	8329	1.000000	9924971	0.000000
128676724	78836057	4022508	10000.000000	19196	6098	1.000000	11689	8111	1.000000	9920094	0.000000
128643460	78855637	4022048	10000.000000	19165	6051	1.000000	11556	8531	1.000000	9914975	0.000000
128689472	78828141	4021779	10000.000000	19272	6043	1.000000	11596	8238	1.000000	9910072	0.000000
128687692	78828885	4026149	10000.000000	19397	5862	1.000000	11626	8282	1.000000	9905077	0.000000
128674405	78829207	4020873	10000.000000	19394	6063	1.000000	11651	8264	1.000000	9900165	0.000000
128685308	78810131	4020980	10000.000000	19349	6067	1.000000	11596	8207	1.000000	9895254	0.000000
128675243	78821543	4018959	10000.000000	19339	5886	1.000000	11479	8290	1.000000	9890332	0.000000
128649193	78846180	4020000	10000.000000	19048	6177	1.000000	11737	8225	1.000000	9885399	0.000000
128664832	78828154	4025712	10000.000000	19504	5936	1.000000	11534	8409	1.000000	9880648	0.000000
128670683	78836799	4022356	10000.000000	19009	6013	1.000000	11486	8182	1.000000	9875634	0.000000
128691935	78819823	4021783	10000.000000	19352	5947	1.000000	11686	8188	1.000000	9870895	0.000000
128684886	78812326	4016793	10000.000000	19386	6033	1.000000	11799	8122	1.000000	9865952	0.000000
128665832	78844099	4019739	10000.000000	19375	5994	1.000000	11563	8286	1.000000	9861069	0.000000
128682718	78842420	4023599	10000.000000	19006	6036	1.000000	11491	8339	1.000000	9856099	0.000000
128638826	78856124	4022557	10000.000000	19324	6026	1.000000	11553	8268	1.000000	9851188	0.000000
128676041	78823382	4021569	10000.000000	19273	5999	1.000000	11452	8389	1.000000	9846223	0.000000
128643334	78855088	4020575	10000.000000	19303	5961	1.000000	11731	8190	1.000000	9841373	0.000000
128701330	78796575	4022034	10000.000000	19367	5871	1.000000	11455	8515	1.000000	9836419	0.000000
128671396	78864079	4021860	10000.000000	19266	6002	1.000000	11598	8210	1.000000	9831549	0.000000
128663711	78840327	4022821	10000.000000	19447	5988	1.000000	11298	8518	1.000000	9826604	0.000000
128674910	78832197	4021072	10000.000000	19254	5996	1.000000	11619	8108	1.000000	9821715	0.000000
128676883	78826325	4020352	10000.000000	19199	6011	1.000000	11778	8002	1.000000	9816823	0.000000
128674176	78840621	4023500	10000.000000	19279	6063	1.000000	11823	8088	1.000000	9811801	0.000000
128678269	78824793	4020459	10000.000000	19311	5945	1.000000	11548	8461	1.000000	9806949	0.000000
128696571	78821456	4020927	10000.000000	19251	6127	1.000000	11346	8494	1.000000	9802052	-1.#IND00
128691187	78835241	4022211	10000.000000	19321	5886	1.000000	11716	8178	1.000000	9797011	0.009600
128675217	78836879	4025308	10000.000000	19242	6076	1.000000	11657	8251	1.000000	9792121	0.009577
128667460	78859980	4024069	10000.000000	19330	5980	1.000000	11581	8026	1.000000	9787258	0.006713
128676557	78835944	4020785	10000.000000	19027	6235	1.000000	11642	8215	1.000000	9782507	0.002650
128668887	78829790	4021008	10000.000000	19196	6060	1.000000	11598	8361	1.000000	9777623	0.001058
128662618	78848914	4017747	10000.000000	19280	6041	1.000000	11621	8314	1.000000	9772653	0.002816
128677647	78826192	4026676	10000.000000	18975	6219	1.000000	11589	8380	1.000000	9767728	0.001907
128669407	78841734	4024855	10000.000000	19315	6155	1.000000	11489	8260	1.000000	9762751	0.001775
128681749	78835468	4022020	10000.000000	19579	5951	1.000000	11678	8302	1.000000	9757955	0.000956
128670777	78846675	4025108	10000.000000	19534	5773	1.000000	11671	8102	1.000000	9753222	0.001513
128676376	78822471	4019586	10000.000000	19174	5969	1.000000	11559	8334	1.000000	9748350	0.002007
128708011	78810597	4021474	10000.000000	19182	5992	1.000000	11595	8329	1.000000	9743399	0.001678
128664061	78846135	4021347	10000.000000	19477	5773	1.000000	11550	8336	1.000000	9738400	0.001227
128683696	78842453	4023659	10000.000000	19364	5870	1.000000	11611	8121	1.000000	9733496	0.001413
128656556	78845353	4022955	10000.000000	19309	5873	1.000000	11523	8257	1.000000	9728771	0.000794
128665994	78831941	4023739	10000.000000	19293	5890	1.000000	11494	8240	1.000000	9723859	0.000655
128691705	78817112	4020730	10000.000000	19150	5943	1.000000	11641	8241	1.000000	9719186	0.000721
128692642	78805349	4022883	10000.000000	19109	5926	1.000000	11660	8279	1.000000	9714218	0.001150
128660790	78843638	4021173	10000.000000	19406	5981	1.000000	11702	8036	1.000000	9709430	0.002748
128674446	78844584	4018463	10000.000000	19071	6040	1.000000	11596	8292	1.000000	9704516	0.002709
128659553	78856408	4021507	10000.000000	19219	6108	1.000000	11740	8250	1.000000	9699689	0.003402
128682070	78814441	4020660	10000.000000	19351	5868	1.000000	11598	8122	1.000000	9694901	0.003604
128688520	78824240	4020321	10000.000000	19342	6004	1.000000	11599	8120	1.000000	9689959	0.003511
128669265	78832727	4023208	10000.000000	18938	6299	1.000000	11625	8270	1.000000	9685214	0.004004
128652734	78855076	4023718	10000.000000	19313	5845	1.000000	11573	8297	1.000000	9680382	0.006368
128680208	78828336	4021958	10000.000000	19252	6044	1.000000	11590	8294	1.000000	9675578	0.006432
128658632	78837014	4022922	10000.000000	19079	6158	1.000000	11566	8293	1.000000	9670652	0.006224
128661737	78821567	4024211	10000.000000	19331	6067	1.000000	11595	8323	1.000000	9665742	0.006377
128675646	78842882	4019496	10000.000000	19377	5922	1.000000	11702	8247	1.000000	9660985	0.004902
128689005	78820805	4021356	10000.000000	19399	5773	1.000000	11694	8127	1.000000	9656228	0.004630
128671025	78833297	4021394	10000.000000	19333	5932	1.000000	11419	8410	1.000000	9651457	0.004573
128667065	78848440	4023357	10000.000000	19186	6088	1.000000	11602	8209	1.000000	9646645	0.005076
128682910	78818728	4021995	10000.000000	19158	5954	1.000000	11373	8457	1.000000	9641863	0.004658
128702836	78804117	4023431	10000.000000	19022	6117	1.000000	11537	8240	1.000000	9637022	0.002695
128687894	78831985	4020126	10000.000000	19222	6232	1.000000	11695	8279	1.000000	9632327	0.002432
128666585	78838605	4023583	10000.000000	19275	6050	1.000000	11553	8156	1.000000	9627452	0.001821
128689030	78818399	4020235	10000.000000	19500	5751	1.000000	11591	8403	1.000000	9622669	0.001715
128687807	78824362	4021419	10000.000000	19203	6013	1.000000	11698	8207	1.000000	9617796	0.001724
128702744	78812615	4023253	10000.000000	19519	5808	1.000000	11676	8395	1.000000	9613069	0.001634
128675240	78826126	4019907	10000.000000	19417	5983	1.000000	11589	8090	1.000000	9608186	0.001313
128682060	78836415	4020374	10000.000000	19474	5940	1.000000	11631	8289	1.000000	9603389	0.001375
128671535	78829805	4023173	10000.000000	19162	6137	1.000000	11757	8150	1.000000	9598671	0.001322
128667119	78849171	4023773	10000.000000	19143	6064	1.000000	11535	8288	1.000000	9593897	0.001047
128679906	78838041	4020920	10000.000000	19626	5981	1.000000	11497	8232	1.000000	9589184	0.001119
128677316	78842937	4022459	10000.000000	19265	6040	1.000000	11613	8184	1.000000	9584378	0.001125
128654484	78839003	4024594	10000.000000	19234	6055	1.000000	11508	8228	1.000000	9579616	0.001020
128678273	78828853	4019690	10000.000000	19395	6085	1.000000	11511	8262	1.000000	9574752	0.001070
128675389	78822058	4021399	10000.000000	19104	6202	1.000000	11579	8222	1.000000	9569921	0.001065
128671793	78839758	4021191	10000.000000	19056	5994	1.000000	11772	8206	1.000000	9564993	0.001000
128683935	78815969	4017282	10000.000000	19424	5841	1.000000	11631	8380	1.000000	9560291	0.001463
128664724	78847463	4025928	10000.000000	19354	5811	1.000000	11454	8414	1.000000	9555486	0.001426
128684161	78823476	4022760	10000.000000	19220	5904	1.000000	11846	8066	1.000000	9550804	-0.000297
128666253	78858097	4025621	10000.000000	19165	5927	1.000000	11527	8348	1.000000	9546045	0.000053
128663806	78842074	4024752	10000.000000	19259	6088	1.000000	11604	8324	1.000000	9541333	0.001120
128681765	78827045	4021559	10000.000000	19278	5959	1.000000	11578	8309	1.000000	9536587	0.000937
128688122	78813129	4024793	10000.000000	19466	5964	1.000000	11444	8314	1.000000	9531817	0.001150
128692817	78822561	4024045	10000.000000	19317	6035	1.000000	11428	8323	1.000000	9527000	0.000916
128666476	78847067	4023110	10000.000000	19282	5883	1.000000	11600	8213	1.000000	9522245	0.000958
128658250	78847410	4025508	10000.000000	19372	5737	1.000000	11693	8131	1.000000	9517447	0.000719
npatches	nstrain	runtime	dt	init_x	init_y	init_y_blood	init_z	init_S	beta0	beta1	beta2	beta3	mean_beta	B	d	delta	delta_blood	b[0]	mut	m	CTL	c	g	epsilon	k	het	lambda	rho	omega	x_max	patch.dyna	DELTA	A	VA
10000	1	100.000000	0.001000	21900	9499	5000000	0.001000	10000000	20.937879	19.463470	16.709667	20.929767	16	800000000	0.010000	1.000000	1.000000	80000	0.000050	0.004800	1	0.001000	1.000000	2.500000	6.000000	0.500000	0.000000	0.000000	0.000000	31872	0	10.000000	7.000000	1.000000
sus	inf	inf_blood	z	x[0]	y[0][0]	z[0]	x[1]	y[1][0]	z[1]	S[0]	synchrony
219000000	94990000	5000000	10.000000	21900	9499	0.001000	21900	9499	0.001000	10000000	0.000000
148234298	57854344	2950393	10000.000000	11423	6669	1.000000	12039	6635	1.000000	9995185	0.000000
149353696	60424508	3081707	10000.000000	11052	7144	1.000000	11803	6818	1.000000	9990080	0.000000
149319220	60296931	3077549	10000.000000	11369	7040	1.000000	11919	6908	1.000000	9985030	0.000000
149252450	60330918	3078360	10000.000000	11277	6916	1.000000	11850	6959	1.000000	9980040	0.000000
149276654	60320250	3078718	10000.000000	11351	6816	1.000000	12025	6722	1.000000	9975043	0.000000
149306029	60305757	3075342	10000.000000	11396	6960	1.000000	11951	6816	1.000000	9970071	0.000000
149335388	60307765	3077921	10000.000000	11116	7053	1.000000	11774	6906	1.000000	9965081	0.000000
149295891	60319133	3076621	10000.000000	11190	6875	1.000000	11873	6878	1.000000	9959989	0.000000
149282880	60318730	3074305	10000.000000	11294	7176	1.000000	12031	6770	1.000000	9954952	0.000000
149262211	60328449	3075719	10000.000000	11061	7093	1.000000	12040	6865	1.000000	9949942	0.000000
149279376	60324207	3076631	10000.000000	11204	7077	1.000000	12027	6654	1.000000	9944951	0.000000
149286944	60320920	3076949	10000.000000	11460	6930	1.000000	12165	6555	1.000000	9939913	0.000000
149286217	60322250	3075896	10000.000000	11373	6875	1.000000	11969	6809	1.000000	9934955	0.000000
149287664	60314763	3075470	10000.000000	11483	6824	1.000000	11991	6835	1.000000	9929970	0.000000
149299099	60315508	3077700	10000.000000	11198	6907	1.000000	11966	6942	1.000000	9925044	0.000000
149296594	60304753	3075386	10000.000000	11478	6724	1.000000	12197	6784	1.000000	9920014	0.000000
149301961	60303809	3078542	10000.000000	11235	7024	1.000000	12186	6734	1.000000	9915093	0.000000
149295921	60304924	3077275	10000.000000	11214	6983	1.000000	11967	6794	1.000000	9910036	0.000000
149272399	60328948	3079489	10000.000000	11232	7052	1.000000	11959	7012	1.000000	9905059	0.000000
149268781	60339425	3078272	10000.000000	11524	6953	1.000000	12139	6782	1.000000	9900221	0.000000
149289614	60321179	3075774	10000.000000	11175	7043	1.000000	12044	6688	1.000000	9895169	0.000000
149290524	60310675	3077112	10000.000000	11266	7069	1.000000	11768	6963	1.000000	9890120	0.000000
149295481	60317485	3075549	10000.000000	11278	7037	1.000000	12009	6684	1.000000	9885157	0.000000
149289599	60330125	3077520	10000.000000	11313	7065	1.000000	12061	6620	1.000000	9880038	0.000000
149278161	60337524	3082436	10000.000000	11045	7222	1.000000	11975	6757	1.000000	9874985	0.000000
149280438	60317143	3076328	10000.000000	11192	6982	1.000000	12013	7050	1.000000	9870137	0.000000
149294969	60309606	3080045	10000.000000	11116	7168	1.000000	11890	6786	1.000000	9865160	0.000000
149271509	60320187	3076583	10000.000000	11178	7045	1.000000	12157	6711	1.000000	9860251	0.000000
149266943	60334820	3076158	10000.000000	11277	6876	1.000000	11882	6919	1.000000	9855267	0.000000
149275328	60316056	3075906	10000.000000	11280	6974	1.000000	12048	6869	1.000000	9850350	0.000000
149274247	60331157	3078959	10000.000000	11159	7149	1.000000	12021	6882	1.000000	9845521	0.000000
149303294	60306229	3074838	10000.000000	11251	6936	1.000000	11948	7026	1.000000	9840530	0.000000
149292845	60307047	3077981	10000.000000	11279	7017	1.000000	11635	7032	1.000000	9835541	0.000000
149296270	60293558	3078627	10000.000000	11290	6936	1.000000	12090	6802	1.000000	9830671	0.000000
149244060	60325990	3080669	10000.000000	11182	6946	1.000000	11942	6837	1.000000	9825779	0.000000
149302727	60309024	3077348	10000.000000	11395	6890	1.000000	12038	6744	1.000000	9820984	0.000000
149263952	60334290	3076805	10000.000000	11294	6875	1.000000	11843	6940	1.000000	9816154	0.000000
149298009	60306069	3075462	10000.000000	11020	7121	1.000000	11818	6959	1.000000	9811248	0.000000
149288274	60302173	3077294	10000.000000	11296	6994	1.000000	11918	6926	1.000000	9806318	0.000000
149304116	60305258	3077820	10000.000000	11252	6972	1.000000	11977	6709	1.000000	9801406	-1.#IND00
149281724	60325235	3075683	10000.000000	11396	6875	1.000000	12069	6766	1.000000	9796445	0.024000
149276821	60328893	3079442	10000.000000	11189	7054	1.000000	12118	6735	1.000000	9791470	0.008626
149304021	60305234	3073589	10000.000000	11130	7130	1.000000	11915	6812	1.000000	9786564	0.009446
149281159	60329146	3075024	10000.000000	11122	7084	1.000000	12085	6593	1.000000	9781846	0.006344
149275849	60327710	3078091	10000.000000	11161	7104	1.000000	12101	6709	1.000000	9776971	0.005311
149300849	60307978	3078085	10000.000000	11287	7147	1.000000	12231	6647	1.000000	9772113	0.002906
149290231	60319690	3078056	10000.000000	11158	7081	1.000000	12078	6710	1.000000	9767205	0.002070
149296890	60317064	3076726	10000.000000	11183	7100	1.000000	11854	6913	1.000000	9762307	-0.000004
149292624	60317772	3074146	10000.000000	11222	6810	1.000000	11849	6883	1.000000	9757504	0.002261
149261224	60330359	3075192	10000.000000	11065	7116	1.000000	11718	6881	1.000000	9752684	0.002057
149271700	60324599	3078428	10000.000000	11280	6905	1.000000	11864	6990	1.000000	9747913	0.001727
149308544	60301999	3073590	10000.000000	11179	7054	1.000000	12190	6668	1.000000	9743024	0.001507
149278926	60321158	3078840	10000.000000	11149	7146	1.000000	12028	6682	1.000000	9738229	0.002362
149296402	60293920	3076592	10000.000000	11411	6957	1.000000	11884	6830	1.000000	9733264	0.002048
149302425	60329007	3076387	10000.000000	11012	7108	1.000000	12142	6661	1.000000	9728333	0.001618
149308310	60303485	3076686	10000.000000	11237	6921	1.000000	12098	6767	1.000000	9723391	0.000738
149293618	60332160	3077716	10000.000000	11159	7139	1.000000	12018	6716	1.000000	9718589	0.000720
149281428	60322730	3075099	10000.000000	11315	6910	1.000000	12046	6821	1.000000	9713806	0.000975
149298565	60329891	3076856	10000.000000	11308	6886	1.000000	11927	6885	1.000000	9709009	0.001708
149314634	60299558	3076271	10000.000000	11234	6878	1.000000	11901	6964	1.000000	9704082	0.001594
149312765	60304530	3077439	10000.000000	11226	7072	1.000000	11892	6603	1.000000	9699131	0.001342
149308194	60312700	3076420	10000.000000	11309	6839	1.000000	11935	6830	1.000000	9694247	0.000797
149272292	60324228	3078552	10000.000000	11086	7142	1.000000	11960	6859	1.000000	9689421	0.000637
149287459	60324838	3080874	10000.000000	11339	6836	1.000000	12064	6905	1.000000	9684598	-0.000802
149243784	60326779	3081139	10000.000000	11133	7035	1.000000	12039	6893	1.000000	9679635	-0.001432
149273515	60326624	3079706	10000.000000	11172	7050	1.000000	11862	6895	1.000000	9674909	-0.002663
149299585	60323737	3076987	10000.000000	11201	7021	1.000000	11956	6831	1.000000	9670234	-0.003086
149266836	60338876	3074081	10000.000000	11188	7129	1.000000	11838	6917	1.000000	9665358	-0.002596
149291831	60312884	3077302	10000.000000	11319	6989	1.000000	12084	6773	1.000000	9660567	-0.003507
149278198	60335205	3079183	10000.000000	11062	7200	1.000000	11891	6862	1.000000	9655726	-0.002540
149273732	60322495	3076144	10000.000000	11391	6916	1.000000	12167	6811	1.000000	9650798	-0.002363
149274277	60322871	3076048	10000.000000	11319	7023	1.000000	12044	6824	1.000000	9645978	-0.001032
149270457	60316554	3074734	10000.000000	11189	6993	1.000000	12213	6554	1.000000	9641085	-0.000781
149308258	60298024	3073766	10000.000000	11478	6808	1.000000	11917	6985	1.000000	9636249	-0.000121
149315906	60297649	3076812	10000.000000	11360	6980	1.000000	11937	6745	1.000000	9631365	-0.000066
149295362	60320288	3079773	10000.000000	11289	7003	1.000000	11674	6882	1.000000	9626554	0.000452
149277075	60310814	3075296	10000.000000	11082	7154	1.000000	12097	6786	1.000000	9621820	0.000303
149296787	60330284	3078209	10000.000000	11234	7153	1.000000	12006	6742	1.000000	9617046	0.000300
149269040	60348122	3076453	10000.000000	11210	6970	1.000000	12040	6828	1.000000	9612289	0.000301
149265297	60318833	3079299	10000.000000	11072	7041	1.000000	11889	6891	1.000000	9607442	0.000015
149268791	60338243	3077368	10000.000000	11172	7028	1.000000	11952	6730	1.000000	9602686	-0.000021
149292292	60306497	3077433	10000.000000	11191	6999	1.000000	11990	6893	1.000000	9597880	-0.000064
149281322	60315195	3078713	10000.000000	11312	6974	1.000000	11897	6923	1.000000	9593177	0.000122
149290232	60312534	3078199	10000.000000	11264	7019	1.000000	12047	6810	1.000000	9588489	0.000653
149294909	60314903	3080002	10000.000000	11412	6741	1.000000	12161	6685	1.000000	9583585	0.000836
149287133	60335497	3074969	10000.000000	11310	7084	1.000000	12127	6735	1.000000	9578804	0.001106
149272220	60324110	3078773	10000.000000	11154	7109	1.000000	11753	7002	1.000000	9574148	-0.000108
149274916	60330062	3080245	10000.000000	11448	6946	1.000000	12144	6663	1.000000	9569405	-0.000226
149294740	60317636	3072949	10000.000000	11226	7024	1.000000	11958	6924	1.000000	9564590	-0.000012
149297772	60307156	3078456	10000.000000	11227	7019	1.000000	11959	6670	1.000000	9559781	0.000555
149290500	60322408	3076382	10000.000000	11290	7014	1.000000	12131	6745	1.000000	9554891	0.000635
149291643	60327975	3074023	10000.000000	11257	7070	1.000000	11955	7025	1.000000	9550183	0.000643
149269515	60325184	3079900	10000.000000	11248	6896	1.000000	12025	6800	1.000000	9545354	0.000613
149275806	60319068	3076856	10000.000000	11261	6892	1.000000	11888	6756	1.000000	9540735	0.000857
149306372	60315154	3074803	10000.000000	10965	7239	1.000000	11976	6988	1.000000	9535798	0.000346
149293095	60320728	3076642	10000.000000	11240	7120	1.000000	11846	6940	1.000000	9531037	0.000381
149282895	60318978	3074787	10000.000000	11275	7012	1.000000	12030	6845	1.000000	9526344	0.000318
149292068	60310851	3076925	10000.000000	11333	6757	1.000000	12059	6795	1.000000	9521636	0.000280
149293902	60312444	3077795	10000.000000	11141	7243	1.000000	12094	6618	1.000000	9516853	0.000252
npatches	nstrain	runtime	dt	init_x	init_y	init_y_blood	init_z	init_S	beta0	beta1	beta2	beta3	mean_beta	B	d	delta	delta_blood	b[0]	mut	m	CTL	c	g	epsilon	k	het	lambda	rho	omega	x_max	patch.dyna	DELTA	A	VA
10000	1	100.000000	0.001000	21900	9499	5000000	0.001000	10000000	13.137433	17.416550	9.157770	22.145573	16	800000000	0.010000	1.000000	1.000000	80000	0.000050	0.004800	1	0.001000	1.000000	2.500000	7.000000	0.500000	0.000000	0.000000	0.000000	31872	0	10.000000	7.000000	1.000000
sus	inf	inf_blood	z	x[0]	y[0][0]	z[0]	x[1]	y[1][0]	z[1]	S[0]	synchrony
219000000	94990000	5000000	10.000000	21900	9499	0.001000	21900	9499	0.001000	10000000	0.000000
169329250	43291739	2205445	10000.000000	18786	3895	1.000000	15275	4776	1.000000	9994996	0.000000
169623983	46694529	2380504	10000.000000	18978	4143	1.000000	14860	5233	1.000000	9990013	0.000000
169593290	46466539	2371592	10000.000000	18797	4151	1.000000	15701	4757	1.000000	9984998	0.000000
169563136	46515162	2374384	10000.000000	19194	4108	1.000000	15025	4945	1.000000	9980012	0.000000
169586298	46502517	2372992	10000.000000	18791	4226	1.000000	15154	4943	1.000000	9975077	0.000000
169606893	46476860	2371104	10000.000000	18730	4235	1.000000	14940	5097	1.000000	9969983	0.000000
169589549	46486839	2373725	10000.000000	18921	4144	1.000000	15315	5079	1.000000	9965056	0.000000
169600227	46496008	2371444	10000.000000	19195	3940	1.000000	15127	5115	1.000000	9959941	0.000000
169575962	46500615	2374037	10000.000000	18797	4136	1.000000	15001	5325	1.000000	9954963	0.000000
169586845	46499026	2372632	10000.000000	18767	4397	1.000000	15038	5226	1.000000	9950095	0.000000
169612273	46482712	2371456	10000.000000	19125	4134	1.000000	15068	5067	1.000000	9945141	0.000000
169584984	46507426	2371004	10000.000000	19192	3954	1.000000	14976	5060	1.000000	9940162	0.000000
169579510	46504461	2373949	10000.000000	18498	4268	1.000000	15469	4781	1.000000	9935202	0.000000
169607020	46485452	2372282	10000.000000	19092	4106	1.000000	14925	5061	1.000000	9930266	0.000000
169583654	46505773	2372071	10000.000000	19011	4187	1.000000	15223	5024	1.000000	9925311	0.000000
169578573	46509003	2373426	10000.000000	19086	4255	1.000000	15243	4930	1.000000	9920213	0.000000
169592363	46486529	2373001	10000.000000	18756	4190	1.000000	15259	5078	1.000000	9915329	0.000000
169583677	46517438	2373754	10000.000000	18786	4303	1.000000	15014	5224	1.000000	9910423	0.000000
169574196	46496789	2371652	10000.000000	18855	4086	1.000000	15032	5015	1.000000	9905410	0.000000
169576533	46500390	2373428	10000.000000	18659	4259	1.000000	15130	5224	1.000000	9900375	0.000000
169596513	46495703	2372227	10000.000000	18747	4106	1.000000	15587	5024	1.000000	9895286	0.000000
169575541	46508228	2373338	10000.000000	19146	4067	1.000000	15006	5182	1.000000	9890369	0.000000
169582226	46507260	2372095	10000.000000	18802	4253	1.000000	15098	5042	1.000000	9885334	0.000000
169611001	46474503	2370950	10000.000000	19102	4194	1.000000	15186	5006	1.000000	9880602	0.000000
169600889	46485245	2372377	10000.000000	18871	4191	1.000000	15197	5150	1.000000	9875637	0.000000
169589175	46485341	2371452	10000.000000	18788	4254	1.000000	15141	5145	1.000000	9870723	0.000000
169585392	46511626	2369012	10000.000000	18984	4134	1.000000	14954	5199	1.000000	9865805	0.000000
169584967	46479651	2369963	10000.000000	18580	4380	1.000000	15137	5074	1.000000	9860849	0.000000
169573107	46506147	2372071	10000.000000	19097	4064	1.000000	14905	5283	1.000000	9856037	0.000000
169605010	46495166	2370997	10000.000000	18605	4206	1.000000	15007	5209	1.000000	9851025	0.000000
169611039	46488774	2371978	10000.000000	19048	3890	1.000000	15280	5130	1.000000	9846166	0.000000
169573872	46510059	2372826	10000.000000	19031	4112	1.000000	15027	5018	1.000000	9841184	0.000000
169609420	46483805	2373419	10000.000000	19033	4201	1.000000	15309	4949	1.000000	9836292	0.000000
169595375	46485293	2370648	10000.000000	18725	4174	1.000000	15115	4966	1.000000	9831327	0.000000
169606815	46506415	2372677	10000.000000	18818	4247	1.000000	15041	5126	1.000000	9826404	0.000000
169612112	46487454	2373723	10000.000000	18691	4099	1.000000	15122	5040	1.000000	9821616	0.000000
169620568	46470323	2370543	10000.000000	18984	4157	1.000000	15066	5229	1.000000	9816682	0.000000
169596274	46502622	2371175	10000.000000	18822	4117	1.000000	15146	4979	1.000000	9811814	0.000000
169580690	46495872	2373317	10000.000000	18899	4154	1.000000	15199	5161	1.000000	9806885	0.000000
169602126	46485387	2368748	10000.000000	18730	4119	1.000000	15097	4998	1.000000	9801907	-1.#IND00
169573319	46506236	2371929	10000.000000	18891	4158	1.000000	15067	5046	1.000000	9797119	-1.#IND00
169584041	46492560	2375072	10000.000000	19016	4102	1.000000	14986	5125	1.000000	9792277	-0.017065
169595970	46496569	2372929	10000.000000	19014	4157	1.000000	15048	5313	1.000000	9787382	-0.005357
169594178	46492585	2372268	10000.000000	19118	4008	1.000000	15105	5382	1.000000	9782525	-0.000902
169614099	46489379	2371468	10000.000000	18822	4166	1.000000	15218	5053	1.000000	9777619	0.001450
169602164	46493890	2372369	10000.000000	18923	4177	1.000000	14996	5129	1.000000	9772672	0.001565
169593745	46495410	2374189	10000.000000	18553	4274	1.000000	15370	5046	1.000000	9767810	0.001077
169562257	46512423	2371281	10000.000000	19069	4119	1.000000	15107	4995	1.000000	9762978	-0.000568
169571156	46509319	2375360	10000.000000	18809	4079	1.000000	14964	5127	1.000000	9757923	0.001683
169585107	46506452	2372673	10000.000000	19151	4209	1.000000	14896	5224	1.000000	9753113	0.001982
169585961	46501113	2371810	10000.000000	18725	4225	1.000000	15290	4962	1.000000	9748215	0.000504
169547930	46506325	2374868	10000.000000	18784	4142	1.000000	14906	5211	1.000000	9743281	0.000955
169604115	46488793	2372447	10000.000000	18993	4106	1.000000	14851	5233	1.000000	9738396	0.001486
169614703	46488087	2372913	10000.000000	19062	4078	1.000000	15276	4957	1.000000	9733522	0.001695
169561294	46509578	2372073	10000.000000	18660	4269	1.000000	15175	5095	1.000000	9728605	0.001441
169587086	46485541	2373183	10000.000000	19089	4150	1.000000	15178	5036	1.000000	9723707	-0.002953
169588007	46505479	2373491	10000.000000	18822	4158	1.000000	15064	5165	1.000000	9718838	-0.002851
169547052	46501357	2374969	10000.000000	18857	4234	1.000000	15037	5268	1.000000	9714064	-0.002297
169578046	46509021	2374012	10000.000000	19178	4073	1.000000	15336	5092	1.000000	9709254	-0.002661
169597327	46487626	2369878	10000.000000	18723	4130	1.000000	15254	5243	1.000000	9704486	-0.002366
169604226	46500001	2372968	10000.000000	18907	4153	1.000000	14983	5171	1.000000	9699631	-0.002510
169600839	46485984	2371335	10000.000000	19048	4020	1.000000	15024	5051	1.000000	9694869	-0.002774
169610979	46487684	2371793	10000.000000	18912	4208	1.000000	15040	5043	1.000000	9690188	-0.002824
169561362	46503795	2370645	10000.000000	18706	4234	1.000000	15202	5117	1.000000	9685381	-0.004106
169577244	46496320	2371616	10000.000000	18989	4136	1.000000	15210	4963	1.000000	9680550	-0.003999
169573022	46495867	2373049	10000.000000	19055	4243	1.000000	15525	5090	1.000000	9675881	-0.004342
169595008	46484083	2371484	10000.000000	18993	4064	1.000000	14831	5131	1.000000	9671087	-0.004421
169569571	46498844	2372563	10000.000000	19272	4063	1.000000	15062	5125	1.000000	9666237	-0.004687
169600080	46493736	2369809	10000.000000	18910	4153	1.000000	15116	5090	1.000000	9661453	-0.005209
169602542	46501820	2371565	10000.000000	19059	3988	1.000000	15058	4912	1.000000	9656569	-0.005339
169576436	46500165	2371083	10000.000000	18969	4173	1.000000	15092	5167	1.000000	9651723	-0.005015
169595220	46496552	2373740	10000.000000	18962	4260	1.000000	15373	4849	1.000000	9646947	-0.005467
169604064	46485665	2371844	10000.000000	18864	4202	1.000000	15053	5177	1.000000	9642144	-0.004710
169610282	46485741	2373284	10000.000000	18953	4223	1.000000	15070	5098	1.000000	9637258	-0.004513
169613745	46485493	2370129	10000.000000	18957	4251	1.000000	14943	5092	1.000000	9632308	-0.004196
169610269	46485397	2372978	10000.000000	18930	4161	1.000000	15252	4952	1.000000	9627586	-0.004118
169562672	46510776	2374006	10000.000000	18877	4094	1.000000	14994	5148	1.000000	9622645	-0.005214
169597306	46481730	2371612	10000.000000	18775	4195	1.000000	14808	5110	1.000000	9617823	-0.004986
169585089	46498261	2370882	10000.000000	18897	4175	1.000000	14933	5083	1.000000	9613056	-0.006741
169591110	46499778	2374689	10000.000000	18934	3987	1.000000	15394	4801	1.000000	9608171	-0.006861
169576153	46500599	2370552	10000.000000	18616	4322	1.000000	15169	5141	1.000000	9603470	-0.006653
169577580	46505154	2372720	10000.000000	18998	4023	1.000000	14915	5094	1.000000	9598786	-0.006675
169615343	46485189	2372522	10000.000000	19037	4133	1.000000	14913	5138	1.000000	9594065	-0.007024
169573933	46504313	2371004	10000.000000	19074	4130	1.000000	14861	5344	1.000000	9589332	-0.006657
169573796	46492271	2372471	10000.000000	19118	4049	1.000000	14928	5318	1.000000	9584576	-0.006522
169595648	46487876	2375069	10000.000000	18815	4297	1.000000	15091	5198	1.000000	9579604	-0.006447
169573628	46489326	2370667	10000.000000	18826	4107	1.000000	15121	5217	1.000000	9574816	-0.006320
169592546	46508035	2372097	10000.000000	18952	4233	1.000000	14988	5108	1.000000	9569979	-0.005806
169588225	46488479	2373351	10000.000000	18896	4244	1.000000	15296	4936	1.000000	9565152	-0.005628
169559652	46508049	2373888	10000.000000	18827	4195	1.000000	15143	4902	1.000000	9560338	-0.005319
169564464	46502970	2374776	10000.000000	19091	4053	1.000000	14945	5124	1.000000	9555440	-0.005713
169578813	46494129	2371203	10000.000000	18685	4505	1.000000	15074	5165	1.000000	9550596	-0.005674
169634758	46471235	2372759	10000.000000	18934	4195	1.000000	14992	4982	1.000000	9545751	-0.005529
169579610	46511504	2371752	10000.000000	19076	4017	1.000000	15229	5121	1.000000	9541011	-0.005123
169602043	46484052	2368760	10000.000000	18725	4128	1.000000	15181	4990	1.000000	9536232	-0.005068
169577206	46490075	2372394	10000.000000	18977	4207	1.000000	15250	4977	1.000000	9531463	-0.004598
169582643	46495873	2371071	10000.000000	18817	4280	1.000000	15002	5180	1.000000	9526649	-0.004357
169583603	46508781	2369948	10000.000000	19038	4071	1.000000	15004	5153	1.000000	9521795	-0.004662
169595813	46508421	2370937	10000.000000	19003	4263	1.000000	14995	5183	1.000000	9516954	-0.004293
npatches	nstrain	runtime	dt	init_x	init_y	init_y_blood	init_z	init_S	beta0	beta1	beta2	beta3	mean_beta	B	d	delta	delta_blood	b[0]	mut	m	CTL	c	g	epsilon	k	het	lambda	rho	omega	x_max	patch.dyna	DELTA	A	VA
10000	1	100.000000	0.001000	21900	9499	5000000	0.001000	10000000	22.825566	15.278474	15.841237	11.277582	16	800000000	0.010000	1.000000	1.000000	80000	0.000050	0.004800	1	0.001000	1.000000	2.500000	8.000000	0.500000	0.000000	0.000000	0.000000	31872	0	10.000000	7.000000	1.000000
sus	inf	inf_blood	z	x[0]	y[0][0]	z[0]	x[1]	y[1][0]	z[1]	S[0]	synchrony
219000000	94990000	5000000	10.000000	21900	9499	0.001000	21900	9499	0.001000	10000000	0.000000
188575525	32612063	1662076	10000.000000	13920	4660	1.000000	19267	3129	1.000000	9994937	0.000000
188001093	36475798	1860008	10000.000000	13480	4882	1.000000	18772	3815	1.000000	9989882	0.000000
188043651	36233087	1847609	10000.000000	13533	4662	1.000000	18924	3577	1.000000	9984945	0.000000
188020253	36248114	1849774	10000.000000	13370	4871	1.000000	19011	3595	1.000000	9979992	0.000000
187984546	36231656	1850011	10000.000000	13318	4888	1.000000	18707	3639	1.000000	9975073	0.000000
188016888	36246105	1849060	10000.000000	13504	4730	1.000000	18749	3533	1.000000	9970078	0.000000
188004008	36249402	1850256	10000.000000	13359	4631	1.000000	19118	3419	1.000000	9965131	0.000000
187982024	36267784	1849017	10000.000000	13384	4758	1.000000	18942	3703	1.000000	9960201	0.000000
188004212	36264137	1849876	10000.000000	13372	4828	1.000000	18763	3654	1.000000	9955152	0.000000
187984352	36249391	1849470	10000.000000	13546	4625	1.000000	19057	3602	1.000000	9950207	0.000000
187987982	36244356	1848039	10000.000000	13404	4852	1.000000	18903	3620	1.000000	9945280	0.000000
187993373	36263346	1850248	10000.000000	13421	4854	1.000000	18721	3681	1.000000	9940215	0.000000
187959104	36274132	1851457	10000.000000	13332	4863	1.000000	18942	3650	1.000000	9935185	0.000000
187981182	36254022	1849921	10000.000000	13199	4984	1.000000	18637	3754	1.000000	9930216	0.000000
188023427	36246364	1847189	10000.000000	13604	4657	1.000000	18711	3620	1.000000	9925204	0.000000
188012385	36249124	1852174	10000.000000	13372	4824	1.000000	18862	3923	1.000000	9920291	0.000000
187976196	36265389	1849584	10000.000000	13582	4803	1.000000	18880	3573	1.000000	9915350	0.000000
187969571	36256154	1850631	10000.000000	13824	4670	1.000000	18879	3603	1.000000	9910517	0.000000
188003651	36250536	1848843	10000.000000	13368	4831	1.000000	19356	3301	1.000000	9905529	0.000000
188011411	36248913	1848524	10000.000000	13454	4862	1.000000	18898	3521	1.000000	9900558	0.000000
187998324	36252523	1850852	10000.000000	13664	4716	1.000000	18929	3575	1.000000	9895660	0.000000
187977809	36261607	1849779	10000.000000	13328	4983	1.000000	18798	3668	1.000000	9890667	0.000000
188004291	36247984	1850443	10000.000000	13515	4708	1.000000	18614	3620	1.000000	9885614	0.000000
188017671	36239098	1849077	10000.000000	13299	4884	1.000000	18770	3768	1.000000	9880765	0.000000
188013361	36246257	1847098	10000.000000	13353	4759	1.000000	18804	3616	1.000000	9875863	0.000000
188005632	36241506	1847600	10000.000000	13406	4843	1.000000	18818	3671	1.000000	9870899	0.000000
188013249	36247367	1850124	10000.000000	13262	4834	1.000000	18801	3676	1.000000	9865939	0.000000
187997079	36240812	1848912	10000.000000	13451	4734	1.000000	18920	3747	1.000000	9860995	0.000000
187984797	36258042	1850053	10000.000000	13391	4803	1.000000	19149	3560	1.000000	9856103	0.000000
188013438	36257051	1848803	10000.000000	13306	4901	1.000000	18856	3646	1.000000	9851213	0.000000
188031444	36238400	1850421	10000.000000	13510	4783	1.000000	18573	3810	1.000000	9846266	0.000000
188007748	36249394	1849047	10000.000000	13457	4701	1.000000	18724	3571	1.000000	9841257	0.000000
188008487	36244456	1846689	10000.000000	13275	4864	1.000000	18993	3474	1.000000	9836313	0.000000
188010239	36236315	1850837	10000.000000	13306	4771	1.000000	18921	3666	1.000000	9831244	0.000000
187988571	36258154	1849571	10000.000000	13228	4970	1.000000	19100	3517	1.000000	9826382	0.000000
188004504	36245131	1848555	10000.000000	13523	4750	1.000000	18999	3728	1.000000	9821408	0.000000
187948620	36272831	1848587	10000.000000	13523	4710	1.000000	18865	3672	1.000000	9816706	0.000000
187996856	36240302	1848885	10000.000000	13436	4922	1.000000	18676	3688	1.000000	9811799	0.000000
188008644	36254847	1850795	10000.000000	13609	4839	1.000000	18846	3474	1.000000	9806931	0.000000
188003066	36260072	1848592	10000.000000	13289	4964	1.000000	18652	3715	1.000000	9801905	-1.#IND00
187990794	36247542	1848800	10000.000000	13434	4974	1.000000	19059	3527	1.000000	9796967	-0.000000
188004298	36247120	1851388	10000.000000	13364	4883	1.000000	18595	3720	1.000000	9792073	-0.007947
187999946	36249782	1847326	10000.000000	13280	4876	1.000000	19174	3577	1.000000	9787134	-0.002021
187991999	36248660	1850054	10000.000000	13614	4724	1.000000	18995	3665	1.000000	9782311	0.014837
187960386	36271666	1849621	10000.000000	13365	4800	1.000000	18956	3630	1.000000	9777320	0.013492
187989078	36271447	1849077	10000.000000	13513	4763	1.000000	18752	3813	1.000000	9772371	0.013414
188015163	36252308	1848897	10000.000000	13387	4829	1.000000	18737	3672	1.000000	9767479	0.012535
187993263	36256757	1846862	10000.000000	13388	4790	1.000000	18798	3708	1.000000	9762595	0.010538
188012861	36241850	1848784	10000.000000	13364	4817	1.000000	18233	3760	1.000000	9757663	0.012136
188019298	36254113	1850216	10000.000000	13294	4801	1.000000	18818	3606	1.000000	9752708	0.006888
188005880	36236228	1851490	10000.000000	13102	4897	1.000000	19076	3417	1.000000	9747714	0.004888
187999317	36248226	1850820	10000.000000	13604	4819	1.000000	19172	3464	1.000000	9742976	0.005551
187979842	36261554	1851939	10000.000000	13489	4849	1.000000	18439	3685	1.000000	9738142	0.005628
188003208	36254185	1848685	10000.000000	13541	4795	1.000000	18791	3782	1.000000	9733268	0.002653
188016171	36252368	1847621	10000.000000	13373	4694	1.000000	19190	3431	1.000000	9728288	0.005221
188016048	36240455	1851517	10000.000000	13439	4821	1.000000	18943	3674	1.000000	9723564	0.004675
187996648	36261954	1851161	10000.000000	13478	4590	1.000000	18779	3726	1.000000	9718654	0.005558
187957909	36260880	1849603	10000.000000	13470	4796	1.000000	19040	3559	1.000000	9713897	0.005947
187958769	36266922	1850029	10000.000000	13441	4760	1.000000	19004	3530	1.000000	9708976	0.005173
188058502	36223690	1850964	10000.000000	13658	4816	1.000000	18553	3804	1.000000	9704086	0.003625
188007233	36248713	1850469	10000.000000	13344	4835	1.000000	18626	3614	1.000000	9699163	0.002909
187999647	36255038	1848699	10000.000000	13521	4798	1.000000	18784	3560	1.000000	9694423	0.003002
188017470	36253661	1848950	10000.000000	13664	4723	1.000000	18835	3623	1.000000	9689575	0.003178
187982751	36256306	1850205	10000.000000	13299	4727	1.000000	19018	3526	1.000000	9684791	0.003451
187982197	36259338	1848455	10000.000000	13714	4753	1.000000	18733	3679	1.000000	9680004	0.003790
188004813	36242030	1850055	10000.000000	13511	4818	1.000000	18861	3648	1.000000	9675257	0.003721
187994625	36249358	1849331	10000.000000	13642	4788	1.000000	18751	3561	1.000000	9670418	0.003618
188008519	36249361	1849106	10000.000000	13585	4569	1.000000	18581	3532	1.000000	9665637	0.003947
187974109	36251766	1848091	10000.000000	13628	4700	1.000000	18908	3679	1.000000	9660770	0.003405
188007725	36237964	1850508	10000.000000	13456	4726	1.000000	18721	3626	1.000000	9655936	0.002345
187989447	36261560	1849322	10000.000000	13425	4745	1.000000	18873	3678	1.000000	9651105	0.001899
188014735	36257021	1847455	10000.000000	13479	4737	1.000000	18962	3310	1.000000	9646251	0.001886
187994116	36261224	1849296	10000.000000	13475	4718	1.000000	18807	3525	1.000000	9641413	0.001280
187991484	36252402	1852483	10000.000000	13507	4716	1.000000	18923	3595	1.000000	9636641	0.000540
187953510	36270529	1850875	10000.000000	13396	4822	1.000000	18949	3545	1.000000	9631822	0.000486
187977855	36248038	1848035	10000.000000	13485	4872	1.000000	18783	3534	1.000000	9627112	-0.000378
188013377	36246794	1851112	10000.000000	13426	4878	1.000000	18965	3546	1.000000	9622235	-0.000513
188010939	36260248	1849781	10000.000000	13462	4788	1.000000	18576	3776	1.000000	9617446	-0.000157
187968649	36262338	1850688	10000.000000	13773	4544	1.000000	18716	3727	1.000000	9612657	0.000182
187994637	36257317	1849608	10000.000000	13521	4577	1.000000	18845	3592	1.000000	9607938	-0.000015
187974909	36261352	1848412	10000.000000	13237	5020	1.000000	18926	3625	1.000000	9603212	0.000746
188003364	36256334	1849621	10000.000000	13631	4652	1.000000	19005	3672	1.000000	9598400	0.000596
187983427	36262739	1848715	10000.000000	13388	4754	1.000000	18941	3581	1.000000	9593649	-0.001225
187998475	36241604	1851539	10000.000000	13450	4677	1.000000	18832	3697	1.000000	9588867	-0.000856
188037996	36238477	1850895	10000.000000	13274	4914	1.000000	18989	3494	1.000000	9584024	-0.001627
187993990	36255748	1850493	10000.000000	13367	4673	1.000000	18673	3700	1.000000	9579177	-0.001202
187999674	36245511	1848052	10000.000000	13351	4898	1.000000	19047	3628	1.000000	9574349	-0.000932
188029006	36227638	1847915	10000.000000	13758	4626	1.000000	18959	3638	1.000000	9569511	-0.001376
188039055	36238941	1848045	10000.000000	13296	5014	1.000000	19070	3450	1.000000	9564718	-0.001288
188021356	36241619	1849321	10000.000000	13405	4764	1.000000	18659	3549	1.000000	9559985	-0.001129
187997379	36240516	1848444	10000.000000	13171	4964	1.000000	18680	3791	1.000000	9555184	-0.001175
188012867	36246909	1848569	10000.000000	13466	4835	1.000000	19230	3567	1.000000	9550398	-0.000646
188006342	36246502	1851020	10000.000000	13452	4765	1.000000	19115	3580	1.000000	9545605	-0.000719
187954858	36263215	1848973	10000.000000	13299	4848	1.000000	18671	3483	1.000000	9540754	-0.001469
187987929	36258760	1850979	10000.000000	13447	4660	1.000000	18913	3634	1.000000	9536055	-0.001396
187995116	36246051	1849207	10000.000000	13396	4750	1.000000	18836	3617	1.000000	9531294	-0.001175
187971744	36274386	1850082	10000.000000	13573	4580	1.000000	18996	3579	1.000000	9526587	-0.001243
188006086	36252906	1851277	10000.000000	13401	4925	1.000000	19013	3797	1.000000	9521875	-0.001307
188011809	36236520	1851039	10000.000000	13097	4924	1.000000	18715	3629	1.000000	9517207	-0.001544
npatches	nstrain	runtime	dt	init_x	init_y	init_y_blood	init_z	init_S	beta0	beta1	beta2	beta3	mean_beta	B	d	delta	delta_blood	b[0]	mut	m	CTL	c	g	epsilon	k	het	lambda	rho	omega	x_max	patch.dyna	DELTA	A	VA
10000	1	100.000000	0.001000	21900	9499	5000000	0.001000	10000000	12.982101	8.034146	9.919829	23.922223	16	800000000	0.010000	1.000000	1.000000	80000	0.000050	0.004800	1	0.001000	1.000000	2.500000	9.000000	0.500000	0.000000	0.000000	0.000000	31872	0	10.000000	7.000000	1.000000
sus	inf	inf_blood	z	x[0]	y[0][0]	z[0]	x[1]	y[1][0]	z[1]	S[0]	synchrony
219000000	94990000	5000000	10.000000	21900	9499	0.001000	21900	9499	0.001000	10000000	0.000000
207355111	24187902	1228839	10000.000000	22934	1769	1.000000	27020	1040	1.000000	9994955	0.000000
206537912	28283360	1443200	10000.000000	23244	2194	1.000000	28508	1201	1.000000	9990060	0.000000
206492595	28003972	1427980	10000.000000	23385	2223	1.000000	28109	1305	1.000000	9985068	0.000000
206533371	28004003	1429326	10000.000000	23459	2279	1.000000	28138	1312	1.000000	9980050	0.000000
206484118	28031136	1428353	10000.000000	23554	2127	1.000000	28139	1290	1.000000	9975075	0.000000
206506700	28037736	1428427	10000.000000	23204	2275	1.000000	28170	1272	1.000000	9970166	0.000000
206492854	28033168	1428265	10000.000000	23327	2297	1.000000	28245	1294	1.000000	9965049	0.000000
206522380	28023142	1428612	10000.000000	23334	2351	1.000000	28409	1305	1.000000	9960026	0.000000
206543166	28012645	1429035	10000.000000	23297	2200	1.000000	28229	1271	1.000000	9955056	0.000000
206544573	28013463	1428244	10000.000000	23082	2345	1.000000	28057	1270	1.000000	9950180	0.000000
206533836	28034999	1429150	10000.000000	23205	2338	1.000000	28319	1216	1.000000	9945262	0.000000
206485476	28018981	1431006	10000.000000	23044	2331	1.000000	27908	1268	1.000000	9940300	0.000000
206557634	28009475	1430284	10000.000000	23236	2315	1.000000	27889	1217	1.000000	9935266	0.000000
206509171	28013514	1426177	10000.000000	22999	2368	1.000000	27868	1242	1.000000	9930280	0.000000
206507054	28024626	1431386	10000.000000	22954	2458	1.000000	28302	1301	1.000000	9925269	0.000000
206495855	28025191	1431420	10000.000000	23197	2212	1.000000	28173	1284	1.000000	9920294	0.000000
206514006	28024746	1429423	10000.000000	23373	2324	1.000000	28187	1271	1.000000	9915286	0.000000
206521645	28033793	1430051	10000.000000	23375	2387	1.000000	28244	1294	1.000000	9910319	0.000000
206513269	28015293	1430631	10000.000000	23299	2233	1.000000	28046	1338	1.000000	9905315	0.000000
206501161	28018529	1429997	10000.000000	23226	2289	1.000000	28157	1258	1.000000	9900388	0.000000
206552549	27999833	1428504	10000.000000	23450	2206	1.000000	28021	1190	1.000000	9895338	0.000000
206491410	28028422	1427608	10000.000000	23416	2094	1.000000	28255	1261	1.000000	9890433	0.000000
206512203	28018964	1431139	10000.000000	23104	2298	1.000000	28017	1350	1.000000	9885499	0.000000
206544031	28019250	1427605	10000.000000	23179	2289	1.000000	28134	1223	1.000000	9880515	0.000000
206491960	28030307	1429465	10000.000000	23511	2207	1.000000	27889	1328	1.000000	9875638	0.000000
206523294	28020953	1428844	10000.000000	23319	2149	1.000000	28030	1383	1.000000	9870803	0.000000
206506024	28033743	1429745	10000.000000	23053	2400	1.000000	28317	1271	1.000000	9865877	0.000000
206564391	27993432	1428111	10000.000000	23222	2331	1.000000	28365	1332	1.000000	9860934	0.000000
206540037	28021065	1429956	10000.000000	23470	2289	1.000000	28388	1247	1.000000	9855954	0.000000
206529605	28016870	1431499	10000.000000	23216	2245	1.000000	27846	1365	1.000000	9850959	0.000000
206519281	28027746	1429278	10000.000000	23256	2284	1.000000	28382	1298	1.000000	9846104	0.000000
206494109	28030935	1433148	10000.000000	23452	2167	1.000000	28231	1302	1.000000	9841102	0.000000
206546930	28010769	1426760	10000.000000	23160	2349	1.000000	28123	1231	1.000000	9836149	0.000000
206517595	28018737	1428546	10000.000000	23242	2261	1.000000	28025	1263	1.000000	9831210	0.000000
206523442	28025644	1428773	10000.000000	23269	2268	1.000000	28189	1203	1.000000	9826415	0.000000
206495416	28031831	1429696	10000.000000	23362	2321	1.000000	28378	1214	1.000000	9821495	0.000000
206493452	28033693	1428812	10000.000000	23490	2265	1.000000	28364	1291	1.000000	9816717	0.000000
206521347	28023336	1429318	10000.000000	23555	2082	1.000000	28374	1271	1.000000	9811710	0.000000
206504691	28030607	1429363	10000.000000	23367	2227	1.000000	28191	1271	1.000000	9806868	0.000000
206505359	28038131	1428965	10000.000000	23690	2170	1.000000	28149	1302	1.000000	9801918	-1.#IND00
206525017	28026942	1427779	10000.000000	23251	2285	1.000000	28214	1313	1.000000	9796988	-0.000000
206526114	28020682	1429179	10000.000000	23331	2240	1.000000	28496	1237	1.000000	9792184	0.018282
206527450	28018422	1430387	10000.000000	22929	2303	1.000000	28651	1205	1.000000	9787436	0.017783
206506138	28025426	1430163	10000.000000	23432	2222	1.000000	28481	1254	1.000000	9782549	0.009676
206472964	28037565	1429834	10000.000000	23016	2317	1.000000	28061	1356	1.000000	9777643	0.010636
206526207	28007161	1429416	10000.000000	23374	2257	1.000000	28371	1247	1.000000	9772734	0.010288
206511881	28029344	1428582	10000.000000	23198	2260	1.000000	28350	1284	1.000000	9767807	0.008452
206490052	28021394	1429266	10000.000000	23490	2332	1.000000	28559	1123	1.000000	9762955	0.007727
206489474	28042244	1430345	10000.000000	23225	2398	1.000000	27955	1320	1.000000	9758069	0.006611
206530368	28011460	1431102	10000.000000	23112	2329	1.000000	28110	1322	1.000000	9753266	0.006374
206515286	28033005	1430765	10000.000000	23235	2430	1.000000	28364	1318	1.000000	9748336	0.005747
206512570	28022229	1430770	10000.000000	23109	2213	1.000000	28014	1343	1.000000	9743408	0.006978
206512337	28021268	1431545	10000.000000	22909	2480	1.000000	28162	1313	1.000000	9738478	0.006763
206539194	28004048	1429479	10000.000000	23373	2330	1.000000	28120	1274	1.000000	9733687	0.006630
206529904	28021866	1430966	10000.000000	23077	2238	1.000000	28453	1197	1.000000	9728804	0.006317
206515677	28030807	1431227	10000.000000	23509	2218	1.000000	28128	1309	1.000000	9723833	0.005738
206522138	28019447	1430111	10000.000000	23216	2289	1.000000	28062	1332	1.000000	9718941	0.005109
206497154	28018577	1427196	10000.000000	23107	2368	1.000000	28121	1266	1.000000	9714072	0.004916
206503912	28015083	1431517	10000.000000	23301	2266	1.000000	28235	1203	1.000000	9709250	0.003278
206488972	28023859	1430037	10000.000000	23172	2288	1.000000	28471	1253	1.000000	9704354	0.002721
206497259	28018567	1428828	10000.000000	23178	2225	1.000000	28375	1313	1.000000	9699431	0.004135
206523065	28024861	1428096	10000.000000	23114	2398	1.000000	28168	1298	1.000000	9694667	0.003481
206512107	28020673	1429509	10000.000000	23498	2155	1.000000	28282	1206	1.000000	9689791	0.002863
206512506	28008582	1428698	10000.000000	23249	2348	1.000000	28353	1218	1.000000	9684981	0.002905
206506870	28037715	1431060	10000.000000	23181	2190	1.000000	28368	1210	1.000000	9680174	0.003011
206543750	28019152	1429576	10000.000000	23531	2248	1.000000	28235	1381	1.000000	9675342	0.002953
206499923	28033394	1431411	10000.000000	23060	2321	1.000000	28265	1182	1.000000	9670564	0.002803
206521100	28013980	1428781	10000.000000	23372	2302	1.000000	27974	1298	1.000000	9665673	0.004951
206511242	28014524	1429659	10000.000000	23519	2097	1.000000	28372	1235	1.000000	9660947	0.002525
206541120	28012261	1429513	10000.000000	23382	2244	1.000000	28120	1225	1.000000	9656122	0.002616
206506180	28020218	1430447	10000.000000	22927	2313	1.000000	28014	1298	1.000000	9651336	0.002855
206542244	28006990	1430669	10000.000000	23247	2182	1.000000	28294	1284	1.000000	9646422	0.002638
206515136	28019855	1429445	10000.000000	23291	2127	1.000000	28271	1347	1.000000	9641541	0.002415
206488863	28010389	1428935	10000.000000	23196	2184	1.000000	28441	1287	1.000000	9636795	0.002284
206503795	28029479	1430003	10000.000000	23243	2263	1.000000	28224	1297	1.000000	9632060	0.001822
206518722	28022788	1430080	10000.000000	22905	2380	1.000000	28353	1232	1.000000	9627161	0.001698
206551411	28005230	1428707	10000.000000	23370	2174	1.000000	28374	1272	1.000000	9622322	0.000865
206511746	28022729	1429848	10000.000000	22991	2229	1.000000	28144	1346	1.000000	9617395	0.000876
206500841	28036190	1430965	10000.000000	23523	2261	1.000000	28092	1223	1.000000	9612618	0.000391
206526711	28017477	1430238	10000.000000	23096	2497	1.000000	28215	1282	1.000000	9607837	0.001002
206504637	28032789	1431362	10000.000000	23353	2133	1.000000	28227	1292	1.000000	9602971	0.001047
206490364	28044320	1428530	10000.000000	23172	2255	1.000000	28292	1264	1.000000	9598069	0.001318
206480062	28023621	1429725	10000.000000	23433	2230	1.000000	28129	1287	1.000000	9593345	0.001417
206549104	28019856	1429633	10000.000000	23301	2193	1.000000	28580	1315	1.000000	9588591	0.001402
206508606	28040457	1430881	10000.000000	22986	2449	1.000000	28104	1273	1.000000	9583746	0.001202
206536301	28015788	1428735	10000.000000	23010	2299	1.000000	28220	1162	1.000000	9578997	0.001168
206491144	28023648	1429441	10000.000000	23258	2186	1.000000	28205	1288	1.000000	9574087	0.001177
206468541	28046211	1432337	10000.000000	23005	2330	1.000000	28101	1357	1.000000	9569354	0.001119
206512570	28031113	1432106	10000.000000	23327	2275	1.000000	27866	1294	1.000000	9564568	0.001579
206517255	28012982	1429136	10000.000000	23350	2264	1.000000	28224	1277	1.000000	9559780	0.000487
206510490	28020545	1429013	10000.000000	23409	2385	1.000000	28192	1310	1.000000	9555064	0.000710
206505641	28024554	1428672	10000.000000	23295	2240	1.000000	28435	1201	1.000000	9550310	0.000525
206508126	28021697	1427906	10000.000000	23450	2224	1.000000	28140	1345	1.000000	9545522	0.000626
206549499	28018275	1428687	10000.000000	23017	2403	1.000000	28200	1247	1.000000	9540810	0.001230
206502766	28026760	1429560	10000.000000	23155	2242	1.000000	28290	1326	1.000000	9535876	0.001707
206489876	28036799	1430641	10000.000000	23228	2027	1.000000	27948	1264	1.000000	9531232	0.001710
206530426	28026443	1430799	10000.000000	23440	2283	1.000000	28127	1323	1.000000	9526584	0.001653
206511207	28021425	1430269	10000.000000	23112	2300	1.000000	28246	1245	1.000000	9521864	0.000951
206522564	28031127	1431649	10000.000000	23244	2214	1.000000	28365	1230	1.000000	9517122	0.001724
npatches	nstrain	runtime	dt	init_x	init_y	init_y_blood	init_z	init_S	beta0	beta1	beta2	beta3	mean_beta	B	d	delta	delta_blood	b[0]	mut	m	CTL	c	g	epsilon	k	het	lambda	rho	omega	x_max	patch.dyna	DELTA	A	VA
10000	1	100.000000	0.001000	21900	9499	5000000	0.001000	10000000	20.031199	14.657270	23.507289	20.048501	16	800000000	0.010000	1.000000	1.000000	80000	0.000050	0.004800	1	0.001000	1.000000	2.500000	10.000000	0.500000	0.000000	0.000000	0.000000	31872	0	10.000000	7.000000	1.000000
sus	inf	inf_blood	z	x[0]	y[0][0]	z[0]	x[1]	y[1][0]	z[1]	S[0]	synchrony
219000000	94990000	5000000	10.000000	21900	9499	0.001000	21900	9499	0.001000	10000000	0.000000
224508371	17662731	896249	10000.000000	19345	2471	1.000000	23729	1353	1.000000	9995022	0.000000
223761479	21903429	1118480	10000.000000	18800	2896	1.000000	23497	2029	1.000000	9990004	0.000000
223742269	21540117	1098757	10000.000000	18206	3019	1.000000	23343	1923	1.000000	9985033	0.000000
223710685	21579820	1100837	10000.000000	18595	2817	1.000000	23611	1858	1.000000	9980014	0.000000
223733422	21579532	1101625	10000.000000	18145	3044	1.000000	23518	1957	1.000000	9975112	0.000000
223724284	21569337	1100824	10000.000000	18901	2705	1.000000	23732	1964	1.000000	9969987	0.000000
223727730	21575212	1103105	10000.000000	18342	2902	1.000000	23293	1996	1.000000	9965051	0.000000
223746676	21581043	1100636	10000.000000	18454	2919	1.000000	23464	1930	1.000000	9960102	0.000000
223773044	21550623	1101159	10000.000000	18607	3029	1.000000	23683	1834	1.000000	9955056	0.000000
223759256	21584441	1101805	10000.000000	18344	2847	1.000000	23533	2019	1.000000	9950134	0.000000
223726684	21581286	1099886	10000.000000	18387	2949	1.000000	23560	1862	1.000000	9945149	0.000000
223785974	21572573	1100908	10000.000000	18350	3021	1.000000	23678	1993	1.000000	9940246	0.000000
223693881	21585356	1101911	10000.000000	18770	2722	1.000000	23278	1986	1.000000	9935341	0.000000
223744433	21578777	1101218	10000.000000	18606	2852	1.000000	23345	2086	1.000000	9930352	0.000000
223741331	21568588	1100887	10000.000000	18226	2946	1.000000	23624	1932	1.000000	9925395	0.000000
223735962	21581119	1100709	10000.000000	18989	2926	1.000000	23645	1965	1.000000	9920460	0.000000
223772180	21566085	1100819	10000.000000	18220	3044	1.000000	23821	1846	1.000000	9915595	0.000000
223763228	21559196	1099793	10000.000000	18513	2814	1.000000	23268	1986	1.000000	9910612	0.000000
223750324	21574825	1101182	10000.000000	18625	2986	1.000000	23291	1974	1.000000	9905654	0.000000
223776918	21568817	1101891	10000.000000	18624	2816	1.000000	23507	1983	1.000000	9900736	0.000000
223763404	21569518	1100272	10000.000000	18581	2715	1.000000	23839	1848	1.000000	9895774	0.000000
223760159	21569553	1100608	10000.000000	18589	2753	1.000000	23267	2070	1.000000	9890801	0.000000
223772600	21570124	1099269	10000.000000	18421	2841	1.000000	23487	2055	1.000000	9885898	0.000000
223739707	21581052	1100566	10000.000000	18662	2865	1.000000	23450	1897	1.000000	9881012	0.000000
223751283	21582648	1101089	10000.000000	18572	2769	1.000000	23395	1961	1.000000	9876015	0.000000
223809452	21561497	1099243	10000.000000	18368	2941	1.000000	23788	1888	1.000000	9871107	0.000000
223762649	21571646	1099882	10000.000000	18518	2928	1.000000	23385	1941	1.000000	9866080	0.000000
223729863	21582092	1101899	10000.000000	18172	3009	1.000000	23246	2140	1.000000	9861220	0.000000
223753124	21560879	1101389	10000.000000	18417	2848	1.000000	23239	2015	1.000000	9856203	0.000000
223790353	21551665	1099658	10000.000000	18605	2690	1.000000	23902	1812	1.000000	9851343	0.000000
223725499	21596176	1101578	10000.000000	18737	2751	1.000000	23097	2021	1.000000	9846303	0.000000
223704169	21589265	1101700	10000.000000	18601	2936	1.000000	23343	2074	1.000000	9841330	0.000000
223716259	21582191	1101042	10000.000000	18600	2875	1.000000	23651	1917	1.000000	9836404	0.000000
223734099	21582656	1100833	10000.000000	18502	2859	1.000000	23588	1832	1.000000	9831554	0.000000
223766576	21563213	1099302	10000.000000	18726	2850	1.000000	23297	1940	1.000000	9826660	0.000000
223791206	21562297	1099705	10000.000000	18209	2836	1.000000	23340	1959	1.000000	9821683	0.000000
223737550	21577439	1100816	10000.000000	18339	2964	1.000000	23599	1943	1.000000	9816687	0.000000
223752555	21578977	1100217	10000.000000	18502	2810	1.000000	23404	1975	1.000000	9811742	0.000000
223770153	21579211	1101967	10000.000000	18598	2785	1.000000	23935	1878	1.000000	9806765	0.000000
223728722	21572086	1098764	10000.000000	18445	2941	1.000000	23291	1937	1.000000	9801848	-1.#IND00
223714891	21591757	1100061	10000.000000	18755	2778	1.000000	23684	1914	1.000000	9797028	-0.014400
223773890	21568759	1100731	10000.000000	18480	2795	1.000000	23274	1878	1.000000	9792150	-0.013144
223767670	21563403	1099902	10000.000000	18596	2814	1.000000	23749	1918	1.000000	9787292	-0.007347
223747380	21572810	1100434	10000.000000	18545	2919	1.000000	23713	1853	1.000000	9782332	-0.012647
223746924	21576596	1101811	10000.000000	18431	2966	1.000000	23690	1835	1.000000	9777426	-0.010914
223739444	21572527	1098815	10000.000000	18511	2916	1.000000	23274	2013	1.000000	9772517	-0.008360
223767531	21561897	1099099	10000.000000	18199	3005	1.000000	23768	1775	1.000000	9767552	-0.009237
223763191	21557916	1100145	10000.000000	18484	2958	1.000000	23515	1878	1.000000	9762593	-0.013552
223773736	21575857	1101620	10000.000000	18225	2808	1.000000	23527	1827	1.000000	9757672	-0.012408
223766610	21570713	1100943	10000.000000	18207	3125	1.000000	23474	1992	1.000000	9752852	-0.010654
223725663	21582592	1102665	10000.000000	18390	2879	1.000000	23210	2043	1.000000	9747974	-0.009118
223808119	21554073	1097893	10000.000000	18648	2895	1.000000	23722	1885	1.000000	9742980	-0.008079
223726869	21579884	1101708	10000.000000	18676	2858	1.000000	23285	2053	1.000000	9738157	-0.007562
223785151	21553122	1099725	10000.000000	18425	2826	1.000000	23598	1897	1.000000	9733381	-0.006305
223728888	21583772	1102053	10000.000000	18497	2909	1.000000	23232	1962	1.000000	9728518	-0.002706
223729353	21582286	1099821	10000.000000	18792	2748	1.000000	23623	1950	1.000000	9723777	-0.002021
223695034	21588366	1101289	10000.000000	18600	2836	1.000000	23454	1904	1.000000	9718988	-0.001615
223730658	21586353	1100514	10000.000000	18830	2802	1.000000	23466	2000	1.000000	9714097	0.001795
223767218	21567873	1100341	10000.000000	18840	2795	1.000000	23562	1832	1.000000	9709367	0.003907
223734837	21566135	1100393	10000.000000	18333	3016	1.000000	23592	2065	1.000000	9704485	0.003961
223747723	21575622	1102937	10000.000000	18757	2848	1.000000	23279	1972	1.000000	9699584	0.003999
223777389	21560840	1099917	10000.000000	18685	2935	1.000000	23729	1830	1.000000	9694682	0.003924
223768687	21563686	1100101	10000.000000	18277	3042	1.000000	23377	2055	1.000000	9689830	0.000753
223711060	21572067	1102354	10000.000000	18295	3038	1.000000	23436	1885	1.000000	9685061	0.000351
223791422	21568888	1101354	10000.000000	18434	2896	1.000000	23619	1900	1.000000	9680252	0.000947
223767370	21568408	1099310	10000.000000	18504	2791	1.000000	23507	2061	1.000000	9675410	0.000609
223734303	21563840	1102444	10000.000000	18557	2947	1.000000	23184	2012	1.000000	9670609	0.000340
223729505	21574095	1102674	10000.000000	18483	2814	1.000000	23494	1931	1.000000	9665819	-0.005629
223772754	21568141	1102229	10000.000000	18785	2735	1.000000	23899	1844	1.000000	9660908	-0.005688
223757099	21555268	1099857	10000.000000	18445	2861	1.000000	24011	1978	1.000000	9655972	-0.006909
223757094	21579250	1101357	10000.000000	18620	2829	1.000000	23446	1984	1.000000	9651161	-0.006587
223714429	21579702	1100577	10000.000000	18097	3025	1.000000	23461	2007	1.000000	9646282	-0.006302
223743462	21578254	1099721	10000.000000	18341	2870	1.000000	23580	1844	1.000000	9641409	-0.004769
223755067	21567658	1101735	10000.000000	18373	2865	1.000000	23301	2100	1.000000	9636579	-0.006874
223709002	21579177	1103178	10000.000000	18896	2745	1.000000	23619	1915	1.000000	9631818	-0.008168
223759916	21576266	1099378	10000.000000	18420	2920	1.000000	23414	1883	1.000000	9626925	-0.008502
223760083	21567568	1102783	10000.000000	18612	3082	1.000000	23527	2038	1.000000	9622017	-0.008137
223752864	21580651	1101239	10000.000000	18676	2913	1.000000	23336	1967	1.000000	9617228	-0.007991
223765921	21563892	1098560	10000.000000	18459	2833	1.000000	23518	1899	1.000000	9612395	-0.008089
223781496	21571907	1100354	10000.000000	18616	2737	1.000000	23597	2047	1.000000	9607623	-0.007909
223778306	21570585	1098917	10000.000000	18415	2880	1.000000	23659	1963	1.000000	9602775	-0.007307
223731636	21580432	1100002	10000.000000	18615	2993	1.000000	23517	1853	1.000000	9598092	-0.007686
223747375	21570808	1100552	10000.000000	18993	2815	1.000000	23303	2023	1.000000	9593260	-0.008313
223757723	21570363	1099956	10000.000000	18511	2807	1.000000	23698	1886	1.000000	9588456	-0.008234
223726746	21579895	1101575	10000.000000	18394	2892	1.000000	23160	2131	1.000000	9583736	-0.007738
223764802	21577922	1098355	10000.000000	18550	2869	1.000000	23303	1965	1.000000	9578930	-0.007540
223716294	21576205	1100800	10000.000000	18570	2925	1.000000	23567	1939	1.000000	9574112	-0.007231
223757233	21573162	1099050	10000.000000	18456	2703	1.000000	23644	1845	1.000000	9569222	-0.007054
223765388	21544105	1098976	10000.000000	18472	2856	1.000000	23391	1943	1.000000	9564518	-0.006838
223757713	21582465	1101779	10000.000000	18979	2705	1.000000	23522	1893	1.000000	9559815	-0.006634
223757998	21567881	1099708	10000.000000	18493	2887	1.000000	23389	1993	1.000000	9554969	-0.006983
223790250	21548262	1098737	10000.000000	18040	3038	1.000000	23643	1782	1.000000	9550091	-0.006375
223761688	21572241	1099355	10000.000000	18282	2994	1.000000	23537	1939	1.000000	9545078	-0.005569
223703199	21590738	1099523	10000.000000	18537	2937	1.000000	23505	1991	1.000000	9540236	-0.005282
223783618	21566952	1099315	10000.000000	18159	3063	1.000000	23702	1814	1.000000	9535365	-0.005336
223731447	21579110	1100233	10000.000000	18563	2893	1.000000	23762	1923	1.000000	9530649	-0.005278
223751302	21577832	1102281	10000.000000	18482	2841	1.000000	23529	1905	1.000000	9525897	-0.004924
223729274	21570032	1100497	10000.000000	18526	2859	1.000000	23769	2001	1.000000	9521112	-0.004491
223800186	21567851	1101769	10000.000000	18258	2951	1.000000	23534	1961	1.000000	9516369	-0.004438
npatches	nstrain	runtime	dt	init_x	init_y	init_y_blood	init_z	init_S	beta0	beta1	beta2	beta3	mean_beta	B	d	delta	delta_blood	b[0]	mut	m	CTL	c	g	epsilon	k	het	lambda	rho	omega	x_max	patch.dyna	DELTA	A	VA
10000	1	100.000000	0.001000	21900	9499	5000000	0.001000	10000000	13.991967	10.550997	12.764296	9.968266	16	800000000	0.010000	1.000000	1.000000	80000	0.000050	0.004800	1	0.001000	1.000000	2.500000	11.000000	0.500000	0.000000	0.000000	0.000000	31872	0	10.000000	7.000000	1.000000
sus	inf	inf_blood	z	x[0]	y[0][0]	z[0]	x[1]	y[1][0]	z[1]	S[0]	synchrony
219000000	94990000	5000000	10.000000	21900	9499	0.001000	21900	9499	0.001000	10000000	0.000000
240128415	12561340	637451	10000.000000	25525	821	1.000000	27771	547	1.000000	9994981	0.000000
240313351	16716552	852906	10000.000000	25676	1429	1.000000	28864	794	1.000000	9989977	0.000000
239966557	16369955	835892	10000.000000	25804	1261	1.000000	28906	747	1.000000	9984970	0.000000
240113286	16372107	836383	10000.000000	26060	1257	1.000000	28766	729	1.000000	9980034	0.000000
240051773	16374940	835967	10000.000000	25697	1307	1.000000	28632	771	1.000000	9975219	0.000000
240071179	16387477	834181	10000.000000	25922	1376	1.000000	28875	782	1.000000	9970242	0.000000
240113802	16366651	834316	10000.000000	25854	1216	1.000000	28726	826	1.000000	9965238	0.000000
240075678	16371622	836880	10000.000000	25705	1410	1.000000	28805	827	1.000000	9960375	0.000000
240085331	16383533	834714	10000.000000	26507	1197	1.000000	28695	855	1.000000	9955334	0.000000
240041893	16391533	835145	10000.000000	25954	1355	1.000000	28733	829	1.000000	9950393	0.000000
240060474	16380790	834622	10000.000000	26084	1281	1.000000	28534	851	1.000000	9945376	0.000000
240100922	16372947	834498	10000.000000	26113	1287	1.000000	29110	759	1.000000	9940375	0.000000
240082523	16388722	835042	10000.000000	26067	1214	1.000000	28810	718	1.000000	9935379	0.000000
240089066	16370522	834822	10000.000000	26172	1225	1.000000	28827	757	1.000000	9930259	0.000000
240093812	16374239	834889	10000.000000	26008	1278	1.000000	28897	803	1.000000	9925354	0.000000
240101576	16382186	836641	10000.000000	25832	1345	1.000000	28914	774	1.000000	9920493	0.000000
240084297	16382238	836915	10000.000000	26223	1206	1.000000	28655	739	1.000000	9915560	0.000000
240048526	16397091	838875	10000.000000	25978	1336	1.000000	28572	876	1.000000	9910650	0.000000
240057519	16371334	834232	10000.000000	25877	1336	1.000000	28781	858	1.000000	9905684	0.000000
240100701	16363458	834419	10000.000000	26165	1299	1.000000	28503	839	1.000000	9900786	0.000000
240073542	16381179	835401	10000.000000	25897	1423	1.000000	28783	803	1.000000	9895915	0.000000
240086143	16386593	835518	10000.000000	26168	1186	1.000000	28917	774	1.000000	9890939	0.000000
240062941	16374171	836908	10000.000000	26011	1354	1.000000	28812	771	1.000000	9886004	0.000000
240084822	16372960	835701	10000.000000	25812	1374	1.000000	29000	711	1.000000	9881060	0.000000
240067610	16380776	834621	10000.000000	25981	1290	1.000000	28849	823	1.000000	9876063	0.000000
240089155	16380084	835309	10000.000000	25999	1318	1.000000	28921	822	1.000000	9871095	0.000000
240085203	16371935	835602	10000.000000	25731	1404	1.000000	28762	806	1.000000	9866182	0.000000
240078230	16388951	836080	10000.000000	25829	1278	1.000000	29004	862	1.000000	9861143	0.000000
240118983	16369391	834621	10000.000000	26350	1161	1.000000	28623	874	1.000000	9856193	0.000000
240092182	16377987	835208	10000.000000	25757	1411	1.000000	28574	856	1.000000	9851405	0.000000
240073951	16381560	835576	10000.000000	26267	1178	1.000000	28963	787	1.000000	9846417	0.000000
240076119	16379962	836124	10000.000000	26202	1222	1.000000	28455	906	1.000000	9841649	0.000000
240030104	16387071	836232	10000.000000	25974	1342	1.000000	28857	738	1.000000	9836829	0.000000
240090288	16374884	835387	10000.000000	26105	1237	1.000000	28811	864	1.000000	9831945	0.000000
240050680	16407003	837250	10000.000000	26184	1175	1.000000	28786	830	1.000000	9826972	0.000000
240096364	16366291	835070	10000.000000	25858	1211	1.000000	28423	879	1.000000	9822127	0.000000
240059192	16398691	837903	10000.000000	26235	1309	1.000000	28619	851	1.000000	9817186	0.000000
240054981	16389047	835592	10000.000000	26117	1245	1.000000	28959	782	1.000000	9812196	0.000000
240073657	16381938	835097	10000.000000	26340	1154	1.000000	28587	854	1.000000	9807273	0.000000
240033840	16380305	834723	10000.000000	26166	1285	1.000000	29020	751	1.000000	9802300	-1.#IND00
240040291	16391982	834643	10000.000000	26208	1366	1.000000	28575	825	1.000000	9797395	-0.009600
240121622	16371797	835053	10000.000000	25473	1551	1.000000	28887	766	1.000000	9792343	-0.000003
240076880	16376878	836291	10000.000000	25881	1274	1.000000	28969	764	1.000000	9787526	-0.008663
240081918	16380312	837139	10000.000000	26011	1320	1.000000	28839	788	1.000000	9782630	-0.002255
240049713	16383930	835470	10000.000000	25892	1310	1.000000	29045	729	1.000000	9777638	-0.009246
240042576	16401278	835884	10000.000000	25987	1297	1.000000	28914	871	1.000000	9772775	-0.006125
240081266	16377089	833945	10000.000000	26019	1324	1.000000	28967	751	1.000000	9767844	-0.004926
240095783	16374833	837576	10000.000000	25920	1292	1.000000	28616	881	1.000000	9763012	-0.003948
240084985	16376472	835380	10000.000000	25880	1274	1.000000	28761	848	1.000000	9758221	-0.004004
240091555	16378053	834777	10000.000000	25578	1444	1.000000	28689	879	1.000000	9753286	-0.010537
240074865	16377695	836548	10000.000000	26003	1185	1.000000	28918	794	1.000000	9748353	-0.010249
240098032	16373689	835533	10000.000000	26185	1319	1.000000	28982	741	1.000000	9743580	-0.012228
240109457	16383035	835637	10000.000000	25820	1339	1.000000	28612	844	1.000000	9738747	-0.010683
240052316	16389552	836189	10000.000000	25998	1244	1.000000	28741	820	1.000000	9733879	-0.010936
240073284	16375985	835568	10000.000000	26152	1223	1.000000	28806	874	1.000000	9728959	-0.010879
240048207	16392334	835885	10000.000000	26054	1305	1.000000	29000	802	1.000000	9724072	-0.009440
240093410	16381978	835508	10000.000000	25885	1324	1.000000	28936	824	1.000000	9719143	-0.010166
240090424	16383777	835361	10000.000000	26191	1274	1.000000	28922	754	1.000000	9714266	-0.008268
240059817	16392441	837520	10000.000000	26363	1211	1.000000	28624	799	1.000000	9709212	-0.007818
240048302	16380185	835447	10000.000000	26137	1205	1.000000	28616	763	1.000000	9704252	-0.008952
240106179	16371628	834562	10000.000000	26228	1304	1.000000	28651	817	1.000000	9699381	-0.008547
240047621	16381121	834978	10000.000000	25742	1363	1.000000	28691	834	1.000000	9694606	-0.008266
240082567	16384817	837499	10000.000000	25982	1285	1.000000	29121	797	1.000000	9689842	-0.007909
240089562	16381250	835296	10000.000000	25781	1358	1.000000	28965	830	1.000000	9684938	-0.008306
240122615	16371021	834874	10000.000000	25941	1206	1.000000	28802	905	1.000000	9679872	-0.008414
240069858	16376951	836082	10000.000000	26042	1323	1.000000	28606	885	1.000000	9674983	-0.008533
240065044	16402780	837466	10000.000000	25855	1253	1.000000	28595	904	1.000000	9670140	-0.007640
240086338	16374929	835311	10000.000000	25836	1231	1.000000	28969	837	1.000000	9665250	-0.006781
240100127	16378299	836488	10000.000000	25933	1326	1.000000	28967	785	1.000000	9660331	-0.006485
240053564	16386953	836122	10000.000000	25880	1254	1.000000	28744	881	1.000000	9655556	-0.007334
240066296	16390388	836126	10000.000000	25934	1364	1.000000	28664	770	1.000000	9650669	-0.007578
240022420	16376267	835965	10000.000000	25814	1301	1.000000	28758	792	1.000000	9645769	-0.009534
240073129	16391499	836155	10000.000000	26376	1222	1.000000	28958	773	1.000000	9641108	-0.008970
240142004	16357778	836644	10000.000000	26060	1344	1.000000	28886	873	1.000000	9636476	-0.009155
240078655	16385736	835343	10000.000000	26187	1280	1.000000	28753	819	1.000000	9631531	-0.008302
240057694	16384069	834895	10000.000000	25841	1274	1.000000	28558	869	1.000000	9626811	-0.008172
240054498	16382827	836959	10000.000000	26007	1271	1.000000	28732	768	1.000000	9621930	-0.008153
240075973	16377744	833203	10000.000000	25590	1362	1.000000	28824	812	1.000000	9617081	-0.007885
240090236	16376441	836499	10000.000000	25888	1404	1.000000	28874	717	1.000000	9612198	-0.007830
240025990	16394619	836207	10000.000000	26276	1173	1.000000	28881	782	1.000000	9607380	-0.007854
240108963	16379051	835175	10000.000000	26531	1084	1.000000	28605	794	1.000000	9602622	-0.007779
240090491	16375914	834985	10000.000000	26063	1385	1.000000	29049	789	1.000000	9597828	-0.006883
240046313	16385980	837052	10000.000000	25935	1245	1.000000	29038	796	1.000000	9593025	-0.006171
240068447	16369001	837380	10000.000000	25895	1382	1.000000	28728	798	1.000000	9588262	-0.006052
240045471	16384054	836590	10000.000000	26457	1276	1.000000	28998	844	1.000000	9583544	-0.005779
240059310	16383478	835782	10000.000000	26062	1284	1.000000	28691	736	1.000000	9578712	-0.006086
240083458	16392471	834607	10000.000000	26102	1272	1.000000	28738	795	1.000000	9573890	-0.005872
240095952	16365222	834612	10000.000000	25409	1297	1.000000	28631	851	1.000000	9568884	-0.005517
240071864	16381811	835503	10000.000000	26000	1132	1.000000	28898	819	1.000000	9563855	-0.005212
240031386	16391031	838372	10000.000000	26144	1214	1.000000	28730	806	1.000000	9559171	-0.005109
240079617	16374532	836449	10000.000000	26203	1206	1.000000	29213	772	1.000000	9554521	-0.004636
240089997	16374478	834554	10000.000000	26254	1198	1.000000	28869	803	1.000000	9549719	-0.004606
240077211	16387409	836597	10000.000000	25613	1315	1.000000	28729	831	1.000000	9545026	-0.004267
240107505	16378373	836088	10000.000000	25731	1442	1.000000	28871	752	1.000000	9540310	-0.004459
240025969	16394274	836158	10000.000000	25834	1302	1.000000	28943	817	1.000000	9535631	-0.003957
240079131	16383036	835976	10000.000000	25880	1323	1.000000	28724	788	1.000000	9530864	-0.003844
240109670	16365349	835014	10000.000000	25656	1284	1.000000	28803	737	1.000000	9526143	-0.003749
240057709	16397708	836482	10000.000000	25857	1352	1.000000	28726	833	1.000000	9521275	-0.003665
240036430	16397382	836811	10000.000000	25702	1293	1.000000	28888	803	1.000000	9516394	-0.003434
npatches	nstrain	runtime	dt	init_x	init_y	init_y_blood	init_z	init_S	beta0	beta1	beta2	beta3	mean_beta	B	d	delta	delta_blood	b[0]	mut	m	CTL	c	g	epsilon	k	het	lambda	rho	omega	x_max	patch.dyna	DELTA	A	VA
10000	1	100.000000	0.001000	21900	9499	5000000	0.001000	10000000	22.558165	18.307916	18.678318	19.521445	16	800000000	0.010000	1.000000	1.000000	80000	0.000050	0.004800	1	0.001000	1.000000	2.500000	12.000000	0.500000	0.000000	0.000000	0.000000	31872	0	10.000000	7.000000	1.000000
sus	inf	inf_blood	z	x[0]	y[0][0]	z[0]	x[1]	y[1][0]	z[1]	S[0]	synchrony
219000000	94990000	5000000	10.000000	21900	9499	0.001000	21900	9499	0.001000	10000000	0.000000
253025287	8866196	448940	10000.000000	21246	1698	1.000000	24170	997	1.000000	9994913	0.000000
254487384	12783557	651768	10000.000000	19574	2206	1.000000	23235	1782	1.000000	9989910	0.000000
253982985	12411085	633678	10000.000000	20213	2054	1.000000	23632	1625	1.000000	9984935	0.000000
254037804	12447024	634174	10000.000000	19969	2099	1.000000	23603	1472	1.000000	9979940	0.000000
254082260	12442936	633802	10000.000000	20031	2060	1.000000	23434	1454	1.000000	9974972	0.000000
254000361	12447522	636244	10000.000000	19454	2356	1.000000	23696	1559	1.000000	9970087	0.000000
254056506	12427961	634417	10000.000000	19714	2089	1.000000	23566	1491	1.000000	9965169	0.000000
254020505	12452583	636245	10000.000000	19961	2044	1.000000	23942	1364	1.000000	9960100	0.000000
254035179	12429174	633972	10000.000000	20229	2006	1.000000	23731	1488	1.000000	9955286	0.000000
254034582	12433298	634812	10000.000000	19866	2077	1.000000	23532	1556	1.000000	9950227	0.000000
254049317	12440698	632462	10000.000000	19857	2101	1.000000	23693	1555	1.000000	9945195	0.000000
254031479	12442861	636101	10000.000000	20224	1930	1.000000	23326	1618	1.000000	9940108	0.000000
254064568	12437136	635913	10000.000000	20279	1953	1.000000	23100	1741	1.000000	9935182	0.000000
254069485	12427084	634882	10000.000000	20048	2155	1.000000	23237	1614	1.000000	9930363	0.000000
254046059	12426560	633862	10000.000000	19931	2342	1.000000	23481	1586	1.000000	9925409	0.000000
254027201	12443940	634992	10000.000000	19773	2272	1.000000	23585	1539	1.000000	9920419	0.000000
254050313	12434038	632508	10000.000000	19971	2128	1.000000	23514	1668	1.000000	9915520	0.000000
254054651	12441590	636034	10000.000000	19350	2149	1.000000	23910	1574	1.000000	9910647	0.000000
254008350	12450580	635382	10000.000000	20040	2155	1.000000	23493	1575	1.000000	9905661	0.000000
254046044	12438716	633940	10000.000000	19758	2095	1.000000	23525	1570	1.000000	9900607	0.000000
254039460	12447156	635237	10000.000000	19659	2139	1.000000	23560	1576	1.000000	9895614	0.000000
254056612	12422288	634933	10000.000000	20327	2144	1.000000	23902	1595	1.000000	9890749	0.000000
254007169	12454579	636033	10000.000000	19828	2221	1.000000	23703	1417	1.000000	9885838	0.000000
254030943	12445587	634819	10000.000000	20079	2104	1.000000	23515	1679	1.000000	9880961	0.000000
254062123	12442433	635179	10000.000000	19918	2234	1.000000	23023	1508	1.000000	9875992	0.000000
254060718	12444831	633597	10000.000000	19876	2207	1.000000	23191	1614	1.000000	9871067	0.000000
254020141	12435413	633456	10000.000000	19729	2194	1.000000	23875	1608	1.000000	9866105	0.000000
254073680	12435799	633670	10000.000000	19721	2182	1.000000	23305	1594	1.000000	9861074	0.000000
254041492	12443971	635485	10000.000000	20026	2065	1.000000	23221	1602	1.000000	9856190	0.000000
254024770	12446943	635310	10000.000000	19928	2353	1.000000	23385	1569	1.000000	9851301	0.000000
254075373	12442358	635514	10000.000000	20152	2076	1.000000	23870	1410	1.000000	9846359	0.000000
254016857	12429381	634883	10000.000000	19869	2214	1.000000	23713	1583	1.000000	9841345	0.000000
254002218	12451243	635313	10000.000000	20269	2136	1.000000	23396	1522	1.000000	9836369	0.000000
254029832	12447288	634731	10000.000000	19819	2097	1.000000	23106	1702	1.000000	9831397	0.000000
254015400	12451255	636531	10000.000000	19633	2165	1.000000	23916	1439	1.000000	9826399	0.000000
254039645	12436098	635623	10000.000000	19602	2103	1.000000	23036	1648	1.000000	9821331	0.000000
254069350	12440540	634971	10000.000000	19738	2197	1.000000	23765	1483	1.000000	9816374	0.000000
254000856	12448564	635343	10000.000000	20072	1944	1.000000	23615	1537	1.000000	9811624	0.000000
254072513	12422540	633147	10000.000000	19953	2159	1.000000	23344	1458	1.000000	9806723	0.000000
254048350	12444047	635233	10000.000000	19941	2109	1.000000	23483	1447	1.000000	9801794	-1.#IND00
254064676	12427527	633810	10000.000000	19883	2102	1.000000	23657	1517	1.000000	9796910	-1.#IND00
254017557	12448167	634640	10000.000000	19867	2235	1.000000	23287	1713	1.000000	9791924	0.007725
254029640	12444974	634006	10000.000000	19692	2231	1.000000	23105	1635	1.000000	9786969	-0.006888
253987004	12440490	635564	10000.000000	19618	2223	1.000000	23648	1542	1.000000	9782082	-0.019514
254038985	12440610	637181	10000.000000	19689	2274	1.000000	23389	1506	1.000000	9777219	-0.013521
254004824	12464461	636066	10000.000000	19963	2194	1.000000	23515	1640	1.000000	9772352	-0.012741
254094801	12427231	633813	10000.000000	20274	2205	1.000000	23789	1439	1.000000	9767390	-0.012565
254022264	12440389	634829	10000.000000	19803	2151	1.000000	23554	1569	1.000000	9762537	-0.010279
254063558	12442068	635760	10000.000000	20031	2098	1.000000	23730	1472	1.000000	9757658	-0.009560
254016394	12445003	634906	10000.000000	19712	2340	1.000000	23606	1531	1.000000	9752830	-0.008045
254024727	12445062	636056	10000.000000	20201	1982	1.000000	23783	1560	1.000000	9747961	-0.008013
254088143	12430091	633109	10000.000000	20331	2085	1.000000	23271	1581	1.000000	9743100	-0.004645
254073473	12434960	634006	10000.000000	19665	2159	1.000000	23195	1732	1.000000	9738281	-0.006986
254058968	12442609	633784	10000.000000	19705	2180	1.000000	23878	1522	1.000000	9733443	-0.006361
254068607	12432286	634573	10000.000000	20034	2366	1.000000	23507	1496	1.000000	9728513	-0.006736
254030581	12448207	635840	10000.000000	19234	2374	1.000000	23596	1486	1.000000	9723612	-0.006121
254054468	12450362	634673	10000.000000	19783	2134	1.000000	23571	1481	1.000000	9718721	-0.005263
254042939	12429751	634942	10000.000000	19963	2210	1.000000	23204	1621	1.000000	9713960	-0.005318
254001102	12455377	635475	10000.000000	19897	2131	1.000000	23703	1638	1.000000	9708954	-0.005430
254008969	12448394	634518	10000.000000	19399	2203	1.000000	23832	1524	1.000000	9704133	-0.004353
254064072	12434781	635185	10000.000000	19544	2333	1.000000	23928	1393	1.000000	9699282	-0.003322
254055367	12443869	633809	10000.000000	19797	2146	1.000000	23353	1577	1.000000	9694336	-0.003979
254036992	12429229	633966	10000.000000	19444	2325	1.000000	23768	1426	1.000000	9689478	-0.001182
254007651	12452888	634576	10000.000000	19781	2145	1.000000	23708	1528	1.000000	9684743	-0.001904
254081323	12435853	634008	10000.000000	19933	2138	1.000000	23955	1319	1.000000	9680013	-0.001261
253994559	12452080	635021	10000.000000	19773	2184	1.000000	23373	1516	1.000000	9675149	0.000324
254026953	12432105	634508	10000.000000	19624	2189	1.000000	23859	1478	1.000000	9670379	0.000508
254072739	12440500	633721	10000.000000	19504	2156	1.000000	23884	1541	1.000000	9665536	0.000515
254116795	12422271	633224	10000.000000	19727	2033	1.000000	23685	1578	1.000000	9660707	0.001358
254038251	12443777	635155	10000.000000	19942	2112	1.000000	23205	1594	1.000000	9655907	-0.000500
254009751	12442822	635706	10000.000000	20358	2128	1.000000	23681	1494	1.000000	9651138	-0.000628
254053028	12436927	632965	10000.000000	19582	2188	1.000000	23600	1496	1.000000	9646314	0.000380
254068463	12443623	635294	10000.000000	19593	2225	1.000000	23655	1451	1.000000	9641456	0.000941
254042000	12442048	634986	10000.000000	19838	2146	1.000000	23011	1713	1.000000	9636550	0.000703
254075339	12429874	633647	10000.000000	19745	2180	1.000000	23875	1562	1.000000	9631684	-0.000518
254014449	12451183	636168	10000.000000	19674	2177	1.000000	23702	1558	1.000000	9626745	-0.000328
254012836	12444755	634779	10000.000000	20114	2048	1.000000	23432	1536	1.000000	9621874	-0.000293
253990887	12448834	633899	10000.000000	19646	2151	1.000000	23542	1530	1.000000	9616984	-0.000261
254047391	12433345	634127	10000.000000	20295	2032	1.000000	23366	1623	1.000000	9612214	-0.000002
254095076	12427842	635050	10000.000000	20245	1993	1.000000	23878	1512	1.000000	9607384	0.000115
254025349	12448448	635403	10000.000000	19523	2293	1.000000	23808	1583	1.000000	9602661	-0.000437
254012254	12447289	635540	10000.000000	19765	2297	1.000000	23546	1575	1.000000	9597895	-0.000244
254039458	12446552	635060	10000.000000	20155	2114	1.000000	23540	1701	1.000000	9593128	0.000247
254035456	12440837	633311	10000.000000	19970	2033	1.000000	23777	1598	1.000000	9588259	-0.000279
254033068	12425099	634484	10000.000000	20171	2096	1.000000	23448	1494	1.000000	9583502	-0.000230
254001597	12453754	634546	10000.000000	19592	2178	1.000000	23209	1637	1.000000	9578536	-0.000788
254066038	12434750	633538	10000.000000	19748	2132	1.000000	23372	1538	1.000000	9573856	-0.000899
254007665	12449741	635768	10000.000000	19937	2131	1.000000	22891	1624	1.000000	9569131	-0.001515
254061271	12438401	635234	10000.000000	19675	2217	1.000000	23952	1539	1.000000	9564390	-0.001370
254018234	12441914	633640	10000.000000	20082	2020	1.000000	23350	1436	1.000000	9559604	-0.000249
254034771	12448346	635171	10000.000000	19650	2133	1.000000	23452	1637	1.000000	9554735	-0.000236
254050097	12436301	634145	10000.000000	19769	2153	1.000000	23476	1592	1.000000	9549972	0.000105
254082031	12432502	634486	10000.000000	19725	1963	1.000000	23347	1635	1.000000	9545117	0.000184
254002576	12452550	634821	10000.000000	19848	2339	1.000000	23457	1642	1.000000	9540299	0.000054
254074214	12427799	634515	10000.000000	19857	2195	1.000000	23365	1507	1.000000	9535430	0.000004
253992460	12446202	635537	10000.000000	20004	2272	1.000000	23651	1623	1.000000	9530695	-0.000103
254045147	12437197	635097	10000.000000	19671	2203	1.000000	23610	1555	1.000000	9525875	-0.000129
254022206	12450585	634567	10000.000000	20124	2160	1.000000	23348	1535	1.000000	9521207	-0.000088
254042258	12440932	635020	10000.000000	20001	1929	1.000000	23387	1523	1.000000	9516368	0.000009
npatches	nstrain	runtime	dt	init_x	init_y	init_y_blood	init_z	init_S	beta0	beta1	beta2	beta3	mean_beta	B	d	delta	delta_blood	b[0]	mut	m	CTL	c	g	epsilon	k	het	lambda	rho	omega	x_max	patch.dyna	DELTA	A	VA
10000	1	100.000000	0.001000	21900	9499	5000000	0.001000	10000000	12.063111	13.910626	23.043315	18.618439	16	800000000	0.010000	1.000000	1.000000	80000	0.000050	0.004800	1	0.001000	1.000000	2.500000	13.000000	0.500000	0.000000	0.000000	0.000000	31872	0	10.000000	7.000000	1.000000
sus	inf	inf_blood	z	x[0]	y[0][0]	z[0]	x[1]	y[1][0]	z[1]	S[0]	synchrony
219000000	94990000	5000000	10.000000	21900	9499	0.001000	21900	9499	0.001000	10000000	0.000000
264462883	5948242	301327	10000.000000	28685	278	1.000000	27656	349	1.000000	9995112	0.000000
268413662	9445003	480770	10000.000000	30069	407	1.000000	29178	581	1.000000	9990040	0.000000
267199514	9159141	468171	10000.000000	29596	482	1.000000	28783	612	1.000000	9985039	0.000000
267453971	9165529	468960	10000.000000	29729	445	1.000000	28959	597	1.000000	9980140	0.000000
267377646	9172685	467584	10000.000000	29855	423	1.000000	29141	548	1.000000	9975088	0.000000
267414907	9160751	467714	10000.000000	30037	414	1.000000	29327	496	1.000000	9970009	0.000000
267397658	9170595	467150	10000.000000	30177	464	1.000000	28990	612	1.000000	9965111	0.000000
267381456	9177692	468554	10000.000000	29759	437	1.000000	28834	585	1.000000	9960109	0.000000
267382910	9161946	467562	10000.000000	29843	423	1.000000	29015	638	1.000000	9955168	0.000000
267395947	9158487	467695	10000.000000	29803	391	1.000000	29141	569	1.000000	9950068	0.000000
267380938	9171968	467664	10000.000000	29979	419	1.000000	29248	583	1.000000	9945067	0.000000
267371986	9174664	467957	10000.000000	29784	428	1.000000	29030	534	1.000000	9940102	0.000000
267368393	9176343	468161	10000.000000	29984	448	1.000000	28820	609	1.000000	9935109	0.000000
267394493	9179007	468050	10000.000000	29809	431	1.000000	29234	551	1.000000	9930152	0.000000
267391508	9171548	467747	10000.000000	30039	459	1.000000	28525	690	1.000000	9925177	0.000000
267356635	9169279	468479	10000.000000	29794	519	1.000000	28953	569	1.000000	9920255	0.000000
267408637	9164017	467433	10000.000000	29855	490	1.000000	29284	535	1.000000	9915397	0.000000
267342358	9182076	467760	10000.000000	29875	412	1.000000	28867	595	1.000000	9910435	0.000000
267386273	9167066	467010	10000.000000	30259	381	1.000000	28814	526	1.000000	9905500	0.000000
267411681	9166647	467204	10000.000000	29792	472	1.000000	29253	469	1.000000	9900586	0.000000
267400765	9162443	466812	10000.000000	29872	494	1.000000	28885	702	1.000000	9895610	0.000000
267394587	9158057	469202	10000.000000	29740	456	1.000000	29591	494	1.000000	9890599	0.000000
267407254	9164681	468622	10000.000000	30163	380	1.000000	28856	659	1.000000	9885701	0.000000
267346280	9189330	469517	10000.000000	29877	407	1.000000	28809	613	1.000000	9880824	0.000000
267380450	9172512	467729	10000.000000	29963	393	1.000000	29051	560	1.000000	9875937	0.000000
267374299	9177479	467575	10000.000000	29999	449	1.000000	28927	613	1.000000	9871114	0.000000
267374993	9183365	468475	10000.000000	29832	452	1.000000	28817	686	1.000000	9866157	0.000000
267377417	9171745	467123	10000.000000	30088	421	1.000000	29000	593	1.000000	9861121	0.000000
267363813	9170700	468568	10000.000000	29906	473	1.000000	28895	585	1.000000	9856175	0.000000
267385301	9160328	467471	10000.000000	29801	422	1.000000	29182	516	1.000000	9851202	0.000000
267394046	9156304	468393	10000.000000	29826	415	1.000000	29011	612	1.000000	9846267	0.000000
267361992	9180060	469022	10000.000000	29803	451	1.000000	29011	540	1.000000	9841307	0.000000
267388799	9172251	467959	10000.000000	29648	391	1.000000	29030	585	1.000000	9836403	0.000000
267358310	9163436	469014	10000.000000	29615	391	1.000000	28949	632	1.000000	9831552	0.000000
267385030	9173243	467045	10000.000000	29848	436	1.000000	28869	618	1.000000	9826696	0.000000
267392487	9176785	468413	10000.000000	29759	496	1.000000	28941	637	1.000000	9821783	0.000000
267367059	9180643	468170	10000.000000	29961	398	1.000000	29102	551	1.000000	9816946	0.000000
267400003	9173889	466162	10000.000000	29703	430	1.000000	28756	618	1.000000	9811973	0.000000
267382646	9180372	467991	10000.000000	29812	383	1.000000	29103	571	1.000000	9807037	0.000000
267392884	9154539	468281	10000.000000	29922	400	1.000000	28841	521	1.000000	9802089	-1.#IND00
267414894	9161082	467945	10000.000000	30154	401	1.000000	29049	588	1.000000	9797244	-0.019200
267424594	9163504	467236	10000.000000	29790	438	1.000000	28894	584	1.000000	9792392	0.001465
267405122	9165073	466584	10000.000000	29775	403	1.000000	29174	542	1.000000	9787474	0.000328
267346475	9189373	467527	10000.000000	29850	429	1.000000	29038	558	1.000000	9782575	-0.002573
267342887	9178326	468151	10000.000000	29971	390	1.000000	28931	638	1.000000	9777636	0.001732
267340086	9189985	468396	10000.000000	29726	436	1.000000	29101	580	1.000000	9772707	0.003478
267375477	9169544	467526	10000.000000	30006	462	1.000000	28944	642	1.000000	9767984	0.009718
267347455	9178041	467004	10000.000000	29854	487	1.000000	28868	616	1.000000	9763069	0.007445
267381253	9169234	468745	10000.000000	29873	480	1.000000	28964	573	1.000000	9758159	0.005251
267345885	9176556	468851	10000.000000	29979	407	1.000000	28943	579	1.000000	9753328	0.003860
267418756	9158354	466495	10000.000000	30051	378	1.000000	28734	615	1.000000	9748410	0.004536
267385094	9168382	467189	10000.000000	30041	473	1.000000	28897	593	1.000000	9743534	0.003312
267368275	9176060	468137	10000.000000	30128	418	1.000000	28521	613	1.000000	9738767	0.002504
267361764	9171185	467840	10000.000000	29846	465	1.000000	28511	678	1.000000	9733897	0.006037
267391582	9167429	468412	10000.000000	29714	477	1.000000	28850	532	1.000000	9729032	0.005754
267402910	9173588	467718	10000.000000	29903	455	1.000000	28788	603	1.000000	9724177	0.005858
267361102	9181734	468076	10000.000000	29906	397	1.000000	28850	590	1.000000	9719287	0.004601
267364836	9185250	466855	10000.000000	29698	453	1.000000	29110	577	1.000000	9714518	0.004031
267379177	9176232	467627	10000.000000	29861	430	1.000000	28813	587	1.000000	9709640	0.003809
267345326	9169878	467433	10000.000000	29615	443	1.000000	29148	545	1.000000	9704738	0.003919
267430039	9146827	466654	10000.000000	29721	461	1.000000	28784	644	1.000000	9699966	0.003342
267370952	9176630	468277	10000.000000	30009	452	1.000000	28810	603	1.000000	9695235	0.003368
267384612	9176286	467796	10000.000000	30058	374	1.000000	28919	649	1.000000	9690358	0.004827
267393693	9165901	467517	10000.000000	30119	468	1.000000	28697	640	1.000000	9685472	0.004408
267347119	9179943	468717	10000.000000	29888	484	1.000000	28866	607	1.000000	9680544	0.004446
267373073	9162960	467286	10000.000000	29867	462	1.000000	29049	528	1.000000	9675658	0.004141
267394485	9180340	468335	10000.000000	30028	478	1.000000	29090	518	1.000000	9670893	0.003694
267368046	9176742	468650	10000.000000	29899	374	1.000000	29206	528	1.000000	9666034	0.003835
267376928	9170161	468231	10000.000000	29842	513	1.000000	29201	499	1.000000	9661293	0.003772
267407943	9163680	468150	10000.000000	30013	407	1.000000	29040	588	1.000000	9656488	0.004357
267421308	9161152	466963	10000.000000	29818	454	1.000000	29113	565	1.000000	9651691	0.004670
267443916	9168244	466951	10000.000000	29806	447	1.000000	29149	490	1.000000	9646863	0.004478
267416271	9157421	466772	10000.000000	29779	428	1.000000	28514	653	1.000000	9642014	0.004144
267405853	9176089	467709	10000.000000	30012	392	1.000000	28934	599	1.000000	9637246	0.003826
267369817	9175667	467425	10000.000000	29981	420	1.000000	29077	547	1.000000	9632458	0.003604
267407019	9162620	468161	10000.000000	30241	425	1.000000	28903	526	1.000000	9627483	0.003717
267363782	9182466	468109	10000.000000	29639	462	1.000000	28970	602	1.000000	9622802	0.003696
267402287	9181160	467077	10000.000000	29925	422	1.000000	28923	632	1.000000	9618117	0.002791
267363306	9172988	468113	10000.000000	30093	335	1.000000	28953	520	1.000000	9613224	0.003093
267412202	9162171	466565	10000.000000	29717	482	1.000000	28808	559	1.000000	9608407	0.002927
267427574	9171923	466951	10000.000000	29965	417	1.000000	28823	664	1.000000	9603670	0.002958
267369680	9169979	468339	10000.000000	29917	431	1.000000	29100	514	1.000000	9598807	0.002740
267410836	9170266	466978	10000.000000	29748	456	1.000000	28810	588	1.000000	9594049	0.003416
267392182	9163792	467009	10000.000000	29705	490	1.000000	28898	526	1.000000	9589260	0.003401
267370342	9181069	468932	10000.000000	29970	384	1.000000	28710	571	1.000000	9584476	0.003127
267377471	9167028	467557	10000.000000	29612	470	1.000000	28904	549	1.000000	9579667	0.003190
267356655	9179240	468426	10000.000000	29998	439	1.000000	28855	558	1.000000	9574810	0.003308
267387382	9168484	466502	10000.000000	29561	455	1.000000	29029	512	1.000000	9570051	0.003358
267347727	9175662	467916	10000.000000	29970	473	1.000000	29049	560	1.000000	9565248	0.003018
267410054	9156100	467680	10000.000000	29792	461	1.000000	29057	519	1.000000	9560391	0.003000
267393828	9178953	467945	10000.000000	29927	440	1.000000	28716	640	1.000000	9555647	0.002822
267433692	9161865	468007	10000.000000	29970	414	1.000000	29140	606	1.000000	9550845	0.003037
267441201	9158031	467652	10000.000000	30019	385	1.000000	28851	634	1.000000	9546101	0.002942
267430932	9157551	466794	10000.000000	30077	390	1.000000	29066	555	1.000000	9541296	0.003947
267371823	9172961	467647	10000.000000	29920	453	1.000000	29069	645	1.000000	9536579	0.003661
267380462	9171405	468703	10000.000000	30106	419	1.000000	28743	626	1.000000	9531745	0.003467
267402382	9170791	468257	10000.000000	29773	487	1.000000	28720	599	1.000000	9527027	0.003219
267370315	9175624	466608	10000.000000	29763	401	1.000000	28970	508	1.000000	9522315	0.003133
267376896	9181869	468795	10000.000000	29988	449	1.000000	28692	631	1.000000	9517565	0.003283
npatches	nstrain	runtime	dt	init_x	init_y	init_y_blood	init_z	init_S	beta0	beta1	beta2	beta3	mean_beta	B	d	delta	delta_blood	b[0]	mut	m	CTL	c	g	epsilon	k	het	lambda	rho	omega	x_max	patch.dyna	DELTA	A	VA
10000	1	100.000000	0.001000	21900	9499	5000000	0.001000	10000000	14.559738	13.219594	21.687098	20.494219	16	800000000	0.010000	1.000000	1.000000	80000	0.000050	0.004800	1	0.001000	1.000000	2.500000	14.000000	0.500000	0.000000	0.000000	0.000000	31872	0	10.000000	7.000000	1.000000
sus	inf	inf_blood	z	x[0]	y[0][0]	z[0]	x[1]	y[1][0]	z[1]	S[0]	synchrony
219000000	94990000	5000000	10.000000	21900	9499	0.001000	21900	9499	0.001000	10000000	0.000000
273621634	3889573	197388	10000.000000	28219	263	1.000000	28880	202	1.000000	9994950	0.000000
280551960	6826560	347116	10000.000000	29662	420	1.000000	30378	311	1.000000	9989991	0.000000
278437578	6677731	340689	10000.000000	29744	425	1.000000	30457	316	1.000000	9984878	0.000000
278796271	6663033	340027	10000.000000	29515	371	1.000000	30384	355	1.000000	9979835	0.000000
278749475	6671009	339050	10000.000000	29341	448	1.000000	30366	356	1.000000	9974944	0.000000
278734828	6670904	340501	10000.000000	29526	362	1.000000	30199	349	1.000000	9969956	0.000000
278760836	6655785	339765	10000.000000	29427	420	1.000000	30292	343	1.000000	9964931	0.000000
278828704	6662644	339767	10000.000000	29884	324	1.000000	30353	258	1.000000	9959972	0.000000
278779329	6664328	341407	10000.000000	29599	428	1.000000	30139	410	1.000000	9955090	0.000000
278804820	6656213	340418	10000.000000	29891	335	1.000000	30053	369	1.000000	9950135	0.000000
278809450	6660749	339148	10000.000000	29735	338	1.000000	30121	301	1.000000	9945135	0.000000
278791934	6650601	338854	10000.000000	29640	414	1.000000	30482	283	1.000000	9940206	0.000000
278766697	6670265	339401	10000.000000	29461	407	1.000000	30232	334	1.000000	9935313	0.000000
278800674	6658193	339270	10000.000000	29652	449	1.000000	30335	320	1.000000	9930378	0.000000
278729344	6676610	339953	10000.000000	29418	428	1.000000	30414	292	1.000000	9925381	0.000000
278781660	6654113	339705	10000.000000	30084	379	1.000000	30219	344	1.000000	9920389	0.000000
278807844	6663149	340462	10000.000000	29960	390	1.000000	30213	322	1.000000	9915484	0.000000
278768262	6659777	339563	10000.000000	29820	335	1.000000	30352	342	1.000000	9910541	0.000000
278757279	6664551	339268	10000.000000	29875	347	1.000000	30068	325	1.000000	9905648	0.000000
278744664	6664331	339443	10000.000000	29538	438	1.000000	30141	333	1.000000	9900663	0.000000
278759115	6660802	338986	10000.000000	30034	396	1.000000	30090	301	1.000000	9895684	0.000000
278804814	6659142	339599	10000.000000	29670	407	1.000000	30166	339	1.000000	9890693	0.000000
278765855	6674864	339784	10000.000000	29813	383	1.000000	30124	369	1.000000	9885814	0.000000
278792484	6661448	339885	10000.000000	29503	459	1.000000	30100	375	1.000000	9880867	0.000000
278766126	6666635	340888	10000.000000	29575	357	1.000000	30310	347	1.000000	9875900	0.000000
278801180	6646202	340122	10000.000000	29730	427	1.000000	30349	309	1.000000	9871102	0.000000
278777823	6676252	340790	10000.000000	29444	426	1.000000	30154	324	1.000000	9866098	0.000000
278772434	6663853	339577	10000.000000	29915	389	1.000000	29862	352	1.000000	9861093	0.000000
278724941	6664683	341081	10000.000000	29191	467	1.000000	30410	266	1.000000	9856162	0.000000
278844967	6652687	339601	10000.000000	29476	408	1.000000	30346	308	1.000000	9851223	0.000000
278790789	6669451	340630	10000.000000	29796	396	1.000000	30166	321	1.000000	9846398	0.000000
278765697	6661222	339733	10000.000000	29307	444	1.000000	30160	343	1.000000	9841490	0.000000
278800637	6656117	339693	10000.000000	29662	423	1.000000	30325	323	1.000000	9836535	0.000000
278729587	6676584	341124	10000.000000	29664	382	1.000000	30370	342	1.000000	9831771	0.000000
278777127	6658036	339720	10000.000000	29586	351	1.000000	30266	375	1.000000	9826829	0.000000
278820217	6649073	338624	10000.000000	29864	405	1.000000	30137	350	1.000000	9821858	0.000000
278753632	6659777	340594	10000.000000	29821	426	1.000000	30365	329	1.000000	9816859	0.000000
278756302	6664003	340272	10000.000000	29718	342	1.000000	30467	244	1.000000	9811989	0.000000
278736103	6670076	340765	10000.000000	29398	426	1.000000	30489	295	1.000000	9807137	0.000000
278797429	6653693	339905	10000.000000	29548	437	1.000000	30406	360	1.000000	9802263	-1.#IND00
278797297	6657901	339269	10000.000000	29785	360	1.000000	29909	342	1.000000	9797335	-1.#IND00
278811362	6650575	339532	10000.000000	29481	448	1.000000	30315	317	1.000000	9792401	-0.001763
278782783	6663121	340190	10000.000000	29478	465	1.000000	30405	295	1.000000	9787369	0.003417
278787645	6657627	340366	10000.000000	29294	409	1.000000	30059	336	1.000000	9782581	0.002362
278768710	6658334	341049	10000.000000	29498	377	1.000000	30187	360	1.000000	9777897	-0.025795
278774788	6655156	339038	10000.000000	29704	406	1.000000	30243	339	1.000000	9773161	-0.023697
278735440	6678676	340471	10000.000000	29724	467	1.000000	30552	299	1.000000	9768222	-0.018124
278776450	6655789	340341	10000.000000	29420	388	1.000000	29958	288	1.000000	9763319	-0.019192
278788984	6654206	340349	10000.000000	29382	467	1.000000	30075	381	1.000000	9758410	-0.015032
278834982	6654975	339294	10000.000000	29734	294	1.000000	30166	331	1.000000	9753459	-0.013676
278800106	6654001	340473	10000.000000	29944	385	1.000000	30285	300	1.000000	9748604	-0.012128
278711692	6669087	340350	10000.000000	29918	386	1.000000	30360	350	1.000000	9743692	-0.011241
278756052	6649198	339675	10000.000000	29935	470	1.000000	30202	341	1.000000	9738836	-0.010514
278757918	6658928	338674	10000.000000	29604	425	1.000000	30374	281	1.000000	9734058	-0.008473
278793678	6661030	340800	10000.000000	29499	401	1.000000	30281	338	1.000000	9729208	-0.007528
278783621	6664691	341141	10000.000000	29786	359	1.000000	30438	256	1.000000	9724280	-0.008402
278765197	6672404	339563	10000.000000	29598	395	1.000000	30158	334	1.000000	9719431	-0.006613
278794092	6659532	339737	10000.000000	29153	452	1.000000	30359	317	1.000000	9714552	-0.006661
278805850	6661124	339583	10000.000000	29558	438	1.000000	30225	330	1.000000	9709794	-0.003767
278760054	6663886	340050	10000.000000	29414	374	1.000000	29802	351	1.000000	9704933	-0.003453
278762116	6658527	340162	10000.000000	29807	420	1.000000	30373	336	1.000000	9700167	-0.003057
278810358	6653052	339671	10000.000000	29468	465	1.000000	30453	286	1.000000	9695161	-0.003387
278807083	6661392	339424	10000.000000	29499	444	1.000000	30331	307	1.000000	9690315	-0.003176
278793969	6666115	341459	10000.000000	29623	331	1.000000	30483	359	1.000000	9685406	-0.003015
278750169	6660900	340761	10000.000000	29820	356	1.000000	30105	313	1.000000	9680617	-0.001705
278801457	6659145	339425	10000.000000	29654	430	1.000000	30206	320	1.000000	9675826	-0.002851
278760878	6673368	340147	10000.000000	29671	352	1.000000	30115	355	1.000000	9670992	-0.003755
278769684	6662696	339225	10000.000000	29732	355	1.000000	30270	362	1.000000	9666150	-0.003249
278730348	6667077	340690	10000.000000	29821	380	1.000000	30310	300	1.000000	9661256	-0.003186
278805539	6660974	340882	10000.000000	29936	328	1.000000	30392	273	1.000000	9656352	-0.003394
278802159	6657177	338730	10000.000000	30030	376	1.000000	30314	339	1.000000	9651536	-0.003310
278785654	6668188	339817	10000.000000	29628	436	1.000000	30116	298	1.000000	9646683	-0.003493
278764073	6660280	337843	10000.000000	29587	369	1.000000	30349	321	1.000000	9641867	-0.004129
278745525	6657609	339322	10000.000000	29764	337	1.000000	30412	341	1.000000	9636985	-0.004351
278759242	6661612	339539	10000.000000	29571	415	1.000000	30515	323	1.000000	9632033	-0.004057
278752975	6663896	340311	10000.000000	29527	444	1.000000	30171	315	1.000000	9627260	-0.003081
278731818	6669955	341274	10000.000000	29310	481	1.000000	29995	303	1.000000	9622423	-0.002284
278808345	6650012	339083	10000.000000	29570	461	1.000000	30188	340	1.000000	9617688	-0.002030
278782092	6657306	340816	10000.000000	29528	448	1.000000	30093	321	1.000000	9612923	-0.002101
278743650	6677410	340516	10000.000000	29736	344	1.000000	30037	322	1.000000	9608205	-0.001884
278774872	6666361	340479	10000.000000	29412	498	1.000000	30001	337	1.000000	9603332	-0.001916
278791803	6663835	339618	10000.000000	29699	338	1.000000	30222	315	1.000000	9598573	-0.001816
278796666	6660774	339346	10000.000000	29914	506	1.000000	30240	306	1.000000	9593686	-0.001512
278787146	6655743	339820	10000.000000	29425	451	1.000000	30343	308	1.000000	9589007	-0.001586
278754153	6663573	339718	10000.000000	29690	368	1.000000	30260	308	1.000000	9584228	-0.001221
278786782	6660361	340446	10000.000000	29875	334	1.000000	30204	353	1.000000	9579464	-0.001036
278748777	6671354	339943	10000.000000	29789	365	1.000000	30286	335	1.000000	9574653	-0.000621
278741487	6662029	340108	10000.000000	29259	430	1.000000	30328	307	1.000000	9569859	-0.000183
278830250	6653504	338899	10000.000000	29845	357	1.000000	30326	328	1.000000	9565082	0.000689
278817399	6649513	340533	10000.000000	29807	364	1.000000	29839	359	1.000000	9560236	0.000975
278779977	6665027	340165	10000.000000	29795	411	1.000000	30272	371	1.000000	9555380	0.000457
278738896	6663482	340640	10000.000000	29750	341	1.000000	30181	311	1.000000	9550596	0.000401
278760110	6664009	339498	10000.000000	30012	392	1.000000	29915	378	1.000000	9545762	0.000298
278801465	6659800	340247	10000.000000	29811	445	1.000000	30285	388	1.000000	9540927	0.000374
278776382	6668537	340065	10000.000000	29537	427	1.000000	29755	323	1.000000	9536181	0.000518
278735299	6671834	339563	10000.000000	29750	355	1.000000	30383	264	1.000000	9531343	0.000968
278759627	6672084	340539	10000.000000	29624	381	1.000000	30152	388	1.000000	9526678	0.001030
278792039	6662129	339764	10000.000000	29511	375	1.000000	30136	308	1.000000	9521866	0.000186
278763187	6669900	340087	10000.000000	29938	388	1.000000	30366	348	1.000000	9517173	-0.000085
npatches	nstrain	runtime	dt	init_x	init_y	init_y_blood	init_z	init_S	beta0	beta1	beta2	beta3	mean_beta	B	d	delta	delta_blood	b[0]	mut	m	CTL	c	g	epsilon	k	het	lambda	rho	omega	x_max	patch.dyna	DELTA	A	VA
10000	1	100.000000	0.001000	21900	9499	5000000	0.001000	10000000	20.583069	19.289510	15.510059	10.018104	16	800000000	0.010000	1.000000	1.000000	80000	0.000050	0.004800	1	0.001000	1.000000	2.500000	15.000000	0.500000	0.000000	0.000000	0.000000	31872	0	10.000000	7.000000	1.000000
sus	inf	inf_blood	z	x[0]	y[0][0]	z[0]	x[1]	y[1][0]	z[1]	S[0]	synchrony
219000000	94990000	5000000	10.000000	21900	9499	0.001000	21900	9499	0.001000	10000000	0.000000
280963214	2442976	124945	10000.000000	26817	397	1.000000	27343	305	1.000000	9995090	0.000000
291469870	4654368	236108	10000.000000	27561	744	1.000000	28621	685	1.000000	9990083	0.000000
288356007	4737299	242187	10000.000000	26470	844	1.000000	27810	630	1.000000	9985014	0.000000
288779584	4671896	238635	10000.000000	26553	861	1.000000	27388	612	1.000000	9980009	0.000000
288714729	4699649	239766	10000.000000	26396	851	1.000000	27441	717	1.000000	9974964	0.000000
288743660	4689669	238547	10000.000000	26685	642	1.000000	27674	667	1.000000	9969878	0.000000
288756184	4681335	238843	10000.000000	26358	874	1.000000	27839	570	1.000000	9964964	0.000000
288739206	4683191	238472	10000.000000	26748	722	1.000000	27435	597	1.000000	9959976	0.000000
288709437	4700130	239629	10000.000000	26507	911	1.000000	27693	667	1.000000	9954945	0.000000
288760425	4687393	238453	10000.000000	26562	717	1.000000	27652	691	1.000000	9949995	0.000000
288796460	4688556	239097	10000.000000	25898	988	1.000000	27689	565	1.000000	9944996	0.000000
288746567	4695298	239762	10000.000000	26761	765	1.000000	27531	768	1.000000	9939985	0.000000
288785083	4674022	239235	10000.000000	25658	841	1.000000	28155	527	1.000000	9935070	0.000000
288786605	4688235	238766	10000.000000	26666	840	1.000000	27992	555	1.000000	9930124	0.000000
288777999	4691333	239771	10000.000000	26768	684	1.000000	27914	535	1.000000	9925179	0.000000
288767066	4676881	238357	10000.000000	26668	767	1.000000	27731	687	1.000000	9920310	0.000000
288751685	4691176	239468	10000.000000	26125	854	1.000000	27987	581	1.000000	9915353	0.000000
288782513	4680283	239104	10000.000000	26504	792	1.000000	27685	735	1.000000	9910401	0.000000
288733237	4691933	239861	10000.000000	26664	862	1.000000	27715	588	1.000000	9905650	0.000000
288785546	4684263	238981	10000.000000	26116	802	1.000000	28071	522	1.000000	9900828	0.000000
288773884	4670898	238537	10000.000000	26666	756	1.000000	27848	646	1.000000	9895722	0.000000
288748594	4692524	239866	10000.000000	26014	871	1.000000	27463	680	1.000000	9890793	0.000000
288704264	4693982	239152	10000.000000	26490	781	1.000000	27716	570	1.000000	9885917	0.000000
288793677	4677772	238777	10000.000000	25447	952	1.000000	28277	504	1.000000	9881067	0.000000
288717194	4685560	239488	10000.000000	26181	927	1.000000	27785	683	1.000000	9876244	0.000000
288758897	4687493	238630	10000.000000	26079	896	1.000000	27556	625	1.000000	9871230	0.000000
288738809	4689532	239218	10000.000000	26718	716	1.000000	28064	627	1.000000	9866235	0.000000
288762513	4683295	239147	10000.000000	26222	774	1.000000	27580	549	1.000000	9861381	0.000000
288744545	4686453	238724	10000.000000	26558	791	1.000000	27260	719	1.000000	9856415	0.000000
288780900	4681557	238054	10000.000000	26431	805	1.000000	27906	621	1.000000	9851518	0.000000
288734470	4695326	239139	10000.000000	26394	738	1.000000	27766	595	1.000000	9846554	0.000000
288789082	4682351	238989	10000.000000	26943	774	1.000000	28041	557	1.000000	9841706	0.000000
288808296	4673696	238000	10000.000000	26236	827	1.000000	27677	682	1.000000	9836835	0.000000
288757410	4701371	239540	10000.000000	26869	695	1.000000	27586	735	1.000000	9831945	0.000000
288758446	4681728	239602	10000.000000	26473	753	1.000000	28035	517	1.000000	9826977	0.000000
288745774	4679631	238892	10000.000000	26539	874	1.000000	27776	556	1.000000	9822057	0.000000
288731653	4697861	239232	10000.000000	26438	772	1.000000	27964	583	1.000000	9816993	0.000000
288793062	4669392	238388	10000.000000	26585	673	1.000000	27358	655	1.000000	9812034	0.000000
288780102	4681884	239674	10000.000000	26160	884	1.000000	27683	546	1.000000	9807062	0.000000
288761556	4684461	238615	10000.000000	26090	875	1.000000	27456	625	1.000000	9802217	-1.#IND00
288772436	4683203	239080	10000.000000	26741	688	1.000000	27775	651	1.000000	9797424	0.038400
288785251	4679471	237979	10000.000000	25836	821	1.000000	27069	715	1.000000	9792504	-0.001025
288809426	4678390	238571	10000.000000	26500	673	1.000000	27786	580	1.000000	9787636	-0.005474
288763515	4694447	239143	10000.000000	26957	732	1.000000	27794	627	1.000000	9782708	-0.006287
288705672	4696775	239989	10000.000000	26089	821	1.000000	28026	556	1.000000	9777854	-0.005496
288750142	4687854	239692	10000.000000	26385	772	1.000000	27419	564	1.000000	9773132	-0.004711
288737255	4698745	239283	10000.000000	25920	871	1.000000	27707	634	1.000000	9768148	-0.000496
288763699	4688441	238900	10000.000000	25956	787	1.000000	27698	654	1.000000	9763385	-0.000337
288790908	4676591	237693	10000.000000	26639	791	1.000000	27941	607	1.000000	9758495	-0.001330
288765623	4693924	239546	10000.000000	26322	806	1.000000	27068	772	1.000000	9753546	-0.000532
288715287	4689512	240264	10000.000000	26594	686	1.000000	27201	602	1.000000	9748687	-0.001550
288799532	4675360	238437	10000.000000	26399	801	1.000000	27836	519	1.000000	9743764	-0.001706
288723999	4697560	239792	10000.000000	26114	857	1.000000	27898	632	1.000000	9738835	-0.001328
288765137	4684548	238475	10000.000000	26672	796	1.000000	27104	714	1.000000	9733965	-0.000990
288721829	4679532	239269	10000.000000	26513	781	1.000000	27607	629	1.000000	9729067	0.002234
288841975	4675011	239123	10000.000000	26130	859	1.000000	27668	567	1.000000	9724222	0.002657
288745628	4699534	239204	10000.000000	27032	723	1.000000	27141	698	1.000000	9719451	0.001969
288818107	4680415	238206	10000.000000	26600	787	1.000000	27837	558	1.000000	9714601	0.000899
288725812	4695342	239582	10000.000000	26626	727	1.000000	27610	617	1.000000	9709637	0.001500
288729535	4688505	239362	10000.000000	26117	881	1.000000	28244	560	1.000000	9704859	0.000721
288708682	4690673	239131	10000.000000	26735	794	1.000000	27438	710	1.000000	9699994	0.000663
288804906	4680963	239235	10000.000000	26356	688	1.000000	27677	658	1.000000	9695169	0.000378
288748673	4686174	239617	10000.000000	26047	857	1.000000	27804	554	1.000000	9690419	0.000223
288782124	4685968	238463	10000.000000	26709	774	1.000000	27455	685	1.000000	9685649	-0.000207
288762830	4683149	238969	10000.000000	26058	956	1.000000	27600	609	1.000000	9680768	0.000229
288724338	4687380	238974	10000.000000	26655	686	1.000000	27828	634	1.000000	9675947	0.000587
288721050	4699250	239769	10000.000000	26233	835	1.000000	27517	716	1.000000	9671036	0.000242
288762636	4688576	238288	10000.000000	26223	758	1.000000	27383	762	1.000000	9666214	0.000036
288714561	4692102	240359	10000.000000	26130	811	1.000000	26873	720	1.000000	9661398	-0.000983
288741109	4685994	239137	10000.000000	26190	802	1.000000	27812	675	1.000000	9656590	-0.001170
288731164	4694532	238568	10000.000000	26445	720	1.000000	27918	550	1.000000	9651774	-0.000287
288724238	4688147	239335	10000.000000	26478	885	1.000000	27662	626	1.000000	9646872	0.000945
288722814	4686750	239204	10000.000000	26620	715	1.000000	27616	742	1.000000	9642009	0.001117
288747016	4691483	240472	10000.000000	26389	861	1.000000	27548	698	1.000000	9637075	0.001284
288757973	4679614	238379	10000.000000	26635	714	1.000000	27079	724	1.000000	9632262	0.001354
288716877	4695242	239804	10000.000000	26466	821	1.000000	28314	544	1.000000	9627593	-0.000086
288728801	4689517	239190	10000.000000	26259	843	1.000000	28025	579	1.000000	9622728	0.000007
288761631	4691137	239787	10000.000000	26821	745	1.000000	27322	638	1.000000	9617867	-0.000086
288691499	4692235	239825	10000.000000	26369	798	1.000000	27446	646	1.000000	9613072	-0.000131
288756865	4679301	238523	10000.000000	26600	784	1.000000	27226	733	1.000000	9608258	-0.000138
288797059	4683347	239188	10000.000000	26861	681	1.000000	27690	695	1.000000	9603512	-0.000201
288755955	4681865	239191	10000.000000	26398	857	1.000000	27710	557	1.000000	9598690	-0.000175
288665278	4704171	238975	10000.000000	26719	798	1.000000	27531	680	1.000000	9593800	0.000198
288812369	4680305	238658	10000.000000	26477	758	1.000000	27645	636	1.000000	9589077	0.000027
288758395	4691379	239358	10000.000000	26120	859	1.000000	27938	620	1.000000	9584196	0.000261
288787817	4679658	238990	10000.000000	26727	705	1.000000	27587	710	1.000000	9579496	0.000182
288735304	4689642	239729	10000.000000	27100	761	1.000000	27264	667	1.000000	9574732	0.000256
288715600	4688868	239282	10000.000000	26160	771	1.000000	27691	573	1.000000	9569931	-0.000619
288799615	4680482	238612	10000.000000	26092	932	1.000000	27441	614	1.000000	9565162	-0.000362
288773752	4683701	240165	10000.000000	27130	678	1.000000	27581	576	1.000000	9560351	-0.000056
288705753	4694987	240112	10000.000000	26120	880	1.000000	28106	604	1.000000	9555563	-0.000103
288786215	4675545	239338	10000.000000	26479	797	1.000000	27360	671	1.000000	9550840	0.000712
288801199	4683027	238524	10000.000000	26831	824	1.000000	27551	655	1.000000	9546104	0.000518
288753700	4685201	240106	10000.000000	25844	959	1.000000	27429	718	1.000000	9541438	0.000434
288760022	4694796	238767	10000.000000	27277	608	1.000000	27577	636	1.000000	9536711	0.000390
288777296	4674472	239268	10000.000000	26011	757	1.000000	27856	602	1.000000	9531958	0.001722
288829475	4678628	238259	10000.000000	26536	786	1.000000	27753	696	1.000000	9527286	0.001698
288764103	4686094	238361	10000.000000	26422	813	1.000000	27772	577	1.000000	9522500	0.001746
288763250	4679461	238426	10000.000000	25913	820	1.000000	27562	715	1.000000	9517684	0.001625
npatches	nstrain	runtime	dt	init_x	init_y	init_y_blood	init_z	init_S	beta0	beta1	beta2	beta3	mean_beta	B	d	delta	delta_blood	b[0]	mut	m	CTL	c	g	epsilon	k	het	lambda	rho	omega	x_max	patch.dyna	DELTA	A	VA
10000	1	100.000000	0.001000	21900	9499	5000000	0.001000	10000000	22.746500	15.333584	11.483423	20.398683	16	800000000	0.010000	1.000000	1.000000	80000	0.000050	0.004800	1	0.001000	1.000000	2.500000	16.000000	0.500000	0.000000	0.000000	0.000000	31872	0	10.000000	7.000000	1.000000
sus	inf	inf_blood	z	x[0]	y[0][0]	z[0]	x[1]	y[1][0]	z[1]	S[0]	synchrony
219000000	94990000	5000000	10.000000	21900	9499	0.001000	21900	9499	0.001000	10000000	0.000000
287095287	1411227	72529	10000.000000	26508	372	1.000000	29187	71	1.000000	9994941	0.000000
301664228	2733302	137960	10000.000000	26030	857	1.000000	30974	151	1.000000	9989870	0.000000
298012815	3094566	158587	10000.000000	25894	775	1.000000	30739	183	1.000000	9984923	0.000000
298143361	3008828	153612	10000.000000	26049	634	1.000000	30912	156	1.000000	9979950	0.000000
298192806	3025717	155121	10000.000000	25730	906	1.000000	30664	153	1.000000	9974995	0.000000
298127810	3035309	155110	10000.000000	26324	775	1.000000	31191	132	1.000000	9969965	0.000000
298203352	3015947	154272	10000.000000	26123	784	1.000000	31253	104	1.000000	9964930	0.000000
298203169	3022053	154841	10000.000000	26111	673	1.000000	31059	181	1.000000	9959900	0.000000
298148448	3023358	154928	10000.000000	25894	850	1.000000	30908	149	1.000000	9955089	0.000000
298183931	3023690	154651	10000.000000	26204	674	1.000000	30960	139	1.000000	9950166	0.000000
298196689	3020845	154587	10000.000000	25558	893	1.000000	30754	177	1.000000	9945101	0.000000
298184623	3029552	154142	10000.000000	25942	723	1.000000	31203	145	1.000000	9940285	0.000000
298181334	3028908	154717	10000.000000	25906	839	1.000000	31036	135	1.000000	9935440	0.000000
298137686	3028737	154920	10000.000000	25961	901	1.000000	30895	145	1.000000	9930356	0.000000
298265485	3017339	154291	10000.000000	26362	689	1.000000	31160	167	1.000000	9925423	0.000000
298170279	3025241	154581	10000.000000	26436	816	1.000000	30887	138	1.000000	9920400	0.000000
298193429	3029266	154392	10000.000000	25196	912	1.000000	30821	223	1.000000	9915494	0.000000
298187330	3028319	154896	10000.000000	25951	755	1.000000	30834	174	1.000000	9910491	0.000000
298109994	3036653	154487	10000.000000	25883	810	1.000000	30920	205	1.000000	9905607	0.000000
298184162	3023582	154026	10000.000000	26612	694	1.000000	30904	144	1.000000	9900583	0.000000
298224562	3015479	153769	10000.000000	26074	730	1.000000	30991	183	1.000000	9895637	0.000000
298183232	3028460	154161	10000.000000	25967	818	1.000000	31098	158	1.000000	9890677	0.000000
298191742	3025219	153894	10000.000000	25870	782	1.000000	31061	156	1.000000	9885651	0.000000
298215929	3017567	153733	10000.000000	25763	785	1.000000	30796	210	1.000000	9880708	0.000000
298212576	3016543	152926	10000.000000	26566	703	1.000000	30939	166	1.000000	9875834	0.000000
298198040	3027804	153762	10000.000000	25497	752	1.000000	30841	168	1.000000	9870986	0.000000
298151370	3020048	154685	10000.000000	26120	807	1.000000	30748	151	1.000000	9865930	0.000000
298190962	3019576	154095	10000.000000	25758	888	1.000000	31028	161	1.000000	9861081	0.000000
298147758	3031832	154175	10000.000000	26170	730	1.000000	30954	168	1.000000	9856084	0.000000
298175026	3023090	154271	10000.000000	25707	981	1.000000	30773	145	1.000000	9851170	0.000000
298165610	3025284	154407	10000.000000	26197	752	1.000000	30968	168	1.000000	9846170	0.000000
298161462	3029384	153741	10000.000000	26038	755	1.000000	30912	181	1.000000	9841252	0.000000
298164384	3027379	154264	10000.000000	26203	708	1.000000	31157	140	1.000000	9836411	0.000000
298154132	3024570	154601	10000.000000	26281	695	1.000000	30772	169	1.000000	9831550	0.000000
298214427	3018399	153668	10000.000000	25860	897	1.000000	30964	126	1.000000	9826682	0.000000
298207167	3031576	155219	10000.000000	25839	712	1.000000	31065	149	1.000000	9821759	0.000000
298161543	3029620	154533	10000.000000	26430	907	1.000000	31125	158	1.000000	9816776	0.000000
298187075	3026381	154289	10000.000000	26248	778	1.000000	30908	149	1.000000	9811919	0.000000
298199679	3025780	155081	10000.000000	25481	821	1.000000	31059	152	1.000000	9807020	0.000000
298186760	3026331	154777	10000.000000	26375	746	1.000000	30913	179	1.000000	9802226	-1.#IND00
298192315	3020316	154774	10000.000000	26491	649	1.000000	30603	164	1.000000	9797479	0.004000
298222201	3018920	154270	10000.000000	26258	841	1.000000	30977	220	1.000000	9792605	0.004092
298244331	3017517	154656	10000.000000	25679	757	1.000000	30570	177	1.000000	9787777	0.009320
298210745	3019908	154497	10000.000000	26112	932	1.000000	30642	175	1.000000	9782987	0.007659
298146210	3031674	154568	10000.000000	26006	812	1.000000	31049	227	1.000000	9778088	0.006744
298206365	3010948	154181	10000.000000	25747	909	1.000000	30704	202	1.000000	9773299	0.006655
298196248	3028153	154343	10000.000000	26274	716	1.000000	31196	147	1.000000	9768440	0.006783
298174512	3026943	154060	10000.000000	25904	870	1.000000	31241	158	1.000000	9763527	0.004875
298180961	3018885	154048	10000.000000	26098	794	1.000000	30986	137	1.000000	9758573	-0.002840
298210042	3014769	154257	10000.000000	25614	781	1.000000	31169	131	1.000000	9753761	-0.003065
298129451	3032971	155091	10000.000000	26446	650	1.000000	30860	148	1.000000	9748865	-0.002557
298169882	3025613	154414	10000.000000	26308	835	1.000000	31058	171	1.000000	9743938	-0.002050
298174577	3028834	153481	10000.000000	25670	771	1.000000	30733	169	1.000000	9739035	-0.001863
298177320	3020602	153736	10000.000000	25951	854	1.000000	30928	132	1.000000	9734151	-0.002226
298253908	3006581	152986	10000.000000	26510	684	1.000000	30887	192	1.000000	9729338	-0.001464
298203425	3020474	154154	10000.000000	25987	779	1.000000	30704	146	1.000000	9724520	-0.008120
298194731	3025096	154945	10000.000000	25961	763	1.000000	31150	111	1.000000	9719617	-0.008332
298209868	3019888	154396	10000.000000	26501	766	1.000000	30975	153	1.000000	9714847	-0.007359
298155120	3019450	154012	10000.000000	25854	751	1.000000	31003	128	1.000000	9710080	-0.006867
298195845	3019668	153934	10000.000000	26044	744	1.000000	30819	162	1.000000	9705224	-0.008269
298192064	3021972	153794	10000.000000	25988	788	1.000000	31076	143	1.000000	9700444	-0.008587
298163182	3022684	154119	10000.000000	26069	807	1.000000	30800	157	1.000000	9695570	-0.007141
298244868	3015354	153742	10000.000000	26198	779	1.000000	31000	210	1.000000	9690779	-0.004586
298151849	3029202	154387	10000.000000	25888	747	1.000000	30914	168	1.000000	9685976	-0.004309
298172551	3031838	154971	10000.000000	26230	768	1.000000	31062	167	1.000000	9681076	-0.004108
298153245	3028973	155066	10000.000000	25744	845	1.000000	30917	115	1.000000	9676186	-0.003400
298155661	3024887	153924	10000.000000	26468	760	1.000000	30895	141	1.000000	9671281	-0.003411
298135035	3034392	154768	10000.000000	25489	874	1.000000	31181	153	1.000000	9666468	-0.002965
298161378	3027265	155325	10000.000000	25612	753	1.000000	30792	130	1.000000	9661623	-0.002285
298226918	3012495	153631	10000.000000	25780	816	1.000000	30774	187	1.000000	9656791	-0.002135
298152663	3029621	154717	10000.000000	25954	706	1.000000	30701	196	1.000000	9651926	-0.003216
298241196	3011010	153391	10000.000000	26393	771	1.000000	30956	130	1.000000	9647123	-0.002849
298186967	3028165	154053	10000.000000	25851	894	1.000000	30962	150	1.000000	9642322	-0.002067
298159420	3027405	154317	10000.000000	26004	763	1.000000	30937	162	1.000000	9637509	-0.001954
298199980	3021950	154476	10000.000000	25972	898	1.000000	30879	137	1.000000	9632637	-0.001876
298208077	3025182	154252	10000.000000	26512	776	1.000000	30800	164	1.000000	9627824	-0.001810
298189720	3022120	154654	10000.000000	26182	827	1.000000	31035	123	1.000000	9622984	-0.001701
298168205	3023243	153828	10000.000000	26291	811	1.000000	30953	193	1.000000	9618137	-0.000925
298203462	3025489	154102	10000.000000	25750	828	1.000000	31233	122	1.000000	9613309	-0.000885
298093990	3036377	154862	10000.000000	26209	756	1.000000	31177	191	1.000000	9608588	-0.001022
298170475	3018302	154871	10000.000000	25974	746	1.000000	30769	185	1.000000	9603657	-0.000907
298167349	3021622	154044	10000.000000	26556	739	1.000000	30987	145	1.000000	9598824	-0.000885
298192650	3018811	154524	10000.000000	26545	725	1.000000	31080	155	1.000000	9594137	-0.000750
298133385	3034617	154663	10000.000000	25736	873	1.000000	30666	209	1.000000	9589365	-0.000618
298190182	3019429	153754	10000.000000	26334	812	1.000000	30887	161	1.000000	9584516	-0.000623
298202143	3012856	154232	10000.000000	26002	836	1.000000	30988	132	1.000000	9579762	-0.000659
298197436	3022928	154360	10000.000000	26408	709	1.000000	31086	163	1.000000	9574888	-0.000747
298160094	3022056	153718	10000.000000	26364	745	1.000000	30799	132	1.000000	9570113	-0.001223
298175718	3033460	154927	10000.000000	25937	732	1.000000	30680	198	1.000000	9565315	-0.001432
298168665	3021777	154483	10000.000000	25958	758	1.000000	30717	165	1.000000	9560532	-0.001550
298219785	3021155	153890	10000.000000	26259	812	1.000000	30804	205	1.000000	9555757	-0.002859
298155884	3028670	154455	10000.000000	26183	660	1.000000	31096	183	1.000000	9551039	-0.002934
298204684	3017553	154170	10000.000000	25991	803	1.000000	30732	180	1.000000	9546143	-0.002914
298193181	3026500	154831	10000.000000	25861	819	1.000000	30735	119	1.000000	9541375	-0.002821
298160859	3026837	154872	10000.000000	26065	774	1.000000	30963	156	1.000000	9536503	-0.003161
298157496	3018672	154255	10000.000000	25749	747	1.000000	30994	191	1.000000	9531717	-0.003015
298239801	3014800	153996	10000.000000	26641	759	1.000000	31163	195	1.000000	9526955	-0.002906
298161558	3035541	154940	10000.000000	25882	859	1.000000	30948	205	1.000000	9522314	-0.002858
298162836	3020513	153943	10000.000000	26013	842	1.000000	30916	187	1.000000	9517585	-0.002791
npatches	nstrain	runtime	dt	init_x	init_y	init_y_blood	init_z	init_S	beta0	beta1	beta2	beta3	mean_beta	B	d	delta	delta_blood	b[0]	mut	m	CTL	c	g	epsilon	k	het	lambda	rho	omega	x_max	patch.dyna	DELTA	A	VA
10000	1	100.000000	0.001000	21900	9499	5000000	0.001000	10000000	21.936934	23.851634	13.475187	14.115349	16	800000000	0.010000	1.000000	1.000000	80000	0.000050	0.004800	1	0.001000	1.000000	2.500000	17.000000	0.500000	0.000000	0.000000	0.000000	31872	0	10.000000	7.000000	1.000000
sus	inf	inf_blood	z	x[0]	y[0][0]	z[0]	x[1]	y[1][0]	z[1]	S[0]	synchrony
219000000	94990000	5000000	10.000000	21900	9499	0.001000	21900	9499	0.001000	10000000	0.000000
291685594	777529	40270	9999.959665	27710	210	1.000000	27125	291	1.000000	9995004	0.000000
309190399	1332131	67110	9999.999985	29567	387	1.000000	27022	684	1.000000	9989957	0.000000
306328231	1819346	92943	10000.000000	28339	413	1.000000	26175	779	1.000000	9984885	0.000000
305945668	1772565	90639	10000.000000	28320	419	1.000000	26694	674	1.000000	9979859	0.000000
305925591	1780797	90893	10000.000000	28144	510	1.000000	26913	615	1.000000	9974898	0.000000
306002628	1765517	90340	10000.000000	28994	460	1.000000	26929	429	1.000000	9970063	0.000000
305983148	1770183	90597	10000.000000	28710	401	1.000000	26876	642	1.000000	9965068	0.000000
305956972	1779238	90967	10000.000000	28194	482	1.000000	26888	595	1.000000	9960099	0.000000
305967953	1774169	90183	10000.000000	28192	597	1.000000	26063	636	1.000000	9955137	0.000000
305950140	1773889	90364	10000.000000	28436	407	1.000000	27044	649	1.000000	9950138	0.000000
305956836	1771737	89880	10000.000000	28511	495	1.000000	26792	669	1.000000	9945176	0.000000
306039242	1768885	90625	10000.000000	28235	375	1.000000	26474	745	1.000000	9940125	0.000000
305965687	1776909	90975	10000.000000	28423	530	1.000000	26233	837	1.000000	9935176	0.000000
305931260	1789374	90965	10000.000000	28538	449	1.000000	25942	798	1.000000	9930371	0.000000
305913372	1772438	90387	10000.000000	28511	454	1.000000	26921	603	1.000000	9925342	0.000000
305964745	1777615	90467	10000.000000	28001	496	1.000000	26315	657	1.000000	9920383	0.000000
305981107	1773090	90670	10000.000000	28787	326	1.000000	26189	717	1.000000	9915411	0.000000
305977345	1770571	90408	10000.000000	28878	368	1.000000	27214	620	1.000000	9910504	0.000000
305940796	1782512	90882	10000.000000	28406	365	1.000000	26505	680	1.000000	9905544	0.000000
305940133	1780388	91057	10000.000000	28130	479	1.000000	26211	716	1.000000	9900637	0.000000
305921445	1777278	90344	10000.000000	27798	550	1.000000	26267	702	1.000000	9895855	0.000000
305945753	1781060	91032	10000.000000	28651	414	1.000000	26921	521	1.000000	9890968	0.000000
306037516	1762385	89897	10000.000000	28461	390	1.000000	26412	656	1.000000	9886045	0.000000
306027854	1766485	89425	10000.000000	28946	418	1.000000	26522	692	1.000000	9881167	0.000000
306000214	1773635	89837	10000.000000	28645	451	1.000000	26111	697	1.000000	9876358	0.000000
305973186	1779253	90839	10000.000000	28209	429	1.000000	26626	735	1.000000	9871350	0.000000
306004757	1771862	90971	10000.000000	28183	485	1.000000	26547	598	1.000000	9866343	0.000000
305995197	1771953	90074	10000.000000	28134	445	1.000000	26628	658	1.000000	9861530	0.000000
305979357	1773779	90695	10000.000000	28846	449	1.000000	26346	742	1.000000	9856840	0.000000
305954220	1776289	91189	10000.000000	28068	506	1.000000	26173	757	1.000000	9851770	0.000000
305924874	1777109	90669	10000.000000	28538	420	1.000000	26183	691	1.000000	9846954	0.000000
305932353	1777493	90494	10000.000000	28223	460	1.000000	27023	572	1.000000	9842079	0.000000
305944516	1774764	90837	10000.000000	28680	373	1.000000	26293	756	1.000000	9837228	0.000000
305952877	1782204	90521	10000.000000	28613	550	1.000000	27303	570	1.000000	9832254	0.000000
305930869	1775940	90657	10000.000000	28589	369	1.000000	26502	642	1.000000	9827296	0.000000
305969999	1769858	90607	10000.000000	28407	457	1.000000	26445	811	1.000000	9822297	0.000000
305983296	1771203	90434	10000.000000	28784	423	1.000000	26191	646	1.000000	9817232	0.000000
305992239	1773412	89919	10000.000000	28078	497	1.000000	26117	773	1.000000	9812239	0.000000
305930198	1777868	90690	10000.000000	28059	491	1.000000	26177	695	1.000000	9807202	0.000000
305921160	1785145	90699	10000.000000	28950	445	1.000000	26622	737	1.000000	9802443	-1.#IND00
305935541	1774512	90477	10000.000000	28612	496	1.000000	26542	706	1.000000	9797405	-1.#IND00
305956677	1774238	90301	10000.000000	28554	384	1.000000	26707	679	1.000000	9792613	-1.#IND00
305999717	1766373	90570	10000.000000	28178	472	1.000000	26411	643	1.000000	9787849	-0.000879
305977915	1773721	90694	10000.000000	28271	473	1.000000	26853	650	1.000000	9782948	-0.001173
305964351	1775085	90214	10000.000000	28147	496	1.000000	25977	732	1.000000	9777977	-0.001093
305907568	1781863	90920	10000.000000	28324	418	1.000000	26645	650	1.000000	9773118	-0.000400
305996748	1769307	89810	10000.000000	28648	427	1.000000	26653	744	1.000000	9768189	0.002591
306005701	1769402	90640	10000.000000	28684	426	1.000000	26519	773	1.000000	9763383	0.004661
305925248	1781362	90958	10000.000000	27751	572	1.000000	26133	644	1.000000	9758469	0.004317
305936890	1783583	91424	10000.000000	28947	437	1.000000	26423	642	1.000000	9753545	0.002331
305935249	1776673	90765	10000.000000	29028	317	1.000000	26695	648	1.000000	9748704	0.002303
305957669	1774560	90474	10000.000000	28846	403	1.000000	26434	614	1.000000	9743921	0.001030
305943319	1775168	91253	10000.000000	28507	401	1.000000	26687	789	1.000000	9739011	0.001143
305947083	1774571	90190	10000.000000	28505	456	1.000000	26438	759	1.000000	9734159	-0.003392
305963754	1779291	90805	10000.000000	28416	420	1.000000	26910	647	1.000000	9729283	-0.005037
305898883	1785199	91676	10000.000000	28673	430	1.000000	25833	724	1.000000	9724387	-0.004723
305957756	1775348	90058	10000.000000	27697	515	1.000000	25932	709	1.000000	9719523	-0.004079
305952969	1779337	90477	10000.000000	28123	542	1.000000	27093	617	1.000000	9714721	-0.003639
305963230	1773235	90287	10000.000000	28293	441	1.000000	26771	661	1.000000	9709907	-0.002721
305998479	1773175	90174	10000.000000	28435	436	1.000000	26746	681	1.000000	9705110	-0.003796
305956271	1774001	90719	10000.000000	29086	303	1.000000	26768	577	1.000000	9700333	-0.005013
305978025	1771649	90339	10000.000000	27857	505	1.000000	26424	566	1.000000	9695612	-0.004488
305965406	1774453	90470	10000.000000	28364	404	1.000000	26522	741	1.000000	9690843	-0.005178
305970288	1765645	90040	10000.000000	28139	473	1.000000	26443	694	1.000000	9685815	-0.006041
306019915	1768272	89917	10000.000000	28247	509	1.000000	26842	471	1.000000	9681032	-0.003931
305970475	1777640	90733	10000.000000	28565	404	1.000000	26381	752	1.000000	9676113	-0.003663
305946151	1774680	90029	10000.000000	28599	504	1.000000	26788	610	1.000000	9671292	-0.004239
306007504	1765336	89222	10000.000000	27600	480	1.000000	25896	693	1.000000	9666343	-0.003647
305971263	1773007	90861	10000.000000	28352	406	1.000000	26175	762	1.000000	9661598	-0.003460
306041342	1767323	90342	10000.000000	28172	586	1.000000	26975	733	1.000000	9656872	-0.003519
305950904	1785178	90952	10000.000000	28406	413	1.000000	25999	702	1.000000	9652066	-0.003356
305925915	1773389	90010	10000.000000	29251	356	1.000000	27179	519	1.000000	9647225	-0.002717
306001908	1769697	90552	10000.000000	27911	522	1.000000	26490	725	1.000000	9642419	-0.004163
305935794	1779723	90867	10000.000000	28417	438	1.000000	26599	754	1.000000	9637600	-0.004069
305999767	1769820	90194	10000.000000	28466	454	1.000000	26776	628	1.000000	9632733	-0.004055
305965579	1773466	90293	10000.000000	28526	432	1.000000	27089	627	1.000000	9627835	-0.003590
306002485	1765763	90566	10000.000000	27418	576	1.000000	26534	671	1.000000	9622938	-0.003741
305982354	1766982	90548	10000.000000	28038	531	1.000000	26034	803	1.000000	9618235	-0.003236
305974393	1770135	90615	10000.000000	29053	301	1.000000	26455	614	1.000000	9613311	-0.002815
305997948	1767312	89918	10000.000000	28677	421	1.000000	26406	672	1.000000	9608538	-0.001375
305978081	1768400	89876	10000.000000	28014	455	1.000000	26243	620	1.000000	9603688	-0.001114
305923137	1787701	91235	10000.000000	28722	413	1.000000	26261	745	1.000000	9598916	-0.001172
305933082	1779633	90773	10000.000000	28043	523	1.000000	26508	838	1.000000	9594167	-0.001219
305921717	1771919	90437	10000.000000	28140	492	1.000000	26497	580	1.000000	9589292	-0.001026
306000593	1771957	90917	10000.000000	28087	458	1.000000	26105	689	1.000000	9584411	-0.001100
305958125	1772794	90080	10000.000000	28396	486	1.000000	26123	699	1.000000	9579680	-0.000953
305963712	1773120	90567	10000.000000	27915	495	1.000000	27143	532	1.000000	9574906	-0.001443
305935592	1780010	90802	10000.000000	28203	494	1.000000	26292	699	1.000000	9570257	-0.001290
305976673	1769611	90483	10000.000000	27934	513	1.000000	26255	723	1.000000	9565394	-0.001289
305955491	1778023	91102	10000.000000	28880	313	1.000000	26588	645	1.000000	9560462	-0.001600
305940570	1771327	90052	10000.000000	28782	419	1.000000	26440	750	1.000000	9555662	-0.001505
305969908	1773314	90687	10000.000000	28563	347	1.000000	26494	615	1.000000	9550806	-0.001881
305955860	1777382	90488	10000.000000	28688	512	1.000000	27229	590	1.000000	9545947	-0.001852
305993618	1770431	90312	10000.000000	27814	552	1.000000	27019	625	1.000000	9541233	-0.001832
305961961	1772828	90681	10000.000000	28229	425	1.000000	26227	735	1.000000	9536356	-0.001864
305938738	1779573	90153	10000.000000	28984	385	1.000000	26306	704	1.000000	9531525	-0.001855
305963310	1773154	90213	10000.000000	28573	395	1.000000	26524	779	1.000000	9526748	-0.001884
305927120	1780742	90898	10000.000000	27903	640	1.000000	26065	701	1.000000	9521904	-0.001121
305993052	1772274	91044	10000.000000	28148	429	1.000000	26487	672	1.000000	9517084	-0.001613
npatches	nstrain	runtime	dt	init_x	init_y	init_y_blood	init_z	init_S	beta0	beta1	beta2	beta3	mean_beta	B	d	delta	delta_blood	b[0]	mut	m	CTL	c	g	epsilon	k	het	lambda	rho	omega	x_max	patch.dyna	DELTA	A	VA
10000	1	100.000000	0.001000	21900	9499	5000000	0.001000	10000000	19.319343	10.871973	19.228371	14.788080	16	800000000	0.010000	1.000000	1.000000	80000	0.000050	0.004800	1	0.001000	1.000000	2.500000	18.000000	0.500000	0.000000	0.000000	0.000000	31872	0	10.000000	7.000000	1.000000
sus	inf	inf_blood	z	x[0]	y[0][0]	z[0]	x[1]	y[1][0]	z[1]	S[0]	synchrony
219000000	94990000	5000000	10.000000	21900	9499	0.001000	21900	9499	0.001000	10000000	0.000000
294757840	430516	22578	9998.936023	28851	57	1.000000	30311	7	1.000000	9995088	0.000000
313465528	552642	27825	9992.693140	31258	27	1.000000	31703	5	1.000000	9990106	0.000000
312517197	904787	46132	9999.994499	31396	44	1.000000	31695	20	1.000000	9985069	0.000000
311414688	981028	50151	9999.997458	31392	74	1.000000	31603	13	1.000000	9980096	0.000000
311231835	989740	50941	10000.000000	31380	53	1.000000	31814	13	1.000000	9975033	0.000000
311267156	978688	49934	9999.989572	31059	157	1.000000	32031	34	1.000000	9969982	0.000000
311325794	976656	49840	9999.998281	31050	55	1.000000	31965	12	1.000000	9965106	0.000000
311265054	983945	50705	9999.999722	31210	90	1.000000	31933	23	1.000000	9960143	0.000000
311264515	985301	50456	10000.000000	31370	114	1.000000	31698	24	1.000000	9955178	0.000000
311241481	981517	50108	9999.999968	31277	122	1.000000	31756	23	1.000000	9950146	0.000000
311259961	982879	50007	9999.998469	31413	55	1.000000	31786	31	1.000000	9945209	0.000000
311289248	973616	49903	9999.997722	31126	90	1.000000	31714	30	1.000000	9940213	0.000000
311318905	979986	50035	10000.000000	31348	56	1.000000	31662	16	1.000000	9935281	0.000000
311276438	981245	50197	9999.990640	31192	89	1.000000	31815	27	1.000000	9930273	0.000000
311200905	994709	50962	9999.997197	30789	148	1.000000	31510	22	1.000000	9925227	0.000000
311221390	985104	50135	9999.999965	31238	88	1.000000	31684	21	1.000000	9920244	0.000000
311320155	980524	50050	9999.997644	31555	76	1.000000	31831	25	1.000000	9915272	0.000000
311245384	984750	50085	9999.998568	31143	56	1.000000	31505	26	1.000000	9910299	0.000000
311309415	976726	49655	9999.997216	31300	96	1.000000	31908	16	1.000000	9905392	0.000000
311305130	977774	49971	9999.999992	31177	114	1.000000	31813	22	1.000000	9900516	0.000000
311252957	987375	50132	9999.999771	31316	78	1.000000	31842	14	1.000000	9895488	0.000000
311270326	979016	49983	9999.991808	31176	77	1.000000	31892	27	1.000000	9890550	0.000000
311275170	981552	50163	9999.998238	31265	74	1.000000	31987	12	1.000000	9885669	0.000000
311296505	982087	49912	9999.999768	31280	94	1.000000	31789	22	1.000000	9880766	0.000000
311291660	979271	50512	9999.999998	31140	45	1.000000	31992	33	1.000000	9875666	0.000000
311328743	969814	49805	9999.999981	31240	112	1.000000	31756	15	1.000000	9870724	0.000000
311306687	979235	49652	9999.999920	31151	70	1.000000	31724	23	1.000000	9865849	0.000000
311289252	978113	50137	9999.999999	31419	85	1.000000	31509	24	1.000000	9860802	0.000000
311334206	975367	49703	9999.999987	30835	120	1.000000	31810	16	1.000000	9855949	0.000000
311263774	988588	49929	9999.980751	31004	134	1.000000	31878	19	1.000000	9851006	0.000000
311301238	972944	49330	10000.000000	30807	103	1.000000	31804	33	1.000000	9846118	0.000000
311258988	980256	50092	9999.995926	31222	125	1.000000	31760	17	1.000000	9841126	0.000000
311280116	981696	50175	9999.998890	31137	118	1.000000	31722	24	1.000000	9836265	0.000000
311260315	985724	50011	9999.997620	31308	58	1.000000	31634	21	1.000000	9831221	0.000000
311238951	985743	50227	10000.000000	31368	81	1.000000	31708	19	1.000000	9826289	0.000000
311273825	980066	49997	9999.988261	31032	157	1.000000	31798	16	1.000000	9821426	0.000000
311279924	981697	50201	9999.983518	31002	93	1.000000	32014	17	1.000000	9816480	0.000000
311246235	984176	50206	9999.994692	31447	66	1.000000	31752	24	1.000000	9811524	0.000000
311249647	983699	50388	9999.999992	30998	108	1.000000	31991	25	1.000000	9806490	0.000000
311301211	975677	49774	9999.999997	30925	113	1.000000	31634	11	1.000000	9801557	-1.#IND00
311288285	984827	50268	9999.999973	30623	127	1.000000	31658	23	1.000000	9796691	-0.000000
311263139	982998	50304	10000.000000	31312	62	1.000000	31908	11	1.000000	9791726	-0.000772
311269160	982144	50229	9999.996070	31319	76	1.000000	32007	23	1.000000	9786802	0.000541
311291616	981773	50604	9999.998775	31337	102	1.000000	31958	11	1.000000	9781844	0.004314
311209979	988116	50334	9999.998529	31252	71	1.000000	31934	24	1.000000	9777024	-0.001116
311263920	978599	49865	9999.997357	31196	97	1.000000	31783	24	1.000000	9772217	0.003888
311305544	974365	49858	10000.000000	31222	107	1.000000	31678	12	1.000000	9767248	0.011006
311377236	968774	49594	9999.999259	30944	109	1.000000	31685	20	1.000000	9762402	0.009334
311316362	978419	50081	10000.000000	31272	98	1.000000	31828	20	1.000000	9757489	0.008121
311284176	988022	50344	9999.999678	31347	81	1.000000	31734	19	1.000000	9752506	0.007242
311265201	977401	49592	9999.999956	31356	77	1.000000	31858	22	1.000000	9747709	0.009502
311295841	979859	49969	9999.999999	31033	92	1.000000	31460	22	1.000000	9742801	0.008381
311324670	971087	49412	9999.996925	31077	105	1.000000	31776	30	1.000000	9737941	0.007077
311334890	972242	49597	9999.999690	31200	76	1.000000	31724	23	1.000000	9733033	0.006923
311317915	978340	50068	9999.945124	31206	65	1.000000	31813	23	1.000000	9728136	0.006123
311314815	979067	49995	9999.999988	31189	120	1.000000	31696	20	1.000000	9723366	0.006532
311290619	986008	50127	10000.000000	31112	76	1.000000	31921	26	1.000000	9718512	0.005303
311307991	974188	50092	10000.000000	31137	101	1.000000	31949	18	1.000000	9713584	0.004258
311298271	978114	49869	10000.000000	31059	84	1.000000	31943	23	1.000000	9708779	0.004920
311221654	986769	50124	9999.997147	31249	79	1.000000	32133	31	1.000000	9703862	0.006154
311196216	989912	50606	9999.999997	31300	61	1.000000	31666	21	1.000000	9699036	0.005065
311264431	979398	50021	9999.999995	31240	99	1.000000	31845	13	1.000000	9694173	0.005069
311334941	973231	50154	10000.000000	31200	84	1.000000	31816	13	1.000000	9689261	0.004681
311301216	975630	50047	9999.997545	31107	121	1.000000	31864	14	1.000000	9684415	0.004441
311344059	977585	49840	9999.999993	31120	93	1.000000	31831	14	1.000000	9679509	0.002771
311262880	981619	50039	10000.000000	31034	71	1.000000	31869	26	1.000000	9674547	0.001109
311237214	986779	50390	9999.999967	31091	114	1.000000	31777	25	1.000000	9669735	0.001576
311293282	970405	49602	10000.000000	31343	118	1.000000	31875	30	1.000000	9664908	-0.001188
311304946	979016	50305	9999.999993	30971	107	1.000000	31778	26	1.000000	9660062	-0.001150
311307094	975090	50057	9999.999988	31137	64	1.000000	31848	20	1.000000	9655262	-0.001605
311299982	975547	49930	10000.000000	31541	75	1.000000	31959	18	1.000000	9650445	-0.002287
311294603	981816	49827	10000.000000	31012	71	1.000000	31679	13	1.000000	9645761	-0.002244
311220709	990203	50462	9999.976035	31055	149	1.000000	31736	19	1.000000	9640908	-0.002361
311279509	982859	49998	9999.998849	31305	100	1.000000	31746	22	1.000000	9636209	-0.002014
311229042	987883	50358	9999.999324	31124	79	1.000000	31901	21	1.000000	9631393	-0.001772
311240388	989131	50564	9999.999998	31261	114	1.000000	32049	31	1.000000	9626546	-0.001377
311265338	982876	50258	10000.000000	31031	72	1.000000	31786	18	1.000000	9621682	-0.001183
311278009	979900	49444	9999.993843	31426	115	1.000000	31860	21	1.000000	9616816	-0.001277
311264612	981303	50254	10000.000000	31396	101	1.000000	31851	12	1.000000	9611961	-0.001730
311282568	983000	49822	9999.999809	30859	106	1.000000	31524	24	1.000000	9607152	-0.001976
311282791	977539	49830	9999.999989	31261	83	1.000000	31650	32	1.000000	9602378	-0.002383
311266629	981104	50328	10000.000000	31168	115	1.000000	31822	21	1.000000	9597519	-0.002627
311280724	982509	50089	9999.986759	31231	74	1.000000	31633	26	1.000000	9592654	-0.001411
311260037	981986	50339	10000.000000	31222	112	1.000000	31646	28	1.000000	9587796	-0.001247
311272938	979555	50139	10000.000000	31259	63	1.000000	31741	19	1.000000	9583034	-0.001153
311298368	980783	49709	10000.000000	31355	80	1.000000	31674	24	1.000000	9578311	-0.000723
311297939	980057	49763	10000.000000	30915	124	1.000000	31704	26	1.000000	9573550	-0.000532
311287046	985446	50315	9999.999923	31067	92	1.000000	31695	24	1.000000	9568784	-0.000113
311257192	983249	50274	10000.000000	31202	113	1.000000	31561	17	1.000000	9563971	-0.000290
311278654	981514	49878	9999.998186	31086	144	1.000000	31961	7	1.000000	9559355	-0.000296
311315710	976210	49410	9999.999934	31067	124	1.000000	31594	39	1.000000	9554489	-0.000263
311311882	979988	49771	9999.991173	31220	97	1.000000	31733	20	1.000000	9549690	-0.000258
311248703	987546	50440	9999.999921	31165	94	1.000000	31910	31	1.000000	9544974	0.000328
311190526	993675	50394	9999.985862	31094	113	1.000000	31761	15	1.000000	9540143	0.000191
311276179	979900	50396	9999.999999	31407	72	1.000000	31819	25	1.000000	9535462	0.000264
311270830	981714	50005	10000.000000	31262	66	1.000000	31928	19	1.000000	9530722	-0.000319
311253181	980731	50161	10000.000000	30929	103	1.000000	31770	28	1.000000	9526015	0.000372
311321827	977236	49795	10000.000000	30840	73	1.000000	31717	14	1.000000	9521276	0.000005
311269518	981672	50258	9999.998520	31268	53	1.000000	31689	18	1.000000	9516532	-0.000004
npatches	nstrain	runtime	dt	init_x	init_y	init_y_blood	init_z	init_S	beta0	beta1	beta2	beta3	mean_beta	B	d	delta	delta_blood	b[0]	mut	m	CTL	c	g	epsilon	k	het	lambda	rho	omega	x_max	patch.dyna	DELTA	A	VA
10000	1	100.000000	0.001000	21900	9499	5000000	0.001000	10000000	14.903215	10.952953	19.759815	19.705858	16	800000000	0.010000	1.000000	1.000000	80000	0.000050	0.004800	1	0.001000	1.000000	2.500000	19.000000	0.500000	0.000000	0.000000	0.000000	31872	0	10.000000	7.000000	1.000000
sus	inf	inf_blood	z	x[0]	y[0][0]	z[0]	x[1]	y[1][0]	z[1]	S[0]	synchrony
219000000	94990000	5000000	10.000000	21900	9499	0.001000	21900	9499	0.001000	10000000	0.000000
297335158	213254	11381	9954.467277	30027	7	1.000000	30362	2	0.997540	9995004	0.000000
315900322	159751	8014	9178.854593	31734	1	0.969696	31753	1	0.935355	9989973	0.000000
316888373	238843	12207	9684.070498	32105	7	0.999264	31764	5	0.970857	9985002	0.000000
316496129	299863	15222	9868.755072	31920	2	1.000000	31678	1	0.825819	9980094	0.000000
316143011	333664	17184	9930.292607	31725	8	0.999986	31725	7	0.991955	9975080	0.000000
315944614	352324	18008	9949.681303	31784	13	1.000000	31880	9	0.999579	9970153	0.000000
315928170	352010	17907	9946.595759	31800	14	1.000000	31863	6	0.862280	9965229	0.000000
315927904	346797	17713	9948.681020	31754	13	1.000000	31551	16	0.999920	9960287	0.000000
315956453	349942	17499	9947.271310	31888	4	0.987986	31946	12	0.997030	9955244	0.000000
315899390	348879	17886	9947.246267	31773	10	0.969243	31838	6	0.999857	9950300	0.000000
315930596	351269	18136	9948.530645	31722	9	0.999297	31789	4	0.973044	9945332	0.000000
315891746	355884	18079	9951.128645	31567	7	0.999956	31905	8	0.999988	9940354	0.000000
315931234	347022	17619	9947.791568	31830	15	1.000000	31966	14	0.999204	9935329	0.000000
315965402	347598	17693	9943.402222	31791	12	0.999991	31713	7	0.999430	9930375	0.000000
315970578	347038	17601	9941.444500	31818	9	0.999994	31850	8	1.000000	9925429	0.000000
315928332	355817	18012	9949.837061	31819	6	1.000000	31607	10	0.999972	9920458	0.000000
315903252	352330	17925	9951.198864	31900	8	1.000000	32074	13	0.999999	9915513	0.000000
315970212	347109	17559	9949.574211	31953	4	1.000000	31908	4	0.999071	9910613	0.000000
315953057	347555	17690	9944.239888	31856	6	1.000000	31816	5	0.999518	9905680	0.000000
315885186	354465	18342	9952.049786	31826	6	1.000000	31774	5	0.940827	9900695	0.000000
315920730	349336	17826	9945.972480	31848	10	0.999895	31755	5	0.878438	9895642	0.000000
315978969	343778	17710	9946.688280	31727	5	0.990335	31856	8	0.999832	9890740	0.000000
315969457	346184	17753	9940.702589	31927	18	1.000000	31947	7	1.000000	9885746	0.000000
315914718	352740	18091	9947.747757	31901	18	1.000000	32036	4	0.987964	9880863	0.000000
315952951	345720	17601	9946.274886	31837	5	1.000000	32009	8	0.969750	9875924	0.000000
315914250	352356	17837	9948.306911	31859	17	0.999990	32071	5	0.995437	9870865	0.000000
315916814	353530	18049	9946.189379	31756	6	0.991729	31888	4	0.999977	9865852	0.000000
315881469	354055	18038	9952.348174	32007	14	1.000000	31845	14	0.996022	9860915	0.000000
315925914	350694	17885	9948.647015	31950	10	1.000000	31897	4	0.999999	9856000	0.000000
315938121	344007	17534	9944.666795	31804	17	1.000000	31776	9	0.980095	9850986	0.000000
315946257	352867	17913	9947.405287	32028	8	0.999005	31917	6	0.999072	9846011	0.000000
315912272	353792	18107	9951.834257	31845	24	0.996732	31930	9	0.970451	9841053	0.000000
315868470	357749	18054	9951.098669	31713	19	1.000000	31838	7	0.991439	9836220	0.000000
315850206	355396	18163	9951.079029	31755	7	1.000000	31924	3	0.996006	9831210	0.000000
315888276	355823	18166	9953.174865	32024	7	1.000000	31786	10	0.999998	9826251	0.000000
315911095	353729	18082	9950.034650	31919	21	1.000000	31914	5	1.000000	9821386	0.000000
315897105	358423	18345	9952.142257	32006	13	1.000000	31979	14	1.000000	9816571	0.000000
315881096	352787	17852	9948.915873	31699	18	1.000000	31906	12	0.999754	9811637	0.000000
315922475	350496	17818	9948.657858	31992	12	1.000000	32091	10	0.999310	9806709	0.000000
[truncated: 163 more rows]
