# Supplementary material for: Large Variations in HIV-1 Viral Load Explained by Shifting-Mosaic Metapopulation Dynamics
Source: PLoS Biol. 2016 Oct 5;14(10):e1002567. doi: 10.1371/journal.pbio.1002567 (PMC5051940; doi:10.1371/journal.pbio.1002567)
Supplement: S1 Data — Each file gives the output from the simulations indicated by the filename: low migration (ms1, db432); high migration (ms1, db1); very high migration (ms10, db1); number of patches (np); reservoir (storage); no reservoir (nostorage); CTL immigration model (CTLimmig); CTL proliferation model (CTLprolif); β¯ (beta1, beta2, …). Within each file, there are 21 simulations for (k = 0,1,..,20), and data is output each day. For measures of synchrony, the final entry should be used. See Methods and S1 Simulation Code for further details. (ZIP) [file pbio.1002567.s002.zip › S1_Data/ms1_np10000_nostorage_noPD_CTLprolif_db1_beta17.tsv]

npatches	nstrain	runtime	dt	init_x	init_y	init_y_blood	init_z	init_S	beta0	beta1	beta2	beta3	mean_beta	B	d	delta	delta_blood	b[0]	mut	m	CTL	c	g	epsilon	k	het	lambda	rho	omega	x_max	patch.dyna	DELTA	A	VA
10000	1	100.000000	0.001000	21900	9499	5000000	0.001000	10000000	22.272857	24.263904	13.863526	12.040055	17	800000000	0.010000	1.000000	1.000000	80000	0.000050	0.004800	1	0.001000	1.000000	2.500000	0.000000	0.500000	0.000000	0.000000	0.000000	31872	0	10.000000	7.000000	1.000000
sus	inf	inf_blood	z	x[0]	y[0][0]	z[0]	x[1]	y[1][0]	z[1]	S[0]	synchrony
219000000	94990000	5000000	10.000000	21900	9499	0.001000	21900	9499	0.001000	10000000	0.000000
29112955	520924192	26387222	10000.000000	1989	52783	1.000000	1936	52679	1.000000	9995067	0.000000
23991160	636950231	32433254	10000.000000	1699	63814	1.000000	1555	64651	1.000000	9989988	0.000000
22474013	681661456	34751479	10000.000000	1576	68982	1.000000	1481	68298	1.000000	9985043	0.000000
21954998	698817686	35640630	10000.000000	1587	70224	1.000000	1417	70580	1.000000	9979974	0.000000
21751769	705392241	35992591	10000.000000	1588	71122	1.000000	1445	70897	1.000000	9975089	0.000000
21681810	707944398	36117892	10000.000000	1533	71291	1.000000	1427	71061	1.000000	9970114	0.000000
21659421	708879277	36167918	10000.000000	1564	70714	1.000000	1380	71517	1.000000	9965047	0.000000
21644673	709234242	36185220	10000.000000	1575	71282	1.000000	1379	71367	1.000000	9959956	0.000000
21642350	709421187	36191531	10000.000000	1472	71957	1.000000	1402	71419	1.000000	9955022	0.000000
21638425	709451478	36194471	10000.000000	1556	70696	1.000000	1402	71445	1.000000	9950049	0.000000
21634735	709511087	36197784	10000.000000	1483	71357	1.000000	1392	71339	1.000000	9945074	0.000000
21638368	709511083	36194749	10000.000000	1500	71269	1.000000	1458	71541	1.000000	9940096	0.000000
21630740	709498473	36192123	10000.000000	1554	71632	1.000000	1400	71417	1.000000	9935259	0.000000
21635207	709477589	36188047	10000.000000	1548	71299	1.000000	1392	71493	1.000000	9930289	0.000000
21633573	709487342	36190572	10000.000000	1539	71727	1.000000	1384	71870	1.000000	9925365	0.000000
21636944	709478187	36207324	10000.000000	1535	71215	1.000000	1328	71897	1.000000	9920381	0.000000
21633302	709495344	36190622	10000.000000	1579	71483	1.000000	1398	71381	1.000000	9915440	0.000000
21636329	709507178	36185918	10000.000000	1541	71451	1.000000	1391	71462	1.000000	9910599	0.000000
21636520	709482594	36194563	10000.000000	1517	71766	1.000000	1382	71872	1.000000	9905650	0.000000
21636780	709493415	36191963	10000.000000	1563	71358	1.000000	1447	71716	1.000000	9900617	0.000000
21636680	709499094	36191754	10000.000000	1525	71658	1.000000	1397	71290	1.000000	9895698	0.000000
21637940	709482385	36189047	10000.000000	1533	71862	1.000000	1396	71516	1.000000	9890694	0.000000
21635934	709491464	36193341	10000.000000	1592	71367	1.000000	1391	71500	1.000000	9885711	0.000000
21630503	709487190	36196592	10000.000000	1490	71753	1.000000	1398	72151	1.000000	9880802	0.000000
21632086	709489802	36204488	10000.000000	1523	71439	1.000000	1370	71354	1.000000	9875884	0.000000
21637106	709506976	36190464	10000.000000	1555	71134	1.000000	1407	71939	1.000000	9871007	0.000000
21634478	709490189	36189764	10000.000000	1512	71359	1.000000	1396	71956	1.000000	9866073	0.000000
21637168	709505521	36201201	10000.000000	1520	71366	1.000000	1388	72029	1.000000	9861142	0.000000
21629086	709517936	36199858	10000.000000	1498	71212	1.000000	1345	71365	1.000000	9856310	0.000000
21635084	709495328	36202835	10000.000000	1578	71616	1.000000	1364	71224	1.000000	9851504	0.000000
21632320	709495191	36201232	10000.000000	1569	71213	1.000000	1426	71721	1.000000	9846583	0.000000
21634902	709479633	36197474	10000.000000	1518	71156	1.000000	1413	71426	1.000000	9841639	0.000000
21640599	709497159	36206453	10000.000000	1541	70946	1.000000	1350	71421	1.000000	9836752	0.000000
21635941	709480250	36214116	10000.000000	1499	71781	1.000000	1370	70940	1.000000	9831768	0.000000
21634004	709520388	36196712	10000.000000	1547	71412	1.000000	1415	71574	1.000000	9826746	0.000000
21636155	709487800	36209410	10000.000000	1513	71349	1.000000	1435	71242	1.000000	9821842	0.000000
21635477	709485544	36189137	10000.000000	1504	71617	1.000000	1385	71361	1.000000	9816987	0.000000
21638059	709507346	36191523	10000.000000	1510	71558	1.000000	1403	71348	1.000000	9812043	0.000000
21638103	709502709	36198070	10000.000000	1506	71660	1.000000	1367	71718	1.000000	9807114	0.000000
21638210	709504389	36192139	10000.000000	1552	71088	1.000000	1409	72052	1.000000	9802189	-1.#IND00
21637251	709493097	36179288	10000.000000	1557	71015	1.000000	1437	71497	1.000000	9797170	-0.003200
21629768	709506660	36195029	10000.000000	1486	71667	1.000000	1423	71005	1.000000	9792334	-0.031844
21630324	709506149	36201926	10000.000000	1576	71493	1.000000	1390	71789	1.000000	9787389	-0.011956
21634926	709511430	36196094	10000.000000	1542	71016	1.000000	1368	71562	1.000000	9782416	-0.001060
21640236	709502391	36199141	10000.000000	1529	71501	1.000000	1393	71538	1.000000	9777620	-0.006301
21639374	709455330	36188057	10000.000000	1483	71568	1.000000	1365	71703	1.000000	9772632	-0.005302
21635221	709459379	36196000	10000.000000	1561	71048	1.000000	1394	71900	1.000000	9767794	-0.009300
21638564	709450108	36199051	10000.000000	1526	71383	1.000000	1389	71377	1.000000	9763000	-0.009775
21633864	709486509	36195641	10000.000000	1510	71230	1.000000	1394	71648	1.000000	9758141	-0.008775
21627546	709517917	36198881	10000.000000	1461	71550	1.000000	1419	71176	1.000000	9753206	-0.007806
21636964	709484163	36196410	10000.000000	1549	70932	1.000000	1430	71505	1.000000	9748299	-0.005718
21641259	709475783	36204444	10000.000000	1537	71130	1.000000	1440	71814	1.000000	9743458	-0.004714
21636669	709482037	36206653	10000.000000	1549	71534	1.000000	1453	71767	1.000000	9738750	-0.003871
21637052	709485203	36198900	10000.000000	1552	71406	1.000000	1366	71590	1.000000	9733844	-0.003880
21632631	709490600	36198193	10000.000000	1536	71571	1.000000	1442	71161	1.000000	9728924	-0.003595
21639103	709519194	36190928	10000.000000	1469	71636	1.000000	1405	71958	1.000000	9724092	-0.002091
21635819	709512990	36195338	10000.000000	1579	71399	1.000000	1380	71645	1.000000	9719183	-0.001990
21631548	709507605	36205043	10000.000000	1625	71174	1.000000	1371	71860	1.000000	9714343	-0.005351
21632987	709487675	36206735	10000.000000	1508	71289	1.000000	1387	71338	1.000000	9709477	-0.004744
21634752	709491632	36191857	10000.000000	1472	71835	1.000000	1394	71554	1.000000	9704585	-0.001368
21639939	709443072	36195534	10000.000000	1550	71959	1.000000	1378	71683	1.000000	9699697	-0.000972
21636745	709476389	36199013	10000.000000	1529	71526	1.000000	1382	71357	1.000000	9694922	-0.001571
21635058	709533965	36200166	10000.000000	1491	71181	1.000000	1388	71221	1.000000	9689981	0.000056
21640334	709522231	36205764	10000.000000	1536	72029	1.000000	1432	71573	1.000000	9685264	-0.000010
21639983	709512084	36192297	10000.000000	1527	71465	1.000000	1465	71522	1.000000	9680510	0.000099
21633544	709512297	36199583	10000.000000	1522	71440	1.000000	1384	71671	1.000000	9675532	0.000142
21634024	709481766	36185852	10000.000000	1532	70988	1.000000	1410	71647	1.000000	9670775	0.001276
21631943	709509680	36192611	10000.000000	1543	71319	1.000000	1391	71660	1.000000	9666000	0.000646
21637663	709483919	36199562	10000.000000	1517	71367	1.000000	1397	71601	1.000000	9661184	0.000891
21632463	709481622	36207796	10000.000000	1551	71018	1.000000	1406	70927	1.000000	9656390	0.001103
21626649	709486001	36192970	10000.000000	1522	71111	1.000000	1391	71571	1.000000	9651624	0.000975
21633845	709492953	36210289	10000.000000	1543	70939	1.000000	1445	71077	1.000000	9646861	0.001630
21635448	709472977	36186993	10000.000000	1493	71911	1.000000	1442	71308	1.000000	9642097	0.001669
21641046	709454037	36205374	10000.000000	1509	71120	1.000000	1410	71081	1.000000	9637331	0.003956
21632597	709452699	36195308	10000.000000	1547	71514	1.000000	1399	71607	1.000000	9632490	0.002268
21638228	709464116	36200941	10000.000000	1541	71341	1.000000	1411	71457	1.000000	9627698	0.002471
21636068	709491679	36206673	10000.000000	1504	71521	1.000000	1411	71924	1.000000	9622979	0.002313
21628133	709490582	36208439	10000.000000	1484	71360	1.000000	1383	71546	1.000000	9618133	0.002286
21640941	709476493	36198771	10000.000000	1515	71251	1.000000	1406	71605	1.000000	9613386	0.002400
21638027	709505753	36194831	10000.000000	1507	71528	1.000000	1438	71463	1.000000	9608525	0.001964
21630041	709514527	36200903	10000.000000	1506	71384	1.000000	1429	71547	1.000000	9603656	0.001560
21633145	709513961	36196746	10000.000000	1484	71788	1.000000	1464	71183	1.000000	9598706	0.001376
21630238	709524191	36192698	10000.000000	1562	71011	1.000000	1372	71779	1.000000	9593930	0.001654
21639533	709492488	36205487	10000.000000	1546	71612	1.000000	1387	71629	1.000000	9589109	0.002512
21633575	709498941	36195217	10000.000000	1546	71788	1.000000	1428	70974	1.000000	9584191	0.002393
21636467	709492987	36205930	10000.000000	1504	71493	1.000000	1379	71532	1.000000	9579452	0.000708
21638954	709506948	36209478	10000.000000	1567	71225	1.000000	1386	71440	1.000000	9574657	0.000466
21634325	709500322	36196140	10000.000000	1547	71850	1.000000	1379	71458	1.000000	9569838	0.000400
21634671	709501025	36191329	10000.000000	1507	71618	1.000000	1383	71596	1.000000	9564950	0.000748
21638511	709477093	36193418	10000.000000	1555	71532	1.000000	1435	71294	1.000000	9559980	0.000572
21643205	709496867	36199748	10000.000000	1531	70679	1.000000	1461	71474	1.000000	9555213	0.000581
21634928	709495190	36199610	10000.000000	1524	71297	1.000000	1419	71341	1.000000	9550330	0.000527
21632178	709520375	36200808	10000.000000	1590	71181	1.000000	1387	72135	1.000000	9545487	0.000495
21640433	709500938	36197664	10000.000000	1546	71417	1.000000	1441	71388	1.000000	9540634	0.000673
21639733	709485746	36203678	10000.000000	1496	71541	1.000000	1429	71344	1.000000	9535907	0.000701
21632855	709482846	36206910	10000.000000	1552	71913	1.000000	1359	71202	1.000000	9531176	0.001292
21635972	709502524	36197274	10000.000000	1534	71385	1.000000	1393	71370	1.000000	9526412	0.001282
21637420	709472285	36192121	10000.000000	1574	71465	1.000000	1433	71309	1.000000	9521591	0.000710
21636201	709477760	36195711	10000.000000	1464	71596	1.000000	1421	71610	1.000000	9516821	0.000827
npatches	nstrain	runtime	dt	init_x	init_y	init_y_blood	init_z	init_S	beta0	beta1	beta2	beta3	mean_beta	B	d	delta	delta_blood	b[0]	mut	m	CTL	c	g	epsilon	k	het	lambda	rho	omega	x_max	patch.dyna	DELTA	A	VA
10000	1	100.000000	0.001000	21900	9499	5000000	0.001000	10000000	24.197266	11.932861	13.915165	20.831125	17	800000000	0.010000	1.000000	1.000000	80000	0.000050	0.004800	1	0.001000	1.000000	2.500000	1.000000	0.500000	0.000000	0.000000	0.000000	31872	0	10.000000	7.000000	1.000000
sus	inf	inf_blood	z	x[0]	y[0][0]	z[0]	x[1]	y[1][0]	z[1]	S[0]	synchrony
219000000	94990000	5000000	10.000000	21900	9499	0.001000	21900	9499	0.001000	10000000	0.000000
43641477	323635427	16483882	10000.000000	2916	33069	1.000000	5653	31633	1.000000	9994945	0.000000
42004366	336654927	17169301	10000.000000	2746	34610	1.000000	5345	32914	1.000000	9989987	0.000000
41765079	338628489	17273939	10000.000000	2741	34731	1.000000	5312	33072	1.000000	9984873	0.000000
41721678	338940066	17297672	10000.000000	2718	35069	1.000000	5347	33383	1.000000	9979923	0.000000
41721536	338992966	17291794	10000.000000	2870	34384	1.000000	5367	33228	1.000000	9974827	0.000000
41719434	338980104	17296582	10000.000000	2806	34677	1.000000	5337	33208	1.000000	9969796	0.000000
41716309	338979664	17294481	10000.000000	2751	34788	1.000000	5264	33336	1.000000	9964810	0.000000
41728174	338971377	17299047	10000.000000	2770	34396	1.000000	5325	33352	1.000000	9959760	0.000000
41718830	338997619	17294924	10000.000000	2821	34789	1.000000	5405	33024	1.000000	9954773	0.000000
41719286	338998035	17296841	10000.000000	2758	34520	1.000000	5362	33043	1.000000	9949731	0.000000
41720055	338997164	17299853	10000.000000	2793	34532	1.000000	5214	33424	1.000000	9944709	0.000000
41719732	338984968	17293893	10000.000000	2828	34354	1.000000	5265	33514	1.000000	9939662	0.000000
41723164	339013124	17295048	10000.000000	2763	34793	1.000000	5246	33688	1.000000	9934654	0.000000
41726775	338986368	17292090	10000.000000	2760	34508	1.000000	5397	33016	1.000000	9929608	0.000000
41720227	339003983	17294098	10000.000000	2756	34403	1.000000	5367	33303	1.000000	9924606	0.000000
41717383	339024445	17298731	10000.000000	2771	34549	1.000000	5279	33338	1.000000	9919585	0.000000
41723633	338985466	17299800	10000.000000	2780	34717	1.000000	5241	33246	1.000000	9914578	0.000000
41723125	338984539	17294034	10000.000000	2754	34660	1.000000	5308	33406	1.000000	9909562	0.000000
41707966	339021926	17293253	10000.000000	2809	34440	1.000000	5342	33074	1.000000	9904550	0.000000
41720223	338993235	17297042	10000.000000	2749	34635	1.000000	5366	33279	1.000000	9899621	0.000000
41717721	339018365	17296922	10000.000000	2733	34517	1.000000	5282	33448	1.000000	9894684	0.000000
41724052	338978227	17289288	10000.000000	2749	34695	1.000000	5352	33205	1.000000	9889772	0.000000
41718630	338953723	17299722	10000.000000	2747	34706	1.000000	5453	33225	1.000000	9884788	0.000000
41732622	338970200	17293694	10000.000000	2760	34738	1.000000	5393	33032	1.000000	9879829	0.000000
41721776	338987257	17291887	10000.000000	2765	34581	1.000000	5346	33380	1.000000	9874917	0.000000
41720737	339011672	17298412	10000.000000	2778	34675	1.000000	5406	32992	1.000000	9870063	0.000000
41724291	338996119	17293326	10000.000000	2770	34412	1.000000	5345	32880	1.000000	9865104	0.000000
41719955	339006665	17297938	10000.000000	2769	34800	1.000000	5301	32681	1.000000	9860246	0.000000
41713710	338995070	17291278	10000.000000	2757	34874	1.000000	5503	32986	1.000000	9855254	0.000000
41717758	338992453	17298021	10000.000000	2796	34630	1.000000	5402	32965	1.000000	9850417	0.000000
41720818	338962774	17291423	10000.000000	2697	34911	1.000000	5318	33253	1.000000	9845620	0.000000
41715821	338991293	17298850	10000.000000	2766	34916	1.000000	5376	32940	1.000000	9840624	0.000000
41716310	339015403	17294786	10000.000000	2772	34652	1.000000	5356	33040	1.000000	9835551	0.000000
41728658	338972510	17291359	10000.000000	2778	34887	1.000000	5444	33176	1.000000	9830513	0.000000
41723629	338978371	17288264	10000.000000	2827	34690	1.000000	5365	33088	1.000000	9825766	0.000000
41719610	339000015	17297423	10000.000000	2731	34610	1.000000	5247	33514	1.000000	9820941	0.000000
41723552	338982874	17296712	10000.000000	2689	34981	1.000000	5270	33165	1.000000	9815985	0.000000
41726176	339002041	17298405	10000.000000	2752	34595	1.000000	5388	33204	1.000000	9811015	0.000000
41713227	338987776	17289854	10000.000000	2789	35031	1.000000	5320	33227	1.000000	9806078	0.000000
41716337	339001545	17293111	10000.000000	2849	34635	1.000000	5300	33411	1.000000	9801203	-1.#IND00
41722679	338980949	17292529	10000.000000	2758	34947	1.000000	5261	33391	1.000000	9796514	0.019200
41720425	338994564	17303318	10000.000000	2765	34580	1.000000	5365	33432	1.000000	9791544	-0.004889
41714077	339006392	17290202	10000.000000	2807	34579	1.000000	5375	33080	1.000000	9786671	-0.000941
41721358	338999384	17291125	10000.000000	2740	34693	1.000000	5399	33230	1.000000	9781625	-0.000092
41725661	338985545	17289888	10000.000000	2823	34457	1.000000	5336	33098	1.000000	9776837	-0.001236
41714606	339018892	17294907	10000.000000	2828	34311	1.000000	5337	33165	1.000000	9771972	0.001227
41721737	339020192	17303518	10000.000000	2692	34564	1.000000	5315	33327	1.000000	9767028	0.000877
41721088	339001768	17295889	10000.000000	2747	34603	1.000000	5348	33382	1.000000	9762159	0.004272
41719027	339001541	17297896	10000.000000	2738	35134	1.000000	5335	33226	1.000000	9757189	0.007013
41719305	338981531	17296578	10000.000000	2785	34697	1.000000	5288	33356	1.000000	9752400	0.005452
41712886	338998918	17303940	10000.000000	2697	34848	1.000000	5358	33294	1.000000	9747492	0.006252
41714740	338985449	17293222	10000.000000	2757	34687	1.000000	5397	33406	1.000000	9742540	0.007632
41729917	338959143	17291267	10000.000000	2784	34638	1.000000	5363	33647	1.000000	9737751	0.007275
41725471	338986070	17297965	10000.000000	2754	34616	1.000000	5230	33613	1.000000	9732927	0.006820
41715157	339016555	17297359	10000.000000	2824	34606	1.000000	5326	33364	1.000000	9727973	0.005343
41716484	339032130	17294634	10000.000000	2794	34721	1.000000	5361	33312	1.000000	9723136	0.006364
41728179	338972775	17299759	10000.000000	2789	35124	1.000000	5351	33274	1.000000	9718402	0.004639
41710937	338997158	17296881	10000.000000	2812	34485	1.000000	5248	33297	1.000000	9713531	0.004351
41723000	338989903	17290321	10000.000000	2845	34638	1.000000	5403	33000	1.000000	9708632	0.004270
41719078	338978690	17287317	10000.000000	2796	34682	1.000000	5355	33066	1.000000	9703698	0.004637
41716235	338982488	17296014	10000.000000	2798	34337	1.000000	5301	33159	1.000000	9699027	0.005318
41718017	338995702	17289511	10000.000000	2736	35150	1.000000	5402	33214	1.000000	9694301	0.005181
41717781	339001827	17306181	10000.000000	2759	34509	1.000000	5243	33239	1.000000	9689499	0.003625
41714879	338994275	17301664	10000.000000	2784	34916	1.000000	5373	33288	1.000000	9684695	0.003174
41718940	339004890	17299133	10000.000000	2783	34572	1.000000	5400	33297	1.000000	9679790	0.003351
41717133	338988363	17292134	10000.000000	2788	34590	1.000000	5361	33144	1.000000	9674978	0.003081
41714365	338999306	17297194	10000.000000	2801	34687	1.000000	5411	33121	1.000000	9670188	0.003080
41721039	338978926	17297223	10000.000000	2853	34713	1.000000	5433	33240	1.000000	9665327	0.002387
41722459	338977438	17299904	10000.000000	2747	34817	1.000000	5322	33243	1.000000	9660439	0.004667
41722150	338971316	17298945	10000.000000	2747	34822	1.000000	5211	33685	1.000000	9655583	0.004426
41721569	338968710	17301540	10000.000000	2781	34593	1.000000	5414	33149	1.000000	9650702	0.004538
41723415	338984290	17290585	10000.000000	2791	34927	1.000000	5245	33362	1.000000	9645768	0.004395
41719504	338978293	17293125	10000.000000	2733	34922	1.000000	5311	33161	1.000000	9641021	0.004444
41724696	338961901	17295528	10000.000000	2821	34543	1.000000	5293	33215	1.000000	9636197	0.004545
41721565	338971701	17290785	10000.000000	2762	34507	1.000000	5326	33417	1.000000	9631473	0.004432
41717709	338980044	17290623	10000.000000	2791	34783	1.000000	5302	33225	1.000000	9626588	0.004071
41727792	338970022	17298865	10000.000000	2831	34630	1.000000	5476	33172	1.000000	9621763	0.003621
41722493	338981803	17298010	10000.000000	2739	34659	1.000000	5323	33536	1.000000	9617123	0.003615
41721814	338984456	17296338	10000.000000	2733	34792	1.000000	5240	33549	1.000000	9612389	0.003532
41711699	339006549	17298291	10000.000000	2749	34743	1.000000	5390	33229	1.000000	9607558	0.004905
41712847	339022401	17300605	10000.000000	2768	34680	1.000000	5333	33454	1.000000	9602730	0.004873
41718482	338980762	17297500	10000.000000	2697	34903	1.000000	5279	33370	1.000000	9598015	0.004913
41720167	338977892	17292685	10000.000000	2754	34676	1.000000	5368	33523	1.000000	9593294	0.004958
41716548	339011243	17301193	10000.000000	2757	34868	1.000000	5323	33416	1.000000	9588475	0.005556
41716393	338972084	17291513	10000.000000	2820	34445	1.000000	5404	33138	1.000000	9583722	0.004953
41715092	339033484	17298790	10000.000000	2693	34956	1.000000	5338	33089	1.000000	9578922	0.004694
41727801	338986074	17290321	10000.000000	2831	34632	1.000000	5280	33450	1.000000	9574121	0.005426
41716336	339009685	17298169	10000.000000	2754	34884	1.000000	5187	33260	1.000000	9569381	0.005355
41710947	338986486	17300597	10000.000000	2776	34765	1.000000	5344	33263	1.000000	9564705	0.005829
41722468	339000560	17302469	10000.000000	2776	34689	1.000000	5321	33247	1.000000	9559823	0.005694
41724433	338987327	17301774	10000.000000	2740	34757	1.000000	5316	33289	1.000000	9555106	0.005612
41722530	338989695	17294654	10000.000000	2768	34694	1.000000	5391	33010	1.000000	9550418	0.004931
41711949	339022894	17297570	10000.000000	2697	34720	1.000000	5438	32939	1.000000	9545714	0.004941
41723049	338993871	17293986	10000.000000	2759	34687	1.000000	5371	33140	1.000000	9541024	0.004884
41722194	338975390	17300662	10000.000000	2845	34610	1.000000	5356	33353	1.000000	9536380	0.004216
41710787	338997236	17305156	10000.000000	2753	34679	1.000000	5408	33089	1.000000	9531752	0.004020
41716555	339015535	17294057	10000.000000	2784	34667	1.000000	5419	33060	1.000000	9527057	0.003750
41719824	338994019	17298273	10000.000000	2770	34485	1.000000	5381	33146	1.000000	9522289	0.003738
41722269	338986952	17293021	10000.000000	2790	34528	1.000000	5366	33282	1.000000	9517469	0.003510
npatches	nstrain	runtime	dt	init_x	init_y	init_y_blood	init_z	init_S	beta0	beta1	beta2	beta3	mean_beta	B	d	delta	delta_blood	b[0]	mut	m	CTL	c	g	epsilon	k	het	lambda	rho	omega	x_max	patch.dyna	DELTA	A	VA
10000	1	100.000000	0.001000	21900	9499	5000000	0.001000	10000000	22.532000	25.231960	23.184907	8.856982	17	800000000	0.010000	1.000000	1.000000	80000	0.000050	0.004800	1	0.001000	1.000000	2.500000	2.000000	0.500000	0.000000	0.000000	0.000000	31872	0	10.000000	7.000000	1.000000
sus	inf	inf_blood	z	x[0]	y[0][0]	z[0]	x[1]	y[1][0]	z[1]	S[0]	synchrony
219000000	94990000	5000000	10.000000	21900	9499	0.001000	21900	9499	0.001000	10000000	0.000000
61644840	213783498	10917248	10000.000000	4369	22122	1.000000	3921	22413	1.000000	9994925	0.000000
62579297	210833719	10759414	10000.000000	4400	21963	1.000000	4096	21844	1.000000	9989957	0.000000
62606906	210705423	10754254	10000.000000	4481	22036	1.000000	3925	22071	1.000000	9984941	0.000000
62620501	210689872	10750395	10000.000000	4403	21811	1.000000	4021	22155	1.000000	9979947	0.000000
62607503	210714056	10752039	10000.000000	4386	22004	1.000000	4056	22024	1.000000	9975069	0.000000
62616839	210691996	10745772	10000.000000	4531	21826	1.000000	4005	21938	1.000000	9970100	0.000000
62616762	210691515	10750085	10000.000000	4430	21897	1.000000	4022	22028	1.000000	9964992	0.000000
62624371	210693612	10747165	10000.000000	4460	21957	1.000000	4007	22138	1.000000	9959928	0.000000
62617057	210678799	10755795	10000.000000	4510	21721	1.000000	3909	22132	1.000000	9954948	0.000000
62617589	210702305	10747683	10000.000000	4536	21990	1.000000	4074	22087	1.000000	9950137	0.000000
62619732	210687840	10749351	10000.000000	4375	22112	1.000000	4076	22299	1.000000	9945147	0.000000
62616251	210706542	10748921	10000.000000	4491	21937	1.000000	3918	22291	1.000000	9940169	0.000000
62606214	210733829	10750369	10000.000000	4463	21897	1.000000	3952	22297	1.000000	9935190	0.000000
62601368	210714707	10752465	10000.000000	4415	22047	1.000000	3991	21880	1.000000	9930203	0.000000
62616296	210708933	10748678	10000.000000	4344	22024	1.000000	4051	22163	1.000000	9925312	0.000000
62612273	210709530	10753291	10000.000000	4429	21958	1.000000	3998	22288	1.000000	9920437	0.000000
62609957	210712652	10747936	10000.000000	4449	22060	1.000000	4040	21973	1.000000	9915400	0.000000
62612417	210696367	10750983	10000.000000	4457	21941	1.000000	4021	22227	1.000000	9910459	0.000000
62625768	210686641	10751528	10000.000000	4396	22041	1.000000	4041	22038	1.000000	9905618	0.000000
62604501	210706419	10749533	10000.000000	4496	21863	1.000000	4029	21688	1.000000	9900556	0.000000
62621430	210667378	10743431	10000.000000	4466	21952	1.000000	4015	22054	1.000000	9895679	0.000000
62620959	210675513	10754089	10000.000000	4389	22151	1.000000	3958	21999	1.000000	9890707	0.000000
62611839	210691629	10749014	10000.000000	4337	22176	1.000000	4004	22266	1.000000	9885802	0.000000
62618113	210669868	10750931	10000.000000	4415	22041	1.000000	4044	22114	1.000000	9880809	0.000000
62615705	210665841	10751292	10000.000000	4489	21917	1.000000	3989	22075	1.000000	9875818	0.000000
62614141	210705581	10751935	10000.000000	4493	21864	1.000000	3936	22265	1.000000	9870853	0.000000
62612607	210704253	10752977	10000.000000	4427	21975	1.000000	3939	22042	1.000000	9865932	0.000000
62615634	210694369	10750746	10000.000000	4441	21720	1.000000	3873	22577	1.000000	9861071	0.000000
62618812	210670638	10747921	10000.000000	4475	21763	1.000000	3948	22133	1.000000	9856221	0.000000
62605924	210702204	10747223	10000.000000	4449	21911	1.000000	3937	21996	1.000000	9851347	0.000000
62620213	210679657	10747742	10000.000000	4488	22169	1.000000	4135	21863	1.000000	9846383	0.000000
62628482	210680789	10753521	10000.000000	4385	22082	1.000000	3985	22243	1.000000	9841371	0.000000
62603238	210714148	10745655	10000.000000	4382	22037	1.000000	4006	22065	1.000000	9836493	0.000000
62615419	210678247	10742446	10000.000000	4401	21766	1.000000	4070	21826	1.000000	9831549	0.000000
62611528	210691588	10753795	10000.000000	4369	21938	1.000000	3973	22288	1.000000	9826688	0.000000
62619331	210689287	10751873	10000.000000	4460	21914	1.000000	4029	21950	1.000000	9821711	0.000000
62614354	210681539	10752202	10000.000000	4392	21849	1.000000	4053	22023	1.000000	9816809	0.000000
62622369	210696542	10749742	10000.000000	4453	21957	1.000000	4040	22278	1.000000	9811965	0.000000
62612675	210685479	10750937	10000.000000	4417	21995	1.000000	4044	21995	1.000000	9807008	0.000000
62621736	210681598	10749943	10000.000000	4444	21767	1.000000	3893	22193	1.000000	9802123	-1.#IND00
62607885	210706056	10746024	10000.000000	4406	22010	1.000000	3925	22179	1.000000	9797181	0.016000
62616078	210657756	10749571	10000.000000	4478	22024	1.000000	4012	22006	1.000000	9792236	0.004045
62625590	210670928	10750072	10000.000000	4449	21989	1.000000	3975	22204	1.000000	9787330	0.008725
62614744	210695471	10748909	10000.000000	4517	21838	1.000000	3953	22113	1.000000	9782383	0.008387
62614026	210689931	10751023	10000.000000	4442	21821	1.000000	3999	22262	1.000000	9777495	0.009172
62625696	210683441	10746643	10000.000000	4415	22181	1.000000	4011	22116	1.000000	9772564	0.006497
62620186	210690109	10750589	10000.000000	4433	22051	1.000000	3984	22190	1.000000	9767645	0.005794
62610861	210705172	10750775	10000.000000	4392	22093	1.000000	3982	22134	1.000000	9762746	0.005837
62618725	210666704	10750098	10000.000000	4510	21976	1.000000	4015	21980	1.000000	9757816	0.007121
62621709	210697062	10750983	10000.000000	4503	21835	1.000000	4026	22193	1.000000	9752904	0.006792
62602804	210709494	10748280	10000.000000	4397	21676	1.000000	4017	22214	1.000000	9748018	0.004169
62616816	210700836	10744911	10000.000000	4370	21888	1.000000	4001	21994	1.000000	9743093	0.004396
62618717	210688189	10747012	10000.000000	4459	21859	1.000000	3961	22195	1.000000	9738207	0.003201
62600467	210739123	10748886	10000.000000	4503	21683	1.000000	3901	22429	1.000000	9733321	0.004394
62617595	210674241	10755028	10000.000000	4327	22045	1.000000	4020	22089	1.000000	9728483	0.005164
62618611	210700516	10753614	10000.000000	4465	21950	1.000000	4006	22228	1.000000	9723648	0.005456
62610215	210711663	10748457	10000.000000	4302	22114	1.000000	4080	21872	1.000000	9718842	0.005322
62609071	210703563	10752213	10000.000000	4404	21946	1.000000	3934	22326	1.000000	9713978	0.004702
62613673	210698127	10747716	10000.000000	4468	21986	1.000000	4037	22203	1.000000	9709321	0.004219
62639479	210663518	10754285	10000.000000	4577	21585	1.000000	4038	22042	1.000000	9704583	0.005611
62614651	210703701	10742904	10000.000000	4516	21763	1.000000	3946	22293	1.000000	9699678	0.005992
62616573	210689822	10755008	10000.000000	4479	22019	1.000000	4014	22139	1.000000	9694819	0.005761
62618413	210689453	10750295	10000.000000	4454	22010	1.000000	3965	22275	1.000000	9689877	0.005472
62614811	210708618	10747886	10000.000000	4438	21824	1.000000	4003	22243	1.000000	9684915	0.006618
62603537	210716161	10752146	10000.000000	4424	21891	1.000000	4008	22142	1.000000	9679970	0.006388
62614338	210704597	10753841	10000.000000	4468	21758	1.000000	3975	21964	1.000000	9675169	0.009634
62607959	210714155	10753713	10000.000000	4396	21953	1.000000	4100	22013	1.000000	9670243	0.008200
62598505	210696539	10753735	10000.000000	4329	22003	1.000000	4045	21795	1.000000	9665401	0.007668
62627796	210678474	10751088	10000.000000	4399	21946	1.000000	4040	21995	1.000000	9660600	0.007306
62617618	210686904	10752677	10000.000000	4455	21879	1.000000	3993	22082	1.000000	9655802	0.007523
62607588	210695590	10749951	10000.000000	4266	22047	1.000000	4020	21987	1.000000	9650862	0.007327
62604953	210694911	10749336	10000.000000	4604	21627	1.000000	4085	21930	1.000000	9646065	0.007121
62617621	210680138	10745601	10000.000000	4466	21766	1.000000	3895	22161	1.000000	9641251	0.007043
62626948	210689647	10746351	10000.000000	4521	21691	1.000000	3942	21969	1.000000	9636417	0.006232
62614232	210697268	10755391	10000.000000	4390	21967	1.000000	4010	22385	1.000000	9631566	0.006017
62608599	210710710	10750002	10000.000000	4484	21932	1.000000	4061	22097	1.000000	9626762	0.006014
62615924	210703829	10743172	10000.000000	4442	21910	1.000000	3952	22152	1.000000	9621876	0.006453
62622197	210673647	10750107	10000.000000	4462	21877	1.000000	4006	22037	1.000000	9617060	0.006232
62614759	210705052	10742931	10000.000000	4440	21923	1.000000	4016	22360	1.000000	9612288	0.005789
62607997	210701622	10753163	10000.000000	4407	21882	1.000000	3983	22152	1.000000	9607421	0.005736
62612038	210708072	10748291	10000.000000	4576	21743	1.000000	3931	22096	1.000000	9602649	0.005304
62608361	210696980	10749300	10000.000000	4488	21618	1.000000	4046	22185	1.000000	9597987	0.004724
62618038	210685804	10749132	10000.000000	4522	21707	1.000000	3957	22235	1.000000	9593247	0.004653
62620080	210679408	10749751	10000.000000	4477	21799	1.000000	4088	21748	1.000000	9588480	0.004426
62604411	210700993	10750138	10000.000000	4416	21886	1.000000	3984	22310	1.000000	9583682	0.004095
62615718	210687255	10748129	10000.000000	4462	21768	1.000000	4002	22223	1.000000	9578909	0.003953
62617298	210687233	10747819	10000.000000	4450	21996	1.000000	3981	22090	1.000000	9574063	0.003912
62617038	210708874	10751216	10000.000000	4524	21747	1.000000	4011	21892	1.000000	9569261	0.003721
62609640	210690712	10749457	10000.000000	4498	21802	1.000000	4000	21916	1.000000	9564431	0.003685
62619266	210703479	10751829	10000.000000	4365	22038	1.000000	4046	22032	1.000000	9559707	0.003704
62604397	210695016	10751442	10000.000000	4460	21857	1.000000	3982	22291	1.000000	9554818	0.002531
62606627	210731081	10748584	10000.000000	4475	21772	1.000000	3939	22128	1.000000	9550041	0.002537
62610983	210700628	10749781	10000.000000	4393	21996	1.000000	4055	22016	1.000000	9545277	0.002289
62628101	210650135	10745467	10000.000000	4438	21745	1.000000	3948	22350	1.000000	9540552	0.002288
62629137	210681266	10747555	10000.000000	4528	21885	1.000000	3929	22135	1.000000	9535713	0.001553
62612575	210695432	10749903	10000.000000	4412	22011	1.000000	3965	22192	1.000000	9530879	0.001621
62605214	210741066	10746882	10000.000000	4539	21657	1.000000	4003	22115	1.000000	9526038	0.001245
62621653	210683867	10754203	10000.000000	4558	21911	1.000000	3992	22097	1.000000	9521366	0.001411
62625255	210687043	10746627	10000.000000	4397	21932	1.000000	3933	22289	1.000000	9516636	0.001404
npatches	nstrain	runtime	dt	init_x	init_y	init_y_blood	init_z	init_S	beta0	beta1	beta2	beta3	mean_beta	B	d	delta	delta_blood	b[0]	mut	m	CTL	c	g	epsilon	k	het	lambda	rho	omega	x_max	patch.dyna	DELTA	A	VA
10000	1	100.000000	0.001000	21900	9499	5000000	0.001000	10000000	24.668287	21.342959	8.761969	19.048695	17	800000000	0.010000	1.000000	1.000000	80000	0.000050	0.004800	1	0.001000	1.000000	2.500000	3.000000	0.500000	0.000000	0.000000	0.000000	31872	0	10.000000	7.000000	1.000000
sus	inf	inf_blood	z	x[0]	y[0][0]	z[0]	x[1]	y[1][0]	z[1]	S[0]	synchrony
219000000	94990000	5000000	10.000000	21900	9499	0.001000	21900	9499	0.001000	10000000	0.000000
80104729	149341316	7636048	10000.000000	5264	16068	1.000000	6093	15814	1.000000	9994995	0.000000
82175696	146558238	7479927	10000.000000	5357	15804	1.000000	6205	15597	1.000000	9989825	0.000000
82151365	146600498	7482058	10000.000000	5347	15939	1.000000	6171	15488	1.000000	9984857	0.000000
82165162	146567225	7479057	10000.000000	5404	15598	1.000000	6183	15484	1.000000	9979945	0.000000
82165113	146568004	7475254	10000.000000	5493	15753	1.000000	6260	15366	1.000000	9974865	0.000000
82164624	146573278	7478127	10000.000000	5402	15805	1.000000	6277	15445	1.000000	9969821	0.000000
82145413	146581442	7477298	10000.000000	5369	15745	1.000000	6308	15191	1.000000	9964716	0.000000
82145336	146589323	7476262	10000.000000	5467	15437	1.000000	6229	15173	1.000000	9959704	0.000000
82154530	146592816	7479421	10000.000000	5338	15587	1.000000	6167	15551	1.000000	9954824	0.000000
82148254	146592769	7479663	10000.000000	5520	15764	1.000000	6215	15296	1.000000	9949801	0.000000
82158289	146581651	7478080	10000.000000	5490	15709	1.000000	6118	15558	1.000000	9944762	0.000000
82148640	146591038	7483140	10000.000000	5477	15553	1.000000	6175	15682	1.000000	9939731	0.000000
82142635	146586826	7481601	10000.000000	5494	15450	1.000000	6232	15372	1.000000	9934779	0.000000
82158803	146565953	7480881	10000.000000	5563	15780	1.000000	6187	15536	1.000000	9929828	0.000000
82163517	146568009	7479024	10000.000000	5521	15637	1.000000	6258	15136	1.000000	9924847	0.000000
82162665	146575283	7480260	10000.000000	5395	15983	1.000000	6134	15478	1.000000	9919910	0.000000
82154529	146567443	7480705	10000.000000	5525	15822	1.000000	6113	15625	1.000000	9915027	0.000000
82171469	146564985	7479420	10000.000000	5494	15698	1.000000	6257	15318	1.000000	9909899	0.000000
82159645	146582326	7480430	10000.000000	5409	15605	1.000000	6340	15253	1.000000	9905025	0.000000
82164178	146572484	7479709	10000.000000	5485	15822	1.000000	6205	15551	1.000000	9900141	0.000000
82158164	146578349	7475212	10000.000000	5465	15640	1.000000	6253	15424	1.000000	9895134	0.000000
82164782	146580675	7479252	10000.000000	5412	15743	1.000000	6331	15197	1.000000	9890156	0.000000
82162832	146575564	7479884	10000.000000	5525	15667	1.000000	6265	15206	1.000000	9885245	0.000000
82156143	146572215	7480553	10000.000000	5521	15675	1.000000	6279	15373	1.000000	9880290	0.000000
82163944	146572231	7479855	10000.000000	5416	15721	1.000000	6240	15582	1.000000	9875266	0.000000
82138105	146598617	7475915	10000.000000	5510	15707	1.000000	6307	15147	1.000000	9870306	0.000000
82160827	146576784	7480188	10000.000000	5467	15703	1.000000	6282	15419	1.000000	9865368	0.000000
82160459	146580894	7479525	10000.000000	5407	15763	1.000000	6244	15609	1.000000	9860480	0.000000
82161831	146582104	7478175	10000.000000	5441	15758	1.000000	6192	15541	1.000000	9855589	0.000000
82159154	146582032	7479266	10000.000000	5535	15426	1.000000	6171	15677	1.000000	9850721	0.000000
82161303	146576048	7482439	10000.000000	5511	15718	1.000000	6165	15414	1.000000	9845688	0.000000
82158434	146592346	7480140	10000.000000	5590	15620	1.000000	6236	15684	1.000000	9840677	0.000000
82159544	146582242	7473755	10000.000000	5592	15631	1.000000	6175	15500	1.000000	9835835	0.000000
82158003	146585145	7479927	10000.000000	5404	15992	1.000000	6158	15470	1.000000	9830803	0.000000
82166677	146586711	7475706	10000.000000	5473	15696	1.000000	6213	15579	1.000000	9825942	0.000000
82150039	146596168	7476054	10000.000000	5436	15920	1.000000	6111	15521	1.000000	9821038	0.000000
82157183	146587089	7482657	10000.000000	5449	15799	1.000000	6168	15790	1.000000	9816250	0.000000
82153540	146564524	7480498	10000.000000	5482	15668	1.000000	6252	15294	1.000000	9811379	0.000000
82151246	146593288	7482103	10000.000000	5506	15619	1.000000	6455	15208	1.000000	9806543	0.000000
82152283	146604197	7478998	10000.000000	5381	15979	1.000000	6363	15346	1.000000	9801648	-1.#IND00
82153264	146572161	7479514	10000.000000	5408	15840	1.000000	6214	15335	1.000000	9796757	0.000000
82161712	146581467	7477216	10000.000000	5448	15767	1.000000	6232	15547	1.000000	9791807	-0.002788
82160001	146584683	7472957	10000.000000	5458	15839	1.000000	6157	15516	1.000000	9786817	0.000349
82155822	146582937	7477724	10000.000000	5490	15705	1.000000	6167	15671	1.000000	9781912	-0.000820
82168423	146560952	7477768	10000.000000	5474	15606	1.000000	6122	15552	1.000000	9777065	-0.000461
82162811	146576980	7474850	10000.000000	5412	15555	1.000000	6256	15459	1.000000	9772124	-0.006222
82153409	146588989	7478375	10000.000000	5438	15619	1.000000	6273	15357	1.000000	9767245	0.006230
82167555	146549526	7478488	10000.000000	5390	15738	1.000000	6255	15415	1.000000	9762211	0.006168
82152522	146574351	7481553	10000.000000	5456	15699	1.000000	6108	15558	1.000000	9757504	0.006758
82160651	146568886	7477404	10000.000000	5332	15888	1.000000	6255	15257	1.000000	9752686	0.004715
82156169	146588294	7476559	10000.000000	5558	15567	1.000000	6341	15385	1.000000	9747800	0.003692
82170257	146560844	7475890	10000.000000	5479	15691	1.000000	6273	15318	1.000000	9743039	0.002481
82167043	146557243	7474985	10000.000000	5403	15856	1.000000	6150	15635	1.000000	9738082	0.002793
82167854	146572044	7475656	10000.000000	5453	15737	1.000000	6215	15459	1.000000	9733240	0.001094
82159140	146568930	7476093	10000.000000	5409	15589	1.000000	6224	15417	1.000000	9728375	0.000482
82169657	146573421	7482865	10000.000000	5475	15623	1.000000	6193	15638	1.000000	9723486	-0.000380
82163456	146571391	7477796	10000.000000	5571	15706	1.000000	6203	15404	1.000000	9718696	-0.000219
82161271	146546737	7477458	10000.000000	5437	15636	1.000000	6172	15504	1.000000	9713791	-0.000193
82148834	146596222	7481498	10000.000000	5511	15618	1.000000	6103	15537	1.000000	9709002	0.001092
82160196	146556860	7480272	10000.000000	5533	15542	1.000000	6350	15183	1.000000	9704095	0.001325
82144575	146590973	7477717	10000.000000	5446	15772	1.000000	6259	15532	1.000000	9699231	0.001775
82160497	146563902	7477390	10000.000000	5412	15738	1.000000	6338	15138	1.000000	9694320	0.001800
82179325	146554812	7482049	10000.000000	5439	15830	1.000000	6338	15201	1.000000	9689616	0.001177
82154589	146563522	7484446	10000.000000	5419	15796	1.000000	6342	15264	1.000000	9684810	0.001402
82151866	146582644	7481650	10000.000000	5481	15806	1.000000	6324	15366	1.000000	9680081	0.001337
82159332	146560788	7480099	10000.000000	5468	15664	1.000000	6217	15508	1.000000	9675233	0.001398
82139760	146599771	7478749	10000.000000	5491	15724	1.000000	6191	15507	1.000000	9670319	0.001680
82161303	146574827	7475346	10000.000000	5468	15731	1.000000	6291	15176	1.000000	9665470	0.002133
82157207	146587635	7476787	10000.000000	5450	15741	1.000000	6239	15491	1.000000	9660489	0.001931
82158386	146555179	7479793	10000.000000	5462	15631	1.000000	6246	15439	1.000000	9655667	0.000738
82160034	146569386	7474928	10000.000000	5415	15698	1.000000	6092	15731	1.000000	9650701	0.000660
82163020	146566969	7475728	10000.000000	5392	15794	1.000000	6298	15518	1.000000	9645947	0.000516
82178306	146562252	7478018	10000.000000	5381	15947	1.000000	6161	15602	1.000000	9641131	0.000357
82155739	146592607	7477516	10000.000000	5517	15767	1.000000	6275	15445	1.000000	9636280	0.000185
82154745	146589899	7476856	10000.000000	5380	15825	1.000000	6226	15381	1.000000	9631507	-0.000500
82160903	146587444	7478053	10000.000000	5506	15772	1.000000	6287	15488	1.000000	9626595	-0.000873
82163902	146565735	7476143	10000.000000	5581	15615	1.000000	6395	15145	1.000000	9621778	-0.000864
82174579	146583297	7478018	10000.000000	5495	15686	1.000000	6232	15486	1.000000	9616894	-0.001075
82165171	146565882	7478743	10000.000000	5491	15583	1.000000	6222	15421	1.000000	9612092	-0.000534
82154649	146581788	7475578	10000.000000	5503	15624	1.000000	6217	15354	1.000000	9607122	-0.000401
82158713	146585087	7480192	10000.000000	5446	15696	1.000000	6328	15501	1.000000	9602419	-0.000377
82146788	146580032	7481258	10000.000000	5474	15633	1.000000	6201	15429	1.000000	9597592	-0.000545
82141256	146593549	7480213	10000.000000	5528	15456	1.000000	6201	15472	1.000000	9592885	-0.001540
82164268	146548009	7479591	10000.000000	5479	15733	1.000000	6154	15643	1.000000	9588085	-0.000935
82170316	146548852	7477868	10000.000000	5431	15705	1.000000	6342	15321	1.000000	9583325	-0.000924
82181344	146553611	7474278	10000.000000	5357	15693	1.000000	6174	15550	1.000000	9578530	-0.000784
82157094	146566672	7478087	10000.000000	5363	15711	1.000000	6121	15557	1.000000	9573669	-0.000505
82160745	146554432	7476731	10000.000000	5426	15741	1.000000	6254	15422	1.000000	9568845	-0.000207
82157983	146577658	7474944	10000.000000	5460	15703	1.000000	6242	15407	1.000000	9564150	0.000193
82157441	146577041	7475348	10000.000000	5377	15858	1.000000	6381	15424	1.000000	9559297	-0.000724
82154569	146576810	7481195	10000.000000	5496	15537	1.000000	6226	15337	1.000000	9554421	-0.000833
82147934	146588309	7479279	10000.000000	5374	15807	1.000000	6356	15292	1.000000	9549724	-0.000913
82173457	146549726	7477130	10000.000000	5457	15845	1.000000	6168	15565	1.000000	9544979	-0.001011
82162221	146584338	7480447	10000.000000	5497	15812	1.000000	6281	15374	1.000000	9540214	-0.001158
82146141	146607006	7473780	10000.000000	5459	15667	1.000000	6213	15361	1.000000	9535488	-0.001717
82155294	146583968	7479287	10000.000000	5486	15584	1.000000	6208	15453	1.000000	9530672	-0.001634
82162796	146589006	7477142	10000.000000	5361	15999	1.000000	6325	15349	1.000000	9525957	-0.001473
82176463	146535436	7471657	10000.000000	5425	15696	1.000000	6284	15428	1.000000	9521154	-0.001048
82164395	146578848	7478746	10000.000000	5391	15712	1.000000	6128	15337	1.000000	9516347	-0.000561
npatches	nstrain	runtime	dt	init_x	init_y	init_y_blood	init_z	init_S	beta0	beta1	beta2	beta3	mean_beta	B	d	delta	delta_blood	b[0]	mut	m	CTL	c	g	epsilon	k	het	lambda	rho	omega	x_max	patch.dyna	DELTA	A	VA
10000	1	100.000000	0.001000	21900	9499	5000000	0.001000	10000000	23.708925	14.716517	11.884053	21.138202	17	800000000	0.010000	1.000000	1.000000	80000	0.000050	0.004800	1	0.001000	1.000000	2.500000	4.000000	0.500000	0.000000	0.000000	0.000000	31872	0	10.000000	7.000000	1.000000
sus	inf	inf_blood	z	x[0]	y[0][0]	z[0]	x[1]	y[1][0]	z[1]	S[0]	synchrony
219000000	94990000	5000000	10.000000	21900	9499	0.001000	21900	9499	0.001000	10000000	0.000000
100390323	107959343	5518197	10000.000000	7073	11799	1.000000	10566	10665	1.000000	9994945	0.000000
102570204	107408044	5479005	10000.000000	6943	12066	1.000000	10741	10591	1.000000	9989995	0.000000
102487400	107465005	5483357	10000.000000	6973	11831	1.000000	10994	10217	1.000000	9984978	0.000000
102508444	107421202	5479021	10000.000000	6986	11927	1.000000	10975	10395	1.000000	9979974	0.000000
102508619	107459673	5480813	10000.000000	7065	11772	1.000000	10915	10547	1.000000	9975018	0.000000
102503446	107447309	5482642	10000.000000	7032	12004	1.000000	10840	10566	1.000000	9969951	0.000000
102489441	107455864	5485095	10000.000000	7192	11749	1.000000	10764	10429	1.000000	9964989	0.000000
102485080	107449041	5483918	10000.000000	6961	11959	1.000000	10794	10600	1.000000	9960029	0.000000
102476740	107468756	5484920	10000.000000	6928	12140	1.000000	10881	10404	1.000000	9954959	0.000000
102489667	107457521	5480911	10000.000000	7166	11714	1.000000	10674	10747	1.000000	9950060	0.000000
102504266	107444753	5487243	10000.000000	7031	11857	1.000000	11019	10464	1.000000	9945090	0.000000
102483459	107458890	5481413	10000.000000	7009	11959	1.000000	10768	10612	1.000000	9940187	0.000000
102500057	107432056	5481309	10000.000000	7211	11891	1.000000	10730	10745	1.000000	9935247	0.000000
102487969	107451969	5487472	10000.000000	7018	11835	1.000000	10801	10661	1.000000	9930251	0.000000
102492197	107449800	5480729	10000.000000	7102	11687	1.000000	10731	10464	1.000000	9925252	0.000000
102515193	107431929	5477866	10000.000000	7169	11682	1.000000	10866	10432	1.000000	9920265	0.000000
102494177	107468578	5482546	10000.000000	7018	11734	1.000000	10872	10405	1.000000	9915317	0.000000
102506751	107454356	5483984	10000.000000	7137	11799	1.000000	10755	10685	1.000000	9910558	0.000000
102488520	107444064	5485007	10000.000000	7192	11743	1.000000	10770	10545	1.000000	9905581	0.000000
102500418	107442388	5478529	10000.000000	7150	11581	1.000000	10939	10323	1.000000	9900603	0.000000
102481833	107456607	5484278	10000.000000	7051	11966	1.000000	10878	10576	1.000000	9895689	0.000000
102493815	107426853	5482975	10000.000000	6993	11954	1.000000	10824	10608	1.000000	9890808	0.000000
102496993	107438221	5480092	10000.000000	7030	12016	1.000000	11016	10251	1.000000	9885777	0.000000
102510310	107451120	5479908	10000.000000	7070	11858	1.000000	10924	10496	1.000000	9880860	0.000000
102490815	107456672	5489273	10000.000000	7065	11846	1.000000	11054	10477	1.000000	9875890	0.000000
102491368	107461665	5482246	10000.000000	7010	11907	1.000000	10885	10439	1.000000	9871064	0.000000
102458568	107489549	5478364	10000.000000	7156	11761	1.000000	10863	10534	1.000000	9866103	0.000000
102506252	107451178	5484651	10000.000000	7083	11827	1.000000	10832	10508	1.000000	9861172	0.000000
102483937	107445520	5482491	10000.000000	7095	11693	1.000000	10756	10629	1.000000	9856263	0.000000
102497185	107448890	5483995	10000.000000	7018	11804	1.000000	10868	10624	1.000000	9851215	0.000000
102495065	107452146	5479959	10000.000000	7131	11834	1.000000	10667	10480	1.000000	9846326	0.000000
102494632	107449125	5481317	10000.000000	7175	11755	1.000000	10836	10438	1.000000	9841370	0.000000
102488724	107460898	5480306	10000.000000	7081	11768	1.000000	10832	10636	1.000000	9836427	0.000000
102500468	107446083	5481496	10000.000000	7156	11741	1.000000	11062	10332	1.000000	9831465	0.000000
102520189	107420547	5485190	10000.000000	6959	12028	1.000000	10869	10734	1.000000	9826599	0.000000
102499667	107446017	5482719	10000.000000	7096	11862	1.000000	10761	10587	1.000000	9821670	0.000000
102485461	107451170	5482254	10000.000000	7028	11732	1.000000	10799	10624	1.000000	9816749	0.000000
102482517	107473077	5483315	10000.000000	7054	11835	1.000000	10814	10596	1.000000	9811845	0.000000
102496928	107461629	5483495	10000.000000	7159	11791	1.000000	10650	10568	1.000000	9806885	0.000000
102489865	107447003	5484314	10000.000000	7127	11946	1.000000	10819	10469	1.000000	9801975	-1.#IND00
102511436	107451291	5478826	10000.000000	7081	11725	1.000000	10864	10537	1.000000	9796948	-1.#IND00
102501722	107450184	5483739	10000.000000	7118	11832	1.000000	10990	10422	1.000000	9792162	0.001245
102481962	107474885	5479115	10000.000000	7053	11808	1.000000	10762	10601	1.000000	9787188	0.001531
102496649	107448716	5480668	10000.000000	7100	11800	1.000000	10679	10713	1.000000	9782404	-0.002276
102501858	107443327	5478847	10000.000000	7131	11870	1.000000	10980	10407	1.000000	9777609	0.001936
102490625	107442794	5481172	10000.000000	6960	11885	1.000000	11014	10473	1.000000	9772747	0.000837
102489486	107455541	5481046	10000.000000	7148	11777	1.000000	10939	10539	1.000000	9767997	-0.004016
102482049	107479892	5480377	10000.000000	6928	11897	1.000000	10714	10683	1.000000	9763193	-0.002460
102485672	107450684	5481969	10000.000000	7063	11835	1.000000	10753	10565	1.000000	9758191	0.004501
102480141	107454271	5482154	10000.000000	7067	11881	1.000000	10704	10530	1.000000	9753290	0.003333
102485929	107480764	5480314	10000.000000	7147	11701	1.000000	10952	10590	1.000000	9748390	0.001915
102489380	107452131	5483694	10000.000000	7117	11755	1.000000	10719	10565	1.000000	9743515	0.002111
102509014	107450379	5482179	10000.000000	6992	11820	1.000000	10753	10613	1.000000	9738747	0.002058
102495857	107433619	5481405	10000.000000	7100	11783	1.000000	10924	10269	1.000000	9733986	0.000764
102481856	107466534	5482722	10000.000000	7184	11669	1.000000	10827	10602	1.000000	9729090	-0.000218
102483846	107454984	5482437	10000.000000	6977	11754	1.000000	10847	10632	1.000000	9724161	-0.000127
102495451	107443944	5479722	10000.000000	6986	11906	1.000000	10818	10481	1.000000	9719364	-0.000196
102480369	107461529	5482900	10000.000000	7115	11687	1.000000	10794	10548	1.000000	9714441	0.000575
102516245	107441301	5481373	10000.000000	7067	11893	1.000000	10859	10552	1.000000	9709644	-0.000079
102513159	107443952	5484241	10000.000000	7077	11825	1.000000	10841	10555	1.000000	9704808	0.000172
102485571	107450848	5480519	10000.000000	6964	11999	1.000000	10941	10491	1.000000	9699925	0.000067
102500914	107458582	5481271	10000.000000	7166	11698	1.000000	10979	10414	1.000000	9695100	0.000383
102499579	107443628	5483582	10000.000000	7248	11597	1.000000	10919	10699	1.000000	9690181	0.000634
102494204	107446037	5482413	10000.000000	7124	11725	1.000000	10814	10490	1.000000	9685258	0.000975
102508255	107441155	5478088	10000.000000	6967	12002	1.000000	10708	10857	1.000000	9680354	0.000419
102523462	107436495	5476810	10000.000000	7078	11749	1.000000	10849	10701	1.000000	9675488	0.000933
102506100	107423460	5481391	10000.000000	7168	11633	1.000000	10801	10711	1.000000	9670683	0.002243
102489537	107446071	5483185	10000.000000	6936	11968	1.000000	10963	10494	1.000000	9665790	0.001729
102494011	107451232	5480719	10000.000000	7218	11519	1.000000	10768	10520	1.000000	9661025	0.000883
102494146	107454467	5483745	10000.000000	7046	11840	1.000000	10758	10684	1.000000	9656175	0.000807
102479727	107470305	5484955	10000.000000	7164	11544	1.000000	10974	10419	1.000000	9651304	0.000858
102498543	107458055	5483230	10000.000000	7207	11624	1.000000	10850	10454	1.000000	9646416	0.001239
102494014	107455145	5483718	10000.000000	6946	12109	1.000000	10929	10495	1.000000	9641622	0.001084
102493398	107450279	5486954	10000.000000	7161	11821	1.000000	11048	10258	1.000000	9636798	0.002528
102499229	107439709	5483570	10000.000000	7049	11937	1.000000	10807	10473	1.000000	9632108	0.002350
102495727	107459479	5485491	10000.000000	7148	11580	1.000000	10825	10570	1.000000	9627334	0.001953
102495836	107454351	5483143	10000.000000	7194	11739	1.000000	11043	10447	1.000000	9622351	0.002408
102479270	107462107	5482342	10000.000000	7047	12009	1.000000	10999	10627	1.000000	9617681	0.002420
102482448	107455225	5479864	10000.000000	6981	12000	1.000000	10769	10451	1.000000	9612904	0.000755
102500005	107446370	5482358	10000.000000	7020	11656	1.000000	10906	10551	1.000000	9608085	0.000656
102495499	107458720	5478702	10000.000000	7163	11775	1.000000	10721	10619	1.000000	9603190	0.000510
102488222	107465330	5481122	10000.000000	7155	11785	1.000000	10787	10709	1.000000	9598445	0.000341
102498060	107449645	5482243	10000.000000	7115	11788	1.000000	10815	10438	1.000000	9593581	0.000432
102489452	107453588	5483637	10000.000000	7134	11716	1.000000	10799	10593	1.000000	9588865	0.000371
102498174	107433729	5481932	10000.000000	7180	11601	1.000000	10744	10618	1.000000	9584142	0.000592
102489942	107436956	5479298	10000.000000	7134	11954	1.000000	10882	10499	1.000000	9579303	0.000409
102502169	107437006	5478347	10000.000000	6983	11862	1.000000	10968	10382	1.000000	9574403	0.000330
102480459	107456302	5484498	10000.000000	7053	11782	1.000000	10833	10583	1.000000	9569595	0.000427
102498607	107420812	5485167	10000.000000	7151	11837	1.000000	10965	10453	1.000000	9564770	0.000528
102487057	107456368	5485001	10000.000000	7061	11750	1.000000	10824	10450	1.000000	9560123	0.000447
102505699	107434888	5481282	10000.000000	7108	11851	1.000000	11016	10361	1.000000	9555353	0.001124
102503911	107428305	5484347	10000.000000	7059	11910	1.000000	11000	10327	1.000000	9550518	0.000967
102498002	107443413	5482340	10000.000000	7110	11668	1.000000	10923	10552	1.000000	9545697	0.000813
102497408	107451439	5482010	10000.000000	7110	11720	1.000000	10914	10431	1.000000	9540926	0.000748
102513050	107427549	5480337	10000.000000	7011	11825	1.000000	10703	10690	1.000000	9536072	0.000639
102506067	107445938	5484278	10000.000000	6989	11952	1.000000	10753	10489	1.000000	9531405	0.000380
102476491	107482197	5478822	10000.000000	7157	11744	1.000000	10903	10390	1.000000	9526617	0.000406
102503910	107438307	5479240	10000.000000	7050	11842	1.000000	10722	10674	1.000000	9521838	0.000422
102504693	107430598	5477716	10000.000000	6995	11931	1.000000	10632	10819	1.000000	9517128	-0.000211
npatches	nstrain	runtime	dt	init_x	init_y	init_y_blood	init_z	init_S	beta0	beta1	beta2	beta3	mean_beta	B	d	delta	delta_blood	b[0]	mut	m	CTL	c	g	epsilon	k	het	lambda	rho	omega	x_max	patch.dyna	DELTA	A	VA
10000	1	100.000000	0.001000	21900	9499	5000000	0.001000	10000000	25.498016	13.992626	16.726576	22.810239	17	800000000	0.010000	1.000000	1.000000	80000	0.000050	0.004800	1	0.001000	1.000000	2.500000	5.000000	0.500000	0.000000	0.000000	0.000000	31872	0	10.000000	7.000000	1.000000
sus	inf	inf_blood	z	x[0]	y[0][0]	z[0]	x[1]	y[1][0]	z[1]	S[0]	synchrony
219000000	94990000	5000000	10.000000	21900	9499	0.001000	21900	9499	0.001000	10000000	0.000000
120454754	80371484	4106970	10000.000000	8087	9452	1.000000	13475	7584	1.000000	9995013	0.000000
121993978	81668120	4169926	10000.000000	7943	9518	1.000000	13341	7646	1.000000	9989969	0.000000
121941324	81608527	4166664	10000.000000	7905	9519	1.000000	13736	7495	1.000000	9985020	0.000000
121950193	81625653	4163408	10000.000000	7966	9410	1.000000	13661	7707	1.000000	9979907	0.000000
121953940	81624746	4166370	10000.000000	8033	9408	1.000000	13633	7834	1.000000	9974892	0.000000
121943275	81604890	4162068	10000.000000	8055	9316	1.000000	13711	7622	1.000000	9969953	0.000000
121939990	81628542	4161591	10000.000000	8142	9342	1.000000	13602	7769	1.000000	9965020	0.000000
121924946	81628092	4165549	10000.000000	7890	9506	1.000000	13532	7810	1.000000	9959890	0.000000
121949757	81643906	4165893	10000.000000	8019	9296	1.000000	13656	7699	1.000000	9955024	0.000000
121930920	81627917	4167269	10000.000000	8011	9288	1.000000	13655	7814	1.000000	9950047	0.000000
121938087	81636209	4165276	10000.000000	7842	9593	1.000000	13574	7648	1.000000	9944920	0.000000
121920367	81634610	4164914	10000.000000	8094	9312	1.000000	13420	7768	1.000000	9940031	0.000000
121933705	81631834	4162371	10000.000000	7831	9595	1.000000	13359	8066	1.000000	9935049	0.000000
121943701	81625423	4165173	10000.000000	7956	9527	1.000000	13671	7681	1.000000	9930056	0.000000
121946545	81625467	4162515	10000.000000	8075	9239	1.000000	13694	7676	1.000000	9925151	0.000000
121930764	81633838	4163801	10000.000000	7967	9225	1.000000	13467	7775	1.000000	9920115	0.000000
121924432	81620854	4168069	10000.000000	8043	9389	1.000000	13357	7868	1.000000	9915205	0.000000
121935481	81617721	4163322	10000.000000	8006	9333	1.000000	13511	7789	1.000000	9910285	0.000000
121921854	81632500	4163226	10000.000000	7866	9544	1.000000	13356	7775	1.000000	9905313	0.000000
121932128	81627780	4163573	10000.000000	7983	9379	1.000000	13609	7800	1.000000	9900321	0.000000
121925590	81637728	4165699	10000.000000	7989	9421	1.000000	13447	7763	1.000000	9895344	0.000000
121934569	81632003	4166968	10000.000000	8046	9361	1.000000	13330	7845	1.000000	9890408	0.000000
121935183	81626050	4165440	10000.000000	7981	9412	1.000000	13322	7900	1.000000	9885364	0.000000
121932864	81634204	4167829	10000.000000	8042	9330	1.000000	13521	7703	1.000000	9880454	0.000000
121952362	81630185	4166241	10000.000000	7994	9361	1.000000	13688	7637	1.000000	9875472	0.000000
121944942	81615376	4165629	10000.000000	8019	9164	1.000000	13700	7611	1.000000	9870410	0.000000
121941263	81630728	4163905	10000.000000	7985	9247	1.000000	13589	7679	1.000000	9865502	0.000000
121925778	81641360	4163504	10000.000000	8057	9350	1.000000	13744	7706	1.000000	9860588	0.000000
121938203	81631656	4161728	10000.000000	7969	9421	1.000000	13505	7659	1.000000	9855664	0.000000
121928300	81642553	4164594	10000.000000	8050	9274	1.000000	13504	7706	1.000000	9850691	0.000000
121907070	81637886	4167639	10000.000000	7976	9423	1.000000	13639	7749	1.000000	9845725	0.000000
121956927	81608414	4160005	10000.000000	7936	9565	1.000000	13430	7850	1.000000	9840789	0.000000
121932573	81649881	4166337	10000.000000	8099	9264	1.000000	13566	7733	1.000000	9835803	0.000000
121932346	81619179	4164945	10000.000000	7992	9383	1.000000	13402	7841	1.000000	9830854	0.000000
121925622	81640520	4167798	10000.000000	7993	9545	1.000000	13481	7719	1.000000	9825855	0.000000
121918587	81638562	4163509	10000.000000	8086	9338	1.000000	13454	7610	1.000000	9820952	0.000000
121929467	81631652	4166266	10000.000000	7974	9429	1.000000	13487	7778	1.000000	9816009	0.000000
121927982	81626090	4163125	10000.000000	7913	9455	1.000000	13462	7847	1.000000	9811173	0.000000
121952228	81618364	4165338	10000.000000	7867	9455	1.000000	13806	7513	1.000000	9806233	0.000000
121951202	81611739	4167804	10000.000000	7935	9445	1.000000	13307	7822	1.000000	9801255	-1.#IND00
121932853	81628905	4161837	10000.000000	7965	9619	1.000000	13707	7758	1.000000	9796399	-0.009600
121905768	81647591	4165686	10000.000000	8057	9411	1.000000	13449	7830	1.000000	9791657	0.003808
121945526	81629338	4163930	10000.000000	7956	9355	1.000000	13563	7835	1.000000	9786651	0.000987
121921837	81632156	4168530	10000.000000	8055	9225	1.000000	13457	7719	1.000000	9781779	-0.004120
121931544	81618239	4163831	10000.000000	7896	9414	1.000000	13557	7695	1.000000	9776890	-0.007676
121958355	81602517	4164027	10000.000000	8001	9565	1.000000	13364	7819	1.000000	9771941	-0.008759
121922158	81622752	4163540	10000.000000	7995	9349	1.000000	13321	7890	1.000000	9767152	-0.008876
121919274	81633768	4163403	10000.000000	7919	9367	1.000000	13426	7695	1.000000	9762201	-0.006215
121932918	81626837	4163520	10000.000000	8059	9254	1.000000	13607	7641	1.000000	9757230	-0.005852
121946800	81620614	4163234	10000.000000	8000	9373	1.000000	13414	7774	1.000000	9752276	-0.004265
121943872	81626617	4164475	10000.000000	7999	9279	1.000000	13482	7734	1.000000	9747394	-0.003145
121944290	81621250	4162774	10000.000000	8103	9273	1.000000	13686	7734	1.000000	9742555	-0.001287
121940625	81617811	4161094	10000.000000	7852	9365	1.000000	13490	7876	1.000000	9737650	-0.002036
121922795	81644527	4163522	10000.000000	7958	9252	1.000000	13471	7836	1.000000	9732698	-0.000756
121942791	81626302	4165140	10000.000000	7984	9434	1.000000	13540	7791	1.000000	9727758	-0.001238
121913078	81667828	4170354	10000.000000	7968	9375	1.000000	13494	7667	1.000000	9722986	0.001411
121928579	81635299	4165526	10000.000000	7815	9618	1.000000	13387	7847	1.000000	9718069	0.003203
121946322	81628745	4163061	10000.000000	7886	9508	1.000000	13471	7670	1.000000	9713133	0.003035
121949535	81617426	4164586	10000.000000	7921	9382	1.000000	13693	7711	1.000000	9708331	0.004094
121936626	81617607	4163554	10000.000000	7753	9514	1.000000	13545	7762	1.000000	9703330	0.003620
121921543	81646474	4165578	10000.000000	7831	9429	1.000000	13526	7866	1.000000	9698467	0.003867
121940551	81620723	4166534	10000.000000	8108	9197	1.000000	13598	7746	1.000000	9693611	0.003455
121922534	81636451	4164304	10000.000000	8138	9273	1.000000	13470	7874	1.000000	9688690	0.003466
121944940	81613177	4165409	10000.000000	7990	9466	1.000000	13543	7781	1.000000	9683967	0.003124
121935707	81628828	4162294	10000.000000	7995	9386	1.000000	13227	7810	1.000000	9679055	0.002040
121945658	81621199	4164154	10000.000000	7987	9536	1.000000	13415	7742	1.000000	9674268	0.002007
121936145	81628686	4166777	10000.000000	7973	9360	1.000000	13410	7688	1.000000	9669409	0.002274
121964739	81616434	4163142	10000.000000	8040	9287	1.000000	13355	7901	1.000000	9664572	0.003407
121946691	81617651	4165433	10000.000000	7922	9410	1.000000	13445	7785	1.000000	9659746	0.003365
121939590	81605902	4165387	10000.000000	8029	9393	1.000000	13485	7590	1.000000	9654851	0.004026
121942835	81630396	4165086	10000.000000	8042	9400	1.000000	13590	7781	1.000000	9650001	0.004521
121941433	81630049	4164180	10000.000000	7996	9374	1.000000	13450	7673	1.000000	9645182	0.004335
121941501	81626381	4165407	10000.000000	7902	9408	1.000000	13468	7817	1.000000	9640424	0.003546
121950535	81623156	4164248	10000.000000	7970	9371	1.000000	13428	7760	1.000000	9635516	0.003300
121932799	81633637	4165513	10000.000000	8063	9287	1.000000	13445	7786	1.000000	9630725	0.003264
121931001	81634184	4164581	10000.000000	7935	9351	1.000000	13598	7686	1.000000	9625905	0.003437
121932768	81624908	4169854	10000.000000	8119	9167	1.000000	13444	8030	1.000000	9621014	0.003222
121929602	81633772	4164910	10000.000000	7978	9392	1.000000	13406	7865	1.000000	9616138	0.003194
121919341	81637588	4161213	10000.000000	8015	9323	1.000000	13476	7662	1.000000	9611336	0.003248
121934578	81631698	4163628	10000.000000	8043	9358	1.000000	13659	7743	1.000000	9606508	0.002777
121944395	81621232	4162629	10000.000000	7990	9406	1.000000	13548	7725	1.000000	9601826	0.002732
121933220	81643837	4167627	10000.000000	7961	9433	1.000000	13477	7661	1.000000	9597072	0.002056
121938067	81607748	4162883	10000.000000	7928	9464	1.000000	13449	7981	1.000000	9592284	0.002130
121932441	81644921	4163232	10000.000000	8085	9271	1.000000	13623	7657	1.000000	9587621	0.002003
121944186	81621201	4165140	10000.000000	8097	9362	1.000000	13453	7715	1.000000	9582690	0.000653
121958516	81596175	4161744	10000.000000	8016	9339	1.000000	13413	7874	1.000000	9577907	-0.000135
121949109	81627876	4164495	10000.000000	8192	9295	1.000000	13500	7713	1.000000	9573204	0.000105
121938497	81626722	4163878	10000.000000	8071	9335	1.000000	13518	7604	1.000000	9568456	-0.000071
121926619	81634452	4165628	10000.000000	8124	9179	1.000000	13522	7710	1.000000	9563771	-0.000164
121912557	81618242	4164155	10000.000000	8153	9135	1.000000	13571	7672	1.000000	9558989	0.001460
121952688	81615257	4161204	10000.000000	7989	9346	1.000000	13440	7969	1.000000	9554299	0.001559
121922331	81624667	4163521	10000.000000	7906	9492	1.000000	13397	7757	1.000000	9549672	0.001555
121928988	81620178	4161773	10000.000000	7894	9347	1.000000	13466	7726	1.000000	9544839	0.001404
121959402	81600904	4167378	10000.000000	7862	9597	1.000000	13459	7694	1.000000	9540135	0.001492
121929100	81638261	4164888	10000.000000	8098	9190	1.000000	13410	7895	1.000000	9535393	0.001602
121937481	81652725	4166255	10000.000000	7881	9407	1.000000	13617	7827	1.000000	9530564	0.001985
121923752	81623435	4165801	10000.000000	7913	9386	1.000000	13381	7760	1.000000	9525977	0.001607
121942899	81631221	4165931	10000.000000	7895	9308	1.000000	13397	7830	1.000000	9521355	0.001700
121926644	81650568	4167512	10000.000000	7928	9375	1.000000	13653	7898	1.000000	9516628	0.001654
npatches	nstrain	runtime	dt	init_x	init_y	init_y_blood	init_z	init_S	beta0	beta1	beta2	beta3	mean_beta	B	d	delta	delta_blood	b[0]	mut	m	CTL	c	g	epsilon	k	het	lambda	rho	omega	x_max	patch.dyna	DELTA	A	VA
10000	1	100.000000	0.001000	21900	9499	5000000	0.001000	10000000	19.019552	18.501168	16.228301	14.744930	17	800000000	0.010000	1.000000	1.000000	80000	0.000050	0.004800	1	0.001000	1.000000	2.500000	6.000000	0.500000	0.000000	0.000000	0.000000	31872	0	10.000000	7.000000	1.000000
sus	inf	inf_blood	z	x[0]	y[0][0]	z[0]	x[1]	y[1][0]	z[1]	S[0]	synchrony
219000000	94990000	5000000	10.000000	21900	9499	0.001000	21900	9499	0.001000	10000000	0.000000
140947384	60685137	3097662	10000.000000	12285	6530	1.000000	12502	6527	1.000000	9994946	0.000000
141506437	63210028	3221761	10000.000000	12070	6944	1.000000	12480	6611	1.000000	9989985	0.000000
141489048	63097416	3221621	10000.000000	12333	6674	1.000000	12387	6816	1.000000	9984986	0.000000
141501703	63071455	3217002	10000.000000	12100	6778	1.000000	12437	6753	1.000000	9980001	0.000000
141496202	63086239	3221792	10000.000000	12212	6797	1.000000	12379	6856	1.000000	9974901	0.000000
141472725	63101087	3220276	10000.000000	12326	6712	1.000000	12607	6695	1.000000	9969826	0.000000
141494959	63076987	3218330	10000.000000	12295	6896	1.000000	12442	6691	1.000000	9964869	0.000000
141478765	63091813	3218827	10000.000000	12017	6885	1.000000	12444	6590	1.000000	9959831	0.000000
141516836	63084559	3218844	10000.000000	12334	6547	1.000000	12395	6914	1.000000	9954909	0.000000
141506056	63082373	3218913	10000.000000	11904	7184	1.000000	12538	6666	1.000000	9950049	0.000000
141470174	63117645	3218082	10000.000000	11851	6942	1.000000	12406	6886	1.000000	9945042	0.000000
141488941	63101522	3221171	10000.000000	12063	6834	1.000000	12230	6793	1.000000	9940074	0.000000
141513458	63078862	3220339	10000.000000	12055	6893	1.000000	12391	6840	1.000000	9935161	0.000000
141479810	63094621	3221644	10000.000000	12281	6797	1.000000	12380	6745	1.000000	9930180	0.000000
141474939	63098382	3224668	10000.000000	12140	6680	1.000000	12198	6923	1.000000	9925175	0.000000
141481883	63101788	3219384	10000.000000	12012	6968	1.000000	12571	6854	1.000000	9920263	0.000000
141514128	63064377	3218711	10000.000000	12100	6934	1.000000	12464	6758	1.000000	9915263	0.000000
141515642	63074015	3219580	10000.000000	12052	6940	1.000000	12317	6783	1.000000	9910439	0.000000
141518857	63079668	3218591	10000.000000	12071	6862	1.000000	12335	6865	1.000000	9905473	0.000000
141474063	63105042	3220254	10000.000000	12111	6819	1.000000	12324	6844	1.000000	9900528	0.000000
141530193	63078909	3216738	10000.000000	12309	6729	1.000000	12524	6685	1.000000	9895534	0.000000
141493835	63082591	3220324	10000.000000	12322	6810	1.000000	12631	6594	1.000000	9890393	0.000000
141496123	63079437	3217251	10000.000000	12445	6659	1.000000	12507	6760	1.000000	9885396	0.000000
141506492	63073015	3218014	10000.000000	12083	7005	1.000000	12386	6810	1.000000	9880517	0.000000
141497972	63081594	3216619	10000.000000	12225	6620	1.000000	12404	6733	1.000000	9875601	0.000000
141505066	63082068	3217289	10000.000000	12215	6788	1.000000	12509	6742	1.000000	9870677	0.000000
141498488	63087413	3216077	10000.000000	12103	6857	1.000000	12457	6786	1.000000	9865837	0.000000
141473838	63101283	3221748	10000.000000	12126	6826	1.000000	12298	6998	1.000000	9861025	0.000000
141488312	63085856	3217533	10000.000000	12190	6912	1.000000	12061	6871	1.000000	9856148	0.000000
141497294	63079610	3219786	10000.000000	12062	6902	1.000000	12400	6817	1.000000	9851236	0.000000
141488284	63089343	3220909	10000.000000	12082	6956	1.000000	12471	6702	1.000000	9846275	0.000000
141493201	63094067	3218735	10000.000000	12318	6672	1.000000	12684	6572	1.000000	9841432	0.000000
141508304	63080130	3217352	10000.000000	12043	6889	1.000000	12381	6702	1.000000	9836448	0.000000
141510276	63082225	3221192	10000.000000	12159	6785	1.000000	12116	6908	1.000000	9831436	0.000000
141513402	63076302	3217540	10000.000000	12037	6895	1.000000	12427	6869	1.000000	9826359	0.000000
141484864	63098106	3218630	10000.000000	12237	6875	1.000000	12392	6668	1.000000	9821666	0.000000
141511861	63090620	3215626	10000.000000	11947	6929	1.000000	12561	6538	1.000000	9816742	0.000000
141484407	63100457	3218346	10000.000000	12188	6727	1.000000	12224	6896	1.000000	9811941	0.000000
141512832	63085848	3221278	10000.000000	12073	6900	1.000000	12397	6826	1.000000	9806970	0.000000
141502436	63091934	3219728	10000.000000	12358	6641	1.000000	12291	6787	1.000000	9802079	-1.#IND00
141478821	63113475	3219087	10000.000000	12242	6737	1.000000	12412	6750	1.000000	9797203	-0.003200
141507813	63086060	3221485	10000.000000	11974	6942	1.000000	12493	6721	1.000000	9792288	-0.000634
141477559	63095036	3216641	10000.000000	12015	6865	1.000000	12525	6792	1.000000	9787298	0.005880
141500218	63092221	3220404	10000.000000	12272	6887	1.000000	12590	6731	1.000000	9782337	0.010730
141484707	63084981	3220104	10000.000000	11992	6863	1.000000	12282	6840	1.000000	9777497	-0.004296
141498332	63094492	3216802	10000.000000	12086	6850	1.000000	12326	6685	1.000000	9772551	-0.001317
141492060	63090130	3220150	10000.000000	12039	6894	1.000000	12437	6900	1.000000	9767735	-0.001259
141462855	63119782	3222005	10000.000000	12213	6824	1.000000	12167	6886	1.000000	9762866	-0.003151
141484796	63087086	3219442	10000.000000	12252	6789	1.000000	12417	6923	1.000000	9757968	-0.003978
141500952	63086240	3218399	10000.000000	12088	6951	1.000000	12442	6711	1.000000	9752979	-0.002213
141513384	63060833	3221337	10000.000000	12167	6704	1.000000	12343	6887	1.000000	9748184	-0.001951
141512410	63079063	3219357	10000.000000	12275	6839	1.000000	12296	6774	1.000000	9743150	-0.001078
141500453	63090137	3216366	10000.000000	12156	6770	1.000000	12399	6706	1.000000	9738249	-0.001188
141477781	63102092	3219652	10000.000000	12304	6659	1.000000	12337	6698	1.000000	9733298	0.002760
141494475	63085588	3217718	10000.000000	11952	7003	1.000000	12325	6802	1.000000	9728429	0.003225
141470927	63099144	3218766	10000.000000	12119	6692	1.000000	12462	6612	1.000000	9723465	0.003373
141499182	63074396	3215260	10000.000000	12054	6935	1.000000	12385	6948	1.000000	9718683	0.003353
141485183	63099468	3221590	10000.000000	12054	6986	1.000000	12520	6583	1.000000	9713851	0.004538
141486515	63087073	3220333	10000.000000	12391	6648	1.000000	12288	7008	1.000000	9709070	0.004106
141517990	63075999	3217099	10000.000000	12092	6830	1.000000	12421	6622	1.000000	9704136	0.002498
141478727	63090986	3220419	10000.000000	12177	6770	1.000000	12533	6699	1.000000	9699202	0.002279
141516406	63072963	3218649	10000.000000	12050	6984	1.000000	12635	6671	1.000000	9694278	0.001954
141471640	63099830	3219345	10000.000000	12227	6951	1.000000	12526	6591	1.000000	9689474	0.001258
141465667	63110865	3221820	10000.000000	12169	6867	1.000000	12343	6785	1.000000	9684696	0.001038
141498772	63080618	3217073	10000.000000	11966	6780	1.000000	12461	6788	1.000000	9679889	0.000888
141491158	63094287	3217931	10000.000000	12310	6768	1.000000	12410	6604	1.000000	9675113	0.001667
141466951	63094398	3217954	10000.000000	12294	6748	1.000000	12320	6743	1.000000	9670267	0.001221
141494380	63078095	3215989	10000.000000	12152	7006	1.000000	12597	6796	1.000000	9665492	0.000787
141468867	63107911	3214628	10000.000000	12097	6756	1.000000	12424	6791	1.000000	9660699	0.000992
141496029	63083833	3220430	10000.000000	12416	6818	1.000000	12678	6632	1.000000	9655775	0.000455
141469574	63102928	3218034	10000.000000	11954	6779	1.000000	12499	6605	1.000000	9650871	0.000648
141483417	63092036	3218769	10000.000000	12250	6614	1.000000	12533	6624	1.000000	9646150	0.000863
141497333	63093799	3219400	10000.000000	12120	6889	1.000000	12434	6775	1.000000	9641303	0.000491
141474650	63098035	3222652	10000.000000	11988	6943	1.000000	12524	6732	1.000000	9636453	0.000232
141481582	63090879	3221144	10000.000000	12079	6768	1.000000	12494	6724	1.000000	9631499	-0.001115
141475491	63093700	3218240	10000.000000	12277	6621	1.000000	12417	6742	1.000000	9626717	-0.000937
141498371	63093514	3218021	10000.000000	12176	6921	1.000000	12403	6705	1.000000	9621835	-0.000952
141493081	63084433	3220950	10000.000000	12243	6714	1.000000	12528	6704	1.000000	9617002	-0.000986
141467833	63103597	3222584	10000.000000	11961	7134	1.000000	12411	6641	1.000000	9612263	-0.000363
141490502	63089798	3218818	10000.000000	12110	6883	1.000000	12664	6657	1.000000	9607533	-0.000397
141491125	63088186	3217013	10000.000000	12108	6894	1.000000	12316	6876	1.000000	9602827	-0.000657
141478117	63102377	3220619	10000.000000	11888	7079	1.000000	12521	6692	1.000000	9597965	-0.000902
141478496	63110196	3218712	10000.000000	12247	6863	1.000000	12359	6904	1.000000	9593147	-0.000871
141479283	63092984	3220700	10000.000000	12049	6811	1.000000	12417	6774	1.000000	9588257	-0.001257
141485599	63089326	3220802	10000.000000	12080	6954	1.000000	12486	6789	1.000000	9583514	-0.001811
141511302	63082375	3215974	10000.000000	12126	6857	1.000000	12402	6884	1.000000	9578697	-0.001893
141486717	63097529	3218708	10000.000000	12114	6983	1.000000	12333	6768	1.000000	9574082	-0.001729
141493150	63100044	3215972	10000.000000	12074	6838	1.000000	12381	6798	1.000000	9569336	-0.001922
141494672	63086707	3218868	10000.000000	12108	6903	1.000000	12565	6594	1.000000	9564576	-0.001871
141462946	63096624	3220702	10000.000000	12090	6905	1.000000	12427	6755	1.000000	9559693	-0.001786
141488069	63085896	3217505	10000.000000	12155	7007	1.000000	12307	6890	1.000000	9554983	-0.001516
141504278	63075574	3222082	10000.000000	12115	6864	1.000000	12249	6754	1.000000	9550289	-0.001880
141481036	63107579	3215516	10000.000000	12245	6914	1.000000	12324	6850	1.000000	9545499	-0.001763
141480601	63106729	3220702	10000.000000	12012	6857	1.000000	12295	6863	1.000000	9540712	-0.001982
141480985	63106956	3217655	10000.000000	12073	6941	1.000000	12348	6728	1.000000	9535997	-0.001971
141507760	63079336	3220436	10000.000000	12096	6883	1.000000	12510	6813	1.000000	9531190	-0.002981
141471778	63107475	3216661	10000.000000	12225	6914	1.000000	12284	6883	1.000000	9526419	-0.002839
141504931	63090104	3220714	10000.000000	12154	6802	1.000000	12601	6714	1.000000	9521595	-0.002858
141515335	63073118	3215888	10000.000000	11870	7042	1.000000	12237	7054	1.000000	9516706	-0.003947
npatches	nstrain	runtime	dt	init_x	init_y	init_y_blood	init_z	init_S	beta0	beta1	beta2	beta3	mean_beta	B	d	delta	delta_blood	b[0]	mut	m	CTL	c	g	epsilon	k	het	lambda	rho	omega	x_max	patch.dyna	DELTA	A	VA
10000	1	100.000000	0.001000	21900	9499	5000000	0.001000	10000000	18.200045	15.374574	20.234646	15.441466	17	800000000	0.010000	1.000000	1.000000	80000	0.000050	0.004800	1	0.001000	1.000000	2.500000	7.000000	0.500000	0.000000	0.000000	0.000000	31872	0	10.000000	7.000000	1.000000
sus	inf	inf_blood	z	x[0]	y[0][0]	z[0]	x[1]	y[1][0]	z[1]	S[0]	synchrony
219000000	94990000	5000000	10.000000	21900	9499	0.001000	21900	9499	0.001000	10000000	0.000000
161426716	46067304	2348223	10000.000000	14674	5047	1.000000	16305	4681	1.000000	9994892	0.000000
161015219	49329424	2518110	10000.000000	14671	5135	1.000000	16589	4775	1.000000	9989986	0.000000
161036410	49151447	2506488	10000.000000	14672	5190	1.000000	16437	4850	1.000000	9984923	0.000000
161042783	49151632	2509521	10000.000000	14338	5345	1.000000	16500	4841	1.000000	9979857	0.000000
161015147	49162221	2508007	10000.000000	14587	5333	1.000000	16585	4816	1.000000	9974810	0.000000
161000772	49194058	2507190	10000.000000	14250	5299	1.000000	16688	4950	1.000000	9969688	0.000000
161034424	49173987	2504546	10000.000000	14339	5466	1.000000	16335	4979	1.000000	9964612	0.000000
161014009	49154785	2508104	10000.000000	14495	5253	1.000000	16261	4922	1.000000	9959671	0.000000
161031564	49156051	2509713	10000.000000	14664	5117	1.000000	16816	4893	1.000000	9954727	0.000000
160992143	49186637	2508019	10000.000000	14508	5346	1.000000	16744	4712	1.000000	9949804	0.000000
161028102	49182257	2508075	10000.000000	14597	5295	1.000000	16650	4788	1.000000	9944909	0.000000
161022171	49176941	2509896	10000.000000	14690	5219	1.000000	16573	4901	1.000000	9939947	0.000000
161014164	49180910	2511272	10000.000000	14288	5500	1.000000	16701	4908	1.000000	9934991	0.000000
161035778	49153824	2509043	10000.000000	14562	5194	1.000000	16635	4841	1.000000	9930157	0.000000
161028584	49166597	2505895	10000.000000	14837	5205	1.000000	16357	4906	1.000000	9925283	0.000000
161007733	49171042	2510911	10000.000000	14594	5259	1.000000	16378	5054	1.000000	9920259	0.000000
161041006	49154161	2511269	10000.000000	14437	5309	1.000000	16559	4630	1.000000	9915284	0.000000
161046527	49151706	2507383	10000.000000	14507	5248	1.000000	16794	4709	1.000000	9910382	0.000000
161035555	49149993	2509582	10000.000000	14518	5288	1.000000	16405	4819	1.000000	9905537	0.000000
161014936	49182237	2507120	10000.000000	14362	5410	1.000000	16571	4868	1.000000	9900570	0.000000
161014019	49169569	2509536	10000.000000	14665	5171	1.000000	16587	4600	1.000000	9895689	0.000000
161022925	49172134	2508272	10000.000000	14522	5338	1.000000	16495	4781	1.000000	9890705	0.000000
161028709	49164840	2509816	10000.000000	14280	5323	1.000000	16550	4788	1.000000	9885831	0.000000
161027245	49179267	2509771	10000.000000	14523	5484	1.000000	16454	4819	1.000000	9880879	0.000000
161046195	49151696	2507095	10000.000000	14348	5363	1.000000	16478	4916	1.000000	9875995	0.000000
161007078	49171543	2507741	10000.000000	14129	5402	1.000000	16396	4779	1.000000	9871074	0.000000
161015365	49173800	2508031	10000.000000	14401	5363	1.000000	16313	4951	1.000000	9866174	0.000000
161029508	49166794	2509955	10000.000000	14247	5351	1.000000	16565	4900	1.000000	9861179	0.000000
161037955	49154316	2506917	10000.000000	14420	5297	1.000000	16362	4855	1.000000	9856269	0.000000
161043567	49162416	2508812	10000.000000	14445	5353	1.000000	16388	4965	1.000000	9851306	0.000000
161033740	49162502	2508333	10000.000000	14397	5268	1.000000	16412	4862	1.000000	9846378	0.000000
161007531	49170878	2507103	10000.000000	14605	5219	1.000000	16814	4756	1.000000	9841461	0.000000
161023163	49171999	2507311	10000.000000	14394	5320	1.000000	16411	4787	1.000000	9836536	0.000000
161025326	49160405	2509888	10000.000000	14464	5220	1.000000	16532	4709	1.000000	9831618	0.000000
161018277	49181213	2509180	10000.000000	14707	5218	1.000000	16639	4716	1.000000	9826718	0.000000
161037502	49161045	2506836	10000.000000	14597	5212	1.000000	16901	4555	1.000000	9821755	0.000000
161026556	49165085	2510634	10000.000000	14347	5476	1.000000	16442	4865	1.000000	9816788	0.000000
161035524	49176326	2507156	10000.000000	14104	5447	1.000000	16577	4929	1.000000	9811935	0.000000
161032053	49175911	2511680	10000.000000	14436	5186	1.000000	16490	4926	1.000000	9807001	0.000000
161007729	49179256	2507766	10000.000000	14285	5335	1.000000	16435	4809	1.000000	9802112	-1.#IND00
161012871	49179645	2507742	10000.000000	14412	5197	1.000000	16537	4791	1.000000	9797213	0.000000
161031103	49182984	2506109	10000.000000	14247	5372	1.000000	16677	4751	1.000000	9792246	0.017424
161027111	49176953	2508837	10000.000000	14489	5201	1.000000	16486	4750	1.000000	9787402	-0.027028
161035922	49156683	2507818	10000.000000	14668	5303	1.000000	16582	4761	1.000000	9782513	-0.023400
161029947	49163505	2510158	10000.000000	14293	5402	1.000000	16534	4870	1.000000	9777626	-0.016969
161030529	49174936	2511010	10000.000000	14257	5553	1.000000	16414	4792	1.000000	9772821	-0.011677
161008003	49176477	2510579	10000.000000	14531	5415	1.000000	16788	4773	1.000000	9767894	-0.010802
161027524	49164223	2506738	10000.000000	14325	5362	1.000000	16489	4940	1.000000	9762943	-0.008460
161033502	49161358	2509949	10000.000000	14379	5278	1.000000	16490	4909	1.000000	9758017	0.003964
161021145	49177529	2508501	10000.000000	14131	5600	1.000000	16536	4592	1.000000	9753190	0.002054
161027552	49160132	2509456	10000.000000	14381	5354	1.000000	16621	4688	1.000000	9748338	0.001520
161026506	49163441	2509302	10000.000000	14366	5443	1.000000	16896	4757	1.000000	9743640	0.001774
161039015	49164266	2508431	10000.000000	14354	5472	1.000000	16671	4779	1.000000	9738897	0.003937
161007428	49165966	2506409	10000.000000	14509	5278	1.000000	16591	4784	1.000000	9733970	0.003172
161056919	49139667	2507633	10000.000000	14599	5118	1.000000	16612	4693	1.000000	9729154	0.002551
161017501	49179091	2509642	10000.000000	14476	5096	1.000000	16918	4832	1.000000	9724300	0.001778
161049566	49148551	2507159	10000.000000	14703	5067	1.000000	16448	4901	1.000000	9719379	0.002316
161048465	49158497	2508718	10000.000000	14496	5306	1.000000	16486	4853	1.000000	9714555	0.002259
160997856	49180579	2511455	10000.000000	14110	5405	1.000000	16571	4761	1.000000	9709655	0.003032
161008878	49166108	2508395	10000.000000	14404	5378	1.000000	16909	4670	1.000000	9704867	0.002041
161022815	49161749	2507626	10000.000000	14436	5365	1.000000	16361	4860	1.000000	9699947	0.001850
161047568	49164371	2506227	10000.000000	14300	5292	1.000000	16255	4963	1.000000	9695068	0.001829
161036772	49154841	2508789	10000.000000	14130	5407	1.000000	16464	4930	1.000000	9690154	0.001849
161029529	49159451	2507811	10000.000000	14311	5454	1.000000	16447	4805	1.000000	9685274	0.001794
161023847	49170959	2508650	10000.000000	14301	5481	1.000000	16304	4889	1.000000	9680487	0.001758
161030775	49165629	2510185	10000.000000	14278	5346	1.000000	16432	4768	1.000000	9675707	0.002138
161050630	49140622	2508243	10000.000000	14332	5359	1.000000	16440	5013	1.000000	9670876	0.002002
161006293	49179803	2508587	10000.000000	14232	5411	1.000000	16662	4899	1.000000	9666178	0.001311
161058964	49157863	2507408	10000.000000	14566	5366	1.000000	16827	4802	1.000000	9661389	0.001139
161000576	49172157	2510772	10000.000000	14450	5288	1.000000	16632	4848	1.000000	9656622	0.001241
161009107	49176608	2509480	10000.000000	14630	5151	1.000000	16818	4813	1.000000	9651812	-0.000404
161017403	49166611	2506687	10000.000000	14264	5437	1.000000	16657	4769	1.000000	9646948	-0.001623
161030696	49179071	2511580	10000.000000	14400	5405	1.000000	16526	4863	1.000000	9642132	0.000051
161026240	49162152	2507104	10000.000000	14312	5440	1.000000	16653	4814	1.000000	9637307	0.000098
161006543	49169033	2507880	10000.000000	14585	5233	1.000000	16550	4919	1.000000	9632553	0.000227
161064732	49140133	2506929	10000.000000	14790	5136	1.000000	16391	4899	1.000000	9627702	-0.000073
161013956	49160171	2510083	10000.000000	14545	5192	1.000000	16477	4910	1.000000	9622861	-0.000306
161035205	49160843	2509420	10000.000000	14367	5426	1.000000	16544	4694	1.000000	9618109	-0.000194
161037613	49148081	2508440	10000.000000	14398	5140	1.000000	16632	4684	1.000000	9613316	0.000035
161029914	49159267	2506662	10000.000000	14552	5262	1.000000	16863	4689	1.000000	9608702	-0.000040
161041631	49149347	2505303	10000.000000	14506	5354	1.000000	16661	4856	1.000000	9603912	-0.000117
161000306	49179184	2508776	10000.000000	14473	5315	1.000000	16484	4801	1.000000	9599140	-0.000245
161033057	49165766	2507502	10000.000000	14432	5464	1.000000	16774	4681	1.000000	9594368	-0.000145
161025774	49156057	2508083	10000.000000	14507	5303	1.000000	16392	4846	1.000000	9589559	0.000132
161046656	49147033	2507259	10000.000000	14507	5194	1.000000	16738	4794	1.000000	9584723	0.000047
161018279	49161193	2508050	10000.000000	14432	5257	1.000000	16382	4980	1.000000	9580001	0.000201
161017538	49161412	2504533	10000.000000	14353	5309	1.000000	16759	4683	1.000000	9575295	0.000652
161012267	49179234	2510409	10000.000000	14372	5366	1.000000	16644	4757	1.000000	9570379	0.000686
161016338	49173534	2509868	10000.000000	14589	5354	1.000000	16581	4869	1.000000	9565546	0.000724
161016329	49158777	2508848	10000.000000	14228	5436	1.000000	16221	5012	1.000000	9560779	0.000138
161005456	49175219	2506271	10000.000000	14611	5360	1.000000	16803	4803	1.000000	9556060	0.000242
161002776	49179643	2507222	10000.000000	14667	5147	1.000000	16448	4726	1.000000	9551278	0.000396
161006817	49175623	2508646	10000.000000	14579	5305	1.000000	16638	4608	1.000000	9546541	0.000521
161031565	49154805	2509262	10000.000000	14364	5234	1.000000	16701	4709	1.000000	9541728	0.000166
161034247	49157941	2509073	10000.000000	14614	5254	1.000000	16663	4809	1.000000	9536973	0.001311
161012969	49172882	2507821	10000.000000	14332	5527	1.000000	16410	4814	1.000000	9532168	0.000979
161013105	49174614	2511113	10000.000000	14409	5237	1.000000	16540	4857	1.000000	9527406	0.000791
161004839	49156786	2508346	10000.000000	14432	5209	1.000000	16424	4913	1.000000	9522620	0.000771
161024870	49158370	2505195	10000.000000	14258	5211	1.000000	16235	4788	1.000000	9517955	0.000782
npatches	nstrain	runtime	dt	init_x	init_y	init_y_blood	init_z	init_S	beta0	beta1	beta2	beta3	mean_beta	B	d	delta	delta_blood	b[0]	mut	m	CTL	c	g	epsilon	k	het	lambda	rho	omega	x_max	patch.dyna	DELTA	A	VA
10000	1	100.000000	0.001000	21900	9499	5000000	0.001000	10000000	19.193803	8.871946	12.263262	15.424108	17	800000000	0.010000	1.000000	1.000000	80000	0.000050	0.004800	1	0.001000	1.000000	2.500000	8.000000	0.500000	0.000000	0.000000	0.000000	31872	0	10.000000	7.000000	1.000000
sus	inf	inf_blood	z	x[0]	y[0][0]	z[0]	x[1]	y[1][0]	z[1]	S[0]	synchrony
219000000	94990000	5000000	10.000000	21900	9499	0.001000	21900	9499	0.001000	10000000	0.000000
180343939	35232996	1790522	10000.000000	15646	4207	1.000000	24932	1913	1.000000	9994942	0.000000
178880820	38970769	1988737	10000.000000	15366	4300	1.000000	25515	2199	1.000000	9990008	0.000000
178941877	38754603	1979790	10000.000000	15502	4409	1.000000	25821	2146	1.000000	9985054	0.000000
178977322	38748794	1977466	10000.000000	15574	4195	1.000000	25736	2235	1.000000	9980173	0.000000
178971997	38759701	1978761	10000.000000	15350	4298	1.000000	25824	2225	1.000000	9975308	0.000000
178975323	38748297	1977449	10000.000000	15379	4509	1.000000	25661	2122	1.000000	9970309	0.000000
178945805	38769877	1975927	10000.000000	15531	4346	1.000000	25486	2349	1.000000	9965303	0.000000
178984601	38744558	1977821	10000.000000	15595	4300	1.000000	25605	2151	1.000000	9960408	0.000000
178962584	38741708	1978179	10000.000000	15568	4253	1.000000	25515	2146	1.000000	9955524	0.000000
179014871	38749475	1976142	10000.000000	15549	4422	1.000000	25548	2129	1.000000	9950600	0.000000
178982969	38748263	1977691	10000.000000	15554	4385	1.000000	25593	2270	1.000000	9945611	0.000000
178967626	38764424	1976550	10000.000000	15549	4389	1.000000	25691	2237	1.000000	9940708	0.000000
178968203	38760522	1977960	10000.000000	15545	4438	1.000000	25825	2162	1.000000	9935749	0.000000
178968045	38746790	1977439	10000.000000	15376	4592	1.000000	25892	2056	1.000000	9930805	0.000000
178976154	38755645	1976038	10000.000000	15675	4416	1.000000	25608	2204	1.000000	9925667	0.000000
178952726	38762253	1980470	10000.000000	15608	4452	1.000000	25653	2126	1.000000	9920582	0.000000
178976274	38750847	1976356	10000.000000	15322	4507	1.000000	25627	2226	1.000000	9915615	0.000000
178935356	38783788	1978248	10000.000000	15402	4353	1.000000	25796	2125	1.000000	9910715	0.000000
178960784	38747925	1975830	10000.000000	15641	4335	1.000000	25601	2208	1.000000	9905828	0.000000
179003244	38731904	1975874	10000.000000	15517	4554	1.000000	25569	2179	1.000000	9900892	0.000000
178977151	38748094	1976446	10000.000000	15565	4381	1.000000	25911	2080	1.000000	9895917	0.000000
178975553	38753470	1977564	10000.000000	15731	4402	1.000000	25609	2253	1.000000	9890958	0.000000
178954055	38755855	1977822	10000.000000	15342	4513	1.000000	25639	2169	1.000000	9886072	0.000000
178986158	38757621	1976815	10000.000000	15481	4328	1.000000	25777	2225	1.000000	9881104	0.000000
178993505	38739498	1977882	10000.000000	15254	4438	1.000000	25737	2229	1.000000	9876107	0.000000
178948805	38762331	1975382	10000.000000	15477	4451	1.000000	25675	2189	1.000000	9871152	0.000000
178980563	38750687	1976983	10000.000000	15827	4214	1.000000	25607	2181	1.000000	9866291	0.000000
178958302	38753418	1978186	10000.000000	15696	4261	1.000000	25520	2198	1.000000	9861307	0.000000
178985013	38747846	1977901	10000.000000	15782	4274	1.000000	25728	2147	1.000000	9856375	0.000000
178959582	38766558	1977494	10000.000000	15471	4526	1.000000	25680	2132	1.000000	9851517	0.000000
178967851	38745139	1977605	10000.000000	15466	4415	1.000000	25595	2266	1.000000	9846805	0.000000
178973978	38752578	1977428	10000.000000	15263	4380	1.000000	25561	2259	1.000000	9841990	0.000000
178959194	38761262	1976049	10000.000000	15375	4414	1.000000	25236	2351	1.000000	9836955	0.000000
178937922	38754399	1977262	10000.000000	15432	4376	1.000000	25694	2234	1.000000	9832003	0.000000
178976514	38756842	1975657	10000.000000	15474	4385	1.000000	26027	2007	1.000000	9827163	0.000000
178978233	38739373	1978686	10000.000000	15589	4288	1.000000	25710	2135	1.000000	9822222	0.000000
178950973	38772603	1978006	10000.000000	15469	4489	1.000000	25683	2130	1.000000	9817268	0.000000
178956231	38762179	1978924	10000.000000	15528	4254	1.000000	25750	2205	1.000000	9812329	0.000000
179001796	38742480	1975760	10000.000000	15415	4386	1.000000	25538	2285	1.000000	9807380	0.000000
178964169	38768641	1978030	10000.000000	15143	4617	1.000000	25461	2327	1.000000	9802580	-1.#IND00
178987961	38742677	1978419	10000.000000	15353	4662	1.000000	25739	2224	1.000000	9797692	-1.#IND00
178944129	38764246	1979192	10000.000000	15527	4355	1.000000	25908	2119	1.000000	9792866	-0.017565
178973988	38759883	1977455	10000.000000	15647	4348	1.000000	25582	2259	1.000000	9788075	0.001379
178967710	38753528	1979075	10000.000000	15409	4535	1.000000	25629	2207	1.000000	9783201	-0.004990
178998161	38732554	1975809	10000.000000	15634	4548	1.000000	25551	2310	1.000000	9778370	-0.002586
178956867	38765257	1980512	10000.000000	15742	4329	1.000000	25832	2223	1.000000	9773586	0.007674
178992168	38753452	1976150	10000.000000	15322	4482	1.000000	25610	2189	1.000000	9768681	0.009119
178966089	38758378	1977628	10000.000000	15762	4431	1.000000	25549	2150	1.000000	9763770	0.007267
178925635	38749409	1976915	10000.000000	15644	4182	1.000000	25825	2149	1.000000	9758863	0.004338
178954284	38764227	1976608	10000.000000	15325	4376	1.000000	25860	1991	1.000000	9754012	0.004099
178985512	38752004	1977041	10000.000000	15421	4412	1.000000	25867	2098	1.000000	9749105	0.002304
178948950	38774248	1975123	10000.000000	15507	4417	1.000000	25656	2126	1.000000	9744254	0.003849
178973179	38757376	1976225	10000.000000	15359	4579	1.000000	25602	2124	1.000000	9739486	0.006137
178951682	38771255	1978343	10000.000000	15644	4315	1.000000	25812	2117	1.000000	9734607	0.004324
178985948	38752596	1977944	10000.000000	15156	4305	1.000000	25749	2212	1.000000	9729854	0.003984
178969066	38753987	1978664	10000.000000	15596	4429	1.000000	25472	2215	1.000000	9724962	0.004024
178986487	38754462	1976690	10000.000000	15623	4381	1.000000	25576	2254	1.000000	9720092	0.003664
178942982	38776626	1976438	10000.000000	15458	4495	1.000000	25810	2139	1.000000	9715278	0.003702
178946876	38790782	1978090	10000.000000	15449	4478	1.000000	25617	2195	1.000000	9710384	0.003387
178968824	38756867	1976614	10000.000000	15603	4387	1.000000	25854	2222	1.000000	9705597	0.003331
178984420	38742930	1978859	10000.000000	15221	4490	1.000000	25678	2063	1.000000	9700760	0.005220
178986134	38746265	1977128	10000.000000	15462	4482	1.000000	25866	2163	1.000000	9695884	0.002629
178962511	38751054	1979046	10000.000000	15530	4585	1.000000	25748	2094	1.000000	9690988	0.002574
178985248	38743525	1977079	10000.000000	15636	4352	1.000000	25640	2177	1.000000	9686149	0.002990
179008165	38740580	1977897	10000.000000	15812	4276	1.000000	25541	2175	1.000000	9681170	0.002770
179020475	38741672	1974943	10000.000000	15544	4550	1.000000	25752	2224	1.000000	9676259	0.002599
178931092	38754395	1979050	10000.000000	15324	4477	1.000000	25481	2213	1.000000	9671396	0.002503
178989460	38746851	1976446	10000.000000	15804	4339	1.000000	25778	2078	1.000000	9666614	0.002150
178974311	38759900	1979178	10000.000000	15327	4353	1.000000	25733	2166	1.000000	9661889	0.002230
178958841	38775812	1976680	10000.000000	15526	4690	1.000000	25476	2318	1.000000	9657076	0.002422
178991368	38748672	1977631	10000.000000	15690	4196	1.000000	25395	2227	1.000000	9652183	0.001884
178960233	38757190	1976833	10000.000000	15351	4427	1.000000	25803	2225	1.000000	9647378	0.001907
178951960	38752540	1976931	10000.000000	15427	4380	1.000000	25537	2179	1.000000	9642563	0.002214
178973634	38752191	1975826	10000.000000	15736	4334	1.000000	25607	2183	1.000000	9637697	0.002011
178945156	38765711	1979716	10000.000000	15593	4398	1.000000	25854	2145	1.000000	9632912	0.002140
178981501	38758411	1975687	10000.000000	15633	4323	1.000000	25531	2205	1.000000	9628092	0.002262
178956273	38767920	1976350	10000.000000	15439	4470	1.000000	25556	2234	1.000000	9623369	0.002520
178971895	38763027	1977293	10000.000000	15378	4502	1.000000	25706	2112	1.000000	9618514	0.003100
178960159	38765950	1977486	10000.000000	15491	4455	1.000000	25836	2132	1.000000	9613694	0.003084
178952055	38762126	1980661	10000.000000	15713	4396	1.000000	25645	2229	1.000000	9608888	0.002921
178985622	38756741	1976833	10000.000000	15495	4321	1.000000	25694	2144	1.000000	9604093	0.002981
178972187	38746567	1977204	10000.000000	15645	4223	1.000000	25613	2192	1.000000	9599309	0.002431
178985069	38761670	1977109	10000.000000	15336	4484	1.000000	25472	2307	1.000000	9594516	0.002383
178957347	38743675	1975199	10000.000000	15519	4400	1.000000	25796	2120	1.000000	9589777	0.002726
178968325	38752096	1978155	10000.000000	15383	4409	1.000000	25771	2165	1.000000	9585063	0.002523
178985345	38759524	1977310	10000.000000	15728	4353	1.000000	25715	2132	1.000000	9580217	0.002784
178936041	38767692	1977721	10000.000000	15644	4410	1.000000	25475	2332	1.000000	9575418	0.002785
178974751	38754797	1976773	10000.000000	15420	4526	1.000000	25291	2260	1.000000	9570571	0.002788
178982446	38748887	1978656	10000.000000	15639	4291	1.000000	25619	2264	1.000000	9565868	0.002612
178963298	38746730	1978562	10000.000000	15777	4317	1.000000	25952	2099	1.000000	9561157	0.002899
178964216	38750647	1977260	10000.000000	15750	4170	1.000000	25601	2303	1.000000	9556403	0.002832
178979245	38761237	1976204	10000.000000	15553	4322	1.000000	25767	2102	1.000000	9551687	0.002789
178963968	38776786	1976773	10000.000000	15535	4216	1.000000	25661	2102	1.000000	9546989	0.002748
178987909	38745729	1975917	10000.000000	15664	4354	1.000000	26147	2058	1.000000	9542318	0.002761
178948097	38760714	1976899	10000.000000	15350	4448	1.000000	25762	2233	1.000000	9537497	0.002450
178955743	38766059	1978622	10000.000000	15620	4341	1.000000	25668	2136	1.000000	9532603	0.002366
178935726	38765988	1976677	10000.000000	15390	4451	1.000000	25818	2191	1.000000	9527838	0.002303
178951910	38765040	1975206	10000.000000	15590	4474	1.000000	25933	2137	1.000000	9523036	0.002160
178953656	38774821	1977755	10000.000000	15609	4340	1.000000	25639	2167	1.000000	9518445	0.002051
npatches	nstrain	runtime	dt	init_x	init_y	init_y_blood	init_z	init_S	beta0	beta1	beta2	beta3	mean_beta	B	d	delta	delta_blood	b[0]	mut	m	CTL	c	g	epsilon	k	het	lambda	rho	omega	x_max	patch.dyna	DELTA	A	VA
10000	1	100.000000	0.001000	21900	9499	5000000	0.001000	10000000	22.139314	24.599168	14.145429	9.133225	17	800000000	0.010000	1.000000	1.000000	80000	0.000050	0.004800	1	0.001000	1.000000	2.500000	9.000000	0.500000	0.000000	0.000000	0.000000	31872	0	10.000000	7.000000	1.000000
sus	inf	inf_blood	z	x[0]	y[0][0]	z[0]	x[1]	y[1][0]	z[1]	S[0]	synchrony
219000000	94990000	5000000	10.000000	21900	9499	0.001000	21900	9499	0.001000	10000000	0.000000
198391934	26817830	1363326	10000.000000	16105	3441	1.000000	14560	4014	1.000000	9994905	0.000000
196159002	30818441	1573710	10000.000000	15400	3939	1.000000	14011	4167	1.000000	9989903	0.000000
196427310	30520851	1557186	10000.000000	15156	3866	1.000000	13433	4250	1.000000	9984942	0.000000
196364318	30549430	1558868	10000.000000	15459	3785	1.000000	13800	4250	1.000000	9979913	0.000000
196374626	30555073	1560080	10000.000000	15447	3915	1.000000	14021	4168	1.000000	9974957	0.000000
196353152	30546662	1558151	10000.000000	15116	4055	1.000000	13761	4171	1.000000	9969918	0.000000
196385491	30552583	1557693	10000.000000	15188	3993	1.000000	14041	3870	1.000000	9964929	0.000000
196368894	30559156	1559298	10000.000000	15037	4053	1.000000	13846	4238	1.000000	9959912	0.000000
196348058	30559375	1558264	10000.000000	15624	3777	1.000000	13775	4194	1.000000	9954886	0.000000
196379776	30540003	1559645	10000.000000	15109	3947	1.000000	13899	4245	1.000000	9949896	0.000000
196405220	30550696	1559314	10000.000000	15221	4045	1.000000	13736	4253	1.000000	9944785	0.000000
196401001	30528705	1558230	10000.000000	14958	4034	1.000000	13750	4396	1.000000	9939827	0.000000
196389630	30545833	1557295	10000.000000	15336	3731	1.000000	13858	4319	1.000000	9934812	0.000000
196361363	30548808	1558734	10000.000000	15467	3792	1.000000	14071	4042	1.000000	9929929	0.000000
196372416	30554293	1557914	10000.000000	15581	3837	1.000000	13980	4311	1.000000	9924991	0.000000
196390280	30555655	1558855	10000.000000	15677	3667	1.000000	13717	4219	1.000000	9920070	0.000000
196373516	30556842	1557796	10000.000000	15426	3839	1.000000	13905	4166	1.000000	9915055	0.000000
196339455	30575661	1562064	10000.000000	15347	4004	1.000000	13839	4209	1.000000	9910091	0.000000
196336859	30561981	1557653	10000.000000	15215	3902	1.000000	13627	4278	1.000000	9905064	0.000000
196328991	30569712	1561605	10000.000000	15392	3832	1.000000	13919	4255	1.000000	9900058	0.000000
196375773	30553998	1558088	10000.000000	15187	3990	1.000000	13784	4390	1.000000	9894936	0.000000
196365716	30555978	1558831	10000.000000	15165	4011	1.000000	13615	4470	1.000000	9889992	0.000000
196326685	30563919	1559176	10000.000000	15294	3853	1.000000	14131	4239	1.000000	9885104	0.000000
196365507	30560350	1559520	10000.000000	15425	3863	1.000000	13701	4241	1.000000	9880282	0.000000
196374306	30557950	1559061	10000.000000	15498	3970	1.000000	13804	4252	1.000000	9875354	0.000000
196356158	30545240	1558447	10000.000000	15550	3744	1.000000	13997	4325	1.000000	9870421	0.000000
196336072	30574460	1560565	10000.000000	15326	3931	1.000000	13894	4248	1.000000	9865483	0.000000
196373593	30558363	1558339	10000.000000	15641	3756	1.000000	13769	4248	1.000000	9860688	0.000000
196339773	30563279	1563211	10000.000000	15188	3912	1.000000	14076	4166	1.000000	9855736	0.000000
196360124	30569364	1559315	10000.000000	15439	3911	1.000000	13939	4133	1.000000	9850839	0.000000
196361462	30553622	1557808	10000.000000	15180	3921	1.000000	13852	4293	1.000000	9845923	0.000000
196359891	30552699	1561162	10000.000000	14819	4108	1.000000	14027	4127	1.000000	9841023	0.000000
196363162	30556369	1560554	10000.000000	15474	3817	1.000000	13801	4107	1.000000	9836049	0.000000
196371043	30558521	1559562	10000.000000	15025	3911	1.000000	13872	4115	1.000000	9831129	0.000000
196367060	30535617	1557759	10000.000000	15301	3949	1.000000	13814	4321	1.000000	9826098	0.000000
196346484	30548596	1558643	10000.000000	15193	3783	1.000000	13923	4283	1.000000	9821260	0.000000
196370131	30552861	1558437	10000.000000	15081	3826	1.000000	13882	4267	1.000000	9816368	0.000000
196355042	30558279	1561088	10000.000000	15053	4041	1.000000	13661	4151	1.000000	9811420	0.000000
196407676	30543379	1555151	10000.000000	14915	3974	1.000000	13629	4352	1.000000	9806579	0.000000
196340099	30572267	1559691	10000.000000	15315	4033	1.000000	13850	4197	1.000000	9801696	-1.#IND00
196357115	30557081	1558322	10000.000000	15146	3995	1.000000	13830	4228	1.000000	9796764	-1.#IND00
196345811	30562235	1561539	10000.000000	15537	3753	1.000000	13978	4228	1.000000	9791881	0.000256
196343894	30571624	1560942	10000.000000	15051	4045	1.000000	13546	4408	1.000000	9787032	-0.004354
196392465	30561040	1557499	10000.000000	15343	3690	1.000000	13667	4184	1.000000	9782250	-0.011865
196406372	30522098	1558055	10000.000000	15340	3981	1.000000	14139	4008	1.000000	9777446	-0.013283
196357983	30563474	1559074	10000.000000	15343	3853	1.000000	13743	4445	1.000000	9772613	-0.008213
196343574	30567721	1559192	10000.000000	15461	3831	1.000000	13875	4291	1.000000	9767778	-0.008362
196349344	30579544	1558734	10000.000000	15378	3860	1.000000	13704	4207	1.000000	9762954	-0.005017
196366631	30552207	1556422	10000.000000	15497	3832	1.000000	13931	4334	1.000000	9758170	-0.002520
196380308	30546445	1557974	10000.000000	15521	3833	1.000000	14003	4146	1.000000	9753220	-0.001201
196376026	30543632	1555916	10000.000000	15309	3897	1.000000	13788	4452	1.000000	9748372	0.000492
196365213	30570824	1558730	10000.000000	15456	3905	1.000000	13754	4265	1.000000	9743433	0.000717
196367064	30557233	1559201	10000.000000	15637	3817	1.000000	13760	4310	1.000000	9738439	0.000146
196372929	30554173	1561156	10000.000000	15423	3938	1.000000	13967	4121	1.000000	9733529	0.000080
196331153	30573058	1557816	10000.000000	15420	3885	1.000000	13699	4413	1.000000	9728629	0.000356
196369925	30551850	1559146	10000.000000	15364	4059	1.000000	13975	4262	1.000000	9723709	-0.000055
196367243	30543189	1557231	10000.000000	15282	3970	1.000000	13834	4255	1.000000	9718789	0.000144
196353381	30578139	1561720	10000.000000	15347	4022	1.000000	13787	4351	1.000000	9713883	-0.000203
196363824	30538645	1561604	10000.000000	15384	3910	1.000000	13718	4335	1.000000	9708968	0.000095
196368303	30542551	1557704	10000.000000	15423	3974	1.000000	13937	4205	1.000000	9704146	0.001996
196327689	30565655	1560909	10000.000000	15188	4017	1.000000	13823	4172	1.000000	9699259	0.001859
196406414	30543146	1557432	10000.000000	15093	3929	1.000000	13714	4368	1.000000	9694403	0.001946
196346708	30554921	1561021	10000.000000	15460	3780	1.000000	14210	4200	1.000000	9689526	0.002007
196360446	30564419	1558178	10000.000000	15077	4092	1.000000	14043	3976	1.000000	9684664	0.001983
196336557	30561174	1557898	10000.000000	15306	3909	1.000000	14081	4141	1.000000	9679908	0.002142
196335980	30564104	1559765	10000.000000	15246	4027	1.000000	13627	4253	1.000000	9675055	-0.000632
196346772	30553409	1558416	10000.000000	15317	3928	1.000000	14097	4037	1.000000	9670299	-0.001144
196363083	30569757	1560225	10000.000000	15090	3980	1.000000	14087	4141	1.000000	9665463	-0.000941
196332252	30576305	1558356	10000.000000	15254	3955	1.000000	13904	4100	1.000000	9660533	-0.002328
196350882	30563426	1561106	10000.000000	15239	3885	1.000000	13971	4250	1.000000	9655729	-0.003761
196364228	30551414	1558466	10000.000000	14975	4028	1.000000	13891	4135	1.000000	9650750	-0.003421
196356124	30543187	1558492	10000.000000	15231	4049	1.000000	13883	4196	1.000000	9645998	-0.003117
196376602	30560453	1558729	10000.000000	15287	3948	1.000000	14074	4185	1.000000	9641198	-0.003164
196338949	30564227	1560920	10000.000000	15282	4029	1.000000	13638	4344	1.000000	9636276	-0.002739
196358615	30543458	1557878	10000.000000	15199	4043	1.000000	14436	3899	1.000000	9631366	-0.002900
196354154	30569618	1560280	10000.000000	15150	3969	1.000000	13745	4259	1.000000	9626538	-0.002858
196371500	30536825	1558366	10000.000000	15474	3929	1.000000	13970	4216	1.000000	9621811	-0.003023
196376202	30559395	1558936	10000.000000	15215	4095	1.000000	13502	4294	1.000000	9617033	-0.001772
196400380	30549600	1557980	10000.000000	15451	3880	1.000000	13707	4227	1.000000	9612291	-0.001317
196370234	30558079	1558879	10000.000000	15535	3795	1.000000	13899	4215	1.000000	9607529	-0.002072
196358050	30567332	1558583	10000.000000	15576	3677	1.000000	13712	4257	1.000000	9602699	-0.002263
196373692	30551819	1558788	10000.000000	15416	3831	1.000000	14220	4048	1.000000	9597844	-0.001739
196368457	30544341	1560583	10000.000000	15484	3792	1.000000	13978	4148	1.000000	9593001	-0.001854
196382650	30545888	1558261	10000.000000	14946	4019	1.000000	13891	4165	1.000000	9588190	-0.001100
196372639	30545112	1558314	10000.000000	14745	4153	1.000000	13930	4247	1.000000	9583512	-0.000728
196347928	30562136	1556546	10000.000000	15242	3905	1.000000	13823	4156	1.000000	9578679	-0.001741
196347152	30551725	1559357	10000.000000	15382	3855	1.000000	13870	4082	1.000000	9573798	-0.001528
196343464	30563377	1557177	10000.000000	15382	4012	1.000000	14200	4136	1.000000	9568962	-0.001100
196376081	30541500	1559685	10000.000000	15286	3845	1.000000	13623	4326	1.000000	9564090	-0.001196
196336795	30566706	1561324	10000.000000	15129	3844	1.000000	13673	4403	1.000000	9559187	-0.001085
196372893	30555652	1559792	10000.000000	15253	3935	1.000000	14168	4053	1.000000	9554438	-0.001942
196389681	30543159	1558832	10000.000000	15260	4019	1.000000	13608	4276	1.000000	9549592	-0.001719
196391167	30546304	1560195	10000.000000	15624	3838	1.000000	13992	4241	1.000000	9544845	-0.001587
196383470	30548090	1559496	10000.000000	15082	4137	1.000000	13722	4259	1.000000	9540009	-0.001534
196313921	30564670	1561063	10000.000000	15383	3914	1.000000	14138	4019	1.000000	9535233	-0.001653
196370460	30552740	1559293	10000.000000	15262	3864	1.000000	13702	4343	1.000000	9530529	-0.001846
196346158	30551275	1560837	10000.000000	15248	3989	1.000000	14044	4079	1.000000	9525694	-0.001506
196371657	30556892	1560337	10000.000000	15409	4016	1.000000	13872	4302	1.000000	9520801	-0.001308
196384467	30556011	1559599	10000.000000	15081	3948	1.000000	14073	4176	1.000000	9516058	-0.001413
npatches	nstrain	runtime	dt	init_x	init_y	init_y_blood	init_z	init_S	beta0	beta1	beta2	beta3	mean_beta	B	d	delta	delta_blood	b[0]	mut	m	CTL	c	g	epsilon	k	het	lambda	rho	omega	x_max	patch.dyna	DELTA	A	VA
10000	1	100.000000	0.001000	21900	9499	5000000	0.001000	10000000	10.305683	12.861074	8.908529	16.496361	17	800000000	0.010000	1.000000	1.000000	80000	0.000050	0.004800	1	0.001000	1.000000	2.500000	10.000000	0.500000	0.000000	0.000000	0.000000	31872	0	10.000000	7.000000	1.000000
sus	inf	inf_blood	z	x[0]	y[0][0]	z[0]	x[1]	y[1][0]	z[1]	S[0]	synchrony
219000000	94990000	5000000	10.000000	21900	9499	0.001000	21900	9499	0.001000	10000000	0.000000
215805237	20043587	1016165	10000.000000	26702	910	1.000000	24685	1194	1.000000	9994965	0.000000
213305245	24196723	1234521	10000.000000	27695	1205	1.000000	24820	1786	1.000000	9989944	0.000000
213540011	23863383	1218108	10000.000000	27410	1240	1.000000	24713	1732	1.000000	9984926	0.000000
213536156	23889894	1218818	10000.000000	27185	1339	1.000000	25169	1615	1.000000	9979981	0.000000
213518928	23893816	1219318	10000.000000	27574	1279	1.000000	24640	1817	1.000000	9974934	0.000000
213548386	23893662	1220071	10000.000000	27381	1334	1.000000	25213	1682	1.000000	9969872	0.000000
213548113	23891317	1219385	10000.000000	27719	1201	1.000000	25072	1723	1.000000	9964939	0.000000
213496339	23904636	1218532	10000.000000	27366	1319	1.000000	24873	1727	1.000000	9959858	0.000000
213501305	23897227	1218346	10000.000000	27545	1205	1.000000	24971	1717	1.000000	9954961	0.000000
213496364	23902288	1218552	10000.000000	27660	1110	1.000000	24644	1822	1.000000	9950029	0.000000
213508558	23912761	1222027	10000.000000	27659	1192	1.000000	24906	1698	1.000000	9945024	0.000000
213537424	23883009	1217007	10000.000000	27878	1150	1.000000	25271	1634	1.000000	9939936	0.000000
213549249	23901401	1218427	10000.000000	27254	1307	1.000000	24860	1677	1.000000	9934954	0.000000
213577571	23885315	1217764	10000.000000	27662	1238	1.000000	25019	1728	1.000000	9929966	0.000000
213533559	23893979	1218452	10000.000000	27357	1277	1.000000	24673	1805	1.000000	9924853	0.000000
213547038	23890222	1219689	10000.000000	27407	1302	1.000000	25107	1640	1.000000	9919852	0.000000
213529710	23886628	1218367	10000.000000	27333	1307	1.000000	25025	1740	1.000000	9914851	0.000000
213514153	23897657	1219545	10000.000000	27267	1313	1.000000	25078	1696	1.000000	9909810	0.000000
213567078	23884071	1218005	10000.000000	27490	1161	1.000000	24735	1793	1.000000	9904782	0.000000
213554436	23881181	1218258	10000.000000	27335	1296	1.000000	24504	1826	1.000000	9899729	0.000000
213583380	23879718	1218765	10000.000000	27345	1279	1.000000	25021	1697	1.000000	9894907	0.000000
213524611	23910747	1219331	10000.000000	27228	1318	1.000000	25010	1738	1.000000	9889835	0.000000
213533335	23882805	1217930	10000.000000	27708	1188	1.000000	25205	1675	1.000000	9884833	0.000000
213544857	23890868	1218575	10000.000000	27132	1306	1.000000	24981	1714	1.000000	9879900	0.000000
213532271	23907517	1219476	10000.000000	27553	1282	1.000000	24725	1776	1.000000	9874953	0.000000
213553165	23894388	1220231	10000.000000	27491	1233	1.000000	25114	1699	1.000000	9870046	0.000000
213556555	23874090	1217463	10000.000000	27594	1193	1.000000	24957	1689	1.000000	9865208	0.000000
213523135	23912748	1218275	10000.000000	27480	1261	1.000000	24983	1795	1.000000	9860226	0.000000
213518117	23908537	1220702	10000.000000	27614	1200	1.000000	24850	1630	1.000000	9855226	0.000000
213543613	23880899	1218807	10000.000000	27654	1194	1.000000	25280	1628	1.000000	9850206	0.000000
213508864	23892819	1219336	10000.000000	27513	1320	1.000000	24881	1783	1.000000	9845331	0.000000
213529362	23882368	1219403	10000.000000	27391	1162	1.000000	24836	1691	1.000000	9840341	0.000000
213510142	23912344	1218110	10000.000000	27398	1289	1.000000	25033	1553	1.000000	9835410	0.000000
213513356	23910452	1219145	10000.000000	27629	1231	1.000000	24463	1916	1.000000	9830384	0.000000
213548005	23897906	1219515	10000.000000	27457	1276	1.000000	24965	1733	1.000000	9825464	0.000000
213556329	23886973	1217634	10000.000000	27469	1208	1.000000	25029	1725	1.000000	9820688	0.000000
213550163	23886883	1217865	10000.000000	27402	1157	1.000000	24759	1737	1.000000	9815742	0.000000
213593077	23868882	1217723	10000.000000	27614	1211	1.000000	24801	1741	1.000000	9810870	0.000000
213476524	23916670	1219662	10000.000000	27682	1215	1.000000	24864	1653	1.000000	9805991	0.000000
213524500	23895734	1218571	10000.000000	27286	1195	1.000000	24972	1639	1.000000	9800993	-1.#IND00
213559538	23870426	1217887	10000.000000	27444	1261	1.000000	25028	1788	1.000000	9796116	0.004000
213552914	23896317	1218345	10000.000000	27510	1288	1.000000	24828	1656	1.000000	9791213	0.012958
213524712	23900047	1219261	10000.000000	27269	1266	1.000000	25058	1672	1.000000	9786358	0.011492
213529338	23893775	1219198	10000.000000	27470	1261	1.000000	24831	1844	1.000000	9781372	0.010664
213538174	23892199	1218425	10000.000000	27220	1320	1.000000	24988	1648	1.000000	9776552	0.010026
213557363	23887688	1220420	10000.000000	27528	1239	1.000000	24991	1796	1.000000	9771591	0.008193
213574611	23893308	1218144	10000.000000	27228	1447	1.000000	24730	1835	1.000000	9766635	0.007740
213473779	23903936	1219612	10000.000000	27505	1218	1.000000	24536	1771	1.000000	9761771	0.012788
213539021	23893373	1218765	10000.000000	27388	1239	1.000000	24994	1653	1.000000	9756834	0.012338
213526361	23906924	1218707	10000.000000	27422	1260	1.000000	25066	1662	1.000000	9752001	0.011363
213525587	23895568	1217960	10000.000000	27658	1224	1.000000	25222	1588	1.000000	9747103	0.017180
213540468	23889940	1219006	10000.000000	27804	1210	1.000000	24861	1677	1.000000	9742205	0.014705
213541354	23905815	1220139	10000.000000	27193	1226	1.000000	25236	1736	1.000000	9737264	0.014037
213532234	23888507	1219386	10000.000000	27505	1277	1.000000	24806	1697	1.000000	9732260	0.012165
213535523	23897512	1220110	10000.000000	27507	1183	1.000000	25108	1681	1.000000	9727464	0.011279
213555424	23890630	1217238	10000.000000	27474	1229	1.000000	24944	1716	1.000000	9722717	0.010801
213529624	23881932	1219364	10000.000000	27508	1295	1.000000	24847	1822	1.000000	9717785	0.010296
213530407	23896498	1219387	10000.000000	27781	1170	1.000000	25137	1677	1.000000	9712832	0.009721
213564130	23891843	1218288	10000.000000	27426	1303	1.000000	24890	1766	1.000000	9707906	0.007606
213549030	23888407	1218852	10000.000000	27597	1304	1.000000	25303	1689	1.000000	9702970	0.006446
213523756	23896223	1218432	10000.000000	27439	1165	1.000000	25194	1519	1.000000	9698123	0.006104
213544846	23892197	1219011	10000.000000	27429	1309	1.000000	24994	1723	1.000000	9693177	0.005514
213506821	23893542	1220745	10000.000000	27447	1243	1.000000	24895	1699	1.000000	9688320	0.005456
213548027	23905645	1220631	10000.000000	27309	1265	1.000000	25137	1806	1.000000	9683462	0.005102
213585354	23868579	1217697	10000.000000	27388	1284	1.000000	25060	1694	1.000000	9678652	0.004753
213503790	23906217	1220145	10000.000000	27564	1253	1.000000	24951	1769	1.000000	9673866	0.003769
213562967	23861480	1216414	10000.000000	27235	1249	1.000000	25247	1758	1.000000	9669136	0.002161
213503858	23904383	1222372	10000.000000	27233	1318	1.000000	24597	1760	1.000000	9664305	0.002337
213502922	23901100	1219372	10000.000000	27562	1181	1.000000	24819	1689	1.000000	9659458	0.002282
213524975	23886735	1219234	10000.000000	27505	1277	1.000000	25029	1726	1.000000	9654699	0.002296
213559924	23895116	1219106	10000.000000	27536	1326	1.000000	24963	1719	1.000000	9649826	0.002208
213550038	23888771	1218897	10000.000000	27497	1274	1.000000	25294	1700	1.000000	9644966	0.002149
213581576	23888933	1218651	10000.000000	27318	1325	1.000000	24773	1758	1.000000	9640141	0.001990
213497458	23887811	1218997	10000.000000	27477	1326	1.000000	25072	1699	1.000000	9635439	0.001731
213554018	23895107	1217665	10000.000000	27689	1231	1.000000	24946	1712	1.000000	9630565	0.001049
213524094	23891913	1219762	10000.000000	27411	1177	1.000000	25023	1650	1.000000	9625674	0.001351
213547427	23895883	1217336	10000.000000	27735	1287	1.000000	24654	1768	1.000000	9620851	0.001169
213472530	23914226	1221764	10000.000000	27410	1339	1.000000	24916	1777	1.000000	9616078	0.000909
213539083	23892176	1218114	10000.000000	27435	1328	1.000000	25143	1672	1.000000	9611435	0.001046
213539042	23893338	1218909	10000.000000	27546	1230	1.000000	24993	1677	1.000000	9606664	0.001109
213512641	23896741	1220058	10000.000000	27484	1155	1.000000	24978	1622	1.000000	9601929	0.001463
213573425	23875408	1216831	10000.000000	27733	1169	1.000000	24571	1795	1.000000	9597250	0.001161
213529839	23908216	1221599	10000.000000	27460	1250	1.000000	24867	1693	1.000000	9592445	-0.000228
213534267	23883957	1218517	10000.000000	27321	1179	1.000000	24816	1747	1.000000	9587767	-0.000566
213518430	23895284	1220072	10000.000000	27765	1251	1.000000	25183	1597	1.000000	9582889	-0.000554
213510523	23895184	1217756	10000.000000	27591	1240	1.000000	25039	1830	1.000000	9578052	0.000858
213572451	23888678	1218340	10000.000000	27122	1342	1.000000	25170	1804	1.000000	9573178	0.000728
213541363	23883859	1218082	10000.000000	27140	1272	1.000000	24913	1724	1.000000	9568446	0.001146
213560585	23881596	1218319	10000.000000	27389	1190	1.000000	25010	1677	1.000000	9563686	0.001295
213554642	23887865	1219485	10000.000000	27264	1196	1.000000	24882	1772	1.000000	9558997	0.001241
213554184	23879622	1218145	10000.000000	27515	1264	1.000000	24862	1824	1.000000	9554258	0.000787
213540761	23879800	1218560	10000.000000	27544	1247	1.000000	24970	1819	1.000000	9549575	0.000902
213529918	23881978	1218880	10000.000000	27140	1273	1.000000	24881	1801	1.000000	9544848	0.001374
213545297	23898858	1220046	10000.000000	27313	1312	1.000000	24772	1772	1.000000	9540197	0.001486
213570124	23884330	1218657	10000.000000	27434	1222	1.000000	25140	1695	1.000000	9535436	0.001221
213499954	23904937	1221148	10000.000000	27439	1213	1.000000	24880	1769	1.000000	9530748	0.001207
213532116	23896421	1218586	10000.000000	27321	1303	1.000000	25008	1616	1.000000	9525975	0.001070
213526380	23897075	1219331	10000.000000	27245	1281	1.000000	25241	1544	1.000000	9521261	0.001537
213551325	23872887	1219266	10000.000000	27505	1268	1.000000	24950	1793	1.000000	9516464	0.001890
npatches	nstrain	runtime	dt	init_x	init_y	init_y_blood	init_z	init_S	beta0	beta1	beta2	beta3	mean_beta	B	d	delta	delta_blood	b[0]	mut	m	CTL	c	g	epsilon	k	het	lambda	rho	omega	x_max	patch.dyna	DELTA	A	VA
10000	1	100.000000	0.001000	21900	9499	5000000	0.001000	10000000	10.838233	16.995821	25.019143	9.696286	17	800000000	0.010000	1.000000	1.000000	80000	0.000050	0.004800	1	0.001000	1.000000	2.500000	11.000000	0.500000	0.000000	0.000000	0.000000	31872	0	10.000000	7.000000	1.000000
sus	inf	inf_blood	z	x[0]	y[0][0]	z[0]	x[1]	y[1][0]	z[1]	S[0]	synchrony
219000000	94990000	5000000	10.000000	21900	9499	0.001000	21900	9499	0.001000	10000000	0.000000
230179685	15102552	764801	10000.000000	27091	729	1.000000	23113	1381	1.000000	9995007	0.000000
227506280	19259810	984760	10000.000000	28321	876	1.000000	22279	2038	1.000000	9989994	0.000000
227786802	18907892	964574	10000.000000	28513	873	1.000000	22951	1801	1.000000	9985154	0.000000
227737270	18958643	967438	10000.000000	28144	927	1.000000	22705	1910	1.000000	9980004	0.000000
227765852	18949544	966835	10000.000000	28268	911	1.000000	22865	1849	1.000000	9974969	0.000000
227750179	18944383	966212	10000.000000	28261	1008	1.000000	22583	1871	1.000000	9969864	0.000000
227769841	18949110	966227	10000.000000	27906	1003	1.000000	22710	1988	1.000000	9964851	0.000000
227799802	18938691	963724	10000.000000	28306	930	1.000000	22646	1976	1.000000	9959922	0.000000
227686109	18969897	968923	10000.000000	28090	1018	1.000000	22599	1936	1.000000	9955000	0.000000
227787569	18942691	967105	10000.000000	27992	962	1.000000	22426	1911	1.000000	9950051	0.000000
227747326	18945878	965982	10000.000000	28100	839	1.000000	22651	1884	1.000000	9945032	0.000000
227742385	18954428	966056	10000.000000	28320	861	1.000000	22616	1942	1.000000	9940218	0.000000
227749491	18951415	966746	10000.000000	28297	992	1.000000	22707	1849	1.000000	9935285	0.000000
227789601	18930356	965530	10000.000000	28441	983	1.000000	22494	2022	1.000000	9930266	0.000000
227730684	18949034	966849	10000.000000	27867	949	1.000000	22762	1850	1.000000	9925259	0.000000
227734172	18956509	967347	10000.000000	28206	995	1.000000	22978	1902	1.000000	9920266	0.000000
227741180	18954071	966625	10000.000000	27927	960	1.000000	22657	1904	1.000000	9915291	0.000000
227752919	18954832	966028	10000.000000	28466	917	1.000000	22563	1880	1.000000	9910355	0.000000
227785782	18943097	968313	10000.000000	28123	1000	1.000000	22695	1899	1.000000	9905343	0.000000
227752948	18951062	966164	10000.000000	28348	963	1.000000	22542	1939	1.000000	9900320	0.000000
227741350	18944286	966812	10000.000000	28032	1000	1.000000	22405	1995	1.000000	9895211	0.000000
227749231	18946713	967101	10000.000000	28199	1012	1.000000	22860	1934	1.000000	9890267	0.000000
227754323	18955928	967215	10000.000000	28166	982	1.000000	22798	1912	1.000000	9885417	0.000000
227813628	18932650	966650	10000.000000	28305	904	1.000000	22660	1936	1.000000	9880412	0.000000
227792449	18945016	967683	10000.000000	28277	856	1.000000	22617	1954	1.000000	9875299	0.000000
227793884	18927763	965907	10000.000000	28114	967	1.000000	22788	2000	1.000000	9870413	0.000000
227767900	18936576	966609	10000.000000	28187	922	1.000000	22418	2005	1.000000	9865486	0.000000
227753184	18948698	968124	10000.000000	27965	991	1.000000	22755	1859	1.000000	9860575	0.000000
227794419	18943274	965742	10000.000000	28164	945	1.000000	22446	2051	1.000000	9855532	0.000000
227788094	18941673	966765	10000.000000	28277	873	1.000000	22863	1885	1.000000	9850570	0.000000
227788190	18949436	966460	10000.000000	28131	948	1.000000	22548	2036	1.000000	9845721	0.000000
227777725	18929536	966310	10000.000000	28341	953	1.000000	22616	1901	1.000000	9840820	0.000000
227735975	18964220	967400	10000.000000	28150	939	1.000000	22387	2115	1.000000	9835917	0.000000
227736305	18949823	965737	10000.000000	28208	979	1.000000	22697	1911	1.000000	9830990	0.000000
227785672	18936142	966129	10000.000000	28374	899	1.000000	22651	2001	1.000000	9826107	0.000000
227783726	18939299	966974	10000.000000	28169	898	1.000000	22545	1877	1.000000	9821134	0.000000
227741006	18959930	967463	10000.000000	28299	997	1.000000	22730	1950	1.000000	9816222	0.000000
227732721	18951858	965016	10000.000000	28275	918	1.000000	22573	1989	1.000000	9811230	0.000000
227778476	18934906	964804	10000.000000	27865	984	1.000000	23006	1789	1.000000	9806290	0.000000
227745255	18952157	969259	10000.000000	28271	1015	1.000000	22582	1920	1.000000	9801342	-1.#IND00
227756208	18939844	964226	10000.000000	28318	965	1.000000	22492	1953	1.000000	9796402	-0.000000
227720533	18963416	968707	10000.000000	28017	1072	1.000000	22619	1964	1.000000	9791441	-0.001782
227789455	18934612	965708	10000.000000	27964	968	1.000000	22693	1854	1.000000	9786538	-0.001186
227767128	18948577	965336	10000.000000	28320	955	1.000000	22123	2081	1.000000	9781631	-0.000618
227744544	18952903	966889	10000.000000	28295	914	1.000000	22599	1972	1.000000	9776743	0.005937
227760645	18945952	969012	10000.000000	28549	817	1.000000	22760	1944	1.000000	9771778	0.002397
227798399	18940179	966039	10000.000000	27962	1010	1.000000	23101	1843	1.000000	9766842	0.001537
227729613	18945893	966105	10000.000000	28324	1000	1.000000	22485	2048	1.000000	9761927	-0.000059
227782590	18932276	967563	10000.000000	28390	983	1.000000	22797	1907	1.000000	9757002	-0.000181
227760615	18950007	966894	10000.000000	27891	1007	1.000000	22760	1957	1.000000	9752061	0.000975
227831889	18911602	964100	10000.000000	28397	881	1.000000	22645	1957	1.000000	9747205	0.000400
227789255	18939377	966370	10000.000000	28227	895	1.000000	22718	1904	1.000000	9742362	0.000357
227753357	18965650	966525	10000.000000	28287	933	1.000000	23232	1856	1.000000	9737492	0.000582
227773311	18931807	966509	10000.000000	28389	870	1.000000	22808	1916	1.000000	9732596	0.000168
227745796	18952956	966440	10000.000000	28510	903	1.000000	22784	2035	1.000000	9727770	-0.000809
227751358	18958810	965862	10000.000000	27886	1050	1.000000	22527	1827	1.000000	9722913	0.000570
227782085	18938973	968069	10000.000000	28095	913	1.000000	22931	1898	1.000000	9718088	0.000044
227754536	18943793	967016	10000.000000	28282	957	1.000000	22483	2021	1.000000	9713165	0.000088
227720844	18956821	968952	10000.000000	28132	956	1.000000	22837	1883	1.000000	9708459	0.002651
227793826	18934116	964699	10000.000000	28202	942	1.000000	22361	1999	1.000000	9703425	0.003989
227738545	18948785	966134	10000.000000	27964	910	1.000000	23224	1790	1.000000	9698551	0.003671
227789615	18930604	964939	10000.000000	28158	920	1.000000	22658	1946	1.000000	9693727	0.004935
227770332	18944981	966096	10000.000000	28221	913	1.000000	22736	1967	1.000000	9689006	0.001961
227747284	18957574	966933	10000.000000	28167	952	1.000000	22842	1939	1.000000	9684258	0.001675
227753200	18940841	966210	10000.000000	28279	1014	1.000000	22637	1795	1.000000	9679353	0.001671
227751704	18943944	966501	10000.000000	28353	875	1.000000	22135	2119	1.000000	9674517	0.001747
227754958	18946142	968122	10000.000000	28601	933	1.000000	22494	2086	1.000000	9669650	0.001714
227758254	18948339	966456	10000.000000	28228	909	1.000000	23061	1775	1.000000	9664846	0.001603
227801316	18951490	965775	10000.000000	28563	884	1.000000	22185	2011	1.000000	9660104	0.001695
227768167	18932953	965143	10000.000000	28372	904	1.000000	22640	1949	1.000000	9655265	0.002169
227714454	18952889	967413	10000.000000	28317	953	1.000000	22260	1874	1.000000	9650453	0.002178
227795610	18929504	965853	10000.000000	28279	1002	1.000000	22530	1909	1.000000	9645614	0.001163
227752013	18947493	966128	10000.000000	28417	1004	1.000000	22738	1839	1.000000	9640833	0.000877
227774654	18948538	965298	10000.000000	27925	939	1.000000	23187	1843	1.000000	9635871	0.001882
227751511	18938622	965508	10000.000000	28209	948	1.000000	22909	1731	1.000000	9631031	0.002272
227738619	18952793	964851	10000.000000	28367	960	1.000000	22498	1966	1.000000	9626272	0.002412
227782783	18939709	967514	10000.000000	28339	869	1.000000	22418	1920	1.000000	9621575	0.002450
227759750	18942818	966501	10000.000000	28484	928	1.000000	22869	1991	1.000000	9616758	0.002518
227762754	18942067	967413	10000.000000	28216	967	1.000000	22257	2075	1.000000	9611974	0.002562
227793209	18940738	965639	10000.000000	28184	993	1.000000	22861	1794	1.000000	9607163	0.002418
227752953	18951615	966170	10000.000000	28272	897	1.000000	22506	1905	1.000000	9602321	0.002522
227739084	18959011	966499	10000.000000	28184	968	1.000000	22308	1938	1.000000	9597568	0.002557
227773923	18950655	965480	10000.000000	28395	940	1.000000	22664	1725	1.000000	9592954	0.002566
227790128	18939433	965072	10000.000000	28254	962	1.000000	22763	1773	1.000000	9588166	0.004764
227798249	18946350	967397	10000.000000	28194	1028	1.000000	22567	1993	1.000000	9583332	0.005088
227772252	18931449	965454	10000.000000	28064	1004	1.000000	22348	2001	1.000000	9578457	0.005010
227775857	18933961	968335	10000.000000	28099	903	1.000000	22814	1848	1.000000	9573562	0.005480
227761260	18952678	967059	10000.000000	28275	922	1.000000	22763	1892	1.000000	9568783	0.005450
227730197	18957134	968459	10000.000000	28374	969	1.000000	22692	1777	1.000000	9564051	0.005324
227772575	18941657	967278	10000.000000	28121	909	1.000000	22715	1932	1.000000	9559317	0.004447
227740879	18962052	968619	10000.000000	28415	990	1.000000	22247	1927	1.000000	9554590	0.004191
227807982	18925415	966855	10000.000000	28030	1009	1.000000	22788	1804	1.000000	9549771	0.004696
227711824	18953218	965718	10000.000000	28130	917	1.000000	22681	1931	1.000000	9545023	0.004548
227707103	18947087	966760	10000.000000	28154	883	1.000000	22672	1830	1.000000	9540374	0.004487
227777567	18942110	967005	10000.000000	28156	936	1.000000	22617	1990	1.000000	9535613	0.004407
227778766	18930193	966098	10000.000000	28292	922	1.000000	22544	1860	1.000000	9530937	0.004662
227778108	18950661	967307	10000.000000	28016	952	1.000000	22484	1990	1.000000	9526192	0.005097
227755390	18962513	966382	10000.000000	28337	910	1.000000	22561	1875	1.000000	9521495	0.004854
227743397	18948260	965966	10000.000000	28033	932	1.000000	22681	2035	1.000000	9516813	0.004880
npatches	nstrain	runtime	dt	init_x	init_y	init_y_blood	init_z	init_S	beta0	beta1	beta2	beta3	mean_beta	B	d	delta	delta_blood	b[0]	mut	m	CTL	c	g	epsilon	k	het	lambda	rho	omega	x_max	patch.dyna	DELTA	A	VA
10000	1	100.000000	0.001000	21900	9499	5000000	0.001000	10000000	19.125443	24.885786	17.517903	9.914836	17	800000000	0.010000	1.000000	1.000000	80000	0.000050	0.004800	1	0.001000	1.000000	2.500000	12.000000	0.500000	0.000000	0.000000	0.000000	31872	0	10.000000	7.000000	1.000000
sus	inf	inf_blood	z	x[0]	y[0][0]	z[0]	x[1]	y[1][0]	z[1]	S[0]	synchrony
219000000	94990000	5000000	10.000000	21900	9499	0.001000	21900	9499	0.001000	10000000	0.000000
244489869	10869689	548707	10000.000000	23513	1239	1.000000	18917	2255	1.000000	9995051	0.000000
242637275	14962992	762531	10000.000000	22388	1849	1.000000	18353	2349	1.000000	9990009	0.000000
242803044	14578831	743479	10000.000000	22061	1946	1.000000	18124	2424	1.000000	9985061	0.000000
242825226	14589480	743525	10000.000000	22460	1749	1.000000	17917	2559	1.000000	9980086	0.000000
242768429	14609082	746949	10000.000000	22311	1697	1.000000	17909	2510	1.000000	9975134	0.000000
242816777	14591386	745490	10000.000000	22578	1725	1.000000	17712	2579	1.000000	9970362	0.000000
242804501	14621610	745238	10000.000000	22140	1740	1.000000	18164	2501	1.000000	9965369	0.000000
242781890	14598659	742122	10000.000000	22546	1708	1.000000	17822	2515	1.000000	9960433	0.000000
242801302	14601050	745559	10000.000000	22476	1687	1.000000	18166	2493	1.000000	9955538	0.000000
242820902	14591029	744150	10000.000000	22316	1724	1.000000	18317	2274	1.000000	9950601	0.000000
242786042	14607481	745558	10000.000000	22218	1745	1.000000	18059	2475	1.000000	9945783	0.000000
242775533	14604677	744180	10000.000000	22473	1938	1.000000	18188	2565	1.000000	9940746	0.000000
242825774	14583889	745921	10000.000000	22537	1782	1.000000	18240	2398	1.000000	9935797	0.000000
242814364	14597434	743677	10000.000000	22347	1779	1.000000	18222	2563	1.000000	9930750	0.000000
242792387	14606225	745659	10000.000000	22774	1751	1.000000	17794	2539	1.000000	9925736	0.000000
242789447	14603244	745258	10000.000000	22559	1780	1.000000	18073	2431	1.000000	9920685	0.000000
242791151	14613669	745521	10000.000000	22896	1648	1.000000	18192	2356	1.000000	9915767	0.000000
242741260	14615374	745155	10000.000000	22348	1819	1.000000	18018	2509	1.000000	9910743	0.000000
242770426	14602206	745089	10000.000000	22406	1776	1.000000	18334	2366	1.000000	9905834	0.000000
242817018	14604964	745447	10000.000000	22543	1674	1.000000	18411	2340	1.000000	9900871	0.000000
242791912	14613752	745575	10000.000000	22620	1651	1.000000	18067	2437	1.000000	9896011	0.000000
242798893	14602109	744868	10000.000000	22463	1880	1.000000	18100	2476	1.000000	9891068	0.000000
242817305	14604744	745830	10000.000000	22612	1707	1.000000	18230	2297	1.000000	9886189	0.000000
242778845	14617804	744638	10000.000000	22524	1661	1.000000	18087	2458	1.000000	9881329	0.000000
242804006	14603780	742293	10000.000000	22324	1710	1.000000	18298	2359	1.000000	9876450	0.000000
242815535	14590257	744501	10000.000000	22381	1661	1.000000	17591	2650	1.000000	9871523	0.000000
242820770	14601271	745030	10000.000000	22692	1744	1.000000	17693	2619	1.000000	9866635	0.000000
242861821	14596242	744644	10000.000000	22700	1748	1.000000	17994	2394	1.000000	9861804	0.000000
242824684	14590732	743610	10000.000000	22471	1733	1.000000	17955	2347	1.000000	9856897	0.000000
242824909	14584203	745060	10000.000000	22068	1768	1.000000	18110	2445	1.000000	9851872	0.000000
242764170	14604642	746201	10000.000000	22148	1743	1.000000	17791	2533	1.000000	9846952	0.000000
242807911	14598689	743226	10000.000000	22343	1670	1.000000	18527	2319	1.000000	9842021	0.000000
242821985	14600084	744140	10000.000000	22307	1827	1.000000	17657	2445	1.000000	9837148	0.000000
242820782	14586425	745815	10000.000000	22521	1752	1.000000	18326	2339	1.000000	9832132	0.000000
242817313	14592732	744100	10000.000000	22698	1612	1.000000	17897	2341	1.000000	9827234	0.000000
242815966	14605626	744886	10000.000000	22231	1878	1.000000	17566	2586	1.000000	9822392	0.000000
242792630	14592813	746052	10000.000000	22627	1579	1.000000	18026	2502	1.000000	9817379	0.000000
242856018	14596242	744177	10000.000000	22377	1863	1.000000	17924	2430	1.000000	9812340	0.000000
242737011	14623247	745503	10000.000000	22222	1843	1.000000	17598	2567	1.000000	9807418	0.000000
242789621	14598882	744858	10000.000000	22403	1749	1.000000	17772	2613	1.000000	9802591	-1.#IND00
242791283	14610701	745612	10000.000000	22592	1691	1.000000	18136	2517	1.000000	9797870	0.001600
242809217	14602932	746064	10000.000000	22464	1747	1.000000	17969	2544	1.000000	9792971	0.003724
242820380	14602739	744136	10000.000000	22535	1848	1.000000	18138	2365	1.000000	9787918	0.012223
242862739	14586921	745005	10000.000000	22212	1847	1.000000	17678	2664	1.000000	9783006	0.005320
242821352	14591191	745686	10000.000000	22701	1678	1.000000	18237	2541	1.000000	9778183	0.002177
242780547	14608237	743418	10000.000000	22375	1824	1.000000	17827	2665	1.000000	9773287	0.001493
242825701	14593927	744691	10000.000000	22089	1808	1.000000	17812	2520	1.000000	9768441	-0.000190
242776805	14615671	744761	10000.000000	22535	1814	1.000000	18208	2406	1.000000	9763515	-0.002647
242782303	14587685	745411	10000.000000	22567	1657	1.000000	18242	2295	1.000000	9758727	-0.002050
242762092	14620950	747219	10000.000000	22557	1700	1.000000	18200	2405	1.000000	9753787	0.001849
242833803	14588734	744066	10000.000000	22363	1790	1.000000	17716	2601	1.000000	9748985	0.001539
242800792	14595412	744221	10000.000000	22382	1716	1.000000	18359	2303	1.000000	9744061	-0.000042
242809766	14596524	744012	10000.000000	22160	1869	1.000000	18051	2351	1.000000	9739188	0.000061
242818020	14596010	744013	10000.000000	22217	1838	1.000000	18107	2502	1.000000	9734359	0.000251
242800722	14599862	743697	10000.000000	22099	1856	1.000000	17812	2567	1.000000	9729434	-0.000323
242841817	14594728	744447	10000.000000	22645	1712	1.000000	17982	2618	1.000000	9724537	0.000034
242801236	14606202	746951	10000.000000	22697	1778	1.000000	18198	2410	1.000000	9719575	-0.000009
242776630	14604827	744273	10000.000000	22438	1747	1.000000	18152	2337	1.000000	9714730	-0.000430
242811963	14600662	744529	10000.000000	22412	1842	1.000000	17979	2554	1.000000	9709810	-0.000268
242881816	14584214	744052	10000.000000	22762	1653	1.000000	17667	2535	1.000000	9704968	0.000175
242780109	14606449	745265	10000.000000	22300	1739	1.000000	17619	2565	1.000000	9700133	0.000189
242749966	14621018	747380	10000.000000	22782	1661	1.000000	17913	2544	1.000000	9695270	0.000320
242781769	14603735	744734	10000.000000	22157	1927	1.000000	17852	2654	1.000000	9690341	0.000544
242774396	14593823	745128	10000.000000	22108	1726	1.000000	18251	2429	1.000000	9685491	0.000771
242758128	14615707	745967	10000.000000	22549	1732	1.000000	18265	2392	1.000000	9680699	0.000722
242819411	14605737	744444	10000.000000	22088	1886	1.000000	17769	2545	1.000000	9675860	0.000783
242806426	14597507	744339	10000.000000	22201	1735	1.000000	18243	2350	1.000000	9670988	0.000958
242807521	14588714	744038	10000.000000	22752	1628	1.000000	17860	2507	1.000000	9666161	0.001198
242827483	14588601	746231	10000.000000	22337	1634	1.000000	18145	2425	1.000000	9661203	0.001336
242820395	14591071	745512	10000.000000	22617	1659	1.000000	18106	2532	1.000000	9656450	0.000990
242807055	14591970	744537	10000.000000	22521	1761	1.000000	18008	2534	1.000000	9651571	0.001095
242845996	14580178	744019	10000.000000	22746	1632	1.000000	17672	2651	1.000000	9646625	0.001139
242792797	14603686	744507	10000.000000	21926	1849	1.000000	17920	2707	1.000000	9641829	0.001096
242768903	14598644	744368	10000.000000	22329	1805	1.000000	17809	2644	1.000000	9636984	0.000705
242784525	14612142	745959	10000.000000	22764	1668	1.000000	18124	2313	1.000000	9632180	0.000699
242769609	14608818	745845	10000.000000	22301	1776	1.000000	17933	2463	1.000000	9627225	0.000160
242825199	14602053	744595	10000.000000	22305	1962	1.000000	17700	2540	1.000000	9622484	0.000397
242846492	14582302	744125	10000.000000	22685	1757	1.000000	18259	2377	1.000000	9617795	0.000515
242769879	14613856	745566	10000.000000	22491	1690	1.000000	17886	2355	1.000000	9612972	0.000357
242814696	14603431	746185	10000.000000	22661	1692	1.000000	17984	2488	1.000000	9608146	0.000238
242822934	14592654	744110	10000.000000	22155	1829	1.000000	17786	2437	1.000000	9603286	0.000243
242801907	14602700	744581	10000.000000	22338	1888	1.000000	17618	2708	1.000000	9598464	0.000327
242849386	14592612	744152	10000.000000	22849	1570	1.000000	18279	2428	1.000000	9593659	-0.000377
242770282	14604824	745349	10000.000000	22577	1684	1.000000	18087	2391	1.000000	9588971	-0.000400
242789321	14601252	746922	10000.000000	22405	1698	1.000000	17837	2464	1.000000	9584281	-0.000478
242823842	14602020	746131	10000.000000	22517	1693	1.000000	18391	2325	1.000000	9579506	-0.000370
242810034	14605343	744556	10000.000000	22627	1734	1.000000	18006	2462	1.000000	9574777	-0.000117
242764120	14615020	746354	10000.000000	22351	1817	1.000000	18024	2419	1.000000	9569973	-0.000203
242825910	14592788	745416	10000.000000	22419	1761	1.000000	17836	2536	1.000000	9565086	-0.000234
242833734	14610380	744906	10000.000000	22630	1617	1.000000	18083	2380	1.000000	9560242	-0.000024
242803888	14606494	745988	10000.000000	22529	1983	1.000000	17933	2422	1.000000	9555503	-0.000158
242836714	14584450	743464	10000.000000	22479	1831	1.000000	17866	2440	1.000000	9550724	-0.000183
242815476	14607940	744382	10000.000000	22424	1758	1.000000	17982	2371	1.000000	9546013	-0.000334
242827271	14597986	745044	10000.000000	22948	1531	1.000000	17906	2417	1.000000	9541116	-0.000599
242831949	14607131	745678	10000.000000	22371	1723	1.000000	17984	2536	1.000000	9536342	-0.000511
242828604	14587447	744166	10000.000000	22363	1720	1.000000	18279	2446	1.000000	9531500	-0.001000
242793879	14600420	744785	10000.000000	22435	1797	1.000000	18018	2427	1.000000	9526736	-0.001385
242833600	14598232	745323	10000.000000	22926	1651	1.000000	17897	2462	1.000000	9522014	-0.001249
242794718	14608860	745439	10000.000000	22519	1678	1.000000	17732	2578	1.000000	9517188	-0.000781
npatches	nstrain	runtime	dt	init_x	init_y	init_y_blood	init_z	init_S	beta0	beta1	beta2	beta3	mean_beta	B	d	delta	delta_blood	b[0]	mut	m	CTL	c	g	epsilon	k	het	lambda	rho	omega	x_max	patch.dyna	DELTA	A	VA
10000	1	100.000000	0.001000	21900	9499	5000000	0.001000	10000000	13.408359	10.599689	16.831562	9.384604	17	800000000	0.010000	1.000000	1.000000	80000	0.000050	0.004800	1	0.001000	1.000000	2.500000	13.000000	0.500000	0.000000	0.000000	0.000000	31872	0	10.000000	7.000000	1.000000
sus	inf	inf_blood	z	x[0]	y[0][0]	z[0]	x[1]	y[1][0]	z[1]	S[0]	synchrony
219000000	94990000	5000000	10.000000	21900	9499	0.001000	21900	9499	0.001000	10000000	0.000000
256756109	7646943	386569	10000.000000	27744	413	1.000000	28903	261	1.000000	9994960	0.000000
256453603	11489074	586529	10000.000000	29114	641	1.000000	30115	384	1.000000	9989934	0.000000
256309890	11112911	566970	10000.000000	28648	635	1.000000	29961	435	1.000000	9985023	0.000000
256388654	11136287	568564	10000.000000	28710	546	1.000000	30265	394	1.000000	9980030	0.000000
256387265	11124733	567356	10000.000000	28633	570	1.000000	30188	443	1.000000	9974979	0.000000
256344780	11151001	569161	10000.000000	28956	604	1.000000	30308	393	1.000000	9970008	0.000000
256354930	11144633	566920	10000.000000	28742	606	1.000000	30462	453	1.000000	9965002	0.000000
256359060	11145813	567757	10000.000000	28979	618	1.000000	30197	414	1.000000	9960081	0.000000
256374376	11136387	568077	10000.000000	29005	586	1.000000	30166	417	1.000000	9955171	0.000000
256359469	11140468	568882	10000.000000	28970	574	1.000000	29995	411	1.000000	9950222	0.000000
256355567	11149394	569458	10000.000000	28911	581	1.000000	30142	475	1.000000	9945243	0.000000
256363699	11137202	567893	10000.000000	28798	617	1.000000	30124	438	1.000000	9940429	0.000000
256431006	11126343	567312	10000.000000	28979	652	1.000000	30406	411	1.000000	9935543	0.000000
256311230	11145424	568998	10000.000000	28910	667	1.000000	30212	432	1.000000	9930509	0.000000
256415101	11138080	567150	10000.000000	28719	686	1.000000	30296	410	1.000000	9925440	0.000000
256388816	11129502	568845	10000.000000	29124	532	1.000000	30063	451	1.000000	9920511	0.000000
256377209	11133609	569522	10000.000000	29163	521	1.000000	30172	431	1.000000	9915564	0.000000
256375276	11137295	567798	10000.000000	28538	641	1.000000	30274	458	1.000000	9910619	0.000000
256375012	11133391	567135	10000.000000	28684	636	1.000000	30191	428	1.000000	9905607	0.000000
256379360	11143352	568013	10000.000000	29073	599	1.000000	30074	383	1.000000	9900604	0.000000
256380716	11128213	568044	10000.000000	28839	683	1.000000	30150	437	1.000000	9895552	0.000000
256390197	11141836	567639	10000.000000	28810	708	1.000000	30019	419	1.000000	9890607	0.000000
256334835	11135446	567426	10000.000000	28709	629	1.000000	30005	432	1.000000	9885571	0.000000
256413509	11131433	569331	10000.000000	28728	557	1.000000	30175	415	1.000000	9880648	0.000000
256432861	11122404	567786	10000.000000	28632	687	1.000000	30158	399	1.000000	9875699	0.000000
256402845	11122455	567549	10000.000000	28717	565	1.000000	30317	334	1.000000	9870861	0.000000
256366701	11133449	567338	10000.000000	28871	642	1.000000	30270	446	1.000000	9865860	0.000000
256400032	11141597	567941	10000.000000	28889	602	1.000000	30270	375	1.000000	9861027	0.000000
256297193	11158970	568182	10000.000000	28679	597	1.000000	30307	431	1.000000	9856131	0.000000
256332824	11134863	569595	10000.000000	28541	649	1.000000	30092	487	1.000000	9851197	0.000000
256352433	11148034	569019	10000.000000	28353	641	1.000000	30171	453	1.000000	9846328	0.000000
256433830	11123320	567400	10000.000000	28818	654	1.000000	30257	441	1.000000	9841389	0.000000
256375574	11144311	569487	10000.000000	28717	664	1.000000	30164	398	1.000000	9836399	0.000000
256354118	11145655	567717	10000.000000	28686	659	1.000000	30220	466	1.000000	9831382	0.000000
256400849	11133034	567983	10000.000000	28998	661	1.000000	30036	458	1.000000	9826493	0.000000
256370357	11141898	568231	10000.000000	28900	654	1.000000	30170	418	1.000000	9821642	0.000000
256392081	11138020	567783	10000.000000	28799	588	1.000000	30152	414	1.000000	9816731	0.000000
256330211	11141963	569080	10000.000000	28652	714	1.000000	30101	449	1.000000	9811829	0.000000
256392836	11132306	567059	10000.000000	29075	590	1.000000	30315	411	1.000000	9807062	0.000000
256407138	11127027	567940	10000.000000	28956	533	1.000000	30262	438	1.000000	9802223	-1.#IND00
256378522	11133337	567457	10000.000000	28794	617	1.000000	30069	492	1.000000	9797474	0.011200
256365351	11144484	568650	10000.000000	28992	617	1.000000	29956	445	1.000000	9792567	-0.016800
256364481	11130104	568063	10000.000000	28756	613	1.000000	30212	415	1.000000	9787687	-0.013726
256401327	11132539	567929	10000.000000	28902	666	1.000000	30167	403	1.000000	9782743	0.001710
256364955	11134680	567077	10000.000000	29156	561	1.000000	30037	407	1.000000	9777849	0.000913
256338503	11141024	569654	10000.000000	28957	567	1.000000	30307	421	1.000000	9773003	0.002598
256433915	11129800	565716	10000.000000	28590	723	1.000000	30256	428	1.000000	9768088	0.005884
256372715	11143291	567074	10000.000000	28692	608	1.000000	30108	437	1.000000	9763261	0.005291
256379346	11129102	568023	10000.000000	28871	600	1.000000	30284	424	1.000000	9758312	-0.000451
256381361	11134581	567939	10000.000000	29153	579	1.000000	30213	443	1.000000	9753435	-0.000469
256384271	11143220	569094	10000.000000	28655	619	1.000000	30120	417	1.000000	9748586	-0.000020
256406952	11118073	566752	10000.000000	29020	577	1.000000	30257	414	1.000000	9743883	-0.000720
256336257	11146563	568963	10000.000000	28626	597	1.000000	29828	510	1.000000	9738942	0.000134
256379594	11146367	567787	10000.000000	29026	554	1.000000	30169	424	1.000000	9734033	-0.000194
256386937	11137760	569261	10000.000000	29056	561	1.000000	30068	449	1.000000	9729267	-0.000038
256400207	11142888	567492	10000.000000	28865	650	1.000000	30339	385	1.000000	9724386	-0.001539
256346861	11139578	568836	10000.000000	28863	622	1.000000	29925	452	1.000000	9719472	-0.000832
256400974	11136986	568627	10000.000000	28834	636	1.000000	30205	444	1.000000	9714610	-0.000829
256365059	11146722	569325	10000.000000	28576	660	1.000000	30284	425	1.000000	9709635	-0.000689
256392881	11133447	569141	10000.000000	28844	607	1.000000	30304	450	1.000000	9704735	0.000122
256429558	11123891	568049	10000.000000	28914	562	1.000000	30221	436	1.000000	9699917	0.001059
256374182	11139022	570113	10000.000000	28910	651	1.000000	29870	475	1.000000	9694978	0.001031
256376119	11125956	567208	10000.000000	28819	657	1.000000	30202	371	1.000000	9690106	0.000505
256361033	11148693	568835	10000.000000	28358	770	1.000000	30224	477	1.000000	9685199	0.000940
256363780	11141279	567668	10000.000000	28694	697	1.000000	30366	405	1.000000	9680366	0.002044
256358755	11145578	568738	10000.000000	28695	622	1.000000	30463	438	1.000000	9675439	0.001750
256367435	11144083	567823	10000.000000	28854	643	1.000000	30047	426	1.000000	9670632	0.001637
256343166	11139770	569567	10000.000000	29020	600	1.000000	30415	448	1.000000	9665771	0.000626
256391540	11139479	568848	10000.000000	28931	686	1.000000	30228	440	1.000000	9660866	0.000769
256323693	11133359	567347	10000.000000	28572	629	1.000000	30051	498	1.000000	9656090	0.000817
256412379	11130335	567508	10000.000000	28725	620	1.000000	30114	390	1.000000	9651193	0.001146
256328597	11150515	570503	10000.000000	28576	627	1.000000	30370	401	1.000000	9646357	0.001176
256356349	11146332	567942	10000.000000	29094	603	1.000000	30308	383	1.000000	9641594	0.001158
256362841	11143019	568224	10000.000000	29073	594	1.000000	30201	453	1.000000	9636744	0.001795
256390435	11128580	567793	10000.000000	28919	605	1.000000	30116	418	1.000000	9631812	0.001633
256312922	11137269	568595	10000.000000	28591	685	1.000000	30360	423	1.000000	9627106	0.001647
256367868	11143182	567734	10000.000000	28599	676	1.000000	30268	409	1.000000	9622314	0.001487
256394972	11140572	567627	10000.000000	28998	612	1.000000	30240	384	1.000000	9617566	0.001454
256402655	11126601	568780	10000.000000	28769	679	1.000000	29949	399	1.000000	9612783	0.002601
256370791	11139739	568291	10000.000000	28932	576	1.000000	30066	438	1.000000	9608001	0.004040
256345374	11154781	569706	10000.000000	28823	599	1.000000	30157	392	1.000000	9603098	0.002760
256353806	11134852	566649	10000.000000	28763	677	1.000000	30118	467	1.000000	9598284	0.002565
256380801	11139042	568182	10000.000000	28714	652	1.000000	30072	402	1.000000	9593408	0.003799
256356543	11139776	568420	10000.000000	29078	624	1.000000	30109	448	1.000000	9588581	0.004183
256397303	11131265	566540	10000.000000	28842	613	1.000000	29965	435	1.000000	9583797	0.004246
256354938	11147470	569694	10000.000000	29000	644	1.000000	30213	371	1.000000	9579038	0.004213
256349921	11155268	568990	10000.000000	28969	593	1.000000	30081	426	1.000000	9574222	0.004129
256376703	11133598	567474	10000.000000	29105	652	1.000000	30407	372	1.000000	9569461	0.003996
256398877	11124330	568210	10000.000000	28763	522	1.000000	30057	412	1.000000	9564652	0.003624
256362803	11137488	567484	10000.000000	28602	658	1.000000	30074	479	1.000000	9559765	0.003509
256376602	11148553	568602	10000.000000	28762	690	1.000000	30195	407	1.000000	9555056	0.003509
256367327	11125914	567179	10000.000000	28554	641	1.000000	30153	444	1.000000	9550394	0.003616
256389067	11132799	566229	10000.000000	28578	592	1.000000	30339	408	1.000000	9545688	0.003470
256382865	11138243	568572	10000.000000	28832	659	1.000000	30224	421	1.000000	9540888	0.002383
256418287	11136204	568647	10000.000000	28746	674	1.000000	30052	518	1.000000	9536071	0.002383
256340505	11136101	569177	10000.000000	28912	604	1.000000	30457	391	1.000000	9531298	0.002517
256420922	11128703	567299	10000.000000	28864	687	1.000000	30245	442	1.000000	9526554	0.002494
256379248	11141889	568390	10000.000000	28897	597	1.000000	30347	405	1.000000	9521945	0.002069
256403605	11121105	568233	10000.000000	29008	630	1.000000	30199	393	1.000000	9517139	0.002214
npatches	nstrain	runtime	dt	init_x	init_y	init_y_blood	init_z	init_S	beta0	beta1	beta2	beta3	mean_beta	B	d	delta	delta_blood	b[0]	mut	m	CTL	c	g	epsilon	k	het	lambda	rho	omega	x_max	patch.dyna	DELTA	A	VA
10000	1	100.000000	0.001000	21900	9499	5000000	0.001000	10000000	23.765824	13.567505	18.086861	9.114493	17	800000000	0.010000	1.000000	1.000000	80000	0.000050	0.004800	1	0.001000	1.000000	2.500000	14.000000	0.500000	0.000000	0.000000	0.000000	31872	0	10.000000	7.000000	1.000000
sus	inf	inf_blood	z	x[0]	y[0][0]	z[0]	x[1]	y[1][0]	z[1]	S[0]	synchrony
219000000	94990000	5000000	10.000000	21900	9499	0.001000	21900	9499	0.001000	10000000	0.000000
267227287	5188191	261426	10000.000000	23352	1127	1.000000	28512	262	1.000000	9995168	0.000000
269162623	8691524	443384	10000.000000	21719	1589	1.000000	29813	434	1.000000	9990231	0.000000
268414355	8347177	424902	10000.000000	21581	1698	1.000000	29545	384	1.000000	9985194	0.000000
268603115	8369972	427584	10000.000000	21747	1524	1.000000	29805	466	1.000000	9980178	0.000000
268546081	8366930	426337	10000.000000	21707	1681	1.000000	29466	383	1.000000	9975201	0.000000
268646005	8347085	425198	10000.000000	21694	1628	1.000000	29682	424	1.000000	9970225	0.000000
268625395	8352443	427678	10000.000000	22483	1387	1.000000	29630	426	1.000000	9965195	0.000000
268599434	8349862	426681	10000.000000	21806	1586	1.000000	29749	410	1.000000	9960186	0.000000
268604446	8358129	426540	10000.000000	21754	1623	1.000000	29336	397	1.000000	9955165	0.000000
268599340	8369017	426482	10000.000000	21932	1598	1.000000	29769	444	1.000000	9950194	0.000000
268598579	8351389	425767	10000.000000	21930	1548	1.000000	29784	476	1.000000	9945071	0.000000
268648787	8349041	425208	10000.000000	21779	1652	1.000000	29899	437	1.000000	9940155	0.000000
268623036	8353071	425795	10000.000000	21560	1627	1.000000	29821	415	1.000000	9935259	0.000000
268610757	8359830	426604	10000.000000	21512	1692	1.000000	29875	453	1.000000	9930280	0.000000
268640110	8347515	426791	10000.000000	21993	1557	1.000000	29735	382	1.000000	9925282	0.000000
268628689	8353525	426915	10000.000000	21274	1622	1.000000	29684	413	1.000000	9920342	0.000000
268650948	8347556	424953	10000.000000	21831	1616	1.000000	29836	363	1.000000	9915374	0.000000
268613562	8366734	426349	10000.000000	21530	1668	1.000000	29663	438	1.000000	9910367	0.000000
268615793	8355715	426096	10000.000000	21763	1538	1.000000	29821	413	1.000000	9905398	0.000000
268588003	8354723	425769	10000.000000	21741	1432	1.000000	29897	401	1.000000	9900452	0.000000
268629309	8364209	427125	10000.000000	21776	1474	1.000000	29726	422	1.000000	9895536	0.000000
268617073	8346482	425465	10000.000000	21885	1527	1.000000	29774	393	1.000000	9890621	0.000000
268632592	8351779	428024	10000.000000	21842	1642	1.000000	29778	431	1.000000	9885744	0.000000
268610169	8361788	426460	10000.000000	21407	1652	1.000000	29721	444	1.000000	9880734	0.000000
268563617	8363660	425705	10000.000000	21659	1614	1.000000	29680	405	1.000000	9875837	0.000000
268587886	8357953	426808	10000.000000	21330	1704	1.000000	29818	436	1.000000	9870868	0.000000
268616773	8347898	426826	10000.000000	21324	1624	1.000000	29822	376	1.000000	9865811	0.000000
268609430	8353487	426913	10000.000000	22281	1546	1.000000	29669	410	1.000000	9860923	0.000000
268638817	8354770	424838	10000.000000	21808	1666	1.000000	29796	392	1.000000	9856003	0.000000
268604162	8354393	425911	10000.000000	21782	1428	1.000000	29842	406	1.000000	9851100	0.000000
268621686	8360154	426357	10000.000000	21859	1467	1.000000	29638	411	1.000000	9846209	0.000000
268584528	8367153	427410	10000.000000	21596	1476	1.000000	29629	394	1.000000	9841384	0.000000
268610396	8356903	426100	10000.000000	21468	1666	1.000000	29878	420	1.000000	9836362	0.000000
268563241	8365757	426032	10000.000000	21622	1727	1.000000	29944	405	1.000000	9831436	0.000000
268615334	8353732	426240	10000.000000	21758	1531	1.000000	29838	429	1.000000	9826533	0.000000
268649301	8357897	425785	10000.000000	21359	1677	1.000000	29828	381	1.000000	9821681	0.000000
268564341	8365890	427806	10000.000000	21402	1588	1.000000	29599	445	1.000000	9816853	0.000000
268608816	8358467	426834	10000.000000	21631	1576	1.000000	29709	466	1.000000	9811791	0.000000
268619034	8357476	427299	10000.000000	21717	1630	1.000000	30012	362	1.000000	9806839	0.000000
268614755	8363613	426812	10000.000000	21880	1588	1.000000	30094	368	1.000000	9801808	-1.#IND00
268611065	8354013	427041	10000.000000	22356	1322	1.000000	29854	440	1.000000	9796959	-0.000000
268601669	8363557	426537	10000.000000	21144	1758	1.000000	29869	354	1.000000	9791980	0.025224
268708249	8336714	425691	10000.000000	22454	1268	1.000000	29671	477	1.000000	9787001	0.022955
268655740	8356401	426896	10000.000000	21670	1574	1.000000	29764	402	1.000000	9782099	0.017818
268597032	8348414	426408	10000.000000	22071	1433	1.000000	29903	315	1.000000	9777146	0.025648
268653012	8344122	425026	10000.000000	21910	1409	1.000000	29734	468	1.000000	9772359	0.018467
268608814	8367570	427204	10000.000000	21458	1635	1.000000	29919	436	1.000000	9767403	0.021921
268667436	8342541	425722	10000.000000	21528	1534	1.000000	29805	407	1.000000	9762459	0.021250
268601681	8357239	427022	10000.000000	21882	1483	1.000000	29701	407	1.000000	9757576	0.021478
268621242	8367215	429080	10000.000000	21719	1496	1.000000	29634	356	1.000000	9752730	0.017727
268593620	8345326	426796	10000.000000	22110	1432	1.000000	29892	447	1.000000	9747784	0.010690
268629503	8354791	426378	10000.000000	21662	1578	1.000000	29929	403	1.000000	9742852	0.009764
268611715	8351557	425122	10000.000000	21789	1582	1.000000	29941	445	1.000000	9737944	0.009484
268672462	8349846	426324	10000.000000	22152	1362	1.000000	29743	436	1.000000	9733161	0.007371
268612296	8350698	425920	10000.000000	22033	1761	1.000000	29853	467	1.000000	9728294	0.005870
268581822	8369594	426337	10000.000000	21577	1487	1.000000	29949	428	1.000000	9723479	0.004981
268661591	8342005	425870	10000.000000	22229	1446	1.000000	29664	397	1.000000	9718573	0.002984
268590595	8365598	427018	10000.000000	21441	1572	1.000000	29737	413	1.000000	9713805	0.001834
268625479	8357795	425967	10000.000000	22073	1477	1.000000	29732	386	1.000000	9708934	0.003736
268614252	8352677	425251	10000.000000	21826	1612	1.000000	29867	417	1.000000	9704070	0.001489
268642298	8363445	426699	10000.000000	22019	1539	1.000000	29500	408	1.000000	9699347	0.001546
268625804	8355001	426151	10000.000000	21868	1502	1.000000	29905	391	1.000000	9694526	0.001264
268623919	8362953	426944	10000.000000	21960	1605	1.000000	29783	397	1.000000	9689661	0.001511
268581047	8365462	426022	10000.000000	21748	1603	1.000000	29791	412	1.000000	9684890	0.001744
268579116	8357373	426257	10000.000000	22158	1537	1.000000	29653	394	1.000000	9680167	0.001772
268598707	8353631	426931	10000.000000	21951	1509	1.000000	29724	499	1.000000	9675393	0.002123
268640799	8359474	425954	10000.000000	21354	1635	1.000000	29708	373	1.000000	9670558	0.001903
268600932	8349470	427095	10000.000000	22038	1379	1.000000	29477	411	1.000000	9665759	0.001375
268592862	8348778	425751	10000.000000	21339	1726	1.000000	29634	371	1.000000	9660877	0.001488
268636827	8356287	427120	10000.000000	21741	1473	1.000000	29935	397	1.000000	9656006	0.000624
268652267	8355339	426459	10000.000000	21848	1566	1.000000	29925	378	1.000000	9651272	0.000669
268670330	8336763	425195	10000.000000	21696	1634	1.000000	29744	421	1.000000	9646407	0.000718
268625436	8353980	425558	10000.000000	21785	1504	1.000000	29844	373	1.000000	9641692	-0.000962
268665285	8355053	426559	10000.000000	21821	1477	1.000000	29775	441	1.000000	9636832	-0.000351
268598271	8356554	425484	10000.000000	21848	1404	1.000000	29602	453	1.000000	9632048	-0.000768
268613687	8359342	425917	10000.000000	21856	1582	1.000000	29420	510	1.000000	9627211	-0.001101
268641143	8352109	426488	10000.000000	21358	1680	1.000000	29980	397	1.000000	9622369	-0.001406
268639132	8351615	425549	10000.000000	22090	1630	1.000000	29540	412	1.000000	9617657	-0.001283
268604869	8365427	425797	10000.000000	21867	1515	1.000000	29439	452	1.000000	9612885	-0.000848
268538634	8374319	426816	10000.000000	21877	1462	1.000000	29602	437	1.000000	9608033	-0.000768
268662791	8351479	427818	10000.000000	21760	1670	1.000000	29823	385	1.000000	9603313	-0.000690
268599396	8367077	424830	10000.000000	21844	1567	1.000000	29512	418	1.000000	9598498	-0.000621
268599334	8373082	426634	10000.000000	21410	1516	1.000000	30068	447	1.000000	9593704	-0.000183
268610608	8353882	425874	10000.000000	21746	1554	1.000000	29688	452	1.000000	9589004	-0.001008
268618883	8368473	426236	10000.000000	22236	1493	1.000000	29896	348	1.000000	9584287	-0.000873
268574734	8362503	427263	10000.000000	21728	1583	1.000000	29927	395	1.000000	9579540	-0.000861
268637340	8352982	425952	10000.000000	21504	1502	1.000000	29482	430	1.000000	9574760	-0.000776
268586158	8365872	426022	10000.000000	21849	1533	1.000000	29750	409	1.000000	9569919	-0.000632
268589118	8363647	425959	10000.000000	21586	1652	1.000000	29683	386	1.000000	9565086	-0.000635
268554274	8373140	426340	10000.000000	22162	1330	1.000000	29713	395	1.000000	9560462	-0.000588
268593041	8351191	426314	10000.000000	22091	1500	1.000000	29754	382	1.000000	9555590	-0.000666
268594118	8366300	426971	10000.000000	21661	1632	1.000000	29963	383	1.000000	9550838	-0.000433
268580167	8364730	427367	10000.000000	22018	1479	1.000000	29689	354	1.000000	9545943	-0.000173
268642071	8333548	426551	10000.000000	21327	1620	1.000000	29910	480	1.000000	9541291	-0.000200
268602204	8348368	426534	10000.000000	21686	1506	1.000000	29618	442	1.000000	9536628	-0.000192
268614529	8361559	428115	10000.000000	21868	1475	1.000000	29794	414	1.000000	9531889	-0.000270
268607013	8350443	426381	10000.000000	21291	1819	1.000000	29678	439	1.000000	9527177	-0.000531
268597339	8354940	427220	10000.000000	21344	1756	1.000000	29778	438	1.000000	9522319	-0.001186
268566775	8369652	427188	10000.000000	22023	1532	1.000000	29782	396	1.000000	9517496	-0.001232
npatches	nstrain	runtime	dt	init_x	init_y	init_y_blood	init_z	init_S	beta0	beta1	beta2	beta3	mean_beta	B	d	delta	delta_blood	b[0]	mut	m	CTL	c	g	epsilon	k	het	lambda	rho	omega	x_max	patch.dyna	DELTA	A	VA
10000	1	100.000000	0.001000	21900	9499	5000000	0.001000	10000000	22.498494	20.864451	19.554123	24.856346	17	800000000	0.010000	1.000000	1.000000	80000	0.000050	0.004800	1	0.001000	1.000000	2.500000	15.000000	0.500000	0.000000	0.000000	0.000000	31872	0	10.000000	7.000000	1.000000
sus	inf	inf_blood	z	x[0]	y[0][0]	z[0]	x[1]	y[1][0]	z[1]	S[0]	synchrony
219000000	94990000	5000000	10.000000	21900	9499	0.001000	21900	9499	0.001000	10000000	0.000000
276035686	3340594	168938	10000.000000	25516	585	1.000000	26523	447	1.000000	9995024	0.000000
281191713	6303070	321495	10000.000000	24121	1175	1.000000	26462	940	1.000000	9989977	0.000000
279657472	6076741	309574	10000.000000	24389	1085	1.000000	26384	779	1.000000	9985073	0.000000
279841662	6079533	310593	10000.000000	24325	1019	1.000000	25562	882	1.000000	9979983	0.000000
279932303	6051627	309208	10000.000000	24607	1173	1.000000	25615	975	1.000000	9975075	0.000000
279955183	6059611	308739	10000.000000	25114	922	1.000000	26136	802	1.000000	9970135	0.000000
279850835	6080077	310373	10000.000000	24424	982	1.000000	26375	805	1.000000	9965037	0.000000
279903527	6064057	309981	10000.000000	24420	1051	1.000000	25873	893	1.000000	9960091	0.000000
279917629	6068579	308898	10000.000000	24709	1038	1.000000	25605	994	1.000000	9955094	0.000000
279919702	6073544	309510	10000.000000	24720	1104	1.000000	25935	877	1.000000	9950105	0.000000
279816847	6085565	309667	10000.000000	23883	1208	1.000000	25722	862	1.000000	9945134	0.000000
279896314	6066634	309638	10000.000000	24821	978	1.000000	25778	942	1.000000	9940214	0.000000
279851530	6072910	309141	10000.000000	24176	1015	1.000000	25949	893	1.000000	9935165	0.000000
279940204	6066842	309531	10000.000000	24475	1114	1.000000	25984	820	1.000000	9930251	0.000000
279982074	6055494	309110	10000.000000	24946	887	1.000000	25812	882	1.000000	9925415	0.000000
279844543	6096647	310434	10000.000000	24098	1131	1.000000	25311	944	1.000000	9920346	0.000000
279861766	6073554	310274	10000.000000	24349	1102	1.000000	25927	988	1.000000	9915206	0.000000
279907528	6070445	310576	10000.000000	24459	972	1.000000	25678	919	1.000000	9910208	0.000000
279885793	6071108	309641	10000.000000	24186	1161	1.000000	26097	816	1.000000	9905182	0.000000
279905935	6065555	309160	10000.000000	24262	1174	1.000000	25891	866	1.000000	9900234	0.000000
279892422	6076855	310470	10000.000000	23593	1188	1.000000	25603	947	1.000000	9895305	0.000000
279889009	6072191	310301	10000.000000	24460	1171	1.000000	26183	824	1.000000	9890350	0.000000
279907205	6063753	309291	10000.000000	24972	939	1.000000	25526	888	1.000000	9885374	0.000000
279900071	6069503	310119	10000.000000	24372	1160	1.000000	25592	1048	1.000000	9880441	0.000000
279982780	6062820	309153	10000.000000	24487	977	1.000000	25069	1041	1.000000	9875489	0.000000
279843234	6077041	310782	10000.000000	24142	1087	1.000000	25744	1031	1.000000	9870634	0.000000
279887725	6071341	310388	10000.000000	24610	945	1.000000	25813	894	1.000000	9865737	0.000000
279874332	6085438	309896	10000.000000	24271	1130	1.000000	25820	835	1.000000	9860788	0.000000
279835771	6071551	309832	10000.000000	24222	1085	1.000000	25725	966	1.000000	9855918	0.000000
279957857	6067625	309717	10000.000000	24864	970	1.000000	26010	825	1.000000	9851045	0.000000
279914881	6078608	309634	10000.000000	24289	1197	1.000000	25680	861	1.000000	9846141	0.000000
279894655	6068337	309223	10000.000000	24511	994	1.000000	26183	750	1.000000	9841116	0.000000
280003588	6059338	309592	10000.000000	24207	1193	1.000000	25789	909	1.000000	9836215	0.000000
279857735	6076251	310757	10000.000000	24434	1053	1.000000	25554	946	1.000000	9831284	0.000000
279902459	6064212	309449	10000.000000	23950	1185	1.000000	25877	849	1.000000	9826387	0.000000
279886844	6075611	310691	10000.000000	24118	1254	1.000000	25953	965	1.000000	9821429	0.000000
279849286	6078735	309709	10000.000000	23917	1148	1.000000	25623	873	1.000000	9816412	0.000000
279865754	6066236	309124	10000.000000	24782	1012	1.000000	25955	943	1.000000	9811523	0.000000
279930279	6070295	309295	10000.000000	24298	1100	1.000000	25989	896	1.000000	9806576	0.000000
279903480	6073467	309962	10000.000000	24440	1015	1.000000	25665	950	1.000000	9801571	-1.#IND00
279862909	6079829	309836	10000.000000	24453	1028	1.000000	25877	979	1.000000	9796626	-0.004800
279913360	6062967	311016	10000.000000	24066	1193	1.000000	25773	888	1.000000	9791658	-0.002533
279911042	6071877	309855	10000.000000	25035	1008	1.000000	25388	1004	1.000000	9786798	0.001872
279913464	6063893	309547	10000.000000	23918	1154	1.000000	26316	744	1.000000	9781905	0.001456
279842025	6074778	309532	10000.000000	24029	1179	1.000000	25672	871	1.000000	9776938	0.002134
279830316	6081114	310506	10000.000000	24646	1083	1.000000	25652	878	1.000000	9772016	-0.000793
279910388	6072343	309222	10000.000000	24075	1152	1.000000	25450	990	1.000000	9767168	0.001720
279859653	6070925	308875	10000.000000	24285	1177	1.000000	25285	900	1.000000	9762211	0.004103
279925212	6076496	308905	10000.000000	24532	1094	1.000000	25977	866	1.000000	9757377	0.003561
279929655	6069555	309949	10000.000000	24256	1091	1.000000	25695	863	1.000000	9752483	0.000284
279925294	6060508	308489	10000.000000	24403	1056	1.000000	25762	967	1.000000	9747572	0.004109
279876318	6075047	310583	10000.000000	24883	1021	1.000000	25535	934	1.000000	9742635	0.004773
279883864	6063922	309123	10000.000000	24345	996	1.000000	25622	908	1.000000	9737796	0.006476
279893695	6072118	308765	10000.000000	24368	850	1.000000	25462	1082	1.000000	9732989	0.005867
279875735	6071515	309312	10000.000000	24424	1055	1.000000	25819	936	1.000000	9728009	0.006616
279871168	6079439	309588	10000.000000	24603	1015	1.000000	25545	890	1.000000	9723188	0.005856
279907621	6069419	310161	10000.000000	23808	1107	1.000000	25846	892	1.000000	9718342	0.004475
279888994	6068807	308418	10000.000000	24173	1163	1.000000	25827	947	1.000000	9713497	0.004529
279905388	6069560	309970	10000.000000	23681	1238	1.000000	25547	946	1.000000	9708495	0.003948
279932664	6066790	309996	10000.000000	24286	1046	1.000000	25934	834	1.000000	9703673	0.006666
279923354	6074874	309851	10000.000000	24120	1108	1.000000	25735	911	1.000000	9698878	0.006037
279940155	6072292	309365	10000.000000	24452	1083	1.000000	25727	920	1.000000	9694085	0.004345
279871640	6072646	310019	10000.000000	24193	1040	1.000000	25834	899	1.000000	9689079	0.003801
279927335	6058878	308670	10000.000000	24022	1169	1.000000	25919	845	1.000000	9684165	0.001985
279868466	6088475	310386	10000.000000	24692	922	1.000000	25835	895	1.000000	9679398	0.003251
279874684	6073445	310233	10000.000000	24135	1097	1.000000	25829	960	1.000000	9674599	0.003030
279914155	6077680	310199	10000.000000	23895	1182	1.000000	25705	859	1.000000	9669710	0.002628
279908905	6063743	309367	10000.000000	24582	1063	1.000000	26424	776	1.000000	9664945	0.002737
279921001	6078106	308917	10000.000000	24188	972	1.000000	25492	1048	1.000000	9660088	0.002197
279923061	6068708	309289	10000.000000	24207	1040	1.000000	25962	1001	1.000000	9655234	0.001018
279908708	6062527	308208	10000.000000	24276	1299	1.000000	25529	1033	1.000000	9650461	0.001024
279860643	6077757	309923	10000.000000	24235	1104	1.000000	25910	797	1.000000	9645819	0.001228
279884339	6078554	310404	10000.000000	23929	1170	1.000000	25989	912	1.000000	9640978	0.001206
279848059	6078289	310753	10000.000000	24583	1050	1.000000	25731	1029	1.000000	9636226	0.000811
279922471	6067652	308563	10000.000000	24328	1057	1.000000	25552	959	1.000000	9631367	0.000778
279894920	6074454	311022	10000.000000	24046	1273	1.000000	25577	926	1.000000	9626505	0.000850
279867923	6075736	308852	10000.000000	24173	1154	1.000000	25624	932	1.000000	9621777	0.000744
279864989	6067471	309693	10000.000000	23783	1081	1.000000	25950	921	1.000000	9617042	0.001163
279877539	6070115	309860	10000.000000	23990	1120	1.000000	25640	1008	1.000000	9612255	0.000666
279873709	6076425	309815	10000.000000	24435	1079	1.000000	25592	1003	1.000000	9607432	0.000485
279918218	6061050	308593	10000.000000	24489	1111	1.000000	25878	958	1.000000	9602768	-0.001038
279901272	6073781	309987	10000.000000	24357	1042	1.000000	25905	883	1.000000	9597994	-0.000842
279889459	6066606	309732	10000.000000	24307	1063	1.000000	25420	995	1.000000	9593210	-0.000918
279889643	6070291	309411	10000.000000	24176	1079	1.000000	25884	889	1.000000	9588434	-0.000946
279879016	6077955	310509	10000.000000	24313	1125	1.000000	25952	815	1.000000	9583760	-0.001047
279906013	6066902	309367	10000.000000	24448	1198	1.000000	26205	808	1.000000	9578997	-0.001214
279895687	6070995	309005	10000.000000	23876	1103	1.000000	26013	765	1.000000	9574316	-0.000781
279874023	6069901	309488	10000.000000	24000	1180	1.000000	25839	882	1.000000	9569450	-0.001212
279901001	6072050	310226	10000.000000	24926	934	1.000000	26264	851	1.000000	9564690	-0.001148
279928022	6056455	309112	10000.000000	24579	1002	1.000000	25629	918	1.000000	9559947	-0.000772
279858699	6091394	309865	10000.000000	24334	1121	1.000000	25500	953	1.000000	9555156	-0.000707
279887325	6063093	308908	10000.000000	24390	1061	1.000000	25380	920	1.000000	9550274	-0.000722
279977064	6057025	308500	10000.000000	24506	1087	1.000000	25928	945	1.000000	9545451	-0.000368
279896809	6064902	309332	10000.000000	24192	1021	1.000000	25574	897	1.000000	9540613	-0.000898
279850909	6083021	310426	10000.000000	24351	1127	1.000000	25711	1031	1.000000	9535963	-0.000668
279916604	6069007	309788	10000.000000	24372	1102	1.000000	25122	1058	1.000000	9531248	-0.000318
279875493	6084551	310418	10000.000000	24207	1229	1.000000	25600	1012	1.000000	9526486	-0.000724
279909027	6060713	309967	10000.000000	24590	1053	1.000000	25696	922	1.000000	9521775	-0.000754
279887066	6077630	309533	10000.000000	24448	1111	1.000000	25713	912	1.000000	9516958	-0.001787
npatches	nstrain	runtime	dt	init_x	init_y	init_y_blood	init_z	init_S	beta0	beta1	beta2	beta3	mean_beta	B	d	delta	delta_blood	b[0]	mut	m	CTL	c	g	epsilon	k	het	lambda	rho	omega	x_max	patch.dyna	DELTA	A	VA
10000	1	100.000000	0.001000	21900	9499	5000000	0.001000	10000000	12.105729	20.201987	21.024296	16.790007	17	800000000	0.010000	1.000000	1.000000	80000	0.000050	0.004800	1	0.001000	1.000000	2.500000	16.000000	0.500000	0.000000	0.000000	0.000000	31872	0	10.000000	7.000000	1.000000
sus	inf	inf_blood	z	x[0]	y[0][0]	z[0]	x[1]	y[1][0]	z[1]	S[0]	synchrony
219000000	94990000	5000000	10.000000	21900	9499	0.001000	21900	9499	0.001000	10000000	0.000000
282622148	2108807	107028	10000.000000	29626	63	1.000000	27336	247	1.000000	9994896	0.000000
291357461	4434774	224920	10000.000000	31155	141	1.000000	28165	731	1.000000	9989880	0.000000
288722499	4391480	224696	10000.000000	31077	137	1.000000	28008	502	1.000000	9984847	0.000000
289082707	4367076	222892	10000.000000	31160	134	1.000000	27562	614	1.000000	9979925	0.000000
289075130	4367203	222212	10000.000000	31242	126	1.000000	28168	556	1.000000	9975029	0.000000
289038776	4373156	223073	10000.000000	31326	135	1.000000	27433	617	1.000000	9970036	0.000000
289084714	4360894	222732	10000.000000	31242	148	1.000000	27291	707	1.000000	9965023	0.000000
289066141	4364631	222527	10000.000000	31116	141	1.000000	27456	691	1.000000	9959973	0.000000
289059803	4362570	222100	10000.000000	31246	155	1.000000	27690	620	1.000000	9954981	0.000000
289115444	4359150	222488	10000.000000	31094	115	1.000000	27770	542	1.000000	9950048	0.000000
289119282	4367792	222461	10000.000000	31146	149	1.000000	27748	589	1.000000	9945144	0.000000
289068513	4361754	222647	10000.000000	31180	176	1.000000	27457	574	1.000000	9940228	0.000000
289074047	4367058	222844	10000.000000	31045	134	1.000000	28644	406	1.000000	9935282	0.000000
289076556	4366909	222295	10000.000000	31202	130	1.000000	27792	586	1.000000	9930240	0.000000
289076457	4365060	222678	10000.000000	31052	139	1.000000	27383	601	1.000000	9925333	0.000000
289074236	4365936	222094	10000.000000	31122	143	1.000000	27791	629	1.000000	9920469	0.000000
289048276	4372052	223343	10000.000000	31199	142	1.000000	27407	586	1.000000	9915467	0.000000
289123411	4364305	222243	10000.000000	31288	139	1.000000	27861	687	1.000000	9910449	0.000000
289075101	4369507	222771	10000.000000	31146	153	1.000000	28108	431	1.000000	9905530	0.000000
289059899	4374720	222331	10000.000000	31322	122	1.000000	27960	477	1.000000	9900476	0.000000
289064604	4367295	222330	10000.000000	31305	135	1.000000	27876	552	1.000000	9895637	0.000000
289083291	4368160	222571	10000.000000	31242	137	1.000000	27503	616	1.000000	9890613	0.000000
289100734	4356616	222413	10000.000000	31216	129	1.000000	28093	579	1.000000	9885609	0.000000
289083346	4362528	222239	10000.000000	31299	112	1.000000	27815	586	1.000000	9880688	0.000000
289072721	4361256	222301	10000.000000	31286	123	1.000000	27673	669	1.000000	9875737	0.000000
289090326	4360978	221262	10000.000000	31093	139	1.000000	27979	549	1.000000	9870836	0.000000
289104902	4361129	223183	10000.000000	31236	144	1.000000	28397	498	1.000000	9865967	0.000000
289045685	4367937	223083	10000.000000	31421	169	1.000000	27866	570	1.000000	9860986	0.000000
289083972	4369207	223418	10000.000000	31291	139	1.000000	28064	471	1.000000	9856065	0.000000
289058786	4363355	222763	10000.000000	31115	166	1.000000	27973	586	1.000000	9851321	0.000000
289055477	4371213	223829	10000.000000	31305	158	1.000000	27685	616	1.000000	9846407	0.000000
289035584	4372116	223606	10000.000000	31096	151	1.000000	28022	573	1.000000	9841496	0.000000
289056090	4366519	222828	10000.000000	31116	148	1.000000	27837	631	1.000000	9836477	0.000000
289028218	4375484	222847	10000.000000	31462	117	1.000000	28238	499	1.000000	9831503	0.000000
289069597	4362199	223069	10000.000000	31460	163	1.000000	28039	495	1.000000	9826488	0.000000
289044454	4378727	222877	10000.000000	31195	155	1.000000	28008	586	1.000000	9821612	0.000000
289133552	4354093	221622	10000.000000	31243	171	1.000000	27665	549	1.000000	9816817	0.000000
289008678	4369557	222201	10000.000000	31429	149	1.000000	28129	588	1.000000	9811987	0.000000
289082263	4360594	221358	10000.000000	31266	115	1.000000	27325	657	1.000000	9807035	0.000000
289097083	4369858	222572	10000.000000	31469	126	1.000000	28159	556	1.000000	9802111	-1.#IND00
289066125	4361972	222863	10000.000000	31379	163	1.000000	27792	523	1.000000	9797246	0.024000
289081639	4371832	222493	10000.000000	31168	136	1.000000	27800	539	1.000000	9792369	0.007988
289061902	4359879	222348	10000.000000	31303	138	1.000000	27751	554	1.000000	9787551	0.006934
289072615	4367395	222877	10000.000000	31168	141	1.000000	27679	691	1.000000	9782666	0.008190
289058419	4360195	222296	10000.000000	31449	138	1.000000	28207	531	1.000000	9777743	0.002307
289025475	4374555	223194	10000.000000	30938	163	1.000000	27586	667	1.000000	9772940	0.003873
289083579	4366000	223603	10000.000000	31153	152	1.000000	28219	524	1.000000	9768096	0.004928
289089128	4361960	223236	10000.000000	31251	154	1.000000	27350	664	1.000000	9763220	0.004197
289124066	4358789	222660	10000.000000	31346	153	1.000000	27750	553	1.000000	9758366	0.004703
289099314	4365634	222993	10000.000000	31372	150	1.000000	27739	595	1.000000	9753471	0.002194
289051014	4370851	223364	10000.000000	31367	127	1.000000	28286	581	1.000000	9748615	0.007139
289094013	4358408	222439	10000.000000	31201	134	1.000000	27907	532	1.000000	9743793	0.006768
289066035	4367701	222290	10000.000000	31112	170	1.000000	27349	697	1.000000	9738929	0.005914
289111789	4363162	221597	10000.000000	30871	154	1.000000	27841	586	1.000000	9734132	0.004998
289097388	4361595	222750	10000.000000	31041	125	1.000000	27557	662	1.000000	9729106	0.005839
289141560	4352849	222306	10000.000000	31117	175	1.000000	27099	612	1.000000	9724128	0.005850
289091823	4361264	223102	10000.000000	30866	137	1.000000	27835	547	1.000000	9719205	0.005195
289008859	4369640	223600	10000.000000	31438	131	1.000000	27239	627	1.000000	9714392	0.004897
289083527	4359289	222171	10000.000000	31288	158	1.000000	28014	484	1.000000	9709696	0.004830
289078314	4373499	223117	10000.000000	31004	170	1.000000	27683	602	1.000000	9704798	0.005536
289046385	4364638	222730	10000.000000	30847	158	1.000000	28010	513	1.000000	9700107	0.005686
289104649	4354911	221921	10000.000000	31227	154	1.000000	27676	635	1.000000	9695240	0.004784
289068654	4358561	222238	10000.000000	31224	137	1.000000	28283	569	1.000000	9690334	0.004446
289034977	4368108	223609	10000.000000	30945	140	1.000000	27690	563	1.000000	9685529	0.002739
289019952	4374126	222990	10000.000000	31188	149	1.000000	27843	550	1.000000	9680721	0.002313
289059704	4361491	221583	10000.000000	31260	131	1.000000	28091	519	1.000000	9675924	0.003304
289030162	4370594	223332	10000.000000	31362	154	1.000000	28248	498	1.000000	9671119	0.003556
289091811	4365353	223111	10000.000000	31182	116	1.000000	27817	570	1.000000	9666233	0.003120
289005279	4378757	223393	10000.000000	31186	131	1.000000	28299	506	1.000000	9661434	0.003163
289083836	4353654	222976	10000.000000	31406	126	1.000000	27559	580	1.000000	9656626	0.003065
289007885	4379642	223655	10000.000000	31127	168	1.000000	27608	505	1.000000	9651814	0.002838
289026703	4371962	223574	10000.000000	31322	131	1.000000	28551	394	1.000000	9646969	0.002928
289063158	4374812	222711	10000.000000	31388	152	1.000000	27578	631	1.000000	9642150	0.002989
289102064	4367157	222742	10000.000000	31424	130	1.000000	28017	476	1.000000	9637223	0.003880
289079123	4359986	223045	10000.000000	31313	116	1.000000	27843	602	1.000000	9632423	0.003668
289099996	4362647	222333	10000.000000	31139	160	1.000000	28004	556	1.000000	9627625	0.003040
289079483	4355176	222655	10000.000000	31196	151	1.000000	27624	552	1.000000	9622733	0.003451
289022448	4379923	223437	10000.000000	31507	141	1.000000	27751	688	1.000000	9618012	0.003167
289067524	4360530	221861	10000.000000	31077	134	1.000000	28144	541	1.000000	9613219	0.003038
289115011	4356110	223065	10000.000000	31370	151	1.000000	27736	622	1.000000	9608499	0.002756
289086954	4354635	222442	10000.000000	31052	147	1.000000	27474	703	1.000000	9603614	0.002753
289079796	4355301	221763	10000.000000	30890	140	1.000000	27836	562	1.000000	9598743	0.002872
289118780	4359146	222124	10000.000000	31339	140	1.000000	27946	547	1.000000	9593916	0.002230
289084802	4374677	224020	10000.000000	31338	164	1.000000	27601	713	1.000000	9589170	0.001424
289047026	4357373	222365	10000.000000	31210	100	1.000000	28109	517	1.000000	9584329	0.001921
289105875	4367829	223176	10000.000000	31243	106	1.000000	27376	693	1.000000	9579539	0.001483
289066845	4362635	222555	10000.000000	31298	111	1.000000	27539	664	1.000000	9574602	0.001684
289134168	4352621	222258	10000.000000	31192	187	1.000000	28175	512	1.000000	9569726	0.001643
289110915	4362063	223241	10000.000000	31206	175	1.000000	28151	492	1.000000	9564985	0.001626
289039122	4365727	222952	10000.000000	31110	138	1.000000	28292	405	1.000000	9560151	0.001634
289113726	4350824	222006	10000.000000	31236	127	1.000000	28225	537	1.000000	9555403	0.001601
289099440	4366025	221877	10000.000000	31509	136	1.000000	27769	591	1.000000	9550575	0.000264
289111353	4360178	222087	10000.000000	30994	176	1.000000	27771	569	1.000000	9545750	0.000205
289079545	4375177	223109	10000.000000	31265	154	1.000000	28137	538	1.000000	9540916	0.000095
289065289	4369905	222599	10000.000000	31067	136	1.000000	27617	674	1.000000	9536170	0.000032
289048419	4376357	222745	10000.000000	31382	125	1.000000	27816	534	1.000000	9531429	0.000179
289080894	4363432	222035	10000.000000	31187	116	1.000000	27870	568	1.000000	9526711	0.000247
289061507	4368520	222522	10000.000000	31323	133	1.000000	27596	596	1.000000	9521918	0.000210
289049741	4369256	222936	10000.000000	31147	118	1.000000	28000	452	1.000000	9517033	0.000208
npatches	nstrain	runtime	dt	init_x	init_y	init_y_blood	init_z	init_S	beta0	beta1	beta2	beta3	mean_beta	B	d	delta	delta_blood	b[0]	mut	m	CTL	c	g	epsilon	k	het	lambda	rho	omega	x_max	patch.dyna	DELTA	A	VA
10000	1	100.000000	0.001000	21900	9499	5000000	0.001000	10000000	8.724283	10.336671	21.924552	21.746550	17	800000000	0.010000	1.000000	1.000000	80000	0.000050	0.004800	1	0.001000	1.000000	2.500000	17.000000	0.500000	0.000000	0.000000	0.000000	31872	0	10.000000	7.000000	1.000000
sus	inf	inf_blood	z	x[0]	y[0][0]	z[0]	x[1]	y[1][0]	z[1]	S[0]	synchrony
219000000	94990000	5000000	10.000000	21900	9499	0.001000	21900	9499	0.001000	10000000	0.000000
288088316	1235369	63074	10000.000000	30511	21	1.000000	30124	28	1.000000	9995048	0.000000
301049488	2734012	137762	10000.000000	31512	58	1.000000	31480	79	1.000000	9990043	0.000000
297473848	2986644	151186	10000.000000	31624	104	1.000000	31691	56	1.000000	9985041	0.000000
297669692	2918171	148929	10000.000000	31766	41	1.000000	31612	72	1.000000	9980114	0.000000
297741422	2920037	149763	10000.000000	31891	41	1.000000	31693	63	1.000000	9975164	0.000000
297684887	2926822	149152	10000.000000	32020	62	1.000000	31638	97	1.000000	9970202	0.000000
297708054	2916183	149098	10000.000000	31790	38	1.000000	31469	95	1.000000	9965309	0.000000
297766982	2907786	148481	10000.000000	31616	46	1.000000	31498	65	1.000000	9960453	0.000000
297757487	2916612	149015	10000.000000	31819	63	1.000000	31617	69	1.000000	9955410	0.000000
297776040	2910310	148636	10000.000000	31812	52	1.000000	31677	59	1.000000	9950588	0.000000
297717870	2917829	149084	10000.000000	31636	68	1.000000	31623	74	1.000000	9945644	0.000000
297781314	2904932	148317	10000.000000	31677	61	1.000000	31629	57	1.000000	9940700	0.000000
297760658	2916877	148500	10000.000000	32039	63	1.000000	31677	65	1.000000	9935723	0.000000
297754011	2908537	149030	10000.000000	31883	47	1.000000	31737	43	1.000000	9930756	0.000000
297741237	2918523	148139	10000.000000	31604	47	1.000000	31796	69	1.000000	9925789	0.000000
297735420	2920521	148761	10000.000000	31593	67	1.000000	31427	64	1.000000	9920831	0.000000
297733079	2920991	149286	10000.000000	31431	59	1.000000	31536	92	1.000000	9915838	0.000000
297744802	2914083	148994	10000.000000	31700	59	1.000000	31426	84	1.000000	9910902	0.000000
297724849	2920225	148956	10000.000000	31672	54	1.000000	31497	66	1.000000	9905958	0.000000
297688487	2921753	149205	10000.000000	31742	67	1.000000	31573	80	1.000000	9901041	0.000000
297717684	2926866	148958	10000.000000	31408	68	1.000000	31409	91	1.000000	9896024	0.000000
297705528	2920129	148387	10000.000000	31888	70	1.000000	31518	97	1.000000	9891088	0.000000
297742456	2910861	148737	10000.000000	31592	63	1.000000	31545	72	1.000000	9886108	0.000000
297748981	2913110	149662	10000.000000	31496	60	1.000000	31573	65	1.000000	9881234	0.000000
297736870	2918544	149236	10000.000000	31518	65	1.000000	31742	81	1.000000	9876349	0.000000
297739884	2913647	149036	10000.000000	31575	53	1.000000	31708	51	1.000000	9871378	0.000000
297795929	2912811	148849	10000.000000	31515	48	1.000000	31649	56	1.000000	9866393	0.000000
297708861	2921845	148561	10000.000000	31629	68	1.000000	31466	80	1.000000	9861296	0.000000
297754184	2911238	148493	10000.000000	31826	49	1.000000	31479	95	1.000000	9856376	0.000000
297756666	2929792	149326	10000.000000	31431	57	1.000000	31669	75	1.000000	9851403	0.000000
297724468	2916077	148848	10000.000000	31624	68	1.000000	31858	93	1.000000	9846514	0.000000
297717046	2920797	149244	10000.000000	31494	57	1.000000	31562	69	1.000000	9841445	0.000000
297709077	2917242	148593	10000.000000	31622	64	1.000000	31641	49	1.000000	9836455	0.000000
297686250	2931469	148808	10000.000000	31503	76	1.000000	31419	58	1.000000	9831428	0.000000
297728103	2913252	148769	10000.000000	31746	57	1.000000	31842	58	1.000000	9826529	0.000000
297745919	2920188	149025	10000.000000	31752	65	1.000000	31482	89	1.000000	9821540	0.000000
297782350	2913336	148476	10000.000000	31558	64	1.000000	31565	58	1.000000	9816702	0.000000
297758943	2916139	149073	10000.000000	31699	60	1.000000	31486	55	1.000000	9811682	0.000000
297765616	2918485	149120	10000.000000	31695	59	1.000000	31588	70	1.000000	9806839	0.000000
297721976	2915089	148883	10000.000000	31696	52	1.000000	31546	65	1.000000	9801886	-1.#IND00
297747697	2915463	148806	10000.000000	31650	51	1.000000	31581	89	1.000000	9796962	-1.#IND00
297740665	2912029	148709	10000.000000	31861	42	1.000000	31575	56	1.000000	9792075	-0.007090
297714253	2921092	149229	10000.000000	31741	53	1.000000	31583	58	1.000000	9787152	-0.005098
297705500	2924855	148955	10000.000000	31662	68	1.000000	31447	88	1.000000	9782197	-0.005283
297696520	2913511	148546	10000.000000	31676	69	1.000000	31631	62	1.000000	9777214	-0.006521
297721758	2923746	149528	10000.000000	31799	54	1.000000	31595	71	1.000000	9772395	-0.006181
297743905	2915243	148769	10000.000000	31739	55	1.000000	31402	75	1.000000	9767428	-0.006794
297696168	2928552	149147	10000.000000	31798	81	1.000000	31609	72	1.000000	9762480	-0.005477
297644741	2929430	149784	10000.000000	31755	59	1.000000	31730	63	1.000000	9757582	-0.008263
297686169	2932239	149214	10000.000000	31678	60	1.000000	31611	60	1.000000	9752633	-0.008798
297725637	2918367	148890	10000.000000	31387	55	1.000000	31654	70	1.000000	9747774	-0.009862
297714045	2926684	149125	10000.000000	31871	51	1.000000	31544	74	1.000000	9742820	-0.007530
297716654	2927401	148678	10000.000000	31654	39	1.000000	31234	68	1.000000	9737976	-0.003981
297723591	2915638	148967	10000.000000	31817	71	1.000000	31584	82	1.000000	9733162	-0.003448
297685758	2915540	149019	10000.000000	31689	55	1.000000	31520	84	1.000000	9728264	-0.002803
297764232	2919363	148805	10000.000000	31724	59	1.000000	31450	71	1.000000	9723443	-0.002693
297733093	2918226	149614	10000.000000	31564	63	1.000000	31372	66	1.000000	9718505	-0.000474
297693628	2923180	149084	10000.000000	31545	58	1.000000	31395	79	1.000000	9713777	-0.002804
297691421	2925756	149125	10000.000000	31355	63	1.000000	31278	48	1.000000	9708902	-0.003314
297706731	2921447	149640	10000.000000	31498	59	1.000000	31660	68	1.000000	9703974	-0.003668
297731578	2919592	149628	10000.000000	31624	62	1.000000	31519	68	1.000000	9699096	-0.000861
297719320	2919324	149279	10000.000000	31798	58	1.000000	31647	73	1.000000	9694335	-0.000219
297680900	2923280	149379	10000.000000	31684	58	1.000000	31526	80	1.000000	9689472	-0.000574
297742474	2916105	148380	10000.000000	31777	47	1.000000	31544	83	1.000000	9684748	-0.000644
297781638	2908234	148594	10000.000000	31916	41	1.000000	31349	90	1.000000	9679763	-0.001686
297716568	2917588	149216	10000.000000	31727	65	1.000000	31379	71	1.000000	9674771	-0.002028
297685841	2922656	149659	10000.000000	31602	52	1.000000	31465	85	1.000000	9670030	-0.002251
297737188	2908800	148805	10000.000000	31662	53	1.000000	31628	54	1.000000	9665204	-0.002386
297736773	2915478	149462	10000.000000	31567	54	1.000000	31577	77	1.000000	9660483	-0.002398
297706184	2922938	148693	10000.000000	31545	55	1.000000	31474	101	1.000000	9655650	-0.003205
297766172	2906978	148879	10000.000000	31779	63	1.000000	31510	93	1.000000	9650861	-0.003870
297723963	2919620	148154	10000.000000	31714	82	1.000000	31490	80	1.000000	9646018	-0.003858
297732158	2916565	148713	10000.000000	31514	46	1.000000	31706	69	1.000000	9641275	-0.003545
297694350	2924674	149568	10000.000000	31731	65	1.000000	31790	61	1.000000	9636459	-0.004071
297741591	2924312	148926	10000.000000	31575	68	1.000000	31790	64	1.000000	9631624	-0.003021
297701815	2924227	148987	10000.000000	31403	49	1.000000	31519	73	1.000000	9626794	-0.002737
297757383	2919306	148976	10000.000000	31610	54	1.000000	31727	74	1.000000	9621954	-0.003944
297669816	2922972	149125	10000.000000	31752	54	1.000000	31539	71	1.000000	9617226	-0.004114
297730082	2916762	149178	10000.000000	31593	59	1.000000	31614	62	1.000000	9612409	-0.004475
297767397	2912268	148285	10000.000000	31677	51	1.000000	31683	43	1.000000	9607592	-0.003642
297751512	2918749	148831	10000.000000	31448	71	1.000000	31376	71	1.000000	9602718	-0.003523
297722746	2920949	149548	10000.000000	31625	79	1.000000	31558	53	1.000000	9597942	-0.002916
297738220	2922664	148431	10000.000000	31405	57	1.000000	31631	76	1.000000	9593145	-0.004774
297739819	2912071	148620	10000.000000	31653	55	1.000000	31469	68	1.000000	9588249	-0.004725
297762996	2905112	148791	10000.000000	31741	74	1.000000	31591	83	1.000000	9583468	-0.004777
297752527	2916664	148570	10000.000000	31462	70	1.000000	31653	78	1.000000	9578561	-0.004672
297761018	2916193	149218	10000.000000	31725	58	1.000000	31549	76	1.000000	9573733	-0.004263
297712246	2926707	149808	10000.000000	31595	66	1.000000	31818	59	1.000000	9569085	-0.003881
297723492	2913489	149176	10000.000000	31631	58	1.000000	31551	81	1.000000	9564271	-0.003767
297699229	2925029	149405	10000.000000	31704	52	1.000000	31547	75	1.000000	9559452	-0.003815
297720388	2927325	148824	10000.000000	32056	70	1.000000	31408	55	1.000000	9554740	-0.002578
297745674	2913429	149118	10000.000000	31737	96	1.000000	31611	102	1.000000	9549851	-0.002802
297752657	2916957	148762	10000.000000	31699	55	1.000000	31498	79	1.000000	9544953	-0.002370
297767794	2908504	149164	10000.000000	31823	59	1.000000	31637	74	1.000000	9540272	-0.002499
297716971	2917190	148869	10000.000000	31770	68	1.000000	31453	65	1.000000	9535576	-0.002632
297692546	2932365	149274	10000.000000	31698	55	1.000000	31756	84	1.000000	9530739	-0.002613
297710614	2925147	149799	10000.000000	31727	58	1.000000	31652	79	1.000000	9525996	-0.002476
297746609	2914944	148897	10000.000000	31645	49	1.000000	31696	72	1.000000	9521304	-0.002387
297731005	2918185	149012	10000.000000	31792	54	1.000000	31571	80	1.000000	9516581	-0.002370
npatches	nstrain	runtime	dt	init_x	init_y	init_y_blood	init_z	init_S	beta0	beta1	beta2	beta3	mean_beta	B	d	delta	delta_blood	b[0]	mut	m	CTL	c	g	epsilon	k	het	lambda	rho	omega	x_max	patch.dyna	DELTA	A	VA
10000	1	100.000000	0.001000	21900	9499	5000000	0.001000	10000000	16.688236	18.942998	23.944610	25.242559	17	800000000	0.010000	1.000000	1.000000	80000	0.000050	0.004800	1	0.001000	1.000000	2.500000	18.000000	0.500000	0.000000	0.000000	0.000000	31872	0	10.000000	7.000000	1.000000
sus	inf	inf_blood	z	x[0]	y[0][0]	z[0]	x[1]	y[1][0]	z[1]	S[0]	synchrony
219000000	94990000	5000000	10.000000	21900	9499	0.001000	21900	9499	0.001000	10000000	0.000000
292227445	702879	36210	9999.951229	29578	32	1.000000	28841	55	1.000000	9994990	0.000000
308169383	1478750	74390	9999.999997	31530	50	1.000000	31159	79	1.000000	9990073	0.000000
304864907	1900815	96568	10000.000000	31388	75	1.000000	31162	155	1.000000	9985040	0.000000
304602394	1854061	95069	10000.000000	30930	97	1.000000	30903	118	1.000000	9979935	0.000000
304716734	1839725	93717	10000.000000	31004	73	1.000000	30991	124	1.000000	9975042	0.000000
304780538	1834108	93715	10000.000000	31026	108	1.000000	31021	63	1.000000	9970014	0.000000
304760659	1835706	93733	10000.000000	31271	76	1.000000	30759	153	1.000000	9964921	0.000000
304780979	1840036	93729	10000.000000	31341	79	1.000000	31134	88	1.000000	9959943	0.000000
304715372	1840262	93480	10000.000000	31326	75	1.000000	30978	122	1.000000	9954841	0.000000
304808940	1833423	94315	10000.000000	30917	80	1.000000	31092	124	1.000000	9949733	0.000000
304756006	1836851	93434	10000.000000	31395	79	1.000000	30854	119	1.000000	9944860	0.000000
304718900	1850366	94547	10000.000000	31211	97	1.000000	31021	149	1.000000	9939850	0.000000
304708847	1848016	94170	10000.000000	31214	111	1.000000	30926	140	1.000000	9934882	0.000000
304746326	1839338	94518	10000.000000	31262	97	1.000000	30936	156	1.000000	9929974	0.000000
304683178	1854769	94643	10000.000000	31388	115	1.000000	30898	110	1.000000	9925018	0.000000
304689384	1838955	94372	10000.000000	31088	105	1.000000	30737	182	1.000000	9920032	0.000000
304678128	1857315	94911	10000.000000	31185	90	1.000000	30700	155	1.000000	9915092	0.000000
304704900	1847111	93897	10000.000000	31397	110	1.000000	31154	127	1.000000	9910095	0.000000
304703582	1845251	93946	10000.000000	31011	101	1.000000	30719	169	1.000000	9905121	0.000000
304723998	1844126	93679	10000.000000	31418	77	1.000000	30691	171	1.000000	9900067	0.000000
304707308	1849800	94521	10000.000000	31301	78	1.000000	31158	126	1.000000	9895068	0.000000
304801991	1830164	93204	10000.000000	31023	124	1.000000	30605	128	1.000000	9890151	0.000000
304697995	1847984	94522	10000.000000	31320	99	1.000000	30650	101	1.000000	9885233	0.000000
304739950	1832420	93072	10000.000000	31162	120	1.000000	31008	110	1.000000	9880348	0.000000
304767332	1838632	93808	10000.000000	31228	66	1.000000	30989	85	1.000000	9875368	0.000000
304740395	1846864	94396	10000.000000	31490	64	1.000000	30909	138	1.000000	9870427	0.000000
304692017	1845515	93838	10000.000000	31415	111	1.000000	30951	141	1.000000	9865512	0.000000
304730543	1835243	93777	10000.000000	31407	74	1.000000	30859	124	1.000000	9860674	0.000000
304740893	1841558	93493	10000.000000	31202	82	1.000000	30660	157	1.000000	9855737	0.000000
304761482	1842033	94173	10000.000000	31098	144	1.000000	30894	119	1.000000	9850790	0.000000
304703369	1849161	93990	10000.000000	31264	82	1.000000	30809	111	1.000000	9845849	0.000000
304799479	1836595	93879	10000.000000	31424	84	1.000000	30695	176	1.000000	9840919	0.000000
304719736	1842697	93939	10000.000000	31372	115	1.000000	30916	141	1.000000	9835975	0.000000
304706790	1847402	94201	10000.000000	31144	89	1.000000	31043	84	1.000000	9830944	0.000000
304725159	1846130	94531	10000.000000	31394	82	1.000000	30563	126	1.000000	9825950	0.000000
304769762	1839824	94261	10000.000000	31308	92	1.000000	30844	127	1.000000	9821197	0.000000
304749731	1849093	94220	10000.000000	31463	71	1.000000	30815	151	1.000000	9816301	0.000000
304767692	1838471	93698	10000.000000	31348	81	1.000000	30363	214	1.000000	9811311	0.000000
304754610	1843279	94075	10000.000000	31292	96	1.000000	31008	153	1.000000	9806359	0.000000
304732938	1839471	93813	10000.000000	31029	90	1.000000	30435	148	1.000000	9801479	-1.#IND00
304751772	1843101	93725	10000.000000	30975	114	1.000000	30857	100	1.000000	9796608	0.000000
304755267	1844350	93510	10000.000000	31345	72	1.000000	30730	128	1.000000	9791636	-0.000626
304793483	1834228	93902	10000.000000	31142	85	1.000000	30859	141	1.000000	9786614	0.009064
304715565	1846845	94713	10000.000000	31262	87	1.000000	30735	159	1.000000	9781780	0.004845
304712652	1846554	94381	10000.000000	31413	74	1.000000	31080	132	1.000000	9776826	0.005100
304727722	1839524	94151	10000.000000	31392	82	1.000000	31205	126	1.000000	9771902	0.001993
304716870	1845322	94362	10000.000000	31168	61	1.000000	31226	112	1.000000	9767105	0.001424
304713018	1843383	94054	10000.000000	31237	128	1.000000	30918	132	1.000000	9762192	0.001078
304744748	1835907	94087	10000.000000	31316	43	1.000000	30594	187	1.000000	9757269	-0.001426
304754813	1843912	94365	10000.000000	31190	96	1.000000	30625	142	1.000000	9752328	-0.000396
304758914	1839308	93693	10000.000000	31385	69	1.000000	31144	77	1.000000	9747393	-0.000698
304697950	1848332	94632	10000.000000	31368	88	1.000000	31167	151	1.000000	9742616	-0.002627
304781937	1836396	93866	10000.000000	31408	70	1.000000	30880	147	1.000000	9737542	-0.002704
304765784	1835799	93659	10000.000000	31250	93	1.000000	31296	124	1.000000	9732684	-0.002246
304795593	1839232	93873	10000.000000	31267	91	1.000000	31280	110	1.000000	9727781	-0.002855
304710693	1840580	93912	10000.000000	31287	110	1.000000	30823	141	1.000000	9722934	-0.003433
304752524	1841822	94270	10000.000000	31148	92	1.000000	30803	158	1.000000	9718118	-0.003131
304725223	1845450	94358	10000.000000	31119	143	1.000000	30963	118	1.000000	9713290	-0.002920
304725330	1841417	93795	10000.000000	31203	74	1.000000	30844	143	1.000000	9708456	-0.001207
304733923	1844541	94003	10000.000000	31196	82	1.000000	30888	135	1.000000	9703629	-0.001160
304727331	1845326	93964	10000.000000	31484	95	1.000000	30878	132	1.000000	9698875	0.000318
304705464	1850788	94625	10000.000000	31068	101	1.000000	30915	153	1.000000	9693999	0.000411
304720913	1847700	94043	10000.000000	31254	97	1.000000	31021	130	1.000000	9689177	-0.000043
304680549	1849484	94235	10000.000000	31420	88	1.000000	30823	119	1.000000	9684253	0.001585
304689636	1848377	94452	10000.000000	31215	138	1.000000	31005	173	1.000000	9679311	0.001543
304721420	1841011	94282	10000.000000	31426	70	1.000000	30679	171	1.000000	9674515	0.000777
304767707	1841940	93890	10000.000000	31382	74	1.000000	30554	182	1.000000	9669641	0.000936
304696707	1844394	94215	10000.000000	31393	100	1.000000	30901	102	1.000000	9664815	0.000312
304759786	1837337	93598	10000.000000	31358	93	1.000000	30962	94	1.000000	9660090	0.000525
304748194	1842396	93820	10000.000000	31421	75	1.000000	30949	195	1.000000	9655275	0.000743
304711204	1847463	94420	10000.000000	31359	72	1.000000	30745	131	1.000000	9650391	0.002375
304754355	1837060	93459	10000.000000	31284	107	1.000000	31175	109	1.000000	9645429	0.003518
304741347	1847869	94004	10000.000000	31033	80	1.000000	30754	175	1.000000	9640715	0.003898
304756033	1837419	94031	10000.000000	31309	103	1.000000	31058	79	1.000000	9635887	0.003758
304724560	1844826	94146	10000.000000	31283	93	1.000000	31067	110	1.000000	9630958	0.003711
304776488	1840415	93550	10000.000000	31358	48	1.000000	30723	164	1.000000	9626133	0.002949
304700401	1844946	93901	10000.000000	31442	70	1.000000	30760	142	1.000000	9621474	0.002866
304735193	1845064	94206	10000.000000	31398	87	1.000000	30672	145	1.000000	9616609	0.002445
304723057	1848809	94687	10000.000000	31618	53	1.000000	30619	154	1.000000	9611715	0.002691
304694065	1849560	94115	10000.000000	31158	91	1.000000	30796	148	1.000000	9606937	0.002823
304763369	1837568	93619	10000.000000	31143	102	1.000000	30865	132	1.000000	9602079	0.002608
304724046	1844382	94234	10000.000000	31319	93	1.000000	31036	132	1.000000	9597253	0.002635
304768325	1841858	93743	10000.000000	31278	115	1.000000	30744	133	1.000000	9592502	0.002631
304708756	1850307	94660	10000.000000	30976	130	1.000000	31157	156	1.000000	9587747	0.002982
304727777	1838944	93654	10000.000000	31134	108	1.000000	31002	172	1.000000	9582903	0.003464
304725662	1846646	94634	10000.000000	31448	72	1.000000	30655	186	1.000000	9578081	0.003818
304724437	1837833	93837	10000.000000	31375	94	1.000000	30553	165	1.000000	9573330	0.003021
304776507	1837100	93723	10000.000000	31180	70	1.000000	31144	110	1.000000	9568614	0.002846
304798819	1835867	93699	10000.000000	31160	136	1.000000	31228	161	1.000000	9563833	0.002876
304740774	1846399	93538	10000.000000	31225	83	1.000000	30880	219	1.000000	9558993	0.002798
304755818	1834586	94319	10000.000000	31405	51	1.000000	30791	99	1.000000	9554195	0.002856
304701220	1852159	94456	10000.000000	31346	74	1.000000	30801	141	1.000000	9549573	0.002353
304757364	1842779	94449	10000.000000	31252	117	1.000000	30876	101	1.000000	9544854	0.002104
304755244	1840713	94183	10000.000000	31438	79	1.000000	30384	197	1.000000	9539976	0.001941
304749936	1836556	94427	10000.000000	31527	71	1.000000	30915	111	1.000000	9535206	0.001808
304699347	1849097	94382	10000.000000	30950	117	1.000000	31001	131	1.000000	9530514	0.001903
304685935	1851281	94386	10000.000000	31092	80	1.000000	30908	153	1.000000	9525847	0.002121
304803377	1826937	93222	10000.000000	31445	85	1.000000	30862	116	1.000000	9521061	0.001457
304762343	1845003	94364	10000.000000	31489	64	1.000000	31058	124	1.000000	9516246	0.001248
npatches	nstrain	runtime	dt	init_x	init_y	init_y_blood	init_z	init_S	beta0	beta1	beta2	beta3	mean_beta	B	d	delta	delta_blood	b[0]	mut	m	CTL	c	g	epsilon	k	het	lambda	rho	omega	x_max	patch.dyna	DELTA	A	VA
10000	1	100.000000	0.001000	21900	9499	5000000	0.001000	10000000	12.911863	22.932664	17.793787	15.271384	17	800000000	0.010000	1.000000	1.000000	80000	0.000050	0.004800	1	0.001000	1.000000	2.500000	19.000000	0.500000	0.000000	0.000000	0.000000	31872	0	10.000000	7.000000	1.000000
sus	inf	inf_blood	z	x[0]	y[0][0]	z[0]	x[1]	y[1][0]	z[1]	S[0]	synchrony
219000000	94990000	5000000	10.000000	21900	9499	0.001000	21900	9499	0.001000	10000000	0.000000
295134924	383262	20347	9994.960917	29990	16	1.000000	28747	65	1.000000	9995046	0.000000
313003951	627599	31268	9995.535488	31686	3	0.999985	30780	139	1.000000	9990084	0.000000
311249335	1033823	52856	9999.999353	31906	29	1.000000	30013	296	1.000000	9985157	0.000000
310189863	1081531	55298	9999.999995	31929	10	1.000000	29872	220	1.000000	9980234	0.000000
310153041	1072761	54895	9999.999848	31582	23	1.000000	30009	209	1.000000	9975144	0.000000
310235791	1062435	54347	10000.000000	31627	24	1.000000	30091	279	1.000000	9970275	0.000000
310297326	1049297	53785	9999.982807	32065	36	1.000000	30084	115	1.000000	9965286	0.000000
310264491	1061063	54385	9999.999959	31800	19	1.000000	30319	238	1.000000	9960120	0.000000
310198947	1070704	54565	10000.000000	31715	32	1.000000	29814	245	1.000000	9955155	0.000000
310197041	1063086	54219	9999.999997	31743	23	1.000000	29825	205	1.000000	9950134	0.000000
310170143	1067580	54519	10000.000000	31935	25	1.000000	30019	280	1.000000	9945068	0.000000
310214037	1069993	54568	9999.999768	31895	34	1.000000	29968	198	1.000000	9940021	0.000000
310192330	1069493	54835	10000.000000	31831	40	1.000000	29721	261	1.000000	9935076	0.000000
310178834	1071158	54598	9999.996617	31846	11	1.000000	29158	291	1.000000	9929942	0.000000
310157383	1073547	54788	9999.999995	31969	27	1.000000	29730	180	1.000000	9925038	0.000000
310208889	1064727	54318	9999.999981	31657	27	1.000000	29703	286	1.000000	9920044	0.000000
310219388	1065632	54517	10000.000000	31712	13	1.000000	29573	284	1.000000	9915026	0.000000
310200814	1065327	54439	10000.000000	31898	26	1.000000	30073	250	1.000000	9910065	0.000000
310226545	1063914	53997	9999.988183	31813	34	1.000000	29729	246	1.000000	9905082	0.000000
310202537	1068636	54427	10000.000000	31833	26	1.000000	29291	293	1.000000	9900308	0.000000
310170883	1066541	53914	9999.999485	31388	21	1.000000	29636	212	1.000000	9895476	0.000000
310295314	1059911	53780	10000.000000	31587	32	1.000000	30339	182	1.000000	9890551	0.000000
310225298	1063562	54431	10000.000000	31735	34	1.000000	29848	219	1.000000	9885512	0.000000
310212620	1068618	54182	9999.986968	31759	33	1.000000	29615	277	1.000000	9880571	0.000000
310195774	1065531	53926	9999.998521	31482	28	1.000000	29267	245	1.000000	9875689	0.000000
310219975	1067088	54382	10000.000000	31883	42	1.000000	30321	181	1.000000	9870835	0.000000
310253428	1065441	54150	9999.992900	31779	16	1.000000	29694	303	1.000000	9865981	0.000000
310247607	1059164	54064	10000.000000	31546	24	1.000000	29932	237	1.000000	9860994	0.000000
310231721	1061238	53691	9999.999917	31796	19	1.000000	29872	233	1.000000	9856134	0.000000
310239557	1065447	54322	10000.000000	31583	17	1.000000	29618	265	1.000000	9851237	0.000000
310207172	1065308	54558	10000.000000	31912	41	1.000000	29662	339	1.000000	9846252	0.000000
310173263	1068325	54608	9999.999995	31912	38	1.000000	30034	236	1.000000	9841317	0.000000
310196745	1069021	54626	9999.999504	31908	27	1.000000	29551	203	1.000000	9836342	0.000000
310247702	1057672	54187	10000.000000	31499	27	1.000000	30235	248	1.000000	9831221	0.000000
310229927	1070039	54669	10000.000000	31676	13	1.000000	30095	265	1.000000	9826394	0.000000
310199866	1066338	54238	9999.998229	31575	21	1.000000	29298	233	1.000000	9821554	0.000000
310231927	1064355	53888	9999.999997	31789	16	1.000000	29980	286	1.000000	9816634	0.000000
310162623	1069096	54699	9999.998367	31762	44	1.000000	29274	206	1.000000	9811763	0.000000
310203834	1068856	54616	10000.000000	31771	37	1.000000	29448	261	1.000000	9806961	0.000000
[truncated: 163 more rows]
