# Supplementary material for: Large Variations in HIV-1 Viral Load Explained by Shifting-Mosaic Metapopulation Dynamics
Source: PLoS Biol. 2016 Oct 5;14(10):e1002567. doi: 10.1371/journal.pbio.1002567 (PMC5051940; doi:10.1371/journal.pbio.1002567)
Supplement: S1 Data — Each file gives the output from the simulations indicated by the filename: low migration (ms1, db432); high migration (ms1, db1); very high migration (ms10, db1); number of patches (np); reservoir (storage); no reservoir (nostorage); CTL immigration model (CTLimmig); CTL proliferation model (CTLprolif); β¯ (beta1, beta2, …). Within each file, there are 21 simulations for (k = 0,1,..,20), and data is output each day. For measures of synchrony, the final entry should be used. See Methods and S1 Simulation Code for further details. (ZIP) [file pbio.1002567.s002.zip › S1_Data/ms1_np10000_nostorage_noPD_CTLprolif_db1_beta18.tsv]

npatches	nstrain	runtime	dt	init_x	init_y	init_y_blood	init_z	init_S	beta0	beta1	beta2	beta3	mean_beta	B	d	delta	delta_blood	b[0]	mut	m	CTL	c	g	epsilon	k	het	lambda	rho	omega	x_max	patch.dyna	DELTA	A	VA
10000	1	100.000000	0.001000	21900	9499	5000000	0.001000	10000000	23.583025	25.691192	14.679028	12.748294	18	800000000	0.010000	1.000000	1.000000	80000	0.000050	0.004800	1	0.001000	1.000000	2.500000	0.000000	0.500000	0.000000	0.000000	0.000000	31872	0	10.000000	7.000000	1.000000
sus	inf	inf_blood	z	x[0]	y[0][0]	z[0]	x[1]	y[1][0]	z[1]	S[0]	synchrony
219000000	94990000	5000000	10.000000	21900	9499	0.001000	21900	9499	0.001000	10000000	0.000000
27424872	524987395	26598171	10000.000000	1878	53253	1.000000	1828	52616	1.000000	9994923	0.000000
22638105	640456084	32602934	10000.000000	1573	64322	1.000000	1492	64468	1.000000	9989898	0.000000
21223092	684778859	34913453	10000.000000	1548	68866	1.000000	1428	68560	1.000000	9984937	0.000000
20730808	701777664	35791702	10000.000000	1479	70135	1.000000	1348	70389	1.000000	9979949	0.000000
20550605	708300098	36131892	10000.000000	1434	71380	1.000000	1361	71210	1.000000	9975025	0.000000
20483173	710813065	36260894	10000.000000	1434	71898	1.000000	1319	71466	1.000000	9969974	0.000000
20453494	711740967	36325144	10000.000000	1458	71483	1.000000	1311	71469	1.000000	9965026	0.000000
20449778	712079449	36331345	10000.000000	1480	71814	1.000000	1336	72094	1.000000	9960115	0.000000
20450050	712222273	36340723	10000.000000	1461	72044	1.000000	1326	71802	1.000000	9955103	0.000000
20446782	712281023	36343746	10000.000000	1416	72116	1.000000	1318	71908	1.000000	9950129	0.000000
20439151	712353617	36343232	10000.000000	1418	71759	1.000000	1335	71946	1.000000	9945095	0.000000
20436336	712385437	36342715	10000.000000	1444	71594	1.000000	1395	71594	1.000000	9940124	0.000000
20439847	712345902	36344669	10000.000000	1458	71572	1.000000	1346	71640	1.000000	9935161	0.000000
20440731	712335092	36352408	10000.000000	1382	71899	1.000000	1330	71428	1.000000	9930228	0.000000
20436802	712372773	36347826	10000.000000	1442	71533	1.000000	1303	71906	1.000000	9925325	0.000000
20440172	712356180	36345658	10000.000000	1496	71635	1.000000	1296	71741	1.000000	9920363	0.000000
20433364	712383260	36345839	10000.000000	1498	71796	1.000000	1285	71902	1.000000	9915491	0.000000
20443487	712343747	36338939	10000.000000	1447	72040	1.000000	1330	71477	1.000000	9910488	0.000000
20444319	712333061	36337529	10000.000000	1451	71793	1.000000	1275	71922	1.000000	9905594	0.000000
20441197	712370198	36340790	10000.000000	1406	71673	1.000000	1305	72014	1.000000	9900735	0.000000
20437973	712339868	36349020	10000.000000	1433	71687	1.000000	1279	72066	1.000000	9895738	0.000000
20443761	712349888	36345521	10000.000000	1458	71510	1.000000	1375	71284	1.000000	9890852	0.000000
20436020	712366716	36341110	10000.000000	1473	71951	1.000000	1342	71665	1.000000	9885893	0.000000
20438909	712341214	36352114	10000.000000	1409	71995	1.000000	1304	71939	1.000000	9881085	0.000000
20443461	712359621	36345152	10000.000000	1463	71956	1.000000	1333	71944	1.000000	9876165	0.000000
20441050	712331581	36342679	10000.000000	1502	71510	1.000000	1318	71702	1.000000	9871065	0.000000
20436684	712366374	36339021	10000.000000	1446	71886	1.000000	1307	72472	1.000000	9866062	0.000000
20439278	712395693	36342181	10000.000000	1452	71312	1.000000	1328	71507	1.000000	9861194	0.000000
20435968	712388534	36329093	10000.000000	1459	71470	1.000000	1326	71749	1.000000	9856218	0.000000
20440688	712338047	36344772	10000.000000	1423	71719	1.000000	1269	71739	1.000000	9851252	0.000000
20441394	712341765	36345812	10000.000000	1426	72232	1.000000	1349	71566	1.000000	9846391	0.000000
20440963	712335214	36330134	10000.000000	1400	71777	1.000000	1343	71958	1.000000	9841449	0.000000
20437081	712318647	36344637	10000.000000	1430	71658	1.000000	1340	71895	1.000000	9836731	0.000000
20437855	712343987	36348052	10000.000000	1429	71946	1.000000	1316	71930	1.000000	9831926	0.000000
20440575	712322339	36349903	10000.000000	1426	71799	1.000000	1368	71732	1.000000	9826865	0.000000
20438301	712355635	36346996	10000.000000	1440	71850	1.000000	1320	71479	1.000000	9822025	0.000000
20441356	712308654	36354896	10000.000000	1411	72285	1.000000	1285	71508	1.000000	9817075	0.000000
20440154	712339527	36343624	10000.000000	1435	71493	1.000000	1289	72126	1.000000	9812186	0.000000
20446831	712356972	36338889	10000.000000	1493	71504	1.000000	1329	71950	1.000000	9807257	0.000000
20442250	712345706	36346812	10000.000000	1486	71257	1.000000	1325	71750	1.000000	9802334	-1.#IND00
20437494	712365408	36339653	10000.000000	1454	71589	1.000000	1291	71706	1.000000	9797438	-0.004800
20441191	712329349	36344429	10000.000000	1406	71717	1.000000	1318	71634	1.000000	9792490	0.004086
20443304	712311722	36341878	10000.000000	1412	71132	1.000000	1319	71445	1.000000	9787611	0.006950
20441194	712313689	36346239	10000.000000	1446	71474	1.000000	1334	71434	1.000000	9782627	0.001773
20439232	712346809	36345210	10000.000000	1464	71534	1.000000	1325	71671	1.000000	9777639	0.002295
20442257	712329993	36340555	10000.000000	1425	71699	1.000000	1290	71737	1.000000	9772706	0.000278
20443629	712355163	36337660	10000.000000	1471	71646	1.000000	1343	71968	1.000000	9767917	-0.000634
20444278	712349594	36330804	10000.000000	1436	72124	1.000000	1321	71542	1.000000	9763070	-0.005571
20446403	712325619	36344049	10000.000000	1425	72010	1.000000	1373	71458	1.000000	9758224	-0.003824
20438860	712368617	36338543	10000.000000	1387	71777	1.000000	1331	71835	1.000000	9753276	-0.003775
20444877	712319894	36353900	10000.000000	1433	71300	1.000000	1317	71997	1.000000	9748408	-0.004737
20439297	712328182	36335588	10000.000000	1447	71888	1.000000	1289	71758	1.000000	9743542	0.000141
20443415	712359767	36338353	10000.000000	1484	71414	1.000000	1307	72188	1.000000	9738652	0.001433
20434333	712367109	36345861	10000.000000	1432	71662	1.000000	1327	71604	1.000000	9733822	-0.000016
20437483	712365867	36336106	10000.000000	1424	71707	1.000000	1360	71754	1.000000	9728895	-0.001613
20436211	712363652	36346866	10000.000000	1474	71654	1.000000	1305	71736	1.000000	9723954	-0.001303
20445440	712329924	36350947	10000.000000	1442	71450	1.000000	1355	71973	1.000000	9719182	-0.001024
20438939	712357518	36338510	10000.000000	1445	71380	1.000000	1335	71521	1.000000	9714414	-0.001182
20440772	712327894	36344790	10000.000000	1416	71972	1.000000	1279	71784	1.000000	9709473	-0.001030
20440031	712325735	36342389	10000.000000	1403	71913	1.000000	1294	71740	1.000000	9704634	-0.001782
20439851	712323332	36342344	10000.000000	1475	71695	1.000000	1290	71251	1.000000	9699745	-0.000079
20442709	712352855	36344382	10000.000000	1403	71613	1.000000	1348	71423	1.000000	9694962	-0.000417
20437145	712342451	36345866	10000.000000	1435	71703	1.000000	1353	71580	1.000000	9690090	-0.000771
20437599	712350056	36341657	10000.000000	1471	71642	1.000000	1385	71121	1.000000	9685248	-0.002207
20438325	712339017	36347581	10000.000000	1414	71866	1.000000	1294	71665	1.000000	9680450	0.000867
20441776	712346474	36340303	10000.000000	1421	72026	1.000000	1312	71793	1.000000	9675518	0.001253
20436879	712348362	36341566	10000.000000	1372	72047	1.000000	1342	71944	1.000000	9670571	0.001401
20441118	712355039	36345550	10000.000000	1385	71839	1.000000	1344	71584	1.000000	9665758	0.001502
20439274	712331265	36357755	10000.000000	1443	71623	1.000000	1324	71765	1.000000	9660992	-0.000797
20442996	712338338	36327621	10000.000000	1406	71367	1.000000	1320	71308	1.000000	9656227	-0.000786
20438327	712353191	36340507	10000.000000	1437	71418	1.000000	1349	71685	1.000000	9651411	-0.000533
20439520	712363533	36345752	10000.000000	1459	71465	1.000000	1310	71819	1.000000	9646553	0.000294
20440246	712362322	36344759	10000.000000	1406	72074	1.000000	1320	71923	1.000000	9641739	0.000318
20441835	712344908	36338682	10000.000000	1469	71359	1.000000	1265	72142	1.000000	9637102	0.000632
20441627	712311480	36347728	10000.000000	1398	71526	1.000000	1305	71713	1.000000	9632319	0.000548
20444201	712336091	36347663	10000.000000	1447	71960	1.000000	1358	71152	1.000000	9627552	0.000104
20439688	712375038	36341731	10000.000000	1477	71655	1.000000	1342	71871	1.000000	9622688	0.000050
20436441	712380017	36350154	10000.000000	1401	71680	1.000000	1326	71767	1.000000	9617895	0.000099
20441519	712360841	36340537	10000.000000	1462	71218	1.000000	1296	71730	1.000000	9613055	-0.000054
20440627	712364725	36344003	10000.000000	1414	71983	1.000000	1322	71921	1.000000	9608216	-0.000011
20444470	712338845	36350798	10000.000000	1418	71784	1.000000	1320	71636	1.000000	9603303	0.000135
20442953	712326526	36344881	10000.000000	1455	71325	1.000000	1301	71580	1.000000	9598654	0.000335
20439277	712331682	36349464	10000.000000	1471	71791	1.000000	1340	71779	1.000000	9593923	0.000253
20436368	712363153	36347574	10000.000000	1465	71869	1.000000	1352	71901	1.000000	9589050	0.000133
20436136	712321229	36352628	10000.000000	1454	71660	1.000000	1293	71887	1.000000	9584233	-0.000275
20444339	712341555	36343879	10000.000000	1437	71586	1.000000	1373	72045	1.000000	9579399	-0.000317
20438043	712339731	36351701	10000.000000	1456	71286	1.000000	1342	71274	1.000000	9574532	0.000248
20435125	712331597	36346476	10000.000000	1459	71924	1.000000	1353	71650	1.000000	9569757	-0.000024
20435683	712343771	36348202	10000.000000	1444	71039	1.000000	1334	71944	1.000000	9564951	0.000045
20443145	712328259	36346031	10000.000000	1424	71670	1.000000	1278	71951	1.000000	9560216	0.000100
20444683	712352374	36346340	10000.000000	1452	71806	1.000000	1338	71303	1.000000	9555453	0.000385
20437911	712346551	36355273	10000.000000	1426	71606	1.000000	1311	71383	1.000000	9550749	0.000302
20439310	712365416	36354064	10000.000000	1421	72034	1.000000	1357	72326	1.000000	9545846	0.000219
20441772	712321352	36343867	10000.000000	1445	71544	1.000000	1327	71918	1.000000	9540923	-0.000345
20438004	712344887	36338335	10000.000000	1469	71393	1.000000	1338	71738	1.000000	9536135	-0.000475
20438914	712327673	36348006	10000.000000	1416	71902	1.000000	1317	71641	1.000000	9531378	-0.000489
20440748	712346815	36337079	10000.000000	1477	71368	1.000000	1332	71810	1.000000	9526649	-0.000367
20441080	712335988	36343388	10000.000000	1392	71738	1.000000	1315	72178	1.000000	9521894	-0.000673
20440145	712380609	36338513	10000.000000	1441	71642	1.000000	1349	71864	1.000000	9517076	-0.000753
npatches	nstrain	runtime	dt	init_x	init_y	init_y_blood	init_z	init_S	beta0	beta1	beta2	beta3	mean_beta	B	d	delta	delta_blood	b[0]	mut	m	CTL	c	g	epsilon	k	het	lambda	rho	omega	x_max	patch.dyna	DELTA	A	VA
10000	1	100.000000	0.001000	21900	9499	5000000	0.001000	10000000	14.852503	20.947129	26.244829	11.781133	18	800000000	0.010000	1.000000	1.000000	80000	0.000050	0.004800	1	0.001000	1.000000	2.500000	1.000000	0.500000	0.000000	0.000000	0.000000	31872	0	10.000000	7.000000	1.000000
sus	inf	inf_blood	z	x[0]	y[0][0]	z[0]	x[1]	y[1][0]	z[1]	S[0]	synchrony
219000000	94990000	5000000	10.000000	21900	9499	0.001000	21900	9499	0.001000	10000000	0.000000
41425927	326415487	16625818	10000.000000	4593	32811	1.000000	3324	32766	1.000000	9995002	0.000000
39921809	339217389	17296519	10000.000000	4310	33932	1.000000	3182	34370	1.000000	9990083	0.000000
39679405	341217542	17402994	10000.000000	4333	34136	1.000000	3166	34623	1.000000	9985145	0.000000
39653901	341496274	17416417	10000.000000	4341	34069	1.000000	3167	34564	1.000000	9980146	0.000000
39656656	341516517	17423371	10000.000000	4418	33953	1.000000	3067	34899	1.000000	9975221	0.000000
39649256	341512221	17422728	10000.000000	4283	34350	1.000000	3145	34498	1.000000	9970250	0.000000
39641239	341530436	17431818	10000.000000	4340	33868	1.000000	3165	35101	1.000000	9965337	0.000000
39654064	341521454	17435730	10000.000000	4495	33649	1.000000	3085	34803	1.000000	9960373	0.000000
39646085	341561473	17421472	10000.000000	4423	33822	1.000000	3159	34577	1.000000	9955318	0.000000
39645256	341555526	17427380	10000.000000	4384	34024	1.000000	3159	34529	1.000000	9950480	0.000000
39651349	341528379	17430987	10000.000000	4344	33929	1.000000	3200	34416	1.000000	9945455	0.000000
39652281	341525741	17434771	10000.000000	4428	33721	1.000000	3158	34619	1.000000	9940439	0.000000
39649527	341528603	17422265	10000.000000	4368	33773	1.000000	3053	34920	1.000000	9935487	0.000000
39649975	341534472	17431653	10000.000000	4381	34058	1.000000	3147	34666	1.000000	9930531	0.000000
39647070	341536344	17423649	10000.000000	4443	33810	1.000000	3131	34817	1.000000	9925609	0.000000
39655883	341538377	17421093	10000.000000	4421	33820	1.000000	3150	34686	1.000000	9920549	0.000000
39646835	341521108	17418967	10000.000000	4354	34120	1.000000	3136	34808	1.000000	9915568	0.000000
39648061	341507285	17426639	10000.000000	4313	33922	1.000000	3121	34471	1.000000	9910574	0.000000
39651002	341536337	17425645	10000.000000	4363	34062	1.000000	3245	34386	1.000000	9905648	0.000000
39650645	341519174	17436252	10000.000000	4352	33924	1.000000	3229	34389	1.000000	9900680	0.000000
39642947	341526655	17422926	10000.000000	4334	33828	1.000000	3154	34500	1.000000	9895650	0.000000
39639513	341544404	17424123	10000.000000	4392	33862	1.000000	3199	34524	1.000000	9890638	0.000000
39640458	341547345	17433420	10000.000000	4272	34207	1.000000	3097	34760	1.000000	9885752	0.000000
39641660	341540213	17423950	10000.000000	4393	33971	1.000000	3113	34754	1.000000	9880907	0.000000
39647424	341525617	17426842	10000.000000	4436	33761	1.000000	3130	34582	1.000000	9876072	0.000000
39640678	341537617	17425331	10000.000000	4428	34040	1.000000	3133	34693	1.000000	9871153	0.000000
39654741	341522658	17417276	10000.000000	4433	33938	1.000000	3172	34535	1.000000	9866160	0.000000
39647664	341520459	17421690	10000.000000	4320	33796	1.000000	3202	34762	1.000000	9861394	0.000000
39655204	341511230	17420718	10000.000000	4427	33798	1.000000	3207	34532	1.000000	9856475	0.000000
39643544	341539072	17428405	10000.000000	4346	34074	1.000000	3135	34899	1.000000	9851532	0.000000
39653620	341524844	17425557	10000.000000	4304	34086	1.000000	3146	34713	1.000000	9846648	0.000000
39637820	341554589	17429166	10000.000000	4430	33981	1.000000	3185	34619	1.000000	9841783	0.000000
39636949	341540437	17427503	10000.000000	4397	33787	1.000000	3178	34563	1.000000	9836904	0.000000
39646586	341536952	17426163	10000.000000	4324	34182	1.000000	3241	34500	1.000000	9831883	0.000000
39652549	341525529	17427476	10000.000000	4321	33901	1.000000	3146	34735	1.000000	9827014	0.000000
39644819	341550904	17422768	10000.000000	4398	33801	1.000000	3146	34571	1.000000	9822032	0.000000
39639881	341541500	17427747	10000.000000	4384	33999	1.000000	3176	34359	1.000000	9817160	0.000000
39661564	341507798	17420802	10000.000000	4258	34035	1.000000	3195	34630	1.000000	9812215	0.000000
39654661	341505233	17428888	10000.000000	4294	33805	1.000000	3135	34594	1.000000	9807359	0.000000
39653465	341519269	17428225	10000.000000	4467	33550	1.000000	3163	34567	1.000000	9802536	-1.#IND00
39654943	341506305	17427048	10000.000000	4304	33941	1.000000	3153	34572	1.000000	9797507	-0.006400
39642082	341534185	17427838	10000.000000	4328	34020	1.000000	3198	34497	1.000000	9792566	-0.011228
39646576	341531383	17429804	10000.000000	4350	33805	1.000000	3196	34678	1.000000	9787706	-0.010288
39652374	341499693	17421422	10000.000000	4420	33861	1.000000	3131	34789	1.000000	9782719	0.000160
39648924	341532968	17430104	10000.000000	4368	33939	1.000000	3273	34326	1.000000	9777777	-0.001683
39651876	341518122	17424478	10000.000000	4426	33529	1.000000	3131	34787	1.000000	9772813	-0.000710
39638824	341533539	17423305	10000.000000	4505	33809	1.000000	3122	34605	1.000000	9768028	-0.003215
39655556	341527308	17426364	10000.000000	4358	33787	1.000000	3147	34476	1.000000	9763034	-0.002614
39649961	341529784	17428189	10000.000000	4261	34055	1.000000	3198	34689	1.000000	9758185	-0.000945
39649066	341540858	17434099	10000.000000	4468	33906	1.000000	3193	34301	1.000000	9753338	-0.000842
39641701	341560231	17430405	10000.000000	4291	34083	1.000000	3110	34679	1.000000	9748518	-0.001486
39651607	341509861	17429801	10000.000000	4396	33734	1.000000	3226	34599	1.000000	9743723	-0.002626
39651348	341534664	17423543	10000.000000	4353	33943	1.000000	3167	34617	1.000000	9738855	-0.002478
39654588	341528021	17424641	10000.000000	4389	33831	1.000000	3152	34736	1.000000	9733931	-0.002179
39646218	341542480	17431152	10000.000000	4362	33892	1.000000	3120	34553	1.000000	9728973	0.000466
39649452	341545904	17423040	10000.000000	4381	33830	1.000000	3131	34471	1.000000	9724106	0.000165
39647334	341510263	17420114	10000.000000	4408	33636	1.000000	3186	34306	1.000000	9719353	0.000436
39643659	341532144	17421795	10000.000000	4380	33797	1.000000	3206	34418	1.000000	9714473	0.001420
39652267	341536293	17423670	10000.000000	4274	34028	1.000000	3251	34613	1.000000	9709646	0.002056
39652147	341508361	17426240	10000.000000	4325	34184	1.000000	3095	34838	1.000000	9704719	0.002376
39652459	341518370	17429471	10000.000000	4377	33679	1.000000	3146	34880	1.000000	9699874	0.002229
39649279	341523141	17422932	10000.000000	4344	33932	1.000000	3204	34607	1.000000	9695036	0.002119
39646782	341525295	17430795	10000.000000	4479	33690	1.000000	3150	34941	1.000000	9690092	0.002750
39654721	341548208	17427682	10000.000000	4364	33878	1.000000	3195	34267	1.000000	9685303	0.001938
39649186	341536210	17422352	10000.000000	4313	34152	1.000000	3164	34590	1.000000	9680547	0.002151
39646726	341517356	17418860	10000.000000	4367	33967	1.000000	3160	34605	1.000000	9675731	0.002084
39644520	341524833	17427079	10000.000000	4315	34157	1.000000	3193	34526	1.000000	9670775	0.003225
39646293	341519503	17422852	10000.000000	4388	33849	1.000000	3164	34622	1.000000	9665952	0.003438
39647167	341546955	17424539	10000.000000	4432	34143	1.000000	3183	34711	1.000000	9661066	0.003708
39647738	341524893	17420014	10000.000000	4279	33889	1.000000	3161	34623	1.000000	9656205	0.004016
39642276	341558743	17424605	10000.000000	4389	33851	1.000000	3236	34385	1.000000	9651483	0.003814
39650400	341524461	17419655	10000.000000	4280	34086	1.000000	3155	34889	1.000000	9646794	0.003800
39645339	341555060	17424885	10000.000000	4303	34092	1.000000	3216	34477	1.000000	9642017	0.003686
39649775	341526278	17424795	10000.000000	4397	34011	1.000000	3199	34352	1.000000	9637183	0.003577
39654172	341533925	17419123	10000.000000	4399	33695	1.000000	3133	34707	1.000000	9632324	0.003026
39649836	341529248	17421406	10000.000000	4346	33827	1.000000	3160	34497	1.000000	9627512	0.002963
39653163	341499517	17428929	10000.000000	4357	34020	1.000000	3170	34515	1.000000	9622775	0.003120
39654357	341537778	17420603	10000.000000	4354	33902	1.000000	3183	34428	1.000000	9618018	0.003056
39643720	341540655	17427475	10000.000000	4364	33996	1.000000	3111	34791	1.000000	9613207	0.002953
39647730	341533410	17431387	10000.000000	4468	33636	1.000000	3218	34740	1.000000	9608406	0.002828
39646277	341540066	17425698	10000.000000	4378	33622	1.000000	3169	34365	1.000000	9603627	0.003058
39639177	341535414	17426405	10000.000000	4352	34237	1.000000	3151	34705	1.000000	9598803	0.003298
39649184	341524329	17426089	10000.000000	4296	33999	1.000000	3119	34949	1.000000	9594003	0.003136
39650647	341545022	17419370	10000.000000	4375	33853	1.000000	3186	34538	1.000000	9589187	0.003144
39645873	341527163	17428297	10000.000000	4271	34161	1.000000	3166	34702	1.000000	9584357	0.003099
39652086	341542080	17420295	10000.000000	4317	34156	1.000000	3198	34368	1.000000	9579496	0.003241
39651062	341531646	17430984	10000.000000	4387	33859	1.000000	3161	34704	1.000000	9574817	0.002636
39652912	341500921	17421805	10000.000000	4347	33809	1.000000	3160	34442	1.000000	9569977	0.001956
39656013	341527647	17420045	10000.000000	4339	33726	1.000000	3239	34489	1.000000	9565110	0.001403
39656478	341521778	17426287	10000.000000	4380	33847	1.000000	3202	34551	1.000000	9560181	0.000887
39653004	341528924	17433503	10000.000000	4334	34159	1.000000	3147	34542	1.000000	9555391	0.000122
39653171	341521454	17425345	10000.000000	4264	34043	1.000000	3211	34567	1.000000	9550688	0.000136
39647729	341529476	17417750	10000.000000	4391	33982	1.000000	3123	34657	1.000000	9545944	0.000123
39642972	341543370	17420054	10000.000000	4375	34027	1.000000	3196	34418	1.000000	9541210	0.000036
39649425	341558270	17417896	10000.000000	4451	33991	1.000000	3185	34616	1.000000	9536414	-0.000294
39656049	341510408	17418311	10000.000000	4338	34134	1.000000	3174	34601	1.000000	9531679	-0.000183
39648025	341506877	17425152	10000.000000	4302	34034	1.000000	3139	34684	1.000000	9527071	0.000079
39644817	341516873	17423483	10000.000000	4349	33963	1.000000	3212	34263	1.000000	9522297	0.000164
39655620	341505860	17422698	10000.000000	4436	33689	1.000000	3253	34526	1.000000	9517487	0.000175
npatches	nstrain	runtime	dt	init_x	init_y	init_y_blood	init_z	init_S	beta0	beta1	beta2	beta3	mean_beta	B	d	delta	delta_blood	b[0]	mut	m	CTL	c	g	epsilon	k	het	lambda	rho	omega	x_max	patch.dyna	DELTA	A	VA
10000	1	100.000000	0.001000	21900	9499	5000000	0.001000	10000000	10.828935	25.743453	9.657960	11.863363	18	800000000	0.010000	1.000000	1.000000	80000	0.000050	0.004800	1	0.001000	1.000000	2.500000	2.000000	0.500000	0.000000	0.000000	0.000000	31872	0	10.000000	7.000000	1.000000
sus	inf	inf_blood	z	x[0]	y[0][0]	z[0]	x[1]	y[1][0]	z[1]	S[0]	synchrony
219000000	94990000	5000000	10.000000	21900	9499	0.001000	21900	9499	0.001000	10000000	0.000000
57742850	216972103	11078754	10000.000000	8377	20630	1.000000	3785	22734	1.000000	9995165	0.000000
58570641	214118165	10920937	10000.000000	8504	20122	1.000000	3910	22494	1.000000	9990240	0.000000
58598942	214020932	10917958	10000.000000	8529	20086	1.000000	3844	22310	1.000000	9985177	0.000000
58607705	213984998	10920054	10000.000000	8475	20178	1.000000	3891	22269	1.000000	9980210	0.000000
58601824	213971331	10919995	10000.000000	8552	20144	1.000000	3896	22617	1.000000	9975123	0.000000
58605633	213997335	10915287	10000.000000	8560	19944	1.000000	3840	22379	1.000000	9970082	0.000000
58608382	214009204	10916864	10000.000000	8609	20039	1.000000	3888	22451	1.000000	9965173	0.000000
58593508	214014619	10915872	10000.000000	8590	20214	1.000000	3922	22235	1.000000	9960070	0.000000
58604710	214011539	10921037	10000.000000	8548	20199	1.000000	3802	22498	1.000000	9955191	0.000000
58590323	214013479	10922532	10000.000000	8562	20240	1.000000	3915	22077	1.000000	9950108	0.000000
58599774	213996911	10914775	10000.000000	8419	20231	1.000000	3873	22217	1.000000	9945119	0.000000
58604700	213993131	10923963	10000.000000	8479	20300	1.000000	3882	22216	1.000000	9940082	0.000000
58594770	214020383	10922199	10000.000000	8627	20162	1.000000	3837	22688	1.000000	9935100	0.000000
58607438	213985223	10917541	10000.000000	8654	19827	1.000000	3953	22286	1.000000	9930156	0.000000
58607584	213979122	10911876	10000.000000	8686	19887	1.000000	3932	22283	1.000000	9925171	0.000000
58605359	213980147	10917433	10000.000000	8482	20174	1.000000	3899	22251	1.000000	9920170	0.000000
58598921	214024410	10914243	10000.000000	8448	20212	1.000000	3887	22082	1.000000	9915173	0.000000
58590730	214020022	10919735	10000.000000	8451	20466	1.000000	3877	22379	1.000000	9910192	0.000000
58603493	213997977	10916771	10000.000000	8574	20045	1.000000	3933	22349	1.000000	9905250	0.000000
58599296	213986473	10916372	10000.000000	8572	20046	1.000000	3898	22321	1.000000	9900288	0.000000
58601989	213996933	10911775	10000.000000	8658	20315	1.000000	3935	22243	1.000000	9895405	0.000000
58597223	213998234	10918555	10000.000000	8587	20291	1.000000	3906	22230	1.000000	9890561	0.000000
58589040	214005217	10922039	10000.000000	8591	20196	1.000000	3965	22174	1.000000	9885636	0.000000
58608166	213962807	10917662	10000.000000	8565	20092	1.000000	3925	22446	1.000000	9880791	0.000000
58603694	213970463	10921481	10000.000000	8677	19997	1.000000	3845	22453	1.000000	9875787	0.000000
58599955	214001324	10919346	10000.000000	8484	20264	1.000000	3897	22441	1.000000	9870859	0.000000
58598970	214015812	10915614	10000.000000	8437	20201	1.000000	3865	22433	1.000000	9865823	0.000000
58605837	213987171	10914649	10000.000000	8563	20107	1.000000	3877	22202	1.000000	9860808	0.000000
58597985	214008698	10922735	10000.000000	8502	20149	1.000000	3915	22199	1.000000	9855720	0.000000
58597584	213997428	10918353	10000.000000	8580	20074	1.000000	3860	22327	1.000000	9850885	0.000000
58603966	213997791	10915705	10000.000000	8404	20349	1.000000	3916	22465	1.000000	9845961	0.000000
58611533	213983011	10917240	10000.000000	8435	20412	1.000000	3935	22109	1.000000	9841039	0.000000
58602436	213997334	10912930	10000.000000	8480	20189	1.000000	3837	22320	1.000000	9836156	0.000000
58604161	214019481	10920976	10000.000000	8567	20295	1.000000	3913	22349	1.000000	9831407	0.000000
58600112	213979984	10919191	10000.000000	8597	20287	1.000000	3852	22412	1.000000	9826347	0.000000
58605705	213990907	10913627	10000.000000	8525	20261	1.000000	3943	22365	1.000000	9821594	0.000000
58608799	213985965	10919385	10000.000000	8294	20550	1.000000	3901	22343	1.000000	9816738	0.000000
58604601	213990627	10922487	10000.000000	8664	20030	1.000000	3884	22296	1.000000	9811742	0.000000
58602647	214002446	10917034	10000.000000	8491	20257	1.000000	3895	22179	1.000000	9806797	0.000000
58610183	213985299	10920636	10000.000000	8544	20142	1.000000	3918	22354	1.000000	9801860	-1.#IND00
58599254	213989970	10914382	10000.000000	8603	20170	1.000000	3894	22218	1.000000	9796950	0.000000
58610431	213982631	10921036	10000.000000	8483	20120	1.000000	3850	22332	1.000000	9792000	-0.028873
58596090	214006552	10917854	10000.000000	8744	19909	1.000000	3870	22431	1.000000	9787164	-0.013148
58612320	213987014	10919784	10000.000000	8624	20102	1.000000	3940	22241	1.000000	9782283	-0.001164
58615688	213985899	10917891	10000.000000	8437	20105	1.000000	3896	22401	1.000000	9777254	-0.000073
58603096	213979765	10919566	10000.000000	8580	20314	1.000000	3850	22162	1.000000	9772392	-0.002158
58611006	213988617	10918938	10000.000000	8691	20179	1.000000	3899	22151	1.000000	9767507	-0.003385
58614665	213954138	10914800	10000.000000	8621	20100	1.000000	3934	22567	1.000000	9762592	0.000758
58608630	213986888	10910275	10000.000000	8611	19899	1.000000	3845	22383	1.000000	9757637	0.001839
58592740	214002695	10919034	10000.000000	8472	20229	1.000000	3917	22255	1.000000	9752727	-0.002286
58599102	213985558	10916328	10000.000000	8449	20132	1.000000	3761	22652	1.000000	9747868	-0.002520
58599608	214000280	10920686	10000.000000	8329	20499	1.000000	3876	22435	1.000000	9743109	-0.001392
58605806	214001735	10916637	10000.000000	8429	20270	1.000000	3853	22388	1.000000	9738235	-0.000913
58593706	214011596	10916985	10000.000000	8362	20301	1.000000	3894	22386	1.000000	9733366	0.001182
58599078	213999136	10919394	10000.000000	8531	20254	1.000000	3916	22232	1.000000	9728438	-0.000319
58599448	213991138	10915499	10000.000000	8542	20463	1.000000	3891	22398	1.000000	9723612	0.000957
58607530	213988409	10918035	10000.000000	8587	20069	1.000000	3824	22157	1.000000	9718761	0.002220
58611570	213979212	10913124	10000.000000	8491	20239	1.000000	3873	22442	1.000000	9713944	0.001877
58603628	214006204	10919095	10000.000000	8496	20159	1.000000	3853	22286	1.000000	9709103	0.002078
58602447	213990354	10917506	10000.000000	8540	20305	1.000000	3925	22371	1.000000	9704332	0.002761
58591708	213982616	10922008	10000.000000	8565	20272	1.000000	3947	22217	1.000000	9699470	0.002992
58601328	213980612	10922531	10000.000000	8566	20218	1.000000	3942	22146	1.000000	9694534	0.004242
58595707	214006050	10910729	10000.000000	8512	20229	1.000000	3878	22085	1.000000	9689692	0.004099
58602177	213992166	10920007	10000.000000	8515	20217	1.000000	3924	22191	1.000000	9684764	0.003745
58604233	213987249	10919979	10000.000000	8603	19892	1.000000	3849	22500	1.000000	9679856	0.002351
58605469	213996918	10918254	10000.000000	8425	20229	1.000000	3856	22318	1.000000	9675080	0.002092
58597995	213984269	10919879	10000.000000	8567	19984	1.000000	3897	22231	1.000000	9670227	0.001993
58597055	214001741	10922649	10000.000000	8709	19972	1.000000	3862	22535	1.000000	9665442	0.001491
58599488	213989675	10914857	10000.000000	8463	19988	1.000000	3894	22429	1.000000	9660497	0.000556
58614743	213979159	10915591	10000.000000	8474	20278	1.000000	3830	22422	1.000000	9655684	0.000990
58605826	213985658	10912893	10000.000000	8588	20085	1.000000	3885	22364	1.000000	9650857	0.000923
58607044	213991550	10918217	10000.000000	8457	20252	1.000000	3843	22209	1.000000	9646112	0.000145
58593583	214024102	10920755	10000.000000	8476	20304	1.000000	3968	22231	1.000000	9641286	0.000353
58605489	214014116	10917598	10000.000000	8461	20411	1.000000	3904	22195	1.000000	9636497	0.000428
58609099	213972482	10918496	10000.000000	8524	20076	1.000000	3877	22421	1.000000	9631681	-0.000254
58598396	213992377	10915378	10000.000000	8409	20323	1.000000	3844	22181	1.000000	9626928	-0.001126
58600827	213988301	10914938	10000.000000	8628	20228	1.000000	3938	22293	1.000000	9622053	-0.000985
58601066	213996983	10919046	10000.000000	8467	20517	1.000000	3853	22511	1.000000	9617395	-0.001016
58585248	214031628	10918182	10000.000000	8548	20032	1.000000	3940	22138	1.000000	9612689	0.000206
58597239	214001836	10920599	10000.000000	8552	20129	1.000000	4010	21806	1.000000	9607870	0.001380
58604579	213987214	10916274	10000.000000	8525	20106	1.000000	3948	22278	1.000000	9603074	0.001098
58605641	213984944	10920747	10000.000000	8588	20053	1.000000	3884	22306	1.000000	9598156	0.000641
58603508	214006424	10914807	10000.000000	8512	20164	1.000000	3887	22054	1.000000	9593369	0.000428
58607366	213983033	10916942	10000.000000	8480	20366	1.000000	3971	22178	1.000000	9588586	0.000485
58596501	214014845	10916809	10000.000000	8559	20377	1.000000	3862	22087	1.000000	9583906	0.000387
58604395	214004715	10916199	10000.000000	8432	20413	1.000000	3906	22225	1.000000	9579133	0.000442
58593679	214009543	10913975	10000.000000	8660	20164	1.000000	3956	22426	1.000000	9574280	0.000228
58598449	213993764	10914951	10000.000000	8522	20340	1.000000	3840	22267	1.000000	9569451	0.000183
58611528	214004161	10914611	10000.000000	8486	20115	1.000000	3899	22401	1.000000	9564723	0.000377
58591392	213990851	10920817	10000.000000	8632	20061	1.000000	3790	22443	1.000000	9559876	0.000524
58598845	214007409	10917612	10000.000000	8635	20315	1.000000	3953	22177	1.000000	9555117	0.000330
58590842	214006568	10920677	10000.000000	8559	20171	1.000000	3936	22362	1.000000	9550306	0.000428
58598045	213985538	10922521	10000.000000	8612	20123	1.000000	3949	22254	1.000000	9545629	0.000389
58602451	214006764	10918981	10000.000000	8612	20251	1.000000	3848	22331	1.000000	9540798	0.000452
58587963	214022360	10918354	10000.000000	8482	20278	1.000000	3942	22103	1.000000	9536011	0.000342
58606491	214000712	10915105	10000.000000	8573	19872	1.000000	3958	22068	1.000000	9531151	0.000067
58595348	214001385	10920525	10000.000000	8637	19962	1.000000	3906	22402	1.000000	9526307	-0.000051
58615227	213974595	10915687	10000.000000	8622	19989	1.000000	3903	22098	1.000000	9521579	-0.001509
58608245	213990853	10919404	10000.000000	8507	20185	1.000000	3969	22040	1.000000	9516843	-0.001237
npatches	nstrain	runtime	dt	init_x	init_y	init_y_blood	init_z	init_S	beta0	beta1	beta2	beta3	mean_beta	B	d	delta	delta_blood	b[0]	mut	m	CTL	c	g	epsilon	k	het	lambda	rho	omega	x_max	patch.dyna	DELTA	A	VA
10000	1	100.000000	0.001000	21900	9499	5000000	0.001000	10000000	25.096484	15.187053	26.351791	18.764582	18	800000000	0.010000	1.000000	1.000000	80000	0.000050	0.004800	1	0.001000	1.000000	2.500000	3.000000	0.500000	0.000000	0.000000	0.000000	31872	0	10.000000	7.000000	1.000000
sus	inf	inf_blood	z	x[0]	y[0][0]	z[0]	x[1]	y[1][0]	z[1]	S[0]	synchrony
219000000	94990000	5000000	10.000000	21900	9499	0.001000	21900	9499	0.001000	10000000	0.000000
75700395	152101218	7772388	10000.000000	5339	15989	1.000000	8327	14857	1.000000	9994831	0.000000
77545637	149408561	7623991	10000.000000	5303	15949	1.000000	8373	14777	1.000000	9989874	0.000000
77541259	149423128	7623957	10000.000000	5380	15801	1.000000	8458	14628	1.000000	9984941	0.000000
77538558	149441731	7620044	10000.000000	5225	16064	1.000000	8319	14889	1.000000	9979852	0.000000
77526038	149456871	7626794	10000.000000	5352	15689	1.000000	8251	14907	1.000000	9974953	0.000000
77534578	149437351	7628376	10000.000000	5439	15791	1.000000	8401	14763	1.000000	9969981	0.000000
77543717	149440362	7618184	10000.000000	5431	15792	1.000000	8397	14573	1.000000	9964973	0.000000
77543222	149421800	7625024	10000.000000	5325	15863	1.000000	8373	14477	1.000000	9960005	0.000000
77544935	149427045	7620725	10000.000000	5269	15982	1.000000	8383	14885	1.000000	9955074	0.000000
77552371	149406062	7626028	10000.000000	5362	15856	1.000000	8350	14685	1.000000	9950008	0.000000
77552442	149432906	7617196	10000.000000	5299	15773	1.000000	8328	14650	1.000000	9945126	0.000000
77533889	149450292	7622886	10000.000000	5450	16023	1.000000	8517	14494	1.000000	9940120	0.000000
77535035	149424518	7623226	10000.000000	5304	15950	1.000000	8536	14650	1.000000	9935288	0.000000
77545513	149456364	7623365	10000.000000	5364	15848	1.000000	8378	14826	1.000000	9930284	0.000000
77536589	149456393	7626726	10000.000000	5357	15714	1.000000	8432	14572	1.000000	9925286	0.000000
77523614	149451223	7626225	10000.000000	5347	15946	1.000000	8494	14577	1.000000	9920363	0.000000
77533073	149446799	7623963	10000.000000	5307	15922	1.000000	8464	14566	1.000000	9915402	0.000000
77528882	149442564	7623744	10000.000000	5492	15718	1.000000	8285	14817	1.000000	9910439	0.000000
77551070	149421401	7622364	10000.000000	5244	15933	1.000000	8399	14613	1.000000	9905338	0.000000
77520418	149450592	7627756	10000.000000	5399	15841	1.000000	8437	14725	1.000000	9900503	0.000000
77539048	149412746	7626915	10000.000000	5377	15807	1.000000	8444	14633	1.000000	9895581	0.000000
77544862	149432399	7619754	10000.000000	5229	15886	1.000000	8476	14824	1.000000	9890580	0.000000
77547292	149428381	7626671	10000.000000	5294	15918	1.000000	8516	14805	1.000000	9885471	0.000000
77537859	149451597	7624710	10000.000000	5472	15798	1.000000	8447	14507	1.000000	9880533	0.000000
77544731	149422961	7624165	10000.000000	5290	15851	1.000000	8459	14706	1.000000	9875387	0.000000
77538716	149437131	7628552	10000.000000	5316	15914	1.000000	8455	14799	1.000000	9870369	0.000000
77542559	149430279	7625711	10000.000000	5288	15830	1.000000	8401	14577	1.000000	9865373	0.000000
77534865	149435435	7629013	10000.000000	5254	16045	1.000000	8338	14697	1.000000	9860484	0.000000
77528000	149427187	7622804	10000.000000	5313	15966	1.000000	8227	14890	1.000000	9855563	0.000000
77546375	149426190	7628399	10000.000000	5265	15826	1.000000	8409	14742	1.000000	9850623	0.000000
77537974	149429074	7620883	10000.000000	5282	15994	1.000000	8280	14746	1.000000	9845596	0.000000
77547577	149432261	7625701	10000.000000	5378	15956	1.000000	8477	14724	1.000000	9840721	0.000000
77534437	149456636	7624515	10000.000000	5327	15922	1.000000	8423	14682	1.000000	9835774	0.000000
77543884	149449050	7624940	10000.000000	5357	15630	1.000000	8426	14693	1.000000	9830842	0.000000
77529719	149453742	7624989	10000.000000	5271	16091	1.000000	8416	14723	1.000000	9825898	0.000000
77544853	149448010	7621400	10000.000000	5380	15797	1.000000	8441	14849	1.000000	9820971	0.000000
77532908	149449706	7622566	10000.000000	5329	15954	1.000000	8559	14736	1.000000	9816158	0.000000
77533153	149444881	7623703	10000.000000	5285	16241	1.000000	8458	14660	1.000000	9811124	0.000000
77548159	149446072	7627920	10000.000000	5360	15849	1.000000	8477	14675	1.000000	9806278	0.000000
77544695	149429702	7626740	10000.000000	5356	15820	1.000000	8401	14679	1.000000	9801433	-1.#IND00
77550291	149450365	7627598	10000.000000	5359	15732	1.000000	8471	14687	1.000000	9796560	0.000000
77529114	149462338	7621652	10000.000000	5333	15794	1.000000	8387	14657	1.000000	9791690	0.016130
77541274	149436809	7619442	10000.000000	5410	15788	1.000000	8385	14785	1.000000	9786813	-0.003084
77545304	149441224	7623522	10000.000000	5329	15954	1.000000	8329	14535	1.000000	9781894	0.005191
77529711	149448949	7626294	10000.000000	5337	15921	1.000000	8272	14729	1.000000	9776927	0.002001
77551793	149431084	7620132	10000.000000	5338	15914	1.000000	8477	14722	1.000000	9772052	-0.003874
77530674	149453333	7623749	10000.000000	5346	15905	1.000000	8360	15043	1.000000	9767176	-0.000170
77539829	149436214	7626617	10000.000000	5272	15919	1.000000	8531	14830	1.000000	9762312	-0.000021
77531656	149438853	7622174	10000.000000	5335	16029	1.000000	8341	14634	1.000000	9757376	0.004401
77548584	149426348	7626296	10000.000000	5348	15989	1.000000	8254	14903	1.000000	9752469	0.004941
77544599	149420963	7626202	10000.000000	5375	15966	1.000000	8515	14585	1.000000	9747620	0.000602
77524040	149449567	7628644	10000.000000	5414	15678	1.000000	8345	14661	1.000000	9742700	0.000146
77546306	149422916	7627809	10000.000000	5375	15883	1.000000	8549	14315	1.000000	9737799	-0.001067
77542089	149420897	7624620	10000.000000	5319	15791	1.000000	8271	14904	1.000000	9732985	-0.000360
77554883	149426766	7622144	10000.000000	5331	16120	1.000000	8363	14772	1.000000	9728128	0.000262
77543982	149434442	7625112	10000.000000	5333	15809	1.000000	8446	14529	1.000000	9723318	-0.000315
77529123	149447326	7623456	10000.000000	5295	16018	1.000000	8367	14634	1.000000	9718441	0.001486
77548857	149429648	7619911	10000.000000	5269	15937	1.000000	8508	14365	1.000000	9713607	0.001488
77546032	149435187	7620819	10000.000000	5300	16071	1.000000	8473	14657	1.000000	9708742	0.001040
77549420	149434201	7619666	10000.000000	5310	15862	1.000000	8307	14939	1.000000	9703851	0.003888
77559483	149418674	7624455	10000.000000	5343	15802	1.000000	8288	14669	1.000000	9699001	0.003451
77544660	149432012	7624890	10000.000000	5446	15866	1.000000	8472	14559	1.000000	9694222	0.003109
77542121	149426362	7622919	10000.000000	5406	15753	1.000000	8390	14621	1.000000	9689427	0.003083
77537736	149423813	7622099	10000.000000	5361	15962	1.000000	8350	14717	1.000000	9684590	0.002698
77540169	149424227	7624097	10000.000000	5397	15934	1.000000	8491	14531	1.000000	9679806	0.001697
77539522	149459083	7625706	10000.000000	5331	15805	1.000000	8355	14680	1.000000	9674913	0.001680
77531941	149442219	7627754	10000.000000	5184	16237	1.000000	8421	14583	1.000000	9670192	0.001607
77528982	149456044	7622470	10000.000000	5351	15865	1.000000	8399	14565	1.000000	9665410	-0.000609
77542205	149430364	7624765	10000.000000	5291	15880	1.000000	8465	14666	1.000000	9660588	-0.000563
77541987	149446340	7621977	10000.000000	5382	15742	1.000000	8530	14610	1.000000	9655788	-0.001060
77541148	149427259	7624438	10000.000000	5309	15810	1.000000	8450	14649	1.000000	9651015	-0.000928
77555857	149419290	7627942	10000.000000	5438	15646	1.000000	8410	14689	1.000000	9646194	-0.000806
77560029	149427244	7621131	10000.000000	5257	15998	1.000000	8297	14845	1.000000	9641381	-0.000746
77535892	149427683	7622374	10000.000000	5369	15661	1.000000	8611	14446	1.000000	9636477	0.001706
77541882	149427287	7625643	10000.000000	5344	15972	1.000000	8387	14880	1.000000	9631761	0.001786
77533467	149451269	7622989	10000.000000	5333	15896	1.000000	8422	14815	1.000000	9627099	0.002163
77539182	149443576	7622963	10000.000000	5432	15794	1.000000	8376	14863	1.000000	9622356	0.002053
77554750	149415120	7628362	10000.000000	5388	15947	1.000000	8295	14601	1.000000	9617496	0.002189
77538427	149432051	7621436	10000.000000	5244	15961	1.000000	8396	14780	1.000000	9612500	0.002459
77533443	149442512	7623976	10000.000000	5343	16085	1.000000	8422	14803	1.000000	9607697	0.002458
77543112	149439866	7625684	10000.000000	5478	15633	1.000000	8572	14537	1.000000	9602837	0.002454
77533048	149438582	7625379	10000.000000	5383	15819	1.000000	8343	14926	1.000000	9598024	0.002259
77544803	149452247	7625936	10000.000000	5348	15981	1.000000	8361	14829	1.000000	9593390	0.002424
77536311	149449972	7626913	10000.000000	5256	15992	1.000000	8519	14566	1.000000	9588697	0.002498
77555119	149398290	7627520	10000.000000	5292	15772	1.000000	8442	14706	1.000000	9583953	0.002562
77542282	149435997	7622227	10000.000000	5289	16132	1.000000	8512	14540	1.000000	9579132	0.002422
77528671	149450099	7625508	10000.000000	5313	15804	1.000000	8523	14590	1.000000	9574321	0.002391
77533067	149446085	7623468	10000.000000	5265	16031	1.000000	8179	15012	1.000000	9569426	0.002210
77545890	149435716	7623947	10000.000000	5352	15794	1.000000	8443	14707	1.000000	9564625	0.002215
77536566	149458838	7624663	10000.000000	5275	15742	1.000000	8467	14692	1.000000	9559820	0.002508
77535550	149446628	7620512	10000.000000	5372	15848	1.000000	8401	14765	1.000000	9554928	0.002473
77547816	149415325	7627667	10000.000000	5298	15867	1.000000	8330	14786	1.000000	9550266	0.002350
77540004	149427728	7618843	10000.000000	5349	15759	1.000000	8520	14515	1.000000	9545475	0.002559
77543655	149441544	7625511	10000.000000	5294	15910	1.000000	8423	14673	1.000000	9540740	0.002067
77537491	149440050	7623631	10000.000000	5285	16017	1.000000	8469	14528	1.000000	9535992	0.001974
77556851	149419939	7623587	10000.000000	5289	15871	1.000000	8610	14406	1.000000	9531170	0.001135
77549413	149429166	7624433	10000.000000	5302	15753	1.000000	8389	14781	1.000000	9526470	0.001159
77532686	149441078	7625602	10000.000000	5429	15748	1.000000	8427	14364	1.000000	9521743	0.000837
77547606	149429384	7621289	10000.000000	5358	15965	1.000000	8267	14827	1.000000	9517013	0.000637
npatches	nstrain	runtime	dt	init_x	init_y	init_y_blood	init_z	init_S	beta0	beta1	beta2	beta3	mean_beta	B	d	delta	delta_blood	b[0]	mut	m	CTL	c	g	epsilon	k	het	lambda	rho	omega	x_max	patch.dyna	DELTA	A	VA
10000	1	100.000000	0.001000	21900	9499	5000000	0.001000	10000000	10.147697	12.068090	25.424833	23.886243	18	800000000	0.010000	1.000000	1.000000	80000	0.000050	0.004800	1	0.001000	1.000000	2.500000	4.000000	0.500000	0.000000	0.000000	0.000000	31872	0	10.000000	7.000000	1.000000
sus	inf	inf_blood	z	x[0]	y[0][0]	z[0]	x[1]	y[1][0]	z[1]	S[0]	synchrony
219000000	94990000	5000000	10.000000	21900	9499	0.001000	21900	9499	0.001000	10000000	0.000000
94924941	110779577	5659037	10000.000000	14286	9278	1.000000	12404	10019	1.000000	9994943	0.000000
96721457	110318034	5626599	10000.000000	14563	9386	1.000000	12759	9989	1.000000	9989859	0.000000
96680824	110322978	5626583	10000.000000	14542	9531	1.000000	12554	10097	1.000000	9984858	0.000000
96667313	110350061	5631393	10000.000000	14679	9367	1.000000	12649	9988	1.000000	9979945	0.000000
96691154	110336061	5628091	10000.000000	14351	9527	1.000000	12544	10121	1.000000	9975020	0.000000
96681458	110334021	5626302	10000.000000	14680	9135	1.000000	12703	9891	1.000000	9970097	0.000000
96685477	110341007	5629404	10000.000000	14650	9391	1.000000	12727	10087	1.000000	9964968	0.000000
96684464	110323166	5630606	10000.000000	14472	9568	1.000000	12601	10071	1.000000	9959992	0.000000
96682947	110334936	5631217	10000.000000	14493	9383	1.000000	12769	9956	1.000000	9955082	0.000000
96671728	110361096	5632727	10000.000000	14344	9531	1.000000	12723	9990	1.000000	9950088	0.000000
96685545	110343465	5630861	10000.000000	14613	9246	1.000000	12757	10024	1.000000	9945052	0.000000
96673244	110352161	5626641	10000.000000	14585	9551	1.000000	12870	9902	1.000000	9940016	0.000000
96688374	110334240	5631328	10000.000000	14407	9452	1.000000	12752	9999	1.000000	9935091	0.000000
96677185	110347557	5629964	10000.000000	14449	9356	1.000000	12844	9937	1.000000	9930142	0.000000
96669440	110373053	5632697	10000.000000	14784	9315	1.000000	12667	10238	1.000000	9925195	0.000000
96673928	110340195	5629833	10000.000000	14349	9550	1.000000	12843	10012	1.000000	9920160	0.000000
96676034	110346941	5627644	10000.000000	14401	9527	1.000000	12752	9981	1.000000	9915295	0.000000
96678198	110342998	5634408	10000.000000	14449	9492	1.000000	12698	9998	1.000000	9910334	0.000000
96679769	110347503	5631646	10000.000000	14529	9252	1.000000	12806	9790	1.000000	9905372	0.000000
96683207	110331989	5630850	10000.000000	14396	9414	1.000000	12913	9818	1.000000	9900512	0.000000
96693869	110333988	5628996	10000.000000	14479	9302	1.000000	12563	10070	1.000000	9895665	0.000000
96673405	110333607	5625916	10000.000000	14487	9357	1.000000	12632	9997	1.000000	9890658	0.000000
96689042	110340376	5627020	10000.000000	14310	9525	1.000000	12750	9938	1.000000	9885593	0.000000
96679168	110341710	5627898	10000.000000	14574	9411	1.000000	12642	10185	1.000000	9880771	0.000000
96683784	110336949	5624716	10000.000000	14325	9508	1.000000	12723	10046	1.000000	9875908	0.000000
96700954	110324783	5625780	10000.000000	14595	9404	1.000000	12641	9781	1.000000	9870915	0.000000
96687513	110331109	5632242	10000.000000	14668	9414	1.000000	12580	10381	1.000000	9866093	0.000000
96692352	110309737	5628515	10000.000000	14466	9555	1.000000	12661	9915	1.000000	9861235	0.000000
96671332	110343479	5632669	10000.000000	14314	9512	1.000000	12687	10204	1.000000	9856371	0.000000
96691436	110323561	5630085	10000.000000	14449	9532	1.000000	12510	10074	1.000000	9851371	0.000000
96669477	110355500	5628499	10000.000000	14213	9631	1.000000	12976	9976	1.000000	9846442	0.000000
96673912	110353248	5626285	10000.000000	14662	9301	1.000000	12562	10031	1.000000	9841607	0.000000
96701453	110312892	5631257	10000.000000	14321	9649	1.000000	12719	9827	1.000000	9836648	0.000000
96686789	110331079	5630321	10000.000000	14637	9328	1.000000	12617	10148	1.000000	9831719	0.000000
96675250	110342572	5629744	10000.000000	14739	9230	1.000000	12772	9937	1.000000	9826828	0.000000
96687288	110350381	5627126	10000.000000	14563	9356	1.000000	12780	10104	1.000000	9821949	0.000000
96673344	110342464	5628782	10000.000000	14606	9377	1.000000	12580	9933	1.000000	9816967	0.000000
96676870	110349147	5629476	10000.000000	14466	9376	1.000000	12393	10405	1.000000	9812068	0.000000
96659035	110379769	5631393	10000.000000	14269	9608	1.000000	12527	10004	1.000000	9807159	0.000000
96693571	110353780	5632827	10000.000000	14449	9296	1.000000	12703	10054	1.000000	9802200	-1.#IND00
96674748	110332902	5626485	10000.000000	14567	9573	1.000000	12644	10116	1.000000	9797300	0.006400
96676985	110341711	5630015	10000.000000	14536	9440	1.000000	12566	10041	1.000000	9792272	-0.006876
96684868	110324890	5632418	10000.000000	14401	9512	1.000000	12669	10001	1.000000	9787342	-0.005597
96688376	110340380	5630660	10000.000000	14432	9487	1.000000	12725	10047	1.000000	9782506	-0.009397
96682709	110336532	5630979	10000.000000	14652	9290	1.000000	12678	10060	1.000000	9777678	-0.005191
96689613	110332429	5624785	10000.000000	14551	9496	1.000000	12481	10071	1.000000	9772847	0.001612
96681898	110341518	5631574	10000.000000	14792	9222	1.000000	12543	10229	1.000000	9767930	0.002785
96692530	110315991	5625953	10000.000000	14537	9408	1.000000	12735	9963	1.000000	9763074	0.003718
96672466	110343080	5629677	10000.000000	14644	9333	1.000000	12777	10164	1.000000	9758315	0.007873
96667141	110345408	5624581	10000.000000	14754	9086	1.000000	12722	10054	1.000000	9753447	0.005124
96674493	110344196	5632126	10000.000000	14304	9637	1.000000	12666	9923	1.000000	9748578	0.009708
96675448	110366742	5626591	10000.000000	14496	9364	1.000000	12780	9977	1.000000	9743725	0.005783
96673352	110327420	5628499	10000.000000	14465	9440	1.000000	12799	9887	1.000000	9738858	0.007362
96687367	110327786	5628333	10000.000000	14609	9540	1.000000	12719	9984	1.000000	9733931	0.006785
96691778	110331546	5627377	10000.000000	14755	9342	1.000000	12467	10223	1.000000	9728960	0.007676
96693827	110346492	5630437	10000.000000	14437	9502	1.000000	12640	10028	1.000000	9724031	0.006669
96699342	110320759	5628014	10000.000000	14478	9443	1.000000	12593	9969	1.000000	9719140	0.005638
96685648	110333342	5627631	10000.000000	14670	9123	1.000000	12546	10125	1.000000	9714338	0.005039
96673473	110356058	5633189	10000.000000	14496	9496	1.000000	12710	10010	1.000000	9709580	0.004729
96695222	110320611	5625951	10000.000000	14453	9315	1.000000	12727	10042	1.000000	9704658	0.003962
96668269	110344662	5629494	10000.000000	14362	9558	1.000000	12643	9919	1.000000	9699693	0.004487
96674635	110342081	5630374	10000.000000	14679	9465	1.000000	12553	9920	1.000000	9694864	0.004929
96664701	110341474	5627634	10000.000000	14484	9271	1.000000	12523	10212	1.000000	9690043	0.006469
96670740	110361484	5630581	10000.000000	14480	9457	1.000000	12870	9893	1.000000	9685196	0.006065
96679682	110358204	5626933	10000.000000	14346	9628	1.000000	12835	9925	1.000000	9680282	0.004314
96681113	110315658	5631254	10000.000000	14445	9409	1.000000	12669	10158	1.000000	9675480	0.001509
96693735	110330328	5626824	10000.000000	14486	9551	1.000000	12787	10003	1.000000	9670584	0.000605
96688583	110327586	5631351	10000.000000	14472	9332	1.000000	12933	9734	1.000000	9665656	-0.000570
96697756	110313942	5628196	10000.000000	14400	9434	1.000000	12586	10215	1.000000	9660887	-0.000323
96690494	110317447	5631498	10000.000000	14663	9372	1.000000	12842	10053	1.000000	9656008	-0.000194
96678688	110331146	5633203	10000.000000	14424	9476	1.000000	12749	10067	1.000000	9651274	-0.000079
96683981	110345568	5633102	10000.000000	14660	9234	1.000000	12787	9890	1.000000	9646377	-0.000196
96685119	110332710	5631219	10000.000000	14472	9434	1.000000	12655	10109	1.000000	9641512	-0.000786
96685983	110344073	5627038	10000.000000	14613	9408	1.000000	12821	9881	1.000000	9636619	-0.000819
96688598	110324361	5628072	10000.000000	14673	9504	1.000000	12944	9882	1.000000	9631788	-0.000664
96675040	110332829	5627183	10000.000000	14562	9328	1.000000	12351	10381	1.000000	9627006	-0.000276
96678575	110327567	5628086	10000.000000	14477	9443	1.000000	12612	10113	1.000000	9622115	-0.000538
96676195	110337436	5632040	10000.000000	14598	9403	1.000000	12713	10043	1.000000	9617221	-0.000647
96690802	110316739	5630151	10000.000000	14370	9398	1.000000	12722	10160	1.000000	9612442	-0.000442
96683734	110327745	5629125	10000.000000	14587	9271	1.000000	12640	9949	1.000000	9607635	-0.000460
96680859	110350252	5631797	10000.000000	14620	9393	1.000000	12811	9826	1.000000	9602871	-0.000142
96684926	110323988	5631351	10000.000000	14611	9309	1.000000	12654	10116	1.000000	9598041	-0.000203
96696785	110324561	5627264	10000.000000	14829	9159	1.000000	12835	9807	1.000000	9593286	-0.000881
96679253	110348743	5635086	10000.000000	14439	9298	1.000000	12647	10112	1.000000	9588499	-0.001117
96670425	110340608	5631256	10000.000000	14556	9395	1.000000	12711	9924	1.000000	9583825	-0.000835
96694136	110326955	5630553	10000.000000	14668	9262	1.000000	12732	10105	1.000000	9579042	-0.001033
96671893	110359538	5631897	10000.000000	14764	9230	1.000000	12659	10031	1.000000	9574289	-0.000709
96683480	110334373	5625610	10000.000000	14671	9115	1.000000	12658	9991	1.000000	9569549	-0.000678
96700255	110324505	5629571	10000.000000	14261	9692	1.000000	12602	10094	1.000000	9564694	-0.000670
96668309	110351191	5630468	10000.000000	14302	9655	1.000000	12548	10137	1.000000	9559924	-0.000580
96681537	110343496	5628630	10000.000000	14593	9413	1.000000	12690	10074	1.000000	9555064	-0.000566
96685275	110339741	5629664	10000.000000	14382	9404	1.000000	12734	9981	1.000000	9550341	-0.000616
96685013	110325843	5631734	10000.000000	14466	9270	1.000000	12827	9975	1.000000	9545571	-0.001184
96686975	110350779	5628349	10000.000000	14432	9486	1.000000	12513	10147	1.000000	9540785	-0.001101
96678645	110340863	5628156	10000.000000	14676	9378	1.000000	12665	10100	1.000000	9536004	-0.001542
96670612	110339754	5627206	10000.000000	14523	9486	1.000000	12633	10023	1.000000	9531243	-0.001465
96696999	110335041	5630661	10000.000000	14521	9461	1.000000	12775	10031	1.000000	9526468	-0.001883
96673062	110359091	5628496	10000.000000	14620	9187	1.000000	12618	10066	1.000000	9521626	-0.001973
96669708	110346185	5634438	10000.000000	14535	9549	1.000000	12613	10125	1.000000	9516990	-0.002270
npatches	nstrain	runtime	dt	init_x	init_y	init_y_blood	init_z	init_S	beta0	beta1	beta2	beta3	mean_beta	B	d	delta	delta_blood	b[0]	mut	m	CTL	c	g	epsilon	k	het	lambda	rho	omega	x_max	patch.dyna	DELTA	A	VA
10000	1	100.000000	0.001000	21900	9499	5000000	0.001000	10000000	24.730405	21.018157	18.538727	19.796644	18	800000000	0.010000	1.000000	1.000000	80000	0.000050	0.004800	1	0.001000	1.000000	2.500000	5.000000	0.500000	0.000000	0.000000	0.000000	31872	0	10.000000	7.000000	1.000000
sus	inf	inf_blood	z	x[0]	y[0][0]	z[0]	x[1]	y[1][0]	z[1]	S[0]	synchrony
219000000	94990000	5000000	10.000000	21900	9499	0.001000	21900	9499	0.001000	10000000	0.000000
113963579	83245400	4249942	10000.000000	8109	9343	1.000000	9409	8977	1.000000	9994991	0.000000
115093254	84522085	4312094	10000.000000	8236	9213	1.000000	9575	8866	1.000000	9989946	0.000000
115061951	84482266	4306214	10000.000000	8206	9510	1.000000	9359	9216	1.000000	9984961	0.000000
115073378	84474250	4307757	10000.000000	8193	9286	1.000000	9582	8876	1.000000	9980157	0.000000
115054645	84502156	4308775	10000.000000	8110	9615	1.000000	9434	9033	1.000000	9975125	0.000000
115073430	84465724	4312085	10000.000000	8011	9429	1.000000	9420	9061	1.000000	9970129	0.000000
115059341	84485664	4312249	10000.000000	8378	9248	1.000000	9508	9079	1.000000	9965216	0.000000
115069132	84473987	4306978	10000.000000	8213	9428	1.000000	9526	8931	1.000000	9960300	0.000000
115067343	84485353	4312247	10000.000000	8139	9386	1.000000	9403	9056	1.000000	9955251	0.000000
115063039	84488523	4309797	10000.000000	8085	9507	1.000000	9455	8898	1.000000	9950273	0.000000
115074218	84458969	4308659	10000.000000	8090	9473	1.000000	9616	8923	1.000000	9945244	0.000000
115059966	84478302	4306220	10000.000000	8033	9521	1.000000	9417	9098	1.000000	9940304	0.000000
115060091	84488706	4312605	10000.000000	8153	9393	1.000000	9479	9139	1.000000	9935305	0.000000
115047826	84500033	4312375	10000.000000	8102	9487	1.000000	9343	9071	1.000000	9930354	0.000000
115066947	84482168	4311132	10000.000000	8177	9433	1.000000	9614	8892	1.000000	9925276	0.000000
115082251	84470184	4307358	10000.000000	8037	9519	1.000000	9384	9054	1.000000	9920433	0.000000
115086425	84461846	4304974	10000.000000	8061	9395	1.000000	9427	8978	1.000000	9915421	0.000000
115055782	84487021	4309354	10000.000000	7910	9643	1.000000	9534	8887	1.000000	9910451	0.000000
115073170	84464683	4311661	10000.000000	8101	9393	1.000000	9369	9108	1.000000	9905561	0.000000
115052040	84494264	4312096	10000.000000	7942	9639	1.000000	9537	8817	1.000000	9900675	0.000000
115068964	84487867	4311780	10000.000000	8128	9283	1.000000	9460	9016	1.000000	9895643	0.000000
115071360	84475104	4309388	10000.000000	8177	9393	1.000000	9333	9029	1.000000	9890680	0.000000
115051261	84486016	4307757	10000.000000	8186	9125	1.000000	9227	9145	1.000000	9885752	0.000000
115058379	84493177	4311478	10000.000000	8154	9423	1.000000	9479	9004	1.000000	9880732	0.000000
115081405	84452597	4313678	10000.000000	8135	9231	1.000000	9445	9240	1.000000	9875846	0.000000
115064686	84472122	4310395	10000.000000	8146	9434	1.000000	9332	9140	1.000000	9870994	0.000000
115060500	84485221	4310841	10000.000000	8106	9532	1.000000	9359	9289	1.000000	9865912	0.000000
115052645	84495384	4309148	10000.000000	8211	9320	1.000000	9495	8842	1.000000	9861043	0.000000
115064064	84476500	4310661	10000.000000	8111	9556	1.000000	9331	9236	1.000000	9856076	0.000000
115062941	84478269	4312455	10000.000000	8055	9615	1.000000	9453	9331	1.000000	9851173	0.000000
115040536	84499460	4308958	10000.000000	8096	9572	1.000000	9262	9022	1.000000	9846270	0.000000
115047845	84488350	4307157	10000.000000	8016	9585	1.000000	9634	9003	1.000000	9841524	0.000000
115046236	84486913	4313313	10000.000000	8050	9417	1.000000	9308	8981	1.000000	9836749	0.000000
115070312	84474185	4313315	10000.000000	8100	9264	1.000000	9430	9066	1.000000	9831750	0.000000
115057816	84488184	4312769	10000.000000	8127	9412	1.000000	9556	8802	1.000000	9826902	0.000000
115057105	84485677	4309583	10000.000000	8176	9519	1.000000	9376	9115	1.000000	9822079	0.000000
115036914	84505153	4315253	10000.000000	8174	9516	1.000000	9323	9130	1.000000	9817255	0.000000
115039541	84498348	4308577	10000.000000	8170	9432	1.000000	9561	9020	1.000000	9812365	0.000000
115077779	84460706	4310107	10000.000000	8093	9416	1.000000	9351	9100	1.000000	9807428	0.000000
115040827	84490972	4310393	10000.000000	8093	9636	1.000000	9332	9029	1.000000	9802580	-1.#IND00
115054110	84497116	4312091	10000.000000	8107	9474	1.000000	9296	9071	1.000000	9797678	0.016000
115073065	84473331	4311048	10000.000000	8127	9500	1.000000	9362	8806	1.000000	9792775	0.013294
115069329	84484570	4304936	10000.000000	8275	9296	1.000000	9684	8879	1.000000	9787797	0.012600
115080242	84465427	4306446	10000.000000	8121	9467	1.000000	9541	9016	1.000000	9782987	0.008976
115063752	84493780	4311431	10000.000000	8152	9394	1.000000	9495	9043	1.000000	9778056	0.004035
115059488	84482396	4312617	10000.000000	8091	9489	1.000000	9374	9105	1.000000	9773214	0.003663
115066219	84481661	4312389	10000.000000	8161	9369	1.000000	9431	8941	1.000000	9768415	0.005413
115069395	84483705	4310782	10000.000000	8157	9401	1.000000	9344	9110	1.000000	9763519	0.004161
115075459	84472244	4309685	10000.000000	8175	9391	1.000000	9510	8935	1.000000	9758682	0.003507
115049811	84499975	4310308	10000.000000	8151	9480	1.000000	9260	9223	1.000000	9753728	0.002586
115065757	84485454	4310754	10000.000000	8166	9494	1.000000	9414	8924	1.000000	9748893	0.004635
115042481	84499096	4310973	10000.000000	7964	9390	1.000000	9428	8961	1.000000	9743984	0.003891
115067459	84479462	4308225	10000.000000	8152	9539	1.000000	9447	9190	1.000000	9738993	0.003738
115048803	84489414	4310441	10000.000000	8227	9342	1.000000	9461	9025	1.000000	9734253	0.007815
115072853	84474511	4311659	10000.000000	8064	9561	1.000000	9291	9102	1.000000	9729369	0.008124
115042708	84491166	4311033	10000.000000	8017	9572	1.000000	9471	9111	1.000000	9724531	0.007837
115059653	84474662	4308326	10000.000000	8269	9129	1.000000	9422	8948	1.000000	9719711	0.003594
115071954	84478000	4306353	10000.000000	8200	9326	1.000000	9310	9126	1.000000	9714832	0.003841
115061487	84487496	4311419	10000.000000	7945	9721	1.000000	9461	9146	1.000000	9710002	0.004332
115051657	84490862	4309800	10000.000000	8118	9600	1.000000	9340	9092	1.000000	9705173	0.004105
115080905	84485762	4310035	10000.000000	8274	9287	1.000000	9446	9039	1.000000	9700278	0.003181
115063138	84473610	4310063	10000.000000	8175	9426	1.000000	9598	9029	1.000000	9695482	0.002796
115093858	84446571	4307826	10000.000000	8274	9313	1.000000	9451	9097	1.000000	9690643	0.002734
115057767	84475353	4311328	10000.000000	8302	9391	1.000000	9380	9054	1.000000	9685749	0.001414
115032057	84501217	4313609	10000.000000	8192	9452	1.000000	9490	9040	1.000000	9680925	0.000197
115077715	84468589	4309426	10000.000000	8027	9574	1.000000	9376	9183	1.000000	9676075	0.001305
115075623	84455337	4309696	10000.000000	8040	9595	1.000000	9322	9083	1.000000	9671161	0.001471
115051930	84494916	4308547	10000.000000	8197	9368	1.000000	9380	9077	1.000000	9666296	0.001370
115043845	84495228	4307347	10000.000000	7984	9636	1.000000	9528	8977	1.000000	9661481	0.001214
115067029	84470998	4308293	10000.000000	8129	9401	1.000000	9427	9023	1.000000	9656685	0.001486
115070911	84493214	4309501	10000.000000	8436	9179	1.000000	9267	9215	1.000000	9651922	0.001345
115062474	84483236	4312137	10000.000000	8159	9597	1.000000	9381	9051	1.000000	9647037	0.001146
115054653	84473673	4308364	10000.000000	8013	9660	1.000000	9592	8900	1.000000	9642216	0.000992
115073335	84488530	4312111	10000.000000	8153	9358	1.000000	9479	8846	1.000000	9637454	0.000476
115048122	84494249	4310774	10000.000000	8223	9190	1.000000	9543	8974	1.000000	9632598	-0.000499
115061474	84483702	4311173	10000.000000	8216	9420	1.000000	9321	9030	1.000000	9627685	-0.000488
115073758	84471746	4310351	10000.000000	8107	9402	1.000000	9543	8960	1.000000	9622967	-0.000669
115053426	84489953	4308817	10000.000000	8130	9513	1.000000	9579	9071	1.000000	9618038	-0.000153
115050447	84496775	4314157	10000.000000	8278	9336	1.000000	9374	9110	1.000000	9613219	-0.000203
115070839	84471983	4309845	10000.000000	8137	9372	1.000000	9416	9190	1.000000	9608396	-0.000104
115076241	84458952	4308909	10000.000000	8246	9266	1.000000	9507	8962	1.000000	9603716	-0.000206
115067232	84486803	4310836	10000.000000	8225	9302	1.000000	9322	9315	1.000000	9598981	-0.000088
115084000	84469339	4306629	10000.000000	8047	9588	1.000000	9572	8933	1.000000	9594278	-0.000771
115054348	84479692	4306824	10000.000000	8063	9438	1.000000	9436	9091	1.000000	9589544	0.000220
115047388	84483239	4313057	10000.000000	8271	9324	1.000000	9426	9134	1.000000	9584764	0.000070
115064604	84479096	4312918	10000.000000	8055	9348	1.000000	9458	8942	1.000000	9579973	0.000242
115052182	84478996	4309797	10000.000000	8079	9402	1.000000	9258	9092	1.000000	9575098	0.000198
115052554	84480761	4308210	10000.000000	8173	9493	1.000000	9404	9192	1.000000	9570411	0.000024
115101776	84453383	4311680	10000.000000	8123	9299	1.000000	9425	9185	1.000000	9565653	0.000590
115066951	84478236	4310441	10000.000000	8209	9217	1.000000	9303	9121	1.000000	9560779	0.000146
115057892	84473574	4307853	10000.000000	7905	9596	1.000000	9289	9122	1.000000	9556087	0.000607
115060914	84464878	4310904	10000.000000	8166	9328	1.000000	9344	9158	1.000000	9551279	0.000840
115078834	84479830	4309000	10000.000000	8154	9262	1.000000	9463	9104	1.000000	9546429	0.000942
115041323	84504997	4307276	10000.000000	8170	9431	1.000000	9510	8962	1.000000	9541718	0.001920
115089804	84463647	4310526	10000.000000	8220	9361	1.000000	9412	9017	1.000000	9536845	0.001736
115061239	84477350	4309513	10000.000000	8097	9435	1.000000	9309	9066	1.000000	9532103	0.002019
115062415	84475872	4309158	10000.000000	8024	9571	1.000000	9292	9000	1.000000	9527316	0.002048
115073124	84465866	4312134	10000.000000	8240	9266	1.000000	9631	8809	1.000000	9522603	0.002053
115043431	84487446	4307355	10000.000000	8230	9578	1.000000	9460	9041	1.000000	9517849	0.002149
npatches	nstrain	runtime	dt	init_x	init_y	init_y_blood	init_z	init_S	beta0	beta1	beta2	beta3	mean_beta	B	d	delta	delta_blood	b[0]	mut	m	CTL	c	g	epsilon	k	het	lambda	rho	omega	x_max	patch.dyna	DELTA	A	VA
10000	1	100.000000	0.001000	21900	9499	5000000	0.001000	10000000	12.704856	22.306420	17.336763	25.666346	18	800000000	0.010000	1.000000	1.000000	80000	0.000050	0.004800	1	0.001000	1.000000	2.500000	6.000000	0.500000	0.000000	0.000000	0.000000	31872	0	10.000000	7.000000	1.000000
sus	inf	inf_blood	z	x[0]	y[0][0]	z[0]	x[1]	y[1][0]	z[1]	S[0]	synchrony
219000000	94990000	5000000	10.000000	21900	9499	0.001000	21900	9499	0.001000	10000000	0.000000
133275336	63675182	3246491	10000.000000	16602	5466	1.000000	10330	7232	1.000000	9994917	0.000000
133371529	66061387	3371512	10000.000000	16841	5772	1.000000	10339	7461	1.000000	9989862	0.000000
133350439	66009742	3368387	10000.000000	16764	5668	1.000000	10512	7315	1.000000	9984892	0.000000
133371834	65990841	3366337	10000.000000	16801	5576	1.000000	10553	7117	1.000000	9979944	0.000000
133378345	65979500	3364054	10000.000000	16646	5811	1.000000	10610	7353	1.000000	9974994	0.000000
133390279	65967767	3365175	10000.000000	16933	5469	1.000000	10330	7518	1.000000	9970033	0.000000
133379312	65970645	3365874	10000.000000	16733	5726	1.000000	10160	7672	1.000000	9965020	0.000000
133372595	65978139	3366890	10000.000000	16937	5522	1.000000	10493	7263	1.000000	9959974	0.000000
133369145	65988210	3363120	10000.000000	16779	5866	1.000000	10365	7409	1.000000	9954889	0.000000
133358424	65990431	3366063	10000.000000	16645	5600	1.000000	10527	7356	1.000000	9949825	0.000000
133362754	65978306	3364261	10000.000000	16782	5635	1.000000	10499	7365	1.000000	9944904	0.000000
133392791	65971471	3365428	10000.000000	16780	5507	1.000000	10647	7222	1.000000	9939934	0.000000
133376537	65978073	3368541	10000.000000	16388	5919	1.000000	10423	7448	1.000000	9934987	0.000000
133374972	65974987	3364453	10000.000000	16762	5748	1.000000	10445	7459	1.000000	9930096	0.000000
133350503	65997255	3367402	10000.000000	16812	5511	1.000000	10265	7423	1.000000	9925195	0.000000
133367619	65971812	3364809	10000.000000	16643	5739	1.000000	10317	7549	1.000000	9920152	0.000000
133347285	65998063	3365844	10000.000000	16780	5754	1.000000	10651	7324	1.000000	9915239	0.000000
133372399	65966276	3365860	10000.000000	17020	5586	1.000000	10451	7372	1.000000	9910370	0.000000
133372518	65978953	3367336	10000.000000	16607	5686	1.000000	10214	7575	1.000000	9905281	0.000000
133371858	65991264	3364294	10000.000000	16770	5568	1.000000	10295	7502	1.000000	9900219	0.000000
133349660	65998297	3366557	10000.000000	16432	5745	1.000000	10324	7330	1.000000	9895293	0.000000
133345698	66004792	3367496	10000.000000	16768	5627	1.000000	10506	7397	1.000000	9890353	0.000000
133363871	65980571	3366601	10000.000000	16549	5755	1.000000	10326	7386	1.000000	9885430	0.000000
133361774	65985142	3365006	10000.000000	16784	5765	1.000000	10609	7172	1.000000	9880439	0.000000
133361413	65994448	3363410	10000.000000	16487	5917	1.000000	10573	7142	1.000000	9875433	0.000000
133358587	65981724	3364879	10000.000000	16667	5599	1.000000	10504	7305	1.000000	9870505	0.000000
133392344	65965637	3366764	10000.000000	16507	5922	1.000000	10448	7340	1.000000	9865584	0.000000
133350736	65982276	3367975	10000.000000	16796	5652	1.000000	10514	7259	1.000000	9860698	0.000000
133373491	65966694	3362006	10000.000000	16699	5794	1.000000	10587	7171	1.000000	9855716	0.000000
133369077	65986793	3364396	10000.000000	16754	5806	1.000000	10486	7257	1.000000	9850825	0.000000
133347492	65992510	3365346	10000.000000	16713	5817	1.000000	10573	7331	1.000000	9845919	0.000000
133368721	65988911	3367025	10000.000000	16798	5867	1.000000	10330	7464	1.000000	9840987	0.000000
133352516	65992101	3367234	10000.000000	16649	5757	1.000000	10525	7239	1.000000	9836243	0.000000
133349393	65987563	3369065	10000.000000	16843	5603	1.000000	10409	7347	1.000000	9831431	0.000000
133382553	65980395	3365263	10000.000000	16851	5748	1.000000	10626	7305	1.000000	9826631	0.000000
133364412	65993556	3365362	10000.000000	16295	5918	1.000000	10570	7256	1.000000	9821636	0.000000
133353403	65985780	3367658	10000.000000	17012	5616	1.000000	10375	7490	1.000000	9816694	0.000000
133349072	65999563	3368725	10000.000000	16844	5695	1.000000	10462	7505	1.000000	9811721	0.000000
133346543	65983800	3368373	10000.000000	16934	5608	1.000000	10343	7500	1.000000	9806819	0.000000
133364362	65990267	3367771	10000.000000	17019	5522	1.000000	10452	7441	1.000000	9801845	-1.#IND00
133360109	65992140	3362273	10000.000000	16708	5513	1.000000	10334	7422	1.000000	9796921	-0.000000
133376960	65982335	3368647	10000.000000	16457	5817	1.000000	10624	7134	1.000000	9791922	0.003763
133368263	65968425	3363406	10000.000000	16783	5786	1.000000	10499	7472	1.000000	9787100	0.017050
133382057	65986255	3369282	10000.000000	16767	5581	1.000000	10302	7382	1.000000	9782363	0.009580
133358498	65980994	3366781	10000.000000	16739	5628	1.000000	10243	7538	1.000000	9777458	0.009560
133381840	65983883	3369172	10000.000000	16771	5714	1.000000	10566	7374	1.000000	9772710	0.009288
133336371	66018772	3369580	10000.000000	16567	5796	1.000000	10366	7357	1.000000	9767779	0.005630
133373747	65971773	3363023	10000.000000	16909	5681	1.000000	10327	7595	1.000000	9762732	0.001212
133356165	65988315	3369550	10000.000000	16759	5704	1.000000	10340	7454	1.000000	9757833	0.001187
133382454	65963182	3364873	10000.000000	16771	5506	1.000000	10549	7362	1.000000	9752865	0.006268
133347442	65990580	3365452	10000.000000	16765	5721	1.000000	10542	7331	1.000000	9747938	0.004966
133374077	65978370	3365896	10000.000000	16620	5729	1.000000	10636	7148	1.000000	9743155	0.001875
133377312	65984184	3365151	10000.000000	16773	5656	1.000000	10629	7323	1.000000	9738337	0.002781
133370179	65979511	3364983	10000.000000	16612	5915	1.000000	10420	7338	1.000000	9733426	0.002751
133341005	65999072	3367364	10000.000000	16487	5840	1.000000	10208	7531	1.000000	9728533	0.001815
133339592	66008066	3368290	10000.000000	16708	5671	1.000000	10483	7327	1.000000	9723739	0.002100
133358301	65995004	3365008	10000.000000	16635	5813	1.000000	10347	7424	1.000000	9718982	0.003408
133348451	65995559	3364496	10000.000000	16856	5692	1.000000	10486	7540	1.000000	9714173	0.002936
133383248	65981298	3367964	10000.000000	16755	5784	1.000000	10475	7417	1.000000	9709409	0.003244
133363923	65989447	3364443	10000.000000	16750	5855	1.000000	10615	7157	1.000000	9704582	0.002849
133360131	65990892	3366321	10000.000000	16792	5676	1.000000	10266	7626	1.000000	9699739	0.004181
133366126	65995523	3364373	10000.000000	16650	5654	1.000000	10477	7424	1.000000	9694870	0.005505
133380412	65982056	3369425	10000.000000	16612	5730	1.000000	10636	7273	1.000000	9689938	0.005629
133374229	65969708	3364656	10000.000000	16704	5721	1.000000	10470	7390	1.000000	9684901	0.004558
133357693	65981868	3365309	10000.000000	16854	5634	1.000000	10500	7325	1.000000	9679989	0.004338
133343487	66004356	3365148	10000.000000	16521	5893	1.000000	10446	7195	1.000000	9675173	0.004038
133366216	65985917	3368839	10000.000000	16603	5791	1.000000	10269	7473	1.000000	9670315	0.003781
133371131	65977666	3364808	10000.000000	16808	5645	1.000000	10725	7170	1.000000	9665554	0.003355
133358241	65984902	3365038	10000.000000	16884	5837	1.000000	10450	7250	1.000000	9660706	0.002198
133327920	66010543	3365191	10000.000000	16701	5677	1.000000	10554	7185	1.000000	9655784	0.002254
133374168	65974823	3365160	10000.000000	16890	5749	1.000000	10484	7404	1.000000	9650891	0.003295
133373347	65970626	3368124	10000.000000	16866	5444	1.000000	10560	7231	1.000000	9645952	0.002132
133344345	66002265	3368261	10000.000000	16789	5669	1.000000	10311	7459	1.000000	9641093	0.002580
133371293	65984166	3367719	10000.000000	16638	5802	1.000000	10249	7396	1.000000	9636281	0.001986
133369156	65975004	3363284	10000.000000	16778	5601	1.000000	10336	7441	1.000000	9631471	0.001211
133373042	65981353	3370020	10000.000000	16587	5731	1.000000	10385	7426	1.000000	9626591	0.001048
133343386	65993017	3367039	10000.000000	16674	5650	1.000000	10605	7222	1.000000	9621905	0.000784
133361527	65981668	3364018	10000.000000	16879	5751	1.000000	10418	7311	1.000000	9616995	0.000874
133340258	65993484	3368870	10000.000000	16673	5688	1.000000	10582	7237	1.000000	9612200	0.001014
133381176	65978224	3366426	10000.000000	16586	5734	1.000000	10275	7507	1.000000	9607375	0.000727
133366645	65975520	3367921	10000.000000	16944	5622	1.000000	10417	7416	1.000000	9602482	0.000625
133364024	65981904	3369511	10000.000000	16806	5555	1.000000	10506	7295	1.000000	9597592	0.000514
133373787	65977990	3364255	10000.000000	17014	5627	1.000000	10472	7462	1.000000	9592751	0.000442
133379694	65972630	3363088	10000.000000	16517	5659	1.000000	10686	7112	1.000000	9587897	0.000954
133355207	65993714	3370124	10000.000000	16576	5901	1.000000	10646	7168	1.000000	9583046	0.000686
133359798	65995975	3366383	10000.000000	16718	5614	1.000000	10586	7269	1.000000	9578033	0.000597
133349194	65985600	3363334	10000.000000	16705	5701	1.000000	10409	7473	1.000000	9573237	0.000880
133346471	65991368	3368008	10000.000000	16674	5800	1.000000	10425	7402	1.000000	9568403	0.000641
133367724	65986220	3365160	10000.000000	16750	5718	1.000000	10591	7404	1.000000	9563613	0.000082
133387930	65979862	3365786	10000.000000	16690	5729	1.000000	10498	7205	1.000000	9558912	-0.000027
133366457	66001474	3363623	10000.000000	16525	5801	1.000000	10226	7383	1.000000	9554093	0.000362
133365507	66000871	3368678	10000.000000	16973	5697	1.000000	10440	7446	1.000000	9549309	0.000867
133370387	65984470	3366018	10000.000000	16766	5717	1.000000	10659	7136	1.000000	9544645	0.000870
133348470	66008495	3364784	10000.000000	16680	5757	1.000000	10287	7351	1.000000	9539979	0.000778
133382558	65967874	3363672	10000.000000	16908	5653	1.000000	10448	7379	1.000000	9535135	0.000747
133353776	65984018	3368063	10000.000000	16738	5711	1.000000	10409	7374	1.000000	9530243	-0.000081
133362156	65989176	3364311	10000.000000	16862	5659	1.000000	10351	7462	1.000000	9525490	-0.000497
133337319	65998554	3368769	10000.000000	16551	5722	1.000000	10426	7376	1.000000	9520612	-0.000154
133355034	65991471	3364325	10000.000000	16768	5590	1.000000	10378	7423	1.000000	9515960	0.000062
npatches	nstrain	runtime	dt	init_x	init_y	init_y_blood	init_z	init_S	beta0	beta1	beta2	beta3	mean_beta	B	d	delta	delta_blood	b[0]	mut	m	CTL	c	g	epsilon	k	het	lambda	rho	omega	x_max	patch.dyna	DELTA	A	VA
10000	1	100.000000	0.001000	21900	9499	5000000	0.001000	10000000	18.491102	19.265892	12.188518	22.762582	18	800000000	0.010000	1.000000	1.000000	80000	0.000050	0.004800	1	0.001000	1.000000	2.500000	7.000000	0.500000	0.000000	0.000000	0.000000	31872	0	10.000000	7.000000	1.000000
sus	inf	inf_blood	z	x[0]	y[0][0]	z[0]	x[1]	y[1][0]	z[1]	S[0]	synchrony
219000000	94990000	5000000	10.000000	21900	9499	0.001000	21900	9499	0.001000	10000000	0.000000
152510383	49176438	2501311	10000.000000	14421	5107	1.000000	13927	5177	1.000000	9995008	0.000000
151413759	52279081	2669380	10000.000000	13993	5509	1.000000	13804	5411	1.000000	9989960	0.000000
151522397	52128735	2659779	10000.000000	14260	5484	1.000000	13871	5484	1.000000	9985005	0.000000
151531997	52128866	2660695	10000.000000	14091	5539	1.000000	13442	5691	1.000000	9979993	0.000000
151519544	52136430	2657090	10000.000000	13992	5528	1.000000	13460	5788	1.000000	9975054	0.000000
151524481	52132005	2659896	10000.000000	13976	5431	1.000000	13398	5760	1.000000	9970090	0.000000
151519137	52128101	2661578	10000.000000	13986	5417	1.000000	13650	5591	1.000000	9965001	0.000000
151553626	52122188	2656003	10000.000000	13878	5617	1.000000	13451	5610	1.000000	9960017	0.000000
151533055	52126185	2660409	10000.000000	14013	5568	1.000000	13709	5444	1.000000	9955122	0.000000
151532915	52140058	2661033	10000.000000	14234	5506	1.000000	13744	5558	1.000000	9950189	0.000000
151544317	52126719	2659436	10000.000000	14097	5265	1.000000	13583	5650	1.000000	9945222	0.000000
151501547	52124074	2660291	10000.000000	14080	5537	1.000000	13450	5491	1.000000	9940224	0.000000
151526057	52116485	2656992	10000.000000	14028	5499	1.000000	13640	5491	1.000000	9935306	0.000000
151545433	52109935	2659492	10000.000000	14205	5291	1.000000	13721	5416	1.000000	9930337	0.000000
151546219	52130997	2658623	10000.000000	13799	5631	1.000000	13551	5637	1.000000	9925280	0.000000
151539836	52129277	2660061	10000.000000	14069	5569	1.000000	13664	5466	1.000000	9920373	0.000000
151527528	52137420	2659938	10000.000000	14323	5396	1.000000	13490	5668	1.000000	9915392	0.000000
151524191	52129977	2657006	10000.000000	13981	5556	1.000000	13592	5545	1.000000	9910399	0.000000
151510898	52134994	2660085	10000.000000	13974	5596	1.000000	13591	5547	1.000000	9905522	0.000000
151532263	52125953	2659298	10000.000000	14070	5473	1.000000	13628	5546	1.000000	9900524	0.000000
151517568	52127681	2657620	10000.000000	14176	5375	1.000000	13149	5702	1.000000	9895540	0.000000
151515615	52129073	2661317	10000.000000	14105	5443	1.000000	13601	5559	1.000000	9890512	0.000000
151517534	52121030	2660267	10000.000000	14061	5355	1.000000	13567	5623	1.000000	9885598	0.000000
151509775	52134668	2659560	10000.000000	13912	5611	1.000000	13499	5603	1.000000	9880722	0.000000
151517175	52139875	2659285	10000.000000	14234	5516	1.000000	13543	5664	1.000000	9875874	0.000000
151558023	52101446	2657348	10000.000000	14165	5330	1.000000	13856	5433	1.000000	9871010	0.000000
151483677	52158000	2662098	10000.000000	13786	5539	1.000000	13504	5533	1.000000	9866051	0.000000
151534851	52132105	2661057	10000.000000	13808	5552	1.000000	13229	5738	1.000000	9861154	0.000000
151528827	52126935	2659845	10000.000000	14005	5552	1.000000	13636	5565	1.000000	9856194	0.000000
151527235	52134442	2660589	10000.000000	13940	5495	1.000000	13462	5651	1.000000	9851364	0.000000
151537304	52113862	2662053	10000.000000	14204	5346	1.000000	13624	5563	1.000000	9846392	0.000000
151525782	52108077	2660849	10000.000000	14239	5491	1.000000	13766	5301	1.000000	9841397	0.000000
151509862	52139826	2661316	10000.000000	14223	5371	1.000000	13731	5480	1.000000	9836361	0.000000
151550136	52117062	2657802	10000.000000	13965	5700	1.000000	13637	5684	1.000000	9831549	0.000000
151514269	52130522	2659303	10000.000000	14130	5457	1.000000	13592	5561	1.000000	9826621	0.000000
151532484	52132471	2655941	10000.000000	14123	5450	1.000000	13659	5666	1.000000	9821725	0.000000
151545761	52114275	2658795	10000.000000	13971	5611	1.000000	13590	5500	1.000000	9816887	0.000000
151506286	52129346	2659413	10000.000000	14254	5435	1.000000	13491	5713	1.000000	9812091	0.000000
151530051	52140719	2658967	10000.000000	14108	5610	1.000000	13504	5629	1.000000	9807239	0.000000
151510248	52120371	2659982	10000.000000	14313	5252	1.000000	13522	5678	1.000000	9802370	-1.#IND00
151530289	52118185	2657592	10000.000000	13995	5439	1.000000	13675	5670	1.000000	9797402	0.003200
151558251	52098009	2661989	10000.000000	14379	5256	1.000000	13814	5450	1.000000	9792391	0.029104
151529991	52124867	2660930	10000.000000	13758	5640	1.000000	13592	5448	1.000000	9787424	0.014926
151536417	52123990	2661188	10000.000000	14232	5478	1.000000	13623	5545	1.000000	9782569	0.014072
151533736	52131370	2658712	10000.000000	14251	5345	1.000000	13718	5307	1.000000	9777664	0.012158
151521926	52132642	2660897	10000.000000	14259	5328	1.000000	13643	5622	1.000000	9772901	0.012095
151515488	52138657	2658990	10000.000000	13945	5482	1.000000	13736	5509	1.000000	9767933	0.009669
151517568	52125849	2662123	10000.000000	14062	5463	1.000000	13754	5492	1.000000	9763097	0.010061
151524393	52144989	2656505	10000.000000	14145	5358	1.000000	13538	5671	1.000000	9758310	0.004105
151535768	52116466	2660180	10000.000000	14260	5321	1.000000	13485	5446	1.000000	9753395	0.004621
151515434	52128796	2661294	10000.000000	14159	5382	1.000000	13733	5466	1.000000	9748435	0.002685
151523593	52122159	2656497	10000.000000	14170	5498	1.000000	13573	5744	1.000000	9743602	0.002815
151537607	52122146	2660472	10000.000000	14336	5281	1.000000	13535	5686	1.000000	9738825	0.003817
151570858	52080683	2658717	10000.000000	13982	5490	1.000000	13482	5641	1.000000	9734036	0.003251
151545284	52111245	2656184	10000.000000	14074	5479	1.000000	13687	5515	1.000000	9729130	0.003731
151517148	52126613	2660323	10000.000000	14109	5553	1.000000	13567	5546	1.000000	9724275	0.003985
151512002	52141762	2660333	10000.000000	14031	5586	1.000000	13576	5570	1.000000	9719412	0.003887
151550766	52113139	2658671	10000.000000	14122	5561	1.000000	13839	5478	1.000000	9714599	0.003589
151511241	52129814	2660717	10000.000000	13961	5495	1.000000	13537	5631	1.000000	9709766	0.002923
151538729	52108018	2660292	10000.000000	13873	5688	1.000000	13508	5639	1.000000	9704891	0.002693
151533036	52120335	2659907	10000.000000	13996	5404	1.000000	13574	5695	1.000000	9700013	0.001084
151533939	52113913	2661519	10000.000000	14066	5515	1.000000	13682	5603	1.000000	9695193	0.000996
151527942	52132025	2659399	10000.000000	14217	5355	1.000000	13518	5688	1.000000	9690422	0.000989
151517049	52149066	2658795	10000.000000	14313	5350	1.000000	13810	5395	1.000000	9685444	0.000919
151552050	52103990	2658261	10000.000000	14115	5380	1.000000	13497	5484	1.000000	9680569	0.000950
151524336	52123795	2657390	10000.000000	14269	5418	1.000000	13333	5769	1.000000	9675855	0.000458
151549673	52117476	2659412	10000.000000	14272	5362	1.000000	13679	5805	1.000000	9671066	0.001941
151534900	52111496	2660630	10000.000000	13915	5439	1.000000	13757	5546	1.000000	9666170	0.002126
151519972	52106093	2659005	10000.000000	13981	5496	1.000000	13606	5623	1.000000	9661361	0.002056
151518940	52103581	2659075	10000.000000	14089	5526	1.000000	13843	5429	1.000000	9656572	0.002343
151538041	52118321	2658069	10000.000000	13994	5486	1.000000	13553	5683	1.000000	9651761	0.002027
151544240	52129713	2659584	10000.000000	13916	5412	1.000000	13554	5746	1.000000	9646985	0.001976
151511518	52129582	2657823	10000.000000	14275	5414	1.000000	13568	5614	1.000000	9642318	0.002189
151508230	52141635	2661795	10000.000000	14019	5444	1.000000	13248	5826	1.000000	9637540	0.002191
151525169	52121101	2663233	10000.000000	14322	5295	1.000000	13619	5661	1.000000	9632775	0.001327
151525304	52133647	2658079	10000.000000	13875	5569	1.000000	13795	5417	1.000000	9627940	0.001284
151533493	52127842	2657940	10000.000000	14070	5521	1.000000	13596	5615	1.000000	9623103	0.001120
151550383	52115448	2658244	10000.000000	14181	5395	1.000000	13681	5466	1.000000	9618257	0.000245
151542644	52126937	2659318	10000.000000	14281	5258	1.000000	13553	5682	1.000000	9613414	0.000173
151544845	52121137	2658653	10000.000000	14139	5496	1.000000	13516	5608	1.000000	9608598	-0.001354
151519624	52113002	2659844	10000.000000	13915	5601	1.000000	13568	5479	1.000000	9603760	-0.001393
151555036	52114099	2657175	10000.000000	14141	5398	1.000000	13403	5719	1.000000	9598970	-0.001494
151530119	52137999	2661012	10000.000000	13956	5569	1.000000	13464	5777	1.000000	9594153	-0.001298
151523837	52136657	2657581	10000.000000	14230	5441	1.000000	13320	5810	1.000000	9589420	-0.000324
151527235	52123295	2659394	10000.000000	14203	5435	1.000000	13669	5544	1.000000	9584533	-0.000437
151514114	52136690	2660030	10000.000000	14114	5546	1.000000	13412	5793	1.000000	9579732	-0.000029
151525960	52131069	2661147	10000.000000	13772	5644	1.000000	13449	5735	1.000000	9574971	-0.000182
151484288	52158381	2662190	10000.000000	13984	5599	1.000000	13487	5609	1.000000	9570208	-0.000062
151534225	52124838	2659066	10000.000000	14109	5520	1.000000	13597	5591	1.000000	9565413	-0.000147
151521192	52122218	2658911	10000.000000	14040	5468	1.000000	13640	5559	1.000000	9560560	0.000096
151529912	52120962	2658185	10000.000000	13799	5627	1.000000	13419	5814	1.000000	9555715	-0.000148
151536246	52117286	2657528	10000.000000	14119	5570	1.000000	13808	5683	1.000000	9550988	0.000210
151538198	52119652	2659388	10000.000000	14275	5268	1.000000	13325	5670	1.000000	9546304	-0.000018
151530979	52118964	2658994	10000.000000	13856	5547	1.000000	13501	5587	1.000000	9541529	0.000021
151495934	52136074	2660977	10000.000000	14016	5510	1.000000	13600	5658	1.000000	9536710	0.000047
151533194	52115212	2658263	10000.000000	13848	5488	1.000000	13428	5674	1.000000	9532000	-0.000463
151535480	52128368	2659428	10000.000000	14036	5496	1.000000	13726	5520	1.000000	9527221	-0.000664
151569549	52109651	2656066	10000.000000	14125	5388	1.000000	13651	5771	1.000000	9522373	-0.000157
151509112	52139487	2660284	10000.000000	14210	5458	1.000000	13722	5435	1.000000	9517553	-0.000222
npatches	nstrain	runtime	dt	init_x	init_y	init_y_blood	init_z	init_S	beta0	beta1	beta2	beta3	mean_beta	B	d	delta	delta_blood	b[0]	mut	m	CTL	c	g	epsilon	k	het	lambda	rho	omega	x_max	patch.dyna	DELTA	A	VA
10000	1	100.000000	0.001000	21900	9499	5000000	0.001000	10000000	11.065624	24.861370	11.555468	18.362501	18	800000000	0.010000	1.000000	1.000000	80000	0.000050	0.004800	1	0.001000	1.000000	2.500000	8.000000	0.500000	0.000000	0.000000	0.000000	31872	0	10.000000	7.000000	1.000000
sus	inf	inf_blood	z	x[0]	y[0][0]	z[0]	x[1]	y[1][0]	z[1]	S[0]	synchrony
219000000	94990000	5000000	10.000000	21900	9499	0.001000	21900	9499	0.001000	10000000	0.000000
171114902	38180336	1940101	10000.000000	22399	2596	1.000000	12633	4957	1.000000	9995031	0.000000
168869628	41686301	2127138	10000.000000	23017	3004	1.000000	12238	5087	1.000000	9989943	0.000000
169051269	41517147	2117741	10000.000000	22858	2824	1.000000	12487	5046	1.000000	9984924	0.000000
169083591	41501891	2114901	10000.000000	22803	2828	1.000000	12299	5209	1.000000	9979772	0.000000
169019333	41520630	2121052	10000.000000	22711	2864	1.000000	12389	5049	1.000000	9974867	0.000000
169074520	41487469	2117871	10000.000000	22779	2883	1.000000	11979	5195	1.000000	9969951	0.000000
169056785	41510268	2117258	10000.000000	22939	2797	1.000000	12154	5091	1.000000	9965068	0.000000
169077010	41498279	2119363	10000.000000	22852	2913	1.000000	12214	5158	1.000000	9960053	0.000000
169056134	41509342	2117323	10000.000000	22982	2838	1.000000	12518	5038	1.000000	9954959	0.000000
169061256	41511613	2117592	10000.000000	22975	2881	1.000000	12394	5011	1.000000	9949953	0.000000
169037158	41517917	2118480	10000.000000	22625	2913	1.000000	12017	5320	1.000000	9944832	0.000000
169033111	41514476	2117590	10000.000000	22890	2843	1.000000	12260	5194	1.000000	9939845	0.000000
169070377	41489458	2119056	10000.000000	22726	2939	1.000000	12338	5142	1.000000	9934881	0.000000
169037027	41514897	2117049	10000.000000	22716	2905	1.000000	11923	5394	1.000000	9929968	0.000000
169072438	41500291	2117413	10000.000000	22966	2826	1.000000	12376	5175	1.000000	9924915	0.000000
169043178	41518439	2119512	10000.000000	22688	3024	1.000000	12151	5085	1.000000	9920005	0.000000
169049654	41510564	2117655	10000.000000	22875	2902	1.000000	12014	5383	1.000000	9914999	0.000000
169059520	41497187	2116565	10000.000000	22955	2707	1.000000	12029	5443	1.000000	9910139	0.000000
169027244	41515838	2116658	10000.000000	22692	2941	1.000000	12201	5277	1.000000	9905152	0.000000
169069515	41500498	2117074	10000.000000	22922	2832	1.000000	12248	5220	1.000000	9900238	0.000000
169053571	41503464	2116662	10000.000000	23119	2809	1.000000	11965	5352	1.000000	9895294	0.000000
169041554	41510749	2118417	10000.000000	22758	2944	1.000000	12279	5109	1.000000	9890364	0.000000
169078091	41491130	2117072	10000.000000	22758	2776	1.000000	12100	5358	1.000000	9885459	0.000000
169067730	41502483	2114908	10000.000000	22771	2827	1.000000	12041	5193	1.000000	9880513	0.000000
169075686	41498037	2116414	10000.000000	22907	2839	1.000000	11958	5248	1.000000	9875551	0.000000
169062813	41514002	2118665	10000.000000	22683	2841	1.000000	12093	5434	1.000000	9870653	0.000000
169041930	41509401	2116819	10000.000000	22611	2835	1.000000	12331	5049	1.000000	9865681	0.000000
169026221	41508991	2120577	10000.000000	22755	2744	1.000000	12191	5238	1.000000	9860732	0.000000
169053746	41501458	2119073	10000.000000	22900	2802	1.000000	12011	5049	1.000000	9855748	0.000000
169063135	41494221	2117210	10000.000000	22882	2900	1.000000	12420	5168	1.000000	9850749	0.000000
169038010	41504020	2117563	10000.000000	22956	2932	1.000000	12025	5284	1.000000	9845782	0.000000
169045275	41523115	2117810	10000.000000	22920	2878	1.000000	11802	5365	1.000000	9840856	0.000000
169055345	41502490	2121532	10000.000000	22902	2892	1.000000	12081	5419	1.000000	9835966	0.000000
169057948	41504494	2118067	10000.000000	22774	2871	1.000000	12532	5058	1.000000	9831147	0.000000
169104717	41481337	2117016	10000.000000	23218	2700	1.000000	12161	5283	1.000000	9826251	0.000000
169026512	41502044	2117358	10000.000000	22721	2838	1.000000	12129	5159	1.000000	9821318	0.000000
169057547	41518130	2120624	10000.000000	22718	2837	1.000000	12241	5225	1.000000	9816366	0.000000
169057509	41509652	2120354	10000.000000	22536	3067	1.000000	12318	5264	1.000000	9811507	0.000000
169062979	41495768	2118897	10000.000000	22632	2944	1.000000	12165	5355	1.000000	9806731	0.000000
169070901	41511000	2118068	10000.000000	22932	2875	1.000000	12163	5303	1.000000	9801931	-1.#IND00
169086469	41478091	2116036	10000.000000	22760	2898	1.000000	12096	5186	1.000000	9797050	-0.102400
169038100	41511584	2115526	10000.000000	22728	2815	1.000000	12139	5262	1.000000	9792087	-0.053837
169003647	41530660	2117723	10000.000000	22592	2873	1.000000	12192	5052	1.000000	9787145	-0.034622
169068944	41518336	2116346	10000.000000	23057	2880	1.000000	12174	5025	1.000000	9782220	-0.029267
169078850	41497992	2117412	10000.000000	22733	2874	1.000000	12342	5070	1.000000	9777283	-0.023606
169037985	41510325	2118424	10000.000000	22763	2884	1.000000	12452	5084	1.000000	9772363	-0.020208
169088385	41491190	2114872	10000.000000	22784	2937	1.000000	12349	5102	1.000000	9767582	-0.016932
169055905	41501100	2118221	10000.000000	22832	2811	1.000000	12305	5128	1.000000	9762649	-0.016295
169084150	41502115	2117431	10000.000000	22966	2785	1.000000	12348	5087	1.000000	9757703	-0.011765
169085819	41488592	2118757	10000.000000	22825	2818	1.000000	12408	4933	1.000000	9753071	-0.012833
169085046	41494136	2116333	10000.000000	22508	2854	1.000000	12326	5089	1.000000	9748189	-0.012316
169035508	41508168	2120655	10000.000000	22801	2870	1.000000	12019	5196	1.000000	9743238	-0.013896
169079054	41511295	2117134	10000.000000	22970	2862	1.000000	12347	5153	1.000000	9738308	-0.013522
169033911	41519709	2117569	10000.000000	22811	2749	1.000000	12519	5164	1.000000	9733339	-0.013035
169041582	41523259	2115331	10000.000000	22724	2941	1.000000	12434	5067	1.000000	9728418	-0.012237
169062864	41508299	2117613	10000.000000	22475	2954	1.000000	12300	5100	1.000000	9723437	-0.013387
169048036	41517457	2117961	10000.000000	22719	2879	1.000000	12082	5358	1.000000	9718677	-0.012179
169048118	41501782	2117107	10000.000000	22955	2717	1.000000	12059	5276	1.000000	9713852	-0.010781
169080174	41508631	2116534	10000.000000	22762	2834	1.000000	12421	5091	1.000000	9708994	-0.008926
169045458	41514730	2116548	10000.000000	22847	2735	1.000000	12068	5259	1.000000	9704139	-0.008542
169037945	41516291	2118335	10000.000000	23012	2795	1.000000	12118	5252	1.000000	9699257	-0.007598
169072147	41507170	2118477	10000.000000	22676	2917	1.000000	12087	5239	1.000000	9694365	-0.007689
169055619	41502675	2116403	10000.000000	22947	2792	1.000000	12232	5136	1.000000	9689436	-0.006290
169027447	41511985	2116203	10000.000000	22979	2681	1.000000	12205	5073	1.000000	9684544	-0.005480
169076056	41490653	2117034	10000.000000	22785	2818	1.000000	12236	5077	1.000000	9679760	-0.004938
169061031	41495680	2116831	10000.000000	23089	2758	1.000000	12154	5104	1.000000	9675037	-0.005282
169066456	41504051	2117584	10000.000000	22870	2950	1.000000	12177	5265	1.000000	9670140	-0.004985
169052850	41511907	2119937	10000.000000	22929	2814	1.000000	12127	5152	1.000000	9665357	-0.004983
169081456	41492247	2117300	10000.000000	22996	2867	1.000000	12182	5290	1.000000	9660611	-0.005351
169045600	41517649	2118170	10000.000000	22870	2822	1.000000	11984	5287	1.000000	9655828	-0.004268
169058885	41503290	2118411	10000.000000	23021	2784	1.000000	12349	4946	1.000000	9650861	-0.004252
169061500	41498630	2116291	10000.000000	23188	2799	1.000000	12272	5230	1.000000	9645991	-0.004178
169024221	41514542	2119588	10000.000000	22733	2919	1.000000	12163	5089	1.000000	9641193	-0.004126
169049124	41527591	2118530	10000.000000	22365	2894	1.000000	12274	5077	1.000000	9636414	-0.004909
169032475	41508428	2118816	10000.000000	22888	2801	1.000000	12276	5181	1.000000	9631640	-0.004931
169070472	41509242	2118038	10000.000000	22691	2875	1.000000	12186	5111	1.000000	9626718	-0.003180
169041123	41493730	2118417	10000.000000	22990	2875	1.000000	12524	4927	1.000000	9621877	-0.003173
169100791	41483862	2116463	10000.000000	23129	2690	1.000000	12151	5310	1.000000	9617035	-0.003171
169083692	41488923	2117793	10000.000000	22850	2937	1.000000	12458	5235	1.000000	9612261	-0.003436
169053999	41510698	2117965	10000.000000	23028	2812	1.000000	12237	5086	1.000000	9607498	-0.003450
169071985	41510318	2118330	10000.000000	22816	2932	1.000000	12173	5176	1.000000	9602794	-0.002974
169082688	41487869	2118010	10000.000000	23339	2717	1.000000	12099	5321	1.000000	9598037	-0.003111
169058054	41507015	2119027	10000.000000	22831	2740	1.000000	12404	5263	1.000000	9593251	-0.003050
169059798	41509780	2116669	10000.000000	23053	2823	1.000000	11999	5359	1.000000	9588610	-0.002890
169082095	41503230	2117162	10000.000000	22518	2796	1.000000	12511	5111	1.000000	9583855	-0.002884
169055815	41504472	2117650	10000.000000	23017	2821	1.000000	12349	5031	1.000000	9579215	-0.003374
169041666	41488275	2120473	10000.000000	22542	2992	1.000000	12140	5185	1.000000	9574394	-0.003411
169033255	41517168	2119970	10000.000000	22952	2727	1.000000	12303	5100	1.000000	9569609	-0.004074
169044850	41518366	2115864	10000.000000	22959	2872	1.000000	12057	5231	1.000000	9564841	-0.003798
169077602	41502607	2115686	10000.000000	23081	2843	1.000000	12454	5039	1.000000	9560048	-0.003691
169042356	41514881	2121301	10000.000000	22541	2883	1.000000	12533	5040	1.000000	9555225	-0.003893
169099500	41493420	2117615	10000.000000	22895	2850	1.000000	12241	5237	1.000000	9550369	-0.003658
169042689	41513176	2117432	10000.000000	23224	2788	1.000000	12153	5312	1.000000	9545449	-0.003857
169034332	41528091	2120346	10000.000000	22794	2878	1.000000	12294	5267	1.000000	9540694	-0.003998
169083743	41490789	2116146	10000.000000	22740	2831	1.000000	12209	5152	1.000000	9535840	-0.004101
169076588	41499806	2118840	10000.000000	22928	2908	1.000000	12333	5247	1.000000	9531025	-0.003882
169046214	41502011	2116554	10000.000000	22545	2857	1.000000	12185	5179	1.000000	9526267	-0.004092
169074495	41482593	2118236	10000.000000	22879	2783	1.000000	12030	5270	1.000000	9521513	-0.003959
169054267	41496808	2118159	10000.000000	23011	2827	1.000000	12385	5004	1.000000	9516693	-0.003491
npatches	nstrain	runtime	dt	init_x	init_y	init_y_blood	init_z	init_S	beta0	beta1	beta2	beta3	mean_beta	B	d	delta	delta_blood	b[0]	mut	m	CTL	c	g	epsilon	k	het	lambda	rho	omega	x_max	patch.dyna	DELTA	A	VA
10000	1	100.000000	0.001000	21900	9499	5000000	0.001000	10000000	24.504505	10.811306	22.111359	26.309536	18	800000000	0.010000	1.000000	1.000000	80000	0.000050	0.004800	1	0.001000	1.000000	2.500000	9.000000	0.500000	0.000000	0.000000	0.000000	31872	0	10.000000	7.000000	1.000000
sus	inf	inf_blood	z	x[0]	y[0][0]	z[0]	x[1]	y[1][0]	z[1]	S[0]	synchrony
219000000	94990000	5000000	10.000000	21900	9499	0.001000	21900	9499	0.001000	10000000	0.000000
188945413	29608577	1501043	10000.000000	14339	3885	1.000000	24338	1739	1.000000	9995063	0.000000
185721628	33356814	1704443	10000.000000	13665	4299	1.000000	25184	2022	1.000000	9990091	0.000000
186054921	33118377	1692881	10000.000000	13955	4124	1.000000	25220	2038	1.000000	9985097	0.000000
186013764	33119855	1690777	10000.000000	13952	4123	1.000000	25031	2059	1.000000	9980085	0.000000
186016993	33125495	1691632	10000.000000	14281	4115	1.000000	24989	2148	1.000000	9975081	0.000000
186022237	33151499	1689790	10000.000000	13722	4181	1.000000	24983	1937	1.000000	9970114	0.000000
186031871	33142853	1690277	10000.000000	13931	4338	1.000000	24954	2085	1.000000	9965093	0.000000
186023982	33138623	1692686	10000.000000	13667	4211	1.000000	25051	1994	1.000000	9960192	0.000000
186011354	33134109	1691123	10000.000000	14134	4075	1.000000	25264	1978	1.000000	9955172	0.000000
186000893	33143290	1691366	10000.000000	13820	4171	1.000000	24927	2065	1.000000	9950013	0.000000
186054577	33118215	1690395	10000.000000	13936	4334	1.000000	24793	2166	1.000000	9945019	0.000000
186025541	33127464	1689791	10000.000000	13664	4304	1.000000	24809	2066	1.000000	9940116	0.000000
186021222	33135479	1693010	10000.000000	13685	4387	1.000000	24855	2085	1.000000	9935057	0.000000
185996320	33134446	1690911	10000.000000	13637	4385	1.000000	25300	2047	1.000000	9930018	0.000000
186036990	33141660	1692205	10000.000000	13755	4169	1.000000	25034	2024	1.000000	9925229	0.000000
185981822	33152438	1691941	10000.000000	13932	4256	1.000000	24963	2027	1.000000	9920276	0.000000
186024717	33136466	1692766	10000.000000	14174	4103	1.000000	24925	1999	1.000000	9915389	0.000000
186000388	33150158	1691554	10000.000000	13995	4024	1.000000	24920	2040	1.000000	9910365	0.000000
186012665	33140935	1689653	10000.000000	13945	4215	1.000000	25078	1955	1.000000	9905228	0.000000
186086026	33123273	1691269	10000.000000	13680	4291	1.000000	25217	2089	1.000000	9900257	0.000000
185998539	33145720	1690664	10000.000000	13766	4401	1.000000	25186	2033	1.000000	9895321	0.000000
186031677	33128319	1689941	10000.000000	13771	4359	1.000000	25177	2020	1.000000	9890449	0.000000
186001079	33148067	1691819	10000.000000	14171	4190	1.000000	25269	1844	1.000000	9885481	0.000000
186008564	33138199	1689339	10000.000000	13630	4337	1.000000	24777	2085	1.000000	9880508	0.000000
186039464	33121727	1692180	10000.000000	13779	4339	1.000000	25150	2019	1.000000	9875539	0.000000
186010240	33147233	1693652	10000.000000	13759	4348	1.000000	24942	2011	1.000000	9870518	0.000000
186027546	33152405	1691561	10000.000000	13604	4341	1.000000	24899	2013	1.000000	9865618	0.000000
186020515	33132818	1690569	10000.000000	13750	4406	1.000000	25223	2056	1.000000	9860679	0.000000
186000804	33154993	1689500	10000.000000	13864	4235	1.000000	25117	1987	1.000000	9855702	0.000000
186021020	33142747	1692567	10000.000000	13807	4252	1.000000	25274	2011	1.000000	9850714	0.000000
186023857	33123942	1691436	10000.000000	13649	4464	1.000000	25358	1988	1.000000	9845726	0.000000
186021953	33144133	1691141	10000.000000	13653	4511	1.000000	24999	2123	1.000000	9840679	0.000000
186014233	33147413	1689456	10000.000000	13791	4084	1.000000	25203	1985	1.000000	9835632	0.000000
185995433	33149633	1690845	10000.000000	13829	4370	1.000000	24708	2093	1.000000	9830639	0.000000
186017611	33145323	1689620	10000.000000	14017	4262	1.000000	25044	1947	1.000000	9825744	0.000000
186024884	33133736	1689124	10000.000000	13569	4276	1.000000	24896	2105	1.000000	9821009	0.000000
186001554	33144485	1688991	10000.000000	13889	4270	1.000000	24981	2006	1.000000	9816172	0.000000
186017767	33137570	1691953	10000.000000	14002	4157	1.000000	24954	2119	1.000000	9811368	0.000000
186042625	33148660	1690943	10000.000000	13913	4166	1.000000	25124	1879	1.000000	9806443	0.000000
186019737	33140012	1691180	10000.000000	13848	4116	1.000000	25047	2017	1.000000	9801592	-1.#IND00
186018771	33143740	1691774	10000.000000	13599	4467	1.000000	25170	1969	1.000000	9796622	-0.012800
186010703	33139582	1692100	10000.000000	13663	4339	1.000000	24921	2069	1.000000	9791686	-0.034351
186039535	33132694	1690722	10000.000000	13897	4263	1.000000	25042	2015	1.000000	9786833	-0.028755
185980485	33149226	1689750	10000.000000	13605	4275	1.000000	25005	2061	1.000000	9781904	-0.022613
186011982	33139822	1691685	10000.000000	13860	4254	1.000000	25218	1943	1.000000	9777089	-0.017225
186005267	33154529	1690620	10000.000000	13759	4307	1.000000	25016	2010	1.000000	9772273	-0.014006
186061614	33125854	1690406	10000.000000	13952	4233	1.000000	25189	1981	1.000000	9767412	-0.020009
186013770	33136738	1689577	10000.000000	13623	4242	1.000000	25164	2033	1.000000	9762480	-0.017684
186001843	33145408	1689537	10000.000000	13460	4443	1.000000	24961	1881	1.000000	9757528	-0.015618
186019146	33144450	1691942	10000.000000	13838	4388	1.000000	25068	2059	1.000000	9752559	-0.011596
186013108	33133378	1688169	10000.000000	13934	4238	1.000000	25312	2011	1.000000	9747746	-0.012680
186006021	33145973	1691639	10000.000000	13899	4266	1.000000	24867	2022	1.000000	9742827	-0.009433
185998678	33145718	1688937	10000.000000	13989	4313	1.000000	25161	2004	1.000000	9738033	-0.006329
185974389	33153353	1690955	10000.000000	13916	4122	1.000000	25107	2058	1.000000	9733113	-0.006123
186056022	33133230	1691543	10000.000000	13892	4124	1.000000	25325	1843	1.000000	9728231	-0.008209
185998873	33152360	1691045	10000.000000	13516	4310	1.000000	25057	1976	1.000000	9723572	-0.008126
186031865	33132261	1690520	10000.000000	13814	4240	1.000000	25166	1962	1.000000	9718678	-0.007234
186052941	33130772	1688144	10000.000000	13428	4567	1.000000	25201	2011	1.000000	9713851	-0.006727
186036659	33125506	1689194	10000.000000	13809	4482	1.000000	25257	2015	1.000000	9708963	-0.007862
185983983	33144248	1692281	10000.000000	13851	4280	1.000000	24847	2104	1.000000	9704013	-0.007405
186029303	33150420	1691927	10000.000000	13775	4450	1.000000	25000	1968	1.000000	9699130	-0.006961
186052098	33130021	1691538	10000.000000	13500	4464	1.000000	25045	2003	1.000000	9694275	-0.006851
186003882	33151533	1690697	10000.000000	13900	4246	1.000000	25197	2028	1.000000	9689448	-0.005755
186061878	33113559	1688025	10000.000000	13647	4270	1.000000	24798	2020	1.000000	9684619	-0.005486
186044537	33152533	1690335	10000.000000	13919	4055	1.000000	25172	2020	1.000000	9679760	-0.005111
186009788	33141923	1690654	10000.000000	13737	4340	1.000000	25153	1939	1.000000	9674936	-0.004692
186013277	33144375	1689706	10000.000000	13786	4377	1.000000	25025	2100	1.000000	9670020	-0.005108
186005241	33144017	1687696	10000.000000	13801	4274	1.000000	25163	1987	1.000000	9665223	-0.004822
186013448	33137313	1692389	10000.000000	13609	4371	1.000000	25197	1979	1.000000	9660300	-0.005094
186024636	33130795	1689273	10000.000000	13614	4430	1.000000	24947	2084	1.000000	9655377	-0.004175
186013596	33143725	1689864	10000.000000	14011	4213	1.000000	24805	2013	1.000000	9650445	-0.004132
186061953	33134628	1689642	10000.000000	13831	4316	1.000000	24993	2003	1.000000	9645540	-0.004193
186014721	33141823	1690870	10000.000000	13645	4300	1.000000	24753	1977	1.000000	9640661	-0.004110
186035443	33135247	1690173	10000.000000	13782	4339	1.000000	25108	2098	1.000000	9635793	-0.003227
185988610	33144551	1692681	10000.000000	13754	4235	1.000000	24979	2066	1.000000	9630967	-0.002899
186007619	33152765	1689540	10000.000000	13983	4349	1.000000	25021	2070	1.000000	9626197	-0.002753
186036795	33117093	1691559	10000.000000	13800	4180	1.000000	25238	1949	1.000000	9621402	-0.002445
186017382	33153192	1690646	10000.000000	13866	4263	1.000000	25122	1963	1.000000	9616403	-0.002247
186006211	33147278	1690550	10000.000000	14058	4149	1.000000	24947	2134	1.000000	9611683	-0.001660
186028668	33129355	1688798	10000.000000	13987	4146	1.000000	24831	1997	1.000000	9606830	-0.001332
186030608	33138548	1688483	10000.000000	13788	4268	1.000000	24982	2052	1.000000	9602068	-0.001374
186006786	33138564	1691097	10000.000000	13649	4374	1.000000	25060	1975	1.000000	9597262	-0.001979
186006239	33144712	1689754	10000.000000	13724	4354	1.000000	24770	2089	1.000000	9592518	-0.001894
185997757	33143491	1691818	10000.000000	13879	4272	1.000000	25200	2005	1.000000	9587794	-0.001789
186043715	33126661	1690564	10000.000000	13649	4458	1.000000	25151	2017	1.000000	9582923	-0.001677
186002390	33150011	1688404	10000.000000	13709	4384	1.000000	24782	2105	1.000000	9578101	-0.001346
185997199	33145767	1690443	10000.000000	13819	4287	1.000000	25044	1925	1.000000	9573355	-0.001541
186023980	33149535	1690675	10000.000000	13936	4328	1.000000	25089	2030	1.000000	9568560	-0.001319
185980513	33152160	1691211	10000.000000	14038	4070	1.000000	24971	1917	1.000000	9563759	-0.000872
186002505	33140058	1691606	10000.000000	13659	4231	1.000000	25054	1967	1.000000	9559090	-0.000737
186019707	33135632	1691580	10000.000000	13927	4322	1.000000	24848	2036	1.000000	9554360	-0.000453
186021486	33133949	1688204	10000.000000	14047	4066	1.000000	25001	2062	1.000000	9549628	-0.000472
186007864	33155656	1691858	10000.000000	13867	4246	1.000000	24608	2087	1.000000	9544951	-0.000394
186047393	33116147	1690582	10000.000000	13620	4310	1.000000	24786	2131	1.000000	9540225	-0.000798
186005622	33139703	1690309	10000.000000	13821	4174	1.000000	24987	2062	1.000000	9535450	-0.000673
186048791	33127423	1690281	10000.000000	13715	4259	1.000000	25049	2014	1.000000	9530760	-0.001000
186004323	33146537	1688932	10000.000000	13848	4183	1.000000	24925	2091	1.000000	9526020	-0.000920
186011799	33147466	1691481	10000.000000	13621	4257	1.000000	24981	2133	1.000000	9521209	-0.000804
186041173	33128526	1689137	10000.000000	13694	4293	1.000000	25039	2102	1.000000	9516453	-0.000834
npatches	nstrain	runtime	dt	init_x	init_y	init_y_blood	init_z	init_S	beta0	beta1	beta2	beta3	mean_beta	B	d	delta	delta_blood	b[0]	mut	m	CTL	c	g	epsilon	k	het	lambda	rho	omega	x_max	patch.dyna	DELTA	A	VA
10000	1	100.000000	0.001000	21900	9499	5000000	0.001000	10000000	11.296263	14.644427	12.658017	20.199890	18	800000000	0.010000	1.000000	1.000000	80000	0.000050	0.004800	1	0.001000	1.000000	2.500000	10.000000	0.500000	0.000000	0.000000	0.000000	31872	0	10.000000	7.000000	1.000000
sus	inf	inf_blood	z	x[0]	y[0][0]	z[0]	x[1]	y[1][0]	z[1]	S[0]	synchrony
219000000	94990000	5000000	10.000000	21900	9499	0.001000	21900	9499	0.001000	10000000	0.000000
206209243	22678819	1147972	10000.000000	25818	1191	1.000000	23216	1734	1.000000	9994998	0.000000
202328852	26590759	1359488	10000.000000	26312	1667	1.000000	22805	2185	1.000000	9990000	0.000000
202696494	26352093	1342245	10000.000000	26418	1480	1.000000	23168	2051	1.000000	9985080	0.000000
202652285	26364602	1344073	10000.000000	26335	1476	1.000000	22864	2069	1.000000	9980009	0.000000
202660704	26377134	1347410	10000.000000	26337	1517	1.000000	22684	2227	1.000000	9975033	0.000000
202707240	26352588	1341832	10000.000000	26340	1621	1.000000	23049	2115	1.000000	9970079	0.000000
202671588	26363921	1344859	10000.000000	26049	1554	1.000000	22907	2146	1.000000	9965204	0.000000
202680375	26363008	1344678	10000.000000	26205	1575	1.000000	22851	2119	1.000000	9960204	0.000000
202679047	26354950	1346244	10000.000000	25953	1530	1.000000	23165	2091	1.000000	9955198	0.000000
202653825	26359716	1344220	10000.000000	26301	1586	1.000000	22740	2275	1.000000	9950301	0.000000
202655847	26347051	1346421	10000.000000	26334	1481	1.000000	22935	2179	1.000000	9945319	0.000000
202713759	26342013	1345990	10000.000000	26222	1548	1.000000	22422	2274	1.000000	9940415	0.000000
202651714	26348102	1346598	10000.000000	26121	1525	1.000000	23035	2208	1.000000	9935434	0.000000
202683754	26350460	1342953	10000.000000	26192	1526	1.000000	23017	2247	1.000000	9930415	0.000000
202698092	26355898	1344427	10000.000000	25917	1568	1.000000	23048	2138	1.000000	9925391	0.000000
202690259	26361543	1343323	10000.000000	26364	1522	1.000000	22804	2212	1.000000	9920484	0.000000
202706458	26348809	1344637	10000.000000	26302	1488	1.000000	23110	2087	1.000000	9915507	0.000000
202679781	26364388	1345820	10000.000000	26258	1564	1.000000	22803	2223	1.000000	9910482	0.000000
202661440	26375797	1343758	10000.000000	25762	1626	1.000000	22886	2316	1.000000	9905669	0.000000
202663773	26368669	1345734	10000.000000	26190	1612	1.000000	22499	2293	1.000000	9900853	0.000000
202660262	26368244	1344975	10000.000000	26211	1492	1.000000	22804	2123	1.000000	9895825	0.000000
202670361	26361944	1346158	10000.000000	26172	1454	1.000000	22976	2126	1.000000	9890895	0.000000
202680348	26345387	1344569	10000.000000	26429	1427	1.000000	22719	2197	1.000000	9885959	0.000000
202657843	26367487	1345792	10000.000000	26055	1527	1.000000	23165	2028	1.000000	9881054	0.000000
202676895	26355930	1343968	10000.000000	26414	1470	1.000000	22746	2233	1.000000	9876206	0.000000
202673914	26364628	1343968	10000.000000	26256	1518	1.000000	22816	2060	1.000000	9871242	0.000000
202655960	26366794	1345159	10000.000000	26003	1464	1.000000	22782	2195	1.000000	9866374	0.000000
202671989	26352069	1341736	10000.000000	26009	1586	1.000000	22565	2163	1.000000	9861361	0.000000
202661173	26362817	1347533	10000.000000	26185	1647	1.000000	22715	2134	1.000000	9856427	0.000000
202662065	26357789	1345138	10000.000000	26266	1485	1.000000	22942	2069	1.000000	9851492	0.000000
202688042	26348263	1344709	10000.000000	26383	1577	1.000000	22851	2120	1.000000	9846624	0.000000
202707278	26342965	1342368	10000.000000	26060	1527	1.000000	22676	2158	1.000000	9841682	0.000000
202671773	26364877	1345221	10000.000000	26095	1590	1.000000	22875	2200	1.000000	9836785	0.000000
202672747	26353975	1344942	10000.000000	26299	1576	1.000000	22664	2257	1.000000	9831914	0.000000
202681312	26354126	1343656	10000.000000	26434	1395	1.000000	22621	2147	1.000000	9826927	0.000000
202693436	26346349	1345267	10000.000000	26100	1502	1.000000	22708	2209	1.000000	9821888	0.000000
202641527	26359301	1345766	10000.000000	26297	1521	1.000000	22785	2118	1.000000	9816974	0.000000
202676447	26356170	1343126	10000.000000	26570	1526	1.000000	22938	2052	1.000000	9811979	0.000000
202691243	26343379	1343838	10000.000000	26125	1447	1.000000	22582	2220	1.000000	9807073	0.000000
202640193	26372016	1343955	10000.000000	26126	1621	1.000000	23034	2200	1.000000	9802187	-1.#IND00
202644020	26367260	1345604	10000.000000	26389	1551	1.000000	22785	2051	1.000000	9797097	0.048000
202677192	26362457	1346508	10000.000000	26336	1515	1.000000	22807	2214	1.000000	9792196	0.024156
202641440	26371169	1344263	10000.000000	26105	1514	1.000000	22416	2324	1.000000	9787363	0.018905
202679938	26359816	1346576	10000.000000	26320	1543	1.000000	23112	2192	1.000000	9782409	0.010763
202673961	26372360	1344217	10000.000000	26338	1507	1.000000	23008	2155	1.000000	9777296	0.007036
202701699	26347935	1343771	10000.000000	25981	1558	1.000000	22872	2220	1.000000	9772581	0.003006
202683610	26359376	1344894	10000.000000	26457	1487	1.000000	22782	2190	1.000000	9767704	0.002969
202681001	26351137	1342879	10000.000000	25946	1486	1.000000	22935	2163	1.000000	9762784	0.002845
202698776	26362550	1343568	10000.000000	25913	1593	1.000000	22810	2074	1.000000	9757814	0.003471
202645570	26374328	1346446	10000.000000	26047	1516	1.000000	22569	2225	1.000000	9752964	0.004238
202650286	26360290	1345768	10000.000000	26104	1589	1.000000	22540	2222	1.000000	9748081	0.003930
202680398	26354008	1345236	10000.000000	26493	1521	1.000000	22725	2187	1.000000	9743310	0.002720
202697007	26355546	1343619	10000.000000	26402	1546	1.000000	23061	2004	1.000000	9738477	0.003389
202719955	26357814	1344342	10000.000000	26308	1458	1.000000	23108	2019	1.000000	9733480	0.002808
202664207	26365878	1345585	10000.000000	26351	1608	1.000000	23132	2015	1.000000	9728639	0.000768
202668637	26363203	1345940	10000.000000	26117	1650	1.000000	22799	2269	1.000000	9723768	0.001142
202657182	26361397	1343766	10000.000000	26130	1543	1.000000	22899	2069	1.000000	9718924	0.004424
202668771	26358361	1343539	10000.000000	26015	1670	1.000000	22814	2198	1.000000	9713994	0.004610
202660948	26359312	1343884	10000.000000	26253	1620	1.000000	23296	1994	1.000000	9709169	0.004214
202693584	26358909	1342420	10000.000000	26345	1492	1.000000	23065	2193	1.000000	9704433	0.004430
202689588	26363579	1344549	10000.000000	26161	1575	1.000000	22838	2097	1.000000	9699472	0.004969
202678413	26357175	1344829	10000.000000	25928	1636	1.000000	22608	2147	1.000000	9694727	0.005776
202724366	26350824	1341996	10000.000000	26244	1610	1.000000	22885	2230	1.000000	9689934	0.005860
202673108	26357510	1345056	10000.000000	26142	1586	1.000000	22754	2149	1.000000	9685166	0.005407
202695936	26367058	1347201	10000.000000	26325	1487	1.000000	22961	2161	1.000000	9680244	0.003792
202666242	26353857	1344026	10000.000000	26335	1499	1.000000	22588	2227	1.000000	9675447	0.003467
202687647	26356884	1344466	10000.000000	26603	1482	1.000000	22998	2150	1.000000	9670732	0.003228
202676559	26349240	1344299	10000.000000	26196	1632	1.000000	22727	2198	1.000000	9665758	0.003134
202646274	26370659	1345625	10000.000000	26156	1544	1.000000	23061	2148	1.000000	9660920	0.002792
202685520	26359243	1346488	10000.000000	26249	1639	1.000000	22506	2346	1.000000	9656113	0.002505
202652731	26353769	1345733	10000.000000	26186	1530	1.000000	22686	2242	1.000000	9651285	0.004715
202643395	26369218	1344381	10000.000000	25978	1550	1.000000	23315	2020	1.000000	9646486	0.004720
202677667	26343942	1343834	10000.000000	26000	1619	1.000000	22638	2206	1.000000	9641605	0.004245
202659239	26346780	1344413	10000.000000	26257	1499	1.000000	22855	2102	1.000000	9636751	0.003675
202637321	26366989	1345107	10000.000000	26418	1458	1.000000	22616	2325	1.000000	9631874	0.002635
202655842	26361892	1346959	10000.000000	26282	1529	1.000000	22814	2097	1.000000	9626880	0.002488
202697613	26340900	1345574	10000.000000	26299	1574	1.000000	22674	2236	1.000000	9622030	0.002915
202650562	26355637	1346680	10000.000000	26281	1505	1.000000	22813	2285	1.000000	9617200	0.002693
202684730	26366126	1345051	10000.000000	26454	1476	1.000000	22867	2093	1.000000	9612370	0.002649
202737517	26342844	1343573	10000.000000	26560	1484	1.000000	23034	2152	1.000000	9607589	0.001568
202695238	26350906	1345149	10000.000000	26220	1548	1.000000	22725	2124	1.000000	9602869	0.001551
202662876	26364447	1346194	10000.000000	26139	1533	1.000000	22976	2194	1.000000	9598159	0.001254
202665924	26361880	1348411	10000.000000	25942	1529	1.000000	22884	2226	1.000000	9593370	0.001108
202714994	26341897	1344359	10000.000000	26149	1493	1.000000	22890	2148	1.000000	9588636	0.001245
202663269	26363868	1343156	10000.000000	26110	1580	1.000000	22943	2171	1.000000	9583885	0.001771
202643411	26355657	1343967	10000.000000	26067	1589	1.000000	22970	2157	1.000000	9579129	0.001785
202681612	26352108	1343744	10000.000000	25998	1571	1.000000	22901	2090	1.000000	9574401	0.002002
202701245	26371555	1344169	10000.000000	26297	1490	1.000000	22650	2293	1.000000	9569486	0.001313
202657587	26352561	1345288	10000.000000	26214	1579	1.000000	22846	2211	1.000000	9564816	0.001486
202702684	26359138	1345828	10000.000000	26354	1477	1.000000	22831	2161	1.000000	9560010	0.001427
202644856	26358502	1343775	10000.000000	26210	1521	1.000000	22921	2243	1.000000	9555273	0.002076
202692414	26350066	1345228	10000.000000	26239	1584	1.000000	22808	2184	1.000000	9550587	0.001969
202688631	26364181	1344487	10000.000000	25983	1514	1.000000	22787	2171	1.000000	9545852	0.001971
202661250	26356468	1344517	10000.000000	26136	1527	1.000000	22881	2207	1.000000	9541071	0.001813
202698307	26342167	1344678	10000.000000	26115	1494	1.000000	23051	2245	1.000000	9536377	0.001455
202696689	26349288	1346417	10000.000000	26130	1427	1.000000	22963	2161	1.000000	9531709	0.001623
202665516	26375312	1344710	10000.000000	26283	1505	1.000000	23017	2179	1.000000	9527009	0.001671
202630701	26361536	1344247	10000.000000	26113	1559	1.000000	22915	2113	1.000000	9522214	0.002672
202703050	26348691	1341943	10000.000000	26258	1572	1.000000	22727	2301	1.000000	9517539	0.002592
npatches	nstrain	runtime	dt	init_x	init_y	init_y_blood	init_z	init_S	beta0	beta1	beta2	beta3	mean_beta	B	d	delta	delta_blood	b[0]	mut	m	CTL	c	g	epsilon	k	het	lambda	rho	omega	x_max	patch.dyna	DELTA	A	VA
10000	1	100.000000	0.001000	21900	9499	5000000	0.001000	10000000	19.230600	25.103168	9.232631	15.091627	18	800000000	0.010000	1.000000	1.000000	80000	0.000050	0.004800	1	0.001000	1.000000	2.500000	11.000000	0.500000	0.000000	0.000000	0.000000	31872	0	10.000000	7.000000	1.000000
sus	inf	inf_blood	z	x[0]	y[0][0]	z[0]	x[1]	y[1][0]	z[1]	S[0]	synchrony
219000000	94990000	5000000	10.000000	21900	9499	0.001000	21900	9499	0.001000	10000000	0.000000
221437001	17365961	876915	10000.000000	21309	1897	1.000000	16966	2985	1.000000	9994984	0.000000
217129414	21331343	1090035	10000.000000	20737	2401	1.000000	16204	3081	1.000000	9989942	0.000000
217565137	21059380	1073762	10000.000000	19808	2427	1.000000	16090	3142	1.000000	9985019	0.000000
217525774	21079515	1075287	10000.000000	20071	2371	1.000000	16368	3048	1.000000	9979978	0.000000
217577478	21058459	1074875	10000.000000	20242	2563	1.000000	15747	3098	1.000000	9974954	0.000000
217535152	21072608	1075636	10000.000000	20504	2242	1.000000	16269	3057	1.000000	9969893	0.000000
217513950	21080612	1074093	10000.000000	20241	2319	1.000000	16293	3022	1.000000	9964957	0.000000
217512128	21090662	1076759	10000.000000	20678	2200	1.000000	16603	2984	1.000000	9959913	0.000000
217515708	21072258	1076417	10000.000000	20334	2436	1.000000	16192	2981	1.000000	9954921	0.000000
217527593	21079103	1075804	10000.000000	19915	2527	1.000000	16406	2954	1.000000	9949999	0.000000
217480997	21075732	1074254	10000.000000	20709	2275	1.000000	15862	3106	1.000000	9945033	0.000000
217549022	21072360	1076836	10000.000000	20238	2367	1.000000	16253	3060	1.000000	9939975	0.000000
217513807	21082559	1075745	10000.000000	20827	2293	1.000000	16136	3026	1.000000	9934983	0.000000
217538565	21067056	1075432	10000.000000	20196	2356	1.000000	15997	3030	1.000000	9930058	0.000000
217522370	21075501	1075924	10000.000000	20296	2425	1.000000	16602	2817	1.000000	9925151	0.000000
217553598	21057814	1074539	10000.000000	20285	2324	1.000000	16156	3124	1.000000	9920242	0.000000
217517377	21082439	1076546	10000.000000	20490	2334	1.000000	16234	2983	1.000000	9915302	0.000000
217504384	21090907	1077824	10000.000000	20528	2480	1.000000	16010	3185	1.000000	9910353	0.000000
217526643	21082986	1075154	10000.000000	20739	2264	1.000000	16277	2964	1.000000	9905380	0.000000
217561353	21060586	1075878	10000.000000	20522	2299	1.000000	16339	3104	1.000000	9900372	0.000000
217500501	21075807	1073646	10000.000000	20540	2334	1.000000	16132	3193	1.000000	9895401	0.000000
217524019	21072087	1075204	10000.000000	20447	2409	1.000000	16103	2966	1.000000	9890422	0.000000
217528558	21078915	1073656	10000.000000	20406	2363	1.000000	16194	3317	1.000000	9885485	0.000000
217536210	21074679	1075681	10000.000000	20206	2444	1.000000	16479	3011	1.000000	9880560	0.000000
217513956	21075847	1076999	10000.000000	20366	2328	1.000000	16011	3228	1.000000	9875566	0.000000
217541334	21073097	1075919	10000.000000	20320	2406	1.000000	16164	3163	1.000000	9870615	0.000000
217505370	21103463	1076546	10000.000000	20307	2459	1.000000	16481	2907	1.000000	9865630	0.000000
217527657	21090598	1074303	10000.000000	20326	2442	1.000000	16413	3083	1.000000	9860658	0.000000
217515400	21089271	1074988	10000.000000	20241	2308	1.000000	16537	3060	1.000000	9855689	0.000000
217545786	21063752	1074568	10000.000000	20776	2208	1.000000	16507	3048	1.000000	9850779	0.000000
217509202	21074310	1073919	10000.000000	20440	2278	1.000000	16387	3016	1.000000	9845737	0.000000
217535839	21078605	1074311	10000.000000	20124	2413	1.000000	16463	2960	1.000000	9840858	0.000000
217514552	21088599	1076329	10000.000000	20381	2446	1.000000	16808	2883	1.000000	9835882	0.000000
217559229	21063167	1075316	10000.000000	20277	2323	1.000000	16155	3056	1.000000	9830968	0.000000
217543391	21070680	1076110	10000.000000	20336	2303	1.000000	16266	3076	1.000000	9826132	0.000000
217514793	21085067	1075521	10000.000000	20560	2252	1.000000	16670	3060	1.000000	9821343	0.000000
217518488	21100171	1077059	10000.000000	20479	2367	1.000000	16343	2924	1.000000	9816435	0.000000
217501564	21077649	1075449	10000.000000	20095	2443	1.000000	16263	3056	1.000000	9811446	0.000000
217585725	21064056	1073702	10000.000000	20293	2405	1.000000	15978	3064	1.000000	9806587	0.000000
217542742	21065568	1075964	10000.000000	20472	2225	1.000000	16364	3001	1.000000	9801783	-1.#IND00
217526303	21072150	1075892	10000.000000	20434	2366	1.000000	16304	3049	1.000000	9796847	-0.003200
217558525	21061021	1072807	10000.000000	20013	2451	1.000000	16200	3111	1.000000	9791879	-0.009390
217512574	21085331	1075301	10000.000000	20159	2468	1.000000	16011	3075	1.000000	9786957	-0.000106
217502374	21090166	1075868	10000.000000	20968	2143	1.000000	16145	3260	1.000000	9782084	0.004492
217567420	21065534	1075058	10000.000000	20047	2506	1.000000	16089	3099	1.000000	9777173	0.000590
217524705	21078812	1074792	10000.000000	20480	2373	1.000000	16042	3113	1.000000	9772337	-0.004495
217516536	21080306	1075788	10000.000000	20261	2330	1.000000	16566	2904	1.000000	9767506	-0.002282
217519695	21083356	1076433	10000.000000	20258	2382	1.000000	16096	3159	1.000000	9762510	-0.001569
217531537	21084954	1076901	10000.000000	20185	2350	1.000000	16256	3065	1.000000	9757529	-0.000486
217516041	21082584	1077269	10000.000000	20361	2358	1.000000	16330	2966	1.000000	9752663	-0.000595
217533880	21084343	1077698	10000.000000	20450	2300	1.000000	16267	3078	1.000000	9747975	0.000343
217510990	21085038	1075375	10000.000000	20507	2320	1.000000	16226	3113	1.000000	9743043	0.000575
217509960	21095686	1076170	10000.000000	20185	2366	1.000000	16545	3017	1.000000	9738202	-0.004356
217508008	21081838	1076449	10000.000000	20383	2413	1.000000	16242	3040	1.000000	9733306	-0.005131
217519133	21072075	1076229	10000.000000	20300	2239	1.000000	16096	3145	1.000000	9728475	-0.004412
217557085	21065719	1073710	10000.000000	20391	2231	1.000000	16415	3127	1.000000	9723638	-0.004353
217501835	21089142	1076245	10000.000000	20295	2521	1.000000	16251	2958	1.000000	9718770	-0.005211
217595760	21055650	1073443	10000.000000	20236	2274	1.000000	16146	3141	1.000000	9713961	-0.005064
217543278	21068066	1075133	10000.000000	20857	2135	1.000000	16430	2919	1.000000	9709040	-0.004990
217500479	21097223	1078972	10000.000000	20581	2352	1.000000	16198	2852	1.000000	9704323	-0.004984
217529914	21070371	1075334	10000.000000	20228	2328	1.000000	15971	3107	1.000000	9699497	-0.003610
217544227	21060719	1076163	10000.000000	20135	2359	1.000000	16329	3090	1.000000	9694628	-0.003512
217516821	21079243	1074545	10000.000000	20595	2227	1.000000	16297	3009	1.000000	9689832	-0.003715
217559463	21074701	1074882	10000.000000	20614	2085	1.000000	16127	3072	1.000000	9685011	-0.003804
217511388	21086657	1073712	10000.000000	20188	2406	1.000000	16026	3045	1.000000	9680106	-0.002923
217502995	21075311	1076193	10000.000000	20682	2294	1.000000	16292	2954	1.000000	9675229	-0.003972
217536524	21068177	1074835	10000.000000	19995	2337	1.000000	16134	3071	1.000000	9670388	-0.004291
217547502	21068336	1074649	10000.000000	20385	2486	1.000000	16362	3020	1.000000	9665473	-0.003718
217491166	21089068	1075445	10000.000000	20076	2359	1.000000	16184	3108	1.000000	9660700	-0.003826
217533047	21077803	1076844	10000.000000	20262	2386	1.000000	16133	3061	1.000000	9655933	-0.003602
217542518	21071797	1074841	10000.000000	20371	2283	1.000000	16188	2965	1.000000	9651072	-0.003483
217551004	21062587	1074381	10000.000000	20237	2273	1.000000	16278	3180	1.000000	9646182	-0.002781
217515653	21067834	1074363	10000.000000	20195	2346	1.000000	16021	3098	1.000000	9641334	-0.003614
217567843	21045967	1074586	10000.000000	20254	2447	1.000000	16459	2988	1.000000	9636485	-0.003612
217499800	21085922	1076979	10000.000000	20291	2470	1.000000	15913	3058	1.000000	9631606	-0.004857
217540661	21074267	1076969	10000.000000	20653	2109	1.000000	16609	2944	1.000000	9626960	-0.004620
217504921	21058695	1074784	10000.000000	20316	2361	1.000000	16597	2882	1.000000	9622087	-0.004550
217529798	21075268	1077438	10000.000000	20697	2263	1.000000	16038	3133	1.000000	9617156	-0.004515
217522826	21081218	1074917	10000.000000	20648	2299	1.000000	16163	3036	1.000000	9612420	-0.004210
217519966	21090234	1076619	10000.000000	20359	2315	1.000000	16309	3180	1.000000	9607746	-0.004005
217533727	21081086	1076686	10000.000000	20553	2316	1.000000	16498	2981	1.000000	9602909	-0.004163
217499488	21084320	1075683	10000.000000	20202	2370	1.000000	16428	2984	1.000000	9598042	-0.004559
217517418	21071133	1072596	10000.000000	20698	2360	1.000000	16164	3162	1.000000	9593175	-0.004334
217539694	21080533	1074761	10000.000000	20165	2492	1.000000	16191	3217	1.000000	9588409	-0.004042
217536539	21083150	1076694	10000.000000	20896	2176	1.000000	16341	3090	1.000000	9583628	-0.003909
217537793	21072586	1074795	10000.000000	20451	2266	1.000000	16668	2809	1.000000	9578906	-0.002774
217498030	21078460	1074321	10000.000000	20300	2386	1.000000	16264	3170	1.000000	9574093	-0.003330
217521178	21071361	1075799	10000.000000	20649	2303	1.000000	16458	2911	1.000000	9569351	-0.003384
217514502	21078702	1076796	10000.000000	20411	2369	1.000000	16183	3008	1.000000	9564635	-0.002823
217511452	21084300	1075088	10000.000000	20134	2452	1.000000	16209	3088	1.000000	9559835	-0.003222
217534584	21090512	1075018	10000.000000	20430	2291	1.000000	16588	3065	1.000000	9555069	-0.003205
217543980	21087248	1074386	10000.000000	20936	2274	1.000000	16437	3005	1.000000	9550397	-0.002165
217506126	21087156	1077153	10000.000000	20408	2400	1.000000	16296	2994	1.000000	9545582	-0.002618
217523952	21075416	1075342	10000.000000	20306	2295	1.000000	16164	3001	1.000000	9540873	-0.002703
217541654	21074038	1074226	10000.000000	20557	2382	1.000000	16311	3109	1.000000	9536076	-0.002570
217539458	21068531	1075262	10000.000000	20334	2338	1.000000	16244	3081	1.000000	9531319	-0.002608
217555283	21084525	1075475	10000.000000	20578	2323	1.000000	16705	2894	1.000000	9526563	-0.002221
217486585	21088594	1077036	10000.000000	20615	2142	1.000000	16474	3026	1.000000	9521889	-0.001997
217543634	21081417	1074113	10000.000000	20433	2390	1.000000	16539	2925	1.000000	9517104	-0.001891
npatches	nstrain	runtime	dt	init_x	init_y	init_y_blood	init_z	init_S	beta0	beta1	beta2	beta3	mean_beta	B	d	delta	delta_blood	b[0]	mut	m	CTL	c	g	epsilon	k	het	lambda	rho	omega	x_max	patch.dyna	DELTA	A	VA
10000	1	100.000000	0.001000	21900	9499	5000000	0.001000	10000000	15.095581	13.887590	19.978941	13.599341	18	800000000	0.010000	1.000000	1.000000	80000	0.000050	0.004800	1	0.001000	1.000000	2.500000	12.000000	0.500000	0.000000	0.000000	0.000000	31872	0	10.000000	7.000000	1.000000
sus	inf	inf_blood	z	x[0]	y[0][0]	z[0]	x[1]	y[1][0]	z[1]	S[0]	synchrony
219000000	94990000	5000000	10.000000	21900	9499	0.001000	21900	9499	0.001000	10000000	0.000000
236697778	12777042	645009	10000.000000	25590	846	1.000000	26354	680	1.000000	9994940	0.000000
232742752	16757130	855640	10000.000000	26037	1282	1.000000	26880	1077	1.000000	9989950	0.000000
233241720	16426370	837562	10000.000000	25687	1180	1.000000	27183	972	1.000000	9984976	0.000000
233192209	16448817	841116	10000.000000	25262	1165	1.000000	27312	980	1.000000	9980028	0.000000
233215904	16458751	839182	10000.000000	25788	1253	1.000000	27108	1024	1.000000	9975011	0.000000
233223950	16439926	839527	10000.000000	25772	1261	1.000000	27016	1027	1.000000	9970046	0.000000
233237415	16439670	838443	10000.000000	26003	1269	1.000000	26681	1108	1.000000	9965125	0.000000
233243876	16452797	838968	10000.000000	25800	1178	1.000000	27167	1062	1.000000	9960142	0.000000
233264051	16450732	840022	10000.000000	25880	1274	1.000000	26627	1138	1.000000	9955090	0.000000
233194227	16455943	841608	10000.000000	25664	1345	1.000000	27278	925	1.000000	9950114	0.000000
233180431	16453000	838493	10000.000000	25632	1254	1.000000	27031	1027	1.000000	9945154	0.000000
233190488	16442337	837282	10000.000000	25787	1192	1.000000	26679	1114	1.000000	9940214	0.000000
233196745	16449514	839121	10000.000000	26283	1200	1.000000	27196	1033	1.000000	9935271	0.000000
233226700	16438723	837906	10000.000000	26090	1147	1.000000	26676	1084	1.000000	9930306	0.000000
233224054	16446736	840914	10000.000000	25866	1225	1.000000	26967	1170	1.000000	9925358	0.000000
233233448	16442775	838601	10000.000000	25757	1207	1.000000	26782	1049	1.000000	9920449	0.000000
233196852	16453916	839228	10000.000000	25889	1157	1.000000	27024	1217	1.000000	9915434	0.000000
233229617	16441578	839005	10000.000000	25911	1226	1.000000	27099	1117	1.000000	9910547	0.000000
233247302	16431055	837602	10000.000000	26141	1170	1.000000	26545	1178	1.000000	9905590	0.000000
233208229	16445982	841074	10000.000000	25724	1230	1.000000	26936	1039	1.000000	9900683	0.000000
233249088	16434019	838978	10000.000000	25930	1240	1.000000	27237	1080	1.000000	9895687	0.000000
233196280	16462438	840605	10000.000000	25986	1100	1.000000	27227	1002	1.000000	9890667	0.000000
233221530	16442198	838111	10000.000000	25708	1239	1.000000	26661	1083	1.000000	9885791	0.000000
233232748	16441954	839391	10000.000000	26110	1198	1.000000	26649	1077	1.000000	9880974	0.000000
233209855	16449932	838965	10000.000000	25697	1280	1.000000	26977	1103	1.000000	9876121	0.000000
233169522	16456270	838216	10000.000000	25936	1248	1.000000	26759	1120	1.000000	9871118	0.000000
233240450	16438888	838736	10000.000000	25700	1221	1.000000	26813	1111	1.000000	9866172	0.000000
233237407	16441160	838204	10000.000000	26024	1174	1.000000	26696	1076	1.000000	9861174	0.000000
233225839	16447285	838235	10000.000000	25715	1327	1.000000	26995	1117	1.000000	9856199	0.000000
233203418	16442531	837130	10000.000000	26121	1192	1.000000	26775	1033	1.000000	9851166	0.000000
233258838	16447116	839094	10000.000000	25882	1282	1.000000	27062	1025	1.000000	9846328	0.000000
233210248	16448669	838843	10000.000000	25755	1209	1.000000	26907	1021	1.000000	9841377	0.000000
233225626	16435271	838061	10000.000000	25542	1360	1.000000	26854	1083	1.000000	9836438	0.000000
233244233	16448088	838875	10000.000000	25911	1146	1.000000	26487	1115	1.000000	9831477	0.000000
233212202	16451833	839090	10000.000000	25873	1334	1.000000	27310	964	1.000000	9826674	0.000000
233221817	16444401	837684	10000.000000	25911	1212	1.000000	26989	1023	1.000000	9821710	0.000000
233191190	16451235	839349	10000.000000	25959	1224	1.000000	27028	1119	1.000000	9816744	0.000000
233261032	16443020	838993	10000.000000	25845	1275	1.000000	26641	1039	1.000000	9811838	0.000000
233214800	16440930	838719	10000.000000	25730	1288	1.000000	26831	1132	1.000000	9806956	0.000000
233226096	16440975	840052	10000.000000	25950	1283	1.000000	26691	1144	1.000000	9802021	-1.#IND00
233224414	16439501	839177	10000.000000	25998	1235	1.000000	26942	1009	1.000000	9797145	0.038400
233212713	16438868	840078	10000.000000	25461	1393	1.000000	27038	1066	1.000000	9792143	0.022361
233220842	16447546	839895	10000.000000	25902	1131	1.000000	26695	1058	1.000000	9787244	0.014798
233245952	16447401	837434	10000.000000	25455	1308	1.000000	26934	1066	1.000000	9782329	0.006535
233193223	16445656	840714	10000.000000	25702	1208	1.000000	27149	1016	1.000000	9777482	0.004310
233265441	16443721	838123	10000.000000	25820	1207	1.000000	26726	1112	1.000000	9772575	0.002763
233188924	16455043	840225	10000.000000	25759	1121	1.000000	26952	1039	1.000000	9767722	0.001820
233251674	16427611	838861	10000.000000	25853	1251	1.000000	26872	1097	1.000000	9762900	0.002465
233196957	16457309	840643	10000.000000	26092	1243	1.000000	27103	992	1.000000	9758073	0.001557
233215155	16443354	837746	10000.000000	25936	1156	1.000000	27189	996	1.000000	9753204	0.000761
233243049	16441479	840933	10000.000000	25868	1224	1.000000	26968	1062	1.000000	9748397	-0.000079
233224929	16444441	840197	10000.000000	25595	1236	1.000000	26783	1103	1.000000	9743558	-0.001677
233187581	16446735	837180	10000.000000	25901	1284	1.000000	26981	1166	1.000000	9738717	-0.001337
233222674	16451112	839752	10000.000000	26122	1308	1.000000	26911	1140	1.000000	9733870	0.000478
233218483	16442592	839398	10000.000000	25676	1204	1.000000	27043	1117	1.000000	9729052	-0.001408
233223119	16446686	840076	10000.000000	25891	1199	1.000000	26932	1082	1.000000	9724153	0.000258
233192970	16441674	839799	10000.000000	25659	1254	1.000000	27027	1056	1.000000	9719279	0.001496
233171374	16463911	839828	10000.000000	25628	1236	1.000000	27069	1038	1.000000	9714546	0.001475
233244853	16447215	839370	10000.000000	26034	1144	1.000000	26922	1056	1.000000	9709517	0.001893
233207378	16445179	838773	10000.000000	26074	1136	1.000000	26976	1055	1.000000	9704670	0.001437
233230115	16442289	838519	10000.000000	25783	1286	1.000000	26951	1118	1.000000	9699784	0.001465
233228440	16436919	837409	10000.000000	25867	1235	1.000000	26912	1071	1.000000	9695025	0.001115
233264339	16426894	837027	10000.000000	25721	1214	1.000000	26991	1081	1.000000	9690182	0.001445
233203801	16453728	839995	10000.000000	25552	1273	1.000000	26762	1066	1.000000	9685394	0.001051
233215206	16446157	840287	10000.000000	26105	1132	1.000000	26979	1040	1.000000	9680594	0.001168
233182575	16467468	838524	10000.000000	26069	1151	1.000000	26945	945	1.000000	9675639	0.001193
233218853	16451967	838865	10000.000000	25667	1267	1.000000	26703	1033	1.000000	9670945	0.001362
233143242	16461866	841226	10000.000000	25861	1266	1.000000	26618	1154	1.000000	9666180	0.002117
233189441	16446149	839343	10000.000000	26047	1211	1.000000	27138	1029	1.000000	9661375	0.002204
233219161	16435457	838359	10000.000000	26142	1133	1.000000	26788	971	1.000000	9656473	0.002069
233252077	16443244	839853	10000.000000	25918	1199	1.000000	26948	1008	1.000000	9651644	0.000930
233190880	16468493	839173	10000.000000	25984	1153	1.000000	26695	1099	1.000000	9646709	0.001621
233179897	16452956	840538	10000.000000	25767	1255	1.000000	26516	1145	1.000000	9641891	0.001683
233197312	16429887	839328	10000.000000	25602	1229	1.000000	27032	1057	1.000000	9637114	0.000387
233233730	16435998	839638	10000.000000	25677	1117	1.000000	26992	1052	1.000000	9632241	0.000853
233216164	16440333	839073	10000.000000	25479	1271	1.000000	27188	1063	1.000000	9627400	-0.001125
233256073	16433645	837567	10000.000000	25848	1119	1.000000	27063	1093	1.000000	9622646	-0.001021
233219869	16436116	838254	10000.000000	26153	1159	1.000000	26945	1098	1.000000	9617825	-0.000734
233244309	16427117	839768	10000.000000	26003	1233	1.000000	27010	1018	1.000000	9613076	0.000123
233209780	16454721	840419	10000.000000	26237	1168	1.000000	26850	1063	1.000000	9608222	0.000683
233236761	16435550	838983	10000.000000	25717	1191	1.000000	26681	1151	1.000000	9603427	0.000933
233165507	16442449	839511	10000.000000	25996	1308	1.000000	26871	1142	1.000000	9598648	0.000836
233190319	16452817	840561	10000.000000	25951	1264	1.000000	26762	1052	1.000000	9593883	0.000655
233210403	16452788	838017	10000.000000	25551	1272	1.000000	26993	1061	1.000000	9589100	0.000427
233228332	16453564	838460	10000.000000	25902	1217	1.000000	27242	964	1.000000	9584436	0.000643
233227765	16435653	838255	10000.000000	25797	1253	1.000000	26819	1141	1.000000	9579619	0.000644
233239017	16443570	839189	10000.000000	25592	1160	1.000000	26908	1184	1.000000	9574839	-0.001341
233207362	16457808	838505	10000.000000	25594	1172	1.000000	26861	1137	1.000000	9570055	-0.001311
233269021	16430472	840137	10000.000000	25891	1280	1.000000	27118	1161	1.000000	9565361	-0.001692
233208591	16439703	837161	10000.000000	26291	1136	1.000000	27052	998	1.000000	9560577	-0.001912
233219467	16444781	838750	10000.000000	26128	1081	1.000000	27136	970	1.000000	9555794	-0.001911
233196529	16456540	840634	10000.000000	26096	1256	1.000000	27130	1003	1.000000	9550892	-0.002006
233213876	16441134	838849	10000.000000	26044	1180	1.000000	26808	1116	1.000000	9546068	-0.002134
233248757	16431765	837429	10000.000000	25804	1262	1.000000	26715	1067	1.000000	9541390	-0.002063
233187501	16458611	838587	10000.000000	25860	1123	1.000000	27143	978	1.000000	9536603	-0.001926
233222748	16444674	839998	10000.000000	25841	1093	1.000000	26823	1054	1.000000	9531799	-0.001957
233228169	16447297	840360	10000.000000	25455	1338	1.000000	27091	1090	1.000000	9527032	-0.001755
233224516	16431423	838915	10000.000000	25698	1273	1.000000	26996	1065	1.000000	9522240	-0.001777
233201153	16453348	839235	10000.000000	25657	1315	1.000000	27413	1012	1.000000	9517381	-0.001827
npatches	nstrain	runtime	dt	init_x	init_y	init_y_blood	init_z	init_S	beta0	beta1	beta2	beta3	mean_beta	B	d	delta	delta_blood	b[0]	mut	m	CTL	c	g	epsilon	k	het	lambda	rho	omega	x_max	patch.dyna	DELTA	A	VA
10000	1	100.000000	0.001000	21900	9499	5000000	0.001000	10000000	19.434621	22.628534	24.601551	12.297760	18	800000000	0.010000	1.000000	1.000000	80000	0.000050	0.004800	1	0.001000	1.000000	2.500000	13.000000	0.500000	0.000000	0.000000	0.000000	31872	0	10.000000	7.000000	1.000000
sus	inf	inf_blood	z	x[0]	y[0][0]	z[0]	x[1]	y[1][0]	z[1]	S[0]	synchrony
219000000	94990000	5000000	10.000000	21900	9499	0.001000	21900	9499	0.001000	10000000	0.000000
249232377	9357852	471523	10000.000000	24363	883	1.000000	22269	1431	1.000000	9995086	0.000000
245914711	13262349	677738	10000.000000	23189	1466	1.000000	20802	1902	1.000000	9990025	0.000000
246420422	12881421	657608	10000.000000	23325	1475	1.000000	20703	2004	1.000000	9985083	0.000000
246425532	12910920	660030	10000.000000	23695	1392	1.000000	20586	2012	1.000000	9980127	0.000000
246369148	12925355	659319	10000.000000	23861	1383	1.000000	20904	1812	1.000000	9975015	0.000000
246378896	12923183	659253	10000.000000	22962	1488	1.000000	20860	1942	1.000000	9969991	0.000000
246370406	12924880	657594	10000.000000	23821	1501	1.000000	20917	1728	1.000000	9965000	0.000000
246346725	12922293	659770	10000.000000	23363	1400	1.000000	21005	1935	1.000000	9960053	0.000000
246373796	12911404	659107	10000.000000	23493	1595	1.000000	21398	1738	1.000000	9955012	0.000000
246414202	12923379	660145	10000.000000	23736	1528	1.000000	20774	1918	1.000000	9950146	0.000000
246389100	12931989	659791	10000.000000	23566	1336	1.000000	20352	1904	1.000000	9945215	0.000000
246427534	12917874	657701	10000.000000	23787	1387	1.000000	20587	2029	1.000000	9940353	0.000000
246329813	12937608	659502	10000.000000	23700	1408	1.000000	20880	1881	1.000000	9935422	0.000000
246340685	12930459	659240	10000.000000	23412	1488	1.000000	20996	1757	1.000000	9930329	0.000000
246413442	12913068	658848	10000.000000	23647	1517	1.000000	20739	1837	1.000000	9925298	0.000000
246368873	12923659	659364	10000.000000	23755	1339	1.000000	20839	1828	1.000000	9920404	0.000000
246386381	12921509	659238	10000.000000	23278	1473	1.000000	20551	1756	1.000000	9915529	0.000000
246349596	12923550	660251	10000.000000	23786	1371	1.000000	21302	1833	1.000000	9910613	0.000000
246342278	12942673	660817	10000.000000	24035	1314	1.000000	21026	1801	1.000000	9905659	0.000000
246374687	12912640	658915	10000.000000	23353	1406	1.000000	20762	1823	1.000000	9900781	0.000000
246294429	12944786	660886	10000.000000	23492	1407	1.000000	20655	1940	1.000000	9895818	0.000000
246356192	12918795	658682	10000.000000	23751	1453	1.000000	20828	1885	1.000000	9890805	0.000000
246348165	12925478	659960	10000.000000	23530	1454	1.000000	20643	1863	1.000000	9885786	0.000000
246383038	12915951	659540	10000.000000	23425	1492	1.000000	20696	1970	1.000000	9880860	0.000000
246396104	12914443	658818	10000.000000	23453	1580	1.000000	20932	1856	1.000000	9875854	0.000000
246382605	12916674	658270	10000.000000	23613	1515	1.000000	20804	1844	1.000000	9870947	0.000000
246357229	12921443	658036	10000.000000	23105	1377	1.000000	20641	1823	1.000000	9865884	0.000000
246428531	12911084	658723	10000.000000	23473	1549	1.000000	20138	1956	1.000000	9861000	0.000000
246372453	12934836	660219	10000.000000	23711	1492	1.000000	21320	1883	1.000000	9856107	0.000000
246377989	12902472	659266	10000.000000	23652	1609	1.000000	20732	2034	1.000000	9851172	0.000000
246317686	12936054	659911	10000.000000	23377	1493	1.000000	20823	1813	1.000000	9846169	0.000000
246354649	12936519	660361	10000.000000	23298	1468	1.000000	20575	1979	1.000000	9841263	0.000000
246375853	12920838	658584	10000.000000	23548	1482	1.000000	20876	1873	1.000000	9836363	0.000000
246384293	12928439	659365	10000.000000	23293	1479	1.000000	20893	1813	1.000000	9831493	0.000000
246376840	12917559	659602	10000.000000	23989	1329	1.000000	20996	1824	1.000000	9826632	0.000000
246374397	12928020	659967	10000.000000	23687	1551	1.000000	20559	1967	1.000000	9821646	0.000000
246353809	12921059	659616	10000.000000	23775	1467	1.000000	21120	1878	1.000000	9816644	0.000000
246368776	12936513	659585	10000.000000	23833	1367	1.000000	21055	1939	1.000000	9811677	0.000000
246369809	12921645	659456	10000.000000	23398	1367	1.000000	21087	1954	1.000000	9806813	0.000000
246409218	12918145	659355	10000.000000	23573	1382	1.000000	21079	1815	1.000000	9801889	-1.#IND00
246343356	12936163	660987	10000.000000	23954	1298	1.000000	20993	1835	1.000000	9796993	0.026400
246364432	12915509	661000	10000.000000	23521	1490	1.000000	20631	1929	1.000000	9792062	0.002588
246371261	12915099	658496	10000.000000	23172	1514	1.000000	21212	1897	1.000000	9787189	-0.004886
246363765	12924957	659149	10000.000000	23864	1396	1.000000	20978	1851	1.000000	9782230	0.000927
246328291	12946650	660221	10000.000000	23647	1412	1.000000	20882	1795	1.000000	9777316	-0.008704
246326377	12930787	660287	10000.000000	23767	1394	1.000000	20980	1770	1.000000	9772455	-0.010021
246383345	12920460	660210	10000.000000	23158	1702	1.000000	20718	2038	1.000000	9767576	-0.008667
246371424	12927564	659268	10000.000000	23668	1382	1.000000	20898	1899	1.000000	9762665	-0.007893
246317193	12938904	659841	10000.000000	23363	1569	1.000000	20752	1952	1.000000	9757789	-0.004521
246327457	12932644	660379	10000.000000	23637	1496	1.000000	21127	1910	1.000000	9752913	-0.003760
246365781	12940962	660642	10000.000000	23279	1491	1.000000	20995	1843	1.000000	9748105	-0.006137
246398071	12920613	659844	10000.000000	23176	1484	1.000000	20515	1895	1.000000	9743221	-0.006865
246366007	12930993	660533	10000.000000	23576	1491	1.000000	21194	1868	1.000000	9738399	-0.006411
246334588	12927842	658778	10000.000000	23831	1334	1.000000	21186	1742	1.000000	9733497	-0.005740
246334128	12933260	661260	10000.000000	22894	1537	1.000000	21068	1827	1.000000	9728575	-0.005245
246333816	12920864	658755	10000.000000	23258	1427	1.000000	20750	2091	1.000000	9723779	-0.005161
246372292	12924661	659077	10000.000000	23931	1408	1.000000	20825	1770	1.000000	9719054	-0.004827
246357001	12932482	658655	10000.000000	23821	1368	1.000000	20734	1863	1.000000	9714187	-0.001937
246342036	12920307	658267	10000.000000	23321	1560	1.000000	21023	1923	1.000000	9709389	-0.001887
246409613	12915595	657342	10000.000000	23690	1384	1.000000	21043	1744	1.000000	9704586	-0.001942
246383655	12916488	659527	10000.000000	23357	1444	1.000000	20831	1943	1.000000	9699770	-0.001319
246406611	12907728	658966	10000.000000	23364	1427	1.000000	21098	1813	1.000000	9694947	-0.002633
246395208	12934376	659889	10000.000000	22925	1495	1.000000	20576	2056	1.000000	9690232	-0.001517
246360977	12921456	659917	10000.000000	23479	1590	1.000000	20302	1936	1.000000	9685426	-0.001199
246378212	12915535	658402	10000.000000	23307	1580	1.000000	21014	1786	1.000000	9680496	-0.001273
246415608	12908869	659506	10000.000000	23622	1424	1.000000	21340	1674	1.000000	9675666	-0.000192
246342106	12929704	660799	10000.000000	23388	1439	1.000000	21007	1863	1.000000	9670705	-0.000114
246335991	12927979	660905	10000.000000	23494	1558	1.000000	20425	1831	1.000000	9665677	-0.000126
246409692	12917755	659213	10000.000000	23569	1382	1.000000	20892	1764	1.000000	9660874	-0.000213
246394326	12909331	657230	10000.000000	23756	1563	1.000000	20804	1988	1.000000	9656014	0.000332
246406314	12921893	658396	10000.000000	23338	1478	1.000000	20642	1815	1.000000	9651211	0.000851
246359056	12918014	658697	10000.000000	23575	1378	1.000000	21130	1853	1.000000	9646346	0.000851
246348089	12935668	658871	10000.000000	23463	1466	1.000000	20435	2070	1.000000	9641552	0.000663
246432951	12921039	658124	10000.000000	23619	1534	1.000000	20775	1884	1.000000	9636614	0.000515
246322807	12937383	661258	10000.000000	23393	1422	1.000000	20900	1954	1.000000	9631749	0.000438
246395838	12914613	659942	10000.000000	23412	1424	1.000000	21002	1799	1.000000	9626864	0.000283
246385579	12902369	660219	10000.000000	23645	1482	1.000000	21243	1755	1.000000	9621998	0.000088
246404371	12922661	658708	10000.000000	23565	1468	1.000000	21082	1771	1.000000	9617179	-0.000210
246331542	12926670	658952	10000.000000	23453	1610	1.000000	20302	2025	1.000000	9612367	0.000441
246389350	12920380	659786	10000.000000	23488	1467	1.000000	20835	1872	1.000000	9607610	0.000007
246332080	12931925	658875	10000.000000	23381	1535	1.000000	21331	1887	1.000000	9602811	0.000562
246348033	12936839	659369	10000.000000	23888	1324	1.000000	20621	1864	1.000000	9598016	0.000803
246376690	12937139	659093	10000.000000	23539	1468	1.000000	20611	2033	1.000000	9593257	0.000965
246350505	12930074	660519	10000.000000	23232	1674	1.000000	20410	1927	1.000000	9588406	0.000620
246348676	12930502	659256	10000.000000	24149	1305	1.000000	20598	1937	1.000000	9583611	0.000575
246351694	12937661	660263	10000.000000	23109	1644	1.000000	20593	1957	1.000000	9578722	0.000730
246413626	12909865	658168	10000.000000	24034	1203	1.000000	20547	1989	1.000000	9573905	0.000540
246367023	12923095	660285	10000.000000	23294	1438	1.000000	21087	1725	1.000000	9569138	0.000493
246379138	12916977	659255	10000.000000	24150	1236	1.000000	20801	1911	1.000000	9564390	0.000497
246350195	12923204	661182	10000.000000	23315	1545	1.000000	20821	1855	1.000000	9559619	0.000129
246412311	12920655	660773	10000.000000	23789	1507	1.000000	21065	1783	1.000000	9554862	-0.000171
246386955	12920844	658860	10000.000000	23298	1375	1.000000	20785	1838	1.000000	9550134	-0.000713
246334243	12946108	659423	10000.000000	23125	1469	1.000000	20262	2008	1.000000	9545385	-0.000781
246377202	12927818	659973	10000.000000	23667	1451	1.000000	20740	1902	1.000000	9540603	-0.000780
246393697	12906876	658122	10000.000000	23373	1379	1.000000	21127	1813	1.000000	9535839	-0.000848
246361089	12926884	659814	10000.000000	23704	1449	1.000000	20971	1936	1.000000	9530989	-0.000809
246338856	12924433	659793	10000.000000	23628	1370	1.000000	21285	1760	1.000000	9526207	-0.000186
246368599	12929603	658401	10000.000000	23414	1486	1.000000	19990	2170	1.000000	9521348	-0.000631
246322668	12931192	660702	10000.000000	23582	1618	1.000000	21079	1869	1.000000	9516682	-0.000296
npatches	nstrain	runtime	dt	init_x	init_y	init_y_blood	init_z	init_S	beta0	beta1	beta2	beta3	mean_beta	B	d	delta	delta_blood	b[0]	mut	m	CTL	c	g	epsilon	k	het	lambda	rho	omega	x_max	patch.dyna	DELTA	A	VA
10000	1	100.000000	0.001000	21900	9499	5000000	0.001000	10000000	21.547648	25.551990	10.878604	24.116684	18	800000000	0.010000	1.000000	1.000000	80000	0.000050	0.004800	1	0.001000	1.000000	2.500000	14.000000	0.500000	0.000000	0.000000	0.000000	31872	0	10.000000	7.000000	1.000000
sus	inf	inf_blood	z	x[0]	y[0][0]	z[0]	x[1]	y[1][0]	z[1]	S[0]	synchrony
219000000	94990000	5000000	10.000000	21900	9499	0.001000	21900	9499	0.001000	10000000	0.000000
260368941	6631229	334888	10000.000000	24626	810	1.000000	21367	1590	1.000000	9995011	0.000000
258434551	10382073	529951	10000.000000	23242	1492	1.000000	20151	1810	1.000000	9989956	0.000000
258718164	9974995	508379	10000.000000	23085	1410	1.000000	20180	1828	1.000000	9984999	0.000000
258723584	10006215	511263	10000.000000	23188	1428	1.000000	19833	1881	1.000000	9979892	0.000000
258706088	10013493	511421	10000.000000	23831	1295	1.000000	20354	1798	1.000000	9974918	0.000000
258679338	10011146	510927	10000.000000	23232	1417	1.000000	20429	1821	1.000000	9969971	0.000000
258711022	10001968	511807	10000.000000	23660	1428	1.000000	20158	1724	1.000000	9965055	0.000000
258708470	10005369	510998	10000.000000	23359	1156	1.000000	19894	1976	1.000000	9960003	0.000000
258748359	9999794	509471	10000.000000	23281	1398	1.000000	20109	1953	1.000000	9954998	0.000000
258696802	10019248	510893	10000.000000	23159	1401	1.000000	20113	1861	1.000000	9950068	0.000000
258755949	10005652	509986	10000.000000	23119	1459	1.000000	20249	1738	1.000000	9944914	0.000000
258703309	10016162	510644	10000.000000	22967	1444	1.000000	19447	1894	1.000000	9939866	0.000000
258699482	10015865	511518	10000.000000	23236	1273	1.000000	19746	1984	1.000000	9934943	0.000000
258704749	10007881	509427	10000.000000	23509	1322	1.000000	20487	1655	1.000000	9930078	0.000000
258690694	10018292	509791	10000.000000	23625	1282	1.000000	20327	1745	1.000000	9925197	0.000000
258683061	10015503	510007	10000.000000	23334	1434	1.000000	20213	1822	1.000000	9920250	0.000000
258746514	9998750	510924	10000.000000	23377	1340	1.000000	19989	1934	1.000000	9915333	0.000000
258624123	10027419	512477	10000.000000	23445	1332	1.000000	20077	1824	1.000000	9910432	0.000000
258737153	9991558	509146	10000.000000	23090	1394	1.000000	20026	1943	1.000000	9905512	0.000000
258717758	10007139	509808	10000.000000	23512	1268	1.000000	20068	1867	1.000000	9900483	0.000000
258696307	10014444	509606	10000.000000	22925	1491	1.000000	20345	1751	1.000000	9895533	0.000000
258733021	10005300	510267	10000.000000	23627	1306	1.000000	20288	1799	1.000000	9890524	0.000000
258682033	10019269	510006	10000.000000	23182	1365	1.000000	20056	1704	1.000000	9885585	0.000000
258683018	10013677	510602	10000.000000	23053	1439	1.000000	19836	2034	1.000000	9880678	0.000000
258650553	10031723	511337	10000.000000	23454	1388	1.000000	20204	2026	1.000000	9875744	0.000000
258747923	9995065	509313	10000.000000	23118	1423	1.000000	20344	1804	1.000000	9870879	0.000000
258706035	10014396	510493	10000.000000	23966	1164	1.000000	19889	1806	1.000000	9865987	0.000000
258739815	9989134	510038	10000.000000	23033	1437	1.000000	20472	1731	1.000000	9861004	0.000000
258705407	10010444	510158	10000.000000	22996	1450	1.000000	19875	1694	1.000000	9856006	0.000000
258745013	9998277	509369	10000.000000	23230	1281	1.000000	19918	1873	1.000000	9851054	0.000000
258753030	10002660	509978	10000.000000	23195	1428	1.000000	19948	1777	1.000000	9846052	0.000000
258661384	10018042	510793	10000.000000	23610	1308	1.000000	20116	1992	1.000000	9841118	0.000000
258686094	10005318	511139	10000.000000	23168	1470	1.000000	20429	1776	1.000000	9836320	0.000000
258727588	9991980	509033	10000.000000	23548	1287	1.000000	20239	1714	1.000000	9831441	0.000000
258726026	9992213	510247	10000.000000	22926	1528	1.000000	19825	1990	1.000000	9826400	0.000000
258710220	10016700	511219	10000.000000	23276	1397	1.000000	20323	1966	1.000000	9821639	0.000000
258760777	9998330	509124	10000.000000	23648	1304	1.000000	20287	1908	1.000000	9816693	0.000000
258682405	10018181	511143	10000.000000	23465	1499	1.000000	20248	1767	1.000000	9811736	0.000000
258684889	10016202	511472	10000.000000	22792	1399	1.000000	19915	1846	1.000000	9806840	0.000000
258724812	9997038	511093	10000.000000	23141	1494	1.000000	20104	1841	1.000000	9801871	-1.#IND00
258664784	10018957	511905	10000.000000	23332	1414	1.000000	19769	1992	1.000000	9796983	-1.#IND00
258693949	10012480	510691	10000.000000	23552	1385	1.000000	20406	1767	1.000000	9792177	-0.003122
258745956	10009788	509810	10000.000000	22648	1473	1.000000	19998	1847	1.000000	9787291	0.006631
258713845	10011622	509159	10000.000000	23421	1305	1.000000	20021	1714	1.000000	9782525	0.004911
258734259	9996621	509295	10000.000000	23226	1410	1.000000	20234	1875	1.000000	9777719	0.002597
258704301	9995958	510194	10000.000000	23645	1414	1.000000	19883	1871	1.000000	9772818	-0.000249
258735908	10005309	510645	10000.000000	23177	1507	1.000000	20029	1862	1.000000	9768023	0.000031
258729531	10010605	510605	10000.000000	23254	1377	1.000000	19983	1838	1.000000	9763202	0.000573
258702884	10010802	509667	10000.000000	23322	1326	1.000000	20343	1916	1.000000	9758306	0.000056
258741505	9988837	509464	10000.000000	22912	1390	1.000000	19839	1804	1.000000	9753264	0.002885
258645870	10031892	511999	10000.000000	23462	1330	1.000000	20300	1832	1.000000	9748489	0.004259
258712314	10002432	511725	10000.000000	23009	1395	1.000000	20470	1747	1.000000	9743687	0.003128
258665477	10021329	511720	10000.000000	23032	1377	1.000000	19964	1949	1.000000	9738793	0.002086
258712789	10002387	510210	10000.000000	23469	1300	1.000000	20319	1846	1.000000	9733918	0.001879
258727039	10007518	511664	10000.000000	23152	1342	1.000000	20644	1658	1.000000	9728863	0.001234
258682447	10012908	509618	10000.000000	23090	1295	1.000000	19922	1987	1.000000	9724106	0.001415
258710212	10008549	510814	10000.000000	23859	1304	1.000000	20116	1784	1.000000	9719280	0.001603
258683876	10008685	510314	10000.000000	23020	1497	1.000000	20483	1767	1.000000	9714416	0.000244
258741389	9997770	508733	10000.000000	23369	1376	1.000000	20282	1973	1.000000	9709572	-0.001066
258660340	10018424	511947	10000.000000	23286	1462	1.000000	19952	1883	1.000000	9704564	-0.001010
258737058	10001602	509139	10000.000000	23289	1283	1.000000	20275	1754	1.000000	9699711	-0.001752
258676593	10011161	510845	10000.000000	23707	1368	1.000000	20009	1809	1.000000	9694901	-0.002157
258733491	10000699	509817	10000.000000	22869	1462	1.000000	20558	1714	1.000000	9690016	-0.003287
258720681	10012576	509894	10000.000000	23481	1316	1.000000	20273	1864	1.000000	9685257	-0.003373
258673830	10019079	511434	10000.000000	23377	1292	1.000000	19843	1906	1.000000	9680394	-0.001372
258704699	10004859	511106	10000.000000	23456	1417	1.000000	19997	1729	1.000000	9675563	-0.001969
258748913	10008215	510101	10000.000000	23306	1378	1.000000	20178	1830	1.000000	9670833	-0.001328
258711209	10011615	510603	10000.000000	23686	1410	1.000000	20213	1832	1.000000	9666019	-0.001145
258788632	9983238	509468	10000.000000	22768	1366	1.000000	20286	1839	1.000000	9661151	-0.000910
258703884	10015324	511815	10000.000000	23112	1487	1.000000	20140	1876	1.000000	9656293	-0.000616
258757732	9993196	510271	10000.000000	23171	1548	1.000000	20191	1883	1.000000	9651366	-0.002131
258772330	9998234	510995	10000.000000	23532	1360	1.000000	20200	1786	1.000000	9646500	-0.001811
258743046	10007338	510277	10000.000000	22982	1521	1.000000	19762	1949	1.000000	9641707	-0.001567
258716923	10005067	510210	10000.000000	23490	1193	1.000000	20105	1877	1.000000	9636973	-0.001557
258727611	10010560	510850	10000.000000	23002	1351	1.000000	20466	1776	1.000000	9632170	-0.001368
258696168	10016880	510616	10000.000000	23103	1440	1.000000	20040	1810	1.000000	9627455	-0.001575
258764529	9992666	510323	10000.000000	23069	1300	1.000000	20791	1706	1.000000	9622451	-0.001852
258692243	10013406	511049	10000.000000	23325	1412	1.000000	20395	1817	1.000000	9617531	-0.002345
258707541	10018032	509690	10000.000000	23620	1272	1.000000	19559	2034	1.000000	9612714	-0.002753
258717909	9998418	508621	10000.000000	23531	1252	1.000000	19939	1929	1.000000	9607843	-0.002451
258692225	10001698	511139	10000.000000	22817	1458	1.000000	20290	1917	1.000000	9603063	-0.002983
258811516	9981596	509230	10000.000000	23640	1336	1.000000	20133	1823	1.000000	9598351	-0.002824
258735269	10005218	510099	10000.000000	23189	1353	1.000000	19997	1738	1.000000	9593548	-0.003443
258668295	10019372	511606	10000.000000	23100	1340	1.000000	20123	1851	1.000000	9588884	-0.003475
258736829	10003391	509623	10000.000000	23099	1655	1.000000	20205	1811	1.000000	9584040	-0.002431
258730273	10006599	509916	10000.000000	23593	1276	1.000000	20257	1795	1.000000	9579326	-0.002977
258679797	10019222	511321	10000.000000	23423	1393	1.000000	20370	1795	1.000000	9574447	-0.002818
258714830	10003688	510199	10000.000000	23433	1252	1.000000	20035	1935	1.000000	9569635	-0.003197
258697186	10007604	511672	10000.000000	23039	1419	1.000000	20320	1704	1.000000	9564847	-0.003883
258682300	10013238	511289	10000.000000	23578	1194	1.000000	20379	1884	1.000000	9559985	-0.003992
258721601	10010596	510303	10000.000000	23257	1469	1.000000	20056	1952	1.000000	9555157	-0.003897
258785400	9988790	509607	10000.000000	23589	1362	1.000000	19849	1835	1.000000	9550373	-0.003527
258707200	10018652	511556	10000.000000	23418	1311	1.000000	20494	1667	1.000000	9545766	-0.003548
258755979	10000392	509341	10000.000000	23497	1300	1.000000	20650	1585	1.000000	9541079	-0.002413
258657306	10027141	512189	10000.000000	22902	1416	1.000000	20152	1852	1.000000	9536304	-0.002136
258757625	9992671	510407	10000.000000	23166	1341	1.000000	20605	1753	1.000000	9531562	-0.002040
258734079	10013256	511615	10000.000000	23497	1303	1.000000	20142	1922	1.000000	9526871	-0.002236
258688947	10002469	510084	10000.000000	23170	1323	1.000000	20399	1724	1.000000	9522149	-0.001567
258713724	10016176	510890	10000.000000	23017	1493	1.000000	20133	1699	1.000000	9517372	-0.001545
npatches	nstrain	runtime	dt	init_x	init_y	init_y_blood	init_z	init_S	beta0	beta1	beta2	beta3	mean_beta	B	d	delta	delta_blood	b[0]	mut	m	CTL	c	g	epsilon	k	het	lambda	rho	omega	x_max	patch.dyna	DELTA	A	VA
10000	1	100.000000	0.001000	21900	9499	5000000	0.001000	10000000	14.710709	24.039148	16.017034	9.745200	18	800000000	0.010000	1.000000	1.000000	80000	0.000050	0.004800	1	0.001000	1.000000	2.500000	15.000000	0.500000	0.000000	0.000000	0.000000	31872	0	10.000000	7.000000	1.000000
sus	inf	inf_blood	z	x[0]	y[0][0]	z[0]	x[1]	y[1][0]	z[1]	S[0]	synchrony
219000000	94990000	5000000	10.000000	21900	9499	0.001000	21900	9499	0.001000	10000000	0.000000
269354810	4621291	233066	10000.000000	28259	229	1.000000	24276	920	1.000000	9994917	0.000000
269266757	8118860	414888	10000.000000	29737	353	1.000000	22353	1564	1.000000	9989942	0.000000
269060408	7722475	394185	10000.000000	29406	372	1.000000	22211	1487	1.000000	9984834	0.000000
269157878	7762571	395676	10000.000000	29600	425	1.000000	22770	1439	1.000000	9979956	0.000000
269170430	7747366	395816	10000.000000	29578	428	1.000000	22601	1286	1.000000	9974939	0.000000
269128501	7753077	394727	10000.000000	29984	435	1.000000	22716	1223	1.000000	9970000	0.000000
269166311	7742265	397086	10000.000000	29600	382	1.000000	22046	1441	1.000000	9965113	0.000000
269148854	7750303	395545	10000.000000	29954	389	1.000000	23133	1250	1.000000	9960069	0.000000
269137302	7763985	395621	10000.000000	29737	368	1.000000	22473	1343	1.000000	9955106	0.000000
269165524	7748617	395046	10000.000000	29569	395	1.000000	22838	1248	1.000000	9950024	0.000000
269145543	7750269	394993	10000.000000	29776	350	1.000000	22484	1277	1.000000	9945020	0.000000
269169526	7746382	395533	10000.000000	29412	421	1.000000	22424	1427	1.000000	9940141	0.000000
269114208	7757089	395778	10000.000000	29647	365	1.000000	22215	1511	1.000000	9935173	0.000000
269176466	7744394	394760	10000.000000	29778	386	1.000000	22632	1318	1.000000	9930157	0.000000
269173572	7747602	395189	10000.000000	29968	325	1.000000	22764	1285	1.000000	9925139	0.000000
269151317	7757061	394943	10000.000000	29534	417	1.000000	22821	1234	1.000000	9920119	0.000000
269194488	7751611	394904	10000.000000	29801	374	1.000000	22252	1370	1.000000	9915177	0.000000
269138571	7763264	397382	10000.000000	29677	391	1.000000	22491	1352	1.000000	9910182	0.000000
269143045	7759701	396451	10000.000000	29841	422	1.000000	23339	1162	1.000000	9905201	0.000000
269151384	7754071	395581	10000.000000	29636	405	1.000000	22443	1339	1.000000	9900266	0.000000
269166943	7750599	394632	10000.000000	29625	422	1.000000	23155	1299	1.000000	9895249	0.000000
269161606	7748762	395717	10000.000000	29543	459	1.000000	22430	1233	1.000000	9890355	0.000000
269173742	7751261	396120	10000.000000	29864	386	1.000000	22808	1196	1.000000	9885464	0.000000
269194726	7750509	393644	10000.000000	29509	424	1.000000	22657	1280	1.000000	9880581	0.000000
269139903	7752923	395359	10000.000000	29705	427	1.000000	23242	1304	1.000000	9875685	0.000000
269177723	7752197	397008	10000.000000	29742	426	1.000000	22835	1397	1.000000	9870801	0.000000
269123244	7757919	396442	10000.000000	29323	407	1.000000	22798	1279	1.000000	9865832	0.000000
269131739	7753338	394742	10000.000000	29805	390	1.000000	22384	1421	1.000000	9860861	0.000000
269185066	7745110	395671	10000.000000	29854	426	1.000000	22446	1321	1.000000	9855940	0.000000
269155831	7751288	394707	10000.000000	29613	436	1.000000	22707	1221	1.000000	9850982	0.000000
269169178	7747849	395078	10000.000000	29538	396	1.000000	22450	1435	1.000000	9846049	0.000000
269187632	7750673	395066	10000.000000	29722	444	1.000000	22747	1362	1.000000	9841053	0.000000
269121645	7763409	395548	10000.000000	29755	366	1.000000	22809	1326	1.000000	9836245	0.000000
269160914	7746510	395571	10000.000000	29464	470	1.000000	23108	1227	1.000000	9831278	0.000000
269142145	7753983	395489	10000.000000	29701	376	1.000000	22427	1426	1.000000	9826364	0.000000
269164281	7752724	395194	10000.000000	29718	423	1.000000	22641	1310	1.000000	9821444	0.000000
269188930	7748133	394989	10000.000000	29986	390	1.000000	22970	1259	1.000000	9816567	0.000000
269117189	7758272	396086	10000.000000	29805	438	1.000000	22739	1319	1.000000	9811635	0.000000
269146866	7753051	395814	10000.000000	29546	391	1.000000	22741	1386	1.000000	9806709	0.000000
269105174	7764251	396654	10000.000000	29686	385	1.000000	22655	1369	1.000000	9801722	-1.#IND00
269157718	7750531	395223	10000.000000	29926	326	1.000000	22797	1462	1.000000	9796889	-0.004800
269128369	7756875	394797	10000.000000	29196	499	1.000000	22486	1443	1.000000	9791904	0.009321
269154201	7755882	396221	10000.000000	29787	430	1.000000	22814	1366	1.000000	9786981	0.005837
269137073	7756999	395051	10000.000000	29899	365	1.000000	22334	1550	1.000000	9781831	0.014766
269142028	7758679	394628	10000.000000	29673	395	1.000000	22246	1399	1.000000	9776992	0.010345
269111025	7766096	395517	10000.000000	29670	413	1.000000	22437	1384	1.000000	9772187	0.007845
269147877	7760632	396259	10000.000000	29725	468	1.000000	22501	1296	1.000000	9767239	0.008881
269186318	7745341	396124	10000.000000	29733	390	1.000000	22285	1400	1.000000	9762418	0.013134
269145502	7752088	394618	10000.000000	29830	387	1.000000	22166	1508	1.000000	9757438	0.013757
269160077	7750594	395355	10000.000000	29970	370	1.000000	22647	1397	1.000000	9752600	0.011148
269103361	7762547	396344	10000.000000	29651	450	1.000000	22889	1259	1.000000	9747681	0.010349
269177090	7747847	396047	10000.000000	29553	407	1.000000	22222	1351	1.000000	9742720	0.009421
269146727	7755131	395421	10000.000000	29319	390	1.000000	22624	1293	1.000000	9737916	0.009121
269167455	7754245	395691	10000.000000	29747	397	1.000000	22664	1357	1.000000	9733035	0.008321
269199542	7741955	394953	10000.000000	29588	422	1.000000	22887	1199	1.000000	9728293	0.008940
269149336	7746703	396181	10000.000000	29767	310	1.000000	22562	1359	1.000000	9723490	0.008219
269109622	7756809	395181	10000.000000	29915	357	1.000000	23097	1216	1.000000	9718659	0.008502
269151932	7746333	394749	10000.000000	29871	349	1.000000	23119	1310	1.000000	9713901	0.005766
269163089	7749618	395450	10000.000000	29692	377	1.000000	22571	1388	1.000000	9709019	0.004952
269088167	7766545	395000	10000.000000	29601	419	1.000000	23075	1310	1.000000	9704212	0.005726
269175052	7741174	394555	10000.000000	29754	391	1.000000	23241	1294	1.000000	9699372	0.004425
269148456	7757508	396421	10000.000000	29489	391	1.000000	22646	1280	1.000000	9694504	0.004531
269130487	7748842	394710	10000.000000	29297	410	1.000000	22411	1305	1.000000	9689571	0.005794
269198045	7744760	394936	10000.000000	29861	415	1.000000	22560	1248	1.000000	9684707	0.004019
269164193	7737469	394269	10000.000000	29554	464	1.000000	22598	1314	1.000000	9679824	0.003050
269115353	7769404	395366	10000.000000	29748	376	1.000000	22534	1372	1.000000	9674965	0.003034
269137088	7753205	394956	10000.000000	29385	402	1.000000	22400	1272	1.000000	9670194	0.002847
269126663	7745096	394683	10000.000000	29722	386	1.000000	22633	1323	1.000000	9665491	0.002986
269152691	7748368	396047	10000.000000	29886	371	1.000000	22476	1324	1.000000	9660716	0.003413
269145299	7762179	396504	10000.000000	30005	384	1.000000	22678	1361	1.000000	9655885	0.003235
269146248	7753968	395953	10000.000000	29947	419	1.000000	22595	1309	1.000000	9650996	0.003515
269101631	7762754	396630	10000.000000	29608	361	1.000000	22843	1401	1.000000	9646182	0.003005
269180187	7746549	395753	10000.000000	29711	379	1.000000	22017	1415	1.000000	9641380	0.002820
269168919	7766223	396427	10000.000000	29728	398	1.000000	22466	1344	1.000000	9636624	0.002644
269087897	7753032	396165	10000.000000	29456	478	1.000000	22754	1333	1.000000	9631817	0.002171
269110459	7761776	396009	10000.000000	29546	402	1.000000	22273	1558	1.000000	9626979	0.002179
269133252	7762531	396576	10000.000000	29734	373	1.000000	23021	1314	1.000000	9622188	0.002205
269195466	7739415	395190	10000.000000	29420	392	1.000000	22965	1290	1.000000	9617313	0.000915
269130004	7760454	396777	10000.000000	30094	309	1.000000	22417	1408	1.000000	9612526	0.000790
269129348	7761834	394704	10000.000000	29753	379	1.000000	22876	1374	1.000000	9607596	0.002537
269131748	7743618	395408	10000.000000	29604	412	1.000000	23246	1307	1.000000	9602709	0.003068
269162224	7738026	393939	10000.000000	29409	426	1.000000	22432	1375	1.000000	9597946	0.003084
269134721	7752981	396166	10000.000000	29362	470	1.000000	22795	1420	1.000000	9593131	0.002762
269125953	7764604	396041	10000.000000	29813	419	1.000000	22409	1428	1.000000	9588292	0.002748
269121481	7752582	396033	10000.000000	29955	415	1.000000	22663	1333	1.000000	9583434	0.002760
269220095	7732798	394397	10000.000000	29574	414	1.000000	22698	1432	1.000000	9578713	0.002922
269164220	7744276	394098	10000.000000	29723	409	1.000000	22403	1435	1.000000	9573833	0.002669
269159082	7747972	396005	10000.000000	29573	417	1.000000	22505	1328	1.000000	9568943	0.002796
269127419	7758687	395417	10000.000000	29574	394	1.000000	22860	1368	1.000000	9564237	0.003427
269184679	7752722	395448	10000.000000	29568	478	1.000000	22498	1220	1.000000	9559529	0.003211
269127102	7757560	395816	10000.000000	29857	409	1.000000	22506	1422	1.000000	9554763	0.002204
269097119	7757790	394387	10000.000000	29676	390	1.000000	22663	1320	1.000000	9550009	0.001742
269161127	7752047	395563	10000.000000	29693	443	1.000000	22387	1353	1.000000	9545271	0.001693
269124663	7753807	394429	10000.000000	29827	402	1.000000	22639	1413	1.000000	9540464	0.001859
269139839	7758186	395249	10000.000000	29534	410	1.000000	23038	1419	1.000000	9535692	0.001719
269120496	7750796	395996	10000.000000	29725	496	1.000000	22821	1301	1.000000	9530880	0.001764
269117229	7759470	396456	10000.000000	29561	373	1.000000	22354	1376	1.000000	9526161	0.001846
269223959	7733781	394299	10000.000000	29674	464	1.000000	22190	1356	1.000000	9521410	0.001799
269152614	7748932	395204	10000.000000	29495	349	1.000000	22673	1256	1.000000	9516686	0.002159
npatches	nstrain	runtime	dt	init_x	init_y	init_y_blood	init_z	init_S	beta0	beta1	beta2	beta3	mean_beta	B	d	delta	delta_blood	b[0]	mut	m	CTL	c	g	epsilon	k	het	lambda	rho	omega	x_max	patch.dyna	DELTA	A	VA
10000	1	100.000000	0.001000	21900	9499	5000000	0.001000	10000000	25.582768	19.470803	22.950069	15.730269	18	800000000	0.010000	1.000000	1.000000	80000	0.000050	0.004800	1	0.001000	1.000000	2.500000	16.000000	0.500000	0.000000	0.000000	0.000000	31872	0	10.000000	7.000000	1.000000
sus	inf	inf_blood	z	x[0]	y[0][0]	z[0]	x[1]	y[1][0]	z[1]	S[0]	synchrony
219000000	94990000	5000000	10.000000	21900	9499	0.001000	21900	9499	0.001000	10000000	0.000000
277691182	2985146	150263	10000.000000	24789	696	1.000000	27747	273	1.000000	9995088	0.000000
280837343	6000439	306217	10000.000000	22480	1280	1.000000	27921	630	1.000000	9990259	0.000000
279896667	5663831	289325	10000.000000	22623	1236	1.000000	28093	527	1.000000	9985274	0.000000
280148688	5680314	289896	10000.000000	22746	1225	1.000000	28061	587	1.000000	9980295	0.000000
280087241	5696259	290744	10000.000000	22966	1117	1.000000	27946	501	1.000000	9975332	0.000000
280044605	5689292	290212	10000.000000	23665	1199	1.000000	27750	608	1.000000	9970331	0.000000
280075659	5691618	290954	10000.000000	23202	1238	1.000000	28201	574	1.000000	9965434	0.000000
280081898	5692057	290938	10000.000000	22578	1295	1.000000	28067	584	1.000000	9960419	0.000000
280046030	5694583	290712	10000.000000	22467	1295	1.000000	27816	534	1.000000	9955367	0.000000
280059753	5700866	290755	10000.000000	22682	1131	1.000000	28101	536	1.000000	9950389	0.000000
280096559	5687902	290602	10000.000000	22667	1264	1.000000	27958	580	1.000000	9945474	0.000000
280112450	5677209	289389	10000.000000	22898	1263	1.000000	28085	583	1.000000	9940659	0.000000
280069566	5694939	291098	10000.000000	23002	1236	1.000000	27925	558	1.000000	9935737	0.000000
280030466	5693233	291521	10000.000000	23318	1175	1.000000	27755	580	1.000000	9930798	0.000000
280024389	5686975	290962	10000.000000	22960	1244	1.000000	27705	576	1.000000	9925773	0.000000
280098022	5691739	290614	10000.000000	22825	1182	1.000000	27677	697	1.000000	9920782	0.000000
280025789	5701363	290863	10000.000000	22587	1276	1.000000	27849	605	1.000000	9915842	0.000000
280064142	5692934	290569	10000.000000	23030	1181	1.000000	27796	626	1.000000	9910927	0.000000
280072670	5694822	289660	10000.000000	22816	1152	1.000000	27620	685	1.000000	9906047	0.000000
280059042	5690974	290009	10000.000000	22659	1310	1.000000	28094	543	1.000000	9901131	0.000000
280022294	5696858	290031	10000.000000	23000	1181	1.000000	27699	625	1.000000	9896093	0.000000
280023294	5694978	291159	10000.000000	22638	1345	1.000000	28236	604	1.000000	9891062	0.000000
280098606	5684611	290937	10000.000000	23105	1000	1.000000	27588	689	1.000000	9886106	0.000000
280064522	5697810	290969	10000.000000	23272	1107	1.000000	28051	503	1.000000	9881243	0.000000
280064144	5689616	291175	10000.000000	22798	1249	1.000000	27817	553	1.000000	9876337	0.000000
280078303	5691825	290655	10000.000000	23586	1124	1.000000	28186	615	1.000000	9871448	0.000000
280084149	5695520	290542	10000.000000	22954	1101	1.000000	27972	550	1.000000	9866525	0.000000
280050561	5697244	290423	10000.000000	23275	1222	1.000000	28055	615	1.000000	9861453	0.000000
280022267	5699024	289634	10000.000000	22920	1191	1.000000	27918	574	1.000000	9856460	0.000000
280021175	5700033	290905	10000.000000	22534	1330	1.000000	28199	545	1.000000	9851587	0.000000
280139798	5684802	289807	10000.000000	23085	1148	1.000000	27644	581	1.000000	9846583	0.000000
280105173	5683819	289983	10000.000000	22764	1255	1.000000	28184	620	1.000000	9841631	0.000000
280040436	5693391	290896	10000.000000	23594	1041	1.000000	27882	602	1.000000	9836630	0.000000
280084442	5683626	289851	10000.000000	22920	1106	1.000000	28342	515	1.000000	9831798	0.000000
280050801	5689592	289356	10000.000000	22794	1199	1.000000	27576	649	1.000000	9826942	0.000000
280085794	5697438	290563	10000.000000	22482	1400	1.000000	28360	502	1.000000	9822020	0.000000
280116781	5683452	290304	10000.000000	23317	1095	1.000000	27780	584	1.000000	9816959	0.000000
280065019	5687186	289366	10000.000000	22756	1231	1.000000	27976	514	1.000000	9812132	0.000000
280038519	5693900	290499	10000.000000	23122	1324	1.000000	27833	641	1.000000	9807181	0.000000
280045931	5690537	290426	10000.000000	22066	1384	1.000000	27838	547	1.000000	9802331	-1.#IND00
280030336	5685865	290509	10000.000000	22871	1335	1.000000	27775	654	1.000000	9797344	0.006400
280064633	5695765	290582	10000.000000	22743	1275	1.000000	27837	584	1.000000	9792340	-0.004408
280053360	5688955	290053	10000.000000	23117	1232	1.000000	28075	608	1.000000	9787545	0.000329
280058238	5692832	290826	10000.000000	22687	1338	1.000000	27675	634	1.000000	9782605	0.000973
280097970	5687294	289834	10000.000000	22652	1326	1.000000	27979	577	1.000000	9777684	-0.002573
280042722	5701434	290655	10000.000000	22711	1331	1.000000	27855	561	1.000000	9772738	-0.001632
280064534	5693008	289769	10000.000000	23133	1319	1.000000	28018	572	1.000000	9767953	-0.002956
280085124	5688773	289989	10000.000000	22621	1291	1.000000	28051	500	1.000000	9763211	-0.004033
280031749	5692088	291443	10000.000000	23137	1187	1.000000	28234	571	1.000000	9758359	-0.002816
280082089	5680217	289753	10000.000000	22999	1213	1.000000	27558	645	1.000000	9753483	-0.002901
280064917	5693189	289248	10000.000000	22694	1279	1.000000	28596	454	1.000000	9748762	-0.003416
280077095	5687031	289420	10000.000000	22701	1218	1.000000	27966	589	1.000000	9744033	-0.000820
280084115	5683673	290774	10000.000000	22608	1188	1.000000	27975	650	1.000000	9739080	0.001263
280061790	5689263	289700	10000.000000	22778	1104	1.000000	27476	635	1.000000	9734247	0.000523
280027272	5692269	289647	10000.000000	22672	1204	1.000000	28083	533	1.000000	9729410	0.000351
280068833	5694484	290058	10000.000000	23092	1250	1.000000	27680	595	1.000000	9724571	0.004154
280044709	5695269	290637	10000.000000	22989	1188	1.000000	27745	672	1.000000	9719771	0.004113
280059733	5695315	291982	10000.000000	23459	1216	1.000000	27683	556	1.000000	9714896	0.001752
280059058	5694136	291146	10000.000000	22724	1245	1.000000	27702	583	1.000000	9710016	0.001310
280046667	5696489	289445	10000.000000	23454	1062	1.000000	28053	589	1.000000	9705259	0.001184
280099919	5682137	289966	10000.000000	22924	1263	1.000000	28005	568	1.000000	9700381	0.001228
280107505	5685846	289367	10000.000000	22854	1283	1.000000	28011	620	1.000000	9695533	0.001041
280084552	5692363	290828	10000.000000	23077	1187	1.000000	27935	614	1.000000	9690750	-0.000111
280034287	5684666	290051	10000.000000	22498	1303	1.000000	27992	565	1.000000	9685867	-0.000196
280100886	5689797	290416	10000.000000	22907	1325	1.000000	28142	559	1.000000	9681033	-0.000199
280015868	5694254	290312	10000.000000	22581	1254	1.000000	27881	606	1.000000	9676247	-0.001191
280105809	5673189	288353	10000.000000	23412	1081	1.000000	27754	581	1.000000	9671468	-0.001093
280034191	5691320	290122	10000.000000	23379	1200	1.000000	28248	521	1.000000	9666640	-0.001782
280098091	5689156	289877	10000.000000	23059	1166	1.000000	27948	528	1.000000	9661774	-0.002117
280098511	5684998	290158	10000.000000	22808	1309	1.000000	28026	573	1.000000	9656956	-0.001052
280057497	5699718	290820	10000.000000	23020	1204	1.000000	27765	591	1.000000	9652096	-0.003078
280068122	5683713	290077	10000.000000	22830	1200	1.000000	27732	693	1.000000	9647311	-0.003751
280065954	5697321	290762	10000.000000	22587	1292	1.000000	28194	490	1.000000	9642503	-0.003734
280054531	5694352	290371	10000.000000	22996	1176	1.000000	28082	521	1.000000	9637670	-0.001044
280042010	5692407	290054	10000.000000	22246	1383	1.000000	28165	559	1.000000	9632884	-0.001018
280035888	5695290	290661	10000.000000	23391	1107	1.000000	28145	536	1.000000	9628119	-0.000660
280030782	5696527	290879	10000.000000	22754	1149	1.000000	28012	512	1.000000	9623396	-0.000553
280061783	5700679	289672	10000.000000	22926	1113	1.000000	28100	596	1.000000	9618555	-0.000649
280053636	5694914	290497	10000.000000	22708	1191	1.000000	27329	689	1.000000	9613759	-0.001866
280046609	5690345	290294	10000.000000	23137	1236	1.000000	27675	605	1.000000	9609065	-0.002018
280099061	5702350	290541	10000.000000	22405	1305	1.000000	27533	624	1.000000	9604229	-0.002757
280045660	5693175	289775	10000.000000	22688	1165	1.000000	28003	543	1.000000	9599465	-0.002442
280043268	5697449	290988	10000.000000	22958	1041	1.000000	28225	518	1.000000	9594740	-0.001853
280075306	5703261	289423	10000.000000	22566	1163	1.000000	27917	530	1.000000	9589983	-0.002808
280083717	5689205	291562	10000.000000	22857	1238	1.000000	28097	620	1.000000	9585253	-0.002806
280075989	5686601	289347	10000.000000	22862	1220	1.000000	27848	532	1.000000	9580442	-0.000693
280048866	5695079	291425	10000.000000	23349	1102	1.000000	28147	553	1.000000	9575656	-0.000720
280046778	5697124	290510	10000.000000	22773	1280	1.000000	27993	614	1.000000	9570951	-0.000307
280048951	5694885	290185	10000.000000	22774	1267	1.000000	27968	523	1.000000	9566268	-0.001335
280077580	5692342	291322	10000.000000	22851	1162	1.000000	28124	593	1.000000	9561416	-0.001410
280086143	5680850	289573	10000.000000	23317	1235	1.000000	28287	515	1.000000	9556639	-0.001547
280082634	5677188	290349	10000.000000	22735	1266	1.000000	27954	601	1.000000	9551937	-0.000771
280021515	5691246	290963	10000.000000	22973	1318	1.000000	27937	585	1.000000	9547128	-0.000719
280114929	5682643	290264	10000.000000	22729	1096	1.000000	27368	640	1.000000	9542450	-0.001185
280070627	5703385	290390	10000.000000	22859	1197	1.000000	28312	470	1.000000	9537677	-0.001151
279990838	5688321	290441	10000.000000	22665	1299	1.000000	28207	444	1.000000	9532940	-0.001161
280097108	5683039	289980	10000.000000	23342	1174	1.000000	28472	494	1.000000	9528125	-0.001138
280068372	5697588	290539	10000.000000	22905	1359	1.000000	28301	538	1.000000	9523361	-0.001181
280013874	5694107	291891	10000.000000	23345	1076	1.000000	27816	531	1.000000	9518722	-0.001251
npatches	nstrain	runtime	dt	init_x	init_y	init_y_blood	init_z	init_S	beta0	beta1	beta2	beta3	mean_beta	B	d	delta	delta_blood	b[0]	mut	m	CTL	c	g	epsilon	k	het	lambda	rho	omega	x_max	patch.dyna	DELTA	A	VA
10000	1	100.000000	0.001000	21900	9499	5000000	0.001000	10000000	22.745853	10.849105	11.065369	10.784911	18	800000000	0.010000	1.000000	1.000000	80000	0.000050	0.004800	1	0.001000	1.000000	2.500000	17.000000	0.500000	0.000000	0.000000	0.000000	31872	0	10.000000	7.000000	1.000000
sus	inf	inf_blood	z	x[0]	y[0][0]	z[0]	x[1]	y[1][0]	z[1]	S[0]	synchrony
219000000	94990000	5000000	10.000000	21900	9499	0.001000	21900	9499	0.001000	10000000	0.000000
283756133	1904936	96676	10000.000000	26918	378	1.000000	30166	57	1.000000	9995047	0.000000
290345471	4374187	221771	10000.000000	27223	640	1.000000	31253	116	1.000000	9990080	0.000000
288229291	4201006	214896	10000.000000	26440	785	1.000000	31390	111	1.000000	9985025	0.000000
288595568	4181191	213674	10000.000000	26615	661	1.000000	31408	120	1.000000	9980050	0.000000
288683735	4175968	212798	10000.000000	26585	652	1.000000	31576	99	1.000000	9975126	0.000000
288566063	4188756	213206	10000.000000	26449	702	1.000000	31499	98	1.000000	9970091	0.000000
288569133	4191227	214514	10000.000000	26176	735	1.000000	31358	115	1.000000	9965194	0.000000
288583634	4189268	213717	10000.000000	27238	527	1.000000	31398	123	1.000000	9960260	0.000000
288649903	4173618	214095	10000.000000	26547	771	1.000000	31486	123	1.000000	9955313	0.000000
288612416	4190027	214158	10000.000000	26635	636	1.000000	31489	114	1.000000	9950441	0.000000
288592204	4194258	214089	10000.000000	26451	556	1.000000	31513	92	1.000000	9945462	0.000000
288547022	4191552	214019	10000.000000	26539	686	1.000000	31262	107	1.000000	9940535	0.000000
288637376	4183068	213852	10000.000000	26972	669	1.000000	31386	104	1.000000	9935645	0.000000
288539383	4197484	214737	10000.000000	26638	733	1.000000	31497	123	1.000000	9930660	0.000000
288580710	4190653	214109	10000.000000	26433	669	1.000000	31439	85	1.000000	9925713	0.000000
288667396	4176855	211936	10000.000000	26405	579	1.000000	31147	109	1.000000	9920757	0.000000
288593663	4194257	213925	10000.000000	27114	551	1.000000	31583	128	1.000000	9915690	0.000000
288615167	4186210	213311	10000.000000	26783	650	1.000000	31255	99	1.000000	9910749	0.000000
288574208	4196813	214112	10000.000000	26843	553	1.000000	31329	110	1.000000	9905760	0.000000
288572448	4196479	214237	10000.000000	26865	667	1.000000	31455	103	1.000000	9900756	0.000000
288591424	4189111	214227	10000.000000	26510	768	1.000000	31798	96	1.000000	9895843	0.000000
288617823	4194918	214472	10000.000000	26394	888	1.000000	31413	99	1.000000	9890939	0.000000
288625086	4175791	212879	10000.000000	26406	665	1.000000	31478	88	1.000000	9886033	0.000000
288574943	4188046	213566	10000.000000	26565	642	1.000000	31559	95	1.000000	9881082	0.000000
288620860	4189129	214404	10000.000000	26181	781	1.000000	31406	123	1.000000	9876161	0.000000
288553068	4193439	213948	10000.000000	26566	721	1.000000	31361	93	1.000000	9871358	0.000000
288608084	4190841	213570	10000.000000	26399	660	1.000000	31356	89	1.000000	9866386	0.000000
288605052	4188079	213568	10000.000000	26066	780	1.000000	31412	98	1.000000	9861432	0.000000
288628290	4178083	213608	10000.000000	26673	688	1.000000	31328	109	1.000000	9856540	0.000000
288583672	4183658	214278	10000.000000	26685	664	1.000000	31291	103	1.000000	9851558	0.000000
288620087	4191216	214148	10000.000000	26418	582	1.000000	31373	107	1.000000	9846692	0.000000
288642953	4183431	214109	10000.000000	26658	705	1.000000	31447	110	1.000000	9841691	0.000000
288573750	4194318	213932	10000.000000	26524	626	1.000000	31316	142	1.000000	9836793	0.000000
288629630	4181483	213096	10000.000000	26477	723	1.000000	31341	71	1.000000	9831785	0.000000
288593371	4192592	214375	10000.000000	26207	737	1.000000	31379	91	1.000000	9826907	0.000000
288563085	4201765	213975	10000.000000	26988	675	1.000000	31495	82	1.000000	9821966	0.000000
288633569	4177315	213024	10000.000000	26346	755	1.000000	31405	112	1.000000	9817088	0.000000
288586079	4192175	213700	10000.000000	26621	619	1.000000	31300	98	1.000000	9812083	0.000000
288608037	4190123	213024	10000.000000	26378	653	1.000000	31318	95	1.000000	9807030	0.000000
288565964	4198396	214026	10000.000000	26450	786	1.000000	31386	102	1.000000	9802079	-1.#IND00
288582375	4192078	213394	10000.000000	26609	722	1.000000	31243	111	1.000000	9797188	0.014400
288568832	4190609	214166	10000.000000	26592	704	1.000000	31573	115	1.000000	9792357	-0.006510
288628381	4185677	212997	10000.000000	27015	719	1.000000	31643	101	1.000000	9787428	0.000872
288603211	4185260	214239	10000.000000	26643	644	1.000000	31451	103	1.000000	9782502	0.002022
288545504	4199812	214135	10000.000000	26482	805	1.000000	31410	99	1.000000	9777808	0.001568
288614410	4182864	212991	10000.000000	26874	635	1.000000	31576	98	1.000000	9772918	-0.001782
288621492	4189855	213444	10000.000000	26420	735	1.000000	31543	106	1.000000	9768081	-0.001241
288632211	4170928	212693	10000.000000	26529	701	1.000000	31456	80	1.000000	9763286	0.000316
288598167	4199105	214520	10000.000000	26457	743	1.000000	31544	112	1.000000	9758337	-0.002071
288579368	4191912	212213	10000.000000	27126	562	1.000000	31174	112	1.000000	9753489	-0.002398
288569219	4195708	213588	10000.000000	26440	686	1.000000	31375	119	1.000000	9748666	-0.000173
288592683	4190638	213704	10000.000000	26763	738	1.000000	31589	91	1.000000	9743778	0.000272
288574386	4202278	214006	10000.000000	26205	777	1.000000	31569	83	1.000000	9738852	-0.000473
288587379	4190096	213524	10000.000000	26951	578	1.000000	31195	104	1.000000	9734049	-0.001515
288577006	4181831	213332	10000.000000	26366	729	1.000000	31547	94	1.000000	9729113	-0.002515
288588949	4186496	213404	10000.000000	26674	639	1.000000	31234	90	1.000000	9724278	-0.001272
288609601	4186610	213818	10000.000000	26767	606	1.000000	31425	105	1.000000	9719375	-0.001014
288605281	4185634	214108	10000.000000	26856	762	1.000000	31586	87	1.000000	9714492	0.002424
288536482	4205696	214086	10000.000000	26765	663	1.000000	31478	131	1.000000	9709648	0.001681
288606873	4191942	213279	10000.000000	26412	752	1.000000	31307	105	1.000000	9704694	-0.000815
288566714	4188878	213656	10000.000000	26458	751	1.000000	31452	107	1.000000	9699857	-0.001619
288655928	4177359	213177	10000.000000	26516	802	1.000000	31603	113	1.000000	9695109	-0.000760
288628061	4180142	213383	10000.000000	27175	617	1.000000	31419	93	1.000000	9690193	-0.000894
288558632	4201434	214388	10000.000000	26360	806	1.000000	31377	129	1.000000	9685269	-0.001311
288578340	4190418	213725	10000.000000	27072	586	1.000000	31313	97	1.000000	9680396	-0.001348
288590551	4185235	213704	10000.000000	26654	649	1.000000	31236	93	1.000000	9675516	-0.001465
288569050	4195661	213628	10000.000000	26501	774	1.000000	31175	129	1.000000	9670682	-0.002351
288586288	4184474	213341	10000.000000	26764	675	1.000000	31453	117	1.000000	9665931	-0.001397
288646794	4181726	213558	10000.000000	26251	723	1.000000	31635	89	1.000000	9661053	-0.001652
288584501	4190037	214001	10000.000000	26807	614	1.000000	31613	110	1.000000	9656323	0.000663
288598474	4191009	213968	10000.000000	26507	673	1.000000	31653	81	1.000000	9651563	0.000241
288629776	4180680	213670	10000.000000	26917	645	1.000000	31495	129	1.000000	9646743	-0.000082
288598299	4193863	213849	10000.000000	26523	634	1.000000	31316	94	1.000000	9642075	-0.000486
288521733	4206490	214230	10000.000000	27175	654	1.000000	31327	112	1.000000	9637224	-0.000879
288583924	4184349	213580	10000.000000	26837	737	1.000000	31417	115	1.000000	9632495	-0.000999
288552196	4199559	214857	10000.000000	26277	773	1.000000	31372	128	1.000000	9627688	-0.000860
288582994	4183738	214067	10000.000000	26442	692	1.000000	31558	114	1.000000	9622929	-0.000861
288616817	4192182	213552	10000.000000	26912	680	1.000000	31385	86	1.000000	9618101	-0.001332
288564499	4199047	214355	10000.000000	26502	733	1.000000	31419	99	1.000000	9613220	-0.001214
288638309	4180127	212723	10000.000000	26951	678	1.000000	31706	66	1.000000	9608374	-0.000799
288589078	4192466	214242	10000.000000	26704	675	1.000000	31499	107	1.000000	9603518	-0.001926
288584374	4190867	213869	10000.000000	26652	653	1.000000	31282	98	1.000000	9598744	-0.001173
288580868	4186334	213779	10000.000000	26590	643	1.000000	31311	94	1.000000	9593887	-0.000532
288601926	4195325	213116	10000.000000	26768	662	1.000000	31532	93	1.000000	9589089	0.000014
288626530	4181676	212995	10000.000000	26620	695	1.000000	31472	110	1.000000	9584302	0.000197
288613027	4187176	213535	10000.000000	26452	663	1.000000	31479	104	1.000000	9579481	0.000187
288628283	4175992	214005	10000.000000	26437	740	1.000000	31473	99	1.000000	9574683	0.000294
288542238	4200487	213741	10000.000000	26574	731	1.000000	31183	105	1.000000	9569878	0.000702
288601169	4184943	213451	10000.000000	26716	613	1.000000	31465	85	1.000000	9565093	0.000468
288626950	4181750	213116	10000.000000	27625	555	1.000000	31250	81	1.000000	9560287	0.000447
288608449	4189015	213843	10000.000000	26162	763	1.000000	31468	114	1.000000	9555401	0.000445
288608044	4182692	214188	10000.000000	27003	663	1.000000	31594	84	1.000000	9550629	0.000902
288583708	4196503	213869	10000.000000	26954	627	1.000000	31412	124	1.000000	9545697	0.000889
288562834	4200044	213942	10000.000000	26727	799	1.000000	31541	119	1.000000	9540905	0.000933
288576018	4179946	213065	10000.000000	26638	557	1.000000	31333	101	1.000000	9536291	0.001065
288616866	4189491	213965	10000.000000	27059	708	1.000000	31412	117	1.000000	9531555	0.000893
288565709	4201175	214144	10000.000000	26115	766	1.000000	31390	114	1.000000	9526810	0.000608
288603377	4183739	212456	10000.000000	26153	818	1.000000	31477	140	1.000000	9522049	0.000654
288598862	4190489	213901	10000.000000	26578	705	1.000000	31278	107	1.000000	9517456	0.000164
npatches	nstrain	runtime	dt	init_x	init_y	init_y_blood	init_z	init_S	beta0	beta1	beta2	beta3	mean_beta	B	d	delta	delta_blood	b[0]	mut	m	CTL	c	g	epsilon	k	het	lambda	rho	omega	x_max	patch.dyna	DELTA	A	VA
10000	1	100.000000	0.001000	21900	9499	5000000	0.001000	10000000	20.732517	11.096363	12.503975	25.238763	18	800000000	0.010000	1.000000	1.000000	80000	0.000050	0.004800	1	0.001000	1.000000	2.500000	18.000000	0.500000	0.000000	0.000000	0.000000	31872	0	10.000000	7.000000	1.000000
sus	inf	inf_blood	z	x[0]	y[0][0]	z[0]	x[1]	y[1][0]	z[1]	S[0]	synchrony
219000000	94990000	5000000	10.000000	21900	9499	0.001000	21900	9499	0.001000	10000000	0.000000
289136094	1084988	55191	10000.000000	28436	115	1.000000	30230	33	1.000000	9995035	0.000000
300345240	2737863	138604	10000.000000	30703	234	1.000000	31517	69	1.000000	9990044	0.000000
296990693	2863520	146229	10000.000000	30166	235	1.000000	31431	79	1.000000	9985093	0.000000
297424116	2818431	143845	10000.000000	29692	268	1.000000	31345	80	1.000000	9980113	0.000000
297369571	2814458	144142	10000.000000	29431	331	1.000000	31599	60	1.000000	9975024	0.000000
297382565	2811950	143411	10000.000000	29451	366	1.000000	31751	51	1.000000	9970075	0.000000
297418920	2810321	143738	10000.000000	29632	316	1.000000	31646	71	1.000000	9965027	0.000000
297447073	2792700	141929	10000.000000	29354	326	1.000000	31433	60	1.000000	9960102	0.000000
297390259	2815009	143133	10000.000000	29789	286	1.000000	31637	72	1.000000	9955159	0.000000
297417324	2808600	143909	10000.000000	29073	336	1.000000	31761	61	1.000000	9950292	0.000000
297398617	2812325	143054	10000.000000	29736	282	1.000000	31649	58	1.000000	9945347	0.000000
297451336	2799646	142604	10000.000000	29292	350	1.000000	31613	61	1.000000	9940431	0.000000
297398294	2811249	143177	10000.000000	29150	361	1.000000	31571	66	1.000000	9935515	0.000000
297415614	2808924	143865	10000.000000	29608	373	1.000000	31402	78	1.000000	9930567	0.000000
297356357	2817985	144410	10000.000000	29373	382	1.000000	31719	44	1.000000	9925601	0.000000
297418222	2810166	143521	10000.000000	29012	354	1.000000	31253	85	1.000000	9920583	0.000000
297407241	2805436	143506	10000.000000	29430	234	1.000000	31490	74	1.000000	9915642	0.000000
297370533	2816540	143753	10000.000000	29584	314	1.000000	31567	52	1.000000	9910731	0.000000
297376682	2808127	143458	10000.000000	29452	297	1.000000	31629	44	1.000000	9905799	0.000000
297410747	2813283	143587	10000.000000	29327	362	1.000000	31544	79	1.000000	9900985	0.000000
297374455	2806817	142788	10000.000000	29394	271	1.000000	31609	85	1.000000	9896093	0.000000
297376502	2818092	144317	10000.000000	29915	313	1.000000	31453	58	1.000000	9891207	0.000000
297376671	2813986	143534	10000.000000	29465	341	1.000000	31492	88	1.000000	9886323	0.000000
297375225	2822978	143704	10000.000000	29099	313	1.000000	31389	63	1.000000	9881313	0.000000
297410154	2800940	142915	10000.000000	29886	262	1.000000	31808	64	1.000000	9876298	0.000000
297434751	2809593	143257	10000.000000	29666	362	1.000000	31591	61	1.000000	9871360	0.000000
297431086	2809093	143788	10000.000000	29909	338	1.000000	31443	63	1.000000	9866429	0.000000
297387527	2808171	143165	10000.000000	29054	415	1.000000	31577	72	1.000000	9861478	0.000000
297430594	2808517	143150	10000.000000	29945	253	1.000000	31519	64	1.000000	9856539	0.000000
297381645	2809724	142969	10000.000000	29403	353	1.000000	31482	73	1.000000	9851628	0.000000
297414593	2805245	142889	10000.000000	29700	344	1.000000	31679	71	1.000000	9846657	0.000000
297421623	2814177	143516	10000.000000	29077	440	1.000000	31606	67	1.000000	9841652	0.000000
297399604	2810651	143386	10000.000000	29265	290	1.000000	31761	73	1.000000	9836601	0.000000
297364582	2813469	144265	10000.000000	29507	247	1.000000	31406	81	1.000000	9831643	0.000000
297339846	2818251	143687	10000.000000	30137	310	1.000000	31724	51	1.000000	9826673	0.000000
297353676	2821459	143701	10000.000000	29572	347	1.000000	31571	69	1.000000	9821722	0.000000
297359400	2815235	143674	10000.000000	29503	303	1.000000	31423	80	1.000000	9816853	0.000000
297386266	2807774	143460	10000.000000	29485	308	1.000000	31509	50	1.000000	9811939	0.000000
297388820	2816938	143594	10000.000000	29295	319	1.000000	31592	68	1.000000	9806982	0.000000
297410449	2805376	143428	10000.000000	29669	286	1.000000	31637	78	1.000000	9802121	-1.#IND00
297411067	2809506	143587	10000.000000	29644	311	1.000000	31872	60	1.000000	9797251	0.007200
297393443	2808422	143302	10000.000000	29522	299	1.000000	31593	61	1.000000	9792327	-0.008604
297347109	2813054	143440	10000.000000	29464	282	1.000000	31527	51	1.000000	9787516	0.034183
297401563	2808406	143984	10000.000000	29484	352	1.000000	31678	54	1.000000	9782598	0.016176
297406158	2815887	144065	10000.000000	29443	429	1.000000	31697	76	1.000000	9777687	0.014989
297357329	2813987	143758	10000.000000	29518	295	1.000000	31675	53	1.000000	9772783	0.016391
297402985	2810152	144045	10000.000000	29374	386	1.000000	31456	50	1.000000	9767943	0.012855
297345831	2811711	143395	10000.000000	28514	413	1.000000	31675	53	1.000000	9763088	0.010132
297396068	2818812	143602	10000.000000	29206	255	1.000000	31619	67	1.000000	9758200	0.012235
297368866	2814737	143937	10000.000000	29584	345	1.000000	31489	80	1.000000	9753219	0.012423
297403342	2808264	143662	10000.000000	29684	301	1.000000	31548	58	1.000000	9748389	0.010971
297359114	2813010	143340	10000.000000	29504	395	1.000000	31549	65	1.000000	9743500	0.010455
297421831	2806313	143070	10000.000000	29601	271	1.000000	31536	64	1.000000	9738687	0.009702
297388198	2812996	142929	10000.000000	28971	409	1.000000	31549	45	1.000000	9733873	0.006236
297370401	2813568	143474	10000.000000	29517	263	1.000000	31571	67	1.000000	9729082	0.005092
297432527	2811212	143229	10000.000000	29676	320	1.000000	31530	75	1.000000	9724225	0.005629
297379915	2814978	144748	10000.000000	29504	333	1.000000	31487	53	1.000000	9719515	0.004910
297390799	2812789	143155	10000.000000	29980	263	1.000000	31604	66	1.000000	9714689	0.001812
297362829	2815543	144140	10000.000000	30044	259	1.000000	31630	66	1.000000	9709879	0.002269
297411955	2806453	143405	10000.000000	29531	315	1.000000	31548	38	1.000000	9705166	0.002888
297383510	2814428	143873	10000.000000	29607	274	1.000000	31562	51	1.000000	9700267	0.002908
297413596	2799893	142962	10000.000000	29278	320	1.000000	31485	70	1.000000	9695372	0.000813
297414187	2813895	143391	10000.000000	29161	406	1.000000	31358	80	1.000000	9690567	0.001169
297390522	2803465	143795	10000.000000	29558	327	1.000000	31599	65	1.000000	9685748	0.000698
297401812	2811714	143107	10000.000000	29529	335	1.000000	31816	76	1.000000	9680955	0.000820
297370101	2811877	143337	10000.000000	30101	192	1.000000	31681	57	1.000000	9676168	0.000280
297446061	2801009	143013	10000.000000	29690	254	1.000000	31498	76	1.000000	9671437	0.000419
297372645	2817808	143709	10000.000000	29415	374	1.000000	31640	59	1.000000	9666618	-0.000848
297405182	2805359	142763	10000.000000	29338	315	1.000000	31780	50	1.000000	9661732	-0.000754
297389408	2803708	142265	10000.000000	29407	298	1.000000	31473	64	1.000000	9656871	0.000040
297391158	2814041	143537	10000.000000	29829	244	1.000000	31653	60	1.000000	9652066	-0.000021
297418153	2799316	142761	10000.000000	29725	280	1.000000	31298	68	1.000000	9647198	0.000441
297428600	2805907	143328	10000.000000	29288	357	1.000000	31627	58	1.000000	9642397	-0.000098
297357921	2820263	144114	10000.000000	29483	337	1.000000	31391	63	1.000000	9637740	0.000149
297356606	2816518	143600	10000.000000	29085	344	1.000000	31596	71	1.000000	9632957	0.000116
297363357	2821805	144181	10000.000000	29602	333	1.000000	31777	63	1.000000	9628126	0.000482
297387675	2812931	143604	10000.000000	29828	246	1.000000	31501	50	1.000000	9623283	0.000998
297419529	2800139	142439	10000.000000	29984	258	1.000000	31589	81	1.000000	9618381	-0.001088
297378017	2814604	143596	10000.000000	29313	358	1.000000	31834	60	1.000000	9613604	-0.001486
297419043	2808232	142796	10000.000000	29516	219	1.000000	31817	61	1.000000	9608938	-0.001450
297410413	2806406	143597	10000.000000	30127	245	1.000000	31668	56	1.000000	9604120	-0.001369
297366075	2818166	143728	10000.000000	29507	294	1.000000	31658	42	1.000000	9599360	-0.001263
297403892	2810545	142631	10000.000000	29668	342	1.000000	31842	91	1.000000	9594587	-0.001229
297423455	2804808	143395	10000.000000	29331	344	1.000000	31569	90	1.000000	9589831	-0.001918
297366503	2822748	144038	10000.000000	29154	394	1.000000	31427	62	1.000000	9585035	-0.001480
297457445	2799723	143063	10000.000000	29246	294	1.000000	31463	53	1.000000	9580318	-0.001446
297378142	2815553	143689	10000.000000	29373	321	1.000000	31620	55	1.000000	9575632	-0.001875
297357654	2815304	143170	10000.000000	29274	355	1.000000	31644	90	1.000000	9570904	-0.001615
297440140	2806692	143521	10000.000000	29509	327	1.000000	31582	81	1.000000	9566117	-0.001581
297400026	2796816	143349	10000.000000	29139	359	1.000000	31731	66	1.000000	9561291	-0.001763
297423445	2814080	142846	10000.000000	29354	313	1.000000	31508	72	1.000000	9556397	-0.001433
297340522	2817649	143926	10000.000000	29517	271	1.000000	31286	64	1.000000	9551595	-0.001386
297402201	2805582	143178	10000.000000	29213	322	1.000000	31648	69	1.000000	9546835	-0.001192
297414792	2811076	143030	10000.000000	29621	347	1.000000	31483	81	1.000000	9541922	-0.001098
297358691	2810988	143751	10000.000000	29474	390	1.000000	31466	41	1.000000	9537211	-0.000664
297374864	2811636	143407	10000.000000	29766	312	1.000000	31590	67	1.000000	9532413	-0.000571
297408105	2810501	143565	10000.000000	29840	295	1.000000	31476	65	1.000000	9527810	-0.000651
297370877	2816125	143340	10000.000000	29731	378	1.000000	31746	60	1.000000	9523073	-0.000675
297375298	2814094	143793	10000.000000	29058	367	1.000000	31663	78	1.000000	9518255	-0.000702
npatches	nstrain	runtime	dt	init_x	init_y	init_y_blood	init_z	init_S	beta0	beta1	beta2	beta3	mean_beta	B	d	delta	delta_blood	b[0]	mut	m	CTL	c	g	epsilon	k	het	lambda	rho	omega	x_max	patch.dyna	DELTA	A	VA
10000	1	100.000000	0.001000	21900	9499	5000000	0.001000	10000000	11.641479	25.765205	26.708326	13.617307	18	800000000	0.010000	1.000000	1.000000	80000	0.000050	0.004800	1	0.001000	1.000000	2.500000	19.000000	0.500000	0.000000	0.000000	0.000000	31872	0	10.000000	7.000000	1.000000
sus	inf	inf_blood	z	x[0]	y[0][0]	z[0]	x[1]	y[1][0]	z[1]	S[0]	synchrony
219000000	94990000	5000000	10.000000	21900	9499	0.001000	21900	9499	0.001000	10000000	0.000000
292698397	630883	32571	9999.828297	30261	11	1.000000	27768	195	1.000000	9995021	0.000000
307318561	1579735	79271	9999.999995	31528	43	1.000000	27271	608	1.000000	9989991	0.000000
303634502	1950715	99493	10000.000000	31767	34	1.000000	26419	683	1.000000	9984914	0.000000
303645953	1873623	95542	10000.000000	31544	42	1.000000	27204	659	1.000000	9979951	0.000000
303705257	1882300	95981	10000.000000	31765	40	1.000000	27115	553	1.000000	9975020	0.000000
303788270	1862855	94684	10000.000000	31823	31	1.000000	26705	545	1.000000	9970051	0.000000
303841589	1867731	94999	10000.000000	31550	29	1.000000	27040	583	1.000000	9965042	0.000000
303732132	1876535	95527	10000.000000	31693	46	1.000000	26898	575	1.000000	9960132	0.000000
303755314	1880073	96102	10000.000000	31667	43	1.000000	26741	574	1.000000	9955194	0.000000
303775390	1868933	95848	10000.000000	31971	44	1.000000	27013	609	1.000000	9950137	0.000000
303823124	1865488	95280	10000.000000	31791	42	1.000000	26749	487	1.000000	9945191	0.000000
303709780	1878138	95843	10000.000000	31556	40	1.000000	26345	777	1.000000	9940323	0.000000
303773593	1863705	95285	10000.000000	31637	28	1.000000	26677	508	1.000000	9935334	0.000000
303731709	1878999	96152	10000.000000	31717	40	1.000000	26625	619	1.000000	9930332	0.000000
303732378	1877013	95848	10000.000000	31773	60	1.000000	26668	588	1.000000	9925230	0.000000
303768504	1862299	94833	10000.000000	31621	49	1.000000	26572	539	1.000000	9920133	0.000000
303831757	1868148	95599	10000.000000	31836	27	1.000000	27108	673	1.000000	9915261	0.000000
303800057	1870854	95780	10000.000000	31535	46	1.000000	26131	602	1.000000	9910260	0.000000
303740961	1873940	95217	10000.000000	31599	35	1.000000	27287	551	1.000000	9905375	0.000000
303776625	1871903	95459	10000.000000	31488	41	1.000000	27487	462	1.000000	9900375	0.000000
303722730	1881118	96748	10000.000000	31417	51	1.000000	26386	708	1.000000	9895347	0.000000
303758562	1873724	95494	10000.000000	31827	36	1.000000	26330	601	1.000000	9890369	0.000000
303787542	1871194	95716	10000.000000	31520	62	1.000000	26486	669	1.000000	9885285	0.000000
303734069	1880422	95770	10000.000000	31752	56	1.000000	27145	507	1.000000	9880416	0.000000
303753780	1879963	95266	10000.000000	31672	54	1.000000	26624	688	1.000000	9875628	0.000000
303680882	1886548	95993	10000.000000	31708	39	1.000000	26964	560	1.000000	9870685	0.000000
303739604	1878812	96326	10000.000000	31687	46	1.000000	26721	628	1.000000	9865796	0.000000
303752711	1866726	95635	10000.000000	31442	50	1.000000	26809	560	1.000000	9860783	0.000000
303784684	1869553	95560	10000.000000	31843	37	1.000000	26808	520	1.000000	9856045	0.000000
303739879	1869542	95672	10000.000000	31494	52	1.000000	27210	520	1.000000	9851047	0.000000
303751080	1880253	95932	10000.000000	31841	34	1.000000	26643	601	1.000000	9846046	0.000000
303794604	1868279	95964	10000.000000	31855	42	1.000000	27041	565	1.000000	9841029	0.000000
303785083	1873028	95710	10000.000000	31732	38	1.000000	27350	522	1.000000	9836072	0.000000
303780378	1871280	95454	10000.000000	31802	32	1.000000	26828	513	1.000000	9831190	0.000000
303740357	1873100	95973	10000.000000	31484	39	1.000000	26805	549	1.000000	9826227	0.000000
303757609	1878094	95462	10000.000000	31769	49	1.000000	26377	610	1.000000	9821411	0.000000
303726342	1878584	95625	10000.000000	31750	43	1.000000	26875	490	1.000000	9816478	0.000000
303739338	1869191	95130	10000.000000	31416	39	1.000000	27216	609	1.000000	9811596	0.000000
303738743	1876660	95628	10000.000000	31831	39	1.000000	27224	434	1.000000	9806562	0.000000
[truncated: 163 more rows]
