# Supplementary material for: Large Variations in HIV-1 Viral Load Explained by Shifting-Mosaic Metapopulation Dynamics
Source: PLoS Biol. 2016 Oct 5;14(10):e1002567. doi: 10.1371/journal.pbio.1002567 (PMC5051940; doi:10.1371/journal.pbio.1002567)
Supplement: S1 Data — Each file gives the output from the simulations indicated by the filename: low migration (ms1, db432); high migration (ms1, db1); very high migration (ms10, db1); number of patches (np); reservoir (storage); no reservoir (nostorage); CTL immigration model (CTLimmig); CTL proliferation model (CTLprolif); β¯ (beta1, beta2, …). Within each file, there are 21 simulations for (k = 0,1,..,20), and data is output each day. For measures of synchrony, the final entry should be used. See Methods and S1 Simulation Code for further details. (ZIP) [file pbio.1002567.s002.zip › S1_Data/ms1_np10000_nostorage_noPD_CTLprolif_db1_beta19.tsv]

npatches	nstrain	runtime	dt	init_x	init_y	init_y_blood	init_z	init_S	beta0	beta1	beta2	beta3	mean_beta	B	d	delta	delta_blood	b[0]	mut	m	CTL	c	g	epsilon	k	het	lambda	rho	omega	x_max	patch.dyna	DELTA	A	VA
10000	1	100.000000	0.001000	21900	9499	5000000	0.001000	10000000	24.893193	27.118481	15.494529	13.456532	19	800000000	0.010000	1.000000	1.000000	80000	0.000050	0.004800	1	0.001000	1.000000	2.500000	0.000000	0.500000	0.000000	0.000000	0.000000	31872	0	10.000000	7.000000	1.000000
sus	inf	inf_blood	z	x[0]	y[0][0]	z[0]	x[1]	y[1][0]	z[1]	S[0]	synchrony
219000000	94990000	5000000	10.000000	21900	9499	0.001000	21900	9499	0.001000	10000000	0.000000
25915077	528616105	26772922	10000.000000	1813	53716	1.000000	1652	53406	1.000000	9995056	0.000000
21425111	643610714	32763282	10000.000000	1509	65211	1.000000	1403	64661	1.000000	9990083	0.000000
20101056	687672124	35050531	10000.000000	1384	69757	1.000000	1336	68850	1.000000	9985218	0.000000
19642309	704529237	35925952	10000.000000	1378	70926	1.000000	1259	71080	1.000000	9980177	0.000000
19479355	710916367	36262471	10000.000000	1366	71897	1.000000	1328	71295	1.000000	9975249	0.000000
19413630	713366099	36389382	10000.000000	1351	71808	1.000000	1269	71582	1.000000	9970279	0.000000
19388348	714302444	36451869	10000.000000	1339	71755	1.000000	1267	71610	1.000000	9965338	0.000000
19373502	714670785	36461552	10000.000000	1384	71431	1.000000	1263	72208	1.000000	9960358	0.000000
19372876	714773596	36480680	10000.000000	1391	71992	1.000000	1231	71965	1.000000	9955246	0.000000
19368651	714876464	36462547	10000.000000	1360	72217	1.000000	1282	71872	1.000000	9950255	0.000000
19371250	714907183	36467217	10000.000000	1349	71849	1.000000	1252	71298	1.000000	9945241	0.000000
19365770	714891817	36486015	10000.000000	1362	71951	1.000000	1269	72012	1.000000	9940062	0.000000
19367490	714900318	36465903	10000.000000	1362	71727	1.000000	1268	72016	1.000000	9935052	0.000000
19369827	714891182	36476845	10000.000000	1366	72056	1.000000	1264	71583	1.000000	9930110	0.000000
19367781	714915272	36471500	10000.000000	1377	71890	1.000000	1246	71890	1.000000	9925188	0.000000
19364525	714900655	36466204	10000.000000	1355	71404	1.000000	1250	72011	1.000000	9920192	0.000000
19370024	714887050	36479940	10000.000000	1334	71646	1.000000	1232	72354	1.000000	9915373	0.000000
19374029	714914457	36472532	10000.000000	1325	71957	1.000000	1281	72082	1.000000	9910408	0.000000
19376775	714921590	36465830	10000.000000	1400	72025	1.000000	1229	72330	1.000000	9905389	0.000000
19367276	714917975	36471037	10000.000000	1349	71737	1.000000	1269	72032	1.000000	9900459	0.000000
19372437	714937413	36474015	10000.000000	1408	71605	1.000000	1250	72235	1.000000	9895548	0.000000
19366709	714933827	36472798	10000.000000	1350	71424	1.000000	1276	71723	1.000000	9890634	0.000000
19369375	714917175	36471903	10000.000000	1349	71971	1.000000	1264	72062	1.000000	9885680	0.000000
19372162	714918831	36477439	10000.000000	1344	72216	1.000000	1298	71940	1.000000	9880825	0.000000
19372082	714914364	36483247	10000.000000	1332	72229	1.000000	1289	72031	1.000000	9875779	0.000000
19364219	714917823	36473590	10000.000000	1372	71356	1.000000	1270	71908	1.000000	9870900	0.000000
19366890	714901274	36471477	10000.000000	1435	71570	1.000000	1256	72255	1.000000	9866050	0.000000
19367285	714939087	36471576	10000.000000	1376	71975	1.000000	1215	72225	1.000000	9861146	0.000000
19364807	714920032	36471375	10000.000000	1373	72150	1.000000	1242	71939	1.000000	9856065	0.000000
19374157	714884584	36480259	10000.000000	1357	71650	1.000000	1248	71663	1.000000	9851092	0.000000
19370739	714936229	36462116	10000.000000	1404	71779	1.000000	1274	72273	1.000000	9846203	0.000000
19368381	714906765	36470051	10000.000000	1338	71912	1.000000	1285	72197	1.000000	9841367	0.000000
19373235	714896809	36477601	10000.000000	1353	72273	1.000000	1264	71913	1.000000	9836483	0.000000
19364353	714898007	36468734	10000.000000	1350	72406	1.000000	1225	72068	1.000000	9831632	0.000000
19369850	714921954	36477664	10000.000000	1382	71794	1.000000	1287	71967	1.000000	9826603	0.000000
19369881	714928190	36478139	10000.000000	1352	71765	1.000000	1306	72018	1.000000	9821699	0.000000
19370963	714905838	36469843	10000.000000	1381	71964	1.000000	1230	71824	1.000000	9816764	0.000000
19371758	714929637	36470581	10000.000000	1404	71831	1.000000	1244	71703	1.000000	9811957	0.000000
19368020	714938190	36471148	10000.000000	1417	71820	1.000000	1244	72140	1.000000	9807055	0.000000
19372741	714928629	36482356	10000.000000	1327	72077	1.000000	1297	71858	1.000000	9802142	-1.#IND00
19374015	714933096	36474220	10000.000000	1331	72249	1.000000	1265	72444	1.000000	9797290	0.028800
19367397	714896698	36482909	10000.000000	1373	72046	1.000000	1290	71809	1.000000	9792448	0.003433
19371039	714906011	36471618	10000.000000	1371	72201	1.000000	1293	71867	1.000000	9787478	0.012430
19372197	714899070	36475672	10000.000000	1358	71973	1.000000	1237	72357	1.000000	9782591	0.008614
19376179	714929103	36463973	10000.000000	1364	71634	1.000000	1267	72130	1.000000	9777716	0.008507
19367724	714922815	36463439	10000.000000	1362	71933	1.000000	1212	71776	1.000000	9772783	0.005340
19365455	714887242	36480565	10000.000000	1386	72018	1.000000	1233	71923	1.000000	9767916	0.004918
19372268	714883243	36468192	10000.000000	1345	72077	1.000000	1296	71932	1.000000	9763074	0.003712
19373993	714872219	36477573	10000.000000	1371	72284	1.000000	1270	71582	1.000000	9758228	0.005515
19375023	714874939	36474215	10000.000000	1341	72343	1.000000	1259	72005	1.000000	9753341	0.004697
19371373	714913901	36473901	10000.000000	1400	71665	1.000000	1233	72602	1.000000	9748433	0.004280
19371130	714912357	36480514	10000.000000	1370	72293	1.000000	1261	72065	1.000000	9743566	0.003317
19373849	714919086	36482976	10000.000000	1326	72077	1.000000	1248	72280	1.000000	9738689	0.003586
19363146	714916395	36473292	10000.000000	1394	71821	1.000000	1263	71986	1.000000	9733912	0.003449
19364903	714928161	36473892	10000.000000	1400	72631	1.000000	1270	72099	1.000000	9729086	0.003413
19366021	714935715	36476113	10000.000000	1386	71656	1.000000	1241	71952	1.000000	9724247	0.002967
19367302	714949415	36468263	10000.000000	1387	71981	1.000000	1245	72078	1.000000	9719418	0.003320
19367810	714936423	36463685	10000.000000	1333	72115	1.000000	1246	72272	1.000000	9714490	0.002754
19370276	714944188	36476850	10000.000000	1330	71897	1.000000	1246	72109	1.000000	9709654	0.002465
19370612	714908317	36473415	10000.000000	1347	72313	1.000000	1224	71436	1.000000	9704624	0.002051
19373534	714902962	36465831	10000.000000	1394	71487	1.000000	1253	71661	1.000000	9699933	0.002529
19370908	714917691	36481056	10000.000000	1316	72116	1.000000	1234	72061	1.000000	9695221	0.002941
19369287	714913632	36473443	10000.000000	1406	72010	1.000000	1287	72153	1.000000	9690293	0.002720
19370076	714917339	36472360	10000.000000	1303	72275	1.000000	1298	71913	1.000000	9685422	0.002439
19372574	714872562	36469059	10000.000000	1369	71584	1.000000	1243	71945	1.000000	9680571	0.002396
19365052	714912315	36468713	10000.000000	1366	72111	1.000000	1256	72567	1.000000	9675753	0.002200
19366862	714885424	36470018	10000.000000	1353	71919	1.000000	1288	71963	1.000000	9670999	0.002796
19360862	714912854	36470915	10000.000000	1360	71708	1.000000	1250	72225	1.000000	9666176	0.002915
19368194	714878483	36474926	10000.000000	1400	71816	1.000000	1262	72161	1.000000	9661336	0.003714
19372936	714885767	36469853	10000.000000	1372	72158	1.000000	1288	71845	1.000000	9656582	0.003077
19369052	714907555	36469139	10000.000000	1385	71587	1.000000	1239	71969	1.000000	9651786	0.003303
19366000	714927830	36478820	10000.000000	1343	71935	1.000000	1270	71620	1.000000	9646891	0.003118
19366936	714902182	36476590	10000.000000	1369	71783	1.000000	1271	71457	1.000000	9642127	0.003287
19367752	714894492	36478719	10000.000000	1344	72138	1.000000	1293	72196	1.000000	9637402	0.003038
19365086	714857497	36482101	10000.000000	1334	72223	1.000000	1267	72266	1.000000	9632558	0.003010
19366386	714894701	36473922	10000.000000	1401	71875	1.000000	1260	72051	1.000000	9627615	0.003278
19372925	714868213	36474399	10000.000000	1364	71934	1.000000	1269	71894	1.000000	9622892	0.002768
19370942	714892461	36468707	10000.000000	1314	71928	1.000000	1268	71616	1.000000	9618222	0.003369
19370550	714928464	36474013	10000.000000	1377	71850	1.000000	1266	71894	1.000000	9613426	0.003376
19372757	714921210	36471373	10000.000000	1337	72316	1.000000	1250	71869	1.000000	9608592	0.002714
19373121	714919637	36468799	10000.000000	1356	71897	1.000000	1250	72024	1.000000	9603745	0.002643
19365684	714911304	36476825	10000.000000	1328	71762	1.000000	1275	71865	1.000000	9598943	0.003273
19367634	714952961	36473506	10000.000000	1381	71639	1.000000	1222	72249	1.000000	9594188	0.003163
19373341	714923685	36479547	10000.000000	1325	71630	1.000000	1238	71755	1.000000	9589449	0.003502
19370241	714928283	36470934	10000.000000	1373	72208	1.000000	1207	71926	1.000000	9584703	0.003418
19366680	714914327	36481085	10000.000000	1330	72065	1.000000	1257	72300	1.000000	9579876	0.002695
19367565	714924379	36477591	10000.000000	1394	71915	1.000000	1263	71845	1.000000	9575043	0.002667
19370345	714915196	36474608	10000.000000	1349	72440	1.000000	1226	72459	1.000000	9570238	0.003327
19369362	714866518	36480940	10000.000000	1361	72161	1.000000	1287	71454	1.000000	9565508	0.003549
19367328	714912638	36472036	10000.000000	1395	71904	1.000000	1298	71879	1.000000	9560765	0.003527
19371100	714909325	36476045	10000.000000	1373	71749	1.000000	1250	71999	1.000000	9555927	0.003355
19366033	714916551	36469342	10000.000000	1356	71796	1.000000	1276	72002	1.000000	9551227	0.004314
19371544	714936069	36476312	10000.000000	1355	72003	1.000000	1247	72034	1.000000	9546423	0.003694
19372622	714940400	36464784	10000.000000	1355	72124	1.000000	1221	72429	1.000000	9541592	0.003211
19363048	714897919	36485684	10000.000000	1361	72754	1.000000	1241	71854	1.000000	9536914	0.002891
19368972	714898314	36469261	10000.000000	1391	71750	1.000000	1253	71940	1.000000	9532241	0.003222
19371215	714879186	36476184	10000.000000	1386	71532	1.000000	1244	71955	1.000000	9527362	0.003266
19361339	714914825	36476231	10000.000000	1416	71699	1.000000	1225	72208	1.000000	9522528	0.003745
19368294	714913169	36483057	10000.000000	1336	71657	1.000000	1188	72406	1.000000	9517724	0.003635
npatches	nstrain	runtime	dt	init_x	init_y	init_y_blood	init_z	init_S	beta0	beta1	beta2	beta3	mean_beta	B	d	delta	delta_blood	b[0]	mut	m	CTL	c	g	epsilon	k	het	lambda	rho	omega	x_max	patch.dyna	DELTA	A	VA
10000	1	100.000000	0.001000	21900	9499	5000000	0.001000	10000000	26.039171	17.433704	17.187407	23.547063	19	800000000	0.010000	1.000000	1.000000	80000	0.000050	0.004800	1	0.001000	1.000000	2.500000	1.000000	0.500000	0.000000	0.000000	0.000000	31872	0	10.000000	7.000000	1.000000
sus	inf	inf_blood	z	x[0]	y[0][0]	z[0]	x[1]	y[1][0]	z[1]	S[0]	synchrony
219000000	94990000	5000000	10.000000	21900	9499	0.001000	21900	9499	0.001000	10000000	0.000000
38992775	329429657	16780524	10000.000000	2642	33859	1.000000	3883	33090	1.000000	9995039	0.000000
37596465	342073555	17447186	10000.000000	2539	34841	1.000000	3725	33982	1.000000	9990073	0.000000
37382346	344022002	17550791	10000.000000	2597	34982	1.000000	3773	34171	1.000000	9985056	0.000000
37364960	344285272	17553436	10000.000000	2535	35202	1.000000	3694	34665	1.000000	9980037	0.000000
37346871	344323920	17560133	10000.000000	2621	34975	1.000000	3784	34430	1.000000	9975063	0.000000
37349697	344330400	17568339	10000.000000	2578	35093	1.000000	3725	34472	1.000000	9970118	0.000000
37343335	344334237	17574166	10000.000000	2570	35183	1.000000	3799	33935	1.000000	9965179	0.000000
37352471	344346593	17564107	10000.000000	2534	35058	1.000000	3649	34639	1.000000	9960069	0.000000
37355319	344329804	17566964	10000.000000	2601	35010	1.000000	3761	34511	1.000000	9955182	0.000000
37347255	344338882	17571997	10000.000000	2596	35250	1.000000	3782	34357	1.000000	9950341	0.000000
37339979	344334791	17562554	10000.000000	2580	35363	1.000000	3753	34541	1.000000	9945364	0.000000
37357196	344323505	17569080	10000.000000	2484	35316	1.000000	3766	34461	1.000000	9940456	0.000000
37349543	344334839	17564081	10000.000000	2567	35026	1.000000	3766	34415	1.000000	9935534	0.000000
37353092	344347900	17566457	10000.000000	2557	35446	1.000000	3823	34317	1.000000	9930610	0.000000
37350049	344347199	17567285	10000.000000	2529	35086	1.000000	3733	34525	1.000000	9925620	0.000000
37349408	344340236	17562117	10000.000000	2575	35193	1.000000	3798	34164	1.000000	9920727	0.000000
37356101	344334839	17565007	10000.000000	2515	35277	1.000000	3667	34640	1.000000	9915689	0.000000
37353323	344315946	17574323	10000.000000	2545	35358	1.000000	3789	34311	1.000000	9910812	0.000000
37356430	344345865	17574997	10000.000000	2534	35363	1.000000	3828	34642	1.000000	9905802	0.000000
37349419	344345590	17570584	10000.000000	2535	35025	1.000000	3725	34484	1.000000	9900946	0.000000
37355923	344362398	17565151	10000.000000	2570	35087	1.000000	3729	34839	1.000000	9895928	0.000000
37349122	344365372	17573641	10000.000000	2621	35087	1.000000	3771	34321	1.000000	9891070	0.000000
37350239	344359402	17570997	10000.000000	2511	35414	1.000000	3777	34424	1.000000	9886117	0.000000
37349238	344333029	17571128	10000.000000	2541	35152	1.000000	3816	34300	1.000000	9881161	0.000000
37351057	344340611	17564979	10000.000000	2528	35135	1.000000	3757	34442	1.000000	9876366	0.000000
37355655	344342902	17562953	10000.000000	2594	34932	1.000000	3753	34389	1.000000	9871506	0.000000
37349966	344344439	17569482	10000.000000	2614	35289	1.000000	3799	34170	1.000000	9866460	0.000000
37348287	344339955	17566701	10000.000000	2604	34911	1.000000	3696	34333	1.000000	9861539	0.000000
37352179	344325946	17573776	10000.000000	2581	34834	1.000000	3651	34552	1.000000	9856634	0.000000
37347315	344335549	17572047	10000.000000	2523	35432	1.000000	3838	34162	1.000000	9851852	0.000000
37349851	344353290	17558072	10000.000000	2540	35068	1.000000	3811	34573	1.000000	9846954	0.000000
37345960	344345577	17562474	10000.000000	2568	34768	1.000000	3808	34381	1.000000	9842108	0.000000
37356060	344334553	17572941	10000.000000	2597	34993	1.000000	3747	34687	1.000000	9837252	0.000000
37356226	344353450	17568709	10000.000000	2508	35121	1.000000	3759	34376	1.000000	9832403	0.000000
37347822	344368661	17565911	10000.000000	2523	35216	1.000000	3805	34392	1.000000	9827454	0.000000
37358446	344337295	17575286	10000.000000	2524	35109	1.000000	3724	34380	1.000000	9822503	0.000000
37354412	344349214	17565096	10000.000000	2543	34845	1.000000	3781	34216	1.000000	9817586	0.000000
37347933	344325988	17569162	10000.000000	2496	35007	1.000000	3750	34640	1.000000	9812654	0.000000
37347018	344340424	17568511	10000.000000	2590	35141	1.000000	3783	34154	1.000000	9807689	0.000000
37349488	344357664	17568854	10000.000000	2607	35076	1.000000	3709	34165	1.000000	9802746	-1.#IND00
37349617	344349815	17568175	10000.000000	2620	34851	1.000000	3649	34767	1.000000	9797654	0.022400
37348709	344361100	17562252	10000.000000	2574	34701	1.000000	3742	34517	1.000000	9792742	0.029846
37353632	344343906	17573389	10000.000000	2539	35013	1.000000	3712	34600	1.000000	9787803	0.024353
37351074	344345409	17561963	10000.000000	2531	35219	1.000000	3716	34554	1.000000	9782811	0.021244
37348702	344342354	17561982	10000.000000	2506	35262	1.000000	3739	34313	1.000000	9777963	0.014015
37346932	344340315	17573321	10000.000000	2538	35017	1.000000	3714	34680	1.000000	9773123	0.013909
37355904	344345741	17566438	10000.000000	2555	34748	1.000000	3713	34487	1.000000	9768253	0.004740
37351796	344333588	17570235	10000.000000	2597	34989	1.000000	3711	34240	1.000000	9763406	0.000856
37350196	344347849	17564950	10000.000000	2495	35121	1.000000	3753	34704	1.000000	9758621	-0.001344
37342851	344373807	17572706	10000.000000	2564	35115	1.000000	3764	34476	1.000000	9753731	-0.001561
37347203	344344592	17576843	10000.000000	2596	35044	1.000000	3741	34609	1.000000	9748883	-0.002268
37355323	344349277	17567623	10000.000000	2634	34607	1.000000	3729	34360	1.000000	9744121	0.001118
37355530	344318803	17570934	10000.000000	2502	35314	1.000000	3805	34245	1.000000	9739335	0.001884
37349292	344352832	17568432	10000.000000	2549	35031	1.000000	3786	34430	1.000000	9734456	0.002004
37348498	344369421	17577614	10000.000000	2603	35027	1.000000	3809	34466	1.000000	9729644	-0.001352
37355670	344325045	17568903	10000.000000	2558	34993	1.000000	3728	34466	1.000000	9724790	-0.001116
37343807	344348136	17562467	10000.000000	2527	35321	1.000000	3864	34051	1.000000	9719974	0.001388
37334627	344360263	17568569	10000.000000	2531	35316	1.000000	3711	34344	1.000000	9714992	-0.000941
37343171	344370859	17560206	10000.000000	2514	35035	1.000000	3735	34644	1.000000	9710257	0.000777
37352647	344317606	17564572	10000.000000	2555	34914	1.000000	3792	34492	1.000000	9705493	0.001580
37353439	344301171	17566710	10000.000000	2491	35272	1.000000	3783	34297	1.000000	9700604	0.003201
37344041	344356281	17563862	10000.000000	2545	35201	1.000000	3779	34388	1.000000	9695743	0.004143
37349197	344322893	17570128	10000.000000	2573	35344	1.000000	3686	34375	1.000000	9690976	0.004076
37343516	344363072	17562836	10000.000000	2518	35289	1.000000	3760	34302	1.000000	9686057	0.004292
37363907	344329917	17569863	10000.000000	2566	35032	1.000000	3774	34256	1.000000	9681296	0.003791
37344245	344332637	17570995	10000.000000	2528	35176	1.000000	3769	34371	1.000000	9676414	0.003602
37347175	344333163	17568587	10000.000000	2612	35144	1.000000	3864	34072	1.000000	9671575	0.003438
37348176	344338866	17562967	10000.000000	2467	35321	1.000000	3660	34555	1.000000	9666733	0.003616
37352054	344333751	17568201	10000.000000	2560	35234	1.000000	3755	34345	1.000000	9661922	0.003757
37346616	344330827	17575831	10000.000000	2551	35298	1.000000	3785	34593	1.000000	9657086	0.003592
37352165	344342500	17571189	10000.000000	2597	35065	1.000000	3745	34431	1.000000	9652288	0.003475
37347885	344350915	17577007	10000.000000	2497	35106	1.000000	3771	34105	1.000000	9647480	0.003248
37355194	344323836	17567198	10000.000000	2530	35116	1.000000	3735	34373	1.000000	9642658	0.003260
37342837	344348621	17562512	10000.000000	2574	34865	1.000000	3709	34549	1.000000	9637723	0.003047
37355446	344338509	17563493	10000.000000	2580	35165	1.000000	3858	34197	1.000000	9632932	0.002972
37356714	344328319	17569045	10000.000000	2609	34803	1.000000	3749	34583	1.000000	9628192	0.002906
37347472	344369330	17570084	10000.000000	2580	35040	1.000000	3768	34254	1.000000	9623371	0.002946
37347872	344351375	17571739	10000.000000	2589	34912	1.000000	3781	34183	1.000000	9618573	0.003028
37349403	344338492	17561591	10000.000000	2557	35120	1.000000	3713	34344	1.000000	9613789	0.003012
37354846	344339504	17571497	10000.000000	2612	35000	1.000000	3772	34482	1.000000	9609027	0.003450
37348217	344367372	17564904	10000.000000	2545	35164	1.000000	3753	34481	1.000000	9604171	0.003607
37354232	344339885	17567363	10000.000000	2552	35134	1.000000	3734	34368	1.000000	9599473	0.003497
37355180	344342648	17570603	10000.000000	2527	35214	1.000000	3738	34275	1.000000	9594564	0.003608
37347503	344366931	17568968	10000.000000	2559	35054	1.000000	3795	34259	1.000000	9589694	0.003478
37340175	344377048	17570636	10000.000000	2626	35148	1.000000	3754	34271	1.000000	9584873	0.003914
37348379	344341579	17570505	10000.000000	2571	35149	1.000000	3762	34080	1.000000	9580148	0.003755
37353116	344331624	17568311	10000.000000	2572	35087	1.000000	3758	34564	1.000000	9575345	0.003343
37344315	344349096	17575775	10000.000000	2547	35219	1.000000	3796	34495	1.000000	9570549	0.003860
37343328	344338215	17574752	10000.000000	2596	34800	1.000000	3669	34845	1.000000	9565704	0.004183
37350695	344330444	17566931	10000.000000	2557	34766	1.000000	3767	34440	1.000000	9560940	0.004203
37354180	344325058	17568473	10000.000000	2582	35237	1.000000	3796	34409	1.000000	9556247	0.004119
37348817	344351483	17573079	10000.000000	2573	35088	1.000000	3808	34461	1.000000	9551385	0.003841
37351757	344329661	17563067	10000.000000	2525	35404	1.000000	3706	34512	1.000000	9546613	0.003750
37345791	344316016	17572378	10000.000000	2619	35047	1.000000	3832	34532	1.000000	9541841	0.003585
37347207	344357904	17566749	10000.000000	2598	35012	1.000000	3758	34272	1.000000	9537064	0.003101
37353100	344354560	17562958	10000.000000	2559	34929	1.000000	3636	34876	1.000000	9532258	0.003657
37348836	344343150	17577027	10000.000000	2540	35232	1.000000	3696	34469	1.000000	9527424	0.003612
37354105	344358656	17566527	10000.000000	2643	34934	1.000000	3686	34267	1.000000	9522682	0.003563
37357678	344350918	17569915	10000.000000	2541	35285	1.000000	3711	34716	1.000000	9517983	0.003317
npatches	nstrain	runtime	dt	init_x	init_y	init_y_blood	init_z	init_S	beta0	beta1	beta2	beta3	mean_beta	B	d	delta	delta_blood	b[0]	mut	m	CTL	c	g	epsilon	k	het	lambda	rho	omega	x_max	patch.dyna	DELTA	A	VA
10000	1	100.000000	0.001000	21900	9499	5000000	0.001000	10000000	21.752138	23.908957	26.593238	21.849396	19	800000000	0.010000	1.000000	1.000000	80000	0.000050	0.004800	1	0.001000	1.000000	2.500000	2.000000	0.500000	0.000000	0.000000	0.000000	31872	0	10.000000	7.000000	1.000000
sus	inf	inf_blood	z	x[0]	y[0][0]	z[0]	x[1]	y[1][0]	z[1]	S[0]	synchrony
219000000	94990000	5000000	10.000000	21900	9499	0.001000	21900	9499	0.001000	10000000	0.000000
54693338	219485159	11206974	10000.000000	4416	22363	1.000000	4101	22593	1.000000	9994884	0.000000
55443165	216717485	11052224	10000.000000	4620	22053	1.000000	4118	22265	1.000000	9989844	0.000000
55479988	216556624	11048191	10000.000000	4637	21824	1.000000	4168	22258	1.000000	9984851	0.000000
55481855	216555745	11051119	10000.000000	4558	22032	1.000000	4165	22244	1.000000	9979889	0.000000
55485898	216567800	11046655	10000.000000	4584	22102	1.000000	4146	22261	1.000000	9974933	0.000000
55481989	216574474	11046292	10000.000000	4415	22154	1.000000	4219	22127	1.000000	9969890	0.000000
55485082	216571900	11048130	10000.000000	4682	21889	1.000000	4114	22400	1.000000	9964935	0.000000
55468781	216579435	11056510	10000.000000	4482	22247	1.000000	4090	22456	1.000000	9959952	0.000000
55480525	216569936	11047514	10000.000000	4527	22144	1.000000	4105	22395	1.000000	9954915	0.000000
55469901	216575039	11046873	10000.000000	4505	22039	1.000000	4234	22260	1.000000	9949935	0.000000
55486045	216549283	11051495	10000.000000	4499	22058	1.000000	4146	22199	1.000000	9944961	0.000000
55470058	216571320	11050560	10000.000000	4557	21886	1.000000	4195	22375	1.000000	9939922	0.000000
55489184	216558386	11046442	10000.000000	4636	21952	1.000000	4290	22129	1.000000	9935002	0.000000
55484245	216567107	11047675	10000.000000	4588	22125	1.000000	4154	22193	1.000000	9930055	0.000000
55471662	216594285	11052470	10000.000000	4609	22268	1.000000	4246	22261	1.000000	9925130	0.000000
55477298	216556307	11050882	10000.000000	4575	22174	1.000000	4119	22328	1.000000	9920195	0.000000
55478181	216568205	11048906	10000.000000	4531	21810	1.000000	4176	22214	1.000000	9915120	0.000000
55485096	216552984	11050023	10000.000000	4579	22051	1.000000	4067	22357	1.000000	9910235	0.000000
55485514	216555022	11047987	10000.000000	4593	21935	1.000000	4270	22105	1.000000	9905117	0.000000
55477541	216556595	11054639	10000.000000	4565	22014	1.000000	4126	22559	1.000000	9900283	0.000000
55470129	216572907	11052697	10000.000000	4501	22132	1.000000	4163	22281	1.000000	9895271	0.000000
55492364	216549733	11054350	10000.000000	4542	22107	1.000000	4159	22270	1.000000	9890262	0.000000
55478679	216575678	11045164	10000.000000	4614	22080	1.000000	4161	22379	1.000000	9885397	0.000000
55487392	216547212	11051880	10000.000000	4503	22037	1.000000	4147	22390	1.000000	9880410	0.000000
55482745	216572070	11047210	10000.000000	4498	22085	1.000000	4149	22441	1.000000	9875571	0.000000
55481021	216593339	11047551	10000.000000	4616	22066	1.000000	4197	21961	1.000000	9870573	0.000000
55473537	216578607	11052267	10000.000000	4595	22085	1.000000	4093	22453	1.000000	9865645	0.000000
55487805	216560670	11047827	10000.000000	4588	22098	1.000000	4103	22564	1.000000	9860731	0.000000
55484296	216570762	11049024	10000.000000	4545	22411	1.000000	4037	22438	1.000000	9855730	0.000000
55486591	216545511	11050639	10000.000000	4599	22016	1.000000	4205	22026	1.000000	9850871	0.000000
55487991	216553394	11048719	10000.000000	4527	22153	1.000000	4138	22524	1.000000	9846024	0.000000
55489973	216545198	11045748	10000.000000	4571	22056	1.000000	4059	22324	1.000000	9841167	0.000000
55484295	216565175	11049315	10000.000000	4617	22002	1.000000	4127	22168	1.000000	9836213	0.000000
55482659	216578096	11048791	10000.000000	4645	21852	1.000000	4142	22491	1.000000	9831364	0.000000
55486179	216573768	11051959	10000.000000	4661	21780	1.000000	4308	22068	1.000000	9826419	0.000000
55479365	216563577	11049827	10000.000000	4512	22110	1.000000	4115	22209	1.000000	9821425	0.000000
55482126	216569461	11048172	10000.000000	4542	22263	1.000000	4064	22420	1.000000	9816506	0.000000
55491271	216560295	11051934	10000.000000	4530	22031	1.000000	4110	22488	1.000000	9811634	0.000000
55484383	216558533	11050727	10000.000000	4569	21966	1.000000	4100	22571	1.000000	9806707	0.000000
55482833	216538348	11056693	10000.000000	4567	22118	1.000000	4264	22143	1.000000	9801836	-1.#IND00
55483777	216581338	11049225	10000.000000	4534	22110	1.000000	4184	22253	1.000000	9796911	-0.000000
55479170	216559926	11050584	10000.000000	4574	22016	1.000000	4257	22130	1.000000	9792100	-0.006385
55472338	216562277	11050915	10000.000000	4574	22187	1.000000	4241	22281	1.000000	9787289	-0.006030
55478994	216580369	11052106	10000.000000	4531	22197	1.000000	4134	22398	1.000000	9782527	-0.009501
55487970	216538838	11046148	10000.000000	4547	22193	1.000000	4196	22373	1.000000	9777488	-0.010576
55479233	216566636	11052831	10000.000000	4606	21844	1.000000	4098	22222	1.000000	9772589	-0.012033
55488726	216562364	11051703	10000.000000	4468	22348	1.000000	4194	22092	1.000000	9767605	-0.006990
55483900	216549154	11042048	10000.000000	4586	22210	1.000000	4164	22284	1.000000	9762749	-0.004755
55488389	216545238	11049803	10000.000000	4497	22196	1.000000	4148	22228	1.000000	9757956	-0.002039
55488235	216536507	11051732	10000.000000	4478	22089	1.000000	4132	22471	1.000000	9752966	-0.002336
55481283	216551782	11049556	10000.000000	4535	22157	1.000000	4099	22334	1.000000	9748202	-0.000393
55492895	216541586	11052889	10000.000000	4562	21860	1.000000	4135	22317	1.000000	9743385	-0.000219
55477513	216573716	11046123	10000.000000	4593	22178	1.000000	4310	22022	1.000000	9738632	-0.000397
55475432	216587823	11051657	10000.000000	4521	22105	1.000000	4229	22130	1.000000	9733737	-0.000815
55475864	216568652	11047942	10000.000000	4587	22217	1.000000	4207	22048	1.000000	9728930	-0.001220
55481166	216554084	11046312	10000.000000	4458	21993	1.000000	4222	22082	1.000000	9723991	-0.002140
55479126	216571320	11056306	10000.000000	4594	22074	1.000000	4149	22171	1.000000	9719181	-0.002475
55474496	216569834	11044243	10000.000000	4562	21915	1.000000	4274	22243	1.000000	9714449	-0.002588
55483878	216556687	11049487	10000.000000	4591	22034	1.000000	4227	22064	1.000000	9709472	0.001170
55478997	216586300	11042152	10000.000000	4509	22057	1.000000	4118	22263	1.000000	9704656	0.001355
55483676	216562926	11051568	10000.000000	4496	22190	1.000000	4213	22112	1.000000	9699878	0.001062
55476420	216573409	11049640	10000.000000	4543	21968	1.000000	4277	22186	1.000000	9695081	0.000581
55475036	216583067	11055249	10000.000000	4573	22005	1.000000	4201	22218	1.000000	9690324	-0.000659
55486096	216559460	11050918	10000.000000	4510	22162	1.000000	4232	22215	1.000000	9685433	-0.000570
55490440	216540441	11048480	10000.000000	4567	22082	1.000000	4194	22048	1.000000	9680617	-0.000422
55480692	216551391	11049852	10000.000000	4603	21992	1.000000	4267	22040	1.000000	9675772	-0.000236
55482156	216553521	11046510	10000.000000	4561	21983	1.000000	4239	22231	1.000000	9670935	-0.000382
55485025	216559144	11050910	10000.000000	4491	22239	1.000000	4118	22356	1.000000	9666053	-0.000673
55471862	216586636	11051437	10000.000000	4596	22016	1.000000	4213	22309	1.000000	9661276	-0.000105
55477200	216585374	11049361	10000.000000	4624	22023	1.000000	4154	22162	1.000000	9656533	-0.000580
55495523	216559718	11052277	10000.000000	4609	21808	1.000000	4196	22231	1.000000	9651727	-0.000599
55488386	216557720	11053455	10000.000000	4673	21996	1.000000	4111	22365	1.000000	9646914	-0.001128
55482586	216564024	11052329	10000.000000	4592	22093	1.000000	4230	22266	1.000000	9642149	-0.001732
55481916	216542917	11052253	10000.000000	4453	22361	1.000000	4143	22521	1.000000	9637369	-0.001668
55477341	216561252	11052753	10000.000000	4526	22057	1.000000	4214	22139	1.000000	9632555	-0.002014
55494333	216554806	11050905	10000.000000	4539	22017	1.000000	4108	22259	1.000000	9627786	-0.001997
55482033	216568106	11046026	10000.000000	4515	22136	1.000000	4244	22136	1.000000	9622959	-0.002198
55486827	216534520	11053678	10000.000000	4548	21918	1.000000	4102	22308	1.000000	9618179	-0.002283
55479823	216563899	11052714	10000.000000	4508	22196	1.000000	4146	22393	1.000000	9613340	-0.002230
55484149	216577179	11047601	10000.000000	4450	22151	1.000000	4183	22356	1.000000	9608663	-0.002113
55486210	216566499	11049998	10000.000000	4571	22316	1.000000	4271	22301	1.000000	9603868	-0.003583
55482647	216565051	11047652	10000.000000	4589	22009	1.000000	4196	22159	1.000000	9598887	-0.003413
55473214	216584312	11044656	10000.000000	4616	22304	1.000000	4140	22097	1.000000	9594177	-0.003757
55488390	216546511	11050582	10000.000000	4426	22574	1.000000	4119	22549	1.000000	9589373	-0.003843
55487754	216553851	11043742	10000.000000	4461	22043	1.000000	4258	22249	1.000000	9584602	-0.003759
55487337	216564864	11046811	10000.000000	4494	22025	1.000000	4137	22265	1.000000	9579692	-0.003495
55473517	216568329	11052762	10000.000000	4562	22173	1.000000	4179	22193	1.000000	9574917	-0.003808
55492177	216548475	11050779	10000.000000	4660	21902	1.000000	4191	22369	1.000000	9570153	-0.003629
55487250	216552113	11050029	10000.000000	4557	21876	1.000000	4129	22258	1.000000	9565399	-0.003737
55482415	216563448	11051402	10000.000000	4511	22219	1.000000	4168	22368	1.000000	9560544	-0.003578
55479046	216577107	11048613	10000.000000	4453	22374	1.000000	4112	22387	1.000000	9555712	-0.003346
55486894	216541191	11049715	10000.000000	4566	22136	1.000000	4135	22462	1.000000	9550995	-0.003180
55478846	216562789	11047032	10000.000000	4603	22126	1.000000	4185	22072	1.000000	9546192	-0.003275
55484434	216557888	11053099	10000.000000	4566	22106	1.000000	4156	22433	1.000000	9541229	-0.003363
55490355	216576586	11050693	10000.000000	4512	22172	1.000000	4122	22484	1.000000	9536557	-0.003477
55480507	216587023	11043529	10000.000000	4609	22001	1.000000	4172	22144	1.000000	9531764	-0.003087
55481383	216555513	11049576	10000.000000	4441	22325	1.000000	4117	22289	1.000000	9526955	-0.002721
55486920	216561607	11055175	10000.000000	4616	21910	1.000000	4190	22357	1.000000	9522196	-0.003851
55483705	216548684	11050563	10000.000000	4532	22169	1.000000	4125	22229	1.000000	9517451	-0.003717
npatches	nstrain	runtime	dt	init_x	init_y	init_y_blood	init_z	init_S	beta0	beta1	beta2	beta3	mean_beta	B	d	delta	delta_blood	b[0]	mut	m	CTL	c	g	epsilon	k	het	lambda	rho	omega	x_max	patch.dyna	DELTA	A	VA
10000	1	100.000000	0.001000	21900	9499	5000000	0.001000	10000000	14.993457	24.139401	14.213202	26.595778	19	800000000	0.010000	1.000000	1.000000	80000	0.000050	0.004800	1	0.001000	1.000000	2.500000	3.000000	0.500000	0.000000	0.000000	0.000000	31872	0	10.000000	7.000000	1.000000
sus	inf	inf_blood	z	x[0]	y[0][0]	z[0]	x[1]	y[1][0]	z[1]	S[0]	synchrony
219000000	94990000	5000000	10.000000	21900	9499	0.001000	21900	9499	0.001000	10000000	0.000000
72173396	154300443	7885831	10000.000000	8333	14875	1.000000	5451	15975	1.000000	9995050	0.000000
73833878	151723789	7741141	10000.000000	8493	14651	1.000000	5704	15382	1.000000	9990147	0.000000
73841385	151708283	7741087	10000.000000	8437	14729	1.000000	5502	15990	1.000000	9985157	0.000000
73844803	151719012	7743068	10000.000000	8381	14905	1.000000	5503	15865	1.000000	9980065	0.000000
73843621	151726968	7745378	10000.000000	8382	14791	1.000000	5543	15965	1.000000	9975126	0.000000
73820473	151753089	7736959	10000.000000	8392	14783	1.000000	5482	15908	1.000000	9970184	0.000000
73848133	151736266	7743321	10000.000000	8464	14571	1.000000	5474	15857	1.000000	9965238	0.000000
73847604	151709501	7742495	10000.000000	8364	14919	1.000000	5581	15642	1.000000	9960224	0.000000
73847656	151727502	7741659	10000.000000	8522	14840	1.000000	5541	15694	1.000000	9955227	0.000000
73823397	151757643	7743314	10000.000000	8357	14874	1.000000	5410	16137	1.000000	9950394	0.000000
73834143	151731875	7741237	10000.000000	8456	14751	1.000000	5406	16192	1.000000	9945377	0.000000
73844314	151734089	7735739	10000.000000	8488	15100	1.000000	5510	15870	1.000000	9940420	0.000000
73838398	151731233	7743375	10000.000000	8469	14956	1.000000	5457	15970	1.000000	9935535	0.000000
73848985	151725912	7745155	10000.000000	8457	14835	1.000000	5436	15984	1.000000	9930677	0.000000
73841154	151715331	7741944	10000.000000	8498	14569	1.000000	5460	15769	1.000000	9925838	0.000000
73840221	151706346	7742275	10000.000000	8419	14655	1.000000	5490	15861	1.000000	9920890	0.000000
73846151	151730184	7746930	10000.000000	8291	15251	1.000000	5459	15869	1.000000	9916000	0.000000
73836779	151741607	7741405	10000.000000	8454	14853	1.000000	5462	15775	1.000000	9911062	0.000000
73830165	151754571	7745398	10000.000000	8421	14633	1.000000	5504	15857	1.000000	9906063	0.000000
73835286	151741520	7737064	10000.000000	8459	14718	1.000000	5496	15796	1.000000	9901004	0.000000
73838224	151730927	7742712	10000.000000	8333	14746	1.000000	5436	16041	1.000000	9896223	0.000000
73837414	151724777	7740046	10000.000000	8507	14716	1.000000	5477	15894	1.000000	9891267	0.000000
73823571	151742807	7745792	10000.000000	8488	14707	1.000000	5368	15958	1.000000	9886384	0.000000
73845935	151711527	7740258	10000.000000	8575	14593	1.000000	5478	15895	1.000000	9881528	0.000000
73843142	151744098	7742466	10000.000000	8420	14780	1.000000	5474	15925	1.000000	9876484	0.000000
73824735	151747939	7745497	10000.000000	8464	14779	1.000000	5526	15745	1.000000	9871513	0.000000
73832124	151731214	7743187	10000.000000	8480	14761	1.000000	5577	15625	1.000000	9866527	0.000000
73827751	151742494	7742870	10000.000000	8546	14601	1.000000	5386	16045	1.000000	9861559	0.000000
73834018	151752357	7741734	10000.000000	8516	14844	1.000000	5410	16092	1.000000	9856618	0.000000
73832151	151730105	7742601	10000.000000	8519	14518	1.000000	5495	16002	1.000000	9851624	0.000000
73836109	151738149	7736467	10000.000000	8460	14691	1.000000	5547	15908	1.000000	9846718	0.000000
73846027	151721470	7742127	10000.000000	8573	14595	1.000000	5588	15765	1.000000	9841750	0.000000
73846961	151707535	7742801	10000.000000	8475	14692	1.000000	5521	15917	1.000000	9836786	0.000000
73838070	151744166	7741047	10000.000000	8524	14563	1.000000	5536	15846	1.000000	9831905	0.000000
73839487	151725162	7739980	10000.000000	8477	14837	1.000000	5492	15820	1.000000	9826955	0.000000
73821523	151752574	7739806	10000.000000	8467	14763	1.000000	5462	16168	1.000000	9821928	0.000000
73837714	151732272	7745521	10000.000000	8569	14632	1.000000	5492	15937	1.000000	9816881	0.000000
73836216	151736039	7739486	10000.000000	8443	14733	1.000000	5461	16026	1.000000	9812021	0.000000
73831080	151735736	7742248	10000.000000	8431	14670	1.000000	5632	15654	1.000000	9807065	0.000000
73837895	151705684	7740548	10000.000000	8369	14635	1.000000	5518	15809	1.000000	9802184	-1.#IND00
73835209	151741588	7744563	10000.000000	8459	14598	1.000000	5532	15907	1.000000	9797354	0.003200
73842312	151723619	7738950	10000.000000	8464	14776	1.000000	5402	15987	1.000000	9792519	0.002883
73820431	151761280	7744113	10000.000000	8523	14525	1.000000	5555	15615	1.000000	9787498	0.010027
73821043	151751822	7743149	10000.000000	8380	14973	1.000000	5428	15824	1.000000	9782614	0.003708
73831412	151728354	7741564	10000.000000	8296	14844	1.000000	5504	15915	1.000000	9777673	0.005278
73852906	151705666	7744258	10000.000000	8407	14926	1.000000	5627	15685	1.000000	9772832	0.012076
73839183	151715857	7738258	10000.000000	8384	14925	1.000000	5524	15908	1.000000	9767872	0.006983
73844324	151718592	7743156	10000.000000	8531	14565	1.000000	5584	15864	1.000000	9762982	0.006592
73842733	151725984	7741989	10000.000000	8399	14627	1.000000	5455	16013	1.000000	9758016	0.006733
73844618	151725199	7737057	10000.000000	8384	14812	1.000000	5573	15521	1.000000	9753104	0.002384
73844400	151710454	7742624	10000.000000	8362	14803	1.000000	5387	16040	1.000000	9748161	0.001585
73845380	151705947	7739486	10000.000000	8439	14846	1.000000	5444	15828	1.000000	9743320	0.000970
73830956	151746505	7747204	10000.000000	8544	14653	1.000000	5563	15824	1.000000	9738503	0.001293
73848722	151730775	7740064	10000.000000	8445	14703	1.000000	5566	15837	1.000000	9733582	0.002554
73848930	151735651	7744231	10000.000000	8426	14766	1.000000	5464	15815	1.000000	9728711	0.002562
73836785	151735054	7742022	10000.000000	8430	14737	1.000000	5600	15767	1.000000	9723775	0.003331
73852318	151716631	7745013	10000.000000	8605	14572	1.000000	5417	15968	1.000000	9719013	0.003102
73834720	151716010	7740158	10000.000000	8525	14726	1.000000	5470	16119	1.000000	9714032	0.003359
73826026	151754452	7746089	10000.000000	8604	14607	1.000000	5418	16153	1.000000	9709052	0.003160
73830296	151742639	7738637	10000.000000	8497	14645	1.000000	5585	15891	1.000000	9704192	0.004455
73837610	151737819	7736406	10000.000000	8557	14590	1.000000	5436	15890	1.000000	9699313	0.001810
73835576	151737601	7745314	10000.000000	8434	14563	1.000000	5577	15722	1.000000	9694412	0.002120
73821865	151744123	7739883	10000.000000	8477	14525	1.000000	5536	15800	1.000000	9689565	0.001898
73845162	151714776	7741185	10000.000000	8591	14679	1.000000	5555	15787	1.000000	9684772	0.002674
73841842	151732092	7741118	10000.000000	8545	14737	1.000000	5430	15914	1.000000	9679949	0.000487
73848765	151709279	7740500	10000.000000	8421	14979	1.000000	5433	16016	1.000000	9675142	-0.000194
73840960	151729568	7733356	10000.000000	8497	14771	1.000000	5488	15942	1.000000	9670390	0.000307
73834260	151746459	7740655	10000.000000	8327	14692	1.000000	5579	15839	1.000000	9665545	0.002151
73834805	151738164	7742285	10000.000000	8298	14971	1.000000	5392	16104	1.000000	9660753	0.002078
73825916	151745939	7736859	10000.000000	8599	14563	1.000000	5499	15830	1.000000	9655958	0.002291
73852618	151716425	7740152	10000.000000	8596	14456	1.000000	5486	15880	1.000000	9651087	0.001924
73835222	151731772	7741071	10000.000000	8505	14840	1.000000	5380	15964	1.000000	9646173	0.001941
73827052	151739347	7745823	10000.000000	8376	14884	1.000000	5488	15991	1.000000	9641260	0.001730
73842452	151727721	7736693	10000.000000	8338	14764	1.000000	5371	16050	1.000000	9636468	0.001767
73833259	151724854	7744236	10000.000000	8476	14784	1.000000	5501	15820	1.000000	9631646	0.001612
73839783	151739903	7741731	10000.000000	8574	14815	1.000000	5505	15919	1.000000	9626696	0.001306
73839440	151743591	7738466	10000.000000	8464	14785	1.000000	5548	15963	1.000000	9621813	0.000444
73840701	151729044	7742376	10000.000000	8428	14887	1.000000	5482	15892	1.000000	9617044	-0.002719
73840615	151727457	7742497	10000.000000	8460	14907	1.000000	5492	15819	1.000000	9612221	-0.002575
73832310	151738473	7738155	10000.000000	8523	14615	1.000000	5476	15743	1.000000	9607387	-0.002651
73844171	151724133	7739496	10000.000000	8455	14873	1.000000	5310	15996	1.000000	9602631	-0.002469
73833258	151741133	7738646	10000.000000	8486	14744	1.000000	5538	15665	1.000000	9597679	-0.002476
73830627	151738033	7739954	10000.000000	8487	14713	1.000000	5527	15869	1.000000	9592822	-0.002444
73828225	151730413	7738858	10000.000000	8603	14631	1.000000	5573	15633	1.000000	9588086	-0.001693
73833255	151751302	7741072	10000.000000	8349	14865	1.000000	5523	16064	1.000000	9583204	-0.001729
73845118	151710959	7738149	10000.000000	8456	14839	1.000000	5517	15883	1.000000	9578470	-0.001782
73830359	151726941	7744768	10000.000000	8419	14612	1.000000	5565	15837	1.000000	9573671	-0.001219
73844728	151706658	7745663	10000.000000	8460	14725	1.000000	5374	16180	1.000000	9568846	-0.001218
73843177	151720575	7746462	10000.000000	8439	14826	1.000000	5510	15703	1.000000	9563940	-0.000600
73834584	151741278	7744643	10000.000000	8337	14885	1.000000	5450	15931	1.000000	9559326	-0.000337
73836306	151745218	7738955	10000.000000	8514	14903	1.000000	5561	15589	1.000000	9554594	-0.000562
73828610	151741033	7742171	10000.000000	8518	14471	1.000000	5528	15824	1.000000	9549854	-0.000977
73832047	151736134	7744591	10000.000000	8418	14736	1.000000	5391	16066	1.000000	9545134	-0.001534
73854579	151708412	7740642	10000.000000	8488	14697	1.000000	5433	15894	1.000000	9540332	-0.001393
73831614	151749602	7745086	10000.000000	8482	14670	1.000000	5520	15937	1.000000	9535549	-0.001345
73842317	151725343	7740735	10000.000000	8322	14906	1.000000	5502	15832	1.000000	9530791	-0.001343
73847414	151721539	7736706	10000.000000	8532	14620	1.000000	5453	15905	1.000000	9525979	-0.001342
73827144	151742509	7738710	10000.000000	8517	14884	1.000000	5472	15895	1.000000	9521213	-0.001519
73831191	151728643	7740367	10000.000000	8321	15109	1.000000	5470	16042	1.000000	9516551	-0.001525
npatches	nstrain	runtime	dt	init_x	init_y	init_y_blood	init_z	init_S	beta0	beta1	beta2	beta3	mean_beta	B	d	delta	delta_blood	b[0]	mut	m	CTL	c	g	epsilon	k	het	lambda	rho	omega	x_max	patch.dyna	DELTA	A	VA
10000	1	100.000000	0.001000	21900	9499	5000000	0.001000	10000000	18.194694	15.880592	25.607891	13.116861	19	800000000	0.010000	1.000000	1.000000	80000	0.000050	0.004800	1	0.001000	1.000000	2.500000	4.000000	0.500000	0.000000	0.000000	0.000000	31872	0	10.000000	7.000000	1.000000
sus	inf	inf_blood	z	x[0]	y[0][0]	z[0]	x[1]	y[1][0]	z[1]	S[0]	synchrony
219000000	94990000	5000000	10.000000	21900	9499	0.001000	21900	9499	0.001000	10000000	0.000000
90359609	113120158	5781790	10000.000000	8701	11420	1.000000	9895	10933	1.000000	9995120	0.000000
91926399	112714854	5745663	10000.000000	8846	11445	1.000000	10169	10854	1.000000	9990274	0.000000
91889623	112710750	5753165	10000.000000	8914	11338	1.000000	10186	10867	1.000000	9985269	0.000000
91896087	112720128	5754099	10000.000000	9158	11124	1.000000	9928	11085	1.000000	9980302	0.000000
91903846	112712680	5752551	10000.000000	8973	11306	1.000000	9849	11014	1.000000	9975262	0.000000
91911936	112709568	5750678	10000.000000	8702	11496	1.000000	9967	11044	1.000000	9970221	0.000000
91908458	112713607	5755777	10000.000000	8804	11502	1.000000	10003	11008	1.000000	9965277	0.000000
91884862	112735044	5751973	10000.000000	8797	11362	1.000000	10176	10828	1.000000	9960175	0.000000
91897593	112703076	5754023	10000.000000	8843	11449	1.000000	10024	10888	1.000000	9955227	0.000000
91870725	112738816	5752743	10000.000000	8906	11383	1.000000	9891	11248	1.000000	9950148	0.000000
91877009	112737530	5751413	10000.000000	8998	11182	1.000000	9951	11023	1.000000	9945253	0.000000
91923652	112690559	5749347	10000.000000	9027	11246	1.000000	10095	10886	1.000000	9940286	0.000000
91899797	112724467	5755550	10000.000000	8734	11604	1.000000	10058	11023	1.000000	9935353	0.000000
91890328	112719623	5752847	10000.000000	8682	11580	1.000000	9956	11170	1.000000	9930317	0.000000
91897683	112720979	5750107	10000.000000	8684	11623	1.000000	9908	11133	1.000000	9925370	0.000000
91893469	112717456	5751253	10000.000000	8837	11365	1.000000	10101	11072	1.000000	9920330	0.000000
91894707	112723170	5750687	10000.000000	8742	11386	1.000000	10070	11067	1.000000	9915464	0.000000
91907502	112711406	5749140	10000.000000	8901	11389	1.000000	10139	10793	1.000000	9910607	0.000000
91895354	112714949	5745782	10000.000000	9157	11264	1.000000	9981	11078	1.000000	9905586	0.000000
91895172	112710320	5750581	10000.000000	8904	11342	1.000000	9983	10787	1.000000	9900576	0.000000
91900543	112729399	5752694	10000.000000	8685	11682	1.000000	10027	10960	1.000000	9895631	0.000000
91918230	112707734	5748484	10000.000000	8964	11277	1.000000	10099	10923	1.000000	9890652	0.000000
91893167	112724433	5752292	10000.000000	8791	11375	1.000000	10011	10738	1.000000	9885858	0.000000
91898610	112714607	5746009	10000.000000	8912	11393	1.000000	9972	10999	1.000000	9881008	0.000000
91901161	112718028	5752251	10000.000000	9100	11273	1.000000	10027	10964	1.000000	9876021	0.000000
91907608	112722384	5747049	10000.000000	8838	11320	1.000000	10015	10889	1.000000	9871073	0.000000
91884289	112705496	5751761	10000.000000	8886	11433	1.000000	10055	10936	1.000000	9865992	0.000000
91894371	112709717	5748985	10000.000000	9016	11107	1.000000	10105	10954	1.000000	9861142	0.000000
91891898	112719460	5749457	10000.000000	8901	11251	1.000000	9907	11135	1.000000	9856183	0.000000
91897969	112714239	5746698	10000.000000	8880	11643	1.000000	9976	11140	1.000000	9851239	0.000000
91906127	112706181	5752179	10000.000000	8854	11553	1.000000	10126	10842	1.000000	9846301	0.000000
91909129	112717880	5751745	10000.000000	9025	11280	1.000000	9988	11060	1.000000	9841260	0.000000
91896067	112718078	5748206	10000.000000	8852	11420	1.000000	10064	11089	1.000000	9836250	0.000000
91910350	112720818	5748701	10000.000000	8788	11548	1.000000	10101	10824	1.000000	9831320	0.000000
91901128	112719086	5751123	10000.000000	8961	11179	1.000000	9972	11114	1.000000	9826360	0.000000
91892038	112728143	5749156	10000.000000	8854	11348	1.000000	10022	10946	1.000000	9821349	0.000000
91885906	112731222	5749000	10000.000000	8808	11486	1.000000	10015	10821	1.000000	9816511	0.000000
91898518	112726158	5751750	10000.000000	8963	11316	1.000000	9988	11037	1.000000	9811450	0.000000
91897757	112699903	5750622	10000.000000	8829	11362	1.000000	10090	10927	1.000000	9806432	0.000000
91905621	112704437	5748436	10000.000000	8893	11369	1.000000	9944	10869	1.000000	9801542	-1.#IND00
91908843	112712462	5746953	10000.000000	8870	11345	1.000000	10242	10873	1.000000	9796751	-1.#IND00
91895798	112725158	5753482	10000.000000	8790	11306	1.000000	10018	10978	1.000000	9791868	0.001147
91900439	112715789	5748641	10000.000000	8877	11334	1.000000	9926	11100	1.000000	9786975	-0.009541
91900936	112708663	5752470	10000.000000	8997	11195	1.000000	10022	10785	1.000000	9782029	0.000431
91906579	112712679	5750829	10000.000000	8753	11488	1.000000	10104	10905	1.000000	9777013	0.001470
91894628	112717000	5745240	10000.000000	8731	11696	1.000000	10019	10764	1.000000	9772161	0.002373
91891189	112732569	5751009	10000.000000	8828	11346	1.000000	10015	10991	1.000000	9767231	0.003007
91903228	112704077	5752860	10000.000000	9071	11151	1.000000	10035	10973	1.000000	9762320	0.002619
91903280	112722373	5746670	10000.000000	8876	11368	1.000000	9911	11218	1.000000	9757468	0.003396
91904192	112717099	5750147	10000.000000	9032	11232	1.000000	10038	11137	1.000000	9752514	0.002730
91896583	112709449	5752141	10000.000000	9075	11180	1.000000	9914	11048	1.000000	9747657	0.002371
91892491	112719692	5750158	10000.000000	8868	11320	1.000000	9911	11071	1.000000	9742793	0.002167
91900855	112718414	5748374	10000.000000	8934	11373	1.000000	10001	10881	1.000000	9737952	0.004481
91894602	112721344	5749723	10000.000000	8960	11327	1.000000	10058	11082	1.000000	9733103	0.003751
91885873	112719268	5754506	10000.000000	9038	11101	1.000000	9940	10984	1.000000	9728247	0.004574
91895184	112707358	5747722	10000.000000	8776	11407	1.000000	10043	10889	1.000000	9723361	0.003629
91899912	112717973	5754726	10000.000000	8984	11230	1.000000	10133	10959	1.000000	9718495	0.001867
91909753	112686030	5753341	10000.000000	9035	11320	1.000000	9952	11114	1.000000	9713611	0.001154
91899450	112728374	5751309	10000.000000	8873	11294	1.000000	10128	11018	1.000000	9708903	0.002087
91895535	112698255	5751580	10000.000000	8996	11422	1.000000	10185	10962	1.000000	9704081	0.001602
91910611	112713129	5749738	10000.000000	8853	11332	1.000000	10061	11094	1.000000	9699187	0.001666
91889932	112711975	5750096	10000.000000	8812	11431	1.000000	10046	10988	1.000000	9694336	0.002264
91886241	112722660	5750514	10000.000000	8964	11344	1.000000	9877	11255	1.000000	9689552	0.002001
91892055	112724484	5747922	10000.000000	9047	11314	1.000000	9993	11048	1.000000	9684838	0.001874
91912592	112686490	5751919	10000.000000	8797	11645	1.000000	10124	10937	1.000000	9680013	0.000360
91892027	112715409	5745408	10000.000000	8938	11360	1.000000	10142	10852	1.000000	9675294	0.001020
91890871	112708263	5754716	10000.000000	8842	11459	1.000000	9952	11073	1.000000	9670490	-0.000670
91893941	112705947	5748000	10000.000000	8702	11448	1.000000	10163	10772	1.000000	9665651	-0.000266
91901933	112711638	5750953	10000.000000	8969	11325	1.000000	10071	11145	1.000000	9660961	-0.000507
91885624	112723357	5757911	10000.000000	8975	11202	1.000000	10094	10988	1.000000	9656218	-0.000211
91909734	112715581	5749513	10000.000000	8872	11324	1.000000	10048	11016	1.000000	9651462	0.000090
91904581	112696788	5751945	10000.000000	8888	11321	1.000000	10212	10924	1.000000	9646722	-0.000428
91902664	112709425	5750933	10000.000000	8889	11162	1.000000	10010	11073	1.000000	9641777	-0.000314
91912386	112693960	5748554	10000.000000	8980	11276	1.000000	9876	10980	1.000000	9636908	-0.000430
91886589	112731105	5750459	10000.000000	9035	11289	1.000000	9997	10909	1.000000	9632048	-0.000602
91905762	112713623	5751721	10000.000000	8812	11390	1.000000	10116	10968	1.000000	9627292	-0.001601
91886412	112717573	5753477	10000.000000	9011	11227	1.000000	9986	11058	1.000000	9622496	-0.001104
91890038	112721665	5753170	10000.000000	9141	11165	1.000000	9946	10914	1.000000	9617591	-0.001099
91889158	112728831	5748926	10000.000000	8841	11441	1.000000	10032	10967	1.000000	9612740	-0.001055
91916708	112701838	5747672	10000.000000	9067	11301	1.000000	9919	10937	1.000000	9608022	-0.000873
91891991	112728739	5747358	10000.000000	8866	11514	1.000000	9911	11023	1.000000	9603128	-0.000577
91874315	112733801	5751791	10000.000000	8721	11522	1.000000	10050	10998	1.000000	9598301	0.000269
91897206	112719618	5748290	10000.000000	8926	11264	1.000000	9908	11130	1.000000	9593486	-0.000654
91895907	112721086	5751625	10000.000000	8762	11307	1.000000	9947	11047	1.000000	9588740	-0.000757
91885615	112728242	5752060	10000.000000	9087	11098	1.000000	10051	10826	1.000000	9583980	-0.000674
91890589	112701766	5752158	10000.000000	8989	11304	1.000000	10168	11050	1.000000	9579105	-0.000208
91883750	112735652	5755975	10000.000000	8963	11233	1.000000	9776	11148	1.000000	9574337	-0.000481
91902734	112711389	5749979	10000.000000	8765	11517	1.000000	10133	10884	1.000000	9569563	-0.000586
91900593	112719673	5752411	10000.000000	8722	11573	1.000000	10016	10942	1.000000	9564837	-0.000621
91907230	112718228	5745342	10000.000000	8922	11257	1.000000	10019	10992	1.000000	9560098	-0.000401
91904095	112701965	5752317	10000.000000	9048	11326	1.000000	9927	10989	1.000000	9555182	-0.000316
91898832	112719152	5746747	10000.000000	9043	11306	1.000000	9928	11120	1.000000	9550471	0.000097
91891168	112714924	5747751	10000.000000	8863	11497	1.000000	10147	10992	1.000000	9545602	-0.000181
91902988	112713142	5753714	10000.000000	8769	11503	1.000000	10127	10925	1.000000	9540865	-0.000182
91904133	112714995	5750054	10000.000000	8932	11335	1.000000	9991	11048	1.000000	9536005	-0.000162
91898160	112719932	5751172	10000.000000	8928	11375	1.000000	10088	10898	1.000000	9531294	-0.000201
91893763	112717185	5751264	10000.000000	8824	11322	1.000000	10087	10914	1.000000	9526415	-0.000261
91893866	112724343	5751572	10000.000000	8798	11423	1.000000	10128	11010	1.000000	9521631	0.000007
91912455	112701350	5750166	10000.000000	8906	11310	1.000000	10008	11041	1.000000	9516910	-0.000040
npatches	nstrain	runtime	dt	init_x	init_y	init_y_blood	init_z	init_S	beta0	beta1	beta2	beta3	mean_beta	B	d	delta	delta_blood	b[0]	mut	m	CTL	c	g	epsilon	k	het	lambda	rho	omega	x_max	patch.dyna	DELTA	A	VA
10000	1	100.000000	0.001000	21900	9499	5000000	0.001000	10000000	14.615266	14.910829	14.615249	9.978327	19	800000000	0.010000	1.000000	1.000000	80000	0.000050	0.004800	1	0.001000	1.000000	2.500000	5.000000	0.500000	0.000000	0.000000	0.000000	31872	0	10.000000	7.000000	1.000000
sus	inf	inf_blood	z	x[0]	y[0][0]	z[0]	x[1]	y[1][0]	z[1]	S[0]	synchrony
219000000	94990000	5000000	10.000000	21900	9499	0.001000	21900	9499	0.001000	10000000	0.000000
108518901	85640740	4366931	10000.000000	12820	7792	1.000000	12653	8034	1.000000	9995095	0.000000
109321555	86909970	4434802	10000.000000	12799	8021	1.000000	12700	8014	1.000000	9989985	0.000000
109289914	86870988	4434056	10000.000000	12841	8090	1.000000	12726	8187	1.000000	9984892	0.000000
109324412	86858758	4432750	10000.000000	12828	8220	1.000000	12749	7902	1.000000	9979944	0.000000
109304256	86878499	4432465	10000.000000	12751	8068	1.000000	12457	8362	1.000000	9974940	0.000000
109325066	86867301	4431967	10000.000000	12679	8186	1.000000	12662	8081	1.000000	9969915	0.000000
109313559	86849998	4429509	10000.000000	12916	7941	1.000000	12749	8247	1.000000	9964868	0.000000
109325789	86859497	4430281	10000.000000	12728	8229	1.000000	12547	8133	1.000000	9959887	0.000000
109310077	86864140	4433735	10000.000000	12904	8071	1.000000	12806	8138	1.000000	9954921	0.000000
109322121	86861987	4430723	10000.000000	12670	8454	1.000000	12494	8271	1.000000	9949990	0.000000
109327116	86854529	4430965	10000.000000	12835	8127	1.000000	12533	8006	1.000000	9945054	0.000000
109310140	86859723	4427475	10000.000000	12861	8128	1.000000	12491	8311	1.000000	9940086	0.000000
109323605	86865735	4432569	10000.000000	12816	8040	1.000000	12715	8056	1.000000	9935006	0.000000
109329907	86852555	4430619	10000.000000	12932	8045	1.000000	12605	8057	1.000000	9930008	0.000000
109327014	86860667	4434466	10000.000000	12725	8158	1.000000	12761	8084	1.000000	9925006	0.000000
109327224	86857541	4432902	10000.000000	12940	8054	1.000000	12475	8210	1.000000	9920119	0.000000
109328756	86872532	4435366	10000.000000	13042	8056	1.000000	12607	8054	1.000000	9915200	0.000000
109304999	86871389	4434910	10000.000000	12835	8175	1.000000	12617	8274	1.000000	9910206	0.000000
109328648	86862789	4428031	10000.000000	12777	8245	1.000000	12619	8185	1.000000	9905251	0.000000
109319626	86845637	4432960	10000.000000	12737	8251	1.000000	12450	8186	1.000000	9900346	0.000000
109320132	86869458	4431306	10000.000000	12771	8229	1.000000	12761	8182	1.000000	9895489	0.000000
109302442	86881148	4429183	10000.000000	12637	8195	1.000000	12651	8178	1.000000	9890643	0.000000
109295987	86883055	4432808	10000.000000	12801	8036	1.000000	12633	8250	1.000000	9885707	0.000000
109318761	86873698	4430325	10000.000000	13022	7904	1.000000	12755	8074	1.000000	9880708	0.000000
109316759	86863342	4431126	10000.000000	12557	8114	1.000000	12459	8367	1.000000	9875873	0.000000
109322300	86894031	4430375	10000.000000	12703	8353	1.000000	12626	8307	1.000000	9870764	0.000000
109324575	86847382	4430750	10000.000000	12926	8062	1.000000	12498	8315	1.000000	9865748	0.000000
109336802	86855182	4431960	10000.000000	12923	7870	1.000000	12417	8279	1.000000	9860882	0.000000
109301806	86901456	4434839	10000.000000	12809	8324	1.000000	12756	8050	1.000000	9855994	0.000000
109324830	86868673	4433079	10000.000000	12965	7999	1.000000	12632	8164	1.000000	9851036	0.000000
109316453	86876626	4430120	10000.000000	12722	8190	1.000000	12454	8319	1.000000	9846105	0.000000
109331044	86850334	4432711	10000.000000	12889	8267	1.000000	12688	8186	1.000000	9841197	0.000000
109321634	86867438	4428158	10000.000000	12881	8125	1.000000	12723	8020	1.000000	9836346	0.000000
109304245	86883191	4434455	10000.000000	12902	7952	1.000000	12700	8207	1.000000	9831418	0.000000
109333314	86843038	4432420	10000.000000	13001	7866	1.000000	12678	8158	1.000000	9826537	0.000000
109301209	86879127	4431225	10000.000000	12882	8178	1.000000	12599	8235	1.000000	9821661	0.000000
109333156	86853916	4427671	10000.000000	12740	8117	1.000000	12538	8337	1.000000	9816741	0.000000
109324238	86855060	4431289	10000.000000	12651	8221	1.000000	12602	8231	1.000000	9811919	0.000000
109326839	86849891	4434136	10000.000000	12813	8159	1.000000	12497	8255	1.000000	9807084	0.000000
109327089	86848387	4430412	10000.000000	12902	8156	1.000000	12645	8096	1.000000	9802210	-1.#IND00
109315381	86861353	4431741	10000.000000	12849	8118	1.000000	12524	8243	1.000000	9797176	-0.000000
109339497	86841002	4431926	10000.000000	12925	8000	1.000000	12581	8176	1.000000	9792290	-0.000430
109285241	86883852	4432726	10000.000000	12931	7833	1.000000	12675	8095	1.000000	9787285	0.006558
109304307	86874089	4430233	10000.000000	12635	8290	1.000000	12746	8024	1.000000	9782361	0.003337
109320746	86864734	4434348	10000.000000	12761	8159	1.000000	12666	8227	1.000000	9777652	0.000356
109333312	86852721	4431850	10000.000000	12811	8166	1.000000	12860	8005	1.000000	9772700	0.001843
109333453	86847541	4431467	10000.000000	12804	8261	1.000000	12551	8131	1.000000	9767817	-0.010312
109304242	86873880	4428790	10000.000000	12835	8035	1.000000	12380	8394	1.000000	9763019	-0.008736
109327483	86861838	4430001	10000.000000	12902	8190	1.000000	12649	8230	1.000000	9758033	-0.008727
109319328	86865126	4431124	10000.000000	12766	8050	1.000000	12532	8331	1.000000	9753071	-0.006814
109312213	86858274	4430513	10000.000000	12731	8286	1.000000	12737	8137	1.000000	9748204	-0.006753
109315631	86862909	4434483	10000.000000	12761	8117	1.000000	12444	8256	1.000000	9743366	-0.006063
109300993	86889483	4432802	10000.000000	12817	7889	1.000000	12641	8238	1.000000	9738469	-0.004580
109310452	86877734	4426417	10000.000000	12838	8047	1.000000	12468	8251	1.000000	9733572	-0.003085
109338081	86855213	4430825	10000.000000	13036	7859	1.000000	12557	8113	1.000000	9728759	-0.005099
109326503	86860036	4428631	10000.000000	12768	8022	1.000000	12680	8099	1.000000	9723874	-0.005029
109333131	86849337	4430418	10000.000000	12961	7907	1.000000	12672	8164	1.000000	9718986	-0.004307
109327770	86850961	4432530	10000.000000	12756	8179	1.000000	12505	8405	1.000000	9714091	-0.003377
109336048	86846428	4430401	10000.000000	12849	8054	1.000000	12605	8078	1.000000	9709145	-0.003434
109318232	86861583	4431579	10000.000000	12730	8120	1.000000	12679	8006	1.000000	9704244	-0.003006
109330851	86850458	4432247	10000.000000	12670	8131	1.000000	12555	8120	1.000000	9699317	-0.002391
109331404	86847071	4434021	10000.000000	12803	8159	1.000000	12699	8058	1.000000	9694472	-0.001674
109324599	86841204	4432944	10000.000000	12642	8311	1.000000	12756	8078	1.000000	9689640	-0.002710
109319172	86860500	4429838	10000.000000	12877	8188	1.000000	12519	8268	1.000000	9684860	-0.003331
109307134	86873628	4432316	10000.000000	13005	7980	1.000000	12617	8164	1.000000	9679892	-0.002199
109318124	86869294	4432241	10000.000000	12670	8158	1.000000	12520	8233	1.000000	9675054	-0.002564
109333505	86867387	4428679	10000.000000	12938	8083	1.000000	12656	8231	1.000000	9670223	-0.002856
109331031	86858485	4433471	10000.000000	13013	7970	1.000000	12520	8101	1.000000	9665502	-0.003490
109342719	86842505	4431699	10000.000000	12705	8083	1.000000	12638	8205	1.000000	9660749	-0.002758
109303452	86859438	4428668	10000.000000	12837	8053	1.000000	12701	8052	1.000000	9655949	-0.002536
109339751	86852770	4428620	10000.000000	13017	8016	1.000000	12614	8200	1.000000	9651058	-0.002300
109334411	86843308	4429329	10000.000000	13019	7995	1.000000	12570	8508	1.000000	9646139	-0.001826
109310846	86855846	4434150	10000.000000	12908	7990	1.000000	12681	8124	1.000000	9641227	-0.001880
109332668	86856627	4432356	10000.000000	12937	7991	1.000000	12796	8146	1.000000	9636328	-0.001608
109306734	86880025	4432784	10000.000000	13021	7895	1.000000	12645	8286	1.000000	9631499	-0.001057
109319673	86865183	4435184	10000.000000	12773	8274	1.000000	12605	8077	1.000000	9626775	-0.001234
109328815	86861080	4430273	10000.000000	12771	8277	1.000000	12606	8075	1.000000	9622008	-0.001252
109346403	86837600	4427749	10000.000000	12869	8027	1.000000	12671	8222	1.000000	9617207	-0.000177
109310753	86866869	4429008	10000.000000	12893	8020	1.000000	12684	8125	1.000000	9612445	-0.000667
109320779	86839358	4431330	10000.000000	12724	8289	1.000000	12606	8104	1.000000	9607539	-0.000721
109341729	86841971	4431031	10000.000000	12804	8229	1.000000	12555	8304	1.000000	9602668	-0.000687
109287723	86874009	4434852	10000.000000	12902	8005	1.000000	12624	8100	1.000000	9597936	-0.000782
109328176	86837531	4431299	10000.000000	12770	8216	1.000000	12505	8146	1.000000	9593209	-0.000289
109324725	86864372	4429912	10000.000000	12813	8077	1.000000	12679	8086	1.000000	9588463	-0.000472
109314698	86873272	4433070	10000.000000	13174	8007	1.000000	12488	8288	1.000000	9583812	-0.000482
109337051	86854571	4431098	10000.000000	12720	8150	1.000000	12639	8205	1.000000	9579046	0.000059
109309204	86867384	4430471	10000.000000	12821	8284	1.000000	12433	8291	1.000000	9574248	0.000498
109307701	86871031	4433747	10000.000000	12502	8310	1.000000	12662	8028	1.000000	9569417	0.000263
109314492	86864037	4431871	10000.000000	12918	8188	1.000000	12757	7979	1.000000	9564642	0.000334
109310618	86870548	4427129	10000.000000	12673	8206	1.000000	12648	8207	1.000000	9559887	0.000612
109306606	86875863	4430920	10000.000000	12655	8153	1.000000	12729	8090	1.000000	9555103	0.000759
109329319	86850049	4438004	10000.000000	12894	8015	1.000000	12423	8379	1.000000	9550257	0.000618
109307755	86876765	4434908	10000.000000	12883	8152	1.000000	12549	8440	1.000000	9545420	0.000677
109314020	86875690	4433448	10000.000000	12601	8296	1.000000	12756	8093	1.000000	9540545	0.001045
109313363	86878442	4428822	10000.000000	13087	7986	1.000000	12628	8195	1.000000	9535778	0.000452
109317488	86876757	4434013	10000.000000	12894	8010	1.000000	12812	8110	1.000000	9530949	0.000274
109331800	86855953	4429217	10000.000000	12788	8051	1.000000	12870	8157	1.000000	9526243	0.000407
109324239	86861275	4432693	10000.000000	12823	8152	1.000000	12537	8189	1.000000	9521495	0.000733
109310823	86866297	4434932	10000.000000	12862	8178	1.000000	12542	8283	1.000000	9516690	0.000632
npatches	nstrain	runtime	dt	init_x	init_y	init_y_blood	init_z	init_S	beta0	beta1	beta2	beta3	mean_beta	B	d	delta	delta_blood	b[0]	mut	m	CTL	c	g	epsilon	k	het	lambda	rho	omega	x_max	patch.dyna	DELTA	A	VA
10000	1	100.000000	0.001000	21900	9499	5000000	0.001000	10000000	18.049573	26.557472	19.318132	16.161307	19	800000000	0.010000	1.000000	1.000000	80000	0.000050	0.004800	1	0.001000	1.000000	2.500000	6.000000	0.500000	0.000000	0.000000	0.000000	31872	0	10.000000	7.000000	1.000000
sus	inf	inf_blood	z	x[0]	y[0][0]	z[0]	x[1]	y[1][0]	z[1]	S[0]	synchrony
219000000	94990000	5000000	10.000000	21900	9499	0.001000	21900	9499	0.001000	10000000	0.000000
127396653	65946663	3362492	10000.000000	12977	6485	1.000000	8976	7770	1.000000	9995049	0.000000
127155616	68277514	3484104	10000.000000	12409	6935	1.000000	8869	7751	1.000000	9989878	0.000000
127258322	68153250	3474392	10000.000000	12490	6915	1.000000	8728	8021	1.000000	9984899	0.000000
127227179	68165382	3475037	10000.000000	12389	6907	1.000000	8962	7816	1.000000	9979909	0.000000
127220928	68172713	3472882	10000.000000	12655	6790	1.000000	8877	7822	1.000000	9974820	0.000000
127236441	68178958	3475976	10000.000000	12403	6915	1.000000	8802	7861	1.000000	9969790	0.000000
127231239	68139978	3475441	10000.000000	12533	6884	1.000000	9134	7655	1.000000	9964822	0.000000
127234315	68173207	3478232	10000.000000	12277	7094	1.000000	8899	7698	1.000000	9959896	0.000000
127219309	68162640	3479700	10000.000000	12485	6883	1.000000	8938	7709	1.000000	9954867	0.000000
127209880	68189597	3479583	10000.000000	12477	6995	1.000000	8778	7893	1.000000	9949795	0.000000
127239118	68153477	3477974	10000.000000	12704	6657	1.000000	8870	7904	1.000000	9944811	0.000000
127201304	68175674	3477483	10000.000000	12687	6832	1.000000	8895	7803	1.000000	9939765	0.000000
127232072	68168186	3479201	10000.000000	12602	6841	1.000000	8888	7869	1.000000	9934802	0.000000
127240856	68145022	3479221	10000.000000	12483	6931	1.000000	8624	7952	1.000000	9929821	0.000000
127227005	68183711	3481891	10000.000000	12388	7041	1.000000	8900	7789	1.000000	9924860	0.000000
127223649	68165854	3479640	10000.000000	12432	6828	1.000000	8726	7843	1.000000	9919916	0.000000
127238501	68159216	3476868	10000.000000	12484	6695	1.000000	8852	7912	1.000000	9914961	0.000000
127231449	68164528	3475903	10000.000000	12733	6916	1.000000	8665	7819	1.000000	9910017	0.000000
127210000	68202016	3477915	10000.000000	12457	6900	1.000000	8965	7803	1.000000	9905002	0.000000
127254643	68151607	3476666	10000.000000	12460	6960	1.000000	8753	7788	1.000000	9899993	0.000000
127208527	68180261	3479813	10000.000000	12787	6654	1.000000	8723	7888	1.000000	9895077	0.000000
127236570	68156835	3474589	10000.000000	12510	6827	1.000000	8909	7905	1.000000	9890103	0.000000
127208175	68165883	3477977	10000.000000	12457	6957	1.000000	8879	7852	1.000000	9885127	0.000000
127231096	68188064	3477138	10000.000000	12416	6900	1.000000	8804	7967	1.000000	9880248	0.000000
127248489	68166603	3477199	10000.000000	12283	7028	1.000000	9233	7567	1.000000	9875398	0.000000
127238278	68172679	3475889	10000.000000	12354	7081	1.000000	8638	8018	1.000000	9870415	0.000000
127241013	68154862	3477159	10000.000000	12607	6727	1.000000	8941	7845	1.000000	9865469	0.000000
127212263	68185159	3479820	10000.000000	12606	6754	1.000000	8885	7751	1.000000	9860570	0.000000
127209302	68170287	3479087	10000.000000	12463	6750	1.000000	8803	7845	1.000000	9855650	0.000000
127242111	68159038	3479445	10000.000000	12460	6949	1.000000	8794	7914	1.000000	9850635	0.000000
127250260	68156047	3478832	10000.000000	12432	6922	1.000000	8887	7733	1.000000	9845735	0.000000
127226459	68155786	3476236	10000.000000	12618	6838	1.000000	8945	7785	1.000000	9840713	0.000000
127216706	68168470	3480392	10000.000000	12572	6875	1.000000	9102	7549	1.000000	9835757	0.000000
127238364	68167266	3477431	10000.000000	12314	6930	1.000000	8800	7758	1.000000	9831039	0.000000
127231785	68174860	3476203	10000.000000	12408	6892	1.000000	8880	7750	1.000000	9826139	0.000000
127239439	68173410	3477252	10000.000000	12432	7003	1.000000	8788	7779	1.000000	9821215	0.000000
127202181	68176260	3482272	10000.000000	12417	6772	1.000000	8805	7873	1.000000	9816407	0.000000
127253998	68156417	3474286	10000.000000	12640	6593	1.000000	8795	7852	1.000000	9811430	0.000000
127211907	68182301	3475439	10000.000000	12382	6858	1.000000	8803	7755	1.000000	9806552	0.000000
127228889	68175103	3475478	10000.000000	12440	7005	1.000000	8827	7800	1.000000	9801617	-1.#IND00
127222521	68178861	3478790	10000.000000	12518	6955	1.000000	8943	7794	1.000000	9796720	-0.001600
127224835	68160993	3475076	10000.000000	12558	6909	1.000000	8961	7840	1.000000	9791799	0.002276
127211211	68168765	3477618	10000.000000	12762	6634	1.000000	8933	7797	1.000000	9786821	0.009260
127217559	68159330	3479630	10000.000000	12404	7027	1.000000	9015	7730	1.000000	9781882	0.007945
127254188	68151578	3478540	10000.000000	12559	6804	1.000000	8956	7812	1.000000	9776869	0.006652
127241429	68154597	3478351	10000.000000	12509	6734	1.000000	8951	7716	1.000000	9771921	0.008795
127254336	68154199	3476030	10000.000000	12353	7083	1.000000	8570	8027	1.000000	9767028	0.005498
127222529	68178814	3479193	10000.000000	12573	6892	1.000000	8906	7901	1.000000	9761967	0.006702
127225832	68161927	3475647	10000.000000	12512	6766	1.000000	8849	7768	1.000000	9757011	0.007422
127223256	68170717	3479042	10000.000000	12479	6654	1.000000	8823	7937	1.000000	9752035	0.007253
127230363	68160706	3477639	10000.000000	12407	6923	1.000000	8898	7815	1.000000	9747105	0.007375
127235450	68169411	3475047	10000.000000	12564	6908	1.000000	8709	7991	1.000000	9742155	0.005393
127214770	68167901	3476432	10000.000000	12339	6894	1.000000	8753	8024	1.000000	9737282	0.004508
127214035	68187656	3476230	10000.000000	12643	6724	1.000000	8899	7629	1.000000	9732413	0.004427
127219609	68167661	3479222	10000.000000	12418	6886	1.000000	8941	7656	1.000000	9727453	0.002905
127206476	68176209	3477855	10000.000000	12436	6874	1.000000	8877	7850	1.000000	9722672	0.001525
127225870	68165068	3473848	10000.000000	12348	6917	1.000000	8752	7899	1.000000	9717896	0.001237
127247741	68170343	3480669	10000.000000	12483	7062	1.000000	8785	7997	1.000000	9713087	0.000838
127202486	68179658	3481392	10000.000000	12493	7041	1.000000	8822	7871	1.000000	9708234	0.001323
127221597	68175911	3480993	10000.000000	12437	6825	1.000000	8961	7815	1.000000	9703383	0.001121
127225273	68147972	3478253	10000.000000	12504	6812	1.000000	8887	7772	1.000000	9698515	0.001131
127224789	68175767	3478310	10000.000000	12564	6776	1.000000	8998	7658	1.000000	9693649	0.001352
127225628	68150930	3481554	10000.000000	12288	6851	1.000000	8898	7742	1.000000	9688750	0.001309
127210646	68173581	3477117	10000.000000	12574	6645	1.000000	8925	7684	1.000000	9683937	-0.000324
127224001	68169262	3476493	10000.000000	12464	6846	1.000000	8801	7858	1.000000	9679043	-0.000452
127233478	68157220	3476619	10000.000000	12192	7167	1.000000	8891	7799	1.000000	9674175	-0.000939
127220859	68161485	3477909	10000.000000	12995	6583	1.000000	8918	7807	1.000000	9669350	-0.000169
127238283	68165663	3478846	10000.000000	12563	6878	1.000000	8918	7803	1.000000	9664658	0.000134
127233109	68156169	3477052	10000.000000	12624	6685	1.000000	8835	7841	1.000000	9659896	0.000445
127246771	68147085	3476487	10000.000000	12332	7040	1.000000	8949	7715	1.000000	9654994	0.001540
127215197	68177600	3479115	10000.000000	12701	6648	1.000000	8801	7945	1.000000	9650153	0.001361
127239140	68155362	3479260	10000.000000	12358	6997	1.000000	8891	7801	1.000000	9645437	0.001384
127233583	68184911	3475586	10000.000000	12359	6856	1.000000	8773	7992	1.000000	9640708	0.002092
127221127	68157968	3477707	10000.000000	12759	6708	1.000000	8957	7631	1.000000	9636012	0.001426
127208965	68188024	3474956	10000.000000	12550	6868	1.000000	8736	7970	1.000000	9631261	0.001233
127229321	68175164	3479188	10000.000000	12587	6731	1.000000	8865	7905	1.000000	9626354	0.001080
127254996	68156129	3476997	10000.000000	12697	6825	1.000000	8853	7836	1.000000	9621532	0.000577
127257065	68144613	3475642	10000.000000	12490	6916	1.000000	8804	7800	1.000000	9616812	0.000430
127227793	68160795	3476833	10000.000000	12478	6736	1.000000	8931	7751	1.000000	9612028	0.000439
127250424	68167626	3478508	10000.000000	12547	6804	1.000000	8825	7746	1.000000	9607192	0.000190
127239190	68162117	3480153	10000.000000	12426	6848	1.000000	8666	8101	1.000000	9602383	0.000552
127234936	68168796	3478838	10000.000000	12375	6987	1.000000	8875	7799	1.000000	9597542	0.000525
127224886	68181545	3475765	10000.000000	12556	6841	1.000000	8836	7946	1.000000	9592748	-0.001007
127225582	68179512	3479901	10000.000000	12448	6886	1.000000	8647	7781	1.000000	9587959	-0.001009
127231547	68158635	3480818	10000.000000	12636	6785	1.000000	8992	7770	1.000000	9583223	-0.000817
127216701	68179641	3479996	10000.000000	12326	6947	1.000000	8754	7822	1.000000	9578450	-0.000931
127206084	68165987	3477981	10000.000000	12177	7101	1.000000	8644	7995	1.000000	9573715	-0.000846
127250819	68157069	3478806	10000.000000	12696	6711	1.000000	8783	8131	1.000000	9568850	-0.000920
127217810	68172660	3479804	10000.000000	12277	6872	1.000000	8873	7731	1.000000	9564013	0.000041
127221242	68186820	3478592	10000.000000	12688	6756	1.000000	8689	7890	1.000000	9559300	-0.000374
127249264	68142250	3476713	10000.000000	12517	7012	1.000000	8960	7661	1.000000	9554566	-0.000935
127245909	68147085	3476770	10000.000000	12567	6985	1.000000	8856	7823	1.000000	9549690	-0.000002
127251093	68143276	3475611	10000.000000	12441	6978	1.000000	8828	7932	1.000000	9544847	0.000070
127230268	68155802	3478261	10000.000000	12342	7036	1.000000	8996	7778	1.000000	9540021	0.000156
127241054	68152288	3478937	10000.000000	12467	6835	1.000000	8885	7884	1.000000	9535270	0.000120
127250737	68162496	3476586	10000.000000	12323	7025	1.000000	8716	7980	1.000000	9530370	-0.000336
127222218	68166181	3478138	10000.000000	12419	6892	1.000000	8796	7921	1.000000	9525499	-0.000319
127214949	68185995	3476205	10000.000000	12555	6978	1.000000	8956	7932	1.000000	9520770	-0.000376
127233806	68167008	3473996	10000.000000	12468	7051	1.000000	8859	7818	1.000000	9515955	-0.000280
npatches	nstrain	runtime	dt	init_x	init_y	init_y_blood	init_z	init_S	beta0	beta1	beta2	beta3	mean_beta	B	d	delta	delta_blood	b[0]	mut	m	CTL	c	g	epsilon	k	het	lambda	rho	omega	x_max	patch.dyna	DELTA	A	VA
10000	1	100.000000	0.001000	21900	9499	5000000	0.001000	10000000	25.816266	25.674574	20.667943	9.565730	19	800000000	0.010000	1.000000	1.000000	80000	0.000050	0.004800	1	0.001000	1.000000	2.500000	7.000000	0.500000	0.000000	0.000000	0.000000	31872	0	10.000000	7.000000	1.000000
sus	inf	inf_blood	z	x[0]	y[0][0]	z[0]	x[1]	y[1][0]	z[1]	S[0]	synchrony
219000000	94990000	5000000	10.000000	21900	9499	0.001000	21900	9499	0.001000	10000000	0.000000
145202233	51737537	2633823	10000.000000	10700	6167	1.000000	10607	6291	1.000000	9994936	0.000000
143758046	54634535	2789161	10000.000000	10284	6411	1.000000	10279	6488	1.000000	9990100	0.000000
143878674	54506910	2780464	10000.000000	10529	6160	1.000000	10438	6452	1.000000	9985039	0.000000
143884806	54515724	2779124	10000.000000	10476	6331	1.000000	10617	6350	1.000000	9979964	0.000000
143922432	54478981	2781000	10000.000000	10461	6389	1.000000	10645	6193	1.000000	9974964	0.000000
143878018	54513792	2783352	10000.000000	10402	6403	1.000000	10320	6406	1.000000	9969917	0.000000
143873069	54515046	2783362	10000.000000	10363	6415	1.000000	10304	6611	1.000000	9964811	0.000000
143860583	54516768	2782809	10000.000000	10196	6488	1.000000	10382	6349	1.000000	9959835	0.000000
143910031	54487718	2777453	10000.000000	10391	6322	1.000000	10586	6299	1.000000	9954829	0.000000
143869772	54513811	2782128	10000.000000	10401	6282	1.000000	10277	6335	1.000000	9949902	0.000000
143872458	54507176	2780722	10000.000000	10530	6256	1.000000	10206	6705	1.000000	9944889	0.000000
143889467	54488046	2782806	10000.000000	10527	6420	1.000000	10452	6443	1.000000	9940053	0.000000
143890031	54495929	2778406	10000.000000	10410	6386	1.000000	10659	6284	1.000000	9935087	0.000000
143868430	54510668	2781738	10000.000000	10491	6342	1.000000	10389	6329	1.000000	9930176	0.000000
143906993	54500079	2780724	10000.000000	10377	6535	1.000000	10275	6627	1.000000	9925300	0.000000
143880007	54527516	2781458	10000.000000	10426	6355	1.000000	10643	6220	1.000000	9920474	0.000000
143887003	54509372	2781049	10000.000000	10374	6485	1.000000	10523	6227	1.000000	9915407	0.000000
143887112	54500617	2783549	10000.000000	10381	6357	1.000000	10383	6404	1.000000	9910542	0.000000
143880440	54498765	2779131	10000.000000	10163	6570	1.000000	10431	6552	1.000000	9905580	0.000000
143857514	54518723	2783863	10000.000000	10336	6427	1.000000	10343	6537	1.000000	9900728	0.000000
143876269	54511090	2782797	10000.000000	10354	6466	1.000000	10317	6337	1.000000	9895771	0.000000
143863453	54521973	2781571	10000.000000	10488	6431	1.000000	10361	6422	1.000000	9890780	0.000000
143870743	54517161	2780812	10000.000000	10302	6284	1.000000	10486	6256	1.000000	9885829	0.000000
143836495	54531409	2780572	10000.000000	10391	6287	1.000000	10269	6294	1.000000	9880964	0.000000
143880304	54517379	2784252	10000.000000	10357	6577	1.000000	10545	6246	1.000000	9876088	0.000000
143881643	54504990	2779647	10000.000000	10281	6518	1.000000	10597	6294	1.000000	9871184	0.000000
143892200	54497200	2780334	10000.000000	10422	6412	1.000000	10511	6279	1.000000	9866285	0.000000
143889091	54506663	2780318	10000.000000	10506	6330	1.000000	10183	6577	1.000000	9861401	0.000000
143862715	54518212	2782087	10000.000000	10334	6510	1.000000	10816	6316	1.000000	9856464	0.000000
143858873	54517336	2778427	10000.000000	10438	6562	1.000000	10483	6530	1.000000	9851602	0.000000
143873830	54515730	2779844	10000.000000	10505	6230	1.000000	10213	6577	1.000000	9846683	0.000000
143892833	54494340	2780675	10000.000000	10422	6400	1.000000	10174	6540	1.000000	9841710	0.000000
143875704	54517472	2782843	10000.000000	10517	6305	1.000000	10593	6355	1.000000	9836837	0.000000
143866566	54508867	2783766	10000.000000	10403	6494	1.000000	10331	6553	1.000000	9831761	0.000000
143903874	54487746	2781521	10000.000000	10499	6400	1.000000	10407	6248	1.000000	9826795	0.000000
143883948	54505042	2781308	10000.000000	10533	6384	1.000000	10572	6184	1.000000	9821955	0.000000
143897004	54494963	2781846	10000.000000	10530	6363	1.000000	10377	6392	1.000000	9817099	0.000000
143877089	54518876	2779236	10000.000000	10463	6312	1.000000	10425	6453	1.000000	9812208	0.000000
143892279	54490106	2780996	10000.000000	10520	6393	1.000000	10577	6300	1.000000	9807342	0.000000
143877112	54513409	2780950	10000.000000	10396	6314	1.000000	10375	6354	1.000000	9802310	-1.#IND00
143894108	54504780	2780494	10000.000000	10208	6444	1.000000	10469	6377	1.000000	9797293	-0.024000
143884513	54513271	2780164	10000.000000	10375	6338	1.000000	10464	6376	1.000000	9792455	-0.020761
143858292	54527255	2782675	10000.000000	10339	6382	1.000000	10495	6240	1.000000	9787563	-0.009636
143889341	54504090	2782661	10000.000000	10447	6456	1.000000	10625	6255	1.000000	9782604	0.001643
143868467	54503430	2781884	10000.000000	10261	6406	1.000000	10322	6441	1.000000	9777725	0.003966
143877493	54514392	2780478	10000.000000	10256	6354	1.000000	10279	6477	1.000000	9772827	0.003709
143904907	54490208	2779749	10000.000000	10557	6348	1.000000	10683	6298	1.000000	9768000	0.004866
143855231	54520926	2781008	10000.000000	10325	6479	1.000000	10442	6250	1.000000	9763132	0.002055
143883983	54525384	2782150	10000.000000	10556	6432	1.000000	10618	6174	1.000000	9758371	0.001446
143870783	54497450	2783017	10000.000000	10246	6537	1.000000	10444	6440	1.000000	9753588	-0.000352
143890362	54512602	2781641	10000.000000	10424	6454	1.000000	10378	6546	1.000000	9748672	-0.000205
143849941	54537243	2782179	10000.000000	10459	6364	1.000000	10677	6199	1.000000	9743689	0.000838
143894288	54496534	2777184	10000.000000	10493	6308	1.000000	10386	6472	1.000000	9738794	0.002105
143884422	54502627	2780086	10000.000000	10350	6525	1.000000	10441	6392	1.000000	9733948	0.001384
143873579	54513227	2782126	10000.000000	10583	6339	1.000000	10295	6574	1.000000	9728977	0.002601
143888115	54511468	2784242	10000.000000	10577	6219	1.000000	10464	6497	1.000000	9724194	0.001805
143873677	54510410	2781273	10000.000000	10418	6449	1.000000	10632	6172	1.000000	9719354	0.001424
143872874	54507000	2779137	10000.000000	10401	6251	1.000000	10618	6278	1.000000	9714475	0.001257
143858581	54515227	2780335	10000.000000	10493	6578	1.000000	10542	6396	1.000000	9709558	0.000514
143869011	54513588	2783344	10000.000000	10346	6470	1.000000	10411	6446	1.000000	9704798	0.002142
143900065	54504522	2777892	10000.000000	10433	6552	1.000000	10303	6408	1.000000	9700037	0.001538
143873711	54502272	2780110	10000.000000	10223	6294	1.000000	10459	6350	1.000000	9695109	0.001592
143877394	54508335	2781938	10000.000000	10384	6405	1.000000	10589	6281	1.000000	9690254	0.001810
143881039	54504590	2778410	10000.000000	10328	6475	1.000000	10544	6352	1.000000	9685427	0.001329
143873813	54516110	2780838	10000.000000	10652	6424	1.000000	10188	6442	1.000000	9680543	0.001834
143881362	54515662	2782021	10000.000000	10356	6306	1.000000	10320	6499	1.000000	9675721	0.001637
143859875	54511737	2782568	10000.000000	10344	6430	1.000000	10415	6476	1.000000	9670910	0.001886
143894062	54513406	2778673	10000.000000	10383	6348	1.000000	10435	6310	1.000000	9666079	0.001891
143875574	54541427	2781579	10000.000000	10422	6323	1.000000	10547	6244	1.000000	9661247	0.002861
143876165	54509549	2779871	10000.000000	10334	6415	1.000000	10382	6385	1.000000	9656425	0.002969
143886984	54512596	2780178	10000.000000	10140	6683	1.000000	10438	6528	1.000000	9651677	0.002016
143866163	54533957	2781330	10000.000000	10471	6282	1.000000	10343	6329	1.000000	9646815	0.001447
143866139	54512456	2780072	10000.000000	10495	6366	1.000000	10328	6448	1.000000	9641972	0.001752
143876197	54516822	2782332	10000.000000	10464	6331	1.000000	10363	6498	1.000000	9637228	0.001691
143870579	54527404	2782002	10000.000000	10431	6295	1.000000	10528	6337	1.000000	9632384	0.001711
143893132	54499403	2779192	10000.000000	10495	6347	1.000000	10331	6388	1.000000	9627554	0.001326
143866464	54514040	2784644	10000.000000	10285	6533	1.000000	10440	6429	1.000000	9622823	0.000964
143893924	54501745	2780098	10000.000000	10470	6293	1.000000	10466	6551	1.000000	9618072	0.001503
143898247	54499999	2778985	10000.000000	10429	6375	1.000000	10478	6502	1.000000	9613231	0.001349
143872979	54524899	2781569	10000.000000	10438	6417	1.000000	10434	6340	1.000000	9608387	0.001610
143872087	54491083	2781949	10000.000000	10315	6623	1.000000	10494	6393	1.000000	9603523	-0.000669
143871625	54519197	2784866	10000.000000	10358	6446	1.000000	10239	6545	1.000000	9598671	-0.000055
143874021	54519320	2781045	10000.000000	10165	6472	1.000000	10528	6305	1.000000	9593976	-0.000324
143875311	54500945	2781387	10000.000000	10194	6537	1.000000	10492	6299	1.000000	9589149	0.000894
143866165	54522704	2782209	10000.000000	10575	6324	1.000000	10235	6428	1.000000	9584486	0.000595
143878379	54508026	2780374	10000.000000	10418	6466	1.000000	10502	6284	1.000000	9579628	0.001325
143884049	54501828	2779996	10000.000000	10529	6215	1.000000	10452	6352	1.000000	9574745	0.001256
143866107	54514570	2780406	10000.000000	10502	6471	1.000000	10512	6362	1.000000	9570001	0.001488
143870767	54520574	2783000	10000.000000	10688	6364	1.000000	10516	6297	1.000000	9565199	0.001387
143881709	54500576	2780529	10000.000000	10486	6389	1.000000	10345	6391	1.000000	9560330	0.000045
143865641	54516397	2779684	10000.000000	10270	6475	1.000000	10472	6336	1.000000	9555574	0.000014
143898501	54485556	2781929	10000.000000	10514	6345	1.000000	10455	6339	1.000000	9550673	0.000280
143893693	54507470	2779930	10000.000000	10447	6506	1.000000	10512	6282	1.000000	9545871	0.000859
143849469	54517860	2784571	10000.000000	10426	6431	1.000000	10391	6454	1.000000	9541171	0.000828
143890441	54501190	2784302	10000.000000	10583	6165	1.000000	10484	6333	1.000000	9536367	0.001029
143849835	54538939	2780811	10000.000000	10249	6370	1.000000	10625	6236	1.000000	9531713	0.001252
143863805	54529889	2785932	10000.000000	10430	6401	1.000000	10320	6345	1.000000	9526993	0.001165
143872621	54504053	2781637	10000.000000	10548	6237	1.000000	10189	6748	1.000000	9522212	0.001472
143874040	54514576	2781492	10000.000000	10332	6303	1.000000	10233	6514	1.000000	9517489	0.001524
npatches	nstrain	runtime	dt	init_x	init_y	init_y_blood	init_z	init_S	beta0	beta1	beta2	beta3	mean_beta	B	d	delta	delta_blood	b[0]	mut	m	CTL	c	g	epsilon	k	het	lambda	rho	omega	x_max	patch.dyna	DELTA	A	VA
10000	1	100.000000	0.001000	21900	9499	5000000	0.001000	10000000	27.184007	26.724309	15.622633	14.176043	19	800000000	0.010000	1.000000	1.000000	80000	0.000050	0.004800	1	0.001000	1.000000	2.500000	8.000000	0.500000	0.000000	0.000000	0.000000	31872	0	10.000000	7.000000	1.000000
sus	inf	inf_blood	z	x[0]	y[0][0]	z[0]	x[1]	y[1][0]	z[1]	S[0]	synchrony
219000000	94990000	5000000	10.000000	21900	9499	0.001000	21900	9499	0.001000	10000000	0.000000
162790648	40835559	2074740	10000.000000	11643	5235	1.000000	11470	5396	1.000000	9995086	0.000000
160061258	44084812	2248283	10000.000000	11178	5483	1.000000	11092	5444	1.000000	9990085	0.000000
160314143	43928318	2241434	10000.000000	11239	5407	1.000000	11514	5245	1.000000	9985199	0.000000
160299642	43926438	2243255	10000.000000	10962	5596	1.000000	11573	5323	1.000000	9980165	0.000000
160291492	43943293	2241467	10000.000000	11063	5550	1.000000	11272	5368	1.000000	9975202	0.000000
160314065	43931308	2242228	10000.000000	11347	5379	1.000000	11469	5326	1.000000	9970260	0.000000
160313175	43942792	2242564	10000.000000	11329	5264	1.000000	11512	5394	1.000000	9965257	0.000000
160296801	43941682	2240535	10000.000000	11241	5418	1.000000	11362	5564	1.000000	9960220	0.000000
160276967	43943462	2242462	10000.000000	11107	5520	1.000000	11415	5344	1.000000	9955321	0.000000
160299693	43941779	2243002	10000.000000	11333	5413	1.000000	11405	5437	1.000000	9950405	0.000000
160324629	43930490	2242874	10000.000000	11157	5495	1.000000	11441	5320	1.000000	9945515	0.000000
160330669	43910515	2239751	10000.000000	10973	5500	1.000000	11342	5368	1.000000	9940575	0.000000
160295757	43920915	2241272	10000.000000	11161	5404	1.000000	11314	5441	1.000000	9935552	0.000000
160301741	43952490	2241563	10000.000000	11074	5513	1.000000	11332	5242	1.000000	9930590	0.000000
160292768	43950764	2240452	10000.000000	11053	5569	1.000000	11321	5379	1.000000	9925465	0.000000
160312438	43928936	2240384	10000.000000	11026	5450	1.000000	11356	5466	1.000000	9920485	0.000000
160285119	43931150	2241230	10000.000000	11320	5481	1.000000	11250	5575	1.000000	9915625	0.000000
160285288	43923430	2242795	10000.000000	11253	5554	1.000000	11501	5498	1.000000	9910702	0.000000
160288516	43945232	2241774	10000.000000	10840	5630	1.000000	11577	5294	1.000000	9905813	0.000000
160284248	43939977	2241319	10000.000000	11252	5364	1.000000	11239	5291	1.000000	9900888	0.000000
160287770	43944392	2242978	10000.000000	11284	5321	1.000000	11300	5410	1.000000	9896019	0.000000
160318221	43921437	2240394	10000.000000	11030	5695	1.000000	11410	5382	1.000000	9891266	0.000000
160287925	43936892	2241905	10000.000000	11191	5466	1.000000	11173	5629	1.000000	9886396	0.000000
160261724	43952733	2243196	10000.000000	11315	5340	1.000000	11133	5566	1.000000	9881330	0.000000
160291880	43943463	2241561	10000.000000	11122	5428	1.000000	11292	5313	1.000000	9876388	0.000000
160266514	43950090	2242647	10000.000000	11081	5442	1.000000	11404	5258	1.000000	9871579	0.000000
160266863	43940283	2241102	10000.000000	11004	5518	1.000000	11538	5289	1.000000	9866724	0.000000
160302154	43926878	2239794	10000.000000	11238	5511	1.000000	11300	5500	1.000000	9861787	0.000000
160284817	43936592	2241353	10000.000000	10925	5616	1.000000	11351	5428	1.000000	9856839	0.000000
160277584	43946103	2241414	10000.000000	11163	5539	1.000000	11128	5456	1.000000	9851953	0.000000
160281392	43954244	2241349	10000.000000	11065	5422	1.000000	11237	5484	1.000000	9846996	0.000000
160295382	43944791	2244125	10000.000000	11089	5679	1.000000	11240	5361	1.000000	9842210	0.000000
160260160	43961674	2238536	10000.000000	11047	5501	1.000000	11237	5583	1.000000	9837262	0.000000
160321038	43921138	2241099	10000.000000	11078	5537	1.000000	11431	5378	1.000000	9832256	0.000000
160292729	43933167	2238511	10000.000000	11090	5581	1.000000	11150	5494	1.000000	9827375	0.000000
160284549	43942877	2241456	10000.000000	11121	5478	1.000000	11436	5353	1.000000	9822397	0.000000
160294099	43943153	2243988	10000.000000	11015	5546	1.000000	11502	5377	1.000000	9817340	0.000000
160304574	43935040	2240094	10000.000000	11269	5363	1.000000	11166	5281	1.000000	9812497	0.000000
160286150	43935010	2242809	10000.000000	11110	5322	1.000000	11471	5379	1.000000	9807637	0.000000
160315751	43928638	2244342	10000.000000	11224	5456	1.000000	11576	5378	1.000000	9802754	-1.#IND00
160268211	43939132	2244748	10000.000000	11040	5556	1.000000	11352	5395	1.000000	9797789	-0.001600
160286825	43956710	2240765	10000.000000	10997	5550	1.000000	11477	5330	1.000000	9792881	-0.008287
160283039	43922097	2240393	10000.000000	11017	5349	1.000000	11443	5369	1.000000	9787937	-0.005768
160292274	43935131	2242092	10000.000000	11071	5525	1.000000	11163	5499	1.000000	9782985	-0.013004
160304472	43932780	2243229	10000.000000	11212	5308	1.000000	11254	5460	1.000000	9778030	-0.009092
160300187	43937840	2242429	10000.000000	11294	5380	1.000000	11458	5555	1.000000	9773164	-0.001418
160308287	43929315	2243676	10000.000000	11128	5463	1.000000	11534	5262	1.000000	9768318	-0.003644
160303394	43917945	2239050	10000.000000	11102	5419	1.000000	11442	5236	1.000000	9763369	0.004989
160293447	43928048	2243208	10000.000000	11458	5347	1.000000	11438	5320	1.000000	9758410	0.004775
160334293	43924877	2241846	10000.000000	11160	5415	1.000000	11428	5355	1.000000	9753390	0.004527
160306232	43925416	2239333	10000.000000	11484	5361	1.000000	11196	5542	1.000000	9748547	0.005444
160314817	43915613	2240136	10000.000000	11349	5488	1.000000	11389	5443	1.000000	9743695	0.004730
160290110	43933052	2241099	10000.000000	11230	5420	1.000000	11525	5332	1.000000	9738816	0.003942
160281458	43935703	2240770	10000.000000	11247	5479	1.000000	11527	5375	1.000000	9733860	0.002685
160283823	43945386	2240831	10000.000000	11087	5567	1.000000	11568	5165	1.000000	9728912	0.006364
160271039	43938909	2240778	10000.000000	11290	5313	1.000000	11058	5771	1.000000	9723998	0.008752
160311171	43914981	2244371	10000.000000	11220	5477	1.000000	11627	5349	1.000000	9719209	0.008557
160298641	43933463	2236995	10000.000000	11225	5384	1.000000	11425	5229	1.000000	9714391	0.008337
160283909	43938621	2243305	10000.000000	11496	5251	1.000000	11410	5457	1.000000	9709466	0.009020
160277557	43946630	2244191	10000.000000	11142	5371	1.000000	11440	5286	1.000000	9704644	0.008741
160273643	43933474	2241777	10000.000000	11397	5408	1.000000	11116	5606	1.000000	9699755	0.008199
160283094	43962335	2241383	10000.000000	11417	5292	1.000000	11530	5459	1.000000	9694896	0.007401
160278363	43934476	2241587	10000.000000	11372	5427	1.000000	11231	5681	1.000000	9690098	0.007920
160305592	43935918	2243962	10000.000000	11383	5274	1.000000	11357	5321	1.000000	9685200	0.006703
160279317	43937356	2243965	10000.000000	11323	5515	1.000000	11310	5497	1.000000	9680285	0.005751
160279776	43942277	2239018	10000.000000	11041	5511	1.000000	11432	5478	1.000000	9675377	0.006616
160290553	43940287	2242810	10000.000000	11194	5571	1.000000	11209	5346	1.000000	9670549	0.005410
160303662	43908791	2241159	10000.000000	11082	5355	1.000000	11624	5236	1.000000	9665719	0.005166
160289079	43941960	2239544	10000.000000	11187	5583	1.000000	11307	5294	1.000000	9660933	0.005141
160286368	43931728	2238614	10000.000000	11141	5539	1.000000	11160	5376	1.000000	9656104	0.004786
160306187	43932415	2241345	10000.000000	11066	5538	1.000000	11290	5448	1.000000	9651116	0.004520
160270200	43934978	2239724	10000.000000	11085	5525	1.000000	11119	5569	1.000000	9646276	0.004310
160297566	43927744	2239774	10000.000000	11187	5494	1.000000	11545	5323	1.000000	9641583	0.004295
160296000	43914729	2242467	10000.000000	11058	5527	1.000000	11241	5299	1.000000	9636774	0.004995
160297077	43927443	2240230	10000.000000	11375	5253	1.000000	11349	5458	1.000000	9631876	0.004198
160327474	43924240	2239213	10000.000000	11039	5536	1.000000	11149	5452	1.000000	9627179	0.003754
160273304	43948840	2244430	10000.000000	11062	5430	1.000000	11248	5465	1.000000	9622410	0.003457
160287616	43950530	2241412	10000.000000	10884	5502	1.000000	11252	5491	1.000000	9617557	0.003383
160291560	43940710	2242582	10000.000000	11392	5374	1.000000	11245	5417	1.000000	9612673	0.003321
160326701	43922084	2242559	10000.000000	11144	5524	1.000000	11339	5496	1.000000	9607694	0.003248
160284711	43940549	2243405	10000.000000	11435	5304	1.000000	11400	5300	1.000000	9602998	0.002860
160276999	43946925	2242336	10000.000000	11151	5420	1.000000	11263	5455	1.000000	9598281	0.003043
160286458	43926340	2241598	10000.000000	11056	5465	1.000000	11273	5626	1.000000	9593433	0.003061
160292928	43944866	2242517	10000.000000	10984	5551	1.000000	11413	5286	1.000000	9588519	0.002848
160309503	43920822	2244586	10000.000000	11251	5307	1.000000	11720	5229	1.000000	9583926	0.002689
160308324	43934628	2243300	10000.000000	11197	5397	1.000000	11442	5246	1.000000	9579072	0.001111
160274068	43944189	2241961	10000.000000	11092	5635	1.000000	11338	5343	1.000000	9574231	0.001825
160309551	43931639	2238139	10000.000000	11074	5464	1.000000	11501	5304	1.000000	9569416	0.002476
160298540	43922705	2243553	10000.000000	11220	5433	1.000000	11288	5358	1.000000	9564758	0.003069
160314437	43912587	2241327	10000.000000	10920	5559	1.000000	11299	5378	1.000000	9559940	0.003409
160291603	43938721	2241175	10000.000000	11356	5470	1.000000	11598	5271	1.000000	9555136	0.003314
160285576	43938904	2240277	10000.000000	11369	5513	1.000000	11063	5657	1.000000	9550391	0.003087
160318613	43934066	2240961	10000.000000	11338	5272	1.000000	11300	5421	1.000000	9545620	0.002876
160267818	43951767	2243717	10000.000000	11080	5373	1.000000	11421	5467	1.000000	9540844	0.002427
160311139	43920388	2241442	10000.000000	11359	5425	1.000000	11424	5318	1.000000	9536008	0.001792
160309850	43925979	2242167	10000.000000	11070	5463	1.000000	11429	5282	1.000000	9531319	0.002170
160312758	43932673	2242701	10000.000000	11113	5562	1.000000	11242	5467	1.000000	9526472	0.002139
160293917	43937787	2240877	10000.000000	11269	5425	1.000000	11474	5346	1.000000	9521830	0.002091
160312197	43934233	2241045	10000.000000	10948	5579	1.000000	11218	5582	1.000000	9517051	0.003031
npatches	nstrain	runtime	dt	init_x	init_y	init_y_blood	init_z	init_S	beta0	beta1	beta2	beta3	mean_beta	B	d	delta	delta_blood	b[0]	mut	m	CTL	c	g	epsilon	k	het	lambda	rho	omega	x_max	patch.dyna	DELTA	A	VA
10000	1	100.000000	0.001000	21900	9499	5000000	0.001000	10000000	27.860686	14.852659	20.609148	23.779416	19	800000000	0.010000	1.000000	1.000000	80000	0.000050	0.004800	1	0.001000	1.000000	2.500000	9.000000	0.500000	0.000000	0.000000	0.000000	31872	0	10.000000	7.000000	1.000000
sus	inf	inf_blood	z	x[0]	y[0][0]	z[0]	x[1]	y[1][0]	z[1]	S[0]	synchrony
219000000	94990000	5000000	10.000000	21900	9499	0.001000	21900	9499	0.001000	10000000	0.000000
181225512	31876015	1614657	10000.000000	12687	4404	1.000000	21032	2427	1.000000	9994932	0.000000
177578864	35333169	1802639	10000.000000	12308	4687	1.000000	20584	3019	1.000000	9990202	0.000000
177856090	35181904	1791817	10000.000000	12057	4589	1.000000	20457	2915	1.000000	9985076	0.000000
177844887	35185997	1795303	10000.000000	12066	4549	1.000000	20510	2942	1.000000	9980179	0.000000
177863819	35180071	1794646	10000.000000	12341	4477	1.000000	20608	2934	1.000000	9975165	0.000000
177865107	35156526	1790732	10000.000000	12148	4564	1.000000	20591	2913	1.000000	9970174	0.000000
177832278	35181922	1793659	10000.000000	12123	4708	1.000000	20617	2973	1.000000	9965242	0.000000
177858032	35165479	1795079	10000.000000	12217	4629	1.000000	20607	2937	1.000000	9960169	0.000000
177868330	35174521	1793810	10000.000000	11892	4792	1.000000	20570	2966	1.000000	9955281	0.000000
177837691	35178131	1795296	10000.000000	12290	4604	1.000000	20353	2937	1.000000	9950309	0.000000
177836771	35182719	1795840	10000.000000	12133	4632	1.000000	20657	2914	1.000000	9945353	0.000000
177871607	35170395	1793916	10000.000000	11992	4620	1.000000	20406	3114	1.000000	9940443	0.000000
177871165	35190066	1795354	10000.000000	12343	4597	1.000000	20553	3007	1.000000	9935427	0.000000
177836790	35199863	1796028	10000.000000	12134	4750	1.000000	20516	3049	1.000000	9930390	0.000000
177831277	35167536	1794668	10000.000000	12381	4566	1.000000	20566	2876	1.000000	9925475	0.000000
177806291	35191171	1796391	10000.000000	11925	4767	1.000000	20433	2983	1.000000	9920513	0.000000
177850906	35177589	1792767	10000.000000	12297	4559	1.000000	20637	2893	1.000000	9915596	0.000000
177819919	35181147	1793940	10000.000000	12309	4519	1.000000	21016	2998	1.000000	9910525	0.000000
177843167	35176348	1796086	10000.000000	12207	4406	1.000000	20656	2969	1.000000	9905513	0.000000
177868821	35173889	1796215	10000.000000	12194	4529	1.000000	20789	2974	1.000000	9900699	0.000000
177845638	35192732	1797474	10000.000000	12208	4663	1.000000	20548	2981	1.000000	9895669	0.000000
177870927	35160956	1794677	10000.000000	11959	4611	1.000000	20582	2917	1.000000	9890699	0.000000
177812491	35193472	1796654	10000.000000	11961	4549	1.000000	20639	2893	1.000000	9885720	0.000000
177869530	35173079	1796394	10000.000000	12377	4646	1.000000	20260	2975	1.000000	9880699	0.000000
177821136	35193900	1795254	10000.000000	12095	4705	1.000000	20403	3045	1.000000	9875759	0.000000
177864694	35167400	1795820	10000.000000	12249	4560	1.000000	20716	2983	1.000000	9870786	0.000000
177837834	35191250	1796264	10000.000000	12044	4785	1.000000	20452	2978	1.000000	9865865	0.000000
177836527	35173144	1795563	10000.000000	12040	4625	1.000000	20582	2929	1.000000	9860893	0.000000
177888877	35166221	1797647	10000.000000	12046	4744	1.000000	20612	2962	1.000000	9855971	0.000000
177846969	35185768	1795783	10000.000000	12149	4588	1.000000	20519	2951	1.000000	9850984	0.000000
177852805	35182428	1796123	10000.000000	12050	4656	1.000000	20568	2988	1.000000	9846034	0.000000
177860930	35167475	1794243	10000.000000	12229	4618	1.000000	20279	3012	1.000000	9841065	0.000000
177840419	35181665	1793362	10000.000000	11977	4637	1.000000	20650	2888	1.000000	9835990	0.000000
177816525	35190497	1795782	10000.000000	12214	4714	1.000000	20266	3059	1.000000	9831124	0.000000
177840641	35176722	1794756	10000.000000	12086	4786	1.000000	20522	3025	1.000000	9826231	0.000000
177882752	35174219	1794918	10000.000000	12472	4483	1.000000	20295	3139	1.000000	9821350	0.000000
177866862	35178419	1795016	10000.000000	12466	4648	1.000000	20720	2976	1.000000	9816536	0.000000
177831114	35185885	1795496	10000.000000	12360	4645	1.000000	20566	2905	1.000000	9811749	0.000000
177852988	35177625	1794080	10000.000000	11983	4638	1.000000	20671	3071	1.000000	9806809	0.000000
177848573	35183848	1794407	10000.000000	12302	4524	1.000000	20461	3067	1.000000	9801914	-1.#IND00
177863822	35172953	1794664	10000.000000	12242	4668	1.000000	20437	3056	1.000000	9796965	0.014400
177859687	35188524	1794879	10000.000000	12110	4677	1.000000	20168	3136	1.000000	9791949	0.003483
177850458	35175142	1793140	10000.000000	12067	4668	1.000000	21000	2843	1.000000	9787038	0.007693
177868312	35165947	1794484	10000.000000	12158	4640	1.000000	20393	3230	1.000000	9782122	0.000421
177834946	35180356	1794579	10000.000000	12184	4565	1.000000	20747	3022	1.000000	9777251	0.012045
177861574	35179763	1794898	10000.000000	12209	4752	1.000000	20708	2941	1.000000	9772432	0.013383
177845894	35173347	1794943	10000.000000	12077	4553	1.000000	20516	2982	1.000000	9767557	0.012151
177848096	35182732	1792984	10000.000000	12144	4627	1.000000	20518	2979	1.000000	9762693	0.017589
177882284	35166327	1794728	10000.000000	12119	4639	1.000000	20558	2840	1.000000	9757739	0.013261
177820471	35200143	1797352	10000.000000	11999	4645	1.000000	20407	3095	1.000000	9752744	0.011027
177871443	35165069	1795691	10000.000000	12426	4437	1.000000	21020	2886	1.000000	9747798	0.008844
177838914	35176594	1795433	10000.000000	12286	4562	1.000000	20359	2958	1.000000	9742829	0.008468
177866374	35186390	1793964	10000.000000	12290	4515	1.000000	20684	2942	1.000000	9737916	0.007868
177851566	35185151	1795642	10000.000000	12270	4518	1.000000	20513	2953	1.000000	9733112	0.005399
177854938	35191210	1794489	10000.000000	12106	4728	1.000000	20811	2946	1.000000	9728219	0.005942
177810200	35202699	1795519	10000.000000	12075	4613	1.000000	20712	2808	1.000000	9723242	0.005776
177842624	35176576	1794625	10000.000000	12048	4623	1.000000	20855	2996	1.000000	9718525	0.005867
177857450	35195517	1796021	10000.000000	12370	4639	1.000000	20704	2915	1.000000	9713621	0.005584
177831611	35194390	1794734	10000.000000	12333	4525	1.000000	20753	2916	1.000000	9708719	0.005042
177875414	35163953	1791484	10000.000000	12044	4714	1.000000	20590	2968	1.000000	9703877	0.004681
177849492	35182067	1795782	10000.000000	12280	4678	1.000000	20672	2988	1.000000	9698997	0.003816
177857441	35174060	1795127	10000.000000	12464	4518	1.000000	20820	2845	1.000000	9694157	0.004060
177867649	35176938	1794844	10000.000000	12247	4611	1.000000	20375	3001	1.000000	9689227	0.003982
177837873	35167438	1795059	10000.000000	12107	4477	1.000000	20986	2845	1.000000	9684390	0.008890
177822540	35202747	1794922	10000.000000	12274	4559	1.000000	20416	2952	1.000000	9679562	0.009800
177837765	35192216	1797437	10000.000000	12055	4731	1.000000	20659	3047	1.000000	9674689	0.009345
177849619	35168853	1794177	10000.000000	12118	4701	1.000000	20556	2988	1.000000	9669905	0.008115
177867927	35180925	1795922	10000.000000	12335	4540	1.000000	20545	2771	1.000000	9664997	0.007995
177867131	35167377	1797760	10000.000000	12309	4584	1.000000	20648	2910	1.000000	9660146	0.008826
177844580	35177700	1795651	10000.000000	12254	4662	1.000000	20588	2948	1.000000	9655258	0.008082
177809893	35198075	1795141	10000.000000	12047	4775	1.000000	20594	2968	1.000000	9650446	0.007655
177866919	35182211	1795011	10000.000000	12184	4725	1.000000	20552	2926	1.000000	9645676	0.007186
177870705	35159411	1793534	10000.000000	12504	4427	1.000000	20227	3119	1.000000	9640866	0.006784
177886823	35163030	1794237	10000.000000	12228	4768	1.000000	20701	2884	1.000000	9636198	0.005943
177807263	35200193	1796532	10000.000000	12119	4810	1.000000	20562	2932	1.000000	9631363	0.006022
177846296	35185996	1796321	10000.000000	12093	4771	1.000000	20693	2746	1.000000	9626434	0.005393
177854642	35187315	1793945	10000.000000	12286	4432	1.000000	20504	2922	1.000000	9621609	0.005167
177832991	35195801	1795568	10000.000000	12135	4841	1.000000	20498	3090	1.000000	9616743	0.004881
177849326	35175345	1795646	10000.000000	12269	4645	1.000000	20611	2951	1.000000	9611879	0.004704
177857844	35183127	1795562	10000.000000	12283	4561	1.000000	20773	2920	1.000000	9607088	0.004635
177867333	35157090	1794003	10000.000000	12241	4685	1.000000	20487	2962	1.000000	9602265	0.003917
177799886	35191982	1794842	10000.000000	12244	4676	1.000000	20597	2996	1.000000	9597468	0.004523
177836449	35189051	1794262	10000.000000	12057	4730	1.000000	20415	2918	1.000000	9592639	0.004436
177832736	35190914	1796371	10000.000000	12061	4755	1.000000	20345	3079	1.000000	9587746	0.003961
177838604	35168627	1793609	10000.000000	12327	4620	1.000000	20599	3057	1.000000	9583013	0.003847
177865382	35186792	1796595	10000.000000	12077	4751	1.000000	20439	2976	1.000000	9578394	0.003731
177864279	35187381	1793090	10000.000000	12312	4453	1.000000	20424	2978	1.000000	9573669	0.003577
177820239	35187341	1797177	10000.000000	12077	4665	1.000000	20466	2901	1.000000	9568915	0.003989
177840332	35171812	1795950	10000.000000	12360	4536	1.000000	20232	3113	1.000000	9564106	0.003750
177842658	35183725	1794416	10000.000000	12074	4628	1.000000	20761	2889	1.000000	9559364	0.003504
177851799	35168087	1794099	10000.000000	12328	4593	1.000000	20546	3037	1.000000	9554608	0.003807
177820576	35180046	1796622	10000.000000	12189	4716	1.000000	20638	2870	1.000000	9549811	0.004111
177851902	35181636	1794032	10000.000000	12235	4587	1.000000	20473	2896	1.000000	9545014	0.004003
177868179	35171791	1792459	10000.000000	11898	4661	1.000000	20557	2943	1.000000	9540186	0.004563
177835657	35185369	1794794	10000.000000	11933	4812	1.000000	20573	3011	1.000000	9535480	0.004589
177838962	35187333	1796289	10000.000000	12094	4716	1.000000	20677	2965	1.000000	9530827	0.003598
177880446	35169302	1793659	10000.000000	12240	4516	1.000000	20423	3014	1.000000	9526047	0.004415
177866426	35178752	1797874	10000.000000	12149	4507	1.000000	20627	3050	1.000000	9521275	0.003957
177849708	35178691	1794815	10000.000000	12160	4703	1.000000	20594	2929	1.000000	9516602	0.004133
npatches	nstrain	runtime	dt	init_x	init_y	init_y_blood	init_z	init_S	beta0	beta1	beta2	beta3	mean_beta	B	d	delta	delta_blood	b[0]	mut	m	CTL	c	g	epsilon	k	het	lambda	rho	omega	x_max	patch.dyna	DELTA	A	VA
10000	1	100.000000	0.001000	21900	9499	5000000	0.001000	10000000	15.881311	11.057185	12.131499	21.969857	19	800000000	0.010000	1.000000	1.000000	80000	0.000050	0.004800	1	0.001000	1.000000	2.500000	10.000000	0.500000	0.000000	0.000000	0.000000	31872	0	10.000000	7.000000	1.000000
sus	inf	inf_blood	z	x[0]	y[0][0]	z[0]	x[1]	y[1][0]	z[1]	S[0]	synchrony
219000000	94990000	5000000	10.000000	21900	9499	0.001000	21900	9499	0.001000	10000000	0.000000
197847964	25002844	1265862	10000.000000	22072	1981	1.000000	25497	1273	1.000000	9995057	0.000000
193314051	28574209	1457579	10000.000000	21281	2488	1.000000	26085	1605	1.000000	9990112	0.000000
193710020	28388107	1450349	10000.000000	21543	2387	1.000000	26365	1461	1.000000	9985106	0.000000
193726106	28390175	1448527	10000.000000	21263	2434	1.000000	26267	1616	1.000000	9980043	0.000000
193727108	28386931	1449159	10000.000000	21106	2508	1.000000	26131	1570	1.000000	9975055	0.000000
193679225	28396434	1447989	10000.000000	21382	2498	1.000000	26134	1618	1.000000	9970126	0.000000
193707326	28407105	1451257	10000.000000	21033	2507	1.000000	26254	1505	1.000000	9965018	0.000000
193706215	28384976	1447897	10000.000000	22019	2339	1.000000	26023	1604	1.000000	9960011	0.000000
193676378	28414830	1447584	10000.000000	21279	2435	1.000000	26120	1623	1.000000	9955164	0.000000
193654225	28394656	1449352	10000.000000	21366	2392	1.000000	26017	1642	1.000000	9950271	0.000000
193691005	28406575	1448405	10000.000000	21343	2498	1.000000	25798	1645	1.000000	9945404	0.000000
193705589	28403439	1448113	10000.000000	21421	2412	1.000000	26066	1580	1.000000	9940464	0.000000
193693058	28386127	1447143	10000.000000	21645	2467	1.000000	26020	1572	1.000000	9935540	0.000000
193705598	28411406	1449891	10000.000000	21629	2396	1.000000	26423	1514	1.000000	9930623	0.000000
193692404	28397395	1449651	10000.000000	21274	2467	1.000000	26096	1579	1.000000	9925676	0.000000
193665324	28414123	1450651	10000.000000	21294	2558	1.000000	26162	1598	1.000000	9920704	0.000000
193690624	28402068	1448766	10000.000000	21577	2429	1.000000	25969	1591	1.000000	9915696	0.000000
193664872	28421101	1448032	10000.000000	21731	2371	1.000000	26074	1452	1.000000	9910738	0.000000
193679624	28399198	1449806	10000.000000	21558	2477	1.000000	26189	1673	1.000000	9905821	0.000000
193718416	28402833	1448833	10000.000000	21418	2442	1.000000	26043	1553	1.000000	9900775	0.000000
193683431	28393805	1450067	10000.000000	21236	2399	1.000000	26251	1568	1.000000	9895706	0.000000
193696544	28397799	1449104	10000.000000	21244	2378	1.000000	26383	1566	1.000000	9890853	0.000000
193685091	28391141	1450717	10000.000000	21566	2340	1.000000	26247	1527	1.000000	9885935	0.000000
193678733	28399939	1445420	10000.000000	21436	2353	1.000000	26207	1624	1.000000	9881023	0.000000
193667309	28402390	1447682	10000.000000	21489	2354	1.000000	26403	1529	1.000000	9876091	0.000000
193652784	28411909	1448893	10000.000000	21245	2441	1.000000	26344	1559	1.000000	9871315	0.000000
193667177	28402493	1449380	10000.000000	21461	2481	1.000000	26150	1511	1.000000	9866392	0.000000
193703763	28385444	1445000	10000.000000	21338	2495	1.000000	26117	1532	1.000000	9861488	0.000000
193667582	28412798	1448026	10000.000000	21163	2567	1.000000	26569	1582	1.000000	9856597	0.000000
193664150	28404341	1449734	10000.000000	21275	2530	1.000000	26285	1619	1.000000	9851769	0.000000
193666093	28404927	1449846	10000.000000	21423	2457	1.000000	26134	1521	1.000000	9846833	0.000000
193696622	28406034	1448392	10000.000000	21221	2491	1.000000	26345	1649	1.000000	9841925	0.000000
193648905	28401287	1447722	10000.000000	21430	2432	1.000000	26013	1552	1.000000	9837031	0.000000
193655386	28405309	1448389	10000.000000	21558	2324	1.000000	26145	1604	1.000000	9832033	0.000000
193680066	28417118	1448866	10000.000000	21621	2392	1.000000	26421	1470	1.000000	9827132	0.000000
193696294	28405289	1451317	10000.000000	21334	2484	1.000000	26272	1483	1.000000	9822268	0.000000
193700268	28397344	1450211	10000.000000	21670	2432	1.000000	26337	1522	1.000000	9817394	0.000000
193698459	28387013	1447866	10000.000000	21473	2563	1.000000	26053	1717	1.000000	9812526	0.000000
193689704	28387512	1449848	10000.000000	21319	2505	1.000000	25991	1628	1.000000	9807596	0.000000
193701419	28389840	1447987	10000.000000	21309	2470	1.000000	26086	1607	1.000000	9802676	-1.#IND00
193692200	28400644	1450834	10000.000000	21110	2517	1.000000	26098	1584	1.000000	9797776	0.003200
193690481	28398152	1448963	10000.000000	21790	2334	1.000000	26385	1587	1.000000	9792905	-0.006210
193649529	28419259	1451690	10000.000000	21561	2441	1.000000	26185	1532	1.000000	9788076	0.002390
193652927	28409172	1448986	10000.000000	21218	2516	1.000000	26167	1548	1.000000	9783304	0.007606
193668616	28409192	1448834	10000.000000	21480	2459	1.000000	26375	1639	1.000000	9778294	0.004379
193686469	28402876	1448099	10000.000000	21431	2385	1.000000	26284	1556	1.000000	9773439	0.002139
193685831	28411421	1448247	10000.000000	21162	2546	1.000000	26235	1629	1.000000	9768511	0.002459
193663415	28406588	1448919	10000.000000	21577	2415	1.000000	26291	1456	1.000000	9763632	0.000762
193679919	28405172	1449461	10000.000000	21614	2454	1.000000	25668	1786	1.000000	9758866	0.002917
193693437	28392415	1449972	10000.000000	21176	2640	1.000000	26005	1595	1.000000	9753926	0.001890
193699228	28404179	1450541	10000.000000	21513	2480	1.000000	26207	1590	1.000000	9749118	0.001110
193670669	28404702	1449338	10000.000000	21278	2600	1.000000	26258	1594	1.000000	9744267	0.000391
193671947	28421828	1450757	10000.000000	21182	2532	1.000000	26082	1684	1.000000	9739342	0.001219
193716054	28386287	1447758	10000.000000	21064	2451	1.000000	26320	1566	1.000000	9734516	-0.001323
193707607	28393397	1447528	10000.000000	21449	2533	1.000000	26414	1443	1.000000	9729743	-0.001521
193681024	28407082	1449387	10000.000000	21418	2340	1.000000	26177	1629	1.000000	9724976	-0.002681
193662789	28413814	1452185	10000.000000	21659	2249	1.000000	26469	1551	1.000000	9720189	-0.002655
193694053	28405671	1447515	10000.000000	21221	2622	1.000000	26466	1515	1.000000	9715328	-0.003762
193680177	28402140	1448411	10000.000000	21654	2323	1.000000	26092	1645	1.000000	9710411	-0.002587
193680219	28398742	1447895	10000.000000	21868	2415	1.000000	26235	1541	1.000000	9705718	-0.005958
193663789	28404931	1448103	10000.000000	21506	2288	1.000000	26039	1705	1.000000	9700788	-0.006030
193690542	28397961	1448948	10000.000000	21394	2553	1.000000	26109	1465	1.000000	9696040	-0.005930
193716680	28402169	1448653	10000.000000	21501	2417	1.000000	26031	1664	1.000000	9691176	-0.006781
193686137	28411437	1447620	10000.000000	20990	2643	1.000000	26425	1521	1.000000	9686296	-0.006591
193666469	28410621	1450499	10000.000000	21412	2383	1.000000	26083	1545	1.000000	9681451	-0.006890
193707493	28396438	1446200	10000.000000	21141	2479	1.000000	26009	1590	1.000000	9676494	-0.007043
193705786	28380915	1447455	10000.000000	21597	2369	1.000000	26168	1600	1.000000	9671690	-0.006777
193692470	28414222	1447120	10000.000000	21463	2518	1.000000	26053	1604	1.000000	9666828	-0.006152
193678904	28399623	1448696	10000.000000	21152	2650	1.000000	26436	1441	1.000000	9662029	-0.006261
193668645	28413426	1449147	10000.000000	21457	2551	1.000000	26067	1597	1.000000	9657107	-0.005790
193701023	28399428	1447276	10000.000000	21319	2476	1.000000	26266	1467	1.000000	9652355	-0.003924
193716856	28398136	1447821	10000.000000	21594	2389	1.000000	26278	1695	1.000000	9647493	-0.004093
193703337	28396193	1448391	10000.000000	21712	2472	1.000000	26057	1686	1.000000	9642676	-0.003954
193657493	28410786	1448316	10000.000000	21291	2372	1.000000	26146	1609	1.000000	9637801	-0.003915
193675803	28393667	1447277	10000.000000	21576	2445	1.000000	26096	1494	1.000000	9632892	-0.004418
193733913	28382152	1447803	10000.000000	21502	2425	1.000000	26434	1569	1.000000	9628041	-0.004398
193716641	28380607	1448048	10000.000000	21665	2377	1.000000	26137	1602	1.000000	9623188	-0.004152
193693247	28386914	1447451	10000.000000	21458	2379	1.000000	26084	1588	1.000000	9618395	-0.004132
193644309	28402276	1450707	10000.000000	21200	2533	1.000000	26236	1569	1.000000	9613706	-0.003726
193692977	28400512	1447444	10000.000000	21590	2341	1.000000	26409	1558	1.000000	9608918	-0.004190
193690445	28399049	1449596	10000.000000	21135	2397	1.000000	26266	1584	1.000000	9604075	-0.004192
193716015	28389468	1447481	10000.000000	21767	2492	1.000000	26316	1561	1.000000	9599264	-0.003947
193705235	28392319	1449125	10000.000000	21333	2406	1.000000	26315	1492	1.000000	9594552	-0.003832
193664608	28412873	1449212	10000.000000	21624	2329	1.000000	26044	1541	1.000000	9589757	-0.003569
193674385	28391184	1448271	10000.000000	21036	2614	1.000000	26193	1564	1.000000	9585025	-0.003492
193674465	28394211	1448607	10000.000000	21379	2467	1.000000	26172	1523	1.000000	9580222	-0.004049
193662020	28408262	1450560	10000.000000	21145	2531	1.000000	26207	1549	1.000000	9575388	-0.003990
193676417	28413854	1449143	10000.000000	21365	2459	1.000000	26062	1705	1.000000	9570709	-0.004033
193680159	28394971	1449953	10000.000000	21434	2555	1.000000	25951	1592	1.000000	9565964	-0.004140
193712927	28393600	1449413	10000.000000	21311	2425	1.000000	26099	1526	1.000000	9561270	-0.003806
193663272	28408805	1449537	10000.000000	21579	2408	1.000000	26078	1551	1.000000	9556547	-0.003709
193729283	28379105	1450085	10000.000000	21500	2437	1.000000	26011	1700	1.000000	9551723	-0.003604
193687890	28414504	1450236	10000.000000	21691	2352	1.000000	25833	1543	1.000000	9547022	-0.003380
193687667	28377221	1450586	10000.000000	21667	2335	1.000000	26194	1540	1.000000	9542259	-0.003033
193664067	28404993	1451173	10000.000000	21230	2343	1.000000	26361	1556	1.000000	9537432	-0.002752
193642513	28401805	1446591	10000.000000	21406	2421	1.000000	26228	1491	1.000000	9532658	-0.002706
193641319	28412697	1448450	10000.000000	21602	2495	1.000000	26359	1460	1.000000	9528032	-0.002795
193667487	28405213	1449711	10000.000000	21539	2409	1.000000	26335	1580	1.000000	9523277	-0.002885
193726003	28389809	1448590	10000.000000	21141	2515	1.000000	26486	1543	1.000000	9518493	-0.002946
npatches	nstrain	runtime	dt	init_x	init_y	init_y_blood	init_z	init_S	beta0	beta1	beta2	beta3	mean_beta	B	d	delta	delta_blood	b[0]	mut	m	CTL	c	g	epsilon	k	het	lambda	rho	omega	x_max	patch.dyna	DELTA	A	VA
10000	1	100.000000	0.001000	21900	9499	5000000	0.001000	10000000	18.933333	27.588236	18.394897	16.927040	19	800000000	0.010000	1.000000	1.000000	80000	0.000050	0.004800	1	0.001000	1.000000	2.500000	11.000000	0.500000	0.000000	0.000000	0.000000	31872	0	10.000000	7.000000	1.000000
sus	inf	inf_blood	z	x[0]	y[0][0]	z[0]	x[1]	y[1][0]	z[1]	S[0]	synchrony
219000000	94990000	5000000	10.000000	21900	9499	0.001000	21900	9499	0.001000	10000000	0.000000
213448035	19449520	982600	10000.000000	21360	1879	1.000000	15396	3269	1.000000	9995051	0.000000
208258892	23115392	1179857	10000.000000	20840	2109	1.000000	14717	3220	1.000000	9989994	0.000000
208775836	22895829	1169592	10000.000000	20795	2160	1.000000	14616	3427	1.000000	9985034	0.000000
208713326	22907803	1170780	10000.000000	20509	2443	1.000000	14854	3366	1.000000	9980014	0.000000
208763001	22904107	1167354	10000.000000	20404	2362	1.000000	14668	3467	1.000000	9974805	0.000000
208756518	22893172	1170699	10000.000000	20274	2457	1.000000	14784	3341	1.000000	9969711	0.000000
208747451	22911756	1168920	10000.000000	20486	2281	1.000000	15136	3227	1.000000	9964748	0.000000
208776915	22897668	1167964	10000.000000	20195	2518	1.000000	14925	3307	1.000000	9959741	0.000000
208742601	22895100	1168905	10000.000000	20977	2217	1.000000	14947	3390	1.000000	9954797	0.000000
208749892	22904049	1169331	10000.000000	20119	2540	1.000000	14786	3386	1.000000	9949939	0.000000
208788576	22883908	1170070	10000.000000	20463	2440	1.000000	14523	3525	1.000000	9945009	0.000000
208773307	22901516	1168738	10000.000000	20080	2471	1.000000	14577	3347	1.000000	9940060	0.000000
208732048	22914053	1170245	10000.000000	20672	2391	1.000000	15093	3246	1.000000	9935181	0.000000
208764344	22904510	1169263	10000.000000	20467	2292	1.000000	14864	3369	1.000000	9930202	0.000000
208757062	22913140	1168935	10000.000000	20386	2400	1.000000	14950	3270	1.000000	9925166	0.000000
208737076	22888705	1168575	10000.000000	20711	2226	1.000000	14987	3395	1.000000	9920236	0.000000
208746164	22909695	1169436	10000.000000	20112	2343	1.000000	14745	3331	1.000000	9915374	0.000000
208720028	22912585	1169103	10000.000000	20830	2330	1.000000	14732	3377	1.000000	9910506	0.000000
208732335	22910327	1168542	10000.000000	20546	2383	1.000000	14866	3425	1.000000	9905454	0.000000
208753396	22914859	1169533	10000.000000	20757	2305	1.000000	14631	3439	1.000000	9900515	0.000000
208775342	22898048	1169975	10000.000000	20564	2380	1.000000	14719	3346	1.000000	9895590	0.000000
208745422	22905410	1168786	10000.000000	20379	2390	1.000000	14790	3427	1.000000	9890740	0.000000
208816661	22878436	1164751	10000.000000	20559	2481	1.000000	14687	3371	1.000000	9885663	0.000000
208733285	22912263	1167038	10000.000000	20347	2380	1.000000	14873	3338	1.000000	9880754	0.000000
208748012	22905506	1169370	10000.000000	20653	2281	1.000000	14743	3359	1.000000	9875784	0.000000
208738617	22917951	1171821	10000.000000	20548	2349	1.000000	14601	3274	1.000000	9870933	0.000000
208763581	22923744	1168392	10000.000000	20378	2381	1.000000	14695	3445	1.000000	9865991	0.000000
208784123	22888543	1168233	10000.000000	20528	2394	1.000000	14779	3371	1.000000	9860928	0.000000
208784021	22903907	1168400	10000.000000	20745	2273	1.000000	15091	3197	1.000000	9855934	0.000000
208750426	22894394	1167733	10000.000000	20528	2277	1.000000	14907	3330	1.000000	9850979	0.000000
208766462	22910322	1167271	10000.000000	20622	2297	1.000000	14660	3462	1.000000	9846164	0.000000
208788098	22888784	1167680	10000.000000	20690	2446	1.000000	14267	3615	1.000000	9841228	0.000000
208759911	22912008	1167840	10000.000000	20335	2324	1.000000	14868	3210	1.000000	9836191	0.000000
208756792	22925038	1167712	10000.000000	20563	2299	1.000000	14985	3422	1.000000	9831407	0.000000
208744713	22895730	1168423	10000.000000	20601	2393	1.000000	14786	3350	1.000000	9826466	0.000000
208827185	22891285	1166767	10000.000000	20543	2308	1.000000	14869	3310	1.000000	9821475	0.000000
208761675	22909383	1168054	10000.000000	20601	2343	1.000000	14873	3402	1.000000	9816524	0.000000
208727904	22914038	1168925	10000.000000	20584	2292	1.000000	14943	3268	1.000000	9811521	0.000000
208821776	22878697	1168105	10000.000000	20470	2285	1.000000	14882	3307	1.000000	9806649	0.000000
208742892	22908601	1168902	10000.000000	20415	2390	1.000000	14756	3286	1.000000	9801837	-1.#IND00
208777611	22906268	1168704	10000.000000	20388	2331	1.000000	14852	3258	1.000000	9796885	-0.009600
208768158	22890909	1167112	10000.000000	20271	2398	1.000000	14805	3313	1.000000	9791999	0.009843
208740522	22913438	1168992	10000.000000	20491	2394	1.000000	14529	3474	1.000000	9787086	0.004740
208812328	22881941	1168495	10000.000000	20125	2334	1.000000	14637	3317	1.000000	9782214	0.001811
208770512	22888434	1168366	10000.000000	20180	2502	1.000000	14827	3336	1.000000	9777345	-0.006916
208711286	22926968	1169844	10000.000000	20367	2432	1.000000	14698	3391	1.000000	9772484	-0.005209
208759309	22903817	1169193	10000.000000	20753	2175	1.000000	14666	3308	1.000000	9767619	-0.004364
208734771	22907189	1168469	10000.000000	20803	2283	1.000000	14715	3340	1.000000	9762760	-0.002786
208738911	22901213	1168574	10000.000000	20657	2416	1.000000	14743	3317	1.000000	9757877	-0.002327
208753198	22904443	1168832	10000.000000	20490	2320	1.000000	14828	3363	1.000000	9752974	-0.004960
208760484	22902711	1169632	10000.000000	20618	2315	1.000000	14647	3442	1.000000	9748174	-0.001485
208756517	22900193	1170351	10000.000000	20435	2392	1.000000	14484	3435	1.000000	9743302	-0.001044
208732444	22905247	1167158	10000.000000	20633	2201	1.000000	14816	3317	1.000000	9738314	-0.003648
208777302	22897617	1166385	10000.000000	20340	2429	1.000000	14757	3351	1.000000	9733412	-0.000520
208715853	22912095	1170225	10000.000000	20666	2326	1.000000	14512	3393	1.000000	9728485	-0.000399
208754582	22891901	1169539	10000.000000	20343	2385	1.000000	14921	3309	1.000000	9723544	0.001070
208763046	22897073	1169025	10000.000000	20079	2464	1.000000	15036	3206	1.000000	9718687	0.000439
208762886	22901241	1168374	10000.000000	20121	2357	1.000000	14668	3448	1.000000	9713920	0.000436
208765194	22906180	1168252	10000.000000	20219	2325	1.000000	14679	3378	1.000000	9709106	0.000544
208764834	22895261	1169289	10000.000000	20353	2393	1.000000	14614	3447	1.000000	9704201	0.000402
208768127	22904566	1169089	10000.000000	20602	2346	1.000000	14667	3357	1.000000	9699320	0.000357
208775012	22890541	1168285	10000.000000	20227	2545	1.000000	14849	3378	1.000000	9694453	0.001645
208794016	22880756	1166229	10000.000000	20510	2410	1.000000	14854	3338	1.000000	9689685	0.001803
208766355	22897512	1167307	10000.000000	20717	2397	1.000000	14524	3446	1.000000	9684798	0.001552
208776579	22902991	1169635	10000.000000	20474	2169	1.000000	15223	3145	1.000000	9680002	0.001270
208776277	22906365	1170052	10000.000000	20320	2548	1.000000	14982	3390	1.000000	9675189	0.001161
208744231	22900640	1168903	10000.000000	20425	2361	1.000000	14821	3438	1.000000	9670386	0.001955
208785324	22887857	1168932	10000.000000	20261	2420	1.000000	14937	3508	1.000000	9665429	0.001235
208801956	22897705	1167803	10000.000000	20837	2346	1.000000	14807	3307	1.000000	9660683	0.001440
208705178	22919299	1170113	10000.000000	20276	2419	1.000000	14873	3253	1.000000	9655821	0.001964
208771996	22899422	1166429	10000.000000	20267	2519	1.000000	14684	3397	1.000000	9650935	0.001681
208768044	22885212	1168548	10000.000000	20341	2440	1.000000	14749	3368	1.000000	9646065	0.001979
208742576	22890442	1168113	10000.000000	20026	2590	1.000000	14843	3405	1.000000	9641288	0.001916
208759124	22903199	1169095	10000.000000	20588	2403	1.000000	14832	3310	1.000000	9636354	0.001844
208773393	22890267	1167602	10000.000000	20357	2443	1.000000	14813	3250	1.000000	9631612	0.002345
208791658	22902419	1169883	10000.000000	20380	2344	1.000000	15091	3147	1.000000	9626798	0.002442
208794349	22879683	1167779	10000.000000	19909	2442	1.000000	15063	3205	1.000000	9622036	0.003650
208772245	22897098	1167193	10000.000000	20266	2383	1.000000	15092	3288	1.000000	9617373	0.003505
208787755	22882601	1167369	10000.000000	20252	2440	1.000000	14602	3460	1.000000	9612651	0.003405
208754847	22904632	1169179	10000.000000	20023	2565	1.000000	14749	3349	1.000000	9607874	0.003217
208742770	22912838	1169156	10000.000000	20328	2305	1.000000	14807	3381	1.000000	9603030	0.002699
208748342	22898345	1166712	10000.000000	20338	2383	1.000000	14804	3365	1.000000	9598251	0.002165
208775802	22913100	1170448	10000.000000	20642	2301	1.000000	15105	3285	1.000000	9593481	0.002946
208743149	22897182	1168880	10000.000000	19815	2549	1.000000	14675	3378	1.000000	9588830	0.001186
208793198	22895726	1168018	10000.000000	20404	2297	1.000000	14598	3472	1.000000	9584094	0.001031
208750576	22913070	1169904	10000.000000	20551	2370	1.000000	15245	3203	1.000000	9579329	0.001073
208788745	22884064	1166916	10000.000000	20247	2359	1.000000	15079	3315	1.000000	9574598	0.001300
208755955	22906633	1168745	10000.000000	19765	2611	1.000000	14991	3294	1.000000	9569839	0.001264
208658137	22945404	1168734	10000.000000	20343	2409	1.000000	14613	3494	1.000000	9564998	0.001050
208770327	22895975	1167228	10000.000000	20148	2515	1.000000	14635	3467	1.000000	9560287	0.000927
208764586	22899309	1168530	10000.000000	20439	2334	1.000000	14863	3446	1.000000	9555489	0.000990
208750160	22914089	1168519	10000.000000	20495	2362	1.000000	14900	3313	1.000000	9550752	0.000948
208757120	22904531	1169553	10000.000000	20393	2350	1.000000	14591	3524	1.000000	9546008	0.001668
208766346	22916529	1169457	10000.000000	20339	2437	1.000000	14669	3563	1.000000	9541204	0.001819
208748299	22900906	1169231	10000.000000	20026	2581	1.000000	14974	3269	1.000000	9536352	0.001842
208763063	22899116	1167276	10000.000000	20032	2449	1.000000	14942	3295	1.000000	9531515	0.002944
208776271	22893354	1166736	10000.000000	20344	2399	1.000000	14630	3449	1.000000	9526700	0.002769
208739600	22916372	1166909	10000.000000	19909	2512	1.000000	14882	3402	1.000000	9521901	0.002896
208784897	22911769	1169682	10000.000000	20187	2481	1.000000	14723	3361	1.000000	9517056	0.002702
npatches	nstrain	runtime	dt	init_x	init_y	init_y_blood	init_z	init_S	beta0	beta1	beta2	beta3	mean_beta	B	d	delta	delta_blood	b[0]	mut	m	CTL	c	g	epsilon	k	het	lambda	rho	omega	x_max	patch.dyna	DELTA	A	VA
10000	1	100.000000	0.001000	21900	9499	5000000	0.001000	10000000	9.674696	20.800775	25.796231	28.489028	19	800000000	0.010000	1.000000	1.000000	80000	0.000050	0.004800	1	0.001000	1.000000	2.500000	12.000000	0.500000	0.000000	0.000000	0.000000	31872	0	10.000000	7.000000	1.000000
sus	inf	inf_blood	z	x[0]	y[0][0]	z[0]	x[1]	y[1][0]	z[1]	S[0]	synchrony
219000000	94990000	5000000	10.000000	21900	9499	0.001000	21900	9499	0.001000	10000000	0.000000
228374839	14814268	743325	10000.000000	28353	508	1.000000	21846	1659	1.000000	9995062	0.000000
223022671	18524709	947501	10000.000000	29332	709	1.000000	20523	1979	1.000000	9990152	0.000000
223638765	18276731	933687	10000.000000	29521	649	1.000000	20609	2123	1.000000	9985209	0.000000
223634959	18308858	934798	10000.000000	29484	646	1.000000	20499	2153	1.000000	9980223	0.000000
223594964	18292469	933417	10000.000000	29463	712	1.000000	20810	2054	1.000000	9975344	0.000000
223597171	18291966	932179	10000.000000	29364	697	1.000000	20527	1976	1.000000	9970380	0.000000
223593096	18291386	934454	10000.000000	29546	675	1.000000	20578	2015	1.000000	9965439	0.000000
223541317	18304022	935811	10000.000000	29686	643	1.000000	20546	1933	1.000000	9960380	0.000000
223611086	18300212	932450	10000.000000	29561	671	1.000000	20062	2367	1.000000	9955290	0.000000
223602821	18305706	933815	10000.000000	29235	735	1.000000	20337	2330	1.000000	9950318	0.000000
223580525	18293435	935232	10000.000000	29384	726	1.000000	20448	2054	1.000000	9945306	0.000000
223605056	18285809	933689	10000.000000	29592	707	1.000000	20292	2141	1.000000	9940374	0.000000
223587922	18290329	933312	10000.000000	29517	734	1.000000	20654	2158	1.000000	9935378	0.000000
223618177	18293934	933361	10000.000000	29452	664	1.000000	20492	2127	1.000000	9930417	0.000000
223621401	18276178	931684	10000.000000	29383	660	1.000000	20470	2159	1.000000	9925463	0.000000
223607943	18307977	934500	10000.000000	29387	711	1.000000	20624	2059	1.000000	9920497	0.000000
223602584	18296576	933495	10000.000000	29460	648	1.000000	20701	2190	1.000000	9915457	0.000000
223605820	18286516	932587	10000.000000	29289	657	1.000000	20286	2127	1.000000	9910486	0.000000
223606676	18310820	933909	10000.000000	29716	653	1.000000	20814	2147	1.000000	9905546	0.000000
223621522	18284637	933115	10000.000000	29485	688	1.000000	20779	2009	1.000000	9900674	0.000000
223592337	18299540	933267	10000.000000	29494	648	1.000000	20300	2161	1.000000	9895632	0.000000
223583508	18297361	933632	10000.000000	29463	755	1.000000	20494	2279	1.000000	9890690	0.000000
223606009	18282645	931363	10000.000000	29524	692	1.000000	20391	2259	1.000000	9885823	0.000000
223621102	18300822	931626	10000.000000	29611	665	1.000000	20531	2109	1.000000	9880914	0.000000
223610523	18297427	932681	10000.000000	29737	715	1.000000	20733	2005	1.000000	9875891	0.000000
223560920	18299601	934425	10000.000000	29634	687	1.000000	20740	2090	1.000000	9870989	0.000000
223619334	18291906	934593	10000.000000	29492	696	1.000000	20477	2155	1.000000	9866089	0.000000
223585530	18295785	931843	10000.000000	29218	720	1.000000	20743	2060	1.000000	9861107	0.000000
223564851	18308918	933282	10000.000000	29215	720	1.000000	20444	2121	1.000000	9856141	0.000000
223615865	18290218	933655	10000.000000	29319	667	1.000000	20490	2019	1.000000	9851132	0.000000
223624409	18277838	932235	10000.000000	29482	638	1.000000	20393	2176	1.000000	9846318	0.000000
223604494	18294493	932500	10000.000000	29439	796	1.000000	20547	2086	1.000000	9841345	0.000000
223629162	18300694	932858	10000.000000	29838	682	1.000000	20300	2188	1.000000	9836394	0.000000
223624469	18292754	933907	10000.000000	29461	730	1.000000	20293	2122	1.000000	9831423	0.000000
223616525	18281045	930914	10000.000000	29572	670	1.000000	20034	2237	1.000000	9826628	0.000000
223608414	18288621	932513	10000.000000	29151	687	1.000000	20183	2162	1.000000	9821790	0.000000
223598610	18304135	934170	10000.000000	29555	650	1.000000	20559	2068	1.000000	9816799	0.000000
223615161	18293460	933739	10000.000000	29764	619	1.000000	20722	2113	1.000000	9811851	0.000000
223622984	18288741	932603	10000.000000	29399	658	1.000000	20097	2215	1.000000	9807024	0.000000
223639822	18284395	934382	10000.000000	29574	617	1.000000	20643	2141	1.000000	9802121	-1.#IND00
223595241	18285341	934680	10000.000000	29561	655	1.000000	20325	2315	1.000000	9797182	-1.#IND00
223613396	18293923	933012	10000.000000	29382	665	1.000000	20304	2166	1.000000	9792266	0.018926
223609449	18289129	933663	10000.000000	29235	722	1.000000	20880	2045	1.000000	9787483	0.007287
223616100	18283757	932224	10000.000000	29253	643	1.000000	20914	2180	1.000000	9782669	0.004546
223565635	18310168	933199	10000.000000	29398	672	1.000000	20471	2089	1.000000	9777753	0.001066
223613285	18276312	933029	10000.000000	29195	645	1.000000	20503	2029	1.000000	9772823	-0.003148
223540701	18314965	935536	10000.000000	29224	730	1.000000	20590	2181	1.000000	9767886	-0.003474
223653426	18273911	932781	10000.000000	29428	732	1.000000	20251	2102	1.000000	9762987	-0.002361
223638925	18284094	930670	10000.000000	29220	747	1.000000	20505	2237	1.000000	9758163	-0.002642
223555279	18303074	933697	10000.000000	29492	666	1.000000	20087	2279	1.000000	9753241	-0.002660
223625186	18300252	934008	10000.000000	29550	701	1.000000	20474	2234	1.000000	9748277	-0.003182
223596650	18296187	934058	10000.000000	29645	668	1.000000	20583	2040	1.000000	9743386	-0.005601
223611259	18286255	932850	10000.000000	29430	719	1.000000	20406	2216	1.000000	9738559	-0.004826
223608134	18294789	932939	10000.000000	29392	651	1.000000	20305	2134	1.000000	9733682	-0.003935
223624892	18288215	933682	10000.000000	29359	699	1.000000	20754	2009	1.000000	9728811	0.000268
223563279	18298877	931970	10000.000000	29322	668	1.000000	20651	2277	1.000000	9723881	0.000345
223520343	18310080	936191	10000.000000	29294	754	1.000000	20962	1907	1.000000	9719105	-0.000492
223632022	18297552	934564	10000.000000	29470	708	1.000000	20411	2136	1.000000	9714151	0.000981
223636375	18280819	932578	10000.000000	29337	667	1.000000	20423	2300	1.000000	9709251	0.002073
223615199	18290220	932834	10000.000000	29542	652	1.000000	20985	2137	1.000000	9704395	0.000269
223615572	18285960	933346	10000.000000	29336	628	1.000000	20577	2051	1.000000	9699512	0.000372
223507151	18325123	935860	10000.000000	29495	733	1.000000	20554	1995	1.000000	9694609	0.000416
223570039	18303789	934602	10000.000000	29184	719	1.000000	20632	2184	1.000000	9689782	0.000810
223627067	18300506	932371	10000.000000	29293	701	1.000000	20145	2132	1.000000	9684844	0.000366
223649609	18270657	931911	10000.000000	29656	671	1.000000	20566	2189	1.000000	9679987	0.000400
223616531	18292218	934050	10000.000000	29263	758	1.000000	20478	2087	1.000000	9675234	0.000046
223626912	18287462	934143	10000.000000	29724	660	1.000000	20637	2223	1.000000	9670303	0.000405
223588179	18293989	933349	10000.000000	29559	643	1.000000	20370	2171	1.000000	9665484	-0.001339
223598789	18292902	933955	10000.000000	29534	709	1.000000	20610	2165	1.000000	9660740	-0.002378
223577081	18307075	932682	10000.000000	29395	680	1.000000	20604	2160	1.000000	9655906	-0.001930
223597929	18288218	934248	10000.000000	29366	637	1.000000	20612	2094	1.000000	9651063	-0.002592
223601297	18292393	933033	10000.000000	29449	710	1.000000	20802	2016	1.000000	9646318	-0.002383
223568421	18299003	933137	10000.000000	29422	699	1.000000	20491	2189	1.000000	9641453	-0.002133
223611667	18293897	932255	10000.000000	29346	739	1.000000	20699	2080	1.000000	9636627	-0.002269
223548180	18304993	933585	10000.000000	29440	699	1.000000	20553	2136	1.000000	9631868	-0.003586
223650415	18281081	933101	10000.000000	29274	736	1.000000	20444	1996	1.000000	9627083	-0.003404
223576324	18301659	932896	10000.000000	29415	677	1.000000	20382	2123	1.000000	9622254	-0.003324
223606377	18303832	930962	10000.000000	29505	730	1.000000	20692	2195	1.000000	9617512	-0.002478
223553303	18312024	933570	10000.000000	29284	694	1.000000	20829	2107	1.000000	9612713	-0.002593
223629425	18283816	932313	10000.000000	29336	682	1.000000	20330	2255	1.000000	9607897	-0.002609
223596817	18306957	931983	10000.000000	29640	659	1.000000	20494	2095	1.000000	9603150	-0.002711
223622174	18283213	931043	10000.000000	29112	665	1.000000	20470	2198	1.000000	9598255	-0.002767
223585166	18303629	934554	10000.000000	29387	678	1.000000	20282	2230	1.000000	9593373	-0.001452
223587718	18301105	932924	10000.000000	29416	748	1.000000	20352	2194	1.000000	9588606	-0.001434
223618829	18287718	933582	10000.000000	29394	703	1.000000	20726	1982	1.000000	9583788	-0.001412
223597223	18301987	933958	10000.000000	29420	653	1.000000	20400	2172	1.000000	9578992	-0.001373
223595513	18300551	931807	10000.000000	29391	611	1.000000	20238	2186	1.000000	9574162	-0.001420
223582724	18301500	934052	10000.000000	29328	680	1.000000	20586	2151	1.000000	9569412	-0.001547
223621546	18281084	931864	10000.000000	29438	630	1.000000	20586	2015	1.000000	9564560	-0.001389
223639251	18286409	932735	10000.000000	29429	676	1.000000	20095	2126	1.000000	9559873	-0.001318
223588385	18312428	933784	10000.000000	29548	654	1.000000	20498	2174	1.000000	9555064	-0.001170
223599055	18285827	931161	10000.000000	29512	697	1.000000	20889	2045	1.000000	9550316	-0.001028
223598165	18295087	933766	10000.000000	29404	654	1.000000	20272	2155	1.000000	9545580	-0.000147
223587455	18302152	931844	10000.000000	29557	688	1.000000	20584	2177	1.000000	9540802	-0.000079
223600921	18306360	933761	10000.000000	29274	751	1.000000	20695	2057	1.000000	9536117	-0.000626
223623842	18283492	931302	10000.000000	29452	678	1.000000	20460	2087	1.000000	9531446	-0.000314
223579956	18295742	934251	10000.000000	29491	715	1.000000	20567	2248	1.000000	9526603	-0.000298
223573493	18317937	932291	10000.000000	29532	679	1.000000	20889	2096	1.000000	9521827	-0.000252
223631020	18286916	933602	10000.000000	29447	628	1.000000	20500	2197	1.000000	9517051	-0.000310
npatches	nstrain	runtime	dt	init_x	init_y	init_y_blood	init_z	init_S	beta0	beta1	beta2	beta3	mean_beta	B	d	delta	delta_blood	b[0]	mut	m	CTL	c	g	epsilon	k	het	lambda	rho	omega	x_max	patch.dyna	DELTA	A	VA
10000	1	100.000000	0.001000	21900	9499	5000000	0.001000	10000000	15.512148	14.863458	28.153286	10.476723	19	800000000	0.010000	1.000000	1.000000	80000	0.000050	0.004800	1	0.001000	1.000000	2.500000	13.000000	0.500000	0.000000	0.000000	0.000000	31872	0	10.000000	7.000000	1.000000
sus	inf	inf_blood	z	x[0]	y[0][0]	z[0]	x[1]	y[1][0]	z[1]	S[0]	synchrony
219000000	94990000	5000000	10.000000	21900	9499	0.001000	21900	9499	0.001000	10000000	0.000000
241482332	11156793	559566	10000.000000	26607	653	1.000000	27167	546	1.000000	9995038	0.000000
236134118	14909536	761880	10000.000000	26830	1092	1.000000	27304	916	1.000000	9990103	0.000000
236829021	14621372	746425	10000.000000	26520	967	1.000000	27369	953	1.000000	9985089	0.000000
236877773	14623091	746079	10000.000000	26571	1084	1.000000	26975	963	1.000000	9980039	0.000000
236802673	14641055	748755	10000.000000	26620	1034	1.000000	26967	921	1.000000	9975078	0.000000
236783403	14644003	745841	10000.000000	26672	978	1.000000	27220	980	1.000000	9970112	0.000000
236819642	14628578	746395	10000.000000	26757	922	1.000000	27149	1042	1.000000	9965153	0.000000
236810188	14626241	747911	10000.000000	26502	1030	1.000000	27473	866	1.000000	9960119	0.000000
236835995	14620761	745508	10000.000000	26337	1103	1.000000	27162	909	1.000000	9955014	0.000000
236848822	14621990	745660	10000.000000	26643	1016	1.000000	27049	937	1.000000	9949999	0.000000
236772684	14637240	747099	10000.000000	26656	1050	1.000000	27007	923	1.000000	9945018	0.000000
236865434	14615595	745052	10000.000000	26547	1005	1.000000	27129	1039	1.000000	9939943	0.000000
236785279	14640865	747013	10000.000000	26414	1063	1.000000	27340	855	1.000000	9934992	0.000000
236798085	14640613	748100	10000.000000	26122	1116	1.000000	27209	906	1.000000	9930056	0.000000
236881831	14623485	746111	10000.000000	26684	984	1.000000	27063	892	1.000000	9925161	0.000000
236828761	14635925	746683	10000.000000	26675	921	1.000000	27474	856	1.000000	9920242	0.000000
236818829	14632696	744813	10000.000000	26628	981	1.000000	27172	881	1.000000	9915236	0.000000
236858823	14611727	744289	10000.000000	26553	1085	1.000000	27232	902	1.000000	9910310	0.000000
236806384	14650326	746878	10000.000000	26706	1035	1.000000	27162	892	1.000000	9905332	0.000000
236839560	14626075	747388	10000.000000	26820	956	1.000000	27040	962	1.000000	9900401	0.000000
236804303	14639328	747628	10000.000000	26310	1070	1.000000	27075	880	1.000000	9895447	0.000000
236792209	14639269	748157	10000.000000	26675	1067	1.000000	27031	994	1.000000	9890552	0.000000
236817977	14632127	746352	10000.000000	26745	1029	1.000000	27183	958	1.000000	9885572	0.000000
236819814	14636036	746786	10000.000000	26840	984	1.000000	26996	975	1.000000	9880570	0.000000
236793521	14634895	747960	10000.000000	26630	1008	1.000000	27033	1018	1.000000	9875760	0.000000
236831657	14644651	747078	10000.000000	26697	978	1.000000	27105	905	1.000000	9870896	0.000000
236853623	14620134	746909	10000.000000	26565	1023	1.000000	27198	1008	1.000000	9865873	0.000000
236829590	14628954	747310	10000.000000	26616	993	1.000000	26776	987	1.000000	9860876	0.000000
236794481	14641151	748481	10000.000000	26393	987	1.000000	26937	940	1.000000	9855972	0.000000
236812779	14633115	746867	10000.000000	26648	919	1.000000	27252	851	1.000000	9851001	0.000000
236842757	14645875	747287	10000.000000	26610	932	1.000000	27486	893	1.000000	9846169	0.000000
236870638	14619770	746203	10000.000000	26603	938	1.000000	26719	1060	1.000000	9841225	0.000000
236813202	14635149	745047	10000.000000	26514	1057	1.000000	27119	847	1.000000	9836333	0.000000
236840647	14645336	747620	10000.000000	26513	1015	1.000000	26935	938	1.000000	9831466	0.000000
236815330	14638091	747394	10000.000000	26754	1017	1.000000	27357	884	1.000000	9826505	0.000000
236826474	14633510	746333	10000.000000	26473	975	1.000000	26939	1059	1.000000	9821652	0.000000
236834100	14625880	747620	10000.000000	26399	1082	1.000000	27287	819	1.000000	9816806	0.000000
236801043	14641145	746200	10000.000000	26520	1119	1.000000	26968	1012	1.000000	9811916	0.000000
236792186	14623879	746287	10000.000000	26843	875	1.000000	27408	857	1.000000	9807008	0.000000
236873525	14626859	744810	10000.000000	26516	1150	1.000000	27217	1009	1.000000	9802000	-1.#IND00
236809949	14619556	746218	10000.000000	26383	1078	1.000000	26984	1005	1.000000	9797038	0.014400
236839393	14631251	746343	10000.000000	26794	995	1.000000	27132	893	1.000000	9792010	0.001393
236833483	14631977	745534	10000.000000	26372	1066	1.000000	27385	850	1.000000	9787124	0.001540
236770481	14640028	747382	10000.000000	26633	984	1.000000	27035	925	1.000000	9782283	-0.001648
236877374	14619440	746135	10000.000000	26431	1089	1.000000	27393	921	1.000000	9777468	-0.002402
236826967	14621632	746436	10000.000000	26889	1021	1.000000	27379	904	1.000000	9772757	-0.002101
236864999	14636597	747032	10000.000000	26527	964	1.000000	26960	889	1.000000	9767794	-0.000914
236829579	14619727	746841	10000.000000	26697	1052	1.000000	27133	951	1.000000	9762867	-0.000358
236838861	14622037	745729	10000.000000	26770	883	1.000000	27270	925	1.000000	9757912	-0.001238
236782336	14643033	746657	10000.000000	26461	1143	1.000000	27379	983	1.000000	9753031	-0.002141
236806595	14644211	746691	10000.000000	26551	1001	1.000000	26998	902	1.000000	9748278	-0.002069
236831334	14634179	743962	10000.000000	26173	1094	1.000000	27196	879	1.000000	9743401	0.001639
236834289	14629645	746193	10000.000000	26553	1003	1.000000	27149	906	1.000000	9738403	0.004899
236795452	14629568	747568	10000.000000	26899	944	1.000000	27128	917	1.000000	9733545	0.004872
236805428	14635554	747247	10000.000000	26666	1149	1.000000	26712	997	1.000000	9728691	0.005441
236761395	14657885	747620	10000.000000	26448	1054	1.000000	27019	1020	1.000000	9723739	0.009277
236779259	14643268	748326	10000.000000	26352	1070	1.000000	27213	921	1.000000	9718816	0.009361
236818385	14631221	745592	10000.000000	26630	960	1.000000	26860	907	1.000000	9713951	0.008272
236837068	14633632	746506	10000.000000	26876	933	1.000000	27077	1032	1.000000	9708960	0.007945
236896079	14620583	745862	10000.000000	27053	1026	1.000000	26988	1008	1.000000	9704177	0.007873
236777896	14634616	747948	10000.000000	26798	960	1.000000	27086	849	1.000000	9699277	0.007922
236826529	14622240	745815	10000.000000	26163	1043	1.000000	27055	949	1.000000	9694403	0.007385
236844929	14625494	746688	10000.000000	26894	924	1.000000	27141	940	1.000000	9689473	0.006715
236850482	14624012	746004	10000.000000	27036	1006	1.000000	27120	907	1.000000	9684621	0.006352
236786720	14638485	747785	10000.000000	26669	1024	1.000000	26900	964	1.000000	9679704	0.006572
236814627	14629307	747636	10000.000000	26576	1024	1.000000	27366	944	1.000000	9675067	0.003965
236811834	14634445	746453	10000.000000	26758	997	1.000000	26977	949	1.000000	9670257	0.003406
236861019	14630300	746263	10000.000000	26327	1103	1.000000	27287	877	1.000000	9665334	0.003920
236753970	14650096	748329	10000.000000	26871	1061	1.000000	27008	919	1.000000	9660447	0.003112
236834051	14615346	746459	10000.000000	26278	1057	1.000000	27062	922	1.000000	9655697	0.002801
236805368	14630076	745608	10000.000000	26904	1026	1.000000	27168	1020	1.000000	9650830	0.001936
236795566	14653933	747848	10000.000000	26985	964	1.000000	27202	842	1.000000	9645899	0.001980
236857490	14626985	747833	10000.000000	27064	872	1.000000	27009	967	1.000000	9641007	0.002085
236831409	14635460	745639	10000.000000	26870	991	1.000000	27151	974	1.000000	9636165	0.002030
236814267	14635630	746881	10000.000000	26592	1059	1.000000	27295	894	1.000000	9631389	0.002230
236824743	14623412	745164	10000.000000	26536	1006	1.000000	27202	865	1.000000	9626543	0.001561
236815696	14639082	747459	10000.000000	26771	1020	1.000000	26914	966	1.000000	9621760	0.001025
236817481	14633221	744887	10000.000000	26536	888	1.000000	27002	1037	1.000000	9616913	0.000977
236821688	14622256	747410	10000.000000	26204	1035	1.000000	26927	1024	1.000000	9612088	0.000928
236815843	14631781	744350	10000.000000	26827	964	1.000000	27205	820	1.000000	9607293	0.000578
236832085	14624425	746404	10000.000000	26423	1090	1.000000	27142	877	1.000000	9602509	0.000436
236797011	14639016	746600	10000.000000	26469	946	1.000000	27460	810	1.000000	9597721	0.000645
236804674	14635939	746988	10000.000000	26425	1107	1.000000	26846	1026	1.000000	9592921	0.000672
236812644	14635498	747163	10000.000000	26734	913	1.000000	26731	1031	1.000000	9588205	0.000660
236835160	14631475	747087	10000.000000	26883	992	1.000000	26956	1013	1.000000	9583567	0.000467
236854040	14633306	745301	10000.000000	26561	1057	1.000000	27058	949	1.000000	9578585	0.000489
236818370	14633659	746643	10000.000000	26739	1051	1.000000	27371	891	1.000000	9573823	0.000725
236841840	14623273	746213	10000.000000	26352	1070	1.000000	27192	980	1.000000	9568990	0.000469
236861894	14607213	745223	10000.000000	26830	995	1.000000	27041	995	1.000000	9564086	0.000362
236835394	14624130	746503	10000.000000	26681	911	1.000000	26979	1015	1.000000	9559223	0.000276
236849276	14632282	746322	10000.000000	26857	955	1.000000	27390	911	1.000000	9554436	0.000256
236834463	14630434	746498	10000.000000	26348	1005	1.000000	26880	895	1.000000	9549733	0.000321
236789524	14644406	746681	10000.000000	26229	1092	1.000000	27142	928	1.000000	9545055	0.000373
236797272	14622143	745632	10000.000000	26297	1038	1.000000	27228	860	1.000000	9540183	0.000157
236864703	14618958	746141	10000.000000	26648	1107	1.000000	27118	925	1.000000	9535374	0.000160
236787743	14649751	746829	10000.000000	26842	957	1.000000	27350	940	1.000000	9530643	0.000154
236807260	14620568	746449	10000.000000	26878	981	1.000000	27178	934	1.000000	9525844	0.000709
236833567	14630849	746336	10000.000000	26434	1079	1.000000	27078	937	1.000000	9521098	0.000847
236797925	14644871	748673	10000.000000	27030	1013	1.000000	27214	882	1.000000	9516359	0.000856
npatches	nstrain	runtime	dt	init_x	init_y	init_y_blood	init_z	init_S	beta0	beta1	beta2	beta3	mean_beta	B	d	delta	delta_blood	b[0]	mut	m	CTL	c	g	epsilon	k	het	lambda	rho	omega	x_max	patch.dyna	DELTA	A	VA
10000	1	100.000000	0.001000	21900	9499	5000000	0.001000	10000000	18.356728	23.828789	10.955787	20.806532	19	800000000	0.010000	1.000000	1.000000	80000	0.000050	0.004800	1	0.001000	1.000000	2.500000	14.000000	0.500000	0.000000	0.000000	0.000000	31872	0	10.000000	7.000000	1.000000
sus	inf	inf_blood	z	x[0]	y[0][0]	z[0]	x[1]	y[1][0]	z[1]	S[0]	synchrony
219000000	94990000	5000000	10.000000	21900	9499	0.001000	21900	9499	0.001000	10000000	0.000000
252876307	8262044	414158	10000.000000	26048	617	1.000000	22475	1375	1.000000	9995027	0.000000
248060598	11977327	611040	10000.000000	25947	1107	1.000000	20949	1672	1.000000	9990076	0.000000
248732012	11659068	594673	10000.000000	25549	1106	1.000000	21156	1627	1.000000	9985096	0.000000
248757078	11667904	595577	10000.000000	25577	1097	1.000000	21218	1802	1.000000	9980138	0.000000
248732862	11668168	596360	10000.000000	25722	1029	1.000000	21351	1619	1.000000	9975069	0.000000
248695425	11685447	597225	10000.000000	25468	1148	1.000000	20770	1713	1.000000	9970179	0.000000
248730910	11671743	595223	10000.000000	25943	1047	1.000000	21196	1535	1.000000	9965300	0.000000
248674244	11688041	596588	10000.000000	25532	1062	1.000000	21208	1576	1.000000	9960331	0.000000
248698231	11675451	596198	10000.000000	25216	1096	1.000000	21353	1616	1.000000	9955351	0.000000
248671282	11687395	596761	10000.000000	25131	1142	1.000000	21467	1698	1.000000	9950454	0.000000
248661534	11682158	595903	10000.000000	26134	962	1.000000	21380	1623	1.000000	9945503	0.000000
248738011	11679272	595603	10000.000000	25849	1099	1.000000	21307	1586	1.000000	9940561	0.000000
248711852	11682521	597617	10000.000000	25506	1063	1.000000	21339	1692	1.000000	9935651	0.000000
248746463	11653889	594842	10000.000000	25694	1156	1.000000	21137	1601	1.000000	9930575	0.000000
248729473	11661350	595166	10000.000000	25355	1009	1.000000	21299	1787	1.000000	9925586	0.000000
248687832	11682253	594656	10000.000000	25627	1117	1.000000	21046	1677	1.000000	9920693	0.000000
248720631	11679359	595652	10000.000000	25669	974	1.000000	21601	1644	1.000000	9915841	0.000000
248713515	11669549	595200	10000.000000	25669	1126	1.000000	21313	1505	1.000000	9910943	0.000000
248770051	11673278	594849	10000.000000	25658	1094	1.000000	20674	1870	1.000000	9905947	0.000000
248745873	11672752	593877	10000.000000	25735	1104	1.000000	21388	1647	1.000000	9900957	0.000000
248750783	11658044	594646	10000.000000	26021	987	1.000000	21079	1627	1.000000	9896150	0.000000
248673613	11690930	596661	10000.000000	25685	1046	1.000000	21174	1751	1.000000	9891197	0.000000
248707956	11666458	595818	10000.000000	25721	1105	1.000000	21210	1695	1.000000	9886276	0.000000
248770568	11669151	594370	10000.000000	25661	958	1.000000	21135	1622	1.000000	9881335	0.000000
248697117	11671298	595394	10000.000000	25875	1089	1.000000	20945	1791	1.000000	9876472	0.000000
248707304	11674664	595455	10000.000000	25604	1049	1.000000	21345	1632	1.000000	9871472	0.000000
248695903	11684447	597037	10000.000000	25680	1086	1.000000	21042	1690	1.000000	9866537	0.000000
248734802	11668443	596266	10000.000000	25243	1170	1.000000	21203	1751	1.000000	9861614	0.000000
248711349	11676754	595451	10000.000000	25954	987	1.000000	21467	1666	1.000000	9856615	0.000000
248811507	11657974	594836	10000.000000	25592	1079	1.000000	21374	1635	1.000000	9851571	0.000000
248697042	11683891	596316	10000.000000	25876	991	1.000000	21349	1608	1.000000	9846688	0.000000
248719882	11677495	595102	10000.000000	25678	1154	1.000000	21037	1867	1.000000	9841693	0.000000
248808701	11656428	594339	10000.000000	25132	1118	1.000000	21835	1515	1.000000	9836797	0.000000
248711997	11674143	594979	10000.000000	26052	1090	1.000000	20547	1940	1.000000	9831826	0.000000
248757832	11680452	594785	10000.000000	25629	1053	1.000000	21551	1765	1.000000	9826832	0.000000
248683998	11676313	595913	10000.000000	25438	1053	1.000000	21407	1690	1.000000	9822017	0.000000
248703027	11678298	595210	10000.000000	25856	1076	1.000000	21170	1708	1.000000	9817133	0.000000
248709537	11666512	593501	10000.000000	25171	1065	1.000000	21286	1659	1.000000	9812249	0.000000
248776539	11654574	594742	10000.000000	25697	1024	1.000000	21429	1735	1.000000	9807429	0.000000
248722988	11678559	595159	10000.000000	25235	1106	1.000000	21315	1663	1.000000	9802585	-1.#IND00
248710410	11669395	595941	10000.000000	25791	1034	1.000000	21190	1693	1.000000	9797718	-1.#IND00
248697653	11696292	595316	10000.000000	25732	1103	1.000000	21606	1675	1.000000	9792604	-0.020913
248694552	11681865	595547	10000.000000	25365	1173	1.000000	20775	1877	1.000000	9787693	-0.006659
248695425	11685763	595421	10000.000000	25551	1074	1.000000	21252	1710	1.000000	9782783	-0.002913
248767503	11671973	594227	10000.000000	25846	1061	1.000000	21204	1628	1.000000	9777738	-0.000865
248739866	11677627	595245	10000.000000	25724	995	1.000000	21312	1673	1.000000	9772736	0.003203
248723747	11676173	595053	10000.000000	25275	1159	1.000000	21437	1644	1.000000	9767833	-0.000525
248734664	11676728	595410	10000.000000	25566	1054	1.000000	20836	1659	1.000000	9762996	0.001013
248709510	11676817	595643	10000.000000	25965	1015	1.000000	21163	1737	1.000000	9758078	0.000403
248751726	11658480	594759	10000.000000	25745	1074	1.000000	21024	1701	1.000000	9753278	-0.000768
248704606	11677652	594853	10000.000000	25848	1093	1.000000	21065	1502	1.000000	9748484	-0.001722
248718319	11671819	595388	10000.000000	25765	1070	1.000000	20780	1800	1.000000	9743564	0.000286
248713595	11677334	595844	10000.000000	25353	1068	1.000000	20875	1877	1.000000	9738570	0.000737
248661691	11674011	596202	10000.000000	25394	1133	1.000000	21457	1616	1.000000	9733834	0.001687
248713234	11679850	595163	10000.000000	25488	1102	1.000000	21462	1639	1.000000	9728981	0.001996
248689918	11667519	595928	10000.000000	25687	1017	1.000000	21134	1493	1.000000	9724085	0.002323
248737755	11670180	595090	10000.000000	26173	981	1.000000	21316	1595	1.000000	9719213	0.003032
248704221	11678004	597032	10000.000000	25962	1044	1.000000	20882	1776	1.000000	9714258	0.002914
248733586	11672907	595816	10000.000000	25492	1094	1.000000	21099	1704	1.000000	9709551	0.003644
248729366	11667852	595203	10000.000000	25464	937	1.000000	21180	1710	1.000000	9704689	0.005058
248733127	11670110	595911	10000.000000	25631	1042	1.000000	20969	1877	1.000000	9699740	0.004413
248756556	11654358	595402	10000.000000	25492	1025	1.000000	21218	1665	1.000000	9694882	0.003879
248746835	11676544	595664	10000.000000	25646	980	1.000000	21350	1627	1.000000	9690011	0.004591
248714020	11688513	596180	10000.000000	25540	1060	1.000000	21193	1778	1.000000	9685183	0.004348
248683938	11687208	596543	10000.000000	25429	1066	1.000000	21450	1737	1.000000	9680378	0.004148
248753520	11672166	595938	10000.000000	25307	1086	1.000000	22059	1638	1.000000	9675513	0.004039
248725343	11673705	595880	10000.000000	25664	1018	1.000000	21512	1568	1.000000	9670570	0.005413
248701853	11676185	594345	10000.000000	25404	1091	1.000000	21152	1580	1.000000	9665686	0.003357
248771151	11667682	594720	10000.000000	25581	1068	1.000000	21305	1701	1.000000	9660882	0.003118
248712814	11681911	596319	10000.000000	25247	1083	1.000000	21060	1746	1.000000	9655964	0.002933
248701169	11665131	594817	10000.000000	25525	1165	1.000000	21187	1851	1.000000	9651207	0.003010
248665730	11690023	596160	10000.000000	25045	1173	1.000000	21068	1847	1.000000	9646330	0.002862
248754475	11668706	592838	10000.000000	25983	1107	1.000000	21181	1701	1.000000	9641402	0.002593
248669693	11683190	596066	10000.000000	25909	965	1.000000	20921	1843	1.000000	9636559	0.002719
248809985	11655245	594013	10000.000000	25446	1149	1.000000	20808	1730	1.000000	9631757	0.002489
248698686	11676771	596336	10000.000000	25656	1014	1.000000	21392	1644	1.000000	9627007	0.001882
248771965	11658925	595390	10000.000000	25383	1015	1.000000	21084	1773	1.000000	9622268	0.001993
248765098	11662788	594872	10000.000000	25424	1074	1.000000	21641	1627	1.000000	9617282	0.002630
248746407	11668989	595650	10000.000000	25777	1044	1.000000	21096	1739	1.000000	9612540	0.002229
248761886	11669260	596810	10000.000000	25331	1097	1.000000	21194	1621	1.000000	9607761	0.002256
248758542	11672328	594758	10000.000000	25615	1111	1.000000	20803	1930	1.000000	9602958	0.002098
248694704	11669566	595961	10000.000000	25518	1125	1.000000	21132	1768	1.000000	9598254	0.001718
248690820	11673110	596207	10000.000000	25490	1146	1.000000	20902	1794	1.000000	9593408	0.001644
248724679	11675917	594662	10000.000000	25695	1125	1.000000	21488	1611	1.000000	9588745	0.001786
248716259	11682352	595545	10000.000000	25870	1003	1.000000	21742	1601	1.000000	9584022	0.000888
248753983	11659680	593731	10000.000000	25651	1051	1.000000	20861	1696	1.000000	9579165	0.001343
248735198	11668379	595385	10000.000000	25297	1048	1.000000	21107	1654	1.000000	9574344	0.001718
248729369	11670269	596046	10000.000000	25652	1107	1.000000	20951	1818	1.000000	9569588	0.001266
248704903	11681079	595587	10000.000000	25505	1105	1.000000	21008	1768	1.000000	9564700	0.001138
248770852	11647679	594592	10000.000000	25569	1060	1.000000	21100	1720	1.000000	9560009	0.001988
248738860	11666535	595817	10000.000000	25727	1111	1.000000	21229	1677	1.000000	9555300	0.001926
248716685	11666164	596106	10000.000000	26167	900	1.000000	21063	1770	1.000000	9550555	0.001539
248748833	11671706	593862	10000.000000	25735	1032	1.000000	21487	1568	1.000000	9545839	0.001897
248785124	11673791	595189	10000.000000	25635	1091	1.000000	21163	1754	1.000000	9541078	0.002762
248710568	11671831	595333	10000.000000	25404	1121	1.000000	21519	1613	1.000000	9536273	0.002384
248698566	11665911	595127	10000.000000	25404	1081	1.000000	21362	1765	1.000000	9531518	0.002386
248700341	11672854	596438	10000.000000	25595	1025	1.000000	21332	1626	1.000000	9526846	0.002333
248717580	11681724	596018	10000.000000	25746	1040	1.000000	21449	1676	1.000000	9522098	0.003685
248791051	11664787	595983	10000.000000	25576	1058	1.000000	21122	1677	1.000000	9517223	0.003366
npatches	nstrain	runtime	dt	init_x	init_y	init_y_blood	init_z	init_S	beta0	beta1	beta2	beta3	mean_beta	B	d	delta	delta_blood	b[0]	mut	m	CTL	c	g	epsilon	k	het	lambda	rho	omega	x_max	patch.dyna	DELTA	A	VA
10000	1	100.000000	0.001000	21900	9499	5000000	0.001000	10000000	17.466451	14.769967	23.219300	26.125527	19	800000000	0.010000	1.000000	1.000000	80000	0.000050	0.004800	1	0.001000	1.000000	2.500000	15.000000	0.500000	0.000000	0.000000	0.000000	31872	0	10.000000	7.000000	1.000000
sus	inf	inf_blood	z	x[0]	y[0][0]	z[0]	x[1]	y[1][0]	z[1]	S[0]	synchrony
219000000	94990000	5000000	10.000000	21900	9499	0.001000	21900	9499	0.001000	10000000	0.000000
263018286	5921958	296254	10000.000000	27583	395	1.000000	28304	281	1.000000	9995014	0.000000
259468750	9525836	486487	10000.000000	27652	609	1.000000	29497	462	1.000000	9989980	0.000000
260080335	9148277	467196	10000.000000	27584	669	1.000000	29499	443	1.000000	9985058	0.000000
260030209	9188128	467981	10000.000000	27269	800	1.000000	29499	393	1.000000	9980060	0.000000
260022490	9185199	467293	10000.000000	27715	660	1.000000	29467	455	1.000000	9975087	0.000000
260007821	9182311	470020	10000.000000	27889	633	1.000000	29380	455	1.000000	9970094	0.000000
260069387	9171242	468575	10000.000000	27624	668	1.000000	29221	456	1.000000	9965090	0.000000
260079094	9169652	467301	10000.000000	27626	726	1.000000	29437	529	1.000000	9960257	0.000000
260000297	9182753	469185	10000.000000	28062	629	1.000000	29483	403	1.000000	9955274	0.000000
260041562	9176654	468553	10000.000000	27990	573	1.000000	29537	413	1.000000	9950410	0.000000
260081591	9174510	467161	10000.000000	27791	677	1.000000	29464	490	1.000000	9945373	0.000000
260060780	9179688	468362	10000.000000	27768	693	1.000000	29264	530	1.000000	9940431	0.000000
260031361	9185671	468889	10000.000000	28145	643	1.000000	29423	432	1.000000	9935448	0.000000
260005759	9179338	469363	10000.000000	28047	603	1.000000	29338	453	1.000000	9930515	0.000000
260070407	9168496	468429	10000.000000	27832	690	1.000000	29317	491	1.000000	9925572	0.000000
260076128	9160883	467781	10000.000000	27671	772	1.000000	29389	395	1.000000	9920618	0.000000
260002222	9179183	468730	10000.000000	27981	601	1.000000	29182	472	1.000000	9915644	0.000000
260048435	9182244	468668	10000.000000	27574	710	1.000000	29417	470	1.000000	9910751	0.000000
260018506	9183708	469901	10000.000000	27862	646	1.000000	29557	437	1.000000	9905851	0.000000
260028026	9174415	467727	10000.000000	27986	693	1.000000	29630	412	1.000000	9900841	0.000000
260038995	9169561	467761	10000.000000	27739	671	1.000000	29490	426	1.000000	9895936	0.000000
260036046	9178194	468565	10000.000000	27725	731	1.000000	29379	447	1.000000	9890924	0.000000
260025866	9168297	468275	10000.000000	27818	554	1.000000	29288	434	1.000000	9885989	0.000000
260037017	9180978	468157	10000.000000	27816	672	1.000000	29380	494	1.000000	9881150	0.000000
259999801	9177554	468375	10000.000000	27831	664	1.000000	29262	510	1.000000	9876206	0.000000
260008301	9181265	467923	10000.000000	27710	731	1.000000	29291	473	1.000000	9871161	0.000000
260042016	9176922	467758	10000.000000	27957	602	1.000000	29475	507	1.000000	9866250	0.000000
259966859	9184822	467805	10000.000000	27689	685	1.000000	29146	465	1.000000	9861303	0.000000
260034233	9175390	468827	10000.000000	27516	757	1.000000	29071	505	1.000000	9856442	0.000000
260013687	9184936	467747	10000.000000	27598	701	1.000000	29198	460	1.000000	9851532	0.000000
260031940	9176837	467178	10000.000000	27729	696	1.000000	29323	477	1.000000	9846723	0.000000
260046834	9179510	469112	10000.000000	28018	639	1.000000	29396	452	1.000000	9841801	0.000000
260054601	9181036	467944	10000.000000	27460	690	1.000000	29302	448	1.000000	9836935	0.000000
260076646	9167910	467261	10000.000000	27711	661	1.000000	29332	495	1.000000	9831931	0.000000
260004342	9191779	469241	10000.000000	27836	691	1.000000	29349	446	1.000000	9827019	0.000000
260050233	9174545	466938	10000.000000	27552	732	1.000000	29411	434	1.000000	9822073	0.000000
260073559	9171271	467922	10000.000000	27774	684	1.000000	29087	474	1.000000	9817131	0.000000
260026948	9176462	468057	10000.000000	27524	652	1.000000	29429	405	1.000000	9812147	0.000000
260054375	9168040	466378	10000.000000	27912	618	1.000000	29411	493	1.000000	9807197	0.000000
260072143	9171607	467445	10000.000000	28299	615	1.000000	28983	534	1.000000	9802263	-1.#IND00
260038373	9174814	468121	10000.000000	28105	578	1.000000	29367	426	1.000000	9797419	-1.#IND00
260006303	9190600	468397	10000.000000	27262	765	1.000000	29326	447	1.000000	9792373	0.000053
260051922	9164000	467272	10000.000000	27672	686	1.000000	29721	421	1.000000	9787526	-0.009494
260039829	9179297	468269	10000.000000	28039	683	1.000000	29666	447	1.000000	9782762	-0.012102
260045638	9170068	469108	10000.000000	27631	669	1.000000	29289	405	1.000000	9777968	-0.013043
260061172	9171557	468922	10000.000000	27466	660	1.000000	29413	522	1.000000	9773162	-0.012229
260043411	9176180	466863	10000.000000	27862	727	1.000000	29415	459	1.000000	9768391	-0.009921
260046636	9180390	469176	10000.000000	27634	782	1.000000	29768	384	1.000000	9763543	-0.008869
260055563	9170614	469496	10000.000000	27884	610	1.000000	29595	474	1.000000	9758688	-0.006546
260065167	9171015	468587	10000.000000	27843	708	1.000000	29403	467	1.000000	9753811	-0.001461
259987034	9182798	468384	10000.000000	27882	606	1.000000	29372	555	1.000000	9748952	-0.001867
260036190	9181376	468098	10000.000000	27870	653	1.000000	29205	504	1.000000	9744101	-0.003000
260062393	9168281	467791	10000.000000	27645	621	1.000000	29298	484	1.000000	9739156	-0.003254
260041668	9186002	467773	10000.000000	27626	712	1.000000	29237	535	1.000000	9734199	-0.002270
260028776	9168926	468816	10000.000000	27651	717	1.000000	29357	424	1.000000	9729289	-0.001721
260043334	9174612	468351	10000.000000	27844	629	1.000000	29597	493	1.000000	9724396	-0.003365
259998954	9182435	470403	10000.000000	27754	705	1.000000	29311	403	1.000000	9719440	-0.003461
260001922	9173637	468942	10000.000000	27774	636	1.000000	29630	391	1.000000	9714453	-0.000345
260046027	9181081	467241	10000.000000	27836	684	1.000000	29452	390	1.000000	9709594	0.000356
260090308	9169712	467837	10000.000000	27799	651	1.000000	29541	436	1.000000	9704715	0.000503
260087703	9153387	467967	10000.000000	27574	760	1.000000	29645	386	1.000000	9699961	0.000511
260044213	9186032	468246	10000.000000	27891	555	1.000000	29221	497	1.000000	9695171	0.000737
260045589	9181907	468740	10000.000000	27776	698	1.000000	29401	501	1.000000	9690313	0.000597
260084781	9180267	468336	10000.000000	27589	690	1.000000	29559	491	1.000000	9685228	0.000670
260039102	9173256	467259	10000.000000	28078	582	1.000000	29316	417	1.000000	9680535	0.000517
260097272	9164481	466743	10000.000000	27691	716	1.000000	29572	410	1.000000	9675599	0.000666
260032410	9161319	466913	10000.000000	27724	655	1.000000	29173	512	1.000000	9670895	0.000647
260045104	9172301	467913	10000.000000	27588	709	1.000000	29306	460	1.000000	9666068	0.001035
260074123	9176517	468580	10000.000000	27863	595	1.000000	29282	403	1.000000	9661306	0.001130
260024597	9174866	467932	10000.000000	28084	545	1.000000	29241	419	1.000000	9656495	0.001735
260071665	9163494	467211	10000.000000	27478	708	1.000000	29401	439	1.000000	9651723	0.001714
260007136	9180334	468279	10000.000000	27412	736	1.000000	29655	469	1.000000	9646867	0.003443
260014651	9180470	468658	10000.000000	27331	752	1.000000	29252	471	1.000000	9642026	0.003226
260050523	9181765	467949	10000.000000	27741	635	1.000000	29839	415	1.000000	9637116	0.003166
260057014	9179687	468378	10000.000000	27513	729	1.000000	29802	372	1.000000	9632418	0.002722
260025571	9186800	467500	10000.000000	27537	675	1.000000	29630	424	1.000000	9627596	0.002634
260047677	9183423	469700	10000.000000	27886	679	1.000000	29462	451	1.000000	9622856	0.002711
260022701	9182008	469092	10000.000000	27712	701	1.000000	29447	452	1.000000	9617971	0.003016
260013066	9187192	468150	10000.000000	28127	679	1.000000	29233	448	1.000000	9613174	0.002854
260052253	9173859	467961	10000.000000	27292	694	1.000000	29360	436	1.000000	9608349	0.002653
259984544	9195737	469651	10000.000000	27844	712	1.000000	29698	422	1.000000	9603553	0.001556
259980946	9187013	467929	10000.000000	27767	660	1.000000	29134	480	1.000000	9598812	0.001372
260016433	9178634	468037	10000.000000	27761	740	1.000000	29534	518	1.000000	9594024	0.002441
260042482	9181647	468281	10000.000000	27952	736	1.000000	29428	447	1.000000	9589176	0.001787
260022275	9190686	469705	10000.000000	27848	755	1.000000	29607	388	1.000000	9584361	0.001425
260081018	9172131	467549	10000.000000	27788	644	1.000000	29442	441	1.000000	9579525	0.001410
260044671	9184179	468350	10000.000000	27651	796	1.000000	29379	518	1.000000	9574706	0.001334
260066003	9166431	467127	10000.000000	27930	679	1.000000	29094	444	1.000000	9569981	0.000777
260012707	9185369	468803	10000.000000	27930	636	1.000000	29250	427	1.000000	9565145	-0.000342
260080930	9167588	467452	10000.000000	27514	772	1.000000	29540	433	1.000000	9560370	-0.000192
260084836	9179463	468358	10000.000000	27949	707	1.000000	29881	462	1.000000	9555611	-0.000005
260090863	9162985	467928	10000.000000	27823	665	1.000000	29397	449	1.000000	9550841	-0.000067
260009093	9182723	468929	10000.000000	27708	594	1.000000	29275	440	1.000000	9546069	-0.000128
260063367	9175467	469519	10000.000000	27624	725	1.000000	29291	511	1.000000	9541227	0.000062
260016191	9179309	468200	10000.000000	27788	706	1.000000	29246	524	1.000000	9536512	0.000216
260018980	9184585	468305	10000.000000	27961	616	1.000000	29463	444	1.000000	9531740	0.000232
260072109	9178967	467975	10000.000000	27624	673	1.000000	29403	475	1.000000	9526928	0.000368
260018897	9180775	468602	10000.000000	27420	771	1.000000	29529	434	1.000000	9522202	0.000261
260045274	9174023	469236	10000.000000	27758	755	1.000000	29527	416	1.000000	9517516	0.000764
npatches	nstrain	runtime	dt	init_x	init_y	init_y_blood	init_z	init_S	beta0	beta1	beta2	beta3	mean_beta	B	d	delta	delta_blood	b[0]	mut	m	CTL	c	g	epsilon	k	het	lambda	rho	omega	x_max	patch.dyna	DELTA	A	VA
10000	1	100.000000	0.001000	21900	9499	5000000	0.001000	10000000	19.278293	18.327451	14.711138	23.660953	19	800000000	0.010000	1.000000	1.000000	80000	0.000050	0.004800	1	0.001000	1.000000	2.500000	16.000000	0.500000	0.000000	0.000000	0.000000	31872	0	10.000000	7.000000	1.000000
sus	inf	inf_blood	z	x[0]	y[0][0]	z[0]	x[1]	y[1][0]	z[1]	S[0]	synchrony
219000000	94990000	5000000	10.000000	21900	9499	0.001000	21900	9499	0.001000	10000000	0.000000
272327626	4005021	201279	10000.000000	27599	252	1.000000	27795	263	1.000000	9994852	0.000000
271242753	7306129	373035	10000.000000	28068	623	1.000000	28403	638	1.000000	9989842	0.000000
271438205	6928068	354094	10000.000000	27712	571	1.000000	28481	603	1.000000	9984876	0.000000
271511669	6951162	356166	10000.000000	27515	527	1.000000	28301	498	1.000000	9979726	0.000000
271538673	6951967	355000	10000.000000	27747	616	1.000000	28191	565	1.000000	9974583	0.000000
271529918	6944995	353523	10000.000000	27723	590	1.000000	28394	581	1.000000	9969557	0.000000
271514508	6938383	353837	10000.000000	27849	567	1.000000	27996	581	1.000000	9964646	0.000000
271521734	6954645	355355	10000.000000	27783	645	1.000000	28648	465	1.000000	9959727	0.000000
271486105	6952511	354822	10000.000000	27782	570	1.000000	28175	548	1.000000	9954734	0.000000
271512038	6949962	355122	10000.000000	27241	685	1.000000	28421	568	1.000000	9949691	0.000000
271499199	6947023	354852	10000.000000	27710	656	1.000000	28095	544	1.000000	9944716	0.000000
271539278	6940385	354668	10000.000000	27600	656	1.000000	28885	408	1.000000	9939865	0.000000
271486674	6959149	355730	10000.000000	28237	491	1.000000	28422	604	1.000000	9934896	0.000000
271450557	6962157	356059	10000.000000	27420	706	1.000000	28531	481	1.000000	9929791	0.000000
271514402	6947171	355098	10000.000000	27885	596	1.000000	28343	568	1.000000	9924857	0.000000
271551932	6952562	354541	10000.000000	27532	743	1.000000	28160	517	1.000000	9919965	0.000000
271506403	6957264	353692	10000.000000	27846	598	1.000000	28245	554	1.000000	9914982	0.000000
271535448	6950043	356175	10000.000000	27484	797	1.000000	28596	438	1.000000	9909920	0.000000
271570102	6948024	354329	10000.000000	27573	682	1.000000	28529	491	1.000000	9905045	0.000000
271469077	6964135	355528	10000.000000	27869	537	1.000000	27986	578	1.000000	9900107	0.000000
271510113	6954156	355904	10000.000000	27710	606	1.000000	28492	433	1.000000	9895146	0.000000
271506855	6936508	353265	10000.000000	27414	719	1.000000	28560	567	1.000000	9890189	0.000000
271507748	6958794	354072	10000.000000	27508	695	1.000000	28243	484	1.000000	9885283	0.000000
271478950	6952404	355060	10000.000000	28148	574	1.000000	28174	516	1.000000	9880368	0.000000
271499667	6959803	355748	10000.000000	27744	615	1.000000	27987	546	1.000000	9875509	0.000000
271539121	6957900	356177	10000.000000	28104	598	1.000000	28103	566	1.000000	9870519	0.000000
271496712	6941655	355204	10000.000000	27644	609	1.000000	28320	559	1.000000	9865415	0.000000
271487573	6958086	354318	10000.000000	27971	594	1.000000	28588	493	1.000000	9860467	0.000000
271515807	6953472	355115	10000.000000	27731	702	1.000000	28286	584	1.000000	9855552	0.000000
271573123	6944128	354462	10000.000000	27504	630	1.000000	27865	733	1.000000	9850462	0.000000
271456272	6955617	356259	10000.000000	27462	697	1.000000	27981	562	1.000000	9845463	0.000000
271496341	6941926	355481	10000.000000	27676	565	1.000000	28216	532	1.000000	9840458	0.000000
271518597	6947120	354525	10000.000000	27268	784	1.000000	28293	557	1.000000	9835388	0.000000
271516954	6957063	354439	10000.000000	27706	639	1.000000	28350	636	1.000000	9830521	0.000000
271534048	6942942	354786	10000.000000	27544	645	1.000000	28041	652	1.000000	9825582	0.000000
271503719	6945518	354365	10000.000000	27646	623	1.000000	28020	579	1.000000	9820775	0.000000
271507730	6953716	355045	10000.000000	27635	649	1.000000	28494	503	1.000000	9815917	0.000000
271554495	6944126	353911	10000.000000	27697	585	1.000000	28404	503	1.000000	9811013	0.000000
271436889	6957780	354785	10000.000000	27473	692	1.000000	28315	480	1.000000	9805968	0.000000
271498095	6966335	355914	10000.000000	27949	567	1.000000	28532	501	1.000000	9801018	-1.#IND00
271515477	6946076	354330	10000.000000	27939	536	1.000000	28396	447	1.000000	9796177	-1.#IND00
271498541	6953627	354809	10000.000000	27553	563	1.000000	28524	585	1.000000	9791252	-0.001889
271548373	6943238	354522	10000.000000	27799	647	1.000000	28393	547	1.000000	9786293	-0.001018
271471408	6955010	354994	10000.000000	27900	702	1.000000	28399	486	1.000000	9781308	0.000530
271532357	6943725	353311	10000.000000	27766	598	1.000000	27996	637	1.000000	9776363	0.000323
271496211	6952610	355470	10000.000000	27609	575	1.000000	28165	539	1.000000	9771446	0.001836
271491909	6956902	354467	10000.000000	27668	616	1.000000	28523	543	1.000000	9766648	0.003256
271490633	6942716	353493	10000.000000	27435	678	1.000000	27999	606	1.000000	9761750	0.008608
271516958	6945478	354158	10000.000000	27617	581	1.000000	28310	469	1.000000	9756883	0.012587
271501914	6963174	356795	10000.000000	28103	625	1.000000	28434	628	1.000000	9751990	0.014430
271520273	6951003	354628	10000.000000	27453	594	1.000000	28880	509	1.000000	9747083	0.012327
271489043	6958996	356470	10000.000000	28313	536	1.000000	28585	438	1.000000	9742198	0.013310
271477419	6956175	354517	10000.000000	27707	637	1.000000	28783	463	1.000000	9737402	0.012769
271552658	6931870	354284	10000.000000	27510	659	1.000000	28111	574	1.000000	9732487	0.011833
271477742	6953473	354827	10000.000000	27437	638	1.000000	28223	611	1.000000	9727555	0.010081
271498250	6956654	354748	10000.000000	27635	578	1.000000	28544	570	1.000000	9722656	0.008275
271555107	6948361	353983	10000.000000	28069	526	1.000000	28125	546	1.000000	9717742	0.009789
271482742	6955122	354386	10000.000000	27730	621	1.000000	28800	460	1.000000	9712932	0.008623
271514253	6936132	353723	10000.000000	27807	615	1.000000	28166	641	1.000000	9708033	0.006904
271470837	6959837	354328	10000.000000	27751	651	1.000000	28279	556	1.000000	9703106	0.006765
271488003	6955984	355902	10000.000000	27251	656	1.000000	28100	588	1.000000	9698254	0.006256
271543021	6940559	355292	10000.000000	27534	684	1.000000	28356	517	1.000000	9693386	0.006142
271530210	6953292	353878	10000.000000	27735	532	1.000000	28840	495	1.000000	9688661	0.006220
271510187	6949701	355399	10000.000000	27273	755	1.000000	28350	612	1.000000	9683801	0.007286
271462314	6964409	356131	10000.000000	27760	530	1.000000	28271	524	1.000000	9678938	0.004517
271512222	6951139	354767	10000.000000	27483	692	1.000000	28671	499	1.000000	9674106	0.003897
271505078	6944933	355612	10000.000000	28093	522	1.000000	28319	512	1.000000	9669264	0.003418
271557493	6941555	354373	10000.000000	27591	605	1.000000	28520	482	1.000000	9664357	0.003264
271494176	6950144	355566	10000.000000	27256	701	1.000000	28773	484	1.000000	9659532	0.003707
271476267	6959184	355151	10000.000000	27672	627	1.000000	28307	586	1.000000	9654703	0.003160
271541447	6943583	354383	10000.000000	28154	587	1.000000	28470	554	1.000000	9650054	0.003272
271490052	6954001	354819	10000.000000	27370	642	1.000000	28655	476	1.000000	9645156	0.003795
271520608	6942191	354510	10000.000000	28055	580	1.000000	28667	519	1.000000	9640349	0.003888
271444343	6965927	356090	10000.000000	27875	580	1.000000	28286	551	1.000000	9635424	0.003637
271470736	6959921	355352	10000.000000	27535	620	1.000000	28837	443	1.000000	9630554	0.003057
271529911	6942168	354391	10000.000000	27614	695	1.000000	28700	542	1.000000	9625632	0.003340
271501539	6959956	355613	10000.000000	27379	770	1.000000	28518	497	1.000000	9620846	0.003296
271517056	6939913	355019	10000.000000	27930	602	1.000000	28245	520	1.000000	9616006	0.003072
271446118	6970536	355262	10000.000000	27569	623	1.000000	28480	656	1.000000	9611189	0.002845
271524271	6945837	354389	10000.000000	27957	595	1.000000	28451	562	1.000000	9606327	0.002710
271473654	6948836	356273	10000.000000	27531	619	1.000000	28585	507	1.000000	9601401	0.003024
271507992	6948642	353707	10000.000000	27800	619	1.000000	27885	680	1.000000	9596621	0.002807
271514359	6943657	354879	10000.000000	27595	586	1.000000	28575	500	1.000000	9591863	0.002737
271546851	6942617	354107	10000.000000	28042	539	1.000000	28396	633	1.000000	9587026	0.001808
271497482	6954312	355149	10000.000000	27939	660	1.000000	28402	476	1.000000	9582219	0.002180
271555144	6941375	354752	10000.000000	27519	655	1.000000	28614	455	1.000000	9577333	0.002222
271505326	6959954	354592	10000.000000	27948	530	1.000000	28165	545	1.000000	9572565	0.002392
271482945	6962654	354869	10000.000000	27792	636	1.000000	28542	539	1.000000	9567807	0.002605
271480208	6950244	353985	10000.000000	27837	610	1.000000	28104	713	1.000000	9563204	0.002555
271470848	6954544	354986	10000.000000	27481	616	1.000000	28240	510	1.000000	9558452	0.002310
271477579	6953728	354731	10000.000000	27456	618	1.000000	28079	550	1.000000	9553735	0.002124
271506643	6955029	355246	10000.000000	28028	631	1.000000	28411	486	1.000000	9548951	0.002060
271535128	6935232	355155	10000.000000	27721	640	1.000000	28515	459	1.000000	9544112	0.001260
271529301	6949082	354715	10000.000000	27848	583	1.000000	28577	492	1.000000	9539343	0.000738
271555365	6936809	354225	10000.000000	28088	599	1.000000	28333	511	1.000000	9534526	0.000806
271487059	6960716	354739	10000.000000	27674	627	1.000000	28509	456	1.000000	9529649	0.000763
271483855	6957508	355497	10000.000000	27671	625	1.000000	28448	516	1.000000	9524912	0.000728
271558584	6938733	354226	10000.000000	27614	654	1.000000	28367	538	1.000000	9520104	0.000987
271489156	6948019	353423	10000.000000	27539	711	1.000000	28033	598	1.000000	9515303	0.001008
npatches	nstrain	runtime	dt	init_x	init_y	init_y_blood	init_z	init_S	beta0	beta1	beta2	beta3	mean_beta	B	d	delta	delta_blood	b[0]	mut	m	CTL	c	g	epsilon	k	het	lambda	rho	omega	x_max	patch.dyna	DELTA	A	VA
10000	1	100.000000	0.001000	21900	9499	5000000	0.001000	10000000	23.768174	20.487632	20.540288	24.938859	19	800000000	0.010000	1.000000	1.000000	80000	0.000050	0.004800	1	0.001000	1.000000	2.500000	17.000000	0.500000	0.000000	0.000000	0.000000	31872	0	10.000000	7.000000	1.000000
sus	inf	inf_blood	z	x[0]	y[0][0]	z[0]	x[1]	y[1][0]	z[1]	S[0]	synchrony
219000000	94990000	5000000	10.000000	21900	9499	0.001000	21900	9499	0.001000	10000000	0.000000
279127348	2694862	135155	10000.000000	26523	488	1.000000	27973	258	1.000000	9995052	0.000000
280466422	5720240	291929	10000.000000	25703	841	1.000000	28839	490	1.000000	9990192	0.000000
279981874	5333391	272791	10000.000000	24996	940	1.000000	28050	495	1.000000	9985213	0.000000
280092667	5392782	275129	10000.000000	25288	928	1.000000	28078	500	1.000000	9980204	0.000000
280094529	5369476	273410	10000.000000	25164	815	1.000000	27730	488	1.000000	9975307	0.000000
280074276	5372077	273787	10000.000000	25990	850	1.000000	27952	495	1.000000	9970430	0.000000
280100287	5371854	273472	10000.000000	25319	820	1.000000	28016	577	1.000000	9965442	0.000000
280098598	5364523	273076	10000.000000	25797	651	1.000000	28073	529	1.000000	9960428	0.000000
280069738	5382430	273550	10000.000000	25195	839	1.000000	28257	509	1.000000	9955431	0.000000
280102505	5371039	274105	10000.000000	26416	633	1.000000	28100	548	1.000000	9950445	0.000000
280099238	5372506	273545	10000.000000	24887	937	1.000000	28155	568	1.000000	9945365	0.000000
280017942	5375280	274338	10000.000000	25391	918	1.000000	28108	492	1.000000	9940426	0.000000
280104418	5374644	273365	10000.000000	26030	738	1.000000	28016	597	1.000000	9935394	0.000000
280103147	5373219	274011	10000.000000	24854	1025	1.000000	28231	488	1.000000	9930464	0.000000
280069402	5373880	274662	10000.000000	25174	947	1.000000	28164	496	1.000000	9925536	0.000000
280116402	5368414	273734	10000.000000	25776	850	1.000000	28185	489	1.000000	9920684	0.000000
280088172	5369067	274227	10000.000000	25405	892	1.000000	28201	533	1.000000	9915719	0.000000
280067722	5375025	274288	10000.000000	26646	711	1.000000	27807	574	1.000000	9910753	0.000000
280090693	5373440	274375	10000.000000	25445	897	1.000000	28190	531	1.000000	9905965	0.000000
280114506	5371532	273789	10000.000000	25439	839	1.000000	27897	513	1.000000	9900977	0.000000
280070840	5376057	274159	10000.000000	25978	699	1.000000	28220	516	1.000000	9896000	0.000000
280063724	5382781	274694	10000.000000	25561	785	1.000000	27824	664	1.000000	9891012	0.000000
280109980	5370514	273393	10000.000000	25489	736	1.000000	27739	607	1.000000	9885955	0.000000
280075784	5377990	274435	10000.000000	25865	877	1.000000	27633	607	1.000000	9880949	0.000000
280123300	5368956	272889	10000.000000	25232	940	1.000000	27684	658	1.000000	9876139	0.000000
280153677	5361553	273155	10000.000000	25446	776	1.000000	28358	514	1.000000	9871290	0.000000
280090505	5381422	274818	10000.000000	24725	920	1.000000	27966	540	1.000000	9866516	0.000000
280042816	5366670	273479	10000.000000	25637	856	1.000000	28042	475	1.000000	9861536	0.000000
280066852	5390827	275566	10000.000000	25533	836	1.000000	28291	541	1.000000	9856648	0.000000
280067931	5370441	273522	10000.000000	25580	828	1.000000	28323	516	1.000000	9851582	0.000000
280032401	5381286	274973	10000.000000	25112	879	1.000000	28003	517	1.000000	9846734	0.000000
280071328	5372594	273689	10000.000000	25390	885	1.000000	28035	556	1.000000	9841786	0.000000
280134465	5361661	275243	10000.000000	25334	926	1.000000	28562	430	1.000000	9836966	0.000000
280108798	5361054	273446	10000.000000	25567	733	1.000000	28026	487	1.000000	9832070	0.000000
280075413	5365647	273667	10000.000000	25670	795	1.000000	28064	569	1.000000	9827133	0.000000
280140023	5359030	273708	10000.000000	25705	895	1.000000	27797	643	1.000000	9822330	0.000000
280092512	5378117	274151	10000.000000	25935	882	1.000000	28047	495	1.000000	9817351	0.000000
280114482	5363355	273810	10000.000000	25481	739	1.000000	28650	467	1.000000	9812539	0.000000
280097466	5366460	274586	10000.000000	25543	846	1.000000	28039	531	1.000000	9807659	0.000000
280057667	5376395	274756	10000.000000	24819	973	1.000000	27931	558	1.000000	9802778	-1.#IND00
280060570	5379695	273453	10000.000000	25361	877	1.000000	27712	590	1.000000	9797870	0.004400
280057110	5380737	274118	10000.000000	25538	870	1.000000	27916	557	1.000000	9792872	0.002209
280021472	5386908	274625	10000.000000	25409	876	1.000000	27950	529	1.000000	9787950	0.004077
280061851	5367562	274333	10000.000000	25584	889	1.000000	27937	575	1.000000	9783053	-0.000434
280135772	5367698	274134	10000.000000	25403	831	1.000000	27740	490	1.000000	9778037	-0.000593
280101628	5372360	273626	10000.000000	25345	781	1.000000	27982	472	1.000000	9773052	-0.000410
280044706	5376347	274387	10000.000000	25835	918	1.000000	27764	525	1.000000	9768115	-0.001743
280090637	5368739	273579	10000.000000	25660	797	1.000000	28311	540	1.000000	9763251	-0.001976
280104574	5368090	274186	10000.000000	25936	798	1.000000	28346	418	1.000000	9758380	-0.001936
280064630	5376114	274890	10000.000000	25372	869	1.000000	28173	548	1.000000	9753523	-0.001249
280162470	5364926	273089	10000.000000	25088	992	1.000000	28403	463	1.000000	9748654	-0.000951
280105482	5359759	273773	10000.000000	25444	802	1.000000	27626	585	1.000000	9743841	-0.000694
280062974	5385005	274281	10000.000000	25572	798	1.000000	27986	458	1.000000	9738941	-0.000606
280059039	5376611	274477	10000.000000	25716	812	1.000000	28311	512	1.000000	9733867	-0.004711
280130918	5355798	273161	10000.000000	25252	759	1.000000	28078	490	1.000000	9729109	-0.003867
280105384	5369041	274060	10000.000000	25450	825	1.000000	27999	529	1.000000	9724171	-0.003555
280095496	5383411	274332	10000.000000	25069	969	1.000000	28065	570	1.000000	9719344	-0.002758
280058638	5373525	273267	10000.000000	25732	757	1.000000	27879	581	1.000000	9714423	-0.003859
280039041	5379322	274309	10000.000000	25692	895	1.000000	27955	557	1.000000	9709507	-0.002083
280101923	5377468	273653	10000.000000	25163	991	1.000000	27934	539	1.000000	9704548	-0.001762
280080540	5373383	275038	10000.000000	25205	864	1.000000	28156	557	1.000000	9699692	-0.001937
280068402	5384107	275127	10000.000000	25868	807	1.000000	27905	581	1.000000	9694873	-0.001058
280078598	5373044	274755	10000.000000	26263	771	1.000000	28462	432	1.000000	9689963	0.001996
280062968	5378921	273916	10000.000000	25274	981	1.000000	27818	575	1.000000	9685209	0.001902
280101131	5377696	274277	10000.000000	25094	846	1.000000	27931	528	1.000000	9680393	0.001698
280069035	5369347	274122	10000.000000	25635	889	1.000000	27953	501	1.000000	9675557	0.002295
280134346	5365813	274510	10000.000000	25499	894	1.000000	27785	631	1.000000	9670617	0.002084
280101190	5375174	274911	10000.000000	24788	937	1.000000	27695	560	1.000000	9665731	0.002094
280067436	5369635	275033	10000.000000	25655	902	1.000000	28671	431	1.000000	9660721	0.002100
280046609	5385972	275554	10000.000000	25190	909	1.000000	27802	506	1.000000	9655849	0.001992
280077223	5369538	274088	10000.000000	25274	884	1.000000	28107	440	1.000000	9651100	0.001850
280049579	5382366	274835	10000.000000	25399	953	1.000000	27957	549	1.000000	9646341	0.001420
280104740	5364522	273900	10000.000000	25415	861	1.000000	28337	495	1.000000	9641595	0.001637
280058277	5369448	274298	10000.000000	25410	858	1.000000	28146	562	1.000000	9636831	0.002108
280123882	5364435	273962	10000.000000	25154	930	1.000000	27836	504	1.000000	9631912	0.002097
280071704	5384358	274156	10000.000000	25629	775	1.000000	27876	551	1.000000	9627175	0.002645
280082201	5374924	273819	10000.000000	24971	1015	1.000000	28359	487	1.000000	9622385	0.001485
280069202	5387116	273921	10000.000000	25451	708	1.000000	28065	558	1.000000	9617621	0.000978
280110841	5366398	273814	10000.000000	25787	717	1.000000	28041	568	1.000000	9612776	0.000629
280066067	5380822	274882	10000.000000	25529	787	1.000000	28382	557	1.000000	9607902	0.000634
280079130	5371369	274560	10000.000000	25875	828	1.000000	28135	560	1.000000	9603128	0.000537
280041388	5379385	274322	10000.000000	25738	823	1.000000	28239	509	1.000000	9598451	0.000556
280047369	5364300	274960	10000.000000	25475	821	1.000000	28253	503	1.000000	9593593	0.000594
280111801	5375513	273771	10000.000000	25769	771	1.000000	28234	502	1.000000	9588869	0.000354
280054184	5371062	273811	10000.000000	25294	901	1.000000	28166	629	1.000000	9584056	0.000646
280077058	5368177	274398	10000.000000	25151	893	1.000000	28444	458	1.000000	9579259	0.000580
280115908	5378580	274471	10000.000000	25149	911	1.000000	27841	539	1.000000	9574339	0.000156
280076916	5379596	274094	10000.000000	25570	856	1.000000	27954	591	1.000000	9569674	-0.000713
280063769	5375284	274656	10000.000000	25307	881	1.000000	27727	617	1.000000	9564863	-0.000599
280124329	5375412	275214	10000.000000	25754	926	1.000000	28151	527	1.000000	9560072	-0.000298
280063227	5373492	273725	10000.000000	25039	908	1.000000	27533	609	1.000000	9555283	-0.000066
280086300	5371579	273932	10000.000000	25522	832	1.000000	27870	623	1.000000	9550451	0.000044
280102472	5368180	273544	10000.000000	25038	909	1.000000	28097	533	1.000000	9545696	0.000055
280096916	5368511	274704	10000.000000	25332	969	1.000000	28359	487	1.000000	9541006	0.000027
280084399	5376011	274229	10000.000000	25349	843	1.000000	28120	577	1.000000	9536354	0.000119
280071691	5374806	274752	10000.000000	25205	791	1.000000	28232	592	1.000000	9531563	0.000288
280096181	5373099	274056	10000.000000	25147	947	1.000000	28250	523	1.000000	9526733	0.000446
280195490	5353610	273095	10000.000000	25010	881	1.000000	28121	554	1.000000	9521944	0.000177
280010020	5394757	275290	10000.000000	25170	805	1.000000	27886	604	1.000000	9517147	0.000744
npatches	nstrain	runtime	dt	init_x	init_y	init_y_blood	init_z	init_S	beta0	beta1	beta2	beta3	mean_beta	B	d	delta	delta_blood	b[0]	mut	m	CTL	c	g	epsilon	k	het	lambda	rho	omega	x_max	patch.dyna	DELTA	A	VA
10000	1	100.000000	0.001000	21900	9499	5000000	0.001000	10000000	18.527329	9.661384	12.735400	23.209964	19	800000000	0.010000	1.000000	1.000000	80000	0.000050	0.004800	1	0.001000	1.000000	2.500000	18.000000	0.500000	0.000000	0.000000	0.000000	31872	0	10.000000	7.000000	1.000000
sus	inf	inf_blood	z	x[0]	y[0][0]	z[0]	x[1]	y[1][0]	z[1]	S[0]	synchrony
219000000	94990000	5000000	10.000000	21900	9499	0.001000	21900	9499	0.001000	10000000	0.000000
285397582	1657380	83210	10000.000000	28825	115	1.000000	30327	26	1.000000	9994877	0.000000
290704980	4089529	207740	10000.000000	30515	218	1.000000	31369	78	1.000000	9989918	0.000000
289106875	3851070	197216	10000.000000	30452	208	1.000000	31422	102	1.000000	9984923	0.000000
289421368	3865936	196558	10000.000000	30191	218	1.000000	31611	85	1.000000	9979893	0.000000
289419862	3858941	196393	10000.000000	30609	212	1.000000	31880	85	1.000000	9974977	0.000000
289410420	3872677	196712	10000.000000	29848	266	1.000000	31609	100	1.000000	9970065	0.000000
289344293	3881326	198198	10000.000000	29948	275	1.000000	31536	68	1.000000	9965024	0.000000
289376711	3863997	196950	10000.000000	30194	212	1.000000	31299	63	1.000000	9960119	0.000000
289411519	3862621	196977	10000.000000	30152	252	1.000000	31899	56	1.000000	9955184	0.000000
289443497	3853406	196581	10000.000000	29895	254	1.000000	31574	61	1.000000	9950240	0.000000
289429817	3854346	196867	10000.000000	30005	205	1.000000	31638	58	1.000000	9945216	0.000000
289418885	3866338	196666	10000.000000	29998	211	1.000000	31448	77	1.000000	9940355	0.000000
289348513	3870793	197651	10000.000000	30525	203	1.000000	31781	76	1.000000	9935436	0.000000
289463957	3860546	196778	10000.000000	30267	253	1.000000	31596	96	1.000000	9930406	0.000000
289393578	3860838	197892	10000.000000	30512	212	1.000000	31683	65	1.000000	9925470	0.000000
289436368	3860140	197272	10000.000000	29953	231	1.000000	31741	86	1.000000	9920456	0.000000
289402967	3873584	197455	10000.000000	30088	284	1.000000	31601	99	1.000000	9915373	0.000000
289391560	3858510	196868	10000.000000	30214	230	1.000000	31421	77	1.000000	9910446	0.000000
289412906	3867459	197660	10000.000000	29712	293	1.000000	31470	81	1.000000	9905528	0.000000
289425305	3862879	196894	10000.000000	29928	201	1.000000	31457	103	1.000000	9900663	0.000000
289371831	3863941	196712	10000.000000	30413	215	1.000000	31491	95	1.000000	9895708	0.000000
289370947	3865285	197276	10000.000000	30185	247	1.000000	31479	64	1.000000	9890636	0.000000
289390333	3865376	197204	10000.000000	30228	284	1.000000	31612	79	1.000000	9885573	0.000000
289397100	3855217	195744	10000.000000	30315	231	1.000000	31551	89	1.000000	9880677	0.000000
289418801	3860975	197458	10000.000000	30543	222	1.000000	31690	71	1.000000	9875616	0.000000
289383266	3875054	197082	10000.000000	30246	267	1.000000	31601	97	1.000000	9870698	0.000000
289415787	3868118	196518	10000.000000	30070	237	1.000000	31621	72	1.000000	9865757	0.000000
289400775	3862008	196439	10000.000000	30152	251	1.000000	31612	82	1.000000	9860828	0.000000
289415541	3858848	195991	10000.000000	30326	202	1.000000	31762	80	1.000000	9855795	0.000000
289355817	3877733	198102	10000.000000	30189	258	1.000000	31466	79	1.000000	9850802	0.000000
289423880	3862462	197484	10000.000000	30031	183	1.000000	31386	85	1.000000	9845867	0.000000
289351688	3865009	197964	10000.000000	30179	284	1.000000	31420	80	1.000000	9840887	0.000000
289425578	3865534	196907	10000.000000	29963	236	1.000000	31682	85	1.000000	9835847	0.000000
289389817	3860662	196750	10000.000000	30558	196	1.000000	31518	97	1.000000	9830979	0.000000
289408759	3858823	196717	10000.000000	30400	197	1.000000	31617	70	1.000000	9826067	0.000000
289334339	3877659	197334	10000.000000	30078	317	1.000000	31464	80	1.000000	9821149	0.000000
289403251	3859070	197152	10000.000000	30253	275	1.000000	31623	65	1.000000	9816160	0.000000
289420558	3856993	196863	10000.000000	30042	214	1.000000	31521	62	1.000000	9811273	0.000000
289360605	3868704	196943	10000.000000	30268	198	1.000000	31789	70	1.000000	9806409	0.000000
289394290	3864835	197080	10000.000000	30272	251	1.000000	31435	93	1.000000	9801476	-1.#IND00
289422097	3864023	197193	10000.000000	30218	274	1.000000	31664	62	1.000000	9796608	0.009600
289378310	3866268	196239	10000.000000	30117	223	1.000000	31512	62	1.000000	9791612	0.002933
289391021	3869405	197278	10000.000000	30234	277	1.000000	31461	106	1.000000	9786615	0.005595
289408357	3867484	197364	10000.000000	30333	205	1.000000	31625	79	1.000000	9781712	0.006063
289344676	3874316	197865	10000.000000	30127	288	1.000000	31793	77	1.000000	9776770	0.008913
289381179	3856551	197001	10000.000000	29843	319	1.000000	31668	80	1.000000	9771888	0.003972
289443853	3860990	196752	10000.000000	30205	263	1.000000	31579	80	1.000000	9766895	0.003654
289434458	3854425	197736	10000.000000	30228	197	1.000000	31690	81	1.000000	9762059	0.004140
289353183	3868662	197366	10000.000000	30623	237	1.000000	31484	59	1.000000	9757183	0.002322
289451390	3849292	196067	10000.000000	29897	273	1.000000	31643	70	1.000000	9752223	0.003584
289423691	3858153	197249	10000.000000	30236	219	1.000000	31698	67	1.000000	9747403	0.001076
289384821	3860569	196821	10000.000000	30205	210	1.000000	31725	95	1.000000	9742539	0.000556
289385580	3873075	198634	10000.000000	30275	281	1.000000	31523	83	1.000000	9737646	-0.000402
289398711	3863884	196664	10000.000000	30051	176	1.000000	31716	73	1.000000	9732817	-0.000389
289409110	3868155	197148	10000.000000	30218	220	1.000000	31601	91	1.000000	9728071	-0.001882
289377855	3862155	197055	10000.000000	30298	229	1.000000	31449	85	1.000000	9723261	-0.003013
289441643	3853062	196922	10000.000000	30356	216	1.000000	31825	71	1.000000	9718481	-0.003772
289317996	3875028	198176	10000.000000	30433	199	1.000000	31648	84	1.000000	9713607	-0.003494
289452676	3858946	197089	10000.000000	30102	255	1.000000	31566	68	1.000000	9708728	-0.003177
289407220	3865442	197725	10000.000000	30001	252	1.000000	31762	82	1.000000	9703899	-0.002795
289390085	3863865	196923	10000.000000	29947	266	1.000000	31677	66	1.000000	9698955	-0.004997
289430907	3860018	197110	10000.000000	30339	212	1.000000	31789	63	1.000000	9694160	-0.005233
289369043	3872586	198233	10000.000000	30199	281	1.000000	31596	88	1.000000	9689274	-0.004776
289432678	3857215	196565	10000.000000	30042	220	1.000000	31515	70	1.000000	9684469	-0.005045
289395279	3858063	196155	10000.000000	30250	273	1.000000	31671	58	1.000000	9679555	-0.004671
289405045	3859610	197289	10000.000000	29772	245	1.000000	31404	84	1.000000	9674708	-0.004029
289422533	3860580	196597	10000.000000	30236	244	1.000000	31587	70	1.000000	9669891	-0.003970
289344561	3873110	197411	10000.000000	30264	235	1.000000	31835	77	1.000000	9665079	-0.004334
289416555	3861970	197011	10000.000000	30477	255	1.000000	31612	74	1.000000	9660314	-0.004275
289394006	3858809	197100	10000.000000	30241	282	1.000000	31733	121	1.000000	9655511	-0.005117
289438309	3860181	197179	10000.000000	30100	271	1.000000	31537	75	1.000000	9650711	-0.004851
289384598	3866427	197403	10000.000000	29886	251	1.000000	31311	93	1.000000	9645790	-0.003971
289376685	3873697	197242	10000.000000	30227	233	1.000000	31793	64	1.000000	9640992	-0.003735
289404598	3858695	197184	10000.000000	30072	232	1.000000	31673	89	1.000000	9636155	-0.003799
289420152	3862917	196746	10000.000000	30180	277	1.000000	31702	67	1.000000	9631391	-0.003844
289435840	3859726	196616	10000.000000	30392	208	1.000000	31421	80	1.000000	9626527	-0.004384
289390401	3863503	197088	10000.000000	30078	257	1.000000	31626	76	1.000000	9621615	-0.004627
289419179	3863709	196387	10000.000000	30050	293	1.000000	31464	88	1.000000	9616858	-0.002820
289408791	3867055	196808	10000.000000	30642	171	1.000000	31353	100	1.000000	9611963	-0.003390
289396942	3862248	196584	10000.000000	30098	285	1.000000	31614	60	1.000000	9607254	-0.004209
289442609	3870000	197094	10000.000000	30494	201	1.000000	31571	64	1.000000	9602490	-0.004439
289398011	3858297	197941	10000.000000	30022	252	1.000000	31578	62	1.000000	9597676	-0.004462
289408281	3863840	198090	10000.000000	30480	167	1.000000	31476	80	1.000000	9592982	-0.004199
289358360	3867496	196280	10000.000000	30304	230	1.000000	31411	70	1.000000	9588243	-0.004073
289400730	3855520	197078	10000.000000	30198	261	1.000000	31413	81	1.000000	9583377	-0.003834
289403072	3859787	197208	10000.000000	29904	287	1.000000	31591	97	1.000000	9578606	-0.003696
289391178	3862665	196814	10000.000000	30186	221	1.000000	31456	86	1.000000	9573929	-0.003606
289381915	3865117	197196	10000.000000	30264	215	1.000000	31604	85	1.000000	9569213	-0.004055
289419524	3865344	197322	10000.000000	30087	203	1.000000	31396	97	1.000000	9564382	-0.004003
289400807	3861263	196681	10000.000000	30255	317	1.000000	31479	70	1.000000	9559654	-0.004061
289411321	3858047	197051	10000.000000	30252	242	1.000000	31553	63	1.000000	9554905	-0.004079
289387325	3863231	197585	10000.000000	29995	227	1.000000	31427	67	1.000000	9550181	-0.003853
289439846	3862428	196669	10000.000000	30671	183	1.000000	31411	88	1.000000	9545507	-0.003816
289413306	3858132	197593	10000.000000	30110	221	1.000000	31478	92	1.000000	9540736	-0.003800
289378246	3872525	197546	10000.000000	30170	233	1.000000	31629	62	1.000000	9536039	-0.003721
289352464	3872102	197367	10000.000000	30009	291	1.000000	31649	77	1.000000	9531336	-0.003737
289401449	3856185	196113	10000.000000	30154	238	1.000000	31718	87	1.000000	9526693	-0.004145
289384767	3873622	197601	10000.000000	30018	265	1.000000	31709	63	1.000000	9521951	-0.004105
289401630	3854326	196626	10000.000000	30356	236	1.000000	31772	92	1.000000	9517170	-0.004068
npatches	nstrain	runtime	dt	init_x	init_y	init_y_blood	init_z	init_S	beta0	beta1	beta2	beta3	mean_beta	B	d	delta	delta_blood	b[0]	mut	m	CTL	c	g	epsilon	k	het	lambda	rho	omega	x_max	patch.dyna	DELTA	A	VA
10000	1	100.000000	0.001000	21900	9499	5000000	0.001000	10000000	20.774115	15.237576	14.530784	11.046533	19	800000000	0.010000	1.000000	1.000000	80000	0.000050	0.004800	1	0.001000	1.000000	2.500000	19.000000	0.500000	0.000000	0.000000	0.000000	31872	0	10.000000	7.000000	1.000000
sus	inf	inf_blood	z	x[0]	y[0][0]	z[0]	x[1]	y[1][0]	z[1]	S[0]	synchrony
219000000	94990000	5000000	10.000000	21900	9499	0.001000	21900	9499	0.001000	10000000	0.000000
289546968	1028076	51686	9999.986467	28956	104	1.000000	29823	33	1.000000	9995091	0.000000
298498220	2896661	146930	10000.000000	30644	168	1.000000	31377	80	1.000000	9990091	0.000000
295619022	2871891	146282	10000.000000	29676	281	1.000000	31253	78	1.000000	9985122	0.000000
296056025	2831388	144765	10000.000000	29817	256	1.000000	31174	99	1.000000	9980082	0.000000
295985709	2846247	145204	10000.000000	29867	326	1.000000	31254	78	1.000000	9975142	0.000000
295964259	2844830	144921	10000.000000	29671	209	1.000000	31234	74	1.000000	9970148	0.000000
296032892	2842161	145882	10000.000000	30377	192	1.000000	31493	80	1.000000	9964943	0.000000
296031541	2839638	144546	10000.000000	30031	299	1.000000	31338	56	1.000000	9960077	0.000000
296075769	2837409	145619	10000.000000	29678	222	1.000000	31365	95	1.000000	9955004	0.000000
295977376	2855548	146194	10000.000000	29940	252	1.000000	31430	110	1.000000	9950069	0.000000
295934468	2846273	145844	10000.000000	29716	267	1.000000	31357	134	1.000000	9945032	0.000000
296032671	2844480	144696	10000.000000	30010	242	1.000000	31491	102	1.000000	9939973	0.000000
296030121	2840036	144958	10000.000000	30187	199	1.000000	31552	90	1.000000	9935083	0.000000
295929832	2858152	146045	10000.000000	29781	225	1.000000	31186	96	1.000000	9930146	0.000000
296054772	2829125	144255	10000.000000	30155	223	1.000000	31334	86	1.000000	9925072	0.000000
296040212	2852668	145439	10000.000000	30194	175	1.000000	31274	78	1.000000	9920043	0.000000
296075850	2824900	144427	10000.000000	30016	258	1.000000	31366	141	1.000000	9915149	0.000000
296037049	2841980	144897	10000.000000	29817	277	1.000000	31178	102	1.000000	9910137	0.000000
296042875	2839411	144884	10000.000000	30121	260	1.000000	31379	117	1.000000	9905169	0.000000
295961463	2844349	144795	10000.000000	30153	174	1.000000	31473	83	1.000000	9900191	0.000000
295987904	2842219	145353	10000.000000	30377	226	1.000000	31416	98	1.000000	9895212	0.000000
296005211	2846998	144379	10000.000000	29868	252	1.000000	31366	107	1.000000	9890202	0.000000
296008597	2847430	145553	10000.000000	30203	217	1.000000	31271	116	1.000000	9885190	0.000000
296049509	2833470	144503	10000.000000	30548	142	1.000000	31500	76	1.000000	9880176	0.000000
296022748	2847618	144489	10000.000000	30005	264	1.000000	31313	107	1.000000	9875252	0.000000
295971585	2844154	144974	10000.000000	29998	268	1.000000	31523	115	1.000000	9870408	0.000000
296029583	2836710	143900	10000.000000	30263	299	1.000000	31399	116	1.000000	9865319	0.000000
296007821	2845724	145414	10000.000000	29874	258	1.000000	31213	87	1.000000	9860368	0.000000
296052698	2837148	144765	10000.000000	29982	268	1.000000	31373	76	1.000000	9855479	0.000000
295997013	2843523	145144	10000.000000	30066	219	1.000000	31251	138	1.000000	9850505	0.000000
296058869	2834939	144336	10000.000000	29963	243	1.000000	31352	94	1.000000	9845668	0.000000
296007804	2845209	144846	10000.000000	29846	247	1.000000	31163	93	1.000000	9840685	0.000000
296061441	2836766	145180	10000.000000	29956	250	1.000000	31188	103	1.000000	9835731	0.000000
295994387	2843588	144830	10000.000000	30028	307	1.000000	31179	87	1.000000	9830783	0.000000
296088116	2829759	143964	10000.000000	29567	317	1.000000	31156	85	1.000000	9825891	0.000000
295982897	2844228	145033	10000.000000	30120	256	1.000000	31403	78	1.000000	9821055	0.000000
295984365	2843528	145087	10000.000000	30021	276	1.000000	31202	84	1.000000	9816097	0.000000
296050010	2835165	144891	10000.000000	30097	260	1.000000	31196	108	1.000000	9811158	0.000000
296007791	2852941	145596	10000.000000	29962	208	1.000000	31207	90	1.000000	9806317	0.000000
[truncated: 163 more rows]
