# Supplementary material for: Large Variations in HIV-1 Viral Load Explained by Shifting-Mosaic Metapopulation Dynamics
Source: PLoS Biol. 2016 Oct 5;14(10):e1002567. doi: 10.1371/journal.pbio.1002567 (PMC5051940; doi:10.1371/journal.pbio.1002567)
Supplement: S1 Data — Each file gives the output from the simulations indicated by the filename: low migration (ms1, db432); high migration (ms1, db1); very high migration (ms10, db1); number of patches (np); reservoir (storage); no reservoir (nostorage); CTL immigration model (CTLimmig); CTL proliferation model (CTLprolif); β¯ (beta1, beta2, …). Within each file, there are 21 simulations for (k = 0,1,..,20), and data is output each day. For measures of synchrony, the final entry should be used. See Methods and S1 Simulation Code for further details. (ZIP) [file pbio.1002567.s002.zip › S1_Data/ms1_np10000_nostorage_noPD_CTLprolif_db1_beta2.tsv]

npatches	nstrain	runtime	dt	init_x	init_y	init_y_blood	init_z	init_S	beta0	beta1	beta2	beta3	mean_beta	B	d	delta	delta_blood	b[0]	mut	m	CTL	c	g	epsilon	k	het	lambda	rho	omega	x_max	patch.dyna	DELTA	A	VA
10000	1	100.000000	0.001000	21900	9499	5000000	0.001000	10000000	1.788448	1.845595	2.364511	1.992831	2	800000000	0.010000	1.000000	1.000000	80000	0.000050	0.004800	1	0.001000	1.000000	2.500000	0.000000	0.500000	0.000000	0.000000	0.000000	31872	0	10.000000	7.000000	1.000000
sus	inf	inf_blood	z	x[0]	y[0][0]	z[0]	x[1]	y[1][0]	z[1]	S[0]	synchrony
219000000	94990000	5000000	10.000000	21900	9499	0.001000	21900	9499	0.001000	10000000	0.000000
239307993	146740049	7425447	10000.000000	24847	13942	1.000000	24450	14255	1.000000	9994932	0.000000
217266388	206577748	10482738	10000.000000	22591	20097	1.000000	22286	20403	1.000000	9989952	0.000000
200418833	254660358	12949554	10000.000000	20804	24775	1.000000	20323	25031	1.000000	9984995	0.000000
189900850	288247237	14682851	10000.000000	19897	27969	1.000000	19556	28284	1.000000	9980063	0.000000
183630503	310040634	15800254	10000.000000	18917	30328	1.000000	18703	30704	1.000000	9974980	0.000000
179919462	323635388	16492683	10000.000000	18738	32046	1.000000	18384	31913	1.000000	9970036	0.000000
177743780	331895256	16919744	10000.000000	18415	32778	1.000000	18017	33082	1.000000	9965149	0.000000
176469101	336852162	17180806	10000.000000	18328	33132	1.000000	18069	33651	1.000000	9960231	0.000000
175697907	339857676	17337653	10000.000000	18233	33736	1.000000	17809	33764	1.000000	9955253	0.000000
175255540	341597428	17424097	10000.000000	18184	33576	1.000000	17742	33854	1.000000	9950192	0.000000
174985679	342653621	17478737	10000.000000	18196	33554	1.000000	17856	33877	1.000000	9945298	0.000000
174829162	343283177	17513515	10000.000000	18110	34079	1.000000	17847	33762	1.000000	9940378	0.000000
174721464	343655729	17535345	10000.000000	17918	34238	1.000000	17845	34154	1.000000	9935401	0.000000
174670233	343851780	17549341	10000.000000	18108	33989	1.000000	18003	34376	1.000000	9930381	0.000000
174656370	343999507	17543452	10000.000000	17987	34279	1.000000	17658	34129	1.000000	9925470	0.000000
174637598	344053256	17557126	10000.000000	18012	33808	1.000000	17844	33706	1.000000	9920467	0.000000
174619156	344115046	17560713	10000.000000	18190	33816	1.000000	17932	34497	1.000000	9915504	0.000000
174597537	344163716	17561193	10000.000000	18165	33865	1.000000	17969	34080	1.000000	9910564	0.000000
174592004	344191581	17559983	10000.000000	18245	33904	1.000000	17863	34371	1.000000	9905628	0.000000
174582920	344233819	17564006	10000.000000	18073	34040	1.000000	17916	34274	1.000000	9900672	0.000000
174596397	344226349	17562912	10000.000000	18048	33969	1.000000	17937	34088	1.000000	9895632	0.000000
174579405	344243960	17561709	10000.000000	18133	33821	1.000000	17751	34407	1.000000	9890730	0.000000
174590324	344183753	17557483	10000.000000	18104	34193	1.000000	17798	34203	1.000000	9885775	0.000000
174614813	344164049	17564947	10000.000000	18083	34146	1.000000	17748	34121	1.000000	9880929	0.000000
174603565	344181026	17564602	10000.000000	18151	33407	1.000000	17831	34130	1.000000	9876106	0.000000
174609259	344205025	17570482	10000.000000	18134	33936	1.000000	17835	34141	1.000000	9871180	0.000000
174601418	344176390	17556137	10000.000000	18040	34367	1.000000	17825	33974	1.000000	9866239	0.000000
174609251	344167293	17552489	10000.000000	17993	34071	1.000000	17713	34062	1.000000	9861278	0.000000
174597234	344214800	17566394	10000.000000	18092	34077	1.000000	17866	34320	1.000000	9856484	0.000000
174591077	344231767	17567646	10000.000000	18322	34175	1.000000	17953	33998	1.000000	9851656	0.000000
174604906	344188449	17560167	10000.000000	18281	34035	1.000000	17752	34390	1.000000	9846698	0.000000
174615046	344213536	17563621	10000.000000	18242	34098	1.000000	17792	34201	1.000000	9841721	0.000000
174581939	344238404	17555989	10000.000000	18127	33728	1.000000	17756	34218	1.000000	9836801	0.000000
174603502	344187210	17562223	10000.000000	18065	34053	1.000000	17910	34179	1.000000	9831891	0.000000
174595646	344157480	17562749	10000.000000	18026	33903	1.000000	17865	33951	1.000000	9827068	0.000000
174589457	344195859	17567785	10000.000000	18202	33659	1.000000	17931	34471	1.000000	9822232	0.000000
174603408	344175628	17564043	10000.000000	17986	34243	1.000000	17711	34334	1.000000	9817213	0.000000
174588714	344218081	17567130	10000.000000	18284	34060	1.000000	17851	34130	1.000000	9812313	0.000000
174584940	344227896	17558975	10000.000000	17948	34167	1.000000	17733	34149	1.000000	9807412	0.000000
174559201	344208355	17564876	10000.000000	18153	34109	1.000000	17879	34151	1.000000	9802541	-1.#IND00
174625926	344160853	17549354	10000.000000	18046	33635	1.000000	17751	34289	1.000000	9797734	-0.000000
174616706	344166484	17560846	10000.000000	18014	34190	1.000000	17685	34473	1.000000	9792950	0.001627
174612690	344193332	17561288	10000.000000	18247	34207	1.000000	17714	34380	1.000000	9788047	0.002285
174589159	344204966	17565183	10000.000000	18185	34053	1.000000	17892	34061	1.000000	9783023	-0.000452
174579727	344175721	17555755	10000.000000	18071	34044	1.000000	17948	33969	1.000000	9778058	-0.017034
174607604	344185583	17558551	10000.000000	18102	33975	1.000000	17925	33949	1.000000	9773161	-0.021190
174609419	344189593	17565105	10000.000000	18140	33887	1.000000	17690	34277	1.000000	9768223	-0.013995
174605012	344218127	17561496	10000.000000	18054	33752	1.000000	17957	34140	1.000000	9763283	-0.013271
174595794	344236156	17562399	10000.000000	18102	34141	1.000000	17949	34339	1.000000	9758432	-0.009596
174590600	344223588	17560309	10000.000000	17960	34027	1.000000	17853	34310	1.000000	9753634	-0.005923
174601193	344212307	17556305	10000.000000	18074	34106	1.000000	17640	33934	1.000000	9748844	-0.005243
174579296	344235326	17558583	10000.000000	18095	33903	1.000000	17936	34085	1.000000	9743830	-0.006532
174592170	344222535	17565384	10000.000000	18151	33907	1.000000	17975	34260	1.000000	9738862	-0.004461
174588879	344244858	17561308	10000.000000	18160	33859	1.000000	17697	34508	1.000000	9733936	-0.004807
174575947	344268659	17564676	10000.000000	18259	33823	1.000000	17817	34505	1.000000	9728937	-0.003034
174599882	344212163	17563361	10000.000000	18189	33774	1.000000	17624	33955	1.000000	9724106	-0.000217
174603544	344211966	17563992	10000.000000	18084	34115	1.000000	17897	33877	1.000000	9719138	0.000437
174585396	344231105	17561962	10000.000000	18119	33802	1.000000	17590	34573	1.000000	9714096	0.000008
174578788	344248964	17568489	10000.000000	18146	33854	1.000000	18018	34231	1.000000	9709275	-0.000103
174583437	344229916	17563085	10000.000000	18183	33500	1.000000	17861	33950	1.000000	9704527	-0.000238
174573637	344233769	17557355	10000.000000	18150	33968	1.000000	17689	34425	1.000000	9699746	-0.002706
174600871	344224654	17557346	10000.000000	18059	33717	1.000000	17871	34244	1.000000	9694961	-0.003046
174587678	344236597	17564121	10000.000000	18281	33886	1.000000	17812	34110	1.000000	9690045	-0.002228
174609986	344174340	17556959	10000.000000	18211	33715	1.000000	17818	34215	1.000000	9685187	-0.002821
174603762	344204950	17557526	10000.000000	17988	34156	1.000000	17856	34051	1.000000	9680359	-0.002411
174589433	344201637	17565126	10000.000000	18000	33854	1.000000	17856	34311	1.000000	9675505	-0.001687
174566269	344226344	17566778	10000.000000	17932	33958	1.000000	17896	34133	1.000000	9670591	-0.001726
174597327	344232644	17563124	10000.000000	18274	33515	1.000000	17882	33847	1.000000	9665813	-0.001416
174610143	344178374	17552657	10000.000000	18116	33988	1.000000	17823	34031	1.000000	9660954	-0.000008
174600966	344141547	17562400	10000.000000	18262	33608	1.000000	17812	34201	1.000000	9656073	0.000382
174598479	344150702	17557194	10000.000000	18094	33887	1.000000	17896	34195	1.000000	9651250	0.002612
174616078	344154298	17559893	10000.000000	18093	33882	1.000000	17674	34372	1.000000	9646492	0.002137
174587639	344212622	17560428	10000.000000	18126	34085	1.000000	17943	34035	1.000000	9641672	0.003448
174594403	344181864	17559354	10000.000000	18188	33876	1.000000	17859	33941	1.000000	9636799	0.003144
174585475	344177708	17561050	10000.000000	18073	34115	1.000000	17866	34514	1.000000	9631886	0.003082
174594174	344200259	17561678	10000.000000	18245	33785	1.000000	17839	34109	1.000000	9627041	0.003042
174613541	344158727	17563693	10000.000000	18136	33944	1.000000	17877	34072	1.000000	9622129	0.002859
174623654	344151384	17557943	10000.000000	18070	33826	1.000000	17815	34013	1.000000	9617344	0.002693
174596599	344171365	17555137	10000.000000	18195	33844	1.000000	17863	34173	1.000000	9612530	0.001812
174606712	344205909	17560174	10000.000000	18305	34078	1.000000	17849	33929	1.000000	9607590	0.001800
174600792	344200641	17557598	10000.000000	18130	33789	1.000000	17728	33937	1.000000	9602826	0.001742
174580954	344230466	17558434	10000.000000	18147	33965	1.000000	17827	33664	1.000000	9598105	0.001290
174597558	344236889	17558894	10000.000000	18223	34066	1.000000	17776	34434	1.000000	9593221	0.001279
174594249	344202506	17564522	10000.000000	18090	34129	1.000000	17883	34269	1.000000	9588331	0.000989
174599685	344200839	17562645	10000.000000	18166	33902	1.000000	17677	33975	1.000000	9583470	0.000933
174595553	344167360	17563441	10000.000000	18112	34238	1.000000	17955	34010	1.000000	9578646	0.000337
174597060	344197197	17558615	10000.000000	18254	33953	1.000000	17782	34208	1.000000	9573888	0.000243
174614331	344182611	17561075	10000.000000	18169	34171	1.000000	17782	34181	1.000000	9569152	0.000307
174614472	344185729	17552588	10000.000000	18043	33757	1.000000	17654	34692	1.000000	9564420	0.000342
174624291	344127159	17562866	10000.000000	18076	33692	1.000000	17880	34241	1.000000	9559659	-0.000201
174612934	344144060	17561681	10000.000000	18084	34047	1.000000	17780	34377	1.000000	9554842	0.000141
174617507	344160681	17556149	10000.000000	18046	33991	1.000000	17732	34359	1.000000	9550019	0.000111
174580817	344188469	17552237	10000.000000	18072	33932	1.000000	17941	33671	1.000000	9545296	0.000175
174615056	344179400	17557562	10000.000000	18101	33916	1.000000	17870	33975	1.000000	9540588	0.000059
174586164	344184156	17556417	10000.000000	18076	33894	1.000000	17830	33918	1.000000	9535841	-0.000111
174606670	344165663	17560480	10000.000000	18115	33806	1.000000	17734	34148	1.000000	9531059	0.001190
174594391	344178528	17560025	10000.000000	18293	33722	1.000000	17762	34030	1.000000	9526360	0.000749
174583300	344178997	17558754	10000.000000	18122	33853	1.000000	17840	34038	1.000000	9521622	0.000615
174603624	344183944	17561292	10000.000000	18313	33706	1.000000	17934	33977	1.000000	9516960	0.000801
npatches	nstrain	runtime	dt	init_x	init_y	init_y_blood	init_z	init_S	beta0	beta1	beta2	beta3	mean_beta	B	d	delta	delta_blood	b[0]	mut	m	CTL	c	g	epsilon	k	het	lambda	rho	omega	x_max	patch.dyna	DELTA	A	VA
10000	1	100.000000	0.001000	21900	9499	5000000	0.001000	10000000	1.655082	1.823471	1.599629	1.948452	2	800000000	0.010000	1.000000	1.000000	80000	0.000050	0.004800	1	0.001000	1.000000	2.500000	1.000000	0.500000	0.000000	0.000000	0.000000	31872	0	10.000000	7.000000	1.000000
sus	inf	inf_blood	z	x[0]	y[0][0]	z[0]	x[1]	y[1][0]	z[1]	S[0]	synchrony
219000000	94990000	5000000	10.000000	21900	9499	0.001000	21900	9499	0.001000	10000000	0.000000
268698104	61907919	3177190	10000.000000	27822	5643	1.000000	27382	5884	1.000000	9994869	0.000000
281267055	47265459	2424823	10000.000000	28989	4272	1.000000	28708	4465	1.000000	9989907	0.000000
287954737	38575639	1977201	10000.000000	29670	3427	1.000000	28936	3641	1.000000	9984920	0.000000
292408834	32864198	1680537	10000.000000	29986	3043	1.000000	29459	3080	1.000000	9979739	0.000000
295541745	28831187	1474399	10000.000000	30077	2582	1.000000	29929	2631	1.000000	9974713	0.000000
297877160	25852669	1322451	10000.000000	30448	2219	1.000000	29899	2379	1.000000	9969584	0.000000
299661789	23576384	1203871	10000.000000	30563	2049	1.000000	30521	2087	1.000000	9964668	0.000000
301087194	21798280	1112374	10000.000000	30669	1923	1.000000	30408	1991	1.000000	9959643	0.000000
302226699	20347620	1038364	10000.000000	30721	1790	1.000000	30375	1846	1.000000	9954658	0.000000
303179350	19174044	978952	10000.000000	30670	1658	1.000000	30569	1595	1.000000	9949695	0.000000
303936463	18199099	928230	10000.000000	30877	1534	1.000000	30660	1736	1.000000	9944762	0.000000
304604166	17369210	886823	10000.000000	30864	1538	1.000000	30780	1572	1.000000	9939805	0.000000
305183168	16671446	850688	10000.000000	30946	1481	1.000000	30766	1514	1.000000	9934695	0.000000
305646098	16088067	822437	10000.000000	30965	1372	1.000000	30716	1429	1.000000	9929686	0.000000
306051084	15564966	796970	10000.000000	31086	1403	1.000000	30867	1426	1.000000	9924725	0.000000
306431006	15107147	772763	10000.000000	31085	1253	1.000000	30878	1337	1.000000	9919691	0.000000
306739603	14712850	751129	10000.000000	31051	1167	1.000000	30809	1389	1.000000	9914654	0.000000
307005989	14384389	733668	10000.000000	30787	1125	1.000000	30931	1324	1.000000	9909672	0.000000
307244789	14087194	717707	10000.000000	31076	1216	1.000000	30939	1303	1.000000	9904593	0.000000
307447468	13819811	705059	10000.000000	31228	1248	1.000000	31057	1260	1.000000	9899649	0.000000
307669238	13578356	692672	10000.000000	31187	1176	1.000000	31213	1180	1.000000	9894763	0.000000
307830419	13356952	682483	10000.000000	31209	1165	1.000000	30894	1241	1.000000	9889853	0.000000
308002806	13157421	671319	10000.000000	31131	1052	1.000000	31077	1158	1.000000	9884911	0.000000
308138842	12980819	662471	10000.000000	31248	1107	1.000000	31127	1119	1.000000	9879921	0.000000
308247427	12812909	654133	10000.000000	31030	1132	1.000000	30780	1164	1.000000	9875038	0.000000
308398059	12658335	646043	10000.000000	31234	1128	1.000000	31176	1112	1.000000	9870079	0.000000
308509407	12522547	640017	10000.000000	31272	1059	1.000000	31038	1167	1.000000	9865134	0.000000
308584208	12415751	632954	10000.000000	31333	1111	1.000000	31210	1139	1.000000	9860290	0.000000
308668636	12311379	627691	10000.000000	31206	1086	1.000000	30974	1130	1.000000	9855311	0.000000
308740560	12211525	622775	10000.000000	31224	1077	1.000000	31009	1100	1.000000	9850400	0.000000
308830644	12124259	619026	10000.000000	31101	1075	1.000000	30906	1061	1.000000	9845488	0.000000
308891445	12039186	613681	10000.000000	31208	1016	1.000000	31396	1046	1.000000	9840468	0.000000
308969020	11969102	610136	10000.000000	31266	1051	1.000000	31257	1028	1.000000	9835525	0.000000
309001834	11896161	606265	10000.000000	31306	1012	1.000000	31106	1053	1.000000	9830709	0.000000
309064329	11823015	603265	10000.000000	31139	1073	1.000000	31142	1022	1.000000	9825820	0.000000
309096660	11768339	599815	10000.000000	31130	1026	1.000000	31112	1035	1.000000	9821052	0.000000
309154858	11707317	597955	10000.000000	31087	1024	1.000000	30936	1069	1.000000	9816174	0.000000
309183272	11664131	596195	10000.000000	31121	981	1.000000	31136	1029	1.000000	9811244	0.000000
309233900	11624401	592732	10000.000000	31163	938	1.000000	31058	1091	1.000000	9806266	0.000000
309287525	11597412	591456	10000.000000	31344	958	1.000000	31132	1082	1.000000	9801278	-1.#IND00
309274251	11565061	588839	10000.000000	31511	1008	1.000000	30998	1127	1.000000	9796400	0.019200
309315896	11523239	588932	10000.000000	31218	999	1.000000	31170	1043	1.000000	9791491	0.003524
309326870	11487816	586737	10000.000000	31319	959	1.000000	31096	1015	1.000000	9786464	0.033930
309382592	11450025	584448	10000.000000	31573	915	1.000000	31317	1013	1.000000	9781542	0.040474
309398726	11424442	583166	10000.000000	31296	940	1.000000	31054	1050	1.000000	9776697	0.034640
309393497	11414228	583020	10000.000000	31439	950	1.000000	30972	1107	1.000000	9771591	0.038533
309420516	11391192	580503	10000.000000	31326	977	1.000000	31181	1055	1.000000	9766591	0.034876
309415296	11368780	578690	10000.000000	31335	892	1.000000	30913	1074	1.000000	9761707	0.036358
309451606	11347876	579069	10000.000000	31236	959	1.000000	31143	1017	1.000000	9756906	0.048477
309467903	11334788	577712	10000.000000	31389	974	1.000000	31253	1032	1.000000	9752030	0.052434
309464517	11319487	577532	10000.000000	30930	965	1.000000	30963	1050	1.000000	9747158	0.052347
309479483	11305319	576496	10000.000000	31315	957	1.000000	31269	1068	1.000000	9742350	0.054404
309509613	11281451	576143	10000.000000	31083	950	1.000000	31122	997	1.000000	9737477	0.053700
309524932	11269784	575220	10000.000000	31324	935	1.000000	31185	993	1.000000	9732577	0.051922
309526868	11269190	575601	10000.000000	31261	944	1.000000	31099	1050	1.000000	9727728	0.054915
309522283	11260712	574390	10000.000000	31329	949	1.000000	31045	1108	1.000000	9722936	0.065664
309540734	11247171	575400	10000.000000	31571	965	1.000000	30951	970	1.000000	9718048	0.064121
309549223	11238191	572321	10000.000000	31502	1010	1.000000	31022	1000	1.000000	9713243	0.063786
309557521	11219941	572528	10000.000000	31271	959	1.000000	31003	1129	1.000000	9708347	0.067816
309557910	11209345	573057	10000.000000	31370	978	1.000000	30789	967	1.000000	9703419	0.071540
309567799	11215950	572230	10000.000000	31248	867	1.000000	31132	1052	1.000000	9698461	0.072258
309558379	11212741	572750	10000.000000	31116	919	1.000000	31192	1023	1.000000	9693520	0.071037
309568879	11211671	570238	10000.000000	31313	934	1.000000	31104	1033	1.000000	9688668	0.072769
309565458	11211298	571850	10000.000000	31317	920	1.000000	31047	1015	1.000000	9683780	0.070986
309554403	11216395	572361	10000.000000	31160	962	1.000000	31163	973	1.000000	9678835	0.071830
309574897	11208287	571401	10000.000000	31133	960	1.000000	31200	1051	1.000000	9674001	0.074750
309548767	11213969	570970	10000.000000	31219	963	1.000000	31331	980	1.000000	9669110	0.078295
309582219	11203282	570701	10000.000000	31306	1011	1.000000	31156	1077	1.000000	9664341	0.082121
309568398	11197106	571722	10000.000000	31461	937	1.000000	31014	1014	1.000000	9659523	0.082571
309605506	11185412	569898	10000.000000	31204	882	1.000000	31285	965	1.000000	9654704	0.080587
309600414	11184641	570976	10000.000000	31200	938	1.000000	31064	1009	1.000000	9649905	0.078968
309584610	11186102	570564	10000.000000	31369	1019	1.000000	31171	971	1.000000	9645174	0.077910
309575131	11191185	571587	10000.000000	31284	946	1.000000	31085	1070	1.000000	9640376	0.079634
309575790	11195901	570928	10000.000000	31418	949	1.000000	31016	1009	1.000000	9635514	0.080143
309579208	11184166	571777	10000.000000	31488	935	1.000000	31203	979	1.000000	9630662	0.079851
309583474	11180930	571797	10000.000000	31164	1001	1.000000	30950	981	1.000000	9625759	0.079752
309577722	11192139	570560	10000.000000	31187	893	1.000000	31098	990	1.000000	9620931	0.081780
309589177	11186015	570930	10000.000000	31240	973	1.000000	31264	949	1.000000	9616111	0.081246
309587746	11182413	570417	10000.000000	31114	953	1.000000	31143	1017	1.000000	9611331	0.079727
309584272	11187380	571230	10000.000000	31225	956	1.000000	31392	1026	1.000000	9606410	0.078317
309591121	11182531	570587	10000.000000	31393	938	1.000000	30974	963	1.000000	9601619	0.076339
309597921	11175258	569424	10000.000000	31203	967	1.000000	31077	955	1.000000	9596855	0.074815
309580148	11180684	570506	10000.000000	31232	939	1.000000	31221	930	1.000000	9592110	0.074773
309579044	11172951	569408	10000.000000	31336	1017	1.000000	31262	966	1.000000	9587393	0.073986
309617098	11164266	568038	10000.000000	31088	915	1.000000	31042	969	1.000000	9582526	0.071894
309616585	11157092	568789	10000.000000	31195	934	1.000000	31323	999	1.000000	9577809	0.071057
309623179	11156821	569502	10000.000000	31146	997	1.000000	31128	1035	1.000000	9573068	0.069737
309609753	11153027	568167	10000.000000	31237	919	1.000000	31241	957	1.000000	9568237	0.069251
309599738	11153740	569176	10000.000000	31386	971	1.000000	31076	964	1.000000	9563463	0.068373
309594143	11156474	569217	10000.000000	31335	921	1.000000	31019	1074	1.000000	9558683	0.068492
309620490	11147802	568117	10000.000000	31200	825	1.000000	31188	1015	1.000000	9553816	0.069606
309609502	11156547	569603	10000.000000	31350	946	1.000000	31253	989	1.000000	9549003	0.069504
309606445	11145989	569057	10000.000000	31229	865	1.000000	31303	937	1.000000	9544253	0.071984
309608088	11140280	568453	10000.000000	31266	976	1.000000	31006	1038	1.000000	9539442	0.070770
309634076	11127900	568758	10000.000000	31302	956	1.000000	31237	1011	1.000000	9534681	0.070047
309652790	11126043	566849	10000.000000	31399	958	1.000000	31157	975	1.000000	9529837	0.069925
309616822	11126363	567826	10000.000000	31054	1004	1.000000	31135	1017	1.000000	9525047	0.070937
309617110	11126480	568180	10000.000000	30998	927	1.000000	31263	1004	1.000000	9520330	0.071226
309653214	11135075	567175	10000.000000	31206	916	1.000000	31139	1001	1.000000	9515602	0.071862
npatches	nstrain	runtime	dt	init_x	init_y	init_y_blood	init_z	init_S	beta0	beta1	beta2	beta3	mean_beta	B	d	delta	delta_blood	b[0]	mut	m	CTL	c	g	epsilon	k	het	lambda	rho	omega	x_max	patch.dyna	DELTA	A	VA
10000	1	100.000000	0.001000	21900	9499	5000000	0.001000	10000000	1.805866	2.543400	1.634883	1.802416	2	800000000	0.010000	1.000000	1.000000	80000	0.000050	0.004800	1	0.001000	1.000000	2.500000	2.000000	0.500000	0.000000	0.000000	0.000000	31872	0	10.000000	7.000000	1.000000
sus	inf	inf_blood	z	x[0]	y[0][0]	z[0]	x[1]	y[1][0]	z[1]	S[0]	synchrony
219000000	94990000	5000000	10.000000	21900	9499	0.001000	21900	9499	0.001000	10000000	0.000000
286072837	25470231	1328045	10000.000000	28901	2421	1.000000	27911	2940	1.000000	9995034	0.000000
306884399	8984534	468115	10000.000000	30861	748	1.000000	30207	1072	1.000000	9989995	0.000000
314096294	3515137	182464	10000.000000	31587	302	1.000000	31213	430	1.000000	9985019	0.000000
316848379	1432290	74369	10000.000000	31699	128	1.000000	31413	175	1.000000	9979950	0.000000
317954185	594958	30936	10000.000000	31727	55	1.000000	31498	71	1.000000	9974950	0.000000
318395300	250077	12960	10000.000000	31609	17	1.000000	31798	24	1.000000	9970035	0.000000
318582591	105166	5454	9988.207131	31904	6	1.000000	31805	19	1.000000	9965052	0.000000
318637388	44541	2343	9336.107855	31977	2	0.812630	31949	14	1.000000	9960105	0.000000
318700467	22700	1200	6747.718900	32015	4	0.199981	31938	4	1.000000	9955136	0.000000
318705530	17218	873	4273.357927	31874	4	0.371891	31778	2	0.955927	9950141	0.000000
318694811	17866	941	3265.012567	31789	1	0.444583	31651	1	0.686159	9945245	0.000000
318700991	21150	1016	3262.186154	31814	0	0.206481	31924	4	0.097125	9940164	0.000000
318698127	23932	1194	3779.844100	31880	2	0.644777	31768	0	0.171696	9935239	0.000000
318684351	24435	1291	4327.554929	31923	0	0.398613	31864	2	0.332560	9930412	0.000000
318695766	22602	1126	4411.904571	31857	4	0.085643	31850	0	0.040755	9925399	0.000000
318722192	21300	1103	4145.589067	31941	3	0.643276	31535	5	0.649257	9920377	0.000000
318701265	21125	1039	3893.576619	31911	2	0.681624	31884	0	0.649768	9915411	0.000000
318703223	22484	1145	3985.809977	31695	2	0.184893	31902	0	0.066410	9910314	0.000000
318732513	22230	1169	4117.024849	31773	3	0.499027	31819	1	0.364930	9905269	0.000000
318695569	22397	1151	4099.101542	31764	1	0.472826	31953	2	0.283248	9900297	0.000000
318719263	22004	1068	4078.669760	31919	2	0.483246	31923	3	0.564450	9895358	0.000000
318701876	21656	1070	4002.352917	31962	3	0.410334	31991	3	0.338122	9890461	0.000000
318711101	22190	1114	3991.625494	31925	2	0.539059	31753	1	0.381426	9885528	0.000000
318722803	22357	1101	4074.227293	31610	0	0.562262	31749	2	0.276561	9880657	0.000000
318693768	22396	1136	4106.287984	31781	1	0.070189	31829	3	0.298326	9875631	0.000000
318699985	22161	1105	4064.260429	31559	1	0.088413	32100	4	0.239693	9870706	0.000000
318705256	22175	1132	4065.944441	31767	4	0.125972	31966	2	0.850424	9865852	0.000000
318708745	22367	1169	4054.772702	31829	2	0.204097	31820	2	0.376046	9860905	0.000000
318691147	22423	1207	4072.723737	31543	1	0.053869	31895	3	0.705951	9855989	0.000000
318688294	22267	1109	4168.342182	31698	0	0.129856	31883	0	0.269492	9851072	0.000000
318718492	22154	1140	4089.817075	31898	7	0.648166	31732	1	0.083203	9846204	0.000000
318703696	21700	1081	3991.078919	31758	0	0.761300	31881	3	0.055205	9841137	0.000000
318730445	21352	1166	3905.777534	31899	6	0.588889	31682	2	0.088354	9836249	0.000000
318703567	22289	1122	3958.783790	31796	3	0.940738	31895	1	0.531656	9831282	0.000000
318685671	22936	1165	4111.604192	31839	1	0.362563	31907	1	0.512327	9826384	0.000000
318715917	22419	1115	4146.011102	31782	1	0.111940	32020	4	0.345160	9821494	0.000000
318709662	21989	1161	4075.559900	32142	2	0.095239	31764	1	0.408817	9816605	0.000000
318701449	21626	1093	4066.320076	31803	0	0.015519	31839	1	0.594492	9811676	0.000000
318696894	21404	1147	3925.234730	31802	1	0.001899	31917	6	0.609778	9806844	0.000000
318701523	22198	1125	3965.030184	31613	1	0.015332	31909	9	0.997211	9802028	-1.#IND00
318720571	22573	1099	4038.500341	31880	2	0.022413	31744	2	0.999977	9797167	-1.#IND00
318711404	22215	1094	4089.544980	31911	0	0.091239	31846	2	0.998976	9792327	-1.#IND00
318704584	22458	1147	4100.052729	31802	3	0.038634	31912	5	0.953795	9787471	-1.#IND00
318708004	21968	1139	4080.848225	31745	0	0.079546	31765	3	0.882077	9782451	-0.017033
318706172	22250	1129	4038.365893	31762	0	0.029842	31847	1	0.296506	9777554	-0.016142
318712376	22579	1148	4098.229376	31918	3	0.571860	31891	3	0.737610	9772712	-0.014026
318704189	22230	1084	4132.834844	31929	2	0.874928	31749	2	0.739768	9767845	-0.017226
318696782	22189	1099	4117.415472	31738	0	0.324484	31939	1	0.825868	9762945	-0.013478
318719028	21936	1155	4081.387196	31815	3	0.186326	32043	2	0.837870	9758044	-0.009765
318726506	21608	1103	3991.181594	31609	4	0.348725	31778	3	0.790734	9753229	-0.001992
318708772	22271	1086	4020.493385	32074	1	0.214009	31827	0	0.100922	9748287	-0.001673
318699698	22666	1103	4075.723659	32120	2	0.378489	31853	2	0.026788	9743397	-0.002221
318695060	22567	1153	4168.325528	31921	1	0.517014	31818	2	0.114515	9738580	-0.001194
318713493	22349	1139	4164.199659	31787	2	0.265722	31816	3	0.029216	9733837	-0.000487
318691817	21656	1108	4077.103148	31790	0	0.629901	31962	2	0.734031	9729106	-0.000352
318707580	21737	1056	3962.757000	31982	1	0.291883	32018	4	0.690415	9724319	-0.000423
318693593	22600	1145	4048.519602	31886	4	0.499158	31932	0	0.472990	9719380	0.000003
318716732	22410	1093	4131.765513	31720	0	0.564003	31859	1	0.044412	9714570	-0.000230
318691273	22158	1125	4143.942153	31675	1	0.409681	31736	0	0.006760	9709719	0.000462
318705145	22356	1141	4138.387589	31872	2	0.314267	31743	7	0.013254	9704779	0.001198
318706255	21920	1122	4056.062784	31843	0	0.063320	32024	1	0.338554	9700054	0.001491
318705856	22440	1068	4068.093107	31925	2	0.214708	31736	2	0.188723	9695217	-0.000009
318685971	22237	1096	4085.687307	31849	1	0.045472	31994	0	0.363192	9690375	0.001587
318714734	22203	1136	4110.438578	32006	2	0.241901	31930	1	0.711311	9685617	0.001514
318733595	22135	1141	4125.575084	31772	1	0.208539	31662	0	0.485175	9680802	0.000682
318709831	21911	1126	4090.579553	31593	6	0.832020	31916	3	0.126344	9675813	0.002125
318710190	21902	1112	4006.019984	31753	0	0.370485	32126	6	0.329148	9671005	0.002064
318709627	22725	1144	4074.865086	31881	3	0.319990	31687	0	0.472706	9666172	0.002601
318696327	22497	1137	4175.218041	31753	0	0.536446	31619	1	0.055404	9661232	0.002059
318706372	22526	1132	4150.927334	31819	1	0.221627	31850	4	0.030798	9656501	0.002813
318733863	22192	1117	4107.710045	31916	1	0.036294	32119	8	0.741452	9651617	0.002745
318691772	22125	1108	4100.720698	31883	3	0.300874	31664	2	0.999632	9646644	0.002648
318716272	22071	1171	4123.223047	31998	1	0.194572	31827	4	0.172186	9641895	0.002360
318705803	21958	1143	4060.083832	31789	5	0.904288	31718	8	0.973367	9637097	0.002889
318707301	22065	1125	4021.945334	31748	5	0.869883	31705	1	0.345047	9632250	0.003487
318728607	22374	1113	4072.836662	32011	1	0.571667	31932	6	0.933064	9627386	0.003488
318694191	22112	1106	4076.999653	31843	2	0.400771	31849	2	0.906614	9622629	0.002552
318696735	22232	1119	4055.021306	32001	0	0.478674	31891	6	0.997341	9617801	0.003059
318711829	22511	1238	4152.795198	31981	4	0.340497	31839	4	0.999996	9613025	0.003329
318704717	22057	1103	4125.588998	31860	0	0.530778	31910	0	0.122686	9608075	0.003868
318721095	21593	1112	3965.067686	31951	0	0.407195	32082	1	0.019586	9603201	0.004156
318718721	22171	1092	4009.276570	31907	2	0.236873	31789	3	0.005883	9598415	0.004022
318728507	22105	1096	4035.700876	31798	1	0.072647	31935	4	0.353304	9593658	0.003893
318704515	22065	1141	4057.204164	32002	6	0.501525	32077	4	0.912146	9588902	0.004042
318684854	22342	1130	4065.428466	31883	5	0.938517	31815	3	0.696813	9584173	0.004108
318692007	22235	1147	4070.301310	31895	1	0.458941	31887	4	0.992838	9579434	0.003889
318700349	22098	1139	4056.651706	31971	3	0.511712	32072	0	0.801691	9574638	0.004857
318690068	22192	1156	4027.255131	31715	5	0.360439	31880	3	0.938011	9569771	0.004627
318694495	22052	1132	4044.531659	31810	0	0.459011	32051	4	0.366345	9565061	0.004114
318694008	22411	1153	4065.038447	31919	0	0.037890	31755	5	0.918191	9560371	0.004208
318692912	22537	1070	4179.865647	31788	0	0.003887	31800	1	0.354013	9555592	0.002337
318714810	22117	1123	4121.458602	31797	1	0.004722	31862	6	0.927375	9550771	0.002189
318737744	21678	1105	4012.314498	31812	3	0.003472	31921	1	0.364927	9546002	0.001889
318696224	21417	1081	3911.167371	31987	4	0.242552	31808	1	0.135244	9541206	0.002316
318717984	22312	1096	3953.109139	31534	4	0.992017	31671	2	0.213636	9536538	0.002355
318715661	21796	1098	4030.114287	31833	1	0.886959	31692	6	0.221716	9531722	0.002291
318718278	21412	1169	3914.175680	31753	5	0.675418	31999	3	0.964328	9527023	0.002186
318699116	22075	1200	3929.526492	31960	1	0.603672	31939	1	0.571509	9522235	0.002846
318680253	23078	1217	4090.919490	31854	2	0.512343	31838	1	0.736116	9517489	0.002280
npatches	nstrain	runtime	dt	init_x	init_y	init_y_blood	init_z	init_S	beta0	beta1	beta2	beta3	mean_beta	B	d	delta	delta_blood	b[0]	mut	m	CTL	c	g	epsilon	k	het	lambda	rho	omega	x_max	patch.dyna	DELTA	A	VA
10000	1	100.000000	0.001000	21900	9499	5000000	0.001000	10000000	1.819990	2.962818	2.162229	1.182299	2	800000000	0.010000	1.000000	1.000000	80000	0.000050	0.004800	1	0.001000	1.000000	2.500000	3.000000	0.500000	0.000000	0.000000	0.000000	31872	0	10.000000	7.000000	1.000000
sus	inf	inf_blood	z	x[0]	y[0][0]	z[0]	x[1]	y[1][0]	z[1]	S[0]	synchrony
219000000	94990000	5000000	10.000000	21900	9499	0.001000	21900	9499	0.001000	10000000	0.000000
296041328	10182563	540728	10000.000000	29957	994	1.000000	28700	1293	1.000000	9994936	0.000000
314629896	1481986	78732	10000.000000	31652	135	1.000000	31250	220	1.000000	9989924	0.000000
318033986	230894	12217	10000.000000	32007	13	1.000000	31822	39	1.000000	9984876	0.000000
318610799	36963	1981	9352.083053	31848	2	0.870443	31996	2	1.000000	9979944	0.000000
318718170	10357	547	4103.592460	32088	2	0.634626	31873	1	0.220981	9974851	0.000000
318700529	9020	441	1551.255854	31980	2	0.125017	32068	12	0.879477	9969720	0.000000
318708196	13086	698	1127.424531	31650	0	0.178489	31880	5	0.753598	9964840	0.000000
318722733	20741	971	1535.919309	31689	4	0.219222	31842	2	0.689447	9959872	0.000000
318717040	26411	1341	2643.479410	31993	1	0.336674	32046	0	0.158994	9954842	0.000000
318706496	23572	1162	3660.297449	31906	3	0.392087	31995	3	0.757650	9949995	0.000000
318725278	17379	907	3336.154908	31886	1	0.169661	31992	0	0.266877	9945005	0.000000
318702985	15162	794	2492.634520	32167	0	0.309095	31998	2	0.141748	9940025	0.000000
318710462	16147	834	2104.985907	32164	0	0.063953	31805	0	0.340458	9935076	0.000000
318723872	18432	963	2204.378940	31875	1	0.007536	31869	4	0.951484	9930167	0.000000
318723703	20506	1020	2509.318428	32119	6	0.046101	31972	3	0.964839	9925077	0.000000
318699353	20472	1100	2859.324118	31810	3	0.972186	32018	1	0.548374	9920046	0.000000
318714551	18618	921	2833.725633	31768	1	0.283245	32072	1	0.111974	9915134	0.000000
318743632	17448	958	2568.095418	31864	2	0.066698	32019	5	0.295165	9910170	0.000000
318706561	17676	923	2426.883440	31775	0	0.097619	31884	0	0.046968	9905285	0.000000
318704760	18919	918	2483.250189	31759	2	0.055787	31787	2	0.355748	9900440	0.000000
318667103	18988	1017	2624.539096	32115	2	0.028243	32098	2	0.502553	9895468	0.000000
318698487	18902	972	2652.586695	31896	4	0.237294	31879	1	0.153644	9890566	0.000000
318726315	18525	980	2648.153880	31917	1	0.123085	31819	1	0.038317	9885645	0.000000
318721223	18546	954	2609.374847	31862	3	0.643810	32016	5	0.115335	9880810	0.000000
318700847	18350	913	2566.639578	31869	0	0.728160	31965	1	0.445802	9875985	0.000000
318694428	18679	946	2594.414518	32023	2	0.311676	31915	0	0.074494	9870958	0.000000
318698846	18597	936	2602.300474	31911	0	0.114275	31881	2	0.254067	9866053	0.000000
318694143	18176	997	2554.828326	31845	3	0.271680	32019	0	0.119184	9861297	0.000000
318716741	18210	1019	2531.526772	31874	2	0.407535	31676	2	0.236583	9856315	0.000000
318714811	18840	939	2539.219878	31580	1	0.384791	31769	0	0.030182	9851456	0.000000
318695942	18733	995	2609.994777	31695	0	0.137354	32050	0	0.129309	9846466	0.000000
318707394	18717	950	2623.240307	31861	3	0.327499	32036	4	0.598623	9841559	0.000000
318706866	18372	930	2576.133715	31838	1	0.509443	31920	1	0.775995	9836712	0.000000
318723465	18350	955	2564.992238	31769	1	0.088850	31995	0	0.146762	9831857	0.000000
318710162	18776	953	2587.000958	31799	0	0.012710	31835	8	0.339052	9826974	0.000000
318718431	18811	981	2650.911584	31605	3	0.075298	31678	3	0.992991	9822090	0.000000
318723089	18937	988	2683.510439	31757	0	0.113761	31853	2	0.213780	9817226	0.000000
318720097	18875	946	2667.589062	32134	3	0.018258	31598	6	0.919162	9812271	0.000000
318742984	18174	947	2628.093414	31994	4	0.048017	31776	5	0.336826	9807365	0.000000
318722444	18063	950	2537.372231	31829	0	0.015881	31864	5	0.998233	9802538	-1.#IND00
318710836	18278	922	2522.489870	31975	1	0.011160	31644	2	0.326126	9797703	-1.#IND00
318704704	18710	960	2515.591510	31818	5	0.003433	32086	7	0.821039	9792777	-1.#IND00
318710410	18424	958	2540.335016	31818	3	0.175550	31929	1	0.921471	9787806	0.017454
318711038	18625	962	2526.922195	31801	2	0.639698	31919	0	0.309750	9782941	0.013569
318692573	18803	972	2606.168086	31916	0	0.091079	31907	3	0.046734	9777998	0.016104
318735258	18801	939	2625.047768	31903	3	0.069437	31825	0	0.294400	9773072	0.012671
318705839	18383	904	2641.667393	31837	6	0.894444	31706	3	0.031098	9768289	0.008524
318717925	18149	894	2553.280142	31903	2	0.586906	31999	4	0.665185	9763531	0.006090
318708941	18619	908	2535.518808	31740	3	0.532452	31722	0	0.425277	9758658	0.004845
318726264	18749	930	2605.824131	31732	2	0.649134	31751	2	0.068521	9753708	0.004691
318701532	19079	934	2687.782376	31898	1	0.632321	31817	0	0.066353	9748814	0.003395
318699482	18514	905	2647.458808	32185	3	0.812291	31931	6	0.114498	9743979	0.000458
318720235	17870	927	2589.301109	31774	1	0.527960	31912	1	0.836894	9739187	-0.000190
318717271	17592	881	2445.036059	31779	1	0.219145	31663	1	0.120502	9734318	-0.001403
318706729	18518	946	2435.174315	31838	1	0.089462	31725	0	0.087734	9729434	0.001324
318716257	18978	926	2553.028526	32013	3	0.615329	31805	8	0.377454	9724604	0.001084
318705250	19522	1028	2691.916603	31941	3	0.402521	31884	2	0.738904	9719773	0.002386
318726578	18684	946	2746.461651	31925	1	0.889222	31821	4	0.848112	9714929	0.002307
318727951	18252	940	2664.090447	31714	0	0.173205	32066	2	0.993525	9710122	0.002458
318718345	17820	908	2524.440654	31935	0	0.043215	31871	4	0.519871	9705458	0.002578
318718336	18898	963	2522.859942	31961	1	0.051089	31863	0	0.178516	9700614	0.002611
318716632	18942	951	2640.398225	31964	7	0.270922	31891	4	0.035088	9695733	-0.000012
318728364	18459	976	2634.909325	31744	0	0.344086	31853	5	0.913412	9690877	-0.000932
318702817	18125	897	2587.186960	31787	4	0.641562	31890	1	0.429954	9685979	-0.000974
318731774	18517	885	2535.189749	31862	1	0.338179	31906	2	0.538390	9681040	-0.000950
318708102	18692	965	2556.942827	32079	2	0.251738	31848	2	0.765150	9676185	-0.001068
318721637	18474	932	2573.427030	31822	2	0.088294	31941	7	0.932055	9671412	-0.001696
318707354	18312	938	2560.848050	31812	1	0.153564	32015	1	0.364944	9666601	-0.000686
318715667	18264	957	2510.920540	31856	0	0.031190	31819	3	0.262758	9661759	-0.000709
318702962	18373	932	2483.867966	31866	2	0.006251	31874	0	0.107231	9656934	-0.000933
318723835	18772	991	2561.581348	31938	3	0.330566	31842	0	0.009133	9652093	-0.001280
318719757	18980	970	2605.140646	31846	2	0.717276	31935	3	0.004937	9647210	-0.001238
318702256	18652	1003	2662.528601	31878	0	0.208521	31911	6	0.700277	9642422	-0.001871
318689639	17994	911	2560.907599	31823	2	0.027328	31751	2	0.970952	9637631	-0.002962
318728042	18362	979	2516.227257	32055	3	0.048030	31885	2	0.448131	9632901	-0.005279
318705006	18909	968	2598.884605	31923	3	0.117013	31910	0	0.226270	9628284	-0.004941
318694789	18617	927	2629.890720	31989	1	0.128373	31830	2	0.472547	9623373	-0.004673
318682391	18024	964	2593.767923	31781	2	0.372003	31977	0	0.085449	9618624	-0.004367
318713712	18047	905	2469.062013	32314	0	0.038354	31804	2	0.024269	9613952	-0.004240
318706683	18391	952	2460.103417	31875	2	0.011454	31914	1	0.036198	9609115	-0.004578
318725415	19062	974	2571.149889	31831	0	0.007250	31817	1	0.204753	9604255	-0.005124
318710351	18719	978	2656.602360	31784	0	0.003207	31631	1	0.190935	9599420	-0.005890
318692809	18924	1001	2695.181966	31849	4	0.001964	31943	7	0.779477	9594583	-0.005840
318714084	18307	953	2646.229824	31935	3	0.067461	31956	1	0.752265	9589766	-0.005695
318699552	18359	938	2541.599389	31999	0	0.276568	32001	6	0.667018	9584994	-0.005743
318701511	18436	900	2512.786674	31850	2	0.192680	31760	6	0.893021	9580174	-0.005035
318729470	18552	929	2558.120300	31763	1	0.413416	31855	0	0.330762	9575340	-0.004917
318703463	18857	912	2577.881073	31620	5	0.392270	31790	3	0.351888	9570492	-0.004697
318708335	18640	967	2608.041742	31795	2	0.799178	31735	5	0.222386	9565632	-0.004090
318718018	18478	962	2595.833279	31926	1	0.200907	31532	10	0.997428	9560866	-0.003941
318698141	18776	969	2613.368589	31876	1	0.254134	31790	1	0.949278	9556050	-0.003944
318703083	18713	980	2617.275588	31750	0	0.113718	31751	1	0.730819	9551341	-0.004165
318720065	18298	926	2579.793092	31822	2	0.126951	31814	5	0.294683	9546559	-0.003936
318712612	18314	942	2542.085859	31947	2	0.456037	31723	6	0.859187	9541811	-0.004181
318724016	18441	964	2559.981120	31826	0	0.115284	32026	1	0.558688	9536887	-0.004383
318733983	18110	954	2495.635609	31917	3	0.362464	31928	2	0.165319	9532070	-0.004414
318721990	18766	1022	2565.472202	32129	1	0.376672	31748	2	0.070084	9527338	-0.004324
318711076	18533	978	2588.790990	31870	0	0.040081	31757	2	0.559510	9522550	-0.002928
318705555	18416	869	2568.809052	31888	0	0.024116	31704	0	0.135046	9517877	-0.002767
npatches	nstrain	runtime	dt	init_x	init_y	init_y_blood	init_z	init_S	beta0	beta1	beta2	beta3	mean_beta	B	d	delta	delta_blood	b[0]	mut	m	CTL	c	g	epsilon	k	het	lambda	rho	omega	x_max	patch.dyna	DELTA	A	VA
10000	1	100.000000	0.001000	21900	9499	5000000	0.001000	10000000	1.370733	2.773097	2.663908	1.836136	2	800000000	0.010000	1.000000	1.000000	80000	0.000050	0.004800	1	0.001000	1.000000	2.500000	4.000000	0.500000	0.000000	0.000000	0.000000	31872	0	10.000000	7.000000	1.000000
sus	inf	inf_blood	z	x[0]	y[0][0]	z[0]	x[1]	y[1][0]	z[1]	S[0]	synchrony
219000000	94990000	5000000	10.000000	21900	9499	0.001000	21900	9499	0.001000	10000000	0.000000
301416160	4058164	220493	10000.000000	30432	353	1.000000	29581	528	1.000000	9994972	0.000000
316752218	235499	12634	10000.000000	31693	20	1.000000	31711	32	1.000000	9990019	0.000000
318538848	15700	834	7448.512196	31966	4	0.837031	31698	0	0.439204	9985048	0.000000
318720781	5071	288	1722.281789	32052	1	0.264360	31744	1	0.050038	9980058	0.000000
318735224	6568	318	562.730519	32118	0	0.026864	32074	1	0.005110	9975133	0.000000
318725025	11938	577	478.125352	31885	0	0.003764	31862	3	0.063633	9970096	0.000000
318708074	21716	1086	872.556181	31867	1	0.001477	32023	2	0.199434	9965058	0.000000
318707455	29641	1493	2165.818726	31928	2	0.001788	31915	2	0.656380	9959929	0.000000
318707135	22005	1108	3369.245496	31613	1	0.012179	31985	1	0.855263	9954923	0.000000
318704151	13730	715	2506.477672	31876	0	0.043479	32043	0	0.105687	9950028	0.000000
318734825	12270	601	1596.113120	31650	2	0.007625	31791	1	0.011559	9945062	0.000000
318744631	14689	696	1317.989141	31765	1	0.001575	31792	5	0.357053	9940144	0.000000
318719349	18766	973	1576.161646	31685	5	0.037415	32002	1	0.151445	9935212	0.000000
318696502	20388	1072	2054.846916	31858	1	0.093188	31908	1	0.167947	9930261	0.000000
318707982	18657	983	2298.903104	31986	4	0.191669	31896	4	0.169043	9925349	0.000000
318716012	16283	824	2105.416270	31845	0	0.221728	31610	3	0.500676	9920436	0.000000
318723979	15679	757	1826.938564	31734	0	0.138877	31751	0	0.056640	9915480	0.000000
318716645	16086	844	1696.911233	31927	1	0.020829	31801	0	0.007368	9910457	0.000000
318722610	17458	936	1778.586845	31917	2	0.009742	31901	4	0.005867	9905520	0.000000
318721823	18052	889	1943.963248	31621	1	0.371011	31901	1	0.027945	9900736	0.000000
318720282	17842	936	2050.263430	31906	2	0.247792	31912	1	0.003404	9895889	0.000000
318724972	16984	835	2018.802220	31852	3	0.210638	31821	1	0.085100	9890859	0.000000
318715642	16802	826	1917.581590	31792	3	0.135097	31838	0	0.121624	9885936	0.000000
318711883	16682	842	1873.241833	31872	1	0.097375	31965	1	0.017473	9881024	0.000000
318707057	17181	831	1871.807576	31896	2	0.648402	31785	2	0.005102	9876195	0.000000
318735944	17185	921	1892.267799	31802	6	0.880115	31874	3	0.022501	9871421	0.000000
318707686	17066	904	1895.772332	31863	2	0.734640	32015	1	0.016924	9866530	0.000000
318725043	17375	864	1937.649339	31777	1	0.417593	31771	2	0.177769	9861597	0.000000
318720682	17084	911	1946.728066	31774	0	0.299518	31751	3	0.175757	9856501	0.000000
318697287	17219	894	1936.891930	31889	2	0.107135	31654	1	0.036517	9851637	0.000000
318747278	17090	874	1933.182886	31989	0	0.260200	31799	10	0.297640	9846770	0.000000
318706243	17038	852	1901.989653	31857	1	0.036600	32021	1	0.781502	9841842	0.000000
318723042	17290	883	1945.051780	31896	4	0.701189	32017	0	0.067943	9837021	0.000000
318739924	17407	884	1960.735623	31656	0	0.150991	32034	0	0.005921	9832178	0.000000
318713929	17277	945	1962.207852	31740	1	0.046781	32072	0	0.000851	9827271	0.000000
318721863	17022	847	1945.417708	31713	1	0.119862	31609	3	0.018408	9822390	0.000000
318709517	17477	923	1981.703821	31639	4	0.713256	31607	0	0.103460	9817435	0.000000
318721676	17444	898	2001.128449	31792	1	0.220988	31698	2	0.130916	9812524	0.000000
318726839	16856	814	1985.414145	31959	3	0.154230	32010	4	0.863105	9807632	0.000000
318734725	17069	842	1957.924827	31832	0	0.151952	31959	3	0.745796	9802777	-1.#IND00
318711185	17154	894	1914.058534	31881	4	0.056388	31676	0	0.388440	9797855	-1.#IND00
318715874	17102	876	1933.384015	31797	2	0.011431	31604	0	0.110815	9792981	-1.#IND00
318721253	16617	858	1879.486024	31870	0	0.007604	31816	1	0.022240	9788038	-0.000892
318716259	16777	881	1847.512940	31983	0	0.029155	31783	3	0.053440	9783166	-0.008042
318695444	17176	852	1882.189180	31995	2	0.027252	31808	1	0.187221	9778270	-0.007008
318715808	17458	881	1933.404832	32072	0	0.007012	31832	3	0.838049	9773420	-0.005108
318675197	17481	925	2011.840211	31980	0	0.001080	31664	0	0.212159	9768463	-0.002458
318722863	17248	882	2015.496484	31802	5	0.008080	31763	2	0.036435	9763511	-0.003478
318701557	16592	831	1948.369815	31994	1	0.008541	31670	3	0.513887	9758702	-0.002883
318693239	16623	881	1890.277886	31892	1	0.028254	31634	3	0.831171	9753741	-0.004570
318715359	17311	840	1940.636875	31744	0	0.005531	31843	3	0.275258	9748897	-0.005107
318700131	17226	885	1949.653301	31920	2	0.003095	31899	1	0.467333	9743855	-0.004055
318721310	17217	899	1962.559920	31943	4	0.012340	31862	1	0.088684	9738883	-0.000196
318680537	17030	883	1943.671155	31903	0	0.053694	31739	2	0.098981	9734162	0.000383
318737684	17368	841	1973.838612	31849	1	0.010097	31677	0	0.163361	9729275	0.000227
318724716	16959	894	1952.061791	31941	3	0.040632	31972	3	0.150587	9724475	-0.000018
318696211	17126	923	1973.004580	31788	1	0.435657	31819	2	0.879319	9719723	-0.002191
318709657	17172	834	1934.083145	31952	3	0.329797	31959	1	0.390911	9714952	-0.000960
318714058	17056	854	1948.710125	31732	0	0.070968	31955	0	0.114444	9710126	-0.000309
318687744	17000	855	1926.439774	32018	1	0.012431	32083	0	0.161541	9705147	0.002718
318705484	17227	851	1921.669112	31793	1	0.204382	31971	1	0.109527	9700305	0.001884
318703934	17320	815	1954.227181	31909	3	0.677469	31902	3	0.761655	9695508	0.001853
318687237	17138	859	1954.974633	31908	1	0.116516	31991	0	0.170919	9690600	0.003859
318692945	16995	900	1965.406286	31691	1	0.027872	31735	2	0.057494	9685735	0.003755
318695338	16763	930	1942.312873	31857	2	0.158870	31937	1	0.170415	9680799	0.003723
318692899	16793	863	1904.855555	31774	2	0.533252	31972	1	0.019503	9676072	0.001552
318702794	17301	849	1912.984612	31807	0	0.241348	31949	1	0.014940	9671178	0.000450
318726343	17100	900	1915.571501	31968	1	0.040104	31858	3	0.086935	9666536	0.000287
318706683	17569	846	1943.899755	31864	0	0.008345	31971	0	0.139184	9661618	0.002030
318707628	17211	915	1968.579239	32056	0	0.001759	31857	0	0.015812	9656884	0.002150
318716912	16993	929	1983.604627	31854	2	0.000757	32110	0	0.001767	9652040	0.001805
318711740	16673	878	1936.420057	32095	2	0.002574	31880	1	0.006613	9647218	0.001655
318702620	17170	870	1884.156034	32087	3	0.018353	32046	2	0.253052	9642317	0.001952
318714378	17229	843	1936.416937	31812	0	0.066980	31744	2	0.261849	9637500	0.002036
318713906	16897	857	1910.327327	31795	1	0.010727	31737	6	0.600473	9632637	0.002312
318712628	16976	845	1895.271090	31851	4	0.086912	31816	0	0.230963	9627818	0.002377
318707863	17224	869	1903.960268	31864	1	0.674016	31769	1	0.060080	9623066	0.002103
318732228	17601	863	1980.462927	31933	0	0.137173	31742	1	0.057159	9618282	0.002129
318688864	17105	818	1995.779049	31984	4	0.028588	32051	1	0.278570	9613567	0.002300
318728698	17006	895	1957.971334	31930	3	0.280300	32026	0	0.293503	9608833	0.002101
318714314	17115	837	1918.557053	31960	1	0.608832	31914	2	0.107717	9603965	0.002154
318719386	17446	907	1983.553399	31896	1	0.063297	31961	5	0.234798	9599207	0.002570
318699451	16902	917	1976.920185	31943	1	0.030652	32111	2	0.970064	9594389	0.001826
318701480	16909	857	1930.872840	31683	5	0.052269	31978	3	0.303861	9589507	-0.000395
318727366	16670	874	1867.917141	31690	3	0.327541	31675	2	0.947344	9584679	-0.002044
318695575	17317	891	1917.964905	31891	2	0.930373	32317	1	0.382746	9579830	-0.002239
318699382	17378	875	1949.834620	32016	3	0.371236	31906	0	0.255604	9575029	-0.001820
318705215	17591	851	2011.547531	31950	1	0.310621	31615	1	0.042977	9570315	-0.001810
318705004	16869	866	1979.534788	31841	0	0.025990	31983	1	0.007965	9565612	-0.001494
318711323	16719	873	1908.684201	31921	3	0.047975	31739	4	0.959333	9560833	-0.001858
318739024	16464	803	1838.700406	32010	2	0.052451	31743	3	0.526769	9555981	-0.001891
318712181	17177	911	1843.160226	32055	3	0.023194	31878	1	0.247966	9551174	-0.001698
318684980	18017	897	1970.283377	31877	0	0.051906	32004	1	0.709479	9546400	-0.001915
318721932	17281	882	2058.500157	31960	3	0.070683	31870	2	0.428353	9541576	-0.002127
318716938	16660	830	1983.741815	31590	3	0.178029	32039	0	0.053046	9536875	-0.002056
318724982	16682	965	1878.373218	31944	2	0.129607	31920	1	0.007878	9532089	-0.002023
318701334	16493	830	1857.293233	32002	1	0.029120	31772	1	0.026103	9527370	-0.001995
318697230	17150	872	1858.225490	31853	0	0.013710	31811	1	0.003625	9522667	-0.002157
318715503	17237	880	1913.188343	31825	1	0.005114	31788	6	0.078597	9517950	-0.002161
npatches	nstrain	runtime	dt	init_x	init_y	init_y_blood	init_z	init_S	beta0	beta1	beta2	beta3	mean_beta	B	d	delta	delta_blood	b[0]	mut	m	CTL	c	g	epsilon	k	het	lambda	rho	omega	x_max	patch.dyna	DELTA	A	VA
10000	1	100.000000	0.001000	21900	9499	5000000	0.001000	10000000	2.030691	2.575327	1.808520	1.972635	2	800000000	0.010000	1.000000	1.000000	80000	0.000050	0.004800	1	0.001000	1.000000	2.500000	5.000000	0.500000	0.000000	0.000000	0.000000	31872	0	10.000000	7.000000	1.000000
sus	inf	inf_blood	z	x[0]	y[0][0]	z[0]	x[1]	y[1][0]	z[1]	S[0]	synchrony
219000000	94990000	5000000	10.000000	21900	9499	0.001000	21900	9499	0.001000	10000000	0.000000
304416870	1610746	89325	10000.000000	30302	153	1.000000	30196	164	1.000000	9995110	0.000000
317418761	37035	1967	9676.300713	31675	5	1.000000	31868	1	0.864134	9990151	0.000000
318626330	3650	208	2233.882001	32080	0	0.273201	31703	0	0.144872	9985165	0.000000
318709588	3952	193	457.328369	31945	1	0.027619	31776	0	0.012210	9980184	0.000000
318710399	7745	407	251.567629	31837	0	0.003324	31726	2	0.013187	9975338	0.000000
318716936	15764	820	370.999783	31877	3	0.001364	31942	1	0.006260	9970216	0.000000
318705278	27463	1400	1059.420638	31910	2	0.001585	32011	4	0.007673	9965248	0.000000
318681211	27306	1392	2620.650022	31842	4	0.032108	31752	6	0.217542	9960285	0.000000
318690283	15798	835	2697.030090	31769	3	0.125353	31914	5	0.605947	9955353	0.000000
318709110	11250	601	1559.905760	31591	1	0.061274	31892	1	0.379653	9950374	0.000000
318729918	12126	626	1059.136136	31813	2	0.071872	31901	2	0.041399	9945459	0.000000
318727319	16172	829	1082.135099	31852	2	0.130605	32122	0	0.073983	9940481	0.000000
318710273	19392	1001	1446.057589	31896	2	0.337419	31729	2	0.171317	9935431	0.000000
318685599	19559	993	1885.902816	32070	0	0.277247	31896	0	0.039698	9930426	0.000000
318700914	16232	841	1913.139935	31975	2	0.407072	31685	1	0.282105	9925539	0.000000
318702341	14450	771	1569.204938	32076	2	0.071745	32053	1	0.138099	9920591	0.000000
318722417	15024	741	1402.309681	31897	2	0.018212	31718	0	0.021986	9915565	0.000000
318719925	16246	864	1408.086750	31686	0	0.003731	31930	2	0.013479	9910690	0.000000
318717391	17078	914	1510.823966	31696	2	0.002960	32091	0	0.015343	9905685	0.000000
318705158	16738	850	1615.707709	31809	1	0.006458	31767	0	0.003759	9900748	0.000000
318717777	16140	808	1604.416262	31952	3	0.380654	31712	1	0.001479	9895813	0.000000
318703538	15783	818	1526.547714	31790	0	0.485254	31834	1	0.004533	9890715	0.000000
318714475	16356	828	1539.346727	31804	5	0.324395	31850	3	0.005138	9885634	0.000000
318718897	16578	901	1583.270596	31866	0	0.074796	31870	2	0.178070	9880823	0.000000
318718581	16554	891	1584.690188	31832	2	0.199420	31959	2	0.241268	9875883	0.000000
318718241	16184	816	1584.555334	31907	0	0.269921	31972	0	0.396241	9871003	0.000000
318712218	16421	809	1541.405639	31881	1	0.404369	31977	0	0.183726	9866115	0.000000
318695014	16487	840	1591.512338	31787	0	0.160370	31747	0	0.026012	9861265	0.000000
318694512	16232	847	1596.584690	31987	2	0.067141	31971	2	0.010859	9856334	0.000000
318725679	16954	866	1580.899767	31856	0	0.115544	31835	2	0.039075	9851323	0.000000
318714740	17094	897	1683.431316	31709	4	0.044716	31899	3	0.676704	9846405	0.000000
318698889	16334	824	1657.033423	31857	2	0.015269	32008	5	0.779260	9841469	0.000000
318700638	15759	830	1583.498378	31936	3	0.107795	31764	2	0.173012	9836460	0.000000
318708723	15470	793	1466.632379	32008	0	0.695419	31682	0	0.068696	9831550	0.000000
318709459	16545	797	1488.959302	31921	3	0.115743	31846	2	0.059093	9826615	0.000000
318703785	17395	867	1620.222161	31774	3	0.241643	31665	2	0.029969	9821615	0.000000
318714804	16327	781	1639.319121	31584	4	0.467360	31766	4	0.031302	9816698	0.000000
318707351	16108	805	1575.194858	31705	1	0.183556	31740	0	0.170309	9811750	0.000000
318701362	15810	866	1534.591771	32095	1	0.326496	31920	2	0.318327	9806948	0.000000
318720114	16194	788	1504.653389	32072	0	0.037867	31634	1	0.317180	9801926	-1.#IND00
318719136	16582	843	1543.438978	32015	4	0.091982	31745	1	0.691915	9797062	-1.#IND00
318687214	16882	857	1609.080108	31753	0	0.086962	31785	0	0.181286	9792210	-1.#IND00
318709985	16447	845	1627.954862	31909	2	0.021592	31824	0	0.660786	9787298	-0.008548
318681726	16159	845	1585.821578	31853	3	0.590623	31926	2	0.420658	9782418	-0.010299
318700634	15933	784	1515.825186	31585	2	0.133821	31751	1	0.178576	9777495	-0.009332
318729512	16539	845	1519.205964	31925	1	0.020639	31913	2	0.900831	9772639	-0.002830
318727878	16650	838	1567.980203	31914	2	0.012762	31874	0	0.109919	9767725	-0.002653
318715684	16148	805	1583.965736	31961	0	0.004389	31687	6	0.090493	9762806	-0.003456
318707671	15851	793	1543.761569	32093	0	0.000726	31905	1	0.620593	9758148	-0.003874
318728541	16169	863	1511.195295	31849	0	0.000707	31816	1	0.298427	9753214	-0.004011
318720016	16665	885	1580.775726	31966	2	0.001484	31973	1	0.685892	9748345	-0.002822
318711833	16981	920	1633.621915	31911	3	0.123302	31842	0	0.204988	9743464	-0.002806
318724476	16203	825	1644.393353	32078	2	0.020128	31899	2	0.412995	9738614	-0.003340
318735636	15855	803	1576.832165	32111	0	0.005589	31693	8	0.403190	9733694	-0.002968
318718676	16264	813	1532.105198	31897	4	0.377713	31764	3	0.137664	9728862	-0.004579
318708472	17033	821	1551.341472	31822	2	0.100912	31680	1	0.806059	9723999	-0.004965
318719072	16774	926	1634.026250	31548	3	0.360414	31983	0	0.088992	9719291	-0.004003
318695775	16142	797	1628.459743	31913	1	0.111091	31907	1	0.009863	9714439	-0.003076
318708111	15572	787	1522.364869	31766	1	0.055371	31859	1	0.367143	9709571	-0.003070
318701543	15825	789	1499.377445	31765	1	0.012445	31815	1	0.168113	9704676	-0.001759
318714857	16644	861	1509.196332	32031	0	0.002215	31808	4	0.235042	9699732	-0.002254
318704370	16980	845	1594.318329	31974	2	0.013683	31811	8	0.855952	9694865	0.003921
318712461	16889	879	1630.045504	32152	0	0.258881	31814	0	0.287211	9690160	0.003767
318707511	15958	794	1615.122882	32016	0	0.069405	31774	1	0.046002	9685274	0.003547
318718704	15810	775	1551.329923	31629	3	0.640960	31917	0	0.035502	9680445	0.003151
318680312	16173	795	1494.804267	31714	0	0.310958	31714	2	0.013740	9675620	0.003302
318703615	16508	830	1554.698040	31749	1	0.051924	31703	3	0.490939	9670786	0.001612
318720140	16681	801	1599.999314	32018	1	0.018961	32045	4	0.304864	9666056	0.002018
318716531	16523	810	1604.137837	31697	2	0.070222	31640	1	0.068193	9661320	0.003323
318686075	16476	808	1613.176597	31819	0	0.111774	31857	3	0.282870	9656537	0.003473
318716602	16077	815	1578.453294	31805	0	0.030893	31849	0	0.142770	9651693	0.003304
318716231	15756	772	1527.431729	32099	0	0.017236	32145	0	0.058218	9646926	0.002850
318701923	16530	830	1515.924409	32134	4	0.011422	31887	1	0.326003	9642197	0.002382
318709249	16574	827	1582.860882	31920	3	0.090187	31717	2	0.412869	9637376	0.002590
318738292	16727	840	1609.111662	31958	2	0.084973	31985	0	0.114442	9632620	0.002527
318719361	15895	856	1577.679586	32046	0	0.010380	31927	4	0.125738	9627750	0.001646
318716875	16111	879	1517.637349	31907	0	0.001880	31899	3	0.301664	9622959	0.001687
318722472	16486	803	1527.944993	31882	2	0.000947	31768	0	0.092458	9618119	0.001533
318701768	16452	891	1573.800608	31990	0	0.001629	31770	6	0.031765	9613452	0.001570
318714023	16092	850	1582.378779	31619	0	0.001440	31927	2	0.163164	9608622	0.001758
318722837	15622	806	1500.412478	31721	3	0.002580	31921	1	0.903096	9603774	0.002116
318701429	16315	856	1504.142247	31743	3	0.022382	31748	1	0.292366	9598974	0.003017
318681893	16398	855	1545.475647	31834	0	0.060450	31737	2	0.195986	9594117	0.002504
318709680	16809	838	1584.809039	31636	0	0.005314	31675	3	0.095726	9589213	0.002408
318704591	16645	863	1627.527155	31763	4	0.003122	31810	1	0.139618	9584411	0.002014
318710091	16108	857	1583.446808	31910	1	0.064164	31977	1	0.018190	9579612	0.001883
318693997	15976	745	1530.095061	31797	4	0.097622	31616	1	0.003582	9574866	0.001988
318721162	15885	794	1494.729794	31737	2	0.471400	31741	2	0.001782	9570057	0.002555
318729348	16554	778	1497.073709	31941	1	0.175301	31797	10	0.268764	9565213	0.001638
318728171	16683	821	1556.472712	31832	2	0.409444	31634	1	0.787340	9560356	0.001067
318688206	16475	869	1575.195114	32035	1	0.207033	31864	6	0.518957	9555571	0.000986
318721300	16396	829	1591.884205	31958	0	0.285898	31925	5	0.347032	9550798	0.001240
318717571	16178	849	1556.884089	31905	2	0.147543	31930	4	0.584283	9546062	0.000972
318721961	16280	788	1575.723981	32012	3	0.104806	31805	1	0.484794	9541399	0.001027
318698214	16182	860	1546.414296	31911	0	0.024260	32129	1	0.268396	9536715	0.000970
318710129	16388	875	1547.954567	31764	2	0.006981	31822	2	0.129188	9531989	0.001018
318697386	16680	853	1573.280232	31822	7	0.033189	31890	1	0.445888	9527162	0.000945
318690044	16464	865	1627.204518	31927	4	0.764611	31861	0	0.045934	9522266	0.000223
318689299	16072	776	1545.516497	31688	2	0.639830	31850	1	0.349532	9517505	-0.000363
npatches	nstrain	runtime	dt	init_x	init_y	init_y_blood	init_z	init_S	beta0	beta1	beta2	beta3	mean_beta	B	d	delta	delta_blood	b[0]	mut	m	CTL	c	g	epsilon	k	het	lambda	rho	omega	x_max	patch.dyna	DELTA	A	VA
10000	1	100.000000	0.001000	21900	9499	5000000	0.001000	10000000	1.264050	2.106000	2.677986	1.134613	2	800000000	0.010000	1.000000	1.000000	80000	0.000050	0.004800	1	0.001000	1.000000	2.500000	6.000000	0.500000	0.000000	0.000000	0.000000	31872	0	10.000000	7.000000	1.000000
sus	inf	inf_blood	z	x[0]	y[0][0]	z[0]	x[1]	y[1][0]	z[1]	S[0]	synchrony
219000000	94990000	5000000	10.000000	21900	9499	0.001000	21900	9499	0.001000	10000000	0.000000
306237951	629244	35590	10000.000000	30798	60	1.000000	30598	48	1.000000	9994961	0.000000
317665313	6777	363	6037.028031	31636	0	0.452042	31724	0	0.675049	9990019	0.000000
318650118	1996	102	808.749818	31916	0	0.052171	31840	0	0.055550	9984995	0.000000
318736860	3200	156	169.449685	31794	0	0.004834	32036	0	0.005615	9979934	0.000000
318725462	6860	358	123.014072	31933	0	0.000762	31767	0	0.000826	9974982	0.000000
318729297	15280	777	223.777173	31986	0	0.000429	31881	3	0.004925	9970158	0.000000
318708030	28946	1448	827.456008	31662	2	0.002566	31736	4	0.350925	9965098	0.000000
318686862	28305	1459	2494.921461	31611	4	0.320152	31834	2	0.873334	9960154	0.000000
318714770	13349	703	2352.278288	31985	1	0.111739	31758	1	0.676546	9955232	0.000000
318702427	9662	467	1163.585105	32053	2	0.031062	31892	0	0.201917	9950186	0.000000
318735042	11495	572	738.330116	31831	0	0.003889	31851	0	0.016873	9945189	0.000000
318721701	16083	859	818.682571	31861	1	0.005910	32011	1	0.023607	9940149	0.000000
318723074	19801	974	1252.584073	31951	2	0.022128	31785	0	0.321032	9935227	0.000000
318718792	18765	932	1655.428639	31820	1	0.038712	31942	1	0.034684	9930221	0.000000
318715036	14954	796	1555.477669	31845	0	0.008293	31987	1	0.003999	9925336	0.000000
318709722	13456	671	1238.496579	31915	1	0.001366	31959	0	0.001123	9920376	0.000000
318736182	14459	677	1062.343807	31720	2	0.000869	31856	1	0.000583	9915388	0.000000
318718119	15946	803	1130.179364	31921	0	0.001742	31896	2	0.002432	9910369	0.000000
318681414	17183	876	1303.650218	31852	0	0.000524	31866	2	0.011324	9905443	0.000000
318687677	16726	863	1413.698923	31834	5	0.054373	31938	0	0.001730	9900510	0.000000
318719496	15446	849	1399.748787	31959	3	0.481744	31929	1	0.001065	9895600	0.000000
318689697	15047	744	1300.351575	31770	1	0.202502	32262	1	0.003596	9890735	0.000000
318724951	15297	813	1224.669194	32014	3	0.216876	31928	0	0.006014	9885788	0.000000
318712083	16237	831	1266.499149	31928	0	0.311677	31913	3	0.088864	9880845	0.000000
318714876	16064	795	1348.718229	31786	2	0.038396	31771	2	0.160349	9875804	0.000000
318698477	15657	824	1321.279221	32015	1	0.041356	31648	1	0.078398	9870828	0.000000
318690493	15836	802	1311.959208	31806	0	0.052206	31736	1	0.134425	9865954	0.000000
318702542	15685	827	1315.843432	31767	1	0.012676	32049	2	0.117477	9860919	0.000000
318714759	15647	770	1298.221969	31826	6	0.063103	32070	0	0.393007	9856046	0.000000
318722770	15672	789	1283.238340	31763	2	0.371670	31693	2	0.315179	9851116	0.000000
318697391	15964	796	1275.443081	32018	1	0.142270	31831	0	0.356675	9846197	0.000000
318718266	15768	800	1302.063123	32011	4	0.202446	31756	0	0.029524	9841275	0.000000
318706440	16143	815	1299.505977	31725	1	0.113244	31821	2	0.012586	9836257	0.000000
318709750	15775	779	1357.043760	31616	2	0.026121	31902	0	0.182108	9831432	0.000000
318697747	15220	760	1313.132769	32200	1	0.003212	31675	2	0.444944	9826432	0.000000
318706221	15545	778	1242.283240	31725	0	0.004261	31796	0	0.397394	9821394	0.000000
318719969	15918	810	1267.452829	31895	0	0.001154	31946	2	0.150233	9816415	0.000000
318721004	16128	809	1339.488845	31932	0	0.000664	31843	0	0.313114	9811489	0.000000
318713035	15991	805	1346.170189	31915	2	0.001028	31918	0	0.044101	9806630	0.000000
318712592	15301	752	1311.449832	31768	4	0.030743	31851	3	0.156754	9801710	-1.#IND00
318701552	15852	813	1296.943547	31768	1	0.041234	31868	2	0.501341	9796861	-1.#IND00
318693914	15697	797	1283.875990	32022	0	0.095880	31719	1	0.457959	9792054	-1.#IND00
318730899	15901	804	1305.677478	31839	3	0.246317	31768	2	0.067175	9787087	-1.#IND00
318716895	16312	796	1323.331574	32084	0	0.315098	31909	2	0.025441	9782233	0.006029
318719865	15376	772	1337.233953	31914	1	0.071575	31927	3	0.009968	9777295	0.004398
318705566	15516	809	1253.637787	31874	3	0.270894	32022	0	0.170170	9772387	0.010054
318726123	15674	804	1259.613618	31947	3	0.133853	31844	1	0.270585	9767505	0.007186
318714642	15860	772	1283.462174	32087	1	0.298849	32039	1	0.252260	9762561	0.008345
318699675	16138	838	1307.700466	31989	1	0.105310	31851	1	0.260559	9757578	0.007447
318717993	15841	790	1345.659171	31914	2	0.084795	32117	4	0.175427	9752667	0.007531
318690893	15049	750	1306.086102	31817	0	0.117170	32028	1	0.075966	9747655	0.007576
318722405	15691	799	1233.218096	31926	3	0.076263	31545	1	0.110870	9742644	0.004595
318741069	15847	787	1288.876935	32030	2	0.243685	31937	2	0.078794	9737791	0.003333
318723055	15993	794	1325.083531	31977	0	0.092173	31628	1	0.229759	9732814	0.004074
318715974	15939	894	1353.182432	31752	1	0.039590	31671	0	0.030633	9727830	0.004008
318708687	15772	821	1332.586350	31952	1	0.010863	31639	1	0.005577	9722968	0.002967
318704958	15807	843	1302.255120	32111	1	0.059197	31994	1	0.021955	9718044	0.002604
318729298	15353	816	1275.679386	31968	0	0.022251	31852	1	0.003403	9713100	0.002114
318742739	15424	811	1267.990692	32040	3	0.092797	31920	0	0.000812	9708282	0.002668
318711248	15903	783	1288.614569	32055	3	0.166830	31835	1	0.000522	9703460	0.003054
318696855	15761	798	1274.718571	31955	2	0.079523	31780	2	0.011131	9698605	0.002481
318709398	15801	849	1309.108581	31741	1	0.389703	32046	2	0.006410	9693693	0.002461
318703487	15700	777	1320.236887	32127	2	0.103512	31855	1	0.001789	9688841	0.002643
318704752	15325	783	1288.474628	31931	0	0.034814	31865	0	0.000828	9684022	0.002234
318712183	15449	834	1260.106372	31932	0	0.071647	31826	4	0.004116	9679241	0.002728
318719373	15948	863	1264.676429	31937	3	0.118953	31798	0	0.384458	9674506	0.002482
318704931	15928	824	1310.859201	31954	3	0.275138	31907	1	0.426324	9669717	0.002170
318718988	15744	793	1297.482657	31857	2	0.115793	32139	1	0.087603	9664919	0.001649
318719666	15610	796	1275.635320	32037	1	0.021448	32224	1	0.045587	9660138	0.001145
318706745	15733	780	1309.980934	32050	1	0.003310	31940	4	0.015120	9655262	0.001199
318736749	15441	805	1272.060218	31735	0	0.013016	31938	1	0.367210	9650517	0.001487
318700379	15971	870	1297.743960	31900	2	0.016149	32076	0	0.030812	9645469	0.001496
318708777	15737	866	1321.995395	31915	0	0.006766	31711	3	0.070312	9640652	0.001781
318698940	15847	801	1314.711720	31874	0	0.001156	31870	2	0.642391	9635731	0.002219
318746867	15685	791	1322.668616	32075	0	0.000471	32116	0	0.288185	9630941	0.001956
318688249	16184	793	1295.724668	31950	2	0.002412	31806	0	0.087803	9626009	0.001700
318718074	15805	772	1342.942066	31971	0	0.006276	31853	0	0.029490	9621141	0.002211
318714346	15459	802	1288.280707	31930	0	0.001472	31964	1	0.004226	9616280	0.002091
318695872	15756	807	1304.835809	31940	2	0.000820	31867	1	0.001012	9611461	0.002093
318711952	15607	767	1273.164204	31726	0	0.001013	31725	0	0.002003	9606658	0.001810
318703774	15677	821	1262.717431	32075	3	0.001304	31990	2	0.007560	9601843	0.001387
318710518	16358	817	1329.662630	31650	1	0.002601	31709	2	0.118406	9597099	0.000478
318717641	15610	765	1349.689952	31961	0	0.000835	31967	1	0.093165	9592405	0.000319
318698238	15705	811	1298.545861	31828	1	0.000778	31853	1	0.021242	9587601	0.000044
318713612	15942	820	1307.567136	31748	1	0.000779	31913	2	0.009892	9582810	0.000118
318729708	15695	767	1346.943721	31843	7	0.066189	31823	1	0.062578	9577934	0.000014
318702440	15212	819	1260.383953	31803	2	0.230470	32032	1	0.006837	9573072	0.000197
318729119	15434	823	1219.825579	31857	1	0.046439	31802	1	0.001253	9568261	0.000161
318710463	15989	835	1242.962586	31937	2	0.010565	32027	9	0.040208	9563407	-0.000386
318709857	16253	825	1315.598472	31955	1	0.002174	31971	0	0.182069	9558560	-0.000377
318715463	15968	799	1312.162084	31924	1	0.003837	31958	1	0.049531	9553856	-0.000338
318696003	16275	812	1340.721072	31925	1	0.000721	31827	2	0.029345	9548927	-0.000754
318714796	15825	833	1359.292138	31867	2	0.013875	31872	0	0.036030	9544178	-0.000734
318715751	15177	765	1303.253601	31863	0	0.004657	31836	2	0.028827	9539303	-0.000380
318713583	15346	767	1234.304832	31826	1	0.000806	31872	0	0.007946	9534588	-0.000280
318719539	16088	866	1270.688304	31988	2	0.002643	31873	0	0.187225	9529862	-0.000402
318690650	16150	806	1330.322373	31835	3	0.017944	32024	2	0.128956	9525201	-0.000464
318707768	15708	823	1323.564302	31872	3	0.047505	31978	0	0.114265	9520440	-0.001052
318703200	15138	781	1282.974615	31889	0	0.174737	31787	1	0.209443	9515644	-0.001792
npatches	nstrain	runtime	dt	init_x	init_y	init_y_blood	init_z	init_S	beta0	beta1	beta2	beta3	mean_beta	B	d	delta	delta_blood	b[0]	mut	m	CTL	c	g	epsilon	k	het	lambda	rho	omega	x_max	patch.dyna	DELTA	A	VA
10000	1	100.000000	0.001000	21900	9499	5000000	0.001000	10000000	2.559517	1.386409	1.605620	1.226695	2	800000000	0.010000	1.000000	1.000000	80000	0.000050	0.004800	1	0.001000	1.000000	2.500000	7.000000	0.500000	0.000000	0.000000	0.000000	31872	0	10.000000	7.000000	1.000000
sus	inf	inf_blood	z	x[0]	y[0][0]	z[0]	x[1]	y[1][0]	z[1]	S[0]	synchrony
219000000	94990000	5000000	10.000000	21900	9499	0.001000	21900	9499	0.001000	10000000	0.000000
307279446	248865	14702	10000.000000	30548	19	1.000000	30821	28	1.000000	9994999	0.000000
317775216	2357	104	3288.390549	31986	0	0.312210	31584	0	0.315435	9989944	0.000000
318656216	1288	66	378.221449	31841	0	0.025889	31986	0	0.026153	9985081	0.000000
318707639	2300	126	81.172111	31896	0	0.002484	31855	1	0.004988	9980176	0.000000
318699147	5696	302	61.370531	31871	0	0.000570	31851	1	0.001173	9975188	0.000000
318718280	13488	664	136.112241	32058	0	0.000490	31919	7	0.173398	9970174	0.000000
318708501	27102	1404	548.889445	31907	0	0.000441	31884	1	0.215105	9965172	0.000000
318700690	30173	1482	2063.309065	31804	3	0.005282	31911	7	0.180412	9960226	0.000000
318703919	14516	760	2261.614101	31943	1	0.749580	31916	0	0.153251	9955306	0.000000
318722361	9135	484	1109.702780	31769	0	0.062478	31891	2	0.116186	9950296	0.000000
318722643	10367	531	642.863620	31843	2	0.054660	31622	1	0.080743	9945250	0.000000
318706079	14813	712	668.157908	31792	3	0.042389	31937	0	0.180746	9940184	0.000000
318703580	19371	973	1000.325439	31857	1	0.368636	31756	2	0.025003	9935248	0.000000
318694320	19169	1019	1453.632771	31570	2	0.483723	31788	1	0.283388	9930179	0.000000
318701857	15218	739	1468.708967	31847	0	0.184992	31970	0	0.045784	9925150	0.000000
318711984	13029	718	1126.244299	31732	0	0.016892	31913	2	0.035490	9920115	0.000000
318702326	13316	691	940.107440	31787	1	0.002239	31822	2	0.081463	9915239	0.000000
318698577	15671	805	934.923185	31769	4	0.002392	31630	1	0.062133	9910338	0.000000
318690548	17063	862	1121.715588	31977	0	0.014736	31605	2	0.137720	9905447	0.000000
318730548	16292	854	1242.450232	32061	7	0.031848	32013	1	0.208495	9900515	0.000000
318717511	15061	716	1220.552400	31833	2	0.682533	31877	1	0.157544	9895594	0.000000
318720754	14517	759	1100.572304	32049	3	0.199988	32097	0	0.013432	9890765	0.000000
318704687	14784	754	1045.221965	31906	4	0.086557	31847	1	0.042171	9885877	0.000000
318732495	15585	778	1069.312606	31830	3	0.412395	31978	2	0.038954	9880922	0.000000
318698046	16037	869	1162.214476	31906	1	0.315645	31860	0	0.014329	9876084	0.000000
318694908	15841	831	1224.088081	32036	1	0.222195	31812	0	0.015823	9871131	0.000000
318719996	15128	825	1185.127480	31875	3	0.032466	31931	1	0.002443	9866203	0.000000
318710751	14769	743	1109.346978	31718	0	0.012221	31776	1	0.000725	9861179	0.000000
318709701	15127	756	1081.642810	31781	5	0.135020	32048	2	0.001984	9856247	0.000000
318728669	15455	743	1074.869856	31998	0	0.098231	31781	0	0.008158	9851378	0.000000
318728053	15663	816	1140.357885	31958	0	0.013125	31825	0	0.007370	9846315	0.000000
318715772	15641	788	1142.469614	31863	0	0.007312	32004	2	0.026170	9841350	0.000000
318702516	15310	758	1133.601894	31872	1	0.020942	31829	2	0.012520	9836483	0.000000
318718838	15361	772	1123.981695	31766	0	0.003669	31780	4	0.023540	9831478	0.000000
318706989	15577	777	1143.781468	31815	0	0.000866	31773	1	0.059480	9826627	0.000000
318696118	15976	821	1165.330727	31676	3	0.003874	31853	0	0.023439	9821758	0.000000
318710671	15847	774	1211.881097	32027	0	0.002066	31738	1	0.011161	9816802	0.000000
318702019	15314	804	1158.674831	31877	1	0.001255	32072	6	0.105163	9812025	0.000000
318722223	15095	733	1150.894397	32078	1	0.000662	31708	0	0.036231	9807048	0.000000
318716646	15116	705	1104.389538	31795	1	0.030205	31819	2	0.023520	9802095	-1.#IND00
318693982	15058	835	1089.026831	32023	3	0.024527	31958	2	0.023737	9797261	-1.#IND00
318724161	15736	836	1108.879518	31977	0	0.021339	31960	7	0.167541	9792432	-1.#IND00
318720522	15827	814	1158.078706	32017	0	0.002482	31896	0	0.305910	9787530	-1.#IND00
318704304	15437	819	1192.421676	31983	7	0.125552	32030	0	0.026535	9782638	0.011256
318706451	15354	758	1166.068278	31658	0	0.232478	31710	0	0.002536	9777688	0.008909
318721801	15318	794	1142.600420	32024	2	0.054474	31848	2	0.001949	9772825	0.007307
318716166	15268	778	1123.078570	31872	1	0.263359	31839	2	0.001042	9767922	0.002206
318703552	15456	713	1114.095854	32087	2	0.192154	31970	0	0.002191	9762965	0.003793
318737744	15273	764	1125.327729	31726	1	0.244951	31793	2	0.000897	9758124	0.004622
318713795	15171	749	1118.897114	31953	0	0.099959	31991	2	0.007863	9753241	0.003454
318721815	16107	763	1112.293440	31878	2	0.132404	32018	0	0.188495	9748333	0.003955
318703228	15870	805	1172.839056	31762	0	0.398933	31841	2	0.041830	9743513	0.002940
318705437	15131	833	1167.140216	31724	3	0.362617	31985	2	0.091354	9738569	0.002568
318720215	14918	800	1100.356379	31609	0	0.688410	31919	0	0.130502	9733807	0.001548
318720402	15386	780	1099.876071	31708	1	0.076247	31795	0	0.022959	9729005	0.001559
318707250	15514	748	1105.124006	32004	0	0.123076	31807	2	0.004713	9724099	0.002340
318713951	15163	762	1116.064868	31866	3	0.103484	31701	0	0.000915	9719355	0.002516
318719543	15423	804	1110.025112	31671	0	0.155083	31782	1	0.000562	9714466	0.001592
318703372	15445	763	1120.624637	31856	0	0.020841	32060	2	0.000933	9709685	0.001462
318710036	15411	814	1136.498987	31656	0	0.002556	32012	1	0.002428	9704901	0.001428
318728217	14974	736	1123.927498	31751	1	0.001269	31859	0	0.001561	9699981	0.001200
318717775	15083	807	1061.789955	31840	1	0.000636	31945	1	0.000645	9695085	0.001063
318711914	15934	802	1128.358714	31789	0	0.000467	31919	2	0.000659	9690276	0.002937
318729721	16119	757	1182.718672	31879	1	0.000999	31815	0	0.000439	9685408	0.002805
318698254	15633	807	1198.388078	31944	3	0.002721	31681	1	0.001313	9680520	0.003806
318721154	14837	797	1140.953943	31988	0	0.001036	31990	1	0.000853	9675740	0.005167
318723277	14902	723	1089.978292	31828	0	0.000591	31885	0	0.002564	9670936	0.005852
318720132	15036	722	1078.203768	31931	1	0.000525	32051	1	0.000633	9665932	0.006510
318718140	16120	821	1134.389430	31716	6	0.003318	31781	0	0.000691	9661152	0.006433
318701143	15817	808	1207.084525	31871	1	0.519491	31842	0	0.001031	9656311	0.005889
318700057	15128	804	1165.343722	31960	0	0.305049	31630	3	0.002058	9651617	0.005636
318727490	15196	780	1133.447101	31907	0	0.070641	31715	2	0.085477	9646763	0.005912
318704677	15437	815	1127.962842	31960	6	0.210747	31632	0	0.041864	9641971	0.005555
318729903	15490	795	1131.520703	31827	1	0.649348	31889	0	0.004009	9637103	0.005376
318704545	15569	820	1128.241769	31991	1	0.262404	31886	1	0.007062	9632411	0.005111
318726258	15407	838	1159.222567	31916	2	0.096050	31785	0	0.003581	9627545	0.004539
318716751	15330	718	1141.499790	31792	4	0.036702	31831	2	0.001562	9622835	0.003994
318723818	15240	813	1126.928254	31843	2	0.533351	31697	1	0.003522	9618001	0.003004
318714789	15279	765	1097.237531	31935	0	0.077947	31849	3	0.001460	9613261	0.002904
318711628	16039	772	1128.405702	32080	2	0.027999	31895	3	0.085713	9608463	0.002056
318691193	16022	873	1217.283087	31910	1	0.317366	31970	1	0.027585	9603764	0.001140
318714470	15003	779	1164.976859	31683	2	0.417299	32046	3	0.156085	9598970	0.001257
318711911	14624	739	1111.162203	31853	0	0.075840	31908	0	0.043182	9594160	0.001345
318736075	14647	693	1050.191230	31934	1	0.008298	32007	2	0.046605	9589311	0.001301
318697193	15405	822	1044.216795	32046	2	0.001936	31594	1	0.149864	9584495	0.001156
318703394	16399	788	1142.574292	31990	1	0.004296	31848	2	0.118534	9579838	0.000204
318730183	15900	824	1202.561238	31830	1	0.013096	31972	0	0.145834	9575052	-0.000615
318747838	14720	764	1147.440827	31718	1	0.002030	31860	0	0.034876	9570246	-0.000600
318737323	15281	735	1098.306513	31771	2	0.000722	31849	0	0.003280	9565453	-0.000523
318712938	15574	751	1132.776903	31929	1	0.000629	32129	1	0.001089	9560712	-0.001445
318712413	15731	811	1154.138135	31758	2	0.006365	31908	1	0.001592	9555813	-0.000655
318699604	15490	764	1145.025732	31851	11	0.365270	31836	5	0.051866	9551070	-0.000731
318722479	15298	794	1156.763403	31923	0	0.293148	32009	0	0.016427	9546260	-0.000833
318716866	15183	819	1122.030745	31806	2	0.043694	31713	1	0.005466	9541505	-0.000849
318737853	15250	694	1123.905467	31927	2	0.012096	32001	1	0.033234	9536674	-0.000413
318717808	14926	756	1095.082309	31702	1	0.079255	31792	3	0.051394	9531960	-0.000561
318692546	15532	701	1078.372123	31901	0	0.636243	32111	2	0.537537	9527229	-0.000497
318703809	16023	815	1137.383946	31861	0	0.236050	31653	1	0.118993	9522386	-0.000189
318697294	15616	762	1189.899129	31847	2	0.705002	32066	0	0.011813	9517600	0.000173
npatches	nstrain	runtime	dt	init_x	init_y	init_y_blood	init_z	init_S	beta0	beta1	beta2	beta3	mean_beta	B	d	delta	delta_blood	b[0]	mut	m	CTL	c	g	epsilon	k	het	lambda	rho	omega	x_max	patch.dyna	DELTA	A	VA
10000	1	100.000000	0.001000	21900	9499	5000000	0.001000	10000000	2.954304	1.284546	2.114498	1.405535	2	800000000	0.010000	1.000000	1.000000	80000	0.000050	0.004800	1	0.001000	1.000000	2.500000	8.000000	0.500000	0.000000	0.000000	0.000000	31872	0	10.000000	7.000000	1.000000
sus	inf	inf_blood	z	x[0]	y[0][0]	z[0]	x[1]	y[1][0]	z[1]	S[0]	synchrony
219000000	94990000	5000000	10.000000	21900	9499	0.001000	21900	9499	0.001000	10000000	0.000000
307980745	98503	5788	9998.820953	30625	9	1.000000	31000	9	1.000000	9994987	0.000000
317868499	1208	55	1982.126477	31620	0	0.142798	31509	0	0.128050	9989997	0.000000
318671950	1031	46	219.258136	31963	0	0.012040	32028	0	0.010835	9985157	0.000000
318741628	2076	113	49.595099	31953	0	0.003325	31837	0	0.001253	9980080	0.000000
318730720	5030	224	40.440373	31853	0	0.000671	31657	1	0.000501	9975070	0.000000
318691138	11862	605	86.471397	31938	2	0.000926	31800	0	0.000433	9970021	0.000000
318712303	25152	1256	394.721582	31661	1	0.001534	32123	2	0.002477	9965127	0.000000
318712830	30307	1547	1684.778640	31896	6	0.083124	32023	2	0.005220	9960218	0.000000
318694238	14924	800	2053.671798	31906	2	0.166904	31875	1	0.008360	9955260	0.000000
318710177	9373	475	1055.968898	31836	0	0.081044	31955	2	0.003330	9950193	0.000000
318727494	10611	564	620.584469	32116	0	0.020143	31901	0	0.002720	9945210	0.000000
318700193	13976	690	613.121368	32026	1	0.002287	31660	1	0.000785	9940246	0.000000
318723757	18324	951	843.966586	31716	9	0.012157	32016	7	0.039513	9935289	0.000000
318702916	18740	955	1206.253340	31732	0	0.515014	31882	1	0.033010	9930313	0.000000
318716693	15641	796	1296.851508	31711	0	0.058562	31628	1	0.077914	9925456	0.000000
318736732	13454	655	1078.929842	31670	1	0.007175	31958	1	0.110217	9920430	0.000000
318712442	13186	653	879.492203	31721	0	0.001205	32035	1	0.118511	9915375	0.000000
318703244	14976	755	861.597549	31733	0	0.000466	32028	0	0.017869	9910478	0.000000
318717328	16311	827	977.824702	31784	7	0.001928	32038	1	0.002240	9905449	0.000000
318727147	16127	849	1098.666345	32062	2	0.455072	31918	2	0.004996	9900411	0.000000
318701773	14874	796	1078.585786	32005	0	0.558333	31960	1	0.007449	9895539	0.000000
318730103	14180	704	963.519819	31569	1	0.307082	31902	1	0.013618	9890675	0.000000
318716989	14562	733	916.647321	31857	0	0.033664	31865	0	0.001807	9885725	0.000000
318706204	15635	783	965.519333	31977	0	0.006910	31894	0	0.000833	9880739	0.000000
318684745	15675	778	1034.570156	31984	0	0.001610	32000	3	0.002055	9875916	0.000000
318691356	15324	772	1041.963731	32038	4	0.002754	31815	0	0.006609	9870944	0.000000
318700216	14891	719	1027.166737	31879	2	0.029583	31888	0	0.001042	9866053	0.000000
318721939	14706	742	982.735306	31684	1	0.256793	31767	0	0.001017	9861126	0.000000
318719770	15352	784	997.009320	31800	0	0.089807	31825	0	0.000755	9856114	0.000000
318695384	15279	800	1020.889820	31864	1	0.008318	31806	1	0.000478	9851287	0.000000
318707549	15180	760	1027.361502	32022	3	0.067223	31462	1	0.001029	9846281	0.000000
318728625	15049	761	1011.240182	31958	1	0.168634	31822	3	0.008564	9841442	0.000000
318709192	14882	763	976.359142	32183	0	0.021515	31819	2	0.053470	9836401	0.000000
318687798	15375	818	997.591710	31717	1	0.014550	32032	0	0.010155	9831586	0.000000
318728878	15507	825	1038.569832	31888	3	0.002429	31836	1	0.002201	9826672	0.000000
318709246	15141	797	1029.580520	31910	4	0.003142	32012	1	0.000597	9821742	0.000000
318720243	14722	784	1017.312156	31647	5	0.380516	31817	2	0.001539	9816828	0.000000
318725354	14529	787	989.246184	31876	1	0.086344	31837	0	0.009070	9811952	0.000000
318703572	14871	786	961.006569	31949	0	0.011277	32034	2	0.002061	9807066	0.000000
318712976	15460	817	990.994624	31944	3	0.001626	31665	1	0.000720	9802170	-1.#IND00
318697004	15419	780	1020.054881	31831	3	0.147181	31883	3	0.003458	9797352	-1.#IND00
318713786	15097	728	1022.229191	31808	0	0.129287	32248	2	0.001595	9792450	-1.#IND00
318730770	14957	779	1006.737503	31842	4	0.042777	31865	0	0.043622	9787558	-1.#IND00
318724193	14951	794	1008.928446	31917	0	0.082120	31914	0	0.021365	9782743	-0.008337
318724177	15082	751	987.957897	31660	0	0.478173	32055	1	0.004299	9777761	-0.000367
318704657	15601	779	1006.399716	31718	2	0.094482	31773	2	0.005307	9772947	-0.016235
318701601	15503	806	1036.837797	31766	3	0.167766	31849	0	0.008351	9768078	-0.024537
318683757	15079	772	1021.945538	31731	1	0.170659	31920	0	0.002596	9763144	-0.024772
318713149	14817	700	997.118561	31729	0	0.176791	31781	0	0.001340	9758240	-0.023580
318707490	15023	763	982.221022	31846	1	0.298445	31781	1	0.000840	9753339	-0.018895
318714710	15476	779	1006.013954	31837	2	0.187265	31943	0	0.000888	9748548	-0.019060
318695048	15575	782	1043.384156	31959	1	0.372423	32047	1	0.001216	9743769	-0.016146
318702763	15248	786	1017.668010	31878	1	0.379834	31773	4	0.005249	9738959	-0.014174
318689228	14597	705	1008.327756	32007	1	0.111264	31718	2	0.118577	9734178	-0.013961
318719210	14771	743	963.136941	31913	2	0.020064	31994	0	0.105084	9729321	-0.013260
318730292	14997	769	948.520379	31809	1	0.018630	31839	1	0.062395	9724478	-0.014000
318723880	15758	807	1006.000554	31953	3	0.565644	31819	2	0.082572	9719540	-0.012176
318722739	14955	821	1029.084140	31733	0	0.277246	31656	0	0.041005	9714686	-0.009814
318725360	14792	754	1001.923459	31796	1	0.091127	31851	1	0.006933	9709837	-0.009462
318724429	14942	779	973.845026	31773	0	0.203759	31854	1	0.001489	9705080	-0.007562
318701498	15127	742	991.116689	31933	3	0.123059	31876	1	0.001185	9700192	-0.005469
318694704	15188	806	1000.978407	31918	2	0.194267	31908	1	0.004507	9695352	-0.005233
318703889	15226	792	1005.406294	31937	1	0.069971	31885	1	0.002572	9690407	-0.003670
318730734	15264	800	1005.413075	31960	0	0.316079	31944	0	0.000707	9685754	-0.003482
318708326	14893	750	1009.973889	31686	2	0.066996	31786	1	0.001639	9681012	-0.003523
318712819	15051	812	992.697306	31892	0	0.033494	31900	4	0.002258	9676030	-0.002352
318733607	15182	757	1008.128657	31721	4	0.041226	31861	2	0.100976	9671166	-0.002431
318707856	15157	770	981.397987	31891	0	0.159028	31957	0	0.042294	9666388	-0.003082
318724424	15193	793	999.978127	31882	3	0.683603	31970	0	0.005192	9661476	-0.002967
318726441	14890	776	1006.940486	31728	0	0.473176	32026	1	0.004163	9656686	-0.002549
318731971	14936	768	994.467640	31863	0	0.051968	31869	1	0.009087	9651954	-0.002360
318709233	15399	811	1001.146478	31807	4	0.273151	31721	2	0.003524	9647021	-0.000918
318686548	15346	784	1017.593698	31946	0	0.086981	31902	2	0.005446	9642176	-0.000263
318690559	14972	790	999.128958	32010	2	0.025327	31695	4	0.019085	9637349	0.000094
318697604	15369	786	1006.891292	31727	4	0.159033	31880	0	0.018300	9632597	0.000396
318692415	15325	803	1039.553733	31971	0	0.316263	31984	1	0.006427	9627865	0.000086
318726796	14963	787	1034.390410	32034	1	0.090888	31954	2	0.011773	9623087	0.000201
318698224	14743	739	977.075002	31846	0	0.060965	31819	1	0.022312	9618399	0.000362
318731337	15139	720	975.993739	32082	2	0.009882	31913	0	0.011340	9613554	-0.000289
318722801	15092	760	969.969957	31821	0	0.124982	32093	1	0.001658	9608782	-0.000257
318687501	14699	783	1011.173430	31764	1	0.017653	31879	2	0.002048	9604044	0.000094
318709638	14748	742	972.110798	31727	2	0.320507	31884	4	0.003073	9599273	0.000371
318710074	15367	785	967.739856	31918	0	0.108786	31795	3	0.018582	9594588	0.000518
318694985	15637	782	1018.911567	31675	2	0.751216	32157	0	0.016432	9589791	0.000571
318711582	15751	858	1075.097019	31681	3	0.306224	31838	2	0.004474	9584999	0.000492
318701119	14944	763	1081.400592	31854	0	0.274810	32153	0	0.006831	9580226	0.000312
318735420	13946	725	971.429959	31994	0	0.022832	31639	1	0.002743	9575500	0.000392
318709114	14985	740	931.118803	31873	0	0.002381	31797	0	0.001056	9570716	0.000351
318717009	15109	804	992.870590	31947	5	0.011287	31817	2	0.002318	9565875	0.000013
318706739	15474	779	984.682666	31760	0	0.053219	31713	2	0.058296	9561006	0.000023
318718670	15513	767	1041.473332	31669	3	0.262155	31910	1	0.010483	9556260	0.000270
318719484	15006	825	1056.810986	31809	7	0.170248	31897	0	0.024912	9551556	-0.000078
318708965	14593	757	1003.555515	31776	1	0.233314	31898	3	0.003825	9546786	-0.000387
318712701	14872	771	972.115428	31981	3	0.085820	31567	2	0.001246	9542148	-0.000484
318730377	15857	838	1006.155561	31824	2	0.017294	31882	2	0.005689	9537364	-0.000328
318713970	15812	825	1083.544135	31904	1	0.238139	32133	1	0.001197	9532580	-0.000283
318717235	15062	848	1084.308355	31907	0	0.106605	32017	2	0.008707	9527768	-0.000117
318708948	14773	738	1035.501195	31852	0	0.027095	31872	2	0.007588	9522970	-0.000213
318703542	14733	746	983.402540	31902	3	0.439418	32023	1	0.008174	9518162	-0.000208
npatches	nstrain	runtime	dt	init_x	init_y	init_y_blood	init_z	init_S	beta0	beta1	beta2	beta3	mean_beta	B	d	delta	delta_blood	b[0]	mut	m	CTL	c	g	epsilon	k	het	lambda	rho	omega	x_max	patch.dyna	DELTA	A	VA
10000	1	100.000000	0.001000	21900	9499	5000000	0.001000	10000000	2.651806	2.747430	1.199141	1.030533	2	800000000	0.010000	1.000000	1.000000	80000	0.000050	0.004800	1	0.001000	1.000000	2.500000	9.000000	0.500000	0.000000	0.000000	0.000000	31872	0	10.000000	7.000000	1.000000
sus	inf	inf_blood	z	x[0]	y[0][0]	z[0]	x[1]	y[1][0]	z[1]	S[0]	synchrony
219000000	94990000	5000000	10.000000	21900	9499	0.001000	21900	9499	0.001000	10000000	0.000000
308467928	37880	2250	9857.009140	30683	1	0.798255	30996	2	1.000000	9995129	0.000000
317880631	730	33	1307.495928	31424	0	0.133832	31775	0	0.132062	9990075	0.000000
318681600	738	39	137.686161	32043	0	0.011307	31869	0	0.011163	9985111	0.000000
318707481	1554	96	30.771491	31688	0	0.001391	32066	0	0.001280	9980157	0.000000
318715705	3707	165	23.464276	31828	0	0.000481	31857	0	0.000472	9975166	0.000000
318738584	9049	414	50.751944	31693	0	0.000406	31751	0	0.000451	9970243	0.000000
318718769	20675	980	214.724785	31800	5	0.031458	31970	3	0.002420	9965285	0.000000
318719541	31089	1597	1094.346186	31932	3	0.266201	31838	6	0.368294	9960335	0.000000
318701526	18370	961	1970.740936	31858	0	0.380919	31802	0	0.167788	9955369	0.000000
318724458	9676	443	1090.853598	31786	3	0.272349	31706	0	0.035321	9950379	0.000000
318699422	9514	461	588.278400	32039	0	0.076141	31892	3	0.224076	9945432	0.000000
318709191	12686	642	494.390844	32097	0	0.006591	31907	5	0.335875	9940524	0.000000
318708125	17462	876	674.318628	32081	0	0.004491	31757	1	0.401446	9935605	0.000000
318715085	18890	963	1012.177601	31983	1	0.010908	31626	0	0.054027	9930698	0.000000
318699537	15799	793	1185.388719	31869	1	0.005836	31734	1	0.038623	9925672	0.000000
318704602	12943	666	950.864952	31862	3	0.004186	31839	4	0.069739	9920694	0.000000
318692241	12787	601	740.612874	32262	0	0.030459	32039	3	0.474519	9915724	0.000000
318710854	14561	729	731.002997	31825	0	0.006664	31759	1	0.205663	9910680	0.000000
318698186	16395	834	850.619509	31831	2	0.005224	31773	0	0.101040	9905728	0.000000
318704893	16081	805	986.464868	31938	5	0.133084	31945	1	0.015959	9900766	0.000000
318714965	14840	718	980.146658	31926	1	0.161900	31905	2	0.021504	9895750	0.000000
318720667	13709	721	872.681782	31824	0	0.016452	31776	4	0.484845	9890758	0.000000
318708052	14291	771	832.012699	31946	1	0.225143	32055	2	0.440449	9885718	0.000000
318709148	15075	763	841.205772	31983	1	0.075277	31809	0	0.165477	9880735	0.000000
318696286	15268	752	913.332829	32071	2	0.148368	31959	1	0.014688	9875870	0.000000
318700716	15422	772	931.046954	31913	0	0.034247	31739	2	0.005855	9871056	0.000000
318704242	14834	772	922.779789	31832	2	0.029652	31854	1	0.002179	9866052	0.000000
318720692	14326	738	867.082857	31802	1	0.353285	32003	6	0.004768	9861129	0.000000
318714106	14531	733	856.979518	31853	0	0.551519	31742	1	0.311995	9856192	0.000000
318693262	15316	808	894.336681	31945	1	0.147828	31741	0	0.148820	9851319	0.000000
318713647	15242	790	922.158249	31903	0	0.032536	31764	0	0.077777	9846320	0.000000
318699049	14954	760	948.868951	31965	3	0.021946	31852	2	0.014329	9841335	0.000000
318724205	14392	716	894.834132	31785	2	0.008732	31855	2	0.310541	9836440	0.000000
318713612	14819	815	880.140389	31950	1	0.012524	31931	0	0.348125	9831404	0.000000
318711486	15000	784	882.502699	31723	2	0.002745	32088	1	0.286098	9826492	0.000000
318724728	14629	761	867.156893	31987	0	0.019109	31902	2	0.096616	9821602	0.000000
318705261	14667	806	864.732963	31931	0	0.001948	32116	5	0.293367	9816747	0.000000
318709465	15285	760	901.860970	31866	2	0.020811	31865	0	0.099326	9811805	0.000000
318703787	15045	751	917.810455	32202	2	0.712319	32073	0	0.024223	9807020	0.000000
318723828	14898	703	919.482344	31885	0	0.149741	31828	1	0.004809	9802004	-1.#IND00
318709440	14431	712	868.214690	31957	1	0.064573	31899	3	0.585038	9797085	-1.#IND00
318716293	14538	742	855.602373	31841	2	0.187473	31664	0	0.095626	9792169	-1.#IND00
318711140	14987	787	859.622211	31790	2	0.118117	31670	2	0.077423	9787250	-1.#IND00
318723406	14663	787	870.302779	31787	2	0.086554	31972	0	0.019538	9782297	0.002583
318739825	15025	724	870.259316	31986	2	0.009550	31786	0	0.004734	9777441	0.006451
318710827	15253	814	904.246648	31867	5	0.079593	31905	4	0.031125	9772559	0.008493
318715629	15063	787	929.219088	32181	0	0.191861	31864	2	0.099340	9767767	0.006700
318711025	15089	746	919.284482	31804	0	0.285176	31678	5	0.091291	9762932	0.003566
318733334	14283	746	901.283794	31893	6	0.117354	31832	1	0.278849	9757985	0.004246
318717450	14252	774	839.006781	31767	1	0.156643	31754	1	0.095626	9753031	0.004352
318735168	14695	751	843.838935	31861	2	0.268969	31807	0	0.031978	9748159	0.003645
318715219	15375	785	878.518040	31954	0	0.088269	31819	3	0.058482	9743153	-0.002261
318709973	15153	746	932.206208	31984	4	0.191011	31805	0	0.164552	9738363	-0.001623
318701268	14821	744	899.633608	32025	1	0.510564	31947	0	0.018415	9733412	-0.001543
318710038	14504	758	869.104128	31931	0	0.209437	32043	6	0.042646	9728552	-0.003609
318732234	14803	698	864.446345	31872	0	0.162740	31736	0	0.222072	9723780	-0.002912
318717906	14985	758	875.885040	31833	8	0.167195	31814	2	0.031132	9718898	0.001517
318721309	14963	750	901.496705	31812	0	0.182310	31941	1	0.055551	9714087	-0.000440
318723898	15295	759	910.797566	31740	5	0.411716	31863	3	0.023083	9709218	0.000191
318688869	15039	767	938.015668	31984	1	0.330761	31910	3	0.405097	9704390	0.002070
318721181	14315	718	887.513567	31971	0	0.038149	31737	1	0.064108	9699487	0.001232
318699181	14395	716	838.427945	31891	0	0.013899	31692	0	0.013586	9694670	0.000678
318715587	15246	782	852.776143	31955	0	0.013768	31682	3	0.308645	9689849	0.001350
318720738	15590	798	931.503364	31971	2	0.004987	31728	0	0.425790	9685051	0.000677
318729669	14549	678	923.043534	31829	2	0.013036	31621	1	0.144545	9680102	0.001077
318716257	14354	721	869.264927	31975	1	0.117080	31948	0	0.535603	9675169	0.000498
318710512	14628	723	850.471730	31995	2	0.212498	31765	0	0.046523	9670462	0.001384
318731840	14724	764	850.775361	31872	1	0.113591	31850	2	0.387750	9665532	0.001487
318721574	14989	711	879.689541	32036	0	0.095601	32099	1	0.230407	9660621	0.001107
318701844	15001	777	892.566630	31709	0	0.008182	31813	0	0.026795	9655735	0.001224
318691178	14940	762	897.658422	31726	0	0.001039	31758	2	0.029059	9650972	0.001065
318727569	14466	700	881.091679	31772	8	0.110048	32050	2	0.207436	9646297	0.000802
318713336	14606	705	862.471998	31988	2	0.922512	31964	0	0.080630	9641510	0.000169
318709619	15002	752	870.353325	31748	0	0.105874	31955	5	0.047078	9636720	-0.001458
318679830	15381	759	920.470160	31832	1	0.277468	31914	1	0.097196	9631983	-0.001636
318691800	14999	765	925.740473	31854	0	0.428534	31841	0	0.048350	9627217	-0.002103
318707254	14481	779	908.526649	31573	3	0.147715	32026	3	0.038131	9622322	-0.001437
318709896	14305	727	854.560894	31650	0	0.150439	32092	0	0.079934	9617555	-0.000950
318705719	14885	763	840.172793	31861	0	0.013439	31945	4	0.062691	9612844	-0.000898
318707977	14600	775	880.948260	31831	1	0.001607	31979	0	0.109225	9608054	-0.001045
318713625	14804	764	874.819223	31907	3	0.000774	31956	1	0.013902	9603225	-0.000962
318709490	15351	773	869.519873	31874	0	0.063961	31953	3	0.009220	9598446	-0.000689
318697266	15064	749	906.061832	31899	2	0.054853	31816	2	0.200135	9593730	0.000094
318696540	14664	735	898.323053	31755	2	0.269371	31846	1	0.248666	9588993	-0.000366
318710684	14525	729	885.331885	31785	0	0.028095	31916	1	0.033190	9584264	-0.000183
318706879	14850	738	860.712778	31699	1	0.013996	31857	3	0.124706	9579503	-0.001585
318716521	14998	782	914.498739	31867	4	0.029829	31928	1	0.126008	9574722	-0.000781
318696146	15084	751	873.762287	32062	2	0.189302	31688	0	0.045913	9569945	-0.000911
318707694	14895	755	930.241538	31771	2	0.031851	31727	2	0.016500	9565167	0.001744
318718414	14624	732	885.764819	31932	0	0.210327	31915	0	0.094464	9560297	0.001877
318730908	14799	715	889.782546	31934	0	0.036528	31738	4	0.187938	9555558	0.001352
318726166	14820	796	872.476204	31902	2	0.238748	31786	2	0.092122	9550780	0.001463
318739087	14840	715	895.131862	32138	3	0.696510	31929	4	0.228535	9546064	0.001216
318723748	14827	803	882.734946	31855	1	0.076582	31954	2	0.331999	9541287	0.001438
318718527	14864	748	900.522819	31871	1	0.141698	31686	0	0.102520	9536508	0.002574
318730048	14990	724	890.028472	31791	0	0.308121	31866	1	0.019389	9531710	0.002496
318717697	14554	729	873.143117	31934	0	0.069001	31879	2	0.008597	9526871	0.002331
318727121	14944	751	876.085429	32007	2	0.006705	31745	2	0.004201	9522056	0.001873
318716802	14681	718	868.242927	31758	1	0.156092	31867	2	0.015572	9517314	0.001774
npatches	nstrain	runtime	dt	init_x	init_y	init_y_blood	init_z	init_S	beta0	beta1	beta2	beta3	mean_beta	B	d	delta	delta_blood	b[0]	mut	m	CTL	c	g	epsilon	k	het	lambda	rho	omega	x_max	patch.dyna	DELTA	A	VA
10000	1	100.000000	0.001000	21900	9499	5000000	0.001000	10000000	2.066564	2.653660	1.839512	1.136485	2	800000000	0.010000	1.000000	1.000000	80000	0.000050	0.004800	1	0.001000	1.000000	2.500000	10.000000	0.500000	0.000000	0.000000	0.000000	31872	0	10.000000	7.000000	1.000000
sus	inf	inf_blood	z	x[0]	y[0][0]	z[0]	x[1]	y[1][0]	z[1]	S[0]	synchrony
219000000	94990000	5000000	10.000000	21900	9499	0.001000	21900	9499	0.001000	10000000	0.000000
308812126	15242	924	9057.576406	31027	0	0.828694	30752	0	0.941779	9994912	0.000000
317915804	455	23	944.769221	31950	0	0.087093	31906	0	0.077354	9989930	0.000000
318631166	423	21	93.248298	32051	0	0.007487	31839	0	0.006691	9984837	0.000000
318720873	873	41	18.180459	31630	0	0.000979	31820	0	0.000914	9979813	0.000000
318736903	2113	109	13.147803	31648	1	0.000520	31964	0	0.000442	9974738	0.000000
318716354	5303	294	24.857076	31927	0	0.000418	31956	0	0.000403	9969641	0.000000
318705182	12809	687	75.610487	31904	0	0.000401	32066	1	0.000461	9964577	0.000000
318708729	26714	1319	414.007828	31745	2	0.000699	31907	4	0.023444	9959607	0.000000
318714851	27350	1400	1584.157567	31817	20	0.246296	31831	2	0.196866	9954722	0.000000
318719473	12381	673	1506.175385	32082	0	0.207302	32068	3	0.245525	9949762	0.000000
318713841	8651	438	710.727032	31863	2	0.128901	31836	1	0.106666	9944809	0.000000
318728821	10225	523	437.983201	31970	0	0.015725	31817	4	0.023022	9939775	0.000000
318720430	14424	703	486.311814	31829	1	0.002347	31911	0	0.201014	9934795	0.000000
318725797	18363	925	714.130316	31762	0	0.002344	31977	0	0.201901	9929762	0.000000
318731377	18025	942	1032.033377	31951	3	0.006900	31838	2	0.057629	9924682	0.000000
318705814	14667	726	1057.023048	32039	1	0.115664	31902	2	0.089399	9919844	0.000000
318714223	12273	586	816.967007	32005	1	0.013196	31926	2	0.075075	9914865	0.000000
318722260	12419	608	652.101219	31858	1	0.009071	31540	1	0.051689	9910024	0.000000
318697566	14349	743	624.680242	31851	4	0.012146	31681	0	0.007884	9905100	0.000000
318705947	16296	821	751.476833	31890	1	0.679271	31671	1	0.001222	9900103	0.000000
318705725	16136	792	894.686640	31973	1	0.118890	31849	3	0.031429	9895106	0.000000
318714188	14689	754	908.905953	31928	2	0.201329	31832	0	0.008482	9890090	0.000000
318710766	13950	651	806.892502	31821	0	0.023418	31793	2	0.001855	9885179	0.000000
318706071	14391	753	774.636991	31888	1	0.007608	31812	1	0.014513	9880340	0.000000
318710482	14832	712	804.155674	32012	2	0.003922	31825	1	0.004239	9875364	0.000000
318698127	14970	757	819.021482	32110	3	0.023310	31828	3	0.010490	9870583	0.000000
318705049	14688	753	832.135998	31787	2	0.075491	31973	1	0.487171	9865737	0.000000
318738135	14276	744	809.910528	31754	1	0.063633	31970	2	0.118331	9860963	0.000000
318713661	14270	702	785.874179	31738	3	0.149170	31983	1	0.017061	9856021	0.000000
318698168	14455	709	772.962172	31827	0	0.063854	31762	7	0.141993	9850994	0.000000
318737729	15132	777	792.161223	31731	0	0.025177	31794	1	0.216984	9846190	0.000000
318718941	15268	779	826.115269	31679	4	0.005666	31717	1	0.505047	9841195	0.000000
318734970	14760	732	843.525504	31883	1	0.369252	32026	0	0.043879	9836274	0.000000
318700866	14082	739	812.456006	31954	4	0.049337	31876	0	0.006016	9831438	0.000000
318699050	14055	690	748.987815	31993	0	0.015459	31786	1	0.001242	9826563	0.000000
318702314	14491	748	750.622323	31856	4	0.057636	31792	0	0.000964	9821681	0.000000
318726547	15028	710	790.638535	31860	1	0.158483	31751	4	0.024733	9816683	0.000000
318725267	14692	732	809.278697	31913	0	0.133081	31743	0	0.197104	9811775	0.000000
318711355	14620	775	805.485192	31800	0	0.096267	32160	0	0.016480	9806926	0.000000
318706529	14801	767	810.124674	31833	0	0.030616	31801	1	0.001847	9802073	-1.#IND00
318726329	14844	743	827.803943	31881	1	0.013050	31923	1	0.001455	9797253	-1.#IND00
318711497	14684	677	836.712056	32018	0	0.099285	31695	1	0.019822	9792415	-1.#IND00
318728999	14281	677	799.159952	31940	5	0.151727	32073	0	0.058116	9787457	-1.#IND00
318723707	14582	801	790.816103	31908	0	0.060365	31934	2	0.028641	9782601	-0.009782
318714645	14718	723	788.039289	32044	0	0.026446	31855	4	0.225157	9777654	-0.006585
318723758	14778	779	817.222640	31942	4	0.012635	31850	0	0.246105	9772891	-0.004700
318715810	14478	730	812.129635	31850	2	0.252754	31516	3	0.476111	9768042	-0.007456
318724231	14470	787	788.689928	31685	1	0.071420	31786	2	0.163945	9763185	-0.000676
318718157	14714	778	779.639018	31885	0	0.061764	32076	3	0.514552	9758325	-0.001232
318730073	14665	726	806.195025	31950	0	0.009109	31866	2	0.134180	9753431	-0.001790
318696857	14417	827	785.352416	32037	2	0.001894	31755	0	0.069920	9748399	-0.003720
318711763	15079	772	805.444754	31890	1	0.001148	32061	3	0.219974	9743597	-0.003559
318715296	14519	772	806.258771	31960	0	0.000499	31882	1	0.100377	9738830	-0.003095
318698918	14455	719	797.416455	31838	1	0.000479	32085	3	0.086869	9733955	-0.002872
318702000	14440	740	784.689638	31725	3	0.002788	31905	0	0.031613	9729095	-0.000903
318716247	14272	713	766.527433	32052	0	0.017499	31914	1	0.004305	9724345	-0.000616
318725958	15179	815	797.848823	31671	1	0.001819	31710	7	0.024012	9719422	0.000621
318733603	14906	772	828.091573	31770	1	0.000690	31753	0	0.311502	9714563	0.000416
318699668	14503	690	815.337680	31853	2	0.018268	31975	1	0.097816	9709892	0.000303
318712215	14283	711	776.430693	31923	2	0.006211	32035	3	0.147546	9705042	-0.000164
318703783	14273	729	763.378701	31940	3	0.002367	31909	0	0.020386	9700286	-0.000190
318708460	14495	734	767.082102	31680	0	0.002518	32033	3	0.006118	9695377	0.000111
318717860	14984	738	798.364676	31789	0	0.000611	31783	4	0.014240	9690452	0.000071
318691390	14925	775	802.792912	31792	0	0.000829	31975	3	0.408145	9685532	-0.000011
318729297	14954	745	828.552447	31746	1	0.002637	31930	1	0.053342	9680718	0.001556
318701296	14629	748	813.136782	31883	0	0.000649	31935	1	0.075053	9675923	-0.000289
318716279	14140	677	785.386201	31901	1	0.000468	31975	1	0.011697	9671024	-0.000317
318704332	14851	715	788.295329	31786	0	0.001053	31900	3	0.006303	9666232	-0.000614
318719070	14797	761	813.013338	31631	3	0.001529	31816	0	0.002384	9661302	-0.000362
318714683	14229	720	805.420795	31832	0	0.003732	31891	4	0.002089	9656436	0.000006
318724816	13702	719	738.517695	31885	0	0.000717	31633	1	0.016314	9651607	-0.000019
318702051	14800	777	746.539957	31650	6	0.001465	31677	2	0.004934	9646759	0.000171
318699824	15378	760	799.053940	31766	4	0.288323	32010	0	0.002080	9641991	0.000553
318722275	15038	782	838.158622	31902	0	0.055158	32045	0	0.000568	9637216	-0.000156
318714506	14305	701	831.419879	31694	3	0.027449	31870	5	0.006173	9632405	-0.001030
318700123	14182	723	764.242240	31833	0	0.084295	31991	3	0.056509	9627539	-0.001687
318729940	14850	742	764.941159	31796	1	0.008188	31874	2	0.190743	9622708	-0.000960
318723597	14918	693	805.811820	32124	1	0.061853	31859	2	0.308418	9617792	-0.001114
318719747	15164	750	828.774888	31971	0	0.010354	31859	0	0.280049	9613069	-0.001114
318715321	14419	713	841.678258	31775	3	0.008762	32021	2	0.083977	9608285	-0.001716
318692443	13848	691	777.593140	31840	0	0.094344	31908	0	0.227215	9603476	-0.000857
318719820	14502	748	765.079680	31852	4	0.048857	31833	2	0.116677	9598599	-0.000627
318701476	14880	788	797.064980	31878	2	0.088313	31866	1	0.046376	9593804	-0.000680
318721612	15142	770	816.824568	31727	1	0.037058	32090	1	0.008785	9589025	-0.000523
318696024	14962	737	842.828402	31867	1	0.011801	31975	1	0.007970	9584257	-0.000392
318706731	14401	743	825.351642	31825	3	0.043301	31927	4	0.113965	9579336	-0.000393
318705682	14325	712	794.748742	31813	0	0.055372	31528	1	0.328770	9574639	-0.000882
318725157	14173	764	787.054977	31794	1	0.006168	31847	4	0.070774	9569815	-0.000770
318714886	14198	728	755.182657	31897	4	0.023469	31833	1	0.129857	9565149	-0.001551
318732207	15035	798	767.646709	31853	2	0.101101	31831	7	0.201923	9560423	-0.001533
318697101	14873	740	820.474837	31846	0	0.053267	31813	2	0.379003	9555629	-0.001661
318705042	14530	718	811.684507	31807	2	0.029600	31998	0	0.048765	9550683	-0.001858
318735990	14602	707	805.715846	31640	0	0.021252	31938	2	0.034985	9545918	-0.001784
318723703	14028	747	786.165912	31917	10	0.133841	31992	0	0.225556	9541045	-0.001540
318717516	14216	705	763.817572	31996	0	0.093807	31998	4	0.205518	9536324	-0.002365
318701980	14652	685	749.042287	32244	2	0.043881	31725	1	0.111510	9531569	-0.002633
318709761	14976	749	786.088923	31903	0	0.247547	31673	0	0.029562	9526721	-0.002206
318709342	14944	819	840.413131	31964	1	0.028429	31761	1	0.009883	9521831	-0.002004
318743931	14296	747	820.483598	31964	0	0.036637	32045	1	0.028703	9517142	-0.001935
npatches	nstrain	runtime	dt	init_x	init_y	init_y_blood	init_z	init_S	beta0	beta1	beta2	beta3	mean_beta	B	d	delta	delta_blood	b[0]	mut	m	CTL	c	g	epsilon	k	het	lambda	rho	omega	x_max	patch.dyna	DELTA	A	VA
10000	1	100.000000	0.001000	21900	9499	5000000	0.001000	10000000	2.978076	1.832658	1.430569	2.827406	2	800000000	0.010000	1.000000	1.000000	80000	0.000050	0.004800	1	0.001000	1.000000	2.500000	11.000000	0.500000	0.000000	0.000000	0.000000	31872	0	10.000000	7.000000	1.000000
sus	inf	inf_blood	z	x[0]	y[0][0]	z[0]	x[1]	y[1][0]	z[1]	S[0]	synchrony
219000000	94990000	5000000	10.000000	21900	9499	0.001000	21900	9499	0.001000	10000000	0.000000
309058306	6487	370	7744.237891	30866	3	1.000000	30896	0	0.641638	9995073	0.000000
317943616	264	8	714.063888	32137	0	0.112524	31781	0	0.052819	9990126	0.000000
318653149	346	16	69.375200	32305	0	0.009566	31871	0	0.004685	9985076	0.000000
318727985	784	44	12.876723	31824	0	0.001149	32022	0	0.000750	9980117	0.000000
318742248	2079	119	11.724593	31905	0	0.000540	31734	0	0.000428	9975212	0.000000
318719977	5158	282	23.838447	31657	0	0.000420	32107	2	0.001279	9970182	0.000000
318718017	12597	664	73.455657	31883	4	0.002866	31910	1	0.000655	9965235	0.000000
318706184	25627	1281	376.976939	31945	2	0.025467	31853	1	0.003735	9960291	0.000000
318700914	26664	1378	1396.502986	31928	0	0.008429	31961	4	0.191326	9955169	0.000000
318706709	12648	616	1402.343114	32031	1	0.007702	31964	1	0.384339	9950126	0.000000
318728500	8371	419	658.393469	31983	0	0.008918	31820	1	0.569951	9945094	0.000000
318708382	10165	477	397.061292	31906	0	0.001203	31708	4	0.198967	9940082	0.000000
318710218	14302	741	443.234461	31882	0	0.001542	31785	1	0.108314	9935165	0.000000
318717908	18179	928	671.526713	31648	11	0.018808	31947	3	0.133652	9930194	0.000000
318715672	17369	915	947.872013	31944	3	0.731037	31880	1	0.122961	9925200	0.000000
318716168	13973	683	912.650481	31789	2	0.194063	31653	0	0.035941	9920199	0.000000
318719213	12365	640	717.673550	31772	0	0.157884	31951	4	0.045301	9915134	0.000000
318692100	12845	667	590.203393	31770	1	0.240208	31929	2	0.185148	9910129	0.000000
318716362	14490	736	615.828266	31614	4	0.102762	31760	0	0.141030	9905215	0.000000
318727050	16096	772	723.708754	31841	1	0.086139	31772	0	0.288272	9900358	0.000000
318712379	15406	840	821.035467	31943	0	0.217188	31901	1	0.039908	9895394	0.000000
318705082	14714	750	819.796133	31865	1	0.024791	31772	0	0.005862	9890454	0.000000
318717237	13840	753	755.460860	31980	2	0.101659	31721	6	0.112509	9885555	0.000000
318716059	13588	697	681.248299	31941	2	0.028948	32035	0	0.060885	9880728	0.000000
318732665	14060	731	662.046939	32080	0	0.006042	32021	2	0.036696	9875872	0.000000
318706500	14760	806	699.782822	31862	2	0.003330	31977	1	0.155729	9870903	0.000000
318726963	14887	790	735.339667	31801	0	0.013008	31927	2	0.063812	9865945	0.000000
318734989	14606	723	759.588056	32009	4	0.046825	31963	3	0.341537	9860975	0.000000
318737189	14003	768	732.980886	31911	12	0.657733	31792	2	0.178470	9856021	0.000000
318700422	14331	724	712.880525	31955	2	0.450838	31876	0	0.021371	9851079	0.000000
318714922	14420	671	732.332227	31897	1	0.180970	31708	1	0.003925	9846002	0.000000
318700024	14354	732	732.538206	31972	0	0.135381	31782	4	0.029255	9841211	0.000000
318704199	13942	717	694.498745	31815	2	0.187843	31954	1	0.027959	9836352	0.000000
318707021	14311	789	694.919089	31817	1	0.606080	31869	2	0.346747	9831461	0.000000
318732004	14731	767	710.992709	32120	4	0.236048	31796	2	0.051687	9826673	0.000000
318719908	14955	765	735.606293	31896	3	0.464660	31897	1	0.032857	9821631	0.000000
318722698	14916	774	783.709123	31956	1	0.113345	31959	5	0.052204	9816710	0.000000
318714615	14369	690	742.089452	31760	0	0.012867	31917	1	0.574827	9811869	0.000000
318692394	14148	713	733.257749	31975	1	0.147141	31956	5	0.265007	9807006	0.000000
318704642	14100	739	700.429563	31768	1	0.017277	31907	2	0.077118	9802069	-1.#IND00
318701326	14111	738	708.235784	31864	1	0.004648	31552	1	0.116976	9797287	-1.#IND00
318733743	14448	699	688.418098	31864	2	0.004694	32004	2	0.059159	9792404	-1.#IND00
318737072	14955	731	727.145616	32080	4	0.131911	32110	1	0.072985	9787414	-1.#IND00
318722084	14682	764	749.163745	32003	1	0.191463	31680	1	0.011350	9782454	-1.#IND00
318705777	14353	744	753.205358	31911	0	0.098905	31942	3	0.003409	9777658	-0.003861
318711853	14403	777	742.019607	31800	0	0.009966	31919	2	0.077942	9772609	-0.004307
318714302	13972	720	695.379155	31626	1	0.001413	32044	1	0.096976	9767715	-0.002875
318716724	14663	736	695.511145	31867	8	0.021656	31891	1	0.018748	9762806	-0.000697
318713487	14632	747	712.860024	31875	1	0.323216	31838	0	0.009803	9757906	-0.001797
318718865	14359	800	734.924709	31946	1	0.182181	31801	2	0.003567	9753023	-0.002542
318700471	14212	711	708.571297	31787	1	0.038874	31898	3	0.046937	9748134	-0.002880
318718719	14845	761	737.323244	31887	2	0.022835	31708	0	0.180310	9743177	0.000028
318733408	15032	748	765.457887	31815	3	0.031771	31893	1	0.016294	9738186	-0.000241
318717527	14283	686	753.244709	31795	2	0.383250	31677	1	0.014032	9733512	0.000115
318706060	13639	690	707.409826	31684	0	0.178375	31882	1	0.001785	9728614	-0.000016
318703223	14170	735	683.526190	31774	1	0.018152	31759	0	0.004320	9723678	0.000036
318730559	14570	735	711.534637	31956	0	0.029471	31788	2	0.024932	9718750	0.002053
318676274	14191	704	715.905040	31943	1	0.006750	31868	1	0.037294	9713970	0.002497
318722596	14522	746	713.525388	31873	2	0.001982	31913	1	0.013390	9709146	0.002293
318729428	14366	780	721.288182	31943	6	0.398964	31991	1	0.004397	9704327	0.001702
318706275	14937	738	735.800771	31798	0	0.079017	31754	0	0.006857	9699510	0.001636
318690869	14804	732	769.727527	31820	6	0.230015	31850	1	0.001007	9694620	0.002219
318710956	14001	698	743.673770	31859	1	0.192982	31963	1	0.000679	9689805	0.001888
318699183	14145	714	716.785654	31940	0	0.255656	31885	0	0.001247	9684940	0.002167
318703241	14378	685	702.098298	31750	1	0.027583	31847	0	0.000741	9679957	0.001919
318703829	14540	762	708.880257	31866	8	0.254426	31942	1	0.000523	9675009	0.001818
318728072	14283	716	727.508434	31828	2	0.677993	31950	2	0.001665	9670141	0.002714
318706420	14295	688	695.282252	31819	0	0.116792	31807	2	0.001357	9665314	0.002494
318716994	14723	738	728.406877	31992	2	0.267491	32073	0	0.000734	9660675	0.002584
318710713	14576	723	714.988785	31695	0	0.215458	31989	3	0.002079	9655862	0.000238
318715787	14981	687	733.925214	31939	0	0.017980	32013	0	0.204167	9651027	0.000493
318728348	14486	721	746.840196	31847	1	0.002952	31907	4	0.062889	9646287	0.000415
318725459	14309	711	726.861440	32103	6	0.056058	31857	2	0.354852	9641329	0.000778
318706993	14576	752	731.532420	31821	4	0.526976	32101	0	0.072498	9636487	0.000768
318731830	14554	777	752.316608	31826	1	0.108053	31973	3	0.055248	9631760	0.000796
318731617	14023	703	725.517442	32056	0	0.194320	32039	1	0.011161	9626937	0.001776
318713567	14406	703	714.718827	32108	0	0.031920	31837	1	0.044057	9622189	0.001662
318720215	14578	740	724.906504	31810	1	0.023220	31770	0	0.042377	9617323	0.002425
318719029	14300	730	730.168030	32058	0	0.376143	31804	0	0.094220	9612566	0.002245
318723551	14416	774	743.895905	31922	3	0.058529	31919	1	0.110487	9607792	0.002029
318724402	14512	704	717.562617	31770	1	0.463557	31761	0	0.012487	9602897	0.002411
318724283	14406	772	738.367556	31881	1	0.071694	31847	0	0.004813	9598070	0.002590
318714341	14160	742	701.724898	31960	2	0.019064	31802	2	0.001584	9593248	0.002533
318717735	14214	741	709.534637	31894	6	0.407265	31955	3	0.008260	9588451	0.002546
318720253	14185	672	703.304899	31852	0	0.410882	31818	0	0.028110	9583656	0.002642
318720065	14632	738	692.833895	31744	2	0.136270	31729	1	0.008084	9578906	0.002917
318706632	15178	771	746.089844	31804	0	0.409332	31798	1	0.079104	9574139	0.003171
318717272	14756	771	771.854793	31898	1	0.042797	31751	3	0.062318	9569373	0.002916
318719594	14329	721	746.159778	31871	5	0.335453	31861	0	0.008372	9564515	0.003041
318707206	13962	717	726.365994	32055	0	0.182638	31826	4	0.006261	9559737	0.003201
318689331	14129	734	699.469709	31888	0	0.102347	31640	0	0.076029	9554999	0.003314
318707331	14783	738	715.514528	31707	0	0.537593	31788	0	0.267354	9550182	0.003412
318700584	14458	737	731.201306	31777	3	0.203677	31628	0	0.024223	9545443	0.003725
318708832	14645	754	731.967931	31893	0	0.203705	31812	1	0.055248	9540655	0.003818
318730086	14631	760	735.476782	31815	1	0.025390	31723	2	0.025583	9535917	0.003697
318715186	14106	774	741.818407	31833	0	0.014471	31963	0	0.018314	9531178	0.003707
318699905	14597	777	737.072928	31823	2	0.481816	31769	0	0.004600	9526250	0.003664
318722812	14391	750	735.336464	31794	0	0.090495	31882	0	0.000879	9521620	0.004054
318693069	14523	762	728.929095	31924	0	0.009267	31917	1	0.000456	9516807	0.003727
npatches	nstrain	runtime	dt	init_x	init_y	init_y_blood	init_z	init_S	beta0	beta1	beta2	beta3	mean_beta	B	d	delta	delta_blood	b[0]	mut	m	CTL	c	g	epsilon	k	het	lambda	rho	omega	x_max	patch.dyna	DELTA	A	VA
10000	1	100.000000	0.001000	21900	9499	5000000	0.001000	10000000	2.632662	2.793618	1.681498	1.993247	2	800000000	0.010000	1.000000	1.000000	80000	0.000050	0.004800	1	0.001000	1.000000	2.500000	12.000000	0.500000	0.000000	0.000000	0.000000	31872	0	10.000000	7.000000	1.000000
sus	inf	inf_blood	z	x[0]	y[0][0]	z[0]	x[1]	y[1][0]	z[1]	S[0]	synchrony
219000000	94990000	5000000	10.000000	21900	9499	0.001000	21900	9499	0.001000	10000000	0.000000
309260208	3045	180	6517.107480	30669	0	0.567439	30882	0	0.529751	9995041	0.000000
317961171	158	16	577.561005	31793	0	0.046753	31625	0	0.043672	9989944	0.000000
318683467	292	14	55.879444	31939	0	0.004189	31831	0	0.003937	9984957	0.000000
318733980	602	32	11.988083	31907	0	0.000710	31897	0	0.000689	9979925	0.000000
318737686	1428	57	9.406085	31789	0	0.000425	32081	0	0.000423	9974941	0.000000
318731677	3545	163	16.716748	31763	0	0.000402	31930	0	0.000402	9969943	0.000000
318737462	8626	422	39.050009	31740	1	0.000486	31755	0	0.000400	9965035	0.000000
318704705	19305	958	173.172303	31788	0	0.000413	31751	4	0.003635	9960157	0.000000
318696033	28994	1492	805.242383	31845	0	0.001502	31601	1	0.017571	9955156	0.000000
318730718	17282	905	1480.499848	31834	2	0.013206	31958	3	0.123879	9950242	0.000000
318707134	9294	492	820.039115	31944	0	0.018561	31751	0	0.450809	9945300	0.000000
318725234	8857	411	429.213493	31671	0	0.003491	31706	0	0.071163	9940415	0.000000
318717374	12201	619	359.073483	31893	2	0.015136	32052	2	0.014722	9935416	0.000000
318709733	16513	853	482.502813	31912	6	0.187714	31817	1	0.340475	9930465	0.000000
318691656	18700	1006	758.330193	31912	3	0.189154	31876	1	0.057903	9925498	0.000000
318689435	15984	837	911.277131	31738	1	0.059636	31751	2	0.010208	9920586	0.000000
318707738	12696	668	765.496769	31782	3	0.099810	31988	2	0.556337	9915636	0.000000
318727627	11838	620	590.480237	31798	4	0.155626	31884	0	0.104579	9910690	0.000000
318715367	13295	674	545.020483	31579	2	0.107779	31799	0	0.026045	9905762	0.000000
318713414	14777	737	577.048287	31742	0	0.021191	31920	1	0.026839	9900739	0.000000
318713149	15597	723	681.426323	32209	2	0.027304	31814	1	0.071771	9895834	0.000000
318697681	15121	767	738.937102	31739	0	0.055422	31781	2	0.012504	9890924	0.000000
318718796	13838	725	709.008108	31675	0	0.019787	31944	1	0.015449	9885989	0.000000
318718806	13684	698	634.696874	31919	0	0.004346	31773	3	0.009117	9881045	0.000000
318731183	13858	731	630.134911	31883	4	0.008849	31907	1	0.362875	9876072	0.000000
318713541	14341	705	622.784013	31682	0	0.065394	31967	1	0.312417	9871156	0.000000
318706273	14528	700	673.930701	31977	2	0.611195	31956	2	0.336472	9866230	0.000000
318715553	14149	714	684.793994	31988	1	0.093388	31845	1	0.050086	9861238	0.000000
318716455	14409	702	666.398943	31961	1	0.036968	31878	1	0.354252	9856295	0.000000
318710652	14181	690	665.696886	31967	1	0.013037	31883	1	0.044795	9851338	0.000000
318717559	14089	740	658.743118	32098	1	0.007007	31783	0	0.010236	9846445	0.000000
318723079	14377	812	674.743705	31683	1	0.001035	31756	2	0.001705	9841551	0.000000
318717126	14384	731	670.673086	31699	2	0.452665	31947	0	0.001795	9836607	0.000000
318712124	14435	710	667.672174	31620	4	0.229315	31740	0	0.001371	9831601	0.000000
318697216	14130	755	671.834267	31870	1	0.262624	31931	1	0.000956	9826789	0.000000
318743620	14268	697	647.282615	31930	1	0.036184	31782	0	0.000466	9821864	0.000000
318711536	14360	783	652.280334	31993	1	0.095588	31811	1	0.003422	9816968	0.000000
318711282	14217	708	660.122594	31919	1	0.096327	31809	2	0.013453	9811983	0.000000
318701314	14032	713	644.608768	31806	1	0.164476	31859	2	0.017337	9806930	0.000000
318727791	14286	735	647.986456	31687	1	0.413281	31914	0	0.089297	9802068	-1.#IND00
318703737	14336	722	656.698194	31774	2	0.134598	31867	0	0.010445	9797171	-1.#IND00
318720207	14027	731	643.018775	32069	0	0.015030	31912	3	0.057386	9792364	-1.#IND00
318716648	14499	743	648.010519	31738	2	0.008366	32024	2	0.568533	9787583	-1.#IND00
318713384	14752	749	682.970229	31638	3	0.187291	32064	0	0.060530	9782710	-0.016909
318696756	14135	747	690.928446	31675	0	0.204907	31866	1	0.013564	9777867	-0.015374
318719250	13766	693	651.512938	31797	0	0.223088	32013	0	0.004560	9772989	-0.013013
318703130	14200	750	628.482395	31864	0	0.018776	31880	8	0.134620	9768160	-0.013172
318745158	14735	753	656.779611	31879	0	0.005085	31775	2	0.119376	9763342	-0.009016
318740295	14989	760	715.163045	31720	0	0.001364	31953	4	0.340731	9758422	-0.007902
318729244	14455	703	720.353477	31667	2	0.002422	31982	0	0.230104	9753449	-0.006854
318732791	13701	713	670.643573	31618	3	0.005990	31733	0	0.034291	9748494	-0.006159
318706166	13658	727	613.262726	31752	0	0.027111	31925	0	0.003170	9743690	-0.005580
318697808	14766	776	654.920205	32022	2	0.016951	31730	2	0.002543	9738830	-0.007669
318712244	14972	776	702.713671	31909	2	0.005259	31628	3	0.013643	9734017	-0.007247
318723643	14009	750	688.067860	31736	2	0.079302	31922	1	0.055855	9729218	-0.007537
318728978	13807	710	651.997792	31896	0	0.075649	31994	4	0.267528	9724360	-0.006100
318717301	14159	729	634.329478	31734	2	0.319675	32032	0	0.432855	9719459	-0.005799
318733767	14373	724	651.464334	31759	2	0.064916	31876	1	0.040481	9714731	-0.005092
318708892	14515	693	675.545163	32094	0	0.403732	31891	2	0.017522	9709927	-0.004700
318716277	14141	695	666.089639	31799	2	0.406573	31882	5	0.008364	9705191	-0.004133
318715612	14646	704	684.646704	32224	1	0.292314	31958	4	0.200055	9700377	-0.003574
318706744	14141	764	670.932001	31888	0	0.028472	31885	1	0.207884	9695477	-0.001274
318714554	13828	719	642.597058	32161	2	0.024092	31838	3	0.707120	9690529	-0.001607
318723892	14189	688	613.857319	31780	4	0.038179	31948	0	0.120235	9685767	-0.001365
318748361	14603	752	658.458319	31597	1	0.049671	31723	0	0.179443	9680865	-0.002065
318708556	14235	702	656.646416	31869	0	0.204592	31878	2	0.021042	9676153	-0.001683
318709024	14027	711	653.172895	31932	0	0.050131	31762	1	0.258336	9671396	-0.001861
318722288	14333	809	648.167137	31816	2	0.015288	31761	0	0.025475	9666608	-0.001461
318719275	14709	722	678.409478	32007	0	0.065725	32074	0	0.007832	9661774	-0.001472
318720684	14031	735	677.968457	31799	0	0.007543	31957	1	0.001132	9656950	-0.001480
318700034	14044	696	655.025844	31880	3	0.005241	32076	0	0.164925	9652161	-0.001264
318710453	13888	732	646.199685	31920	1	0.057287	31784	1	0.264485	9647309	-0.001172
318700978	14541	739	641.694185	31849	0	0.009585	31846	2	0.056128	9642482	-0.001052
318682318	14772	830	691.545028	31819	2	0.014953	31884	0	0.026471	9637668	-0.001312
318711976	14508	750	697.322041	31867	0	0.003600	31795	4	0.031579	9632735	-0.001227
318727702	13783	712	680.648738	31682	0	0.000724	31693	1	0.057849	9627853	-0.001357
318720241	13797	737	643.840158	32082	2	0.002890	31795	6	0.231968	9623039	-0.001230
318713494	14045	647	642.295921	31777	0	0.050188	31669	2	0.088473	9618280	-0.001771
318724525	14408	728	647.041616	32060	0	0.009465	31798	0	0.023515	9613487	-0.002070
318723346	14876	727	685.695354	31925	1	0.005975	31701	0	0.018312	9608692	-0.000779
318729031	14418	726	709.392507	32008	2	0.022020	31892	1	0.015526	9603824	-0.001167
318729345	13948	651	678.123834	31933	7	0.444817	31959	1	0.003275	9599149	-0.001885
318703735	13544	710	638.943239	31787	0	0.149594	31653	0	0.000996	9594415	-0.001990
318688276	14298	666	618.335533	31821	0	0.018087	31835	0	0.000611	9589666	-0.002349
318677875	15141	776	681.800768	31909	0	0.006441	31820	2	0.052823	9584851	-0.002251
318707024	14807	742	709.290668	31966	3	0.003453	31904	1	0.010952	9579946	-0.002153
318702709	14046	759	706.294770	31813	3	0.059782	31800	0	0.007269	9575295	-0.002194
318690488	13670	696	653.382217	31751	3	0.077161	31975	0	0.003454	9570489	-0.002173
318704586	13760	716	629.350016	31901	0	0.331885	31807	4	0.002148	9565668	-0.002033
318720655	14400	681	628.488646	31768	4	0.168112	31998	1	0.081205	9560768	-0.002502
318726378	14819	825	673.653969	31948	0	0.049399	31722	7	0.045357	9556003	-0.002305
318707088	14476	735	683.632242	31887	1	0.004997	31910	4	0.390292	9551360	-0.002235
318719798	14041	735	677.557571	32068	3	0.074430	31787	0	0.169980	9546538	-0.001787
318721036	14124	736	670.644977	31729	0	0.175063	31815	2	0.481223	9541732	-0.001489
318719599	14062	710	647.721906	31942	3	0.156625	31673	0	0.126680	9536946	-0.001572
318718133	13806	769	639.371796	31881	1	0.473278	32078	0	0.011196	9532136	-0.001887
318711843	14431	719	647.985530	32013	1	0.061760	31713	10	0.032012	9527315	-0.001878
318721854	14434	725	670.528698	31854	0	0.156586	31814	1	0.206962	9522510	-0.001932
318722582	14113	733	676.575796	31910	2	0.089759	32075	2	0.209372	9517769	-0.002043
npatches	nstrain	runtime	dt	init_x	init_y	init_y_blood	init_z	init_S	beta0	beta1	beta2	beta3	mean_beta	B	d	delta	delta_blood	b[0]	mut	m	CTL	c	g	epsilon	k	het	lambda	rho	omega	x_max	patch.dyna	DELTA	A	VA
10000	1	100.000000	0.001000	21900	9499	5000000	0.001000	10000000	2.953250	2.975970	1.557459	1.276215	2	800000000	0.010000	1.000000	1.000000	80000	0.000050	0.004800	1	0.001000	1.000000	2.500000	13.000000	0.500000	0.000000	0.000000	0.000000	31872	0	10.000000	7.000000	1.000000
sus	inf	inf_blood	z	x[0]	y[0][0]	z[0]	x[1]	y[1][0]	z[1]	S[0]	synchrony
219000000	94990000	5000000	10.000000	21900	9499	0.001000	21900	9499	0.001000	10000000	0.000000
309384658	1557	85	5561.987855	31131	0	0.790862	30925	0	0.639646	9994797	0.000000
317968839	128	6	478.032910	32069	0	0.065017	31804	0	0.052656	9989766	0.000000
318661516	182	10	46.364901	31809	0	0.005682	31893	0	0.004672	9984842	0.000000
318714771	436	30	9.241982	31830	0	0.000832	32023	0	0.000749	9980004	0.000000
318732937	1295	54	7.005581	31675	0	0.000435	31910	0	0.000434	9974985	0.000000
318720707	3211	154	13.929212	31807	0	0.000403	31925	0	0.000510	9969974	0.000000
318740403	7592	386	36.826947	31833	0	0.000553	31945	1	0.000435	9964965	0.000000
318699164	16849	879	131.441875	31687	2	0.001444	31912	4	0.001504	9960017	0.000000
318689109	27748	1417	582.594211	31702	6	0.317464	31982	0	0.002603	9955010	0.000000
318710899	19917	1026	1355.086306	31881	0	0.149995	31827	0	0.000590	9949984	0.000000
318730293	10011	495	895.073696	32102	1	0.092830	31943	4	0.012301	9945002	0.000000
318738504	8539	455	432.157240	31985	0	0.009201	31728	1	0.011778	9939948	0.000000
318712578	10793	539	311.383260	31837	0	0.001119	31924	6	0.066216	9935134	0.000000
318696182	15805	785	410.836160	31831	5	0.004079	31838	3	0.055744	9930204	0.000000
318695635	18741	976	666.925489	31880	1	0.195061	31779	2	0.602820	9925073	0.000000
318702082	16392	823	868.249308	31746	0	0.091038	31883	0	0.091141	9920026	0.000000
318695031	12653	658	750.408751	31899	0	0.007809	31958	2	0.361184	9914962	0.000000
318718557	11804	593	550.844233	31977	6	0.006836	31650	0	0.041262	9910010	0.000000
318718212	13250	666	506.383441	31803	1	0.034965	31597	0	0.005476	9905146	0.000000
318703937	14664	760	562.302467	31952	4	0.279927	31933	4	0.024570	9900128	0.000000
318717444	15486	804	636.629311	31751	0	0.215419	31829	1	0.407751	9895122	0.000000
318709020	14722	770	692.550465	31822	2	0.083300	32086	1	0.060276	9890234	0.000000
318742160	13341	648	645.397016	31943	3	0.062173	31993	4	0.197338	9885279	0.000000
318694350	13345	691	579.226792	31881	0	0.682210	31835	2	0.204742	9880319	0.000000
318692551	13785	696	581.256849	31896	2	0.154045	31813	2	0.109609	9875330	0.000000
318723237	14389	715	582.489254	31743	0	0.228822	32001	2	0.073607	9870415	0.000000
318711810	14657	759	626.131387	31731	1	0.098969	32133	0	0.012808	9865436	0.000000
318707752	14392	729	645.671442	31845	5	0.331735	31947	0	0.001985	9860433	0.000000
318725737	13757	641	621.191842	31929	1	0.127928	31839	3	0.003604	9855513	0.000000
318723954	13760	674	597.135378	31908	2	0.098548	31827	4	0.375073	9850575	0.000000
318722623	14224	724	587.229101	32069	0	0.171041	31875	3	0.112197	9845628	0.000000
318728784	14604	746	612.744110	31961	1	0.378192	31943	2	0.110270	9840739	0.000000
318698443	14359	727	641.510374	31720	0	0.306036	31979	3	0.079624	9835943	0.000000
318702218	14050	678	613.415776	31741	0	0.096675	31836	0	0.133705	9831068	0.000000
318696162	13986	691	613.311478	31762	0	0.008270	31963	3	0.164285	9826143	0.000000
318725736	13951	689	609.438314	31925	0	0.001383	31656	0	0.054403	9821329	0.000000
318733137	13909	660	599.429964	31851	2	0.000594	31892	2	0.076919	9816429	0.000000
318720542	14065	728	619.179314	31875	1	0.015769	31898	1	0.022388	9811580	0.000000
318710082	14023	719	616.247518	31762	1	0.003418	31968	1	0.064132	9806570	0.000000
318713243	13864	731	600.763896	31957	1	0.000826	31700	0	0.164298	9801704	-1.#IND00
318718804	14511	690	613.493974	31805	4	0.002905	31787	1	0.428782	9796842	-1.#IND00
318705454	14428	734	613.528834	32009	2	0.075071	31759	0	0.035996	9791927	-1.#IND00
318718590	14022	688	627.470013	32036	4	0.025969	31942	0	0.019096	9786987	-1.#IND00
318727561	13821	684	609.251742	31734	2	0.216624	31959	4	0.019073	9782151	0.000105
318723805	13937	672	601.454248	31905	3	0.037328	31818	0	0.122858	9777376	-0.002469
318727889	14182	710	590.843509	32006	1	0.121706	31973	4	0.181514	9772599	-0.005566
318725412	14720	793	625.812237	31831	0	0.038682	31896	0	0.050628	9767798	-0.007657
318722992	14597	780	655.593306	32110	2	0.006143	31988	0	0.006369	9762903	-0.005913
318707472	13951	692	647.413560	31755	3	0.377771	31877	2	0.003030	9758032	-0.004548
318715611	13466	683	590.786407	31893	1	0.185800	31810	0	0.026464	9753132	-0.003060
318712579	13966	741	573.377256	31897	1	0.025224	32002	1	0.006039	9748275	-0.002169
318695180	14444	735	596.511123	32020	1	0.140518	31970	2	0.035914	9743435	-0.003054
318737093	14400	718	624.108984	32191	0	0.475127	31649	2	0.051447	9738680	-0.003588
318726383	14210	740	630.672824	32042	0	0.041080	31724	0	0.006971	9733812	-0.003690
318702653	13807	766	619.420983	31856	1	0.008158	31885	5	0.020231	9729114	-0.004995
318721631	13452	709	592.948781	32022	7	0.029959	31914	0	0.089563	9724212	-0.002913
318732116	14155	718	577.281387	31677	0	0.072348	31949	1	0.028069	9719338	-0.002765
318734134	14484	750	617.273825	32136	1	0.007982	31664	0	0.079175	9714472	-0.001365
318706960	14329	747	629.977729	32040	1	0.052715	31646	1	0.020957	9709540	-0.001674
318714226	14152	707	638.759265	31953	0	0.074428	31846	1	0.087809	9704664	-0.001696
318699829	13964	702	620.968326	31833	0	0.006591	31844	3	0.194708	9699864	-0.002170
318714962	13622	745	600.825276	31878	1	0.002580	31834	0	0.079482	9695060	-0.001777
318708843	13995	739	584.660619	31873	3	0.063445	31936	0	0.008859	9690348	-0.002626
318699706	14388	717	607.885379	31872	1	0.191375	32014	2	0.001853	9685478	-0.002859
318710576	14597	738	638.485717	31916	0	0.228677	31822	3	0.009626	9680623	-0.002383
318726118	13896	755	645.741709	31943	3	0.088029	31902	0	0.040287	9675731	-0.002057
318703971	13144	685	582.816474	31931	2	0.212949	31991	0	0.025610	9670807	-0.001450
318713279	13572	736	555.565593	31801	1	0.269350	31654	3	0.180286	9665998	-0.001436
318719349	14522	762	577.062469	31881	0	0.024320	31863	0	0.056281	9661095	-0.001478
318714909	14895	733	635.612036	31903	1	0.007460	31867	5	0.109592	9656164	-0.001678
318723665	14536	764	670.233337	31731	2	0.002006	31941	2	0.073739	9651294	-0.001837
318711324	13734	681	629.926219	31770	2	0.001417	31767	1	0.048229	9646494	-0.001865
318728976	13626	716	602.205660	31790	0	0.001323	31829	2	0.012894	9641543	-0.001394
318718228	14032	689	601.173017	31882	10	0.129742	31946	0	0.007302	9636769	-0.001223
318697618	14375	743	595.293159	31960	0	0.219339	31818	2	0.016900	9631933	-0.001276
318709101	14447	784	639.203770	31696	0	0.019616	32067	6	0.112083	9627174	-0.001480
318727264	13747	720	622.588018	31937	2	0.026053	31874	0	0.020700	9622427	-0.001479
318720787	13521	734	590.699735	31855	7	0.015345	32004	0	0.002059	9617578	-0.001517
318698334	14036	708	594.507528	31919	1	0.190343	31718	6	0.002015	9612673	-0.001499
318699904	14815	711	612.198872	31921	0	0.076506	32035	0	0.066922	9607887	-0.001399
318701444	14536	774	641.553807	31735	4	0.038195	31598	3	0.016822	9603113	-0.000845
318705638	14331	688	638.667568	32011	0	0.027498	31544	2	0.383742	9598417	-0.000107
318725265	14030	715	624.528751	31938	1	0.007844	31951	1	0.198053	9593632	0.000590
318713357	14268	649	625.833004	32057	2	0.008693	32325	1	0.211511	9588854	0.000880
318744419	14149	708	630.295484	31834	0	0.492888	32129	0	0.455491	9584100	0.000795
318710933	13842	724	609.099364	31895	0	0.040659	31738	0	0.091853	9579272	0.000763
318696510	14014	720	588.415019	31937	2	0.016425	32034	2	0.032279	9574489	0.000870
318718485	14374	707	613.021793	31625	1	0.004934	31946	0	0.171815	9569733	0.001382
318727434	14326	707	628.764132	31883	1	0.001637	32085	1	0.168457	9564879	0.001371
318739841	13804	707	618.082812	31856	3	0.000690	31807	2	0.098117	9560211	0.001284
318706170	13838	687	597.507792	31587	3	0.513182	31692	0	0.036385	9555416	0.001407
318709794	13996	709	585.441289	32056	0	0.062138	31762	0	0.019013	9550589	0.001470
318706797	14443	710	597.717801	31909	3	0.567336	31601	0	0.001921	9545806	0.001308
318706387	14312	735	624.566660	31866	1	0.235616	31895	1	0.000764	9541062	0.001518
318717882	14193	703	623.212278	31847	3	0.751123	31879	5	0.015816	9536201	0.001402
318728438	14116	757	628.088423	31866	0	0.132368	31965	1	0.256008	9531390	0.002305
318717647	14102	731	617.074496	31979	3	0.094869	31954	0	0.081045	9526565	0.002553
318728408	14283	732	634.871407	31862	1	0.242600	31748	2	0.009119	9521836	0.003717
318721280	14130	779	633.754657	31918	2	0.084541	31933	3	0.157189	9517091	0.003354
npatches	nstrain	runtime	dt	init_x	init_y	init_y_blood	init_z	init_S	beta0	beta1	beta2	beta3	mean_beta	B	d	delta	delta_blood	b[0]	mut	m	CTL	c	g	epsilon	k	het	lambda	rho	omega	x_max	patch.dyna	DELTA	A	VA
10000	1	100.000000	0.001000	21900	9499	5000000	0.001000	10000000	2.152967	2.815858	1.505822	1.785422	2	800000000	0.010000	1.000000	1.000000	80000	0.000050	0.004800	1	0.001000	1.000000	2.500000	14.000000	0.500000	0.000000	0.000000	0.000000	31872	0	10.000000	7.000000	1.000000
sus	inf	inf_blood	z	x[0]	y[0][0]	z[0]	x[1]	y[1][0]	z[1]	S[0]	synchrony
219000000	94990000	5000000	10.000000	21900	9499	0.001000	21900	9499	0.001000	10000000	0.000000
309516298	863	61	4840.818047	31136	0	0.387382	30625	0	0.397551	9994762	0.000000
317989207	86	5	412.138441	31755	0	0.032034	31818	0	0.032866	9989774	0.000000
318665757	189	8	40.305587	31850	0	0.002986	31950	0	0.003054	9984749	0.000000
318724936	368	22	8.676478	31806	0	0.000611	31904	0	0.000617	9979727	0.000000
318752405	903	41	6.446163	31573	0	0.000417	31797	1	0.000419	9974647	0.000000
318707931	2442	136	10.607228	31889	0	0.000401	31908	0	0.000415	9969579	0.000000
318718338	6130	280	24.808871	31923	0	0.000400	32033	1	0.000500	9964525	0.000000
318712288	14900	725	93.845361	32029	3	0.001180	31905	1	0.017678	9959572	0.000000
318717565	26375	1321	452.715212	31822	1	0.003660	31990	1	0.006355	9954632	0.000000
318712765	22101	1037	1208.728288	31931	3	0.008854	32021	6	0.040195	9949604	0.000000
318692644	10948	588	941.248759	31899	2	0.036527	32082	0	0.029271	9944565	0.000000
318725120	8575	463	452.218623	31848	0	0.006805	31894	1	0.065754	9939587	0.000000
318724961	10520	507	314.983507	31610	0	0.002833	31927	2	0.013658	9934737	0.000000
318713653	14685	814	358.412988	32102	0	0.000724	32000	3	0.126492	9929641	0.000000
318714887	18132	895	584.464230	31775	0	0.000548	31904	1	0.044317	9924713	0.000000
318710700	16385	864	767.755703	31964	4	0.004273	31857	1	0.015225	9919828	0.000000
318715683	12813	651	699.498692	31846	4	0.059959	31821	0	0.001620	9914765	0.000000
318721810	11768	573	526.287418	31659	2	0.159378	32202	1	0.000772	9909887	0.000000
318718320	12685	674	462.224398	31905	0	0.064821	31766	4	0.000770	9904944	0.000000
318721669	14772	779	496.755766	31758	3	0.021162	31849	0	0.001018	9900062	0.000000
318720347	15370	728	589.607896	31923	2	0.270880	31986	0	0.000450	9895156	0.000000
318713371	14358	723	634.795964	31723	1	0.137667	31879	1	0.000592	9890253	0.000000
318715210	13569	687	611.159061	32123	0	0.087684	31680	13	0.121092	9885266	0.000000
318719700	13031	656	544.015335	31824	7	0.022945	31647	0	0.149858	9880392	0.000000
318736206	13561	702	510.248833	32117	1	0.058783	31880	1	0.014013	9875571	0.000000
318730091	14391	763	542.851448	31917	3	0.192708	31875	1	0.002421	9870646	0.000000
318707695	14797	722	596.027860	32039	2	0.049592	31669	1	0.001248	9865631	0.000000
318732634	14401	726	620.971376	31793	0	0.044740	31766	3	0.003339	9860752	0.000000
318715060	13823	672	596.596972	31896	0	0.056687	31853	2	0.004019	9855858	0.000000
318701545	13605	706	562.389313	31965	0	0.026452	32012	1	0.002156	9850875	0.000000
318714376	14238	755	560.508049	31879	6	0.221408	31914	3	0.261963	9845939	0.000000
318722740	14294	749	593.406377	31811	1	0.098932	31889	0	0.053032	9840984	0.000000
318722114	14251	763	596.673207	31996	0	0.009058	31778	1	0.082358	9836139	0.000000
318725873	13925	721	585.895892	32057	1	0.004083	31764	1	0.023576	9831242	0.000000
318723930	13627	710	569.894469	31987	0	0.000835	31815	4	0.236973	9826299	0.000000
318715885	14101	700	571.320705	31894	0	0.000442	31696	1	0.114708	9821536	0.000000
318728111	14071	770	580.197871	31827	2	0.000432	31776	3	0.087386	9816576	0.000000
318698637	14385	657	589.278494	31813	1	0.173674	31776	0	0.044915	9811605	0.000000
318721614	13894	725	591.983932	31965	0	0.020748	32016	1	0.004933	9806774	0.000000
318729836	13847	701	572.064131	31755	2	0.177492	31828	1	0.005897	9801934	-1.#IND00
318741204	14001	683	566.144098	31766	0	0.021798	31821	1	0.011373	9796988	-1.#IND00
318698923	13655	659	564.705174	31966	0	0.004000	31961	2	0.003451	9792085	-1.#IND00
318740503	13701	708	543.188589	31791	2	0.009867	32125	0	0.000790	9787219	0.003776
318714065	14215	719	563.465441	31955	1	0.022314	31639	3	0.004997	9782331	0.004102
318715851	14106	721	584.610952	31768	3	0.043231	31813	1	0.010372	9777422	-0.000636
318735000	14257	751	574.849543	31728	2	0.090892	31780	2	0.484667	9772515	0.003070
318726377	13958	685	582.705725	31971	0	0.227383	31957	0	0.259399	9767633	0.003638
318725638	13731	723	558.403200	31859	1	0.260262	31912	1	0.032899	9762687	0.002659
318702352	14387	741	591.370833	31916	2	0.167010	32013	0	0.015087	9757746	0.002637
318709014	14347	748	598.002729	31982	2	0.247681	31868	2	0.002727	9753051	0.002123
318696589	13974	699	616.087452	31816	1	0.465230	31857	3	0.113460	9748220	0.002467
318715036	13331	673	562.429053	31808	1	0.164215	31999	0	0.033134	9743353	0.003011
318726378	13438	654	531.818142	31970	0	0.024635	31746	1	0.010573	9738468	0.003655
318702746	14272	690	547.995822	31888	2	0.208776	31959	2	0.013505	9733549	0.002525
318723795	14695	748	591.341401	32047	0	0.140963	31807	2	0.221484	9728691	0.001784
318741282	14447	750	612.030934	31888	0	0.015893	31984	2	0.185745	9723802	0.002859
318709515	13747	725	591.717804	31874	0	0.004734	31964	3	0.076498	9718761	-0.000491
318708123	13481	644	570.970524	31834	4	0.002919	31449	2	0.061054	9713905	-0.001076
318733333	13792	697	543.620162	31720	0	0.009988	31940	2	0.109968	9709098	-0.000997
318715982	14144	737	555.687767	31740	3	0.001812	31677	0	0.093023	9704134	-0.000835
318708601	14488	746	584.509001	31703	5	0.120228	31667	2	0.019381	9699370	-0.000049
318693389	14438	736	598.785420	31856	0	0.048037	32002	0	0.004824	9694616	-0.000067
318700275	13703	679	592.131174	31579	3	0.116718	32087	0	0.001632	9689800	-0.000736
318686834	13817	662	567.454524	31944	0	0.104420	31775	6	0.020131	9685023	-0.001456
318720683	14245	712	572.559282	31820	2	0.032785	31874	0	0.245571	9680148	-0.000893
318722739	14189	728	578.778755	32125	2	0.028808	31984	2	0.142628	9675298	-0.000920
318701922	13979	749	583.524246	31893	0	0.009249	31866	1	0.038000	9670520	-0.001056
318704976	13936	725	561.038281	32093	0	0.009685	31947	4	0.025204	9665635	-0.003293
318728720	14242	696	577.617173	31832	3	0.014143	31822	2	0.411876	9660819	-0.003369
318725797	14510	667	609.845722	31853	1	0.049435	31629	0	0.124658	9655903	-0.002888
318722696	13826	685	576.934755	31990	3	0.187241	31665	0	0.015698	9651052	-0.003443
318707725	13827	717	569.924470	31853	2	0.046516	31681	0	0.012581	9646316	-0.003027
318683758	14205	732	586.013001	31911	1	0.039050	31974	0	0.001396	9641424	-0.003343
318726013	14149	715	596.918045	31822	3	0.061960	32063	4	0.002615	9636556	-0.003683
318721347	14079	659	587.613789	31729	2	0.089908	32024	0	0.270697	9631738	-0.003072
318691342	13692	690	568.860931	32035	1	0.022272	32136	4	0.189234	9626835	-0.003186
318707903	14054	677	574.126412	31611	4	0.040428	31799	1	0.222914	9622024	-0.004174
318725152	14312	804	574.726283	31727	2	0.036101	31947	0	0.316314	9617162	-0.003647
318706551	14400	728	599.984744	31935	0	0.028385	31793	3	0.085429	9612302	-0.003734
318726037	14063	684	594.807487	31846	3	0.026688	31970	1	0.115189	9607499	-0.003496
318711536	13650	681	579.450238	31799	1	0.087331	32016	1	0.022138	9602675	-0.002825
318725253	13694	716	559.464844	31696	0	0.008044	31859	2	0.086500	9597980	-0.004770
318713550	14052	747	564.313414	31877	1	0.001141	31873	2	0.306701	9593123	-0.004715
318692033	14136	715	565.998536	31789	3	0.006820	31832	1	0.163214	9588165	-0.004642
318717402	14115	753	592.296809	31873	8	0.416740	31865	1	0.050098	9583452	-0.006969
318732721	14322	752	591.138367	31855	1	0.124162	31901	0	0.008914	9578730	-0.006745
318693856	13870	647	605.707930	31909	0	0.071898	31681	5	0.004178	9574024	-0.006605
318728279	13415	673	557.580695	31896	2	0.030132	31935	1	0.269253	9569260	-0.006779
318724216	14086	671	551.057506	31967	0	0.004956	32021	0	0.032747	9564399	-0.007623
318725649	14400	740	583.275436	31849	1	0.002761	31678	0	0.003044	9559677	-0.007320
318717490	14182	767	580.080471	31883	1	0.001016	31776	1	0.003947	9554911	-0.007149
318711854	14054	714	579.854448	31743	2	0.002573	31745	1	0.001699	9550154	-0.007501
318730422	13876	662	572.738812	32014	0	0.001081	31943	1	0.000722	9545247	-0.007593
318718434	13999	739	574.173609	31663	2	0.001189	31910	1	0.001711	9540511	-0.007605
318705399	14290	721	575.399959	31887	1	0.000896	31969	0	0.001315	9535758	-0.007284
318709450	14103	730	593.324898	31980	0	0.001451	31944	0	0.001683	9530916	-0.007083
318720098	14040	716	585.294686	31669	0	0.000506	31807	1	0.000625	9526269	-0.007010
318735580	13837	737	579.802262	31889	0	0.000430	31698	8	0.014060	9521464	-0.007042
318723710	13778	709	554.380188	31705	0	0.000437	31791	0	0.082472	9516606	-0.006596
npatches	nstrain	runtime	dt	init_x	init_y	init_y_blood	init_z	init_S	beta0	beta1	beta2	beta3	mean_beta	B	d	delta	delta_blood	b[0]	mut	m	CTL	c	g	epsilon	k	het	lambda	rho	omega	x_max	patch.dyna	DELTA	A	VA
10000	1	100.000000	0.001000	21900	9499	5000000	0.001000	10000000	2.919039	1.365218	1.741886	2.985038	2	800000000	0.010000	1.000000	1.000000	80000	0.000050	0.004800	1	0.001000	1.000000	2.500000	15.000000	0.500000	0.000000	0.000000	0.000000	31872	0	10.000000	7.000000	1.000000
sus	inf	inf_blood	z	x[0]	y[0][0]	z[0]	x[1]	y[1][0]	z[1]	S[0]	synchrony
219000000	94990000	5000000	10.000000	21900	9499	0.001000	21900	9499	0.001000	10000000	0.000000
309615566	560	37	4302.303503	30925	0	0.398669	30946	0	0.455152	9994972	0.000000
317989677	58	7	362.707786	31914	0	0.032957	31616	0	0.037574	9989979	0.000000
318676531	85	6	34.349798	31906	0	0.003061	31866	0	0.003439	9984976	0.000000
318697486	217	11	6.980893	31855	0	0.000617	32093	0	0.000648	9979925	0.000000
318733849	611	32	5.765660	31962	0	0.000418	31776	0	0.000420	9975000	0.000000
318720517	1625	75	7.872248	31752	0	0.000401	31866	0	0.000402	9970053	0.000000
318733947	3874	221	14.859483	31999	0	0.000435	31741	0	0.000400	9964982	0.000000
318703955	9537	453	43.211037	31967	0	0.000403	32004	0	0.000401	9960045	0.000000
318687411	20638	1106	192.335822	31843	7	0.012215	31869	2	0.001349	9955124	0.000000
318715317	26960	1396	798.449680	31874	0	0.161483	31984	3	0.004603	9950104	0.000000
318725331	14982	765	1136.896181	31981	0	0.297913	32027	0	0.004731	9945107	0.000000
318729985	8884	455	589.752290	31885	0	0.037525	31747	1	0.004257	9940079	0.000000
318723886	9102	484	325.194412	32115	4	0.009437	31923	3	0.001220	9935031	0.000000
318719639	12775	664	306.055781	31728	0	0.150437	31714	1	0.005577	9930047	0.000000
318724821	16863	863	458.375314	31868	0	0.015689	31889	1	0.001330	9925139	0.000000
318714959	17334	920	658.643331	31648	0	0.003759	31647	2	0.004016	9920230	0.000000
318717784	14504	785	707.190153	32105	7	0.019667	31760	1	0.001213	9915129	0.000000
318706732	12351	589	583.343266	31853	0	0.372307	31841	4	0.002734	9910159	0.000000
318723372	11892	566	473.547671	31911	0	0.072974	31772	0	0.002830	9905200	0.000000
318719196	13381	692	436.839091	31802	0	0.009574	31584	2	0.000824	9900083	0.000000
318726140	15165	727	496.026666	31960	0	0.002462	31684	1	0.000839	9895060	0.000000
318728773	15262	743	583.019126	31911	3	0.004749	31806	0	0.000880	9890157	0.000000
318709532	13994	729	623.699938	32026	6	0.035359	31809	1	0.000527	9885257	0.000000
318721475	12961	619	546.165751	31943	0	0.320155	31863	0	0.001165	9880302	0.000000
318711373	13219	659	480.152231	31836	4	0.236685	31906	0	0.000546	9875324	0.000000
318718604	14035	753	498.619282	31934	0	0.028062	31785	3	0.001059	9870273	0.000000
318698533	14772	773	543.392581	31908	1	0.002693	31921	3	0.004259	9865204	0.000000
318725208	14285	741	573.033003	31786	4	0.083554	32065	0	0.015190	9860249	0.000000
318718849	13781	637	564.048142	31876	0	0.297101	31742	1	0.004486	9855210	0.000000
318720026	13403	706	521.411378	31890	4	0.314840	31971	0	0.000943	9850298	0.000000
318721280	13944	770	527.295712	31896	6	0.222153	32176	1	0.000740	9845352	0.000000
318714171	13973	767	543.161333	31965	1	0.064548	32019	3	0.013145	9840502	0.000000
318713165	14494	745	558.649790	32028	0	0.035166	31739	0	0.023050	9835664	0.000000
318714087	13964	726	585.203573	31857	2	0.009462	31996	0	0.003054	9830744	0.000000
318714345	13327	682	541.933282	31698	3	0.190621	31898	1	0.000691	9825822	0.000000
318709921	13487	704	517.719615	31925	1	0.033729	31863	2	0.001985	9820865	0.000000
318701904	14002	744	508.624288	31777	6	0.352911	31699	4	0.013252	9815933	0.000000
318718762	14498	738	524.619283	31888	0	0.104803	31638	0	0.009271	9811073	0.000000
318735208	14638	704	568.680639	31958	1	0.230681	31780	1	0.001207	9806194	0.000000
318702367	13870	670	569.037714	32211	5	0.651457	31922	9	0.046747	9801269	-1.#IND00
318705494	13592	682	540.432838	31954	0	0.131408	31877	1	0.209851	9796338	-1.#IND00
318700562	13658	726	540.865877	31903	1	0.017208	31768	1	0.078351	9791461	-1.#IND00
318695180	13750	684	534.746680	31820	7	0.100594	31714	0	0.014666	9786475	-1.#IND00
318724570	13915	710	534.932127	31779	0	0.047760	31824	0	0.013396	9781531	-0.005376
318725514	13874	730	541.507899	31807	1	0.010216	31909	2	0.030728	9776679	-0.001823
318716624	13721	734	528.744016	31821	0	0.010695	31795	1	0.008075	9771691	-0.003127
318709895	13666	713	526.974592	31915	4	0.005754	31957	0	0.006402	9766761	-0.003662
318710727	13809	706	528.230008	31745	1	0.018390	32048	1	0.019799	9761852	-0.004791
318696958	14339	660	527.725094	31934	4	0.293104	31932	0	0.027051	9756953	-0.000005
318713676	14039	732	538.770541	31908	3	0.302307	32079	2	0.024012	9751942	-0.001244
318718389	14115	728	536.917341	31921	2	0.047588	31899	0	0.009304	9747089	-0.001955
318713553	14162	728	549.859302	32114	2	0.101972	32009	0	0.002444	9742193	-0.002631
318720945	14157	706	564.571863	31875	3	0.053395	31947	0	0.000836	9737244	-0.003650
318728769	13767	689	549.802557	31870	0	0.345501	32041	1	0.000594	9732384	-0.003028
318713604	13663	700	535.173663	32001	2	0.029927	31770	3	0.001266	9727532	-0.003372
318709362	13857	715	524.014946	32049	2	0.078084	31821	1	0.008467	9722707	-0.004182
318706001	13934	734	541.343383	31978	4	0.048651	31952	1	0.007758	9718028	-0.001474
318698063	13812	715	522.985459	31732	0	0.101062	31960	2	0.005477	9713143	-0.001460
318698757	13831	712	527.771080	31852	2	0.042419	31912	1	0.000897	9708277	-0.000942
318688724	13818	707	533.035293	32107	2	0.022535	31845	8	0.039464	9703492	-0.000423
318709026	14221	710	544.388707	31891	0	0.012461	31808	2	0.055868	9698673	-0.003524
318722172	13969	739	555.033930	31971	3	0.004581	31793	0	0.012632	9693815	-0.004664
318715676	14167	735	561.102680	31929	0	0.230545	31657	1	0.001759	9689008	-0.004085
318677389	13641	684	553.760212	31616	0	0.052479	31985	1	0.000683	9684159	-0.004517
318735444	13677	707	524.039598	31999	0	0.014480	31763	0	0.002108	9679350	-0.003893
318728800	14026	644	521.046096	32017	0	0.123459	31902	3	0.009223	9674548	-0.003296
318737232	14285	728	538.393789	31991	0	0.117983	31814	2	0.002928	9669807	-0.003270
318692572	14190	770	549.963214	31634	2	0.019591	31885	1	0.000854	9664952	-0.001914
318718802	13928	676	558.383131	31750	0	0.210255	31983	4	0.012745	9660121	-0.001995
318715754	13938	748	542.718509	31953	3	0.076360	31919	0	0.027573	9655300	-0.003000
318723532	13843	669	540.459965	31941	3	0.162759	31965	1	0.004795	9650421	-0.003030
318717438	14353	703	546.645755	31841	0	0.027368	32029	1	0.001877	9645629	-0.002756
318718332	14203	731	551.657525	31834	1	0.192310	32032	0	0.001552	9640868	-0.001824
318726823	13700	680	554.443264	31912	0	0.092470	31643	6	0.053546	9636007	-0.002575
318704505	13432	654	540.241966	31941	1	0.245308	31671	2	0.102934	9631062	-0.003241
318697986	13753	749	514.765570	31686	1	0.048767	31642	1	0.020834	9626147	-0.003036
318720470	14405	731	546.627809	31918	0	0.169543	32148	2	0.011834	9621444	-0.002688
318680548	14026	717	552.430541	31790	0	0.014227	32052	1	0.018411	9616648	-0.002662
318690174	13697	718	547.298206	31904	0	0.002630	32012	2	0.074752	9611842	-0.002683
318708389	13599	661	529.469659	32007	2	0.004228	31772	1	0.095939	9607129	-0.002703
318718809	14287	710	521.540687	31886	2	0.002956	31963	0	0.071182	9602237	-0.002639
318707726	14181	690	545.674127	32020	9	0.108241	31856	3	0.083295	9597418	-0.002222
318690643	14251	763	561.699996	31896	0	0.146862	31829	1	0.063319	9592623	-0.001566
318713591	13864	742	573.501717	31841	2	0.061527	31831	2	0.010451	9587776	-0.001427
318732692	13252	713	543.064792	31777	2	0.123493	31691	3	0.010000	9583011	-0.001174
318707894	13557	689	497.034126	31738	0	0.044929	31892	0	0.009678	9578168	-0.000913
318717801	14160	765	536.531701	32050	2	0.018969	31796	1	0.002699	9573455	-0.000066
318685991	14352	766	552.124177	31959	0	0.569364	32029	2	0.004819	9568639	-0.000024
318734126	14004	710	570.222933	31989	0	0.085622	32012	0	0.033048	9563937	0.000439
318708280	13624	639	548.784578	31743	0	0.011311	31752	4	0.434449	9559057	0.000521
318718294	13572	689	522.259478	32107	1	0.008206	31963	1	0.164961	9554104	0.000447
318706548	13930	701	531.199171	31821	0	0.024995	31707	0	0.130805	9549250	0.000588
318710346	14116	766	536.796677	31696	4	0.120269	31861	1	0.013023	9544361	0.000664
318713251	14252	732	561.028492	31789	0	0.106820	31732	2	0.005487	9539663	0.000468
318736855	13954	717	559.192541	32049	3	0.090845	31959	0	0.000948	9534831	0.000483
318709416	13743	715	538.443873	31817	4	0.032452	31893	1	0.000538	9529963	0.000469
318715976	13855	706	549.750799	31866	1	0.013040	32140	3	0.000971	9525109	0.000334
318712625	13756	724	535.068842	32032	0	0.006543	31833	5	0.004258	9520297	0.000522
318719570	13847	763	533.375820	32040	0	0.007465	31912	3	0.230828	9515626	0.000553
npatches	nstrain	runtime	dt	init_x	init_y	init_y_blood	init_z	init_S	beta0	beta1	beta2	beta3	mean_beta	B	d	delta	delta_blood	b[0]	mut	m	CTL	c	g	epsilon	k	het	lambda	rho	omega	x_max	patch.dyna	DELTA	A	VA
10000	1	100.000000	0.001000	21900	9499	5000000	0.001000	10000000	2.826669	1.029231	2.771673	2.096932	2	800000000	0.010000	1.000000	1.000000	80000	0.000050	0.004800	1	0.001000	1.000000	2.500000	16.000000	0.500000	0.000000	0.000000	0.000000	31872	0	10.000000	7.000000	1.000000
sus	inf	inf_blood	z	x[0]	y[0][0]	z[0]	x[1]	y[1][0]	z[1]	S[0]	synchrony
219000000	94990000	5000000	10.000000	21900	9499	0.001000	21900	9499	0.001000	10000000	0.000000
309683937	312	21	3859.869970	30915	0	0.331157	30965	0	0.289684	9995163	0.000000
317987230	39	2	323.215199	31583	0	0.027438	31819	0	0.024048	9990162	0.000000
318661327	48	6	30.791861	32024	0	0.002610	31743	0	0.002333	9985158	0.000000
318705872	138	7	6.601711	31746	0	0.000581	31796	0	0.000558	9980073	0.000000
318716660	426	20	5.047618	31851	0	0.000415	31747	0	0.000413	9975086	0.000000
318748259	1087	50	6.747063	32259	0	0.000401	31988	0	0.000401	9970120	0.000000
318728320	2812	128	11.898901	31722	1	0.000411	31646	0	0.000413	9965148	0.000000
318716085	7155	357	28.391606	31690	0	0.000527	31855	0	0.000401	9960093	0.000000
318705349	16017	773	104.856776	31814	1	0.000462	31725	0	0.000414	9955153	0.000000
318693867	26341	1335	475.514705	31708	2	0.001085	32074	1	0.000555	9950130	0.000000
318701807	19827	968	1095.206336	31824	3	0.011081	31721	4	0.003773	9945134	0.000000
318712267	10114	524	747.428076	31909	1	0.071816	31876	0	0.015440	9940175	0.000000
318723220	8658	427	363.283753	31799	2	0.078923	32026	0	0.003073	9935287	0.000000
318731436	11117	577	282.913207	31958	3	0.058732	32069	2	0.001513	9930459	0.000000
318714971	15508	802	361.374206	31965	1	0.283326	31834	0	0.004797	9925452	0.000000
318731956	17663	905	572.594276	31935	0	0.140199	32021	0	0.000779	9920490	0.000000
318720965	15331	798	678.059227	31991	1	0.015844	31941	0	0.000546	9915506	0.000000
318717196	12304	597	562.119860	32046	1	0.259154	31878	0	0.000412	9910476	0.000000
318718419	12169	601	444.987263	31614	0	0.053657	31763	1	0.000447	9905527	0.000000
318701290	13524	691	434.844044	31962	2	0.027116	32067	0	0.001733	9900572	0.000000
318718592	14865	795	488.068975	31800	3	0.477847	31974	3	0.038508	9895653	0.000000
318715491	15001	824	555.401698	31934	0	0.359874	31949	0	0.062222	9890606	0.000000
318698448	14127	751	580.937812	31961	0	0.071987	31968	1	0.007834	9885713	0.000000
318721632	12875	685	523.422218	31907	1	0.036809	31911	1	0.003341	9880812	0.000000
318701922	13327	678	485.949974	31920	0	0.012394	31843	0	0.000725	9875899	0.000000
318695837	13533	694	474.855728	31746	1	0.011186	31963	4	0.003210	9871072	0.000000
318704213	14236	713	495.087048	31786	4	0.152635	32030	1	0.019891	9866180	0.000000
318705416	14245	724	536.455934	31804	0	0.077656	31831	2	0.046893	9861270	0.000000
318746406	13685	700	529.524684	31766	1	0.019905	31843	1	0.012443	9856459	0.000000
318705567	13757	651	505.744466	31913	0	0.023754	31809	3	0.084060	9851568	0.000000
318710748	13623	642	509.183292	31846	3	0.009035	31986	0	0.039103	9846740	0.000000
318715059	13488	658	514.005679	31744	6	0.243264	31857	0	0.004061	9841793	0.000000
318731299	13759	698	491.863675	31948	1	0.043401	32140	0	0.000725	9836905	0.000000
318707269	13955	708	507.297710	31814	0	0.023944	32066	0	0.000426	9831901	0.000000
318714661	14096	768	523.285397	31808	5	0.010024	31856	0	0.000589	9827036	0.000000
318698721	13995	713	527.642813	31821	1	0.065415	31913	2	0.000769	9822285	0.000000
318702353	13543	678	503.094183	31916	0	0.305486	31864	4	0.011118	9817309	0.000000
318705904	13587	687	493.515863	31882	0	0.079362	31843	1	0.037758	9812228	0.000000
318710931	13949	689	506.479726	31830	1	0.010323	31814	2	0.017653	9807299	0.000000
318695197	13704	714	513.101977	31982	0	0.429169	31961	1	0.016401	9802340	-1.#IND00
318710495	13798	679	506.142601	31581	0	0.071003	31883	0	0.003802	9797459	-1.#IND00
318719802	14256	701	521.909794	31658	0	0.010136	31998	0	0.000691	9792496	-1.#IND00
318696973	13774	633	525.055280	32003	0	0.001270	31729	2	0.004587	9787644	-1.#IND00
318688072	13367	723	496.542647	31939	6	0.002074	32025	2	0.057361	9782914	-0.010686
318711784	13768	722	486.693769	31728	2	0.317366	31805	1	0.007793	9778023	-0.006935
318728271	13928	736	493.122200	31852	1	0.090210	31815	0	0.002537	9773037	-0.003512
318725593	14312	691	517.639447	31770	0	0.010401	32007	0	0.000906	9768238	-0.002266
318734396	14090	666	534.025193	31802	2	0.014172	32001	5	0.001097	9763319	-0.002107
318710094	13806	737	522.010846	31970	2	0.246845	31587	2	0.008147	9758480	-0.000252
318687151	13458	667	500.871055	31855	0	0.116917	31725	0	0.001416	9753601	0.002805
318718988	13497	685	478.603183	31837	4	0.402844	31798	2	0.003506	9748818	0.002295
318700632	14204	724	495.830553	31659	1	0.237425	31831	0	0.010867	9743896	0.003790
318723061	14429	743	523.811304	31902	0	0.032557	31960	1	0.001712	9738989	0.003638
318699640	14178	708	538.254547	31968	2	0.015568	31843	0	0.000896	9734087	0.002784
318692957	13741	700	526.190512	31919	0	0.034059	31776	0	0.000699	9729202	0.004295
318715685	13387	701	507.048152	31734	4	0.021910	31983	0	0.001019	9724283	0.005292
318723558	14018	736	505.633883	31695	0	0.419854	31954	2	0.002474	9719270	0.004618
318741205	14178	725	520.446296	32073	1	0.049773	32159	1	0.005545	9714327	0.003913
318692098	13800	689	514.001180	31931	0	0.136819	32162	0	0.007867	9709558	0.004121
318711590	13730	649	502.813350	31788	0	0.316594	32057	1	0.028254	9704673	0.003800
318729354	13982	685	498.304952	31871	0	0.026248	31938	0	0.005088	9699713	0.004248
318709214	13864	680	501.899305	32057	1	0.021531	31902	0	0.000868	9694830	0.003606
318719071	14229	712	524.242729	31965	1	0.043926	31814	0	0.000468	9690146	0.003616
318720580	13961	686	530.860862	31716	1	0.010925	31877	1	0.001209	9685364	0.005274
318703213	13607	703	505.556801	31817	2	0.156695	31909	2	0.000972	9680436	0.005049
318704744	13600	677	501.648191	31843	0	0.038358	31890	0	0.016160	9675720	0.005086
318705995	13945	712	506.819090	31838	2	0.032077	31932	1	0.045357	9670962	0.004985
318711272	13845	724	518.819358	31937	1	0.005391	31876	0	0.013438	9666074	0.005255
318704410	13978	704	511.180621	32033	2	0.088265	31869	1	0.023723	9661386	0.004744
318712972	13665	697	508.627666	31742	0	0.148213	31775	0	0.004541	9656531	0.004759
318717265	13792	708	507.597355	31719	0	0.223310	31807	2	0.002319	9651759	0.002117
318708327	13835	702	509.527000	31802	0	0.022277	32041	0	0.006882	9646843	0.002022
318730076	13910	720	517.367774	31705	2	0.006956	31865	1	0.003756	9641940	0.002428
318723074	13752	719	517.551601	31672	1	0.021727	31905	3	0.005918	9637109	0.001596
318741858	13325	693	494.058172	31759	0	0.002161	31819	4	0.022322	9632359	0.002266
318721809	13628	749	471.420571	31922	1	0.001105	31743	2	0.046739	9627504	0.002221
318704738	14083	694	492.481886	31819	0	0.000535	31706	0	0.018928	9622623	0.002204
318743942	14155	769	521.212004	31791	3	0.001558	31741	2	0.019072	9617747	0.001965
318739181	13975	714	536.468260	31958	5	0.036075	31781	0	0.012596	9612842	0.000344
318726532	13378	690	503.577034	31866	0	0.174219	31865	1	0.003247	9608042	0.000405
318693964	13890	711	497.454763	31835	0	0.299172	31879	1	0.054973	9603123	0.000295
318722884	13987	711	503.996537	31792	0	0.024823	32039	2	0.056151	9598262	0.000185
318708199	14063	749	521.795843	31885	3	0.006827	32019	1	0.023632	9593469	0.000006
318729723	13875	711	520.771345	32050	4	0.015313	31675	2	0.005946	9588674	-0.000074
318699684	14050	742	511.048600	32096	4	0.112742	31763	1	0.001905	9583891	-0.000332
318713938	13941	705	529.892674	31565	0	0.056347	32010	0	0.001464	9578965	-0.000629
318732100	13488	731	519.453444	31730	1	0.042781	31654	0	0.000544	9574117	-0.000819
318715275	13805	714	510.700581	32046	3	0.073021	31798	0	0.001238	9569345	-0.000599
318713091	13925	685	516.781831	31710	0	0.008942	32000	3	0.001954	9564430	-0.000484
318728002	13693	656	508.102684	31918	2	0.003052	31603	1	0.007607	9559607	0.000304
318715203	13715	675	501.359359	31961	1	0.099528	31808	0	0.002260	9554890	0.000275
318722012	13951	731	492.314588	32159	4	0.021417	32062	0	0.001157	9550055	0.000021
318706936	13996	680	498.778890	31898	1	0.039504	31520	1	0.000512	9545401	0.000031
318707506	13986	720	509.760552	31643	0	0.007113	32073	0	0.000779	9540612	-0.000073
318709434	14056	753	515.415623	31703	0	0.001134	31833	3	0.015734	9535775	-0.000142
318717803	14485	710	519.763533	31782	6	0.001076	31697	2	0.016656	9530909	-0.000580
318723763	13998	716	536.628186	31784	4	0.160836	31658	1	0.009016	9526066	-0.000582
318725389	13465	699	516.382026	31757	2	0.111350	31735	0	0.003994	9521250	-0.000576
318706451	13347	638	485.593764	31930	2	0.037801	31953	1	0.000716	9516524	-0.000367
npatches	nstrain	runtime	dt	init_x	init_y	init_y_blood	init_z	init_S	beta0	beta1	beta2	beta3	mean_beta	B	d	delta	delta_blood	b[0]	mut	m	CTL	c	g	epsilon	k	het	lambda	rho	omega	x_max	patch.dyna	DELTA	A	VA
10000	1	100.000000	0.001000	21900	9499	5000000	0.001000	10000000	2.104565	1.523961	1.482302	1.700594	2	800000000	0.010000	1.000000	1.000000	80000	0.000050	0.004800	1	0.001000	1.000000	2.500000	17.000000	0.500000	0.000000	0.000000	0.000000	31872	0	10.000000	7.000000	1.000000
sus	inf	inf_blood	z	x[0]	y[0][0]	z[0]	x[1]	y[1][0]	z[1]	S[0]	synchrony
219000000	94990000	5000000	10.000000	21900	9499	0.001000	21900	9499	0.001000	10000000	0.000000
309759569	205	12	3501.448056	30763	0	0.281510	31006	0	0.309349	9995049	0.000000
318009129	13	0	292.088017	31817	0	0.023380	31771	0	0.025655	9990035	0.000000
318679184	16	1	27.660731	31965	0	0.002278	31984	0	0.002464	9985071	0.000000
318714405	62	4	5.993673	31655	0	0.000553	31832	0	0.000569	9979977	0.000000
318725498	159	10	4.475287	31933	0	0.000412	31853	0	0.000414	9974989	0.000000
318757905	437	22	4.831354	31969	0	0.000401	32004	0	0.000401	9969921	0.000000
318717452	1059	49	6.055649	31885	0	0.000400	31945	0	0.000400	9964905	0.000000
318713367	2611	129	11.324314	31534	1	0.000430	32122	0	0.000400	9959975	0.000000
318719477	6467	330	23.535961	31643	0	0.000419	31873	0	0.000458	9955005	0.000000
318726393	14385	709	87.101983	31693	1	0.000524	31711	0	0.000405	9949983	0.000000
318705500	25184	1283	379.396308	31764	1	0.001081	31891	0	0.000557	9945046	0.000000
318707579	20859	1159	1013.834015	31766	3	0.005534	31818	2	0.001834	9940111	0.000000
318715852	10432	552	748.963413	31845	1	0.018563	31863	1	0.006349	9935259	0.000000
318729905	8704	469	367.614163	31674	0	0.013530	31803	3	0.003578	9930236	0.000000
318705969	10529	512	265.852243	31811	0	0.001485	31803	1	0.001676	9925256	0.000000
318708467	14679	761	317.274969	32154	2	0.001331	31906	2	0.001213	9920274	0.000000
318685889	17399	908	499.125726	31800	2	0.006756	31882	0	0.001270	9915277	0.000000
318718276	15560	821	631.303400	31782	1	0.003019	32029	1	0.000564	9910347	0.000000
318705889	12894	643	572.602169	31763	1	0.000870	31880	1	0.000492	9905321	0.000000
318713008	12124	599	450.562436	31797	1	0.000541	31731	1	0.000515	9900380	0.000000
318702345	12615	660	413.426017	31880	1	0.000634	32045	0	0.000498	9895498	0.000000
318717052	13708	675	428.833930	31726	5	0.003750	32090	0	0.000408	9890549	0.000000
318717858	14832	827	461.779149	31719	2	0.002007	31733	3	0.001425	9885562	0.000000
318712775	14487	725	511.035746	31961	1	0.011916	32006	1	0.022650	9880478	0.000000
318733093	13842	752	520.539326	31907	0	0.004260	31789	0	0.033823	9875552	0.000000
318724602	13217	711	477.605376	31687	5	0.004626	31698	1	0.003836	9870693	0.000000
318715365	13334	659	467.574905	31897	4	0.058879	31970	3	0.040115	9865691	0.000000
318707713	13862	766	470.230980	31845	2	0.085646	31883	1	0.021890	9860694	0.000000
318706823	14150	697	485.159441	31887	0	0.028020	31971	0	0.015242	9855666	0.000000
318718927	14026	723	503.555179	32148	0	0.002765	31840	0	0.001613	9850774	0.000000
318719142	13300	675	497.702081	31881	0	0.000730	31989	4	0.005006	9845879	0.000000
318716225	12850	627	445.357860	31741	1	0.000438	31832	2	0.009915	9840988	0.000000
318721221	13487	639	424.880257	32043	0	0.000604	31763	0	0.007843	9836101	0.000000
318716848	14412	723	455.382041	31773	0	0.000475	31956	1	0.001180	9831215	0.000000
318719962	14671	786	517.892646	31823	6	0.004655	31883	1	0.000843	9826230	0.000000
318713642	13756	703	524.419087	31716	0	0.202421	31781	5	0.027250	9821239	0.000000
318720052	12931	696	477.814380	31580	0	0.221545	31809	1	0.433938	9816290	0.000000
318728042	13256	657	452.427343	31779	0	0.040988	31696	0	0.041490	9811504	0.000000
318699918	13007	641	436.985450	31715	0	0.004691	31727	0	0.003759	9806636	0.000000
318720334	13739	742	436.288696	31711	3	0.003065	31798	0	0.000828	9801831	-1.#IND00
318698812	14656	727	481.805328	32035	1	0.003654	31838	1	0.001655	9796919	-1.#IND00
318718244	14574	742	512.557897	31655	2	0.005819	31788	3	0.003739	9791977	-1.#IND00
318726849	13808	703	526.788010	31858	4	0.024047	32024	1	0.001499	9787005	-1.#IND00
318704243	13136	681	483.352783	31837	0	0.010189	31695	0	0.000997	9782106	-1.#IND00
318695392	13043	653	443.318945	32053	0	0.001208	32085	6	0.007965	9777256	0.008930
318708556	13623	703	454.740353	31967	0	0.011145	32158	0	0.026562	9772405	0.010572
318700672	13989	735	479.787735	32072	3	0.009945	31699	1	0.002838	9767641	0.010331
318717288	14027	711	495.508837	31728	0	0.002589	31761	2	0.001220	9762821	0.009171
318720782	14167	702	491.204626	31972	0	0.000849	31918	0	0.001589	9757933	0.008515
318696868	13502	708	501.267497	31956	2	0.000737	32148	4	0.001159	9753180	0.007059
318739098	13588	674	479.196526	31871	1	0.002678	31803	4	0.054083	9748337	0.006465
318701057	13509	690	469.454645	31828	1	0.000827	31999	0	0.025843	9743542	0.007919
318722393	13860	699	481.524864	31938	0	0.000608	32014	1	0.005871	9738688	0.006925
318704791	13765	650	479.044310	31610	5	0.004327	31925	1	0.001078	9733787	0.005534
318701473	13751	723	481.954954	31966	1	0.006053	31637	5	0.008730	9728850	0.006152
318722522	13749	698	477.162074	31757	3	0.108886	31863	3	0.053491	9723969	0.006148
318736831	13440	665	473.004854	31886	0	0.048219	31742	0	0.034646	9719003	0.004127
318707816	14000	704	474.628769	31697	1	0.015700	31809	2	0.011745	9714086	0.004149
318737885	13516	678	490.142591	31681	2	0.021565	31925	1	0.003729	9709260	0.002842
318718051	13669	760	473.524178	31870	1	0.050870	31779	1	0.001978	9704419	0.003004
318737890	13766	673	469.485396	31692	0	0.019733	31921	2	0.000667	9699613	0.003280
318725401	13735	706	482.722246	31809	1	0.002988	31710	3	0.005372	9694699	0.004154
318724172	13599	716	471.219513	31935	1	0.003670	31930	5	0.282832	9690037	0.004231
318723164	14024	748	490.283792	31726	7	0.004481	31959	1	0.028809	9685169	0.004529
318697628	13997	716	493.857048	31990	3	0.077072	31904	0	0.004565	9680373	0.003468
318693272	13518	718	487.094525	31971	2	0.036056	32064	2	0.011304	9675572	0.004073
318691707	13318	677	469.809102	31846	0	0.119493	31747	1	0.004419	9670821	0.003911
318712892	13434	689	454.858643	31853	5	0.058565	31813	2	0.015677	9665960	0.004100
318708616	14221	726	477.054166	32086	0	0.122513	31792	2	0.008177	9661144	0.003593
318695903	14195	685	490.031077	31995	1	0.206348	31854	3	0.017345	9656263	0.003264
318698965	13721	712	499.114171	31917	0	0.095747	32083	1	0.042616	9651514	0.005411
318697732	13664	666	482.707759	31841	2	0.012479	31793	1	0.055526	9646792	0.005421
318725845	13554	649	484.201803	31950	1	0.327489	31651	0	0.028731	9642091	0.007043
318724500	13831	701	466.183927	31712	0	0.052992	31881	1	0.006417	9637278	0.006524
318737719	14095	763	485.474823	31862	2	0.040472	31949	2	0.001976	9632616	0.006290
318728448	13879	706	506.845439	31735	1	0.223223	31977	0	0.001394	9627849	0.006232
318717666	13279	698	487.801478	31780	2	0.052972	31952	1	0.001103	9623022	0.006111
318714344	13384	640	458.040143	31845	1	0.110966	31876	1	0.001291	9618276	0.005748
318737101	13913	690	455.604246	32178	0	0.014548	31820	2	0.000681	9613559	0.006311
318703270	14091	711	493.397264	32052	2	0.003367	31803	6	0.005340	9608672	0.005060
318699432	13826	715	479.965470	31838	5	0.134861	31839	0	0.064801	9603966	0.004997
318710117	14041	686	483.712170	31919	2	0.025455	31802	1	0.010558	9599068	0.004999
318687494	13946	715	499.414425	31901	2	0.244679	31959	5	0.064943	9594266	0.005846
318712716	13316	647	484.971802	31849	3	0.063909	31924	4	0.090972	9589504	0.005915
318714816	13270	702	449.894356	31875	1	0.274341	31822	4	0.022646	9584730	0.005629
318682255	13718	707	459.107218	31833	2	0.123427	31901	0	0.196551	9579856	0.006673
318720452	14443	722	471.942688	31852	0	0.362450	31756	1	0.061283	9575062	0.006553
318729882	14148	723	517.327225	31881	1	0.037057	32070	3	0.066785	9570196	0.006165
318700141	13928	721	503.722786	31598	0	0.005126	32047	0	0.012918	9565459	0.006089
318701415	13264	709	487.274219	31987	0	0.000786	32021	1	0.004178	9560592	0.006014
318733630	13256	734	465.372138	31797	0	0.000440	31897	2	0.004109	9555738	0.005876
318708687	13509	726	455.699721	31903	3	0.005223	31727	3	0.052580	9550784	0.005471
318715064	14105	756	474.830573	31805	0	0.004017	31707	1	0.131093	9546034	0.005158
318701583	14167	719	491.950899	31800	1	0.001663	31900	0	0.048617	9541191	0.005543
318710517	13805	670	506.127607	31828	0	0.009845	31919	1	0.004385	9536470	0.005723
318727758	13639	718	479.948115	32215	4	0.018114	31870	0	0.001231	9531684	0.005696
318717372	13476	690	473.784279	31996	0	0.143431	31897	1	0.000618	9526907	0.005493
318724040	13549	736	451.087343	31895	0	0.012092	31927	4	0.001745	9522154	0.005299
318703857	14120	727	475.391238	31648	0	0.002712	32145	0	0.002844	9517274	0.004518
npatches	nstrain	runtime	dt	init_x	init_y	init_y_blood	init_z	init_S	beta0	beta1	beta2	beta3	mean_beta	B	d	delta	delta_blood	b[0]	mut	m	CTL	c	g	epsilon	k	het	lambda	rho	omega	x_max	patch.dyna	DELTA	A	VA
10000	1	100.000000	0.001000	21900	9499	5000000	0.001000	10000000	2.618965	1.516353	1.180600	1.829593	2	800000000	0.010000	1.000000	1.000000	80000	0.000050	0.004800	1	0.001000	1.000000	2.500000	18.000000	0.500000	0.000000	0.000000	0.000000	31872	0	10.000000	7.000000	1.000000
sus	inf	inf_blood	z	x[0]	y[0][0]	z[0]	x[1]	y[1][0]	z[1]	S[0]	synchrony
219000000	94990000	5000000	10.000000	21900	9499	0.001000	21900	9499	0.001000	10000000	0.000000
309806198	121	6	3227.413774	30706	0	0.394497	31066	0	0.265102	9994944	0.000000
318001926	14	2	269.049168	31637	0	0.032616	31862	0	0.022038	9989947	0.000000
318675986	22	0	26.032311	31841	0	0.003033	31943	0	0.002169	9984987	0.000000
318699357	35	4	5.841594	32015	0	0.000615	31881	0	0.000544	9979930	0.000000
318749671	123	2	4.230275	31869	0	0.000417	31836	0	0.000412	9975043	0.000000
318748657	311	22	4.560111	31968	0	0.000401	32047	0	0.000401	9970109	0.000000
318721934	758	48	5.470873	31818	0	0.000400	32027	0	0.000400	9965142	0.000000
318737625	2078	100	8.106088	31854	0	0.000400	31815	0	0.000400	9960085	0.000000
318712696	5039	239	16.544978	32138	0	0.000400	31812	0	0.000400	9955163	0.000000
318699654	12093	578	60.759885	31994	1	0.000564	31653	0	0.000483	9950131	0.000000
318716929	22619	1162	260.304789	31679	5	0.279684	31969	4	0.006168	9945085	0.000000
318700342	22887	1142	805.519673	32057	0	0.301744	31974	1	0.012521	9940057	0.000000
318711353	12472	659	811.187180	31793	0	0.031195	31697	2	0.009575	9935095	0.000000
318710657	8869	440	436.619719	31721	4	0.169268	31704	0	0.005557	9930105	0.000000
318729144	10322	499	280.172341	31998	0	0.017887	31713	1	0.004012	9925170	0.000000
318731869	13504	678	295.369101	31904	3	0.012911	31937	5	0.001708	9920310	0.000000
318722193	16503	878	418.315188	31744	0	0.230074	31977	1	0.008485	9915454	0.000000
318708270	16241	828	549.088492	31872	0	0.092175	31820	2	0.155699	9910607	0.000000
318707338	13546	632	566.042256	32102	2	0.011512	31950	3	0.090910	9905675	0.000000
318696779	11820	587	450.451919	31987	1	0.042146	31819	2	0.156817	9900635	0.000000
318703856	11869	605	381.270948	32127	0	0.021989	31691	1	0.090325	9895697	0.000000
318692771	13534	657	374.724154	31773	0	0.002189	31773	1	0.026517	9890807	0.000000
318706376	14700	726	428.797858	31773	2	0.024453	32073	0	0.021936	9885925	0.000000
318704262	14420	728	485.379612	31701	0	0.004229	32181	3	0.057238	9880979	0.000000
318723124	13311	677	484.724148	31787	0	0.000789	31945	1	0.029205	9876020	0.000000
318716829	13208	682	446.675167	31985	3	0.000649	32023	1	0.006485	9871249	0.000000
318722551	13857	624	436.784321	31792	5	0.063248	31726	0	0.000953	9866227	0.000000
318710004	13759	738	447.345662	31585	0	0.044239	32131	1	0.000991	9861153	0.000000
318698586	13758	728	452.848516	31807	1	0.005061	31929	2	0.001936	9856244	0.000000
318712852	13529	688	453.277452	31897	0	0.001069	32011	0	0.002525	9851345	0.000000
318702605	13278	690	441.816909	31807	6	0.011692	32019	0	0.001060	9846445	0.000000
318721313	13843	651	443.948598	31635	2	0.429318	31757	0	0.001399	9841462	0.000000
318720557	13812	701	453.788631	32010	0	0.077181	31743	0	0.000503	9836557	0.000000
318724062	13584	693	460.730256	32023	0	0.108485	31975	3	0.002792	9831587	0.000000
318708193	13671	672	443.284274	31969	2	0.013476	31980	1	0.001830	9826672	0.000000
318701018	13565	685	448.542320	31768	3	0.386857	31963	3	0.029634	9821681	0.000000
318719416	13700	685	442.588934	31888	2	0.088807	31848	0	0.062297	9816817	0.000000
318720414	13669	671	446.217350	32064	1	0.155089	31913	1	0.022790	9812006	0.000000
318710193	13849	643	461.860094	31934	2	0.112915	31929	3	0.009962	9807121	0.000000
318695457	13660	673	439.679421	31977	0	0.199263	31795	1	0.011810	9802216	-1.#IND00
318714302	13518	669	436.608032	31786	2	0.035741	31918	3	0.029859	9797386	-1.#IND00
318702475	13778	703	441.942801	31845	2	0.060587	31782	0	0.016183	9792478	-1.#IND00
318705476	13900	714	462.204133	31833	3	0.042441	31892	1	0.002713	9787538	-1.#IND00
318712314	13450	673	459.598168	31875	6	0.175538	32058	0	0.002608	9782659	-1.#IND00
318697516	12946	656	421.215644	31793	0	0.249016	32048	2	0.003878	9777590	-1.#IND00
318689434	13268	720	418.704532	31732	0	0.052802	31753	3	0.012186	9772654	0.001903
318711110	14123	768	434.057172	32004	3	0.099100	31816	0	0.096508	9767849	0.006173
318703479	14300	712	450.942142	31970	0	0.067548	31751	0	0.019661	9762978	0.007726
318704703	13664	656	471.771163	32150	2	0.010930	32035	2	0.004465	9758207	0.006597
318704813	13647	662	452.266314	32039	0	0.001589	31983	2	0.021504	9753453	0.006482
318710882	13118	706	448.945973	31898	4	0.000786	31919	2	0.007130	9748536	0.007101
318696833	13269	673	426.071379	31885	3	0.064005	31885	1	0.005675	9743602	0.007708
318704452	13697	693	422.952569	31801	0	0.241549	31776	0	0.001443	9738727	0.006485
318704318	13866	697	443.019536	31730	0	0.034504	31888	0	0.001228	9733953	0.009626
318705818	13701	720	441.535705	31757	2	0.063475	31834	1	0.000482	9729196	0.008261
318699447	13555	692	444.108234	32097	1	0.046835	31900	3	0.000874	9724398	0.007499
318741587	13494	689	442.809336	31761	1	0.020310	31703	1	0.000673	9719530	0.007196
318699986	14029	726	453.544858	31698	2	0.002934	31938	2	0.010858	9714658	0.006837
318700681	13666	680	465.515547	31750	5	0.063004	31966	0	0.063277	9709885	0.006630
318699694	13311	680	449.066858	32056	4	0.075378	31760	0	0.150176	9705037	0.005799
318707341	13296	700	443.037063	31958	0	0.257057	31808	0	0.194571	9700057	0.006185
318701836	13729	704	433.575051	31762	0	0.094948	31987	1	0.039303	9695213	0.005323
318708464	13847	726	448.668411	31473	3	0.041804	31836	1	0.025612	9690337	0.004878
318708266	13738	707	465.547660	31894	0	0.444002	32000	3	0.143956	9685319	0.005075
318708916	13857	703	454.756450	31969	0	0.131169	31912	4	0.142637	9680566	0.005003
318717317	13723	669	460.930836	31620	1	0.066344	31927	2	0.126622	9675666	0.005456
318706962	13598	692	447.634241	31973	1	0.160534	31748	2	0.079718	9670755	0.005321
318716726	13407	665	441.623375	31820	2	0.645728	31823	1	0.070157	9665930	0.005285
318707261	13449	675	440.822769	32204	0	0.092559	31939	0	0.117343	9661194	0.004052
318686352	13581	723	422.939504	31832	0	0.010071	31857	1	0.012958	9656353	0.005662
318688583	14104	718	453.159618	31799	2	0.009158	32085	1	0.002089	9651419	0.005321
318718971	13528	725	458.990787	31799	2	0.034447	31783	0	0.000945	9646622	0.005145
318706063	13203	695	429.694104	31841	0	0.012856	32160	1	0.001393	9641864	0.004934
318711480	13693	665	426.672138	31856	0	0.002043	31971	1	0.002546	9637047	0.004026
318738755	13863	699	448.698766	31854	0	0.000544	32033	1	0.001557	9632395	0.003316
318707433	13856	750	474.315981	31860	0	0.001562	31944	1	0.002254	9627597	0.003104
318723519	13716	709	466.072176	31942	1	0.001244	31925	2	0.001054	9622843	0.002835
318711753	13307	709	448.208087	31798	3	0.013869	31815	0	0.000804	9617960	0.002778
318716884	13544	668	439.485701	31812	0	0.014370	31704	1	0.000841	9613090	0.002861
318717257	13725	710	442.542345	31771	0	0.026262	31784	3	0.001981	9608302	0.002485
318730197	13703	728	452.187078	32087	1	0.022394	31835	4	0.010406	9603451	0.003264
318717465	13913	693	453.377890	32026	1	0.002262	31793	2	0.131847	9598543	0.003047
318713124	13880	742	464.197561	31817	1	0.004359	31850	1	0.065331	9593703	0.003584
318717124	13827	706	465.136947	31787	1	0.008820	32045	3	0.151531	9588970	0.003581
318720854	13429	721	461.633264	31837	4	0.045964	31770	0	0.027786	9584101	0.003717
318731112	13394	696	444.344320	31780	0	0.073059	31832	0	0.020399	9579266	0.003908
318710355	13667	671	445.222397	31664	0	0.082828	31872	3	0.058991	9574456	0.003680
318725138	13662	691	452.431388	31744	1	0.010909	31630	0	0.076416	9569680	0.003148
318720774	13442	690	456.532658	31829	3	0.028980	31680	1	0.009598	9564916	0.003285
318733855	13381	662	451.524712	31798	0	0.074828	31996	2	0.012881	9560013	0.003315
318692296	13418	635	440.508520	32000	0	0.048926	31776	2	0.051948	9555348	0.003053
318681451	13546	664	437.322412	32054	3	0.018088	31980	0	0.013844	9550635	0.002468
318693202	13721	692	435.673936	31953	1	0.054984	31932	0	0.002611	9545787	0.003293
318684977	13821	696	449.066796	31894	2	0.056150	31618	0	0.000890	9541063	0.003103
318685599	13378	681	443.920487	31775	2	0.093159	31537	3	0.000746	9536153	0.002856
318696864	13399	704	423.331990	31821	0	0.155494	31703	3	0.001766	9531475	0.003429
318722742	13570	686	426.639449	31705	0	0.017351	31936	0	0.020878	9526693	0.002960
318713670	14213	726	451.833452	31954	1	0.018796	31782	1	0.003711	9521900	0.001910
318715780	14226	727	468.791899	31878	0	0.011667	31746	2	0.003467	9516996	0.001994
npatches	nstrain	runtime	dt	init_x	init_y	init_y_blood	init_z	init_S	beta0	beta1	beta2	beta3	mean_beta	B	d	delta	delta_blood	b[0]	mut	m	CTL	c	g	epsilon	k	het	lambda	rho	omega	x_max	patch.dyna	DELTA	A	VA
10000	1	100.000000	0.001000	21900	9499	5000000	0.001000	10000000	1.414454	1.723667	2.936034	2.560748	2	800000000	0.010000	1.000000	1.000000	80000	0.000050	0.004800	1	0.001000	1.000000	2.500000	19.000000	0.500000	0.000000	0.000000	0.000000	31872	0	10.000000	7.000000	1.000000
sus	inf	inf_blood	z	x[0]	y[0][0]	z[0]	x[1]	y[1][0]	z[1]	S[0]	synchrony
219000000	94990000	5000000	10.000000	21900	9499	0.001000	21900	9499	0.001000	10000000	0.000000
309868130	84	4	2993.988021	30942	0	0.308398	30861	0	0.284835	9994939	0.000000
318010524	2	0	249.135034	31875	0	0.025578	31846	0	0.023651	9989945	0.000000
318689357	4	0	24.122710	31858	0	0.002458	32012	0	0.002301	9984822	0.000000
318745230	11	0	5.672763	32284	0	0.000568	32115	0	0.000555	9979879	0.000000
318729061	44	2	4.159147	31938	0	0.000414	32020	0	0.000413	9974838	0.000000
318730345	97	1	4.215456	31872	0	0.000401	31905	0	0.000401	9969808	0.000000
318701977	205	15	4.669850	31578	0	0.000400	32006	0	0.000400	9964777	0.000000
318714629	596	40	5.073078	31963	1	0.000449	32061	0	0.000400	9959628	0.000000
318710091	1476	85	7.568764	31605	2	0.001937	31810	0	0.000400	9954653	0.000000
318723516	3806	165	14.833185	31903	1	0.000966	31954	0	0.000400	9949684	0.000000
318721413	8667	433	35.003908	32066	0	0.001176	31864	0	0.000400	9944833	0.000000
318711550	18741	973	145.608566	31962	3	0.001243	31863	3	0.002719	9939900	0.000000
318696670	25010	1229	590.969484	31971	0	0.003617	31778	3	0.233057	9935012	0.000000
318710011	15424	817	873.141024	31840	3	0.001434	31889	2	0.056183	9930194	0.000000
318711149	8898	500	491.366489	31969	0	0.000656	31964	0	0.007705	9925131	0.000000
318691879	9408	476	275.195147	31902	0	0.000679	31995	3	0.002182	9920196	0.000000
318730013	12333	610	259.165506	31557	0	0.000458	31940	1	0.012788	9915148	0.000000
318696065	16131	795	355.375313	31904	1	0.001585	32038	1	0.254978	9910178	0.000000
318693203	16760	860	533.361768	31816	0	0.009170	32060	2	0.263152	9905145	0.000000
318720693	13567	678	545.544880	32077	0	0.001117	31877	1	0.202164	9900106	0.000000
318702869	11792	640	437.716525	32059	2	0.002944	31887	0	0.025008	9895059	0.000000
318724339	12096	651	364.639488	31620	0	0.011676	31837	0	0.089259	9890069	0.000000
318706893	13577	661	355.413539	31818	0	0.001714	31752	1	0.011196	9885180	0.000000
318706909	14546	773	402.902633	31711	3	0.004779	32096	0	0.026994	9880157	0.000000
318736444	14468	728	463.285968	31970	0	0.005027	31855	2	0.004083	9875240	0.000000
318722737	13413	640	459.164699	32200	2	0.007039	31792	0	0.001215	9870337	0.000000
318689120	12547	714	411.521295	32158	1	0.016487	31942	1	0.000931	9865382	0.000000
318715063	13074	693	393.727371	31807	4	0.007257	31932	2	0.038603	9860465	0.000000
318706595	13753	706	400.835728	31882	1	0.108933	32038	0	0.006806	9855567	0.000000
318721246	14015	720	422.850136	31911	1	0.059696	31853	0	0.004522	9850566	0.000000
318703756	14170	724	453.795259	32033	1	0.093825	31961	5	0.015948	9845748	0.000000
318710711	13461	686	452.097240	32155	0	0.044110	32025	1	0.023540	9840780	0.000000
318714554	13028	675	415.514824	31797	3	0.008888	32247	1	0.019745	9835858	0.000000
318704900	13480	710	414.693230	31758	4	0.096248	31817	0	0.228929	9831023	0.000000
318720308	13510	687	415.503775	31730	1	0.045283	31885	1	0.025469	9826113	0.000000
318683078	13557	658	411.955624	31653	1	0.015152	32026	0	0.002772	9821142	0.000000
318722621	13511	714	415.392921	31638	0	0.002182	31705	0	0.000811	9816203	0.000000
318705677	13957	671	426.670729	31695	1	0.000936	31774	0	0.000516	9811391	0.000000
318696984	13734	706	443.013218	31963	2	0.004306	31793	3	0.000650	9806690	0.000000
[truncated: 163 more rows]
