# Supplementary material for: Large Variations in HIV-1 Viral Load Explained by Shifting-Mosaic Metapopulation Dynamics
Source: PLoS Biol. 2016 Oct 5;14(10):e1002567. doi: 10.1371/journal.pbio.1002567 (PMC5051940; doi:10.1371/journal.pbio.1002567)
Supplement: S1 Data — Each file gives the output from the simulations indicated by the filename: low migration (ms1, db432); high migration (ms1, db1); very high migration (ms10, db1); number of patches (np); reservoir (storage); no reservoir (nostorage); CTL immigration model (CTLimmig); CTL proliferation model (CTLprolif); β¯ (beta1, beta2, …). Within each file, there are 21 simulations for (k = 0,1,..,20), and data is output each day. For measures of synchrony, the final entry should be used. See Methods and S1 Simulation Code for further details. (ZIP) [file pbio.1002567.s002.zip › S1_Data/ms1_np10000_nostorage_noPD_CTLprolif_db1_beta20.tsv]

npatches	nstrain	runtime	dt	init_x	init_y	init_y_blood	init_z	init_S	beta0	beta1	beta2	beta3	mean_beta	B	d	delta	delta_blood	b[0]	mut	m	CTL	c	g	epsilon	k	het	lambda	rho	omega	x_max	patch.dyna	DELTA	A	VA
10000	1	100.000000	0.001000	21900	9499	5000000	0.001000	10000000	15.511071	16.903842	14.993174	20.296914	20	800000000	0.010000	1.000000	1.000000	80000	0.000050	0.004800	1	0.001000	1.000000	2.500000	0.000000	0.500000	0.000000	0.000000	0.000000	31872	0	10.000000	7.000000	1.000000
sus	inf	inf_blood	z	x[0]	y[0][0]	z[0]	x[1]	y[1][0]	z[1]	S[0]	synchrony
219000000	94990000	5000000	10.000000	21900	9499	0.001000	21900	9499	0.001000	10000000	0.000000
24383403	532325848	26973988	10000.000000	2873	53047	1.000000	2622	52920	1.000000	9995043	0.000000
20186574	646835387	32927460	10000.000000	2363	64190	1.000000	2157	64690	1.000000	9989941	0.000000
18955231	690556024	35213144	10000.000000	2272	68644	1.000000	2097	68816	1.000000	9984970	0.000000
18524084	707239157	36065844	10000.000000	2189	70423	1.000000	1985	70409	1.000000	9980063	0.000000
18364574	713617023	36400885	10000.000000	2135	71030	1.000000	2005	71185	1.000000	9975108	0.000000
18308131	716023158	36534081	10000.000000	2152	71418	1.000000	1969	71476	1.000000	9970125	0.000000
18283529	716966995	36579535	10000.000000	2132	71223	1.000000	1955	71338	1.000000	9965062	0.000000
18271281	717357973	36605434	10000.000000	2164	71042	1.000000	2015	71616	1.000000	9960063	0.000000
18269603	717502394	36595776	10000.000000	2140	71616	1.000000	1950	72093	1.000000	9955118	0.000000
18265224	717509057	36606615	10000.000000	2225	71024	1.000000	1976	71819	1.000000	9950126	0.000000
18265792	717543606	36613645	10000.000000	2103	71712	1.000000	1981	71825	1.000000	9945137	0.000000
18267289	717533366	36618029	10000.000000	2100	71064	1.000000	1985	71352	1.000000	9940044	0.000000
18268950	717542316	36622773	10000.000000	2089	72092	1.000000	1994	71536	1.000000	9935004	0.000000
18267037	717552693	36622753	10000.000000	2114	71530	1.000000	1962	71701	1.000000	9929996	0.000000
18264937	717560875	36597521	10000.000000	2120	71584	1.000000	2029	71155	1.000000	9924985	0.000000
18261959	717529389	36604076	10000.000000	2133	71708	1.000000	2043	71697	1.000000	9919972	0.000000
18266102	717500535	36606813	10000.000000	2150	71500	1.000000	2018	71599	1.000000	9914955	0.000000
18266671	717508867	36604435	10000.000000	2120	71158	1.000000	1997	71832	1.000000	9909947	0.000000
18272707	717532865	36603072	10000.000000	2189	71223	1.000000	1938	71383	1.000000	9904956	0.000000
18267123	717530363	36606375	10000.000000	2161	71795	1.000000	1976	71235	1.000000	9899928	0.000000
18267858	717550467	36601103	10000.000000	2165	71456	1.000000	2006	71316	1.000000	9894996	0.000000
18263973	717536451	36605834	10000.000000	2131	71854	1.000000	1989	71743	1.000000	9890012	0.000000
18262873	717550251	36605227	10000.000000	2080	71569	1.000000	1957	71290	1.000000	9885097	0.000000
18261524	717542779	36611069	10000.000000	2149	71607	1.000000	1990	71780	1.000000	9880204	0.000000
18262100	717510923	36614844	10000.000000	2139	71492	1.000000	1947	71508	1.000000	9875155	0.000000
18259894	717532428	36610393	10000.000000	2183	71443	1.000000	1972	71375	1.000000	9870228	0.000000
18271984	717503722	36603204	10000.000000	2131	71505	1.000000	1965	71756	1.000000	9865156	0.000000
18267914	717555609	36607067	10000.000000	2104	71398	1.000000	1944	71694	1.000000	9860174	0.000000
18266627	717550000	36597139	10000.000000	2060	72043	1.000000	1955	71989	1.000000	9855248	0.000000
18267356	717551652	36602265	10000.000000	2166	71499	1.000000	1987	71774	1.000000	9850332	0.000000
18265087	717544986	36610214	10000.000000	2123	71773	1.000000	1961	71399	1.000000	9845233	0.000000
18271990	717533718	36604258	10000.000000	2121	71526	1.000000	1975	71833	1.000000	9840387	0.000000
18269443	717528921	36618128	10000.000000	2190	71275	1.000000	1964	71706	1.000000	9835462	0.000000
18266426	717566368	36614174	10000.000000	2120	71373	1.000000	1951	71757	1.000000	9830635	0.000000
18261260	717564071	36609926	10000.000000	2091	71764	1.000000	1991	71773	1.000000	9825640	0.000000
18264749	717564734	36613787	10000.000000	2136	71824	1.000000	1981	72065	1.000000	9820837	0.000000
18264803	717526670	36615104	10000.000000	2135	71338	1.000000	1988	71430	1.000000	9816023	0.000000
18262132	717539197	36612336	10000.000000	2115	71448	1.000000	1995	71656	1.000000	9811097	0.000000
18269631	717540988	36603486	10000.000000	2113	71578	1.000000	1989	71630	1.000000	9806144	0.000000
18267712	717534038	36607930	10000.000000	2161	71508	1.000000	1919	71696	1.000000	9801204	-1.#IND00
18268833	717508293	36608573	10000.000000	2157	71580	1.000000	1981	71553	1.000000	9796390	0.014400
18267294	717495058	36615959	10000.000000	2157	71687	1.000000	1971	71832	1.000000	9791521	0.002967
18269022	717500089	36601222	10000.000000	2171	71248	1.000000	2010	71738	1.000000	9786617	0.010293
18266595	717517868	36611516	10000.000000	2081	72350	1.000000	1965	71473	1.000000	9781595	0.006901
18269595	717517186	36592791	10000.000000	2121	71850	1.000000	1958	71847	1.000000	9776732	0.007102
18267434	717530261	36607300	10000.000000	2138	71881	1.000000	1915	72220	1.000000	9771854	0.006944
18268438	717537944	36610332	10000.000000	2160	71072	1.000000	1938	71661	1.000000	9766998	0.004255
18263904	717573691	36612897	10000.000000	2101	71203	1.000000	2052	71419	1.000000	9762147	0.001282
18268619	717587925	36601733	10000.000000	2147	71561	1.000000	1925	71953	1.000000	9757327	0.000778
18269076	717558391	36609957	10000.000000	2208	71454	1.000000	1972	71401	1.000000	9752445	0.000664
18267174	717540310	36612883	10000.000000	2048	71541	1.000000	1963	71565	1.000000	9747610	-0.000439
18264873	717534969	36604138	10000.000000	2149	71734	1.000000	2011	71311	1.000000	9742781	-0.000910
18260558	717585413	36601041	10000.000000	2163	71652	1.000000	2036	71648	1.000000	9737796	0.000295
18267076	717544679	36605795	10000.000000	2134	71507	1.000000	1971	71803	1.000000	9733008	0.000700
18273027	717539547	36615454	10000.000000	2186	71012	1.000000	1964	71810	1.000000	9728177	0.000043
18269406	717544879	36605248	10000.000000	2127	71523	1.000000	1975	71643	1.000000	9723332	0.000281
18271094	717537249	36616594	10000.000000	2223	71685	1.000000	2030	71220	1.000000	9718534	0.000151
18267185	717544637	36614696	10000.000000	2082	71666	1.000000	1955	71663	1.000000	9713652	-0.000043
18271821	717525988	36616260	10000.000000	2139	71364	1.000000	1946	71738	1.000000	9708920	0.000406
18264336	717533154	36614207	10000.000000	2109	71662	1.000000	1891	71712	1.000000	9704075	0.000038
18266268	717568681	36605351	10000.000000	2098	71605	1.000000	1964	71774	1.000000	9699164	-0.000744
18264798	717552941	36610330	10000.000000	2149	71849	1.000000	1977	71710	1.000000	9694370	-0.000628
18269922	717535757	36605817	10000.000000	2128	71543	1.000000	1963	71631	1.000000	9689403	0.000324
18265382	717547042	36611500	10000.000000	2168	71442	1.000000	1933	71538	1.000000	9684515	-0.001614
18272781	717531357	36603886	10000.000000	2184	71441	1.000000	1956	71244	1.000000	9679734	-0.001351
18269384	717533244	36608135	10000.000000	2129	71960	1.000000	1947	71535	1.000000	9674778	-0.000914
18266582	717542968	36605717	10000.000000	2124	71880	1.000000	1965	71685	1.000000	9669939	0.000064
18264886	717557127	36602862	10000.000000	2167	71540	1.000000	2013	71445	1.000000	9665165	-0.000582
18265765	717519696	36608318	10000.000000	2106	71677	1.000000	2003	71551	1.000000	9660325	-0.000881
18269140	717559704	36602926	10000.000000	2145	71054	1.000000	1929	71817	1.000000	9655405	0.000221
18265045	717577538	36609052	10000.000000	2086	71837	1.000000	2026	71644	1.000000	9650678	0.000117
18267867	717576266	36607711	10000.000000	2100	71650	1.000000	2001	71311	1.000000	9645846	-0.000081
18271889	717551250	36602190	10000.000000	2121	71478	1.000000	1971	71923	1.000000	9640935	0.000199
18276201	717513741	36609199	10000.000000	2170	71255	1.000000	1979	71862	1.000000	9636174	0.000050
18267365	717518152	36610023	10000.000000	2133	71770	1.000000	1956	71517	1.000000	9631338	0.004698
18270080	717503807	36616756	10000.000000	2113	71598	1.000000	1986	71567	1.000000	9626616	0.003639
18266690	717520685	36595358	10000.000000	2134	71431	1.000000	1960	71874	1.000000	9621745	0.003269
18264001	717502519	36613093	10000.000000	2185	71645	1.000000	2020	71594	1.000000	9616872	0.003182
18263324	717555530	36616352	10000.000000	2195	71377	1.000000	1925	71882	1.000000	9611967	0.003252
18274533	717501693	36609839	10000.000000	2196	71529	1.000000	1954	71576	1.000000	9607248	0.003160
18268814	717526695	36600966	10000.000000	2133	71387	1.000000	1972	71719	1.000000	9602471	0.003159
18270323	717511881	36610098	10000.000000	2161	71453	1.000000	2037	71646	1.000000	9597550	0.003266
18262404	717539735	36620569	10000.000000	2127	71195	1.000000	1976	71647	1.000000	9592636	0.003452
18270243	717520140	36605942	10000.000000	2193	71352	1.000000	2006	71776	1.000000	9587812	0.003408
18269715	717514825	36610021	10000.000000	2099	71471	1.000000	1989	70960	1.000000	9583021	0.003508
18268832	717539674	36617457	10000.000000	2148	71582	1.000000	2048	71379	1.000000	9578359	0.003905
18268449	717517391	36603337	10000.000000	2149	71586	1.000000	1979	71747	1.000000	9573536	0.003725
18272625	717500442	36608023	10000.000000	2153	71912	1.000000	2054	71389	1.000000	9568864	0.003473
18268393	717513614	36609153	10000.000000	2128	71023	1.000000	2000	71245	1.000000	9564026	0.003404
18264820	717571241	36608580	10000.000000	2160	71584	1.000000	1939	71955	1.000000	9559184	0.003362
18273408	717503923	36615726	10000.000000	2146	71602	1.000000	2000	71696	1.000000	9554497	0.003345
18269366	717506032	36608678	10000.000000	2081	71544	1.000000	2016	71539	1.000000	9549631	0.003224
18271396	717487714	36605930	10000.000000	2195	71780	1.000000	1973	71670	1.000000	9544904	0.003141
18263396	717541330	36602873	10000.000000	2189	71629	1.000000	2014	71441	1.000000	9540157	0.003064
18268370	717551783	36616478	10000.000000	2203	71141	1.000000	2003	71448	1.000000	9535467	0.002215
18261425	717568225	36603032	10000.000000	2114	71390	1.000000	1921	72035	1.000000	9530711	0.003206
18267657	717524935	36612267	10000.000000	2182	71282	1.000000	1937	71384	1.000000	9525886	0.003060
18272583	717513987	36605382	10000.000000	2162	71473	1.000000	1956	71716	1.000000	9521135	0.002738
18267535	717505045	36615533	10000.000000	2133	71560	1.000000	1970	71590	1.000000	9516236	0.002669
npatches	nstrain	runtime	dt	init_x	init_y	init_y_blood	init_z	init_S	beta0	beta1	beta2	beta3	mean_beta	B	d	delta	delta_blood	b[0]	mut	m	CTL	c	g	epsilon	k	het	lambda	rho	omega	x_max	patch.dyna	DELTA	A	VA
10000	1	100.000000	0.001000	21900	9499	5000000	0.001000	10000000	17.867657	17.840722	20.171259	26.218394	20	800000000	0.010000	1.000000	1.000000	80000	0.000050	0.004800	1	0.001000	1.000000	2.500000	1.000000	0.500000	0.000000	0.000000	0.000000	31872	0	10.000000	7.000000	1.000000
sus	inf	inf_blood	z	x[0]	y[0][0]	z[0]	x[1]	y[1][0]	z[1]	S[0]	synchrony
219000000	94990000	5000000	10.000000	21900	9499	0.001000	21900	9499	0.001000	10000000	0.000000
36975165	331908888	16908473	10000.000000	3743	32989	1.000000	3907	33277	1.000000	9995037	0.000000
35667358	344450996	17573744	10000.000000	3711	34206	1.000000	3716	34315	1.000000	9990129	0.000000
35469233	346338499	17668916	10000.000000	3624	34520	1.000000	3667	34811	1.000000	9985090	0.000000
35444761	346655080	17684846	10000.000000	3641	34520	1.000000	3609	34688	1.000000	9980035	0.000000
35435405	346674616	17685412	10000.000000	3732	34336	1.000000	3661	34697	1.000000	9975070	0.000000
35440663	346685114	17690397	10000.000000	3751	34443	1.000000	3675	34233	1.000000	9970088	0.000000
35434830	346678412	17681548	10000.000000	3676	34492	1.000000	3583	34572	1.000000	9964958	0.000000
35436739	346693989	17687282	10000.000000	3625	34623	1.000000	3631	34720	1.000000	9959951	0.000000
35432279	346688269	17688646	10000.000000	3598	34863	1.000000	3702	34535	1.000000	9955059	0.000000
35438786	346691679	17693721	10000.000000	3668	34750	1.000000	3673	34622	1.000000	9949908	0.000000
35434417	346689546	17689794	10000.000000	3703	34668	1.000000	3580	34487	1.000000	9944840	0.000000
35436604	346690839	17687878	10000.000000	3756	34251	1.000000	3729	34237	1.000000	9939876	0.000000
35435837	346692798	17691283	10000.000000	3694	34522	1.000000	3660	34580	1.000000	9934933	0.000000
35436777	346686577	17686762	10000.000000	3671	34326	1.000000	3644	34826	1.000000	9929893	0.000000
35443059	346669723	17689495	10000.000000	3589	34552	1.000000	3629	34777	1.000000	9924928	0.000000
35436930	346665488	17692914	10000.000000	3654	34458	1.000000	3734	34372	1.000000	9920039	0.000000
35441439	346673176	17682076	10000.000000	3667	34710	1.000000	3727	34488	1.000000	9915117	0.000000
35438428	346687295	17682467	10000.000000	3581	34571	1.000000	3612	34864	1.000000	9910192	0.000000
35435913	346682312	17685894	10000.000000	3635	34447	1.000000	3633	34565	1.000000	9905119	0.000000
35444545	346667137	17694910	10000.000000	3649	34419	1.000000	3743	34435	1.000000	9900184	0.000000
35444872	346673092	17686492	10000.000000	3678	34618	1.000000	3578	34843	1.000000	9895199	0.000000
35435873	346709470	17686076	10000.000000	3692	34518	1.000000	3633	34543	1.000000	9890327	0.000000
35445012	346673790	17684072	10000.000000	3753	34474	1.000000	3680	34657	1.000000	9885325	0.000000
35434969	346685578	17689005	10000.000000	3719	34529	1.000000	3739	34364	1.000000	9880447	0.000000
35437895	346696816	17692823	10000.000000	3669	34748	1.000000	3736	34459	1.000000	9875619	0.000000
35433952	346682817	17685258	10000.000000	3764	34499	1.000000	3574	34701	1.000000	9870702	0.000000
35440356	346673130	17688652	10000.000000	3648	34454	1.000000	3566	34759	1.000000	9865772	0.000000
35438009	346688277	17681360	10000.000000	3683	34586	1.000000	3619	34528	1.000000	9860765	0.000000
35437861	346667520	17689885	10000.000000	3594	34473	1.000000	3657	34719	1.000000	9855838	0.000000
35444534	346658535	17682136	10000.000000	3700	34506	1.000000	3685	34462	1.000000	9850788	0.000000
35434293	346701834	17692712	10000.000000	3617	34769	1.000000	3690	34656	1.000000	9845904	0.000000
35443265	346678010	17694129	10000.000000	3631	34583	1.000000	3672	34608	1.000000	9841047	0.000000
35439304	346684116	17691787	10000.000000	3700	34306	1.000000	3653	34651	1.000000	9836044	0.000000
35443163	346689213	17688114	10000.000000	3688	34735	1.000000	3613	34623	1.000000	9831171	0.000000
35438209	346693311	17692412	10000.000000	3607	34550	1.000000	3556	34977	1.000000	9826389	0.000000
35442155	346685457	17691419	10000.000000	3569	34847	1.000000	3613	34906	1.000000	9821460	0.000000
35437474	346684296	17689709	10000.000000	3661	34494	1.000000	3701	34928	1.000000	9816469	0.000000
35439036	346668980	17684285	10000.000000	3655	34688	1.000000	3656	34470	1.000000	9811588	0.000000
35435117	346705661	17678109	10000.000000	3636	34558	1.000000	3622	34728	1.000000	9806648	0.000000
35435943	346691209	17692125	10000.000000	3587	34521	1.000000	3694	34612	1.000000	9801705	-1.#IND00
35433423	346697751	17691951	10000.000000	3642	34932	1.000000	3633	34673	1.000000	9796724	0.004800
35444293	346653416	17694617	10000.000000	3685	34878	1.000000	3668	34633	1.000000	9791820	0.013800
35437262	346657884	17687558	10000.000000	3603	34873	1.000000	3679	34739	1.000000	9786916	0.005654
35443140	346654280	17687819	10000.000000	3671	34580	1.000000	3589	34911	1.000000	9782018	0.005796
35440595	346657567	17693458	10000.000000	3562	34767	1.000000	3660	34192	1.000000	9777257	0.004199
35435299	346649197	17695125	10000.000000	3595	34536	1.000000	3696	34260	1.000000	9772396	0.007635
35444997	346666593	17688160	10000.000000	3670	34224	1.000000	3633	34943	1.000000	9767435	0.001377
35436535	346693545	17679947	10000.000000	3645	34821	1.000000	3659	34408	1.000000	9762512	0.000328
35437749	346691178	17683356	10000.000000	3638	34692	1.000000	3619	34868	1.000000	9757592	0.002093
35438022	346682372	17687104	10000.000000	3716	34371	1.000000	3709	34291	1.000000	9752558	0.006885
35431887	346691718	17681715	10000.000000	3607	34890	1.000000	3545	34757	1.000000	9747720	0.006375
35439705	346649089	17681747	10000.000000	3718	34516	1.000000	3575	34657	1.000000	9742856	0.005900
35441310	346675485	17681687	10000.000000	3660	34592	1.000000	3761	34625	1.000000	9738055	0.009375
35436411	346683902	17685485	10000.000000	3626	34652	1.000000	3630	34797	1.000000	9733316	0.008815
35442698	346659348	17692366	10000.000000	3753	34580	1.000000	3618	34696	1.000000	9728511	0.008544
35444038	346667611	17692665	10000.000000	3675	34535	1.000000	3609	34773	1.000000	9723626	0.008169
35434668	346701566	17687487	10000.000000	3685	34378	1.000000	3539	34567	1.000000	9718776	0.008108
35441961	346695758	17685455	10000.000000	3625	34676	1.000000	3628	34384	1.000000	9714040	0.007315
35437496	346686658	17686126	10000.000000	3651	34651	1.000000	3650	34707	1.000000	9709195	0.007044
35434526	346660985	17681401	10000.000000	3620	34299	1.000000	3601	34837	1.000000	9704376	0.006584
35440978	346658633	17684940	10000.000000	3609	34902	1.000000	3581	34651	1.000000	9699664	0.006532
35440038	346658752	17690064	10000.000000	3688	34560	1.000000	3633	34447	1.000000	9694860	0.006605
35446240	346683010	17687181	10000.000000	3588	34771	1.000000	3652	34471	1.000000	9689981	0.004244
35442197	346691646	17685215	10000.000000	3676	34720	1.000000	3670	34460	1.000000	9685237	0.003905
35440883	346676361	17687523	10000.000000	3598	34722	1.000000	3626	34554	1.000000	9680382	0.003446
35435287	346676412	17682314	10000.000000	3616	34901	1.000000	3652	34534	1.000000	9675464	0.003785
35432287	346667105	17688226	10000.000000	3623	34914	1.000000	3593	34946	1.000000	9670595	0.003690
35436916	346707078	17689498	10000.000000	3721	34707	1.000000	3795	34296	1.000000	9665845	0.003507
35433495	346689801	17685995	10000.000000	3566	34800	1.000000	3602	34804	1.000000	9661031	0.003406
35436640	346699036	17687554	10000.000000	3602	34710	1.000000	3616	34557	1.000000	9656164	0.003242
35439442	346668319	17686709	10000.000000	3592	34676	1.000000	3597	34787	1.000000	9651310	0.004150
35440031	346673369	17696877	10000.000000	3658	34573	1.000000	3694	34285	1.000000	9646419	0.004416
35439686	346671524	17690011	10000.000000	3686	34734	1.000000	3689	34554	1.000000	9641421	0.004317
35441144	346659527	17689343	10000.000000	3631	34600	1.000000	3633	34490	1.000000	9636467	0.004350
35435980	346680946	17691400	10000.000000	3657	34722	1.000000	3571	34776	1.000000	9631631	0.004454
35433857	346693006	17687059	10000.000000	3672	34714	1.000000	3679	34410	1.000000	9626886	0.003711
35438667	346694969	17686389	10000.000000	3631	34559	1.000000	3736	34478	1.000000	9622181	0.003994
35438841	346676345	17686713	10000.000000	3647	34610	1.000000	3692	34716	1.000000	9617395	0.004145
35439142	346687290	17694308	10000.000000	3645	34582	1.000000	3554	34526	1.000000	9612544	0.004031
35438540	346675339	17690915	10000.000000	3638	34731	1.000000	3646	34551	1.000000	9607786	0.004026
35441579	346664776	17691771	10000.000000	3613	34988	1.000000	3695	34538	1.000000	9602954	0.002256
35440217	346679914	17684037	10000.000000	3627	34781	1.000000	3662	34666	1.000000	9598299	0.002110
35438397	346674958	17690754	10000.000000	3607	34627	1.000000	3744	34433	1.000000	9593473	0.002052
35430366	346687149	17686366	10000.000000	3675	34496	1.000000	3614	34567	1.000000	9588809	0.001755
35436768	346667985	17687625	10000.000000	3634	34597	1.000000	3601	34895	1.000000	9583992	0.001588
35439127	346688368	17689819	10000.000000	3710	34550	1.000000	3646	34901	1.000000	9579244	0.001075
35440558	346672602	17687559	10000.000000	3658	34532	1.000000	3691	34446	1.000000	9574513	0.000581
35437912	346668949	17689346	10000.000000	3614	34733	1.000000	3649	34559	1.000000	9569762	0.000061
35430847	346703451	17698359	10000.000000	3681	34429	1.000000	3714	34543	1.000000	9564824	0.000119
35442429	346675665	17685431	10000.000000	3641	34782	1.000000	3727	34422	1.000000	9560071	0.000391
35439541	346681950	17682679	10000.000000	3623	34499	1.000000	3674	34694	1.000000	9555188	0.000425
35443951	346669703	17686661	10000.000000	3609	34936	1.000000	3608	34646	1.000000	9550461	0.000283
35439596	346667627	17688572	10000.000000	3693	34592	1.000000	3626	34523	1.000000	9545879	0.000273
35441018	346662293	17686727	10000.000000	3699	34469	1.000000	3613	34771	1.000000	9541170	0.000183
35437642	346694021	17687477	10000.000000	3586	34990	1.000000	3736	34021	1.000000	9536456	0.000874
35428816	346672595	17687316	10000.000000	3608	34721	1.000000	3671	34672	1.000000	9531720	0.001103
35440052	346671970	17685185	10000.000000	3643	34560	1.000000	3667	34727	1.000000	9526959	0.001103
35444391	346706070	17687131	10000.000000	3681	34953	1.000000	3682	34414	1.000000	9522271	0.001010
35448705	346661090	17687824	10000.000000	3648	34589	1.000000	3611	34703	1.000000	9517587	0.000527
npatches	nstrain	runtime	dt	init_x	init_y	init_y_blood	init_z	init_S	beta0	beta1	beta2	beta3	mean_beta	B	d	delta	delta_blood	b[0]	mut	m	CTL	c	g	epsilon	k	het	lambda	rho	omega	x_max	patch.dyna	DELTA	A	VA
10000	1	100.000000	0.001000	21900	9499	5000000	0.001000	10000000	21.327216	27.250225	15.281513	22.340529	20	800000000	0.010000	1.000000	1.000000	80000	0.000050	0.004800	1	0.001000	1.000000	2.500000	2.000000	0.500000	0.000000	0.000000	0.000000	31872	0	10.000000	7.000000	1.000000
sus	inf	inf_blood	z	x[0]	y[0][0]	z[0]	x[1]	y[1][0]	z[1]	S[0]	synchrony
219000000	94990000	5000000	10.000000	21900	9499	0.001000	21900	9499	0.001000	10000000	0.000000
52367646	221367029	11306283	10000.000000	4558	22378	1.000000	3636	22845	1.000000	9994917	0.000000
53061196	218654628	11152184	10000.000000	4632	21921	1.000000	3683	22700	1.000000	9989979	0.000000
53089728	218550645	11148704	10000.000000	4678	22212	1.000000	3635	22892	1.000000	9984842	0.000000
53098237	218531934	11146234	10000.000000	4595	22323	1.000000	3644	22523	1.000000	9979758	0.000000
53105158	218519347	11147529	10000.000000	4592	22467	1.000000	3597	22607	1.000000	9974752	0.000000
53091065	218533367	11152096	10000.000000	4594	22071	1.000000	3720	22322	1.000000	9969820	0.000000
53095720	218508115	11150467	10000.000000	4564	22121	1.000000	3695	22566	1.000000	9964873	0.000000
53113531	218505161	11149862	10000.000000	4694	21884	1.000000	3585	22714	1.000000	9959952	0.000000
53102712	218511290	11144821	10000.000000	4639	22056	1.000000	3582	22842	1.000000	9954909	0.000000
53084543	218509859	11155744	10000.000000	4542	22116	1.000000	3628	22887	1.000000	9949864	0.000000
53094068	218542325	11142289	10000.000000	4663	22249	1.000000	3755	22569	1.000000	9944882	0.000000
53105273	218512018	11148216	10000.000000	4684	21854	1.000000	3658	22480	1.000000	9939961	0.000000
53104638	218525211	11145610	10000.000000	4588	22215	1.000000	3671	22538	1.000000	9935054	0.000000
53093908	218536622	11154990	10000.000000	4672	22201	1.000000	3732	22373	1.000000	9930135	0.000000
53092470	218542394	11151804	10000.000000	4592	22097	1.000000	3667	22646	1.000000	9925208	0.000000
53095535	218536572	11149797	10000.000000	4571	22251	1.000000	3690	22283	1.000000	9920420	0.000000
53099111	218515758	11144535	10000.000000	4629	22018	1.000000	3672	22488	1.000000	9915563	0.000000
53097961	218520368	11149775	10000.000000	4615	22225	1.000000	3691	22562	1.000000	9910548	0.000000
53086060	218561778	11151476	10000.000000	4597	22034	1.000000	3612	22693	1.000000	9905548	0.000000
53103443	218513785	11149734	10000.000000	4641	21832	1.000000	3686	22651	1.000000	9900577	0.000000
53111933	218509943	11152104	10000.000000	4559	22436	1.000000	3679	22671	1.000000	9895576	0.000000
53093036	218540354	11151932	10000.000000	4628	22208	1.000000	3602	22621	1.000000	9890608	0.000000
53094908	218524379	11145729	10000.000000	4577	22565	1.000000	3706	22549	1.000000	9885699	0.000000
53103753	218505160	11146756	10000.000000	4621	22076	1.000000	3716	22486	1.000000	9880712	0.000000
53098278	218522140	11148689	10000.000000	4560	22286	1.000000	3633	22697	1.000000	9875707	0.000000
53091089	218533409	11149010	10000.000000	4644	22022	1.000000	3684	22536	1.000000	9870732	0.000000
53102292	218518252	11142114	10000.000000	4547	22441	1.000000	3631	22740	1.000000	9865702	0.000000
53099254	218512259	11148867	10000.000000	4668	22109	1.000000	3638	22507	1.000000	9860642	0.000000
53096295	218505775	11150805	10000.000000	4694	21813	1.000000	3596	22622	1.000000	9855731	0.000000
53108037	218527287	11147614	10000.000000	4544	22317	1.000000	3673	22453	1.000000	9850840	0.000000
53106109	218517036	11144880	10000.000000	4681	22105	1.000000	3669	22435	1.000000	9845992	0.000000
53103241	218480757	11147844	10000.000000	4610	22001	1.000000	3615	22594	1.000000	9841142	0.000000
53113009	218488808	11149868	10000.000000	4709	22130	1.000000	3658	22658	1.000000	9836255	0.000000
53107412	218502962	11149729	10000.000000	4558	22370	1.000000	3669	22621	1.000000	9831394	0.000000
53095730	218505682	11148705	10000.000000	4607	22401	1.000000	3690	22547	1.000000	9826477	0.000000
53092971	218549635	11148149	10000.000000	4666	22182	1.000000	3700	22438	1.000000	9821525	0.000000
53101682	218512772	11152952	10000.000000	4564	21980	1.000000	3627	22494	1.000000	9816708	0.000000
53096804	218536510	11144823	10000.000000	4739	22132	1.000000	3699	22619	1.000000	9811858	0.000000
53094491	218522880	11147190	10000.000000	4590	22098	1.000000	3666	22439	1.000000	9806957	0.000000
53093187	218542206	11149954	10000.000000	4660	22080	1.000000	3645	22727	1.000000	9802074	-1.#IND00
53088763	218551443	11146169	10000.000000	4756	21825	1.000000	3615	22620	1.000000	9797134	-0.057600
53092662	218534432	11154289	10000.000000	4655	21933	1.000000	3618	22891	1.000000	9792181	-0.047178
53096015	218525343	11148957	10000.000000	4630	21963	1.000000	3586	22778	1.000000	9787395	-0.016682
53102381	218546173	11149563	10000.000000	4689	21976	1.000000	3635	22396	1.000000	9782593	-0.011921
53099328	218527168	11151026	10000.000000	4662	21890	1.000000	3675	22710	1.000000	9777684	-0.015601
53092736	218517227	11145303	10000.000000	4701	21757	1.000000	3711	22570	1.000000	9772775	-0.013680
53107398	218488945	11149356	10000.000000	4584	22245	1.000000	3617	22666	1.000000	9767733	-0.007046
53094895	218531284	11143570	10000.000000	4662	21937	1.000000	3612	22723	1.000000	9762880	-0.007176
53097397	218518471	11148675	10000.000000	4667	21988	1.000000	3680	22594	1.000000	9758004	-0.007969
53101878	218533148	11153161	10000.000000	4555	22097	1.000000	3694	22541	1.000000	9753072	-0.008755
53104484	218524541	11146912	10000.000000	4599	22043	1.000000	3659	22643	1.000000	9748185	-0.008324
53091297	218526052	11149687	10000.000000	4585	22196	1.000000	3702	22475	1.000000	9743355	-0.007938
53092335	218541597	11146996	10000.000000	4642	22079	1.000000	3597	22616	1.000000	9738485	-0.009275
53097855	218539404	11147398	10000.000000	4580	22069	1.000000	3647	22496	1.000000	9733641	-0.008041
53106865	218531768	11145730	10000.000000	4599	22232	1.000000	3637	22625	1.000000	9728773	-0.007749
53099800	218538123	11147629	10000.000000	4622	22286	1.000000	3651	22816	1.000000	9723845	-0.007398
53098213	218525179	11153773	10000.000000	4597	22258	1.000000	3757	22623	1.000000	9718970	-0.007211
53098812	218527098	11150002	10000.000000	4518	22176	1.000000	3779	22244	1.000000	9714204	-0.007165
53099313	218499915	11155631	10000.000000	4547	22175	1.000000	3606	22712	1.000000	9709366	-0.007226
53095773	218549210	11149541	10000.000000	4577	21979	1.000000	3771	22534	1.000000	9704589	-0.006241
53096363	218548235	11145607	10000.000000	4593	22022	1.000000	3644	22791	1.000000	9699757	-0.006919
53088768	218576479	11146494	10000.000000	4503	22742	1.000000	3579	22649	1.000000	9694826	-0.006292
53100864	218535172	11142887	10000.000000	4610	22105	1.000000	3685	22606	1.000000	9690078	-0.006060
53103345	218510642	11149615	10000.000000	4615	22304	1.000000	3670	22318	1.000000	9685150	-0.006445
53103959	218498275	11148928	10000.000000	4551	22083	1.000000	3701	22515	1.000000	9680271	-0.006070
53082636	218524089	11144524	10000.000000	4627	22076	1.000000	3696	22504	1.000000	9675349	-0.006841
53097591	218518264	11151334	10000.000000	4656	22354	1.000000	3625	22940	1.000000	9670650	-0.001006
53111868	218507406	11147790	10000.000000	4595	22085	1.000000	3712	22539	1.000000	9665848	-0.000735
53112664	218497442	11146475	10000.000000	4686	21996	1.000000	3618	22653	1.000000	9661061	-0.000402
53104619	218514467	11144693	10000.000000	4685	22142	1.000000	3629	22583	1.000000	9656264	-0.000503
53091273	218548637	11149750	10000.000000	4641	21874	1.000000	3676	22661	1.000000	9651437	-0.000720
53097480	218513364	11154068	10000.000000	4661	21778	1.000000	3734	22511	1.000000	9646606	-0.000660
53096845	218541409	11151525	10000.000000	4631	22200	1.000000	3738	22453	1.000000	9641682	-0.000704
53109457	218510440	11152230	10000.000000	4668	21904	1.000000	3703	22394	1.000000	9636778	-0.000724
53100934	218505419	11145626	10000.000000	4633	22301	1.000000	3662	22714	1.000000	9632002	-0.000380
53104027	218540169	11146391	10000.000000	4585	22166	1.000000	3684	22569	1.000000	9627130	-0.000653
53097445	218495158	11143936	10000.000000	4575	22302	1.000000	3649	22750	1.000000	9622194	0.000608
53089036	218546442	11148717	10000.000000	4601	22188	1.000000	3605	22717	1.000000	9617417	0.000623
53103007	218520138	11150717	10000.000000	4670	22171	1.000000	3656	22543	1.000000	9612458	0.000755
53098264	218527788	11153239	10000.000000	4518	22145	1.000000	3598	22779	1.000000	9607644	0.000571
53095557	218520884	11150382	10000.000000	4672	22104	1.000000	3660	22651	1.000000	9602913	0.000305
53100618	218519837	11151218	10000.000000	4521	22395	1.000000	3596	22613	1.000000	9598082	0.000366
53090886	218535233	11144751	10000.000000	4729	21983	1.000000	3683	22560	1.000000	9593161	0.000520
53090418	218530666	11149753	10000.000000	4646	22170	1.000000	3698	22549	1.000000	9588501	0.000442
53098565	218516083	11153180	10000.000000	4561	22195	1.000000	3686	22647	1.000000	9583677	0.000238
53089146	218524140	11149058	10000.000000	4628	22136	1.000000	3687	22665	1.000000	9578961	0.000114
53094982	218525589	11148574	10000.000000	4601	22213	1.000000	3624	22524	1.000000	9574067	0.000170
53091400	218536703	11146753	10000.000000	4728	22382	1.000000	3670	22561	1.000000	9569309	-0.000434
53097820	218526401	11147249	10000.000000	4549	22282	1.000000	3663	22485	1.000000	9564650	-0.000601
53095881	218539900	11150278	10000.000000	4580	22190	1.000000	3712	22297	1.000000	9560066	-0.000591
53091190	218531752	11153459	10000.000000	4663	21876	1.000000	3630	22829	1.000000	9555414	-0.000533
53090572	218539650	11148531	10000.000000	4745	21956	1.000000	3665	22965	1.000000	9550649	-0.000810
53102482	218515744	11145392	10000.000000	4673	22184	1.000000	3669	22749	1.000000	9545985	-0.001292
53093731	218537325	11153672	10000.000000	4471	22521	1.000000	3628	22688	1.000000	9541263	-0.001735
53098609	218508747	11147759	10000.000000	4646	22035	1.000000	3614	22603	1.000000	9536689	-0.001801
53109841	218516899	11137611	10000.000000	4702	22044	1.000000	3643	22801	1.000000	9531850	-0.001729
53097210	218521641	11150822	10000.000000	4645	22281	1.000000	3650	22720	1.000000	9526848	-0.000875
53085223	218542429	11144278	10000.000000	4609	21955	1.000000	3723	22767	1.000000	9522011	-0.001092
53086703	218547232	11149347	10000.000000	4562	22246	1.000000	3688	22351	1.000000	9517278	-0.001080
npatches	nstrain	runtime	dt	init_x	init_y	init_y_blood	init_z	init_S	beta0	beta1	beta2	beta3	mean_beta	B	d	delta	delta_blood	b[0]	mut	m	CTL	c	g	epsilon	k	het	lambda	rho	omega	x_max	patch.dyna	DELTA	A	VA
10000	1	100.000000	0.001000	21900	9499	5000000	0.001000	10000000	22.808543	21.016687	29.919265	28.044165	20	800000000	0.010000	1.000000	1.000000	80000	0.000050	0.004800	1	0.001000	1.000000	2.500000	3.000000	0.500000	0.000000	0.000000	0.000000	31872	0	10.000000	7.000000	1.000000
sus	inf	inf_blood	z	x[0]	y[0][0]	z[0]	x[1]	y[1][0]	z[1]	S[0]	synchrony
219000000	94990000	5000000	10.000000	21900	9499	0.001000	21900	9499	0.001000	10000000	0.000000
68303135	156727480	8010589	10000.000000	5840	15860	1.000000	6106	15956	1.000000	9995007	0.000000
69777215	154241405	7872433	10000.000000	5847	15710	1.000000	6223	15664	1.000000	9989985	0.000000
69789322	154229704	7867867	10000.000000	5728	16096	1.000000	6188	15768	1.000000	9985140	0.000000
69784302	154236774	7869012	10000.000000	5815	15866	1.000000	6244	15572	1.000000	9980094	0.000000
69786658	154229401	7873446	10000.000000	5726	15962	1.000000	6197	15649	1.000000	9975166	0.000000
69780898	154257065	7870521	10000.000000	5768	15769	1.000000	6323	15497	1.000000	9970329	0.000000
69790810	154227646	7868192	10000.000000	5756	15894	1.000000	6155	15959	1.000000	9965357	0.000000
69781525	154257902	7873930	10000.000000	5850	15687	1.000000	6107	15815	1.000000	9960299	0.000000
69794992	154223474	7865441	10000.000000	5745	15754	1.000000	6278	15884	1.000000	9955209	0.000000
69792208	154230008	7865214	10000.000000	5701	16078	1.000000	6240	15446	1.000000	9950217	0.000000
69778317	154253779	7871156	10000.000000	5761	15928	1.000000	6257	15510	1.000000	9945192	0.000000
69785810	154239362	7872526	10000.000000	5665	15967	1.000000	6198	15856	1.000000	9940267	0.000000
69792577	154244252	7866896	10000.000000	5790	15982	1.000000	6225	15589	1.000000	9935291	0.000000
69799718	154238139	7868744	10000.000000	5842	15824	1.000000	6268	15681	1.000000	9930279	0.000000
69775986	154254064	7870974	10000.000000	5676	16100	1.000000	6217	15696	1.000000	9925304	0.000000
69767504	154246869	7873949	10000.000000	5642	16210	1.000000	6310	15614	1.000000	9920286	0.000000
69780156	154254348	7864866	10000.000000	5769	15972	1.000000	6228	15661	1.000000	9915237	0.000000
69790220	154242566	7869923	10000.000000	5741	16011	1.000000	6211	15770	1.000000	9910180	0.000000
69792322	154240941	7864699	10000.000000	5799	15921	1.000000	6127	15885	1.000000	9905208	0.000000
69784013	154252151	7864491	10000.000000	5715	15962	1.000000	6096	15612	1.000000	9900083	0.000000
69778313	154238203	7870248	10000.000000	5705	15704	1.000000	6287	15699	1.000000	9895077	0.000000
69781467	154252218	7870817	10000.000000	5851	15669	1.000000	6427	15343	1.000000	9890205	0.000000
69788938	154229496	7872699	10000.000000	5852	15926	1.000000	6225	15621	1.000000	9885199	0.000000
69771069	154246208	7867691	10000.000000	5836	15825	1.000000	6257	15774	1.000000	9880114	0.000000
69779388	154260262	7873009	10000.000000	5843	15780	1.000000	6185	15785	1.000000	9875210	0.000000
69778514	154254759	7865088	10000.000000	5656	16083	1.000000	6291	15613	1.000000	9870324	0.000000
69767864	154261923	7873719	10000.000000	5840	15745	1.000000	6158	15690	1.000000	9865402	0.000000
69783472	154241798	7868483	10000.000000	5804	15763	1.000000	6257	15727	1.000000	9860415	0.000000
69788081	154230908	7874641	10000.000000	5700	15808	1.000000	6171	15659	1.000000	9855561	0.000000
69782839	154243911	7868514	10000.000000	5773	15655	1.000000	6230	15864	1.000000	9850702	0.000000
69779106	154241148	7869956	10000.000000	5808	15803	1.000000	6200	15642	1.000000	9845756	0.000000
69794744	154220618	7873065	10000.000000	5762	15904	1.000000	6180	15859	1.000000	9840826	0.000000
69781136	154246703	7874078	10000.000000	5777	15882	1.000000	6104	15904	1.000000	9835945	0.000000
69772180	154256674	7874165	10000.000000	5661	16099	1.000000	6238	15670	1.000000	9830998	0.000000
69780086	154235253	7869349	10000.000000	5819	15980	1.000000	6244	15711	1.000000	9826075	0.000000
69795609	154218391	7869849	10000.000000	5735	15877	1.000000	6184	15709	1.000000	9821105	0.000000
69781024	154255973	7874042	10000.000000	5727	16025	1.000000	6223	15863	1.000000	9816163	0.000000
69790388	154215598	7877725	10000.000000	5733	16035	1.000000	6236	15725	1.000000	9811254	0.000000
69769428	154264962	7869724	10000.000000	5684	15960	1.000000	6236	15803	1.000000	9806184	0.000000
69787377	154246533	7868698	10000.000000	5773	15830	1.000000	6180	15788	1.000000	9801240	-1.#IND00
69790788	154234634	7864877	10000.000000	5932	15612	1.000000	6187	15737	1.000000	9796314	0.012800
69797134	154234503	7866926	10000.000000	5713	15876	1.000000	6132	15955	1.000000	9791476	0.012081
69784557	154242805	7874839	10000.000000	5709	15908	1.000000	6171	15831	1.000000	9786456	0.015013
69779379	154239393	7872139	10000.000000	5820	15863	1.000000	6215	15692	1.000000	9781794	0.012933
69768036	154277569	7871512	10000.000000	5707	15962	1.000000	6234	15816	1.000000	9776856	0.008471
69791923	154231464	7870373	10000.000000	5930	15783	1.000000	6191	15784	1.000000	9771919	0.009447
69779229	154243480	7870514	10000.000000	5813	15669	1.000000	6139	15921	1.000000	9766984	-0.003389
69792749	154228054	7866134	10000.000000	5672	15947	1.000000	6174	15880	1.000000	9762205	0.000873
69790044	154246905	7867104	10000.000000	5670	15878	1.000000	6078	15875	1.000000	9757275	0.001086
69773487	154257249	7870355	10000.000000	5727	15758	1.000000	6221	15725	1.000000	9752406	0.000933
69786077	154240950	7864535	10000.000000	5778	15873	1.000000	6185	15794	1.000000	9747466	-0.000025
69786423	154246741	7875849	10000.000000	5818	15879	1.000000	6278	15466	1.000000	9742565	-0.000161
69779225	154246208	7874142	10000.000000	5681	16203	1.000000	6313	15595	1.000000	9737769	0.000241
69776983	154241429	7871699	10000.000000	5686	15956	1.000000	6298	15670	1.000000	9732805	0.000221
69791920	154228516	7870384	10000.000000	5792	15747	1.000000	6226	15673	1.000000	9727865	-0.000569
69788312	154244419	7865553	10000.000000	5712	15850	1.000000	6288	15672	1.000000	9722910	0.000152
69783065	154251604	7868679	10000.000000	5841	15714	1.000000	6243	15585	1.000000	9718028	-0.003845
69794919	154224146	7865916	10000.000000	5658	16055	1.000000	6292	15706	1.000000	9713084	-0.003925
69799199	154234469	7867131	10000.000000	5833	15828	1.000000	6154	15755	1.000000	9708148	-0.002403
69778858	154237611	7867731	10000.000000	5658	16036	1.000000	6192	15717	1.000000	9703311	-0.002708
69782058	154244909	7869885	10000.000000	5745	15772	1.000000	6279	15512	1.000000	9698496	-0.002678
69785210	154231910	7869673	10000.000000	5719	15848	1.000000	6188	15764	1.000000	9693597	-0.003166
69787167	154228022	7872428	10000.000000	5772	15940	1.000000	6300	15669	1.000000	9688881	-0.002674
69793120	154241074	7868660	10000.000000	5649	15874	1.000000	6218	15837	1.000000	9684004	-0.003694
69779768	154248808	7867053	10000.000000	5879	15953	1.000000	6273	15734	1.000000	9679162	-0.003662
69783417	154271411	7871578	10000.000000	5637	16120	1.000000	6253	15815	1.000000	9674200	-0.002392
69778412	154255268	7870870	10000.000000	5768	15717	1.000000	6210	15705	1.000000	9669489	-0.001973
69772742	154260599	7877388	10000.000000	5709	15921	1.000000	6219	15525	1.000000	9664723	-0.002146
69792003	154225431	7870135	10000.000000	5768	15820	1.000000	6190	15811	1.000000	9659844	-0.001890
69783189	154254209	7869427	10000.000000	5745	15861	1.000000	6183	15647	1.000000	9654951	-0.001854
69781962	154262630	7870573	10000.000000	5793	15781	1.000000	6203	15726	1.000000	9650266	-0.002334
69779049	154250333	7874721	10000.000000	5675	16042	1.000000	6240	15767	1.000000	9645486	-0.001950
69789132	154222362	7870254	10000.000000	5788	15954	1.000000	6115	15854	1.000000	9640650	-0.001505
69784698	154247949	7873055	10000.000000	5864	15856	1.000000	6361	15388	1.000000	9635869	-0.001880
69785656	154218839	7874050	10000.000000	5662	15928	1.000000	6279	15507	1.000000	9630958	-0.001511
69780671	154268313	7869777	10000.000000	5753	15915	1.000000	6134	16103	1.000000	9626155	-0.001718
69783859	154250592	7866650	10000.000000	5646	15921	1.000000	6243	15699	1.000000	9621338	-0.000499
69793774	154239731	7866987	10000.000000	5752	15989	1.000000	6232	15674	1.000000	9616433	-0.001062
69774017	154266936	7866282	10000.000000	5810	15919	1.000000	6217	15729	1.000000	9611626	-0.001255
69792169	154236782	7872559	10000.000000	5672	15916	1.000000	6215	15411	1.000000	9606890	-0.000844
69798309	154233248	7873564	10000.000000	5641	16007	1.000000	6208	15796	1.000000	9602184	-0.000596
69793038	154224215	7868246	10000.000000	5824	15963	1.000000	6156	15925	1.000000	9597388	-0.000752
69791229	154211793	7865428	10000.000000	5625	16052	1.000000	6237	15766	1.000000	9592661	-0.001614
69770772	154255889	7866839	10000.000000	5842	15673	1.000000	6222	16094	1.000000	9587891	-0.001207
69793189	154218158	7872778	10000.000000	5759	15957	1.000000	6203	15855	1.000000	9583059	-0.001213
69791551	154229885	7864369	10000.000000	5849	15767	1.000000	6261	15740	1.000000	9578254	-0.001785
69785298	154246784	7867579	10000.000000	5736	15981	1.000000	6146	15842	1.000000	9573550	-0.001785
69794790	154230479	7866632	10000.000000	5790	15907	1.000000	6178	15885	1.000000	9568774	-0.001688
69794163	154225346	7868286	10000.000000	5741	16044	1.000000	6176	15990	1.000000	9563897	-0.001683
69784495	154233685	7870884	10000.000000	5806	15863	1.000000	6312	15685	1.000000	9559207	-0.001623
69781800	154238116	7871388	10000.000000	5812	15798	1.000000	6152	15834	1.000000	9554234	-0.001550
69791412	154245345	7871811	10000.000000	5671	16097	1.000000	6228	15593	1.000000	9549582	-0.001885
69781484	154263677	7865958	10000.000000	5649	15940	1.000000	6339	15816	1.000000	9544814	-0.001811
69791382	154246827	7872061	10000.000000	5825	15896	1.000000	6174	15613	1.000000	9540093	-0.002029
69792480	154223565	7869727	10000.000000	5759	15658	1.000000	6230	15869	1.000000	9535454	-0.002033
69789126	154218516	7873738	10000.000000	5908	15666	1.000000	6241	15657	1.000000	9530666	-0.002085
69788085	154260837	7869188	10000.000000	5771	16170	1.000000	6231	15632	1.000000	9525947	-0.002862
69793857	154250899	7869595	10000.000000	5815	16000	1.000000	6213	15767	1.000000	9521201	-0.002771
69786290	154252157	7872091	10000.000000	5754	15769	1.000000	6179	15713	1.000000	9516506	-0.002713
npatches	nstrain	runtime	dt	init_x	init_y	init_y_blood	init_z	init_S	beta0	beta1	beta2	beta3	mean_beta	B	d	delta	delta_blood	b[0]	mut	m	CTL	c	g	epsilon	k	het	lambda	rho	omega	x_max	patch.dyna	DELTA	A	VA
10000	1	100.000000	0.001000	21900	9499	5000000	0.001000	10000000	22.764502	23.982264	29.107596	26.582592	20	800000000	0.010000	1.000000	1.000000	80000	0.000050	0.004800	1	0.001000	1.000000	2.500000	4.000000	0.500000	0.000000	0.000000	0.000000	31872	0	10.000000	7.000000	1.000000
sus	inf	inf_blood	z	x[0]	y[0][0]	z[0]	x[1]	y[1][0]	z[1]	S[0]	synchrony
219000000	94990000	5000000	10.000000	21900	9499	0.001000	21900	9499	0.001000	10000000	0.000000
85705170	115520577	5901325	10000.000000	7142	12122	1.000000	6857	12036	1.000000	9994994	0.000000
87019409	115158134	5875219	10000.000000	7212	11823	1.000000	6676	12407	1.000000	9990032	0.000000
86997558	115152821	5871650	10000.000000	7067	12135	1.000000	6755	12334	1.000000	9985130	0.000000
87010251	115149601	5877069	10000.000000	7359	11720	1.000000	6947	11970	1.000000	9980204	0.000000
87007445	115148712	5872665	10000.000000	7236	11889	1.000000	7004	12076	1.000000	9975295	0.000000
87011295	115144010	5876260	10000.000000	7341	12039	1.000000	6863	12309	1.000000	9970308	0.000000
87011144	115140272	5872146	10000.000000	7211	11893	1.000000	6919	11933	1.000000	9965256	0.000000
87012408	115143693	5878255	10000.000000	7035	12025	1.000000	6647	12366	1.000000	9960282	0.000000
87016911	115141504	5877301	10000.000000	7313	12114	1.000000	6889	11771	1.000000	9955206	0.000000
86987834	115174872	5872247	10000.000000	7264	11787	1.000000	6854	12160	1.000000	9950062	0.000000
87009823	115139990	5873619	10000.000000	7178	12051	1.000000	6748	12229	1.000000	9945029	0.000000
86992024	115153155	5876546	10000.000000	7242	12137	1.000000	6966	12146	1.000000	9940106	0.000000
87006783	115138344	5874296	10000.000000	7321	11943	1.000000	6950	12055	1.000000	9935186	0.000000
87002469	115161649	5878843	10000.000000	7330	11879	1.000000	6865	12101	1.000000	9930283	0.000000
86994589	115146810	5873839	10000.000000	7166	12085	1.000000	6964	12124	1.000000	9925320	0.000000
87003185	115160357	5873079	10000.000000	7099	12152	1.000000	6870	11966	1.000000	9920376	0.000000
87015511	115142859	5876195	10000.000000	7237	11866	1.000000	6790	12134	1.000000	9915428	0.000000
87014127	115129327	5875650	10000.000000	7337	11911	1.000000	6919	12028	1.000000	9910630	0.000000
87016235	115148683	5874991	10000.000000	7325	12113	1.000000	6834	12111	1.000000	9905557	0.000000
86989956	115153443	5877256	10000.000000	7344	11868	1.000000	6868	12048	1.000000	9900570	0.000000
87000959	115143935	5874762	10000.000000	7256	11947	1.000000	6668	12282	1.000000	9895648	0.000000
87017793	115145248	5870266	10000.000000	7256	11939	1.000000	6747	12259	1.000000	9890810	0.000000
86998570	115162793	5874189	10000.000000	7097	12260	1.000000	7099	11781	1.000000	9885848	0.000000
87011669	115147882	5874072	10000.000000	7187	12056	1.000000	6807	12046	1.000000	9880966	0.000000
87017544	115150969	5875695	10000.000000	7186	11991	1.000000	6922	12116	1.000000	9875914	0.000000
87009244	115160698	5874101	10000.000000	7303	11989	1.000000	6835	12239	1.000000	9870992	0.000000
87003046	115173563	5875061	10000.000000	7249	12015	1.000000	6949	12051	1.000000	9866128	0.000000
87010258	115150776	5871599	10000.000000	7138	12112	1.000000	6852	12182	1.000000	9861127	0.000000
87007692	115152708	5873993	10000.000000	7352	11829	1.000000	6946	12032	1.000000	9856216	0.000000
87009993	115144640	5878641	10000.000000	7337	11963	1.000000	6919	12164	1.000000	9851386	0.000000
87000499	115155654	5875189	10000.000000	7255	12013	1.000000	6855	12124	1.000000	9846475	0.000000
87022331	115130388	5872964	10000.000000	7190	12057	1.000000	6786	12313	1.000000	9841513	0.000000
87009379	115141251	5875545	10000.000000	7323	11913	1.000000	6948	12182	1.000000	9836581	0.000000
86987101	115162922	5871690	10000.000000	7088	12133	1.000000	6957	11983	1.000000	9831728	0.000000
87007911	115142134	5872603	10000.000000	7217	11884	1.000000	6800	12091	1.000000	9826820	0.000000
86998491	115157790	5873295	10000.000000	7181	11580	1.000000	6922	12117	1.000000	9821903	0.000000
87003145	115145675	5871861	10000.000000	7177	12236	1.000000	6921	12266	1.000000	9817021	0.000000
87012657	115144032	5875201	10000.000000	7372	11850	1.000000	6898	12173	1.000000	9812232	0.000000
87002547	115154682	5878053	10000.000000	7160	12061	1.000000	6881	12217	1.000000	9807467	0.000000
87020081	115154465	5874027	10000.000000	7217	12103	1.000000	6824	12283	1.000000	9802506	-1.#IND00
87013463	115136709	5877523	10000.000000	7110	11994	1.000000	6894	11964	1.000000	9797706	-0.012800
86999517	115146566	5876176	10000.000000	7236	12091	1.000000	6797	12336	1.000000	9792912	-0.012225
87012942	115130214	5870138	10000.000000	7290	12052	1.000000	6802	12048	1.000000	9788019	-0.010124
87007526	115143612	5875712	10000.000000	7072	12206	1.000000	6928	11904	1.000000	9783205	-0.002342
86988359	115159161	5875944	10000.000000	7309	11961	1.000000	6865	12070	1.000000	9778287	-0.006024
87005270	115150680	5878312	10000.000000	7128	12241	1.000000	6967	11943	1.000000	9773447	-0.004491
87018719	115138759	5874347	10000.000000	7231	11978	1.000000	6754	12305	1.000000	9768566	0.003199
87000236	115142960	5877456	10000.000000	7261	11767	1.000000	6919	12313	1.000000	9763596	0.005533
87005413	115146154	5878450	10000.000000	7156	12442	1.000000	6759	11995	1.000000	9758728	0.004367
87002774	115169030	5876354	10000.000000	7294	11795	1.000000	6879	12241	1.000000	9753947	0.003138
87026722	115135988	5871034	10000.000000	7128	12135	1.000000	6845	11973	1.000000	9748991	0.002265
86998593	115155544	5873416	10000.000000	7152	12096	1.000000	7003	12058	1.000000	9744159	0.001674
87008203	115136790	5874295	10000.000000	7261	12041	1.000000	6783	12264	1.000000	9739198	0.001040
87001303	115147083	5878782	10000.000000	7266	12038	1.000000	6780	12163	1.000000	9734216	-0.000734
87002809	115147742	5872638	10000.000000	7208	11912	1.000000	6869	12351	1.000000	9729419	-0.000434
86993894	115142527	5872282	10000.000000	7195	12170	1.000000	6772	12206	1.000000	9724475	-0.000571
87001232	115151151	5873063	10000.000000	7035	12076	1.000000	6739	12175	1.000000	9719593	0.004051
86999298	115153447	5874559	10000.000000	7077	12205	1.000000	6973	12169	1.000000	9714660	0.005278
87018375	115123647	5875644	10000.000000	7223	11929	1.000000	6774	12295	1.000000	9709899	0.006396
86997800	115148912	5875722	10000.000000	7407	11720	1.000000	6900	11963	1.000000	9705026	0.006657
87012056	115140982	5873502	10000.000000	7194	11991	1.000000	6953	12149	1.000000	9700247	0.006417
87018231	115141542	5870544	10000.000000	7190	12094	1.000000	6760	12106	1.000000	9695445	0.007843
87015941	115138802	5877989	10000.000000	7216	11929	1.000000	6809	12324	1.000000	9690565	0.007186
87003106	115156314	5875370	10000.000000	7208	12042	1.000000	6940	11979	1.000000	9685610	0.007269
87014221	115140379	5877048	10000.000000	7196	11961	1.000000	6840	12139	1.000000	9680703	0.006348
87019429	115124168	5875919	10000.000000	7360	11875	1.000000	7030	12047	1.000000	9675845	0.003782
87013981	115142112	5873420	10000.000000	7238	12034	1.000000	6860	12223	1.000000	9670929	0.002614
86992460	115157698	5875150	10000.000000	7128	11959	1.000000	6933	12205	1.000000	9666139	0.002007
87001649	115150319	5880738	10000.000000	7193	12124	1.000000	6973	12223	1.000000	9661256	0.001450
87009283	115131735	5876536	10000.000000	7202	11844	1.000000	6826	12278	1.000000	9656298	0.001307
87003422	115153255	5873751	10000.000000	7343	11900	1.000000	7018	12078	1.000000	9651460	0.000827
87006907	115152326	5875679	10000.000000	7123	12004	1.000000	6895	12204	1.000000	9646482	-0.000951
87013341	115150422	5871014	10000.000000	7250	12048	1.000000	6870	12178	1.000000	9641604	-0.001261
87022459	115122809	5874236	10000.000000	7181	12139	1.000000	6716	12193	1.000000	9636827	-0.001496
87009244	115142513	5874809	10000.000000	7283	11855	1.000000	6836	12223	1.000000	9631967	-0.001526
87006596	115142615	5871365	10000.000000	7134	12172	1.000000	6863	12250	1.000000	9627178	-0.001325
87015537	115151892	5873834	10000.000000	7147	12179	1.000000	6728	12233	1.000000	9622236	-0.001258
87001567	115136089	5874892	10000.000000	7311	12045	1.000000	6932	12068	1.000000	9617386	-0.001301
87002039	115154683	5872715	10000.000000	7275	11862	1.000000	6934	12032	1.000000	9612698	-0.001917
87016889	115139524	5878360	10000.000000	7133	12101	1.000000	6861	12056	1.000000	9607920	-0.001787
87000237	115162846	5874809	10000.000000	7169	12016	1.000000	6958	12048	1.000000	9603105	-0.001515
86997649	115151712	5874866	10000.000000	7204	11922	1.000000	6847	12125	1.000000	9598279	-0.001346
87011704	115149854	5876032	10000.000000	7128	12025	1.000000	6859	12029	1.000000	9593494	-0.001283
86992707	115158425	5877888	10000.000000	7136	12207	1.000000	6802	12208	1.000000	9588592	-0.001087
87005980	115139505	5875660	10000.000000	7146	12185	1.000000	6776	12284	1.000000	9583827	-0.000939
87000124	115159349	5875213	10000.000000	7086	12298	1.000000	6892	12146	1.000000	9578957	-0.000530
87005234	115159756	5873335	10000.000000	7287	11777	1.000000	6910	12231	1.000000	9574138	-0.000594
86998028	115150885	5873482	10000.000000	7183	12113	1.000000	6830	12007	1.000000	9569385	-0.001225
87005300	115148441	5874472	10000.000000	7246	12014	1.000000	6820	12197	1.000000	9564689	-0.001186
87014084	115140131	5873072	10000.000000	7149	11997	1.000000	6866	12162	1.000000	9559784	-0.001258
86991697	115166413	5874909	10000.000000	7124	12100	1.000000	6887	12131	1.000000	9555004	-0.001180
87006787	115147012	5872051	10000.000000	7346	11996	1.000000	6912	12073	1.000000	9550174	-0.000668
86997364	115160668	5872489	10000.000000	7269	11962	1.000000	6855	12224	1.000000	9545405	0.000061
87010274	115147074	5878280	10000.000000	7221	12104	1.000000	6997	12008	1.000000	9540601	0.001006
86999919	115146852	5878220	10000.000000	7207	11960	1.000000	6894	12233	1.000000	9535722	0.000923
86989408	115160742	5871800	10000.000000	7374	12086	1.000000	6782	12152	1.000000	9530882	0.000272
87002902	115141901	5873675	10000.000000	7184	12079	1.000000	6922	11923	1.000000	9526003	0.000233
86998417	115143462	5874842	10000.000000	7272	11687	1.000000	6905	12127	1.000000	9521164	0.000128
87011282	115145649	5872290	10000.000000	7246	11996	1.000000	6868	12052	1.000000	9516443	0.000017
npatches	nstrain	runtime	dt	init_x	init_y	init_y_blood	init_z	init_S	beta0	beta1	beta2	beta3	mean_beta	B	d	delta	delta_blood	b[0]	mut	m	CTL	c	g	epsilon	k	het	lambda	rho	omega	x_max	patch.dyna	DELTA	A	VA
10000	1	100.000000	0.001000	21900	9499	5000000	0.001000	10000000	19.309365	29.258694	16.425254	27.315076	20	800000000	0.010000	1.000000	1.000000	80000	0.000050	0.004800	1	0.001000	1.000000	2.500000	5.000000	0.500000	0.000000	0.000000	0.000000	31872	0	10.000000	7.000000	1.000000
sus	inf	inf_blood	z	x[0]	y[0][0]	z[0]	x[1]	y[1][0]	z[1]	S[0]	synchrony
219000000	94990000	5000000	10.000000	21900	9499	0.001000	21900	9499	0.001000	10000000	0.000000
103186304	87985572	4494168	10000.000000	10096	8964	1.000000	6723	10054	1.000000	9995021	0.000000
103771093	89204991	4552994	10000.000000	10039	9031	1.000000	6851	9961	1.000000	9990025	0.000000
103769271	89166363	4545620	10000.000000	10262	8810	1.000000	6987	9991	1.000000	9985065	0.000000
103782072	89145391	4550863	10000.000000	10203	8971	1.000000	6801	10008	1.000000	9980026	0.000000
103771926	89177338	4551269	10000.000000	10014	9024	1.000000	6877	10021	1.000000	9975052	0.000000
103782185	89151553	4546566	10000.000000	10080	9068	1.000000	6870	10018	1.000000	9970145	0.000000
103777614	89159732	4548113	10000.000000	10154	8946	1.000000	6881	9951	1.000000	9965098	0.000000
103784098	89160371	4548430	10000.000000	10157	9134	1.000000	6964	9764	1.000000	9960066	0.000000
103783177	89148350	4553719	10000.000000	10018	9029	1.000000	6745	10025	1.000000	9955200	0.000000
103759948	89164334	4544727	10000.000000	10099	8992	1.000000	6801	10044	1.000000	9950250	0.000000
103761414	89163974	4545556	10000.000000	9845	9149	1.000000	6835	10029	1.000000	9945223	0.000000
103750004	89198479	4547006	10000.000000	10123	8801	1.000000	6858	10065	1.000000	9940303	0.000000
103787732	89157053	4547583	10000.000000	10081	9000	1.000000	6983	9769	1.000000	9935357	0.000000
103782652	89176039	4547886	10000.000000	10069	9063	1.000000	6910	10026	1.000000	9930519	0.000000
103781683	89170512	4549050	10000.000000	10073	8944	1.000000	6840	10064	1.000000	9925574	0.000000
103784279	89153767	4548341	10000.000000	10056	9163	1.000000	6719	10241	1.000000	9920628	0.000000
103779528	89145026	4549506	10000.000000	9866	8971	1.000000	6873	10042	1.000000	9915608	0.000000
103782178	89166633	4549726	10000.000000	9984	9008	1.000000	6955	10109	1.000000	9910565	0.000000
103772533	89160997	4549986	10000.000000	10125	9070	1.000000	6727	10089	1.000000	9905594	0.000000
103771820	89171177	4546277	10000.000000	10092	9078	1.000000	6906	9971	1.000000	9900719	0.000000
103787282	89150906	4549254	10000.000000	10074	8996	1.000000	6821	9806	1.000000	9895734	0.000000
103764796	89183170	4549609	10000.000000	10113	8988	1.000000	6819	9931	1.000000	9890728	0.000000
103782898	89158012	4549673	10000.000000	9975	9045	1.000000	6900	9928	1.000000	9885832	0.000000
103787121	89157864	4550912	10000.000000	10239	8910	1.000000	6875	9989	1.000000	9880872	0.000000
103772633	89159521	4550336	10000.000000	10010	9075	1.000000	6813	9950	1.000000	9876047	0.000000
103774361	89170637	4547932	10000.000000	9845	9149	1.000000	6906	10028	1.000000	9871025	0.000000
103778721	89148827	4552880	10000.000000	9849	9122	1.000000	6722	9983	1.000000	9866086	0.000000
103760393	89167073	4553127	10000.000000	10002	9010	1.000000	6880	10032	1.000000	9861076	0.000000
103753204	89187070	4551614	10000.000000	10018	9091	1.000000	6877	10004	1.000000	9856320	0.000000
103771394	89157130	4550365	10000.000000	9912	9020	1.000000	6788	9885	1.000000	9851497	0.000000
103771595	89161404	4547646	10000.000000	10068	9129	1.000000	6839	9999	1.000000	9846601	0.000000
103779108	89170440	4552361	10000.000000	9836	9087	1.000000	6766	9988	1.000000	9841635	0.000000
103790348	89148892	4548876	10000.000000	10180	8879	1.000000	6892	9852	1.000000	9836778	0.000000
103774552	89175073	4546555	10000.000000	10020	8938	1.000000	6872	9947	1.000000	9831916	0.000000
103770671	89153542	4547148	10000.000000	10018	9169	1.000000	6866	9913	1.000000	9826932	0.000000
103775810	89155439	4550175	10000.000000	10045	8957	1.000000	7037	9837	1.000000	9822033	0.000000
103783380	89162321	4552194	10000.000000	9937	9059	1.000000	6820	10134	1.000000	9817202	0.000000
103762522	89176629	4548919	10000.000000	10096	8832	1.000000	6812	10110	1.000000	9812273	0.000000
103775085	89170389	4550630	10000.000000	10099	8745	1.000000	6813	10026	1.000000	9807463	0.000000
103809116	89133918	4546590	10000.000000	9974	9310	1.000000	6946	10005	1.000000	9802526	-1.#IND00
103768917	89153477	4548407	10000.000000	9925	9136	1.000000	6998	9808	1.000000	9797688	-1.#IND00
103772583	89180011	4545169	10000.000000	10047	8949	1.000000	6804	10101	1.000000	9792776	-0.001125
103765538	89166377	4549454	10000.000000	10151	8959	1.000000	6936	9708	1.000000	9787879	-0.001435
103775059	89138934	4552233	10000.000000	10069	9035	1.000000	6833	10043	1.000000	9782931	0.002257
103773788	89159697	4549241	10000.000000	10160	8901	1.000000	6798	9903	1.000000	9778024	-0.007227
103773854	89153754	4548318	10000.000000	10084	8904	1.000000	6911	10045	1.000000	9773110	-0.011355
103784124	89163976	4546537	10000.000000	9946	9088	1.000000	6774	10082	1.000000	9768219	-0.010243
103765035	89174951	4549098	10000.000000	10051	9146	1.000000	6748	10096	1.000000	9763362	-0.010578
103780794	89151299	4547423	10000.000000	10200	8802	1.000000	6817	9912	1.000000	9758476	-0.008894
103761919	89163664	4548850	10000.000000	9844	9201	1.000000	6852	10027	1.000000	9753599	-0.007616
103790193	89145279	4546755	10000.000000	10121	8877	1.000000	6752	10019	1.000000	9748720	-0.007697
103752493	89173494	4549422	10000.000000	10031	9059	1.000000	6901	10042	1.000000	9743884	-0.004456
103774561	89160603	4549621	10000.000000	9925	8950	1.000000	6930	9901	1.000000	9739082	-0.004364
103757070	89175944	4549377	10000.000000	10089	8987	1.000000	6928	9928	1.000000	9734226	-0.003339
103789898	89150412	4546892	10000.000000	10051	8915	1.000000	6838	9995	1.000000	9729482	-0.003303
103781580	89155568	4551397	10000.000000	9979	8985	1.000000	6644	10179	1.000000	9724603	-0.003772
103777807	89147059	4548185	10000.000000	9887	9083	1.000000	6834	10097	1.000000	9719678	-0.002955
103760049	89168363	4551663	10000.000000	10068	8966	1.000000	6877	9807	1.000000	9714786	-0.002059
103750323	89191631	4549348	10000.000000	10096	8862	1.000000	6895	9842	1.000000	9709840	-0.001853
103773776	89160970	4545724	10000.000000	10010	9028	1.000000	6894	9811	1.000000	9705091	-0.003574
103759139	89161315	4549160	10000.000000	10004	9015	1.000000	7073	9498	1.000000	9700230	-0.003327
103776565	89155391	4550747	10000.000000	10032	8976	1.000000	6827	10043	1.000000	9695179	-0.000505
103782686	89163864	4549803	10000.000000	9974	8963	1.000000	6876	9847	1.000000	9690229	-0.000911
103762123	89175851	4549919	10000.000000	9978	8934	1.000000	7040	9717	1.000000	9685398	-0.000108
103758093	89176743	4546882	10000.000000	10171	8832	1.000000	6891	9802	1.000000	9680550	-0.000364
103765271	89180808	4548662	10000.000000	9834	9088	1.000000	6833	9994	1.000000	9675545	-0.001038
103793416	89152095	4547727	10000.000000	10019	9035	1.000000	6985	9888	1.000000	9670681	-0.001313
103767133	89168894	4549359	10000.000000	9989	8956	1.000000	6923	9812	1.000000	9665911	-0.001241
103772051	89181463	4546364	10000.000000	9872	9124	1.000000	6864	9909	1.000000	9661118	0.000527
103768442	89166190	4551173	10000.000000	10097	9079	1.000000	6800	10074	1.000000	9656296	0.000168
103759240	89188459	4547005	10000.000000	10057	8825	1.000000	6961	9862	1.000000	9651422	-0.000041
103772010	89160476	4549303	10000.000000	10078	9023	1.000000	6907	9907	1.000000	9646521	-0.000039
103779439	89153995	4546588	10000.000000	9896	9008	1.000000	6957	9829	1.000000	9641758	0.000021
103789201	89152112	4547766	10000.000000	10079	9018	1.000000	6918	9881	1.000000	9636964	0.001086
103783273	89157220	4550570	10000.000000	10023	8988	1.000000	6925	9722	1.000000	9632081	0.000958
103782232	89167822	4548253	10000.000000	9956	9043	1.000000	6777	10074	1.000000	9627352	0.000340
103769814	89173213	4545030	10000.000000	10042	9007	1.000000	6933	9834	1.000000	9622583	0.000313
103762959	89179932	4550346	10000.000000	10039	8900	1.000000	6847	10108	1.000000	9617682	0.000690
103774783	89157376	4549501	10000.000000	9941	9202	1.000000	6815	9919	1.000000	9612919	0.000649
103762030	89168271	4547085	10000.000000	10050	9027	1.000000	6888	9946	1.000000	9608034	0.000604
103791375	89137624	4550585	10000.000000	10076	9056	1.000000	6940	9785	1.000000	9603218	0.000665
103780725	89147011	4550408	10000.000000	9933	9133	1.000000	6786	9924	1.000000	9598416	0.000027
103779297	89151801	4549328	10000.000000	10063	8968	1.000000	6881	9974	1.000000	9593573	-0.000087
103762096	89167738	4553074	10000.000000	10169	9212	1.000000	6878	9901	1.000000	9588908	-0.000024
103777450	89154956	4548601	10000.000000	10079	8984	1.000000	7045	9788	1.000000	9584050	0.000404
103791961	89139651	4548280	10000.000000	10156	8923	1.000000	6900	10006	1.000000	9579157	0.000219
103767947	89174754	4547576	10000.000000	10177	8879	1.000000	6913	9760	1.000000	9574256	0.000727
103746974	89171409	4554032	10000.000000	9983	9129	1.000000	6817	9914	1.000000	9569448	0.000880
103787267	89158885	4545926	10000.000000	9996	8998	1.000000	6900	9802	1.000000	9564512	0.000705
103763807	89170510	4549841	10000.000000	10073	8929	1.000000	6754	10177	1.000000	9559749	0.000025
103767200	89161475	4546002	10000.000000	10030	9109	1.000000	6829	10046	1.000000	9554961	0.000907
103782623	89166140	4547107	10000.000000	10068	9095	1.000000	6942	9929	1.000000	9550183	0.001156
103750011	89183212	4551900	10000.000000	9862	8958	1.000000	6855	10033	1.000000	9545489	0.001152
103769672	89168582	4545802	10000.000000	10077	8880	1.000000	6855	10053	1.000000	9540769	0.001096
103771502	89164160	4548235	10000.000000	9992	9112	1.000000	6859	9981	1.000000	9535983	0.001344
103765402	89167001	4548862	10000.000000	9992	8943	1.000000	6879	9894	1.000000	9531346	0.001446
103774920	89171705	4550279	10000.000000	10122	8963	1.000000	7005	9795	1.000000	9526636	0.001590
103768177	89162424	4549150	10000.000000	10092	8770	1.000000	6972	9841	1.000000	9521836	0.001886
103794273	89137275	4549436	10000.000000	9935	9114	1.000000	6742	10069	1.000000	9517140	0.002014
npatches	nstrain	runtime	dt	init_x	init_y	init_y_blood	init_z	init_S	beta0	beta1	beta2	beta3	mean_beta	B	d	delta	delta_blood	b[0]	mut	m	CTL	c	g	epsilon	k	het	lambda	rho	omega	x_max	patch.dyna	DELTA	A	VA
10000	1	100.000000	0.001000	21900	9499	5000000	0.001000	10000000	23.084801	21.696331	18.063782	25.321907	20	800000000	0.010000	1.000000	1.000000	80000	0.000050	0.004800	1	0.001000	1.000000	2.500000	6.000000	0.500000	0.000000	0.000000	0.000000	31872	0	10.000000	7.000000	1.000000
sus	inf	inf_blood	z	x[0]	y[0][0]	z[0]	x[1]	y[1][0]	z[1]	S[0]	synchrony
219000000	94990000	5000000	10.000000	21900	9499	0.001000	21900	9499	0.001000	10000000	0.000000
122538113	67860410	3461156	10000.000000	10184	7247	1.000000	10587	7246	1.000000	9995121	0.000000
122183740	70019373	3575406	10000.000000	9902	7428	1.000000	10628	7415	1.000000	9990197	0.000000
122223069	69948673	3569619	10000.000000	10106	7538	1.000000	10275	7725	1.000000	9985244	0.000000
122237145	69945463	3565187	10000.000000	9791	7803	1.000000	10606	7373	1.000000	9980235	0.000000
122206264	69958165	3568713	10000.000000	9931	7779	1.000000	10732	7366	1.000000	9975325	0.000000
122217079	69941069	3566054	10000.000000	9730	7726	1.000000	10677	7235	1.000000	9970382	0.000000
122209830	69963760	3567397	10000.000000	10097	7604	1.000000	10516	7379	1.000000	9965354	0.000000
122209575	69958517	3572098	10000.000000	9963	7637	1.000000	10508	7419	1.000000	9960397	0.000000
122200078	69961538	3569147	10000.000000	10079	7500	1.000000	10492	7452	1.000000	9955391	0.000000
122217985	69954402	3565528	10000.000000	9815	7807	1.000000	10590	7471	1.000000	9950389	0.000000
122223006	69954048	3569002	10000.000000	10010	7510	1.000000	10654	7558	1.000000	9945407	0.000000
122188454	69965688	3568505	10000.000000	10065	7674	1.000000	10711	7438	1.000000	9940322	0.000000
122213264	69939779	3569139	10000.000000	10000	7449	1.000000	10442	7419	1.000000	9935325	0.000000
122203864	69955820	3568408	10000.000000	9711	7620	1.000000	10562	7338	1.000000	9930367	0.000000
122193808	69953874	3568450	10000.000000	9936	7819	1.000000	10583	7286	1.000000	9925375	0.000000
122223578	69938630	3568322	10000.000000	10021	7594	1.000000	10454	7313	1.000000	9920369	0.000000
122213969	69940744	3570427	10000.000000	10210	7434	1.000000	10501	7388	1.000000	9915452	0.000000
122220262	69952593	3570884	10000.000000	9994	7660	1.000000	10542	7400	1.000000	9910560	0.000000
122228454	69954157	3566236	10000.000000	10094	7491	1.000000	10445	7509	1.000000	9905578	0.000000
122210836	69943097	3568355	10000.000000	9850	7693	1.000000	10604	7316	1.000000	9900649	0.000000
122215929	69948366	3572656	10000.000000	9914	7789	1.000000	10648	7438	1.000000	9895614	0.000000
122198273	69958311	3568115	10000.000000	10047	7547	1.000000	10542	7420	1.000000	9890746	0.000000
122223196	69965299	3569357	10000.000000	9957	7817	1.000000	10521	7257	1.000000	9885801	0.000000
122198366	69984012	3569525	10000.000000	10057	7500	1.000000	10479	7439	1.000000	9880820	0.000000
122240728	69954437	3566708	10000.000000	9805	7586	1.000000	10643	7473	1.000000	9875947	0.000000
122223157	69950123	3566945	10000.000000	10008	7552	1.000000	10605	7358	1.000000	9871147	0.000000
122201968	69962595	3570965	10000.000000	9789	7454	1.000000	10774	7306	1.000000	9866129	0.000000
122247158	69952216	3570899	10000.000000	10084	7533	1.000000	10738	7537	1.000000	9861255	0.000000
122210626	69949510	3571420	10000.000000	9988	7696	1.000000	10501	7498	1.000000	9856444	0.000000
122210417	69961544	3569020	10000.000000	9974	7696	1.000000	10446	7620	1.000000	9851431	0.000000
122223827	69955324	3570266	10000.000000	9888	7527	1.000000	10505	7401	1.000000	9846430	0.000000
122206812	69962348	3569405	10000.000000	10064	7548	1.000000	10470	7490	1.000000	9841542	0.000000
122202606	69961173	3568748	10000.000000	9910	7646	1.000000	10670	7459	1.000000	9836643	0.000000
122216371	69945680	3569118	10000.000000	10111	7596	1.000000	10330	7635	1.000000	9831750	0.000000
122200207	69975418	3570027	10000.000000	9937	7619	1.000000	10598	7453	1.000000	9826894	0.000000
122232558	69940330	3569352	10000.000000	10131	7422	1.000000	10938	7058	1.000000	9822067	0.000000
122221601	69953009	3566818	10000.000000	9815	7743	1.000000	10486	7423	1.000000	9817248	0.000000
122224050	69940287	3569166	10000.000000	9951	7543	1.000000	10616	7274	1.000000	9812297	0.000000
122203696	69950573	3567194	10000.000000	10281	7334	1.000000	10677	7442	1.000000	9807332	0.000000
122194829	69977429	3566113	10000.000000	10120	7483	1.000000	10685	7270	1.000000	9802451	-1.#IND00
122217264	69951424	3567928	10000.000000	10118	7426	1.000000	10460	7534	1.000000	9797506	0.009600
122204581	69965522	3568811	10000.000000	10057	7583	1.000000	10530	7514	1.000000	9792635	0.003598
122204893	69944658	3571543	10000.000000	9838	7792	1.000000	10761	7364	1.000000	9787690	0.003526
122216777	69948325	3570553	10000.000000	9909	7701	1.000000	10518	7394	1.000000	9782780	0.005014
122194386	69974208	3570263	10000.000000	10079	7619	1.000000	10628	7468	1.000000	9777905	0.002415
122226871	69948349	3568789	10000.000000	9887	7677	1.000000	10505	7501	1.000000	9773060	0.000609
122229421	69959072	3568537	10000.000000	10026	7494	1.000000	10629	7458	1.000000	9768077	0.001930
122230757	69946677	3567778	10000.000000	9943	7633	1.000000	10596	7535	1.000000	9763169	0.002324
122215381	69961104	3571317	10000.000000	9970	7756	1.000000	10498	7480	1.000000	9758255	0.001385
122193368	69969948	3572104	10000.000000	10000	7727	1.000000	10503	7496	1.000000	9753263	-0.000821
122207995	69960725	3570524	10000.000000	9791	7718	1.000000	10571	7306	1.000000	9748354	-0.001514
122214030	69936238	3569263	10000.000000	10114	7402	1.000000	10482	7567	1.000000	9743614	-0.001324
122219746	69931656	3568071	10000.000000	10007	7520	1.000000	10486	7454	1.000000	9738825	-0.000310
122215423	69950364	3566601	10000.000000	9913	7513	1.000000	10444	7554	1.000000	9733845	-0.000520
122226344	69951432	3567876	10000.000000	9934	7483	1.000000	10604	7296	1.000000	9728955	0.001759
122216058	69956363	3567267	10000.000000	10180	7605	1.000000	10537	7509	1.000000	9724083	0.001622
122208920	69956591	3566648	10000.000000	10057	7589	1.000000	10766	7315	1.000000	9719187	0.001579
122214391	69955254	3569170	10000.000000	10186	7477	1.000000	10596	7440	1.000000	9714316	0.001497
122203253	69961985	3574332	10000.000000	10012	7461	1.000000	10522	7652	1.000000	9709468	0.001584
122218271	69937874	3569803	10000.000000	9994	7802	1.000000	10579	7357	1.000000	9704634	0.001245
122211511	69962545	3568883	10000.000000	10014	7483	1.000000	10623	7480	1.000000	9699829	0.002130
122221731	69951788	3569709	10000.000000	10111	7569	1.000000	10627	7329	1.000000	9694987	0.001418
122219881	69953629	3570757	10000.000000	10031	7511	1.000000	10615	7464	1.000000	9690130	0.002574
122206499	69962309	3569649	10000.000000	10205	7452	1.000000	10630	7488	1.000000	9685362	0.001339
122226846	69950640	3567194	10000.000000	9965	7678	1.000000	10534	7484	1.000000	9680576	0.002289
122221528	69933983	3564182	10000.000000	9903	7610	1.000000	10471	7453	1.000000	9675824	0.002243
122217561	69943188	3570920	10000.000000	10238	7454	1.000000	10573	7419	1.000000	9670801	0.002706
122210472	69959326	3564339	10000.000000	10054	7532	1.000000	10582	7560	1.000000	9665923	0.002351
122207639	69955695	3570085	10000.000000	10011	7420	1.000000	10416	7451	1.000000	9661018	0.002229
122209131	69961215	3567229	10000.000000	10157	7686	1.000000	10474	7543	1.000000	9656132	0.003158
122218931	69951230	3571539	10000.000000	9976	7643	1.000000	10611	7490	1.000000	9651247	0.003328
122208963	69953923	3569700	10000.000000	9838	7589	1.000000	10665	7296	1.000000	9646405	0.003103
122216514	69961586	3569034	10000.000000	10132	7416	1.000000	10530	7595	1.000000	9641595	0.001907
122215383	69958792	3571165	10000.000000	9846	7707	1.000000	10488	7499	1.000000	9636890	0.001988
122220759	69944082	3568956	10000.000000	9961	7592	1.000000	10617	7379	1.000000	9632015	0.002025
122218885	69940252	3567612	10000.000000	9940	7654	1.000000	10497	7400	1.000000	9627267	0.001970
122212930	69953859	3570576	10000.000000	10001	7432	1.000000	10505	7471	1.000000	9622490	0.001918
122198641	69958464	3572944	10000.000000	10041	7536	1.000000	10359	7522	1.000000	9617666	0.002019
122201218	69955881	3569204	10000.000000	9933	7556	1.000000	10400	7383	1.000000	9612898	0.001645
122195892	69967414	3571421	10000.000000	10002	7652	1.000000	10680	7331	1.000000	9608065	0.001277
122191339	69968598	3569439	10000.000000	9973	7597	1.000000	10707	7323	1.000000	9603209	0.001141
122205699	69955086	3568089	10000.000000	10011	7535	1.000000	10693	7345	1.000000	9598396	0.000770
122214993	69962652	3567900	10000.000000	9870	7713	1.000000	10608	7313	1.000000	9593542	0.001634
122227288	69932237	3569054	10000.000000	9994	7582	1.000000	10607	7515	1.000000	9588620	0.001708
122213717	69958224	3573949	10000.000000	9959	7806	1.000000	10491	7546	1.000000	9583827	0.001918
122215362	69950388	3569103	10000.000000	10205	7373	1.000000	10455	7512	1.000000	9579031	0.002065
122203733	69963200	3569504	10000.000000	10102	7630	1.000000	10492	7308	1.000000	9574232	0.002003
122218445	69943352	3562988	10000.000000	10134	7383	1.000000	10540	7323	1.000000	9569418	0.001954
122219091	69951629	3568766	10000.000000	9993	7543	1.000000	10580	7370	1.000000	9564645	0.001757
122213794	69953568	3566236	10000.000000	10126	7503	1.000000	10659	7163	1.000000	9559843	0.001664
122220248	69958472	3568836	10000.000000	10077	7595	1.000000	10488	7521	1.000000	9555088	0.001966
122218773	69950420	3567137	10000.000000	10101	7493	1.000000	10431	7614	1.000000	9550372	0.001667
122201519	69961538	3564204	10000.000000	9919	7616	1.000000	10580	7447	1.000000	9545549	0.001267
122209430	69949586	3569444	10000.000000	9944	7809	1.000000	10675	7394	1.000000	9540812	0.001400
122226339	69954849	3569882	10000.000000	9978	7769	1.000000	10698	7495	1.000000	9536099	0.001180
122211534	69943367	3568869	10000.000000	10128	7445	1.000000	10558	7292	1.000000	9531363	0.000855
122217983	69948487	3567494	10000.000000	9993	7704	1.000000	10545	7532	1.000000	9526584	0.000871
122205369	69944703	3568623	10000.000000	10076	7568	1.000000	10494	7519	1.000000	9521758	0.001549
122214642	69946512	3567012	10000.000000	10068	7490	1.000000	10605	7460	1.000000	9517012	0.001470
npatches	nstrain	runtime	dt	init_x	init_y	init_y_blood	init_z	init_S	beta0	beta1	beta2	beta3	mean_beta	B	d	delta	delta_blood	b[0]	mut	m	CTL	c	g	epsilon	k	het	lambda	rho	omega	x_max	patch.dyna	DELTA	A	VA
10000	1	100.000000	0.001000	21900	9499	5000000	0.001000	10000000	15.416877	10.153422	15.391375	15.527759	20	800000000	0.010000	1.000000	1.000000	80000	0.000050	0.004800	1	0.001000	1.000000	2.500000	7.000000	0.500000	0.000000	0.000000	0.000000	31872	0	10.000000	7.000000	1.000000
sus	inf	inf_blood	z	x[0]	y[0][0]	z[0]	x[1]	y[1][0]	z[1]	S[0]	synchrony
219000000	94990000	5000000	10.000000	21900	9499	0.001000	21900	9499	0.001000	10000000	0.000000
139490804	53729351	2734396	10000.000000	16116	4881	1.000000	21062	3503	1.000000	9994934	0.000000
137863635	56433953	2881335	10000.000000	15860	5303	1.000000	21553	3797	1.000000	9989851	0.000000
137973189	56353718	2876125	10000.000000	16057	5136	1.000000	21417	3781	1.000000	9984955	0.000000
137935780	56361869	2877160	10000.000000	16176	4932	1.000000	21564	3688	1.000000	9979990	0.000000
137989987	56340202	2875873	10000.000000	15993	5156	1.000000	21428	3763	1.000000	9974931	0.000000
137990630	56336880	2874022	10000.000000	15954	5120	1.000000	21607	3727	1.000000	9969946	0.000000
137996387	56335232	2876111	10000.000000	16079	4981	1.000000	21390	3664	1.000000	9964965	0.000000
137946995	56361713	2874269	10000.000000	16120	5132	1.000000	21299	3819	1.000000	9960002	0.000000
137976647	56369648	2874688	10000.000000	16043	5227	1.000000	21509	3813	1.000000	9955049	0.000000
137965579	56368181	2875660	10000.000000	16197	5022	1.000000	21686	3912	1.000000	9949961	0.000000
137955982	56366949	2877129	10000.000000	16225	5014	1.000000	21738	3661	1.000000	9944930	0.000000
137951455	56362550	2876764	10000.000000	15997	5106	1.000000	21484	3871	1.000000	9939962	0.000000
137945069	56373011	2874890	10000.000000	16213	5197	1.000000	21625	3665	1.000000	9934972	0.000000
137978067	56349295	2875693	10000.000000	15999	5088	1.000000	21751	3688	1.000000	9930112	0.000000
137973753	56352997	2876891	10000.000000	16079	4974	1.000000	21837	3672	1.000000	9925096	0.000000
137982705	56359994	2875519	10000.000000	15962	5104	1.000000	21715	3799	1.000000	9920094	0.000000
137972297	56350534	2875190	10000.000000	15971	5147	1.000000	21462	3844	1.000000	9915146	0.000000
137960936	56347493	2872980	10000.000000	16115	5187	1.000000	21436	3827	1.000000	9910236	0.000000
137967854	56326680	2874602	10000.000000	15889	5159	1.000000	21539	3799	1.000000	9905248	0.000000
137951244	56362168	2876331	10000.000000	15923	5187	1.000000	21437	3759	1.000000	9900331	0.000000
137962583	56386493	2875355	10000.000000	16325	5033	1.000000	21603	3855	1.000000	9895503	0.000000
137966119	56378985	2874541	10000.000000	15958	5003	1.000000	21535	3693	1.000000	9890499	0.000000
137970975	56344293	2874737	10000.000000	16205	4939	1.000000	21530	3795	1.000000	9885521	0.000000
137989080	56342847	2873797	10000.000000	16109	5109	1.000000	21632	3804	1.000000	9880658	0.000000
137984010	56339927	2876821	10000.000000	16152	5102	1.000000	21356	3826	1.000000	9875681	0.000000
137969914	56343176	2873470	10000.000000	16058	5035	1.000000	21354	3957	1.000000	9870831	0.000000
137964696	56353586	2875468	10000.000000	16289	4986	1.000000	21631	3652	1.000000	9865982	0.000000
137963147	56363785	2872748	10000.000000	16230	5017	1.000000	21392	3828	1.000000	9861021	0.000000
137987261	56352660	2874013	10000.000000	16141	4982	1.000000	21809	3827	1.000000	9856158	0.000000
137954756	56361255	2877381	10000.000000	15968	5188	1.000000	21520	3780	1.000000	9851273	0.000000
137972271	56348297	2875757	10000.000000	16004	5104	1.000000	21413	3778	1.000000	9846297	0.000000
137975516	56353504	2875039	10000.000000	15885	5317	1.000000	21880	3661	1.000000	9841481	0.000000
137963554	56358077	2875807	10000.000000	15858	5132	1.000000	21645	3650	1.000000	9836536	0.000000
137973821	56348992	2876449	10000.000000	15971	5087	1.000000	21628	3869	1.000000	9831534	0.000000
137988784	56347403	2870518	10000.000000	16270	5014	1.000000	21492	3811	1.000000	9826624	0.000000
137956870	56369536	2873651	10000.000000	15972	5204	1.000000	21397	3814	1.000000	9821664	0.000000
137989102	56349815	2875178	10000.000000	16272	4956	1.000000	21365	3744	1.000000	9816806	0.000000
137978919	56347571	2876112	10000.000000	16233	4908	1.000000	21771	3877	1.000000	9811825	0.000000
137986061	56343520	2875468	10000.000000	16126	5231	1.000000	21307	3834	1.000000	9806965	0.000000
137961796	56352730	2875347	10000.000000	16154	5089	1.000000	21824	3714	1.000000	9802049	-1.#IND00
137968719	56355074	2877031	10000.000000	16040	5047	1.000000	21483	3845	1.000000	9796986	0.007200
138001156	56345685	2873197	10000.000000	16069	5183	1.000000	21458	3782	1.000000	9792054	-0.004741
137939593	56382537	2877532	10000.000000	16021	5262	1.000000	21531	3775	1.000000	9787230	-0.005084
137963108	56348459	2878223	10000.000000	16117	5036	1.000000	21667	3804	1.000000	9782393	-0.006561
137969951	56354540	2875428	10000.000000	15823	5016	1.000000	21496	3956	1.000000	9777496	-0.006431
137950648	56358755	2874046	10000.000000	16025	5072	1.000000	21711	3703	1.000000	9772607	-0.003407
137972921	56347385	2875602	10000.000000	15890	5134	1.000000	21552	3744	1.000000	9767787	-0.002525
137994487	56341762	2870811	10000.000000	16110	5161	1.000000	21370	3975	1.000000	9762886	-0.001572
137969236	56345999	2874132	10000.000000	15849	5150	1.000000	21441	3805	1.000000	9757981	-0.001738
137944185	56369770	2874663	10000.000000	16226	5233	1.000000	21537	3702	1.000000	9753194	-0.004853
137996840	56346645	2876042	10000.000000	16134	5234	1.000000	21682	3721	1.000000	9748421	-0.010361
137953445	56364247	2877739	10000.000000	16046	5046	1.000000	21478	3757	1.000000	9743554	-0.009003
137960118	56365331	2876827	10000.000000	16074	4986	1.000000	21516	3695	1.000000	9738737	-0.006919
137982691	56348248	2873964	10000.000000	16021	5129	1.000000	21684	3793	1.000000	9733725	-0.005553
137971542	56355018	2874550	10000.000000	16278	4959	1.000000	21605	3650	1.000000	9728717	-0.006624
137974725	56354440	2875231	10000.000000	16373	4985	1.000000	21424	3779	1.000000	9723926	-0.007519
137943171	56368105	2874708	10000.000000	16196	5086	1.000000	21496	3854	1.000000	9719075	-0.007290
137979010	56358060	2874660	10000.000000	16163	5041	1.000000	21605	3589	1.000000	9714091	-0.006589
137964716	56363689	2879674	10000.000000	16375	4993	1.000000	21780	3668	1.000000	9709348	-0.006699
137966918	56353455	2872584	10000.000000	16289	4831	1.000000	21602	3691	1.000000	9704398	-0.005786
137954325	56358461	2876204	10000.000000	16035	4999	1.000000	21776	3646	1.000000	9699585	-0.006300
137978736	56352306	2873190	10000.000000	15939	5229	1.000000	21584	3782	1.000000	9694873	-0.005136
137962644	56354947	2873531	10000.000000	16009	5122	1.000000	21598	3647	1.000000	9689875	-0.009548
137959823	56358707	2874844	10000.000000	15876	5218	1.000000	21839	3633	1.000000	9685010	-0.009184
137989560	56354401	2877884	10000.000000	16116	5126	1.000000	21833	3684	1.000000	9680211	-0.008687
137973896	56354276	2873674	10000.000000	15962	5084	1.000000	21758	3691	1.000000	9675384	-0.008257
137974218	56351151	2876515	10000.000000	16046	5083	1.000000	21931	3586	1.000000	9670603	-0.008153
137984387	56344343	2875902	10000.000000	16215	5008	1.000000	21354	3939	1.000000	9665776	-0.007777
137989661	56348811	2878837	10000.000000	16213	5143	1.000000	21715	3776	1.000000	9660888	-0.006775
137946076	56357643	2877081	10000.000000	15792	5356	1.000000	21348	3748	1.000000	9655936	-0.006235
137985903	56339247	2874314	10000.000000	15755	5187	1.000000	21602	3824	1.000000	9651144	-0.005435
137969654	56333919	2874077	10000.000000	16552	4895	1.000000	21500	3897	1.000000	9646471	-0.004876
137965325	56356801	2873982	10000.000000	16113	5005	1.000000	21403	3794	1.000000	9641743	-0.004767
137957557	56371092	2873545	10000.000000	16185	5021	1.000000	21568	3731	1.000000	9636940	-0.004384
137966500	56369972	2874971	10000.000000	16389	4941	1.000000	21670	3778	1.000000	9632071	-0.004072
137960947	56372681	2874631	10000.000000	16049	5124	1.000000	21522	3766	1.000000	9627154	-0.004044
137956831	56369080	2878583	10000.000000	16284	5132	1.000000	21245	3824	1.000000	9622289	-0.004017
137956732	56339395	2875334	10000.000000	16031	4979	1.000000	21674	3765	1.000000	9617529	-0.002932
137965218	56343170	2876380	10000.000000	16254	5186	1.000000	21558	3840	1.000000	9612629	-0.002735
137970200	56352745	2870968	10000.000000	16298	4977	1.000000	21666	3664	1.000000	9607969	-0.002586
137991605	56350392	2874679	10000.000000	15989	5117	1.000000	21323	3978	1.000000	9603138	-0.001535
137951644	56360733	2872248	10000.000000	16006	5175	1.000000	21590	3745	1.000000	9598393	-0.001453
138005747	56329836	2873567	10000.000000	15996	5141	1.000000	21786	3562	1.000000	9593484	-0.001739
137968939	56349419	2875620	10000.000000	15876	5047	1.000000	21333	3779	1.000000	9588593	-0.001761
137969644	56364566	2877345	10000.000000	16341	4935	1.000000	21680	3723	1.000000	9583816	-0.001720
137988430	56339725	2874433	10000.000000	15782	5111	1.000000	21484	3679	1.000000	9579073	-0.001601
137970708	56358277	2872684	10000.000000	15859	5124	1.000000	21729	3600	1.000000	9574303	-0.001848
137997191	56332595	2876447	10000.000000	15829	5183	1.000000	21701	3833	1.000000	9569495	-0.001796
137978240	56350071	2876948	10000.000000	16028	5321	1.000000	21634	3713	1.000000	9564660	-0.001947
137965461	56356616	2876099	10000.000000	15969	5219	1.000000	21422	3711	1.000000	9559887	-0.002198
137991218	56330562	2872902	10000.000000	16176	5115	1.000000	21401	3724	1.000000	9555116	-0.002457
137985177	56348714	2874168	10000.000000	15901	5237	1.000000	21748	3767	1.000000	9550388	-0.002351
137989626	56337692	2876058	10000.000000	16244	5050	1.000000	21412	3731	1.000000	9545633	-0.002320
137978919	56347503	2875611	10000.000000	16096	5027	1.000000	21441	3899	1.000000	9540754	-0.002294
137967570	56354559	2877257	10000.000000	16180	4986	1.000000	21743	3660	1.000000	9536057	-0.002285
138000118	56342071	2875402	10000.000000	16081	5033	1.000000	21107	3925	1.000000	9531254	-0.002207
137945817	56379821	2878773	10000.000000	16218	5067	1.000000	21382	3935	1.000000	9526412	-0.002167
137968800	56355101	2873533	10000.000000	16004	5067	1.000000	21445	3683	1.000000	9521665	-0.002138
137956293	56360749	2872475	10000.000000	16102	5062	1.000000	21763	3747	1.000000	9516982	-0.002412
npatches	nstrain	runtime	dt	init_x	init_y	init_y_blood	init_z	init_S	beta0	beta1	beta2	beta3	mean_beta	B	d	delta	delta_blood	b[0]	mut	m	CTL	c	g	epsilon	k	het	lambda	rho	omega	x_max	patch.dyna	DELTA	A	VA
10000	1	100.000000	0.001000	21900	9499	5000000	0.001000	10000000	17.701407	12.820247	29.228728	27.720894	20	800000000	0.010000	1.000000	1.000000	80000	0.000050	0.004800	1	0.001000	1.000000	2.500000	8.000000	0.500000	0.000000	0.000000	0.000000	31872	0	10.000000	7.000000	1.000000
sus	inf	inf_blood	z	x[0]	y[0][0]	z[0]	x[1]	y[1][0]	z[1]	S[0]	synchrony
219000000	94990000	5000000	10.000000	21900	9499	0.001000	21900	9499	0.001000	10000000	0.000000
156113338	42978721	2180735	10000.000000	16444	4112	1.000000	20404	3159	1.000000	9995062	0.000000
153296748	45937531	2343353	10000.000000	15933	4539	1.000000	20897	3392	1.000000	9990087	0.000000
153519512	45799115	2334871	10000.000000	15787	4514	1.000000	20346	3478	1.000000	9985064	0.000000
153503004	45796956	2338167	10000.000000	15938	4382	1.000000	20662	3426	1.000000	9980000	0.000000
153479413	45835691	2340361	10000.000000	16068	4568	1.000000	20614	3430	1.000000	9975162	0.000000
153475912	45836524	2338273	10000.000000	16111	4478	1.000000	20700	3234	1.000000	9970084	0.000000
153482441	45811169	2337084	10000.000000	15981	4494	1.000000	20545	3428	1.000000	9965045	0.000000
153478149	45830642	2336487	10000.000000	16243	4302	1.000000	20766	3469	1.000000	9960131	0.000000
153451793	45844148	2339864	10000.000000	16250	4224	1.000000	20659	3429	1.000000	9955167	0.000000
153463960	45833701	2339073	10000.000000	16102	4397	1.000000	20301	3485	1.000000	9950247	0.000000
153509495	45809699	2337312	10000.000000	16261	4392	1.000000	20766	3377	1.000000	9945153	0.000000
153510997	45804755	2337057	10000.000000	16199	4398	1.000000	20702	3485	1.000000	9940195	0.000000
153495772	45825429	2337244	10000.000000	16224	4348	1.000000	20356	3502	1.000000	9935214	0.000000
153488696	45843253	2335745	10000.000000	16380	4512	1.000000	20369	3421	1.000000	9930380	0.000000
153466139	45835338	2337487	10000.000000	16160	4494	1.000000	20481	3365	1.000000	9925262	0.000000
153512502	45815338	2336003	10000.000000	16192	4407	1.000000	20676	3440	1.000000	9920308	0.000000
153485748	45814259	2337997	10000.000000	16279	4389	1.000000	20678	3334	1.000000	9915303	0.000000
153492446	45823849	2339550	10000.000000	15908	4526	1.000000	20695	3485	1.000000	9910277	0.000000
153497102	45822923	2336203	10000.000000	16225	4374	1.000000	20647	3345	1.000000	9905324	0.000000
153473863	45838446	2340083	10000.000000	15995	4399	1.000000	20619	3337	1.000000	9900452	0.000000
153490203	45823232	2338225	10000.000000	16027	4496	1.000000	20462	3469	1.000000	9895561	0.000000
153518738	45827978	2337983	10000.000000	15802	4644	1.000000	20522	3452	1.000000	9890708	0.000000
153510374	45809489	2336596	10000.000000	16526	4172	1.000000	20611	3404	1.000000	9885727	0.000000
153480533	45836853	2337790	10000.000000	16013	4399	1.000000	20359	3403	1.000000	9880870	0.000000
153477122	45825332	2335981	10000.000000	16275	4304	1.000000	20321	3564	1.000000	9875824	0.000000
153482442	45835850	2340314	10000.000000	16172	4338	1.000000	20480	3321	1.000000	9870815	0.000000
153454068	45829520	2335775	10000.000000	16207	4163	1.000000	20382	3555	1.000000	9865894	0.000000
153489269	45829314	2336880	10000.000000	16321	4290	1.000000	20434	3453	1.000000	9861048	0.000000
153518953	45813755	2337231	10000.000000	16047	4400	1.000000	20268	3499	1.000000	9855940	0.000000
153500567	45813512	2336288	10000.000000	15669	4748	1.000000	20698	3408	1.000000	9851128	0.000000
153491513	45823183	2340197	10000.000000	16075	4383	1.000000	20679	3406	1.000000	9846227	0.000000
153470172	45829606	2337988	10000.000000	16343	4339	1.000000	20549	3535	1.000000	9841388	0.000000
153485499	45820878	2337889	10000.000000	16097	4394	1.000000	20522	3524	1.000000	9836512	0.000000
153484674	45820643	2336643	10000.000000	15928	4478	1.000000	20536	3297	1.000000	9831514	0.000000
153463019	45840506	2339492	10000.000000	16421	4244	1.000000	20288	3535	1.000000	9826648	0.000000
153476604	45828969	2338197	10000.000000	16146	4399	1.000000	20769	3345	1.000000	9821725	0.000000
153476471	45826682	2338116	10000.000000	15988	4456	1.000000	20483	3480	1.000000	9816701	0.000000
153482853	45821656	2337017	10000.000000	16035	4603	1.000000	20599	3235	1.000000	9811715	0.000000
153494033	45826150	2334233	10000.000000	16093	4486	1.000000	20562	3423	1.000000	9806724	0.000000
153472061	45811003	2339283	10000.000000	16070	4453	1.000000	20651	3330	1.000000	9801829	-1.#IND00
153467257	45826782	2337653	10000.000000	16069	4512	1.000000	20468	3586	1.000000	9796903	0.008000
153514196	45813604	2336193	10000.000000	16486	4339	1.000000	20853	3353	1.000000	9791931	0.010028
153481156	45818675	2339937	10000.000000	15942	4386	1.000000	20482	3603	1.000000	9787089	0.001896
153443639	45837930	2338764	10000.000000	16283	4331	1.000000	20669	3451	1.000000	9782280	-0.004324
153508535	45808542	2335613	10000.000000	16122	4354	1.000000	20444	3479	1.000000	9777461	-0.003896
153498188	45819615	2336377	10000.000000	15916	4325	1.000000	20691	3419	1.000000	9772502	-0.005445
153474537	45824284	2339748	10000.000000	16362	4255	1.000000	20493	3441	1.000000	9767595	-0.006310
153488688	45831437	2338052	10000.000000	16099	4462	1.000000	20301	3564	1.000000	9762753	0.000162
153496852	45825736	2335568	10000.000000	16333	4347	1.000000	20586	3494	1.000000	9757974	-0.000399
153482080	45792031	2338808	10000.000000	16254	4302	1.000000	20620	3473	1.000000	9753187	-0.000256
153477995	45832268	2336787	10000.000000	16104	4482	1.000000	20380	3454	1.000000	9748236	-0.000247
153478328	45824548	2336285	10000.000000	16079	4433	1.000000	20651	3437	1.000000	9743298	-0.003351
153472491	45833930	2338443	10000.000000	16218	4383	1.000000	20494	3419	1.000000	9738506	-0.002310
153487588	45816691	2338487	10000.000000	16256	4283	1.000000	20385	3425	1.000000	9733734	-0.002496
153510752	45806163	2336591	10000.000000	16266	4302	1.000000	20464	3489	1.000000	9728965	-0.006790
153508932	45812820	2336299	10000.000000	16126	4396	1.000000	20688	3334	1.000000	9724171	-0.006156
153485341	45818352	2340661	10000.000000	15959	4446	1.000000	20467	3450	1.000000	9719153	-0.005402
153464961	45849127	2338457	10000.000000	16211	4312	1.000000	20510	3377	1.000000	9714318	-0.005498
153501498	45811947	2335668	10000.000000	16070	4435	1.000000	20413	3633	1.000000	9709504	-0.005253
153486358	45822876	2338684	10000.000000	16080	4373	1.000000	20437	3518	1.000000	9704678	-0.005326
153476854	45824191	2337742	10000.000000	16434	4328	1.000000	20377	3498	1.000000	9700036	-0.006073
153490824	45829675	2338159	10000.000000	15878	4514	1.000000	20319	3384	1.000000	9695184	-0.006018
153471552	45826078	2339564	10000.000000	16165	4388	1.000000	20487	3441	1.000000	9690348	-0.007163
153455228	45823158	2337357	10000.000000	16416	4380	1.000000	20496	3540	1.000000	9685449	-0.007055
153508400	45827282	2339719	10000.000000	16109	4470	1.000000	20727	3426	1.000000	9680637	-0.009270
153498806	45816631	2337850	10000.000000	16261	4283	1.000000	20124	3700	1.000000	9675639	-0.009807
153518045	45790322	2337675	10000.000000	16121	4482	1.000000	20450	3433	1.000000	9670744	-0.009582
153463973	45819195	2339528	10000.000000	16243	4215	1.000000	20435	3445	1.000000	9665926	-0.009367
153461839	45826332	2339428	10000.000000	16031	4473	1.000000	20408	3581	1.000000	9661065	-0.008990
153474234	45842340	2336611	10000.000000	16055	4402	1.000000	20538	3412	1.000000	9656268	-0.008503
153491071	45803731	2339693	10000.000000	16068	4626	1.000000	20377	3493	1.000000	9651347	-0.007673
153493990	45802794	2336972	10000.000000	16121	4377	1.000000	20561	3474	1.000000	9646423	-0.008460
153494682	45812077	2339269	10000.000000	15878	4586	1.000000	20329	3317	1.000000	9641499	-0.008599
153474401	45834383	2337154	10000.000000	16152	4487	1.000000	20615	3520	1.000000	9636699	-0.007582
153464121	45833745	2339888	10000.000000	15928	4586	1.000000	20684	3369	1.000000	9631879	-0.007656
153475858	45824396	2338823	10000.000000	16133	4340	1.000000	20775	3373	1.000000	9626956	-0.007470
153493093	45825283	2337037	10000.000000	16041	4448	1.000000	20481	3415	1.000000	9622143	-0.006756
153485584	45823536	2339631	10000.000000	16147	4408	1.000000	20319	3503	1.000000	9617347	-0.006529
153483566	45830222	2336778	10000.000000	16324	4276	1.000000	20452	3590	1.000000	9612464	-0.006530
153467634	45837648	2339163	10000.000000	15992	4509	1.000000	20425	3511	1.000000	9607832	-0.006419
153486292	45831474	2338625	10000.000000	16340	4232	1.000000	20505	3520	1.000000	9603020	-0.006065
153507713	45834010	2336308	10000.000000	16015	4356	1.000000	20607	3530	1.000000	9598190	-0.005665
153524964	45780559	2336990	10000.000000	16303	4309	1.000000	20520	3402	1.000000	9593467	-0.005535
153468065	45836600	2339429	10000.000000	16036	4415	1.000000	20511	3548	1.000000	9588565	-0.005029
153491494	45821190	2338790	10000.000000	15871	4561	1.000000	20385	3515	1.000000	9583653	-0.003108
153471115	45826307	2341605	10000.000000	16419	4337	1.000000	20503	3479	1.000000	9578914	-0.002911
153491516	45820526	2338198	10000.000000	16202	4418	1.000000	20477	3431	1.000000	9574105	-0.002902
153480184	45815186	2341219	10000.000000	16049	4493	1.000000	20063	3498	1.000000	9569230	-0.002702
153465062	45833475	2339440	10000.000000	16209	4273	1.000000	20387	3459	1.000000	9564519	-0.003029
153470845	45846304	2339277	10000.000000	16177	4418	1.000000	20621	3473	1.000000	9559701	-0.003097
153487215	45811433	2335567	10000.000000	16195	4426	1.000000	20610	3399	1.000000	9555023	-0.002931
153492773	45823819	2338173	10000.000000	16374	4367	1.000000	20383	3456	1.000000	9550301	-0.002778
153492161	45820388	2339360	10000.000000	16283	4338	1.000000	20415	3472	1.000000	9545567	-0.002648
153493635	45819716	2337227	10000.000000	16300	4369	1.000000	20593	3404	1.000000	9540784	-0.002080
153483183	45829324	2340788	10000.000000	16071	4424	1.000000	20505	3451	1.000000	9536029	-0.002190
153500486	45833073	2337608	10000.000000	15977	4467	1.000000	20349	3510	1.000000	9531393	-0.002569
153503650	45809581	2335722	10000.000000	16190	4285	1.000000	20708	3362	1.000000	9526745	-0.003104
153479746	45832497	2338761	10000.000000	16048	4481	1.000000	20365	3410	1.000000	9521851	-0.003123
153507635	45803925	2336033	10000.000000	16066	4471	1.000000	20654	3354	1.000000	9517153	-0.003582
npatches	nstrain	runtime	dt	init_x	init_y	init_y_blood	init_z	init_S	beta0	beta1	beta2	beta3	mean_beta	B	d	delta	delta_blood	b[0]	mut	m	CTL	c	g	epsilon	k	het	lambda	rho	omega	x_max	patch.dyna	DELTA	A	VA
10000	1	100.000000	0.001000	21900	9499	5000000	0.001000	10000000	18.710839	27.494343	26.147901	29.612061	20	800000000	0.010000	1.000000	1.000000	80000	0.000050	0.004800	1	0.001000	1.000000	2.500000	9.000000	0.500000	0.000000	0.000000	0.000000	31872	0	10.000000	7.000000	1.000000
sus	inf	inf_blood	z	x[0]	y[0][0]	z[0]	x[1]	y[1][0]	z[1]	S[0]	synchrony
219000000	94990000	5000000	10.000000	21900	9499	0.001000	21900	9499	0.001000	10000000	0.000000
173385846	34198219	1729112	10000.000000	17936	3260	1.000000	12652	4531	1.000000	9995004	0.000000
169414436	37334490	1906843	10000.000000	17031	3799	1.000000	12165	4703	1.000000	9990030	0.000000
169753661	37199662	1899590	10000.000000	17071	3691	1.000000	12262	4636	1.000000	9985047	0.000000
169742613	37206961	1895677	10000.000000	17054	3665	1.000000	12146	4723	1.000000	9979959	0.000000
169737123	37205557	1898162	10000.000000	17224	3604	1.000000	12236	4704	1.000000	9975012	0.000000
169730639	37201863	1899107	10000.000000	17038	3586	1.000000	12215	4591	1.000000	9969936	0.000000
169714799	37209609	1900141	10000.000000	16995	3472	1.000000	12133	4834	1.000000	9965021	0.000000
169734388	37199770	1897106	10000.000000	16855	3740	1.000000	12153	4767	1.000000	9960036	0.000000
169738004	37196428	1898259	10000.000000	17090	3763	1.000000	12099	4614	1.000000	9955068	0.000000
169755506	37194118	1897887	10000.000000	16742	3725	1.000000	12491	4520	1.000000	9950091	0.000000
169699449	37211696	1899945	10000.000000	16768	3857	1.000000	12494	4496	1.000000	9945161	0.000000
169715744	37197492	1900297	10000.000000	17059	3733	1.000000	12385	4627	1.000000	9940293	0.000000
169755647	37193843	1896197	10000.000000	17022	3766	1.000000	12496	4439	1.000000	9935267	0.000000
169742234	37194669	1895692	10000.000000	17010	3863	1.000000	12325	4795	1.000000	9930354	0.000000
169717397	37218053	1900460	10000.000000	17105	3701	1.000000	12158	4634	1.000000	9925371	0.000000
169723803	37197298	1899216	10000.000000	16916	3742	1.000000	12474	4555	1.000000	9920411	0.000000
169696743	37211739	1900545	10000.000000	16880	3961	1.000000	12145	4652	1.000000	9915509	0.000000
169730424	37208894	1895988	10000.000000	17286	3692	1.000000	12409	4606	1.000000	9910544	0.000000
169712692	37213075	1898874	10000.000000	16983	3708	1.000000	12253	4576	1.000000	9905580	0.000000
169723153	37229299	1898043	10000.000000	17156	3591	1.000000	12466	4695	1.000000	9900705	0.000000
169743399	37194226	1898538	10000.000000	17162	3781	1.000000	12229	4663	1.000000	9895736	0.000000
169736360	37200081	1897535	10000.000000	16786	3883	1.000000	12481	4590	1.000000	9890791	0.000000
169716118	37210663	1897334	10000.000000	16943	3800	1.000000	12138	4639	1.000000	9885874	0.000000
169684232	37229078	1900499	10000.000000	17268	3528	1.000000	12480	4464	1.000000	9880871	0.000000
169731451	37216067	1897070	10000.000000	17425	3524	1.000000	12233	4768	1.000000	9875849	0.000000
169708934	37216989	1899421	10000.000000	17198	3629	1.000000	12415	4630	1.000000	9870987	0.000000
169727023	37193376	1898019	10000.000000	17156	3687	1.000000	12391	4551	1.000000	9866163	0.000000
169730833	37207414	1895775	10000.000000	17072	3454	1.000000	12181	4598	1.000000	9861126	0.000000
169765074	37182642	1896599	10000.000000	16974	3663	1.000000	12435	4740	1.000000	9856231	0.000000
169731549	37219685	1898193	10000.000000	17238	3671	1.000000	12301	4643	1.000000	9851329	0.000000
169676142	37223865	1896797	10000.000000	17502	3558	1.000000	12289	4662	1.000000	9846483	0.000000
169707645	37225663	1901704	10000.000000	17121	3673	1.000000	12123	4860	1.000000	9841467	0.000000
169725120	37212651	1900082	10000.000000	17169	3741	1.000000	12309	4734	1.000000	9836645	0.000000
169749993	37206939	1900311	10000.000000	17220	3714	1.000000	12414	4778	1.000000	9831759	0.000000
169677790	37225145	1900194	10000.000000	16877	3792	1.000000	12153	4730	1.000000	9826872	0.000000
169695858	37204370	1899729	10000.000000	17056	3648	1.000000	12434	4485	1.000000	9821945	0.000000
169742519	37199031	1899136	10000.000000	16923	3709	1.000000	11821	4899	1.000000	9817088	0.000000
169728952	37192713	1898464	10000.000000	17175	3773	1.000000	12228	4552	1.000000	9812294	0.000000
169727685	37222627	1898388	10000.000000	16686	3884	1.000000	12256	4599	1.000000	9807368	0.000000
169713034	37213952	1898417	10000.000000	17337	3576	1.000000	12223	4704	1.000000	9802444	-1.#IND00
169725396	37202675	1899069	10000.000000	17122	3676	1.000000	12239	4652	1.000000	9797592	0.020800
169737869	37203890	1899580	10000.000000	17137	3756	1.000000	12137	4838	1.000000	9792756	-0.002729
169712960	37212042	1897915	10000.000000	17252	3638	1.000000	12301	4637	1.000000	9787868	-0.002194
169700774	37224611	1895189	10000.000000	17120	3559	1.000000	12235	4578	1.000000	9782910	-0.001319
169708029	37225616	1897826	10000.000000	17179	3788	1.000000	12120	4795	1.000000	9778033	-0.000909
169700192	37213342	1897705	10000.000000	17312	3549	1.000000	12330	4692	1.000000	9773303	-0.002150
169700221	37233652	1898182	10000.000000	17224	3811	1.000000	12231	4609	1.000000	9768416	-0.000668
169702074	37226538	1898546	10000.000000	17307	3581	1.000000	11951	4747	1.000000	9763487	0.000042
169693379	37220204	1897116	10000.000000	17243	3694	1.000000	12280	4581	1.000000	9758568	-0.001359
169711410	37212103	1898793	10000.000000	17158	3879	1.000000	12130	4813	1.000000	9753706	-0.002716
169659483	37230485	1898407	10000.000000	17070	3676	1.000000	12160	4671	1.000000	9748764	-0.003042
169711316	37211779	1899951	10000.000000	17174	3651	1.000000	12288	4751	1.000000	9743910	-0.006745
169725485	37215070	1895930	10000.000000	16987	3853	1.000000	12092	4829	1.000000	9739038	-0.005819
169708201	37212023	1897949	10000.000000	17251	3632	1.000000	12004	4812	1.000000	9734112	-0.004832
169732711	37202141	1898696	10000.000000	17085	3659	1.000000	11995	4832	1.000000	9729137	-0.004293
169729626	37206630	1898056	10000.000000	16957	3718	1.000000	12140	4740	1.000000	9724388	-0.006786
169714203	37214364	1899006	10000.000000	17317	3715	1.000000	12280	4665	1.000000	9719496	-0.006413
169737797	37207025	1895747	10000.000000	17055	3640	1.000000	12467	4553	1.000000	9714639	-0.005564
169724653	37199961	1898704	10000.000000	17082	3673	1.000000	12198	4590	1.000000	9709894	-0.002702
169722393	37206860	1899170	10000.000000	17086	3761	1.000000	12085	4801	1.000000	9705024	-0.002454
169739528	37212907	1896779	10000.000000	17064	3630	1.000000	12202	4747	1.000000	9700093	-0.001795
169686832	37227942	1900603	10000.000000	17173	3606	1.000000	12207	4702	1.000000	9695245	-0.001729
169715829	37220712	1899861	10000.000000	16970	3759	1.000000	12311	4667	1.000000	9690292	-0.003206
169715638	37209675	1896660	10000.000000	17173	3649	1.000000	12266	4614	1.000000	9685347	-0.000802
169699394	37224214	1900974	10000.000000	16887	3902	1.000000	12175	4750	1.000000	9680579	-0.000564
169756543	37197576	1901256	10000.000000	16997	3720	1.000000	12159	4790	1.000000	9675842	-0.000641
169708006	37212370	1898306	10000.000000	16976	3724	1.000000	12052	4670	1.000000	9670876	-0.001577
169751209	37204786	1899478	10000.000000	16975	3630	1.000000	12310	4728	1.000000	9666149	-0.002116
169727255	37203435	1898284	10000.000000	17140	3667	1.000000	12183	4625	1.000000	9661184	-0.003585
169705404	37202435	1898824	10000.000000	17168	3777	1.000000	12441	4706	1.000000	9656265	-0.003495
169709516	37209505	1899011	10000.000000	17124	3697	1.000000	12220	4740	1.000000	9651510	-0.003318
169751233	37194388	1897099	10000.000000	16740	3816	1.000000	12201	4597	1.000000	9646711	-0.003414
169732261	37193626	1898525	10000.000000	17292	3767	1.000000	12196	4862	1.000000	9641855	-0.003489
169707282	37222150	1897965	10000.000000	16943	3627	1.000000	12232	4610	1.000000	9637002	-0.003410
169712072	37203651	1896438	10000.000000	16899	3730	1.000000	12388	4614	1.000000	9632186	-0.002347
169745011	37201128	1898214	10000.000000	16859	3788	1.000000	12164	4633	1.000000	9627319	-0.001744
169724720	37211335	1898326	10000.000000	16890	3621	1.000000	12128	4728	1.000000	9622494	-0.002314
169716849	37209522	1899405	10000.000000	17201	3651	1.000000	12253	4753	1.000000	9617577	-0.001386
169700990	37220700	1900822	10000.000000	17026	3629	1.000000	12176	4714	1.000000	9612703	-0.001465
169717041	37215346	1899244	10000.000000	17003	3788	1.000000	12335	4610	1.000000	9608013	-0.001493
169712495	37222520	1898109	10000.000000	16882	3779	1.000000	12168	4650	1.000000	9603056	-0.001413
169709841	37212592	1899338	10000.000000	16929	3835	1.000000	12114	4690	1.000000	9598119	-0.002394
169712881	37224566	1896575	10000.000000	17041	3776	1.000000	12128	4694	1.000000	9593274	-0.002605
169717582	37210287	1897157	10000.000000	16958	3837	1.000000	12159	4850	1.000000	9588417	-0.002356
169683764	37233352	1900948	10000.000000	17103	3792	1.000000	12430	4626	1.000000	9583649	-0.002306
169726204	37199854	1899468	10000.000000	17169	3572	1.000000	12540	4492	1.000000	9578784	-0.002357
169713495	37217165	1897938	10000.000000	16890	3655	1.000000	12065	4631	1.000000	9574019	-0.002280
169746262	37205340	1900238	10000.000000	16981	3698	1.000000	12506	4496	1.000000	9569147	-0.002120
169689268	37224143	1899470	10000.000000	17136	3666	1.000000	12272	4532	1.000000	9564278	-0.002202
169715747	37224504	1898980	10000.000000	17092	3689	1.000000	12188	4745	1.000000	9559368	-0.002027
169714025	37228305	1900276	10000.000000	17204	3791	1.000000	12347	4637	1.000000	9554544	-0.001887
169728517	37207444	1898878	10000.000000	17043	3619	1.000000	12492	4552	1.000000	9549799	-0.001898
169675027	37216584	1897334	10000.000000	17167	3605	1.000000	12149	4762	1.000000	9544998	-0.002338
169680930	37212484	1896726	10000.000000	16998	3702	1.000000	12049	4909	1.000000	9540309	-0.002240
169708401	37214395	1897706	10000.000000	17144	3797	1.000000	12255	4690	1.000000	9535447	-0.002190
169736752	37199200	1902462	10000.000000	17056	3683	1.000000	12282	4686	1.000000	9530627	-0.002023
169737656	37200311	1897188	10000.000000	17272	3714	1.000000	12352	4658	1.000000	9525937	-0.001886
169721501	37212025	1895519	10000.000000	17052	3970	1.000000	12191	4731	1.000000	9521196	-0.001166
169719916	37201594	1899877	10000.000000	17338	3549	1.000000	12561	4589	1.000000	9516527	-0.001145
npatches	nstrain	runtime	dt	init_x	init_y	init_y_blood	init_z	init_S	beta0	beta1	beta2	beta3	mean_beta	B	d	delta	delta_blood	b[0]	mut	m	CTL	c	g	epsilon	k	het	lambda	rho	omega	x_max	patch.dyna	DELTA	A	VA
10000	1	100.000000	0.001000	21900	9499	5000000	0.001000	10000000	29.792701	15.934293	16.761137	28.472571	20	800000000	0.010000	1.000000	1.000000	80000	0.000050	0.004800	1	0.001000	1.000000	2.500000	10.000000	0.500000	0.000000	0.000000	0.000000	31872	0	10.000000	7.000000	1.000000
sus	inf	inf_blood	z	x[0]	y[0][0]	z[0]	x[1]	y[1][0]	z[1]	S[0]	synchrony
219000000	94990000	5000000	10.000000	21900	9499	0.001000	21900	9499	0.001000	10000000	0.000000
189445086	27316447	1382360	10000.000000	12865	3981	1.000000	21829	1986	1.000000	9995051	0.000000
184440556	30528155	1557567	10000.000000	12503	4188	1.000000	20898	2598	1.000000	9990063	0.000000
184851301	30395110	1551529	10000.000000	12707	3985	1.000000	21046	2584	1.000000	9985047	0.000000
184799293	30424280	1552369	10000.000000	12618	4193	1.000000	21185	2615	1.000000	9980039	0.000000
184804002	30416469	1551370	10000.000000	12455	4075	1.000000	21082	2402	1.000000	9975000	0.000000
184784104	30432198	1550699	10000.000000	12314	4194	1.000000	21261	2559	1.000000	9970120	0.000000
184822971	30412752	1551237	10000.000000	13020	3972	1.000000	21142	2498	1.000000	9965063	0.000000
184793082	30420882	1551368	10000.000000	12684	4138	1.000000	21111	2398	1.000000	9960098	0.000000
184798122	30423629	1550941	10000.000000	12296	4218	1.000000	20997	2590	1.000000	9955080	0.000000
184805666	30419271	1552156	10000.000000	12598	4030	1.000000	21272	2648	1.000000	9950206	0.000000
184852418	30411705	1549543	10000.000000	12377	4225	1.000000	21131	2544	1.000000	9945207	0.000000
184812584	30414550	1550391	10000.000000	12587	4194	1.000000	21248	2457	1.000000	9940338	0.000000
184793611	30430918	1551464	10000.000000	12282	4323	1.000000	21205	2574	1.000000	9935462	0.000000
184782084	30427345	1553037	10000.000000	12837	3922	1.000000	21063	2613	1.000000	9930552	0.000000
184772419	30426431	1552729	10000.000000	12407	4023	1.000000	21187	2466	1.000000	9925570	0.000000
184831002	30407701	1553773	10000.000000	12612	4081	1.000000	20963	2549	1.000000	9920630	0.000000
184798807	30439306	1552493	10000.000000	12290	4187	1.000000	21166	2643	1.000000	9915748	0.000000
184824845	30416783	1552073	10000.000000	12545	4111	1.000000	21197	2482	1.000000	9910695	0.000000
184802464	30399482	1550287	10000.000000	12330	4334	1.000000	20997	2520	1.000000	9905603	0.000000
184815634	30413050	1549111	10000.000000	12590	4062	1.000000	21091	2520	1.000000	9900651	0.000000
184793377	30417621	1552614	10000.000000	12753	4068	1.000000	21500	2465	1.000000	9895804	0.000000
184828536	30409812	1551056	10000.000000	12592	4072	1.000000	21077	2617	1.000000	9890804	0.000000
184800065	30435873	1549979	10000.000000	12655	4021	1.000000	21048	2467	1.000000	9885825	0.000000
184816002	30403528	1554011	10000.000000	12613	4179	1.000000	21008	2673	1.000000	9880886	0.000000
184810586	30413044	1550304	10000.000000	12436	4192	1.000000	21177	2543	1.000000	9875984	0.000000
184841053	30388910	1551130	10000.000000	12471	4217	1.000000	21281	2461	1.000000	9870960	0.000000
184803141	30429453	1552367	10000.000000	12395	4156	1.000000	20779	2721	1.000000	9865991	0.000000
184821680	30407304	1551586	10000.000000	12728	4005	1.000000	21095	2475	1.000000	9861165	0.000000
184793655	30417997	1552414	10000.000000	12399	4202	1.000000	21660	2481	1.000000	9856150	0.000000
184834201	30400230	1550751	10000.000000	12495	4108	1.000000	21135	2662	1.000000	9851202	0.000000
184812777	30409711	1551844	10000.000000	12679	4167	1.000000	21217	2492	1.000000	9846282	0.000000
184804855	30416168	1551976	10000.000000	12827	3929	1.000000	21375	2598	1.000000	9841375	0.000000
184792828	30405904	1551793	10000.000000	12526	3971	1.000000	21080	2474	1.000000	9836489	0.000000
184773109	30445541	1553044	10000.000000	12688	3995	1.000000	21397	2427	1.000000	9831409	0.000000
184838954	30410723	1550004	10000.000000	12339	4396	1.000000	21303	2647	1.000000	9826517	0.000000
184797830	30407463	1551025	10000.000000	12574	3996	1.000000	21080	2582	1.000000	9821702	0.000000
184810088	30412424	1552407	10000.000000	12686	4177	1.000000	21302	2397	1.000000	9816701	0.000000
184821168	30418517	1552015	10000.000000	12547	4105	1.000000	21067	2496	1.000000	9811914	0.000000
184818963	30407747	1550012	10000.000000	12529	4225	1.000000	20931	2525	1.000000	9807000	0.000000
184826228	30412986	1553215	10000.000000	12500	4179	1.000000	21347	2637	1.000000	9801982	-1.#IND00
184822549	30410348	1549902	10000.000000	12625	4097	1.000000	21313	2485	1.000000	9797227	0.006400
184821499	30412843	1551220	10000.000000	12516	4143	1.000000	21320	2515	1.000000	9792324	0.002704
184792393	30431528	1552700	10000.000000	12536	4104	1.000000	21062	2613	1.000000	9787290	-0.002430
184778441	30430412	1551049	10000.000000	12713	4186	1.000000	21090	2552	1.000000	9782382	-0.003667
184819816	30404366	1550084	10000.000000	12379	4247	1.000000	21014	2730	1.000000	9777638	-0.002031
184793422	30403493	1552030	10000.000000	12518	4081	1.000000	21182	2563	1.000000	9772670	-0.001201
184747159	30445428	1552621	10000.000000	12554	4287	1.000000	21196	2676	1.000000	9767749	0.002226
184817814	30424816	1550226	10000.000000	12723	4044	1.000000	20994	2530	1.000000	9762888	0.001659
184820699	30411627	1549750	10000.000000	12827	4139	1.000000	20797	2595	1.000000	9757943	0.000549
184805522	30397931	1552059	10000.000000	12475	4200	1.000000	20956	2526	1.000000	9753053	0.001898
184855375	30394959	1550500	10000.000000	12758	4077	1.000000	20827	2714	1.000000	9748188	-0.000275
184837131	30402564	1550780	10000.000000	12298	4161	1.000000	21172	2661	1.000000	9743304	-0.000211
184802649	30409878	1550481	10000.000000	12468	4269	1.000000	21139	2551	1.000000	9738411	0.000047
184788493	30412539	1552352	10000.000000	12332	4263	1.000000	20886	2674	1.000000	9733440	-0.000201
184833247	30410493	1552859	10000.000000	12736	4063	1.000000	21065	2629	1.000000	9728590	-0.000930
184819602	30411296	1551647	10000.000000	12433	4125	1.000000	20727	2722	1.000000	9723667	-0.001271
184799159	30435306	1552097	10000.000000	12529	4092	1.000000	21363	2540	1.000000	9718768	-0.001274
184784962	30426551	1551047	10000.000000	12374	4200	1.000000	21629	2332	1.000000	9713971	-0.000732
184803704	30398746	1550514	10000.000000	12591	4209	1.000000	21135	2412	1.000000	9709141	-0.001822
184829024	30403315	1553234	10000.000000	12639	4155	1.000000	21212	2585	1.000000	9704396	-0.002486
184803237	30427937	1551753	10000.000000	12712	4120	1.000000	21412	2487	1.000000	9699527	-0.001667
184835827	30411677	1551628	10000.000000	12628	4073	1.000000	21059	2650	1.000000	9694767	-0.001663
184788157	30416769	1552532	10000.000000	12742	4140	1.000000	21139	2462	1.000000	9689916	-0.001381
184843107	30409914	1550922	10000.000000	12216	4302	1.000000	21179	2618	1.000000	9685004	-0.001688
184785595	30424748	1553348	10000.000000	12466	4075	1.000000	21153	2517	1.000000	9680177	-0.001747
184781581	30433353	1553017	10000.000000	12660	4078	1.000000	20929	2531	1.000000	9675346	-0.003809
184825776	30396357	1551264	10000.000000	12692	4011	1.000000	21077	2652	1.000000	9670586	-0.003061
184820842	30401035	1552121	10000.000000	12795	4005	1.000000	20873	2652	1.000000	9665821	-0.002876
184779528	30432695	1551469	10000.000000	12569	4215	1.000000	21028	2569	1.000000	9660990	-0.003300
184770758	30429385	1554135	10000.000000	12522	4119	1.000000	21252	2465	1.000000	9656227	-0.003473
184792309	30425508	1551745	10000.000000	12566	4052	1.000000	21304	2534	1.000000	9651388	-0.002836
184833647	30412176	1550528	10000.000000	12378	4282	1.000000	21129	2458	1.000000	9646424	-0.002718
184816020	30406352	1551724	10000.000000	12862	3977	1.000000	21383	2416	1.000000	9641705	-0.004595
184819806	30431737	1552766	10000.000000	12817	4158	1.000000	21125	2510	1.000000	9636849	-0.004297
184804272	30422506	1550527	10000.000000	12341	4120	1.000000	20985	2699	1.000000	9631969	-0.004181
184815264	30412702	1549342	10000.000000	12309	4355	1.000000	21018	2475	1.000000	9627243	-0.003657
184791439	30420581	1550832	10000.000000	12485	4272	1.000000	21285	2581	1.000000	9622454	-0.003483
184777848	30430156	1552884	10000.000000	12184	4276	1.000000	21177	2529	1.000000	9617592	-0.003671
184854839	30401253	1551193	10000.000000	12474	4179	1.000000	21342	2511	1.000000	9612847	-0.003166
184809234	30429821	1555031	10000.000000	12574	4113	1.000000	20984	2625	1.000000	9608130	-0.002943
184831633	30418103	1548625	10000.000000	12308	4257	1.000000	21372	2451	1.000000	9603388	-0.003007
184803902	30411635	1550831	10000.000000	12128	4218	1.000000	21080	2412	1.000000	9598607	-0.002663
184836174	30397553	1552252	10000.000000	12463	4177	1.000000	21303	2518	1.000000	9593839	-0.002670
184795738	30409908	1551085	10000.000000	12842	3945	1.000000	21093	2560	1.000000	9589059	-0.002649
184792900	30422127	1552330	10000.000000	12634	4177	1.000000	21241	2482	1.000000	9584292	-0.003011
184809303	30417028	1552352	10000.000000	12282	4303	1.000000	21305	2485	1.000000	9579588	-0.003050
184781464	30435033	1552940	10000.000000	12705	4155	1.000000	21253	2552	1.000000	9574920	-0.002796
184800371	30411754	1552003	10000.000000	12595	4289	1.000000	21209	2599	1.000000	9570270	-0.002297
184818789	30421610	1552888	10000.000000	12621	4099	1.000000	21049	2548	1.000000	9565613	-0.002568
184816519	30422921	1552073	10000.000000	12422	4295	1.000000	21093	2498	1.000000	9560781	-0.003213
184798194	30416603	1552372	10000.000000	12560	4159	1.000000	21324	2559	1.000000	9555994	-0.003377
184794741	30412575	1549277	10000.000000	12396	4273	1.000000	21220	2534	1.000000	9551264	-0.003400
184795693	30422772	1550225	10000.000000	12379	4137	1.000000	20955	2563	1.000000	9546487	-0.003819
184850933	30397881	1549804	10000.000000	12613	4108	1.000000	21499	2404	1.000000	9541708	-0.003758
184780023	30422820	1553021	10000.000000	12218	4269	1.000000	20929	2577	1.000000	9537069	-0.003138
184821504	30407791	1549927	10000.000000	12322	4184	1.000000	20846	2669	1.000000	9532165	-0.003063
184833805	30414297	1551063	10000.000000	12310	4325	1.000000	21176	2537	1.000000	9527399	-0.002782
184793471	30419212	1552537	10000.000000	12233	4266	1.000000	21251	2409	1.000000	9522600	-0.002721
184786981	30422684	1550877	10000.000000	12406	4294	1.000000	21122	2505	1.000000	9518019	-0.002652
npatches	nstrain	runtime	dt	init_x	init_y	init_y_blood	init_z	init_S	beta0	beta1	beta2	beta3	mean_beta	B	d	delta	delta_blood	b[0]	mut	m	CTL	c	g	epsilon	k	het	lambda	rho	omega	x_max	patch.dyna	DELTA	A	VA
10000	1	100.000000	0.001000	21900	9499	5000000	0.001000	10000000	29.687097	23.079932	19.720288	26.251730	20	800000000	0.010000	1.000000	1.000000	80000	0.000050	0.004800	1	0.001000	1.000000	2.500000	11.000000	0.500000	0.000000	0.000000	0.000000	31872	0	10.000000	7.000000	1.000000
sus	inf	inf_blood	z	x[0]	y[0][0]	z[0]	x[1]	y[1][0]	z[1]	S[0]	synchrony
219000000	94990000	5000000	10.000000	21900	9499	0.001000	21900	9499	0.001000	10000000	0.000000
204533350	21752839	1096120	10000.000000	14285	3714	1.000000	18007	2868	1.000000	9995026	0.000000
198632754	25041003	1278805	10000.000000	13634	3556	1.000000	17043	3084	1.000000	9989975	0.000000
199148341	24905165	1270871	10000.000000	13502	3698	1.000000	16758	3173	1.000000	9985039	0.000000
199114351	24907523	1269926	10000.000000	13942	3561	1.000000	17083	3019	1.000000	9980027	0.000000
199082451	24916541	1272739	10000.000000	13760	3536	1.000000	17274	2987	1.000000	9974873	0.000000
199107025	24922959	1271535	10000.000000	13655	3635	1.000000	16899	2934	1.000000	9969907	0.000000
199122533	24916780	1270332	10000.000000	13716	3551	1.000000	17305	2926	1.000000	9965017	0.000000
199072614	24929577	1271756	10000.000000	14120	3431	1.000000	17334	2802	1.000000	9960113	0.000000
199078016	24938036	1271606	10000.000000	13696	3586	1.000000	17113	2928	1.000000	9955105	0.000000
199102153	24908857	1270336	10000.000000	13588	3577	1.000000	17407	2892	1.000000	9950141	0.000000
199114614	24918649	1271517	10000.000000	13766	3632	1.000000	17455	2734	1.000000	9945207	0.000000
199142076	24914755	1270741	10000.000000	13769	3687	1.000000	17295	2970	1.000000	9940206	0.000000
199092183	24911056	1271367	10000.000000	13600	3750	1.000000	16975	3087	1.000000	9935241	0.000000
199062289	24932953	1271708	10000.000000	14068	3351	1.000000	17179	3021	1.000000	9930225	0.000000
199116966	24901186	1271743	10000.000000	13705	3611	1.000000	17158	2956	1.000000	9925260	0.000000
199112699	24907568	1271206	10000.000000	13750	3412	1.000000	17317	2923	1.000000	9920342	0.000000
199097358	24915603	1272300	10000.000000	13562	3579	1.000000	17203	3103	1.000000	9915308	0.000000
199136959	24912648	1270258	10000.000000	13707	3546	1.000000	17012	2975	1.000000	9910313	0.000000
199156253	24884682	1268685	10000.000000	13842	3532	1.000000	16807	3142	1.000000	9905403	0.000000
199109419	24914920	1272382	10000.000000	13822	3579	1.000000	17452	2919	1.000000	9900467	0.000000
199119977	24914195	1269817	10000.000000	13742	3495	1.000000	17033	2896	1.000000	9895479	0.000000
199080766	24918169	1271650	10000.000000	13677	3437	1.000000	17029	3050	1.000000	9890456	0.000000
199106377	24923607	1273497	10000.000000	13891	3485	1.000000	17186	2995	1.000000	9885511	0.000000
199099052	24923974	1271481	10000.000000	13816	3559	1.000000	17369	2755	1.000000	9880623	0.000000
199096024	24920167	1270729	10000.000000	13917	3618	1.000000	17127	2972	1.000000	9875668	0.000000
199083363	24926156	1270946	10000.000000	13677	3603	1.000000	17200	2906	1.000000	9870751	0.000000
199118006	24916617	1272374	10000.000000	13550	3674	1.000000	17511	2794	1.000000	9865868	0.000000
199076583	24916480	1270328	10000.000000	13388	3746	1.000000	17218	3074	1.000000	9860975	0.000000
199084890	24917335	1271114	10000.000000	13891	3445	1.000000	17133	3011	1.000000	9856009	0.000000
199093777	24917031	1272221	10000.000000	13752	3596	1.000000	17271	2910	1.000000	9851043	0.000000
199084624	24920979	1271763	10000.000000	13806	3579	1.000000	17501	2896	1.000000	9846252	0.000000
199074914	24915658	1272376	10000.000000	13723	3572	1.000000	17218	2885	1.000000	9841310	0.000000
199020693	24942594	1271490	10000.000000	13599	3730	1.000000	17443	2876	1.000000	9836392	0.000000
199116731	24906688	1273131	10000.000000	13606	3759	1.000000	17303	2931	1.000000	9831491	0.000000
199104318	24914864	1272449	10000.000000	13657	3549	1.000000	17086	3009	1.000000	9826646	0.000000
199088304	24925192	1270719	10000.000000	13670	3621	1.000000	17344	3017	1.000000	9821672	0.000000
199131155	24913747	1272484	10000.000000	13720	3527	1.000000	17265	2948	1.000000	9816668	0.000000
199032309	24943049	1274475	10000.000000	13435	3639	1.000000	16992	3015	1.000000	9811693	0.000000
199111955	24921237	1270375	10000.000000	13427	3713	1.000000	17444	2891	1.000000	9806845	0.000000
199120971	24901900	1271835	10000.000000	13466	3621	1.000000	17105	3029	1.000000	9802013	-1.#IND00
199131926	24909380	1272711	10000.000000	13900	3443	1.000000	17025	3027	1.000000	9797073	-0.025600
199136689	24910316	1269791	10000.000000	13858	3439	1.000000	16980	3093	1.000000	9792053	-0.025875
199091294	24921209	1273055	10000.000000	13800	3552	1.000000	16712	3007	1.000000	9787140	-0.018890
199126780	24909985	1270666	10000.000000	13742	3469	1.000000	17180	2772	1.000000	9782239	-0.010269
199095524	24922635	1269752	10000.000000	13509	3758	1.000000	17162	2936	1.000000	9777490	-0.008958
199082802	24925539	1269911	10000.000000	14040	3425	1.000000	17335	2904	1.000000	9772635	-0.010016
199105957	24914717	1271994	10000.000000	13632	3547	1.000000	17590	2901	1.000000	9767718	-0.011833
199115537	24920461	1270916	10000.000000	13704	3546	1.000000	17133	3094	1.000000	9762898	-0.006880
199069572	24930518	1270376	10000.000000	13510	3682	1.000000	16887	3104	1.000000	9757873	-0.007675
199099267	24917254	1270995	10000.000000	13464	3617	1.000000	17075	2901	1.000000	9753057	-0.008651
199075554	24926114	1272722	10000.000000	13831	3521	1.000000	16910	3088	1.000000	9748232	-0.007993
199069590	24928488	1272375	10000.000000	13789	3483	1.000000	17024	2871	1.000000	9743439	-0.006109
199057915	24939706	1273397	10000.000000	13882	3382	1.000000	17205	2982	1.000000	9738581	-0.006120
199138742	24907210	1270833	10000.000000	13797	3623	1.000000	16785	2954	1.000000	9733670	-0.005595
199062504	24934538	1270883	10000.000000	13780	3556	1.000000	17119	2953	1.000000	9728722	-0.004794
199123124	24915441	1269673	10000.000000	13819	3584	1.000000	17190	2993	1.000000	9723876	-0.003754
199109284	24901390	1272225	10000.000000	13931	3380	1.000000	17334	2989	1.000000	9719051	-0.002162
199102132	24913540	1270776	10000.000000	13951	3584	1.000000	17242	2780	1.000000	9714169	-0.002455
199101038	24926807	1269739	10000.000000	13699	3528	1.000000	17033	2956	1.000000	9709532	-0.002280
199089978	24918822	1272067	10000.000000	13716	3542	1.000000	17259	2927	1.000000	9704556	-0.001814
199092068	24917817	1272320	10000.000000	13893	3499	1.000000	17009	3064	1.000000	9699696	-0.002593
199123905	24903419	1270145	10000.000000	13963	3206	1.000000	17371	2894	1.000000	9694796	-0.001878
199097316	24918527	1272114	10000.000000	13910	3502	1.000000	17015	2964	1.000000	9690016	-0.001823
199130662	24902353	1271600	10000.000000	13620	3594	1.000000	17165	2796	1.000000	9685199	-0.002032
199099212	24899717	1269485	10000.000000	13258	3667	1.000000	17081	2935	1.000000	9680458	-0.002077
199118146	24913892	1268021	10000.000000	14049	3377	1.000000	17172	2861	1.000000	9675611	-0.001753
199121126	24906366	1269374	10000.000000	13488	3724	1.000000	17209	3000	1.000000	9670941	-0.003105
199089031	24925713	1270516	10000.000000	13569	3634	1.000000	17126	2941	1.000000	9666166	-0.002059
199147953	24898400	1273106	10000.000000	13677	3572	1.000000	17120	3023	1.000000	9661328	-0.002161
199099263	24928092	1270269	10000.000000	13530	3599	1.000000	17188	3066	1.000000	9656490	-0.002093
199140572	24900354	1270361	10000.000000	13827	3493	1.000000	17241	2994	1.000000	9651710	-0.001422
199111786	24906693	1270230	10000.000000	14142	3394	1.000000	17106	3044	1.000000	9646820	-0.001243
199081253	24903844	1270930	10000.000000	13645	3558	1.000000	17061	3023	1.000000	9641998	-0.000433
199092959	24903475	1271880	10000.000000	13654	3452	1.000000	17302	2989	1.000000	9637271	-0.000488
199087386	24925698	1271577	10000.000000	13805	3690	1.000000	17263	2980	1.000000	9632420	-0.000177
199072266	24932961	1272916	10000.000000	13596	3573	1.000000	17106	2967	1.000000	9627625	-0.001304
199107328	24911625	1271548	10000.000000	13689	3439	1.000000	16961	2943	1.000000	9622772	-0.001303
199112167	24905189	1271697	10000.000000	13604	3536	1.000000	16990	2990	1.000000	9618168	-0.001070
199121034	24903018	1271228	10000.000000	13786	3709	1.000000	16958	2969	1.000000	9613363	-0.000748
199133607	24913355	1271281	10000.000000	14070	3465	1.000000	17076	2940	1.000000	9608523	-0.000707
199085577	24918916	1269988	10000.000000	13721	3472	1.000000	17000	3018	1.000000	9603749	-0.000954
199080771	24917654	1271535	10000.000000	13682	3631	1.000000	16956	3048	1.000000	9599086	-0.001085
199041736	24933389	1272108	10000.000000	13600	3581	1.000000	17148	2967	1.000000	9594409	-0.001207
199114251	24896373	1270229	10000.000000	13674	3469	1.000000	16799	3023	1.000000	9589695	-0.000620
199141518	24912684	1272429	10000.000000	13715	3625	1.000000	17590	2961	1.000000	9584727	-0.000521
199122487	24901946	1271614	10000.000000	13568	3718	1.000000	17151	3080	1.000000	9579848	-0.000417
199118433	24905307	1271372	10000.000000	13603	3631	1.000000	17175	2916	1.000000	9574973	-0.000309
199108805	24917794	1271263	10000.000000	13710	3625	1.000000	17515	2891	1.000000	9570278	0.000098
199092601	24905551	1269682	10000.000000	13790	3610	1.000000	17201	3077	1.000000	9565423	0.000227
199110460	24902964	1273566	10000.000000	13808	3568	1.000000	17543	2650	1.000000	9560584	0.000209
199101033	24913744	1271188	10000.000000	13992	3381	1.000000	17143	2893	1.000000	9555924	0.000085
199096317	24905768	1270123	10000.000000	13732	3515	1.000000	17492	2880	1.000000	9551184	-0.000900
199091876	24920829	1273099	10000.000000	13730	3662	1.000000	17077	2863	1.000000	9546456	-0.001471
199161321	24896993	1270360	10000.000000	13874	3638	1.000000	17141	3058	1.000000	9541695	-0.001342
199086671	24923551	1271836	10000.000000	13548	3571	1.000000	17141	2947	1.000000	9536947	-0.001230
199119128	24909977	1269648	10000.000000	13726	3417	1.000000	17084	2867	1.000000	9532160	-0.001273
199119522	24901074	1270334	10000.000000	13686	3622	1.000000	17231	2892	1.000000	9527384	-0.001596
199120222	24901587	1270082	10000.000000	14116	3477	1.000000	17303	2821	1.000000	9522552	-0.001096
199097057	24907123	1271081	10000.000000	13990	3522	1.000000	16766	3049	1.000000	9517809	-0.000483
npatches	nstrain	runtime	dt	init_x	init_y	init_y_blood	init_z	init_S	beta0	beta1	beta2	beta3	mean_beta	B	d	delta	delta_blood	b[0]	mut	m	CTL	c	g	epsilon	k	het	lambda	rho	omega	x_max	patch.dyna	DELTA	A	VA
10000	1	100.000000	0.001000	21900	9499	5000000	0.001000	10000000	16.831450	22.702636	11.485375	28.327062	20	800000000	0.010000	1.000000	1.000000	80000	0.000050	0.004800	1	0.001000	1.000000	2.500000	12.000000	0.500000	0.000000	0.000000	0.000000	31872	0	10.000000	7.000000	1.000000
sus	inf	inf_blood	z	x[0]	y[0][0]	z[0]	x[1]	y[1][0]	z[1]	S[0]	synchrony
219000000	94990000	5000000	10.000000	21900	9499	0.001000	21900	9499	0.001000	10000000	0.000000
219587704	16959801	853745	10000.000000	24317	1131	1.000000	20422	2046	1.000000	9995101	0.000000
213106296	20357583	1040341	10000.000000	23943	1495	1.000000	18917	2504	1.000000	9990101	0.000000
213734181	20195757	1031060	10000.000000	23557	1627	1.000000	18795	2444	1.000000	9985046	0.000000
213757708	20187743	1030229	10000.000000	23663	1626	1.000000	18565	2298	1.000000	9980174	0.000000
213716092	20192833	1030214	10000.000000	23262	1668	1.000000	18536	2505	1.000000	9975140	0.000000
213729083	20200268	1031558	10000.000000	23576	1722	1.000000	18627	2565	1.000000	9970201	0.000000
213714450	20214576	1031721	10000.000000	23511	1629	1.000000	18759	2423	1.000000	9965090	0.000000
213701824	20190700	1031532	10000.000000	23685	1658	1.000000	18873	2529	1.000000	9959973	0.000000
213771741	20185960	1031109	10000.000000	23825	1725	1.000000	18758	2372	1.000000	9954994	0.000000
213636458	20214885	1032787	10000.000000	23519	1680	1.000000	18906	2392	1.000000	9950019	0.000000
213725470	20204055	1030244	10000.000000	23881	1630	1.000000	18770	2483	1.000000	9945017	0.000000
213691895	20199838	1031651	10000.000000	23421	1654	1.000000	18970	2397	1.000000	9940055	0.000000
213730004	20190663	1029878	10000.000000	23492	1716	1.000000	18969	2383	1.000000	9935085	0.000000
213707322	20193463	1030318	10000.000000	23855	1573	1.000000	18673	2411	1.000000	9930146	0.000000
213689419	20205769	1032697	10000.000000	23972	1569	1.000000	19072	2383	1.000000	9925325	0.000000
213659056	20223458	1031267	10000.000000	23595	1700	1.000000	18927	2370	1.000000	9920337	0.000000
213739091	20192413	1030146	10000.000000	23177	1818	1.000000	19109	2321	1.000000	9915365	0.000000
213692973	20197027	1030973	10000.000000	23378	1708	1.000000	18475	2550	1.000000	9910491	0.000000
213737946	20198005	1030403	10000.000000	23732	1558	1.000000	19095	2381	1.000000	9905508	0.000000
213678179	20200004	1028383	10000.000000	23491	1559	1.000000	18980	2409	1.000000	9900744	0.000000
213762657	20177398	1028589	10000.000000	23885	1587	1.000000	18784	2453	1.000000	9895810	0.000000
213698888	20198022	1029605	10000.000000	23467	1647	1.000000	18805	2305	1.000000	9890910	0.000000
213770052	20180907	1030289	10000.000000	23424	1679	1.000000	19140	2364	1.000000	9886048	0.000000
213693118	20196191	1029006	10000.000000	23661	1670	1.000000	18741	2315	1.000000	9881156	0.000000
213698559	20205891	1031728	10000.000000	23581	1590	1.000000	19014	2491	1.000000	9876289	0.000000
213705248	20198367	1030209	10000.000000	23339	1693	1.000000	18663	2475	1.000000	9871242	0.000000
213734834	20203915	1030750	10000.000000	23657	1733	1.000000	18934	2398	1.000000	9866373	0.000000
213727536	20190531	1031322	10000.000000	23620	1734	1.000000	19122	2301	1.000000	9861366	0.000000
213717172	20190366	1030381	10000.000000	23648	1533	1.000000	18796	2447	1.000000	9856418	0.000000
213711694	20196641	1032176	10000.000000	23546	1708	1.000000	18982	2360	1.000000	9851520	0.000000
213692204	20213285	1031463	10000.000000	23518	1702	1.000000	18868	2347	1.000000	9846579	0.000000
213718640	20178752	1029616	10000.000000	23745	1593	1.000000	18881	2401	1.000000	9841617	0.000000
213716050	20194572	1031071	10000.000000	23615	1670	1.000000	18946	2358	1.000000	9836668	0.000000
213680663	20225986	1031643	10000.000000	23554	1805	1.000000	18752	2565	1.000000	9831774	0.000000
213739255	20180095	1028221	10000.000000	23527	1563	1.000000	18955	2295	1.000000	9826771	0.000000
213705719	20208211	1031093	10000.000000	23775	1722	1.000000	18827	2479	1.000000	9821734	0.000000
213700762	20211778	1031212	10000.000000	23426	1575	1.000000	18906	2471	1.000000	9816799	0.000000
213727786	20180238	1029531	10000.000000	23669	1698	1.000000	19248	2175	1.000000	9811910	0.000000
213682541	20211818	1031495	10000.000000	23656	1673	1.000000	19059	2535	1.000000	9806901	0.000000
213722087	20196548	1030927	10000.000000	23410	1714	1.000000	18887	2239	1.000000	9802044	-1.#IND00
213767783	20181339	1028590	10000.000000	23916	1574	1.000000	18580	2588	1.000000	9797233	-0.022400
213705601	20207329	1031468	10000.000000	23496	1725	1.000000	18913	2453	1.000000	9792344	-0.001776
213733719	20190778	1031170	10000.000000	23314	1760	1.000000	18905	2429	1.000000	9787512	-0.002209
213711768	20195751	1030667	10000.000000	23579	1653	1.000000	19109	2444	1.000000	9782723	-0.005416
213683687	20199669	1031372	10000.000000	23868	1625	1.000000	18915	2490	1.000000	9777756	-0.006462
213766254	20180417	1030691	10000.000000	23640	1636	1.000000	19030	2404	1.000000	9772809	-0.005183
213705344	20192220	1031738	10000.000000	23477	1769	1.000000	18793	2417	1.000000	9767891	-0.005448
213701822	20202097	1031480	10000.000000	23603	1685	1.000000	19574	2322	1.000000	9762957	-0.003142
213717719	20196487	1029481	10000.000000	23461	1715	1.000000	18875	2307	1.000000	9758139	-0.004398
213682617	20206771	1030219	10000.000000	23480	1801	1.000000	19185	2343	1.000000	9753368	-0.005826
213714363	20193780	1029517	10000.000000	23475	1603	1.000000	18773	2489	1.000000	9748485	-0.006020
213716896	20187593	1030699	10000.000000	23632	1702	1.000000	18949	2278	1.000000	9743701	-0.004391
213712688	20191577	1031716	10000.000000	23503	1673	1.000000	18533	2448	1.000000	9738851	-0.004861
213725122	20195436	1030024	10000.000000	23746	1678	1.000000	18859	2418	1.000000	9733987	-0.005692
213680550	20199000	1030211	10000.000000	23602	1588	1.000000	18780	2352	1.000000	9729042	-0.004655
213742237	20200412	1029731	10000.000000	23876	1598	1.000000	18887	2373	1.000000	9724229	-0.004639
213709200	20196210	1030351	10000.000000	23743	1587	1.000000	18607	2642	1.000000	9719375	-0.003675
213770926	20186678	1029008	10000.000000	23455	1645	1.000000	18986	2475	1.000000	9714469	-0.003320
213694296	20204294	1030009	10000.000000	23907	1579	1.000000	18955	2464	1.000000	9709550	-0.003218
213718472	20199185	1030468	10000.000000	23521	1588	1.000000	18739	2613	1.000000	9704799	-0.003154
213711755	20196743	1030560	10000.000000	23290	1834	1.000000	19126	2306	1.000000	9700021	-0.002835
213705835	20213794	1032927	10000.000000	23798	1677	1.000000	18909	2505	1.000000	9695199	-0.002481
213726656	20184912	1030725	10000.000000	24070	1556	1.000000	18529	2501	1.000000	9690385	-0.004296
213701689	20195533	1028865	10000.000000	23564	1667	1.000000	19023	2362	1.000000	9685565	-0.005236
213744993	20191655	1028544	10000.000000	23893	1635	1.000000	19007	2353	1.000000	9680816	-0.007331
213719892	20198098	1030380	10000.000000	23665	1515	1.000000	19033	2396	1.000000	9675905	-0.007910
213722800	20188590	1029767	10000.000000	23598	1679	1.000000	19073	2280	1.000000	9671023	-0.008280
213740106	20191784	1030397	10000.000000	23746	1513	1.000000	18860	2498	1.000000	9666127	-0.009201
213773957	20177069	1031102	10000.000000	24130	1580	1.000000	18823	2484	1.000000	9661405	-0.008646
213716930	20205691	1031532	10000.000000	23740	1664	1.000000	18837	2465	1.000000	9656512	-0.008743
213720747	20191011	1032117	10000.000000	23953	1553	1.000000	18995	2408	1.000000	9651591	-0.008104
213689571	20195658	1030644	10000.000000	23826	1612	1.000000	19014	2274	1.000000	9646831	-0.006771
213718799	20194063	1030139	10000.000000	23578	1644	1.000000	18893	2430	1.000000	9642051	-0.006510
213726548	20204805	1030042	10000.000000	23784	1607	1.000000	19133	2375	1.000000	9637121	-0.006335
213716675	20189213	1030840	10000.000000	23362	1675	1.000000	18780	2543	1.000000	9632281	-0.006508
213749460	20182317	1030146	10000.000000	23820	1640	1.000000	18996	2468	1.000000	9627506	-0.006064
213708934	20201464	1030020	10000.000000	23731	1589	1.000000	18628	2524	1.000000	9622612	-0.007634
213714319	20201101	1029904	10000.000000	23701	1694	1.000000	18819	2296	1.000000	9617854	-0.007994
213736807	20180147	1029067	10000.000000	23556	1657	1.000000	19078	2142	1.000000	9613009	-0.007772
213712828	20194628	1031337	10000.000000	23588	1638	1.000000	19280	2223	1.000000	9608232	-0.007816
213751458	20181907	1030314	10000.000000	23686	1626	1.000000	18423	2545	1.000000	9603344	-0.007264
213688586	20193210	1030335	10000.000000	23706	1595	1.000000	19247	2251	1.000000	9598666	-0.007711
213728007	20192775	1029664	10000.000000	23674	1540	1.000000	19477	2196	1.000000	9593852	-0.007334
213696331	20206251	1032391	10000.000000	23363	1733	1.000000	18774	2308	1.000000	9589071	-0.007282
213740134	20198307	1030952	10000.000000	23728	1706	1.000000	19167	2447	1.000000	9584325	-0.007059
213690149	20211837	1032300	10000.000000	23555	1573	1.000000	18717	2527	1.000000	9579584	-0.006920
213795104	20183199	1026793	10000.000000	23966	1643	1.000000	19115	2276	1.000000	9574885	-0.006115
213674398	20209191	1032227	10000.000000	23507	1720	1.000000	18799	2463	1.000000	9570162	-0.006127
213710845	20193832	1030130	10000.000000	23410	1716	1.000000	19346	2368	1.000000	9565394	-0.006064
213729564	20198628	1030786	10000.000000	23574	1645	1.000000	19092	2282	1.000000	9560582	-0.006456
213744739	20194725	1030006	10000.000000	23592	1634	1.000000	18818	2350	1.000000	9555779	-0.006255
213746093	20186299	1030383	10000.000000	23632	1714	1.000000	19004	2266	1.000000	9551121	-0.006122
213706612	20201828	1031167	10000.000000	23404	1726	1.000000	19034	2257	1.000000	9546364	-0.005883
213714609	20202806	1031318	10000.000000	23358	1700	1.000000	18927	2419	1.000000	9541649	-0.005064
213723239	20194696	1029822	10000.000000	23863	1691	1.000000	18853	2449	1.000000	9536986	-0.004105
213718467	20201259	1029952	10000.000000	23744	1559	1.000000	18719	2473	1.000000	9532310	-0.004188
213727201	20184059	1031171	10000.000000	23272	1649	1.000000	18944	2431	1.000000	9527594	-0.004105
213688277	20188754	1029610	10000.000000	23938	1668	1.000000	18880	2385	1.000000	9522723	-0.004071
213686862	20212325	1030509	10000.000000	23495	1679	1.000000	19004	2471	1.000000	9517953	-0.003405
npatches	nstrain	runtime	dt	init_x	init_y	init_y_blood	init_z	init_S	beta0	beta1	beta2	beta3	mean_beta	B	d	delta	delta_blood	b[0]	mut	m	CTL	c	g	epsilon	k	het	lambda	rho	omega	x_max	patch.dyna	DELTA	A	VA
10000	1	100.000000	0.001000	21900	9499	5000000	0.001000	10000000	29.856710	16.820448	18.899687	20.438380	20	800000000	0.010000	1.000000	1.000000	80000	0.000050	0.004800	1	0.001000	1.000000	2.500000	13.000000	0.500000	0.000000	0.000000	0.000000	31872	0	10.000000	7.000000	1.000000
sus	inf	inf_blood	z	x[0]	y[0][0]	z[0]	x[1]	y[1][0]	z[1]	S[0]	synchrony
219000000	94990000	5000000	10.000000	21900	9499	0.001000	21900	9499	0.001000	10000000	0.000000
231893096	13383665	671234	10000.000000	17157	2510	1.000000	25349	814	1.000000	9995081	0.000000
224949637	16799600	858351	10000.000000	15878	2536	1.000000	25563	1230	1.000000	9990095	0.000000
225711803	16623410	848218	10000.000000	16127	2726	1.000000	24907	1364	1.000000	9985131	0.000000
225648390	16615594	848456	10000.000000	15840	2790	1.000000	25315	1214	1.000000	9980017	0.000000
225685418	16617543	847823	10000.000000	16135	2562	1.000000	24849	1413	1.000000	9975052	0.000000
225687170	16625393	847447	10000.000000	15989	2646	1.000000	25096	1286	1.000000	9969961	0.000000
225696078	16617995	846757	10000.000000	16018	2580	1.000000	25122	1237	1.000000	9965026	0.000000
225724656	16623145	847555	10000.000000	16097	2428	1.000000	25281	1318	1.000000	9959979	0.000000
225685759	16610795	847948	10000.000000	15793	2692	1.000000	25227	1261	1.000000	9955117	0.000000
225671462	16633329	848133	10000.000000	16301	2621	1.000000	25258	1187	1.000000	9950189	0.000000
225734354	16592615	848231	10000.000000	16137	2607	1.000000	24737	1288	1.000000	9945161	0.000000
225647081	16627152	847132	10000.000000	16249	2494	1.000000	25580	1216	1.000000	9940260	0.000000
225668182	16619168	847894	10000.000000	15834	2573	1.000000	24791	1337	1.000000	9935330	0.000000
225678482	16619355	847516	10000.000000	16073	2723	1.000000	24862	1354	1.000000	9930379	0.000000
225685865	16631964	847938	10000.000000	16153	2611	1.000000	25001	1252	1.000000	9925435	0.000000
225654395	16633664	848175	10000.000000	15470	2749	1.000000	24695	1345	1.000000	9920408	0.000000
225706197	16606622	847429	10000.000000	15750	2749	1.000000	25212	1263	1.000000	9915573	0.000000
225697593	16621232	850555	10000.000000	15628	2773	1.000000	25299	1176	1.000000	9910624	0.000000
225682226	16617411	847941	10000.000000	15960	2609	1.000000	25044	1239	1.000000	9905642	0.000000
225691843	16613197	846282	10000.000000	15865	2675	1.000000	25544	1274	1.000000	9900822	0.000000
225643248	16625031	847177	10000.000000	16114	2576	1.000000	25134	1262	1.000000	9895831	0.000000
225676349	16625116	847703	10000.000000	16040	2845	1.000000	25183	1278	1.000000	9890897	0.000000
225636969	16630977	849103	10000.000000	15982	2628	1.000000	25013	1390	1.000000	9885972	0.000000
225665381	16638425	848226	10000.000000	15886	2732	1.000000	25148	1280	1.000000	9881045	0.000000
225676900	16626438	848372	10000.000000	15488	2885	1.000000	25401	1239	1.000000	9876023	0.000000
225640756	16635197	846933	10000.000000	15929	2688	1.000000	25377	1259	1.000000	9871038	0.000000
225683569	16623311	847050	10000.000000	15832	2704	1.000000	25254	1189	1.000000	9866165	0.000000
225653062	16624231	847303	10000.000000	16313	2489	1.000000	25019	1247	1.000000	9861148	0.000000
225612742	16644452	848943	10000.000000	15999	2673	1.000000	25158	1324	1.000000	9856210	0.000000
225726910	16609689	848009	10000.000000	15918	2771	1.000000	25054	1261	1.000000	9851358	0.000000
225686532	16628952	847229	10000.000000	16203	2537	1.000000	25210	1172	1.000000	9846518	0.000000
225705511	16599995	847043	10000.000000	16183	2739	1.000000	25053	1350	1.000000	9841622	0.000000
225654357	16624099	848370	10000.000000	16072	2502	1.000000	24808	1267	1.000000	9836641	0.000000
225672529	16617076	848177	10000.000000	15805	2791	1.000000	25092	1244	1.000000	9831635	0.000000
225685181	16604266	848020	10000.000000	16012	2620	1.000000	24877	1284	1.000000	9826665	0.000000
225712448	16606183	847261	10000.000000	15989	2542	1.000000	25372	1144	1.000000	9821793	0.000000
225669596	16625321	848404	10000.000000	16054	2596	1.000000	24752	1401	1.000000	9816820	0.000000
225746643	16605797	844993	10000.000000	16137	2656	1.000000	24931	1289	1.000000	9812022	0.000000
225665508	16627808	848668	10000.000000	16282	2606	1.000000	25357	1337	1.000000	9807000	0.000000
225671147	16627227	847438	10000.000000	16188	2659	1.000000	25253	1258	1.000000	9802194	-1.#IND00
225684743	16606670	848981	10000.000000	16143	2562	1.000000	24883	1350	1.000000	9797341	-1.#IND00
225652330	16626261	848232	10000.000000	15911	2477	1.000000	25140	1227	1.000000	9792453	0.013730
225703267	16611467	846226	10000.000000	15924	2611	1.000000	24854	1327	1.000000	9787547	-0.007237
225689776	16607510	847115	10000.000000	16183	2550	1.000000	24887	1328	1.000000	9782614	-0.004219
225666428	16618638	848281	10000.000000	15970	2641	1.000000	25145	1264	1.000000	9777652	-0.008421
225671594	16615555	849821	10000.000000	15646	2594	1.000000	25243	1258	1.000000	9772639	-0.006390
225650872	16618625	847702	10000.000000	15850	2669	1.000000	25117	1287	1.000000	9767732	-0.002608
225662901	16616115	849081	10000.000000	15950	2518	1.000000	24834	1337	1.000000	9762904	-0.002679
225651627	16624026	849000	10000.000000	16305	2629	1.000000	25038	1287	1.000000	9757827	-0.000429
225739879	16599684	846456	10000.000000	15504	2695	1.000000	25109	1130	1.000000	9752916	-0.002512
225692833	16621240	845874	10000.000000	15934	2561	1.000000	25245	1301	1.000000	9748100	-0.000417
225691214	16623739	849312	10000.000000	16262	2577	1.000000	25140	1206	1.000000	9743241	0.001614
225658003	16629589	848603	10000.000000	16163	2721	1.000000	25328	1282	1.000000	9738388	-0.002745
225693164	16604585	845610	10000.000000	16091	2653	1.000000	25131	1328	1.000000	9733419	-0.004282
225678885	16615757	849427	10000.000000	16120	2560	1.000000	25464	1154	1.000000	9728573	-0.004013
225671027	16634411	848492	10000.000000	15917	2691	1.000000	25326	1250	1.000000	9723763	-0.004307
225704871	16627691	848959	10000.000000	16292	2631	1.000000	24977	1229	1.000000	9718856	-0.005263
225677713	16625732	849262	10000.000000	16244	2599	1.000000	24935	1304	1.000000	9714026	-0.003946
225665149	16636320	847958	10000.000000	16279	2549	1.000000	25420	1250	1.000000	9709188	-0.003150
225682521	16616513	847193	10000.000000	15971	2622	1.000000	25253	1182	1.000000	9704282	-0.000473
225699104	16605287	847034	10000.000000	15751	2792	1.000000	25763	1061	1.000000	9699450	0.000585
225734470	16631085	849239	10000.000000	15782	2799	1.000000	25129	1519	1.000000	9694690	0.000095
225671140	16633190	848070	10000.000000	16200	2587	1.000000	25312	1266	1.000000	9689910	-0.000043
225647366	16634419	850004	10000.000000	16077	2761	1.000000	25353	1286	1.000000	9685079	-0.000143
225688986	16612114	848086	10000.000000	16387	2599	1.000000	25322	1173	1.000000	9680228	-0.000056
225686813	16618248	847824	10000.000000	16037	2627	1.000000	25159	1300	1.000000	9675323	0.000176
225695370	16613999	848568	10000.000000	16145	2563	1.000000	25452	1186	1.000000	9670466	0.000580
225722633	16622165	847665	10000.000000	15973	2622	1.000000	25021	1389	1.000000	9665501	0.001173
225687711	16615079	846954	10000.000000	16513	2555	1.000000	24889	1311	1.000000	9660639	0.000602
225646511	16631776	847988	10000.000000	16279	2630	1.000000	25108	1197	1.000000	9655795	0.001660
225697514	16616647	846282	10000.000000	16375	2483	1.000000	25367	1258	1.000000	9650932	0.001580
225659155	16621322	848931	10000.000000	16019	2455	1.000000	25096	1227	1.000000	9646062	0.001617
225690065	16629957	847403	10000.000000	16055	2697	1.000000	25277	1316	1.000000	9641208	0.001107
225696848	16609686	845743	10000.000000	16228	2691	1.000000	25022	1204	1.000000	9636240	0.001102
225663189	16623588	848219	10000.000000	15724	2667	1.000000	25376	1168	1.000000	9631445	0.001199
225684199	16615978	845907	10000.000000	16059	2609	1.000000	25342	1293	1.000000	9626731	0.001177
225689324	16625653	847820	10000.000000	15979	2644	1.000000	25023	1235	1.000000	9621943	-0.000161
225635291	16630574	849728	10000.000000	16051	2527	1.000000	25183	1263	1.000000	9617087	-0.000204
225677904	16621522	847401	10000.000000	16111	2607	1.000000	25662	1151	1.000000	9612332	-0.000061
225682069	16615316	848941	10000.000000	15827	2780	1.000000	25081	1209	1.000000	9607577	-0.000251
225654737	16617116	847858	10000.000000	16177	2573	1.000000	24941	1283	1.000000	9602782	-0.000145
225707343	16616375	847728	10000.000000	15803	2713	1.000000	25109	1241	1.000000	9597795	-0.000099
225638201	16636241	848816	10000.000000	16015	2606	1.000000	25264	1181	1.000000	9593020	-0.000221
225708976	16620485	847528	10000.000000	15440	2845	1.000000	24931	1225	1.000000	9588177	-0.000275
225689041	16625514	847787	10000.000000	15595	2698	1.000000	25144	1226	1.000000	9583407	0.000141
225655459	16636732	849000	10000.000000	16042	2598	1.000000	25129	1248	1.000000	9578699	0.000743
225669466	16607086	847463	10000.000000	16067	2708	1.000000	25178	1217	1.000000	9573979	0.000586
225663939	16602632	848123	10000.000000	16130	2653	1.000000	25072	1298	1.000000	9569203	-0.000076
225687558	16636142	847816	10000.000000	16065	2849	1.000000	25473	1315	1.000000	9564372	-0.000798
225721995	16613682	847553	10000.000000	16203	2690	1.000000	25324	1205	1.000000	9559469	-0.000825
225702522	16597362	847566	10000.000000	16231	2595	1.000000	25216	1244	1.000000	9554587	-0.000853
225701355	16630894	847851	10000.000000	15995	2770	1.000000	25380	1216	1.000000	9549907	-0.001311
225693051	16619031	846221	10000.000000	15648	2754	1.000000	24990	1353	1.000000	9545186	-0.001288
225709303	16609401	846321	10000.000000	15842	2605	1.000000	25277	1300	1.000000	9540418	-0.001359
225729232	16601716	845769	10000.000000	16195	2660	1.000000	25643	1197	1.000000	9535704	-0.001669
225652476	16624666	846958	10000.000000	16354	2599	1.000000	25280	1163	1.000000	9530949	-0.002779
225690052	16609110	849723	10000.000000	16200	2717	1.000000	25026	1287	1.000000	9526101	-0.003007
225692654	16622461	848542	10000.000000	15751	2748	1.000000	25206	1341	1.000000	9521461	-0.003348
225656682	16621876	847115	10000.000000	16104	2722	1.000000	24886	1254	1.000000	9516601	-0.003245
npatches	nstrain	runtime	dt	init_x	init_y	init_y_blood	init_z	init_S	beta0	beta1	beta2	beta3	mean_beta	B	d	delta	delta_blood	b[0]	mut	m	CTL	c	g	epsilon	k	het	lambda	rho	omega	x_max	patch.dyna	DELTA	A	VA
10000	1	100.000000	0.001000	21900	9499	5000000	0.001000	10000000	18.681650	13.456981	17.832695	13.222099	20	800000000	0.010000	1.000000	1.000000	80000	0.000050	0.004800	1	0.001000	1.000000	2.500000	14.000000	0.500000	0.000000	0.000000	0.000000	31872	0	10.000000	7.000000	1.000000
sus	inf	inf_blood	z	x[0]	y[0][0]	z[0]	x[1]	y[1][0]	z[1]	S[0]	synchrony
219000000	94990000	5000000	10.000000	21900	9499	0.001000	21900	9499	0.001000	10000000	0.000000
245541765	9896485	494476	10000.000000	25605	745	1.000000	28035	397	1.000000	9995065	0.000000
239090595	13364283	685108	10000.000000	25305	1054	1.000000	29128	524	1.000000	9990042	0.000000
239969380	13137366	669909	10000.000000	25042	1184	1.000000	29003	678	1.000000	9984999	0.000000
239896015	13154161	672804	10000.000000	25251	1106	1.000000	29174	536	1.000000	9980038	0.000000
239939423	13132400	668815	10000.000000	24891	1229	1.000000	29049	568	1.000000	9975063	0.000000
239946072	13137756	670461	10000.000000	24791	1197	1.000000	29150	567	1.000000	9969983	0.000000
239900342	13142548	668726	10000.000000	25456	1100	1.000000	28805	596	1.000000	9964990	0.000000
239939724	13134343	670895	10000.000000	25042	1039	1.000000	29023	653	1.000000	9959952	0.000000
239892941	13143184	671685	10000.000000	25138	1113	1.000000	28946	530	1.000000	9954970	0.000000
239908458	13147965	671399	10000.000000	24997	1115	1.000000	29104	665	1.000000	9950069	0.000000
239927571	13133966	671960	10000.000000	24994	1165	1.000000	28833	601	1.000000	9945214	0.000000
239922044	13133555	671281	10000.000000	25092	1172	1.000000	28882	635	1.000000	9940141	0.000000
239932871	13143185	670050	10000.000000	25452	1136	1.000000	28940	637	1.000000	9935108	0.000000
239908127	13152596	670199	10000.000000	25365	1093	1.000000	28901	517	1.000000	9930069	0.000000
239903375	13142041	669890	10000.000000	25057	1387	1.000000	29124	591	1.000000	9925107	0.000000
239931817	13127587	670147	10000.000000	25312	1106	1.000000	28809	640	1.000000	9920116	0.000000
239948431	13143415	670793	10000.000000	25168	1211	1.000000	28902	635	1.000000	9915200	0.000000
239945053	13141364	670663	10000.000000	25144	1161	1.000000	28944	588	1.000000	9910240	0.000000
239943676	13136718	671105	10000.000000	25014	1234	1.000000	28903	569	1.000000	9905274	0.000000
239901081	13150899	671020	10000.000000	25354	1052	1.000000	28983	632	1.000000	9900402	0.000000
239930350	13154018	672062	10000.000000	24685	1287	1.000000	29327	561	1.000000	9895428	0.000000
239919380	13139666	670875	10000.000000	25279	1149	1.000000	29026	633	1.000000	9890511	0.000000
239917261	13148559	669622	10000.000000	25159	1174	1.000000	28647	721	1.000000	9885570	0.000000
239921389	13146627	670858	10000.000000	25021	1073	1.000000	28900	640	1.000000	9880690	0.000000
239965129	13131899	668848	10000.000000	25346	1171	1.000000	28929	599	1.000000	9875757	0.000000
239926921	13125791	669174	10000.000000	25081	1098	1.000000	28968	607	1.000000	9870811	0.000000
239971716	13144564	670476	10000.000000	25393	1077	1.000000	28845	670	1.000000	9865764	0.000000
239921825	13141050	670053	10000.000000	25409	1073	1.000000	28822	649	1.000000	9860670	0.000000
239912417	13132910	670031	10000.000000	25058	1175	1.000000	28789	620	1.000000	9855817	0.000000
239922122	13160011	672150	10000.000000	24834	1202	1.000000	29017	666	1.000000	9850813	0.000000
239885391	13142049	669973	10000.000000	24704	1106	1.000000	28803	622	1.000000	9845883	0.000000
239987067	13140753	669677	10000.000000	25018	1191	1.000000	28780	616	1.000000	9840990	0.000000
239958829	13149512	669792	10000.000000	24815	1212	1.000000	28688	591	1.000000	9836017	0.000000
239914865	13151619	670502	10000.000000	24743	1312	1.000000	29024	634	1.000000	9831169	0.000000
239952203	13139679	671360	10000.000000	25198	1255	1.000000	28948	601	1.000000	9826236	0.000000
239927182	13124660	670230	10000.000000	25279	1189	1.000000	28869	602	1.000000	9821304	0.000000
239904835	13148907	670946	10000.000000	24914	1115	1.000000	29034	615	1.000000	9816270	0.000000
239904398	13139846	670422	10000.000000	25212	1198	1.000000	28955	602	1.000000	9811327	0.000000
239934358	13130641	669960	10000.000000	24693	1230	1.000000	29125	618	1.000000	9806437	0.000000
239926660	13135100	670661	10000.000000	25124	1118	1.000000	28724	602	1.000000	9801591	-1.#IND00
239921667	13134339	670945	10000.000000	25381	1087	1.000000	28997	607	1.000000	9796665	-0.006400
239923814	13146900	670572	10000.000000	25106	1147	1.000000	28738	605	1.000000	9791797	-0.022216
239936378	13157871	670232	10000.000000	25039	1185	1.000000	28967	603	1.000000	9786854	-0.022500
239975376	13134532	669560	10000.000000	24816	1144	1.000000	28681	606	1.000000	9781891	-0.020324
239909060	13139374	670346	10000.000000	25140	1128	1.000000	29131	598	1.000000	9777069	-0.016476
239872467	13154876	670793	10000.000000	25039	1180	1.000000	29042	656	1.000000	9772208	-0.011649
239890658	13157244	670268	10000.000000	25266	1089	1.000000	28914	573	1.000000	9767321	-0.011340
239903749	13139677	672114	10000.000000	25399	1151	1.000000	28904	651	1.000000	9762472	-0.011133
239924992	13148761	670276	10000.000000	24839	1125	1.000000	28967	655	1.000000	9757550	-0.011823
239947297	13142048	670143	10000.000000	25453	1085	1.000000	28897	627	1.000000	9752708	-0.009012
239931610	13134953	671080	10000.000000	25506	1164	1.000000	28784	591	1.000000	9747841	-0.007889
239903778	13141463	670857	10000.000000	25045	1112	1.000000	29090	574	1.000000	9742840	-0.010128
239930417	13139044	671765	10000.000000	24773	1199	1.000000	29102	608	1.000000	9738022	-0.009573
239957993	13144654	672546	10000.000000	25136	1038	1.000000	28955	602	1.000000	9733181	-0.008568
239972915	13123642	669705	10000.000000	25167	1341	1.000000	28877	572	1.000000	9728375	-0.008709
239907961	13142520	669991	10000.000000	24997	1268	1.000000	28894	578	1.000000	9723442	-0.007446
239912198	13145266	672949	10000.000000	25247	1050	1.000000	29093	578	1.000000	9718543	-0.009113
239963461	13131634	669080	10000.000000	24977	1168	1.000000	29063	563	1.000000	9713599	-0.007555
239889716	13150086	672831	10000.000000	25365	1082	1.000000	29066	533	1.000000	9708832	-0.007163
239951141	13130417	669967	10000.000000	25026	1199	1.000000	29357	565	1.000000	9704068	-0.006478
239877275	13151557	671362	10000.000000	25196	1084	1.000000	28849	611	1.000000	9699213	-0.005139
239899803	13146338	670897	10000.000000	25092	1230	1.000000	28965	609	1.000000	9694355	-0.005056
239877580	13145661	671100	10000.000000	25366	1147	1.000000	29043	631	1.000000	9689451	-0.005484
239892801	13147371	670428	10000.000000	24837	1094	1.000000	29072	598	1.000000	9684605	-0.004183
239941809	13135380	668661	10000.000000	25317	1107	1.000000	28844	576	1.000000	9679771	-0.004384
239921958	13151456	671976	10000.000000	25083	1121	1.000000	29283	520	1.000000	9674796	-0.003773
239911148	13155529	671092	10000.000000	25427	1122	1.000000	28978	626	1.000000	9670024	-0.002826
239935594	13148245	669214	10000.000000	24853	1212	1.000000	28872	584	1.000000	9665331	-0.001818
239909664	13136608	672291	10000.000000	24947	1207	1.000000	28799	648	1.000000	9660478	-0.002394
239932851	13141226	669920	10000.000000	25265	1126	1.000000	29064	574	1.000000	9655618	-0.002658
239878021	13159694	672092	10000.000000	24884	1214	1.000000	28880	610	1.000000	9650715	-0.002314
239930611	13132976	669393	10000.000000	25545	1157	1.000000	28817	634	1.000000	9645961	-0.001105
239969869	13126125	668553	10000.000000	25029	1177	1.000000	28988	578	1.000000	9641147	-0.000925
239913657	13146854	670560	10000.000000	25333	1110	1.000000	29026	631	1.000000	9636305	-0.001438
239897894	13145822	670299	10000.000000	24735	1221	1.000000	28720	669	1.000000	9631588	-0.001443
239940202	13138051	671242	10000.000000	24832	1193	1.000000	28823	675	1.000000	9626776	-0.001337
239890543	13146027	669918	10000.000000	24965	1154	1.000000	28957	684	1.000000	9622123	-0.001889
239942009	13134280	670568	10000.000000	25116	1168	1.000000	28989	628	1.000000	9617368	-0.000942
239905740	13142923	669922	10000.000000	25039	1147	1.000000	29108	619	1.000000	9612648	-0.001380
239946331	13138733	670358	10000.000000	24635	1289	1.000000	28832	604	1.000000	9607740	-0.001883
239883948	13136587	670378	10000.000000	25488	1033	1.000000	29181	537	1.000000	9603012	-0.002726
239888454	13152189	672125	10000.000000	25199	1211	1.000000	29144	526	1.000000	9598234	-0.002358
239926624	13133049	669186	10000.000000	24920	1156	1.000000	28883	633	1.000000	9593403	-0.001622
239885419	13145481	670220	10000.000000	24693	1219	1.000000	28980	568	1.000000	9588519	-0.001495
239903412	13155126	672282	10000.000000	25300	1089	1.000000	28864	591	1.000000	9583789	-0.001654
239919498	13141172	670617	10000.000000	25546	1088	1.000000	28995	593	1.000000	9578970	-0.001688
239981277	13123854	669751	10000.000000	24699	1318	1.000000	28965	607	1.000000	9574241	-0.001679
239909497	13143491	670289	10000.000000	24978	1166	1.000000	28949	577	1.000000	9569569	-0.001698
239934095	13131617	670545	10000.000000	24861	1100	1.000000	28766	605	1.000000	9564842	-0.002516
239921203	13157618	669980	10000.000000	25369	1116	1.000000	28800	600	1.000000	9560099	-0.002259
239951337	13124219	670651	10000.000000	25685	1109	1.000000	28977	600	1.000000	9555258	-0.002608
239951454	13130538	671012	10000.000000	24467	1190	1.000000	28926	667	1.000000	9550593	-0.002613
239925246	13145532	671578	10000.000000	25285	1186	1.000000	28919	617	1.000000	9545814	-0.002078
239864425	13161023	672141	10000.000000	25347	1049	1.000000	28957	596	1.000000	9541073	-0.001892
239921026	13138038	670009	10000.000000	24927	1250	1.000000	28851	601	1.000000	9536259	-0.001808
239970380	13118852	668712	10000.000000	25080	1216	1.000000	28822	561	1.000000	9531454	-0.001688
239905818	13148824	670040	10000.000000	25070	1286	1.000000	28819	613	1.000000	9526720	-0.001285
239933062	13129657	671764	10000.000000	25461	1096	1.000000	28743	601	1.000000	9521972	-0.000811
239892411	13149440	670335	10000.000000	25166	1043	1.000000	28729	582	1.000000	9517267	-0.000672
npatches	nstrain	runtime	dt	init_x	init_y	init_y_blood	init_z	init_S	beta0	beta1	beta2	beta3	mean_beta	B	d	delta	delta_blood	b[0]	mut	m	CTL	c	g	epsilon	k	het	lambda	rho	omega	x_max	patch.dyna	DELTA	A	VA
10000	1	100.000000	0.001000	21900	9499	5000000	0.001000	10000000	27.876125	21.342339	15.931823	11.677783	20	800000000	0.010000	1.000000	1.000000	80000	0.000050	0.004800	1	0.001000	1.000000	2.500000	15.000000	0.500000	0.000000	0.000000	0.000000	31872	0	10.000000	7.000000	1.000000
sus	inf	inf_blood	z	x[0]	y[0][0]	z[0]	x[1]	y[1][0]	z[1]	S[0]	synchrony
219000000	94990000	5000000	10.000000	21900	9499	0.001000	21900	9499	0.001000	10000000	0.000000
256750839	7279233	363207	10000.000000	20882	1567	1.000000	25492	676	1.000000	9995056	0.000000
251057735	10707579	546639	10000.000000	19537	1717	1.000000	23717	1254	1.000000	9990043	0.000000
251993751	10424692	532838	10000.000000	19209	1858	1.000000	24406	1102	1.000000	9985043	0.000000
251931133	10441833	532421	10000.000000	19887	1714	1.000000	23526	1340	1.000000	9979949	0.000000
251931912	10461435	533829	10000.000000	19227	1828	1.000000	24600	1133	1.000000	9974902	0.000000
251931553	10445315	533487	10000.000000	19528	1787	1.000000	24346	1159	1.000000	9969983	0.000000
251908368	10463912	533555	10000.000000	19250	1792	1.000000	24596	1127	1.000000	9965164	0.000000
251947849	10439042	532656	10000.000000	19430	1792	1.000000	24370	1208	1.000000	9960249	0.000000
251885886	10451542	533922	10000.000000	19512	1850	1.000000	24574	1123	1.000000	9955204	0.000000
252021446	10430207	531990	10000.000000	19642	1916	1.000000	24575	1079	1.000000	9950178	0.000000
251989195	10442573	533550	10000.000000	19353	1810	1.000000	24709	1164	1.000000	9945112	0.000000
251932645	10446115	532303	10000.000000	19580	1832	1.000000	24445	1271	1.000000	9940076	0.000000
251875178	10452505	533279	10000.000000	19542	1783	1.000000	24530	1132	1.000000	9935027	0.000000
251922545	10450404	532569	10000.000000	19564	1733	1.000000	24399	1145	1.000000	9930018	0.000000
251910804	10450693	534255	10000.000000	19704	1841	1.000000	24220	1176	1.000000	9925047	0.000000
251916955	10446450	532555	10000.000000	19171	2073	1.000000	24469	1277	1.000000	9920088	0.000000
251987103	10443952	532409	10000.000000	19443	1782	1.000000	24652	1157	1.000000	9915132	0.000000
251981907	10433663	531566	10000.000000	19492	1844	1.000000	24605	1182	1.000000	9910218	0.000000
251945705	10444794	533853	10000.000000	19843	1511	1.000000	24463	1107	1.000000	9905188	0.000000
251978810	10434372	532998	10000.000000	19824	1647	1.000000	24173	1155	1.000000	9900189	0.000000
251978130	10429835	531220	10000.000000	19614	1734	1.000000	24599	995	1.000000	9895231	0.000000
251911567	10446907	533360	10000.000000	19339	1885	1.000000	24289	1168	1.000000	9890321	0.000000
251942041	10445860	531375	10000.000000	19100	1991	1.000000	24398	1100	1.000000	9885379	0.000000
251928871	10441786	532941	10000.000000	19843	1930	1.000000	23783	1415	1.000000	9880474	0.000000
251918712	10437136	531986	10000.000000	19546	1913	1.000000	24349	1195	1.000000	9875468	0.000000
251946800	10444808	533622	10000.000000	19315	2008	1.000000	24174	1203	1.000000	9870453	0.000000
251900141	10446443	532502	10000.000000	19793	1750	1.000000	24530	1007	1.000000	9865491	0.000000
251915458	10449068	534131	10000.000000	19695	1838	1.000000	24586	1209	1.000000	9860569	0.000000
251940452	10442821	532626	10000.000000	19775	1948	1.000000	24646	1178	1.000000	9855598	0.000000
251953610	10441889	533170	10000.000000	19531	1884	1.000000	24693	1085	1.000000	9850670	0.000000
251916332	10450189	533811	10000.000000	19331	1816	1.000000	24268	1160	1.000000	9845726	0.000000
251949448	10449527	533021	10000.000000	19562	1789	1.000000	24259	1120	1.000000	9840817	0.000000
251948578	10427800	533004	10000.000000	19258	1808	1.000000	24659	1169	1.000000	9835895	0.000000
251904277	10454616	532738	10000.000000	19136	1953	1.000000	24609	1065	1.000000	9831012	0.000000
251912214	10445891	532266	10000.000000	19922	1751	1.000000	24299	1070	1.000000	9826103	0.000000
251950388	10443318	534600	10000.000000	19612	1531	1.000000	24377	1207	1.000000	9821214	0.000000
251952761	10444335	533630	10000.000000	19470	1739	1.000000	24055	1112	1.000000	9816290	0.000000
251956137	10440771	532493	10000.000000	19735	1705	1.000000	24562	1148	1.000000	9811436	0.000000
251928829	10444113	532750	10000.000000	19480	1872	1.000000	24566	986	1.000000	9806649	0.000000
251937310	10448376	533337	10000.000000	19215	1904	1.000000	24517	1122	1.000000	9801714	-1.#IND00
251905959	10454643	533243	10000.000000	19678	1792	1.000000	24524	1077	1.000000	9796914	0.000000
251908651	10446890	532440	10000.000000	19978	1719	1.000000	24283	1225	1.000000	9792084	-0.006489
251956647	10437311	532223	10000.000000	19617	1770	1.000000	24214	1109	1.000000	9787200	-0.004260
251956991	10443962	534160	10000.000000	19641	1741	1.000000	24881	946	1.000000	9782366	-0.000829
251920529	10447936	533164	10000.000000	20102	1784	1.000000	24288	1133	1.000000	9777522	-0.001437
251878751	10452510	533630	10000.000000	19452	1864	1.000000	24082	1282	1.000000	9772629	-0.001600
251922247	10453965	534030	10000.000000	19007	1962	1.000000	24420	1174	1.000000	9767749	-0.003974
251925790	10434981	533071	10000.000000	19889	1521	1.000000	24657	1095	1.000000	9762761	0.000822
251939534	10439542	530988	10000.000000	19491	1769	1.000000	24285	1186	1.000000	9757912	0.000392
251937429	10459004	533499	10000.000000	19849	1673	1.000000	24232	1096	1.000000	9753102	0.000984
251921631	10447268	532616	10000.000000	19349	1803	1.000000	24066	1181	1.000000	9748241	0.000218
251983854	10434097	532862	10000.000000	19285	1813	1.000000	24734	1070	1.000000	9743357	-0.000188
251927865	10436806	533260	10000.000000	19000	1911	1.000000	24471	1054	1.000000	9738542	-0.000355
251938280	10447132	533543	10000.000000	19513	1850	1.000000	24387	1058	1.000000	9733680	-0.000075
251988759	10435047	533078	10000.000000	19596	1675	1.000000	24427	1172	1.000000	9728876	0.001968
251942367	10446281	533066	10000.000000	19677	1701	1.000000	24719	1063	1.000000	9724028	0.001512
251914455	10443195	532814	10000.000000	19395	1959	1.000000	24219	1286	1.000000	9719070	-0.000232
251909121	10438605	532793	10000.000000	19441	1929	1.000000	24716	1002	1.000000	9714186	-0.000080
251926862	10445576	532721	10000.000000	19176	1969	1.000000	23905	1301	1.000000	9709286	0.006797
251991528	10440825	532303	10000.000000	19361	1890	1.000000	24219	1210	1.000000	9704432	0.008307
251893099	10447474	532195	10000.000000	19823	1884	1.000000	24855	1076	1.000000	9699609	0.005787
251948064	10425642	532224	10000.000000	19054	1873	1.000000	24567	1110	1.000000	9694703	0.004146
251913952	10444100	532204	10000.000000	19484	1855	1.000000	24313	1200	1.000000	9689965	0.003155
251928768	10448221	533092	10000.000000	19462	1780	1.000000	24356	1152	1.000000	9685120	0.003456
251949047	10444389	532218	10000.000000	19296	1852	1.000000	24470	1251	1.000000	9680195	0.003090
251939759	10439716	532777	10000.000000	19268	1904	1.000000	24170	1102	1.000000	9675470	0.003268
251912865	10448061	532715	10000.000000	19750	1732	1.000000	24397	1173	1.000000	9670624	0.003430
251923137	10445412	532380	10000.000000	19550	1729	1.000000	24398	1108	1.000000	9665705	0.003069
251921470	10450321	532957	10000.000000	19094	1952	1.000000	24329	1152	1.000000	9660806	0.002818
251936716	10448675	533392	10000.000000	19658	1859	1.000000	24380	1081	1.000000	9655984	0.002752
251965895	10430518	533191	10000.000000	19472	1777	1.000000	24443	1283	1.000000	9651195	0.002907
251868229	10467702	534219	10000.000000	19552	1821	1.000000	23850	1243	1.000000	9646482	0.001875
251935106	10450166	534415	10000.000000	19016	1885	1.000000	24859	1022	1.000000	9641671	0.001009
251895726	10455126	532062	10000.000000	19848	1788	1.000000	24281	1178	1.000000	9636735	0.001058
251988433	10439805	532115	10000.000000	19133	1933	1.000000	24578	998	1.000000	9631985	0.000923
251940643	10448433	532864	10000.000000	19433	1957	1.000000	24006	1287	1.000000	9627247	0.000814
251952852	10450503	533999	10000.000000	19482	1962	1.000000	24139	1194	1.000000	9622496	0.001410
251949389	10447343	533499	10000.000000	19460	1886	1.000000	24508	1155	1.000000	9617619	0.001424
251941488	10451482	531818	10000.000000	19802	1620	1.000000	24332	1041	1.000000	9612810	0.001323
251937889	10441117	532261	10000.000000	19689	1692	1.000000	24697	1093	1.000000	9607951	0.001250
251987642	10441562	533020	10000.000000	19227	1914	1.000000	24812	1060	1.000000	9603156	0.001152
251922559	10447197	533380	10000.000000	19520	1743	1.000000	23958	1234	1.000000	9598311	0.001151
251952892	10442354	533009	10000.000000	19673	1822	1.000000	24347	1105	1.000000	9593457	0.000740
251904961	10442074	532868	10000.000000	19791	1827	1.000000	24373	1281	1.000000	9588508	-0.000170
251923600	10448432	533307	10000.000000	19676	1838	1.000000	24166	1316	1.000000	9583820	-0.000220
251905005	10442278	533962	10000.000000	19699	1716	1.000000	24027	1135	1.000000	9579014	0.000073
251974200	10434959	531807	10000.000000	19258	1807	1.000000	24583	1112	1.000000	9574175	0.000093
251909175	10444437	533307	10000.000000	19499	1893	1.000000	24303	1111	1.000000	9569466	-0.000126
251961548	10450887	533779	10000.000000	19426	1887	1.000000	24015	1154	1.000000	9564710	-0.000217
251953420	10442591	532062	10000.000000	19479	1742	1.000000	24159	1160	1.000000	9559975	-0.000198
251933269	10443037	533311	10000.000000	19682	1934	1.000000	23946	1164	1.000000	9555322	-0.000810
251930935	10460576	533369	10000.000000	19722	1707	1.000000	24209	1095	1.000000	9550573	-0.000748
251968519	10433531	531213	10000.000000	19467	1732	1.000000	24557	1156	1.000000	9545791	-0.000117
251947899	10436576	533182	10000.000000	19881	1752	1.000000	24134	1217	1.000000	9540977	-0.000212
251899097	10439535	531945	10000.000000	19554	2020	1.000000	24959	1048	1.000000	9536201	-0.000102
251946848	10445236	533484	10000.000000	19558	1870	1.000000	24237	1287	1.000000	9531415	0.000067
251949841	10441964	533588	10000.000000	19791	1819	1.000000	24261	1272	1.000000	9526707	0.000019
251925985	10447570	533173	10000.000000	19427	1805	1.000000	24724	1153	1.000000	9521975	-0.000010
251967749	10445197	533875	10000.000000	19306	1817	1.000000	24407	1146	1.000000	9517176	-0.000135
npatches	nstrain	runtime	dt	init_x	init_y	init_y_blood	init_z	init_S	beta0	beta1	beta2	beta3	mean_beta	B	d	delta	delta_blood	b[0]	mut	m	CTL	c	g	epsilon	k	het	lambda	rho	omega	x_max	patch.dyna	DELTA	A	VA
10000	1	100.000000	0.001000	21900	9499	5000000	0.001000	10000000	20.345986	11.502892	16.090521	11.274901	20	800000000	0.010000	1.000000	1.000000	80000	0.000050	0.004800	1	0.001000	1.000000	2.500000	16.000000	0.500000	0.000000	0.000000	0.000000	31872	0	10.000000	7.000000	1.000000
sus	inf	inf_blood	z	x[0]	y[0][0]	z[0]	x[1]	y[1][0]	z[1]	S[0]	synchrony
219000000	94990000	5000000	10.000000	21900	9499	0.001000	21900	9499	0.001000	10000000	0.000000
264996815	5433358	270499	10000.000000	27217	334	1.000000	29350	143	1.000000	9995005	0.000000
259724857	8865651	452712	10000.000000	26045	882	1.000000	30659	272	1.000000	9989998	0.000000
260754210	8527492	433827	10000.000000	26469	779	1.000000	30803	248	1.000000	9985088	0.000000
260680498	8548362	436168	10000.000000	26526	758	1.000000	30963	242	1.000000	9980178	0.000000
260688715	8543559	435624	10000.000000	26291	846	1.000000	30961	269	1.000000	9975080	0.000000
260644947	8560353	436515	10000.000000	26269	849	1.000000	30524	246	1.000000	9970060	0.000000
260727079	8525642	433951	10000.000000	26549	848	1.000000	30714	265	1.000000	9965092	0.000000
260635003	8558843	436942	10000.000000	26401	827	1.000000	30976	256	1.000000	9960109	0.000000
260696899	8531634	435339	10000.000000	26561	844	1.000000	30833	277	1.000000	9955036	0.000000
260651300	8555946	435708	10000.000000	26788	690	1.000000	30833	226	1.000000	9950213	0.000000
260685204	8553972	435929	10000.000000	26291	904	1.000000	30807	234	1.000000	9945185	0.000000
260622207	8555002	436799	10000.000000	26515	844	1.000000	30698	255	1.000000	9940135	0.000000
260705864	8532818	435377	10000.000000	26500	712	1.000000	31172	239	1.000000	9935102	0.000000
260620740	8570588	436181	10000.000000	26142	937	1.000000	30759	250	1.000000	9930134	0.000000
260660047	8549062	434860	10000.000000	26609	856	1.000000	30704	270	1.000000	9925185	0.000000
260738568	8529623	435488	10000.000000	26449	848	1.000000	30923	228	1.000000	9920286	0.000000
260700195	8535757	435821	10000.000000	26304	744	1.000000	30958	213	1.000000	9915385	0.000000
260666968	8551406	435474	10000.000000	26455	808	1.000000	31137	222	1.000000	9910432	0.000000
260750493	8530936	434664	10000.000000	26374	879	1.000000	30561	260	1.000000	9905373	0.000000
260683406	8548586	437067	10000.000000	26229	832	1.000000	30827	243	1.000000	9900429	0.000000
260582819	8561076	437020	10000.000000	26541	744	1.000000	30769	221	1.000000	9895518	0.000000
260640985	8555579	436201	10000.000000	26931	696	1.000000	30365	249	1.000000	9890599	0.000000
260600820	8562968	437463	10000.000000	26439	775	1.000000	30933	276	1.000000	9885701	0.000000
260671250	8553224	436036	10000.000000	26598	803	1.000000	30839	239	1.000000	9880738	0.000000
260679427	8556101	437367	10000.000000	26493	754	1.000000	30772	231	1.000000	9875786	0.000000
260637712	8544577	437560	10000.000000	25860	845	1.000000	31111	237	1.000000	9870900	0.000000
260672581	8546157	436009	10000.000000	26742	801	1.000000	30699	243	1.000000	9865976	0.000000
260745972	8527813	436534	10000.000000	26795	724	1.000000	30801	243	1.000000	9861152	0.000000
260726530	8527977	435268	10000.000000	26545	777	1.000000	30838	297	1.000000	9856171	0.000000
260621609	8556606	436097	10000.000000	26305	771	1.000000	30750	276	1.000000	9851347	0.000000
260637457	8551139	436420	10000.000000	26544	851	1.000000	30623	253	1.000000	9846371	0.000000
260636780	8555545	435643	10000.000000	26145	782	1.000000	30819	250	1.000000	9841471	0.000000
260623654	8547473	435970	10000.000000	25854	885	1.000000	31048	224	1.000000	9836534	0.000000
260680092	8548344	435546	10000.000000	26562	710	1.000000	30760	263	1.000000	9831538	0.000000
260633221	8553346	436639	10000.000000	26723	892	1.000000	30783	265	1.000000	9826752	0.000000
260682449	8544455	436069	10000.000000	26235	896	1.000000	30810	275	1.000000	9821834	0.000000
260648090	8557319	435262	10000.000000	26289	808	1.000000	30609	248	1.000000	9816783	0.000000
260685263	8541787	436958	10000.000000	26818	722	1.000000	30746	246	1.000000	9811843	0.000000
260631722	8552075	436689	10000.000000	26615	856	1.000000	30691	272	1.000000	9806994	0.000000
260671767	8539786	435468	10000.000000	26132	747	1.000000	30942	280	1.000000	9802047	-1.#IND00
260593080	8560097	436711	10000.000000	26291	824	1.000000	30909	213	1.000000	9797138	-1.#IND00
260648583	8553272	436467	10000.000000	26736	760	1.000000	30520	235	1.000000	9792318	-0.029071
260666773	8546331	435468	10000.000000	26843	670	1.000000	30700	248	1.000000	9787442	-0.019564
260674471	8551375	436191	10000.000000	26562	706	1.000000	30724	252	1.000000	9782585	-0.012899
260653649	8554641	436647	10000.000000	26647	780	1.000000	30813	214	1.000000	9777697	-0.010740
260702673	8536506	435696	10000.000000	26619	789	1.000000	30761	197	1.000000	9772779	-0.006606
260659363	8550904	435165	10000.000000	26504	769	1.000000	30874	237	1.000000	9767908	-0.005814
260647103	8553008	435151	10000.000000	26364	708	1.000000	30812	262	1.000000	9763062	-0.006348
260690304	8535854	435008	10000.000000	26839	765	1.000000	30974	246	1.000000	9758227	-0.006620
260651078	8551866	436349	10000.000000	26309	850	1.000000	30799	262	1.000000	9753254	-0.004513
260703845	8537951	436042	10000.000000	26767	922	1.000000	30715	260	1.000000	9748236	-0.003713
260702391	8538641	435635	10000.000000	26462	761	1.000000	30781	247	1.000000	9743519	-0.003145
260630444	8553073	435884	10000.000000	26280	727	1.000000	30938	256	1.000000	9738574	-0.002184
260690967	8536171	436178	10000.000000	26455	768	1.000000	31002	240	1.000000	9733760	-0.003589
260665015	8549848	436317	10000.000000	26300	839	1.000000	30695	249	1.000000	9728912	-0.002987
260654611	8551739	436871	10000.000000	26849	758	1.000000	30407	244	1.000000	9724032	-0.007724
260687926	8541504	435835	10000.000000	26623	785	1.000000	30675	231	1.000000	9719161	-0.007028
260684817	8548903	436414	10000.000000	26437	839	1.000000	30677	223	1.000000	9714268	-0.005284
260656099	8546299	436824	10000.000000	26226	1006	1.000000	30948	249	1.000000	9709396	-0.005941
260684677	8548833	435754	10000.000000	26379	764	1.000000	30886	251	1.000000	9704567	-0.004816
260658615	8547454	436391	10000.000000	27011	622	1.000000	30702	282	1.000000	9699678	-0.004908
260666424	8555990	436502	10000.000000	26317	927	1.000000	30911	228	1.000000	9694710	-0.004850
260694591	8540375	435081	10000.000000	26426	892	1.000000	30649	319	1.000000	9689769	-0.005050
260654905	8535727	435627	10000.000000	26333	802	1.000000	30717	240	1.000000	9684975	-0.004849
260749144	8529524	434533	10000.000000	26386	788	1.000000	30841	283	1.000000	9680138	-0.004249
260693425	8531507	435458	10000.000000	26067	787	1.000000	30640	251	1.000000	9675209	-0.004696
260626839	8556100	436347	10000.000000	26902	650	1.000000	30655	248	1.000000	9670423	-0.004212
260668616	8546229	436622	10000.000000	26619	777	1.000000	30630	267	1.000000	9665574	-0.004661
260668887	8550591	434343	10000.000000	26551	742	1.000000	30655	249	1.000000	9660735	-0.004864
260700105	8533114	434646	10000.000000	26691	814	1.000000	30734	215	1.000000	9655952	-0.004286
260635634	8562902	437955	10000.000000	26185	863	1.000000	30783	215	1.000000	9651116	-0.004222
260706283	8536538	435435	10000.000000	26809	847	1.000000	30937	271	1.000000	9646101	-0.004368
260662662	8547488	435493	10000.000000	26484	859	1.000000	30857	261	1.000000	9641111	-0.004128
260594532	8560708	436434	10000.000000	26577	815	1.000000	30641	273	1.000000	9636159	-0.005439
260676736	8543228	434945	10000.000000	26134	765	1.000000	30704	277	1.000000	9631377	-0.005028
260698932	8539750	433616	10000.000000	26391	784	1.000000	30663	258	1.000000	9626650	-0.005839
260641866	8552921	436172	10000.000000	26178	892	1.000000	30861	227	1.000000	9621825	-0.005679
260688406	8547716	436316	10000.000000	26234	806	1.000000	30864	267	1.000000	9616973	-0.005503
260653557	8538513	436748	10000.000000	26856	793	1.000000	30965	267	1.000000	9612119	-0.005362
260643967	8548379	435291	10000.000000	26059	1003	1.000000	30664	271	1.000000	9607288	-0.005187
260642596	8539493	435786	10000.000000	26507	845	1.000000	30730	284	1.000000	9602527	-0.005056
260640569	8550667	437187	10000.000000	26477	780	1.000000	31040	225	1.000000	9597642	-0.005630
260646839	8551063	436492	10000.000000	26373	880	1.000000	30604	247	1.000000	9592913	-0.005570
260644514	8547073	436282	10000.000000	26537	795	1.000000	30748	295	1.000000	9588009	-0.005529
260598943	8554258	436014	10000.000000	26255	804	1.000000	30966	284	1.000000	9583157	-0.005245
260673624	8529262	434561	10000.000000	26206	817	1.000000	30888	242	1.000000	9578307	-0.005180
260680322	8547549	436108	10000.000000	26395	760	1.000000	31027	271	1.000000	9573644	-0.005480
260654323	8546410	435211	10000.000000	26837	821	1.000000	30651	253	1.000000	9568817	-0.004957
260619825	8554029	436100	10000.000000	26401	768	1.000000	30701	257	1.000000	9564058	-0.005073
260648551	8540647	435707	10000.000000	26707	797	1.000000	30697	269	1.000000	9559351	-0.004911
260604070	8563733	436506	10000.000000	26205	786	1.000000	30192	251	1.000000	9554576	-0.005070
260695930	8542910	435474	10000.000000	26251	820	1.000000	31024	259	1.000000	9549664	-0.005615
260683543	8545973	434572	10000.000000	26865	710	1.000000	30824	275	1.000000	9544884	-0.005497
260650642	8550791	436240	10000.000000	26213	886	1.000000	30609	235	1.000000	9540153	-0.005008
260650397	8552450	435664	10000.000000	26966	735	1.000000	31052	201	1.000000	9535400	-0.004808
260669810	8549905	434623	10000.000000	26672	711	1.000000	30706	294	1.000000	9530642	-0.004639
260578810	8560721	437532	10000.000000	26658	802	1.000000	30825	222	1.000000	9525982	-0.003904
260716290	8540648	436570	10000.000000	26272	783	1.000000	30684	231	1.000000	9521034	-0.003770
260686109	8540980	435275	10000.000000	26248	924	1.000000	30788	256	1.000000	9516284	-0.003782
npatches	nstrain	runtime	dt	init_x	init_y	init_y_blood	init_z	init_S	beta0	beta1	beta2	beta3	mean_beta	B	d	delta	delta_blood	b[0]	mut	m	CTL	c	g	epsilon	k	het	lambda	rho	omega	x_max	patch.dyna	DELTA	A	VA
10000	1	100.000000	0.001000	21900	9499	5000000	0.001000	10000000	20.585582	13.677183	27.242768	25.251318	20	800000000	0.010000	1.000000	1.000000	80000	0.000050	0.004800	1	0.001000	1.000000	2.500000	17.000000	0.500000	0.000000	0.000000	0.000000	31872	0	10.000000	7.000000	1.000000
sus	inf	inf_blood	z	x[0]	y[0][0]	z[0]	x[1]	y[1][0]	z[1]	S[0]	synchrony
219000000	94990000	5000000	10.000000	21900	9499	0.001000	21900	9499	0.001000	10000000	0.000000
274015623	3654493	181623	10000.000000	27932	245	1.000000	29462	95	1.000000	9995171	0.000000
271332745	6844296	350389	10000.000000	27768	591	1.000000	30677	222	1.000000	9990215	0.000000
271918575	6476058	331220	10000.000000	27642	570	1.000000	30659	207	1.000000	9985165	0.000000
271897051	6516280	331765	10000.000000	26852	795	1.000000	30657	186	1.000000	9980209	0.000000
271952362	6495128	332334	10000.000000	27450	536	1.000000	30511	276	1.000000	9975199	0.000000
271953855	6499035	331808	10000.000000	27422	616	1.000000	30565	198	1.000000	9970218	0.000000
271961287	6497055	331506	10000.000000	27677	580	1.000000	30628	196	1.000000	9965413	0.000000
271934195	6500064	331568	10000.000000	27358	538	1.000000	30744	210	1.000000	9960444	0.000000
272003636	6494311	332302	10000.000000	27609	602	1.000000	30930	231	1.000000	9955461	0.000000
271930202	6505821	332284	10000.000000	27173	600	1.000000	30834	238	1.000000	9950439	0.000000
271903330	6513954	331656	10000.000000	27332	666	1.000000	30692	231	1.000000	9945505	0.000000
271911314	6506453	330688	10000.000000	27418	619	1.000000	30896	234	1.000000	9940498	0.000000
271916511	6507922	331977	10000.000000	27660	633	1.000000	30656	236	1.000000	9935554	0.000000
271898638	6522011	333096	10000.000000	27338	605	1.000000	30747	224	1.000000	9930539	0.000000
271926888	6502942	332003	10000.000000	27786	533	1.000000	30691	207	1.000000	9925467	0.000000
271904035	6507336	332010	10000.000000	27270	634	1.000000	30715	216	1.000000	9920561	0.000000
271940719	6506386	331313	10000.000000	27593	567	1.000000	30603	142	1.000000	9915752	0.000000
271880126	6520659	331613	10000.000000	27837	541	1.000000	30716	184	1.000000	9910724	0.000000
271916881	6514796	332573	10000.000000	27377	679	1.000000	30766	233	1.000000	9905717	0.000000
271994884	6495203	331891	10000.000000	27551	543	1.000000	30851	209	1.000000	9900640	0.000000
271939173	6505013	331496	10000.000000	27903	578	1.000000	30607	247	1.000000	9895627	0.000000
271940414	6500779	332793	10000.000000	27913	625	1.000000	30792	253	1.000000	9890698	0.000000
271862318	6507791	333354	10000.000000	27319	625	1.000000	30903	208	1.000000	9885733	0.000000
271951167	6500474	332103	10000.000000	27712	657	1.000000	30657	239	1.000000	9880719	0.000000
271926060	6502096	331803	10000.000000	27541	567	1.000000	30795	208	1.000000	9875771	0.000000
271917697	6510947	333190	10000.000000	27673	629	1.000000	31022	228	1.000000	9870859	0.000000
271969911	6506241	331774	10000.000000	27320	683	1.000000	30609	198	1.000000	9865969	0.000000
271929458	6496898	331010	10000.000000	27674	511	1.000000	30611	230	1.000000	9861036	0.000000
271956365	6513495	332203	10000.000000	27714	576	1.000000	30683	226	1.000000	9855980	0.000000
271991635	6499789	331992	10000.000000	27847	637	1.000000	30531	228	1.000000	9850962	0.000000
271914808	6505264	331533	10000.000000	27795	510	1.000000	30895	167	1.000000	9846096	0.000000
271908464	6509213	331511	10000.000000	27557	667	1.000000	30671	207	1.000000	9841272	0.000000
271876655	6519086	332601	10000.000000	27685	560	1.000000	30781	230	1.000000	9836314	0.000000
272009644	6494225	331446	10000.000000	28100	455	1.000000	30759	254	1.000000	9831386	0.000000
271895176	6518589	332312	10000.000000	27725	617	1.000000	30674	240	1.000000	9826456	0.000000
271972505	6502277	331394	10000.000000	27439	618	1.000000	30558	273	1.000000	9821484	0.000000
271912657	6506811	331600	10000.000000	27606	586	1.000000	30849	234	1.000000	9816551	0.000000
271954284	6504271	332046	10000.000000	27745	709	1.000000	30586	194	1.000000	9811639	0.000000
271932356	6505241	332340	10000.000000	27135	598	1.000000	30778	240	1.000000	9806779	0.000000
271910246	6503812	332090	10000.000000	27610	597	1.000000	30914	167	1.000000	9801927	-1.#IND00
271911768	6518481	333624	10000.000000	27579	692	1.000000	30837	234	1.000000	9797079	0.024000
271966687	6496220	331988	10000.000000	27829	592	1.000000	30814	216	1.000000	9792088	-0.004166
271920473	6512516	331171	10000.000000	27571	538	1.000000	30938	221	1.000000	9787171	-0.001093
271943475	6496498	330546	10000.000000	27224	612	1.000000	30980	204	1.000000	9782401	-0.000042
271893020	6514602	332284	10000.000000	27989	509	1.000000	30956	201	1.000000	9777447	-0.004555
271922041	6506532	332258	10000.000000	27635	656	1.000000	31094	204	1.000000	9772547	-0.003066
271963152	6493569	331037	10000.000000	27978	463	1.000000	30892	210	1.000000	9767568	-0.005981
271919084	6511066	331994	10000.000000	27583	597	1.000000	30806	185	1.000000	9762692	-0.003181
271873949	6503968	331460	10000.000000	27630	585	1.000000	30430	218	1.000000	9757817	-0.005101
271873018	6520366	332859	10000.000000	27622	467	1.000000	30604	200	1.000000	9752891	-0.003741
271910338	6503844	331290	10000.000000	27716	591	1.000000	30874	194	1.000000	9748008	-0.006439
271981271	6498283	330343	10000.000000	27484	636	1.000000	30807	251	1.000000	9743147	-0.006511
271978738	6515081	331106	10000.000000	27757	596	1.000000	30714	188	1.000000	9738124	-0.007355
271936485	6507664	332466	10000.000000	27691	611	1.000000	30644	201	1.000000	9733192	-0.006983
271920691	6508032	332194	10000.000000	27558	596	1.000000	30657	223	1.000000	9728272	-0.005702
271944382	6496837	331439	10000.000000	27876	543	1.000000	31011	226	1.000000	9723336	-0.005000
271943306	6507999	331160	10000.000000	27389	665	1.000000	30852	214	1.000000	9718301	-0.002627
271949274	6501016	331256	10000.000000	27466	601	1.000000	30760	204	1.000000	9713449	-0.002026
271919410	6512416	331937	10000.000000	27789	575	1.000000	30750	203	1.000000	9708729	-0.002256
272007420	6496084	331352	10000.000000	27416	647	1.000000	30842	200	1.000000	9703837	-0.006700
271877134	6520280	333202	10000.000000	27331	545	1.000000	30669	208	1.000000	9698836	-0.007117
271873406	6515470	333409	10000.000000	28112	513	1.000000	30626	187	1.000000	9694126	-0.006613
271857128	6510467	332581	10000.000000	27820	549	1.000000	30468	241	1.000000	9689196	-0.006691
271933798	6515468	331551	10000.000000	27655	621	1.000000	30588	230	1.000000	9684369	-0.005007
271967963	6499291	331764	10000.000000	27486	609	1.000000	30549	206	1.000000	9679485	-0.005186
271935272	6510233	332416	10000.000000	27733	561	1.000000	30654	204	1.000000	9674600	-0.004460
271938847	6497518	332514	10000.000000	27187	602	1.000000	30780	203	1.000000	9669783	-0.004004
271860433	6528790	332863	10000.000000	27645	676	1.000000	31128	209	1.000000	9664937	-0.004237
271926558	6507852	331885	10000.000000	27816	479	1.000000	30786	212	1.000000	9660054	-0.003653
271935266	6507866	332646	10000.000000	27504	628	1.000000	30639	198	1.000000	9655249	-0.004071
271942661	6503641	330635	10000.000000	27786	550	1.000000	30698	236	1.000000	9650472	-0.002798
271978453	6496385	331836	10000.000000	27656	602	1.000000	30560	216	1.000000	9645600	-0.002643
271885884	6522338	331255	10000.000000	27370	646	1.000000	30826	204	1.000000	9640811	-0.002199
271937948	6508585	331023	10000.000000	28226	531	1.000000	30738	218	1.000000	9636020	-0.002734
271967611	6496925	331157	10000.000000	27639	599	1.000000	31026	239	1.000000	9631274	-0.002820
271923801	6505848	331374	10000.000000	27196	709	1.000000	30781	209	1.000000	9626443	-0.003148
271951548	6499576	331470	10000.000000	27490	572	1.000000	30900	225	1.000000	9621731	-0.002923
271991536	6496496	331069	10000.000000	28217	543	1.000000	30675	203	1.000000	9616975	-0.002253
271887673	6508257	333001	10000.000000	27366	602	1.000000	30678	237	1.000000	9612218	-0.001508
271962603	6503070	331439	10000.000000	27580	603	1.000000	30826	194	1.000000	9607361	-0.001436
271954558	6502479	331679	10000.000000	27955	594	1.000000	30696	228	1.000000	9602632	-0.001111
271974616	6495606	332058	10000.000000	27115	622	1.000000	30552	224	1.000000	9597830	-0.001145
271957188	6502064	331588	10000.000000	27858	553	1.000000	30744	226	1.000000	9593093	-0.000675
271957352	6499518	331850	10000.000000	28016	541	1.000000	30778	194	1.000000	9588417	-0.000999
271931096	6508313	332312	10000.000000	27273	594	1.000000	30667	251	1.000000	9583585	-0.000920
271896207	6515913	332261	10000.000000	27459	634	1.000000	30563	190	1.000000	9578842	-0.001786
271898708	6508300	332039	10000.000000	27636	559	1.000000	30767	232	1.000000	9573925	-0.001677
271977737	6496781	331746	10000.000000	27766	610	1.000000	30647	219	1.000000	9569039	-0.002139
271917150	6513642	332517	10000.000000	27638	573	1.000000	30528	261	1.000000	9564261	-0.001960
271981463	6512737	333745	10000.000000	27151	689	1.000000	30512	212	1.000000	9559545	-0.002048
271888010	6513882	332890	10000.000000	27454	565	1.000000	30833	222	1.000000	9554819	-0.001951
271932370	6509530	332799	10000.000000	27672	527	1.000000	30643	199	1.000000	9550001	-0.001914
271920621	6505089	330760	10000.000000	27967	486	1.000000	30661	218	1.000000	9545204	-0.001949
271967786	6494643	332394	10000.000000	27870	538	1.000000	30814	243	1.000000	9540593	-0.001348
271949138	6510565	333181	10000.000000	27954	544	1.000000	30862	206	1.000000	9535742	-0.001160
271946806	6495552	331235	10000.000000	27523	658	1.000000	30564	267	1.000000	9530925	-0.001455
271885808	6512475	332639	10000.000000	27671	581	1.000000	30653	229	1.000000	9526049	-0.001445
271947308	6501059	331641	10000.000000	27791	616	1.000000	30735	210	1.000000	9521189	-0.001084
271929574	6514935	332161	10000.000000	27123	737	1.000000	30872	210	1.000000	9516446	-0.001111
npatches	nstrain	runtime	dt	init_x	init_y	init_y_blood	init_z	init_S	beta0	beta1	beta2	beta3	mean_beta	B	d	delta	delta_blood	b[0]	mut	m	CTL	c	g	epsilon	k	het	lambda	rho	omega	x_max	patch.dyna	DELTA	A	VA
10000	1	100.000000	0.001000	21900	9499	5000000	0.001000	10000000	29.413824	19.405571	23.032642	24.123074	20	800000000	0.010000	1.000000	1.000000	80000	0.000050	0.004800	1	0.001000	1.000000	2.500000	18.000000	0.500000	0.000000	0.000000	0.000000	31872	0	10.000000	7.000000	1.000000
sus	inf	inf_blood	z	x[0]	y[0][0]	z[0]	x[1]	y[1][0]	z[1]	S[0]	synchrony
219000000	94990000	5000000	10.000000	21900	9499	0.001000	21900	9499	0.001000	10000000	0.000000
280842021	2402448	119633	10000.000000	24658	769	1.000000	28367	159	1.000000	9994994	0.000000
280947115	5322787	272099	10000.000000	21879	1266	1.000000	29761	304	1.000000	9989986	0.000000
280868680	4944465	251859	10000.000000	22051	1200	1.000000	29183	370	1.000000	9985006	0.000000
280989262	4980935	253803	10000.000000	22237	1102	1.000000	29411	311	1.000000	9979973	0.000000
281009364	4968426	254123	10000.000000	22535	1145	1.000000	29750	227	1.000000	9975034	0.000000
280979515	4969116	252936	10000.000000	22041	1281	1.000000	29425	332	1.000000	9970083	0.000000
280941156	4980689	254652	10000.000000	22601	1094	1.000000	29535	378	1.000000	9965043	0.000000
280955533	4972008	252659	10000.000000	22451	1202	1.000000	29314	376	1.000000	9960068	0.000000
280912043	4980308	253950	10000.000000	22042	1239	1.000000	29221	372	1.000000	9955086	0.000000
280956480	4975194	254093	10000.000000	22656	1056	1.000000	29392	296	1.000000	9949986	0.000000
280963878	4971557	255002	10000.000000	22103	1197	1.000000	29777	269	1.000000	9944992	0.000000
280974136	4973171	252952	10000.000000	22080	1286	1.000000	29754	346	1.000000	9940153	0.000000
280964342	4967025	253718	10000.000000	21956	1358	1.000000	29527	368	1.000000	9935112	0.000000
280976330	4967342	252881	10000.000000	22218	1138	1.000000	29489	308	1.000000	9930211	0.000000
281039529	4965182	252721	10000.000000	22279	1315	1.000000	29345	330	1.000000	9925215	0.000000
280912643	4979959	254076	10000.000000	22506	1094	1.000000	29650	285	1.000000	9920219	0.000000
281000966	4969693	253217	10000.000000	21978	1294	1.000000	29383	307	1.000000	9915272	0.000000
280936541	4979777	253782	10000.000000	22587	1310	1.000000	29493	336	1.000000	9910187	0.000000
280921791	4979558	254530	10000.000000	22266	1068	1.000000	29754	360	1.000000	9905161	0.000000
280994475	4963413	253334	10000.000000	22649	1116	1.000000	29413	431	1.000000	9900309	0.000000
280953520	4979726	253319	10000.000000	22136	1291	1.000000	29181	330	1.000000	9895480	0.000000
280989720	4980051	254408	10000.000000	22206	1264	1.000000	29369	427	1.000000	9890687	0.000000
280929010	4987367	253881	10000.000000	22312	1006	1.000000	29442	376	1.000000	9885782	0.000000
281000170	4972681	254360	10000.000000	22355	1192	1.000000	29364	350	1.000000	9880894	0.000000
280918137	4983701	254030	10000.000000	21857	1204	1.000000	29234	366	1.000000	9876058	0.000000
280925000	4974530	253333	10000.000000	22287	1260	1.000000	29316	380	1.000000	9871057	0.000000
280954710	4977533	253988	10000.000000	21852	1379	1.000000	29504	333	1.000000	9866043	0.000000
280949766	4983052	253487	10000.000000	22413	1231	1.000000	29322	321	1.000000	9861227	0.000000
280959881	4971747	253708	10000.000000	22354	1217	1.000000	29740	318	1.000000	9856265	0.000000
280973017	4987046	254965	10000.000000	21981	1076	1.000000	29338	394	1.000000	9851261	0.000000
280985121	4975009	253715	10000.000000	21755	1245	1.000000	29514	305	1.000000	9846233	0.000000
280921485	4979843	253610	10000.000000	21842	1232	1.000000	29607	335	1.000000	9841304	0.000000
281003201	4976954	253782	10000.000000	21896	1117	1.000000	29523	372	1.000000	9836498	0.000000
280954940	4975075	252644	10000.000000	21970	1328	1.000000	29198	371	1.000000	9831699	0.000000
280989129	4961031	253512	10000.000000	21771	1344	1.000000	29365	400	1.000000	9826800	0.000000
280948926	4977808	253491	10000.000000	22295	1111	1.000000	29405	346	1.000000	9821953	0.000000
280990499	4978513	255057	10000.000000	22348	1082	1.000000	29299	410	1.000000	9817152	0.000000
280983364	4959883	253149	10000.000000	22040	1035	1.000000	29069	401	1.000000	9812245	0.000000
280923998	4984723	254305	10000.000000	22148	1104	1.000000	29039	375	1.000000	9807393	0.000000
280973920	4983408	253616	10000.000000	22274	1168	1.000000	29374	353	1.000000	9802510	-1.#IND00
280960443	4970570	254131	10000.000000	21799	1111	1.000000	29564	355	1.000000	9797666	0.048000
280995441	4969429	253875	10000.000000	21801	1289	1.000000	29597	308	1.000000	9792667	0.030054
280924192	4981436	254480	10000.000000	21786	1181	1.000000	29962	290	1.000000	9787881	0.012805
280970307	4968480	253533	10000.000000	21887	1362	1.000000	29178	352	1.000000	9782985	0.017355
280964333	4981799	254554	10000.000000	22386	1221	1.000000	29281	428	1.000000	9778094	0.014316
280953378	4972279	252980	10000.000000	21946	1139	1.000000	29569	367	1.000000	9773164	0.016132
280896321	4986126	255050	10000.000000	22871	1032	1.000000	29094	329	1.000000	9768237	0.021390
280983540	4964178	253298	10000.000000	22353	1184	1.000000	29417	371	1.000000	9763304	0.016950
280981852	4963940	254442	10000.000000	22801	1180	1.000000	29380	406	1.000000	9758481	0.017491
280976214	4980180	254561	10000.000000	22281	1148	1.000000	29387	413	1.000000	9753589	0.018377
280978752	4966865	252640	10000.000000	22146	1284	1.000000	29489	310	1.000000	9748744	0.014509
280976791	4971084	254497	10000.000000	22098	1129	1.000000	29561	363	1.000000	9743864	0.008611
280944531	4975390	254094	10000.000000	22018	1080	1.000000	29205	328	1.000000	9739005	0.006319
280939876	4980865	253588	10000.000000	22178	1207	1.000000	29463	363	1.000000	9734171	0.004532
280997007	4969069	252683	10000.000000	22099	1325	1.000000	29060	337	1.000000	9729259	0.004508
280941826	4974052	254949	10000.000000	21936	1345	1.000000	29742	319	1.000000	9724451	0.005786
281043177	4962299	252903	10000.000000	22921	1148	1.000000	29058	334	1.000000	9719543	0.006811
280918548	4984138	255045	10000.000000	22725	1154	1.000000	29394	333	1.000000	9714683	0.006594
280989811	4973390	254181	10000.000000	22388	1072	1.000000	29559	350	1.000000	9709820	0.007808
280950815	4986285	254402	10000.000000	21963	1338	1.000000	29747	292	1.000000	9705018	0.007692
280986961	4973118	253460	10000.000000	21897	1117	1.000000	29288	443	1.000000	9700245	0.007114
280946550	4976055	254042	10000.000000	22245	1194	1.000000	29655	309	1.000000	9695378	0.007999
280961713	4976776	253750	10000.000000	22359	1202	1.000000	29282	396	1.000000	9690524	0.007965
280947476	4981829	253601	10000.000000	21980	1395	1.000000	29351	359	1.000000	9685609	0.007166
281044318	4958637	252758	10000.000000	22860	1130	1.000000	30137	298	1.000000	9680671	0.006513
280933300	4988222	254162	10000.000000	22062	1127	1.000000	29596	352	1.000000	9675867	0.006213
280989896	4978321	254148	10000.000000	22056	1310	1.000000	29428	327	1.000000	9671035	0.006110
280938177	4977039	254398	10000.000000	22067	1135	1.000000	29259	356	1.000000	9666221	0.005804
280969062	4972310	253792	10000.000000	22074	1258	1.000000	29032	412	1.000000	9661381	0.006534
280946480	4980569	254700	10000.000000	22535	1123	1.000000	29476	261	1.000000	9656487	0.006231
280923423	4986272	254216	10000.000000	22044	1197	1.000000	29439	320	1.000000	9651644	0.006089
281006389	4958224	252284	10000.000000	21886	1180	1.000000	29567	332	1.000000	9646904	0.006028
280995571	4981259	253476	10000.000000	21732	1343	1.000000	29650	322	1.000000	9641930	0.005450
280991823	4961747	254117	10000.000000	22219	1117	1.000000	29632	341	1.000000	9637124	0.005241
281014976	4965078	253674	10000.000000	21931	1326	1.000000	29797	306	1.000000	9632232	0.004895
280959167	4973997	253122	10000.000000	22359	1334	1.000000	29522	362	1.000000	9627511	0.005157
280952446	4978558	252496	10000.000000	22112	1149	1.000000	29328	330	1.000000	9622600	0.005225
281027117	4965949	253903	10000.000000	22363	1079	1.000000	29650	274	1.000000	9617859	0.004555
280951355	4981554	254154	10000.000000	21828	1229	1.000000	29478	414	1.000000	9613085	0.004476
280973136	4969872	253505	10000.000000	22630	1251	1.000000	29048	357	1.000000	9608328	0.004552
280944380	4974455	253625	10000.000000	22053	1209	1.000000	29722	289	1.000000	9603397	0.004515
280888009	4991853	254925	10000.000000	22960	1093	1.000000	29658	301	1.000000	9598638	0.004376
280961322	4967848	254024	10000.000000	21932	1101	1.000000	29422	346	1.000000	9594016	0.003939
280964609	4972578	253734	10000.000000	22071	1111	1.000000	29450	353	1.000000	9589249	0.003721
280985754	4969246	253361	10000.000000	21819	1255	1.000000	29704	381	1.000000	9584382	0.003728
280975729	4973524	253276	10000.000000	21824	1327	1.000000	29273	408	1.000000	9579701	0.003750
280981609	4978775	254257	10000.000000	22265	1265	1.000000	29753	322	1.000000	9574915	0.003571
280970228	4978566	253800	10000.000000	22167	1206	1.000000	29488	323	1.000000	9570228	0.003115
280961799	4976059	253885	10000.000000	21849	1233	1.000000	29580	348	1.000000	9565570	0.002963
280958864	4970752	253283	10000.000000	21787	1262	1.000000	29260	310	1.000000	9560617	0.002646
280973841	4964540	254492	10000.000000	23066	1007	1.000000	29381	341	1.000000	9555907	0.002649
281034448	4971401	253712	10000.000000	22358	1036	1.000000	29625	309	1.000000	9551052	0.002356
280980534	4974717	253813	10000.000000	22361	1106	1.000000	29513	320	1.000000	9546339	0.002402
280997474	4967165	252826	10000.000000	22272	1134	1.000000	29913	378	1.000000	9541628	0.003062
280972547	4974214	254058	10000.000000	22592	1131	1.000000	29171	323	1.000000	9536840	0.003616
280936929	4981104	252918	10000.000000	21892	1270	1.000000	28994	472	1.000000	9532146	0.003711
280962000	4980277	253829	10000.000000	22333	1388	1.000000	29734	345	1.000000	9527417	0.003497
280967211	4967738	254058	10000.000000	22422	1211	1.000000	29179	398	1.000000	9522617	0.003456
280945490	4979645	253966	10000.000000	22427	1056	1.000000	29603	325	1.000000	9517868	0.003451
npatches	nstrain	runtime	dt	init_x	init_y	init_y_blood	init_z	init_S	beta0	beta1	beta2	beta3	mean_beta	B	d	delta	delta_blood	b[0]	mut	m	CTL	c	g	epsilon	k	het	lambda	rho	omega	x_max	patch.dyna	DELTA	A	VA
10000	1	100.000000	0.001000	21900	9499	5000000	0.001000	10000000	16.340477	23.285417	19.975374	19.043920	20	800000000	0.010000	1.000000	1.000000	80000	0.000050	0.004800	1	0.001000	1.000000	2.500000	19.000000	0.500000	0.000000	0.000000	0.000000	31872	0	10.000000	7.000000	1.000000
sus	inf	inf_blood	z	x[0]	y[0][0]	z[0]	x[1]	y[1][0]	z[1]	S[0]	synchrony
219000000	94990000	5000000	10.000000	21900	9499	0.001000	21900	9499	0.001000	10000000	0.000000
286059357	1547314	77610	10000.000000	29577	56	1.000000	28386	104	1.000000	9995014	0.000000
289349714	4060264	206395	10000.000000	30841	155	1.000000	28854	450	1.000000	9990008	0.000000
288392168	3747789	191001	10000.000000	30629	145	1.000000	28116	447	1.000000	9985135	0.000000
288662289	3772354	192305	10000.000000	30878	164	1.000000	28078	495	1.000000	9980014	0.000000
288552404	3785567	193316	10000.000000	30699	126	1.000000	27723	481	1.000000	9975034	0.000000
288555328	3778439	193131	10000.000000	30964	134	1.000000	28188	472	1.000000	9969974	0.000000
288609196	3767615	191756	10000.000000	30718	118	1.000000	27957	545	1.000000	9965001	0.000000
288560664	3769932	192500	10000.000000	31290	127	1.000000	28051	405	1.000000	9960062	0.000000
288611530	3770573	192653	10000.000000	30966	103	1.000000	28194	507	1.000000	9955047	0.000000
288563256	3784260	192209	10000.000000	31054	138	1.000000	27517	484	1.000000	9950120	0.000000
288598442	3773757	192366	10000.000000	30836	133	1.000000	28173	447	1.000000	9945099	0.000000
288603129	3765880	191724	10000.000000	31029	139	1.000000	27602	525	1.000000	9940088	0.000000
288559897	3779513	192748	10000.000000	31008	107	1.000000	27787	508	1.000000	9935113	0.000000
288564054	3775478	192508	10000.000000	30906	120	1.000000	28370	436	1.000000	9930197	0.000000
288568618	3771457	192285	10000.000000	30759	166	1.000000	28248	423	1.000000	9925280	0.000000
288544616	3790504	193934	10000.000000	30958	177	1.000000	28240	397	1.000000	9920414	0.000000
288542731	3771228	191819	10000.000000	31047	122	1.000000	28179	408	1.000000	9915516	0.000000
288589513	3775271	192166	10000.000000	30932	169	1.000000	27965	451	1.000000	9910599	0.000000
288604547	3766399	191519	10000.000000	31338	117	1.000000	27793	510	1.000000	9905649	0.000000
288655442	3773939	192438	10000.000000	30985	110	1.000000	28352	423	1.000000	9900698	0.000000
288575049	3766509	192109	10000.000000	31205	136	1.000000	28090	434	1.000000	9895725	0.000000
288588324	3772623	192249	10000.000000	31036	117	1.000000	28278	433	1.000000	9890777	0.000000
288570071	3782541	192929	10000.000000	31234	106	1.000000	27750	512	1.000000	9885787	0.000000
288577402	3774880	192584	10000.000000	30924	162	1.000000	27956	415	1.000000	9880913	0.000000
288577018	3776234	192943	10000.000000	30779	141	1.000000	28144	432	1.000000	9875835	0.000000
288509245	3774336	192728	10000.000000	30869	124	1.000000	27810	442	1.000000	9870937	0.000000
288659721	3760493	192164	10000.000000	30957	128	1.000000	28416	380	1.000000	9865960	0.000000
288612485	3771732	192902	10000.000000	30993	148	1.000000	28428	432	1.000000	9861029	0.000000
288540407	3781601	193106	10000.000000	30884	174	1.000000	27239	587	1.000000	9855979	0.000000
288599537	3772027	191857	10000.000000	30850	192	1.000000	27766	510	1.000000	9851101	0.000000
288541018	3788918	193303	10000.000000	31284	96	1.000000	27648	518	1.000000	9846126	0.000000
288547780	3771100	192675	10000.000000	31043	136	1.000000	28015	463	1.000000	9841105	0.000000
288527756	3780325	193035	10000.000000	30806	193	1.000000	28048	394	1.000000	9836096	0.000000
288637245	3762507	192475	10000.000000	30911	150	1.000000	28326	441	1.000000	9831144	0.000000
288548189	3783795	193347	10000.000000	30838	153	1.000000	28396	385	1.000000	9826262	0.000000
288562464	3776388	192769	10000.000000	30988	144	1.000000	28110	459	1.000000	9821357	0.000000
288537080	3782268	192962	10000.000000	31214	134	1.000000	27965	500	1.000000	9816508	0.000000
288544897	3770475	191810	10000.000000	31009	105	1.000000	28114	507	1.000000	9811574	0.000000
288566110	3765103	192278	10000.000000	30964	115	1.000000	28076	412	1.000000	9806648	0.000000
[truncated: 163 more rows]
