# Supplementary material for: Large Variations in HIV-1 Viral Load Explained by Shifting-Mosaic Metapopulation Dynamics
Source: PLoS Biol. 2016 Oct 5;14(10):e1002567. doi: 10.1371/journal.pbio.1002567 (PMC5051940; doi:10.1371/journal.pbio.1002567)
Supplement: S1 Data — Each file gives the output from the simulations indicated by the filename: low migration (ms1, db432); high migration (ms1, db1); very high migration (ms10, db1); number of patches (np); reservoir (storage); no reservoir (nostorage); CTL immigration model (CTLimmig); CTL proliferation model (CTLprolif); β¯ (beta1, beta2, …). Within each file, there are 21 simulations for (k = 0,1,..,20), and data is output each day. For measures of synchrony, the final entry should be used. See Methods and S1 Simulation Code for further details. (ZIP) [file pbio.1002567.s002.zip › S1_Data/ms1_np10000_nostorage_noPD_CTLprolif_db1_beta3.tsv]

npatches	nstrain	runtime	dt	init_x	init_y	init_y_blood	init_z	init_S	beta0	beta1	beta2	beta3	mean_beta	B	d	delta	delta_blood	b[0]	mut	m	CTL	c	g	epsilon	k	het	lambda	rho	omega	x_max	patch.dyna	DELTA	A	VA
10000	1	100.000000	0.001000	21900	9499	5000000	0.001000	10000000	3.883428	3.387431	3.926892	2.536069	3	800000000	0.010000	1.000000	1.000000	80000	0.000050	0.004800	1	0.001000	1.000000	2.500000	0.000000	0.500000	0.000000	0.000000	0.000000	31872	0	10.000000	7.000000	1.000000
sus	inf	inf_blood	z	x[0]	y[0][0]	z[0]	x[1]	y[1][0]	z[1]	S[0]	synchrony
219000000	94990000	5000000	10.000000	21900	9499	0.001000	21900	9499	0.001000	10000000	0.000000
187128250	226421487	11407068	10000.000000	15334	25281	1.000000	17029	23771	1.000000	9995021	0.000000
148577285	341275997	17316248	10000.000000	11822	36097	1.000000	13099	35383	1.000000	9990129	0.000000
132176395	407749906	20750531	10000.000000	10561	42962	1.000000	11566	41944	1.000000	9985229	0.000000
125073583	442545259	22555824	10000.000000	9787	46118	1.000000	10958	45394	1.000000	9980282	0.000000
121775760	460204910	23467770	10000.000000	9694	48039	1.000000	10495	47418	1.000000	9975306	0.000000
120198994	469016793	23925809	10000.000000	9534	48526	1.000000	10585	48205	1.000000	9970311	0.000000
119439081	473398750	24154785	10000.000000	9366	49081	1.000000	10494	48381	1.000000	9965225	0.000000
119085275	475512033	24261276	10000.000000	9261	49413	1.000000	10449	48591	1.000000	9960307	0.000000
118877512	476618851	24311898	10000.000000	9359	49881	1.000000	10319	49044	1.000000	9955285	0.000000
118792763	477153399	24355743	10000.000000	9278	49697	1.000000	10275	48892	1.000000	9950338	0.000000
118750125	477426085	24358125	10000.000000	9360	49142	1.000000	10288	49166	1.000000	9945349	0.000000
118734660	477542569	24354735	10000.000000	9518	49585	1.000000	10266	49120	1.000000	9940401	0.000000
118709205	477621418	24363183	10000.000000	9260	49473	1.000000	10341	49128	1.000000	9935325	0.000000
118706487	477643042	24374648	10000.000000	9365	49752	1.000000	10450	48691	1.000000	9930256	0.000000
118703436	477634412	24376735	10000.000000	9328	49435	1.000000	10371	49144	1.000000	9925243	0.000000
118702360	477661760	24366710	10000.000000	9357	49609	1.000000	10434	48772	1.000000	9920161	0.000000
118705187	477682001	24372993	10000.000000	9313	49656	1.000000	10458	48587	1.000000	9915104	0.000000
118701077	477660162	24374651	10000.000000	9390	49596	1.000000	10372	48776	1.000000	9910145	0.000000
118700995	477664272	24367059	10000.000000	9404	49678	1.000000	10454	48890	1.000000	9905238	0.000000
118711519	477653313	24365779	10000.000000	9241	49867	1.000000	10376	48825	1.000000	9900429	0.000000
118710600	477681486	24370486	10000.000000	9330	49057	1.000000	10498	48795	1.000000	9895505	0.000000
118703784	477690094	24379600	10000.000000	9394	49404	1.000000	10449	48549	1.000000	9890439	0.000000
118705293	477697748	24367831	10000.000000	9554	49226	1.000000	10575	48842	1.000000	9885361	0.000000
118694003	477719714	24379189	10000.000000	9419	49425	1.000000	10369	48888	1.000000	9880399	0.000000
118709577	477681655	24366446	10000.000000	9267	50024	1.000000	10266	48768	1.000000	9875524	0.000000
118710343	477653245	24374523	10000.000000	9371	49536	1.000000	10399	48787	1.000000	9870563	0.000000
118709520	477665347	24374703	10000.000000	9351	49591	1.000000	10371	48906	1.000000	9865703	0.000000
118706906	477702114	24363940	10000.000000	9307	49282	1.000000	10358	48993	1.000000	9860865	0.000000
118706382	477684713	24368571	10000.000000	9442	49194	1.000000	10383	48879	1.000000	9855909	0.000000
118687253	477699820	24377797	10000.000000	9398	49506	1.000000	10456	48780	1.000000	9850983	0.000000
118692252	477702445	24378281	10000.000000	9349	49491	1.000000	10589	48863	1.000000	9846031	0.000000
118691484	477684712	24375900	10000.000000	9310	49576	1.000000	10403	48711	1.000000	9841183	0.000000
118699525	477692716	24369210	10000.000000	9263	49785	1.000000	10309	48689	1.000000	9836355	0.000000
118720110	477681182	24371243	10000.000000	9309	49622	1.000000	10374	48726	1.000000	9831470	0.000000
118690990	477686838	24368541	10000.000000	9433	49586	1.000000	10335	49038	1.000000	9826449	0.000000
118691354	477703400	24371663	10000.000000	9403	49566	1.000000	10440	48906	1.000000	9821559	0.000000
118706905	477692565	24373833	10000.000000	9401	49463	1.000000	10297	48717	1.000000	9816586	0.000000
118685971	477735202	24376840	10000.000000	9362	49871	1.000000	10522	48078	1.000000	9811680	0.000000
118702442	477691508	24376183	10000.000000	9352	49218	1.000000	10329	49173	1.000000	9806810	0.000000
118700812	477711959	24367048	10000.000000	9443	49455	1.000000	10344	49219	1.000000	9801897	-1.#IND00
118692868	477708449	24366883	10000.000000	9330	49654	1.000000	10462	48999	1.000000	9797002	0.000000
118697080	477722204	24378040	10000.000000	9289	49434	1.000000	10394	48672	1.000000	9792177	-0.002364
118706605	477680770	24377947	10000.000000	9425	49381	1.000000	10366	48952	1.000000	9787328	-0.003198
118704490	477689905	24372698	10000.000000	9256	49681	1.000000	10492	48699	1.000000	9782378	-0.007967
118706906	477682929	24371582	10000.000000	9332	49747	1.000000	10309	48957	1.000000	9777527	-0.005964
118687668	477693767	24366003	10000.000000	9343	49820	1.000000	10563	48632	1.000000	9772608	-0.005286
118691022	477708378	24373202	10000.000000	9402	49171	1.000000	10417	48737	1.000000	9767700	-0.004112
118692778	477714061	24374673	10000.000000	9353	49639	1.000000	10442	49090	1.000000	9762809	-0.003890
118702005	477717847	24375330	10000.000000	9330	49650	1.000000	10341	48621	1.000000	9757924	-0.000975
118711772	477708909	24376842	10000.000000	9266	49720	1.000000	10406	48896	1.000000	9753059	-0.000855
118692664	477706028	24370727	10000.000000	9417	49360	1.000000	10393	48535	1.000000	9748311	-0.000110
118701265	477654500	24378752	10000.000000	9370	49501	1.000000	10482	48818	1.000000	9743425	0.000118
118702170	477689003	24364144	10000.000000	9297	49879	1.000000	10354	48746	1.000000	9738528	0.001384
118688808	477683341	24371447	10000.000000	9324	49668	1.000000	10515	48774	1.000000	9733778	0.000892
118699729	477666578	24365549	10000.000000	9352	49866	1.000000	10419	48624	1.000000	9728955	0.004817
118702960	477679478	24369419	10000.000000	9371	49613	1.000000	10368	48799	1.000000	9724119	0.004828
118682519	477682675	24380670	10000.000000	9277	49742	1.000000	10298	49327	1.000000	9719261	0.004456
118709640	477681739	24371974	10000.000000	9488	49344	1.000000	10368	48861	1.000000	9714412	0.003814
118700344	477710439	24375336	10000.000000	9343	49856	1.000000	10556	48339	1.000000	9709461	0.004408
118691903	477710322	24369553	10000.000000	9208	49657	1.000000	10297	49036	1.000000	9704562	0.003866
118704287	477718883	24378481	10000.000000	9330	49516	1.000000	10427	48706	1.000000	9699823	0.003546
118698786	477716005	24376072	10000.000000	9407	49711	1.000000	10379	48776	1.000000	9694990	0.003268
118702711	477703259	24365157	10000.000000	9212	50099	1.000000	10377	48891	1.000000	9690135	0.003241
118693031	477726329	24378998	10000.000000	9410	49600	1.000000	10318	49308	1.000000	9685220	0.004379
118721611	477668781	24367351	10000.000000	9253	50051	1.000000	10444	48641	1.000000	9680438	0.003750
118708325	477695017	24373895	10000.000000	9252	49526	1.000000	10320	48501	1.000000	9675700	0.003880
118711306	477679224	24372979	10000.000000	9332	49639	1.000000	10390	49013	1.000000	9670882	0.003781
118694266	477719413	24380298	10000.000000	9244	49631	1.000000	10551	48554	1.000000	9666057	0.003228
118703585	477698380	24379310	10000.000000	9575	49225	1.000000	10338	49053	1.000000	9661278	0.004062
118717136	477679339	24372407	10000.000000	9570	49249	1.000000	10270	48827	1.000000	9656414	0.004024
118695509	477689184	24376452	10000.000000	9403	49398	1.000000	10396	49000	1.000000	9651637	0.004148
118704925	477665097	24356915	10000.000000	9334	49549	1.000000	10551	48868	1.000000	9646812	0.002571
118716148	477667064	24381334	10000.000000	9400	49972	1.000000	10459	48953	1.000000	9641970	0.002472
118697866	477674901	24369298	10000.000000	9395	49283	1.000000	10324	48719	1.000000	9637158	0.002381
118700936	477640503	24371433	10000.000000	9439	49491	1.000000	10417	49205	1.000000	9632214	0.001422
118712486	477619311	24380883	10000.000000	9442	49751	1.000000	10373	48881	1.000000	9627472	0.001388
118705233	477670221	24361484	10000.000000	9365	50085	1.000000	10351	48678	1.000000	9622719	0.001306
118706818	477655270	24366293	10000.000000	9292	49045	1.000000	10336	49308	1.000000	9617966	0.001899
118711523	477686934	24373674	10000.000000	9408	49707	1.000000	10477	48697	1.000000	9613086	0.001899
118705461	477691512	24369608	10000.000000	9262	49754	1.000000	10464	48231	1.000000	9608302	0.002279
118705064	477672809	24376543	10000.000000	9333	49716	1.000000	10374	48484	1.000000	9603409	0.002088
118704344	477685061	24363636	10000.000000	9223	49617	1.000000	10405	48949	1.000000	9598678	0.001934
118691638	477714909	24375034	10000.000000	9508	49232	1.000000	10463	48926	1.000000	9593877	0.001865
118707628	477661532	24363664	10000.000000	9353	49543	1.000000	10381	48693	1.000000	9589092	0.002030
118708899	477680112	24364833	10000.000000	9327	49961	1.000000	10386	48748	1.000000	9584363	0.002301
118715140	477669193	24371785	10000.000000	9320	49726	1.000000	10395	48637	1.000000	9579603	0.002740
118702995	477710392	24367910	10000.000000	9343	49426	1.000000	10296	49249	1.000000	9574849	0.002583
118691817	477674421	24374207	10000.000000	9266	49348	1.000000	10397	48690	1.000000	9570058	0.003034
118705722	477673211	24371829	10000.000000	9467	49437	1.000000	10445	48513	1.000000	9565226	0.003124
118706351	477672646	24361553	10000.000000	9382	49481	1.000000	10428	48923	1.000000	9560454	0.003514
118691444	477676768	24361292	10000.000000	9282	49945	1.000000	10330	48847	1.000000	9555706	0.004196
118701037	477667273	24374715	10000.000000	9262	49416	1.000000	10423	49028	1.000000	9550860	0.004207
118697579	477676408	24375658	10000.000000	9474	49527	1.000000	10518	48821	1.000000	9546119	0.004227
118693967	477715934	24368923	10000.000000	9323	49656	1.000000	10434	48808	1.000000	9541254	0.004005
118701193	477707243	24363282	10000.000000	9348	49593	1.000000	10404	48797	1.000000	9536559	0.003931
118704064	477665577	24366160	10000.000000	9417	49379	1.000000	10474	48476	1.000000	9531718	0.004342
118696670	477665993	24367890	10000.000000	9465	49479	1.000000	10385	48512	1.000000	9526884	0.004242
118697903	477685788	24368114	10000.000000	9392	49452	1.000000	10318	48999	1.000000	9522061	0.004105
118699644	477687424	24368537	10000.000000	9338	49686	1.000000	10329	48831	1.000000	9517212	0.004183
npatches	nstrain	runtime	dt	init_x	init_y	init_y_blood	init_z	init_S	beta0	beta1	beta2	beta3	mean_beta	B	d	delta	delta_blood	b[0]	mut	m	CTL	c	g	epsilon	k	het	lambda	rho	omega	x_max	patch.dyna	DELTA	A	VA
10000	1	100.000000	0.001000	21900	9499	5000000	0.001000	10000000	2.603493	4.098382	1.661673	3.115290	3	800000000	0.010000	1.000000	1.000000	80000	0.000050	0.004800	1	0.001000	1.000000	2.500000	1.000000	0.500000	0.000000	0.000000	0.000000	31872	0	10.000000	7.000000	1.000000
sus	inf	inf_blood	z	x[0]	y[0][0]	z[0]	x[1]	y[1][0]	z[1]	S[0]	synchrony
219000000	94990000	5000000	10.000000	21900	9499	0.001000	21900	9499	0.001000	10000000	0.000000
229902229	105439796	5371160	10000.000000	24181	10048	1.000000	19549	12624	1.000000	9995094	0.000000
225770984	112797793	5750410	10000.000000	24048	10560	1.000000	18949	13234	1.000000	9990039	0.000000
223279635	116387192	5934807	10000.000000	23516	10965	1.000000	18989	13356	1.000000	9985050	0.000000
222141396	118017460	6023508	10000.000000	23235	11207	1.000000	18666	14045	1.000000	9980048	0.000000
221601996	118782812	6059682	10000.000000	23299	11129	1.000000	18826	13689	1.000000	9974937	0.000000
221362151	119110632	6078168	10000.000000	23297	11447	1.000000	18682	13884	1.000000	9969966	0.000000
221262607	119243158	6080762	10000.000000	23496	11172	1.000000	18481	13936	1.000000	9964870	0.000000
221248679	119288767	6084974	10000.000000	23286	11414	1.000000	18818	13708	1.000000	9959898	0.000000
221191826	119336736	6086286	10000.000000	23424	11263	1.000000	18379	14194	1.000000	9954967	0.000000
221202817	119336170	6088125	10000.000000	23288	11225	1.000000	18645	14089	1.000000	9950081	0.000000
221227691	119305452	6088067	10000.000000	23393	11160	1.000000	18625	13704	1.000000	9945128	0.000000
221205339	119378169	6094382	10000.000000	23333	11111	1.000000	18659	13840	1.000000	9940123	0.000000
221191001	119371504	6087836	10000.000000	23358	11341	1.000000	18585	13890	1.000000	9935158	0.000000
221177688	119368809	6088772	10000.000000	23343	11248	1.000000	18728	14088	1.000000	9930208	0.000000
221188359	119363196	6089313	10000.000000	23316	11248	1.000000	18812	13753	1.000000	9925266	0.000000
221202489	119374291	6088407	10000.000000	23224	11617	1.000000	18561	14038	1.000000	9920463	0.000000
221198314	119363536	6087166	10000.000000	23300	11190	1.000000	18685	13843	1.000000	9915590	0.000000
221222451	119351866	6089251	10000.000000	23556	11052	1.000000	18652	13996	1.000000	9910775	0.000000
221183802	119377227	6090306	10000.000000	23301	11186	1.000000	18700	13912	1.000000	9905915	0.000000
221171445	119365720	6089530	10000.000000	23195	11146	1.000000	18631	13791	1.000000	9900932	0.000000
221197991	119361513	6085892	10000.000000	23268	11441	1.000000	18810	13707	1.000000	9895963	0.000000
221201146	119342809	6091060	10000.000000	23260	11635	1.000000	18496	13798	1.000000	9890887	0.000000
221202063	119355504	6086222	10000.000000	23211	11316	1.000000	18836	13729	1.000000	9885939	0.000000
221186338	119379170	6087722	10000.000000	23131	11457	1.000000	18465	14194	1.000000	9881084	0.000000
221176241	119363120	6090926	10000.000000	23463	11528	1.000000	18509	13954	1.000000	9876051	0.000000
221188484	119346720	6088620	10000.000000	23296	11391	1.000000	18574	13997	1.000000	9871139	0.000000
221203953	119323025	6089171	10000.000000	23369	11220	1.000000	18677	13937	1.000000	9866320	0.000000
221222633	119326305	6088392	10000.000000	23219	11317	1.000000	18557	13796	1.000000	9861337	0.000000
221198470	119336947	6088903	10000.000000	23350	11369	1.000000	18664	14056	1.000000	9856463	0.000000
221200750	119356186	6088466	10000.000000	23228	11220	1.000000	18554	14110	1.000000	9851606	0.000000
221190296	119342418	6088009	10000.000000	23072	11318	1.000000	18684	13635	1.000000	9846796	0.000000
221193939	119336559	6088727	10000.000000	23319	11313	1.000000	18346	14080	1.000000	9841900	0.000000
221214675	119307105	6087874	10000.000000	23311	11307	1.000000	18714	14205	1.000000	9837014	0.000000
221208894	119348291	6089197	10000.000000	23496	11217	1.000000	18562	13953	1.000000	9832115	0.000000
221205443	119337082	6090775	10000.000000	23270	11235	1.000000	18647	13796	1.000000	9827210	0.000000
221201236	119329441	6087047	10000.000000	23434	11430	1.000000	18553	14074	1.000000	9822150	0.000000
221193810	119343461	6088504	10000.000000	23419	11134	1.000000	18743	13885	1.000000	9817147	0.000000
221205588	119347749	6092195	10000.000000	23110	11220	1.000000	18700	13756	1.000000	9812276	0.000000
221187544	119356930	6091568	10000.000000	23262	11275	1.000000	18617	13852	1.000000	9807182	0.000000
221196858	119353738	6089536	10000.000000	23313	11364	1.000000	18516	13913	1.000000	9802233	-1.#IND00
221172858	119366714	6091379	10000.000000	23115	11252	1.000000	18912	13754	1.000000	9797220	-0.025600
221179418	119364267	6093380	10000.000000	23113	11277	1.000000	18632	14018	1.000000	9792179	-0.005698
221203695	119351834	6094035	10000.000000	23255	11178	1.000000	18601	14097	1.000000	9787257	-0.008679
221210477	119326987	6087905	10000.000000	23483	11273	1.000000	18824	13693	1.000000	9782441	-0.007284
221217398	119330876	6085294	10000.000000	23203	11210	1.000000	18637	13861	1.000000	9777620	-0.009473
221199555	119351800	6088590	10000.000000	23371	11227	1.000000	18680	13862	1.000000	9772786	-0.008517
221199751	119353292	6094558	10000.000000	23562	11135	1.000000	18766	13814	1.000000	9767814	-0.008752
221179986	119356206	6093106	10000.000000	23348	11296	1.000000	18539	13986	1.000000	9762896	-0.002811
221205948	119353359	6089003	10000.000000	23294	11331	1.000000	18672	13918	1.000000	9757964	-0.002545
221215996	119332553	6089320	10000.000000	23313	11415	1.000000	18607	13813	1.000000	9753026	-0.001821
221196749	119360589	6086062	10000.000000	23307	11374	1.000000	18678	13657	1.000000	9748070	-0.003718
221187286	119352521	6086685	10000.000000	23259	11240	1.000000	18454	14148	1.000000	9743228	-0.002934
221202713	119337648	6091139	10000.000000	23346	11152	1.000000	18487	14131	1.000000	9738334	-0.004243
221225280	119338137	6089800	10000.000000	23365	11308	1.000000	18545	13703	1.000000	9733471	-0.005949
221200354	119379529	6084846	10000.000000	23445	11106	1.000000	18580	13624	1.000000	9728658	-0.004304
221208599	119359242	6089237	10000.000000	23544	10988	1.000000	18580	13758	1.000000	9723767	-0.005986
221189816	119371280	6088348	10000.000000	23572	11023	1.000000	18411	13959	1.000000	9718971	-0.005796
221177134	119346971	6093729	10000.000000	23558	11065	1.000000	18676	13983	1.000000	9714146	-0.003971
221213406	119332200	6088625	10000.000000	23138	11320	1.000000	18777	13693	1.000000	9709282	-0.004169
221212310	119346476	6090807	10000.000000	23442	11150	1.000000	18751	13863	1.000000	9704469	-0.004284
221192035	119364495	6088614	10000.000000	23163	11485	1.000000	18565	14004	1.000000	9699531	-0.003951
221174910	119362703	6084706	10000.000000	23452	11165	1.000000	18724	13843	1.000000	9694658	-0.002156
221198806	119351034	6091681	10000.000000	23436	11305	1.000000	18740	13914	1.000000	9689835	-0.002646
221206590	119334488	6092092	10000.000000	23194	11105	1.000000	18512	13836	1.000000	9685002	-0.001112
221216596	119341306	6090840	10000.000000	23357	11173	1.000000	18588	13945	1.000000	9680173	-0.001149
221195135	119374359	6091776	10000.000000	23450	11249	1.000000	18585	13832	1.000000	9675476	-0.001766
221179924	119394119	6087448	10000.000000	23149	11312	1.000000	18504	14071	1.000000	9670630	-0.001445
221196631	119324891	6089170	10000.000000	23415	11301	1.000000	18511	14003	1.000000	9665783	-0.001730
221184477	119325455	6088623	10000.000000	23336	11222	1.000000	18609	13840	1.000000	9660962	-0.001622
221199618	119355031	6087442	10000.000000	23299	11232	1.000000	18686	13899	1.000000	9655988	-0.000542
221176142	119366268	6087729	10000.000000	23284	11219	1.000000	18518	13708	1.000000	9651261	-0.000646
221183145	119367005	6086306	10000.000000	23308	11424	1.000000	18567	14065	1.000000	9646340	-0.000393
221160200	119373146	6093765	10000.000000	23584	10968	1.000000	18582	13765	1.000000	9641455	-0.001143
221187101	119356213	6087079	10000.000000	23456	11153	1.000000	18738	13724	1.000000	9636595	-0.001157
221200153	119343704	6087549	10000.000000	23602	11262	1.000000	18556	13774	1.000000	9631838	-0.000749
221204665	119355741	6090655	10000.000000	23400	11132	1.000000	18574	14234	1.000000	9627092	-0.000852
221201016	119367884	6089315	10000.000000	23309	11347	1.000000	18760	13661	1.000000	9622348	-0.000767
221202029	119327843	6089239	10000.000000	23403	11307	1.000000	18749	13784	1.000000	9617531	-0.000919
221208994	119351457	6083294	10000.000000	23589	10986	1.000000	18629	13677	1.000000	9612727	-0.000871
221188316	119344988	6092987	10000.000000	23429	11007	1.000000	18476	14109	1.000000	9607998	-0.000877
221217520	119336143	6089124	10000.000000	23666	11252	1.000000	18738	13478	1.000000	9603173	-0.000686
221209297	119355037	6090850	10000.000000	23483	11140	1.000000	18648	13957	1.000000	9598431	-0.000723
221192937	119384272	6093352	10000.000000	23262	11445	1.000000	18621	13866	1.000000	9593568	-0.001901
221170209	119376794	6090903	10000.000000	23399	11397	1.000000	18605	13916	1.000000	9588784	-0.002042
221175562	119389170	6089954	10000.000000	23248	11313	1.000000	18619	13808	1.000000	9583985	-0.002131
221181901	119367477	6091271	10000.000000	23403	11219	1.000000	18582	13907	1.000000	9579036	-0.001965
221201812	119355323	6086910	10000.000000	23450	11300	1.000000	18450	14154	1.000000	9574256	-0.001443
221221578	119347110	6091707	10000.000000	23384	11370	1.000000	18575	13643	1.000000	9569388	-0.001128
221191173	119358245	6092937	10000.000000	23045	11329	1.000000	18759	13840	1.000000	9564535	-0.001131
221211635	119363859	6088846	10000.000000	23255	11401	1.000000	18594	13682	1.000000	9559685	-0.001588
221190789	119349918	6088421	10000.000000	23365	11062	1.000000	18538	13794	1.000000	9554871	-0.001781
221188968	119333928	6092895	10000.000000	23570	11236	1.000000	18597	14028	1.000000	9549998	-0.001751
221228803	119325094	6091063	10000.000000	23169	11184	1.000000	18655	13955	1.000000	9545285	-0.001413
221218361	119329211	6084891	10000.000000	23340	11201	1.000000	18484	13963	1.000000	9540459	-0.001119
221200249	119345287	6092869	10000.000000	23331	11539	1.000000	18487	13947	1.000000	9535770	-0.000653
221220554	119346863	6087553	10000.000000	23149	11329	1.000000	18565	13906	1.000000	9531116	-0.000608
221213182	119353354	6088558	10000.000000	23153	11453	1.000000	18698	14012	1.000000	9526437	-0.000451
221172829	119356488	6092995	10000.000000	23338	11199	1.000000	18686	13574	1.000000	9521615	-0.000438
221204592	119340185	6086650	10000.000000	23532	11399	1.000000	18569	13884	1.000000	9516938	-0.000152
npatches	nstrain	runtime	dt	init_x	init_y	init_y_blood	init_z	init_S	beta0	beta1	beta2	beta3	mean_beta	B	d	delta	delta_blood	b[0]	mut	m	CTL	c	g	epsilon	k	het	lambda	rho	omega	x_max	patch.dyna	DELTA	A	VA
10000	1	100.000000	0.001000	21900	9499	5000000	0.001000	10000000	4.245913	4.466171	3.145969	2.784139	3	800000000	0.010000	1.000000	1.000000	80000	0.000050	0.004800	1	0.001000	1.000000	2.500000	2.000000	0.500000	0.000000	0.000000	0.000000	31872	0	10.000000	7.000000	1.000000
sus	inf	inf_blood	z	x[0]	y[0][0]	z[0]	x[1]	y[1][0]	z[1]	S[0]	synchrony
219000000	94990000	5000000	10.000000	21900	9499	0.001000	21900	9499	0.001000	10000000	0.000000
260158610	47437278	2447127	10000.000000	23216	6111	1.000000	22980	6245	1.000000	9995010	0.000000
279225536	31802422	1631238	10000.000000	25606	4127	1.000000	24680	4556	1.000000	9990003	0.000000
288097063	24834291	1272761	10000.000000	26794	3490	1.000000	26103	3412	1.000000	9985013	0.000000
292860921	21078766	1078875	10000.000000	27466	2913	1.000000	26967	3293	1.000000	9979986	0.000000
295765305	18761563	959264	10000.000000	27671	2793	1.000000	27559	2904	1.000000	9974890	0.000000
297659433	17251542	882004	10000.000000	27840	2632	1.000000	27605	2832	1.000000	9969758	0.000000
298951641	16207006	827068	10000.000000	28089	2416	1.000000	27698	2555	1.000000	9964786	0.000000
299891355	15451575	789703	10000.000000	28053	2263	1.000000	28076	2349	1.000000	9959770	0.000000
300561234	14901329	762289	10000.000000	28329	2172	1.000000	28012	2333	1.000000	9954681	0.000000
301081091	14497168	741285	10000.000000	28723	2044	1.000000	28431	2232	1.000000	9949737	0.000000
301471989	14181452	723805	10000.000000	28504	2087	1.000000	28113	2439	1.000000	9944770	0.000000
301764184	13941359	712444	10000.000000	28576	2103	1.000000	28350	2121	1.000000	9939846	0.000000
302006615	13759738	703292	10000.000000	28697	2088	1.000000	28411	2282	1.000000	9934939	0.000000
302178238	13608216	693866	10000.000000	28617	1954	1.000000	28132	2164	1.000000	9929941	0.000000
302290582	13496742	690079	10000.000000	28577	1993	1.000000	28369	2202	1.000000	9924908	0.000000
302406483	13399014	684208	10000.000000	28691	2070	1.000000	28716	2120	1.000000	9920116	0.000000
302520532	13339106	679363	10000.000000	28816	1916	1.000000	28350	2197	1.000000	9915124	0.000000
302573958	13287222	679748	10000.000000	29049	1839	1.000000	28302	2169	1.000000	9910165	0.000000
302594562	13255224	676598	10000.000000	28939	1994	1.000000	28424	2154	1.000000	9905217	0.000000
302630166	13234234	674478	10000.000000	28838	1924	1.000000	28234	2212	1.000000	9900344	0.000000
302674697	13204166	674105	10000.000000	28738	2057	1.000000	28603	2158	1.000000	9895453	0.000000
302707599	13175634	673360	10000.000000	28689	1999	1.000000	28511	2158	1.000000	9890499	0.000000
302721290	13163710	671513	10000.000000	28768	1967	1.000000	28323	2095	1.000000	9885707	0.000000
302724490	13151805	671973	10000.000000	28956	1921	1.000000	28472	2090	1.000000	9880638	0.000000
302778568	13135553	667671	10000.000000	28883	1951	1.000000	28362	2082	1.000000	9875731	0.000000
302783264	13128325	669811	10000.000000	28879	1925	1.000000	28734	2107	1.000000	9870780	0.000000
302790534	13118218	669049	10000.000000	29046	1904	1.000000	28536	2097	1.000000	9865889	0.000000
302778331	13121475	668775	10000.000000	28947	1864	1.000000	28936	1925	1.000000	9860972	0.000000
302783645	13129054	669111	10000.000000	29125	1788	1.000000	28772	2020	1.000000	9856061	0.000000
302780620	13116825	669106	10000.000000	29088	1879	1.000000	28570	2030	1.000000	9850981	0.000000
302800255	13107007	669504	10000.000000	29134	1871	1.000000	28570	2271	1.000000	9846065	0.000000
302787196	13098113	668775	10000.000000	28889	1952	1.000000	28543	2192	1.000000	9841212	0.000000
302790780	13113127	668696	10000.000000	28875	1881	1.000000	28366	2158	1.000000	9836347	0.000000
302810488	13101064	668730	10000.000000	28837	1903	1.000000	28503	2080	1.000000	9831462	0.000000
302810167	13092285	666230	10000.000000	28635	1943	1.000000	28361	2130	1.000000	9826563	0.000000
302787897	13084585	665751	10000.000000	28848	1954	1.000000	28233	2283	1.000000	9821559	0.000000
302819090	13081056	668335	10000.000000	28875	1948	1.000000	28537	1994	1.000000	9816584	0.000000
302838352	13079666	667458	10000.000000	28861	2012	1.000000	28349	2141	1.000000	9811559	0.000000
302830438	13084289	667945	10000.000000	28874	1967	1.000000	28626	2118	1.000000	9806691	0.000000
302814018	13084786	666946	10000.000000	29201	1813	1.000000	28622	2018	1.000000	9801798	-1.#IND00
302825062	13077857	667184	10000.000000	28885	1933	1.000000	28511	2081	1.000000	9796847	0.000000
302815603	13093098	668536	10000.000000	28968	1978	1.000000	28606	1930	1.000000	9791962	-0.009854
302808099	13102900	667590	10000.000000	28877	2003	1.000000	28657	2076	1.000000	9787087	0.007027
302786341	13099244	667769	10000.000000	28886	2072	1.000000	28386	2192	1.000000	9782070	0.005467
302778843	13105639	669369	10000.000000	29117	1854	1.000000	28695	2178	1.000000	9777083	0.000855
302799790	13101669	669003	10000.000000	28943	2018	1.000000	28693	2059	1.000000	9772159	0.002858
302791700	13105529	668712	10000.000000	28959	1851	1.000000	28316	2263	1.000000	9767178	0.002578
302805258	13096105	669022	10000.000000	28944	1941	1.000000	28500	2055	1.000000	9762341	0.002623
302805068	13082050	668078	10000.000000	28752	1937	1.000000	28431	2074	1.000000	9757312	0.003712
302820561	13087679	667656	10000.000000	28977	1873	1.000000	28529	2149	1.000000	9752501	0.004084
302782720	13098732	669123	10000.000000	28989	1850	1.000000	28375	2225	1.000000	9747729	0.002645
302768681	13104965	667823	10000.000000	29160	1898	1.000000	28536	1942	1.000000	9742913	0.003201
302783677	13106044	669018	10000.000000	28765	1925	1.000000	28506	2094	1.000000	9738065	0.003361
302794664	13115889	669171	10000.000000	29014	1907	1.000000	28663	2021	1.000000	9733119	0.003099
302761350	13124824	669294	10000.000000	28744	2059	1.000000	28445	2157	1.000000	9728272	0.002414
302776208	13112081	669873	10000.000000	28769	1953	1.000000	28442	2259	1.000000	9723309	0.004945
302772177	13106847	668899	10000.000000	28746	1830	1.000000	28410	2043	1.000000	9718485	0.001834
302779005	13109727	668215	10000.000000	29011	1953	1.000000	28382	2127	1.000000	9713581	0.002050
302793752	13113927	668355	10000.000000	28753	2142	1.000000	28708	2014	1.000000	9708570	0.001680
302805486	13106812	666974	10000.000000	28999	1968	1.000000	28570	2216	1.000000	9703733	0.003433
302793249	13114674	668945	10000.000000	29117	1992	1.000000	28619	2017	1.000000	9698978	0.004372
302799120	13106638	670187	10000.000000	29097	1969	1.000000	28555	2157	1.000000	9694107	0.003983
302789319	13104865	668921	10000.000000	28989	1897	1.000000	28305	2190	1.000000	9689319	0.003250
302797161	13097908	666158	10000.000000	28911	1900	1.000000	28532	2169	1.000000	9684433	0.003245
302795441	13109273	669118	10000.000000	29171	1793	1.000000	28461	2226	1.000000	9679628	0.003077
302779655	13104878	669048	10000.000000	28971	1871	1.000000	28206	2239	1.000000	9674745	0.003470
302793975	13102906	669434	10000.000000	29161	1905	1.000000	28397	2084	1.000000	9669892	0.004000
302790964	13102027	668585	10000.000000	28781	1945	1.000000	28595	2102	1.000000	9665028	0.003711
302816144	13081951	668215	10000.000000	29102	1808	1.000000	28552	2059	1.000000	9660296	0.003042
302804600	13094085	667597	10000.000000	29133	1909	1.000000	28621	2084	1.000000	9655407	0.003127
302804987	13091802	669170	10000.000000	28838	1852	1.000000	28463	2059	1.000000	9650535	0.003413
302782335	13094086	668248	10000.000000	29041	1940	1.000000	28711	2066	1.000000	9645833	0.002568
302816275	13083809	666264	10000.000000	28957	1876	1.000000	28612	2075	1.000000	9640961	0.002342
302831669	13092426	666255	10000.000000	29135	1829	1.000000	28715	2043	1.000000	9636121	0.002198
302819753	13094986	667702	10000.000000	28998	1887	1.000000	28773	2080	1.000000	9631442	0.002162
302797848	13101644	666211	10000.000000	28906	1874	1.000000	28744	2101	1.000000	9626695	0.002219
302822029	13097057	668284	10000.000000	29064	1899	1.000000	28605	2116	1.000000	9621732	0.003409
302788003	13101799	669735	10000.000000	28837	2063	1.000000	28514	2155	1.000000	9616805	0.002782
302793844	13095902	668969	10000.000000	29078	1903	1.000000	28283	2223	1.000000	9612067	0.002087
302805097	13102275	666868	10000.000000	28981	1924	1.000000	28400	2195	1.000000	9607244	0.002060
302814458	13087875	668199	10000.000000	28763	2032	1.000000	28201	2280	1.000000	9602425	0.002310
302811262	13104181	668129	10000.000000	28943	1886	1.000000	28167	2256	1.000000	9597699	0.002368
302784867	13103568	668348	10000.000000	28971	1985	1.000000	28659	2117	1.000000	9592863	0.001955
302792902	13110708	670090	10000.000000	29121	2018	1.000000	28828	2026	1.000000	9588039	0.001982
302768504	13115301	669420	10000.000000	28963	1839	1.000000	28571	2145	1.000000	9583230	0.002645
302767364	13127852	668689	10000.000000	29006	1890	1.000000	28690	2043	1.000000	9578443	0.002206
302794285	13108345	670580	10000.000000	28651	1991	1.000000	28299	2160	1.000000	9573629	0.002301
302799692	13093686	668608	10000.000000	28877	1932	1.000000	28601	2034	1.000000	9568739	0.002344
302807317	13097816	667635	10000.000000	28879	1845	1.000000	28484	2143	1.000000	9564014	0.003419
302809781	13080322	667682	10000.000000	29213	1846	1.000000	28850	2146	1.000000	9559267	0.002286
302810517	13101802	667297	10000.000000	28904	1942	1.000000	28442	2174	1.000000	9554431	0.002318
302774643	13118221	668653	10000.000000	28930	1842	1.000000	28757	2007	1.000000	9549693	0.002059
302802082	13112403	669212	10000.000000	29048	1919	1.000000	28475	2070	1.000000	9544874	0.001919
302788508	13109801	669191	10000.000000	28705	2045	1.000000	28147	2306	1.000000	9540175	0.001781
302801639	13110422	667686	10000.000000	28952	1920	1.000000	28306	2173	1.000000	9535239	0.001744
302791958	13115021	669398	10000.000000	28929	1814	1.000000	28375	2190	1.000000	9530524	0.001885
302801408	13116472	668182	10000.000000	29090	1964	1.000000	28219	2174	1.000000	9525815	0.001515
302793463	13113363	669523	10000.000000	28953	2016	1.000000	28464	2157	1.000000	9521110	0.001624
302798032	13099761	669362	10000.000000	28625	1972	1.000000	28384	2296	1.000000	9516455	0.002110
npatches	nstrain	runtime	dt	init_x	init_y	init_y_blood	init_z	init_S	beta0	beta1	beta2	beta3	mean_beta	B	d	delta	delta_blood	b[0]	mut	m	CTL	c	g	epsilon	k	het	lambda	rho	omega	x_max	patch.dyna	DELTA	A	VA
10000	1	100.000000	0.001000	21900	9499	5000000	0.001000	10000000	2.723560	1.928533	2.499893	4.250980	3	800000000	0.010000	1.000000	1.000000	80000	0.000050	0.004800	1	0.001000	1.000000	2.500000	3.000000	0.500000	0.000000	0.000000	0.000000	31872	0	10.000000	7.000000	1.000000
sus	inf	inf_blood	z	x[0]	y[0][0]	z[0]	x[1]	y[1][0]	z[1]	S[0]	synchrony
219000000	94990000	5000000	10.000000	21900	9499	0.001000	21900	9499	0.001000	10000000	0.000000
279885134	20361988	1065257	10000.000000	28554	1875	1.000000	29460	1472	1.000000	9995068	0.000000
304842259	6998926	363266	10000.000000	30942	618	1.000000	31197	465	1.000000	9990109	0.000000
313076584	2939817	152905	10000.000000	31538	217	1.000000	31705	206	1.000000	9985093	0.000000
316219353	1342115	69909	10000.000000	31777	90	1.000000	31845	67	1.000000	9980008	0.000000
317558491	635866	32838	10000.000000	31821	50	1.000000	31984	37	1.000000	9974972	0.000000
318153946	304683	15815	10000.000000	31752	16	1.000000	32020	15	1.000000	9970036	0.000000
318451983	147818	7590	9996.609078	31876	12	1.000000	31844	10	1.000000	9965029	0.000000
318585060	73350	3757	9796.022702	31849	11	1.000000	32005	3	0.906838	9960101	0.000000
318650112	38538	1961	8525.437090	32143	8	1.000000	31779	1	0.883048	9955185	0.000000
318673784	26593	1397	6491.881982	32170	3	0.722691	32010	1	0.283990	9950243	0.000000
318668711	25667	1240	5428.485868	31957	1	0.780802	31985	0	0.473587	9945295	0.000000
318668216	29504	1503	5539.929523	31682	5	0.975318	31886	2	0.802487	9940334	0.000000
318682784	30409	1602	6050.754148	31785	1	0.789797	31976	2	0.915867	9935440	0.000000
318698204	29624	1534	6119.595926	31793	1	0.310025	31840	3	0.726908	9930560	0.000000
318697885	28430	1397	5910.916202	31911	3	0.959562	31956	1	0.409067	9925588	0.000000
318679287	28690	1456	5793.427418	31781	5	0.996203	32085	6	0.858174	9920483	0.000000
318680358	29401	1480	5812.046658	31813	5	0.953629	31860	0	0.140406	9915614	0.000000
318667034	30277	1544	6056.237213	31953	4	0.387547	32080	4	0.023158	9910582	0.000000
318683339	29621	1530	6031.511128	32042	2	0.852048	31979	4	0.519327	9905669	0.000000
318688456	29005	1527	5938.302791	31987	6	0.300600	32135	1	0.142162	9900783	0.000000
318686357	29432	1496	5890.341961	31736	1	0.108201	32195	1	0.342297	9895788	0.000000
318691709	29674	1481	6015.195866	31968	8	0.920306	32000	2	0.560697	9890844	0.000000
318692747	29015	1526	5979.272284	31887	0	0.540278	31992	0	0.095632	9886083	0.000000
318663076	28924	1424	5852.341175	31904	3	0.579542	31888	1	0.016461	9881053	0.000000
318680184	29650	1483	5918.624697	31760	1	0.478726	31823	3	0.033437	9876163	0.000000
318735000	30125	1509	6049.026089	31819	4	0.251870	31476	3	0.226267	9871202	0.000000
318674890	29315	1491	6022.595021	31879	2	0.758697	31810	2	0.726857	9866168	0.000000
318700130	28961	1513	5935.785381	32046	3	0.347834	31961	1	0.649672	9861145	0.000000
318680478	28709	1482	5904.871737	32033	3	0.520623	31832	0	0.115466	9856190	0.000000
318681808	28210	1398	5783.522899	31809	4	0.339837	31713	0	0.021981	9851266	0.000000
318682527	29817	1529	5828.071990	31803	4	0.844533	32016	6	0.079755	9846308	0.000000
318691321	29753	1541	6046.358791	31880	1	0.238766	31900	3	0.673038	9841404	0.000000
318665579	29217	1496	5997.035112	31752	4	0.501730	32120	7	0.940885	9836555	0.000000
318693680	28816	1528	5910.140472	31769	3	0.487715	31938	0	0.179947	9831663	0.000000
318701284	28644	1445	5917.514440	31853	2	0.759803	31876	2	0.131544	9826787	0.000000
318672217	29354	1498	5840.332243	31821	1	0.630428	31828	1	0.533058	9821844	0.000000
318664386	29275	1489	5946.390342	31861	1	0.584094	31803	5	0.972099	9816858	0.000000
318691348	28987	1461	5980.105237	31729	7	0.831677	31813	4	0.736506	9812149	0.000000
318691192	28958	1516	5913.522307	31698	0	0.232630	31895	0	0.352578	9807209	0.000000
318683664	28969	1476	5904.808649	31976	4	0.856290	31710	1	0.094233	9802408	-1.#IND00
318667904	29300	1450	5920.128674	31851	1	0.721174	31662	2	0.111729	9797484	-1.#IND00
318690831	29746	1547	5968.204766	31793	1	0.993129	31871	2	0.206608	9792598	-1.#IND00
318678418	29496	1501	6000.628323	31899	6	0.466220	32027	1	0.130508	9787788	-1.#IND00
318675093	29042	1453	5915.508023	31968	1	0.830709	31776	5	0.291837	9782818	0.001344
318685727	28642	1446	5860.282837	31758	1	0.166014	31681	4	0.375566	9777997	-0.002414
318685604	29830	1510	5964.701584	31885	3	0.680747	31944	0	0.647933	9773065	-0.003141
318680816	29582	1590	6036.173782	31872	2	0.462651	31850	2	0.725596	9768184	-0.003333
318676734	29543	1536	6055.630774	31888	4	0.713234	31845	0	0.198327	9763328	-0.001423
318690867	29294	1426	5950.921129	31743	0	0.496504	31968	1	0.607520	9758537	-0.002588
318706051	29491	1496	5851.323534	31871	5	0.679514	31827	3	0.763061	9753729	-0.003678
318676811	29811	1537	5987.598931	31824	1	0.161570	31691	4	0.386346	9748854	-0.006040
318665486	29249	1486	6013.085837	31831	0	0.149946	31849	2	0.733625	9744070	-0.004855
318680425	28602	1465	5972.703193	31865	2	0.332318	32028	2	0.925926	9739188	-0.003805
318703524	28626	1534	5804.354351	31739	2	0.781580	31711	3	0.357282	9734380	-0.003848
318701310	29155	1488	5829.917695	31869	5	0.986590	31770	4	0.644954	9729658	-0.005778
318691814	29332	1542	5972.144989	32121	5	0.943958	31826	3	0.146444	9724723	-0.003191
318708782	29234	1488	5998.805429	31806	1	0.773147	31855	2	0.207458	9719825	-0.002883
318690813	28535	1462	5882.165335	31738	4	0.835295	31799	1	0.165037	9714968	-0.002134
318703049	29085	1510	5822.022520	31965	0	0.591859	31876	4	0.579469	9710116	-0.003316
318674327	30427	1520	6033.694833	31803	0	0.106226	31717	5	0.390580	9705364	-0.002518
318669610	29767	1541	6100.844670	31834	3	0.127326	31858	2	0.735206	9700465	-0.001221
318685619	28798	1390	5928.789859	31602	2	0.336849	32138	2	0.134134	9695607	-0.000289
318667103	29235	1469	5889.620116	31802	5	0.276162	31840	3	0.290927	9690747	-0.000629
318678745	28540	1451	5848.828421	32153	2	0.596796	32041	1	0.159255	9685881	-0.001266
318694397	29212	1528	5847.412609	31951	4	0.579883	31874	1	0.576059	9681005	-0.000995
318682979	29737	1582	5946.040887	31708	2	0.978054	31730	4	0.118480	9676196	0.000739
318680646	29132	1484	5971.370401	31941	5	0.708247	31796	1	0.616465	9671325	0.001453
318689849	29287	1551	5911.370553	31892	7	0.946043	32024	1	0.432957	9666509	0.001827
318686037	29934	1562	6041.072061	31954	3	0.999755	32010	1	0.939454	9661787	0.001430
318689449	28982	1534	5998.561623	32035	0	0.579229	31847	1	0.756550	9656994	0.000235
318672765	29085	1544	5953.432353	31793	3	0.976416	31652	3	0.205901	9652171	-0.000881
318688560	28841	1472	5912.240590	31860	0	0.108523	31722	2	0.715436	9647319	-0.001036
318691961	29535	1476	5857.669779	31681	3	0.102693	31754	4	0.772580	9642499	-0.001735
318692000	29524	1461	5970.280249	31940	1	0.291696	32017	0	0.384490	9637737	-0.000710
318705211	28965	1492	5944.145904	31737	1	0.228842	32046	1	0.296565	9632935	-0.000813
318691510	29333	1485	5903.728414	31777	7	0.037742	31884	4	0.788432	9628226	-0.000829
318685627	29979	1541	5982.369303	32055	1	0.752607	31842	4	0.608593	9623472	-0.001210
318680753	29675	1493	6049.704694	31793	2	0.368107	31916	2	0.398799	9618724	0.000425
318701545	29263	1502	6001.942378	31749	0	0.792257	31805	4	0.119329	9613887	0.000243
318678954	29191	1515	6022.288467	31864	1	0.342761	31820	2	0.273494	9609105	-0.000011
318688966	29042	1462	5891.187779	31802	5	0.810833	31688	2	0.061354	9604315	-0.000046
318685438	29377	1468	5901.981902	31783	0	0.205442	31807	0	0.097951	9599453	0.000364
318689151	29786	1531	6058.160921	32052	4	0.253936	31769	2	0.017818	9594690	0.000353
318683826	28637	1514	5989.708535	31742	3	0.494490	31661	1	0.005983	9590036	0.000531
318691512	29115	1479	5883.775333	32023	2	0.733752	31867	2	0.002333	9585291	0.000234
318700156	29219	1556	5930.879763	31907	1	0.731920	31897	0	0.010953	9580552	0.000397
318691510	29047	1456	5946.551362	32127	5	0.982810	31560	3	0.104047	9575804	0.001144
318663304	29281	1468	5985.897690	31820	0	0.363174	31776	6	0.924654	9571014	0.001248
318689068	28862	1486	5913.212370	31956	6	0.925574	32050	2	0.653997	9566038	0.002235
318699181	29063	1476	5902.195744	32072	6	0.804932	31879	1	0.627897	9561278	0.002259
318701876	29231	1505	6013.573328	31935	4	0.956306	31818	3	0.268401	9556404	0.000966
318689179	28654	1486	5873.781883	31619	2	0.716506	31956	2	0.245463	9551565	0.001128
318684317	29408	1428	5852.103757	31841	4	0.449985	31852	3	0.667724	9546696	0.000572
318677909	29812	1582	5984.172967	31856	1	0.381621	31678	2	0.833797	9541916	0.000721
318688899	29501	1506	6021.781678	31836	1	0.606265	31899	4	0.359740	9537081	0.000563
318701341	28907	1447	5913.527849	31868	3	0.574744	31861	2	0.178630	9532311	-0.000207
318678085	29228	1478	5902.877557	31983	1	0.130271	31916	0	0.267898	9527578	-0.000717
318713195	29883	1556	5994.561269	32014	3	0.353681	31874	2	0.275767	9522877	-0.001065
318672237	29304	1578	6007.510422	31615	0	0.597416	31844	4	0.881351	9517943	-0.001632
npatches	nstrain	runtime	dt	init_x	init_y	init_y_blood	init_z	init_S	beta0	beta1	beta2	beta3	mean_beta	B	d	delta	delta_blood	b[0]	mut	m	CTL	c	g	epsilon	k	het	lambda	rho	omega	x_max	patch.dyna	DELTA	A	VA
10000	1	100.000000	0.001000	21900	9499	5000000	0.001000	10000000	2.667603	1.617751	1.550450	4.240550	3	800000000	0.010000	1.000000	1.000000	80000	0.000050	0.004800	1	0.001000	1.000000	2.500000	4.000000	0.500000	0.000000	0.000000	0.000000	31872	0	10.000000	7.000000	1.000000
sus	inf	inf_blood	z	x[0]	y[0][0]	z[0]	x[1]	y[1][0]	z[1]	S[0]	synchrony
219000000	94990000	5000000	10.000000	21900	9499	0.001000	21900	9499	0.001000	10000000	0.000000
291629509	8456582	450505	10000.000000	29377	759	1.000000	30177	558	1.000000	9994998	0.000000
313647351	1283321	68151	10000.000000	31382	118	1.000000	31779	77	1.000000	9989908	0.000000
317809985	227335	11858	10000.000000	31798	13	1.000000	31881	15	1.000000	9984913	0.000000
318582294	42497	2272	9317.244060	31822	5	1.000000	31683	3	1.000000	9979992	0.000000
318699185	14467	765	4833.770365	31855	1	0.303444	31721	0	0.123414	9975073	0.000000
318716612	15942	816	2770.106033	31849	1	0.086835	31822	0	0.067079	9969982	0.000000
318696670	26501	1407	3341.077294	31908	4	0.574833	31710	1	0.123467	9964985	0.000000
318662696	29029	1525	4874.225705	31867	6	0.915920	32080	5	0.382031	9959966	0.000000
318675644	21883	1126	4780.437990	31791	4	0.950376	31896	6	0.974863	9955036	0.000000
318685426	19825	1036	3877.531132	31984	0	0.806241	31790	0	0.270277	9950104	0.000000
318681209	22876	1144	3800.704729	31845	1	0.121745	31845	4	0.463039	9945126	0.000000
318702613	24488	1222	4292.096449	31910	6	0.237628	31849	2	0.313734	9940258	0.000000
318694734	22828	1233	4302.797846	31855	1	0.200141	31990	1	0.797369	9935321	0.000000
318701572	22352	1110	4159.355134	31838	4	0.415915	31705	8	0.856495	9930385	0.000000
318694895	22840	1189	4084.531292	31773	1	0.485909	31779	5	0.959390	9925421	0.000000
318685143	23117	1153	4201.555152	32006	1	0.094512	32044	1	0.545321	9920477	0.000000
318703829	22973	1155	4205.924318	32054	0	0.040467	31775	1	0.568108	9915590	0.000000
318698842	22608	1206	4128.181390	31648	4	0.513161	31866	0	0.140191	9910632	0.000000
318699163	22854	1162	4124.963164	31911	2	0.652079	31828	1	0.094084	9905617	0.000000
318708682	23111	1212	4209.622745	31899	1	0.435712	31953	3	0.067211	9900762	0.000000
318717279	23320	1172	4228.519813	31849	3	0.318583	31772	1	0.219055	9895851	0.000000
318713618	22519	1231	4235.056697	31816	2	0.393528	31956	1	0.067968	9890799	0.000000
318671266	22259	1136	4064.300853	31699	0	0.275705	31834	3	0.541601	9885930	0.000000
318696146	23199	1148	4114.206310	31734	0	0.113372	31936	3	0.351125	9880890	0.000000
318713078	23397	1198	4208.251413	31875	0	0.010496	32034	2	0.341532	9875956	0.000000
318716617	22516	1163	4204.448074	31906	0	0.002022	31819	1	0.424809	9871039	0.000000
318699620	22414	1095	4089.155555	31997	2	0.020002	31923	0	0.156252	9866093	0.000000
318694660	23028	1242	4086.069163	31867	9	0.363705	31926	2	0.268064	9861059	0.000000
318706923	23410	1220	4209.481352	31775	0	0.656483	31959	1	0.590731	9856140	0.000000
318705758	22900	1124	4269.466435	31932	5	0.372616	31689	2	0.126201	9851131	0.000000
318707640	22815	1219	4134.772839	31938	0	0.141046	31824	2	0.227664	9846140	0.000000
318679256	23144	1205	4217.216556	31827	2	0.020648	32030	1	0.690010	9841119	0.000000
318688729	22921	1146	4226.304151	31665	0	0.096931	32011	1	0.242169	9836207	0.000000
318714405	22535	1151	4131.752243	31794	5	0.050254	31896	6	0.512179	9831276	0.000000
318705846	23337	1147	4151.333163	31951	1	0.638303	31956	0	0.396466	9826374	0.000000
318717403	22995	1190	4249.057471	31990	5	0.874995	32059	2	0.128295	9821360	0.000000
318708830	22563	1141	4157.105875	31651	3	0.269754	31935	0	0.027436	9816570	0.000000
318680995	22975	1191	4160.792958	31889	4	0.654767	31827	0	0.006116	9811720	0.000000
318677673	22739	1141	4185.956260	31632	1	0.115234	31995	3	0.067172	9806874	0.000000
318685978	23299	1165	4172.139572	32075	5	0.232902	31849	0	0.268310	9802098	-1.#IND00
318674776	22610	1158	4163.767986	31805	2	0.342917	31705	0	0.230139	9797149	-1.#IND00
318686448	22661	1199	4139.641613	31855	0	0.153621	31784	1	0.402329	9792244	-1.#IND00
318711411	23018	1193	4141.304826	31839	3	0.202760	32098	3	0.127766	9787376	-0.025009
318699793	23296	1278	4182.327314	31812	3	0.801512	31940	0	0.112383	9782568	-0.010378
318704095	23092	1155	4229.918049	31690	2	0.613114	31733	3	0.169968	9777719	-0.009605
318685506	22624	1118	4190.109480	32016	1	0.331368	31988	2	0.172026	9772823	-0.005929
318679128	23344	1203	4160.559033	31820	1	0.102352	31743	5	0.043715	9767926	-0.005362
318695350	23038	1184	4223.088416	31736	0	0.562463	31923	0	0.233497	9763046	-0.001415
318696890	22494	1121	4156.539144	31758	2	0.692809	32028	2	0.025968	9758178	-0.000631
318711235	22774	1169	4113.184901	31863	0	0.224456	31936	2	0.897262	9753272	-0.002487
318714757	23240	1234	4166.857447	32143	4	0.708043	31865	1	0.422685	9748356	0.000435
318688430	23151	1190	4174.224824	31945	0	0.194948	32149	1	0.683116	9743484	-0.000194
318705873	22810	1189	4230.086701	31773	2	0.254642	31899	2	0.184288	9738629	-0.000077
318700084	22319	1111	4093.329394	31840	4	0.463914	32024	0	0.041607	9733750	0.002421
318711021	22964	1202	4083.540299	31900	2	0.291897	32085	1	0.061828	9728881	0.002809
318694692	23433	1171	4202.627350	31974	2	0.754740	31734	4	0.094613	9724095	0.002871
318711204	23247	1190	4197.397051	31799	1	0.403683	31920	1	0.733349	9719200	0.003442
318718443	23021	1178	4235.623760	31782	0	0.213943	32019	1	0.388376	9714255	0.000841
318708159	22619	1133	4172.683799	32137	5	0.583531	31871	3	0.370839	9709439	0.001152
318701586	22829	1143	4167.168430	31958	2	0.976885	31910	2	0.253418	9704565	0.000875
318713942	23217	1154	4154.020344	31664	0	0.370888	31804	0	0.080177	9699727	0.000871
318713206	22867	1096	4204.786996	31863	5	0.788573	31767	3	0.105573	9694859	0.001084
318694587	22840	1142	4103.485054	31934	3	0.300568	31794	3	0.534068	9689996	0.002508
318702150	23031	1178	4183.903439	32017	3	0.218384	31915	2	0.602406	9685083	0.003005
318725227	23008	1205	4192.572816	31777	1	0.593540	31784	2	0.152442	9680363	0.003190
318686166	22606	1120	4125.461438	32063	0	0.094711	31880	2	0.900553	9675463	0.002485
318721464	22812	1160	4082.763160	31888	2	0.050115	31972	5	0.444717	9670568	0.000915
318710816	22865	1173	4133.025047	31965	5	0.288773	31846	0	0.216778	9665692	0.000444
318691628	22946	1143	4154.596309	32027	2	0.255464	31828	3	0.152832	9660900	0.000428
318691870	23043	1221	4196.529643	31739	0	0.080543	31881	1	0.291431	9656139	0.001522
318702947	23082	1120	4172.638340	31973	1	0.059986	31846	4	0.658589	9651385	0.001196
318699530	22940	1191	4196.567887	31838	0	0.068080	31815	0	0.272841	9646529	0.000977
318690255	23042	1156	4220.237107	31870	3	0.028493	31764	1	0.223654	9641841	0.001169
318706290	22472	1169	4167.919070	31890	0	0.006882	31703	0	0.476439	9637005	0.001963
318696179	22966	1138	4097.671152	31970	2	0.020738	31866	4	0.293069	9632178	0.002396
318705826	23199	1158	4175.623261	31821	2	0.760631	31988	1	0.504821	9627294	0.002919
318690654	22509	1147	4191.005948	31774	2	0.467063	31788	0	0.160036	9622546	0.002786
318704284	22842	1125	4147.662303	31695	5	0.854377	31854	1	0.061710	9617728	0.002660
318705211	23240	1192	4170.085037	32025	0	0.540101	31709	2	0.019207	9612926	0.003216
318691418	22658	1173	4258.278585	31775	1	0.052649	31816	7	0.412714	9607957	0.003369
318702539	22821	1069	4131.870008	31954	3	0.133738	31913	0	0.294434	9603154	0.003730
318690411	22747	1159	4137.937000	31805	3	0.936622	31626	3	0.315754	9598362	0.003464
318691374	22755	1226	4153.398737	31703	0	0.201208	32005	1	0.108155	9593491	0.004187
318705789	23413	1174	4222.496747	31570	1	0.025867	31921	2	0.704165	9588592	0.003917
318718465	22664	1188	4220.965612	31768	3	0.013780	31878	1	0.110364	9583843	0.003754
318687146	22362	1125	4097.184242	31719	6	0.304557	31761	0	0.138490	9579167	0.003630
318697159	22861	1135	4109.484908	31746	4	0.456033	31643	3	0.438396	9574440	0.004090
318718806	23226	1152	4137.854034	31812	3	0.533559	31758	3	0.546038	9569708	0.003885
318680106	23343	1189	4250.852317	31846	1	0.791703	31906	3	0.552309	9564896	0.004095
318687331	22565	1160	4226.658128	31963	6	0.686337	31733	2	0.505870	9560088	0.004023
318686852	22592	1195	4116.922044	32039	1	0.118552	31965	1	0.230723	9555404	0.004140
318705410	22714	1149	4138.528624	31687	8	0.563319	31578	2	0.405395	9550571	0.004005
318714663	23132	1133	4151.094311	32010	1	0.869355	31888	0	0.173236	9545754	0.003915
318697861	22983	1223	4209.790626	31984	2	0.305448	32051	5	0.101334	9540986	0.003654
318668111	23022	1193	4195.955013	31746	0	0.051601	31756	3	0.490507	9536303	0.003453
318659935	22657	1225	4155.258132	31609	6	0.017843	31830	3	0.762166	9531519	0.003287
318692143	22891	1162	4126.697418	31888	9	0.914560	31900	4	0.800216	9526666	0.003000
318699366	23219	1164	4145.757182	31800	2	0.623599	31684	1	0.613592	9521999	0.003133
318690977	23808	1229	4247.058171	31722	2	0.406552	31793	2	0.226983	9517273	0.003440
npatches	nstrain	runtime	dt	init_x	init_y	init_y_blood	init_z	init_S	beta0	beta1	beta2	beta3	mean_beta	B	d	delta	delta_blood	b[0]	mut	m	CTL	c	g	epsilon	k	het	lambda	rho	omega	x_max	patch.dyna	DELTA	A	VA
10000	1	100.000000	0.001000	21900	9499	5000000	0.001000	10000000	3.784837	3.637888	2.552429	3.429450	3	800000000	0.010000	1.000000	1.000000	80000	0.000050	0.004800	1	0.001000	1.000000	2.500000	5.000000	0.500000	0.000000	0.000000	0.000000	31872	0	10.000000	7.000000	1.000000
sus	inf	inf_blood	z	x[0]	y[0][0]	z[0]	x[1]	y[1][0]	z[1]	S[0]	synchrony
219000000	94990000	5000000	10.000000	21900	9499	0.001000	21900	9499	0.001000	10000000	0.000000
298193084	3503415	189847	10000.000000	29471	463	1.000000	29481	357	1.000000	9995097	0.000000
316290717	221296	11945	9999.961250	31433	25	1.000000	31420	21	1.000000	9990100	0.000000
318481994	17280	928	7417.306390	31585	2	0.481973	31894	1	0.861752	9985189	0.000000
318683557	8462	411	2248.107805	31736	0	0.800081	31991	0	0.535692	9980235	0.000000
318703973	16517	816	1544.148135	31893	3	0.130357	31852	0	0.050103	9975199	0.000000
318694979	32176	1608	3064.985117	31864	7	0.451710	32024	6	0.153543	9970235	0.000000
318689427	25525	1340	4779.435565	31778	2	0.999238	31969	0	0.194578	9965317	0.000000
318689745	15935	771	3483.796828	31899	3	0.513965	32023	1	0.288731	9960349	0.000000
318685129	17251	901	2560.265634	32015	0	0.182771	32080	6	0.156270	9955397	0.000000
318701078	23758	1262	3012.504318	31874	3	0.436309	31851	1	0.843481	9950457	0.000000
318700341	23680	1204	3820.992454	31823	0	0.574721	31805	0	0.716101	9945570	0.000000
318678306	19386	913	3584.131410	32020	0	0.747717	31950	4	0.150698	9940547	0.000000
318719270	18419	914	2984.475559	31901	5	0.432244	31799	0	0.043248	9935615	0.000000
318680317	21254	1076	3051.643729	31737	2	0.327646	31706	1	0.008203	9930739	0.000000
318702430	22692	1175	3567.012405	31623	1	0.586999	31872	13	0.639247	9925675	0.000000
318691089	19924	1062	3461.196223	31832	0	0.052366	31764	3	0.999610	9920697	0.000000
318690479	19826	1043	3189.850146	31905	6	0.077768	31947	0	0.413353	9915675	0.000000
318683533	20944	1110	3280.098052	31681	1	0.805412	32115	3	0.211124	9910672	0.000000
318688848	21227	1060	3403.999101	31632	1	0.089571	32085	0	0.737112	9905765	0.000000
318707616	20516	1013	3375.572521	31828	0	0.192211	31739	2	0.209047	9900708	0.000000
318689868	20103	1022	3312.078924	31961	1	0.030129	31708	5	0.153416	9895776	0.000000
318719564	20351	1032	3253.178899	31941	8	0.450174	31771	3	0.947504	9890731	0.000000
318708674	20305	1018	3210.875945	31861	6	0.346388	31869	0	0.225757	9885813	0.000000
318694075	21428	1072	3305.125356	31921	1	0.727690	31934	1	0.400918	9880889	0.000000
318695710	20898	1033	3446.293317	31771	0	0.276859	31878	1	0.111309	9875936	0.000000
318706789	20242	1057	3326.182800	32047	4	0.192904	31830	3	0.213612	9870919	0.000000
318728306	20688	1109	3256.254047	31935	2	0.827607	31639	4	0.541502	9865947	0.000000
318705114	21430	1109	3374.728688	31854	0	0.663444	31783	4	0.471209	9861099	0.000000
318734535	20681	1058	3486.086090	31781	0	0.383573	31887	3	0.194737	9856090	0.000000
318708072	20418	1115	3357.138409	32037	7	0.238053	31622	2	0.298524	9851083	0.000000
318724631	20332	1073	3286.814513	31633	1	0.737640	31872	3	0.963550	9846140	0.000000
318708345	21151	1100	3372.493869	31900	4	0.906325	31882	1	0.202854	9841278	0.000000
318696295	20513	1057	3383.292984	31887	0	0.548218	31804	1	0.105816	9836318	0.000000
318679937	19802	993	3229.598539	31925	2	0.147548	31858	1	0.495199	9831426	0.000000
318727007	20867	1008	3162.383989	31953	2	0.878961	31644	0	0.250521	9826415	0.000000
318677916	21562	1072	3426.066879	31630	1	0.271711	31655	0	0.021141	9821468	0.000000
318710709	20301	1033	3390.972592	31780	3	0.577244	31938	4	0.859014	9816634	0.000000
318694734	20346	1028	3260.393631	31857	3	0.351041	31787	1	0.119960	9811676	0.000000
318668726	21063	1077	3333.567598	31685	9	0.654981	31902	7	0.280077	9806717	0.000000
318700907	20596	1033	3347.565952	31885	4	0.998946	31805	1	0.465573	9801986	-1.#IND00
318709385	20727	995	3323.687959	31845	1	0.120821	31713	3	0.326378	9797226	-1.#IND00
318715503	20661	1115	3304.249002	32173	0	0.143114	31718	0	0.248499	9792402	-1.#IND00
318695947	20760	1079	3314.145642	32019	6	0.280541	31825	3	0.282941	9787429	-0.000216
318693391	20094	1055	3326.453522	31708	3	0.921208	31750	0	0.525331	9782350	0.004035
318709500	21052	1058	3334.078732	31765	1	0.670740	32112	0	0.252992	9777452	0.014914
318699551	20472	1032	3353.706881	31823	5	0.653923	31869	1	0.493669	9772524	0.014279
318692180	20236	984	3278.245048	31962	2	0.566209	31882	0	0.566847	9767668	0.011310
318700629	20659	1064	3259.026166	31957	3	0.652715	31905	3	0.829510	9762694	0.016307
318721030	21146	1102	3355.733451	31883	2	0.692316	31943	4	0.281262	9757843	0.016938
318693282	20033	1005	3293.576351	31982	2	0.491285	31874	4	0.952385	9752961	0.015643
318701490	20333	996	3216.506979	31764	1	0.456495	31910	4	0.683883	9747942	0.012391
318702492	21431	1102	3369.632021	32033	2	0.060969	31989	1	0.078275	9743007	0.011849
318686697	20561	1135	3438.775269	31798	0	0.067263	31584	4	0.049341	9738182	0.011335
318684561	19959	1016	3333.368579	32096	4	0.917583	31882	2	0.993411	9733260	0.011635
318697182	20843	974	3259.938903	31998	4	0.799912	31833	6	0.444199	9728354	0.010161
318709831	21330	1047	3401.929930	31757	3	0.684353	31710	3	0.381956	9723595	0.009972
318699774	20219	938	3342.692354	31886	1	0.589878	32071	7	0.724584	9718721	0.008567
318728819	20496	1052	3195.647400	31946	0	0.193938	31993	4	0.903763	9713840	0.007790
318677801	21233	1172	3313.714782	31893	3	0.105813	31978	1	0.139838	9709119	0.007394
318681907	21161	1077	3390.863633	31877	1	0.097236	31839	3	0.192060	9704321	0.007216
318717838	20869	1022	3358.942236	31834	10	0.402256	31735	0	0.159859	9699406	0.007386
318717950	20627	1081	3336.353803	31900	1	0.162198	31806	0	0.024022	9694418	0.007041
318694830	20528	1024	3300.554749	31689	7	0.927905	31672	4	0.019961	9689408	0.005881
318678910	21092	1130	3309.592906	31784	3	0.478356	31779	0	0.066988	9684660	0.005733
318689561	20956	1010	3393.063230	32041	1	0.519007	31605	2	0.020443	9679860	0.005018
318700605	20234	1059	3318.721206	31632	4	0.971751	31520	5	0.527742	9674967	0.004438
318704111	20593	1026	3277.293411	31754	0	0.322197	32003	3	0.658424	9670113	0.004045
318689517	20694	1076	3302.243402	31816	1	0.121155	31827	5	0.757736	9665163	0.003985
318692372	21017	1100	3363.548903	32009	5	0.228124	31842	0	0.536202	9660354	0.001787
318684633	20191	1051	3283.826706	32118	1	0.745930	31885	4	0.091386	9655490	0.001563
318687841	20560	1008	3236.630533	31935	1	0.222959	31814	1	0.601864	9650697	0.001745
318690141	20705	1089	3332.527631	31578	1	0.023351	32035	1	0.460180	9645917	0.001592
318690641	21158	1033	3389.948500	31795	6	0.174486	31754	3	0.240995	9641123	0.001942
318683582	20437	1020	3365.308216	31848	2	0.374829	31692	2	0.762803	9636264	0.002398
318671642	19904	1020	3230.653727	31947	3	0.485163	31922	2	0.248924	9631377	0.002254
318708622	20745	1028	3265.892154	31716	1	0.409711	31912	1	0.618499	9626532	0.002084
318699358	21227	1108	3336.444377	31731	3	0.178733	31844	1	0.608096	9621765	0.003088
318684023	20584	1089	3383.689787	31678	2	0.160393	32004	0	0.327783	9616973	0.002822
318695634	20687	1130	3333.067632	32007	3	0.956733	31758	0	0.302260	9612166	0.002785
318696265	20320	1027	3326.115120	31853	1	0.298417	32105	2	0.713019	9607318	0.002630
318708647	20388	1064	3291.258622	31848	0	0.047360	31893	1	0.129684	9602644	0.002687
318715395	20565	1051	3287.089671	31693	2	0.056690	31984	1	0.095827	9597879	0.002710
318673195	21460	1090	3357.238547	31704	1	0.039844	31900	0	0.031247	9593080	0.001386
318717784	20892	1050	3443.679521	31920	4	0.043974	31927	2	0.086582	9588300	0.001465
318723289	20225	1015	3317.917207	31964	2	0.311652	31899	1	0.816936	9583491	0.001364
318679052	20752	1044	3251.934263	31812	4	0.087383	31659	1	0.306983	9578719	0.001068
318694426	21106	1072	3367.969196	31762	2	0.239786	31942	0	0.101874	9574005	0.001062
318690512	20721	1046	3360.453915	32079	1	0.563366	31783	1	0.073888	9569171	0.001047
318705162	20560	1031	3338.660042	32035	0	0.757217	31774	0	0.428504	9564306	0.001131
318690375	20804	1082	3328.309241	31831	1	0.084004	32007	2	0.498938	9559483	0.001323
318701733	21130	1028	3366.643265	31814	1	0.009978	31904	3	0.349195	9554772	0.001140
318703022	20749	1037	3374.349641	32023	8	0.592259	31765	0	0.305501	9549982	0.001406
318690349	20638	989	3350.923027	31845	0	0.356899	31844	0	0.124830	9545319	0.001846
318734593	20488	1034	3317.272033	31967	0	0.042120	31933	2	0.072249	9540543	0.001648
318690249	21149	1069	3312.473853	31990	2	0.010856	32145	2	0.074535	9535755	0.001713
318706479	20966	1121	3378.037451	31855	10	0.336187	31830	4	0.061388	9531025	0.002540
318708172	20409	1034	3372.239514	31799	5	0.929633	31998	3	0.840310	9526410	0.002253
318698122	20156	1005	3299.272649	31835	0	0.275275	31808	1	0.220386	9521572	0.001859
318712714	20544	1061	3238.431018	32091	1	0.088665	31964	2	0.308050	9516803	0.001816
npatches	nstrain	runtime	dt	init_x	init_y	init_y_blood	init_z	init_S	beta0	beta1	beta2	beta3	mean_beta	B	d	delta	delta_blood	b[0]	mut	m	CTL	c	g	epsilon	k	het	lambda	rho	omega	x_max	patch.dyna	DELTA	A	VA
10000	1	100.000000	0.001000	21900	9499	5000000	0.001000	10000000	2.930448	3.124247	3.311758	3.511501	3	800000000	0.010000	1.000000	1.000000	80000	0.000050	0.004800	1	0.001000	1.000000	2.500000	6.000000	0.500000	0.000000	0.000000	0.000000	31872	0	10.000000	7.000000	1.000000
sus	inf	inf_blood	z	x[0]	y[0][0]	z[0]	x[1]	y[1][0]	z[1]	S[0]	synchrony
219000000	94990000	5000000	10.000000	21900	9499	0.001000	21900	9499	0.001000	10000000	0.000000
302160357	1403450	77806	10000.000000	30207	147	1.000000	30098	134	1.000000	9994914	0.000000
317176632	35425	2032	9483.495420	31768	3	1.000000	31596	4	1.000000	9989800	0.000000
318616517	4679	257	2393.449550	31722	0	0.206616	31801	0	0.115744	9984877	0.000000
318731213	8519	430	785.155721	31764	1	0.021287	31707	9	0.099383	9979827	0.000000
318686541	25522	1293	1286.317893	31920	0	0.086788	31762	1	0.526753	9974945	0.000000
318686182	36829	1914	4012.714784	32054	4	0.085514	31894	2	0.690064	9969867	0.000000
318696598	15807	845	4006.495197	31742	0	0.177659	32027	1	0.674181	9964808	0.000000
318693325	12324	614	2091.550792	31894	8	0.143845	31995	4	0.799465	9959890	0.000000
318713362	19295	958	1879.495941	31884	0	0.110791	31750	3	0.635978	9955006	0.000000
318699447	26393	1370	2969.315723	31857	8	0.278843	31896	4	0.562801	9950060	0.000000
318698060	19489	993	3460.478415	31677	0	0.428217	32143	2	0.483093	9944955	0.000000
318698177	15851	803	2564.032690	31964	0	0.092214	31937	0	0.057312	9940019	0.000000
318695355	18850	976	2345.260758	31717	1	0.663761	32050	5	0.391206	9935048	0.000000
318720225	22448	1194	2904.460374	31890	0	0.066156	32100	1	0.360246	9930237	0.000000
318717561	19253	985	3101.666057	31948	4	0.033543	31883	1	0.627309	9925410	0.000000
318712579	17235	851	2684.312758	31848	0	0.326920	31971	3	0.964377	9920465	0.000000
318694706	18560	962	2421.111660	31738	1	0.030760	31933	0	0.218053	9915386	0.000000
318701722	21458	1067	2773.792137	32179	3	0.178275	31677	2	0.162620	9910494	0.000000
318693269	20323	997	3029.214592	32020	4	0.206201	31822	2	0.138932	9905553	0.000000
318696980	17820	914	2818.515992	31958	1	0.576021	31712	2	0.609173	9900554	0.000000
318707268	17918	906	2541.033269	31763	2	0.255004	31789	1	0.148152	9895626	0.000000
318676957	20603	1024	2644.139601	31971	0	0.443510	32146	3	0.603160	9890786	0.000000
318687833	19921	1009	2868.091629	31952	3	0.753831	31856	0	0.136159	9885875	0.000000
318706884	19023	928	2819.069291	31967	1	0.354821	32053	1	0.026510	9880761	0.000000
318706162	18818	901	2680.757556	31690	3	0.185739	32034	1	0.008694	9876013	0.000000
318697162	19161	980	2672.283529	31939	1	0.501742	31895	12	0.007281	9870987	0.000000
318710990	19852	1049	2724.120484	31606	0	0.094374	31930	8	0.966037	9866018	0.000000
318691711	20128	1018	2847.455863	31844	3	0.075810	31901	1	0.750468	9861112	0.000000
318696818	19576	948	2887.781676	31952	0	0.322986	32109	1	0.539879	9856253	0.000000
318708992	18767	947	2762.132812	32039	2	0.732228	31911	2	0.290986	9851260	0.000000
318699437	19143	944	2696.647037	31929	0	0.476091	32015	1	0.620885	9846266	0.000000
318701244	19355	981	2740.191110	31866	2	0.068898	32017	3	0.277625	9841268	0.000000
318707471	19671	972	2747.144669	32046	2	0.466776	31784	1	0.458603	9836379	0.000000
318687269	19178	984	2738.388623	32034	0	0.552992	31815	0	0.514643	9831436	0.000000
318713145	19426	934	2769.875992	32000	1	0.055866	31856	1	0.066711	9826534	0.000000
318724491	19652	1031	2808.063387	31694	1	0.373886	31780	1	0.099605	9821594	0.000000
318695818	19070	1003	2738.496805	31845	0	0.062458	32043	1	0.045319	9816616	0.000000
318671830	19866	981	2786.238403	31835	1	0.323167	31671	5	0.081066	9811701	0.000000
318677035	19062	935	2750.787665	31777	0	0.230446	31909	1	0.598805	9806810	0.000000
318692954	19500	1001	2733.390125	31723	2	0.304622	31630	2	0.543265	9802056	-1.#IND00
318719687	19498	993	2754.246386	31953	3	0.505046	31824	2	0.167420	9797213	-1.#IND00
318713120	19350	1001	2763.792581	31768	0	0.252718	31864	2	0.302091	9792458	-1.#IND00
318687994	19056	926	2725.304510	31660	0	0.077267	31707	1	0.040685	9787581	-1.#IND00
318690616	19288	974	2698.283339	31882	6	0.044367	31894	2	0.422695	9782543	-1.#IND00
318684825	19416	1003	2747.182208	31834	1	0.165300	31873	7	0.446223	9777652	-0.010945
318682664	19313	1006	2740.696158	31579	0	0.033215	31839	0	0.111720	9772634	-0.009954
318715122	19361	1061	2742.200330	31587	3	0.754607	31884	3	0.013788	9767767	-0.007144
318715487	19139	975	2724.979681	31922	0	0.105732	31867	1	0.300152	9762743	-0.004392
318707094	18945	1000	2679.964271	31878	0	0.100679	31927	4	0.344445	9757937	-0.003108
318699659	19341	1005	2685.392309	31851	0	0.064798	31851	4	0.307412	9752954	-0.003879
318725309	19698	1053	2810.490597	31833	3	0.127713	32000	1	0.423099	9748164	-0.003370
318686488	18648	974	2755.817460	31881	2	0.448074	31855	1	0.350328	9743215	-0.003433
318689957	19172	1033	2651.501596	32225	1	0.467819	31783	0	0.101115	9738312	-0.005873
318687794	19951	1029	2779.731052	31961	0	0.066047	32049	1	0.015225	9733517	-0.009279
318698904	19587	978	2810.957501	31977	1	0.567619	31744	3	0.153513	9728538	-0.010143
318694053	18860	958	2762.638883	31781	1	0.091833	31827	0	0.214414	9723593	-0.011586
318715926	19108	972	2699.042398	31755	0	0.032008	31890	4	0.148561	9718725	-0.012593
318696343	19406	975	2748.055228	31972	3	0.044903	31796	0	0.565102	9713792	-0.013272
318700366	19096	976	2754.794590	31827	2	0.276911	31723	2	0.184612	9708878	-0.012897
318706149	19324	961	2725.811658	31687	2	0.274723	31735	8	0.402141	9703956	-0.011310
318708700	19674	1020	2804.472252	31908	2	0.237992	32047	1	0.376066	9699068	-0.012097
318698047	18995	945	2816.414257	32024	0	0.296505	31894	1	0.406455	9694050	-0.009617
318706488	19361	996	2730.298280	31884	0	0.228944	31750	1	0.502436	9689239	-0.009915
318706252	19558	1003	2781.881321	31997	1	0.153048	31833	2	0.733627	9684446	-0.009296
318709111	19683	1042	2782.197097	31609	2	0.588397	31868	1	0.208916	9679609	-0.009462
318693542	18917	970	2735.062246	31711	6	0.324433	31706	1	0.622276	9674725	-0.009905
318716080	19470	986	2779.703105	31786	6	0.206901	31913	2	0.354845	9669790	-0.007849
318699551	19206	995	2734.553272	31806	2	0.975991	32162	4	0.599590	9664872	-0.008239
318680275	19736	1016	2771.991184	31892	1	0.175713	31823	1	0.123069	9660113	-0.008335
318720210	19136	920	2811.223980	31829	0	0.622962	31834	2	0.091698	9655172	-0.007944
318705808	19060	940	2686.435245	31775	4	0.355879	31816	6	0.346398	9650339	-0.006831
318680289	20033	1002	2839.391636	31875	1	0.099801	31842	0	0.517176	9645590	-0.006607
318712534	18535	959	2705.611384	31775	2	0.161297	31958	2	0.804737	9640835	-0.005676
318698710	19378	984	2665.796959	31818	1	0.133580	31909	4	0.731491	9635945	-0.004933
318694162	19971	994	2769.130901	31798	0	0.153482	31980	4	0.173520	9631118	-0.004871
318704549	19585	1031	2846.390313	32008	0	0.134991	31933	1	0.250836	9626261	-0.004821
318691896	18753	1003	2742.543419	31871	6	0.142114	31909	0	0.230135	9621504	-0.004598
318716610	19022	997	2733.324403	31788	1	0.302763	31464	1	0.076782	9616513	-0.004486
318707830	19749	963	2725.053361	31895	5	0.316426	32073	2	0.674629	9611757	-0.004172
318706377	19895	1046	2796.910316	31845	2	0.087373	31796	3	0.280298	9606983	-0.003867
318690182	18949	961	2730.924690	31752	0	0.548326	31716	0	0.186388	9602077	-0.003933
318712996	19802	979	2774.657013	31905	7	0.264617	31807	2	0.147331	9597292	-0.003811
318707526	19571	1001	2814.096491	31864	2	0.443756	31669	1	0.471535	9592432	-0.003560
318711177	18855	966	2768.270297	31642	2	0.308290	31666	2	0.128753	9587583	-0.003963
318694023	18945	972	2638.008493	31812	0	0.388642	32024	5	0.720795	9582778	-0.003803
318693650	19607	979	2739.987904	31619	1	0.073290	31762	0	0.189751	9578006	-0.002060
318711062	19847	962	2856.633997	31922	0	0.035118	31877	2	0.735331	9573283	-0.001997
318701839	19375	1005	2825.958115	31781	0	0.040456	31810	1	0.609758	9568481	-0.002164
318698901	18744	916	2702.747746	32017	2	0.095943	31804	0	0.245495	9563676	-0.001999
318711076	19429	914	2698.012665	31687	1	0.231935	31796	0	0.025329	9558873	-0.001965
318693562	19488	1023	2771.650281	31595	0	0.380046	31742	0	0.003880	9554065	-0.001838
318712598	19667	1039	2873.364455	31558	2	0.098566	32010	1	0.001374	9549259	-0.001804
318677723	18767	921	2756.488954	31877	3	0.458025	31929	1	0.002304	9544535	-0.001471
318718480	18945	925	2704.149546	31841	1	0.620287	32046	1	0.002487	9539875	-0.001244
318702763	19878	1012	2756.965983	31831	1	0.052910	31935	7	0.935662	9535198	-0.001172
318704588	19065	991	2761.777040	31774	2	0.450469	31790	0	0.349060	9530316	-0.001225
318698781	19286	970	2710.041678	31841	0	0.366691	31951	9	0.316837	9525626	-0.001247
318712700	19555	979	2791.941884	31929	3	0.643287	32032	0	0.207538	9520950	-0.001310
318701257	19098	995	2771.346134	31928	0	0.258465	32136	3	0.069786	9516073	-0.001448
npatches	nstrain	runtime	dt	init_x	init_y	init_y_blood	init_z	init_S	beta0	beta1	beta2	beta3	mean_beta	B	d	delta	delta_blood	b[0]	mut	m	CTL	c	g	epsilon	k	het	lambda	rho	omega	x_max	patch.dyna	DELTA	A	VA
10000	1	100.000000	0.001000	21900	9499	5000000	0.001000	10000000	1.615912	4.398603	4.348552	4.302817	3	800000000	0.010000	1.000000	1.000000	80000	0.000050	0.004800	1	0.001000	1.000000	2.500000	7.000000	0.500000	0.000000	0.000000	0.000000	31872	0	10.000000	7.000000	1.000000
sus	inf	inf_blood	z	x[0]	y[0][0]	z[0]	x[1]	y[1][0]	z[1]	S[0]	synchrony
219000000	94990000	5000000	10.000000	21900	9499	0.001000	21900	9499	0.001000	10000000	0.000000
304554952	554635	31401	10000.000000	30589	58	1.000000	29839	86	1.000000	9995058	0.000000
317520693	7354	418	5868.595367	31881	1	0.580294	31561	1	0.530654	9990022	0.000000
318626029	3355	171	940.429456	31929	0	0.060752	32076	0	0.046749	9985152	0.000000
318729943	9613	487	435.131400	32034	0	0.005333	31770	10	0.444651	9980106	0.000000
318697387	32750	1659	1236.327408	31896	0	0.001361	31812	6	0.486558	9975176	0.000000
318673994	34555	1843	4338.425646	31910	5	0.021835	31868	4	0.544698	9970244	0.000000
318710940	11419	582	3040.109668	31808	3	0.448169	31637	0	0.504538	9965295	0.000000
318699073	11345	564	1434.138902	31624	0	0.089154	31804	4	0.181216	9960279	0.000000
318685199	20567	1028	1580.932372	32030	0	0.013014	31830	4	0.709900	9955253	0.000000
318702829	26470	1401	2842.485810	31779	2	0.007899	31981	7	0.851584	9950343	0.000000
318702303	17357	866	3021.609840	31874	2	0.136801	32032	3	0.249113	9945263	0.000000
318703301	14189	727	2066.270113	31818	1	0.027996	31838	1	0.109486	9940377	0.000000
318718438	18428	904	1934.051557	31953	0	0.003180	31668	1	0.192886	9935360	0.000000
318703081	21648	1129	2495.008103	31873	3	0.005704	31930	0	0.193111	9930409	0.000000
318680002	18497	945	2648.416542	31813	2	0.301603	31805	3	0.528334	9925504	0.000000
318689817	16621	851	2296.679897	31878	1	0.323353	31723	3	0.287471	9920564	0.000000
318722855	17937	907	2095.336942	31731	1	0.076772	31756	2	0.385381	9915630	0.000000
318694896	20339	1048	2335.710688	31869	0	0.015987	31726	0	0.232899	9910606	0.000000
318684464	19387	1003	2605.980043	31856	1	0.001911	31941	3	0.812647	9905671	0.000000
318680761	16931	922	2375.979088	31713	5	0.050194	31708	0	0.488378	9900682	0.000000
318697200	17825	950	2201.990034	31878	1	0.142061	31573	2	0.112578	9895869	0.000000
318695270	19319	1050	2332.719370	31792	3	0.027274	31646	1	0.039912	9891004	0.000000
318689788	18630	981	2436.861612	31874	2	0.304321	31747	1	0.382445	9886031	0.000000
318712208	18249	932	2350.011759	31971	1	0.051972	31918	4	0.493186	9881133	0.000000
318723875	18574	927	2366.306683	31780	0	0.234646	31639	1	0.888721	9876114	0.000000
318693941	18126	865	2346.524088	31916	1	0.037382	31730	0	0.446943	9871169	0.000000
318699870	18016	895	2276.999076	31934	2	0.007140	31892	3	0.343848	9866153	0.000000
318700963	18964	1001	2383.054765	31864	3	0.047239	31993	7	0.341104	9861217	0.000000
318716990	18105	900	2388.265187	31857	0	0.082471	31722	0	0.306232	9856239	0.000000
318719634	18425	899	2349.514664	31841	0	0.007790	31894	1	0.031185	9851224	0.000000
318710015	18312	890	2333.964696	31937	1	0.003747	31888	7	0.630096	9846332	0.000000
318693943	18408	963	2366.380482	31962	4	0.010387	31814	3	0.353546	9841404	0.000000
318692090	18614	892	2329.254481	31707	0	0.010938	31980	3	0.294130	9836471	0.000000
318715800	18805	935	2411.237061	31862	1	0.002389	31589	5	0.937685	9831624	0.000000
318680594	18413	935	2344.477628	32032	1	0.015393	31778	3	0.604661	9826627	0.000000
318704403	18576	961	2366.684544	32145	1	0.150042	31852	0	0.153763	9821677	0.000000
318704512	17858	928	2279.251638	31968	2	0.030448	31928	0	0.670279	9816720	0.000000
318711944	18756	944	2319.738372	31963	3	0.265343	31924	7	0.472902	9811817	0.000000
318721549	18756	893	2356.167067	32012	2	0.110660	31605	2	0.452503	9806879	0.000000
318703543	18540	980	2376.855151	31952	1	0.298210	31812	5	0.439423	9802005	-1.#IND00
318728200	17980	910	2339.080380	31612	3	0.101181	31737	0	0.140469	9797125	-1.#IND00
318697136	18654	907	2327.007502	32045	0	0.054968	31903	3	0.253175	9792215	-1.#IND00
318711380	18780	951	2413.016509	32001	5	0.400209	31863	1	0.664028	9787334	0.001005
318699637	17762	902	2341.232079	31732	2	0.216139	32137	1	0.115979	9782365	-0.002947
318690652	18445	872	2277.959305	31576	3	0.237706	31837	2	0.568866	9777473	-0.002257
318698644	19062	947	2384.935776	31682	2	0.177420	31912	0	0.087142	9772479	-0.004026
318703776	18795	977	2438.245699	31804	1	0.078524	31854	9	0.945224	9767554	-0.004941
318685844	18362	960	2372.131559	31723	0	0.439975	31757	2	0.359727	9762439	-0.004077
318729189	18570	964	2361.471846	31677	1	0.299020	32105	0	0.128403	9757628	-0.003566
318694718	18091	907	2335.936100	31875	1	0.031122	31818	2	0.598387	9752731	-0.000219
318721242	18585	1016	2331.193173	31832	3	0.504044	31882	1	0.689102	9747782	-0.001121
318701093	18719	961	2426.053924	31834	0	0.211677	31838	0	0.245285	9743028	0.003404
318708308	17872	866	2310.344787	31780	2	0.044338	31719	3	0.411696	9738110	0.001158
318688815	18482	920	2308.653677	31910	0	0.013040	31880	0	0.057389	9733149	0.000068
318710498	18524	942	2353.566824	31901	3	0.010829	31875	2	0.139605	9728241	-0.000737
318699024	18387	947	2361.081971	31890	2	0.166748	31948	9	0.519655	9723358	0.001131
318692129	18705	967	2376.643877	31808	1	0.071686	31877	1	0.480294	9718536	0.001294
318690169	17974	955	2314.452090	31961	1	0.019414	31804	0	0.042819	9713673	0.001669
318699007	18395	973	2294.869118	31741	0	0.003346	32019	5	0.250277	9708776	0.001237
318691651	18597	928	2321.994778	31791	1	0.001252	31765	1	0.692427	9703993	-0.000471
318693086	18545	918	2355.274228	31889	2	0.037291	31951	0	0.348733	9699079	-0.000906
318678143	18537	965	2351.806232	31551	0	0.038537	32026	0	0.059529	9694276	-0.001416
318693688	18543	963	2348.573672	31942	1	0.010400	31753	3	0.009756	9689422	-0.001653
318713480	18455	1008	2389.079611	32057	4	0.029982	31772	0	0.704479	9684632	-0.001092
318728927	18145	916	2323.168541	31758	1	0.020359	31829	0	0.079352	9679686	0.000823
318710086	18311	997	2301.892128	31755	1	0.112503	31830	0	0.504866	9674897	0.001074
318707527	18673	943	2336.912675	31791	1	0.014812	31785	0	0.042945	9670075	0.000468
318693271	18746	985	2353.877344	31902	3	0.100813	31881	4	0.439171	9665187	0.000907
318708461	18268	927	2399.029969	32018	0	0.185292	31999	0	0.302370	9660319	0.000625
318711522	18489	884	2315.399404	31963	2	0.031013	31975	1	0.072768	9655559	0.000965
318684509	18917	962	2356.762387	31963	2	0.395521	31865	4	0.015588	9650749	0.000744
318694715	18554	967	2429.660884	31912	2	0.458291	31807	3	0.662449	9645943	0.001085
318681783	17716	901	2322.348746	31771	2	0.076103	31744	7	0.553996	9641169	0.000930
318696392	18540	959	2304.349213	32068	0	0.785545	31896	0	0.176077	9636397	0.000965
318694634	18543	922	2326.485108	32161	0	0.070418	31683	1	0.595917	9631542	0.000761
318694173	18662	1020	2368.364271	31755	1	0.024020	31756	0	0.581864	9626665	0.000252
318699161	18514	949	2383.425334	31882	5	0.042408	32009	1	0.059555	9621871	0.000241
318715154	18288	908	2327.242871	31749	0	0.034917	31863	3	0.193092	9616950	0.000550
318703009	18635	987	2356.960131	31917	0	0.003257	32081	1	0.320015	9612160	0.000483
318709984	18414	971	2370.179489	31629	6	0.027397	31802	2	0.607685	9607382	0.000417
318699367	18461	1002	2349.352337	31804	0	0.719567	32003	0	0.079797	9602439	0.000383
318668887	18976	973	2360.142033	31958	1	0.206274	31864	2	0.755768	9597718	0.000350
318688661	18397	941	2407.262287	31906	0	0.180293	31953	2	0.800533	9592909	0.000383
318691417	17990	916	2352.170606	31985	5	0.103266	31756	1	0.317526	9588150	0.000327
318707472	18585	958	2316.067927	31871	1	0.285929	31725	1	0.282284	9583396	-0.000105
318688474	18912	985	2397.163128	31784	1	0.176105	31739	0	0.286227	9578604	-0.000975
318710685	18287	878	2387.340871	31950	1	0.081699	31786	1	0.090175	9573734	-0.001032
318694193	18068	933	2300.713680	32012	1	0.061257	31987	6	0.499416	9568880	-0.001609
318691643	18269	915	2284.902825	32028	4	0.150733	31867	1	0.756879	9564088	-0.001700
318686750	19537	985	2395.982688	31786	1	0.451765	31807	0	0.147792	9559258	-0.002537
318688861	18705	1018	2534.589662	31929	0	0.332094	32042	4	0.724732	9554487	-0.002325
318713221	17544	942	2359.277597	31916	0	0.039844	31792	1	0.550335	9549756	-0.000992
318709475	18187	916	2256.544707	31798	3	0.054040	32099	6	0.578051	9545065	-0.001243
318686361	18968	942	2353.234512	31747	1	0.145436	31975	0	0.203217	9540225	-0.001166
318726600	18795	966	2409.194315	31719	0	0.084677	31900	1	0.018886	9535365	-0.000927
318702991	18514	977	2455.261138	32179	1	0.050138	32005	4	0.009951	9530637	-0.001201
318722729	17775	921	2332.966421	31980	0	0.047662	31941	3	0.638556	9525882	-0.001389
318683509	18515	903	2294.921659	31908	1	0.055754	31792	4	0.359544	9521125	-0.000757
318678057	18710	953	2325.150368	31811	3	0.083705	32060	4	0.303414	9516504	-0.000803
npatches	nstrain	runtime	dt	init_x	init_y	init_y_blood	init_z	init_S	beta0	beta1	beta2	beta3	mean_beta	B	d	delta	delta_blood	b[0]	mut	m	CTL	c	g	epsilon	k	het	lambda	rho	omega	x_max	patch.dyna	DELTA	A	VA
10000	1	100.000000	0.001000	21900	9499	5000000	0.001000	10000000	1.989639	2.686486	4.414981	3.118795	3	800000000	0.010000	1.000000	1.000000	80000	0.000050	0.004800	1	0.001000	1.000000	2.500000	8.000000	0.500000	0.000000	0.000000	0.000000	31872	0	10.000000	7.000000	1.000000
sus	inf	inf_blood	z	x[0]	y[0][0]	z[0]	x[1]	y[1][0]	z[1]	S[0]	synchrony
219000000	94990000	5000000	10.000000	21900	9499	0.001000	21900	9499	0.001000	10000000	0.000000
305940184	221473	12692	10000.000000	30841	15	1.000000	30555	20	1.000000	9994964	0.000000
317694336	2781	138	3230.646699	31908	0	0.518056	32010	0	0.405210	9989787	0.000000
318652713	2977	163	488.408457	32189	2	0.055660	31800	2	0.043380	9984924	0.000000
318714748	11103	530	322.161803	31906	2	0.066877	31824	1	0.025689	9979974	0.000000
318696994	39000	1898	1334.458933	31694	6	0.391693	31856	3	0.185749	9974886	0.000000
318670326	28903	1513	4441.635976	31988	0	0.425771	31738	0	0.169095	9969903	0.000000
318716522	8867	490	2229.790227	31703	1	0.187420	32072	0	0.207158	9964927	0.000000
318712449	11609	605	1083.055802	31660	2	0.266731	31976	0	0.020320	9959880	0.000000
318726439	23140	1162	1558.082705	32084	2	0.139499	32009	3	0.081261	9954899	0.000000
318686842	24674	1315	2812.988611	31931	1	0.479577	31895	3	0.595227	9950059	0.000000
318673980	14952	768	2472.757621	31729	2	0.446068	32002	0	0.485909	9945164	0.000000
318702079	14333	723	1697.097894	31936	0	0.049755	31794	1	0.084442	9940288	0.000000
318688958	19166	1056	1784.579046	31835	1	0.120137	32066	0	0.056204	9935254	0.000000
318701763	20939	1075	2332.824273	31873	2	0.123972	31794	1	0.039481	9930165	0.000000
318703505	17165	884	2322.130034	31985	2	0.025099	31850	4	0.101912	9925169	0.000000
318708115	15557	822	1908.361597	32082	1	0.063364	32134	0	0.029039	9920017	0.000000
318715169	17981	914	1883.704488	31897	5	0.055195	31892	3	0.113808	9915091	0.000000
318714843	19669	969	2156.694859	31894	1	0.654331	31760	0	0.075839	9910163	0.000000
318713476	17735	893	2230.472003	31712	3	0.152559	31970	6	0.083538	9905184	0.000000
318703700	17087	913	2055.948847	31747	2	0.246873	31836	2	0.549241	9900257	0.000000
318680633	17861	951	1991.389230	31786	0	0.101342	31981	2	0.545188	9895272	0.000000
318685847	18145	889	2074.997650	31812	1	0.048634	31972	0	0.125928	9890287	0.000000
318714715	18025	942	2097.447823	32064	2	0.289570	31818	1	0.053314	9885211	0.000000
318711170	17788	892	2083.817111	31727	2	0.260473	31744	1	0.029820	9880293	0.000000
318731703	17628	909	2050.277088	31901	4	0.395193	31748	1	0.024287	9875384	0.000000
318701152	17796	895	2059.759613	31937	1	0.145920	31812	7	0.156406	9870576	0.000000
318688458	18171	939	2065.244691	31923	2	0.060088	31739	4	0.364604	9865577	0.000000
318689103	18188	955	2119.556243	31905	2	0.142182	31832	0	0.047388	9860653	0.000000
318696789	17771	924	2126.560703	31774	1	0.034696	31824	1	0.006428	9855722	0.000000
318716620	17512	910	2029.002880	31553	5	0.527861	31709	1	0.013867	9850850	0.000000
318713164	18347	943	2083.175774	31940	0	0.116406	31934	1	0.075118	9845850	0.000000
318698943	18247	946	2091.370514	31780	0	0.010656	31908	0	0.233109	9840794	0.000000
318706078	17728	953	2111.830419	31918	3	0.010769	32022	2	0.030816	9835910	0.000000
318694662	17974	926	2115.299791	32009	4	0.125077	31839	3	0.057018	9830998	0.000000
318695513	17847	881	2084.523431	31695	1	0.075989	31892	1	0.127032	9826077	0.000000
318714451	18069	938	2103.275861	31982	1	0.530002	31830	5	0.337984	9821139	0.000000
318708733	17922	933	2091.869331	31896	1	0.094055	31972	3	0.493859	9816189	0.000000
318722081	17484	896	2078.592667	31842	0	0.019968	31976	1	0.584782	9811301	0.000000
318701073	17661	917	2004.001220	31726	0	0.002179	31859	3	0.682021	9806376	0.000000
318712905	18784	984	2116.042052	32150	3	0.002036	31909	0	0.078925	9801529	-1.#IND00
318695771	18018	940	2141.825044	31733	4	0.139478	32033	2	0.020096	9796595	-1.#IND00
318709626	17659	882	2110.121978	31738	1	0.042465	32011	0	0.025608	9791750	-1.#IND00
318699433	17164	853	2023.766621	31804	0	0.031307	31804	1	0.029701	9786801	-0.012179
318715591	18602	968	2036.583907	32035	1	0.047246	31880	1	0.025464	9781947	-0.015092
318701163	18280	1008	2150.808944	32098	0	0.011839	31853	7	0.329551	9777053	-0.014356
318692993	17543	884	2121.406095	31962	2	0.011225	31922	0	0.444990	9772157	-0.011509
318676599	17347	934	2054.016941	31861	1	0.001804	31699	4	0.180914	9767216	-0.008475
318707075	17943	881	2038.232452	31938	1	0.001360	31680	2	0.274536	9762394	-0.009528
318699597	18508	964	2085.750850	31964	2	0.002759	31653	1	0.145374	9757607	-0.007872
318703256	17267	844	2082.414109	31938	5	0.102653	31753	0	0.052935	9752817	-0.008033
318689283	17603	869	2014.426262	31836	0	0.214831	32019	2	0.050225	9747965	-0.006756
318706412	18598	929	2103.732084	31885	5	0.269289	31999	1	0.028510	9743111	-0.006650
318698846	18296	956	2142.853235	31871	0	0.242607	31926	1	0.022764	9738231	-0.007675
318694199	17737	940	2117.702568	31717	0	0.020199	31745	1	0.015691	9733377	-0.008616
318696437	17517	889	2023.571386	32182	1	0.004989	31859	3	0.458936	9728613	-0.008167
318708976	18294	933	2059.543926	31703	6	0.064129	31777	1	0.147507	9723693	-0.007631
318717958	18279	963	2106.552522	31618	0	0.225750	31818	3	0.048599	9718831	-0.007686
318706252	17529	909	2090.528118	32065	5	0.556842	31792	1	0.190648	9713930	-0.008257
318706869	17868	932	2068.419094	31821	2	0.125556	31936	0	0.112830	9709105	-0.008179
318702846	17858	897	2074.684380	31884	0	0.164311	31792	1	0.021194	9704252	-0.007493
318721151	17935	838	2066.031315	31796	1	0.025784	31807	0	0.007076	9699389	-0.007831
318739825	18261	906	2087.614932	32019	5	0.112951	31828	1	0.001607	9694489	-0.007430
318706039	17713	908	2102.738170	31888	0	0.504187	31919	0	0.002027	9689618	-0.007414
318696666	17710	891	2055.855894	32136	1	0.532175	31696	4	0.047905	9684865	-0.006656
318702334	18198	911	2081.076435	31993	0	0.112618	32005	0	0.062144	9680096	-0.005499
318702416	17908	928	2088.541605	32064	0	0.149521	32030	3	0.026207	9675301	-0.004909
318685061	18022	908	2086.979699	31645	5	0.288042	31710	1	0.200356	9670522	-0.003723
318710089	18021	880	2075.184824	31784	4	0.189939	31666	1	0.135113	9665762	-0.003942
318734209	18034	917	2101.960395	31888	1	0.345120	32014	0	0.107068	9660940	-0.001845
318707317	18408	945	2140.561571	31916	2	0.235002	32093	2	0.227575	9656087	-0.001338
318687329	17365	924	2120.856235	31911	2	0.312949	31883	0	0.133347	9651313	-0.001676
318698034	18061	930	2064.118298	31755	1	0.176243	32060	0	0.012421	9646547	-0.001343
318699915	18386	918	2065.479201	31808	2	0.287503	31889	1	0.002818	9641718	-0.001186
318699461	17755	883	2091.658061	31986	3	0.090117	31781	4	0.061263	9636834	-0.001170
318676269	17856	934	2052.402689	31687	0	0.580404	31898	0	0.415281	9631964	-0.001283
318704072	18019	944	2058.722522	31888	1	0.078760	31799	0	0.453376	9627241	-0.001582
318715544	18236	908	2058.358314	31853	2	0.035650	31959	2	0.213615	9622454	-0.001809
318717052	17304	861	2101.689650	32004	0	0.173393	31901	1	0.184911	9617654	-0.001627
318706206	17813	908	1994.737366	32001	8	0.150137	32011	1	0.342697	9612761	-0.001617
318704013	18633	949	2054.343029	31917	3	0.419952	32018	5	0.454222	9607895	-0.002106
318715620	18019	983	2124.618426	31789	0	0.252143	31787	2	0.124556	9603106	-0.001881
318726671	18357	905	2092.810469	31906	2	0.027362	31760	3	0.446238	9598315	-0.000874
318703464	17918	906	2085.630040	31955	0	0.088100	32033	1	0.224981	9593502	-0.000891
318723085	17844	944	2072.637411	31935	3	0.028077	31938	2	0.458427	9588742	-0.001455
318687536	17853	887	2027.793759	31742	0	0.054398	31898	7	0.166015	9583916	-0.001312
318694077	18152	970	2072.748315	31880	0	0.045222	32145	0	0.098768	9579079	-0.001288
318696930	17955	927	2114.035636	31904	4	0.009253	31749	0	0.011276	9574550	-0.001219
318692508	17426	890	2063.587188	31768	1	0.299001	31796	4	0.046485	9569813	-0.001034
318721728	18134	956	2040.746285	31978	1	0.035158	31851	0	0.161240	9564947	-0.001015
318716718	17960	918	2114.116446	32004	3	0.072635	31715	1	0.036250	9560096	-0.000786
318715127	17597	855	2063.133442	31669	0	0.032173	31887	3	0.300608	9555341	-0.000393
318697670	18311	964	2091.525050	31772	0	0.003137	31749	2	0.238327	9550567	0.000648
318701163	17875	898	2062.292674	31881	0	0.001409	31808	1	0.071519	9545746	0.000709
318684724	17903	934	2054.405679	31715	1	0.000631	32013	2	0.749450	9541034	0.000677
318714373	17893	962	2119.561026	31892	4	0.001488	31836	1	0.105960	9536205	0.001106
318697688	17986	947	2100.292470	31781	6	0.024418	31819	3	0.062631	9531407	0.001051
318689448	17911	930	2113.298384	31946	1	0.177801	31704	0	0.310978	9526634	0.000695
318685243	17578	877	2099.756140	31978	0	0.021671	31735	1	0.033485	9521999	0.000334
318730986	17605	859	2053.353246	32012	2	0.052918	32035	5	0.018025	9517286	0.000473
npatches	nstrain	runtime	dt	init_x	init_y	init_y_blood	init_z	init_S	beta0	beta1	beta2	beta3	mean_beta	B	d	delta	delta_blood	b[0]	mut	m	CTL	c	g	epsilon	k	het	lambda	rho	omega	x_max	patch.dyna	DELTA	A	VA
10000	1	100.000000	0.001000	21900	9499	5000000	0.001000	10000000	3.659250	3.326380	3.159541	2.707136	3	800000000	0.010000	1.000000	1.000000	80000	0.000050	0.004800	1	0.001000	1.000000	2.500000	9.000000	0.500000	0.000000	0.000000	0.000000	31872	0	10.000000	7.000000	1.000000
sus	inf	inf_blood	z	x[0]	y[0][0]	z[0]	x[1]	y[1][0]	z[1]	S[0]	synchrony
219000000	94990000	5000000	10.000000	21900	9499	0.001000	21900	9499	0.001000	10000000	0.000000
306912142	87895	5401	9995.266387	30790	8	1.000000	30669	11	1.000000	9994920	0.000000
317769118	1527	92	1972.386334	31724	0	0.218315	31874	0	0.193044	9990054	0.000000
318644522	2307	125	272.536578	31954	0	0.018551	31751	0	0.016148	9985028	0.000000
318695753	9936	467	192.159822	31739	2	0.004269	31999	0	0.001988	9980042	0.000000
318681566	39636	1917	970.069502	31769	4	0.324259	31947	8	0.155376	9975044	0.000000
318675605	31478	1643	4421.306528	31994	6	0.362540	31898	0	0.791668	9970055	0.000000
318708127	7382	388	2023.546209	31917	3	0.382716	31800	0	0.183177	9965088	0.000000
318718787	9550	505	814.959326	31951	4	0.096367	31819	1	0.017216	9960078	0.000000
318692897	22609	1147	1126.066466	31822	2	0.112756	32013	4	0.243897	9955061	0.000000
318676640	28162	1396	2707.142567	31929	0	0.445948	32032	0	0.521765	9950096	0.000000
318705574	13649	671	2426.516344	31867	2	0.750246	31718	4	0.541593	9944999	0.000000
318708505	12317	587	1364.734520	31863	4	0.242695	31740	0	0.213677	9939954	0.000000
318698614	18838	887	1414.488166	31944	0	0.563056	31702	5	0.120780	9935148	0.000000
318711916	22178	1167	2134.090538	31721	1	0.152932	32017	1	0.316406	9930174	0.000000
318691983	16901	899	2230.054472	31735	3	0.193011	31861	3	0.058987	9925190	0.000000
318688103	14720	719	1715.115230	31972	1	0.143641	32028	0	0.340200	9920389	0.000000
318696829	17157	849	1584.043030	31754	1	0.326318	31897	0	0.339382	9915451	0.000000
318695375	19871	999	1934.276978	31999	1	0.030824	31966	1	0.042711	9910603	0.000000
318700045	17782	882	2060.116620	31999	0	0.019512	32010	3	0.181338	9905664	0.000000
318697522	16111	814	1829.302614	31713	8	0.459286	32080	1	0.062328	9900696	0.000000
318688260	17098	865	1739.910562	31928	2	0.379513	31929	2	0.447686	9895743	0.000000
318687166	18362	896	1875.339993	31979	0	0.249483	31964	2	0.399392	9890604	0.000000
318692447	17590	896	1904.849746	31465	1	0.061323	31854	2	0.512543	9885740	0.000000
318684274	17014	920	1882.422141	31899	4	0.106966	32068	1	0.450727	9880821	0.000000
318704755	16910	792	1818.283472	31806	1	0.263492	31988	2	0.204070	9876003	0.000000
318701195	18009	906	1820.673460	31902	3	0.610001	32007	3	0.075370	9871120	0.000000
318709652	18229	968	1942.491013	32202	0	0.095377	31698	1	0.087800	9866202	0.000000
318702504	17079	871	1902.862863	31658	2	0.031768	31843	4	0.876172	9861258	0.000000
318708056	17125	859	1797.472865	31952	0	0.003783	31941	3	0.265953	9856404	0.000000
318706770	17822	939	1853.652342	31861	6	0.060475	31718	1	0.302836	9851436	0.000000
318719303	18393	912	1930.769008	32039	1	0.336650	31830	1	0.150865	9846510	0.000000
318685903	17118	849	1933.844893	32058	3	0.514040	32043	1	0.106977	9841536	0.000000
318701055	17171	910	1851.707161	31866	0	0.213856	31705	2	0.589066	9836575	0.000000
318695291	17186	879	1841.875309	31901	2	0.098159	31848	1	0.129139	9831710	0.000000
318717583	18042	943	1906.277204	32006	0	0.159750	31730	1	0.094657	9826759	0.000000
318692665	17653	909	1913.020496	32009	2	0.027057	31933	11	0.158822	9821882	0.000000
318735398	17159	833	1831.300009	31920	1	0.004034	31736	0	0.177533	9816956	0.000000
318708254	17495	947	1857.460033	31820	5	0.070254	31847	1	0.028367	9812080	0.000000
318708190	17789	896	1878.333220	31983	3	0.413825	31799	4	0.275056	9807168	0.000000
318712544	17529	895	1916.667639	31930	1	0.062527	31838	0	0.373901	9802220	-1.#IND00
318694030	17259	900	1837.179860	31901	2	0.052041	31747	0	0.047028	9797321	-1.#IND00
318691843	17882	927	1846.701121	31758	1	0.393603	31820	0	0.005170	9792349	-1.#IND00
318714787	17895	869	1916.343368	31846	0	0.116546	31761	4	0.006807	9787604	-0.010985
318724742	17401	857	1921.846993	31874	0	0.013974	31899	1	0.204526	9782604	-0.002146
318729457	17161	917	1825.787349	32041	7	0.158397	31833	1	0.385281	9777718	-0.001513
318710423	17805	935	1823.359396	31664	1	0.255628	31961	1	0.096258	9772764	-0.000598
318686707	18001	898	1860.708692	31765	1	0.318629	31837	5	0.202153	9767830	-0.000788
318702752	17496	827	1875.252243	31790	1	0.236119	31824	0	0.121234	9763009	-0.001089
318701379	17676	877	1828.359468	31610	4	0.372421	31769	5	0.139520	9758016	-0.000208
318694555	17442	881	1881.401708	31799	2	0.133621	31708	0	0.750202	9753170	-0.001366
318687605	17630	881	1895.980281	31747	0	0.115562	31947	1	0.195409	9748397	-0.002846
318705123	17341	860	1846.222739	31791	0	0.010996	31787	5	0.327047	9743578	-0.005566
318700079	17659	942	1921.157604	31827	6	0.328649	31748	2	0.187489	9738765	-0.002796
318704876	17701	912	1879.342808	31825	2	0.353682	32006	1	0.330931	9733838	-0.002927
318694233	17434	911	1893.771326	31749	0	0.044872	31961	5	0.247539	9729069	-0.003004
318694411	17215	911	1821.942461	32037	0	0.004288	31791	1	0.469824	9724152	-0.002841
318714763	17906	955	1856.505209	31917	1	0.666215	32036	1	0.241611	9719326	-0.002503
318717966	17780	905	1890.930725	31765	0	0.084019	32032	2	0.421857	9714385	-0.003836
318704821	17520	842	1853.932757	31644	2	0.313236	31747	1	0.148833	9709465	-0.003956
318688788	17765	867	1880.693927	31919	3	0.178865	31679	2	0.025320	9704658	-0.005841
318709295	17667	839	1909.253817	31900	1	0.149026	31923	2	0.014635	9699786	-0.005793
318714997	17293	883	1856.265698	31888	1	0.219621	32096	12	0.178599	9694891	-0.006899
318714431	17122	858	1838.193731	31826	1	0.103670	31615	1	0.292215	9690069	-0.007207
318721156	18110	898	1857.551354	31770	0	0.008988	31767	0	0.064815	9685246	-0.007069
318706490	18046	964	1946.708717	31726	0	0.001171	31899	0	0.231214	9680315	-0.007003
318696652	16672	820	1864.418542	31902	0	0.001141	31822	1	0.035140	9675473	-0.005332
318680090	16984	905	1764.418467	31865	1	0.000523	31917	2	0.181105	9670688	-0.004812
318685268	18772	944	1878.864173	31807	5	0.003075	31930	2	0.052740	9665899	-0.003727
318694648	17873	918	2008.357207	32037	5	0.568135	31615	0	0.078424	9661033	-0.003880
318696221	16673	783	1868.218286	32165	0	0.402045	31890	4	0.055472	9656036	-0.003788
318702599	17156	817	1777.867244	31907	1	0.219034	31835	0	0.081717	9651124	-0.003780
318725770	18256	931	1868.336111	31987	0	0.213964	32102	1	0.108994	9646400	-0.002869
318719327	18095	902	1949.650089	31941	2	0.230935	32085	1	0.010132	9641562	-0.002530
318696575	17180	882	1901.614474	31720	10	0.353998	31955	6	0.018760	9636766	-0.002361
318709616	16653	863	1824.655102	31958	1	0.125739	31862	1	0.489429	9631962	-0.002402
318685894	18167	869	1827.356546	31811	0	0.492087	31730	3	0.201673	9627244	-0.002186
318709394	18445	991	1961.686970	31784	1	0.185432	31876	1	0.106511	9622467	-0.002421
318710430	16672	859	1932.801535	31881	0	0.037847	31961	1	0.040748	9617657	-0.002527
318715294	16985	855	1795.571740	31824	4	0.029108	31820	2	0.010721	9612856	-0.002546
318701730	17741	928	1825.655782	32168	0	0.282223	31773	0	0.133023	9608063	-0.002841
318703813	17989	910	1893.411470	32292	3	0.049373	31949	2	0.040687	9603147	-0.003550
318685311	17937	857	1905.016598	31783	2	0.139546	31955	0	0.005090	9598384	-0.003597
318684423	17001	896	1853.473222	31804	0	0.019327	31867	8	0.395463	9593674	-0.003433
318692181	17486	884	1802.084272	32055	1	0.003817	31819	0	0.365478	9589011	-0.003298
318713338	17969	871	1858.313331	32024	3	0.014386	32024	0	0.051530	9584153	-0.003074
318698405	17885	907	1937.094089	31838	2	0.103451	32049	3	0.030806	9579366	-0.002858
318704914	17198	924	1869.569845	32015	7	0.352366	31815	0	0.721303	9574652	-0.002809
318712950	17456	914	1874.974417	32067	0	0.089297	32151	0	0.084942	9569847	-0.002919
318717114	17984	874	1876.641531	31773	0	0.016734	31962	2	0.030492	9565046	-0.003185
318697072	17393	807	1867.890983	31930	0	0.002503	31985	1	0.061430	9560262	-0.003524
318702600	17495	825	1869.254111	31854	5	0.106784	31813	5	0.131245	9555340	-0.003285
318693102	17129	865	1820.545656	31863	2	0.179106	31863	1	0.187082	9550554	-0.003400
318685161	18038	949	1853.793066	31892	1	0.435933	31850	0	0.047106	9545797	-0.003297
318698998	18102	898	1946.197361	31990	0	0.038320	31916	10	0.289404	9541082	-0.003270
318685980	16809	846	1885.087940	32037	0	0.005389	31760	1	0.199203	9536303	-0.003488
318700297	17152	835	1809.827858	32060	3	0.109597	31968	4	0.287362	9531561	-0.005032
318697880	18398	937	1880.885312	31917	2	0.522377	31717	0	0.197716	9526796	-0.004765
318704958	17825	905	1966.087575	32020	5	0.471894	31838	8	0.048042	9521947	-0.004473
318706084	16398	861	1827.419908	31771	2	0.102943	31889	2	0.862479	9517118	-0.004551
npatches	nstrain	runtime	dt	init_x	init_y	init_y_blood	init_z	init_S	beta0	beta1	beta2	beta3	mean_beta	B	d	delta	delta_blood	b[0]	mut	m	CTL	c	g	epsilon	k	het	lambda	rho	omega	x_max	patch.dyna	DELTA	A	VA
10000	1	100.000000	0.001000	21900	9499	5000000	0.001000	10000000	1.890415	2.950998	4.300977	2.021707	3	800000000	0.010000	1.000000	1.000000	80000	0.000050	0.004800	1	0.001000	1.000000	2.500000	10.000000	0.500000	0.000000	0.000000	0.000000	31872	0	10.000000	7.000000	1.000000
sus	inf	inf_blood	z	x[0]	y[0][0]	z[0]	x[1]	y[1][0]	z[1]	S[0]	synchrony
219000000	94990000	5000000	10.000000	21900	9499	0.001000	21900	9499	0.001000	10000000	0.000000
307538800	34524	2128	9773.377713	31001	3	1.000000	30437	1	0.887529	9994865	0.000000
317828975	883	46	1294.655559	31701	0	0.111339	31815	0	0.132823	9989920	0.000000
318649463	1806	88	172.512294	31919	0	0.009469	31774	0	0.011225	9985056	0.000000
318717715	8341	404	127.443394	31939	0	0.001141	31813	1	0.006228	9980135	0.000000
318695822	37198	1933	681.021880	31830	0	0.001242	31763	1	0.534489	9975122	0.000000
318689923	35466	1897	4107.134799	32005	8	0.036856	32114	3	0.435320	9970192	0.000000
318712189	6878	376	1952.169461	31822	0	0.128794	32267	0	0.120472	9965307	0.000000
318731621	8547	381	701.797046	32012	2	0.015528	31804	0	0.018325	9960389	0.000000
318723082	20366	1013	893.594642	31945	4	0.009703	31924	3	0.004224	9955274	0.000000
318688858	28960	1507	2268.693593	31967	4	0.432811	31927	4	0.474863	9950197	0.000000
318692846	15047	751	2362.986276	31549	0	0.106974	31761	1	0.136760	9945241	0.000000
318702413	11457	546	1310.658326	31932	0	0.009112	32019	0	0.042391	9940245	0.000000
318704163	16572	876	1174.058285	31930	1	0.002182	31680	2	0.143867	9935371	0.000000
318692465	22977	1075	1809.710590	31657	1	0.001571	31955	2	0.024237	9930345	0.000000
318707174	17530	870	2097.105838	31655	0	0.006218	31774	7	0.457525	9925250	0.000000
318697750	13921	724	1605.816489	31940	0	0.009766	32056	3	0.132471	9920346	0.000000
318718218	16422	868	1408.824787	31891	4	0.007647	31872	1	0.128591	9915419	0.000000
318721928	19377	1013	1690.258920	31708	0	0.289776	31815	1	0.586996	9910574	0.000000
318708781	17546	856	1849.481920	31823	1	0.165623	31699	0	0.185683	9905701	0.000000
318705826	15914	864	1662.746288	31915	4	0.103723	31694	2	0.283737	9900790	0.000000
318707493	16805	867	1608.151844	31913	4	0.215508	31770	1	0.225553	9895906	0.000000
318693644	17502	894	1609.262587	31936	0	0.149928	31965	3	0.100926	9891112	0.000000
318728233	18196	909	1732.440991	31744	3	0.052265	31866	4	0.168701	9886221	0.000000
318707554	16970	840	1736.696935	31821	2	0.172964	31912	0	0.086081	9881207	0.000000
318712759	16204	808	1627.758157	31838	0	0.365622	31795	2	0.103648	9876151	0.000000
318701451	16936	846	1591.492530	31952	1	0.036203	31875	0	0.448649	9871125	0.000000
318696370	17725	855	1662.309602	31802	0	0.082106	31868	0	0.126213	9866168	0.000000
318686714	17119	925	1731.749986	31868	3	0.034153	31717	3	0.073016	9861237	0.000000
318709196	17247	878	1700.687404	31927	2	0.033588	31851	0	0.016215	9856363	0.000000
318691201	17125	865	1668.029168	31846	0	0.010265	31889	10	0.298204	9851474	0.000000
318698211	17145	903	1677.642677	31927	1	0.004618	31715	0	0.111662	9846594	0.000000
318691842	17657	879	1692.309189	31867	1	0.004390	31683	1	0.015482	9841687	0.000000
318689201	16863	856	1701.455290	32014	0	0.000741	31815	2	0.665411	9836785	0.000000
318686880	16672	872	1657.378367	31813	2	0.001662	31897	1	0.098632	9831867	0.000000
318694033	17291	879	1660.198779	32064	1	0.001809	31838	1	0.186560	9826885	0.000000
318699602	17627	882	1690.550968	31909	3	0.005038	31956	3	0.293920	9822112	0.000000
318695226	17189	875	1732.596366	31923	2	0.381252	31802	0	0.133797	9817290	0.000000
318723031	16508	864	1660.341902	31615	2	0.084321	31765	1	0.095085	9812460	0.000000
318693770	16954	913	1644.689443	32073	0	0.325694	31699	1	0.028698	9807406	0.000000
318691385	17503	857	1679.858416	32020	1	0.035795	31822	1	0.052480	9802304	-1.#IND00
318703601	17264	934	1697.600095	31694	0	0.005445	31900	2	0.322674	9797383	-1.#IND00
318691076	17461	894	1720.330718	31640	0	0.077871	31990	0	0.217955	9792464	-1.#IND00
318703853	16816	831	1701.195454	31946	1	0.025175	31736	0	0.022620	9787559	-1.#IND00
318726499	16894	840	1622.485383	32058	0	0.008418	31590	6	0.088976	9782622	0.002637
318690880	17343	894	1652.860227	32002	1	0.001118	31752	0	0.042654	9777792	0.001254
318702803	17383	882	1672.286873	31959	1	0.004962	31714	3	0.196680	9772896	0.002767
318706421	17297	883	1674.826430	31975	3	0.040018	31700	1	0.308091	9768021	0.002492
318704874	17115	857	1682.131790	31893	2	0.022142	31791	0	0.031312	9763082	0.002886
318715161	17046	830	1650.427621	31892	0	0.081993	31711	0	0.003732	9758231	0.003557
318695824	17187	887	1700.463985	31900	4	0.175795	32008	0	0.000674	9753428	0.003006
318709093	16838	854	1668.954637	31665	1	0.023221	31737	0	0.000424	9748555	0.004176
318692787	17665	921	1691.606389	31689	2	0.391748	31877	0	0.000555	9743709	0.002907
318704145	17187	903	1720.420107	31748	1	0.141061	32032	1	0.000886	9738834	0.001870
318707421	16778	894	1687.969479	31817	0	0.071828	31840	3	0.074068	9734004	0.002666
318695910	16530	823	1602.900960	31977	5	0.094177	31830	1	0.302882	9729149	0.002601
318681980	17920	861	1690.741045	31963	1	0.181122	32012	1	0.105948	9724168	0.003636
318713441	17474	870	1697.126472	31810	0	0.044305	31866	7	0.534487	9719292	0.003273
318707337	16703	836	1668.465359	31849	0	0.003989	31720	1	0.224956	9714412	0.003698
318701425	16877	872	1609.049329	31970	1	0.000858	31848	0	0.139895	9709535	0.002534
318710332	17440	842	1670.624924	31782	1	0.000534	31898	1	0.071340	9704521	0.001650
318718854	17168	865	1679.838938	32053	4	0.004770	31792	2	0.552887	9699522	0.002149
318721142	17212	896	1686.972948	31852	0	0.039928	31910	2	0.086843	9694625	0.001950
318695973	17036	837	1679.057230	31784	0	0.004466	31727	2	0.033858	9689766	0.002177
318684827	17621	868	1707.475651	31943	4	0.005592	32039	3	0.167883	9684946	0.001346
318697173	17069	909	1711.620538	31782	1	0.079332	31704	4	0.179295	9680139	0.001373
318705784	16652	863	1654.635639	32082	1	0.079257	31833	1	0.096504	9675356	0.001769
318706283	17386	876	1669.104429	31954	0	0.057406	31969	2	0.280177	9670508	0.001840
318712496	17382	878	1741.820404	32017	0	0.010507	31940	0	0.200529	9665714	0.001405
318697748	16477	811	1649.311714	32034	2	0.017486	31741	0	0.044575	9660862	0.001731
318691097	17397	910	1632.555922	31700	2	0.035261	31950	3	0.094641	9656122	0.002106
318695068	17483	882	1711.182236	31923	0	0.258252	31868	5	0.314290	9651429	0.000629
318727235	16528	872	1711.508792	31772	0	0.100533	31952	3	0.662602	9646476	0.000441
318724425	16858	879	1631.228346	31814	1	0.031372	31791	1	0.276240	9641531	0.000002
318720983	17358	859	1631.480526	31984	5	0.141398	31922	3	0.241940	9636638	0.000204
318684153	17871	905	1713.327186	32025	0	0.150976	31878	3	0.645582	9631824	0.000620
318685438	17156	888	1720.193390	31660	1	0.218040	31942	2	0.509155	9626970	0.000330
318706483	16653	817	1640.251324	31833	2	0.473365	31859	1	0.281880	9622070	-0.000160
318732234	17666	962	1652.471590	31870	0	0.072342	31893	1	0.027574	9617246	-0.000137
318697303	17331	896	1700.175238	31738	1	0.130162	31750	0	0.004109	9612499	-0.000123
318685116	16951	898	1712.889677	31461	0	0.094387	31992	5	0.012559	9607666	-0.000192
318700842	16772	865	1641.814947	31793	1	0.009865	31868	2	0.585788	9602780	-0.000389
318696404	17076	874	1656.030230	32074	2	0.092509	32071	3	0.091092	9597955	-0.000322
318725301	17414	899	1684.650778	32058	3	0.193012	31970	1	0.108083	9593262	-0.000176
318717138	17170	840	1693.546230	31956	1	0.134433	31877	0	0.321022	9588653	-0.000247
318706605	17264	870	1684.331649	31869	1	0.017915	32051	2	0.059635	9583813	0.000479
318697961	17244	898	1693.378069	31961	3	0.006438	32054	1	0.024435	9579029	0.000530
318727091	17171	908	1677.264338	31759	3	0.007465	31755	0	0.325853	9574166	-0.000097
318705031	17598	928	1684.629243	31931	1	0.057453	31774	0	0.029544	9569422	-0.000745
318701612	17528	919	1737.717971	31913	1	0.006491	31743	1	0.162402	9564643	-0.000636
318708245	16752	812	1675.089291	31948	7	0.098815	31728	3	0.165598	9559784	-0.000589
318711417	16769	818	1592.319253	31721	0	0.264285	31943	1	0.017464	9555023	-0.001061
318702736	17309	863	1641.255297	31676	3	0.782022	31923	5	0.318896	9550188	-0.001554
318695177	17650	928	1718.448978	31972	1	0.141301	31751	4	0.581358	9545335	-0.001201
318683097	17140	890	1744.936848	31859	2	0.262879	31743	1	0.275325	9540498	-0.001179
318697179	16415	871	1652.257917	31742	1	0.073589	31629	1	0.421580	9535844	-0.001562
318694788	16671	884	1556.921695	31735	0	0.007138	31925	0	0.061125	9531016	-0.001752
318716110	17919	900	1686.477466	31799	3	0.025359	31873	2	0.019223	9526242	-0.000838
318693483	17441	891	1724.385160	31963	0	0.009547	31870	4	0.201749	9521380	-0.000522
318703839	16972	856	1687.320390	31830	1	0.002458	31849	1	0.236173	9516623	-0.000206
npatches	nstrain	runtime	dt	init_x	init_y	init_y_blood	init_z	init_S	beta0	beta1	beta2	beta3	mean_beta	B	d	delta	delta_blood	b[0]	mut	m	CTL	c	g	epsilon	k	het	lambda	rho	omega	x_max	patch.dyna	DELTA	A	VA
10000	1	100.000000	0.001000	21900	9499	5000000	0.001000	10000000	3.622816	2.369155	2.850521	2.162962	3	800000000	0.010000	1.000000	1.000000	80000	0.000050	0.004800	1	0.001000	1.000000	2.500000	11.000000	0.500000	0.000000	0.000000	0.000000	31872	0	10.000000	7.000000	1.000000
sus	inf	inf_blood	z	x[0]	y[0][0]	z[0]	x[1]	y[1][0]	z[1]	S[0]	synchrony
219000000	94990000	5000000	10.000000	21900	9499	0.001000	21900	9499	0.001000	10000000	0.000000
307999417	14157	904	8856.799058	30788	3	1.000000	30982	1	0.805602	9995088	0.000000
317864267	643	26	948.014547	31393	0	0.131387	31729	0	0.066235	9990126	0.000000
318643938	1612	86	120.670338	31837	0	0.045707	31934	0	0.005782	9985132	0.000000
318698651	8282	426	102.883074	31958	1	0.012731	31890	0	0.000840	9979905	0.000000
318709650	38910	1896	650.457784	31878	5	0.184134	31753	3	0.000635	9974870	0.000000
318661609	33332	1781	3979.191628	31695	3	0.702038	31730	10	0.056951	9969854	0.000000
318707549	6741	339	1759.286176	31563	0	0.097618	32048	0	0.092894	9964804	0.000000
318709163	8384	387	643.987343	31801	2	0.593608	32034	3	0.027808	9959874	0.000000
318703932	20483	1076	817.738706	31807	0	0.055565	31869	1	0.207102	9954848	0.000000
318668090	29146	1463	2223.475817	31811	3	0.689753	31892	1	0.204696	9949809	0.000000
318680596	13745	726	2169.526876	31845	2	0.561768	32097	0	0.024242	9944766	0.000000
318734597	11255	574	1167.920503	31964	1	0.075604	31985	2	0.042928	9939731	0.000000
318703021	17070	903	1083.314197	31799	0	0.007355	31818	0	0.116689	9934793	0.000000
318698792	22832	1153	1741.726747	31863	4	0.027991	31870	1	0.015554	9929774	0.000000
318710440	16705	908	1947.699963	31808	0	0.240195	31722	2	0.075715	9924818	0.000000
318731339	13634	735	1419.621566	31706	0	0.022003	32040	6	0.252433	9919889	0.000000
318718841	16665	857	1313.316364	31978	2	0.003028	32054	4	0.140934	9914980	0.000000
318699052	19487	972	1579.766039	31664	5	0.012727	31961	1	0.063383	9909820	0.000000
318709316	17402	946	1783.887284	31999	1	0.625683	31880	0	0.292859	9904824	0.000000
318711118	15483	786	1529.666802	32020	0	0.091353	31844	8	0.188801	9899905	0.000000
318695020	16611	848	1446.932060	31736	0	0.007835	31822	0	0.131389	9894867	0.000000
318707244	18012	887	1558.993301	31964	27	0.330507	31811	0	0.088284	9889896	0.000000
318715592	17514	878	1670.879714	32079	3	0.674831	31803	5	0.087316	9884992	0.000000
318707070	15974	795	1554.077578	32024	4	0.341943	31884	2	0.180285	9880061	0.000000
318679032	16375	827	1459.455412	31967	2	0.177477	32055	1	0.130866	9875011	0.000000
318703337	17579	901	1543.216508	32066	2	0.125766	31774	1	0.312863	9870111	0.000000
318703373	16995	905	1576.172792	31791	0	0.382481	31917	0	0.074225	9865193	0.000000
318707667	16823	863	1554.457692	31707	1	0.240933	31859	2	0.014320	9860213	0.000000
318716197	16635	852	1581.117047	31945	2	0.252871	31923	2	0.127319	9855242	0.000000
318688700	17057	893	1538.874336	32013	0	0.100962	31845	3	0.048139	9850314	0.000000
318698054	16860	874	1581.005450	32001	0	0.012216	31710	2	0.484930	9845387	0.000000
318692888	16559	842	1515.617267	31876	1	0.672077	32103	7	0.541732	9840456	0.000000
318715927	17302	891	1547.945262	32069	0	0.087570	31879	1	0.600657	9835523	0.000000
318694182	16996	876	1573.350219	31761	2	0.295153	31886	1	0.081288	9830673	0.000000
318705483	16815	877	1555.346990	31807	2	0.196779	31798	0	0.027202	9825752	0.000000
318707611	17136	844	1556.878417	31746	5	0.072884	32155	2	0.058581	9820759	0.000000
318715323	17538	880	1583.652135	31859	0	0.243253	31803	3	0.037797	9815898	0.000000
318705981	16641	899	1569.952055	31764	0	0.031591	31750	0	0.086567	9810960	0.000000
318704838	16961	828	1523.657768	31928	3	0.510577	31872	1	0.008145	9805955	0.000000
318686980	16766	869	1513.939467	32069	1	0.227124	31619	5	0.042767	9800994	-1.#IND00
318703991	17152	831	1557.649739	31855	0	0.032378	31772	1	0.064415	9796092	-1.#IND00
318725780	17349	895	1553.114947	31808	1	0.004292	31889	3	0.093457	9791178	-1.#IND00
318694341	16686	811	1576.923270	31935	0	0.001364	31776	2	0.213737	9786193	0.027578
318710492	16753	861	1529.864498	32089	6	0.075516	31957	0	0.031950	9781290	-0.000999
318679311	16707	865	1535.662168	31915	0	0.166412	32044	0	0.010103	9776494	-0.005708
318706723	17326	954	1554.228155	31900	1	0.043197	31892	0	0.004587	9771710	-0.006298
318670005	16577	880	1568.254970	32104	1	0.007026	32209	4	0.007240	9766872	-0.003109
318710237	16996	876	1547.526375	31732	4	0.358280	31699	3	0.003172	9761886	-0.000185
318703901	17379	935	1586.643475	31992	0	0.239658	31980	5	0.264301	9757154	-0.000124
318698203	16522	845	1572.273856	31940	0	0.062457	31676	1	0.084745	9752183	0.000226
318692590	16506	834	1481.469351	32152	2	0.013181	31921	2	0.168251	9747332	0.001852
318709214	17494	848	1570.427870	31902	0	0.002573	31975	3	0.165337	9742576	0.003055
318726697	17033	898	1607.388667	31957	8	0.032145	31927	2	0.192425	9737728	0.001212
318696711	16390	869	1553.063925	31832	0	0.258215	31948	1	0.096918	9732816	0.001517
318700279	16613	908	1521.404025	31960	2	0.108413	31858	2	0.153281	9728026	0.001632
318717270	17243	881	1535.981296	31727	4	0.071593	31953	1	0.140810	9723225	0.002006
318720939	17396	883	1596.305147	31741	0	0.327095	32078	2	0.188726	9718388	-0.000971
318719463	16834	931	1581.986300	31666	3	0.113561	31994	2	0.249559	9713443	-0.000330
318692572	16572	843	1554.698726	31955	0	0.166239	31988	3	0.058625	9708622	-0.000457
318686328	16701	821	1534.999457	31788	0	0.016187	31923	0	0.028275	9703662	-0.000038
318728411	17155	895	1536.022544	32028	1	0.006693	31895	2	0.072108	9698895	0.000349
318684806	17362	854	1597.194094	31705	1	0.156365	31914	1	0.077601	9693958	0.000883
318697891	16945	828	1571.061132	31748	1	0.016818	32023	0	0.013363	9689055	0.002146
318686402	16685	855	1533.320297	31647	2	0.377103	31795	2	0.032536	9684223	0.002317
318703458	16931	872	1560.913129	31897	1	0.213130	31910	1	0.114420	9679294	0.002315
318726233	17003	843	1559.668261	31902	3	0.514469	32181	2	0.069512	9674401	0.002148
318701004	17159	865	1580.299417	31790	0	0.167266	31997	0	0.079472	9669566	0.001940
318695337	16558	823	1556.135559	31851	2	0.041927	32023	3	0.206464	9664770	0.001517
318734591	16608	923	1514.501806	31864	0	0.440790	32095	0	0.040025	9660053	0.002152
318714957	16911	903	1493.227622	31772	0	0.054216	31930	2	0.163653	9655156	0.002050
318712177	17294	873	1572.986546	31761	0	0.007181	31792	2	0.156341	9650220	0.002002
318700479	16667	857	1593.550712	32005	7	0.009712	31648	1	0.079923	9645391	0.001467
318717202	16481	811	1503.947378	31848	1	0.490867	31920	0	0.013994	9640626	0.001488
318698511	17121	899	1513.261644	31794	1	0.294597	31726	3	0.114447	9635716	0.001229
318692132	17393	926	1574.929595	31867	2	0.346211	31716	0	0.282693	9630850	0.000448
318698937	17183	911	1613.723849	31859	0	0.308228	31777	1	0.144180	9626054	-0.000298
318717316	16651	835	1557.743343	31750	1	0.079540	31860	0	0.086396	9621294	0.000040
318707146	16410	834	1519.484481	31839	0	0.589346	31895	1	0.012362	9616590	-0.000260
318691173	16945	868	1519.249122	31769	0	0.077727	31737	0	0.001695	9611880	-0.000737
318710258	17446	874	1561.952946	31891	0	0.410414	31742	0	0.005833	9607165	-0.001200
318703154	16567	867	1565.179512	31815	2	0.153292	31922	3	0.003001	9602407	-0.001043
318698602	16500	907	1539.262658	31750	1	0.044747	31867	3	0.215093	9597584	-0.000467
318682446	16606	886	1503.994175	31711	1	0.041914	31795	0	0.028371	9592706	0.000004
318685246	17492	856	1545.605216	31619	0	0.020083	31749	5	0.341130	9587986	0.000427
318698127	17411	861	1588.193176	31839	0	0.013926	31874	1	0.422081	9583171	0.000243
318697625	16757	829	1579.292304	31827	1	0.003480	31899	1	0.107760	9578371	0.000071
318698578	16246	874	1498.363375	31838	1	0.012400	31768	0	0.134991	9573648	0.000301
318678197	16902	870	1526.525503	31934	8	0.463376	31906	5	0.608805	9568801	0.000196
318706009	17361	812	1529.811037	31757	1	0.186985	32045	0	0.101290	9564003	0.000148
318706871	16876	875	1545.822343	31981	1	0.029960	31850	1	0.044311	9559138	-0.000180
318696273	17225	886	1583.085021	31760	1	0.102952	31832	0	0.024278	9554415	-0.000347
318714503	16269	849	1544.707605	31591	1	0.046762	31888	0	0.035023	9549596	-0.000336
318684602	16910	846	1503.176880	32012	0	0.005516	31912	0	0.009191	9544882	-0.000011
318697825	17707	843	1583.732707	31771	2	0.003332	31941	2	0.003029	9540104	-0.000192
318708215	17194	863	1605.498508	31874	4	0.215211	31695	5	0.183533	9535255	-0.000802
318691356	16115	848	1553.063577	32004	2	0.123479	31602	0	0.318457	9530433	-0.000180
318709187	16641	845	1497.893052	32115	0	0.014880	31761	1	0.038705	9525653	-0.000201
318710223	17547	930	1540.481944	31814	2	0.205519	32015	3	0.299204	9520933	-0.000354
318695920	16983	842	1597.037376	32065	0	0.044624	31872	1	0.050257	9516237	-0.000331
npatches	nstrain	runtime	dt	init_x	init_y	init_y_blood	init_z	init_S	beta0	beta1	beta2	beta3	mean_beta	B	d	delta	delta_blood	b[0]	mut	m	CTL	c	g	epsilon	k	het	lambda	rho	omega	x_max	patch.dyna	DELTA	A	VA
10000	1	100.000000	0.001000	21900	9499	5000000	0.001000	10000000	4.217568	1.550944	2.041157	3.719338	3	800000000	0.010000	1.000000	1.000000	80000	0.000050	0.004800	1	0.001000	1.000000	2.500000	12.000000	0.500000	0.000000	0.000000	0.000000	31872	0	10.000000	7.000000	1.000000
sus	inf	inf_blood	z	x[0]	y[0][0]	z[0]	x[1]	y[1][0]	z[1]	S[0]	synchrony
219000000	94990000	5000000	10.000000	21900	9499	0.001000	21900	9499	0.001000	10000000	0.000000
308331580	6056	349	7570.061264	30729	1	0.903300	30931	0	0.660602	9995054	0.000000
317888232	392	19	722.385804	31619	0	0.113646	31660	0	0.054369	9990129	0.000000
318683656	1148	52	88.340382	31875	0	0.009657	31978	0	0.004812	9985179	0.000000
318731915	6402	313	75.909350	31966	2	0.015749	31955	0	0.000760	9980264	0.000000
318715775	33140	1626	421.883336	31849	1	0.119676	31701	2	0.001476	9975292	0.000000
318683539	40967	2110	3440.148529	31967	12	0.711975	31885	3	0.033502	9970341	0.000000
318689886	6450	338	1898.655362	32076	0	0.242749	32032	1	0.045738	9965311	0.000000
318717170	6785	339	561.444191	32107	0	0.026709	31831	0	0.004234	9960234	0.000000
318721820	18116	850	632.306452	32108	1	0.132705	32062	4	0.001097	9955153	0.000000
318717461	30386	1533	1835.408377	31874	2	0.325892	31980	3	0.007508	9950149	0.000000
318699330	15425	819	2218.907618	31852	1	0.523046	31949	0	0.057149	9945308	0.000000
318713559	10452	545	1132.056016	31812	0	0.044952	32103	0	0.007846	9940397	0.000000
318705693	15197	776	952.061312	31673	0	0.038542	31907	1	0.005499	9935537	0.000000
318705171	21993	1148	1445.784421	31775	0	0.027087	32047	1	0.001819	9930635	0.000000
318696862	18324	984	1859.996291	31874	2	0.934853	31979	1	0.006219	9925622	0.000000
318701919	13432	686	1394.597986	31695	0	0.240500	32064	1	0.004416	9920566	0.000000
318701361	15364	778	1174.452433	31823	0	0.060345	31976	1	0.005176	9915579	0.000000
318695532	18747	889	1370.447543	31813	2	0.259746	31821	1	0.011329	9910593	0.000000
318691868	18329	935	1610.789073	31767	0	0.073801	31923	2	0.027979	9905494	0.000000
318717534	15618	796	1489.378943	31928	1	0.063221	32003	0	0.006540	9900531	0.000000
318695327	15505	788	1333.022225	31865	1	0.096269	32162	3	0.012243	9895733	0.000000
318698933	16905	886	1314.593496	31937	5	0.240391	31894	3	0.017266	9890862	0.000000
318694602	17564	901	1433.441932	31938	0	0.204539	31635	1	0.048859	9885866	0.000000
318708215	17224	844	1506.138757	31627	0	0.017087	31930	2	0.047656	9880895	0.000000
318696883	16068	837	1449.944759	31813	0	0.005185	31780	6	0.036411	9876034	0.000000
318705765	16477	859	1374.236571	31675	8	0.102348	31849	2	0.075167	9871239	0.000000
318714569	16739	884	1398.113421	32062	1	0.582643	32046	5	0.071334	9866170	0.000000
318683128	16837	853	1423.732604	31803	2	0.072378	31850	2	0.233891	9861247	0.000000
318685678	16230	854	1439.796702	31797	1	0.326483	31826	3	0.441160	9856287	0.000000
318718824	16798	828	1388.151654	31775	0	0.406826	31849	1	0.093521	9851373	0.000000
318692837	17340	962	1478.620746	31927	0	0.126297	31698	1	0.008660	9846400	0.000000
318701249	16341	884	1462.290213	31972	1	0.017980	31792	0	0.019236	9841566	0.000000
318698781	16174	818	1392.795591	31881	0	0.007696	31957	1	0.003375	9836675	0.000000
318695531	16655	809	1374.505574	32092	3	0.008590	31964	6	0.007111	9831705	0.000000
318695011	16908	902	1404.030050	31942	1	0.373269	31878	0	0.075376	9826854	0.000000
318688984	16846	878	1501.725950	31954	3	0.782819	31879	2	0.053764	9821777	0.000000
318695523	15863	850	1407.969453	31846	1	0.311461	32002	0	0.015104	9816830	0.000000
318688698	16725	893	1338.219617	31794	0	0.117153	31983	2	0.005774	9811919	0.000000
318695038	17182	916	1431.477351	31980	2	0.266169	31945	2	0.020228	9806975	0.000000
318693362	16576	879	1480.522229	31607	2	0.164361	31782	0	0.175361	9802166	-1.#IND00
318679903	16221	829	1404.820030	31815	0	0.327094	31951	1	0.023782	9797221	-1.#IND00
318692149	16389	910	1402.747111	31480	0	0.275275	31879	4	0.029675	9792451	-1.#IND00
318685656	16665	860	1412.882132	31915	0	0.032838	31819	3	0.067797	9787579	-1.#IND00
318711777	16944	849	1468.941017	31856	4	0.278254	31813	0	0.128541	9782689	-1.#IND00
318711128	16535	817	1411.924177	31912	0	0.280702	31827	0	0.015726	9777835	0.004604
318690648	16860	874	1411.213823	32048	5	0.327672	31828	1	0.004593	9772925	0.007414
318709469	16638	835	1438.142412	32066	2	0.231653	31907	1	0.015924	9768019	0.004141
318683229	16252	823	1409.832105	32042	2	0.361470	31778	0	0.016901	9763223	0.010102
318688309	16477	875	1375.340998	31999	2	0.065497	32053	4	0.006224	9758328	0.006937
318718924	17289	862	1420.973480	31797	0	0.400808	31904	5	0.224475	9753487	0.008377
318717017	17298	890	1487.438644	32012	6	0.271012	32093	0	0.171888	9748704	0.007263
318711561	15993	769	1477.905844	32044	0	0.136679	31907	2	0.077471	9743817	0.009281
318695711	16221	808	1359.387310	31926	6	0.146256	31680	1	0.298801	9739137	0.005497
318707350	17017	910	1365.509712	31936	1	0.054926	31658	0	0.052160	9734272	0.003928
318738902	17078	859	1479.041665	31905	1	0.032722	31895	0	0.005778	9729295	0.004789
318686938	16157	818	1412.633099	31892	1	0.097136	32022	0	0.000944	9724401	0.003892
318698402	16644	856	1393.598746	31822	0	0.016050	31728	1	0.000985	9719533	0.003982
318707457	17038	882	1436.816758	32076	2	0.028647	31591	0	0.002632	9714809	0.002851
318724893	16393	810	1442.748361	31872	1	0.015709	31797	1	0.025250	9709829	0.003227
318707852	16449	893	1392.537767	31668	0	0.013771	31922	0	0.011545	9705064	0.003213
318705277	16883	857	1403.302372	31824	2	0.006302	31617	4	0.005174	9700211	0.003660
318685340	17250	904	1479.213876	31854	2	0.204223	31943	0	0.107451	9695224	0.003381
318696507	16320	846	1457.244989	31900	2	0.419488	31758	1	0.017476	9690280	0.001519
318697785	16479	825	1412.018112	32174	1	0.142733	31949	3	0.013426	9685605	0.001913
318694416	16571	824	1412.979784	31903	0	0.137532	31965	0	0.004216	9680828	0.001542
318703459	16672	885	1424.359061	31961	2	0.356535	31819	0	0.001470	9675958	0.001507
318705549	16702	888	1406.664093	31769	2	0.070769	31587	1	0.002416	9671141	0.001491
318710170	16786	913	1408.695832	31893	0	0.018864	31594	2	0.024298	9666348	0.001203
318700462	17023	869	1463.094636	31796	4	0.116692	31813	0	0.095528	9661529	0.001285
318700366	16414	888	1438.855394	31793	2	0.086153	31824	1	0.029658	9656684	0.001142
318697704	16643	879	1409.508788	31972	1	0.114353	31832	2	0.026544	9651921	-0.000336
318704100	17145	863	1463.065531	31790	3	0.198809	31768	2	0.224818	9647082	-0.002025
318722569	16601	835	1443.834071	32050	0	0.349212	31969	2	0.115893	9642281	-0.002057
318708217	16211	804	1399.589757	31924	0	0.285083	31882	0	0.036266	9637494	-0.002303
318711177	16413	817	1363.852339	31958	0	0.039678	32160	1	0.065659	9632759	-0.001355
318718514	16976	814	1402.307609	31821	5	0.061143	31753	1	0.012223	9627921	-0.001330
318710686	16857	838	1457.682594	31878	1	0.576808	31836	0	0.002312	9623125	-0.002385
318694326	16989	852	1454.227028	32046	0	0.366008	31831	0	0.000575	9618278	-0.002504
318719226	16452	899	1455.817693	31917	4	0.731948	31870	2	0.000879	9613552	-0.002805
318717895	16296	856	1417.054581	31957	1	0.264774	31717	2	0.000967	9608716	-0.002712
318708257	16645	889	1435.202420	31908	0	0.078471	32002	3	0.003368	9603934	-0.001535
318717659	16952	896	1467.860579	31947	4	0.575668	31766	0	0.001382	9599210	-0.001391
318698979	16282	852	1443.202224	31802	4	0.221046	31821	1	0.000958	9594321	-0.001100
318718890	16306	832	1407.591285	31689	3	0.104917	31778	5	0.005922	9589511	-0.001264
318706185	17009	906	1402.496757	31832	0	0.178311	32013	2	0.024338	9584705	-0.001470
318725166	16739	833	1446.352520	31833	4	0.713653	32044	1	0.005999	9579781	-0.001158
318707351	16506	826	1427.742973	31757	0	0.103453	31992	0	0.006754	9574961	-0.001160
318679651	16375	814	1394.435787	31964	0	0.025002	31735	1	0.001017	9570132	-0.001247
318709379	16549	896	1410.608624	32011	0	0.007254	31644	1	0.001701	9565305	-0.001990
318705661	16751	834	1430.343484	32072	0	0.000960	32216	3	0.003525	9560576	-0.001796
318718493	16553	830	1425.778130	32060	4	0.022654	31828	2	0.113653	9555703	-0.001693
318698579	16646	807	1404.876153	32168	0	0.168729	31952	0	0.035368	9550949	-0.001636
318702221	16788	851	1406.696362	31999	2	0.094413	32015	2	0.008919	9546290	-0.001378
318706826	16993	859	1451.353702	31761	2	0.238458	31829	1	0.176552	9541592	-0.001326
318696494	16484	920	1444.142847	31853	1	0.056266	31784	1	0.129712	9536775	-0.001552
318714088	16380	811	1379.597251	31506	0	0.005208	31787	1	0.245962	9532079	-0.001483
318710685	16589	831	1352.130399	31945	1	0.106217	31915	0	0.025821	9527225	-0.001082
318709859	17271	888	1459.207555	31727	0	0.069187	31941	3	0.095683	9522446	-0.000862
318718079	16293	844	1433.997791	31848	2	0.128725	31859	0	0.018960	9517755	-0.000852
npatches	nstrain	runtime	dt	init_x	init_y	init_y_blood	init_z	init_S	beta0	beta1	beta2	beta3	mean_beta	B	d	delta	delta_blood	b[0]	mut	m	CTL	c	g	epsilon	k	het	lambda	rho	omega	x_max	patch.dyna	DELTA	A	VA
10000	1	100.000000	0.001000	21900	9499	5000000	0.001000	10000000	3.060442	3.297034	2.034058	1.506598	3	800000000	0.010000	1.000000	1.000000	80000	0.000050	0.004800	1	0.001000	1.000000	2.500000	13.000000	0.500000	0.000000	0.000000	0.000000	31872	0	10.000000	7.000000	1.000000
sus	inf	inf_blood	z	x[0]	y[0][0]	z[0]	x[1]	y[1][0]	z[1]	S[0]	synchrony
219000000	94990000	5000000	10.000000	21900	9499	0.001000	21900	9499	0.001000	10000000	0.000000
308587319	2952	183	6412.341254	30711	0	0.728270	30672	0	0.757621	9994990	0.000000
317905007	303	23	579.112401	32012	0	0.059901	31819	0	0.062300	9990011	0.000000
318654234	932	41	69.337498	32016	0	0.005264	31950	0	0.005460	9985024	0.000000
318727647	5129	246	50.233953	31743	1	0.000842	31822	0	0.000813	9979907	0.000000
318701220	27152	1407	269.283142	31774	2	0.006040	31763	5	0.071613	9974892	0.000000
318660862	48724	2504	2862.748795	31710	1	0.664445	32073	3	0.665641	9969955	0.000000
318720956	7126	372	2101.071961	31991	1	0.301277	31994	1	0.221543	9964910	0.000000
318713722	6415	344	594.934821	31767	1	0.034467	32092	0	0.042512	9959835	0.000000
318686760	16737	837	567.501817	31783	3	0.194274	31739	4	0.017471	9954869	0.000000
318689560	29295	1510	1571.706226	31850	1	0.061698	31984	4	0.095351	9949894	0.000000
318700760	16122	841	2111.938717	32062	7	0.288571	32118	0	0.335453	9944903	0.000000
318690676	10187	527	1109.864119	31744	0	0.148179	32027	1	0.032464	9939927	0.000000
318728292	14455	708	828.625559	31689	0	0.025243	31898	0	0.195461	9934829	0.000000
318700780	21766	1091	1252.276883	32080	0	0.002431	31751	3	0.027369	9929969	0.000000
318709461	19123	1003	1768.670336	31874	1	0.003850	31859	1	0.091787	9924940	0.000000
318706356	13434	705	1366.148867	31757	0	0.000836	31865	4	0.428946	9919980	0.000000
318704096	14294	717	1071.272817	31941	5	0.001107	31964	2	0.098856	9915085	0.000000
318705489	18579	917	1231.849285	31826	1	0.160230	32114	0	0.167910	9910112	0.000000
318734728	18515	920	1488.181450	31946	2	0.304999	31974	1	0.207166	9905146	0.000000
318714329	15647	775	1426.437921	32137	0	0.219795	31944	0	0.406939	9900251	0.000000
318717007	15033	725	1209.940844	31804	0	0.032835	31784	1	0.164097	9895240	0.000000
318698577	17226	841	1253.825694	31700	2	0.004736	31918	1	0.203699	9890232	0.000000
318706007	17829	900	1439.654272	31832	1	0.527830	31971	3	0.060938	9885272	0.000000
318720548	15435	838	1374.698029	31823	0	0.052562	32058	2	0.091422	9880327	0.000000
318690206	15741	855	1237.815457	32146	3	0.544721	31916	2	0.207819	9875383	0.000000
318707911	17143	844	1292.240889	31860	0	0.048213	32080	3	0.052586	9870540	0.000000
318702738	17410	890	1391.525149	31959	3	0.241871	31840	3	0.134492	9865591	0.000000
318689046	16389	837	1374.972592	31754	0	0.163775	32001	4	0.117316	9860675	0.000000
318721842	15581	770	1281.469214	32063	3	0.164229	31695	0	0.088903	9855789	0.000000
318696423	16656	883	1276.239129	31740	0	0.041230	31901	0	0.056463	9850835	0.000000
318707454	16654	869	1314.731001	31935	2	0.116511	31903	1	0.576086	9845971	0.000000
318719462	17188	883	1343.120111	31780	2	0.023867	31889	1	0.144179	9841046	0.000000
318716727	15920	834	1360.441347	31774	5	0.242470	31836	2	0.039841	9836166	0.000000
318697229	16052	807	1271.376471	31854	2	0.369454	31869	4	0.027796	9831173	0.000000
318694695	17095	833	1298.813086	31736	1	0.332416	31758	0	0.601864	9826303	0.000000
318706257	17331	907	1379.618721	31932	1	0.261887	31824	0	0.049915	9821392	0.000000
318700235	15862	813	1373.344068	31716	0	0.135033	32073	1	0.124561	9816584	0.000000
318709531	15724	792	1273.006425	31799	2	0.165005	31795	0	0.047767	9811600	0.000000
318690961	16999	865	1292.538143	31995	0	0.357702	31765	4	0.174092	9806665	0.000000
318711695	16997	898	1382.424769	32032	3	0.120169	31865	0	0.276006	9801619	-1.#IND00
318719771	16265	848	1361.894298	31722	2	0.223066	31785	2	0.182308	9796711	-1.#IND00
318734259	15878	793	1315.627984	31732	2	0.042760	31625	0	0.019379	9791770	-1.#IND00
318719103	16696	814	1291.530944	31772	0	0.025430	31992	7	0.044389	9786986	-0.000357
318691520	16973	874	1321.182364	31773	4	0.062417	31768	2	0.129882	9782103	-0.001383
318709800	16599	849	1366.916022	31647	0	0.181497	31755	3	0.119189	9777300	-0.006748
318682663	16322	771	1339.440100	31791	1	0.099060	31847	1	0.044162	9772422	0.000118
318695626	16062	815	1290.807666	31910	2	0.244007	31573	0	0.007393	9767457	-0.002218
318708423	16211	817	1269.680961	32088	2	0.053724	31657	2	0.043492	9762534	-0.001605
318698766	17442	918	1349.432988	31883	4	0.074033	31689	1	0.071058	9757740	-0.000290
318710237	16785	840	1393.786822	31722	1	0.111959	31922	0	0.104499	9752806	-0.001702
318730862	15993	820	1360.389042	31898	1	0.216451	31963	0	0.138277	9747868	-0.000833
318697648	15918	779	1248.297762	31668	1	0.384416	31882	2	0.382955	9742946	0.000471
318704559	17212	864	1321.293090	31759	0	0.068880	31770	1	0.065880	9738043	0.004009
318730768	17643	908	1412.815257	31862	1	0.007519	31789	1	0.010767	9733009	0.004739
318708175	15619	815	1373.180225	32044	7	0.187741	32036	2	0.494464	9728143	0.004285
318693107	15735	811	1215.356693	31912	0	0.115812	31978	0	0.058159	9723190	0.004073
318715733	17239	907	1304.376790	31976	2	0.261560	31735	1	0.598850	9718258	0.004060
318693251	17112	919	1407.134666	31929	2	0.135273	31797	0	0.049341	9713377	0.003896
318696250	16170	847	1369.678099	31794	1	0.319311	31681	1	0.100456	9708602	0.002863
318700354	16043	823	1312.328670	31792	0	0.108726	31639	3	0.300449	9703663	0.002950
318691197	16554	841	1272.881765	32124	1	0.009338	31753	0	0.135159	9698828	0.003307
318716200	17318	900	1347.733236	31791	4	0.099603	31753	1	0.018510	9693930	0.003425
318707461	16246	844	1344.682707	31922	2	0.508050	31866	4	0.042069	9689012	0.003999
318710139	16015	782	1308.891240	31919	1	0.277843	31957	1	0.333068	9684088	0.003486
318674838	16909	831	1312.534727	31858	5	0.336576	31976	0	0.028639	9679232	0.001307
318685034	16820	847	1380.775553	31704	0	0.085022	31759	1	0.035462	9674462	0.001338
318709065	16074	831	1368.363810	31920	0	0.118208	31791	0	0.007710	9669479	0.001361
318708161	16016	797	1275.296915	32099	0	0.013311	31900	5	0.041416	9664549	0.001190
318713023	16825	861	1317.150539	32127	0	0.001699	32003	1	0.169881	9659931	0.001081
318701711	16655	856	1366.048661	31802	5	0.008308	31883	0	0.262431	9655158	0.001223
318702009	16010	828	1346.789369	31789	0	0.197951	32032	2	0.048648	9650359	0.001772
318732132	15994	798	1271.515340	31770	1	0.019928	32003	1	0.287222	9645631	0.002472
318721605	16729	867	1282.071143	31725	1	0.013121	31864	1	0.049018	9640761	0.001610
318707565	16961	911	1345.695006	31948	0	0.116628	31949	5	0.339549	9635877	0.001531
318715885	16399	819	1360.164439	31966	3	0.445910	31846	1	0.243171	9631139	0.001953
318698384	16173	824	1322.504343	31791	0	0.092144	31873	0	0.030650	9626454	0.001167
318730027	16157	882	1305.928763	31726	1	0.317796	31681	10	0.366743	9621572	0.001332
318707161	16461	840	1268.867330	31733	1	0.110140	31584	1	0.147319	9616615	0.000583
318716717	16584	879	1326.166269	31898	0	0.041960	31820	2	0.099153	9611769	0.000554
318696429	16591	823	1353.610071	31724	4	0.150750	31979	1	0.024478	9607046	0.000156
318697286	16268	840	1323.059745	31848	2	0.174381	31756	3	0.395285	9602175	0.000170
318702002	16122	829	1295.760983	31880	0	0.294111	31918	1	0.087756	9597385	0.000779
318700938	16922	801	1322.977164	31614	1	0.126989	31838	7	0.099284	9592515	0.001015
318713206	16905	861	1357.796267	31907	0	0.019071	31901	0	0.154407	9587674	0.000535
318718401	16423	786	1371.018556	31900	1	0.009318	31949	1	0.016363	9582824	0.000740
318683203	15652	815	1284.221923	31917	0	0.003825	31871	4	0.359981	9578154	0.000623
318727515	16846	840	1292.342559	31876	3	0.036354	32026	2	0.595704	9573344	0.001121
318712945	16991	827	1362.162986	31588	2	0.015363	31911	2	0.304768	9568507	0.001122
318700786	16041	803	1318.614219	31755	0	0.108056	31878	0	0.065343	9563797	0.001263
318706286	16351	816	1291.871448	31959	4	0.075435	31921	2	0.380476	9559019	0.000988
318694790	16584	834	1304.414302	31945	0	0.013737	31729	2	0.550772	9554145	0.001039
318686272	16688	866	1319.975978	32111	1	0.114759	31854	3	0.225964	9549182	0.001045
318710412	16932	855	1348.863021	31990	0	0.124278	31924	1	0.128353	9544462	0.000816
318707268	16446	882	1357.596790	31902	2	0.034709	31864	0	0.126656	9539657	0.000840
318700568	16411	813	1327.926427	31823	0	0.003359	32135	1	0.196648	9534968	0.000944
318709026	15780	856	1289.541326	31914	3	0.000941	32024	1	0.099536	9530238	0.000992
318721717	16786	848	1326.451438	31972	2	0.172642	31852	1	0.246887	9525407	0.000441
318731433	16783	886	1366.931573	31917	3	0.339406	31770	0	0.039228	9520602	0.000412
318703199	16282	872	1380.334037	31854	3	0.287842	31948	2	0.359762	9516009	-0.001223
npatches	nstrain	runtime	dt	init_x	init_y	init_y_blood	init_z	init_S	beta0	beta1	beta2	beta3	mean_beta	B	d	delta	delta_blood	b[0]	mut	m	CTL	c	g	epsilon	k	het	lambda	rho	omega	x_max	patch.dyna	DELTA	A	VA
10000	1	100.000000	0.001000	21900	9499	5000000	0.001000	10000000	2.011945	3.884644	1.751206	3.550494	3	800000000	0.010000	1.000000	1.000000	80000	0.000050	0.004800	1	0.001000	1.000000	2.500000	14.000000	0.500000	0.000000	0.000000	0.000000	31872	0	10.000000	7.000000	1.000000
sus	inf	inf_blood	z	x[0]	y[0][0]	z[0]	x[1]	y[1][0]	z[1]	S[0]	synchrony
219000000	94990000	5000000	10.000000	21900	9499	0.001000	21900	9499	0.001000	10000000	0.000000
308819498	1566	97	5446.892766	31101	0	0.484305	30933	0	0.454298	9994982	0.000000
317914704	212	14	480.442630	31678	0	0.039957	31672	0	0.037504	9990045	0.000000
318657652	615	42	53.963140	31888	0	0.003634	31836	0	0.003433	9985034	0.000000
318700191	3323	149	30.324619	31575	0	0.000664	31722	0	0.000648	9980074	0.000000
318716487	18796	886	134.443967	31910	0	0.000421	31757	12	0.001408	9974999	0.000000
318671674	55176	2932	1740.700628	31769	2	0.009285	31853	0	0.563294	9969994	0.000000
318704165	10024	553	2637.728966	32110	0	0.072348	31819	1	0.614171	9964958	0.000000
318728170	5258	262	643.305895	31754	1	0.011737	31939	0	0.068288	9959933	0.000000
318724654	12180	609	415.003287	31626	0	0.005033	31801	2	0.502463	9954951	0.000000
318712793	28568	1396	1061.086055	31867	0	0.000830	31798	2	0.073589	9950044	0.000000
318704944	20991	1133	2177.986111	31847	5	0.014948	31826	0	0.064502	9944983	0.000000
318731339	10069	529	1249.952198	31948	1	0.134669	31997	4	0.052021	9940023	0.000000
318716183	12391	645	758.567029	31803	0	0.019207	31611	2	0.634149	9935062	0.000000
318688664	20193	1051	1030.053503	31939	1	0.003909	31829	2	0.128567	9930078	0.000000
318698419	20122	1009	1560.515985	31918	5	0.314567	31775	1	0.165853	9925182	0.000000
318694546	14194	659	1403.356010	32066	0	0.301025	31724	0	0.257740	9920179	0.000000
318699968	13673	696	1056.138204	31975	1	0.102065	31954	0	0.038191	9915195	0.000000
318714215	17106	901	1064.714165	31810	2	0.037581	32015	0	0.003586	9910198	0.000000
318704920	18434	977	1342.017025	31639	1	0.151740	31745	6	0.003404	9905176	0.000000
318714139	15821	748	1333.784056	31702	0	0.020306	32021	3	0.025606	9900261	0.000000
318725596	14559	781	1132.005636	31987	0	0.002604	31822	1	0.318811	9895232	0.000000
318689886	16588	838	1128.244902	31739	0	0.000754	32057	3	0.164376	9890285	0.000000
318714003	17711	850	1227.215775	31902	0	0.001291	32093	2	0.111194	9885390	0.000000
318700670	16656	861	1304.432673	31778	1	0.000826	32039	3	0.045487	9880286	0.000000
318698334	15703	823	1242.454527	31786	1	0.000525	31900	0	0.221604	9875278	0.000000
318722258	16023	788	1173.678115	31837	0	0.006607	31735	1	0.024437	9870317	0.000000
318696680	17011	920	1235.253319	31966	2	0.005603	31983	3	0.357161	9865281	0.000000
318682682	16722	813	1302.323805	31748	4	0.052426	31745	0	0.424981	9860227	0.000000
318717730	15696	800	1221.488093	31860	0	0.175245	31697	0	0.048489	9855191	0.000000
318696062	16130	821	1199.151744	31957	0	0.020931	32072	3	0.181340	9850292	0.000000
318701923	15913	869	1202.754267	31825	1	0.009042	32009	1	0.194278	9845406	0.000000
318715213	16492	867	1190.666457	31948	4	0.072417	31777	0	0.190410	9840482	0.000000
318698266	16566	839	1246.865935	31853	0	0.013100	31698	3	0.448814	9835586	0.000000
318716641	16242	812	1256.318110	31727	6	0.020020	31749	0	0.053229	9830816	0.000000
318712269	16085	817	1205.454582	31944	0	0.064043	31837	2	0.200505	9825882	0.000000
318716637	16456	840	1225.798809	31894	0	0.005602	31692	1	0.165419	9820799	0.000000
318722096	16459	883	1246.439430	31961	3	0.008712	31982	1	0.299359	9815879	0.000000
318698325	16181	877	1219.157238	31874	3	0.056290	31904	0	0.144655	9810920	0.000000
318717457	16180	842	1232.023584	32117	0	0.083577	31962	0	0.040266	9805871	0.000000
318707364	16404	832	1217.742875	31943	0	0.009189	31720	3	0.258333	9801028	-1.#IND00
318708161	16350	808	1223.368627	31826	2	0.011513	31601	5	0.396013	9796052	-1.#IND00
318716234	16376	894	1241.375862	31824	1	0.002039	31836	2	0.614659	9791183	-1.#IND00
318700275	16001	797	1229.205559	31972	1	0.000702	31873	1	0.109942	9786266	-1.#IND00
318711712	15601	826	1139.091120	31833	1	0.000877	31671	5	0.126600	9781306	-1.#IND00
318687829	16995	850	1185.418030	31818	0	0.000844	31891	1	0.297670	9776267	0.005154
318707495	16984	862	1254.680755	31834	1	0.008016	31889	2	0.127029	9771325	0.004022
318706616	16624	854	1280.299814	31755	0	0.001261	31918	1	0.424021	9766386	0.002092
318701053	15928	777	1234.437677	32024	3	0.003110	32070	1	0.038715	9761579	-0.001041
318729252	15925	779	1190.255871	31914	2	0.010675	32016	5	0.031262	9756667	-0.002144
318711502	16475	822	1174.112292	31924	0	0.012609	31711	2	0.687697	9751867	-0.001495
318709918	16444	894	1242.736417	31965	1	0.001941	31916	0	0.165849	9747055	-0.001681
318708637	16522	840	1227.424988	31741	2	0.000865	31926	0	0.057827	9742069	-0.000958
318707226	16687	865	1237.131567	31898	4	0.110407	31755	1	0.023481	9737212	-0.002290
318687047	16150	747	1260.881381	31895	0	0.139995	31674	3	0.252746	9732384	-0.001710
318717113	15926	855	1217.202459	31877	0	0.012026	31758	0	0.433147	9727455	-0.001653
318706903	16264	851	1210.605088	32054	4	0.027604	31893	3	0.156927	9722582	-0.001901
318693175	16586	856	1227.774739	31932	0	0.048771	31848	0	0.033190	9717833	-0.001427
318712390	16074	821	1232.139183	31953	4	0.210200	31991	0	0.003122	9712995	-0.000279
318695306	16175	805	1183.827912	31890	2	0.428603	31824	2	0.002044	9708124	-0.001204
318697670	16616	893	1217.904003	31896	1	0.072372	31755	1	0.003643	9703230	-0.002404
318688715	16797	852	1242.323970	31850	0	0.253680	31580	1	0.111873	9698390	-0.003480
318672781	16210	818	1256.866222	31967	0	0.032030	32077	0	0.016843	9693469	-0.003854
318693259	16518	805	1219.214216	31816	1	0.021379	31950	7	0.093867	9688613	-0.003270
318707214	16275	788	1229.612735	31950	1	0.060117	32084	3	0.046371	9683924	-0.001856
318702631	16352	869	1229.029211	31659	2	0.116706	31920	1	0.082372	9679125	-0.001809
318710475	16163	852	1242.723123	31939	1	0.023807	31810	0	0.021480	9674277	-0.001831
318709837	15984	854	1205.923654	31886	0	0.003148	31935	10	0.135724	9669246	-0.001375
318712989	16712	849	1225.404969	31989	4	0.001542	31764	0	0.231843	9664408	-0.000696
318701430	16844	847	1299.045290	32033	2	0.037001	32014	1	0.060782	9659661	-0.001493
318714642	15665	811	1248.552476	32021	2	0.133734	31897	3	0.029216	9654808	-0.001563
318712635	15837	774	1189.564254	31656	2	0.081085	32071	1	0.498007	9650069	-0.000869
318713770	16229	851	1200.655956	31778	2	0.110737	31810	1	0.057820	9645233	-0.001466
318697019	16813	853	1219.952660	31809	0	0.077931	31989	2	0.036168	9640550	-0.001335
318732541	16994	895	1251.808836	32138	1	0.027143	32223	5	0.151800	9635757	-0.001353
318726326	16308	845	1268.227376	31739	0	0.003846	31803	0	0.177397	9631021	-0.001587
318709196	15707	794	1215.755660	31730	1	0.000954	31879	1	0.370283	9626230	-0.001523
318718443	16035	842	1177.458738	31976	0	0.000797	32063	2	0.062778	9621331	-0.001360
318703946	16873	825	1208.572302	31896	0	0.000441	31704	0	0.068019	9616390	-0.001349
318698325	16626	876	1254.911527	31759	1	0.001075	31531	2	0.012926	9611624	-0.000989
318728403	16302	833	1269.254628	31826	4	0.002910	31797	5	0.406492	9606891	-0.001023
318702189	15764	802	1197.505495	31983	1	0.001866	32041	6	0.238367	9601979	-0.000552
318701716	16389	831	1213.981586	31740	1	0.010874	31695	0	0.186624	9597116	-0.001543
318700294	16171	812	1230.427019	31916	3	0.068065	31886	0	0.135993	9592231	-0.001649
318706656	16202	797	1207.753093	31862	0	0.063519	31814	0	0.131781	9587493	-0.001515
318695382	16149	854	1168.810287	31904	1	0.012633	31782	1	0.114571	9582662	-0.001685
318698899	16641	803	1202.769214	31784	4	0.006164	31917	3	0.330559	9577845	-0.001633
318704076	16947	795	1276.319551	31667	1	0.096838	31773	4	0.537150	9573127	-0.001520
318715071	15864	781	1238.591808	31755	1	0.188230	31927	0	0.134267	9568350	-0.001637
318726536	16025	804	1200.395532	31735	2	0.205387	31869	1	0.094037	9563503	-0.001752
318700688	16459	874	1193.326410	31700	0	0.034640	32030	0	0.013167	9558634	-0.001639
318690815	16948	768	1264.400446	31806	2	0.012355	31939	5	0.207092	9553840	-0.001658
318693159	16383	791	1274.102169	31881	0	0.002915	31709	1	0.096280	9548998	-0.001611
318714460	15598	789	1204.641584	31847	5	0.010403	31922	7	0.324477	9544249	-0.003629
318701604	16346	833	1161.125770	31921	1	0.044217	32117	0	0.363780	9539445	-0.004090
318690679	17110	885	1253.211328	31696	0	0.038847	32142	0	0.159546	9534639	-0.003929
318699174	15833	805	1245.654329	31888	4	0.091826	32087	4	0.218919	9529842	-0.003915
318699422	16066	799	1189.959146	31998	1	0.033288	31922	2	0.490771	9525098	-0.003787
318713140	16949	874	1217.369365	31759	1	0.011031	31910	0	0.061314	9520301	-0.004670
318690522	16971	876	1309.108933	32088	1	0.018476	31804	15	0.134475	9515589	-0.004437
npatches	nstrain	runtime	dt	init_x	init_y	init_y_blood	init_z	init_S	beta0	beta1	beta2	beta3	mean_beta	B	d	delta	delta_blood	b[0]	mut	m	CTL	c	g	epsilon	k	het	lambda	rho	omega	x_max	patch.dyna	DELTA	A	VA
10000	1	100.000000	0.001000	21900	9499	5000000	0.001000	10000000	3.428641	2.501577	2.041308	4.193871	3	800000000	0.010000	1.000000	1.000000	80000	0.000050	0.004800	1	0.001000	1.000000	2.500000	15.000000	0.500000	0.000000	0.000000	0.000000	31872	0	10.000000	7.000000	1.000000
sus	inf	inf_blood	z	x[0]	y[0][0]	z[0]	x[1]	y[1][0]	z[1]	S[0]	synchrony
219000000	94990000	5000000	10.000000	21900	9499	0.001000	21900	9499	0.001000	10000000	0.000000
308984261	882	57	4759.969054	30976	0	0.450552	31078	0	0.425392	9995216	0.000000
317935448	114	7	408.560647	31634	0	0.037198	31672	0	0.035141	9990288	0.000000
318664097	392	17	42.305796	31867	0	0.003408	31985	0	0.003240	9985347	0.000000
318706128	2211	94	23.375188	31688	0	0.000646	31865	0	0.000632	9980435	0.000000
318722936	12619	615	77.491256	31907	0	0.000420	31864	0	0.000431	9975510	0.000000
318682283	50917	2493	919.797421	31703	3	0.006605	32076	2	0.003855	9970620	0.000000
318675982	17164	915	3107.261349	31680	6	0.146201	31616	2	0.017372	9965638	0.000000
318691199	4918	238	840.925344	31859	0	0.144022	31842	2	0.009306	9960591	0.000000
318704505	9532	501	378.433584	31805	2	0.021361	31829	2	0.395147	9955579	0.000000
318700084	25126	1234	771.477122	31858	7	0.016226	31941	1	0.129672	9950626	0.000000
318676712	24220	1276	1957.349591	31712	2	0.500657	31959	0	0.424495	9945913	0.000000
318706028	10792	528	1362.539606	31643	0	0.251162	31680	0	0.096962	9941019	0.000000
318695850	10975	571	725.318700	31726	1	0.030157	31757	7	0.070210	9936019	0.000000
318679711	18495	960	843.383439	31904	1	0.012245	32001	0	0.244461	9931091	0.000000
318706152	21844	1115	1445.004021	31803	4	0.395070	31842	1	0.119801	9926074	0.000000
318687483	14722	732	1393.451807	31879	0	0.247687	31906	3	0.135075	9921151	0.000000
318705493	12861	665	978.984059	31797	6	0.103434	32001	0	0.029081	9916231	0.000000
318693735	16457	803	940.349035	32046	1	0.159870	31923	3	0.007652	9911132	0.000000
318701553	18970	957	1218.419423	31718	0	0.043568	31979	5	0.057107	9906236	0.000000
318710223	16170	813	1303.773729	31877	4	0.299856	31654	1	0.201901	9901300	0.000000
318694650	14610	760	1101.814233	31967	2	0.099178	31700	6	0.108925	9896491	0.000000
318707379	16039	814	1074.162150	31883	0	0.122929	31931	0	0.321456	9891669	0.000000
318733233	17139	869	1186.105794	31924	3	0.033530	31896	1	0.063901	9886793	0.000000
318693602	15925	835	1212.476502	31925	1	0.236199	31852	4	0.174471	9881902	0.000000
318709981	15600	798	1105.477995	31580	2	0.266647	31888	0	0.129963	9877095	0.000000
318715958	16507	863	1119.903710	31959	0	0.058590	31656	1	0.017803	9872049	0.000000
318722840	16609	835	1182.403678	31636	3	0.071972	31734	0	0.039445	9867091	0.000000
318673000	15977	816	1148.345725	31906	1	0.027978	31906	1	0.067738	9862116	0.000000
318704150	15615	761	1098.533055	31941	2	0.020242	31877	1	0.011330	9857041	0.000000
318739485	16415	867	1102.581311	31801	5	0.199006	31805	1	0.048373	9852148	0.000000
318726582	16720	852	1207.034583	31835	0	0.080791	32141	0	0.216812	9847166	0.000000
318713616	16025	817	1186.608528	31847	4	0.372527	31766	2	0.040742	9842334	0.000000
318712795	15392	784	1131.754109	32050	0	0.215454	31977	0	0.011575	9837527	0.000000
318717331	15893	804	1096.151201	31751	3	0.231013	31715	2	0.017850	9832686	0.000000
318697992	17015	837	1161.032676	31813	0	0.102253	31913	2	0.066509	9827756	0.000000
318713013	16078	800	1215.660999	31731	4	0.075901	31815	5	0.079285	9822817	0.000000
318705455	15264	823	1092.237672	32028	0	0.052170	31985	1	0.160234	9817898	0.000000
318715670	16347	830	1112.451980	31933	0	0.014781	31938	0	0.264311	9812897	0.000000
318703459	16967	823	1210.875002	31707	0	0.002942	31783	4	0.139754	9807867	0.000000
318722257	16304	849	1183.354103	31910	3	0.002883	31921	3	0.182542	9802979	-1.#IND00
318713470	15262	772	1129.529454	31848	1	0.005743	31747	0	0.101535	9798140	-1.#IND00
318708999	16436	860	1111.623979	31987	3	0.002188	31733	0	0.017046	9793174	-1.#IND00
318720997	16517	869	1186.826664	31870	2	0.002803	31946	1	0.002863	9788295	-1.#IND00
318715024	15789	857	1180.403535	32013	5	0.329021	31895	3	0.003543	9783263	-1.#IND00
318701772	16130	784	1141.755568	31747	2	0.100415	32105	0	0.006869	9778367	0.013798
318700682	16603	806	1156.823194	32005	2	0.051546	31928	2	0.001503	9773410	0.017901
318727866	15673	786	1151.614348	31815	0	0.327745	31961	8	0.049222	9768565	0.015228
318698214	16625	836	1176.489303	31706	3	0.042801	31726	0	0.051693	9763688	0.009527
318708206	16161	804	1167.073912	31960	0	0.401393	31624	0	0.138935	9758763	0.006878
318681807	15918	810	1157.220104	32015	2	0.186857	31675	3	0.037324	9753957	0.005322
318701422	15699	837	1122.799109	32214	1	0.086090	31817	1	0.065484	9749118	-0.001263
318695027	16366	801	1120.691069	31944	2	0.019656	31896	3	0.021284	9744269	-0.001367
318703860	16783	826	1178.022853	32120	2	0.011942	31982	2	0.017999	9739201	-0.003685
318720297	16152	865	1180.217832	31959	4	0.007489	31996	4	0.112501	9734361	-0.003434
318711320	15780	803	1156.009731	32066	0	0.285820	32133	1	0.038061	9729530	-0.003792
318692762	15914	833	1133.136161	32100	1	0.163833	31696	2	0.023071	9724606	-0.005259
318696810	16120	850	1145.520720	31949	2	0.104783	31953	1	0.037027	9719806	-0.006232
318697031	16745	822	1195.967839	31902	0	0.019720	31714	5	0.013888	9714803	-0.006047
318723638	15800	867	1199.102739	32140	0	0.002788	31656	1	0.005049	9710013	-0.006593
318706189	15790	814	1135.079827	31830	2	0.002646	32035	8	0.345994	9705180	-0.008247
318697131	16190	841	1130.073416	31685	2	0.029005	31983	0	0.150815	9700401	-0.008211
318703505	16805	890	1170.708306	31800	2	0.109370	31783	2	0.030523	9695491	-0.005411
318694623	16044	827	1172.973852	31814	0	0.211566	31578	2	0.098990	9690675	-0.005227
318718284	16180	877	1117.157245	31892	3	0.063072	31842	1	0.021980	9685838	-0.005561
318705658	16112	844	1138.280779	31813	1	0.131113	31776	1	0.005429	9681073	-0.005134
318722371	16192	886	1148.026621	31773	3	0.209570	31892	0	0.018400	9676204	-0.003654
318731115	15982	852	1140.300579	31835	5	0.575829	31987	2	0.393076	9671308	-0.003565
318696900	16080	792	1130.844745	31935	0	0.141776	31937	4	0.258848	9666572	-0.003767
318678958	16074	780	1132.960120	32084	2	0.023759	31898	5	0.173847	9661718	-0.003836
318706910	16097	837	1134.882770	31954	11	0.417948	31663	0	0.154997	9656838	-0.003712
318699015	16050	828	1132.557460	31987	2	0.198433	31925	1	0.092749	9652072	-0.003443
318731054	16558	846	1130.786469	31917	0	0.250908	32029	1	0.077632	9647234	-0.007474
318724360	16664	844	1181.706201	32095	2	0.096861	31885	0	0.030023	9642428	-0.007312
318704172	15989	860	1191.927880	31700	2	0.146845	31753	3	0.078114	9637486	-0.007468
318698914	16091	778	1143.023114	32098	0	0.314686	32009	1	0.190262	9632626	-0.007164
318682318	16178	842	1126.224576	31801	0	0.026855	31886	0	0.022718	9627870	-0.006508
318699330	16433	861	1150.458390	32012	1	0.004774	31775	1	0.003432	9623135	-0.005699
318715409	16366	802	1174.921483	31874	2	0.185943	31854	0	0.009020	9618346	-0.004505
318705809	15894	822	1152.241853	31558	0	0.053685	32135	0	0.001197	9613545	-0.004426
318703519	16203	826	1134.370090	31852	2	0.005512	32016	1	0.003512	9608757	-0.004846
318702342	16533	854	1161.528997	31928	7	0.184000	32010	1	0.005823	9603932	-0.004592
318690879	16518	820	1160.942056	31939	1	0.108382	31693	5	0.226139	9599090	-0.005183
318697060	16027	894	1165.890162	31858	3	0.139399	32057	0	0.081613	9594321	-0.005286
318710140	15617	773	1112.633566	31657	0	0.084887	31837	0	0.010442	9589485	-0.005390
318696553	16751	865	1133.579484	31972	2	0.023691	31932	3	0.024360	9584717	-0.005000
318726976	16586	834	1209.263853	31583	0	0.044929	32051	0	0.015610	9579995	-0.004333
318709489	15635	826	1165.181780	31963	4	0.065998	31582	8	0.212091	9575220	-0.004271
318693934	15733	836	1102.094548	31802	0	0.037478	31770	1	0.143248	9570401	-0.003822
318699818	16621	802	1146.060046	32038	5	0.006983	31898	1	0.019991	9565548	-0.003799
318700987	16461	805	1185.940489	31762	1	0.132745	31935	1	0.012271	9560781	-0.004250
318699363	15989	756	1155.111923	31806	0	0.144866	31920	3	0.007827	9556084	-0.003453
318696425	15819	812	1118.429563	32008	4	0.039267	31877	3	0.050902	9551218	-0.003251
318701860	16327	819	1112.834515	32036	0	0.012478	32155	0	0.016281	9546394	-0.003303
318698650	16711	843	1164.815089	31891	0	0.003993	31726	7	0.015024	9541663	-0.003977
318700346	16367	818	1210.408547	31939	0	0.000788	31685	0	0.131603	9536912	-0.003771
318729824	15781	875	1136.027767	31737	1	0.005981	31744	0	0.011584	9532172	-0.003676
318712376	16256	838	1143.856668	31868	0	0.007320	31994	4	0.121186	9527462	-0.003646
318718319	16022	885	1142.663698	31853	0	0.000966	31914	1	0.069447	9522686	-0.002743
318711353	16451	816	1153.458363	31859	2	0.003763	31897	2	0.110994	9517862	-0.003096
npatches	nstrain	runtime	dt	init_x	init_y	init_y_blood	init_z	init_S	beta0	beta1	beta2	beta3	mean_beta	B	d	delta	delta_blood	b[0]	mut	m	CTL	c	g	epsilon	k	het	lambda	rho	omega	x_max	patch.dyna	DELTA	A	VA
10000	1	100.000000	0.001000	21900	9499	5000000	0.001000	10000000	1.730477	3.066596	3.087093	2.739046	3	800000000	0.010000	1.000000	1.000000	80000	0.000050	0.004800	1	0.001000	1.000000	2.500000	16.000000	0.500000	0.000000	0.000000	0.000000	31872	0	10.000000	7.000000	1.000000
sus	inf	inf_blood	z	x[0]	y[0][0]	z[0]	x[1]	y[1][0]	z[1]	S[0]	synchrony
219000000	94990000	5000000	10.000000	21900	9499	0.001000	21900	9499	0.001000	10000000	0.000000
309124179	491	26	4214.251177	30959	0	0.441672	31121	0	0.400453	9994864	0.000000
317961138	96	5	357.225405	32029	0	0.036472	31774	0	0.036240	9989915	0.000000
318663976	212	12	35.974242	32069	0	0.003349	31904	0	0.003330	9984986	0.000000
318721927	1149	45	14.961566	32000	0	0.000641	31801	0	0.000639	9980052	0.000000
318705208	7025	361	35.056529	31877	0	0.000420	31604	3	0.001993	9975017	0.000000
318711303	36554	1828	361.846815	31935	2	0.002478	31649	2	0.046551	9970072	0.000000
318684660	33500	1852	3017.538838	31815	0	0.257271	31733	1	0.306534	9965094	0.000000
318721784	5323	278	1238.592666	31760	0	0.074077	31853	0	0.130978	9959974	0.000000
318718621	7220	364	386.500124	31959	0	0.010499	32194	0	0.012002	9954931	0.000000
318701860	19570	991	520.816337	31840	3	0.048262	31943	2	0.025960	9950020	0.000000
318695467	28731	1485	1528.484479	31789	1	0.307578	31953	4	0.005044	9945049	0.000000
318686321	12692	668	1604.825173	31752	3	0.067683	31791	0	0.190905	9940138	0.000000
318698782	9993	551	809.370481	31848	0	0.011650	31746	0	0.029185	9935179	0.000000
318711881	15459	839	726.179099	31837	2	0.012309	31751	2	0.005525	9930286	0.000000
318692179	21297	1119	1118.632967	31751	0	0.001853	31947	2	0.046645	9925335	0.000000
318690641	16656	823	1380.840283	31718	2	0.017457	31498	0	0.051880	9920310	0.000000
318731972	12966	669	1058.187945	31814	1	0.163884	31606	2	0.051056	9915335	0.000000
318686261	15396	758	911.588797	31818	1	0.026543	31962	0	0.127061	9910386	0.000000
318707795	18045	855	1092.244377	31971	2	0.220655	31912	1	0.228235	9905417	0.000000
318691436	16376	844	1185.374804	31856	0	0.200531	32075	0	0.022754	9900478	0.000000
318704971	15073	795	1086.085318	32026	0	0.043407	31813	4	0.046001	9895562	0.000000
318689786	15699	818	1036.924231	31893	0	0.011254	31957	1	0.216463	9890541	0.000000
318726045	16298	835	1104.920285	32008	4	0.068351	31966	0	0.401656	9885656	0.000000
318712885	16294	886	1085.795835	31775	3	0.129677	31792	3	0.115605	9880598	0.000000
318716768	16206	764	1135.248148	32017	0	0.305848	31830	7	0.075645	9875725	0.000000
318708170	15267	705	1045.677347	31849	1	0.137750	31763	2	0.267041	9870843	0.000000
318699421	16269	836	1044.584776	31896	2	0.027058	32123	1	0.107453	9865985	0.000000
318690636	16697	849	1117.205661	31885	3	0.127277	31752	0	0.158560	9861129	0.000000
318714551	16175	770	1117.531138	31703	1	0.106000	31949	6	0.094519	9856143	0.000000
318687186	15591	750	1077.673282	31827	0	0.286163	31761	1	0.100814	9851217	0.000000
318710170	15978	769	1043.113805	31675	0	0.031884	31691	0	0.202691	9846178	0.000000
318701125	16452	774	1076.143755	31826	2	0.018590	31870	1	0.042491	9841217	0.000000
318693503	16241	838	1120.761553	31870	1	0.016243	32026	2	0.058141	9836342	0.000000
318704911	15992	801	1137.240394	31933	4	0.034469	31919	2	0.122170	9831387	0.000000
318729406	15239	738	1077.246300	32062	3	0.158288	32070	0	0.335151	9826554	0.000000
318704050	15826	843	1040.609956	31807	1	0.075234	31933	0	0.033262	9821763	0.000000
318701637	16183	854	1063.331324	31795	0	0.033070	31699	0	0.003498	9816905	0.000000
318707897	16455	859	1132.241719	32048	1	0.008612	31977	3	0.005406	9812076	0.000000
318705171	15687	755	1109.737677	31823	6	0.185102	31826	3	0.058062	9807263	0.000000
318707827	15562	817	1053.597737	31735	0	0.068287	31713	1	0.051272	9802338	-1.#IND00
318687317	15967	815	1033.646086	32030	1	0.006782	31975	3	0.015668	9797381	-1.#IND00
318702764	16431	822	1086.297213	31835	0	0.001143	31805	4	0.138946	9792436	-1.#IND00
318696524	16611	861	1123.882416	31881	2	0.012724	31820	1	0.281367	9787466	-1.#IND00
318714856	15487	831	1075.065169	31897	1	0.007412	32144	1	0.052954	9782403	-1.#IND00
318712470	15441	791	1027.672883	31778	6	0.027223	31690	0	0.055547	9777535	0.007689
318696469	16849	899	1078.869450	32105	3	0.080698	31826	0	0.009087	9772709	0.005193
318706765	16915	855	1137.636718	31979	1	0.200018	31904	12	0.016759	9767837	0.001584
318717096	15699	816	1127.829951	31720	0	0.124621	31998	1	0.108469	9762976	-0.005396
318716144	15169	822	1046.682904	31815	1	0.011489	32158	0	0.090242	9758071	-0.001721
318704779	16093	827	1016.888822	31697	3	0.059902	31991	0	0.149035	9753262	-0.001588
318697318	16875	886	1100.829975	31861	2	0.140055	31955	2	0.403663	9748313	0.001638
318706866	16233	780	1151.163302	31963	0	0.033517	31463	2	0.103489	9743497	0.003836
318699352	15065	750	1061.838150	31786	1	0.012247	31985	2	0.039339	9738465	0.005333
318724841	15733	818	1013.576024	31934	0	0.116496	31953	1	0.063923	9733605	0.005475
318725743	17232	920	1096.878541	31872	0	0.163655	31887	2	0.057036	9728683	0.006857
318725189	16293	785	1163.321288	31844	3	0.529847	31929	1	0.018400	9723724	0.005629
318718726	15006	752	1094.686409	31938	0	0.227343	31861	1	0.550520	9718730	0.005811
318718227	15691	739	1008.228825	31943	1	0.070694	31808	0	0.075142	9713943	0.006331
318710940	16915	863	1098.093623	32268	1	0.007975	32142	3	0.227245	9709132	0.003182
318709805	16519	843	1144.200911	32034	4	0.016124	31904	2	0.277069	9704330	0.007160
318690676	15117	697	1068.532707	31961	2	0.124340	31890	3	0.667679	9699508	0.007035
318717585	15715	816	1040.888589	31911	2	0.063518	31867	2	0.142470	9694662	0.006962
318692630	16409	842	1056.813557	31987	1	0.073567	31900	1	0.061376	9689937	0.006438
318705970	16329	795	1117.766142	31933	2	0.019756	31920	0	0.014385	9684993	0.006430
318715353	15784	842	1106.057367	31841	0	0.309675	31784	4	0.069152	9680103	0.007514
318708941	15436	745	1032.329480	31785	0	0.077328	31737	1	0.048090	9675155	0.008164
318707026	16230	840	1036.441994	32093	2	0.135578	31910	1	0.064849	9670287	0.007408
318703655	16645	815	1101.947855	31934	3	0.040684	31771	2	0.117367	9665600	0.006441
318706658	15816	817	1112.404448	31775	3	0.187504	32038	0	0.097713	9660733	0.006740
318683964	15888	819	1071.882661	32216	1	0.228127	31952	1	0.194043	9655903	0.006338
318696151	16380	842	1084.133154	32033	0	0.057245	31911	0	0.112616	9651186	0.006122
318718864	15804	853	1086.553541	31816	1	0.009087	31841	6	0.046990	9646435	0.006124
318702949	15889	782	1085.114778	32042	2	0.051637	31950	1	0.155171	9641626	0.006135
318681079	15635	829	1059.879687	31717	1	0.191224	31891	1	0.013694	9636791	0.006107
318692872	16317	863	1064.921277	31894	2	0.076053	31687	1	0.330875	9631979	0.005912
318697711	16859	837	1110.989488	31996	3	0.086082	31912	0	0.034921	9627203	0.005909
318690675	15865	853	1135.817067	31797	2	0.067274	31743	2	0.005523	9622398	0.005847
318688424	15562	852	1083.563613	31711	3	0.051533	31791	3	0.085775	9617627	0.005708
318691130	15826	856	1045.225671	31912	1	0.078307	31947	4	0.049590	9612790	0.006145
318707044	16380	823	1065.623511	32173	0	0.078941	31806	0	0.270443	9607958	0.006885
318707787	15890	790	1106.994682	32012	3	0.048409	31923	0	0.027458	9603143	0.006432
318694285	16218	853	1075.077671	31886	1	0.132668	32005	3	0.006825	9598402	0.006345
318711072	16066	818	1106.102381	31946	0	0.034557	31778	9	0.287605	9593558	0.006274
318715361	15589	837	1077.378643	31664	3	0.032569	31853	0	0.100949	9588714	0.006230
318704073	16107	826	1091.979519	31818	0	0.160963	31497	4	0.048996	9583927	0.005854
318691340	15540	834	1072.117912	31759	0	0.013525	31745	0	0.127020	9579060	0.005738
318694069	16048	863	1044.265023	32130	0	0.011044	31875	0	0.210295	9574408	0.006129
318702187	16131	812	1092.805204	31875	0	0.009304	31524	0	0.026244	9569675	0.006132
318706981	16097	785	1102.721585	31915	3	0.023131	31918	3	0.118154	9564857	0.006011
318703615	15729	780	1068.370842	32003	3	0.030300	32043	1	0.099576	9560015	0.005780
318689238	16077	856	1061.833013	31735	1	0.203728	31845	1	0.010472	9555278	0.006062
318727946	16464	873	1066.023854	31916	0	0.023644	31846	5	0.004793	9550488	0.006079
318715142	16145	837	1124.121959	31905	1	0.002667	31932	0	0.151713	9545710	0.006100
318700011	15804	777	1065.327452	31866	1	0.001799	31895	1	0.076025	9540933	0.006099
318713700	15665	793	1052.877503	31827	0	0.000622	31765	0	0.024323	9536142	0.005634
318715622	15996	753	1043.198847	31855	0	0.000454	31793	1	0.038407	9531343	0.005529
318712151	16991	822	1116.125844	31801	3	0.001633	31717	3	0.007853	9526565	0.005437
318699718	15915	778	1104.440638	31784	4	0.001415	32079	1	0.339601	9521805	0.005078
318695735	15887	826	1080.683764	32009	0	0.002833	31978	0	0.057443	9516979	0.004994
npatches	nstrain	runtime	dt	init_x	init_y	init_y_blood	init_z	init_S	beta0	beta1	beta2	beta3	mean_beta	B	d	delta	delta_blood	b[0]	mut	m	CTL	c	g	epsilon	k	het	lambda	rho	omega	x_max	patch.dyna	DELTA	A	VA
10000	1	100.000000	0.001000	21900	9499	5000000	0.001000	10000000	1.645755	3.955304	1.820633	2.293284	3	800000000	0.010000	1.000000	1.000000	80000	0.000050	0.004800	1	0.001000	1.000000	2.500000	17.000000	0.500000	0.000000	0.000000	0.000000	31872	0	10.000000	7.000000	1.000000
sus	inf	inf_blood	z	x[0]	y[0][0]	z[0]	x[1]	y[1][0]	z[1]	S[0]	synchrony
219000000	94990000	5000000	10.000000	21900	9499	0.001000	21900	9499	0.001000	10000000	0.000000
309245168	311	20	3787.413626	31301	0	0.322884	31027	0	0.415180	9995046	0.000000
317964824	44	2	319.277297	31882	0	0.026762	31689	0	0.034307	9990046	0.000000
318660619	136	10	31.677949	32226	0	0.002555	32030	0	0.003172	9985118	0.000000
318716109	715	32	10.468329	31600	0	0.000576	32021	0	0.000626	9980155	0.000000
318734275	4645	233	19.591244	31841	0	0.000414	31635	0	0.000418	9975134	0.000000
318705059	27710	1363	193.317025	31681	0	0.000477	31983	7	0.001964	9970147	0.000000
318669094	45885	2332	2468.132619	31934	6	0.013051	31815	0	0.742778	9965108	0.000000
318725336	6184	320	1540.553138	31853	2	0.195725	31827	2	0.461370	9960098	0.000000
318703906	5595	242	396.079444	32021	1	0.022758	31830	0	0.128299	9955138	0.000000
318724582	15868	782	383.057028	31761	3	0.007586	31589	0	0.010855	9950053	0.000000
318711065	30474	1600	1230.130924	31913	1	0.001469	31849	2	0.005407	9945054	0.000000
318700870	15416	826	1726.267373	31919	2	0.003233	31894	6	0.182305	9939978	0.000000
318709591	9346	443	829.013762	31833	0	0.008631	31528	0	0.140520	9935054	0.000000
318718150	14295	707	624.421910	31988	0	0.001335	31641	2	0.023648	9930053	0.000000
318698829	22269	1092	1065.651351	31848	1	0.003660	31724	0	0.002790	9925025	0.000000
318677696	16955	875	1385.362662	32025	1	0.001613	31864	10	0.008751	9920006	0.000000
318707725	12873	654	1004.194407	31683	0	0.000570	32081	1	0.225119	9915009	0.000000
318692059	14503	772	844.402014	31751	0	0.000622	31896	3	0.242508	9910031	0.000000
318703766	18148	843	982.330028	31819	0	0.000448	31817	2	0.195403	9904876	0.000000
318748433	17406	857	1194.215873	31736	0	0.000769	31816	2	0.062889	9899846	0.000000
318721604	14467	747	1063.624407	31756	0	0.000430	32000	1	0.125499	9894873	0.000000
318727982	14750	750	917.202920	31804	1	0.000527	31760	0	0.013033	9889884	0.000000
318715551	16340	894	971.202735	32020	1	0.000539	31799	1	0.004358	9884949	0.000000
318712775	16870	857	1072.584931	32042	0	0.000482	31908	2	0.001022	9880050	0.000000
318693778	16103	792	1071.465975	31665	1	0.002030	31937	4	0.072518	9875034	0.000000
318699661	14857	745	1001.637317	32070	3	0.038098	31834	1	0.030121	9870030	0.000000
318710598	15834	810	983.904954	31859	1	0.161491	31929	5	0.076622	9865064	0.000000
318714192	16576	845	1040.276130	31807	0	0.019553	31929	8	0.190424	9860169	0.000000
318706830	15713	821	1040.257113	31922	0	0.016536	31823	1	0.299789	9855291	0.000000
318686492	15508	785	1019.643923	31711	4	0.003158	32008	3	0.167219	9850365	0.000000
318705793	15632	819	985.882714	31798	0	0.109682	31786	2	0.384176	9845404	0.000000
318682954	16609	877	1049.991792	31868	1	0.013404	31962	0	0.062577	9840471	0.000000
318678300	15639	774	1044.456576	32006	5	0.029848	31677	0	0.007242	9835520	0.000000
318692597	15909	861	1021.925839	31917	1	0.034000	31810	2	0.002454	9830544	0.000000
318674899	15835	767	1016.753964	31855	1	0.006391	31838	8	0.541969	9825683	0.000000
318701061	15943	824	1009.891640	31926	1	0.006023	31836	1	0.166401	9820447	0.000000
318742451	16239	763	1003.030852	31824	1	0.004380	31971	0	0.015308	9815546	0.000000
318694367	16597	846	1069.711040	31853	2	0.029613	31780	2	0.002482	9810671	0.000000
318718988	15377	772	1041.864108	32110	1	0.010335	31967	1	0.394044	9805863	0.000000
318694281	15696	817	1000.269219	31669	3	0.129442	31873	2	0.078560	9801002	-1.#IND00
318714625	15932	789	999.648597	31653	1	0.052931	31728	4	0.105926	9796006	-1.#IND00
318694370	16217	843	1035.677837	32021	1	0.036778	31833	0	0.108380	9791139	-1.#IND00
318706546	15784	837	1028.142741	31840	1	0.192320	31795	5	0.185879	9786387	0.003832
318689252	15636	778	1032.348142	31980	0	0.021797	31835	0	0.113891	9781485	0.005750
318702692	15918	815	1025.454716	31625	6	0.144424	31734	1	0.027953	9776601	0.002343
318713481	15812	812	1027.957314	32144	0	0.145698	31975	1	0.042224	9771606	0.000714
318702985	15995	851	1035.829392	31973	1	0.083201	31638	3	0.045801	9766742	0.003265
318679290	15473	762	1041.343505	32050	2	0.014362	31807	0	0.135011	9761839	0.002987
318713936	15471	801	988.056639	32110	0	0.077937	32007	1	0.033987	9756936	-0.000920
318719554	16071	798	1013.252290	31973	1	0.012328	32045	0	0.003498	9752049	-0.000290
318742418	16461	839	1036.782389	31983	1	0.007705	31891	9	0.020840	9747072	-0.000592
318715083	15700	808	1076.992801	32037	1	0.016707	31849	1	0.275521	9742274	0.000569
318707330	15134	796	1012.180055	32073	0	0.002017	32019	1	0.462502	9737239	0.000638
318721660	16085	783	983.107732	31872	0	0.008681	31916	0	0.335786	9732482	0.001292
318711166	16481	860	1038.598956	31868	1	0.005440	31928	0	0.031186	9727598	0.001122
318710994	16355	833	1071.799541	31859	2	0.012665	31568	0	0.003442	9722773	0.002886
318701434	15455	753	1030.155209	31889	2	0.169269	31932	5	0.553778	9717831	0.004177
318706235	15482	739	969.455130	31923	1	0.116917	31771	2	0.309493	9712909	0.003775
318675687	16487	858	1008.846807	32063	1	0.021876	31876	2	0.060956	9708130	0.004295
318685927	16108	831	1073.078022	31655	2	0.021707	31889	2	0.089257	9703207	0.003370
318717794	15579	810	1038.565394	31694	2	0.179827	32034	4	0.407026	9698274	0.003729
318721184	15769	795	1011.371968	31963	4	0.054038	31817	0	0.241997	9693429	0.002522
318693598	16120	797	1044.045581	31770	0	0.022187	31602	2	0.078920	9688573	0.003179
318687980	15545	845	1033.457095	31866	1	0.007714	31851	3	0.078955	9683762	0.004185
318705110	16164	852	1002.626477	31866	0	0.001435	32015	3	0.273874	9678987	0.004016
318716328	16063	816	1036.535070	31803	0	0.001629	31948	3	0.118813	9674241	0.003787
318710729	15913	776	1020.664825	31644	2	0.002930	32088	1	0.029123	9669275	0.003697
318679222	15721	790	1000.782442	31846	3	0.003222	31921	3	0.289616	9664439	0.002723
318719210	16513	865	1007.704059	31755	0	0.012989	31874	0	0.038407	9659577	0.002693
318705310	16014	829	1055.789917	31718	2	0.002864	32000	1	0.008793	9654779	0.002479
318704934	15396	742	996.453468	31903	0	0.003886	31958	1	0.011378	9649947	0.000243
318706173	16366	825	1015.994131	31966	1	0.000837	31688	2	0.013798	9645173	0.000449
318727286	16074	819	1066.707629	31972	2	0.002397	31683	3	0.045647	9640349	0.000440
318719358	15544	800	1022.167511	31833	0	0.005627	31802	1	0.308584	9635489	0.000636
318691083	15832	851	1002.946922	32110	2	0.013863	32054	1	0.280796	9630751	0.000686
318709633	16096	861	1060.763245	31925	0	0.020195	32096	2	0.048638	9626071	0.000759
318711028	15203	739	1015.187035	31688	4	0.067800	31802	0	0.143482	9621269	0.000206
318699944	16070	799	998.001529	31731	0	0.082548	31882	0	0.391848	9616452	0.001741
318681124	16518	817	1067.675716	32118	2	0.022899	31835	2	0.388092	9611618	0.002445
318701066	15522	802	1033.520290	31738	0	0.050072	31896	0	0.079522	9606816	0.002877
318711517	15716	782	1013.352708	31954	0	0.018567	31715	8	0.263608	9601978	0.002869
318692619	16066	780	1043.005647	31901	2	0.026673	31846	0	0.183972	9597087	0.002999
318706488	15766	817	1019.217258	31784	0	0.096000	31706	0	0.114125	9592268	0.002718
318706253	16405	850	1040.846646	31976	1	0.011226	32032	1	0.011013	9587378	0.003190
318691131	15952	844	1055.966333	31872	4	0.454227	31795	5	0.133632	9582538	0.002002
318708572	15255	783	1015.742426	31648	3	0.447571	32105	1	0.131736	9577616	0.001906
318714298	15500	770	970.232045	31706	0	0.057546	31994	0	0.070485	9572803	0.001457
318709982	16874	840	1033.807883	31836	2	0.007735	32043	10	0.228398	9567992	0.001546
318690392	16093	878	1089.781041	31742	0	0.001077	31698	2	0.440913	9563195	0.001962
318719574	15113	778	1009.947712	31744	2	0.001665	31609	1	0.138407	9558444	0.002095
318706680	15792	774	969.268906	31690	0	0.000576	32079	3	0.443574	9553717	0.001853
318698778	16737	871	1054.036593	31867	0	0.000414	31770	0	0.053696	9548914	0.002052
318695309	15731	830	1079.332583	31792	3	0.002114	31877	0	0.145412	9544187	0.002003
318696468	15145	747	1005.229898	31826	0	0.002843	31970	0	0.224586	9539333	0.002076
318716981	16040	825	981.902013	31868	0	0.001791	31719	0	0.026261	9534521	0.002216
318697976	16356	863	1053.814895	31894	0	0.000959	31785	2	0.161621	9529815	0.001985
318723032	15207	829	1032.836090	31860	3	0.000819	32103	0	0.071805	9525157	0.001900
318706768	15807	806	1000.800580	32002	3	0.083973	31753	2	0.188343	9520307	0.001876
318685037	16575	818	1013.147452	31731	0	0.009011	31693	0	0.147851	9515522	0.001960
npatches	nstrain	runtime	dt	init_x	init_y	init_y_blood	init_z	init_S	beta0	beta1	beta2	beta3	mean_beta	B	d	delta	delta_blood	b[0]	mut	m	CTL	c	g	epsilon	k	het	lambda	rho	omega	x_max	patch.dyna	DELTA	A	VA
10000	1	100.000000	0.001000	21900	9499	5000000	0.001000	10000000	3.156863	4.326326	1.836134	3.024900	3	800000000	0.010000	1.000000	1.000000	80000	0.000050	0.004800	1	0.001000	1.000000	2.500000	18.000000	0.500000	0.000000	0.000000	0.000000	31872	0	10.000000	7.000000	1.000000
sus	inf	inf_blood	z	x[0]	y[0][0]	z[0]	x[1]	y[1][0]	z[1]	S[0]	synchrony
219000000	94990000	5000000	10.000000	21900	9499	0.001000	21900	9499	0.001000	10000000	0.000000
309320386	179	11	3447.395865	30884	0	0.320237	30903	0	0.377181	9994920	0.000000
317966975	28	3	289.091525	31619	0	0.026545	31863	0	0.031200	9989986	0.000000
318665144	119	5	28.535393	31750	0	0.002537	31708	0	0.002918	9984890	0.000000
318725597	693	31	9.023156	31603	0	0.000575	31998	0	0.000606	9979926	0.000000
318718327	3884	201	21.886114	31836	1	0.000425	31783	0	0.000417	9974876	0.000000
318674043	22524	1090	142.669661	31974	1	0.001924	31710	4	0.003253	9969853	0.000000
318650248	50049	2614	1913.945142	31966	10	0.465953	31704	2	0.339621	9964884	0.000000
318698467	7422	361	1726.136973	31903	0	0.095833	32009	0	0.234062	9959934	0.000000
318696617	5937	296	442.514400	32038	0	0.008201	31836	0	0.021106	9954899	0.000000
318709064	14686	743	385.469156	31848	3	0.008212	31912	0	0.002676	9949826	0.000000
318691504	28286	1476	1085.249076	31911	2	0.194084	31909	1	0.012173	9944866	0.000000
318707048	16476	839	1603.283631	31922	2	0.359595	31854	0	0.452964	9939905	0.000000
318719158	9734	471	838.531781	31983	0	0.131721	31761	0	0.154341	9934909	0.000000
318717378	13219	694	612.185348	32165	0	0.017590	31820	0	0.014423	9929960	0.000000
318705004	20445	1003	875.667772	31962	2	0.006428	32073	1	0.008580	9924982	0.000000
318711795	18448	970	1266.175785	31788	0	0.280561	31640	6	0.270630	9920064	0.000000
318708969	13137	681	1029.632253	32128	1	0.040033	31828	3	0.113866	9915079	0.000000
318723753	13959	689	798.315872	32072	1	0.111863	31963	1	0.307352	9910185	0.000000
318713341	17481	884	903.444613	31874	1	0.013631	32036	2	0.089753	9905223	0.000000
318705290	17019	907	1082.059631	31812	1	0.004077	31821	0	0.012200	9900246	0.000000
318716758	14957	738	1005.650173	31566	6	0.014676	31988	1	0.001972	9895235	0.000000
318708435	14848	713	902.989015	31801	2	0.292236	31987	5	0.067212	9890361	0.000000
318711329	16459	834	924.973614	31723	1	0.336078	31817	3	0.169958	9885376	0.000000
318717116	17042	860	1015.519166	31819	5	0.106796	31990	7	0.186089	9880400	0.000000
318693424	15583	778	1058.770399	31849	0	0.034057	32033	0	0.135248	9875404	0.000000
318698645	14642	741	941.622633	31930	3	0.054156	32171	0	0.269383	9870420	0.000000
318702880	15491	826	922.604275	32106	0	0.144538	31829	4	0.079655	9865581	0.000000
318704488	16974	871	1009.456684	31956	1	0.036735	31887	0	0.089704	9860758	0.000000
318707103	15971	790	1039.042376	32069	1	0.065507	32027	1	0.418575	9855889	0.000000
318715054	14470	781	954.586425	31679	0	0.006078	32022	1	0.126414	9850952	0.000000
318706388	15652	792	903.127968	31884	3	0.001241	31912	3	0.108119	9846067	0.000000
318699138	16831	840	969.920737	31739	10	0.063150	32002	5	0.111551	9841221	0.000000
318693558	16437	875	1078.935356	31798	0	0.171801	31534	0	0.082594	9836285	0.000000
318690649	14870	778	976.040594	31886	0	0.014737	31682	0	0.009954	9831296	0.000000
318682077	15757	831	908.675695	31991	2	0.046912	31819	4	0.078908	9826346	0.000000
318713076	16534	855	1012.234577	31730	5	0.573324	31824	3	0.015875	9821395	0.000000
318730577	15789	836	1017.139437	31846	0	0.069757	31767	0	0.259004	9816460	0.000000
318712027	15627	758	978.700954	31724	0	0.014417	31967	0	0.440956	9811517	0.000000
318732808	15643	797	950.421359	31783	1	0.013480	31717	0	0.305859	9806561	0.000000
318687839	16100	764	969.340857	31784	5	0.304916	31578	6	0.104489	9801581	-1.#IND00
318708846	15736	817	974.760174	31958	0	0.135413	31796	2	0.420307	9796678	-1.#IND00
318700655	15590	785	971.528786	31723	2	0.025960	31956	2	0.128209	9791808	-1.#IND00
318696698	16222	811	972.814434	31951	4	0.099481	31786	3	0.114568	9786801	-1.#IND00
318702601	15783	848	1003.293807	32109	1	0.073378	31868	2	0.041653	9781953	-0.000970
318710299	15673	827	959.353486	31894	0	0.127858	31907	0	0.052143	9776985	0.001267
318712738	15430	853	949.719916	32069	1	0.026088	31734	1	0.014852	9772067	-0.000789
318715880	16050	837	954.263917	32098	1	0.145808	31887	0	0.442440	9767170	-0.001420
318734205	15606	845	955.173896	31913	1	0.015068	31795	0	0.042823	9762177	-0.002676
318698185	15823	824	976.212517	31617	3	0.026380	31886	1	0.027550	9757250	-0.003794
318703798	15877	835	974.153916	32036	3	0.440668	31751	1	0.008250	9752451	-0.002928
318713383	16147	854	995.992632	31663	1	0.092524	31825	1	0.001272	9747580	-0.001071
318721395	15614	769	988.128840	31963	0	0.129441	31760	0	0.001096	9742666	-0.002716
318676174	15558	838	949.379532	32006	0	0.065702	32103	2	0.007347	9737738	-0.002922
318692402	16069	819	977.776250	31852	2	0.028192	31786	4	0.295670	9732837	-0.004115
318705720	15838	789	996.138286	31944	1	0.376424	31835	2	0.195636	9727962	-0.004158
318707746	15254	802	959.833332	31661	0	0.222111	31919	0	0.174888	9723099	-0.001657
318710093	15611	768	920.011067	31863	0	0.019754	32102	0	0.015720	9718222	-0.001811
318719062	16432	822	978.288710	31785	2	0.039555	32045	2	0.018442	9713329	-0.001734
318701500	16327	866	1051.932546	31877	2	0.081019	31879	3	0.353690	9708471	-0.001003
318731179	14899	772	978.859578	31929	0	0.330596	32252	0	0.060089	9703702	0.000272
318708076	15365	811	910.453316	31889	0	0.029642	31863	1	0.278177	9698812	-0.000023
318703801	16695	912	968.328341	31893	2	0.035651	31764	3	0.145051	9693863	0.001599
318708655	16120	838	1040.079980	31831	1	0.006685	31807	0	0.052805	9688960	0.001429
318690645	15362	759	1001.628295	32170	0	0.001242	31911	1	0.007619	9684099	0.001586
318707285	15332	856	944.540422	31944	0	0.000589	32008	0	0.001206	9679273	0.001504
318705932	15997	833	954.851326	31766	2	0.007075	31787	9	0.023389	9674444	0.000005
318706793	16032	842	992.119653	31637	2	0.394589	31903	1	0.321598	9669589	-0.000412
318708983	15529	821	962.920655	31995	0	0.048362	31915	2	0.467988	9664757	-0.000325
318703523	15390	837	923.328769	31835	0	0.035046	31993	0	0.142799	9660031	-0.000380
318700827	16237	854	960.922283	31939	1	0.004121	31741	0	0.012040	9655145	-0.000261
318701270	16101	828	994.819160	31598	2	0.014512	31752	2	0.005050	9650348	0.000076
318711590	15227	780	963.406896	31863	2	0.128837	31647	3	0.280513	9645616	-0.000631
318701685	16060	851	966.451883	32162	2	0.017687	31911	1	0.268746	9640768	-0.000987
318670789	16154	826	987.522189	32037	0	0.003350	31674	0	0.030639	9635863	-0.001261
318703281	15621	788	988.077059	31940	1	0.001709	31900	2	0.013000	9631092	-0.001520
318698493	15536	793	951.461466	32046	1	0.080659	31733	6	0.255338	9626181	-0.001593
318701426	15978	833	957.296258	31747	0	0.074620	31869	2	0.063324	9621449	-0.002038
318724102	16421	872	987.511523	31801	2	0.020199	31809	0	0.030474	9616574	-0.002385
318706757	15781	855	1004.116975	31710	3	0.186022	31828	1	0.003147	9611739	-0.001962
318707810	15355	827	956.676357	31913	0	0.111967	31838	5	0.049925	9606929	-0.002167
318683056	15860	839	943.351697	31638	0	0.010823	32178	0	0.142299	9602130	-0.002089
318677192	16463	840	986.304922	31801	5	0.021587	31928	0	0.197933	9597416	-0.001929
318703876	15486	796	992.852836	32009	0	0.079677	31773	1	0.107282	9592575	-0.001952
318716588	15432	778	939.604267	31884	1	0.074271	31854	1	0.064667	9587688	-0.001030
318711496	16316	860	969.576617	31879	5	0.176324	31877	1	0.021803	9582860	-0.000810
318705620	16126	775	1006.136645	31868	2	0.191228	31789	0	0.260657	9578081	-0.000766
318708702	15575	778	988.273185	32215	1	0.169983	31957	0	0.058670	9573282	-0.000705
318694969	15182	767	949.261315	31972	0	0.014464	31698	0	0.006661	9568457	-0.000787
318697394	15914	814	934.236590	32120	3	0.004640	32026	7	0.005704	9563618	-0.000892
318709071	16451	810	1001.746436	31856	4	0.194368	32184	0	0.025605	9558711	-0.000579
318737403	15641	810	1032.353900	31908	1	0.371541	31928	3	0.008596	9553931	-0.002092
318697539	14868	816	957.586984	31911	0	0.056932	31841	2	0.395687	9549173	-0.001932
318707499	15495	773	903.737586	31729	4	0.315249	32030	0	0.126466	9544365	-0.001862
318725958	16723	858	956.371024	31932	3	0.181775	31867	4	0.231458	9539533	-0.002134
318718664	16476	794	1031.228554	31989	0	0.032661	31667	0	0.049510	9534787	-0.001969
318710473	15031	730	996.734099	31892	0	0.007973	31892	0	0.227391	9529937	-0.002413
318707457	15167	785	912.150452	31934	1	0.003263	31713	0	0.026573	9525253	-0.001828
318721124	16490	865	957.120507	31671	8	0.482666	31761	2	0.004929	9520512	-0.001781
318723949	16651	902	1039.043870	31959	1	0.242230	31560	2	0.417506	9515712	-0.001754
npatches	nstrain	runtime	dt	init_x	init_y	init_y_blood	init_z	init_S	beta0	beta1	beta2	beta3	mean_beta	B	d	delta	delta_blood	b[0]	mut	m	CTL	c	g	epsilon	k	het	lambda	rho	omega	x_max	patch.dyna	DELTA	A	VA
10000	1	100.000000	0.001000	21900	9499	5000000	0.001000	10000000	3.286015	1.535782	1.891024	1.519760	3	800000000	0.010000	1.000000	1.000000	80000	0.000050	0.004800	1	0.001000	1.000000	2.500000	19.000000	0.500000	0.000000	0.000000	0.000000	31872	0	10.000000	7.000000	1.000000
sus	inf	inf_blood	z	x[0]	y[0][0]	z[0]	x[1]	y[1][0]	z[1]	S[0]	synchrony
219000000	94990000	5000000	10.000000	21900	9499	0.001000	21900	9499	0.001000	10000000	0.000000
309443896	124	11	3177.511926	31005	0	0.326156	30933	0	0.362342	9994967	0.000000
317978804	36	2	265.102623	31920	0	0.027029	31902	0	0.029987	9989911	0.000000
318691875	126	11	27.206102	31841	0	0.002577	31905	0	0.002819	9985053	0.000000
318723782	617	37	8.601327	31951	0	0.000578	31892	0	0.000598	9980064	0.000000
318740126	3843	174	17.204464	32058	0	0.000414	31841	0	0.000416	9975095	0.000000
318714860	22263	1148	132.398556	31864	2	0.006841	31950	3	0.000786	9970098	0.000000
318672136	48536	2454	1763.892708	31894	0	0.074314	31936	1	0.097793	9965168	0.000000
318698524	7966	392	1674.680395	31980	0	0.427936	31839	1	0.034833	9960207	0.000000
318712975	5546	254	436.127369	31942	0	0.036974	31850	1	0.026804	9955203	0.000000
318729906	12870	620	321.694659	31925	0	0.008075	31814	0	0.106598	9950299	0.000000
318694961	28204	1433	868.660414	31835	1	0.001204	31768	4	0.051945	9945299	0.000000
318692661	18334	959	1577.954066	32068	11	0.088743	31913	0	0.044169	9940382	0.000000
318708525	9471	526	872.368961	31703	0	0.230731	31918	1	0.004443	9935424	0.000000
318723068	12304	626	544.168622	31806	0	0.019229	32010	3	0.006535	9930340	0.000000
318716972	20282	1005	773.453393	31894	4	0.115400	31984	0	0.005581	9925468	0.000000
318713989	19181	980	1233.701438	31951	0	0.115323	32175	2	0.002364	9920413	0.000000
318716949	12884	646	1022.745310	31831	4	0.033010	31821	1	0.014862	9915462	0.000000
318717602	12926	673	728.628097	31745	0	0.278094	32076	1	0.021537	9910555	0.000000
318743972	17425	812	799.503551	31788	4	0.322406	32215	0	0.074572	9905562	0.000000
318715563	18040	929	1040.190750	31745	1	0.169820	31971	3	0.026070	9900532	0.000000
318682617	15077	740	1008.247841	31866	4	0.279502	32032	0	0.010579	9895698	0.000000
318712877	13971	742	843.212802	31873	0	0.148568	32049	1	0.001558	9890730	0.000000
318708433	16124	845	853.630631	31689	0	0.016744	31882	2	0.034051	9885874	0.000000
318716620	16844	823	972.411970	31659	1	0.006767	31745	1	0.025925	9880901	0.000000
318687980	15762	791	966.637469	31734	6	0.088429	32021	3	0.007524	9875851	0.000000
318702667	15220	773	908.340250	31884	0	0.156944	31711	0	0.005277	9870876	0.000000
318704198	15724	796	899.632555	32100	0	0.291506	32134	5	0.026299	9865810	0.000000
318705323	15694	813	918.251453	31973	0	0.078186	31800	0	0.057599	9860858	0.000000
318711673	15733	792	914.778016	31619	0	0.012820	31814	1	0.007769	9855905	0.000000
318696276	15382	760	914.619199	31717	3	0.542958	31755	1	0.012675	9850893	0.000000
318708582	15552	783	890.612931	32026	1	0.119392	31820	0	0.001624	9845893	0.000000
318720118	16446	818	920.330287	31935	3	0.075792	31856	0	0.000675	9840912	0.000000
318730101	15740	801	948.231459	31868	0	0.018908	31873	5	0.014489	9836086	0.000000
318708099	15288	764	887.480365	32154	3	0.004322	31799	2	0.121004	9831110	0.000000
318715235	15959	787	890.419315	31833	1	0.148177	31920	2	0.033417	9826227	0.000000
318716467	16210	833	962.740002	31785	5	0.100651	31815	2	0.163156	9821212	0.000000
318712222	15569	852	940.782974	31811	1	0.107920	31912	5	0.154145	9816296	0.000000
318688938	14929	755	897.479745	31876	0	0.020452	31869	0	0.070255	9811428	0.000000
318703599	15717	794	854.302697	31894	0	0.007557	31945	3	0.014621	9806539	0.000000
[truncated: 163 more rows]
