# Supplementary material for: Large Variations in HIV-1 Viral Load Explained by Shifting-Mosaic Metapopulation Dynamics
Source: PLoS Biol. 2016 Oct 5;14(10):e1002567. doi: 10.1371/journal.pbio.1002567 (PMC5051940; doi:10.1371/journal.pbio.1002567)
Supplement: S1 Data — Each file gives the output from the simulations indicated by the filename: low migration (ms1, db432); high migration (ms1, db1); very high migration (ms10, db1); number of patches (np); reservoir (storage); no reservoir (nostorage); CTL immigration model (CTLimmig); CTL proliferation model (CTLprolif); β¯ (beta1, beta2, …). Within each file, there are 21 simulations for (k = 0,1,..,20), and data is output each day. For measures of synchrony, the final entry should be used. See Methods and S1 Simulation Code for further details. (ZIP) [file pbio.1002567.s002.zip › S1_Data/ms1_np10000_nostorage_noPD_CTLprolif_db1_beta4.tsv]

npatches	nstrain	runtime	dt	init_x	init_y	init_y_blood	init_z	init_S	beta0	beta1	beta2	beta3	mean_beta	B	d	delta	delta_blood	b[0]	mut	m	CTL	c	g	epsilon	k	het	lambda	rho	omega	x_max	patch.dyna	DELTA	A	VA
10000	1	100.000000	0.001000	21900	9499	5000000	0.001000	10000000	5.177904	4.516575	5.235856	3.381426	4	800000000	0.010000	1.000000	1.000000	80000	0.000050	0.004800	1	0.001000	1.000000	2.500000	0.000000	0.500000	0.000000	0.000000	0.000000	31872	0	10.000000	7.000000	1.000000
sus	inf	inf_blood	z	x[0]	y[0][0]	z[0]	x[1]	y[1][0]	z[1]	S[0]	synchrony
219000000	94990000	5000000	10.000000	21900	9499	0.001000	21900	9499	0.001000	10000000	0.000000
143823512	295712981	14896211	10000.000000	11097	32143	1.000000	12455	30887	1.000000	9995098	0.000000
108676328	427965267	21735239	10000.000000	8318	44810	1.000000	9310	43746	1.000000	9990112	0.000000
97551466	491802023	25050414	10000.000000	7357	51554	1.000000	8299	50034	1.000000	9985198	0.000000
93204286	521510212	26586591	10000.000000	7056	53917	1.000000	7948	53417	1.000000	9980146	0.000000
91357199	535129925	27296454	10000.000000	7077	54615	1.000000	7888	54378	1.000000	9975132	0.000000
90547704	541345099	27609096	10000.000000	7047	55663	1.000000	7807	54956	1.000000	9970154	0.000000
90197277	544153063	27767507	10000.000000	6937	56043	1.000000	7819	55097	1.000000	9964959	0.000000
90006737	545444364	27833319	10000.000000	6780	56257	1.000000	7733	55262	1.000000	9959886	0.000000
89936961	546015853	27857740	10000.000000	6772	56161	1.000000	7634	55251	1.000000	9954816	0.000000
89892008	546321978	27874168	10000.000000	6765	56220	1.000000	7761	55732	1.000000	9949840	0.000000
89889420	546459896	27884690	10000.000000	6791	56417	1.000000	7750	55683	1.000000	9944885	0.000000
89865538	546532899	27889174	10000.000000	6895	56453	1.000000	7697	55448	1.000000	9939933	0.000000
89869522	546521920	27885126	10000.000000	6796	56257	1.000000	7784	55395	1.000000	9934881	0.000000
89879364	546540486	27876774	10000.000000	6782	56332	1.000000	7715	55629	1.000000	9929852	0.000000
89883131	546530883	27880281	10000.000000	6792	56332	1.000000	7766	55652	1.000000	9924835	0.000000
89867457	546524717	27888187	10000.000000	6831	56782	1.000000	7792	55288	1.000000	9919902	0.000000
89874945	546509630	27893679	10000.000000	6792	56587	1.000000	7827	55236	1.000000	9914960	0.000000
89870637	546505813	27883267	10000.000000	6905	56223	1.000000	7685	55907	1.000000	9909987	0.000000
89873415	546523011	27880366	10000.000000	6886	56282	1.000000	7694	55727	1.000000	9905061	0.000000
89876326	546554030	27881411	10000.000000	6901	55581	1.000000	7606	55411	1.000000	9900033	0.000000
89874926	546546029	27882460	10000.000000	6822	56534	1.000000	7692	55473	1.000000	9894995	0.000000
89870819	546513062	27887439	10000.000000	6833	56281	1.000000	7682	55642	1.000000	9889924	0.000000
89873291	546544674	27881373	10000.000000	6876	56687	1.000000	7681	55575	1.000000	9884996	0.000000
89872354	546573068	27887634	10000.000000	6835	56340	1.000000	7749	55473	1.000000	9880089	0.000000
89870772	546549618	27870483	10000.000000	6918	56088	1.000000	7686	55772	1.000000	9875184	0.000000
89867892	546552100	27883786	10000.000000	6913	56113	1.000000	7603	56068	1.000000	9870295	0.000000
89860516	546573398	27876902	10000.000000	6896	56223	1.000000	7721	55367	1.000000	9865391	0.000000
89869408	546500666	27880634	10000.000000	6879	56008	1.000000	7763	55617	1.000000	9860383	0.000000
89861595	546532414	27879008	10000.000000	6790	56301	1.000000	7862	55089	1.000000	9855377	0.000000
89875968	546549803	27894987	10000.000000	6754	56056	1.000000	7645	56015	1.000000	9850451	0.000000
89872073	546555097	27891272	10000.000000	6947	56399	1.000000	7618	55401	1.000000	9845617	0.000000
89866525	546568620	27880402	10000.000000	6743	56390	1.000000	7732	55437	1.000000	9840649	0.000000
89872055	546555668	27892357	10000.000000	6942	56155	1.000000	7685	55192	1.000000	9835737	0.000000
89857052	546603766	27885323	10000.000000	6912	56076	1.000000	7733	55714	1.000000	9830960	0.000000
89869722	546537599	27886439	10000.000000	6800	56384	1.000000	7755	55295	1.000000	9826009	0.000000
89868148	546537080	27880631	10000.000000	6812	56200	1.000000	7650	56063	1.000000	9821063	0.000000
89872821	546527415	27890757	10000.000000	6835	56251	1.000000	7879	54988	1.000000	9816216	0.000000
89882433	546518853	27888077	10000.000000	6924	56155	1.000000	7732	55675	1.000000	9811362	0.000000
89873895	546505398	27890304	10000.000000	6757	56444	1.000000	7686	55763	1.000000	9806384	0.000000
89879045	546509634	27881924	10000.000000	6820	56525	1.000000	7731	55310	1.000000	9801567	-1.#IND00
89870487	546526960	27890062	10000.000000	6881	56063	1.000000	7772	55629	1.000000	9796693	-0.032000
89867096	546582748	27874296	10000.000000	6752	56300	1.000000	7598	55519	1.000000	9791852	-0.012978
89861064	546587042	27885003	10000.000000	6925	56196	1.000000	7656	55249	1.000000	9786908	-0.014838
89878419	546528444	27881045	10000.000000	6840	56059	1.000000	7552	55515	1.000000	9782117	-0.013709
89876267	546533226	27882129	10000.000000	6850	56063	1.000000	7743	55612	1.000000	9777284	-0.007644
89861443	546568356	27883290	10000.000000	6832	56207	1.000000	7725	55623	1.000000	9772366	-0.008708
89865422	546565301	27874149	10000.000000	6923	56073	1.000000	7728	55617	1.000000	9767557	-0.010064
89871797	546567260	27879169	10000.000000	6898	56260	1.000000	7677	55660	1.000000	9762616	-0.009353
89871281	546541851	27889424	10000.000000	6791	56702	1.000000	7656	56273	1.000000	9757750	-0.020643
89874646	546512034	27889283	10000.000000	6912	56125	1.000000	7759	55574	1.000000	9752905	-0.019737
89873575	546531830	27891620	10000.000000	6891	56697	1.000000	7740	55559	1.000000	9748036	-0.018098
89877616	546507248	27877666	10000.000000	6928	56111	1.000000	7719	55530	1.000000	9743066	-0.017796
89881966	546506522	27882627	10000.000000	6894	56252	1.000000	7774	55141	1.000000	9738192	-0.011316
89869024	546529123	27887785	10000.000000	6881	56190	1.000000	7728	55030	1.000000	9733264	-0.009682
89870527	546525170	27881974	10000.000000	6860	55998	1.000000	7649	55616	1.000000	9728431	-0.009335
89874774	546529636	27880275	10000.000000	6814	56286	1.000000	7821	55900	1.000000	9723655	-0.009939
89873466	546563214	27885575	10000.000000	6826	56090	1.000000	7686	55538	1.000000	9718753	-0.007925
89872977	546546113	27885065	10000.000000	6762	56093	1.000000	7637	55771	1.000000	9713981	-0.009149
89863487	546572582	27894800	10000.000000	6857	56165	1.000000	7730	55730	1.000000	9709082	-0.008441
89870250	546544109	27891313	10000.000000	6854	55870	1.000000	7791	55607	1.000000	9704148	-0.008740
89877516	546519704	27888982	10000.000000	6832	56111	1.000000	7746	55568	1.000000	9699211	-0.009294
89875144	546523784	27878782	10000.000000	6973	56003	1.000000	7737	55325	1.000000	9694409	-0.011212
89873134	546506358	27879660	10000.000000	7025	55931	1.000000	7711	55860	1.000000	9689638	-0.009844
89868659	546524164	27885580	10000.000000	6864	56087	1.000000	7740	55627	1.000000	9684871	-0.010868
89856540	546529003	27887602	10000.000000	6875	56038	1.000000	7697	55499	1.000000	9680049	-0.010581
89875855	546554668	27889647	10000.000000	6918	55799	1.000000	7649	55330	1.000000	9675103	-0.010494
89872642	546541773	27876601	10000.000000	6881	55929	1.000000	7693	55914	1.000000	9670322	-0.010965
89859619	546564607	27892873	10000.000000	6837	56375	1.000000	7704	55648	1.000000	9665480	-0.010848
89873351	546549160	27898273	10000.000000	6924	55881	1.000000	7565	55839	1.000000	9660617	-0.010157
89868571	546531865	27880804	10000.000000	6835	56107	1.000000	7686	55647	1.000000	9655833	-0.009847
89866902	546488729	27890987	10000.000000	6868	56238	1.000000	7692	55505	1.000000	9650949	-0.009028
89872212	546512188	27881894	10000.000000	6886	56121	1.000000	7611	55671	1.000000	9646120	-0.009037
89883285	546525429	27890445	10000.000000	6901	56439	1.000000	7738	55663	1.000000	9641231	-0.008404
89879715	546547738	27881948	10000.000000	7037	55548	1.000000	7581	55916	1.000000	9636319	-0.005793
89860778	546550203	27884977	10000.000000	6883	56083	1.000000	7608	56126	1.000000	9631415	-0.005480
89866455	546534563	27886422	10000.000000	6911	56177	1.000000	7701	55725	1.000000	9626671	-0.005417
89872242	546493473	27888060	10000.000000	6759	56573	1.000000	7774	55378	1.000000	9621867	-0.005475
89871607	546557072	27887804	10000.000000	6895	56348	1.000000	7734	55705	1.000000	9616980	-0.005395
89881624	546540402	27884645	10000.000000	6913	56080	1.000000	7620	55934	1.000000	9612171	-0.005546
89880595	546522318	27877390	10000.000000	6940	56119	1.000000	7680	55427	1.000000	9607437	-0.005271
89870133	546519108	27887706	10000.000000	6966	55937	1.000000	7596	55500	1.000000	9602518	-0.005820
89872654	546533092	27888140	10000.000000	6836	56288	1.000000	7748	55345	1.000000	9597809	-0.005008
89878619	546531259	27885287	10000.000000	6834	55943	1.000000	7680	55090	1.000000	9593003	-0.004538
89878613	546543068	27883496	10000.000000	6882	55853	1.000000	7703	55607	1.000000	9588213	-0.004796
89876880	546529547	27879714	10000.000000	6945	56089	1.000000	7829	55721	1.000000	9583375	-0.005611
89868386	546552142	27877287	10000.000000	6895	55919	1.000000	7751	55291	1.000000	9578624	-0.005513
89865005	546526529	27884156	10000.000000	6798	56173	1.000000	7658	55326	1.000000	9573980	-0.005570
89876908	546541525	27883550	10000.000000	6885	56542	1.000000	7693	55655	1.000000	9569254	-0.005525
89857577	546547845	27880560	10000.000000	6945	55666	1.000000	7677	55608	1.000000	9564492	-0.005483
89863235	546563625	27880436	10000.000000	6883	56334	1.000000	7705	55588	1.000000	9559689	-0.004878
89870262	546536640	27883446	10000.000000	6966	56173	1.000000	7680	55307	1.000000	9554766	-0.004809
89862323	546578185	27888350	10000.000000	6770	56447	1.000000	7670	55930	1.000000	9550083	-0.004653
89874319	546557127	27894837	10000.000000	6893	56244	1.000000	7733	55645	1.000000	9545257	-0.004078
89867036	546540572	27886003	10000.000000	6822	56078	1.000000	7710	55526	1.000000	9540467	-0.003842
89867234	546535350	27877758	10000.000000	6898	56014	1.000000	7602	55848	1.000000	9535638	-0.003919
89869350	546551532	27884750	10000.000000	6726	56565	1.000000	7760	55406	1.000000	9530899	-0.003793
89862603	546504958	27885031	10000.000000	6845	56379	1.000000	7753	55897	1.000000	9526144	-0.003696
89869390	546532622	27879812	10000.000000	6847	56268	1.000000	7726	55514	1.000000	9521495	-0.003879
89877489	546470013	27887583	10000.000000	6792	56160	1.000000	7842	55740	1.000000	9516774	-0.003601
npatches	nstrain	runtime	dt	init_x	init_y	init_y_blood	init_z	init_S	beta0	beta1	beta2	beta3	mean_beta	B	d	delta	delta_blood	b[0]	mut	m	CTL	c	g	epsilon	k	het	lambda	rho	omega	x_max	patch.dyna	DELTA	A	VA
10000	1	100.000000	0.001000	21900	9499	5000000	0.001000	10000000	3.774846	5.540720	3.189224	3.984748	4	800000000	0.010000	1.000000	1.000000	80000	0.000050	0.004800	1	0.001000	1.000000	2.500000	1.000000	0.500000	0.000000	0.000000	0.000000	31872	0	10.000000	7.000000	1.000000
sus	inf	inf_blood	z	x[0]	y[0][0]	z[0]	x[1]	y[1][0]	z[1]	S[0]	synchrony
219000000	94990000	5000000	10.000000	21900	9499	0.001000	21900	9499	0.001000	10000000	0.000000
190119977	150225773	7624130	10000.000000	19407	14973	1.000000	14945	17297	1.000000	9995021	0.000000
176486253	171681791	8743237	10000.000000	17908	17009	1.000000	13719	19311	1.000000	9990016	0.000000
172459588	178255252	9091833	10000.000000	17484	17747	1.000000	13401	20016	1.000000	9985035	0.000000
171314395	180193917	9192102	10000.000000	17277	18049	1.000000	13125	20286	1.000000	9980110	0.000000
171013403	180705906	9215987	10000.000000	17214	18028	1.000000	13314	20340	1.000000	9974964	0.000000
170915592	180862905	9225446	10000.000000	17478	17765	1.000000	13168	20321	1.000000	9969925	0.000000
170894364	180913693	9235018	10000.000000	17192	18097	1.000000	13271	20143	1.000000	9965022	0.000000
170913059	180909695	9229528	10000.000000	17377	17780	1.000000	13315	20191	1.000000	9960190	0.000000
170901999	180945180	9234025	10000.000000	17230	17906	1.000000	13344	20265	1.000000	9955230	0.000000
170877382	180928526	9230495	10000.000000	17234	17828	1.000000	13275	20179	1.000000	9950187	0.000000
170897445	180922773	9227799	10000.000000	17287	18060	1.000000	13217	20206	1.000000	9945187	0.000000
170883213	180934964	9231031	10000.000000	17284	18102	1.000000	13332	20294	1.000000	9940284	0.000000
170886665	180926500	9233551	10000.000000	17286	18049	1.000000	13026	20449	1.000000	9935228	0.000000
170870225	180923772	9231491	10000.000000	17332	17860	1.000000	13335	20197	1.000000	9930290	0.000000
170910738	180891945	9224913	10000.000000	17222	17824	1.000000	13312	19974	1.000000	9925319	0.000000
170899883	180895954	9226473	10000.000000	17398	17959	1.000000	13136	20354	1.000000	9920357	0.000000
170912920	180890157	9232307	10000.000000	17306	17971	1.000000	13207	20101	1.000000	9915427	0.000000
170893570	180915434	9236122	10000.000000	17327	17850	1.000000	13255	20239	1.000000	9910364	0.000000
170884540	180943947	9237415	10000.000000	17214	18123	1.000000	13168	20237	1.000000	9905456	0.000000
170885154	180919322	9223524	10000.000000	17178	18048	1.000000	13453	20116	1.000000	9900446	0.000000
170897896	180919953	9233816	10000.000000	17274	18049	1.000000	13215	20359	1.000000	9895526	0.000000
170867475	180947940	9231457	10000.000000	17280	18082	1.000000	13279	20288	1.000000	9890530	0.000000
170874435	180944324	9231734	10000.000000	17176	18253	1.000000	13169	20444	1.000000	9885650	0.000000
170872400	180936758	9232710	10000.000000	17346	18113	1.000000	13375	20123	1.000000	9880742	0.000000
170869626	180935737	9235577	10000.000000	17411	17928	1.000000	13156	20286	1.000000	9875787	0.000000
170879714	180942772	9235345	10000.000000	17125	18193	1.000000	13270	20095	1.000000	9870796	0.000000
170905248	180888703	9229439	10000.000000	17421	17975	1.000000	13223	20276	1.000000	9865888	0.000000
170899841	180884141	9233239	10000.000000	17179	17848	1.000000	13245	19978	1.000000	9860916	0.000000
170896836	180914051	9230080	10000.000000	17268	18023	1.000000	13052	20319	1.000000	9855882	0.000000
170899723	180925545	9231008	10000.000000	17324	18022	1.000000	13179	20244	1.000000	9850879	0.000000
170881458	180914322	9233811	10000.000000	17456	18026	1.000000	13091	20643	1.000000	9845839	0.000000
170889384	180921218	9230937	10000.000000	17103	18132	1.000000	13224	20253	1.000000	9840884	0.000000
170884577	180908061	9230517	10000.000000	17202	17971	1.000000	13302	20142	1.000000	9836038	0.000000
170902049	180921224	9224345	10000.000000	17166	18106	1.000000	13309	20066	1.000000	9831166	0.000000
170897720	180876273	9226017	10000.000000	17280	17949	1.000000	13279	20233	1.000000	9826146	0.000000
170905794	180884329	9229194	10000.000000	17203	18098	1.000000	13347	20558	1.000000	9821153	0.000000
170898274	180905562	9229972	10000.000000	17117	18113	1.000000	13110	20420	1.000000	9816309	0.000000
170890200	180913616	9233174	10000.000000	17034	18270	1.000000	13277	20050	1.000000	9811381	0.000000
170881829	180916759	9233654	10000.000000	17182	17911	1.000000	13293	20190	1.000000	9806508	0.000000
170894676	180910820	9228815	10000.000000	17362	18079	1.000000	13199	20363	1.000000	9801629	-1.#IND00
170897820	180914488	9228248	10000.000000	17264	17954	1.000000	13323	20131	1.000000	9796652	-1.#IND00
170889028	180916241	9226966	10000.000000	17089	18093	1.000000	13498	19875	1.000000	9791669	-0.006291
170879247	180897588	9231513	10000.000000	17157	18314	1.000000	13320	19725	1.000000	9786858	-0.002791
170907637	180885524	9234015	10000.000000	17059	18117	1.000000	13302	20170	1.000000	9781925	-0.002041
170894653	180908805	9232370	10000.000000	17221	17879	1.000000	13414	20202	1.000000	9777040	-0.008846
170882088	180919773	9230977	10000.000000	17273	18163	1.000000	13364	20361	1.000000	9772100	-0.008298
170891297	180930712	9233245	10000.000000	17269	17765	1.000000	13391	20324	1.000000	9767243	-0.007945
170899530	180902225	9231759	10000.000000	17332	17840	1.000000	13327	20412	1.000000	9762394	-0.008761
170893623	180900431	9229543	10000.000000	17142	17903	1.000000	13152	20397	1.000000	9757684	-0.006097
170897719	180900144	9229366	10000.000000	17168	17953	1.000000	13223	20138	1.000000	9752956	-0.005519
170887616	180929537	9222980	10000.000000	17145	18068	1.000000	13226	20500	1.000000	9748166	-0.004080
170890587	180915038	9238859	10000.000000	17099	18081	1.000000	13351	19996	1.000000	9743394	-0.002753
170898093	180924085	9230926	10000.000000	17455	17867	1.000000	13435	20012	1.000000	9738495	-0.004502
170883119	180910369	9235680	10000.000000	17304	17982	1.000000	13161	20394	1.000000	9733619	-0.004391
170881534	180943142	9231443	10000.000000	17319	17936	1.000000	13101	20587	1.000000	9728770	-0.005888
170897891	180911213	9229777	10000.000000	17305	18005	1.000000	13193	20375	1.000000	9723780	-0.005964
170872202	180931576	9228860	10000.000000	17023	18195	1.000000	13234	20080	1.000000	9718910	-0.004476
170905696	180898831	9229208	10000.000000	17299	17896	1.000000	13394	20143	1.000000	9714149	-0.004883
170918672	180892613	9229212	10000.000000	17259	17666	1.000000	13277	20109	1.000000	9709327	-0.007634
170910244	180890717	9226123	10000.000000	17300	17885	1.000000	13376	20013	1.000000	9704502	-0.007514
170908789	180886954	9232666	10000.000000	17355	18171	1.000000	13479	20187	1.000000	9699623	-0.006239
170905914	180882756	9227577	10000.000000	17001	18172	1.000000	13248	20413	1.000000	9694775	-0.004908
170919663	180890436	9231996	10000.000000	17272	18239	1.000000	13290	20077	1.000000	9689865	-0.004812
170894049	180931243	9229273	10000.000000	17231	18051	1.000000	13249	19935	1.000000	9685139	-0.004459
170897581	180918863	9236573	10000.000000	17199	17941	1.000000	13505	20119	1.000000	9680230	-0.004061
170900103	180904200	9226281	10000.000000	17164	18307	1.000000	13352	20365	1.000000	9675395	-0.003752
170909635	180877175	9225925	10000.000000	17195	17905	1.000000	13150	20394	1.000000	9670702	-0.003723
170902232	180884611	9228285	10000.000000	17184	18038	1.000000	13231	20227	1.000000	9665967	-0.002606
170904501	180875583	9227104	10000.000000	17174	18008	1.000000	13277	20202	1.000000	9661139	-0.002514
170889465	180936261	9228827	10000.000000	17154	17987	1.000000	13236	20067	1.000000	9656369	-0.002727
170918235	180933936	9228429	10000.000000	17254	18138	1.000000	13339	20192	1.000000	9651655	-0.002340
170893809	180929343	9230279	10000.000000	17314	17766	1.000000	13141	20568	1.000000	9646764	-0.002450
170873560	180948315	9228524	10000.000000	17426	17783	1.000000	13178	20235	1.000000	9641943	-0.002471
170876746	180903959	9231110	10000.000000	17107	18186	1.000000	13214	20217	1.000000	9637149	-0.002669
170894789	180920492	9227899	10000.000000	17052	18011	1.000000	13270	20464	1.000000	9632314	-0.002587
170873487	180949296	9234231	10000.000000	17302	17937	1.000000	13372	19974	1.000000	9627458	-0.002483
170885795	180934672	9231376	10000.000000	17346	17956	1.000000	13322	20141	1.000000	9622587	-0.002429
170907541	180898630	9234181	10000.000000	17216	18304	1.000000	13285	20344	1.000000	9617755	-0.002436
170880981	180929947	9229707	10000.000000	17480	17971	1.000000	13159	20349	1.000000	9613023	-0.002345
170879253	180950893	9231088	10000.000000	17188	18139	1.000000	13466	20172	1.000000	9608269	-0.002549
170887385	180933304	9230488	10000.000000	17025	17858	1.000000	13268	20005	1.000000	9603350	-0.002541
170914825	180917322	9231038	10000.000000	17193	18225	1.000000	13311	20173	1.000000	9598491	-0.002668
170891503	180920709	9224453	10000.000000	17219	17963	1.000000	13181	20054	1.000000	9593673	-0.003769
170888057	180922677	9229007	10000.000000	17071	18273	1.000000	13355	20447	1.000000	9588993	-0.003767
170888727	180906113	9230047	10000.000000	17192	17745	1.000000	13195	20365	1.000000	9584169	-0.003646
170895568	180915680	9228578	10000.000000	17139	18189	1.000000	13325	20203	1.000000	9579367	-0.004378
170898593	180920273	9226823	10000.000000	17310	17860	1.000000	13264	20053	1.000000	9574617	-0.004249
170905461	180880008	9233294	10000.000000	17267	17954	1.000000	13224	20154	1.000000	9569699	-0.004213
170903836	180886464	9229027	10000.000000	17197	17830	1.000000	13358	20269	1.000000	9564911	-0.004127
170896598	180910858	9227714	10000.000000	17091	18082	1.000000	13221	20420	1.000000	9560142	-0.004504
170897367	180924036	9231032	10000.000000	17311	17593	1.000000	13186	20328	1.000000	9555314	-0.004419
170884476	180892712	9235187	10000.000000	17316	18080	1.000000	13266	20045	1.000000	9550432	-0.005145
170901309	180892074	9227988	10000.000000	17227	17907	1.000000	13127	20208	1.000000	9545648	-0.005751
170888018	180894286	9225068	10000.000000	17387	17852	1.000000	13304	20091	1.000000	9540879	-0.006336
170885061	180930059	9233287	10000.000000	17273	18118	1.000000	13236	20242	1.000000	9536251	-0.006146
170901930	180908308	9226890	10000.000000	17308	17963	1.000000	13334	20173	1.000000	9531460	-0.005967
170895914	180915768	9232303	10000.000000	17352	17953	1.000000	13229	20186	1.000000	9526680	-0.006333
170875411	180938647	9232183	10000.000000	17341	17928	1.000000	13243	20109	1.000000	9521932	-0.006171
170902706	180924921	9227479	10000.000000	17167	18106	1.000000	13346	19991	1.000000	9517244	-0.006400
npatches	nstrain	runtime	dt	init_x	init_y	init_y_blood	init_z	init_S	beta0	beta1	beta2	beta3	mean_beta	B	d	delta	delta_blood	b[0]	mut	m	CTL	c	g	epsilon	k	het	lambda	rho	omega	x_max	patch.dyna	DELTA	A	VA
10000	1	100.000000	0.001000	21900	9499	5000000	0.001000	10000000	4.392681	2.270020	4.417701	5.781849	4	800000000	0.010000	1.000000	1.000000	80000	0.000050	0.004800	1	0.001000	1.000000	2.500000	2.000000	0.500000	0.000000	0.000000	0.000000	31872	0	10.000000	7.000000	1.000000
sus	inf	inf_blood	z	x[0]	y[0][0]	z[0]	x[1]	y[1][0]	z[1]	S[0]	synchrony
219000000	94990000	5000000	10.000000	21900	9499	0.001000	21900	9499	0.001000	10000000	0.000000
228649901	74264654	3802713	10000.000000	21747	7823	1.000000	27265	5473	1.000000	9995017	0.000000
238095325	66021089	3372235	10000.000000	22516	7176	1.000000	28134	4662	1.000000	9989913	0.000000
241294158	63577278	3243084	10000.000000	22952	6912	1.000000	28166	4677	1.000000	9985013	0.000000
242318235	62850342	3206992	10000.000000	23272	6732	1.000000	28360	4275	1.000000	9980080	0.000000
242614705	62603397	3196341	10000.000000	23654	6464	1.000000	28460	4399	1.000000	9975062	0.000000
242719955	62562814	3192849	10000.000000	23205	6673	1.000000	28353	4404	1.000000	9970144	0.000000
242724303	62529317	3191292	10000.000000	23378	6660	1.000000	28470	4377	1.000000	9965080	0.000000
242730718	62526459	3192990	10000.000000	23522	6538	1.000000	28304	4516	1.000000	9960103	0.000000
242723221	62509440	3186702	10000.000000	23242	6700	1.000000	28274	4489	1.000000	9955043	0.000000
242757531	62504279	3186126	10000.000000	23275	6658	1.000000	28190	4363	1.000000	9950166	0.000000
242745043	62521481	3188944	10000.000000	23447	6834	1.000000	28356	4313	1.000000	9945091	0.000000
242737842	62509477	3186466	10000.000000	23447	6656	1.000000	28321	4377	1.000000	9940084	0.000000
242758204	62493035	3189726	10000.000000	23140	6788	1.000000	28319	4331	1.000000	9935134	0.000000
242789370	62465643	3187560	10000.000000	23161	6805	1.000000	28200	4443	1.000000	9930302	0.000000
242733916	62494988	3192308	10000.000000	23262	6778	1.000000	28316	4330	1.000000	9925357	0.000000
242763312	62506713	3188447	10000.000000	23254	6589	1.000000	28311	4585	1.000000	9920377	0.000000
242739712	62509157	3189742	10000.000000	23441	6577	1.000000	28072	4566	1.000000	9915478	0.000000
242762502	62494629	3187577	10000.000000	23381	6523	1.000000	28228	4416	1.000000	9910372	0.000000
242741214	62506259	3185706	10000.000000	23448	6821	1.000000	28493	4234	1.000000	9905428	0.000000
242787251	62473895	3189469	10000.000000	23405	6503	1.000000	28393	4376	1.000000	9900392	0.000000
242760112	62501773	3189895	10000.000000	23531	6612	1.000000	28236	4463	1.000000	9895289	0.000000
242749051	62495178	3188539	10000.000000	23203	6766	1.000000	28440	4239	1.000000	9890408	0.000000
242754135	62486203	3190604	10000.000000	23115	6850	1.000000	27933	4587	1.000000	9885407	0.000000
242746402	62498353	3188591	10000.000000	23457	6741	1.000000	28203	4426	1.000000	9880464	0.000000
242756282	62498659	3187382	10000.000000	23350	6869	1.000000	28524	4527	1.000000	9875564	0.000000
242744788	62506128	3189584	10000.000000	23342	6646	1.000000	28265	4371	1.000000	9870558	0.000000
242734449	62507274	3187271	10000.000000	23193	6578	1.000000	28270	4390	1.000000	9865639	0.000000
242757786	62479666	3189860	10000.000000	23473	6628	1.000000	28172	4452	1.000000	9860628	0.000000
242765218	62500111	3191507	10000.000000	23386	6715	1.000000	28178	4358	1.000000	9855776	0.000000
242772170	62497674	3188146	10000.000000	23031	6954	1.000000	28229	4514	1.000000	9850871	0.000000
242739043	62517147	3188493	10000.000000	23391	6731	1.000000	28395	4337	1.000000	9845955	0.000000
242749903	62506032	3186104	10000.000000	23254	6708	1.000000	28335	4262	1.000000	9840990	0.000000
242736955	62508057	3189378	10000.000000	23120	6901	1.000000	28314	4295	1.000000	9835998	0.000000
242744674	62510024	3188355	10000.000000	23167	6700	1.000000	28582	4164	1.000000	9830929	0.000000
242745060	62510128	3192127	10000.000000	23260	6682	1.000000	28229	4350	1.000000	9825974	0.000000
242726362	62519035	3190193	10000.000000	23173	6559	1.000000	28487	4264	1.000000	9821088	0.000000
242772041	62495859	3189737	10000.000000	22997	6760	1.000000	28294	4510	1.000000	9816245	0.000000
242777552	62486354	3187494	10000.000000	23213	6673	1.000000	28256	4476	1.000000	9811302	0.000000
242752145	62495742	3186889	10000.000000	23305	6819	1.000000	28220	4215	1.000000	9806523	0.000000
242743678	62514281	3189667	10000.000000	23354	6639	1.000000	28157	4346	1.000000	9801668	-1.#IND00
242740806	62508832	3189684	10000.000000	23269	6734	1.000000	28314	4452	1.000000	9796883	-0.009600
242751578	62508900	3190399	10000.000000	23263	6664	1.000000	28326	4595	1.000000	9792002	0.005155
242801881	62480924	3188505	10000.000000	23529	6619	1.000000	28222	4342	1.000000	9787020	-0.008655
242774809	62505199	3189856	10000.000000	23276	6630	1.000000	28270	4498	1.000000	9782093	-0.012444
242761174	62480261	3188635	10000.000000	23339	6645	1.000000	28202	4285	1.000000	9777287	-0.011225
242770336	62472602	3186176	10000.000000	23454	6646	1.000000	28076	4463	1.000000	9772353	-0.008098
242781576	62475390	3186407	10000.000000	23205	6931	1.000000	28213	4411	1.000000	9767432	-0.005244
242768997	62473954	3191009	10000.000000	23004	6771	1.000000	28300	4397	1.000000	9762612	-0.002906
242778726	62456244	3187104	10000.000000	23287	6625	1.000000	28303	4335	1.000000	9757788	-0.002207
242779399	62486630	3188248	10000.000000	23338	6745	1.000000	28422	4351	1.000000	9752875	0.000292
242782529	62486435	3187232	10000.000000	23473	6542	1.000000	28325	4186	1.000000	9748067	0.005074
242783579	62480613	3187769	10000.000000	23289	6773	1.000000	28459	4392	1.000000	9743213	0.003874
242771598	62469065	3187918	10000.000000	23383	6709	1.000000	28483	4284	1.000000	9738433	0.004500
242782075	62476697	3187233	10000.000000	23259	6865	1.000000	28444	4324	1.000000	9733660	0.000397
242771013	62495086	3188296	10000.000000	23326	6751	1.000000	28269	4323	1.000000	9728766	0.001237
242792489	62482401	3187345	10000.000000	23328	6638	1.000000	28260	4218	1.000000	9723990	0.000590
242778655	62491695	3185924	10000.000000	23246	6834	1.000000	28436	4459	1.000000	9719039	0.001847
242749039	62503191	3191326	10000.000000	23316	6582	1.000000	28259	4210	1.000000	9714107	0.000121
242773445	62492134	3188380	10000.000000	23310	6706	1.000000	28331	4361	1.000000	9709124	0.000082
242765143	62484177	3188823	10000.000000	23468	6673	1.000000	28300	4423	1.000000	9704255	-0.000106
242778076	62494893	3190898	10000.000000	23361	6684	1.000000	28470	4414	1.000000	9699357	-0.000846
242748772	62492025	3191172	10000.000000	23468	6603	1.000000	28439	4573	1.000000	9694627	-0.001229
242761670	62495974	3185197	10000.000000	23269	6945	1.000000	28674	4318	1.000000	9689787	-0.000760
242746620	62497525	3187482	10000.000000	23382	6653	1.000000	28386	4471	1.000000	9684826	-0.001139
242741057	62511664	3189529	10000.000000	23386	6573	1.000000	28245	4346	1.000000	9680040	-0.001524
242775234	62480233	3186897	10000.000000	23402	6617	1.000000	28345	4365	1.000000	9675155	-0.001629
242735496	62512053	3191739	10000.000000	23269	6772	1.000000	28407	4505	1.000000	9670403	-0.001911
242723319	62503092	3190253	10000.000000	23323	6828	1.000000	28364	4328	1.000000	9665579	-0.002456
242765258	62501155	3189488	10000.000000	23072	6943	1.000000	28283	4513	1.000000	9660716	-0.002488
242772567	62484587	3189786	10000.000000	23211	6756	1.000000	28383	4316	1.000000	9655811	-0.002515
242751379	62482229	3191606	10000.000000	23275	6718	1.000000	28417	4333	1.000000	9650964	-0.002369
242801478	62445783	3187439	10000.000000	23267	6558	1.000000	28306	4434	1.000000	9646112	-0.002099
242787810	62466349	3187570	10000.000000	23222	6715	1.000000	28533	4385	1.000000	9641206	-0.001832
242760556	62502607	3188041	10000.000000	23362	6602	1.000000	28409	4442	1.000000	9636247	-0.001455
242752507	62500299	3190645	10000.000000	23239	6728	1.000000	28270	4226	1.000000	9631447	-0.002197
242768381	62494298	3189486	10000.000000	23392	6688	1.000000	28463	4319	1.000000	9626593	-0.002138
242748816	62497620	3189307	10000.000000	23152	6939	1.000000	28407	4343	1.000000	9621793	-0.003440
242733288	62529746	3186420	10000.000000	23325	6644	1.000000	28447	4270	1.000000	9616872	-0.003187
242746229	62502740	3189563	10000.000000	23397	6590	1.000000	28173	4226	1.000000	9611956	-0.003648
242768757	62486066	3189290	10000.000000	23585	6661	1.000000	28391	4387	1.000000	9607157	-0.003368
242766365	62471520	3189064	10000.000000	23652	6416	1.000000	28298	4342	1.000000	9602477	-0.003036
242791795	62466008	3186336	10000.000000	23339	6782	1.000000	28300	4363	1.000000	9597783	-0.002774
242752437	62511882	3186162	10000.000000	23310	6721	1.000000	28289	4299	1.000000	9592802	-0.002739
242776661	62498862	3190196	10000.000000	23443	6545	1.000000	28401	4257	1.000000	9588093	-0.002426
242747178	62507357	3186313	10000.000000	23277	6806	1.000000	28392	4471	1.000000	9583427	-0.002877
242762639	62503345	3189234	10000.000000	23212	6605	1.000000	28381	4333	1.000000	9578663	-0.002445
242762871	62499905	3188207	10000.000000	23173	6758	1.000000	28509	4468	1.000000	9573811	-0.002099
242761581	62482972	3188994	10000.000000	23187	6569	1.000000	28358	4319	1.000000	9569144	-0.001772
242763746	62479410	3185428	10000.000000	23266	6469	1.000000	28271	4372	1.000000	9564344	-0.001487
242763295	62495541	3188750	10000.000000	23375	6623	1.000000	28228	4383	1.000000	9559591	-0.001405
242756478	62519930	3186020	10000.000000	23456	6797	1.000000	28344	4439	1.000000	9554806	-0.001753
242765878	62491400	3188388	10000.000000	23397	6645	1.000000	28286	4491	1.000000	9550025	-0.001615
242775430	62505726	3188264	10000.000000	23344	6561	1.000000	28233	4534	1.000000	9545291	-0.001583
242737730	62487212	3189152	10000.000000	23411	6688	1.000000	28539	4293	1.000000	9540631	-0.002358
242794380	62467605	3189274	10000.000000	23276	6821	1.000000	28217	4346	1.000000	9535856	-0.002307
242781375	62493574	3188984	10000.000000	23260	6543	1.000000	28206	4443	1.000000	9530943	-0.002254
242757308	62483808	3190274	10000.000000	23484	6585	1.000000	28339	4422	1.000000	9526148	-0.002162
242767379	62477621	3187224	10000.000000	23262	6791	1.000000	28326	4375	1.000000	9521532	-0.002451
242795556	62470000	3190059	10000.000000	23592	6535	1.000000	28390	4297	1.000000	9516788	-0.002639
npatches	nstrain	runtime	dt	init_x	init_y	init_y_blood	init_z	init_S	beta0	beta1	beta2	beta3	mean_beta	B	d	delta	delta_blood	b[0]	mut	m	CTL	c	g	epsilon	k	het	lambda	rho	omega	x_max	patch.dyna	DELTA	A	VA
10000	1	100.000000	0.001000	21900	9499	5000000	0.001000	10000000	2.136446	2.324874	5.676950	2.883777	4	800000000	0.010000	1.000000	1.000000	80000	0.000050	0.004800	1	0.001000	1.000000	2.500000	3.000000	0.500000	0.000000	0.000000	0.000000	31872	0	10.000000	7.000000	1.000000
sus	inf	inf_blood	z	x[0]	y[0][0]	z[0]	x[1]	y[1][0]	z[1]	S[0]	synchrony
219000000	94990000	5000000	10.000000	21900	9499	0.001000	21900	9499	0.001000	10000000	0.000000
257356548	35164072	1821840	10000.000000	28804	2444	1.000000	28301	2458	1.000000	9995053	0.000000
281606123	21392242	1098797	10000.000000	30531	1321	1.000000	30345	1290	1.000000	9990054	0.000000
290705319	16735147	855920	10000.000000	31156	942	1.000000	30977	1010	1.000000	9985016	0.000000
294669827	14605429	747345	10000.000000	30993	832	1.000000	31003	882	1.000000	9980036	0.000000
296709712	13478426	689150	10000.000000	31192	750	1.000000	31077	814	1.000000	9975002	0.000000
297906204	12806695	653882	10000.000000	31201	688	1.000000	31104	739	1.000000	9969964	0.000000
298608399	12399128	632659	10000.000000	31599	650	1.000000	31380	700	1.000000	9964965	0.000000
299070226	12155071	620359	10000.000000	31203	703	1.000000	31445	657	1.000000	9959973	0.000000
299332349	11996118	611226	10000.000000	31581	647	1.000000	31288	675	1.000000	9954905	0.000000
299511694	11890934	606705	10000.000000	31158	709	1.000000	31207	751	1.000000	9949954	0.000000
299641219	11814158	600424	10000.000000	31366	663	1.000000	31103	655	1.000000	9945022	0.000000
299734403	11769407	599104	10000.000000	31567	697	1.000000	31085	709	1.000000	9940093	0.000000
299768614	11738677	598541	10000.000000	31233	667	1.000000	31415	640	1.000000	9935132	0.000000
299793349	11716807	598205	10000.000000	31184	646	1.000000	31335	707	1.000000	9930266	0.000000
299842794	11703449	597811	10000.000000	31274	691	1.000000	31164	692	1.000000	9925216	0.000000
299833868	11710129	597844	10000.000000	31219	635	1.000000	31222	666	1.000000	9920250	0.000000
299848271	11692604	597497	10000.000000	31282	665	1.000000	31077	685	1.000000	9915233	0.000000
299850638	11699221	595723	10000.000000	31462	645	1.000000	31321	672	1.000000	9910186	0.000000
299838990	11712736	596958	10000.000000	31264	638	1.000000	31237	649	1.000000	9905154	0.000000
299833981	11707564	596947	10000.000000	31250	617	1.000000	31175	698	1.000000	9900233	0.000000
299821124	11707573	597806	10000.000000	31417	661	1.000000	31355	675	1.000000	9895361	0.000000
299828136	11696468	597488	10000.000000	31209	727	1.000000	31141	692	1.000000	9890453	0.000000
299869219	11689140	597121	10000.000000	31393	650	1.000000	31298	668	1.000000	9885407	0.000000
299841397	11699165	596908	10000.000000	31296	707	1.000000	31418	778	1.000000	9880471	0.000000
299847885	11704684	597807	10000.000000	31467	666	1.000000	31425	669	1.000000	9875498	0.000000
299844694	11696703	597462	10000.000000	31356	630	1.000000	31055	633	1.000000	9870635	0.000000
299864334	11698002	596345	10000.000000	31316	653	1.000000	31449	753	1.000000	9865746	0.000000
299874170	11705213	597201	10000.000000	31441	646	1.000000	31325	656	1.000000	9860941	0.000000
299819942	11719743	598792	10000.000000	31261	665	1.000000	31148	719	1.000000	9855980	0.000000
299808450	11707429	598117	10000.000000	31538	644	1.000000	31311	630	1.000000	9851034	0.000000
299849953	11700130	597179	10000.000000	31290	655	1.000000	31258	727	1.000000	9846126	0.000000
299831300	11703354	597904	10000.000000	31342	652	1.000000	31161	687	1.000000	9841138	0.000000
299844683	11692491	596063	10000.000000	31477	617	1.000000	31445	705	1.000000	9836279	0.000000
299861349	11691145	596920	10000.000000	31299	641	1.000000	31439	661	1.000000	9831376	0.000000
299864386	11687043	596588	10000.000000	31445	627	1.000000	31141	661	1.000000	9826515	0.000000
299864279	11672313	595833	10000.000000	31280	604	1.000000	31217	586	1.000000	9821603	0.000000
299869304	11676989	596949	10000.000000	31268	671	1.000000	31262	681	1.000000	9816686	0.000000
299840187	11689586	596373	10000.000000	31447	589	1.000000	31421	657	1.000000	9811887	0.000000
299845154	11690227	596830	10000.000000	31447	641	1.000000	31377	660	1.000000	9807033	0.000000
299831429	11700134	597041	10000.000000	31324	668	1.000000	31394	657	1.000000	9802078	-1.#IND00
299858661	11681635	597332	10000.000000	31191	668	1.000000	31087	734	1.000000	9797205	0.002400
299872380	11668317	594452	10000.000000	31363	686	1.000000	31108	731	1.000000	9792407	-0.000089
299887893	11659447	595618	10000.000000	31211	628	1.000000	31124	662	1.000000	9787599	-0.000030
299908605	11657112	594145	10000.000000	31229	583	1.000000	31216	712	1.000000	9782641	-0.000437
299911984	11671682	596563	10000.000000	31466	639	1.000000	31219	713	1.000000	9777768	-0.004965
299851788	11694586	597075	10000.000000	31204	646	1.000000	31133	689	1.000000	9772882	-0.004142
299862998	11706275	596164	10000.000000	31231	631	1.000000	31190	670	1.000000	9767893	-0.006374
299852960	11691479	597571	10000.000000	31333	660	1.000000	31058	626	1.000000	9763037	-0.003806
299842821	11687857	595513	10000.000000	31479	712	1.000000	31218	659	1.000000	9758253	-0.001965
299858350	11693734	595365	10000.000000	31455	661	1.000000	31343	677	1.000000	9753339	-0.003213
299849712	11692357	597075	10000.000000	31340	664	1.000000	31248	684	1.000000	9748512	-0.001306
299846584	11700633	597637	10000.000000	31195	715	1.000000	31292	655	1.000000	9743709	-0.001774
299822084	11705126	596565	10000.000000	31392	663	1.000000	31091	667	1.000000	9738893	0.003777
299833679	11703270	597346	10000.000000	31136	635	1.000000	31248	675	1.000000	9734104	0.004500
299830743	11703887	596417	10000.000000	31386	689	1.000000	31268	707	1.000000	9729218	0.004783
299850184	11695333	595788	10000.000000	31616	632	1.000000	31329	705	1.000000	9724291	0.002350
299861453	11684136	596287	10000.000000	31283	697	1.000000	31459	681	1.000000	9719528	0.001057
299859605	11689243	596388	10000.000000	31173	674	1.000000	31178	704	1.000000	9714696	0.000219
299817620	11713342	596869	10000.000000	31508	685	1.000000	31342	713	1.000000	9709775	0.000602
299825728	11713817	596137	10000.000000	31300	644	1.000000	31358	730	1.000000	9705050	0.000847
299820217	11696238	595616	10000.000000	31301	642	1.000000	31424	632	1.000000	9700180	0.000325
299831198	11705762	596372	10000.000000	31309	683	1.000000	31371	696	1.000000	9695317	0.000403
299842791	11694337	596646	10000.000000	31448	617	1.000000	31152	669	1.000000	9690494	-0.000098
299858876	11698086	596655	10000.000000	31330	645	1.000000	31033	680	1.000000	9685631	-0.000897
299828029	11713381	597285	10000.000000	31278	658	1.000000	31219	669	1.000000	9680711	-0.000687
299841911	11702048	595641	10000.000000	31302	647	1.000000	31269	685	1.000000	9675914	-0.000716
299846136	11702568	597497	10000.000000	31152	675	1.000000	31353	667	1.000000	9671114	-0.001136
299844182	11701743	597841	10000.000000	31199	665	1.000000	31005	717	1.000000	9666418	-0.001135
299816178	11700866	597907	10000.000000	31316	633	1.000000	31294	650	1.000000	9661555	-0.001910
299842792	11694833	596560	10000.000000	31530	667	1.000000	31239	722	1.000000	9656931	-0.000860
299860228	11700616	595638	10000.000000	31380	658	1.000000	31466	677	1.000000	9652166	-0.001214
299855537	11687574	596007	10000.000000	31304	652	1.000000	31304	734	1.000000	9647328	0.000048
299883672	11681670	598096	10000.000000	31444	630	1.000000	31192	664	1.000000	9642475	0.000041
299882336	11674144	595439	10000.000000	31354	615	1.000000	31251	704	1.000000	9637738	-0.000424
299878345	11665806	596117	10000.000000	31343	579	1.000000	31089	631	1.000000	9632857	0.000446
299884498	11673558	596250	10000.000000	31280	592	1.000000	31198	697	1.000000	9628053	0.000225
299873412	11670826	596001	10000.000000	31358	668	1.000000	31413	653	1.000000	9623221	0.000057
299865832	11684324	596863	10000.000000	31163	634	1.000000	31321	687	1.000000	9618393	-0.000136
299863244	11681212	596339	10000.000000	31250	642	1.000000	31226	648	1.000000	9613692	-0.000210
299875439	11684224	596968	10000.000000	31301	671	1.000000	31303	650	1.000000	9608908	0.000848
299863891	11680383	596154	10000.000000	31007	654	1.000000	31248	735	1.000000	9604020	0.000636
299857850	11683625	595852	10000.000000	31398	687	1.000000	31253	688	1.000000	9599298	0.000798
299878523	11672096	595349	10000.000000	31440	641	1.000000	31405	664	1.000000	9594558	0.001982
299882833	11685171	596602	10000.000000	31288	612	1.000000	31121	683	1.000000	9589909	0.002389
299869937	11676312	595753	10000.000000	31238	631	1.000000	31027	694	1.000000	9585127	0.001671
299862068	11688026	596661	10000.000000	31233	711	1.000000	31207	615	1.000000	9580435	0.001772
299844673	11698309	595578	10000.000000	31246	639	1.000000	31111	709	1.000000	9575678	0.001700
299871825	11687149	597186	10000.000000	31305	695	1.000000	31123	637	1.000000	9570812	0.001851
299852267	11675695	595548	10000.000000	31197	564	1.000000	31171	726	1.000000	9565957	0.001020
299855726	11680016	594944	10000.000000	31535	568	1.000000	31331	697	1.000000	9561292	0.001204
299843474	11691189	596389	10000.000000	31262	610	1.000000	31220	660	1.000000	9556486	0.001668
299841193	11694399	596563	10000.000000	31112	626	1.000000	31523	615	1.000000	9551593	0.001742
299833343	11688616	595997	10000.000000	31481	639	1.000000	31169	710	1.000000	9546866	0.001677
299886135	11685440	594953	10000.000000	31408	665	1.000000	31234	693	1.000000	9542089	0.001947
299879396	11688641	595668	10000.000000	31600	663	1.000000	31459	685	1.000000	9537326	0.001813
299864538	11686879	596131	10000.000000	31429	625	1.000000	31259	667	1.000000	9532460	0.001613
299860596	11695470	597321	10000.000000	31226	612	1.000000	31325	672	1.000000	9527660	0.001560
299865059	11690108	596686	10000.000000	31217	658	1.000000	31123	706	1.000000	9522934	0.001336
299834999	11685054	596233	10000.000000	31244	648	1.000000	31217	690	1.000000	9517998	0.001289
npatches	nstrain	runtime	dt	init_x	init_y	init_y_blood	init_z	init_S	beta0	beta1	beta2	beta3	mean_beta	B	d	delta	delta_blood	b[0]	mut	m	CTL	c	g	epsilon	k	het	lambda	rho	omega	x_max	patch.dyna	DELTA	A	VA
10000	1	100.000000	0.001000	21900	9499	5000000	0.001000	10000000	5.003122	3.381290	2.803584	5.762054	4	800000000	0.010000	1.000000	1.000000	80000	0.000050	0.004800	1	0.001000	1.000000	2.500000	4.000000	0.500000	0.000000	0.000000	0.000000	31872	0	10.000000	7.000000	1.000000
sus	inf	inf_blood	z	x[0]	y[0][0]	z[0]	x[1]	y[1][0]	z[1]	S[0]	synchrony
219000000	94990000	5000000	10.000000	21900	9499	0.001000	21900	9499	0.001000	10000000	0.000000
276334485	16066751	841461	10000.000000	26654	1876	1.000000	28421	1374	1.000000	9994876	0.000000
303973441	5578801	288880	10000.000000	29776	726	1.000000	30862	417	1.000000	9989852	0.000000
312295278	2634716	136818	10000.000000	30952	353	1.000000	31460	176	1.000000	9984755	0.000000
315446683	1402942	72585	10000.000000	31504	156	1.000000	31735	122	1.000000	9979656	0.000000
316897142	795890	41026	10000.000000	31571	94	1.000000	31730	40	1.000000	9974735	0.000000
317652317	466382	23817	10000.000000	31838	65	1.000000	31805	21	1.000000	9969784	0.000000
318102189	278561	14365	9999.978115	31823	40	1.000000	31898	20	1.000000	9964692	0.000000
318349465	165622	8531	9994.997765	31944	21	1.000000	31789	12	1.000000	9959548	0.000000
318507970	100596	5295	9888.750175	31857	7	1.000000	31831	5	1.000000	9954495	0.000000
318579991	62599	3185	9342.969678	31411	5	0.987115	31723	6	0.999214	9949559	0.000000
318641537	44326	2264	8314.793857	31896	8	0.577715	31831	2	0.828223	9944504	0.000000
318665968	38349	2037	7516.222574	31958	2	0.914874	31854	9	0.994815	9939495	0.000000
318655667	37966	1905	7225.441272	31872	8	0.987822	32018	3	0.988631	9934597	0.000000
318662116	37792	1918	7153.901132	31998	0	0.784731	31972	3	0.897295	9929594	0.000000
318685944	38570	1995	7272.282132	32042	16	0.969477	31807	0	0.708365	9924664	0.000000
318651995	38197	1907	7206.932709	31826	5	0.999999	31946	2	0.841567	9919791	0.000000
318627317	38647	2030	7272.191096	31992	1	0.660419	32108	2	0.709847	9914794	0.000000
318658930	37679	1931	7199.586526	31803	9	0.996234	31665	2	0.551462	9909832	0.000000
318664193	37175	1925	7103.215731	31986	4	1.000000	32015	3	0.406957	9904983	0.000000
318695860	38215	1939	7235.905956	32105	3	0.614947	32062	4	0.708649	9899888	0.000000
318643290	37995	1913	7208.464595	31789	9	0.999164	31851	4	0.793421	9894908	0.000000
318681269	38357	1929	7229.079309	31762	1	0.772498	31829	1	0.248868	9890001	0.000000
318667429	38918	1941	7252.075211	32111	5	0.701988	31826	7	0.968882	9885038	0.000000
318668205	37386	1936	7197.636163	31909	5	0.961878	31504	1	0.775899	9880242	0.000000
318685482	37381	1908	7162.604477	32051	3	0.967687	31918	1	0.677824	9875447	0.000000
318650902	37723	1913	7131.872797	32108	4	0.940496	32036	2	0.964977	9870464	0.000000
318667124	38323	1940	7211.096268	31957	0	0.707374	32063	8	0.423750	9865507	0.000000
318664814	38089	1844	7236.169559	31684	1	0.151729	31930	5	0.987630	9860680	0.000000
318645441	37941	2045	7237.618772	32063	6	0.817456	32073	6	0.970982	9855754	0.000000
318642839	38089	1878	7254.736757	31754	0	0.807833	31848	3	0.188483	9850916	0.000000
318655401	38307	2012	7220.944615	31951	1	0.616018	31769	9	0.866151	9846008	0.000000
318664300	37649	1925	7236.974068	31916	1	0.740079	32058	4	0.399779	9841101	0.000000
318654335	37569	1895	7198.849616	31861	2	0.913544	32052	4	0.698083	9836090	0.000000
318679609	38375	1950	7190.250504	32022	4	0.654516	31917	0	0.767921	9831214	0.000000
318683810	38268	1926	7188.003460	31849	2	0.303275	31900	6	0.541482	9826252	0.000000
318661134	38526	1977	7283.430727	31952	3	0.976206	31990	2	0.309388	9821340	0.000000
318673691	37808	1844	7202.500101	31743	6	0.999945	31726	5	0.986364	9816399	0.000000
318680021	36950	1873	7149.245555	31887	2	0.539004	31991	5	0.710522	9811533	0.000000
318661584	38187	1985	7111.643492	31965	5	0.793964	31728	3	0.455448	9806650	0.000000
318645790	38407	2020	7262.277507	31840	3	0.914098	31984	3	0.969551	9801699	-1.#IND00
318668430	38204	1967	7229.872723	31778	1	0.225929	31638	1	0.594950	9796879	-1.#IND00
318635442	38302	2006	7224.805024	31849	5	0.982298	31775	3	0.779832	9792145	-1.#IND00
318682130	37920	1935	7230.743277	31839	0	0.515909	31834	2	0.550636	9787244	0.005490
318662010	38177	1890	7248.685074	31853	5	0.357902	32020	2	0.367199	9782480	0.001326
318660060	38206	1966	7256.147970	31849	6	0.828051	32015	8	0.404155	9777576	-0.000516
318641804	37677	1870	7205.309138	31791	1	0.503539	31779	4	0.691471	9772774	-0.009282
318666153	37995	1969	7144.380174	31810	4	0.662213	31906	3	0.887339	9767877	-0.016435
318659077	37996	1916	7214.264841	31855	1	0.430546	32067	1	0.588898	9762895	-0.016433
318648077	37901	1929	7219.171760	31817	0	0.265353	32002	1	0.770953	9758027	-0.013565
318671207	37160	1883	7125.514476	31886	1	0.031917	31746	2	0.450128	9752983	-0.016904
318673835	37606	1872	7091.492750	32043	5	0.992713	31727	2	0.764797	9748080	-0.016943
318661362	38854	2015	7248.973258	31851	4	0.936846	31877	1	0.698428	9743250	-0.015154
318648433	38545	1955	7217.022082	32140	4	0.989458	31823	3	0.657010	9738372	-0.014242
318639778	38667	2009	7330.138348	31776	4	0.999923	31702	0	0.177145	9733610	-0.010796
318660077	37415	1971	7212.237868	31860	8	0.986503	31814	2	0.036384	9728770	-0.012214
318662759	37352	1869	7084.895815	31791	5	0.999994	31778	1	0.432290	9723995	-0.010773
318642874	37508	1943	7138.397145	31859	2	1.000000	31814	2	0.691562	9719159	-0.008828
318660459	38540	2006	7221.191015	31796	8	0.916196	31969	3	0.788197	9714174	-0.007249
318645262	38335	1964	7227.723154	31762	5	0.999974	31975	4	0.981904	9709267	-0.007699
318644515	38820	1977	7318.166910	31737	10	0.999459	31947	0	0.671462	9704449	-0.007084
318668129	38886	1996	7303.850005	31903	2	0.822196	31915	3	0.992616	9699449	-0.006846
318652259	37161	1969	7201.621280	32113	2	0.858805	31846	1	0.863783	9694657	-0.005801
318660404	38133	1974	7167.481132	31759	12	0.934288	31950	1	0.225081	9689898	-0.006175
318674138	37890	1983	7232.956412	31817	6	0.999766	31952	3	0.891602	9685122	-0.005592
318641810	37087	1896	7122.840222	31825	6	1.000000	31961	4	0.999823	9680289	-0.005085
318674512	36976	2002	7108.166959	31654	2	1.000000	31861	9	0.954084	9675580	-0.005186
318655149	37118	1884	7086.550639	32014	3	1.000000	31883	1	0.479703	9670642	-0.004908
318662188	38765	1991	7294.699627	31882	0	0.276586	31526	6	0.733551	9665776	-0.006765
318658990	37818	1944	7246.039294	31707	4	0.276091	31677	3	0.859020	9660900	-0.006583
318680353	38408	2049	7222.625634	31787	8	0.999863	31839	4	0.842868	9656087	-0.006327
318661571	38145	1894	7269.928235	31824	6	0.992891	32088	2	0.539007	9651295	-0.004838
318657318	38120	1944	7226.496433	31772	1	0.849954	31874	11	0.998134	9646514	-0.004530
318650222	38904	1966	7246.572772	31982	2	0.598369	31938	3	0.473387	9641636	-0.004973
318664173	37798	1992	7239.299081	31689	1	0.847775	31673	3	0.970082	9636762	-0.005552
318644396	37702	1912	7136.507638	31901	5	0.221958	32057	6	0.999902	9632078	-0.006587
318688606	38412	1994	7179.542031	31820	10	0.999919	31752	6	0.464530	9627286	-0.006280
318656500	37649	1916	7227.434828	31750	3	0.771007	31536	1	0.612297	9622356	-0.006292
318665348	36793	1860	7083.806617	31630	2	0.995838	31868	10	0.970418	9617575	-0.005651
318683268	37746	1951	7101.329792	31874	9	0.822144	31731	4	0.494841	9612716	-0.005717
318685080	38079	1896	7223.879444	31877	1	0.420342	31905	2	0.607822	9608037	-0.006271
318656725	38184	1979	7226.765297	31704	12	0.998935	31691	3	0.832447	9603276	-0.005570
318655994	37773	1977	7199.232919	32089	1	0.881622	31779	1	0.471152	9598409	-0.005546
318651129	37778	1947	7196.833069	31790	2	0.964645	31856	6	0.670029	9593603	-0.005092
318657950	38442	1956	7233.110645	31957	10	0.996789	31811	2	0.663331	9588806	-0.004946
318663444	38154	1901	7231.241619	31871	4	0.999999	31913	0	0.603832	9583962	-0.004374
318677935	38053	1924	7157.913050	31876	11	0.995993	32092	1	0.377906	9579199	-0.004476
318668038	37649	1914	7231.886874	31801	5	0.982166	31843	2	0.623032	9574385	-0.004407
318675436	37225	1913	7172.559766	32101	3	0.797646	31602	0	0.653470	9569563	-0.004546
318629086	37470	1919	7098.603523	31776	3	0.875613	31932	3	0.979019	9564809	-0.004321
318649820	38237	1939	7147.364342	31747	4	0.681099	31862	4	0.697055	9560067	-0.004750
318634010	39356	2024	7264.184419	31773	3	0.862047	31708	0	0.277432	9555250	-0.004687
318681036	38499	2047	7259.366849	31516	9	0.997365	31783	3	0.601363	9550478	-0.004615
318659116	38862	1952	7269.592611	31894	3	0.999996	31814	3	0.608143	9545764	-0.003996
318657918	38354	1971	7280.088701	31950	2	0.748827	32004	2	0.467611	9541037	-0.004190
318679581	37247	1948	7215.214203	31869	8	0.999913	31629	1	0.115111	9536302	-0.004092
318648033	37331	1936	7120.018941	31755	1	0.390702	31540	0	0.886906	9531439	-0.003895
318661350	38594	1976	7198.227460	32002	2	0.884261	31912	6	0.986615	9526640	-0.003840
318640711	38868	1957	7287.130094	31812	1	0.324356	31570	3	0.359092	9521937	-0.003668
318675078	37222	1883	7197.591815	31922	1	0.772143	32148	1	0.750613	9517239	-0.003316
npatches	nstrain	runtime	dt	init_x	init_y	init_y_blood	init_z	init_S	beta0	beta1	beta2	beta3	mean_beta	B	d	delta	delta_blood	b[0]	mut	m	CTL	c	g	epsilon	k	het	lambda	rho	omega	x_max	patch.dyna	DELTA	A	VA
10000	1	100.000000	0.001000	21900	9499	5000000	0.001000	10000000	5.022131	2.519595	5.305868	3.038188	4	800000000	0.010000	1.000000	1.000000	80000	0.000050	0.004800	1	0.001000	1.000000	2.500000	5.000000	0.500000	0.000000	0.000000	0.000000	31872	0	10.000000	7.000000	1.000000
sus	inf	inf_blood	z	x[0]	y[0][0]	z[0]	x[1]	y[1][0]	z[1]	S[0]	synchrony
219000000	94990000	5000000	10.000000	21900	9499	0.001000	21900	9499	0.001000	10000000	0.000000
288691600	6944423	369515	10000.000000	28175	804	1.000000	29953	455	1.000000	9995053	0.000000
312966731	1141045	60153	10000.000000	31013	137	1.000000	31599	83	1.000000	9990086	0.000000
317570747	240131	12755	9999.947631	31765	21	1.000000	32014	14	1.000000	9985068	0.000000
318474269	55486	2863	9497.035793	31785	6	1.000000	32092	5	0.948597	9979962	0.000000
318656491	20294	1026	5926.720983	31607	2	0.937355	31987	0	0.424124	9974989	0.000000
318683263	22908	1136	4112.512896	32011	0	0.116385	31962	2	0.089378	9969934	0.000000
318686380	31939	1670	5141.566587	31984	4	0.144557	32003	2	0.083871	9965074	0.000000
318665780	28453	1449	5809.462850	31882	1	0.407070	31885	2	0.167908	9960086	0.000000
318665505	24922	1208	5122.230988	31865	1	0.303487	31712	2	0.603840	9955069	0.000000
318691452	28306	1445	5149.814390	31746	0	0.511670	31845	4	0.913983	9950139	0.000000
318684104	27968	1429	5431.213503	31694	3	0.881429	31624	1	0.627687	9945182	0.000000
318697680	26739	1376	5284.154388	31973	2	0.368886	32015	2	0.290008	9940172	0.000000
318665305	26847	1334	5189.820511	32097	2	0.095272	31782	4	0.817292	9935175	0.000000
318668973	26751	1367	5198.909167	31889	3	0.998620	31911	1	0.220649	9930133	0.000000
318687060	27638	1383	5222.154117	31948	2	0.267458	31975	2	0.411560	9925158	0.000000
318683420	27786	1406	5357.409865	31902	3	0.660662	31929	2	0.195910	9920173	0.000000
318667944	27674	1379	5303.976437	32025	6	0.893350	32175	2	0.828009	9915262	0.000000
318681491	26997	1401	5278.168190	31696	10	0.999918	31779	2	0.223979	9910445	0.000000
318679515	27028	1359	5247.032802	31805	1	0.985130	31849	1	0.312380	9905475	0.000000
318673760	27153	1407	5310.043885	31966	0	0.106338	31891	2	0.363838	9900433	0.000000
318690865	27452	1296	5279.809017	32059	7	0.654373	31972	3	0.921370	9895594	0.000000
318674922	27300	1427	5308.825522	31701	0	0.689543	31914	0	0.160928	9890694	0.000000
318689011	27062	1340	5255.945469	31890	0	0.369540	31721	3	0.069012	9885649	0.000000
318686024	27423	1420	5260.184888	31848	13	0.943982	31878	3	0.138601	9880636	0.000000
318665777	26600	1351	5199.851121	31938	1	0.940015	31949	3	0.112949	9875825	0.000000
318663703	26872	1378	5151.439737	32020	6	0.694690	31997	3	0.854152	9870881	0.000000
318693375	27544	1379	5221.841388	31692	0	0.445613	31905	1	0.250703	9865867	0.000000
318674400	28306	1367	5351.096537	31683	2	0.989622	31826	7	0.594628	9860924	0.000000
318673867	26787	1340	5277.975892	31888	1	0.318892	31928	1	0.322390	9855929	0.000000
318674069	27326	1405	5241.157376	31740	3	0.915105	32070	4	0.771737	9850857	0.000000
318659626	27412	1426	5293.000529	31595	2	0.909235	31740	2	0.550694	9845786	0.000000
318668288	26800	1447	5283.847255	31774	2	0.993390	31634	0	0.365900	9840762	0.000000
318668369	27117	1435	5210.408932	32026	1	0.787957	31695	1	0.122539	9835880	0.000000
318683607	28040	1448	5330.473802	31719	2	0.948697	31821	0	0.096604	9830951	0.000000
318696624	27051	1361	5312.790173	31718	3	0.639831	32102	2	0.092785	9826163	0.000000
318677871	26587	1384	5204.679652	31910	2	0.876683	32005	6	0.691649	9821248	0.000000
318688634	27412	1412	5194.978237	32059	2	0.894689	31664	2	0.666213	9816297	0.000000
318676971	27722	1380	5278.849437	31863	1	0.525158	31816	1	0.202406	9811448	0.000000
318667630	27166	1341	5319.010538	32018	0	0.759232	31819	2	0.115590	9806498	0.000000
318685156	26522	1311	5196.616853	31992	1	0.719077	31978	2	0.461027	9801673	-1.#IND00
318678959	26940	1403	5165.334473	31785	1	0.099463	31852	5	0.598626	9796852	-1.#IND00
318676044	27087	1406	5240.560733	31764	7	0.607352	31798	1	0.236603	9791806	0.000870
318674146	27212	1397	5244.004291	32070	11	0.999194	32034	3	0.057716	9786849	-0.000449
318699135	27720	1422	5291.072456	31765	5	0.999999	31959	8	0.938726	9781806	-0.008835
318676765	27083	1354	5296.445531	31923	7	0.234026	31774	3	0.208524	9776964	-0.009956
318688837	26692	1323	5130.492736	32038	0	0.838855	31845	4	0.810761	9772137	-0.006437
318680064	27558	1410	5260.360871	32086	5	0.966170	31793	0	0.366261	9767352	-0.005030
318683862	27384	1389	5200.122664	31663	1	0.565154	31782	0	0.110160	9762511	-0.005652
318686274	28560	1486	5413.580746	31779	2	0.092234	31916	3	0.042015	9757500	-0.005558
318670746	26237	1336	5240.661207	31832	9	0.998159	31815	4	0.751146	9752579	-0.003225
318657791	26882	1338	5131.512344	31855	9	1.000000	31738	1	0.381962	9747620	-0.003259
318688586	27716	1436	5281.533908	31910	0	0.204129	31687	0	0.648876	9742666	-0.002401
318688189	27097	1374	5301.684001	31630	1	0.027997	31831	2	0.536753	9737743	-0.004001
318664474	27508	1339	5294.788833	31851	8	0.976973	31871	3	0.824351	9732952	-0.007756
318665529	26817	1327	5272.690604	31815	7	0.927197	31870	3	0.429260	9728296	-0.008474
318683828	26572	1356	5177.836920	31855	2	0.514172	31809	0	0.048370	9723431	-0.004038
318684839	27816	1424	5241.890008	31992	5	0.994735	31715	9	0.314225	9718545	-0.001665
318653000	27726	1487	5308.884736	31975	2	0.642902	31832	1	0.313405	9713564	0.001134
318693797	26569	1285	5269.089824	32121	4	0.848450	32016	4	0.452724	9708701	0.000696
318695154	27708	1420	5234.279880	31967	4	0.895457	31776	1	0.306866	9703878	0.001156
318680229	26709	1390	5309.997394	31948	3	0.267301	31659	2	0.699722	9699005	0.000835
318702813	26932	1399	5232.534694	31895	3	0.934322	31965	3	0.139961	9694095	0.000244
318713892	26995	1413	5236.500852	31798	0	0.401796	31849	7	0.867934	9689163	-0.000338
318683308	27506	1407	5265.491585	31644	6	0.856907	31859	2	0.146286	9684240	-0.000059
318662465	27675	1440	5342.450442	31970	2	0.915566	31934	1	0.489412	9679405	-0.000579
318683515	26403	1278	5228.180212	31977	0	0.695437	31903	1	0.342909	9674520	0.000284
318708436	27370	1393	5177.987325	31621	6	0.983020	31676	1	0.331912	9669678	-0.000439
318666484	27429	1378	5271.022911	31866	8	0.946351	32104	5	0.406306	9664819	-0.000677
318678149	27023	1424	5240.024654	32053	1	0.141412	32305	0	0.118787	9659846	-0.000849
318676972	27411	1362	5232.372684	31691	19	0.585148	31972	3	0.113089	9655029	-0.001230
318672044	28456	1491	5367.072952	31773	5	0.999996	31822	1	0.681786	9650268	-0.001032
318664694	27293	1426	5392.707958	31836	7	1.000000	31811	3	0.200765	9645487	-0.000647
318675699	26903	1349	5246.888188	31911	6	1.000000	31691	4	0.598967	9640727	-0.000660
318689746	27267	1474	5204.794474	31862	3	0.669990	31780	4	0.643600	9635856	-0.000550
318678295	27069	1344	5232.199402	31746	6	0.977862	31982	4	0.933196	9630963	-0.000886
318684548	28143	1366	5251.902503	31766	0	0.752363	31851	3	0.356299	9626187	-0.000880
318700273	26959	1364	5329.134531	31756	2	0.321629	31863	0	0.383523	9621373	-0.001261
318678190	25930	1379	5083.401332	31942	2	0.695784	31761	4	0.335433	9616625	-0.002999
318678579	27683	1466	5184.957930	31819	6	0.937481	31799	2	0.699085	9611751	-0.003010
318664655	27408	1417	5278.287204	31857	3	0.999976	31937	8	0.588443	9606855	-0.002718
318695081	26758	1413	5219.095996	31983	0	0.317324	31804	0	0.423503	9602024	-0.002599
318667312	27545	1368	5291.285700	31560	5	0.783707	31647	1	0.048035	9597281	-0.002095
318688532	27528	1353	5330.082826	32056	1	0.671217	31902	2	0.123809	9592416	-0.002062
318677541	26891	1352	5269.109090	31775	2	0.851981	31686	0	0.078847	9587558	-0.001680
318675530	27057	1352	5198.513212	31865	7	0.997228	31951	0	0.122974	9582667	-0.001046
318684252	27115	1343	5233.203394	31822	2	0.244388	31947	6	0.741596	9577978	-0.000594
318656373	27101	1373	5298.737680	32007	7	0.743737	31937	4	0.721461	9573225	-0.000670
318685476	27034	1398	5201.339554	31950	3	0.935716	31907	1	0.742373	9568343	-0.000530
318698859	27241	1375	5225.048339	31715	2	0.164905	31878	1	0.581341	9563517	-0.000514
318691100	27247	1397	5292.355776	31972	6	0.278781	31850	1	0.185923	9558784	-0.000569
318685544	27241	1418	5221.698647	31917	8	0.891879	31806	3	0.729945	9553896	-0.000392
318671229	27155	1366	5228.445275	31867	1	0.565365	31979	2	0.161215	9549137	0.000428
318694399	27923	1427	5285.808052	31883	1	0.891930	31779	6	0.271907	9544314	0.000455
318684041	27235	1378	5315.582403	31909	2	0.773895	31821	1	0.277388	9539642	0.000483
318656201	26325	1312	5191.174358	31767	1	0.267290	31830	1	0.624424	9534849	0.000390
318681692	27540	1378	5251.387282	31916	1	0.372597	31917	0	0.483307	9530051	0.001039
318686825	27206	1351	5221.378378	31830	3	0.999995	31830	2	0.174198	9525234	0.001083
318668603	26847	1371	5283.145415	32013	4	0.933437	31793	2	0.894728	9520511	0.001108
318690248	26812	1345	5199.485985	31967	0	0.319062	31991	3	0.637648	9515653	0.000998
npatches	nstrain	runtime	dt	init_x	init_y	init_y_blood	init_z	init_S	beta0	beta1	beta2	beta3	mean_beta	B	d	delta	delta_blood	b[0]	mut	m	CTL	c	g	epsilon	k	het	lambda	rho	omega	x_max	patch.dyna	DELTA	A	VA
10000	1	100.000000	0.001000	21900	9499	5000000	0.001000	10000000	2.930876	4.518647	3.050879	3.250592	4	800000000	0.010000	1.000000	1.000000	80000	0.000050	0.004800	1	0.001000	1.000000	2.500000	6.000000	0.500000	0.000000	0.000000	0.000000	31872	0	10.000000	7.000000	1.000000
sus	inf	inf_blood	z	x[0]	y[0][0]	z[0]	x[1]	y[1][0]	z[1]	S[0]	synchrony
219000000	94990000	5000000	10.000000	21900	9499	0.001000	21900	9499	0.001000	10000000	0.000000
296011264	2923788	158626	10000.000000	30158	200	1.000000	29573	282	1.000000	9994939	0.000000
315994411	206001	11037	9999.849273	31855	16	1.000000	31461	34	1.000000	9990033	0.000000
318420437	20403	1150	7446.614619	31933	1	0.674270	31794	4	1.000000	9985142	0.000000
318668736	12099	588	2812.920782	31914	2	0.337465	31846	0	0.238508	9980077	0.000000
318690408	28691	1486	3067.908759	31846	1	0.809177	31916	1	0.298502	9975101	0.000000
318665513	32257	1715	5518.451276	31879	0	0.415299	32019	2	0.234095	9970144	0.000000
318720227	18161	946	4410.015761	31579	3	0.081951	31793	1	0.679389	9965252	0.000000
318700507	21326	1114	3421.487009	31787	0	0.292583	31877	2	0.907393	9960153	0.000000
318654302	28698	1393	4387.919598	31814	4	0.332722	31946	2	0.246704	9955143	0.000000
318669026	23551	1135	4715.102978	31788	1	0.413463	31966	0	0.290604	9950206	0.000000
318684695	21568	1064	4047.576321	31871	3	0.314138	32021	2	0.688467	9945196	0.000000
318672692	24172	1135	4033.344693	31744	1	0.782113	31976	2	0.534795	9940328	0.000000
318686519	25815	1290	4514.669575	31861	0	0.223654	31637	1	0.680540	9935402	0.000000
318669637	23039	1118	4402.515734	31831	2	0.655629	31693	2	0.131944	9930387	0.000000
318678967	22724	1188	4128.465098	31974	1	0.471066	31950	0	0.321093	9925381	0.000000
318686975	24565	1228	4240.559749	31819	4	0.921924	31717	6	0.088126	9920345	0.000000
318698243	23576	1170	4305.122127	31832	1	0.741705	31875	3	0.744919	9915478	0.000000
318668675	23047	1201	4185.217864	31692	0	0.082695	31980	1	0.512812	9910550	0.000000
318708702	24047	1240	4171.287004	31805	7	0.559007	31981	1	0.052900	9905655	0.000000
318699634	24267	1249	4364.731287	32069	3	0.519103	31525	10	0.163604	9900723	0.000000
318698425	23169	1212	4276.635921	32011	0	0.379365	31907	3	0.840589	9895659	0.000000
318683291	23860	1259	4261.275927	32058	1	0.148159	31795	1	0.514781	9890694	0.000000
318672352	23568	1240	4296.569695	32075	2	0.203747	32096	0	0.046370	9885937	0.000000
318708916	23409	1153	4225.432354	31955	0	0.193805	31843	1	0.707787	9880827	0.000000
318669809	23329	1167	4244.798185	31999	6	0.486570	31842	1	0.153656	9875963	0.000000
318679580	24440	1277	4273.586528	32147	1	0.507711	32112	3	0.738817	9870986	0.000000
318693059	23765	1154	4332.037785	31824	3	0.675392	32012	4	0.526064	9866103	0.000000
318688178	23676	1222	4254.423220	31906	2	0.170745	32019	2	0.994789	9861038	0.000000
318692157	22831	1221	4175.946750	31885	2	0.349311	31810	1	0.473900	9856010	0.000000
318677936	23813	1255	4201.995277	31791	0	0.170746	31790	3	0.845457	9851135	0.000000
318677678	23872	1176	4264.985329	31897	2	0.548527	31987	3	0.960750	9846218	0.000000
318688009	23708	1176	4231.338342	32071	2	0.370828	31785	5	0.908289	9841281	0.000000
318697295	23916	1215	4232.653250	32068	0	0.312873	31924	0	0.517378	9836308	0.000000
318694411	23856	1216	4291.148085	31984	2	0.363729	31802	1	0.690676	9831493	0.000000
318687983	23380	1259	4192.485206	31857	3	0.186568	31817	5	0.966512	9826591	0.000000
318694451	23946	1216	4251.280071	31810	1	0.200770	31767	2	0.410939	9821734	0.000000
318684507	24144	1236	4360.548490	31902	6	0.564635	31765	4	0.511207	9816835	0.000000
318691933	22763	1148	4170.292336	31650	1	0.347137	31938	10	0.427557	9811853	0.000000
318679929	23967	1237	4153.648304	31898	1	0.155733	31783	1	0.654757	9806903	0.000000
318675926	24553	1310	4355.715428	31814	2	0.755076	31987	0	0.532194	9802005	-1.#IND00
318655986	23586	1185	4331.887971	31904	2	0.362769	31778	4	0.507390	9797260	-1.#IND00
318682302	23093	1225	4195.671571	31997	1	0.034635	32248	0	0.182613	9792342	-1.#IND00
318696234	23867	1249	4259.951090	31880	0	0.008855	31956	4	0.131575	9787555	0.009832
318678407	23725	1234	4315.532613	31702	1	0.035487	31872	4	0.963170	9782771	0.016277
318673200	23906	1254	4329.831335	31722	2	0.214136	31663	1	0.395340	9777828	0.011773
318677315	23008	1147	4192.633660	32035	2	0.230272	31861	1	0.629086	9772938	0.007662
318680739	23615	1249	4186.529150	31829	3	0.750075	31775	1	0.466626	9768193	0.006144
318670610	23941	1231	4307.252435	31784	0	0.110247	31745	1	0.668222	9763400	0.003006
318679379	23952	1201	4361.848288	31878	4	0.437857	31974	1	0.551987	9758447	0.002945
318689777	22709	1186	4246.661653	32107	0	0.171380	32026	3	0.308077	9753587	0.002972
318695810	23745	1152	4166.234351	31743	1	0.020371	32029	4	0.996854	9748706	0.001345
318688317	23889	1239	4267.883165	31682	0	0.020566	31823	10	0.872157	9743855	0.001570
318668166	24168	1217	4299.815435	31781	5	0.009603	31808	5	0.919484	9738917	0.001924
318682390	23236	1129	4230.088446	32037	0	0.009173	31957	2	0.491339	9733970	0.000758
318696110	23554	1256	4172.134252	31946	0	0.001361	31757	4	0.680973	9729160	-0.002711
318693121	24372	1234	4294.622429	31808	1	0.030449	31909	3	0.570786	9724333	-0.001419
318669742	23449	1238	4271.459941	32099	4	0.065388	31894	9	0.662666	9719348	-0.001235
318678273	23409	1229	4174.875023	31980	5	0.751618	31835	1	0.223041	9714422	-0.001658
318675849	24019	1212	4309.267443	31820	4	0.562471	31741	4	0.745964	9709537	-0.004817
318702981	23220	1194	4264.306784	31774	1	0.358077	31980	1	0.641350	9704718	-0.003780
318675681	24085	1199	4217.335193	31890	1	0.821697	31973	0	0.106169	9699714	-0.002612
318677017	23533	1105	4258.209689	31675	1	0.640330	31867	6	0.188976	9694871	-0.004193
318704258	23941	1226	4292.824299	31829	0	0.232379	31928	0	0.416447	9690063	-0.005074
318696685	24325	1186	4356.591878	31818	3	0.112247	31662	1	0.063090	9685245	-0.004207
318680107	23023	1167	4264.127022	31803	3	0.284911	31983	1	0.108922	9680436	-0.005991
318683268	23919	1202	4223.711564	31758	1	0.518482	31895	3	0.205747	9675556	-0.006549
318675100	24067	1258	4321.672255	31886	4	0.487067	31842	3	0.186297	9670732	-0.006044
318700477	23141	1219	4279.325341	31823	5	0.489141	31944	0	0.730482	9665906	-0.004329
318687484	23970	1218	4207.118295	31868	2	0.239407	31629	0	0.119792	9661047	-0.003817
318694935	23287	1153	4217.822964	32004	0	0.076224	31871	2	0.576255	9656249	-0.003612
318696975	23298	1186	4192.988967	31990	4	0.348754	31770	3	0.418664	9651575	-0.003432
318695273	23652	1252	4251.373513	32151	1	0.407857	31933	1	0.118818	9646818	-0.003528
318674819	23316	1243	4235.773169	32185	1	0.294668	31948	5	0.956478	9641994	-0.003491
318681379	23620	1250	4257.362862	32009	0	0.056477	31916	1	0.136541	9637180	-0.003577
318686780	23280	1217	4211.122633	31698	3	0.025155	31821	6	0.205023	9632293	-0.003267
318673572	23645	1261	4222.039454	31940	1	0.594320	31925	4	0.993918	9627437	-0.004112
318694256	23595	1231	4240.329413	31948	0	0.179524	31828	1	0.242145	9622561	-0.004031
318684944	23669	1212	4224.612212	31751	4	0.222248	32104	9	0.843069	9617674	-0.003917
318669155	23638	1218	4213.797062	31967	0	0.315490	31870	1	0.814576	9612859	-0.002980
318682279	24089	1219	4257.892718	31839	3	0.404348	31971	5	0.439890	9608023	-0.003218
318676614	23646	1204	4260.070305	31865	4	0.415726	31969	2	0.770428	9603182	-0.003196
318656233	23373	1214	4172.217552	32091	5	0.454242	31762	1	0.146131	9598364	-0.003205
318704529	24533	1303	4337.384569	32135	2	0.355199	31824	3	0.532591	9593452	-0.003095
318702406	23673	1188	4315.409143	31777	2	0.976430	31665	3	0.910162	9588718	-0.002799
318699387	23340	1157	4200.872575	31845	3	0.177722	31690	2	0.843547	9583834	-0.003006
318673611	23536	1195	4251.226568	31839	1	0.360940	31862	6	0.681309	9579013	-0.002609
318673632	24149	1291	4253.141091	31970	8	0.871601	31994	1	0.701076	9574179	-0.002358
318676701	23277	1147	4320.048280	31955	1	0.689404	31854	6	0.921439	9569328	-0.002264
318690417	23416	1212	4184.675072	32074	0	0.364787	31852	3	0.872440	9564618	-0.002377
318689673	24202	1264	4265.219145	31849	0	0.197203	31861	5	0.979088	9559743	-0.002352
318690413	23600	1131	4252.522233	31798	4	0.154163	32076	0	0.393460	9555027	-0.002183
318676852	23972	1299	4236.915997	31757	3	0.185713	31888	12	0.575019	9550365	-0.002069
318674964	23550	1232	4286.131032	31944	1	0.240308	31872	3	0.970757	9545537	-0.002134
318682722	23383	1182	4216.519025	31974	2	0.444702	31909	1	0.255073	9540816	-0.002079
318662369	23913	1286	4224.858402	31936	1	0.114421	31840	7	0.678668	9536073	-0.001959
318672188	23752	1245	4318.639728	31929	1	0.059637	31942	2	0.235238	9531268	-0.001702
318690686	23652	1212	4237.255568	31703	1	0.227105	31926	1	0.310037	9526596	-0.001879
318680869	23458	1204	4256.834340	31716	3	0.284259	31867	5	0.723814	9521866	-0.001872
318677085	23330	1217	4200.410517	31922	2	0.445609	31599	0	0.163988	9517114	-0.001677
npatches	nstrain	runtime	dt	init_x	init_y	init_y_blood	init_z	init_S	beta0	beta1	beta2	beta3	mean_beta	B	d	delta	delta_blood	b[0]	mut	m	CTL	c	g	epsilon	k	het	lambda	rho	omega	x_max	patch.dyna	DELTA	A	VA
10000	1	100.000000	0.001000	21900	9499	5000000	0.001000	10000000	5.523575	2.530532	3.985491	5.627196	4	800000000	0.010000	1.000000	1.000000	80000	0.000050	0.004800	1	0.001000	1.000000	2.500000	7.000000	0.500000	0.000000	0.000000	0.000000	31872	0	10.000000	7.000000	1.000000
sus	inf	inf_blood	z	x[0]	y[0][0]	z[0]	x[1]	y[1][0]	z[1]	S[0]	synchrony
219000000	94990000	5000000	10.000000	21900	9499	0.001000	21900	9499	0.001000	10000000	0.000000
300388849	1216800	67108	10000.000000	29351	158	1.000000	30555	68	1.000000	9994974	0.000000
316980444	35621	1944	9323.182727	31557	5	1.000000	31870	1	0.776021	9990028	0.000000
318553223	6916	348	2628.402047	32090	0	0.147052	31822	0	0.158861	9985134	0.000000
318686141	18781	876	1617.828335	31748	4	0.022390	31829	4	0.031181	9980152	0.000000
318653374	40995	2172	4406.400078	31882	6	0.948153	31826	2	0.322548	9975099	0.000000
318692593	17533	902	4656.205555	32018	5	0.491396	31915	1	0.064223	9970137	0.000000
318700433	15748	797	2725.591920	31622	2	0.853857	31969	2	0.007961	9965252	0.000000
318703744	26979	1359	3269.467603	31774	5	0.996035	32121	6	0.027633	9960200	0.000000
318649499	24475	1226	4411.889406	31877	0	0.322612	32064	1	0.486424	9955204	0.000000
318678124	18159	986	3536.032724	31808	4	0.899065	31927	1	0.055989	9950192	0.000000
318681984	22076	1092	3264.332012	32034	1	0.489137	32008	1	0.048148	9945188	0.000000
318702821	24114	1249	3787.146011	32012	7	0.419843	31818	3	0.114387	9940196	0.000000
318659742	21121	1017	3732.287113	31858	4	0.390149	31675	1	0.797587	9935205	0.000000
318684853	21549	1078	3540.862548	31592	4	0.809211	31770	1	0.190366	9930154	0.000000
318668247	22395	1164	3625.865295	31936	6	0.986497	31717	3	0.519323	9925174	0.000000
318685574	21331	1130	3663.809954	31887	9	0.562944	31853	0	0.082747	9920122	0.000000
318683161	21870	1080	3606.008192	31910	4	0.792883	31767	5	0.039206	9915142	0.000000
318719957	22261	1156	3636.488002	31886	2	0.287186	31991	2	0.912277	9910238	0.000000
318679026	22724	1210	3725.137621	31985	4	0.271361	31844	5	0.440426	9905328	0.000000
318670715	21591	1113	3727.309983	31790	2	0.117524	31661	2	0.220583	9900358	0.000000
318679567	21259	1126	3554.536764	32088	0	0.131602	31863	1	0.314080	9895523	0.000000
318684463	22143	1088	3572.251172	31848	7	0.921861	31871	0	0.056922	9890532	0.000000
318715179	22357	1153	3689.470684	31835	2	0.538032	31928	0	0.012532	9885598	0.000000
318677953	21816	1123	3685.412902	31958	5	0.647222	32055	2	0.119537	9880590	0.000000
318683904	21506	1097	3554.076077	32092	0	0.482304	31947	5	0.306388	9875530	0.000000
318701141	22433	1137	3685.479722	31968	0	0.064865	31938	2	0.148472	9870524	0.000000
318680897	21695	1072	3705.038001	32023	2	0.822156	32038	3	0.455997	9865476	0.000000
318673026	21240	1055	3520.547044	32119	2	0.300769	31864	4	0.339222	9860523	0.000000
318703095	22267	1087	3598.703800	31817	7	0.178230	31968	0	0.498826	9855657	0.000000
318671393	22247	1125	3721.622254	31940	5	0.820220	31913	2	0.055452	9850652	0.000000
318686108	21344	1083	3604.001809	31849	0	0.320684	31920	0	0.221307	9845657	0.000000
318693829	21971	1071	3580.576592	31924	3	0.162994	31739	3	0.261139	9840617	0.000000
318691585	22104	1049	3629.577949	31751	1	0.829265	31942	0	0.386342	9835729	0.000000
318681919	22582	1101	3691.666795	31782	1	0.245464	31660	2	0.253969	9830881	0.000000
318663596	21507	1121	3645.288480	32049	0	0.032847	31951	1	0.239592	9826025	0.000000
318686692	21177	1047	3548.607239	31957	5	0.698624	31685	0	0.402381	9821189	0.000000
318694811	22965	1117	3632.819330	31891	0	0.124019	32021	0	0.103618	9816168	0.000000
318691102	21993	1099	3778.601198	31938	4	0.499717	32023	1	0.008890	9811201	0.000000
318702687	21095	1102	3579.704738	32045	7	0.745758	32031	3	0.050808	9806378	0.000000
318692419	21929	1152	3531.242530	31963	1	0.847550	31910	1	0.036496	9801426	-1.#IND00
318691574	22430	1109	3671.259753	31790	0	0.083015	31821	3	0.336079	9796458	-1.#IND00
318703228	21581	1099	3711.134022	32112	6	0.674475	32005	0	0.533215	9791590	-1.#IND00
318665778	21504	1125	3588.109206	32014	2	0.537286	31802	1	0.512644	9786719	0.000450
318686700	21835	1135	3616.988957	31902	1	0.416844	31780	1	0.433511	9781758	0.007233
318679327	22188	1133	3630.069441	31848	1	0.229770	31767	2	0.447641	9776964	0.004221
318687735	21979	1044	3673.236804	31752	4	0.348044	31913	1	0.435708	9772009	0.008584
318679015	21264	1073	3605.551391	32048	4	0.309002	31902	1	0.054710	9767021	0.008481
318654907	21572	1071	3574.441269	32066	2	0.997278	32012	4	0.358994	9762061	0.004152
318692692	21926	1180	3599.843974	31884	0	0.092285	32057	2	0.368851	9757201	0.003233
318675026	22426	1117	3675.909462	31836	0	0.029650	31785	1	0.213217	9752386	0.003861
318679792	21385	1121	3668.513038	31822	1	0.064146	31952	2	0.153175	9747540	0.003693
318690546	21143	1098	3538.626240	32003	2	0.174827	31719	2	0.039027	9742686	0.002778
318681559	22867	1166	3648.096099	32091	1	0.771727	31913	1	0.063269	9737826	0.000466
318680866	21583	1137	3702.002438	31824	10	0.568169	31699	2	0.015662	9732931	0.000289
318689523	21944	1125	3569.299930	31746	0	0.176350	31688	3	0.013756	9728165	0.000930
318676599	21989	1147	3712.542777	32179	1	0.021808	31712	3	0.400247	9723270	0.001647
318673711	21586	1175	3631.285134	31958	5	0.019383	31774	0	0.190974	9718363	0.001817
318679742	21833	1094	3525.953221	31957	2	0.935515	31889	2	0.273526	9713548	0.001140
318684619	22749	1191	3680.686652	31726	2	0.144191	31763	3	0.267727	9708612	-0.000657
318694058	21763	1116	3710.709499	31889	2	0.949533	31756	1	0.330203	9703681	-0.000309
318662561	21158	1042	3593.677038	31949	3	0.454754	31897	0	0.244298	9698777	0.001368
318691339	22236	1109	3619.587313	31997	0	0.537106	32011	5	0.406719	9693903	0.001226
318691081	21849	1083	3600.109374	31956	5	0.223195	31968	1	0.209027	9689093	0.002053
318689308	22124	1148	3666.237446	31954	2	0.479998	31695	4	0.578852	9684353	0.001757
318689363	21508	1149	3631.288982	31914	0	0.185088	31672	3	0.445853	9679485	0.001532
318698469	21959	1138	3561.283394	31942	3	0.475961	31802	0	0.181999	9674542	0.000761
318690857	22484	1155	3719.163341	32040	0	0.310353	31937	2	0.663382	9669752	0.000739
318710949	22010	1056	3730.273983	31813	5	0.087861	31867	1	0.502854	9664960	0.000042
318688952	21534	1121	3585.744101	31935	0	0.454078	31862	2	0.291718	9659978	-0.000239
318724807	21809	1101	3601.698902	31871	3	0.232601	32090	3	0.415847	9655210	-0.000043
318715704	22435	1146	3687.672868	31916	3	0.684746	31878	2	0.472380	9650370	0.000146
318697575	21333	1037	3616.304653	31723	5	0.466414	31834	1	0.392246	9645519	0.000754
318685424	22263	1098	3592.715614	31957	1	0.552723	31832	3	0.286181	9640749	-0.000168
318678405	22545	1135	3693.194821	31887	2	0.741429	31780	0	0.230334	9635976	-0.000177
318704011	21570	1160	3772.252945	31740	10	0.858259	31843	3	0.262430	9631206	-0.000087
318687649	21593	1102	3636.860380	31993	2	0.741287	31851	1	0.388927	9626474	0.000139
318674979	21310	1065	3594.491502	31737	8	0.796522	31972	0	0.270901	9621659	-0.000162
318708576	22311	1139	3585.331307	32077	0	0.428253	32042	3	0.409544	9616781	-0.000322
318696756	22056	1142	3645.550562	31807	6	0.741441	31804	0	0.423656	9612024	-0.000289
318684664	22130	1117	3644.310626	32131	0	0.389284	31926	0	0.060009	9607307	-0.002160
318689712	21932	1157	3665.497992	32005	7	0.591148	31775	3	0.023100	9602408	-0.001580
318682242	21303	1140	3588.721638	31985	2	0.652260	31700	2	0.239598	9597677	-0.001764
318705441	22153	1140	3653.422741	31692	1	0.412573	31812	2	0.326742	9592958	-0.001894
318693543	21865	1143	3687.207334	31724	5	0.309258	31840	2	0.762258	9588226	-0.002414
318666462	21369	1099	3649.038088	31751	0	0.558685	31792	1	0.396088	9583463	-0.002032
318683075	21998	1135	3595.997299	31807	0	0.069078	31999	3	0.425745	9578787	-0.001883
318659646	22200	1115	3660.219184	31942	3	0.824257	31651	1	0.315584	9574037	-0.002324
318700041	21035	1133	3575.542718	31993	4	0.993655	31826	1	0.111102	9569270	-0.002258
318682527	22562	1174	3630.285690	31590	1	0.304325	32005	2	0.545447	9564547	-0.002143
318701950	21476	1120	3687.885229	31909	1	0.676600	31891	4	0.534185	9559762	-0.002035
318688111	21746	1155	3562.856899	32016	2	0.526667	32011	1	0.206549	9554860	-0.001989
318677785	21862	1072	3567.106534	31961	2	0.075030	31893	4	0.075368	9550110	-0.002161
318694882	22641	1171	3680.702222	31893	1	0.463325	31863	2	0.406462	9545388	-0.002332
318680383	21780	1109	3721.200332	31711	6	0.898335	31606	2	0.083813	9540750	-0.002112
318671127	21606	1055	3654.580017	31704	0	0.679194	31729	1	0.079645	9536125	-0.002209
318689093	21939	1132	3547.167269	31499	0	0.275630	32036	1	0.038630	9531350	-0.002217
318698507	22733	1204	3719.675544	31883	4	0.348721	31838	3	0.097599	9526518	-0.002109
318698161	21114	1141	3662.321864	31979	2	0.681324	31843	0	0.129698	9521596	-0.002300
318685853	21681	1082	3512.771783	31961	6	0.887796	31961	5	0.197764	9516761	-0.002594
npatches	nstrain	runtime	dt	init_x	init_y	init_y_blood	init_z	init_S	beta0	beta1	beta2	beta3	mean_beta	B	d	delta	delta_blood	b[0]	mut	m	CTL	c	g	epsilon	k	het	lambda	rho	omega	x_max	patch.dyna	DELTA	A	VA
10000	1	100.000000	0.001000	21900	9499	5000000	0.001000	10000000	3.615446	2.456834	4.520271	5.276495	4	800000000	0.010000	1.000000	1.000000	80000	0.000050	0.004800	1	0.001000	1.000000	2.500000	8.000000	0.500000	0.000000	0.000000	0.000000	31872	0	10.000000	7.000000	1.000000
sus	inf	inf_blood	z	x[0]	y[0][0]	z[0]	x[1]	y[1][0]	z[1]	S[0]	synchrony
219000000	94990000	5000000	10.000000	21900	9499	0.001000	21900	9499	0.001000	10000000	0.000000
303123974	490777	27509	10000.000000	30569	37	1.000000	30638	34	1.000000	9994957	0.000000
317391019	7629	428	5721.197071	31753	1	0.318233	31833	1	0.515533	9989868	0.000000
318620029	5952	291	1165.252746	31764	1	0.201711	31846	0	0.046222	9984872	0.000000
318684737	26925	1372	1413.285333	31973	1	0.611000	31992	5	0.189138	9979868	0.000000
318647656	39445	2118	5234.054521	31937	3	0.528695	31937	4	0.874976	9975015	0.000000
318704238	11251	613	3383.793383	32064	0	0.214316	31900	0	0.612302	9970162	0.000000
318712864	15905	848	1890.521872	31423	1	0.050625	31768	0	0.056138	9965114	0.000000
318691188	31218	1599	3290.673223	31969	1	0.030824	31951	3	0.064573	9960199	0.000000
318700735	19405	1010	3998.889136	32071	4	0.025853	31724	6	0.104350	9955370	0.000000
318706442	15725	821	2658.324832	31948	2	0.550031	31925	0	0.021565	9950375	0.000000
318691157	23454	1168	2785.844534	31904	4	0.117976	32172	0	0.002277	9945468	0.000000
318681892	23844	1249	3655.885007	31731	0	0.255857	31785	2	0.153887	9940539	0.000000
318698764	17899	921	3187.104464	31929	0	0.022679	31944	0	0.093135	9935571	0.000000
318705923	20265	1026	2832.889779	31798	18	0.061555	31817	2	0.018126	9930568	0.000000
318692424	22414	1178	3289.505742	31707	1	0.766830	31974	3	0.092883	9925580	0.000000
318686405	20106	972	3292.312299	31883	2	0.348395	31854	3	0.836387	9920780	0.000000
318684058	19671	1052	3040.220472	31779	0	0.660509	31802	0	0.355696	9915715	0.000000
318689115	21234	1105	3117.826905	31960	1	0.058181	31754	0	0.144591	9910808	0.000000
318717890	21200	1108	3207.862541	31896	2	0.156951	31924	2	0.129606	9905812	0.000000
318669956	20185	1017	3179.522636	31692	0	0.244401	32046	1	0.385208	9900845	0.000000
318726267	20663	1085	3116.911130	32009	3	0.079853	31993	1	0.056199	9896049	0.000000
318690101	20787	1092	3241.837915	31744	2	0.031048	31891	2	0.270581	9891033	0.000000
318693262	20373	1036	3150.438786	32053	0	0.272987	31892	1	0.136038	9886075	0.000000
318672325	21150	1098	3203.008543	31897	1	0.139643	31941	3	0.268535	9881110	0.000000
318705676	20756	1018	3210.483301	31822	1	0.594956	32028	2	0.579813	9876252	0.000000
318682422	20454	1029	3141.535933	31846	3	0.488403	31795	0	0.081815	9871428	0.000000
318699699	20751	1075	3144.027070	31750	0	0.152615	31845	4	0.397020	9866502	0.000000
318695721	20902	1093	3189.974794	31760	0	0.017489	31677	0	0.053118	9861653	0.000000
318681585	20677	1085	3170.818227	31953	1	0.427641	31827	3	0.290082	9856649	0.000000
318717022	20466	1053	3165.480087	31932	2	0.489295	31841	1	0.074904	9851806	0.000000
318711090	20625	1009	3121.101828	31866	0	0.095210	31948	4	0.450516	9846903	0.000000
318713502	21511	1111	3256.949552	31902	1	0.668079	31915	1	0.286817	9842082	0.000000
318693201	19635	1032	3235.201231	31871	0	0.710123	32212	4	0.194816	9837086	0.000000
318692134	20179	1007	3001.660141	31835	2	0.091867	31883	0	0.177698	9832140	0.000000
318675097	21980	1171	3211.008328	31880	3	0.042797	32012	5	0.145825	9827294	0.000000
318695247	20127	1010	3268.851727	32109	4	0.012058	31877	4	0.222455	9822446	0.000000
318677849	20200	1097	3073.754517	31847	6	0.728247	31836	2	0.101764	9817537	0.000000
318668881	21057	1069	3146.216752	31833	2	0.401263	31848	0	0.047453	9812660	0.000000
318671470	20875	1164	3208.578540	31822	1	0.111319	31875	0	0.016498	9807875	0.000000
318687505	20195	988	3116.573389	32008	2	0.829917	32061	1	0.138045	9802994	-1.#IND00
318675765	20620	1040	3068.194694	32010	3	0.300427	31707	2	0.482466	9798002	-1.#IND00
318699909	21952	1088	3211.222113	32056	3	0.804598	32048	3	0.386424	9793103	-1.#IND00
318657138	20244	1032	3245.353504	31938	4	0.502235	31831	1	0.424385	9788025	-0.001613
318676794	20267	968	3108.050411	31904	1	0.336709	31786	0	0.274004	9783187	0.000511
318694938	21403	1093	3204.395775	31893	2	0.512284	32038	0	0.116047	9778285	0.003319
318683419	20504	1033	3159.623980	32197	3	0.947794	31708	5	0.168962	9773191	0.003105
318677980	21012	1062	3172.524697	31950	1	0.302300	31886	3	0.181267	9768251	0.008943
318704662	20936	1094	3203.252701	31968	0	0.229959	32070	1	0.300377	9763246	0.011913
318687348	20786	1034	3152.782891	32112	2	0.340362	31825	2	0.721914	9758315	0.009484
318702025	20772	1033	3129.127418	31787	2	0.157048	31860	3	0.421840	9753391	0.008063
318687941	20798	1081	3234.689079	32057	0	0.244731	31773	5	0.540903	9748512	0.007627
318692695	20728	1089	3182.467663	32042	7	0.412757	31892	2	0.425186	9743680	0.009115
318678114	20599	1070	3179.025006	32011	3	0.603094	31936	0	0.064888	9738785	0.008922
318665830	20419	1114	3176.519892	31862	0	0.117542	31782	4	0.031036	9733900	0.007761
318684921	21022	1023	3184.076081	31928	0	0.010726	31784	1	0.470219	9728956	0.006883
318707989	20719	1003	3201.424985	31781	7	0.449288	31651	0	0.139614	9724215	0.005969
318690059	20526	1041	3162.031601	31816	0	0.364671	31903	3	0.660947	9719456	0.005892
318670341	20447	1036	3145.691697	32029	1	0.676920	31865	0	0.354127	9714526	0.005401
318655587	21320	1098	3200.499498	31730	3	0.395757	31807	0	0.133274	9709681	0.005205
318673800	20648	1039	3179.052664	31817	1	0.116440	31692	4	0.191183	9704780	0.005092
318692848	20726	1066	3177.325678	31801	2	0.475847	31990	1	0.623047	9700067	0.005151
318700577	21037	1060	3173.599604	31836	3	0.183169	31898	1	0.171732	9695194	0.006066
318675709	19816	1033	3177.039018	31693	0	0.455496	32006	0	0.029802	9690353	0.004942
318717834	20458	1041	3060.497382	31941	6	0.469902	31763	3	0.010798	9685517	0.002484
318704666	21689	1070	3183.362603	31881	4	0.420091	31954	3	0.129313	9680759	0.002559
318693489	20375	1053	3224.783410	31923	0	0.209832	31705	0	0.083235	9675895	0.002749
318706246	20508	1079	3093.819458	32063	4	0.588573	31914	0	0.007831	9670975	0.002975
318692653	21346	1101	3182.833712	31764	3	0.263145	31825	1	0.002286	9666131	0.002588
318689516	20387	1085	3211.173048	31874	1	0.216365	31817	2	0.034097	9661279	0.004063
318711308	20462	1127	3134.190794	31844	1	0.234118	31939	3	0.032456	9656490	0.004288
318710322	20829	1038	3159.795711	31875	2	0.367483	31728	0	0.118622	9651737	0.003149
318692676	20878	1053	3196.788416	31749	2	0.108965	31505	3	0.101799	9646895	0.003227
318679185	20620	1039	3169.100859	32062	0	0.027466	31751	3	0.295513	9642114	0.002937
318684325	20805	1118	3195.446627	31975	3	0.014350	32010	1	0.139975	9637224	0.003450
318703782	20302	1027	3155.201365	31746	2	0.383188	31781	2	0.479124	9632370	0.004331
318688260	20900	1047	3096.215188	31980	0	0.084556	31943	0	0.127883	9627537	0.004081
318690719	21065	1039	3265.492904	31971	1	0.007819	31768	4	0.053001	9622785	0.003844
318695844	19533	973	3133.793777	31858	1	0.078612	31747	2	0.038639	9617981	0.003779
318711375	21027	1014	3071.032558	31480	2	0.571419	31614	1	0.011601	9613093	0.003833
318687987	21127	1090	3250.482174	31750	5	0.191854	31864	1	0.001910	9608255	0.003075
318689019	20428	1031	3150.953051	31919	0	0.187601	32040	1	0.003914	9603318	0.003131
318681982	21255	1023	3121.273646	31977	0	0.033798	31981	5	0.002673	9598508	0.002982
318683475	20996	1101	3228.541868	31939	0	0.005108	31663	7	0.789113	9593857	0.002984
318686076	20204	1007	3117.586491	31803	2	0.003934	31872	1	0.573167	9589200	0.003842
318665872	20919	982	3099.550647	31834	5	0.504481	31869	2	0.054265	9584430	0.003877
318690938	20727	1052	3181.139173	31823	1	0.221317	31963	1	0.031034	9579698	0.003904
318694427	21238	1107	3182.207724	31759	2	0.101834	31941	0	0.002924	9574782	0.003801
318670083	20659	1033	3169.763266	31707	0	0.402090	31886	3	0.003181	9570095	0.003625
318688227	20662	1063	3197.551892	31841	2	0.155808	31929	2	0.436541	9565167	0.002977
318685824	20422	1048	3119.862928	31859	1	0.324097	31869	3	0.819787	9560486	0.002969
318680233	21710	1018	3255.961451	31766	1	0.055145	31854	1	0.729260	9555709	0.002939
318698912	19977	993	3171.287362	31730	3	0.297255	31789	1	0.072530	9550887	0.003091
318689000	20750	1062	3039.331224	31871	0	0.041684	31637	1	0.307252	9545970	0.003110
318674313	21758	1135	3229.836314	31840	3	0.011187	31799	0	0.191979	9541180	0.003251
318700928	20069	1051	3203.464041	31968	5	0.316327	32036	4	0.440808	9536278	0.003652
318663334	20970	1005	3064.402420	31801	0	0.159504	32229	2	0.299846	9531592	0.003218
318691332	21723	1066	3247.701295	31915	1	0.663154	31851	2	0.207860	9526758	0.003301
318704189	20246	981	3242.531684	32118	6	0.311623	32179	2	0.155907	9521932	0.003153
318708279	20464	1068	3084.453998	32001	0	0.321246	31958	6	0.089655	9517186	0.002670
npatches	nstrain	runtime	dt	init_x	init_y	init_y_blood	init_z	init_S	beta0	beta1	beta2	beta3	mean_beta	B	d	delta	delta_blood	b[0]	mut	m	CTL	c	g	epsilon	k	het	lambda	rho	omega	x_max	patch.dyna	DELTA	A	VA
10000	1	100.000000	0.001000	21900	9499	5000000	0.001000	10000000	2.191973	3.840357	5.021686	3.516140	4	800000000	0.010000	1.000000	1.000000	80000	0.000050	0.004800	1	0.001000	1.000000	2.500000	9.000000	0.500000	0.000000	0.000000	0.000000	31872	0	10.000000	7.000000	1.000000
sus	inf	inf_blood	z	x[0]	y[0][0]	z[0]	x[1]	y[1][0]	z[1]	S[0]	synchrony
219000000	94990000	5000000	10.000000	21900	9499	0.001000	21900	9499	0.001000	10000000	0.000000
304836628	197451	11441	9999.983265	30777	9	1.000000	30694	23	1.000000	9994906	0.000000
317579408	3366	171	3231.908051	31672	0	0.461652	31701	0	0.338678	9989832	0.000000
318617675	6179	304	675.729339	31848	0	0.038106	31591	2	0.115839	9984892	0.000000
318703479	34414	1702	1362.367973	31898	1	0.015190	31857	1	0.174894	9979919	0.000000
318623338	33301	1738	5445.568329	31782	1	0.113434	31887	5	0.181775	9974831	0.000000
318691052	9085	462	2502.114449	31925	0	0.036932	31951	0	0.113397	9969768	0.000000
318695256	17752	884	1598.771759	31888	6	0.082302	31832	1	0.009772	9964722	0.000000
318682332	32141	1638	3324.036908	32138	2	0.209043	31679	6	0.293440	9959765	0.000000
318682951	16271	838	3437.408500	31841	2	0.041882	31780	1	0.202393	9954766	0.000000
318721033	15213	765	2192.019907	31917	0	0.006559	31873	0	0.133897	9949789	0.000000
318680351	23924	1207	2568.908454	31850	4	0.004568	31910	3	0.329209	9944835	0.000000
318709835	21708	1191	3360.379103	31809	1	0.609163	31885	0	0.069865	9939818	0.000000
318708591	16626	899	2726.771253	32071	3	0.433474	31921	2	0.048419	9934961	0.000000
318694150	19908	1002	2554.860622	31962	3	0.547136	31843	0	0.005374	9930029	0.000000
318704358	21923	1106	2988.129347	31888	2	0.112222	31999	4	0.003333	9924905	0.000000
318704146	19359	959	2895.691130	31930	1	0.050443	32036	1	0.097632	9920013	0.000000
318723430	18956	908	2703.090906	32195	2	0.010039	31726	6	0.068486	9915078	0.000000
318659565	20788	1041	2778.106926	31754	2	0.616463	31797	2	0.109540	9910053	0.000000
318678646	20507	1048	2917.199777	32058	1	0.483783	31860	0	0.213489	9905150	0.000000
318695443	18777	978	2770.828933	31706	1	0.480876	31945	1	0.039714	9900298	0.000000
318684899	20532	1014	2736.453172	31719	2	0.412788	31990	2	0.375698	9895353	0.000000
318675700	20178	1015	2884.298622	31878	1	0.286974	31750	1	0.673188	9890404	0.000000
318699490	19786	1011	2850.578489	32087	0	0.026993	31932	1	0.085180	9885530	0.000000
318692101	19551	979	2759.004660	31558	2	0.034945	31679	0	0.380258	9880631	0.000000
318696555	20169	1029	2795.913561	31770	4	0.525460	32042	3	0.194875	9875619	0.000000
318711447	19957	983	2848.367215	31918	1	0.112269	31555	0	0.257526	9870728	0.000000
318673905	19634	1028	2816.020518	32000	3	0.177935	31863	3	0.621182	9865880	0.000000
318676672	19703	1015	2817.367523	31980	1	0.110873	31996	3	0.335650	9860964	0.000000
318686181	20051	1026	2804.397006	31989	0	0.010132	32019	0	0.106521	9856031	0.000000
318718602	20046	1064	2839.681704	31994	1	0.009758	31917	0	0.034137	9851078	0.000000
318688867	20016	1035	2844.922794	32089	0	0.012499	31937	3	0.655624	9846217	0.000000
318699138	19395	982	2800.136682	31891	2	0.067802	31793	0	0.316198	9841294	0.000000
318706412	19840	1050	2712.875213	31943	0	0.042605	32160	2	0.166377	9836466	0.000000
318693432	20630	1046	2795.988128	31626	0	0.005334	31910	2	0.222399	9831408	0.000000
318711256	20492	1031	2889.693320	31824	4	0.008720	31873	2	0.373265	9826671	0.000000
318712994	19087	985	2815.180029	31938	4	0.095925	32032	2	0.354557	9821709	0.000000
318699474	19958	1063	2761.392645	31684	0	0.042761	31937	2	0.175850	9816727	0.000000
318676074	19682	966	2837.116727	31705	0	0.005224	32037	0	0.126284	9811879	0.000000
318690565	20311	1035	2790.202299	31867	5	0.029067	31712	1	0.047048	9807051	0.000000
318676304	19634	1014	2865.103862	31910	0	0.069948	31606	3	0.185721	9802109	-1.#IND00
318673983	19555	988	2733.478209	31936	1	0.014399	31983	0	0.315394	9797104	-1.#IND00
318682073	20485	1076	2813.947726	32049	0	0.025412	31860	7	0.231604	9792263	-1.#IND00
318695177	19764	960	2863.331608	31817	1	0.045628	32150	1	0.133610	9787451	-1.#IND00
318695938	19059	978	2708.823339	31663	0	0.004852	31838	0	0.112533	9782521	-1.#IND00
318691958	20926	1041	2762.138458	32086	1	0.000850	31850	2	0.092570	9777558	-0.001987
318698710	20421	1049	2979.473353	32112	3	0.007038	31751	0	0.209218	9772624	-0.002465
318702876	18924	948	2744.404713	31988	2	0.016577	31855	0	0.298315	9767673	-0.002007
318682167	20325	1026	2762.463496	31935	1	0.007024	31904	1	0.059274	9762831	-0.003617
318701116	20145	1005	2845.297378	31851	4	0.005756	32019	2	0.411360	9757986	-0.001797
318689509	19564	974	2827.589185	31793	1	0.375212	31933	2	0.434234	9752981	-0.005480
318700150	19540	1025	2756.134399	32039	0	0.281535	32084	4	0.475911	9748070	-0.005035
318686380	20025	1021	2816.396193	31640	3	0.128861	31739	1	0.506671	9743195	-0.003988
318674522	20350	1033	2840.414987	31995	0	0.303272	31926	0	0.134452	9738355	-0.008455
318698426	19714	992	2889.449240	31966	2	0.418601	31878	1	0.011972	9733310	-0.007241
318696769	19297	982	2758.820027	31697	0	0.166103	31996	7	0.288180	9728395	-0.006407
318682896	20323	1024	2828.091305	32105	3	0.105008	31981	5	0.478154	9723545	-0.005911
318700902	20252	1015	2871.536320	31861	3	0.077384	31887	0	0.201653	9718539	-0.005266
318702603	19637	1007	2827.265182	32051	6	0.195556	31888	1	0.048716	9713694	-0.005159
318692454	19651	1001	2761.685132	31753	0	0.250275	32004	1	0.505006	9708710	-0.005605
318685615	20381	1087	2822.553418	31892	4	0.045656	31817	0	0.277702	9703811	-0.005592
318703428	20152	1026	2867.253029	31984	5	0.514451	31920	0	0.324977	9698916	-0.005647
318682532	19551	1052	2850.981108	31954	2	0.372756	31858	0	0.031840	9694029	-0.005653
318662720	19679	968	2753.066890	31767	1	0.058546	31796	6	0.159025	9689137	-0.005672
318683115	20380	1011	2771.526962	31709	1	0.050386	31829	0	0.108995	9684271	-0.005479
318693332	20048	995	2898.709301	31805	2	0.094503	31987	9	0.416986	9679452	-0.007322
318679154	19605	992	2749.487018	31904	1	0.320769	31799	0	0.163495	9674548	-0.006715
318688831	20823	1018	2883.945978	31863	2	0.176387	31845	2	0.451923	9669646	-0.006540
318683871	19341	950	2834.665151	31726	3	0.112295	31937	4	0.231139	9664751	-0.007003
318704469	19865	1008	2713.368550	31953	0	0.082044	32059	0	0.521050	9660045	-0.006929
318696185	20900	1036	2923.979731	31755	1	0.010541	32065	2	0.413184	9655092	-0.006707
318672373	20020	1010	2898.656395	31999	3	0.773041	31900	0	0.057303	9650287	-0.006309
318707286	19458	1006	2796.801829	32090	0	0.085552	31770	0	0.009028	9645486	-0.006093
318697549	20233	983	2754.649247	31871	2	0.030485	31926	6	0.024134	9640665	-0.006658
318691769	20163	1014	2852.387580	31809	1	0.031201	31978	6	0.136694	9635775	-0.006785
318699194	20319	1018	2912.831427	31836	0	0.009092	31824	2	0.718500	9630967	-0.006680
318702666	19688	979	2830.411815	32140	0	0.001383	31921	2	0.546887	9626138	-0.006088
318692199	19851	1012	2766.356519	32007	1	0.001873	31758	4	0.431232	9621301	-0.005674
318687383	20288	1051	2809.823678	31813	4	0.002087	31956	5	0.807071	9616433	-0.003400
318694943	20272	1015	2892.667130	31992	0	0.091643	31766	0	0.286794	9611562	-0.003272
318709170	19442	1017	2858.858821	31933	0	0.024492	31947	3	0.685341	9606756	-0.003325
318706681	19810	982	2772.226840	31708	1	0.136975	31930	0	0.249963	9601981	-0.003260
318706981	20443	1075	2827.338997	31911	0	0.043046	31725	2	0.036993	9597136	-0.003053
318689353	19977	1065	2897.452620	31634	1	0.152855	32199	0	0.627021	9592311	-0.002894
318699240	19606	962	2767.256398	31995	0	0.058106	31717	7	0.882384	9587414	-0.002310
318656693	19978	1013	2787.993413	31885	1	0.006524	31657	0	0.219835	9582501	-0.001925
318680157	19801	989	2852.415689	31965	1	0.003819	31653	2	0.064247	9577571	-0.001905
318696986	19678	948	2748.046451	31844	1	0.002843	31644	3	0.689255	9572851	-0.002217
318690553	20096	1022	2825.205211	32014	0	0.003084	31874	0	0.466356	9568010	-0.002162
318701600	19911	999	2841.196126	31742	3	0.132807	31940	0	0.072989	9563250	-0.002111
318710158	19414	1017	2855.902679	31683	3	0.281620	31986	0	0.007243	9558479	-0.002307
318688781	19868	1021	2764.621965	31527	2	0.064034	31938	12	0.223634	9553724	-0.002644
318685396	19981	1029	2845.328150	31827	1	0.210165	32012	1	0.144827	9549004	-0.002705
318681180	19332	973	2823.383900	31808	3	0.064171	31860	0	0.088955	9544277	-0.003153
318688779	20152	1041	2779.536713	32050	0	0.086148	31860	2	0.584398	9539558	-0.003000
318692958	20400	1006	2860.409399	32066	0	0.076297	32055	2	0.112448	9534759	-0.003044
318687600	20110	1041	2873.152685	31798	0	0.051166	31849	1	0.121913	9530070	-0.003132
318676720	19486	997	2826.417305	31887	1	0.005063	31817	3	0.088630	9525350	-0.002953
318667445	19975	1026	2794.431482	31933	6	0.016897	32032	1	0.130228	9520483	-0.002568
318722308	19887	1002	2871.337294	31882	0	0.110261	31554	0	0.014734	9515731	-0.002692
npatches	nstrain	runtime	dt	init_x	init_y	init_y_blood	init_z	init_S	beta0	beta1	beta2	beta3	mean_beta	B	d	delta	delta_blood	b[0]	mut	m	CTL	c	g	epsilon	k	het	lambda	rho	omega	x_max	patch.dyna	DELTA	A	VA
10000	1	100.000000	0.001000	21900	9499	5000000	0.001000	10000000	3.324003	2.613887	3.672062	3.588339	4	800000000	0.010000	1.000000	1.000000	80000	0.000050	0.004800	1	0.001000	1.000000	2.500000	10.000000	0.500000	0.000000	0.000000	0.000000	31872	0	10.000000	7.000000	1.000000
sus	inf	inf_blood	z	x[0]	y[0][0]	z[0]	x[1]	y[1][0]	z[1]	S[0]	synchrony
219000000	94990000	5000000	10.000000	21900	9499	0.001000	21900	9499	0.001000	10000000	0.000000
305912314	81282	4689	9983.053826	30796	10	1.000000	30860	3	1.000000	9995003	0.000000
317696200	1829	89	1979.923940	31652	0	0.201461	31441	0	0.150137	9989959	0.000000
318641004	5804	276	421.926810	31828	0	0.042047	31692	0	0.014434	9984993	0.000000
318662089	39434	1982	1256.639493	32028	0	0.021034	31712	2	0.010233	9980027	0.000000
318659294	29056	1569	5423.903834	31699	1	0.680839	31949	2	0.580188	9974968	0.000000
318710215	7174	408	1972.567197	31666	1	0.775744	31765	0	0.090072	9969899	0.000000
318728031	17814	893	1283.429877	31836	1	0.093281	31750	1	0.007831	9964810	0.000000
318659285	34299	1772	3246.332664	31849	3	0.638784	31865	5	0.399462	9959982	0.000000
318700293	14321	740	3220.355201	31648	3	0.719082	31636	2	0.143655	9954987	0.000000
318710018	14315	735	1787.141265	31986	4	0.451402	31912	1	0.094739	9950012	0.000000
318693808	25223	1311	2355.236209	31793	3	0.558843	31586	1	0.131896	9945009	0.000000
318685791	20905	1049	3264.957689	31634	1	0.205921	31941	0	0.272770	9940068	0.000000
318698116	14566	731	2301.107927	31690	1	0.023946	31902	0	0.109850	9935122	0.000000
318709781	20912	1031	2200.533951	31691	5	0.388381	31989	0	0.076965	9930056	0.000000
318675068	22428	1116	2957.194374	31792	0	0.314174	31909	3	0.029401	9925087	0.000000
318716699	17291	872	2655.897877	31914	0	0.026050	31874	4	0.530610	9920181	0.000000
318679834	18628	947	2298.124059	32098	3	0.028514	31898	2	0.133950	9915239	0.000000
318676994	21630	1093	2669.759684	31800	4	0.062024	31827	1	0.159472	9910231	0.000000
318684956	18955	954	2743.086397	32093	2	0.135003	31774	0	0.405017	9905242	0.000000
318704719	18276	910	2440.294608	31628	2	0.098641	31798	0	0.061132	9900367	0.000000
318702578	20685	1049	2533.976689	31873	4	0.326274	31756	2	0.018885	9895255	0.000000
318702586	19291	990	2677.668065	31919	0	0.095027	31752	2	0.006144	9890361	0.000000
318707044	18469	906	2536.646976	31854	4	0.042608	31741	5	0.072940	9885464	0.000000
318690901	19373	948	2475.633267	31671	0	0.041022	31772	0	0.217413	9880592	0.000000
318667598	20036	978	2602.400756	31589	0	0.009193	31743	4	0.120848	9875662	0.000000
318676700	19287	957	2679.174201	31935	2	0.009693	31940	2	0.707528	9870761	0.000000
318694298	18526	962	2557.493563	32039	0	0.373505	31741	2	0.225028	9865850	0.000000
318697809	19807	1018	2467.780295	32003	3	0.311908	31884	0	0.379979	9861035	0.000000
318671605	19436	1039	2643.513326	32105	1	0.350128	31741	1	0.187499	9856186	0.000000
318692228	18428	1018	2561.649092	32028	2	0.824648	32184	1	0.374750	9851123	0.000000
318695087	19788	998	2545.962089	32054	1	0.199468	31943	1	0.131965	9846234	0.000000
318685539	19300	957	2624.586348	31989	2	0.135215	31917	1	0.011622	9841277	0.000000
318693910	19271	951	2550.921343	31975	0	0.193566	31681	3	0.461880	9836254	0.000000
318685365	19605	1010	2570.613434	31890	1	0.162910	32090	0	0.059091	9831253	0.000000
318693446	19163	972	2645.840791	31727	1	0.021078	31783	1	0.008275	9826155	0.000000
318700724	18738	920	2491.220946	32076	1	0.026903	31676	4	0.009583	9821180	0.000000
318698020	19584	958	2502.799952	31844	1	0.007550	31868	0	0.006717	9816316	0.000000
318694371	19884	1000	2680.790431	31761	3	0.354057	31876	3	0.048697	9811396	0.000000
318708448	19041	929	2566.624374	31829	1	0.461341	32061	3	0.337877	9806584	0.000000
318684002	19815	967	2540.497402	31982	1	0.067093	31786	0	0.354728	9801656	-1.#IND00
318707781	19613	1039	2581.100583	31731	0	0.055409	31898	1	0.194244	9796730	-1.#IND00
318675427	19033	970	2597.644652	31740	3	0.258923	31971	1	0.134496	9791706	-1.#IND00
318685005	19040	976	2527.748583	31747	0	0.121260	31791	1	0.413535	9786709	-1.#IND00
318713884	19961	1052	2627.031703	32136	1	0.040581	31881	0	0.034639	9781825	-1.#IND00
318674256	18831	963	2593.124597	31960	1	0.007322	31760	1	0.007333	9776892	0.000503
318695454	19231	931	2488.169507	31826	4	0.087225	31759	6	0.045200	9772004	0.001890
318691647	20184	983	2586.898166	31805	2	0.373292	32024	1	0.518415	9767201	0.000805
318686919	19530	1011	2653.108077	31724	1	0.281460	32025	0	0.338977	9762331	0.002065
318680207	18418	980	2543.813675	31667	2	0.442374	32011	0	0.029785	9757424	0.002232
318680858	19255	1018	2499.552056	31971	5	0.339388	32023	0	0.003689	9752482	0.002154
318687084	19625	1007	2588.221007	31884	2	0.210302	32013	1	0.001971	9747587	0.002332
318689904	19274	980	2613.291528	31930	2	0.030193	31989	2	0.005296	9742680	0.003288
318684237	19558	961	2602.247435	31625	1	0.369620	31818	5	0.178767	9737690	0.004583
318677938	18900	956	2562.096382	31687	0	0.321149	31856	0	0.125062	9732734	0.004769
318681740	19443	1018	2525.994906	31941	1	0.101387	31778	0	0.010591	9727792	0.003813
318683703	19400	954	2540.343685	32025	4	0.341484	31950	1	0.001692	9722921	0.003399
318674927	19653	957	2610.828758	32037	0	0.081981	31971	3	0.007755	9718059	0.003357
318693036	19261	923	2557.716786	31830	5	0.026903	31787	0	0.192363	9713227	0.002990
318691677	19858	1005	2585.721071	31634	0	0.375970	31948	3	0.074525	9708250	-0.000169
318679629	19066	991	2619.158877	31858	1	0.050201	31972	1	0.037023	9703379	0.000756
318697737	18801	1007	2548.993672	31849	0	0.032020	32065	2	0.029976	9698387	0.000553
318693608	19894	1005	2514.188234	32037	3	0.280349	31912	2	0.050771	9693459	0.000511
318696513	19591	942	2607.647290	31903	3	0.553166	31771	3	0.617954	9688685	0.000302
318701969	18956	993	2586.185510	31852	0	0.061589	31759	0	0.064778	9683854	-0.000147
318681329	19265	1002	2564.324834	32028	1	0.011707	31842	0	0.460752	9678964	-0.000707
318685689	19640	1004	2561.362953	32042	9	0.038136	31782	1	0.359003	9674104	-0.000163
318697228	19428	946	2589.376374	32112	0	0.160546	31824	3	0.362508	9669360	-0.000394
318698000	19488	1056	2551.951699	32138	1	0.062666	31991	1	0.223440	9664536	-0.000074
318703777	19188	995	2594.926774	31892	1	0.169765	31865	1	0.097677	9659727	-0.000280
318690403	19306	971	2541.356114	31889	2	0.046793	31889	1	0.031201	9654934	-0.000227
318690529	18961	1007	2564.960468	31898	2	0.302429	31882	1	0.024674	9650125	-0.000134
318689287	19488	971	2524.290493	31770	1	0.587519	32200	1	0.020257	9645222	-0.000679
318707143	19581	950	2590.256611	31840	1	0.398516	31862	2	0.024697	9640316	-0.001729
318693491	19381	990	2617.009517	31828	1	0.071949	31803	2	0.243671	9635553	-0.001475
318714099	19380	990	2536.812502	32105	2	0.090434	31978	1	0.228308	9630761	-0.001353
318690277	19278	1008	2556.930676	31878	0	0.034873	31993	1	0.126724	9625925	-0.000829
318689122	19575	982	2576.993100	31942	0	0.348955	31778	2	0.291656	9621196	-0.000711
318697681	19430	1019	2584.126655	31896	5	0.150770	31800	1	0.354809	9616453	-0.001291
318690818	19649	996	2626.641236	31801	2	0.443635	31890	0	0.041869	9611786	-0.001220
318681144	19080	953	2597.516208	31865	2	0.310884	31910	0	0.062545	9606848	-0.001181
318684882	19191	1004	2504.888275	31729	2	0.465120	31718	5	0.217301	9601970	-0.001079
318719425	19167	952	2478.779300	31595	1	0.106830	31856	0	0.052605	9597047	-0.001119
318683715	20283	1051	2597.390123	31732	5	0.067769	32057	9	0.031617	9592270	-0.001166
318681529	19457	999	2633.467129	31899	1	0.113679	31801	2	0.613166	9587591	-0.001130
318705823	18780	997	2544.008349	32037	1	0.199235	31708	1	0.114564	9582795	-0.001593
318692186	19361	1018	2505.850593	31903	0	0.052259	31804	2	0.022955	9578067	-0.001562
318692359	20275	984	2639.968388	32081	1	0.045131	32003	0	0.037499	9573129	-0.001711
318707273	18913	947	2656.599487	31793	2	0.390927	31781	4	0.030474	9568397	-0.001676
318695275	18521	964	2466.672854	31676	1	0.277612	31921	2	0.488950	9563640	-0.001641
318695437	19706	1005	2527.244836	31921	4	0.394611	31736	0	0.129244	9558900	-0.001673
318673321	19679	997	2656.945473	31842	1	0.379472	32002	1	0.015842	9554192	-0.002132
318682439	18661	975	2593.312395	32068	0	0.181930	31765	0	0.054883	9549393	-0.002772
318683271	19371	1019	2539.017404	31964	2	0.127906	31971	2	0.065639	9544621	-0.002752
318708009	19707	1076	2597.638545	31839	0	0.058525	31860	4	0.441143	9539864	-0.002887
318686651	19205	1017	2594.742764	31822	0	0.009408	31795	1	0.235645	9535057	-0.002584
318709393	19402	1002	2561.540885	31858	0	0.001646	31681	1	0.323270	9530276	-0.002028
318693473	19171	935	2566.608738	31908	3	0.002746	31528	3	0.164518	9525591	-0.002335
318690732	19250	953	2554.359085	31878	4	0.184651	31819	0	0.111036	9520743	-0.002257
318709953	19581	1007	2566.398076	31671	0	0.116274	31719	5	0.231322	9516139	-0.002311
npatches	nstrain	runtime	dt	init_x	init_y	init_y_blood	init_z	init_S	beta0	beta1	beta2	beta3	mean_beta	B	d	delta	delta_blood	b[0]	mut	m	CTL	c	g	epsilon	k	het	lambda	rho	omega	x_max	patch.dyna	DELTA	A	VA
10000	1	100.000000	0.001000	21900	9499	5000000	0.001000	10000000	2.628767	2.409455	2.104796	3.826940	4	800000000	0.010000	1.000000	1.000000	80000	0.000050	0.004800	1	0.001000	1.000000	2.500000	11.000000	0.500000	0.000000	0.000000	0.000000	31872	0	10.000000	7.000000	1.000000
sus	inf	inf_blood	z	x[0]	y[0][0]	z[0]	x[1]	y[1][0]	z[1]	S[0]	synchrony
219000000	94990000	5000000	10.000000	21900	9499	0.001000	21900	9499	0.001000	10000000	0.000000
306735828	31733	1910	9651.106306	30680	4	0.933209	30860	3	1.000000	9994956	0.000000
317751025	1127	59	1288.544906	31943	0	0.128902	31676	0	0.130465	9990084	0.000000
318631894	4489	213	247.615568	31934	2	0.017723	31870	1	0.011637	9985206	0.000000
318663089	38224	1900	859.062137	32003	7	0.062488	31620	0	0.002610	9980177	0.000000
318628425	33474	1771	5427.915241	32165	3	0.728210	31932	3	0.272002	9975179	0.000000
318694503	6151	322	1869.189280	32010	0	0.094620	31975	1	0.141442	9970218	0.000000
318708239	14358	707	957.822490	31829	1	0.032877	31617	0	0.019511	9965217	0.000000
318668582	36371	1835	2694.653809	31725	2	0.068355	31814	5	0.038508	9960228	0.000000
318704387	14870	782	3284.323438	31800	0	0.177578	31961	3	0.820185	9955225	0.000000
318703647	11998	640	1598.835722	31887	0	0.033811	31868	1	0.143507	9950198	0.000000
318707749	23878	1238	1896.269236	31542	0	0.005860	31837	0	0.025575	9945221	0.000000
318702859	22613	1150	3097.491624	31669	1	0.001879	31606	3	0.005295	9940262	0.000000
318684844	14437	710	2288.464752	31800	0	0.000723	31785	4	0.476570	9935301	0.000000
318681800	17990	989	1885.325200	31902	3	0.005648	31851	0	0.092943	9930333	0.000000
318683069	22675	1145	2498.695802	31879	2	0.006413	31704	3	0.013897	9925383	0.000000
318683338	17479	899	2579.658759	31936	2	0.035747	31785	2	0.054181	9920357	0.000000
318695236	16239	803	2031.461121	31782	1	0.283105	31941	1	0.357064	9915411	0.000000
318710394	21081	1080	2248.214436	32025	4	0.101341	32079	3	0.169631	9910400	0.000000
318678362	20165	1068	2656.889341	32060	2	0.124519	31834	0	0.039896	9905504	0.000000
318696707	16447	812	2248.445908	31964	3	0.523068	31836	1	0.029283	9900527	0.000000
318694021	19393	942	2119.958878	31922	0	0.130910	31880	2	0.003511	9895532	0.000000
318698013	20751	1020	2489.924420	32012	1	0.022930	31805	0	0.006826	9890531	0.000000
318693950	17351	861	2358.224065	31855	4	0.111127	31990	0	0.001898	9885584	0.000000
318690893	18490	915	2183.469541	31970	0	0.182423	31818	1	0.001424	9880599	0.000000
318672218	20566	1026	2352.105816	31856	2	0.173692	32006	4	0.026939	9875760	0.000000
318678236	18447	984	2438.281747	31900	2	0.467857	31844	0	0.123269	9870796	0.000000
318720806	17778	964	2164.950914	31945	1	0.082488	31863	6	0.082131	9865921	0.000000
318674234	19508	1011	2286.016338	31766	4	0.031226	31766	1	0.105886	9860996	0.000000
318702195	19355	1007	2440.931881	31775	1	0.237553	32044	1	0.070869	9856109	0.000000
318709186	18223	967	2348.127406	32124	1	0.269961	31952	2	0.053836	9851159	0.000000
318704020	18148	958	2226.865452	31821	0	0.057300	31903	2	0.162837	9846262	0.000000
318704597	19771	1013	2337.400493	31941	0	0.406742	31741	0	0.254895	9841351	0.000000
318708759	18653	993	2407.320930	31971	5	0.123533	31647	1	0.032585	9836468	0.000000
318674845	18280	976	2302.216100	31728	0	0.180379	31596	3	0.046548	9831636	0.000000
318696019	18835	920	2281.828401	31865	3	0.031558	32048	0	0.092320	9826697	0.000000
318681697	19347	1041	2392.565059	31849	8	0.304688	32058	6	0.355457	9821834	0.000000
318696658	18306	967	2291.757476	31608	0	0.803634	31773	2	0.380984	9816924	0.000000
318691327	18605	959	2291.252896	31800	2	0.403659	31743	0	0.077154	9811948	0.000000
318692419	19466	1012	2331.032943	31658	2	0.102907	31774	2	0.084822	9806967	0.000000
318701939	18875	927	2386.194229	31993	0	0.067591	31706	1	0.356646	9802003	-1.#IND00
318697686	18368	927	2311.632835	32057	0	0.068654	31682	2	0.145699	9797194	-1.#IND00
318685463	19130	964	2316.568620	32046	2	0.302531	31887	1	0.023307	9792226	-1.#IND00
318697875	18822	972	2334.752810	32090	2	0.235934	31728	0	0.032920	9787348	0.013512
318692024	18908	974	2350.324738	31905	1	0.228103	31767	3	0.876214	9782401	0.004341
318692030	18684	962	2266.530273	31703	4	0.031403	31962	0	0.116655	9777463	0.001518
318713030	19353	977	2331.362878	31978	1	0.014731	31690	2	0.211157	9772720	0.000066
318681506	18709	941	2311.823760	32004	1	0.080329	31860	1	0.090464	9767953	0.006869
318693549	19060	1017	2315.215657	31862	0	0.220610	31720	0	0.009240	9762994	0.006858
318718502	18774	924	2324.694214	31680	1	0.034934	32120	3	0.231331	9758211	0.006892
318692736	18760	989	2313.662598	31843	2	0.040802	31890	1	0.063010	9753308	0.005996
318723063	18763	936	2357.089578	31958	1	0.012334	31945	0	0.046039	9748385	0.006968
318694268	18330	965	2261.723241	31810	1	0.475516	31849	1	0.020443	9743536	0.005107
318696559	19242	942	2306.703530	31913	1	0.209414	31756	0	0.068144	9738664	0.004988
318699284	18938	920	2355.827176	31823	0	0.018404	32001	2	0.485392	9733721	0.003626
318700900	18768	976	2327.418159	31885	3	0.005237	32063	1	0.078611	9728714	0.002336
318688965	18653	944	2324.949923	31964	5	0.006505	31909	3	0.213659	9723888	0.002502
318695299	18488	890	2262.449242	31683	1	0.289517	31976	0	0.104279	9719012	0.003295
318673239	19803	999	2328.018459	31852	2	0.279679	31967	3	0.020279	9714198	0.003086
318696951	18772	991	2386.469472	31740	0	0.104096	31810	1	0.069271	9709367	0.004140
318693580	18603	944	2316.330829	31725	0	0.010845	32015	0	0.249033	9704521	0.000900
318695575	18598	956	2266.671845	31860	1	0.001697	31914	3	0.148275	9699669	-0.000640
318693747	19700	1000	2355.494471	31829	1	0.001498	32024	1	0.090503	9694743	0.000565
318687005	18287	968	2351.627438	31967	2	0.001223	31884	2	0.148841	9689899	0.000813
318706330	19017	972	2256.542856	31997	3	0.006094	31789	2	0.058295	9684971	0.001073
318683520	19384	1000	2406.191969	32044	1	0.003119	31780	2	0.133675	9680041	0.001163
318716130	18209	883	2321.120837	31752	1	0.000839	31760	0	0.182747	9675099	0.001656
318700329	19036	954	2294.204272	31726	1	0.003996	31772	1	0.123328	9670400	0.001526
318694374	19200	945	2347.903597	31875	4	0.005281	31929	5	0.073532	9665637	0.001837
318689766	18169	947	2325.112303	31776	2	0.022675	31790	1	0.076607	9660705	0.000873
318679237	18623	995	2271.228607	31732	1	0.179461	32127	0	0.035642	9655678	0.001061
318695279	19475	962	2341.261695	31800	1	0.017058	31881	1	0.031063	9650896	0.000480
318696880	19078	1007	2348.228806	31967	3	0.022510	31956	1	0.136774	9645986	-0.001024
318672460	19218	1008	2353.460445	31882	2	0.166341	31955	4	0.064196	9641126	-0.000495
318682310	18684	987	2376.513269	31802	1	0.167670	31829	0	0.109995	9636330	0.001698
318706047	18416	921	2307.245998	31864	1	0.211847	31855	2	0.065328	9631484	0.001272
318690817	18569	955	2279.403972	32006	5	0.119512	31818	2	0.199338	9626656	0.001389
318712019	19413	1013	2315.026212	31816	1	0.428092	31955	1	0.158845	9621929	0.000675
318690861	18650	946	2397.150625	31880	5	0.300273	31767	0	0.169699	9617085	0.000743
318687077	18549	967	2248.199810	31797	2	0.482067	31717	0	0.056007	9612275	0.000797
318680578	18863	933	2339.349756	31845	2	0.151217	31920	4	0.474658	9607438	-0.000719
318710032	18995	962	2339.183830	31843	0	0.141794	31542	1	0.093453	9602671	-0.000592
318706140	19163	985	2342.422492	31819	1	0.028641	31994	0	0.066063	9597883	0.000569
318681350	19015	939	2325.839794	31788	2	0.004694	31835	0	0.121187	9592965	0.000876
318680053	19058	990	2334.650619	31721	3	0.057185	31962	3	0.230219	9588200	0.001403
318687727	18435	967	2287.213063	31974	0	0.025542	31984	2	0.061379	9583417	0.001395
318681828	19173	948	2337.264196	31766	3	0.235953	31943	3	0.021028	9578638	0.001649
318701684	18753	923	2319.078537	32108	1	0.578034	31974	0	0.104851	9573861	0.001822
318694273	18756	973	2346.294845	31867	0	0.055665	32101	1	0.070020	9569112	0.001465
318693756	18573	925	2309.708992	31949	2	0.012833	31845	1	0.466992	9564492	0.002241
318704034	19061	971	2332.177410	31942	2	0.056248	31784	1	0.059515	9559761	0.001893
318711845	19015	990	2382.098784	31882	2	0.496541	31882	2	0.063942	9555121	0.001765
318697272	18312	959	2299.244794	31933	6	0.228878	31972	2	0.137862	9550401	0.002346
318693647	18611	972	2312.492302	31843	2	0.250607	31788	2	0.232147	9545723	0.002448
318678971	18835	916	2340.237602	31861	0	0.281082	31738	3	0.123889	9541042	0.002300
318679457	19191	995	2343.851330	31954	0	0.106161	31916	1	0.058873	9536230	0.002011
318659633	18842	988	2312.803871	31952	0	0.081373	31845	0	0.007607	9531446	0.001162
318676456	18560	1021	2328.748253	31998	0	0.074864	31895	2	0.002991	9526664	0.000935
318702379	18745	972	2332.632522	31747	3	0.059850	31791	1	0.113954	9521907	0.001011
318669424	18805	967	2311.219323	31833	3	0.399232	31865	0	0.268779	9517049	0.001000
npatches	nstrain	runtime	dt	init_x	init_y	init_y_blood	init_z	init_S	beta0	beta1	beta2	beta3	mean_beta	B	d	delta	delta_blood	b[0]	mut	m	CTL	c	g	epsilon	k	het	lambda	rho	omega	x_max	patch.dyna	DELTA	A	VA
10000	1	100.000000	0.001000	21900	9499	5000000	0.001000	10000000	2.948660	2.996516	2.801586	2.531424	4	800000000	0.010000	1.000000	1.000000	80000	0.000050	0.004800	1	0.001000	1.000000	2.500000	12.000000	0.500000	0.000000	0.000000	0.000000	31872	0	10.000000	7.000000	1.000000
sus	inf	inf_blood	z	x[0]	y[0][0]	z[0]	x[1]	y[1][0]	z[1]	S[0]	synchrony
219000000	94990000	5000000	10.000000	21900	9499	0.001000	21900	9499	0.001000	10000000	0.000000
307311742	13013	837	8630.972990	30904	3	0.982170	30550	2	0.787201	9995086	0.000000
317785734	946	46	949.575107	31756	0	0.165928	31919	0	0.106581	9989966	0.000000
318637174	4906	218	207.963366	31714	0	0.013931	31962	0	0.009080	9985007	0.000000
318669608	40086	2041	857.926344	32032	3	0.021549	31808	1	0.013132	9980022	0.000000
318629797	29387	1594	5113.120303	31736	10	0.302157	31744	0	0.665930	9975155	0.000000
318715242	5806	270	1595.756699	31651	1	0.256357	31936	1	0.084193	9970184	0.000000
318700182	14883	745	889.852627	31791	0	0.021624	31683	0	0.008123	9965226	0.000000
318670668	35640	1843	2523.339377	31863	6	0.104312	31851	5	0.023337	9960395	0.000000
318693084	14789	775	2975.825299	31729	0	0.475194	31905	2	0.375120	9955214	0.000000
318681160	11838	582	1466.062822	31659	0	0.039213	31839	0	0.095617	9950176	0.000000
318694451	23632	1169	1758.690545	31700	2	0.053030	31935	1	0.053786	9945146	0.000000
318689124	21958	1116	2805.635016	32219	2	0.232602	31911	1	0.019844	9940201	0.000000
318672361	13668	705	2063.143126	31864	3	0.246714	31830	3	0.267305	9935168	0.000000
318705810	18737	890	1695.213715	31813	0	0.130671	31928	0	0.157206	9930176	0.000000
318691504	22444	1127	2407.349614	31738	1	0.025503	31933	3	0.225875	9925253	0.000000
318710588	16771	867	2333.812623	31755	1	0.618412	31711	2	0.117047	9920265	0.000000
318721092	16913	887	1914.949995	31819	2	0.113299	31742	0	0.280691	9915301	0.000000
318667257	19800	961	2095.972275	31920	1	0.269650	31901	1	0.041219	9910241	0.000000
318674933	19474	972	2371.754839	31725	0	0.153253	31754	0	0.204638	9905439	0.000000
318697778	16946	814	2119.221192	31742	2	0.299675	31822	1	0.037076	9900401	0.000000
318688546	18318	935	1984.499762	31694	2	0.069777	31793	3	0.004824	9895497	0.000000
318704508	19677	1045	2215.416164	31939	4	0.074297	31864	1	0.783903	9890554	0.000000
318686880	18274	860	2225.406764	31789	0	0.158885	31897	1	0.084706	9885590	0.000000
318719527	17778	850	2074.852886	31929	1	0.046855	31823	2	0.167592	9880552	0.000000
318687682	19081	991	2075.189565	31780	0	0.014097	31785	0	0.268954	9875607	0.000000
318695006	19044	979	2164.804134	31836	6	0.070131	31927	1	0.090166	9870671	0.000000
318678075	18466	992	2195.548761	31632	1	0.447388	32181	2	0.132152	9865727	0.000000
318712120	18380	914	2138.111226	31870	2	0.154486	31651	2	0.199217	9860837	0.000000
318690025	19112	982	2111.650271	31791	3	0.062828	31721	0	0.128502	9855881	0.000000
318709081	18822	969	2207.133387	31663	1	0.481077	31868	1	0.096143	9850945	0.000000
318685422	18092	959	2178.268571	31721	0	0.076290	31894	3	0.067710	9846012	0.000000
318668680	18118	918	2113.799837	31943	5	0.064359	31762	1	0.063691	9841013	0.000000
318702540	18719	977	2123.669693	31949	0	0.156295	32036	3	0.025668	9836086	0.000000
318699966	18631	969	2152.899825	31935	4	0.053754	31683	1	0.319336	9831251	0.000000
318704497	18493	902	2149.017712	31869	0	0.235720	31681	9	0.131253	9826298	0.000000
318708267	18548	955	2151.827224	31885	1	0.265266	32043	0	0.069242	9821464	0.000000
318693784	18154	922	2139.206467	32082	1	0.111356	31956	3	0.165804	9816577	0.000000
318689858	18486	925	2118.192260	32064	3	0.090493	31920	1	0.215265	9811731	0.000000
318703494	18847	1004	2190.146580	31941	0	0.077556	31916	2	0.071561	9806820	0.000000
318684938	17824	892	2115.546286	32079	4	0.021113	31849	2	0.023874	9801996	-1.#IND00
318677548	18743	943	2108.541822	32013	3	0.738383	31983	0	0.239101	9796968	-1.#IND00
318671698	18823	951	2169.893287	31793	0	0.080514	31896	1	0.197171	9792259	-1.#IND00
318683298	18490	999	2194.666249	31971	1	0.021331	31750	0	0.052498	9787403	-1.#IND00
318702262	17686	877	2072.685950	31967	2	0.005047	31959	3	0.041463	9782494	0.002024
318686832	19075	988	2105.582520	31836	3	0.123190	31983	4	0.046797	9777554	-0.004519
318705803	18568	962	2178.359444	31915	3	0.224175	31831	4	0.301828	9772774	-0.003229
318698093	18169	890	2153.323532	31999	1	0.059464	31923	0	0.074884	9767838	-0.005703
318718668	18033	928	2082.489715	32054	2	0.459008	31837	4	0.352702	9762873	0.000984
318720621	19290	1012	2151.348467	31883	0	0.089960	31995	0	0.323060	9757909	0.003190
318694266	17998	905	2186.532108	32000	2	0.197645	31612	0	0.038024	9753033	0.002538
318692490	17932	914	2097.536851	31918	0	0.034742	31664	6	0.023017	9748208	0.003896
318707122	18491	962	2082.515325	31739	1	0.004002	31668	0	0.118156	9743249	0.003998
318697849	19105	972	2204.394636	32124	3	0.019432	32070	0	0.014415	9738384	0.004864
318705025	17712	881	2156.092159	31745	2	0.444115	31828	3	0.014335	9733499	0.004440
318679677	18316	959	2082.178460	31705	4	0.286258	31858	0	0.105359	9728648	0.002501
318685195	18338	939	2173.719568	31828	2	0.423842	31995	2	0.097466	9723861	0.003383
318678743	18472	961	2145.221478	31727	2	0.533544	31826	0	0.063861	9718952	0.003503
318689244	18187	954	2109.161257	31902	1	0.479463	31907	2	0.653559	9714131	0.002966
318697996	18895	964	2157.072022	31806	1	0.069171	31899	0	0.098355	9709334	0.003782
318685616	17840	866	2124.758241	31857	1	0.033098	31873	2	0.065923	9704598	0.004601
318700407	18850	887	2098.595630	31758	2	0.020149	31921	2	0.219920	9699852	0.003775
318693774	18927	1016	2158.470330	31810	1	0.006238	31835	0	0.028938	9695017	0.005117
318723668	18132	910	2190.957544	31522	0	0.001045	31856	6	0.045491	9690122	0.004645
318703700	18276	900	2110.278820	31693	6	0.003093	31887	0	0.103586	9685238	0.004191
318719512	18475	939	2106.013359	32090	0	0.402392	32065	5	0.490843	9680325	0.003411
318691491	18994	974	2160.905251	31988	2	0.071907	32037	3	0.266503	9675516	0.003331
318706013	18830	979	2182.826209	31819	0	0.093097	31959	0	0.051840	9670647	0.002262
318701662	17604	931	2113.862237	31819	2	0.046004	31604	3	0.041331	9665783	0.002311
318705832	18391	904	2075.406454	31973	1	0.197688	31810	1	0.602315	9660805	0.003009
318710548	18949	954	2157.029962	31957	1	0.024376	31652	0	0.154807	9655948	0.003242
318716812	18301	985	2218.337474	32005	1	0.003826	31926	4	0.032914	9651055	0.004607
318714645	17812	899	2092.041976	32025	3	0.009863	31789	1	0.313960	9646229	0.003736
318723874	18920	934	2127.613057	31968	0	0.057813	31745	2	0.224596	9641364	0.002978
318701831	18806	940	2205.286578	31779	1	0.007997	32086	0	0.059182	9636504	0.003050
318705665	18059	980	2137.701568	31807	0	0.036366	31896	1	0.017444	9631737	0.002972
318700577	18452	921	2117.116942	31862	3	0.096637	31705	1	0.002112	9626882	0.002874
318694233	18883	958	2141.906475	31999	1	0.498541	32024	0	0.018126	9622105	0.003091
318686694	18914	976	2249.546877	31720	1	0.166100	31790	2	0.162356	9617298	0.002848
318708296	17463	908	2086.913837	31826	3	0.055816	31771	0	0.112313	9612504	0.002671
318685087	18648	904	2079.812285	32058	2	0.207934	31924	3	0.130744	9607635	0.002258
318694084	18980	968	2213.730807	31998	2	0.494818	31875	1	0.198655	9602793	0.002085
318689477	18232	897	2099.205668	31793	0	0.067756	31888	1	0.179672	9598006	0.002109
318712612	19195	994	2146.230741	31762	2	0.011525	31704	2	0.115618	9593167	0.001606
318693361	18471	931	2209.623119	31896	2	0.114444	31941	3	0.235962	9588360	0.000993
318696883	17881	906	2100.642806	31863	0	0.030471	31920	1	0.271697	9583570	0.001515
318673594	18378	937	2131.387483	32217	4	0.023374	31938	2	0.055559	9578756	0.000354
318697922	18860	906	2134.807079	32122	3	0.109191	31881	1	0.124343	9573959	0.000181
318688498	18783	932	2202.521786	31554	0	0.544114	31980	1	0.068738	9569132	-0.000096
318677210	18269	891	2136.421768	31825	1	0.077528	31749	0	0.020223	9564517	-0.000655
318661893	18782	962	2152.579739	31948	2	0.413126	31641	0	0.004175	9559622	-0.000561
318687271	18503	920	2181.237595	31867	1	0.076882	31895	5	0.031380	9554794	-0.000604
318688592	17951	875	2113.434568	31793	0	0.019626	32013	1	0.217820	9550040	-0.000575
318680497	18524	922	2078.910180	31744	0	0.001972	31861	0	0.461497	9545308	-0.000939
318698684	19179	1019	2204.647404	31631	1	0.003125	32002	0	0.039269	9540434	-0.000986
318679892	17533	933	2193.626461	31735	7	0.026818	31851	1	0.007002	9535616	-0.001041
318690110	18487	919	2010.580887	32120	0	0.253952	31838	0	0.041228	9530827	-0.000463
318693204	19855	1021	2206.379903	31743	2	0.223763	31821	0	0.011210	9525946	0.000127
318697994	18199	964	2247.655868	31885	0	0.162685	31895	0	0.001623	9521131	0.000253
318701689	17009	879	2075.334145	31796	6	0.247734	32217	3	0.009406	9516391	0.000092
npatches	nstrain	runtime	dt	init_x	init_y	init_y_blood	init_z	init_S	beta0	beta1	beta2	beta3	mean_beta	B	d	delta	delta_blood	b[0]	mut	m	CTL	c	g	epsilon	k	het	lambda	rho	omega	x_max	patch.dyna	DELTA	A	VA
10000	1	100.000000	0.001000	21900	9499	5000000	0.001000	10000000	4.904503	2.778042	3.932366	2.221077	4	800000000	0.010000	1.000000	1.000000	80000	0.000050	0.004800	1	0.001000	1.000000	2.500000	13.000000	0.500000	0.000000	0.000000	0.000000	31872	0	10.000000	7.000000	1.000000
sus	inf	inf_blood	z	x[0]	y[0][0]	z[0]	x[1]	y[1][0]	z[1]	S[0]	synchrony
219000000	94990000	5000000	10.000000	21900	9499	0.001000	21900	9499	0.001000	10000000	0.000000
307699002	5841	345	7376.370606	30669	1	0.787859	30733	1	0.695136	9994928	0.000000
317839960	626	31	724.014533	31716	0	0.077135	31779	0	0.057793	9989982	0.000000
318637154	3897	172	149.112313	31824	0	0.006673	31646	1	0.018082	9985073	0.000000
318673082	37826	1885	617.821541	31742	12	0.135450	32128	1	0.131313	9980094	0.000000
318644642	33636	1791	5129.634406	31941	1	0.532172	32018	2	0.077130	9975141	0.000000
318713004	4937	237	1553.705711	31944	0	0.050740	31952	0	0.009792	9970185	0.000000
318710497	12679	620	706.433584	32237	4	0.013063	32023	1	0.001626	9965113	0.000000
318676539	37981	1950	2174.363945	31898	1	0.356783	31798	6	0.008982	9960073	0.000000
318709306	14262	704	2995.398419	32096	1	0.519847	32001	2	0.595942	9955022	0.000000
318698457	10609	484	1306.373818	32085	1	0.270407	31948	1	0.213147	9950060	0.000000
318683377	22896	1180	1503.009734	31841	0	0.142381	31855	2	0.142873	9945024	0.000000
318679255	23365	1228	2774.618171	31790	5	0.037624	31883	2	0.056494	9939992	0.000000
318702058	13177	663	1967.103891	31761	3	0.274844	31713	1	0.007683	9935138	0.000000
318704588	17399	866	1576.241929	31688	0	0.308893	31890	0	0.002696	9930171	0.000000
318649657	22370	1121	2152.685703	31867	4	0.356838	31771	0	0.000787	9925281	0.000000
318708571	16959	913	2236.701893	31806	2	0.164099	31839	1	0.003714	9920231	0.000000
318692378	16006	816	1783.306930	31894	1	0.362789	31767	2	0.054644	9915326	0.000000
318695965	19760	1050	1876.771598	31655	0	0.160235	31804	0	0.185049	9910350	0.000000
318697384	19424	1006	2190.714916	31782	0	0.076601	31696	0	0.487800	9905447	0.000000
318685319	16753	866	1986.553006	31763	0	0.036268	31626	1	0.111873	9900524	0.000000
318690775	17629	903	1884.553383	31579	6	0.040282	31948	4	0.036809	9895413	0.000000
318688793	19325	985	2022.518578	31708	0	0.257859	31760	2	0.454132	9890442	0.000000
318673016	18026	908	2062.085382	31646	0	0.133997	32003	1	0.072359	9885522	0.000000
318703941	16893	856	1911.874543	31914	4	0.452785	31976	0	0.026439	9880672	0.000000
318713310	19165	986	1925.998454	31970	0	0.125120	31811	1	0.010969	9875779	0.000000
318692337	19140	959	2103.380891	31940	2	0.025252	31807	0	0.435304	9870948	0.000000
318679169	16957	826	1980.548116	32104	0	0.099748	31852	1	0.301812	9866014	0.000000
318685565	18486	980	1932.666246	31764	0	0.021534	31991	1	0.114612	9861158	0.000000
318685742	18953	975	2029.241706	32023	3	0.014278	31883	1	0.012520	9856225	0.000000
318700636	17920	889	2012.949064	31829	2	0.484514	31971	1	0.004071	9851386	0.000000
318693239	18116	972	1967.061122	31840	5	0.128893	31885	1	0.240574	9846536	0.000000
318675484	18715	914	2009.329261	31591	0	0.086395	31900	0	0.121900	9841635	0.000000
318677194	17789	958	2018.279969	31791	0	0.612878	31703	4	0.300245	9836602	0.000000
318703410	18217	933	1950.522861	31924	0	0.052246	31731	0	0.172110	9831693	0.000000
318711576	18599	936	2070.535542	31772	5	0.033918	31951	5	0.218435	9826636	0.000000
318694994	17721	854	1982.915188	31819	8	0.414449	32022	1	0.110953	9821569	0.000000
318696226	18375	985	1997.125469	31871	1	0.329743	31771	4	0.068919	9816633	0.000000
318688439	18555	958	2028.520061	31921	2	0.266823	31906	1	0.535177	9811775	0.000000
318675178	18396	919	2025.251525	32039	5	0.733429	32025	1	0.090112	9806963	0.000000
318701245	18333	944	2022.117635	31910	0	0.115271	31968	1	0.109141	9802079	-1.#IND00
318683575	17816	952	2016.982203	32009	4	0.109917	32066	1	0.013475	9797173	-1.#IND00
318709045	18139	939	1961.913374	31849	0	0.232583	31911	9	0.351689	9792175	-1.#IND00
318696601	18281	967	1991.307282	31863	0	0.512631	31844	4	0.179278	9787156	-1.#IND00
318687417	18270	891	2044.113883	31956	2	0.127363	32119	4	0.174584	9782263	-1.#IND00
318714391	17604	929	1998.145065	31733	5	0.424221	31956	1	0.139644	9777504	-1.#IND00
318699346	18210	913	1991.266575	31688	1	0.440807	31834	3	0.038249	9772562	-0.010146
318714711	18435	960	2013.289870	31755	0	0.127307	31918	0	0.326632	9767588	-0.004433
318719447	18004	878	2016.675014	31954	0	0.030371	31870	1	0.192380	9762743	-0.002657
318704241	18272	991	2030.466650	31958	8	0.051699	31956	3	0.160981	9757899	-0.004533
318716588	17735	838	1944.150867	31788	1	0.302928	32066	1	0.045387	9753079	-0.005800
318676543	18546	985	1980.361970	31953	1	0.139370	31929	4	0.340565	9748212	-0.005535
318695239	18538	940	2071.688480	31863	1	0.142845	31888	2	0.170884	9743187	-0.004093
318698560	17971	916	2013.014907	31901	5	0.154453	31599	7	0.162666	9738340	-0.004817
318684140	18272	857	1983.010453	31813	0	0.433333	31851	0	0.218865	9733463	-0.003905
318679022	18762	889	2019.169046	31841	1	0.132182	32086	0	0.020563	9728553	-0.003034
318693134	18359	958	2032.904523	31811	0	0.293278	31912	2	0.014043	9723558	-0.002921
318692042	18090	890	1989.762152	31769	1	0.127495	31913	0	0.003489	9718804	-0.004656
318711606	18321	941	2012.753454	31704	0	0.138465	31744	0	0.001734	9713881	-0.005118
318690560	18006	933	2001.718162	31556	7	0.140079	31736	1	0.000809	9709053	-0.003158
318706345	18255	945	1975.237983	31920	0	0.447829	31735	6	0.011968	9704248	-0.003006
318694481	19526	963	2069.503823	32152	0	0.038807	31890	0	0.158433	9699459	-0.003808
318678013	17324	858	2098.186079	31685	3	0.040761	31868	1	0.093663	9694550	-0.003661
318714105	17319	922	1896.425064	31922	0	0.136081	31660	0	0.570672	9689787	-0.002631
318693649	19226	951	1980.893112	31885	5	0.150293	32220	0	0.047018	9684971	-0.002877
318679388	18799	958	2092.984250	31730	0	0.124463	31957	1	0.188161	9680195	-0.002327
318675119	17469	856	2016.998970	31836	3	0.298548	31777	2	0.108860	9675388	-0.002585
318700633	17367	873	1902.056053	31905	1	0.071221	31829	3	0.130512	9670555	-0.002883
318696417	19351	1015	2055.418235	31755	4	0.277522	31871	1	0.239764	9665763	-0.002628
318714449	17764	894	2054.199286	31870	0	0.150995	31798	4	0.100456	9660978	-0.001617
318721997	17671	887	1937.552867	31911	0	0.037598	31573	2	0.255210	9656105	-0.001196
318709452	18874	979	2014.898244	31946	2	0.069826	32084	0	0.273789	9651342	-0.001570
318702965	18025	908	2056.341876	31916	1	0.038609	31928	2	0.166081	9646484	-0.001858
318703176	17809	899	1990.724081	31829	8	0.084750	31943	2	0.275323	9641661	-0.002105
318709368	18254	927	1990.524770	32009	0	0.214346	31854	2	0.096917	9636861	-0.001928
318707856	18442	990	2054.931860	31749	2	0.490775	31950	1	0.022326	9632017	-0.001785
318672297	17743	944	1995.214356	32040	0	0.099148	31952	0	0.002656	9627235	-0.001518
318722897	18226	913	1981.273541	31690	1	0.078730	31962	3	0.096488	9622458	-0.001372
318715084	17879	911	2011.446985	31672	0	0.075349	31978	1	0.062163	9617604	-0.001320
318689151	18173	967	2009.731826	31614	0	0.011666	32009	1	0.143972	9612785	-0.001757
318703241	18222	928	2016.169582	31763	1	0.001651	31914	1	0.021360	9608096	-0.001831
318697246	17526	906	1971.836714	32109	13	0.049006	31599	6	0.152024	9603211	-0.001571
318695506	18502	916	2010.194647	31902	1	0.394970	31986	0	0.119598	9598379	-0.001516
318691353	18312	899	1995.481564	31835	0	0.309937	31987	0	0.061753	9593681	-0.001512
318695581	18803	938	2029.317279	31793	4	0.471606	31762	1	0.125206	9588914	-0.001567
318689348	17948	892	2014.816564	31882	0	0.268227	31979	1	0.057658	9584117	-0.001709
318695455	18295	939	1990.930699	32040	1	0.528012	31829	0	0.063503	9579420	-0.001860
318692427	18254	964	2028.579880	32016	3	0.163652	31785	0	0.609473	9574718	-0.001748
318681913	18190	959	1953.165240	31801	4	0.049669	31875	1	0.125214	9569810	-0.001742
318700503	18423	941	2045.469634	31829	4	0.110608	31979	0	0.233070	9564943	-0.001607
318684267	18110	877	2005.385322	31667	0	0.232127	31915	0	0.021987	9560117	-0.001342
318698937	18119	950	1958.013446	31750	5	0.034778	31856	0	0.007672	9555381	-0.001239
318706055	18568	947	2002.369240	31892	0	0.375179	31801	5	0.018279	9550438	-0.001332
318708672	18290	959	2032.108918	31683	2	0.036846	31881	0	0.032664	9545621	-0.001150
318684065	17845	901	1967.096453	31814	0	0.140379	31903	5	0.376942	9540773	-0.001407
318723220	18381	940	1959.547828	31874	2	0.377539	31843	1	0.189171	9536011	-0.001726
318676680	18318	939	2047.152059	32080	0	0.253941	31852	0	0.038422	9531348	-0.001626
318704597	18341	879	2008.790702	31724	7	0.674766	31679	3	0.013327	9526543	-0.001764
318679447	18128	925	2020.713396	31880	1	0.175818	31790	3	0.491950	9521871	-0.001823
318703692	17827	888	1977.412583	31652	0	0.036158	31591	3	0.487603	9517169	-0.001615
npatches	nstrain	runtime	dt	init_x	init_y	init_y_blood	init_z	init_S	beta0	beta1	beta2	beta3	mean_beta	B	d	delta	delta_blood	b[0]	mut	m	CTL	c	g	epsilon	k	het	lambda	rho	omega	x_max	patch.dyna	DELTA	A	VA
10000	1	100.000000	0.001000	21900	9499	5000000	0.001000	10000000	5.913396	2.043419	5.825328	4.685468	4	800000000	0.010000	1.000000	1.000000	80000	0.000050	0.004800	1	0.001000	1.000000	2.500000	14.000000	0.500000	0.000000	0.000000	0.000000	31872	0	10.000000	7.000000	1.000000
sus	inf	inf_blood	z	x[0]	y[0][0]	z[0]	x[1]	y[1][0]	z[1]	S[0]	synchrony
219000000	94990000	5000000	10.000000	21900	9499	0.001000	21900	9499	0.001000	10000000	0.000000
308050929	2742	141	6215.327422	30589	0	0.754031	31162	0	0.516698	9995017	0.000000
317875685	378	18	568.772932	31719	0	0.062007	31957	0	0.042605	9990039	0.000000
318651149	2505	112	100.580506	31881	0	0.005436	31961	0	0.005277	9985083	0.000000
318679588	25359	1225	323.293419	31616	8	0.007582	31635	1	0.000946	9980158	0.000000
318610824	55897	2790	4472.698651	31759	4	0.961214	31812	7	0.428447	9975091	0.000000
318713387	4496	219	1912.312565	31599	2	0.482287	32009	0	0.085780	9970043	0.000000
318708609	8471	413	597.093242	31879	0	0.208925	31813	0	0.008788	9965103	0.000000
318698344	33927	1735	1383.321157	32116	8	0.245656	32013	2	0.024181	9960273	0.000000
318700757	20361	1081	3322.128663	31947	1	0.426580	31883	4	0.612113	9955150	0.000000
318695537	9094	452	1431.436683	32029	0	0.115823	31770	2	0.468145	9950097	0.000000
318727140	17709	913	1121.172408	31875	2	0.011306	31752	0	0.092498	9945314	0.000000
318674468	27344	1318	2288.304309	32024	3	0.894520	31805	4	0.468295	9940420	0.000000
318694507	14349	687	2225.249848	32057	3	0.369234	31796	0	0.106768	9935441	0.000000
318698191	14048	739	1402.795814	31625	0	0.104019	31560	1	0.022325	9930525	0.000000
318686922	22710	1178	1736.787016	31776	4	0.582344	31882	5	0.024890	9925541	0.000000
318701214	18632	1021	2228.138505	31718	1	0.235275	31835	0	0.013988	9920708	0.000000
318716872	14597	802	1703.602939	31570	6	0.758997	31957	0	0.002364	9915773	0.000000
318689497	18554	981	1648.055466	31809	0	0.113420	31754	2	0.001740	9910862	0.000000
318699270	20528	1055	2053.338475	31776	1	0.011828	31849	3	0.022179	9905880	0.000000
318663822	16534	834	1940.352249	31932	5	0.772120	31863	4	0.041657	9901012	0.000000
318704992	16689	840	1694.734253	31693	2	0.396647	31856	1	0.067786	9895963	0.000000
318684833	19207	1016	1823.625346	31994	2	0.042396	31903	6	0.304458	9890977	0.000000
318682367	18210	902	1955.171299	31905	6	0.762658	31742	1	0.036924	9885915	0.000000
318676718	17128	833	1804.462460	31967	8	0.387971	31779	3	0.043666	9881031	0.000000
318693077	18029	955	1824.079317	32072	0	0.277975	31879	0	0.160016	9876044	0.000000
318711109	18261	971	1888.831360	32051	0	0.259907	31730	1	0.027455	9871075	0.000000
318711872	17760	893	1867.385522	31694	4	0.354655	31800	1	0.012528	9866196	0.000000
318684634	17412	884	1840.010566	32028	1	0.215312	31798	0	0.029866	9861408	0.000000
318686507	18065	927	1851.951884	31974	0	0.322941	31653	1	0.003491	9856592	0.000000
318706114	18180	865	1853.158632	31827	2	0.048984	31948	0	0.000795	9851669	0.000000
318718058	17263	878	1822.098779	31855	0	0.593681	32053	0	0.000864	9846792	0.000000
318690854	18201	936	1841.049561	31979	1	0.050628	31842	0	0.000465	9841865	0.000000
318701453	18151	933	1898.961386	31841	1	0.509787	31891	2	0.006721	9837102	0.000000
318690983	17510	902	1853.338242	31869	1	0.080780	31904	3	0.069566	9832192	0.000000
318714424	17875	936	1779.955710	31605	0	0.245779	31928	1	0.061561	9827290	0.000000
318655919	18784	986	1913.388749	31857	7	0.649000	31898	2	0.322387	9822295	0.000000
318704624	17505	898	1909.881502	32022	0	0.115290	31807	0	0.040561	9817377	0.000000
318682115	17156	883	1779.848518	31865	2	0.361915	31852	1	0.097075	9812355	0.000000
318676588	18462	923	1816.806475	31701	1	0.062156	31895	0	0.317461	9807488	0.000000
318696377	18490	940	1899.037903	31841	3	0.078602	32097	1	0.028530	9802462	-1.#IND00
318712437	17159	860	1866.579189	31765	0	0.431902	31817	2	0.043663	9797775	-1.#IND00
318689946	17933	955	1800.448304	31885	1	0.460391	31742	2	0.177075	9792885	-1.#IND00
318699573	17987	908	1892.804255	31838	0	0.289868	31927	2	0.041101	9787989	-1.#IND00
318703971	17798	918	1850.606862	31791	0	0.078937	31854	0	0.031303	9783116	-0.018722
318718917	17825	897	1848.977395	31971	6	0.108840	31837	0	0.003831	9778244	-0.020477
318709017	17720	951	1817.411679	32103	1	0.820637	31856	0	0.000785	9773319	-0.013015
318702629	18319	967	1853.687314	31861	2	0.453446	32055	1	0.002536	9768360	-0.013095
318678683	17646	903	1843.137813	31822	1	0.709570	31977	8	0.081910	9763413	-0.007261
318687869	17836	884	1838.653484	32000	1	0.196829	31631	2	0.096821	9758544	-0.005519
318695146	18229	921	1875.416021	31889	1	0.054826	31974	1	0.022907	9753662	-0.004521
318703414	17661	837	1876.234544	31757	2	0.659226	31857	2	0.072442	9748876	-0.002827
318683738	18072	873	1800.479600	32095	4	0.122646	31887	0	0.042544	9744008	-0.001561
318702572	18012	907	1892.224398	31793	1	0.520438	31733	2	0.158309	9739194	-0.000907
318700360	18015	944	1841.798467	31913	1	0.113644	31625	2	0.141413	9734370	-0.001403
318695649	18137	934	1900.517119	31831	2	0.021096	31732	0	0.076424	9729438	-0.006832
318710207	17989	908	1876.226335	31986	3	0.554401	31804	0	0.007915	9724695	-0.006763
318696922	17530	929	1822.523828	31746	2	0.098100	31787	0	0.010589	9719840	-0.005255
318693716	17618	868	1779.619210	31845	0	0.621699	31659	0	0.001269	9714871	-0.005939
318717241	18805	986	1906.507678	31884	0	0.053289	31766	4	0.010940	9709938	-0.005701
318704756	17187	876	1877.291256	31942	1	0.072189	32064	1	0.218439	9705095	-0.004637
318694414	17263	942	1790.770670	31889	1	0.562178	32090	0	0.043619	9700327	-0.003823
318687165	18529	935	1869.813605	32008	1	0.637043	31941	3	0.105024	9695459	-0.003261
318679566	17617	922	1900.162947	31843	0	0.076701	32075	1	0.219354	9690667	-0.003236
318704723	17153	856	1794.204738	31860	2	0.443469	31838	2	0.023258	9685813	-0.002829
318694731	18265	967	1817.644242	31816	0	0.099962	31817	0	0.002374	9681032	-0.003433
318701037	18699	988	1925.892665	31753	5	0.018952	31898	6	0.027566	9676198	-0.003417
318708489	16835	854	1830.226886	31967	1	0.440848	31937	0	0.062770	9671385	-0.003180
318717181	18105	943	1856.335614	31822	0	0.147164	31818	0	0.008024	9666530	-0.003087
318707898	18001	955	1873.416022	31690	2	0.047426	31724	6	0.033670	9661604	-0.003106
318701934	17727	913	1848.418754	32016	3	0.019732	31944	1	0.225124	9656770	-0.003803
318695985	17782	915	1768.433990	31955	1	0.710872	31976	1	0.044924	9651942	-0.003716
318712152	18854	936	1885.137350	31875	1	0.347638	31819	1	0.394684	9647109	-0.004004
318718027	17404	846	1877.365688	31771	5	0.486185	31728	2	0.191019	9642229	-0.004863
318667955	17775	870	1799.385948	31767	0	0.065603	31939	0	0.151181	9637285	-0.004191
318693890	18227	982	1840.648502	31776	0	0.010761	31944	0	0.044809	9632402	-0.005380
318697548	18306	946	1927.239664	31972	8	0.491835	32005	1	0.006433	9627480	-0.004362
318692363	16868	902	1818.478843	31763	0	0.121785	31971	4	0.007803	9622669	-0.003054
318676262	17530	899	1761.600248	31680	1	0.054485	31931	2	0.023756	9617755	-0.002894
318695517	18802	928	1916.286112	31776	6	0.734348	31936	2	0.184961	9612962	-0.003312
318693446	17304	882	1866.556073	31779	0	0.247585	31902	2	0.089099	9608287	-0.003172
318711270	17626	849	1809.086303	31900	2	0.071100	31672	0	0.192923	9603472	-0.003165
318676845	18325	912	1823.672877	31849	5	0.239276	31946	0	0.020828	9598546	-0.002828
318706816	18284	889	1883.031207	31776	0	0.476391	31896	0	0.097895	9593686	-0.002627
318694764	17456	893	1847.835447	31931	3	0.596332	31762	0	0.012473	9588834	-0.003328
318688643	18130	887	1794.994957	32003	2	0.151579	31988	3	0.004864	9584096	-0.003421
318698293	17738	865	1848.407456	31909	4	0.341551	32150	1	0.114303	9579372	-0.003532
318677141	17779	913	1844.869121	31807	0	0.151023	32057	2	0.027817	9574542	-0.003743
318681438	17844	996	1823.155989	31796	1	0.177014	31892	0	0.317681	9569769	-0.003475
318678933	17440	902	1816.155548	32077	5	0.528050	32026	0	0.033255	9565085	-0.003562
318693227	18249	942	1867.572272	31726	0	0.114675	31790	2	0.006371	9560284	-0.003695
318681967	18087	948	1873.528560	31987	5	0.131814	31759	0	0.028923	9555533	-0.003553
318700483	17326	886	1795.179394	31907	1	0.344107	31909	1	0.111369	9550670	-0.003656
318673505	18598	990	1828.947993	31972	5	0.240496	31964	0	0.026900	9545773	-0.004080
318702090	18122	940	1909.580339	31912	0	0.100024	31992	1	0.061496	9540893	-0.004205
318697633	16849	850	1803.454872	31908	0	0.017693	31687	0	0.045839	9536063	-0.002944
318720603	18605	899	1799.191397	31942	0	0.001862	31757	1	0.025832	9531301	-0.002916
318709172	18838	963	1938.223936	31769	0	0.000859	31887	3	0.033218	9526456	-0.002896
318699360	16959	907	1864.093431	32008	12	0.012170	31858	4	0.074132	9521843	-0.003573
318678550	17619	882	1739.668409	31975	0	0.457049	31998	1	0.060781	9517064	-0.003498
npatches	nstrain	runtime	dt	init_x	init_y	init_y_blood	init_z	init_S	beta0	beta1	beta2	beta3	mean_beta	B	d	delta	delta_blood	b[0]	mut	m	CTL	c	g	epsilon	k	het	lambda	rho	omega	x_max	patch.dyna	DELTA	A	VA
10000	1	100.000000	0.001000	21900	9499	5000000	0.001000	10000000	2.333665	2.917500	5.530883	5.263997	4	800000000	0.010000	1.000000	1.000000	80000	0.000050	0.004800	1	0.001000	1.000000	2.500000	15.000000	0.500000	0.000000	0.000000	0.000000	31872	0	10.000000	7.000000	1.000000
sus	inf	inf_blood	z	x[0]	y[0][0]	z[0]	x[1]	y[1][0]	z[1]	S[0]	synchrony
219000000	94990000	5000000	10.000000	21900	9499	0.001000	21900	9499	0.001000	10000000	0.000000
308272773	1559	105	5358.525166	30883	0	0.479985	30957	0	0.458109	9994929	0.000000
317894892	342	20	479.432739	32008	0	0.039604	31874	0	0.037816	9989955	0.000000
318653480	2292	123	81.686378	31956	0	0.003605	31861	0	0.003458	9984989	0.000000
318704927	26071	1275	301.765213	31985	1	0.000848	31696	7	0.003430	9980098	0.000000
318616849	53521	2879	4426.150773	31681	10	0.036611	31905	2	0.576117	9975050	0.000000
318688586	4263	205	1753.812478	31887	0	0.136226	31850	0	0.181947	9970119	0.000000
318701719	8205	416	517.688554	32055	1	0.092057	31713	0	0.016787	9965293	0.000000
318667618	34823	1781	1283.123948	32037	2	0.061259	31863	4	0.125801	9960171	0.000000
318654436	19778	1029	3207.210523	31886	1	0.591924	31718	0	0.358329	9955408	0.000000
318712491	8539	406	1304.536913	31769	1	0.187431	31882	3	0.214768	9950414	0.000000
318707954	17834	947	1037.538172	31833	2	0.163508	31933	1	0.038840	9945449	0.000000
318690145	27451	1415	2315.408059	32010	2	0.080709	31618	2	0.036822	9940455	0.000000
318704504	13222	702	2012.492670	31789	5	0.184976	31673	0	0.172824	9935482	0.000000
318717215	14192	739	1293.589742	31835	0	0.189153	31993	1	0.020069	9930414	0.000000
318690291	22976	1264	1702.227447	31898	1	0.071373	32058	2	0.270707	9925468	0.000000
318681719	18210	933	2166.156568	31984	0	0.024187	32178	0	0.309790	9920420	0.000000
318697388	14481	730	1573.951702	31917	0	0.002519	31744	1	0.066701	9915533	0.000000
318700477	19144	982	1591.530137	32003	3	0.002261	31754	0	0.006481	9910419	0.000000
318676796	19643	1043	1955.463377	31522	1	0.000917	31736	0	0.001109	9905482	0.000000
318693067	16081	862	1769.145779	31937	0	0.000860	31802	0	0.000731	9900530	0.000000
318699908	17196	853	1623.483931	31824	0	0.000630	31747	1	0.000495	9895684	0.000000
318701973	19254	1017	1761.786484	31659	3	0.000620	31902	4	0.053810	9890601	0.000000
318694539	17318	842	1866.080480	31510	7	0.315141	31794	1	0.026407	9885818	0.000000
318707427	16520	828	1620.059899	31600	0	0.143642	31831	0	0.038772	9880914	0.000000
318706743	18982	962	1712.087269	31986	2	0.043759	31852	0	0.094835	9875871	0.000000
318697079	18670	960	1889.419286	31871	2	0.006133	31869	5	0.082552	9871013	0.000000
318699781	16795	861	1738.315018	31879	7	0.158200	32220	0	0.107155	9866175	0.000000
318692925	17547	895	1674.485923	31741	2	0.109335	32097	1	0.011486	9861269	0.000000
318697730	18296	934	1783.926536	31759	0	0.117591	31711	0	0.016706	9856242	0.000000
318691475	17497	863	1793.125207	31958	2	0.035081	31797	3	0.013930	9851277	0.000000
318683034	17460	908	1703.585427	31687	0	0.084431	31817	5	0.018647	9846288	0.000000
318688620	18050	906	1744.124179	31753	0	0.007946	31778	2	0.161593	9841383	0.000000
318703280	18117	961	1770.476875	31985	3	0.005654	31597	3	0.070661	9836502	0.000000
318702880	17280	825	1741.619212	32018	6	0.207134	31801	1	0.199209	9831530	0.000000
318696866	18108	936	1784.051403	31830	0	0.127391	31980	1	0.385624	9826737	0.000000
318679071	17230	897	1778.598189	31894	1	0.047001	31959	0	0.082606	9821842	0.000000
318676854	17581	898	1698.364458	31562	0	0.088476	31826	1	0.018360	9817011	0.000000
318704225	18217	951	1738.286888	31914	4	0.065298	31834	2	0.035732	9812147	0.000000
318703489	18195	959	1798.473417	31917	1	0.142968	31901	0	0.028528	9807314	0.000000
318698341	17175	882	1771.119007	31775	0	0.016566	31964	0	0.048032	9802402	-1.#IND00
318709943	17018	885	1700.845582	31913	4	0.005397	31763	1	0.008118	9797608	-1.#IND00
318682112	18481	943	1724.924216	31887	2	0.178891	31745	2	0.001620	9792733	-1.#IND00
318686840	17842	898	1811.668038	32044	0	0.096015	31937	0	0.619451	9787769	-0.023480
318688972	17254	834	1720.623948	31906	5	0.134717	31803	0	0.101504	9782894	-0.017898
318688579	17940	923	1728.277447	31869	1	0.189237	31822	1	0.047388	9778031	-0.013554
318698584	18071	896	1787.653721	32136	1	0.097719	31847	0	0.257377	9773112	-0.006519
318673851	17038	931	1750.555234	31794	0	0.030863	31919	0	0.034585	9768198	-0.005629
318705892	18021	902	1747.794273	31854	3	0.400492	31945	0	0.098118	9763271	-0.002178
318700084	18075	912	1775.089253	31869	0	0.087861	31855	3	0.128768	9758393	-0.000631
318700622	16805	857	1713.802711	32009	5	0.021271	31952	0	0.032951	9753507	-0.002132
318687168	18246	985	1710.087227	31953	2	0.019301	31733	5	0.019068	9748623	0.000086
318691226	18124	912	1817.521742	32057	4	0.019777	32021	0	0.053056	9743631	0.000560
318701296	17281	850	1763.607271	32111	2	0.217838	31858	3	0.040113	9738763	-0.001833
318706177	17791	890	1711.621344	31951	0	0.123413	31893	0	0.009662	9733914	0.000128
318710302	18459	943	1787.743157	31796	2	0.020883	31869	1	0.001323	9729027	0.002761
318691371	16993	855	1762.685838	31863	5	0.040630	32033	1	0.009622	9724083	0.003773
318691695	17858	910	1742.994082	31990	0	0.043354	31826	3	0.347890	9719228	0.001141
318693262	17371	939	1756.290306	31913	0	0.014638	31709	0	0.319251	9714351	0.002958
318699136	18286	927	1743.055923	31845	3	0.010212	31715	2	0.099121	9709484	0.006940
318711364	17476	868	1782.613403	31977	1	0.077739	31800	1	0.271553	9704671	0.006847
318685908	17592	956	1741.807352	31912	0	0.009572	31840	0	0.073519	9699836	0.007271
318686208	18149	892	1753.939742	31802	0	0.008415	31929	5	0.033836	9695051	0.006612
318695410	17601	878	1765.980569	31826	2	0.040850	31828	1	0.116551	9690412	0.006238
318715583	17743	858	1719.086062	31935	1	0.093899	31602	3	0.061878	9685609	0.006385
318706079	18285	878	1749.633769	31699	1	0.042211	31877	5	0.071074	9680764	0.006040
318692921	18052	915	1802.772318	32040	0	0.012471	32031	0	0.173023	9676015	0.004098
318704164	17309	892	1739.867117	31760	3	0.004615	31602	0	0.030827	9671157	0.003722
318705295	17845	926	1754.689883	31827	5	0.177560	31620	2	0.328425	9666273	0.004195
318718458	17996	894	1827.917644	31561	0	0.063644	31914	4	0.165254	9661468	0.004086
318677124	17732	856	1771.833787	31765	2	0.040995	32027	2	0.541207	9656671	0.003072
318707823	17509	905	1754.125536	31610	0	0.093930	31554	1	0.115227	9651878	0.003330
318703089	17956	915	1740.150989	31795	3	0.021541	31653	1	0.134578	9647174	0.003124
318718351	18101	916	1821.009879	31627	0	0.010810	31996	1	0.086418	9642340	0.003092
318681179	17434	830	1760.121987	31995	5	0.024473	31912	2	0.335583	9637507	0.002796
318692704	17711	915	1689.290582	32194	0	0.076977	31946	0	0.179450	9632721	0.002619
318694178	18209	942	1768.961596	31748	2	0.025518	31865	0	0.037801	9627903	0.003168
318686879	17402	855	1789.741228	31693	0	0.169168	31998	5	0.175345	9623018	0.002791
318698608	17389	871	1728.666868	31783	2	0.021470	31833	3	0.218433	9618357	0.002938
318722342	18398	896	1748.450993	31762	1	0.071463	31749	1	0.054138	9613570	0.002944
318690980	17597	907	1811.002977	32005	1	0.020488	32005	2	0.243819	9608733	0.002740
318682993	17095	869	1702.604650	31942	1	0.002434	31933	1	0.156534	9603936	0.003774
318712155	18030	893	1720.814309	31874	4	0.011983	31973	0	0.118558	9599018	0.003671
318699846	17688	912	1794.581913	31761	0	0.019900	32191	0	0.157345	9594215	0.002931
318674264	17441	895	1769.870040	31841	0	0.040681	31867	5	0.273646	9589230	0.003132
318703374	17806	896	1690.647331	31627	0	0.052579	31869	2	0.226774	9584365	0.002060
318718847	18278	927	1811.394578	31670	1	0.036194	31804	1	0.187112	9579502	0.002427
318734296	17145	886	1758.072218	31816	4	0.277662	31832	2	0.021030	9574690	0.002422
318688428	18007	878	1720.222512	31808	1	0.104576	31960	0	0.056445	9569875	0.002425
318659819	18143	973	1755.209690	32006	1	0.012112	31883	4	0.063026	9565101	0.002254
318685110	17671	872	1827.385694	31719	5	0.018800	31708	6	0.269009	9560389	0.001976
318705247	17097	872	1703.476170	31889	0	0.152300	32007	0	0.108692	9555702	0.002033
318686573	18758	903	1717.924959	31761	1	0.105984	31810	0	0.009925	9551073	0.002103
318696722	18026	922	1856.409019	31848	4	0.184203	31772	6	0.032718	9546333	0.002058
318713331	16984	928	1732.428172	31918	0	0.034132	31759	0	0.236435	9541569	0.002327
318691686	17525	902	1723.483368	31848	4	0.066356	31923	1	0.055290	9536764	0.002867
318698124	18103	902	1731.495227	31897	1	0.026541	31895	2	0.124589	9531970	0.002850
318688664	17877	939	1799.872983	31944	1	0.419583	32219	0	0.305709	9527160	0.002053
318696367	17492	934	1788.638503	31627	0	0.126679	31822	2	0.040908	9522445	0.002019
318694894	17455	970	1730.999515	31948	1	0.015883	31791	1	0.253522	9517717	0.001549
npatches	nstrain	runtime	dt	init_x	init_y	init_y_blood	init_z	init_S	beta0	beta1	beta2	beta3	mean_beta	B	d	delta	delta_blood	b[0]	mut	m	CTL	c	g	epsilon	k	het	lambda	rho	omega	x_max	patch.dyna	DELTA	A	VA
10000	1	100.000000	0.001000	21900	9499	5000000	0.001000	10000000	5.403169	2.820385	5.378999	4.839644	4	800000000	0.010000	1.000000	1.000000	80000	0.000050	0.004800	1	0.001000	1.000000	2.500000	16.000000	0.500000	0.000000	0.000000	0.000000	31872	0	10.000000	7.000000	1.000000
sus	inf	inf_blood	z	x[0]	y[0][0]	z[0]	x[1]	y[1][0]	z[1]	S[0]	synchrony
219000000	94990000	5000000	10.000000	21900	9499	0.001000	21900	9499	0.001000	10000000	0.000000
308535140	861	51	4665.132244	30998	0	0.376992	30912	0	0.338679	9994920	0.000000
317941538	211	12	408.318737	31811	0	0.031185	31974	0	0.028053	9989868	0.000000
318658038	1170	58	56.665643	32032	0	0.002916	31956	0	0.002660	9984893	0.000000
318723588	14320	709	121.470258	31928	0	0.000625	31880	1	0.001780	9979867	0.000000
318652101	78331	3999	2639.242152	31730	17	0.008449	31913	6	0.028682	9974917	0.000000
318689793	5277	295	2547.035117	31915	0	0.347799	31976	0	0.271312	9970010	0.000000
318739610	5226	278	533.461115	31704	0	0.098963	31819	1	0.022679	9964878	0.000000
318695280	24557	1183	735.597562	31888	2	0.012821	31940	7	0.074188	9959806	0.000000
318687288	31198	1651	3072.040090	31955	0	0.689468	31847	1	0.307510	9954911	0.000000
318716702	8110	428	1607.697822	31776	1	0.086770	31666	0	0.038414	9949892	0.000000
318725077	13140	684	851.428536	31964	0	0.251746	31914	1	0.083023	9944935	0.000000
318672678	28725	1361	1703.922774	31713	0	0.027008	32009	2	0.081701	9939936	0.000000
318690535	16305	806	2244.499007	31858	3	0.175520	31745	1	0.316503	9935017	0.000000
318692188	12361	661	1287.452168	31833	0	0.624807	31907	1	0.158443	9930247	0.000000
318699148	19901	1069	1330.430528	31952	10	0.377545	31779	3	0.073039	9925321	0.000000
318680277	21896	1068	2002.368206	31783	1	0.177806	31839	1	0.185838	9920379	0.000000
318710299	14202	751	1715.903963	31870	1	0.025001	31733	2	0.179918	9915402	0.000000
318701916	16034	809	1334.910485	31918	5	0.501858	31883	3	0.142032	9910318	0.000000
318688543	20995	1061	1690.443051	32006	0	0.327914	31946	0	0.282316	9905290	0.000000
318706522	17333	870	1842.052035	31941	2	0.266301	31982	1	0.075887	9900390	0.000000
318691541	15323	800	1482.639320	31884	1	0.340185	31830	2	0.018781	9895463	0.000000
318681765	19213	987	1581.242629	31746	4	0.135505	31862	1	0.018533	9890496	0.000000
318700942	17846	955	1749.634049	31981	3	0.522249	32124	1	0.030674	9885606	0.000000
318710650	16357	824	1581.137086	31791	0	0.084774	31900	1	0.046656	9880571	0.000000
318694114	18444	956	1624.227119	32011	4	0.429564	32059	0	0.019866	9875622	0.000000
318688783	18444	900	1742.738374	31805	2	0.311849	31830	2	0.010711	9870748	0.000000
318703214	16309	812	1613.820562	31665	7	0.134935	32044	3	0.107988	9865805	0.000000
318710750	17266	813	1558.026234	31823	0	0.279803	31936	0	0.041202	9860850	0.000000
318696045	18603	928	1667.807338	31825	1	0.331562	31861	6	0.114145	9855786	0.000000
318680292	17364	863	1723.252174	31702	1	0.073300	31997	1	0.139314	9850899	0.000000
318708139	16315	852	1564.116843	31941	4	0.042334	32057	0	0.211915	9846025	0.000000
318695379	17985	934	1611.249607	31663	0	0.155907	31876	0	0.040029	9841126	0.000000
318691086	18071	892	1739.326727	31828	1	0.502151	31931	1	0.225644	9836194	0.000000
318701312	16683	819	1616.071714	31671	1	0.075704	31842	0	0.035717	9831278	0.000000
318677671	17395	888	1595.501639	31841	0	0.008756	31944	1	0.068886	9826379	0.000000
318692751	18036	979	1628.285913	31769	1	0.001262	31811	0	0.044342	9821522	0.000000
318693621	17840	920	1694.664254	31919	8	0.657163	32059	0	0.004520	9816609	0.000000
318700288	16523	853	1590.876738	31709	2	0.194982	32025	3	0.005782	9811571	0.000000
318702853	17998	944	1568.942524	32057	0	0.251755	32079	1	0.013651	9806661	0.000000
318670625	18259	926	1711.351397	31736	0	0.305094	32004	4	0.034707	9801742	-1.#IND00
318709952	17168	874	1671.328754	31493	2	0.406164	31748	0	0.076495	9797002	-1.#IND00
318686895	17078	818	1568.455885	31777	6	0.232085	31778	0	0.456289	9792060	-1.#IND00
318676338	18149	903	1612.268789	31773	0	0.196776	31795	0	0.103716	9787179	-1.#IND00
318689395	17446	874	1695.922314	31781	1	0.227044	31818	1	0.151419	9782238	0.001787
318696520	17081	869	1606.871835	31897	0	0.118045	31973	1	0.146024	9777442	0.003271
318681213	17385	872	1599.106847	32143	1	0.010483	31671	1	0.076165	9772528	0.003191
318678749	18332	934	1613.856492	31893	1	0.321545	31925	0	0.072740	9767684	-0.001509
318687322	17050	887	1644.331031	31909	0	0.355596	31861	6	0.024217	9762658	-0.004439
318710766	17416	925	1579.739832	31951	0	0.194861	31714	1	0.073432	9757859	-0.004428
318695555	18246	913	1658.259098	31910	2	0.073308	31782	5	0.035792	9753004	-0.002803
318669872	17173	850	1668.953235	31893	1	0.514745	31840	0	0.050458	9747995	-0.001255
318681017	16903	866	1555.212454	32046	1	0.093438	31672	2	0.052467	9743210	-0.002482
318674001	18514	919	1638.747497	31989	1	0.030878	31721	3	0.370815	9738185	-0.002858
318664265	17215	846	1664.606412	31969	2	0.664921	31813	2	0.058966	9733290	-0.001356
318693045	16970	897	1600.408433	32043	0	0.172846	31781	1	0.107354	9728412	-0.000293
318715233	18142	952	1629.563438	31752	4	0.048523	31852	1	0.152953	9723593	-0.000761
318680842	17502	899	1658.674252	31911	0	0.313610	31728	5	0.075779	9718712	-0.003567
318724059	17184	849	1595.625613	31911	2	0.105435	31884	0	0.160392	9713901	-0.004683
318698544	17390	908	1576.472608	31734	0	0.351367	31766	3	0.106510	9709135	-0.005860
318700231	17918	961	1648.238110	31872	0	0.029090	31868	5	0.146697	9704306	-0.000565
318679412	17597	872	1684.119216	31944	12	0.163350	31983	0	0.028753	9699451	-0.001404
318660211	17002	858	1634.386740	31934	0	0.163566	31906	3	0.017655	9694693	0.000220
318690428	17516	868	1604.721899	31771	0	0.070361	31865	0	0.166620	9689891	-0.000398
318700326	18428	927	1665.005649	31939	0	0.006804	31865	0	0.128963	9685056	0.000885
318674921	17175	891	1663.899289	31824	7	0.017591	31916	3	0.125027	9680221	0.000319
318704829	17108	866	1590.574502	31903	1	0.431487	31732	1	0.019326	9675416	0.002112
318701488	17821	923	1602.883815	32000	0	0.073351	31770	2	0.072653	9670494	0.001684
318717549	18283	955	1722.636868	31881	2	0.015545	31747	0	0.321061	9665728	0.001314
318689373	16897	866	1608.055858	31692	6	0.011949	32103	0	0.027810	9660982	0.001477
318701010	17824	985	1629.529264	31894	0	0.212496	31926	3	0.007969	9656277	0.001248
318701408	17434	882	1644.386091	32015	0	0.028643	32045	0	0.001171	9651527	0.001443
318692467	17342	911	1611.282732	32017	8	0.108722	31810	0	0.000777	9646756	0.001901
318716672	17867	912	1634.227059	31837	1	0.391721	31872	2	0.001949	9642077	0.001836
318708639	17439	888	1668.827505	31669	3	0.110217	31934	5	0.559997	9637292	0.001644
318709724	17606	936	1620.188640	31939	0	0.215431	31846	0	0.289732	9632514	0.001528
318713048	17339	881	1665.370632	31770	1	0.439003	31788	2	0.446514	9627687	0.001830
318700542	16922	898	1602.583238	31762	0	0.152539	31696	0	0.079501	9622798	0.001577
318691648	18166	954	1629.245421	31780	1	0.318929	31881	6	0.131447	9617991	0.001894
318693135	17398	864	1667.448098	32116	0	0.026745	31879	0	0.349948	9613200	0.002229
318689524	16734	861	1563.884746	31890	1	0.003743	31742	0	0.029644	9608314	0.001992
318683811	18184	910	1615.568022	31777	9	0.548953	31807	4	0.022309	9603645	0.002291
318717806	17346	873	1677.721068	31827	2	0.114799	32049	0	0.067123	9598787	0.003070
318710494	16898	872	1615.539979	31939	1	0.072903	31806	1	0.105564	9593951	0.002234
318731784	17911	935	1600.399871	31989	0	0.022610	31886	4	0.038390	9589297	0.002462
318710429	17941	904	1667.961571	31911	7	0.353454	31953	0	0.042538	9584423	0.002525
318722099	16800	927	1642.704103	31987	0	0.337566	31903	3	0.130182	9579609	0.001293
318712141	17424	918	1554.294257	31742	8	0.185973	31961	0	0.163957	9574800	0.001514
318710791	18266	867	1660.810378	31738	1	0.358509	31974	2	0.067324	9570065	0.001058
318714177	17440	906	1648.386765	31800	0	0.232369	32035	2	0.400847	9565330	0.000921
318713663	17179	859	1620.237351	32102	2	0.038955	31754	0	0.099234	9560580	0.000940
318686337	17964	880	1615.253067	31901	0	0.264514	32002	0	0.008479	9555662	0.000672
318710466	17380	876	1645.568070	31784	2	0.029611	31903	1	0.005616	9550893	-0.000216
318698071	17132	906	1572.300140	31609	1	0.089810	31801	5	0.004970	9546188	0.000017
318698685	18607	925	1673.897232	31861	3	0.303286	31828	2	0.272283	9541411	0.000195
318699602	16782	841	1669.970625	31811	5	0.390932	32002	2	0.055986	9536612	0.000158
318686509	16795	833	1531.976147	31494	0	0.214268	31978	0	0.007131	9531844	0.000560
318688467	18536	983	1660.055620	31788	0	0.186644	31698	3	0.007261	9527123	-0.000247
318682832	17142	854	1680.293736	31685	4	0.391037	31795	3	0.336377	9522395	-0.000514
318676083	16573	800	1579.376146	31724	3	0.331119	31707	1	0.097151	9517664	-0.000248
npatches	nstrain	runtime	dt	init_x	init_y	init_y_blood	init_z	init_S	beta0	beta1	beta2	beta3	mean_beta	B	d	delta	delta_blood	b[0]	mut	m	CTL	c	g	epsilon	k	het	lambda	rho	omega	x_max	patch.dyna	DELTA	A	VA
10000	1	100.000000	0.001000	21900	9499	5000000	0.001000	10000000	2.013689	2.949853	5.994088	3.365515	4	800000000	0.010000	1.000000	1.000000	80000	0.000050	0.004800	1	0.001000	1.000000	2.500000	17.000000	0.500000	0.000000	0.000000	0.000000	31872	0	10.000000	7.000000	1.000000
sus	inf	inf_blood	z	x[0]	y[0][0]	z[0]	x[1]	y[1][0]	z[1]	S[0]	synchrony
219000000	94990000	5000000	10.000000	21900	9499	0.001000	21900	9499	0.001000	10000000	0.000000
308691671	522	36	4137.398499	30882	0	0.350467	31052	0	0.355109	9994929	0.000000
317924629	180	8	356.630309	31839	0	0.029017	31921	0	0.029396	9990066	0.000000
318684071	1097	55	44.852271	31883	0	0.002739	31815	0	0.002770	9985156	0.000000
318700008	13444	681	116.823056	31799	0	0.000601	31860	1	0.000595	9980228	0.000000
318644068	78642	4045	2363.258097	31785	13	0.035036	31764	11	0.022769	9975374	0.000000
318688492	5231	277	2491.741696	31676	0	0.160837	31883	1	0.326398	9970263	0.000000
318706453	4822	243	483.687913	31935	0	0.015063	31791	0	0.027907	9965408	0.000000
318711155	24788	1176	687.996354	31770	4	0.017427	31975	2	0.007524	9960342	0.000000
318661619	31724	1630	2923.287626	31688	1	0.322208	31864	1	0.214064	9955261	0.000000
318721253	7933	441	1568.668424	31962	0	0.049451	31930	4	0.078312	9950238	0.000000
318714984	12831	623	790.162660	31809	0	0.016157	31877	1	0.158897	9945281	0.000000
318702736	27870	1378	1571.925543	31683	4	0.016994	31988	4	0.430691	9940223	0.000000
318725750	16560	904	2132.998882	31836	0	0.018326	31874	0	0.271527	9935315	0.000000
318694366	12142	617	1264.051134	31888	0	0.053004	31784	0	0.188624	9930266	0.000000
318716155	19571	983	1308.404523	31766	3	0.027733	31987	1	0.431302	9925324	0.000000
318704510	20912	1055	1916.053007	32024	3	0.056213	31990	2	0.058503	9920294	0.000000
318691519	14094	728	1564.555655	31842	1	0.316064	31918	1	0.096069	9915343	0.000000
318707707	16911	821	1326.990367	32005	0	0.068374	31709	2	0.099245	9910411	0.000000
318698196	20403	1052	1679.669860	31969	4	0.063897	31655	2	0.194785	9905510	0.000000
318699000	16268	811	1644.970369	32035	4	0.132506	31552	1	0.057842	9900490	0.000000
318703053	16040	844	1427.692004	31977	2	0.108312	31747	0	0.007806	9895576	0.000000
318684893	18502	893	1516.285050	31929	0	0.156382	31806	4	0.022292	9890611	0.000000
318679107	18014	931	1656.368176	31798	3	0.109009	31760	1	0.236050	9885749	0.000000
318709716	15855	826	1532.769358	31713	4	0.087216	31792	1	0.041304	9880770	0.000000
318716349	17772	911	1473.923326	31741	1	0.138698	31794	2	0.149332	9875980	0.000000
318718895	18247	950	1622.004474	31959	0	0.035426	31640	2	0.077743	9870990	0.000000
318696761	16406	781	1582.972170	31962	4	0.061004	31708	0	0.030117	9866148	0.000000
318710830	16988	876	1470.118446	32123	1	0.122368	31719	1	0.046360	9861190	0.000000
318709951	18445	905	1593.751901	31743	0	0.021002	32217	1	0.019855	9856327	0.000000
318673203	17317	865	1613.112271	32056	5	0.012265	31701	0	0.005914	9851497	0.000000
318699874	16194	768	1533.058124	31713	1	0.047251	32031	1	0.037762	9846600	0.000000
318702881	17693	889	1474.814150	32058	3	0.055359	31972	1	0.332502	9841674	0.000000
318690580	17795	924	1612.087044	31758	6	0.273284	31717	1	0.085301	9836796	0.000000
318681058	17287	873	1561.350549	31933	1	0.157303	31737	1	0.148007	9831933	0.000000
318697084	17343	929	1560.881465	32029	0	0.223926	32010	0	0.065571	9827098	0.000000
318704459	17818	885	1539.181576	32125	1	0.029229	31628	0	0.007269	9822317	0.000000
318679926	17616	883	1565.985652	31845	2	0.051109	31906	1	0.002450	9817315	0.000000
318679811	17051	884	1543.628459	31633	2	0.020762	32047	0	0.001168	9812455	0.000000
318684626	16915	889	1522.350764	31821	1	0.004143	31871	6	0.012446	9807621	0.000000
318713794	17641	932	1584.589213	32074	4	0.016773	32050	0	0.259008	9802785	-1.#IND00
318709727	17929	918	1554.050490	31944	2	0.068905	31813	3	0.095660	9797862	-1.#IND00
318688876	16700	900	1558.651955	32034	3	0.039310	31763	2	0.205692	9792881	-1.#IND00
318675008	17655	939	1535.988446	32050	1	0.077076	31827	0	0.020108	9788025	0.006820
318683216	17680	941	1602.149127	31876	0	0.011452	31554	2	0.010914	9783082	0.004404
318681034	17022	864	1516.088814	31747	2	0.024550	31822	0	0.255088	9778124	0.004140
318688315	17538	945	1537.670646	31815	1	0.024580	31622	0	0.081130	9773221	0.004719
318710788	17869	915	1594.222965	31708	1	0.005649	31920	2	0.010371	9768210	0.003795
318691810	16975	908	1573.257339	31811	3	0.411540	31887	2	0.008432	9763359	0.003640
318679878	16554	833	1481.329850	31921	3	0.173275	31860	0	0.001896	9758389	0.003341
318692861	18295	880	1530.601829	31907	0	0.043308	31907	0	0.000557	9753750	0.003066
318704693	17693	930	1626.250383	31807	1	0.004915	31854	5	0.009906	9748928	-0.000671
318690888	16529	838	1535.469608	31917	6	0.053687	31744	2	0.215901	9744026	-0.000270
318688125	17457	907	1522.569936	31955	0	0.040498	31867	1	0.122644	9739172	-0.002027
318694758	18245	943	1586.773857	31820	0	0.117864	31847	0	0.125080	9734323	-0.003724
318696930	17017	880	1552.994416	32046	2	0.245124	31832	1	0.017809	9729458	-0.003123
318714729	17197	863	1517.892655	31685	0	0.087174	31841	0	0.306866	9724594	-0.002134
318693377	18027	895	1562.134929	31929	0	0.007703	32135	7	0.083270	9719736	-0.001598
318708577	17055	868	1565.331153	31769	4	0.014356	31963	1	0.135007	9714883	-0.001822
318695065	17005	908	1510.018949	31878	4	0.377895	31742	0	0.081679	9710144	-0.001712
318713289	17899	943	1560.913337	31630	2	0.088595	31958	0	0.109599	9705191	-0.002238
318699593	17567	917	1587.467260	31732	0	0.053526	31973	2	0.225040	9700276	-0.001374
318687492	17084	889	1546.594019	31674	5	0.122155	31919	1	0.135844	9695362	0.000007
318701439	17598	864	1522.567727	31858	1	0.028118	31726	1	0.012865	9690577	0.000234
318698568	18255	925	1599.152641	31705	0	0.198114	31841	4	0.164816	9685749	0.000064
318717047	16976	891	1590.518011	32010	1	0.123049	31887	0	0.155938	9680836	-0.000691
318708065	16689	862	1481.697756	31708	3	0.398627	32077	1	0.076670	9676048	-0.002346
318682803	18017	932	1554.962054	31830	0	0.063448	31875	1	0.016693	9671189	-0.002868
318684788	17611	890	1562.452556	31793	1	0.063007	31664	2	0.019845	9666424	-0.003108
318691879	17061	871	1571.930962	32199	2	0.023663	31962	1	0.188614	9661569	-0.003140
318701531	17427	843	1579.534970	31884	0	0.041752	31893	0	0.044171	9656843	-0.003238
318695809	16766	830	1518.596547	32065	2	0.011227	31836	0	0.163421	9651950	-0.003033
318694461	18116	949	1547.459823	31884	1	0.016016	31860	2	0.019937	9647111	-0.002987
318667022	17382	849	1600.403165	32016	2	0.047965	31963	1	0.275245	9642396	-0.003392
318690826	16785	869	1526.233151	32174	0	0.223888	31969	1	0.229102	9637582	-0.003852
318707889	17619	866	1521.088828	31777	1	0.071054	31908	1	0.022831	9632735	-0.003528
318706150	18255	923	1611.768478	31978	1	0.009714	31986	1	0.048453	9627942	-0.004080
318712819	16768	868	1566.787531	31723	0	0.004199	31772	2	0.116036	9623291	-0.004700
318709149	17596	890	1537.041734	32013	6	0.090012	31953	1	0.020722	9618474	-0.004927
318690757	17450	885	1551.109018	31898	0	0.021119	31856	1	0.011317	9613615	-0.005078
318696643	17308	877	1554.783811	31711	5	0.053198	31893	3	0.136783	9608823	-0.005694
318690370	18175	920	1604.775544	31764	0	0.479312	31881	2	0.062299	9604004	-0.005640
318681625	16910	876	1557.696402	31872	1	0.171710	31842	1	0.044685	9599196	-0.006737
318699531	17024	905	1541.115880	31816	2	0.381782	31966	0	0.282287	9594443	-0.006503
318701255	17529	932	1539.333919	31704	0	0.075196	31821	2	0.132639	9589648	-0.006225
318699509	17344	917	1536.900895	31879	1	0.118454	31985	1	0.181502	9584850	-0.006256
318695848	17254	832	1568.479630	31961	0	0.059561	31927	4	0.037941	9580019	-0.006118
318720140	17210	891	1488.588432	31831	3	0.049041	31928	1	0.575136	9575252	-0.006456
318704910	18169	886	1572.959894	32104	0	0.005926	31945	1	0.154624	9570437	-0.006095
318695906	17154	848	1631.377099	31805	0	0.000916	31898	4	0.035812	9565614	-0.006074
318682403	16596	874	1505.080951	32004	1	0.000468	31822	0	0.116940	9560772	-0.005932
318689908	18363	923	1535.774362	31875	0	0.000409	31992	1	0.338623	9555958	-0.006422
318682037	17844	935	1647.591647	31892	2	0.014697	31911	1	0.033183	9551106	-0.006292
318707285	16440	827	1516.396680	31775	3	0.010409	31705	3	0.079570	9546210	-0.006078
318698573	17536	919	1502.375609	31957	1	0.194071	31769	0	0.076827	9541514	-0.005971
318685230	17939	946	1604.660914	31933	1	0.024360	31817	0	0.030237	9536648	-0.005919
318689488	16515	880	1555.873108	31857	0	0.220987	31711	0	0.003022	9531895	-0.006487
318694476	17706	905	1510.172895	31931	0	0.027332	31764	4	0.004939	9527226	-0.006221
318723629	17534	927	1618.214422	31720	1	0.032052	31878	2	0.026343	9522417	-0.006316
318696047	17067	894	1577.681640	31705	0	0.011625	31744	0	0.251209	9517585	-0.006259
npatches	nstrain	runtime	dt	init_x	init_y	init_y_blood	init_z	init_S	beta0	beta1	beta2	beta3	mean_beta	B	d	delta	delta_blood	b[0]	mut	m	CTL	c	g	epsilon	k	het	lambda	rho	omega	x_max	patch.dyna	DELTA	A	VA
10000	1	100.000000	0.001000	21900	9499	5000000	0.001000	10000000	5.495680	5.870123	4.269917	2.900649	4	800000000	0.010000	1.000000	1.000000	80000	0.000050	0.004800	1	0.001000	1.000000	2.500000	18.000000	0.500000	0.000000	0.000000	0.000000	31872	0	10.000000	7.000000	1.000000
sus	inf	inf_blood	z	x[0]	y[0][0]	z[0]	x[1]	y[1][0]	z[1]	S[0]	synchrony
219000000	94990000	5000000	10.000000	21900	9499	0.001000	21900	9499	0.001000	10000000	0.000000
308827972	269	18	3709.769877	30780	0	0.513903	30842	0	0.533661	9994885	0.000000
317923691	122	4	315.823457	31608	0	0.042377	31631	0	0.043992	9989935	0.000000
318666917	516	21	36.110853	31799	0	0.003831	31857	0	0.003963	9984887	0.000000
318706310	8088	395	55.464341	31784	0	0.000680	31839	0	0.000696	9980012	0.000000
318670077	72887	3664	1193.963201	31559	22	0.171895	31687	20	0.457649	9975034	0.000000
318686525	8445	441	3283.822429	31771	0	0.232053	32002	0	0.328598	9970188	0.000000
318712335	3687	211	570.451409	31718	0	0.019337	32033	0	0.027229	9965170	0.000000
318679645	16839	832	461.723275	31771	5	0.214773	31660	0	0.002593	9960174	0.000000
318669232	40607	2035	2315.567747	31783	1	0.273571	31768	2	0.002867	9955274	0.000000
318694074	8848	506	1910.679731	31754	0	0.046001	31649	1	0.771600	9950369	0.000000
318691928	9934	486	723.798417	31739	0	0.004128	31889	0	0.078250	9945381	0.000000
318700704	26482	1326	1218.461197	31895	20	0.085386	31720	0	0.009570	9940465	0.000000
318687709	19734	1017	2230.636215	31773	0	0.136835	32083	1	0.004036	9935500	0.000000
318729463	10873	527	1262.765693	31901	1	0.450041	31837	0	0.006649	9930522	0.000000
318720530	17435	812	1077.425949	31617	0	0.042637	31886	0	0.001741	9925599	0.000000
318677274	22666	1165	1705.948434	31786	3	0.114184	31916	12	0.251899	9920622	0.000000
318699729	14822	787	1637.377607	31799	0	0.246875	31854	0	0.164842	9915768	0.000000
318695862	15178	726	1217.857128	31991	0	0.114749	31817	0	0.093939	9910815	0.000000
318697174	19476	970	1441.093086	31836	1	0.577789	31987	2	0.018301	9905847	0.000000
318695785	17469	849	1623.090154	31767	1	0.095606	31940	0	0.445454	9900875	0.000000
318707145	15737	800	1408.914163	31756	0	0.261012	31959	1	0.057873	9896027	0.000000
318696386	17767	933	1408.448572	31674	3	0.070294	31792	1	0.011230	9890967	0.000000
318695309	17917	893	1538.489800	31705	10	0.483339	31660	8	0.029209	9886137	0.000000
318693241	16605	837	1480.939184	32210	2	0.194118	31785	0	0.280315	9881107	0.000000
318701948	16863	900	1434.642095	31945	2	0.077797	31877	1	0.101649	9876056	0.000000
318690344	17280	888	1431.902898	31543	0	0.197404	32107	4	0.035341	9871003	0.000000
318705454	17537	935	1488.785577	31950	6	0.337072	31740	0	0.416256	9865967	0.000000
318710805	16834	871	1480.678770	31967	1	0.435183	31794	0	0.458454	9860976	0.000000
318706477	17129	914	1456.392697	31866	2	0.216146	31990	0	0.138951	9855942	0.000000
318703546	17481	924	1482.645087	32076	2	0.344243	32181	4	0.263876	9851158	0.000000
318697699	17224	821	1476.426877	31979	5	0.433799	31597	0	0.138765	9846308	0.000000
318697503	16776	888	1460.153060	31753	1	0.112024	31926	3	0.018690	9841414	0.000000
318711074	17721	925	1463.504779	31953	0	0.022177	32072	0	0.351069	9836547	0.000000
318692408	16970	845	1508.959849	31948	1	0.002684	32014	1	0.286723	9831743	0.000000
318687528	16836	905	1439.314372	31753	5	0.003233	31874	0	0.037409	9826925	0.000000
318687543	17528	921	1492.058718	31915	0	0.336082	31758	1	0.116342	9821930	0.000000
318704137	17039	863	1490.408869	31979	0	0.293170	31989	2	0.058325	9817127	0.000000
318694895	16780	841	1444.570659	31924	0	0.047451	31983	0	0.224079	9812218	0.000000
318704960	17281	903	1451.633055	31802	1	0.016337	31813	0	0.051143	9807231	0.000000
318703077	17140	825	1467.166080	31880	6	0.203390	31997	5	0.034336	9802381	-1.#IND00
318717086	17473	901	1461.516258	31717	3	0.090012	31972	1	0.236736	9797513	-1.#IND00
318698902	17318	872	1510.147117	31782	0	0.371993	32079	0	0.188709	9792512	-1.#IND00
318704511	16765	815	1435.590554	31846	0	0.108363	32073	5	0.213617	9787594	0.010070
318686208	16907	846	1411.617789	31808	0	0.310844	31871	0	0.453466	9782605	0.011467
318721833	18122	941	1445.848218	31661	1	0.132081	32002	3	0.368070	9777659	0.001812
318700029	16923	908	1544.185752	31624	0	0.163609	31776	0	0.062334	9772802	0.001261
318690651	16320	802	1406.243530	31978	4	0.125447	32065	2	0.466692	9767969	0.000374
318699761	18220	892	1463.132277	31913	3	0.230423	31899	5	0.337219	9763117	0.004507
318701858	17226	916	1538.390346	31788	2	0.489251	31867	0	0.091583	9758320	0.002966
318693512	16266	808	1433.489295	31833	7	0.487648	31855	1	0.426845	9753393	0.000973
318691430	17231	894	1392.681097	31752	0	0.095653	31856	1	0.094497	9748657	-0.002166
318670745	18294	936	1528.559088	31840	4	0.022987	31933	1	0.497905	9743717	0.005459
318696120	16386	832	1465.531543	31848	0	0.360058	31993	5	0.137193	9738842	0.004610
318690390	17478	940	1438.878995	31814	3	0.269975	32074	2	0.535677	9733923	0.003802
318693518	17869	919	1519.607693	31850	1	0.383528	31990	0	0.066918	9729095	0.000784
318697593	16455	910	1457.013257	31908	0	0.171569	32039	8	0.085097	9724368	0.003315
318690906	17676	900	1450.215290	31892	2	0.162659	31876	3	0.502783	9719514	0.006626
318690605	17074	898	1480.949880	32006	1	0.165496	31922	0	0.118087	9714606	0.007586
318709391	16758	850	1447.000242	32042	2	0.029016	31812	4	0.043220	9709884	0.006344
318683461	17712	906	1470.048988	31746	6	0.323399	31920	0	0.019655	9705030	0.004945
318687378	17175	872	1498.141124	31753	0	0.104316	31822	7	0.029971	9700136	0.004207
318664391	16830	862	1428.507796	32016	0	0.010923	31791	0	0.252479	9695318	0.004216
318679650	17916	944	1480.006265	31728	0	0.001272	32083	2	0.079405	9690481	0.004024
318718687	17541	876	1520.088358	32015	12	0.439209	31849	4	0.603063	9685509	0.004424
318703425	16830	835	1433.313796	31937	0	0.173305	31930	1	0.090679	9680788	0.003909
318702385	17176	827	1384.246351	31963	0	0.402770	31899	1	0.671637	9675948	0.001774
318678091	18988	989	1555.509425	31912	0	0.075968	31918	2	0.152920	9671050	0.001377
318713941	16017	792	1522.107504	31913	0	0.010415	31929	1	0.128611	9666144	0.001332
318711201	16260	762	1332.586465	31735	2	0.003566	31822	5	0.117495	9661398	0.001959
318696746	18692	854	1444.276834	31812	1	0.042497	31759	0	0.099833	9656589	0.001708
318700386	17272	923	1563.322830	31979	0	0.515585	31763	1	0.065640	9651746	0.001590
318683477	16346	830	1430.375580	31693	2	0.070008	31644	1	0.248166	9646792	0.002195
318686317	17871	878	1424.464400	31589	1	0.376696	31770	0	0.170921	9642006	0.002889
318699022	17315	880	1486.691765	31812	0	0.097455	31717	0	0.021067	9637118	0.001302
318695430	16541	837	1454.726276	31927	3	0.091841	31699	2	0.034605	9632230	0.001451
318711687	17458	886	1439.604335	31845	0	0.495026	31996	2	0.347789	9627503	0.001410
318704595	17540	832	1458.198810	31719	2	0.159824	31729	0	0.048337	9622793	0.000009
318702616	17346	864	1497.010155	31794	1	0.425282	31669	0	0.011429	9618012	0.000648
318706525	16798	859	1443.633467	31874	3	0.185649	32087	3	0.469398	9613172	0.000406
318702775	17565	880	1438.612329	32224	0	0.662475	31834	1	0.085522	9608321	0.000524
318700787	17529	972	1499.404400	31929	3	0.195320	31712	0	0.240780	9603602	0.000685
318710529	17010	843	1467.638122	31790	2	0.031342	31804	1	0.023336	9598782	0.000898
318697242	16512	880	1434.209359	31738	1	0.346203	31731	0	0.249970	9593958	0.001135
318703420	17729	935	1454.919035	31873	0	0.125932	31881	8	0.161574	9589037	0.001279
318725025	17006	867	1529.188544	31955	0	0.010662	31795	0	0.263604	9584279	0.002373
318701667	16778	831	1437.666830	32152	0	0.001649	31882	1	0.040186	9579397	0.001781
318705633	17441	886	1432.454904	31923	10	0.198175	31767	0	0.038448	9574535	0.001459
318695277	17590	902	1481.132733	31774	1	0.161879	31609	1	0.505724	9569694	0.001503
318705688	16978	814	1492.012072	31891	1	0.048410	31869	2	0.194350	9564912	0.001559
318687034	16841	824	1439.596696	31902	0	0.312099	32033	2	0.275348	9560119	0.001543
318683425	17630	930	1499.925369	31887	1	0.138101	31996	0	0.164032	9555294	0.001462
318684640	17068	894	1497.945847	31890	0	0.019934	31809	0	0.058113	9550375	0.001907
318700920	16549	850	1438.037835	31824	1	0.002603	31870	1	0.006029	9545497	0.002024
318689488	17402	856	1411.308374	31819	0	0.537646	31959	1	0.239413	9540718	0.001966
318684670	17371	902	1457.040543	31784	1	0.146721	31943	1	0.305808	9535892	0.002148
318692738	17527	869	1512.730761	31694	2	0.319703	32026	3	0.477775	9531194	0.002217
318701857	16873	825	1494.496579	31789	2	0.390101	31642	0	0.234184	9526341	0.001987
318685117	16444	851	1400.568512	31884	1	0.096712	31947	0	0.186384	9521534	0.001714
318693947	17940	896	1424.103964	32024	0	0.020466	31933	1	0.019989	9516742	-0.000046
npatches	nstrain	runtime	dt	init_x	init_y	init_y_blood	init_z	init_S	beta0	beta1	beta2	beta3	mean_beta	B	d	delta	delta_blood	b[0]	mut	m	CTL	c	g	epsilon	k	het	lambda	rho	omega	x_max	patch.dyna	DELTA	A	VA
10000	1	100.000000	0.001000	21900	9499	5000000	0.001000	10000000	2.897884	4.459098	4.238265	5.266906	4	800000000	0.010000	1.000000	1.000000	80000	0.000050	0.004800	1	0.001000	1.000000	2.500000	19.000000	0.500000	0.000000	0.000000	0.000000	31872	0	10.000000	7.000000	1.000000
sus	inf	inf_blood	z	x[0]	y[0][0]	z[0]	x[1]	y[1][0]	z[1]	S[0]	synchrony
219000000	94990000	5000000	10.000000	21900	9499	0.001000	21900	9499	0.001000	10000000	0.000000
308952735	192	17	3409.675519	31183	0	0.366833	30893	0	0.433746	9995020	0.000000
317918674	51	1	286.963186	31829	0	0.030354	31661	0	0.035824	9990080	0.000000
318642725	547	22	35.052206	31938	0	0.002849	31872	0	0.003296	9985102	0.000000
318709872	7058	351	50.280756	31787	4	0.001278	31596	0	0.000637	9980155	0.000000
318662593	67823	3413	971.032971	31838	4	0.436409	31715	9	0.019238	9975241	0.000000
318653940	9538	507	3373.670839	32004	1	0.151699	31834	0	0.243043	9970168	0.000000
318711299	3260	172	575.604826	31962	0	0.016022	31940	2	0.107019	9965144	0.000000
318701614	15482	737	403.156917	31947	0	0.001904	31577	3	0.068516	9960190	0.000000
318675297	41495	2182	2050.633036	31737	1	0.002227	31736	2	0.013467	9955326	0.000000
318697477	9394	474	1949.177126	31750	1	0.265005	31689	0	0.006408	9950344	0.000000
318711817	8940	444	705.052488	31825	4	0.112656	32122	0	0.000891	9945354	0.000000
318706849	24863	1209	1002.892027	31990	2	0.102510	31937	1	0.003078	9940344	0.000000
318668014	21762	1065	2173.565624	31937	1	0.036178	31959	8	0.143711	9935327	0.000000
318709043	10892	506	1285.508665	32318	2	0.034090	31691	0	0.147417	9930403	0.000000
318700764	16016	824	941.678615	31875	0	0.007217	31544	2	0.090508	9925404	0.000000
318682734	24149	1256	1618.428040	31765	1	0.004887	31677	4	0.265931	9920348	0.000000
318690114	14871	715	1650.727075	31945	1	0.001066	31920	1	0.099668	9915315	0.000000
318684586	13605	740	1104.033962	31836	0	0.000474	31969	4	0.095723	9910279	0.000000
318701025	20505	1037	1302.991023	31850	0	0.000416	31876	0	0.121937	9905326	0.000000
318709259	18286	937	1646.396953	31732	1	0.000999	31717	2	0.017255	9900367	0.000000
318711465	14370	807	1322.116944	32202	0	0.001554	31641	0	0.002204	9895481	0.000000
318694642	16801	869	1190.973472	31959	4	0.001466	31669	4	0.003896	9890625	0.000000
318681637	19507	1072	1484.601014	31847	3	0.033325	31970	9	0.677772	9885724	0.000000
318692180	15764	810	1477.950144	31821	0	0.011529	32020	0	0.268726	9880891	0.000000
318701902	15612	831	1265.064275	31859	4	0.191718	31834	0	0.274938	9875970	0.000000
318690170	19010	949	1371.383620	31909	2	0.098486	31919	1	0.402187	9871015	0.000000
318685031	17246	900	1496.078700	31801	6	0.069079	31766	2	0.123685	9866031	0.000000
318698318	16166	788	1349.098994	31842	3	0.055700	31874	2	0.093738	9861136	0.000000
318721732	17562	890	1355.319653	31801	0	0.008891	32067	1	0.162403	9856167	0.000000
318715589	17161	868	1412.233282	31832	4	0.361754	31786	1	0.311404	9851138	0.000000
318698408	17201	856	1407.537862	32088	2	0.052011	31884	1	0.081517	9846331	0.000000
318670983	17050	839	1356.378032	32108	1	0.014034	31900	1	0.324845	9841350	0.000000
318671395	17422	861	1401.746774	31955	3	0.013350	32003	3	0.160792	9836505	0.000000
318676308	16707	855	1426.973624	31938	4	0.038929	31883	0	0.124967	9831554	0.000000
318680419	16663	867	1317.012794	31941	1	0.125264	31910	0	0.010827	9826608	0.000000
318710070	17701	874	1371.070035	32033	0	0.067859	31921	3	0.337561	9821607	0.000000
318697108	17348	874	1417.179138	31644	1	0.023700	31856	0	0.035909	9816723	0.000000
318705724	16321	891	1387.440993	32010	1	0.445272	31612	2	0.094461	9811884	0.000000
318698881	17065	883	1371.177970	32026	0	0.083753	31860	2	0.064390	9806909	0.000000
[truncated: 163 more rows]
