# Supplementary material for: Large Variations in HIV-1 Viral Load Explained by Shifting-Mosaic Metapopulation Dynamics
Source: PLoS Biol. 2016 Oct 5;14(10):e1002567. doi: 10.1371/journal.pbio.1002567 (PMC5051940; doi:10.1371/journal.pbio.1002567)
Supplement: S1 Data — Each file gives the output from the simulations indicated by the filename: low migration (ms1, db432); high migration (ms1, db1); very high migration (ms10, db1); number of patches (np); reservoir (storage); no reservoir (nostorage); CTL immigration model (CTLimmig); CTL proliferation model (CTLprolif); β¯ (beta1, beta2, …). Within each file, there are 21 simulations for (k = 0,1,..,20), and data is output each day. For measures of synchrony, the final entry should be used. See Methods and S1 Simulation Code for further details. (ZIP) [file pbio.1002567.s002.zip › S1_Data/ms1_np10000_nostorage_noPD_CTLprolif_db1_beta5.tsv]

npatches	nstrain	runtime	dt	init_x	init_y	init_y_blood	init_z	init_S	beta0	beta1	beta2	beta3	mean_beta	B	d	delta	delta_blood	b[0]	mut	m	CTL	c	g	epsilon	k	het	lambda	rho	omega	x_max	patch.dyna	DELTA	A	VA
10000	1	100.000000	0.001000	21900	9499	5000000	0.001000	10000000	6.472380	5.645719	6.544820	4.226782	5	800000000	0.010000	1.000000	1.000000	80000	0.000050	0.004800	1	0.001000	1.000000	2.500000	0.000000	0.500000	0.000000	0.000000	0.000000	31872	0	10.000000	7.000000	1.000000
sus	inf	inf_blood	z	x[0]	y[0][0]	z[0]	x[1]	y[1][0]	z[1]	S[0]	synchrony
219000000	94990000	5000000	10.000000	21900	9499	0.001000	21900	9499	0.001000	10000000	0.000000
112857128	348649062	17582296	10000.000000	8261	37043	1.000000	9311	36360	1.000000	9995034	0.000000
85225988	482823475	24534577	10000.000000	6331	49697	1.000000	7139	49328	1.000000	9990157	0.000000
77355858	542343416	27624727	10000.000000	5745	55941	1.000000	6640	55495	1.000000	9985071	0.000000
74393905	568499290	28976954	10000.000000	5635	58251	1.000000	6299	57944	1.000000	9980064	0.000000
73179248	579858216	29590591	10000.000000	5484	58995	1.000000	6134	58693	1.000000	9975139	0.000000
72663526	584773497	29831659	10000.000000	5440	59879	1.000000	6189	59488	1.000000	9970029	0.000000
72448334	586902172	29942860	10000.000000	5518	59331	1.000000	6116	59464	1.000000	9965077	0.000000
72360264	587829562	29993836	10000.000000	5386	60117	1.000000	6145	59656	1.000000	9960227	0.000000
72307398	588302779	30019496	10000.000000	5390	60075	1.000000	6164	59458	1.000000	9955145	0.000000
72294301	588477185	30020259	10000.000000	5388	60221	1.000000	6197	59758	1.000000	9950177	0.000000
72280469	588519136	30031771	10000.000000	5392	59920	1.000000	6097	59595	1.000000	9945249	0.000000
72287035	588530374	30031181	10000.000000	5347	60356	1.000000	6108	59322	1.000000	9940187	0.000000
72285246	588505187	30021856	10000.000000	5460	59695	1.000000	6163	59387	1.000000	9935259	0.000000
72280928	588519818	30032914	10000.000000	5393	60043	1.000000	6125	59533	1.000000	9930423	0.000000
72287194	588533050	30021485	10000.000000	5500	60374	1.000000	6205	59294	1.000000	9925475	0.000000
72291052	588503497	30031202	10000.000000	5366	60577	1.000000	6190	59287	1.000000	9920496	0.000000
72287702	588526204	30032813	10000.000000	5381	60148	1.000000	6136	59341	1.000000	9915653	0.000000
72292860	588527514	30034229	10000.000000	5425	60297	1.000000	6059	59713	1.000000	9910666	0.000000
72287353	588528961	30023113	10000.000000	5472	60074	1.000000	6178	59484	1.000000	9905716	0.000000
72290860	588548791	30032571	10000.000000	5452	59694	1.000000	6041	59871	1.000000	9900732	0.000000
72279288	588553959	30018920	10000.000000	5392	60117	1.000000	6198	59532	1.000000	9895823	0.000000
72293443	588518899	30028811	10000.000000	5462	60276	1.000000	6147	59911	1.000000	9890826	0.000000
72284857	588527647	30033390	10000.000000	5537	60190	1.000000	6194	59169	1.000000	9885915	0.000000
72277332	588558932	30028763	10000.000000	5434	60440	1.000000	6170	59889	1.000000	9881045	0.000000
72289541	588559168	30023505	10000.000000	5439	60250	1.000000	6050	60083	1.000000	9876088	0.000000
72290847	588523898	30026119	10000.000000	5439	60248	1.000000	6157	60032	1.000000	9871295	0.000000
72293283	588523035	30026612	10000.000000	5450	59406	1.000000	6153	59633	1.000000	9866313	0.000000
72273138	588530719	30026528	10000.000000	5473	59910	1.000000	6063	59590	1.000000	9861252	0.000000
72277229	588541187	30031859	10000.000000	5489	60262	1.000000	6174	59682	1.000000	9856333	0.000000
72280528	588534302	30024955	10000.000000	5394	60645	1.000000	6049	59991	1.000000	9851409	0.000000
72284284	588544461	30036465	10000.000000	5440	60322	1.000000	6107	59831	1.000000	9846435	0.000000
72288110	588575127	30027703	10000.000000	5442	60197	1.000000	6053	59612	1.000000	9841516	0.000000
72283416	588540617	30032738	10000.000000	5422	60262	1.000000	6095	59775	1.000000	9836719	0.000000
72273067	588531965	30020546	10000.000000	5430	59891	1.000000	6076	59596	1.000000	9831756	0.000000
72293370	588526796	30022703	10000.000000	5434	60299	1.000000	6108	59891	1.000000	9826782	0.000000
72289488	588522684	30019346	10000.000000	5477	59940	1.000000	6155	59789	1.000000	9821927	0.000000
72277268	588551819	30026793	10000.000000	5496	59995	1.000000	6088	59370	1.000000	9817028	0.000000
72283014	588529304	30026704	10000.000000	5469	60025	1.000000	6151	59866	1.000000	9812113	0.000000
72292998	588531601	30023090	10000.000000	5405	59927	1.000000	6114	59283	1.000000	9807233	0.000000
72286312	588551926	30028893	10000.000000	5338	60591	1.000000	6080	59612	1.000000	9802324	-1.#IND00
72278992	588552770	30022474	10000.000000	5437	60155	1.000000	6193	59781	1.000000	9797481	0.006400
72287108	588545473	30012933	10000.000000	5399	60103	1.000000	6152	59746	1.000000	9792531	0.009118
72281076	588512841	30030365	10000.000000	5447	60139	1.000000	6088	59664	1.000000	9787683	0.007744
72283181	588554390	30030606	10000.000000	5388	60237	1.000000	6147	59732	1.000000	9782680	0.007377
72282602	588570240	30030914	10000.000000	5413	59829	1.000000	6067	59830	1.000000	9777684	0.007501
72271984	588569589	30034826	10000.000000	5432	60113	1.000000	6047	59750	1.000000	9772816	0.010603
72262508	588601941	30023625	10000.000000	5392	60049	1.000000	6175	60003	1.000000	9767907	0.008745
72269829	588616581	30027711	10000.000000	5552	59770	1.000000	6108	59831	1.000000	9763006	0.007013
72286925	588538046	30028193	10000.000000	5423	59989	1.000000	6079	59921	1.000000	9758084	0.009296
72280246	588533540	30025912	10000.000000	5505	59910	1.000000	6252	59571	1.000000	9753205	0.008201
72286114	588539658	30030911	10000.000000	5463	60271	1.000000	6053	59985	1.000000	9748287	0.007715
72283769	588539268	30028178	10000.000000	5371	60040	1.000000	6123	59609	1.000000	9743388	0.007079
72284833	588542919	30027471	10000.000000	5446	60211	1.000000	6085	59635	1.000000	9738493	0.005664
72282625	588525476	30022730	10000.000000	5379	60158	1.000000	6094	59492	1.000000	9733681	0.004398
72280766	588523863	30032266	10000.000000	5489	60202	1.000000	6169	59715	1.000000	9728864	0.004642
72279949	588534113	30021345	10000.000000	5318	60305	1.000000	6149	59516	1.000000	9724084	0.003734
72294747	588516063	30033998	10000.000000	5420	59755	1.000000	6160	59322	1.000000	9719149	0.003532
72276943	588534055	30020330	10000.000000	5414	60096	1.000000	6120	59419	1.000000	9714225	0.003219
72280216	588543108	30030143	10000.000000	5333	60427	1.000000	6119	59720	1.000000	9709396	0.002329
72283625	588539625	30024310	10000.000000	5446	60605	1.000000	6052	59596	1.000000	9704565	0.002482
72281530	588562952	30031782	10000.000000	5349	60347	1.000000	6098	59664	1.000000	9699701	0.002441
72286662	588542274	30031407	10000.000000	5416	60134	1.000000	6174	59314	1.000000	9694817	0.002087
72286053	588520169	30030258	10000.000000	5483	60405	1.000000	6103	59854	1.000000	9690049	0.003058
72285309	588529400	30022372	10000.000000	5412	60287	1.000000	6120	59495	1.000000	9685196	0.003048
72280120	588534156	30014847	10000.000000	5461	60054	1.000000	6143	59592	1.000000	9680310	0.000220
72286358	588522629	30029344	10000.000000	5415	60437	1.000000	6032	59971	1.000000	9675444	0.000194
72277250	588539939	30025387	10000.000000	5364	60256	1.000000	6113	59533	1.000000	9670765	-0.001201
72291239	588545542	30024936	10000.000000	5377	60123	1.000000	6051	59879	1.000000	9665860	-0.001129
72289248	588488276	30024183	10000.000000	5386	60782	1.000000	6114	59491	1.000000	9660995	-0.000483
72281188	588515338	30029203	10000.000000	5418	59804	1.000000	6198	59540	1.000000	9656203	-0.000640
72284105	588539109	30024070	10000.000000	5278	60325	1.000000	6089	59821	1.000000	9651299	-0.001096
72289374	588496603	30029603	10000.000000	5480	60198	1.000000	6096	59498	1.000000	9646580	-0.001509
72282869	588544861	30024363	10000.000000	5408	60400	1.000000	6060	60015	1.000000	9641786	-0.001147
72276831	588541398	30022245	10000.000000	5432	59784	1.000000	6126	59354	1.000000	9636930	-0.001622
72297727	588529739	30016451	10000.000000	5421	60320	1.000000	6248	59516	1.000000	9632145	-0.002146
72279453	588560247	30027287	10000.000000	5423	60325	1.000000	6144	60028	1.000000	9627385	-0.002207
72295186	588540285	30026163	10000.000000	5428	60232	1.000000	6162	59655	1.000000	9622580	-0.002201
72288666	588560247	30022515	10000.000000	5515	59793	1.000000	6115	59899	1.000000	9617933	-0.002181
72287816	588530482	30024425	10000.000000	5438	60363	1.000000	6018	59759	1.000000	9613142	-0.002560
72292217	588514402	30031624	10000.000000	5478	60275	1.000000	6165	59623	1.000000	9608287	-0.003022
72282523	588529309	30023237	10000.000000	5435	60863	1.000000	6112	59408	1.000000	9603418	-0.002977
72275891	588556987	30034464	10000.000000	5438	60336	1.000000	6133	59547	1.000000	9598581	-0.002900
72284250	588559286	30028448	10000.000000	5471	60426	1.000000	6146	59427	1.000000	9593883	-0.005535
72292179	588567712	30032613	10000.000000	5620	59639	1.000000	6061	59427	1.000000	9589193	-0.005449
72284894	588580543	30041539	10000.000000	5451	60189	1.000000	6036	59561	1.000000	9584368	-0.005191
72293115	588536404	30033490	10000.000000	5329	60080	1.000000	6117	59506	1.000000	9579545	-0.005182
72289092	588531815	30031565	10000.000000	5408	60104	1.000000	6029	59914	1.000000	9574713	-0.005062
72284578	588520856	30031436	10000.000000	5398	60365	1.000000	6184	59660	1.000000	9569905	-0.004615
72276391	588527337	30028894	10000.000000	5414	60241	1.000000	6110	59482	1.000000	9565214	-0.005083
72292004	588525123	30025247	10000.000000	5496	60054	1.000000	6110	59651	1.000000	9560472	-0.005139
72282865	588538712	30038949	10000.000000	5375	60416	1.000000	6031	59979	1.000000	9555663	-0.004664
72289484	588531509	30034891	10000.000000	5514	59762	1.000000	6153	59531	1.000000	9550826	-0.005059
72276548	588531122	30019847	10000.000000	5459	60282	1.000000	6152	59807	1.000000	9545965	-0.004981
72285825	588519313	30023346	10000.000000	5414	60271	1.000000	6065	59605	1.000000	9541213	-0.005186
72282612	588554936	30028927	10000.000000	5399	60060	1.000000	6097	59401	1.000000	9536441	-0.005076
72292749	588553252	30015245	10000.000000	5319	60551	1.000000	6035	59962	1.000000	9531746	-0.005367
72278499	588563042	30030065	10000.000000	5412	60134	1.000000	6103	59774	1.000000	9527091	-0.005493
72282847	588555063	30034266	10000.000000	5433	59974	1.000000	6132	59538	1.000000	9522279	-0.005373
72288194	588588976	30027186	10000.000000	5328	60489	1.000000	6141	59805	1.000000	9517637	-0.007245
npatches	nstrain	runtime	dt	init_x	init_y	init_y_blood	init_z	init_S	beta0	beta1	beta2	beta3	mean_beta	B	d	delta	delta_blood	b[0]	mut	m	CTL	c	g	epsilon	k	het	lambda	rho	omega	x_max	patch.dyna	DELTA	A	VA
10000	1	100.000000	0.001000	21900	9499	5000000	0.001000	10000000	6.634901	3.262125	7.260145	7.387196	5	800000000	0.010000	1.000000	1.000000	80000	0.000050	0.004800	1	0.001000	1.000000	2.500000	1.000000	0.500000	0.000000	0.000000	0.000000	31872	0	10.000000	7.000000	1.000000
sus	inf	inf_blood	z	x[0]	y[0][0]	z[0]	x[1]	y[1][0]	z[1]	S[0]	synchrony
219000000	94990000	5000000	10.000000	21900	9499	0.001000	21900	9499	0.001000	10000000	0.000000
155134139	190117464	9645473	10000.000000	11951	21115	1.000000	19905	16537	1.000000	9994996	0.000000
141102330	214653621	10941524	10000.000000	10966	22744	1.000000	18120	19509	1.000000	9989945	0.000000
138410991	220014292	11228185	10000.000000	10725	23691	1.000000	17544	19898	1.000000	9985157	0.000000
137835319	221206801	11287366	10000.000000	10782	23908	1.000000	17622	20071	1.000000	9980193	0.000000
137712140	221458600	11303694	10000.000000	10655	23845	1.000000	17568	20170	1.000000	9975227	0.000000
137665502	221588757	11308450	10000.000000	10707	23418	1.000000	17596	20070	1.000000	9970298	0.000000
137670299	221562605	11307036	10000.000000	10620	23966	1.000000	17415	19803	1.000000	9965326	0.000000
137667307	221558263	11305232	10000.000000	10693	23946	1.000000	17780	19948	1.000000	9960496	0.000000
137673718	221586574	11307546	10000.000000	10647	23827	1.000000	17488	20134	1.000000	9955566	0.000000
137654311	221592806	11303100	10000.000000	10768	23976	1.000000	17599	20079	1.000000	9950620	0.000000
137664014	221594980	11304898	10000.000000	10462	24394	1.000000	17448	20132	1.000000	9945649	0.000000
137654219	221589709	11303023	10000.000000	10885	23768	1.000000	17418	20107	1.000000	9940704	0.000000
137665916	221584955	11304550	10000.000000	10734	23769	1.000000	17516	20114	1.000000	9935719	0.000000
137668046	221566951	11309788	10000.000000	10717	23887	1.000000	17562	20251	1.000000	9930747	0.000000
137675499	221556577	11306986	10000.000000	10795	23857	1.000000	17563	20189	1.000000	9925780	0.000000
137666343	221576421	11304625	10000.000000	10785	23859	1.000000	17501	20254	1.000000	9920885	0.000000
137669738	221570364	11305683	10000.000000	10674	23742	1.000000	17242	20088	1.000000	9915943	0.000000
137657361	221587506	11303349	10000.000000	10786	23862	1.000000	17688	19856	1.000000	9911013	0.000000
137684501	221550928	11308932	10000.000000	10724	23758	1.000000	17445	20366	1.000000	9905935	0.000000
137684963	221556885	11303681	10000.000000	10546	24115	1.000000	17431	20250	1.000000	9901015	0.000000
137670427	221564860	11305945	10000.000000	10767	23693	1.000000	17595	19913	1.000000	9896033	0.000000
137666119	221575997	11305071	10000.000000	10526	23935	1.000000	17560	20282	1.000000	9890990	0.000000
137662187	221596848	11313481	10000.000000	10714	23896	1.000000	17619	20078	1.000000	9885899	0.000000
137665673	221580691	11307742	10000.000000	10691	23946	1.000000	17552	19887	1.000000	9881012	0.000000
137659898	221573086	11304301	10000.000000	10593	24059	1.000000	17680	19929	1.000000	9876013	0.000000
137651537	221593081	11303943	10000.000000	10581	24055	1.000000	17453	20168	1.000000	9870929	0.000000
137653663	221581473	11303336	10000.000000	10669	23806	1.000000	17437	20349	1.000000	9866046	0.000000
137664194	221567466	11306878	10000.000000	10879	23558	1.000000	17592	20163	1.000000	9861055	0.000000
137659353	221581573	11304002	10000.000000	10678	23731	1.000000	17424	20084	1.000000	9856033	0.000000
137679603	221562199	11307808	10000.000000	10764	23752	1.000000	17585	20028	1.000000	9851167	0.000000
137671461	221599873	11302708	10000.000000	10581	23811	1.000000	17651	19817	1.000000	9846250	0.000000
137683659	221558735	11301941	10000.000000	10671	23968	1.000000	17536	19982	1.000000	9841319	0.000000
137672703	221571687	11301849	10000.000000	10689	24023	1.000000	17587	20015	1.000000	9836460	0.000000
137661608	221595725	11300194	10000.000000	10598	23759	1.000000	17445	20037	1.000000	9831670	0.000000
137643221	221593081	11306970	10000.000000	10620	23853	1.000000	17666	20304	1.000000	9826684	0.000000
137659709	221597482	11305487	10000.000000	10602	23961	1.000000	17333	20294	1.000000	9821626	0.000000
137664192	221593346	11313443	10000.000000	10617	24049	1.000000	17444	20050	1.000000	9816722	0.000000
137663030	221577930	11307895	10000.000000	10724	23929	1.000000	17233	20161	1.000000	9811769	0.000000
137662612	221586503	11303499	10000.000000	10725	23717	1.000000	17443	20086	1.000000	9806909	0.000000
137671620	221587769	11300573	10000.000000	10667	24040	1.000000	17360	20262	1.000000	9801986	-1.#IND00
137664066	221571097	11305305	10000.000000	10781	23831	1.000000	17443	20198	1.000000	9796936	-0.006400
137673198	221577278	11299746	10000.000000	10740	23798	1.000000	17625	20169	1.000000	9792192	-0.007216
137679292	221561541	11304683	10000.000000	10631	24109	1.000000	17424	20165	1.000000	9787356	-0.004399
137659286	221593251	11302318	10000.000000	10597	23935	1.000000	17504	19954	1.000000	9782589	-0.003471
137647937	221573884	11306011	10000.000000	10741	23729	1.000000	17639	19690	1.000000	9777771	-0.001031
137642176	221611059	11314178	10000.000000	10732	23838	1.000000	17635	20181	1.000000	9772939	0.007926
137653150	221608632	11303870	10000.000000	10651	23735	1.000000	17461	20464	1.000000	9768157	0.016626
137655136	221612540	11309133	10000.000000	10809	23549	1.000000	17362	20246	1.000000	9763334	0.016262
137669848	221570583	11314758	10000.000000	10775	23720	1.000000	17634	20035	1.000000	9758547	0.016016
137665129	221580599	11307051	10000.000000	10629	23775	1.000000	17478	20220	1.000000	9753775	0.015218
137670553	221543809	11302256	10000.000000	10702	23913	1.000000	17587	19967	1.000000	9748900	0.005808
137685161	221563927	11303470	10000.000000	10694	23629	1.000000	17598	19880	1.000000	9743951	0.005990
137664511	221586847	11307246	10000.000000	10665	23879	1.000000	17697	20206	1.000000	9739132	0.006257
137673313	221567442	11301892	10000.000000	10662	23945	1.000000	17755	19887	1.000000	9734229	0.005077
137654053	221582561	11308119	10000.000000	10693	24030	1.000000	17448	20004	1.000000	9729385	0.003949
137661634	221591130	11304759	10000.000000	10665	23861	1.000000	17601	19864	1.000000	9724375	0.006063
137666206	221559976	11303876	10000.000000	10752	23630	1.000000	17521	19905	1.000000	9719539	0.005713
137670049	221555347	11306975	10000.000000	10555	24136	1.000000	17479	20308	1.000000	9714650	0.000259
137680521	221542569	11299909	10000.000000	10659	23951	1.000000	17654	19940	1.000000	9709703	0.000511
137665309	221593306	11309302	10000.000000	10612	24059	1.000000	17563	20126	1.000000	9704802	0.002258
137658445	221593149	11307202	10000.000000	10738	23916	1.000000	17529	20203	1.000000	9700033	-0.001940
137665636	221583655	11305775	10000.000000	10750	23740	1.000000	17424	20456	1.000000	9695117	-0.002365
137673188	221575262	11300205	10000.000000	10761	23700	1.000000	17656	19801	1.000000	9690314	0.000047
137677130	221590408	11305418	10000.000000	10731	24034	1.000000	17596	19751	1.000000	9685390	0.000028
137683929	221566083	11303135	10000.000000	10702	23975	1.000000	17423	20133	1.000000	9680597	-0.000038
137657800	221587232	11307278	10000.000000	10559	23942	1.000000	17457	20300	1.000000	9675682	-0.000288
137672080	221565431	11302543	10000.000000	10636	23741	1.000000	17665	19950	1.000000	9670867	0.000223
137663175	221585267	11299465	10000.000000	10660	23857	1.000000	17580	19962	1.000000	9666096	-0.000390
137673473	221574802	11302445	10000.000000	10715	23651	1.000000	17608	20203	1.000000	9661159	-0.000423
137674365	221564558	11308350	10000.000000	10679	23745	1.000000	17453	19823	1.000000	9656395	-0.000683
137668519	221550298	11306233	10000.000000	10663	23999	1.000000	17712	20176	1.000000	9651696	0.000037
137659337	221589306	11302099	10000.000000	10798	23698	1.000000	17409	20190	1.000000	9646801	0.001187
137648522	221592353	11309465	10000.000000	10807	23657	1.000000	17594	19869	1.000000	9641970	0.003255
137667436	221565343	11305268	10000.000000	10749	23857	1.000000	17434	20084	1.000000	9637255	0.003359
137692414	221545842	11304130	10000.000000	10729	23728	1.000000	17444	20137	1.000000	9632468	0.002664
137666656	221602914	11302552	10000.000000	10477	24110	1.000000	17631	19782	1.000000	9627696	0.002115
137654475	221575609	11309957	10000.000000	10789	23809	1.000000	17502	19900	1.000000	9622750	0.002515
137673830	221574795	11304499	10000.000000	10696	24000	1.000000	17416	19885	1.000000	9617982	0.002159
137659751	221590186	11315450	10000.000000	10745	23814	1.000000	17708	19916	1.000000	9613227	0.002087
137666366	221599406	11304924	10000.000000	10773	23561	1.000000	17696	19908	1.000000	9608530	0.002097
137657141	221599142	11304688	10000.000000	10583	24233	1.000000	17592	19851	1.000000	9603796	0.001884
137649363	221606217	11308792	10000.000000	10932	23804	1.000000	17664	19919	1.000000	9599096	0.000778
137664458	221574540	11307206	10000.000000	10620	24107	1.000000	17593	19968	1.000000	9594293	0.001018
137676706	221565910	11302340	10000.000000	10826	23710	1.000000	17593	20052	1.000000	9589580	0.000805
137663464	221585543	11303202	10000.000000	10697	23923	1.000000	17488	20092	1.000000	9584754	0.000514
137657541	221603209	11304767	10000.000000	10794	23736	1.000000	17700	19732	1.000000	9579873	0.000756
137668163	221574054	11304014	10000.000000	10570	23879	1.000000	17601	19962	1.000000	9575032	0.001002
137670236	221588977	11300699	10000.000000	10658	23974	1.000000	17714	19693	1.000000	9570177	0.000943
137668919	221575031	11310660	10000.000000	10613	24151	1.000000	17364	20200	1.000000	9565335	0.001282
137678322	221567778	11302640	10000.000000	10885	23638	1.000000	17707	20073	1.000000	9560430	0.000608
137657148	221577528	11307131	10000.000000	10739	24061	1.000000	17622	20019	1.000000	9555770	0.000669
137684846	221574055	11304301	10000.000000	10565	24230	1.000000	17459	20020	1.000000	9551018	0.000407
137653739	221607511	11303088	10000.000000	10730	23921	1.000000	17539	19976	1.000000	9546195	0.000199
137668972	221583961	11308326	10000.000000	10696	23811	1.000000	17522	20096	1.000000	9541362	0.000569
137664784	221567751	11303571	10000.000000	10949	23552	1.000000	17540	19894	1.000000	9536536	0.000553
137690121	221541651	11301710	10000.000000	10592	24300	1.000000	17489	20206	1.000000	9531841	0.000662
137654579	221551435	11311264	10000.000000	10667	23931	1.000000	17613	20069	1.000000	9526983	-0.000031
137658211	221556480	11301703	10000.000000	10827	23756	1.000000	17531	20057	1.000000	9522233	-0.000135
137685746	221534369	11308761	10000.000000	10678	23869	1.000000	17533	20406	1.000000	9517456	-0.000068
npatches	nstrain	runtime	dt	init_x	init_y	init_y_blood	init_z	init_S	beta0	beta1	beta2	beta3	mean_beta	B	d	delta	delta_blood	b[0]	mut	m	CTL	c	g	epsilon	k	het	lambda	rho	omega	x_max	patch.dyna	DELTA	A	VA
10000	1	100.000000	0.001000	21900	9499	5000000	0.001000	10000000	5.188939	3.979938	6.070236	5.632563	5	800000000	0.010000	1.000000	1.000000	80000	0.000050	0.004800	1	0.001000	1.000000	2.500000	2.000000	0.500000	0.000000	0.000000	0.000000	31872	0	10.000000	7.000000	1.000000
sus	inf	inf_blood	z	x[0]	y[0][0]	z[0]	x[1]	y[1][0]	z[1]	S[0]	synchrony
219000000	94990000	5000000	10.000000	21900	9499	0.001000	21900	9499	0.001000	10000000	0.000000
196348426	101747616	5193188	10000.000000	18928	10575	1.000000	21820	9025	1.000000	9995021	0.000000
198736667	98687510	5035099	10000.000000	19037	10466	1.000000	22102	9117	1.000000	9990018	0.000000
199442671	98100054	5006771	10000.000000	19125	10194	1.000000	21994	8865	1.000000	9985109	0.000000
199563195	98010304	4999393	10000.000000	19158	10230	1.000000	22167	8808	1.000000	9980142	0.000000
199599100	97996393	4999938	10000.000000	19186	10125	1.000000	22148	8893	1.000000	9975200	0.000000
199578761	98004550	5003390	10000.000000	19167	10056	1.000000	22385	8719	1.000000	9970252	0.000000
199581874	98020083	5001848	10000.000000	19314	10106	1.000000	22148	8616	1.000000	9965273	0.000000
199566215	98021304	5002090	10000.000000	19249	10036	1.000000	22237	8868	1.000000	9960396	0.000000
199576498	98031011	5001924	10000.000000	19231	10257	1.000000	22104	8938	1.000000	9955476	0.000000
199562437	98024879	5002539	10000.000000	19415	10023	1.000000	22061	9007	1.000000	9950543	0.000000
199599847	98017357	4998621	10000.000000	19174	10338	1.000000	22214	8926	1.000000	9945612	0.000000
199571862	98025140	4999131	10000.000000	19106	9973	1.000000	22241	8812	1.000000	9940711	0.000000
199585542	98012445	5001281	10000.000000	19378	10056	1.000000	21978	8935	1.000000	9935747	0.000000
199583778	98013335	5003297	10000.000000	19281	10134	1.000000	22109	8612	1.000000	9930808	0.000000
199572628	98010191	5001815	10000.000000	19371	9911	1.000000	22067	8745	1.000000	9925889	0.000000
199569354	98031921	5002928	10000.000000	19108	10232	1.000000	22267	8808	1.000000	9920927	0.000000
199582631	98013484	5003225	10000.000000	19098	10147	1.000000	22021	8757	1.000000	9915917	0.000000
199569100	98033176	5000677	10000.000000	19045	10075	1.000000	22300	8793	1.000000	9910962	0.000000
199591744	97982369	5002804	10000.000000	19145	10213	1.000000	22262	8732	1.000000	9906040	0.000000
199580854	98009945	5000657	10000.000000	19114	10231	1.000000	22226	8971	1.000000	9901158	0.000000
199582883	98029352	5000628	10000.000000	19259	10068	1.000000	22006	8892	1.000000	9896124	0.000000
199571489	98019445	4999933	10000.000000	19237	10152	1.000000	22067	8931	1.000000	9891108	0.000000
199570603	98033575	4998001	10000.000000	19044	10359	1.000000	22034	8852	1.000000	9886106	0.000000
199573931	98022254	5003323	10000.000000	19224	10158	1.000000	22410	8680	1.000000	9881113	0.000000
199601707	97995291	4996893	10000.000000	19529	10012	1.000000	22161	9090	1.000000	9876234	0.000000
199557896	98040366	4999585	10000.000000	19063	10257	1.000000	22154	8867	1.000000	9871378	0.000000
199588884	97992037	4998108	10000.000000	19038	10236	1.000000	22215	8710	1.000000	9866432	0.000000
199592867	98009108	5004999	10000.000000	19398	10170	1.000000	22195	8713	1.000000	9861502	0.000000
199571844	98023107	5001990	10000.000000	19374	10309	1.000000	22124	9015	1.000000	9856481	0.000000
199579449	98026727	5002320	10000.000000	19267	10078	1.000000	22182	8786	1.000000	9851517	0.000000
199571742	98044122	5001851	10000.000000	19212	10200	1.000000	22207	8708	1.000000	9846648	0.000000
199563792	98034954	5002140	10000.000000	19420	10093	1.000000	22143	8838	1.000000	9841807	0.000000
199551365	98037770	5002258	10000.000000	19372	10150	1.000000	22300	8533	1.000000	9836911	0.000000
199574713	98020216	5005071	10000.000000	19053	10222	1.000000	22176	8612	1.000000	9831985	0.000000
199595330	98011971	5001098	10000.000000	19153	10364	1.000000	22099	8814	1.000000	9827161	0.000000
199569968	98027407	5003453	10000.000000	19219	10061	1.000000	22155	8789	1.000000	9822214	0.000000
199580744	98034380	4997746	10000.000000	19420	9940	1.000000	22447	8648	1.000000	9817224	0.000000
199557288	98026942	5001438	10000.000000	19390	9922	1.000000	22337	8791	1.000000	9812225	0.000000
199583049	98028636	5000751	10000.000000	19317	10059	1.000000	22128	9006	1.000000	9807307	0.000000
199575693	98037917	4998921	10000.000000	19166	10485	1.000000	22129	8716	1.000000	9802524	-1.#IND00
199594217	98001766	5000697	10000.000000	19352	10130	1.000000	22285	8652	1.000000	9797573	-0.008000
199594672	97985770	5000132	10000.000000	19243	10202	1.000000	22138	8996	1.000000	9792603	0.021403
199576300	98014815	5000339	10000.000000	19286	9945	1.000000	22062	8818	1.000000	9787729	0.014763
199575752	98026600	5001843	10000.000000	19238	10080	1.000000	22074	8833	1.000000	9782821	0.013463
199583304	98029292	5001591	10000.000000	19264	10294	1.000000	22073	8879	1.000000	9777892	0.007689
199600592	97999392	4998963	10000.000000	19196	10295	1.000000	22073	8705	1.000000	9773011	0.007342
199581295	98010498	5000334	10000.000000	19356	10028	1.000000	22095	8931	1.000000	9768094	0.004603
199565267	98014449	5002426	10000.000000	19097	10228	1.000000	22009	9048	1.000000	9763176	0.006858
199574574	98038428	4996806	10000.000000	19338	10176	1.000000	22313	8680	1.000000	9758394	0.006578
199572392	98036784	4995790	10000.000000	19281	10305	1.000000	22278	8689	1.000000	9753439	0.007216
199574812	98039689	4999836	10000.000000	19243	10158	1.000000	22336	8752	1.000000	9748491	0.004805
199560270	98036032	4998205	10000.000000	19340	9991	1.000000	22259	8608	1.000000	9743544	0.006259
199589906	97986580	4996591	10000.000000	19180	10164	1.000000	22437	8559	1.000000	9738807	0.005972
199599810	98004398	5002598	10000.000000	19201	10091	1.000000	22216	8674	1.000000	9733931	0.004960
199559351	98040667	4998865	10000.000000	19246	10150	1.000000	22232	8820	1.000000	9729096	0.004077
199575529	98041716	5002984	10000.000000	19020	10339	1.000000	22030	8861	1.000000	9724206	0.003401
199582745	98013633	4999027	10000.000000	19160	10194	1.000000	21928	8904	1.000000	9719403	0.004881
199591578	98029600	4998316	10000.000000	19293	10304	1.000000	22268	8825	1.000000	9714581	0.003776
199570567	98027301	5001121	10000.000000	19277	10230	1.000000	22066	8744	1.000000	9709668	0.003414
199575710	98019468	5000137	10000.000000	19118	10396	1.000000	22419	8835	1.000000	9704821	0.003729
199564034	98022194	5005632	10000.000000	19247	10143	1.000000	22120	8907	1.000000	9700114	0.003821
199575654	98020550	4999682	10000.000000	19281	9987	1.000000	22089	8658	1.000000	9695423	0.004018
199580618	98005775	5000267	10000.000000	19120	10060	1.000000	22095	8696	1.000000	9690555	0.002717
199578200	98026696	4997026	10000.000000	19275	10016	1.000000	22243	8797	1.000000	9685701	0.003052
199565760	98038132	5004435	10000.000000	19447	9941	1.000000	22356	8755	1.000000	9680866	0.000063
199559327	98041652	5002216	10000.000000	19313	10082	1.000000	22164	8786	1.000000	9676091	-0.000243
199570702	98041421	5003005	10000.000000	19242	10092	1.000000	22072	8935	1.000000	9671179	-0.000467
199595798	98019000	4999227	10000.000000	19338	10050	1.000000	22041	9122	1.000000	9666339	-0.002186
199549642	98057606	5003886	10000.000000	19264	10207	1.000000	22199	8885	1.000000	9661390	-0.002178
199578246	98023443	5002389	10000.000000	19157	10051	1.000000	22062	8860	1.000000	9656620	-0.002395
199546653	98045958	4999182	10000.000000	19182	10122	1.000000	22046	8761	1.000000	9651673	-0.002615
199556868	98032263	4998071	10000.000000	19210	10147	1.000000	22229	8758	1.000000	9646747	-0.002399
199589681	97986793	4998236	10000.000000	19343	10031	1.000000	22106	8797	1.000000	9642012	-0.002346
199587199	97995369	4998267	10000.000000	19253	10207	1.000000	22437	9015	1.000000	9637184	-0.002362
199565343	98021119	5002107	10000.000000	19029	10275	1.000000	22150	8689	1.000000	9632376	-0.002007
199561395	98021166	5003931	10000.000000	19525	10043	1.000000	22188	8885	1.000000	9627546	-0.002200
199573577	98036332	5001851	10000.000000	19139	10263	1.000000	22080	8852	1.000000	9622638	-0.001844
199572726	98025047	4998679	10000.000000	19171	10069	1.000000	22340	8921	1.000000	9617830	-0.002823
199563059	98054082	5005068	10000.000000	19224	10033	1.000000	22328	8807	1.000000	9613108	-0.003295
199550815	98053639	5003353	10000.000000	19119	10358	1.000000	21980	9100	1.000000	9608377	-0.002664
199557865	98041272	5000889	10000.000000	19368	10203	1.000000	22207	8892	1.000000	9603496	-0.002297
199553857	98033387	5001365	10000.000000	19187	10398	1.000000	22288	8852	1.000000	9598738	-0.001956
199557222	98055843	5001519	10000.000000	19310	9987	1.000000	22280	8836	1.000000	9593909	-0.002144
199545111	98030012	5002269	10000.000000	19412	10081	1.000000	22241	8739	1.000000	9589056	-0.002175
199580599	98000444	5001976	10000.000000	19170	10080	1.000000	22184	8633	1.000000	9584223	-0.001223
199630859	97986661	5000001	10000.000000	19102	10241	1.000000	22107	8906	1.000000	9579503	-0.001215
199569311	98021717	5000252	10000.000000	19366	10048	1.000000	22197	8787	1.000000	9574767	-0.000783
199574922	98007864	5003673	10000.000000	19194	9991	1.000000	22223	8784	1.000000	9570020	-0.000209
199585831	98007636	4998342	10000.000000	19265	10216	1.000000	22394	8615	1.000000	9565259	-0.000297
199566054	98023703	5001487	10000.000000	19170	10224	1.000000	22244	8869	1.000000	9560356	0.001206
199566589	98014766	5003815	10000.000000	19320	10252	1.000000	22398	8819	1.000000	9555641	0.000672
199600088	98016683	5001019	10000.000000	19133	10084	1.000000	22114	8871	1.000000	9550906	-0.000303
199612557	97997171	5004269	10000.000000	19386	9867	1.000000	22128	8799	1.000000	9546113	-0.000289
199580046	98027449	5000480	10000.000000	19379	10040	1.000000	22124	8799	1.000000	9541482	-0.000144
199591913	98018646	4999007	10000.000000	19229	10148	1.000000	22423	8672	1.000000	9536668	0.000141
199572202	98028710	5000942	10000.000000	18991	10257	1.000000	22209	8766	1.000000	9531930	0.000239
199591661	98020321	4998082	10000.000000	19479	10140	1.000000	22292	8580	1.000000	9527098	-0.000031
199589860	98008319	5000607	10000.000000	19263	9866	1.000000	22222	8850	1.000000	9522288	-0.000347
199591375	98011737	4998507	10000.000000	19244	9959	1.000000	22120	8756	1.000000	9517457	-0.000624
npatches	nstrain	runtime	dt	init_x	init_y	init_y_blood	init_z	init_S	beta0	beta1	beta2	beta3	mean_beta	B	d	delta	delta_blood	b[0]	mut	m	CTL	c	g	epsilon	k	het	lambda	rho	omega	x_max	patch.dyna	DELTA	A	VA
10000	1	100.000000	0.001000	21900	9499	5000000	0.001000	10000000	3.279549	7.266484	6.843730	2.848475	5	800000000	0.010000	1.000000	1.000000	80000	0.000050	0.004800	1	0.001000	1.000000	2.500000	3.000000	0.500000	0.000000	0.000000	0.000000	31872	0	10.000000	7.000000	1.000000
sus	inf	inf_blood	z	x[0]	y[0][0]	z[0]	x[1]	y[1][0]	z[1]	S[0]	synchrony
219000000	94990000	5000000	10.000000	21900	9499	0.001000	21900	9499	0.001000	10000000	0.000000
230847152	52762965	2716307	10000.000000	26467	4008	1.000000	18742	6963	1.000000	9995131	0.000000
248493065	42440038	2169411	10000.000000	27895	3055	1.000000	20402	5930	1.000000	9990050	0.000000
252795274	40602788	2072880	10000.000000	28470	2836	1.000000	20875	5971	1.000000	9985017	0.000000
253605586	40293328	2055703	10000.000000	28278	2862	1.000000	21011	5689	1.000000	9980070	0.000000
253715488	40269345	2053547	10000.000000	28672	2726	1.000000	20975	5733	1.000000	9975079	0.000000
253744652	40258194	2052455	10000.000000	28605	2694	1.000000	20875	5786	1.000000	9970122	0.000000
253750287	40245998	2052524	10000.000000	28609	2775	1.000000	21139	5844	1.000000	9965116	0.000000
253746217	40261812	2053853	10000.000000	28634	2686	1.000000	20929	5824	1.000000	9960132	0.000000
253773062	40237820	2053398	10000.000000	28728	2796	1.000000	21103	5675	1.000000	9955095	0.000000
253750879	40246343	2054081	10000.000000	28769	2732	1.000000	21020	5898	1.000000	9950161	0.000000
253762792	40241948	2052335	10000.000000	28861	2758	1.000000	20956	5693	1.000000	9945170	0.000000
253771386	40259676	2053800	10000.000000	28649	2949	1.000000	20823	5723	1.000000	9940141	0.000000
253747706	40265685	2054208	10000.000000	28691	2778	1.000000	20867	5630	1.000000	9935127	0.000000
253740539	40265380	2054507	10000.000000	28416	2763	1.000000	20977	5624	1.000000	9930268	0.000000
253741697	40266225	2054862	10000.000000	28608	2808	1.000000	21019	5660	1.000000	9925268	0.000000
253769676	40232840	2052733	10000.000000	28926	2651	1.000000	20811	5832	1.000000	9920274	0.000000
253774624	40239098	2052552	10000.000000	28729	2856	1.000000	20857	5805	1.000000	9915336	0.000000
253759929	40246984	2055590	10000.000000	28674	2696	1.000000	20792	5807	1.000000	9910435	0.000000
253758645	40257065	2053571	10000.000000	28628	2859	1.000000	21087	5841	1.000000	9905555	0.000000
253754721	40266975	2052555	10000.000000	28463	2761	1.000000	20991	5667	1.000000	9900614	0.000000
253718833	40263788	2056324	10000.000000	28486	2851	1.000000	21032	5713	1.000000	9895702	0.000000
253781164	40228504	2054697	10000.000000	28700	2704	1.000000	21013	5757	1.000000	9890807	0.000000
253759919	40248436	2053468	10000.000000	28275	2829	1.000000	21081	5737	1.000000	9885903	0.000000
253768835	40240694	2053205	10000.000000	28955	2753	1.000000	20937	5819	1.000000	9880958	0.000000
253776424	40241072	2051071	10000.000000	28440	2768	1.000000	20729	5786	1.000000	9876140	0.000000
253784215	40231456	2053379	10000.000000	28481	2789	1.000000	20699	5832	1.000000	9871241	0.000000
253752898	40253997	2056301	10000.000000	28936	2743	1.000000	21216	5758	1.000000	9866259	0.000000
253777714	40247775	2052605	10000.000000	28664	2826	1.000000	20849	5673	1.000000	9861209	0.000000
253733153	40272520	2058306	10000.000000	28717	2640	1.000000	20992	5753	1.000000	9856324	0.000000
253746541	40268728	2049955	10000.000000	28699	2745	1.000000	21114	5577	1.000000	9851364	0.000000
253747770	40259946	2053593	10000.000000	28520	2775	1.000000	21205	5730	1.000000	9846463	0.000000
253748746	40256918	2052807	10000.000000	28657	2732	1.000000	20935	5712	1.000000	9841656	0.000000
253736329	40270099	2056167	10000.000000	28928	2857	1.000000	21302	5497	1.000000	9836765	0.000000
253733183	40270519	2057450	10000.000000	28815	2706	1.000000	21083	5689	1.000000	9831653	0.000000
253738207	40259905	2054674	10000.000000	28634	2708	1.000000	20910	5789	1.000000	9826657	0.000000
253746080	40252854	2052088	10000.000000	28823	2802	1.000000	20913	5934	1.000000	9821745	0.000000
253755047	40252168	2051218	10000.000000	28624	2812	1.000000	21084	5704	1.000000	9816854	0.000000
253785080	40241355	2053505	10000.000000	28604	2723	1.000000	20881	5653	1.000000	9812001	0.000000
253770392	40252805	2053981	10000.000000	28643	2828	1.000000	20774	5784	1.000000	9807111	0.000000
253761417	40274850	2053317	10000.000000	28465	2813	1.000000	20789	5816	1.000000	9802183	-1.#IND00
253750793	40286457	2054218	10000.000000	28655	2679	1.000000	21235	5567	1.000000	9797189	-1.#IND00
253738407	40261002	2054350	10000.000000	28526	2821	1.000000	21094	5631	1.000000	9792260	0.021828
253738262	40249756	2055622	10000.000000	28525	2812	1.000000	20980	5753	1.000000	9787437	0.013905
253729094	40270522	2055728	10000.000000	28663	2751	1.000000	20810	5866	1.000000	9782393	0.008118
253729325	40279394	2052683	10000.000000	28668	2901	1.000000	20941	5845	1.000000	9777525	0.005404
253734835	40271769	2054903	10000.000000	28672	2742	1.000000	20844	5709	1.000000	9772618	0.004921
253765982	40238661	2052273	10000.000000	28704	2782	1.000000	21091	5665	1.000000	9767818	0.004996
253746880	40247720	2053702	10000.000000	28478	2788	1.000000	20597	5912	1.000000	9762845	0.006267
253772796	40255063	2049994	10000.000000	28447	2843	1.000000	20946	5783	1.000000	9758103	0.005843
253747962	40261891	2054340	10000.000000	28526	2773	1.000000	20832	5594	1.000000	9753250	0.005822
253773194	40257116	2052423	10000.000000	28544	2838	1.000000	20848	5833	1.000000	9748397	0.003533
253760005	40252509	2051163	10000.000000	28455	2893	1.000000	21023	5757	1.000000	9743680	0.002917
253750358	40262985	2054628	10000.000000	28617	2676	1.000000	21083	5722	1.000000	9738903	0.002949
253779868	40260222	2053224	10000.000000	28658	2674	1.000000	21041	5706	1.000000	9734037	0.002205
253729755	40264477	2053694	10000.000000	28515	2703	1.000000	20953	5896	1.000000	9729212	0.002180
253778496	40250383	2052999	10000.000000	28680	2749	1.000000	20878	5795	1.000000	9724345	0.002443
253733153	40267210	2052799	10000.000000	28633	2826	1.000000	20788	5768	1.000000	9719433	0.005537
253775966	40245881	2053850	10000.000000	28594	2779	1.000000	20798	5838	1.000000	9714508	0.006246
253754317	40257316	2057351	10000.000000	28723	2757	1.000000	21024	5663	1.000000	9709601	0.007022
253726493	40266400	2054607	10000.000000	28508	2733	1.000000	20987	5679	1.000000	9704712	0.007572
253754047	40250378	2054358	10000.000000	28476	2787	1.000000	21201	5789	1.000000	9699969	0.006835
253787077	40227741	2052351	10000.000000	28707	2783	1.000000	20884	5554	1.000000	9695128	0.005309
253743646	40250451	2053337	10000.000000	28635	2918	1.000000	20976	5846	1.000000	9690176	0.004713
253784173	40242687	2051490	10000.000000	28611	2850	1.000000	21032	5638	1.000000	9685274	0.004463
253796376	40218972	2052008	10000.000000	28625	2716	1.000000	21049	5681	1.000000	9680479	0.003687
253772175	40245909	2055565	10000.000000	28582	2740	1.000000	20928	5750	1.000000	9675600	0.003725
253726402	40265305	2051918	10000.000000	28674	2652	1.000000	20671	5798	1.000000	9670688	0.003588
253741562	40250527	2050635	10000.000000	28671	2701	1.000000	20767	5916	1.000000	9665827	0.003708
253757983	40245419	2054992	10000.000000	28684	2642	1.000000	20908	5564	1.000000	9660877	0.003579
253736026	40252518	2051340	10000.000000	28841	2792	1.000000	21076	5827	1.000000	9656139	0.003575
253752224	40253224	2054590	10000.000000	28644	2955	1.000000	21079	5724	1.000000	9651375	0.003606
253764148	40237963	2053079	10000.000000	28728	2770	1.000000	20899	5789	1.000000	9646578	0.002210
253761223	40247770	2052774	10000.000000	28721	2827	1.000000	20876	5869	1.000000	9641661	0.001968
253783160	40237794	2053495	10000.000000	28640	2747	1.000000	20789	5759	1.000000	9636867	0.001625
253745536	40261163	2055676	10000.000000	28584	2689	1.000000	20991	5663	1.000000	9632031	0.002359
253749505	40257751	2052050	10000.000000	28519	2870	1.000000	20895	5662	1.000000	9627138	0.001863
253729924	40267662	2057315	10000.000000	28813	2697	1.000000	20846	5781	1.000000	9622431	0.001721
253723064	40260894	2053837	10000.000000	28408	2712	1.000000	21079	5610	1.000000	9617632	0.001841
253763815	40252338	2051675	10000.000000	28768	2744	1.000000	20730	5783	1.000000	9612848	0.001862
253738523	40245056	2054749	10000.000000	28905	2826	1.000000	21182	5634	1.000000	9607981	0.001953
253762992	40255759	2056093	10000.000000	28662	2862	1.000000	20684	6035	1.000000	9603157	0.001828
253743821	40263079	2053899	10000.000000	28550	2710	1.000000	21225	5527	1.000000	9598470	0.001933
253794219	40235661	2051387	10000.000000	28770	2715	1.000000	21193	5691	1.000000	9593676	0.001859
253751362	40258592	2052854	10000.000000	28635	2735	1.000000	20754	5817	1.000000	9588838	0.001861
253753678	40248263	2056185	10000.000000	28594	2776	1.000000	20905	5748	1.000000	9584087	0.001913
253755035	40267050	2052936	10000.000000	28565	2848	1.000000	21081	5545	1.000000	9579293	0.001673
253729015	40260176	2054598	10000.000000	28588	2762	1.000000	20894	5703	1.000000	9574446	0.001417
253723492	40284117	2054922	10000.000000	28626	2700	1.000000	20789	5814	1.000000	9569604	0.001696
253743255	40276308	2057436	10000.000000	28718	2800	1.000000	20971	5812	1.000000	9564925	0.001987
253753855	40263430	2054609	10000.000000	28669	2832	1.000000	20836	5741	1.000000	9560122	0.002035
253744394	40259893	2056353	10000.000000	28657	2751	1.000000	21207	5435	1.000000	9555338	0.002350
253770135	40233116	2051494	10000.000000	28561	2858	1.000000	20795	5642	1.000000	9550643	0.002595
253759028	40267111	2052823	10000.000000	28507	2793	1.000000	21063	5652	1.000000	9545896	0.002857
253718047	40270604	2053081	10000.000000	28468	2882	1.000000	21308	5573	1.000000	9541129	0.002946
253745325	40256176	2052509	10000.000000	28708	2747	1.000000	21045	5782	1.000000	9536380	0.002841
253751117	40255905	2053704	10000.000000	28611	2694	1.000000	21055	5630	1.000000	9531633	0.002748
253790835	40237076	2053005	10000.000000	28631	2842	1.000000	21145	5637	1.000000	9526937	0.002726
253724617	40258242	2050480	10000.000000	28509	2789	1.000000	20842	5765	1.000000	9522302	0.002920
253756315	40257977	2054922	10000.000000	28467	2807	1.000000	20834	5774	1.000000	9517541	0.002775
npatches	nstrain	runtime	dt	init_x	init_y	init_y_blood	init_z	init_S	beta0	beta1	beta2	beta3	mean_beta	B	d	delta	delta_blood	b[0]	mut	m	CTL	c	g	epsilon	k	het	lambda	rho	omega	x_max	patch.dyna	DELTA	A	VA
10000	1	100.000000	0.001000	21900	9499	5000000	0.001000	10000000	3.374490	5.413234	7.199878	6.907434	5	800000000	0.010000	1.000000	1.000000	80000	0.000050	0.004800	1	0.001000	1.000000	2.500000	4.000000	0.500000	0.000000	0.000000	0.000000	31872	0	10.000000	7.000000	1.000000
sus	inf	inf_blood	z	x[0]	y[0][0]	z[0]	x[1]	y[1][0]	z[1]	S[0]	synchrony
219000000	94990000	5000000	10.000000	21900	9499	0.001000	21900	9499	0.001000	10000000	0.000000
257068403	26165014	1359386	10000.000000	28163	1912	1.000000	25294	2711	1.000000	9995004	0.000000
284302935	15363027	790530	10000.000000	30222	1025	1.000000	28323	1563	1.000000	9990073	0.000000
292240274	12632101	646992	10000.000000	30741	755	1.000000	29170	1380	1.000000	9985104	0.000000
294953330	11637416	592835	10000.000000	30830	675	1.000000	29461	1257	1.000000	9979994	0.000000
296036707	11188984	571697	10000.000000	30937	694	1.000000	29317	1132	1.000000	9975026	0.000000
296574914	10969682	559994	10000.000000	30937	637	1.000000	29514	1165	1.000000	9969914	0.000000
296823370	10849492	552297	10000.000000	31062	624	1.000000	29483	1106	1.000000	9965057	0.000000
296947470	10815638	551990	10000.000000	30892	665	1.000000	29793	1066	1.000000	9960151	0.000000
296979240	10791046	550887	10000.000000	30938	590	1.000000	29833	1017	1.000000	9955125	0.000000
297014111	10799539	553000	10000.000000	30941	624	1.000000	29792	1193	1.000000	9950277	0.000000
297020291	10797941	550778	10000.000000	30925	615	1.000000	29593	1018	1.000000	9945485	0.000000
297031290	10784567	551034	10000.000000	30795	643	1.000000	29743	984	1.000000	9940540	0.000000
296996697	10795399	551521	10000.000000	31013	591	1.000000	29715	1078	1.000000	9935620	0.000000
297025948	10785551	549683	10000.000000	31243	629	1.000000	29614	1086	1.000000	9930565	0.000000
296995445	10800659	552332	10000.000000	31066	699	1.000000	29759	1012	1.000000	9925443	0.000000
297016059	10793321	549829	10000.000000	31210	595	1.000000	29620	1076	1.000000	9920402	0.000000
297009288	10784420	549140	10000.000000	30891	599	1.000000	29702	1063	1.000000	9915384	0.000000
297008379	10780495	550551	10000.000000	31026	694	1.000000	29590	1069	1.000000	9910464	0.000000
297017165	10790807	551084	10000.000000	31062	652	1.000000	30010	987	1.000000	9905491	0.000000
297039574	10780746	550101	10000.000000	31149	563	1.000000	29812	1090	1.000000	9900534	0.000000
297027337	10777081	551168	10000.000000	30985	584	1.000000	29623	1087	1.000000	9895642	0.000000
297035217	10770556	548558	10000.000000	31296	615	1.000000	29658	1052	1.000000	9890814	0.000000
297038596	10775711	549147	10000.000000	30996	594	1.000000	29848	1005	1.000000	9885958	0.000000
297022275	10778515	549312	10000.000000	30938	687	1.000000	29881	1067	1.000000	9880972	0.000000
297038131	10773974	548936	10000.000000	31093	673	1.000000	29995	1095	1.000000	9876068	0.000000
297048756	10776930	548915	10000.000000	30886	615	1.000000	29729	969	1.000000	9871153	0.000000
297012740	10784748	550901	10000.000000	30904	634	1.000000	29756	1033	1.000000	9866284	0.000000
296995740	10803837	550449	10000.000000	30920	663	1.000000	29669	1120	1.000000	9861261	0.000000
296992787	10791987	550128	10000.000000	31090	605	1.000000	29541	1080	1.000000	9856268	0.000000
297016490	10787351	550276	10000.000000	31062	595	1.000000	29716	1117	1.000000	9851427	0.000000
297030165	10781912	549909	10000.000000	31210	582	1.000000	29732	1131	1.000000	9846544	0.000000
296990693	10795412	549718	10000.000000	31047	639	1.000000	29761	1170	1.000000	9841493	0.000000
297031272	10783730	551214	10000.000000	31101	646	1.000000	29780	1103	1.000000	9836530	0.000000
297022686	10783296	549108	10000.000000	30983	663	1.000000	29751	1094	1.000000	9831675	0.000000
297041543	10783828	550058	10000.000000	31037	634	1.000000	29740	1077	1.000000	9826642	0.000000
297033844	10785844	550420	10000.000000	30933	701	1.000000	29595	1190	1.000000	9821717	0.000000
297027174	10791135	549759	10000.000000	31054	621	1.000000	29500	1104	1.000000	9816814	0.000000
297043633	10776812	550195	10000.000000	31283	619	1.000000	29802	1073	1.000000	9811886	0.000000
297037682	10777451	550233	10000.000000	31028	586	1.000000	29845	1034	1.000000	9807043	0.000000
297043509	10779812	550821	10000.000000	31125	560	1.000000	29986	961	1.000000	9802086	-1.#IND00
297054310	10783928	549821	10000.000000	31091	573	1.000000	30155	1086	1.000000	9797226	-1.#IND00
297006851	10786738	550754	10000.000000	31078	597	1.000000	29591	1065	1.000000	9792133	0.015945
297005337	10789920	549294	10000.000000	31077	569	1.000000	29633	1091	1.000000	9787276	0.007264
297005174	10794734	550704	10000.000000	31275	615	1.000000	29843	1088	1.000000	9782447	0.007011
296981610	10789780	551948	10000.000000	31038	560	1.000000	29683	1079	1.000000	9777560	0.004320
297033716	10786795	549533	10000.000000	30940	571	1.000000	29568	1180	1.000000	9772724	0.003558
297045738	10762897	548714	10000.000000	31001	728	1.000000	29908	1038	1.000000	9767821	0.003803
297085221	10762634	548339	10000.000000	30958	620	1.000000	29579	982	1.000000	9762947	0.004064
297053382	10763098	548232	10000.000000	30937	657	1.000000	29682	1041	1.000000	9758239	0.004290
297035824	10771905	548698	10000.000000	31126	606	1.000000	29449	1038	1.000000	9753371	0.003648
297025285	10774666	549836	10000.000000	31149	597	1.000000	29599	995	1.000000	9748526	0.004128
297064055	10759835	549172	10000.000000	31152	666	1.000000	29711	1090	1.000000	9743573	0.001925
297072670	10758112	549086	10000.000000	31278	580	1.000000	29727	1027	1.000000	9738744	0.000779
297045505	10778537	549558	10000.000000	31149	609	1.000000	30005	989	1.000000	9734000	0.000729
297062763	10771930	549068	10000.000000	31171	631	1.000000	29560	1122	1.000000	9729248	0.002031
297039148	10785167	549084	10000.000000	31160	633	1.000000	29789	990	1.000000	9724332	0.001876
297019541	10785537	550485	10000.000000	31040	631	1.000000	29674	1122	1.000000	9719498	0.001952
297018986	10776621	550606	10000.000000	31112	644	1.000000	29814	1055	1.000000	9714631	0.001130
297057785	10771867	549148	10000.000000	30956	602	1.000000	29913	1016	1.000000	9709831	0.002419
297017738	10775444	550201	10000.000000	31018	632	1.000000	29878	1021	1.000000	9705000	0.001608
297024824	10790322	550173	10000.000000	31046	623	1.000000	29629	1183	1.000000	9700162	0.001279
297005167	10794829	550028	10000.000000	30949	608	1.000000	29718	1062	1.000000	9695282	0.000308
297017592	10787681	550681	10000.000000	31045	592	1.000000	29609	1136	1.000000	9690469	0.000339
297040203	10782068	550501	10000.000000	31271	627	1.000000	29855	1142	1.000000	9685756	-0.000947
297028996	10783893	549505	10000.000000	31111	620	1.000000	29564	1139	1.000000	9680938	0.001404
297029094	10779402	550002	10000.000000	31270	612	1.000000	29579	1166	1.000000	9676206	0.000802
297054861	10763180	548505	10000.000000	31030	608	1.000000	29683	1080	1.000000	9671467	0.000316
297015750	10784404	549400	10000.000000	30741	700	1.000000	29620	1132	1.000000	9666644	-0.001739
297033911	10783518	550473	10000.000000	31231	620	1.000000	29704	1074	1.000000	9661781	-0.001658
296964862	10801265	551529	10000.000000	31081	653	1.000000	29641	1079	1.000000	9656989	-0.001526
296971804	10802294	552188	10000.000000	31168	577	1.000000	29813	1017	1.000000	9652142	-0.002978
297001528	10787858	550115	10000.000000	30954	663	1.000000	29707	1099	1.000000	9647316	-0.003101
297011970	10792558	550092	10000.000000	30804	573	1.000000	29697	1041	1.000000	9642467	-0.003036
297023137	10780636	549873	10000.000000	30840	677	1.000000	29550	1134	1.000000	9637626	-0.003066
297034960	10786815	551237	10000.000000	31077	678	1.000000	29646	1078	1.000000	9632786	-0.002543
297009836	10777821	550612	10000.000000	31061	700	1.000000	29843	999	1.000000	9627912	-0.002650
297050367	10764497	549778	10000.000000	31300	611	1.000000	29651	1110	1.000000	9623089	-0.002800
297066435	10766687	549650	10000.000000	30961	621	1.000000	29791	1114	1.000000	9618222	-0.002157
297054157	10775269	550551	10000.000000	31220	593	1.000000	29511	1187	1.000000	9613348	-0.002101
297084836	10760784	549796	10000.000000	31329	599	1.000000	29816	1131	1.000000	9608465	-0.002441
297044243	10773923	550230	10000.000000	30766	603	1.000000	29729	1197	1.000000	9603611	-0.001433
297041669	10769773	550155	10000.000000	30883	664	1.000000	29798	1041	1.000000	9598834	-0.001568
297050587	10767375	548538	10000.000000	31071	618	1.000000	29846	1075	1.000000	9594089	-0.001224
297033951	10785957	549795	10000.000000	31171	629	1.000000	29634	997	1.000000	9589279	-0.002518
297018729	10796657	550946	10000.000000	31195	692	1.000000	29695	1024	1.000000	9584461	-0.003245
297005868	10792770	550776	10000.000000	30915	625	1.000000	29760	1047	1.000000	9579674	-0.003162
297014458	10796064	551319	10000.000000	30927	630	1.000000	29889	1043	1.000000	9575050	-0.002070
297068523	10764576	547382	10000.000000	31091	589	1.000000	29746	1060	1.000000	9570364	-0.001873
297072318	10745311	549015	10000.000000	30939	610	1.000000	29682	1172	1.000000	9565628	-0.001960
297066441	10762110	548675	10000.000000	30937	571	1.000000	29624	1048	1.000000	9560762	-0.001673
297037742	10780994	550743	10000.000000	31140	628	1.000000	29746	1140	1.000000	9556055	-0.001738
297012334	10782607	550740	10000.000000	30930	617	1.000000	29823	1075	1.000000	9551373	-0.001642
297059530	10766518	550457	10000.000000	31128	640	1.000000	29635	1110	1.000000	9546713	-0.001556
297073216	10759746	548745	10000.000000	31071	655	1.000000	29603	1128	1.000000	9541929	-0.001591
297073078	10774433	551040	10000.000000	31030	611	1.000000	29663	1173	1.000000	9537131	-0.001596
297017775	10786312	549865	10000.000000	31045	640	1.000000	29582	1094	1.000000	9532375	-0.001106
297065264	10769505	549535	10000.000000	31067	635	1.000000	29730	1086	1.000000	9527519	-0.000775
297068315	10765883	550583	10000.000000	31029	614	1.000000	29604	1141	1.000000	9522675	-0.000329
297058665	10766495	550158	10000.000000	30940	685	1.000000	29616	936	1.000000	9517853	-0.000121
npatches	nstrain	runtime	dt	init_x	init_y	init_y_blood	init_z	init_S	beta0	beta1	beta2	beta3	mean_beta	B	d	delta	delta_blood	b[0]	mut	m	CTL	c	g	epsilon	k	het	lambda	rho	omega	x_max	patch.dyna	DELTA	A	VA
10000	1	100.000000	0.001000	21900	9499	5000000	0.001000	10000000	4.545959	5.326591	6.438439	4.080813	5	800000000	0.010000	1.000000	1.000000	80000	0.000050	0.004800	1	0.001000	1.000000	2.500000	5.000000	0.500000	0.000000	0.000000	0.000000	31872	0	10.000000	7.000000	1.000000
sus	inf	inf_blood	z	x[0]	y[0][0]	z[0]	x[1]	y[1][0]	z[1]	S[0]	synchrony
219000000	94990000	5000000	10.000000	21900	9499	0.001000	21900	9499	0.001000	10000000	0.000000
275221459	12392712	652477	10000.000000	28027	1094	1.000000	27320	1395	1.000000	9994966	0.000000
304071725	4437172	229730	10000.000000	30817	317	1.000000	30444	419	1.000000	9989915	0.000000
311793943	2387740	123469	10000.000000	31548	208	1.000000	31210	250	1.000000	9984977	0.000000
314647280	1495177	76568	10000.000000	31445	95	1.000000	31725	142	1.000000	9980094	0.000000
316024624	1014517	51840	10000.000000	31823	65	1.000000	31540	79	1.000000	9975219	0.000000
316842798	718607	37136	10000.000000	31785	42	1.000000	31680	52	1.000000	9970248	0.000000
317372919	524628	27172	10000.000000	31670	16	1.000000	31867	47	1.000000	9965257	0.000000
317721262	388552	20022	9999.958209	31773	20	1.000000	31993	40	1.000000	9960260	0.000000
317969611	290107	14979	9999.760991	31835	20	1.000000	31687	21	1.000000	9955341	0.000000
318169405	219518	11526	9997.106190	31834	19	1.000000	31725	12	1.000000	9950393	0.000000
318319134	168373	8535	9981.874299	31846	9	1.000000	31825	16	1.000000	9945268	0.000000
318412823	127008	6532	9924.391311	31900	3	0.991028	31848	14	1.000000	9940258	0.000000
318472068	99389	5079	9768.945391	31968	8	0.999969	31994	18	1.000000	9935353	0.000000
318519495	80649	3985	9462.659574	31880	5	0.994905	31711	3	1.000000	9930423	0.000000
318553392	67733	3468	9129.768058	31635	0	0.689687	31906	4	0.965826	9925557	0.000000
318580857	60559	3039	8809.615839	31880	4	0.885656	31863	3	0.999967	9920498	0.000000
318585615	55220	2867	8523.688321	31768	2	0.587423	31902	2	0.727474	9915718	0.000000
318601432	54229	2799	8394.776759	31860	7	0.770180	31913	4	0.823051	9910791	0.000000
318608230	53939	2719	8358.421905	31758	3	0.904360	31768	9	0.999970	9905851	0.000000
318623293	52446	2603	8319.027438	31872	2	0.778075	31976	0	0.293703	9901048	0.000000
318607739	52709	2629	8272.865542	31903	3	0.932402	31967	5	0.995791	9896073	0.000000
318627207	52232	2612	8273.504553	31812	3	0.688856	31969	1	0.537426	9891107	0.000000
318594163	50676	2599	8207.222185	31944	5	0.996968	31944	1	0.632591	9886022	0.000000
318605818	51680	2734	8203.227242	31844	1	0.838244	31749	2	0.514460	9881046	0.000000
318627966	52074	2627	8245.836457	32105	4	0.878844	31947	3	0.688862	9876046	0.000000
318618620	52845	2664	8214.725309	31907	3	0.603672	31905	2	0.741138	9870899	0.000000
318595402	51830	2680	8280.891492	31924	10	0.999360	31979	2	0.529587	9865954	0.000000
318593159	52818	2640	8315.748041	31952	6	0.999995	31956	1	0.743102	9861027	0.000000
318605907	52516	2667	8316.006475	31911	5	0.987544	31672	10	0.884395	9856011	0.000000
318613557	51577	2595	8230.755114	31846	0	0.722806	31837	0	0.548232	9851052	0.000000
318613306	51699	2604	8231.194847	31833	2	0.768098	31989	2	0.591418	9846067	0.000000
318606607	52335	2668	8290.879429	31965	1	0.515848	32029	2	0.987519	9841044	0.000000
318611795	53049	2740	8317.421025	31887	2	0.912175	31869	3	0.854111	9836083	0.000000
318627737	52949	2675	8328.301211	32002	1	0.752927	31771	0	0.365822	9831126	0.000000
318608327	51841	2637	8290.287957	31986	3	0.423381	31883	2	0.999190	9826170	0.000000
318610154	52723	2704	8262.363413	32009	1	0.633878	31851	8	0.990232	9821310	0.000000
318609242	52159	2702	8289.791572	32217	8	0.889547	31751	5	0.999997	9816431	0.000000
318602533	51647	2715	8273.314118	31780	4	0.999961	31790	2	1.000000	9811567	0.000000
318608818	51918	2693	8268.205116	31873	2	0.807196	32059	4	0.931641	9806633	0.000000
318608019	52700	2698	8240.303517	31852	6	0.696089	31895	2	0.967100	9801589	-1.#IND00
318597448	51295	2668	8243.406813	31905	1	0.287554	32005	2	0.991293	9796755	-1.#IND00
318623158	53042	2732	8254.224273	31802	3	0.969133	31867	7	0.762720	9791975	-1.#IND00
318600144	52144	2536	8295.480329	32038	1	0.397572	31747	12	0.999951	9787097	0.002665
318631042	51478	2605	8254.255048	31882	3	0.878519	31913	6	1.000000	9782233	-0.004321
318604131	52433	2569	8264.777756	31910	3	0.394589	31986	6	0.987189	9777537	-0.003013
318607142	51327	2634	8235.719793	31831	3	0.740408	31893	6	0.999910	9772604	-0.004050
318590392	52179	2590	8245.950823	31873	2	0.810656	32055	0	0.685232	9767685	-0.002243
318596836	51998	2645	8227.895524	31811	2	0.973327	32025	14	0.996858	9762714	-0.002437
318612695	52464	2600	8276.662514	31726	6	0.841097	31922	4	0.820332	9757833	0.000558
318616399	52065	2795	8279.167363	31856	2	0.981579	31943	4	0.916434	9752936	-0.001827
318599450	52305	2661	8257.401288	32035	0	0.536044	31790	5	0.850361	9747948	-0.006898
318627998	53043	2749	8278.093345	31728	11	0.998641	32005	2	0.447426	9743076	-0.006837
318597406	53021	2837	8320.379944	31937	0	0.601347	31791	11	0.962808	9738214	-0.004687
318597151	53637	2734	8349.670922	32155	2	0.478185	32032	7	0.999999	9733216	-0.003206
318608231	53189	2674	8316.362709	31943	2	0.458924	31907	6	0.985943	9728322	-0.002641
318598871	51954	2578	8266.390538	31972	4	0.893514	31682	8	0.876465	9723357	-0.001047
318646273	52074	2661	8264.627814	31958	5	0.953645	31801	1	0.644049	9718502	-0.001518
318602230	51667	2612	8212.314616	31747	1	0.553504	32221	5	0.991188	9713535	-0.000443
318591969	52791	2721	8246.708966	31720	9	0.881258	32103	4	0.999751	9708723	-0.000401
318590928	53200	2688	8275.016945	31853	8	0.999870	31773	3	0.656221	9703785	-0.000785
318605192	52717	2684	8335.544378	31834	3	0.819982	31819	6	0.989575	9698941	-0.000949
318610594	50694	2508	8224.799632	32026	0	0.714372	31752	1	0.475238	9694026	-0.001370
318593070	51566	2590	8199.683722	32024	3	0.450279	31679	6	0.137119	9689254	-0.001338
318607666	54167	2800	8352.137198	31821	5	0.839210	31975	4	0.999773	9684394	-0.001392
318601731	53627	2798	8343.095713	31829	2	0.850298	31596	8	0.995877	9679511	0.000023
318607726	52714	2662	8318.144130	31778	3	0.885469	31935	3	0.999999	9674691	0.000069
318615775	51758	2667	8271.813091	31927	7	0.998904	32001	3	0.954056	9669888	-0.000293
318618054	51862	2696	8205.369689	31598	3	0.929126	32060	10	0.932044	9664968	-0.000486
318620195	52890	2688	8315.534273	31866	8	0.852110	31673	5	0.998028	9660201	-0.001182
318601731	51708	2737	8299.635133	31844	2	0.999879	31849	6	0.997233	9655334	-0.002264
318602045	51864	2689	8240.531299	31740	0	0.179360	31908	4	0.992658	9650592	-0.002267
318599076	51693	2647	8270.269196	31939	8	0.989576	31937	4	0.862558	9645734	-0.002160
318602605	51090	2595	8245.057128	31577	9	0.999974	31825	5	0.605765	9641024	-0.001511
318602556	51135	2612	8198.149520	31968	1	0.619298	31814	9	0.999828	9636206	-0.001043
318616421	51888	2570	8193.658601	32002	3	0.923073	31964	5	0.853895	9631238	-0.001048
318613324	52068	2655	8286.095998	31870	2	0.465113	32061	4	0.988254	9626298	-0.000691
318627119	52185	2668	8266.816061	31653	3	0.492775	31669	7	0.998242	9621426	-0.001974
318611529	51926	2642	8269.182276	31968	13	0.998621	31808	7	0.999999	9616688	-0.001698
318614301	51648	2662	8262.775024	31897	4	0.668444	31958	0	0.542031	9611942	-0.001534
318600437	52324	2619	8255.272810	31825	1	0.503841	32008	12	0.999928	9607139	-0.001811
318598048	51782	2722	8275.672978	31904	9	0.973771	31784	1	0.717997	9602298	-0.001729
318606349	51577	2611	8188.649029	31687	8	0.981177	31877	0	0.782192	9597500	-0.001994
318614658	52281	2603	8259.949106	31989	2	0.489371	31801	11	0.995200	9592715	-0.002433
318613612	52002	2660	8262.189977	32003	4	0.830995	31997	8	0.975146	9587932	-0.003023
318617822	51394	2492	8218.296122	31695	2	0.889386	31864	2	0.604425	9583199	-0.002911
318596055	52236	2738	8220.949052	31858	9	0.805308	31979	5	0.995321	9578427	-0.002574
318581461	53484	2823	8306.319068	32146	1	0.589669	31903	3	0.945605	9573695	-0.003237
318619448	52231	2708	8293.444252	31863	7	0.942482	31873	1	0.230738	9568880	-0.003125
318597312	51407	2638	8262.382766	32132	6	0.944701	31974	1	0.426363	9564135	-0.003147
318610426	51986	2591	8231.959932	31971	4	0.999637	31818	8	0.998507	9559485	-0.002997
318624833	51796	2628	8214.821178	32016	0	0.386119	31958	3	0.917174	9554684	-0.002935
318608610	52103	2620	8252.603703	31865	6	0.747957	31725	3	0.709239	9549912	-0.002881
318618598	53720	2716	8292.915000	31876	4	0.752236	31939	2	0.995203	9545125	-0.004161
318609259	52509	2691	8303.592271	31857	8	0.977950	31696	4	0.999959	9540397	-0.003858
318613809	52292	2597	8258.843093	31909	5	0.993945	31690	4	0.956414	9535640	-0.004819
318606831	53506	2730	8329.218430	31706	7	0.999986	31830	3	0.946601	9530813	-0.004819
318616476	53704	2656	8323.626166	31871	5	0.709152	32017	5	0.920111	9526096	-0.004524
318625280	52132	2593	8288.206428	31753	4	0.629605	32145	5	0.996261	9521241	-0.004398
318588175	52692	2612	8249.510027	31821	2	0.991271	31750	2	0.980927	9516577	-0.003852
npatches	nstrain	runtime	dt	init_x	init_y	init_y_blood	init_z	init_S	beta0	beta1	beta2	beta3	mean_beta	B	d	delta	delta_blood	b[0]	mut	m	CTL	c	g	epsilon	k	het	lambda	rho	omega	x_max	patch.dyna	DELTA	A	VA
10000	1	100.000000	0.001000	21900	9499	5000000	0.001000	10000000	3.059324	6.867503	5.123556	6.063594	5	800000000	0.010000	1.000000	1.000000	80000	0.000050	0.004800	1	0.001000	1.000000	2.500000	6.000000	0.500000	0.000000	0.000000	0.000000	31872	0	10.000000	7.000000	1.000000
sus	inf	inf_blood	z	x[0]	y[0][0]	z[0]	x[1]	y[1][0]	z[1]	S[0]	synchrony
219000000	94990000	5000000	10.000000	21900	9499	0.001000	21900	9499	0.001000	10000000	0.000000
287002584	5622116	300501	10000.000000	30052	343	1.000000	27356	825	1.000000	9994929	0.000000
312617510	1017872	53543	10000.000000	31525	44	1.000000	30621	215	1.000000	9990006	0.000000
317333791	265284	14101	9999.909966	32116	7	1.000000	31744	38	1.000000	9985034	0.000000
318361666	77253	4114	9703.931564	31690	5	1.000000	31792	12	1.000000	9980068	0.000000
318617159	29817	1533	7157.636750	31792	0	0.854790	31878	6	1.000000	9975128	0.000000
318674921	27214	1382	5366.190862	31835	2	0.319996	31840	4	0.796670	9970213	0.000000
318675085	35882	1842	6048.422194	31761	2	0.239907	32003	5	0.751085	9965220	0.000000
318643853	32546	1643	6365.891919	31654	3	0.790247	31839	3	0.998134	9960270	0.000000
318648597	30634	1545	5995.246982	31970	1	0.671209	31723	3	0.999986	9955273	0.000000
318671357	31614	1579	5924.888783	31836	3	0.898732	31813	5	0.998910	9950292	0.000000
318663210	32530	1629	6102.266331	31775	0	0.890247	32038	1	0.157531	9945285	0.000000
318661797	30732	1599	5987.887741	31788	3	0.308425	31764	1	0.237080	9940257	0.000000
318666625	31661	1602	5931.649613	31821	1	0.164486	32074	1	0.915791	9935233	0.000000
318660083	32203	1641	6029.444146	31712	2	0.242019	31831	1	0.245730	9930371	0.000000
318639461	31581	1700	6087.209953	31769	2	0.198242	32081	0	0.612466	9925438	0.000000
318624369	31576	1602	6039.763738	31825	5	0.807646	31881	9	0.597672	9920478	0.000000
318644371	32184	1626	6053.815697	31868	7	0.973348	31696	3	0.999993	9915524	0.000000
318658927	31186	1541	5971.584951	31726	2	0.319109	31855	1	0.670292	9910633	0.000000
318651122	32927	1593	6043.384860	31950	1	0.272172	31654	2	0.578058	9905638	0.000000
318652147	31721	1605	6172.200972	31899	3	0.072212	31673	2	0.538716	9900597	0.000000
318630219	31436	1565	6031.059947	31762	0	0.044610	32022	6	0.986022	9895751	0.000000
318648098	32344	1637	6017.746665	31978	5	0.882609	31761	6	0.859116	9890806	0.000000
318673379	32782	1776	6156.569662	31766	2	0.418817	32114	4	0.972034	9885809	0.000000
318660954	31319	1616	6070.577739	31970	3	0.711683	31912	2	0.354749	9881003	0.000000
318682315	31454	1609	5994.338484	31609	0	0.260733	31834	5	0.728863	9876156	0.000000
318643262	33066	1640	6085.264529	31866	2	0.285311	31760	0	0.256305	9871263	0.000000
318647131	32586	1629	6131.479884	32100	2	0.917157	31993	11	0.991802	9866407	0.000000
318643995	31941	1520	6118.982268	31766	0	0.664578	31932	4	0.438542	9861588	0.000000
318642693	31101	1626	5930.777747	31814	3	0.794956	31937	1	0.693159	9856586	0.000000
318651183	32716	1681	6152.182629	31955	3	0.419198	31811	9	0.507306	9851677	0.000000
318660945	31648	1578	6038.107673	31884	1	0.777635	31691	9	0.999834	9846631	0.000000
318658009	31703	1558	6019.410273	31894	4	0.294919	32005	2	0.350117	9841752	0.000000
318653939	32442	1713	6141.186231	31584	0	0.466501	31736	14	0.947817	9836764	0.000000
318676233	31197	1587	5993.934265	31812	2	0.080696	31794	0	0.845575	9831902	0.000000
318655579	32568	1671	6075.579459	31987	1	0.402797	32111	5	0.998542	9827046	0.000000
318656490	32225	1629	6124.349873	31944	1	0.083020	31847	5	0.825775	9822157	0.000000
318666908	31707	1622	6044.653750	31809	2	0.667735	31816	7	0.999489	9817288	0.000000
318651608	31853	1591	5935.270865	31760	4	0.420487	31529	2	0.772941	9812345	0.000000
318656334	33075	1714	6201.248307	32048	1	0.145804	31815	5	0.791897	9807290	0.000000
318671834	31356	1684	6093.854968	31848	2	0.925018	31747	2	0.888676	9802484	-1.#IND00
318624374	32043	1666	6010.189793	31818	3	0.503583	31875	0	0.161874	9797674	-1.#IND00
318638872	31929	1670	6109.169503	31913	3	0.426085	31719	3	0.914035	9792683	-1.#IND00
318654335	31350	1573	5984.317520	31956	2	0.627969	31983	7	0.998199	9787801	-0.001624
318658703	32292	1665	6088.699330	31863	0	0.285134	31793	6	1.000000	9782995	-0.011431
318643707	31910	1655	6071.757500	31722	1	0.204245	31864	1	0.218982	9778170	-0.017754
318674332	31690	1588	6067.631819	32028	4	0.055466	32028	7	0.545189	9773200	-0.019787
318653576	31034	1548	5933.849224	32104	2	0.265566	31978	17	0.985450	9768400	-0.020328
318668327	32051	1629	6047.928151	31663	0	0.657701	32024	5	0.494142	9763494	-0.016249
318664341	31504	1587	5994.722749	31680	2	0.377052	31789	4	0.996360	9758569	-0.012361
318647334	31836	1643	6003.552417	31973	2	0.358230	31841	7	0.962292	9753772	-0.005460
318655255	32640	1628	6121.525677	32052	0	0.074950	31703	3	0.999868	9748852	-0.003827
318650075	31093	1520	6073.450000	31849	2	0.802442	31919	6	0.759698	9743972	-0.005385
318665721	31110	1544	5902.750725	31924	0	0.336255	31688	0	0.395561	9739037	-0.006315
318687460	32311	1677	6003.010764	32062	3	0.868226	32015	4	0.993908	9734157	-0.004625
318655749	32085	1651	6159.967349	31987	1	0.248326	31895	4	0.259076	9729480	-0.004519
318649870	31108	1616	5986.176441	31992	6	0.624605	31824	4	0.999989	9724565	-0.005493
318626461	32621	1679	6062.989730	31672	1	0.578567	31967	4	0.999442	9719594	-0.004923
318652673	31604	1623	6080.572901	31815	4	0.659936	31758	1	0.503112	9714690	-0.002459
318662488	32314	1650	6068.094091	31988	1	0.380222	31900	2	0.507361	9709884	-0.001192
318634898	31543	1609	6084.264292	31790	2	0.979492	31876	7	0.861936	9705017	-0.000778
318654707	31384	1613	6028.891952	31794	4	0.448906	31555	6	0.929114	9700084	-0.000687
318657415	32269	1621	6023.041656	32046	0	0.624398	31834	2	0.797432	9695318	-0.000453
318662253	32826	1646	6163.822312	31734	1	0.205286	31898	13	0.999977	9690489	-0.000202
318646525	31216	1620	6058.889412	31870	5	0.516809	32027	3	0.683975	9685558	0.000033
318650200	32181	1644	6038.474010	31910	1	0.654964	31787	10	0.996459	9680775	-0.000595
318647901	32238	1688	6113.778829	31789	0	0.830239	31696	2	0.513304	9675760	-0.001705
318650124	30631	1589	5949.555814	31856	0	0.071426	31694	1	0.501051	9670894	-0.001569
318658322	31914	1596	5965.849883	31911	5	0.642748	31829	3	0.916364	9666044	-0.001615
318657449	32234	1611	6087.403435	32001	0	0.423746	31845	3	0.408682	9661301	-0.001825
318671191	31613	1650	6080.599181	31910	5	0.075503	31847	3	0.998313	9656493	-0.001233
318672316	31904	1671	6037.747234	31763	5	0.213279	31644	4	0.723340	9651759	-0.001574
318661954	32756	1730	6064.192734	31956	1	0.299198	32013	3	0.950669	9647025	-0.001685
318651855	31806	1667	6080.794506	31847	4	0.670824	31895	3	0.747546	9642205	-0.002376
318663710	31625	1631	6062.699604	32009	3	0.737392	31753	3	0.999147	9637357	-0.002371
318667640	31355	1629	6024.261402	31823	1	0.245836	32057	3	0.915384	9632424	-0.002877
318625180	31550	1645	5997.518571	31726	4	0.470573	31775	9	0.999973	9627680	-0.006354
318627602	32770	1677	6186.472780	31903	2	0.235808	31886	2	0.554524	9622947	-0.006407
318635906	30648	1568	6017.953977	31897	1	0.458739	31912	2	0.954640	9618207	-0.005124
318637432	32975	1626	5996.579043	31947	1	0.741553	31784	2	0.349932	9613252	-0.004433
318661060	33290	1676	6266.789994	31969	4	0.780454	31945	0	0.675353	9608379	-0.004080
318629401	30335	1593	6035.194298	31939	3	0.930395	31614	4	0.964842	9603540	-0.003952
318650735	32750	1681	6023.822531	31665	3	0.197435	31951	1	0.498217	9598826	-0.004019
318650367	31925	1622	6085.814539	32038	2	0.625506	31914	8	0.996727	9594021	-0.004051
318636115	31757	1665	6019.288487	31823	1	0.224795	31969	18	0.965707	9589226	-0.004185
318659042	30539	1642	5948.665719	31961	2	0.615720	31816	0	0.776580	9584374	-0.003719
318635005	32797	1708	6070.760867	31789	3	0.231210	31990	1	0.387395	9579473	-0.003383
318645646	32884	1620	6133.944369	31995	3	0.914176	32100	1	0.547542	9574670	-0.003226
318668296	30020	1485	5972.592374	31691	1	0.159496	31882	18	0.990674	9569996	-0.005394
318676264	32373	1695	5917.556061	31723	3	0.146619	31804	1	0.958660	9565234	-0.004870
318640125	32513	1614	6165.854872	31796	2	0.586042	31908	2	0.277396	9560469	-0.004362
318661133	30982	1544	6006.583008	31923	1	0.493005	31909	12	0.999498	9555670	-0.004165
318657832	32053	1703	6025.697707	31903	3	0.270769	31581	9	0.979573	9550976	-0.003832
318688241	32572	1724	6102.735790	31958	1	0.745663	31584	8	0.999998	9546185	-0.004305
318670696	31811	1633	6072.714029	31848	1	0.310106	31781	2	0.739394	9541343	-0.003013
318635559	31609	1545	6033.015848	32054	2	0.306735	31622	2	0.917024	9536570	-0.002503
318653958	32049	1624	6039.647850	32038	6	0.770485	31847	1	0.726292	9531926	-0.002198
318663985	32264	1660	6086.464142	32002	2	0.449594	32015	2	0.736945	9527199	-0.003261
318640947	31455	1623	6052.644335	31838	0	0.350810	32115	6	0.991929	9522453	-0.003215
318654321	30925	1578	5970.118909	32016	3	0.437217	32396	1	0.674624	9517647	-0.003230
npatches	nstrain	runtime	dt	init_x	init_y	init_y_blood	init_z	init_S	beta0	beta1	beta2	beta3	mean_beta	B	d	delta	delta_blood	b[0]	mut	m	CTL	c	g	epsilon	k	het	lambda	rho	omega	x_max	patch.dyna	DELTA	A	VA
10000	1	100.000000	0.001000	21900	9499	5000000	0.001000	10000000	6.487617	4.397552	5.816956	5.364887	5	800000000	0.010000	1.000000	1.000000	80000	0.000050	0.004800	1	0.001000	1.000000	2.500000	7.000000	0.500000	0.000000	0.000000	0.000000	31872	0	10.000000	7.000000	1.000000
sus	inf	inf_blood	z	x[0]	y[0][0]	z[0]	x[1]	y[1][0]	z[1]	S[0]	synchrony
219000000	94990000	5000000	10.000000	21900	9499	0.001000	21900	9499	0.001000	10000000	0.000000
294351700	2468332	134035	10000.000000	28594	310	1.000000	29925	214	1.000000	9994999	0.000000
315730806	199491	10698	9999.251279	31519	30	1.000000	31897	10	1.000000	9990064	0.000000
318377463	24477	1290	7585.618152	31793	0	0.941730	31896	0	0.695883	9985094	0.000000
318677930	17341	902	3570.217289	31819	3	0.539204	31547	2	0.274712	9980093	0.000000
318672820	36911	1869	4777.281378	31999	3	0.908609	32045	5	0.298452	9975081	0.000000
318668375	27136	1384	5849.009759	31903	1	0.661476	31996	5	0.655213	9970175	0.000000
318697660	22718	1178	4489.826547	31894	3	0.918128	32125	0	0.158453	9965215	0.000000
318659293	29299	1451	4807.042929	31932	4	0.329619	31964	6	0.040134	9960341	0.000000
318686290	27452	1415	5366.633866	31975	14	0.983819	31653	6	0.811701	9955346	0.000000
318674780	25027	1321	4767.476604	31815	1	0.412555	31762	1	0.642331	9950419	0.000000
318666169	28088	1423	4946.765333	31842	12	0.827119	31788	0	0.220800	9945365	0.000000
318667284	27650	1402	5175.567722	31831	0	0.533280	31707	9	0.340150	9940453	0.000000
318652790	25591	1279	4984.417960	31714	3	0.284329	31757	1	0.580692	9935407	0.000000
318676238	28140	1405	5025.722939	31708	4	0.827743	31965	2	0.496649	9930441	0.000000
318679778	26599	1328	5110.985392	31895	2	0.290697	31794	1	0.778968	9925430	0.000000
318686564	26681	1383	4994.951389	31950	11	0.922419	31894	0	0.119075	9920488	0.000000
318688716	26991	1352	4995.441054	32015	2	0.999373	31787	10	0.408818	9915678	0.000000
318666594	27279	1385	5024.515245	32007	2	0.394825	31818	5	0.259354	9910533	0.000000
318660858	26757	1406	4999.549143	31759	2	0.366835	32009	1	0.138292	9905675	0.000000
318660207	26925	1399	4990.210464	31738	0	0.233362	31863	2	0.126082	9900824	0.000000
318656404	26719	1426	5055.258099	32089	0	0.366551	31771	1	0.893108	9895806	0.000000
318647921	26267	1307	5008.607277	31928	6	0.721794	31941	3	0.341365	9890939	0.000000
318679110	26765	1371	4882.000177	31744	3	0.897578	31912	4	0.477691	9885936	0.000000
318679133	27630	1426	5071.981569	31824	0	0.098067	32021	2	0.291039	9880901	0.000000
318659682	26519	1412	5044.881130	31763	5	0.870564	31763	4	0.446599	9875949	0.000000
318672223	26859	1344	4971.675526	31857	2	0.300457	31746	5	0.474395	9871036	0.000000
318649812	27148	1458	5068.097086	31687	10	0.877688	32048	0	0.120985	9866016	0.000000
318669548	26846	1383	5045.047082	31797	5	0.999895	32017	1	0.944662	9861046	0.000000
318683941	26356	1317	4921.160518	31760	2	0.532187	31906	3	0.990180	9856065	0.000000
318669846	27716	1445	5035.427333	31930	0	0.665951	31823	2	0.156191	9851190	0.000000
318667358	26714	1383	5074.785334	31741	3	0.993081	31847	3	0.213449	9846223	0.000000
318660749	27011	1341	5031.438901	31903	0	0.326384	32014	0	0.650905	9841322	0.000000
318679257	27173	1337	5030.117246	31879	5	0.789265	31971	4	0.192899	9836416	0.000000
318684560	26653	1362	4986.773366	31744	3	0.523499	32143	1	0.720551	9831541	0.000000
318671090	27421	1397	4957.692845	31980	1	0.591316	31769	5	0.771597	9826463	0.000000
318673528	27176	1386	5146.134205	31954	7	0.990713	31840	1	0.332016	9821610	0.000000
318678596	26262	1361	5000.241686	31782	1	0.824392	31944	8	0.760785	9816650	0.000000
318701605	26887	1351	4964.546997	32009	2	0.280344	31830	0	0.492420	9811697	0.000000
318670899	27034	1442	4992.884271	31769	2	0.995194	31797	7	0.778844	9806752	0.000000
318656044	26913	1420	5023.057336	31771	1	0.161004	31913	1	0.299500	9801895	-1.#IND00
318678909	26788	1341	4986.887376	31782	5	0.940060	32048	6	0.312861	9796972	-1.#IND00
318662557	26938	1430	5033.236183	31969	2	0.265648	31879	1	0.245658	9791998	-1.#IND00
318659520	26940	1421	5008.405021	31967	4	0.599977	32080	0	0.138770	9786990	-1.#IND00
318658535	27285	1405	5054.217802	31772	1	0.208546	32015	4	0.762222	9782039	-1.#IND00
318680605	26148	1307	4972.968686	31791	4	0.958501	31886	1	0.275265	9777248	0.027296
318650601	26388	1325	4822.696664	31710	4	0.833469	31942	1	0.672608	9772375	0.025199
318673686	28029	1391	5145.471861	32048	3	0.867740	32016	3	0.905938	9767599	0.015111
318675572	25475	1311	4976.566139	31956	3	0.745528	31771	2	0.890384	9762917	0.015382
318683716	27600	1393	4978.127480	31858	1	0.649130	31817	1	0.924744	9758097	0.015788
318666684	26825	1383	5039.081953	31894	1	0.376211	32011	0	0.520054	9753286	0.016382
318671390	27100	1423	5020.500280	31850	14	0.534408	31914	4	0.119835	9748339	0.015736
318659786	26719	1357	5015.696166	31790	1	0.394001	32003	6	0.380558	9743533	0.015160
318663162	26890	1328	5004.073386	31752	6	0.458224	32076	2	0.628751	9738694	0.013702
318668680	26932	1336	5021.031640	31951	3	0.999221	31796	1	0.272595	9733706	0.012889
318681842	26779	1362	5057.866780	32194	1	0.140479	31639	1	0.333422	9728901	0.012744
318686810	26687	1407	4940.570114	31830	1	0.377613	31775	5	0.271680	9724001	0.011198
318666670	26726	1317	4978.948404	31684	2	0.600447	31886	3	0.165502	9719119	0.010822
318653857	27128	1383	5010.191722	31904	0	0.179825	31762	2	0.418230	9714305	0.010794
318656939	26071	1417	5031.791415	31886	7	0.969531	31762	2	0.062735	9709359	0.010587
318677545	26554	1340	4897.728399	31984	7	0.598338	32014	2	0.475281	9704505	0.008835
318672718	27221	1461	5055.568068	31954	6	0.995181	31805	0	0.580095	9699719	0.009117
318642904	26253	1348	4963.223971	31937	1	0.947030	31853	1	0.686665	9694915	0.008637
318640693	26893	1356	4961.854503	31963	1	0.349863	31745	5	0.311683	9690156	0.007721
318671948	27565	1398	5073.186041	31598	3	0.355339	32013	0	0.809120	9685339	0.007232
318650066	26407	1344	5078.806159	31916	3	0.993655	31842	0	0.285547	9680387	0.005887
318664930	26563	1335	4963.085676	32041	1	0.670636	31745	2	0.318905	9675574	0.005125
318672420	27050	1396	4991.628333	31929	1	0.113777	31612	4	0.308067	9670647	0.006493
318674927	26428	1313	5030.292261	31857	3	0.438150	31581	0	0.146822	9665753	0.005374
318687161	26228	1369	4880.036881	31702	2	0.236780	31628	1	0.056522	9660796	0.004952
318659669	27489	1433	5042.556568	32075	3	0.995881	32139	5	0.980097	9656103	0.005947
318637282	27216	1339	5084.258044	31784	7	0.995347	31758	0	0.782517	9651264	0.004204
318663714	26783	1409	5034.167367	31952	1	0.920974	31820	0	0.221872	9646361	0.003961
318669553	26732	1346	4988.286770	31884	0	0.901896	31839	1	0.704394	9641562	0.003841
318698569	27004	1330	4914.237576	31797	6	0.669515	31938	2	0.204692	9636749	0.003651
318656192	27046	1451	5097.718238	31793	3	0.751159	31975	1	0.528456	9631824	0.004347
318669426	26174	1403	4968.139957	31985	2	0.771932	31872	2	0.179862	9627012	0.004077
318679458	27025	1405	4962.970282	32154	1	0.815887	31800	1	0.483521	9622205	0.004631
318662294	26949	1314	5030.191705	31896	5	0.723322	31958	2	0.385630	9617457	0.004360
318644467	26977	1463	5051.347993	31968	0	0.326719	31929	1	0.772474	9612637	0.003669
318655280	26682	1354	4957.622637	31857	3	0.940755	32070	0	0.192007	9607835	0.002828
318698774	27053	1306	4994.287381	31802	0	0.750615	31865	6	0.853094	9603121	0.003008
318674267	26325	1308	5012.473154	31628	7	0.863450	32119	3	0.842695	9598355	0.003618
318668059	27021	1354	4969.995918	31881	5	0.618021	31873	4	0.387093	9593524	0.003638
318656137	27022	1410	5112.802591	31833	0	0.365926	31904	0	0.303695	9588810	0.002604
318656894	26958	1356	4997.767752	31785	7	0.144685	31730	2	0.738924	9584024	0.002513
318650861	27388	1484	5047.591313	31878	0	0.680449	31932	3	0.165120	9579293	0.002458
318667560	26739	1372	5042.054165	31898	0	0.238521	31797	4	0.805109	9574425	0.002397
318679075	26829	1419	4984.148751	32046	3	0.921243	31900	5	0.831601	9569643	0.002403
318664240	28019	1486	5030.993389	31741	2	0.953442	31830	6	0.619668	9564811	0.002053
318692950	27121	1428	5177.962573	32026	2	0.742174	31886	0	0.487820	9560023	0.002083
318670276	26083	1391	4909.952960	31605	1	0.198464	31881	3	0.085733	9555192	0.001580
318679505	27273	1388	4933.587967	31715	0	0.371210	31956	1	0.742731	9550534	0.001761
318673930	26367	1319	5094.586068	31710	2	0.066962	31820	0	0.260361	9545844	0.001936
318682685	27043	1362	4925.257166	32085	10	0.952852	31884	0	0.025177	9541062	0.001863
318672009	27090	1347	5021.772631	31715	0	0.872228	31935	4	0.615950	9536264	0.001446
318674939	27389	1306	5087.209008	31760	5	0.366355	31763	0	0.894555	9531486	0.001404
318670851	26762	1359	5006.836971	31999	4	0.815400	31811	0	0.469927	9526687	0.001377
318672843	26763	1341	4934.372536	31850	0	0.372813	31880	2	0.147857	9522027	0.001011
318681189	27096	1354	5066.136495	31697	3	0.186523	31758	4	0.913507	9517353	0.001020
npatches	nstrain	runtime	dt	init_x	init_y	init_y_blood	init_z	init_S	beta0	beta1	beta2	beta3	mean_beta	B	d	delta	delta_blood	b[0]	mut	m	CTL	c	g	epsilon	k	het	lambda	rho	omega	x_max	patch.dyna	DELTA	A	VA
10000	1	100.000000	0.001000	21900	9499	5000000	0.001000	10000000	6.747098	6.592447	6.803069	4.398313	5	800000000	0.010000	1.000000	1.000000	80000	0.000050	0.004800	1	0.001000	1.000000	2.500000	8.000000	0.500000	0.000000	0.000000	0.000000	31872	0	10.000000	7.000000	1.000000
sus	inf	inf_blood	z	x[0]	y[0][0]	z[0]	x[1]	y[1][0]	z[1]	S[0]	synchrony
219000000	94990000	5000000	10.000000	21900	9499	0.001000	21900	9499	0.001000	10000000	0.000000
299100174	1039077	57554	10000.000000	29011	165	1.000000	29345	169	1.000000	9994989	0.000000
316838834	35585	1874	9095.846087	31698	0	0.745268	31855	8	1.000000	9989993	0.000000
318523030	9786	452	2964.434288	31758	0	0.863364	31722	0	0.152895	9985104	0.000000
318672631	30598	1518	2781.720579	31859	1	0.099524	32035	12	0.416004	9980026	0.000000
318643741	32780	1690	6076.618560	32055	4	0.999225	31814	1	0.906710	9974940	0.000000
318663081	16407	852	3906.960922	31871	0	0.202687	31844	2	0.751156	9969917	0.000000
318693611	27375	1368	3720.228871	31686	6	0.865440	31900	0	0.098598	9964966	0.000000
318654556	27091	1402	4964.334886	32045	0	0.207692	31966	2	0.797945	9959978	0.000000
318673375	21082	1048	4119.933292	31869	6	0.190812	31805	2	0.923499	9955022	0.000000
318672826	26418	1286	4115.320248	32097	0	0.529191	31812	0	0.338588	9950047	0.000000
318661603	24657	1247	4595.136044	31866	2	0.103109	31942	1	0.054547	9945041	0.000000
318688418	22916	1129	4163.729119	31751	1	0.930033	31896	1	0.038577	9940087	0.000000
318664365	25212	1266	4254.975144	32017	1	0.899559	31786	8	0.996846	9935227	0.000000
318671761	24680	1304	4413.600846	31866	1	0.124323	31846	2	0.702056	9930324	0.000000
318670943	23147	1134	4185.512922	31681	5	0.274298	32022	1	0.709656	9925361	0.000000
318672827	25661	1315	4295.272581	31761	1	0.633712	31912	9	0.582796	9920406	0.000000
318677406	23342	1243	4384.843691	31766	2	0.473224	31825	5	0.778296	9915357	0.000000
318682257	24459	1310	4154.818373	31830	0	0.910719	31913	2	0.382114	9910367	0.000000
318680511	24422	1264	4372.439721	31699	0	0.694618	31906	12	0.670766	9905407	0.000000
318685637	23319	1213	4262.063310	31699	0	0.766889	31774	15	0.993745	9900403	0.000000
318691647	25065	1228	4233.887275	31866	5	0.361317	31838	11	0.592463	9895456	0.000000
318651573	25657	1326	4542.880944	32186	0	0.065189	31801	2	0.367367	9890508	0.000000
318685110	23167	1175	4226.029824	32155	6	0.997655	31781	1	0.307390	9885597	0.000000
318652642	24303	1280	4196.435691	31632	0	0.562063	32138	0	0.423154	9880548	0.000000
318674399	25528	1314	4343.337540	32112	3	0.845645	31848	15	0.981425	9875629	0.000000
318684573	24210	1177	4436.006291	31718	11	0.667443	31716	4	0.655203	9870681	0.000000
318671521	23694	1217	4209.712730	31801	0	0.568625	31822	5	0.527521	9865646	0.000000
318692208	24643	1241	4265.807227	31870	1	0.212743	31757	7	0.815497	9860771	0.000000
318680527	24728	1260	4335.163194	32064	0	0.191384	31960	0	0.620121	9855866	0.000000
318653354	24506	1254	4353.134040	31871	11	0.260541	31893	2	0.264460	9850909	0.000000
318687634	23730	1158	4268.494189	31764	10	0.740581	32085	8	0.877136	9845948	0.000000
318667275	25016	1181	4265.856962	31936	4	0.584286	31736	1	0.147307	9841107	0.000000
318666262	24247	1255	4390.472736	31841	2	0.815271	31793	5	0.962342	9836151	0.000000
318655398	23643	1302	4299.280390	31767	0	0.772590	31719	0	0.192672	9831303	0.000000
318683587	24030	1230	4206.642408	31645	5	0.844577	31812	6	0.057622	9826461	0.000000
318693386	24392	1196	4338.401009	31894	0	0.669508	31932	1	0.831995	9821567	0.000000
318664706	24405	1267	4311.549087	32141	4	0.993706	31835	0	0.507400	9816571	0.000000
318677415	23787	1219	4244.737521	31961	0	0.549083	31947	1	0.069783	9811686	0.000000
318689960	24482	1271	4246.666840	31801	4	0.467331	31919	2	0.914895	9806738	0.000000
318648098	24644	1262	4358.407168	31868	6	0.997881	31940	3	0.250605	9801774	-1.#IND00
318683322	24330	1283	4266.141857	31815	0	0.309434	31984	6	0.820472	9796770	-1.#IND00
318673361	24953	1223	4298.008354	32019	3	0.948316	32088	0	0.462780	9791896	-1.#IND00
318668000	24195	1227	4348.798210	32077	0	0.475662	32034	8	0.102921	9787074	-1.#IND00
318685274	23636	1196	4198.122418	31986	1	0.479875	31935	8	0.997856	9782221	0.012140
318678698	24305	1253	4281.695833	31917	0	0.323751	32091	0	0.494082	9777388	0.005913
318680133	24660	1209	4314.312323	31813	1	0.309489	31611	6	0.995163	9772510	0.005152
318674051	24373	1257	4316.381721	31951	1	0.808552	31752	3	0.424074	9767551	0.006167
318666562	24177	1188	4301.032826	31783	7	0.714352	31829	3	0.196667	9762625	0.002721
318675246	24324	1235	4277.288213	31792	0	0.591275	31714	0	0.566925	9757841	0.002258
318690278	24331	1207	4274.252792	31607	7	0.278972	31829	2	0.225696	9752908	0.000920
318671246	24764	1246	4246.808979	32160	2	0.405821	32128	3	0.841277	9747980	-0.001922
318662165	24671	1318	4389.854385	32019	3	0.582179	32002	7	0.535643	9742963	-0.001570
318661549	23920	1189	4306.186583	32049	0	0.341429	32000	1	0.406370	9738035	-0.001935
318676164	24703	1221	4246.327248	31793	6	0.739410	32001	4	0.750690	9733166	-0.001696
318658875	23892	1277	4349.327204	31833	7	0.648624	31786	0	0.738940	9728281	-0.002293
318686407	24392	1265	4310.497856	31817	0	0.242371	31995	0	0.259249	9723490	-0.001461
318662616	24859	1221	4342.489236	31966	3	0.798137	31788	2	0.040025	9718552	-0.001018
318685999	24249	1198	4397.758016	32025	4	0.195868	31899	13	0.722582	9713701	-0.001804
318701756	24335	1233	4312.991546	31846	2	0.415980	31836	2	0.998320	9708751	-0.000648
318675107	24397	1252	4273.141729	31718	3	0.589870	31776	5	0.946104	9703910	-0.000421
318669622	24196	1182	4356.492613	31732	5	0.726704	32005	5	0.642960	9699022	-0.000218
318663950	24335	1215	4253.993911	31934	13	0.558739	31814	0	0.361985	9694128	-0.000658
318665415	24404	1236	4274.565900	31997	1	0.918741	31764	2	0.949475	9689339	-0.000634
318670232	24569	1296	4264.872433	32248	7	0.989913	31798	4	0.768178	9684382	-0.000219
318692601	24447	1269	4381.953885	31878	1	0.200662	31684	0	0.179920	9679571	0.000540
318666113	24409	1190	4318.695372	32069	4	0.740879	31671	3	0.480866	9674764	0.000613
318664796	24035	1222	4323.106305	31870	1	0.170568	32006	2	0.857991	9669937	0.002286
318667968	24631	1244	4244.985479	31828	0	0.589503	31803	3	0.881731	9665134	0.001095
318656977	24839	1264	4383.235877	31996	0	0.445790	31841	1	0.419861	9660289	0.001356
318651474	24187	1261	4352.983900	31826	3	0.898934	31937	1	0.265724	9655445	0.000823
318676432	23737	1208	4231.205805	32049	0	0.374380	32080	2	0.888582	9650698	0.000977
318678358	24663	1299	4233.494045	31937	8	0.479090	31769	0	0.531456	9645776	0.000932
318676613	24394	1261	4348.768555	31960	0	0.286303	31798	9	0.630993	9640918	0.000877
318665913	24712	1223	4347.271285	32011	1	0.083186	31758	1	0.226134	9636091	-0.000205
318673981	23989	1244	4329.484419	31836	2	0.895749	31979	6	0.450678	9631359	-0.000094
318674367	24648	1243	4299.081979	32173	0	0.097549	31991	1	0.607700	9626511	-0.001153
318670671	24403	1235	4335.083819	31701	15	0.471123	32000	3	0.105591	9621602	-0.001219
318684077	24330	1251	4325.761527	31822	3	0.999980	31665	5	0.958808	9616810	-0.000772
318675978	24314	1220	4223.964050	31843	10	0.998826	31664	10	0.570761	9611896	-0.000668
318685006	24039	1217	4338.169880	31886	2	0.863212	31917	1	0.302522	9607105	-0.000948
318673116	24204	1191	4175.297002	31712	4	0.714645	31947	0	0.469960	9602183	-0.000267
318655813	24590	1271	4337.500411	31976	2	0.945366	31888	2	0.525262	9597516	-0.000385
318661147	23841	1176	4293.241098	31955	3	0.224261	31912	0	0.142197	9592694	-0.000705
318684245	24664	1270	4246.370832	31954	2	0.396880	31893	8	0.769706	9587851	-0.000814
318674366	24607	1339	4376.011648	31886	0	0.168158	31726	0	0.452632	9583010	-0.000923
318695935	23763	1168	4238.280625	31815	3	0.707599	31876	2	0.305373	9578197	-0.000674
318680046	24809	1269	4263.338916	31701	0	0.421214	31968	1	0.278363	9573427	-0.000357
318655346	24288	1278	4303.850325	31771	0	0.034828	31922	0	0.341342	9568529	0.000105
318682181	24459	1223	4302.478259	31941	1	0.012829	32087	1	0.345861	9563708	-0.000068
318677793	24630	1302	4309.220958	31757	10	0.985820	31849	2	0.905940	9558872	-0.000104
318669141	24544	1240	4340.624665	31764	1	0.298376	32016	1	0.427415	9554074	-0.000043
318657745	24067	1265	4303.496393	31965	2	0.740031	31963	10	0.484761	9549228	-0.000115
318681898	24258	1259	4304.825638	31858	1	0.851817	31841	0	0.326990	9544399	0.000096
318691048	24801	1284	4329.657070	31871	0	0.501321	31877	0	0.029706	9539688	0.000094
318688147	23736	1196	4298.276212	31730	1	0.574423	31779	15	0.636889	9535008	0.000098
318670850	24832	1298	4286.252814	31788	0	0.049295	31982	0	0.492711	9530258	-0.001001
318670691	24608	1308	4383.144372	31774	5	0.990309	32017	2	0.246133	9525482	-0.000248
318680663	23865	1205	4294.491243	31751	0	0.288194	31920	2	0.745566	9520643	-0.000298
318673883	24233	1178	4298.227629	31709	1	0.460871	31840	6	0.991348	9515940	-0.000079
npatches	nstrain	runtime	dt	init_x	init_y	init_y_blood	init_z	init_S	beta0	beta1	beta2	beta3	mean_beta	B	d	delta	delta_blood	b[0]	mut	m	CTL	c	g	epsilon	k	het	lambda	rho	omega	x_max	patch.dyna	DELTA	A	VA
10000	1	100.000000	0.001000	21900	9499	5000000	0.001000	10000000	5.128376	5.992247	4.682797	3.820162	5	800000000	0.010000	1.000000	1.000000	80000	0.000050	0.004800	1	0.001000	1.000000	2.500000	9.000000	0.500000	0.000000	0.000000	0.000000	31872	0	10.000000	7.000000	1.000000
sus	inf	inf_blood	z	x[0]	y[0][0]	z[0]	x[1]	y[1][0]	z[1]	S[0]	synchrony
219000000	94990000	5000000	10.000000	21900	9499	0.001000	21900	9499	0.001000	10000000	0.000000
301936740	436328	24486	10000.000000	30263	38	1.000000	29993	54	1.000000	9995020	0.000000
317266845	8557	461	5605.211241	31813	0	0.527014	31681	1	0.554040	9990011	0.000000
318607282	10720	517	1530.026287	31959	0	0.046752	31913	8	0.320483	9984920	0.000000
318640350	47029	2471	3638.567527	31772	4	0.077540	31935	2	0.714601	9979844	0.000000
318676628	17710	918	5227.075247	31962	4	0.891915	31868	1	0.648598	9974863	0.000000
318682428	15905	780	2606.344186	31836	4	0.489275	31828	0	0.303588	9969966	0.000000
318672093	33213	1719	3971.195551	31720	3	0.759539	31688	1	0.225968	9964931	0.000000
318698319	19272	1073	4400.489737	31797	0	0.358194	31782	5	0.872457	9959907	0.000000
318685360	20109	1068	3147.817575	31708	2	0.478291	31885	1	0.332177	9954970	0.000000
318683673	27564	1453	4037.437281	31636	3	0.414301	31851	0	0.294669	9950030	0.000000
318669466	20735	1063	4052.221752	31800	0	0.792454	31858	6	0.044192	9945101	0.000000
318672773	21386	1101	3385.736481	31758	2	0.541272	31908	4	0.524189	9940186	0.000000
318658567	25908	1333	3977.144828	31784	5	0.312078	31951	1	0.246773	9935205	0.000000
318669484	21402	1076	3940.242500	31767	0	0.630609	31900	3	0.133799	9930214	0.000000
318669827	22173	1102	3592.889796	31890	0	0.273473	32064	4	0.581137	9925206	0.000000
318675931	24441	1222	3945.470252	31882	3	0.181919	31841	8	0.251914	9920302	0.000000
318668908	21462	1149	3809.671837	31900	1	0.310696	31778	0	0.320936	9915268	0.000000
318682370	23280	1221	3682.927974	31910	6	0.542987	31487	5	0.815109	9910468	0.000000
318680383	23606	1134	3873.065191	31806	0	0.247585	32042	3	0.442832	9905489	0.000000
318685241	22638	1194	3887.079123	31780	1	0.102764	32151	3	0.373722	9900511	0.000000
318687042	22414	1120	3769.490527	31822	0	0.787345	31938	1	0.516671	9895603	0.000000
318682036	23174	1161	3809.480382	31938	4	0.580677	31905	1	0.239975	9890726	0.000000
318681484	22589	1141	3857.046720	31932	2	0.477329	31862	3	0.984572	9885817	0.000000
318664577	23235	1119	3821.974031	31847	6	0.950466	31825	4	0.398636	9880907	0.000000
318666224	22774	1142	3822.475419	31820	5	0.376453	31780	5	0.949054	9875989	0.000000
318656798	23291	1216	3904.289099	31937	4	0.759190	31710	0	0.281610	9871066	0.000000
318698784	22244	1157	3812.077569	31923	3	0.841753	31804	0	0.095116	9866108	0.000000
318685333	22758	1189	3749.159658	31849	1	0.400453	32000	1	0.579515	9861113	0.000000
318705357	23400	1193	3856.787058	31912	7	0.323950	31818	3	0.831545	9856105	0.000000
318694055	23108	1161	3862.786216	31671	3	0.817154	31933	1	0.261107	9851199	0.000000
318659432	22518	1167	3823.158577	31605	1	0.755573	31944	2	0.404076	9846346	0.000000
318664880	22988	1211	3831.393860	31897	3	0.136163	31970	1	0.258699	9841253	0.000000
318667233	22539	1128	3827.941903	32055	0	0.195690	31704	0	0.377192	9836338	0.000000
318676740	23348	1203	3881.546999	31917	1	0.111346	32027	1	0.696256	9831411	0.000000
318674884	22658	1210	3860.415678	31989	2	0.140166	32257	0	0.064833	9826472	0.000000
318677120	22590	1190	3788.207008	31623	1	0.683823	32041	10	0.327851	9821653	0.000000
318684733	23409	1134	3861.782209	31827	1	0.356588	31772	5	0.600264	9816778	0.000000
318662747	23010	1192	3857.046228	31824	2	0.196812	31843	7	0.225757	9811873	0.000000
318663937	22833	1178	3746.547022	32037	3	0.570938	31903	2	0.726277	9806867	0.000000
318687209	22755	1162	3793.220535	31627	2	0.705273	31995	8	0.927398	9802025	-1.#IND00
318659782	23098	1108	3834.601178	31973	0	0.261327	31854	1	0.383838	9797210	-1.#IND00
318688735	22826	1173	3847.499341	31949	5	0.122971	31840	0	0.126648	9792288	-1.#IND00
318678637	22264	1111	3755.621161	31892	1	0.111638	31920	6	0.948206	9787469	0.006933
318663256	23258	1185	3826.044023	31895	0	0.397349	31856	0	0.347434	9782475	0.003905
318669084	22412	1123	3876.396947	31673	0	0.107996	31963	2	0.583069	9777587	0.003501
318656403	23014	1166	3719.408104	32099	5	0.084708	32037	1	0.207763	9772665	0.004615
318689277	23075	1202	3945.663927	31775	1	0.686746	31896	6	0.926437	9767852	0.004617
318688444	22255	1173	3747.587862	31988	3	0.711969	31975	0	0.375357	9762939	0.002590
318692174	23381	1178	3894.212287	31774	2	0.445027	31918	2	0.527867	9757933	0.001064
318657721	22568	1078	3834.363860	31672	1	0.155865	31794	3	0.329705	9753061	0.005116
318674036	22706	1145	3659.477476	32090	6	0.828910	31725	0	0.116943	9748089	0.004755
318685379	23139	1177	3893.803797	31999	2	0.348546	32073	2	0.524807	9743289	0.003745
318665218	21706	1098	3815.263406	31776	0	0.323672	31765	0	0.332506	9738352	0.004036
318668727	23213	1140	3734.888405	32029	4	0.114936	31836	1	0.747883	9733520	0.002293
318688391	23210	1160	3946.956551	31977	0	0.582435	31833	2	0.129361	9728634	0.003797
318674610	22408	1160	3757.978308	32162	7	0.532397	31976	4	0.521341	9723836	0.003305
318701546	23470	1160	3821.020368	31821	0	0.203443	31743	0	0.227779	9718937	0.002561
318694310	23139	1157	3873.186442	31933	7	0.093577	31859	3	0.473806	9714086	0.003945
318682877	22921	1197	3756.846545	31573	3	0.593678	31547	4	0.643166	9709114	0.002925
318671756	23399	1173	3934.090577	31799	3	0.613534	31920	6	0.238232	9704230	0.003113
318689212	21623	1061	3733.094825	31725	0	0.176277	31978	8	0.679290	9699405	0.003347
318690764	23444	1202	3726.090107	31713	4	0.190345	31772	2	0.428850	9694583	0.003582
318676143	23033	1169	3916.786760	31833	1	0.359905	31831	2	0.186638	9689875	0.003734
318676435	22449	1184	3769.039377	31919	0	0.724378	31905	7	0.785109	9685084	0.003081
318658890	23633	1171	3830.555369	31886	2	0.404565	31850	6	0.319932	9680262	0.003284
318690411	22219	1217	3845.694947	31922	1	0.133432	31836	4	0.989208	9675557	0.003160
318705072	23055	1106	3786.857307	31838	3	0.682738	31789	3	0.724255	9670572	0.002828
318684005	22988	1145	3789.645944	31691	2	0.559802	31802	2	0.346170	9665711	0.002764
318674719	23310	1221	3854.228434	31821	1	0.263096	31984	8	0.665510	9660858	0.002658
318665164	22227	1176	3791.111449	31818	3	0.880722	31776	1	0.595694	9655955	0.002716
318682701	22740	1200	3782.315555	31848	0	0.451471	32027	3	0.368665	9651025	0.002164
318681514	22865	1160	3791.053582	32016	1	0.048060	31730	1	0.223646	9646131	0.002377
318672261	22983	1211	3842.990623	31937	0	0.034175	31880	2	0.376539	9641240	0.002188
318662780	22596	1132	3756.540693	31774	6	0.063691	31802	3	0.258594	9636455	0.002240
318682969	22442	1127	3766.896992	31419	1	0.151013	31870	5	0.358861	9631658	0.002087
318665485	22945	1138	3798.078994	31672	2	0.585470	31742	1	0.724896	9626789	0.002438
318697741	23073	1120	3841.621636	31825	1	0.616636	31650	0	0.126207	9622089	0.003287
318688635	22902	1187	3856.159497	31815	5	0.911220	31927	2	0.062807	9617348	0.002909
318669209	22488	1100	3821.207414	31922	3	0.383543	31929	1	0.632767	9612597	0.002843
318688666	22683	1181	3744.591576	32134	0	0.077241	31900	3	0.310542	9607882	0.002761
318684040	23371	1207	3894.259820	31812	1	0.043360	31877	3	0.572796	9603032	0.002415
318671687	22902	1147	3860.316211	31798	7	0.780929	31924	2	0.488353	9598181	0.002280
318692779	22870	1114	3786.695520	31871	1	0.628377	31974	2	0.233159	9593397	0.003123
318683803	22856	1182	3844.481272	32000	3	0.081745	31836	1	0.191594	9588545	0.003437
318668954	22493	1160	3879.387087	31994	0	0.166883	31852	2	0.881350	9583815	0.003524
318681809	22451	1149	3779.852976	31980	9	0.698224	31851	1	0.073709	9578963	0.004504
318677291	23125	1119	3860.513972	31900	1	0.304253	31699	9	0.110609	9574113	0.004715
318676134	22411	1205	3750.146818	31792	8	0.622356	31996	0	0.223171	9569208	0.005014
318686372	23465	1225	3848.740851	31810	0	0.081127	31750	3	0.081330	9564450	0.004923
318690330	22899	1190	3938.021393	31748	4	0.526675	31796	4	0.754797	9559729	0.004831
318663992	22369	1211	3783.700702	31904	1	0.317245	32045	2	0.907548	9554868	0.004473
318684417	22513	1186	3716.620253	31804	1	0.043767	31807	2	0.121166	9550089	0.004392
318670884	23849	1222	3902.029912	31942	2	0.486553	32020	1	0.660051	9545408	0.004284
318696939	22271	1067	3842.991586	31860	5	0.744006	31799	2	0.487447	9540601	0.004195
318685799	23029	1159	3685.514182	31902	5	0.162992	31657	4	0.586007	9535881	0.004018
318674147	24029	1236	3934.351010	31985	1	0.445892	31754	5	0.266565	9531087	0.003573
318685297	21835	1145	3810.431461	31706	0	0.343024	31912	0	0.877985	9526332	0.003615
318685325	22907	1203	3736.618140	31504	2	0.086686	31698	0	0.270147	9521632	0.003533
318682932	23362	1175	3887.266171	31673	3	0.716126	32020	0	0.335506	9516835	0.003487
npatches	nstrain	runtime	dt	init_x	init_y	init_y_blood	init_z	init_S	beta0	beta1	beta2	beta3	mean_beta	B	d	delta	delta_blood	b[0]	mut	m	CTL	c	g	epsilon	k	het	lambda	rho	omega	x_max	patch.dyna	DELTA	A	VA
10000	1	100.000000	0.001000	21900	9499	5000000	0.001000	10000000	4.403280	6.344385	4.025120	4.754861	5	800000000	0.010000	1.000000	1.000000	80000	0.000050	0.004800	1	0.001000	1.000000	2.500000	10.000000	0.500000	0.000000	0.000000	0.000000	31872	0	10.000000	7.000000	1.000000
sus	inf	inf_blood	z	x[0]	y[0][0]	z[0]	x[1]	y[1][0]	z[1]	S[0]	synchrony
219000000	94990000	5000000	10.000000	21900	9499	0.001000	21900	9499	0.001000	10000000	0.000000
303862821	177657	10234	9999.734190	30399	17	1.000000	30004	35	1.000000	9994997	0.000000
317516842	3974	214	3221.174516	31787	1	0.287089	31678	1	0.446852	9989896	0.000000
318606370	11958	619	996.801495	31898	1	0.101140	31883	0	0.040491	9984998	0.000000
318632012	55981	2860	4161.541525	31871	0	0.062669	32047	4	0.968988	9979884	0.000000
318674888	12120	628	4255.944917	31995	0	0.549435	31983	2	0.182811	9974835	0.000000
318679222	15561	741	1927.356230	32056	0	0.082883	31978	3	0.082487	9969900	0.000000
318638737	36697	1894	3852.077674	31837	6	0.038875	31821	0	0.483139	9964965	0.000000
318681889	16147	835	3949.132299	31701	4	0.899696	31930	5	0.431312	9960139	0.000000
318715639	18907	920	2560.698921	31951	1	0.617720	32296	1	0.638967	9955263	0.000000
318687245	28696	1514	3786.316788	31486	0	0.064737	31683	2	0.347092	9950301	0.000000
318683405	18379	998	3661.547941	31779	1	0.149095	31854	3	0.121518	9945308	0.000000
318685380	20603	1045	2955.705222	31904	2	0.143639	31649	0	0.622689	9940328	0.000000
318683269	25265	1267	3648.746222	31964	2	0.084470	32109	3	0.076700	9935366	0.000000
318679604	20145	1016	3615.281200	31961	2	0.189965	32057	1	0.799620	9930374	0.000000
318668879	20706	1018	3114.783777	31830	0	0.220297	32101	1	0.239807	9925356	0.000000
318658118	23404	1165	3521.110025	31715	2	0.681890	32032	0	0.025303	9920341	0.000000
318685360	20809	1041	3487.016951	31838	1	0.318901	31840	4	0.039602	9915254	0.000000
318676746	21461	1136	3298.604135	31783	3	0.150795	31874	0	0.876040	9910224	0.000000
318678139	22598	1173	3526.128901	32000	4	0.608921	31909	0	0.303941	9905139	0.000000
318674211	20959	1022	3422.495266	31859	2	0.285643	32127	0	0.025462	9900218	0.000000
318693342	22127	1101	3341.132099	31940	3	0.951608	31984	2	0.414165	9895316	0.000000
318710056	22047	1105	3537.731908	31912	1	0.182614	31753	1	0.145374	9890334	0.000000
318672943	20975	1042	3306.039115	31920	3	0.653625	31894	0	0.545939	9885468	0.000000
318674287	23235	1186	3469.810950	31975	0	0.314256	31873	4	0.640971	9880476	0.000000
318656399	20976	1102	3437.335515	31852	2	0.628574	31851	3	0.560552	9875565	0.000000
318669704	21059	1075	3377.781388	31922	0	0.342247	31915	1	0.269293	9870645	0.000000
318669863	22900	1163	3461.837293	31956	2	0.625134	31652	2	0.234023	9865783	0.000000
318671265	20654	1116	3472.803922	31878	0	0.072196	31999	1	0.523124	9860842	0.000000
318682597	21704	1068	3327.658106	31873	3	0.028306	31770	2	0.632254	9855860	0.000000
318666796	22925	1172	3461.516264	31783	1	0.084194	31869	4	0.775860	9851064	0.000000
318680947	21134	1073	3526.797885	31832	2	0.225970	32012	4	0.213020	9846237	0.000000
318686214	21086	1103	3292.157200	31672	2	0.164413	31567	0	0.294311	9841270	0.000000
318691051	22897	1146	3423.910502	31817	0	0.446330	31934	0	0.094526	9836367	0.000000
318673753	21209	1045	3493.449521	32087	4	0.447028	31981	4	0.442310	9831330	0.000000
318700944	21534	1038	3326.095552	31983	1	0.146890	32077	0	0.196841	9826387	0.000000
318662083	22806	1182	3473.709220	31787	1	0.486479	32133	2	0.094509	9821445	0.000000
318680124	20953	1124	3383.634487	31813	1	0.396214	31736	3	0.131335	9816541	0.000000
318674317	21842	1105	3435.537017	31781	1	0.096385	31867	6	0.694158	9811617	0.000000
318688067	21011	1088	3383.430810	31942	7	0.335532	31745	0	0.405520	9806723	0.000000
318679086	22335	1118	3401.205570	31790	2	0.202596	31642	2	0.182837	9801797	-1.#IND00
318693791	21814	1091	3540.746225	31882	3	0.201449	31772	0	0.314025	9796917	-1.#IND00
318685734	21343	1081	3309.455024	31862	0	0.203616	31769	0	0.291806	9792057	-1.#IND00
318672240	21924	1163	3424.951048	31821	1	0.289190	31832	2	0.640010	9787178	-1.#IND00
318666767	21627	1106	3418.249113	31840	1	0.541774	31787	1	0.300904	9782349	0.023472
318692820	21982	1108	3454.283406	31939	1	0.093623	31927	2	0.775776	9777360	0.016732
318694151	21534	1118	3395.544577	31659	0	0.299942	31774	5	0.945851	9772565	0.014445
318687898	22065	1168	3407.620063	32146	10	0.573220	31976	0	0.135464	9767589	0.011324
318692054	21961	1119	3451.105964	31873	1	0.612424	31643	6	0.081570	9762741	0.010936
318685693	21532	1069	3400.167479	32174	0	0.565453	31872	9	0.864906	9757800	0.014069
318682905	21930	1093	3397.151384	32025	0	0.138782	32018	1	0.351325	9753031	0.012016
318672492	21703	1146	3479.181042	31862	8	0.518702	32076	1	0.118491	9748207	0.012176
318678857	21285	1109	3449.958830	31891	1	0.873645	31837	0	0.291539	9743351	0.012312
318687769	22088	1173	3347.720465	32124	2	0.835638	31965	5	0.485238	9738459	0.011888
318674168	21896	1131	3492.760878	31968	0	0.185823	31812	1	0.346216	9733485	0.010717
318687305	21537	1091	3392.128171	32025	5	0.072395	31754	1	0.052950	9728728	0.010790
318682500	21498	1132	3412.202790	31950	0	0.408321	31862	1	0.809939	9723843	0.010215
318703386	21327	1128	3403.236855	31700	6	0.175746	31839	2	0.101374	9719012	0.009406
318686575	21782	1103	3392.156905	31877	4	0.370784	31794	3	0.780380	9714114	0.008876
318648758	21776	1166	3463.052657	31698	2	0.150137	31774	6	0.563654	9709326	0.008562
318675730	21459	1064	3398.259599	31424	2	0.701133	31808	0	0.595535	9704439	0.008941
318693980	22733	1096	3453.144634	31849	0	0.312988	31822	2	0.198421	9699564	0.009136
318685187	20985	1071	3477.447568	32018	6	0.171506	31875	1	0.773750	9694753	0.009163
318678548	21611	1113	3330.319869	31974	0	0.253355	31777	0	0.418410	9689980	0.008825
318671721	22212	1103	3504.374330	31726	1	0.074523	31949	0	0.184541	9684950	0.008025
318690651	21478	1070	3411.007413	31901	1	0.342365	31749	10	0.885657	9680137	0.007500
318718904	21323	1066	3392.925179	31689	0	0.217071	31796	3	0.218246	9675254	0.006784
318690207	21904	1131	3409.206838	32030	4	0.256400	31790	1	0.547149	9670315	0.006514
318684547	21567	1049	3449.760622	31790	1	0.391902	31716	0	0.484118	9665498	0.006075
318690366	21356	1082	3352.744977	31832	6	0.297986	31637	3	0.055512	9660658	0.005828
318676872	22443	1082	3425.808062	32022	2	0.138563	31719	0	0.692389	9655930	0.005636
318671833	21281	1051	3443.813038	31991	1	0.301682	31865	0	0.246599	9651114	0.005504
318671060	21584	1088	3377.023696	31881	0	0.029774	32069	1	0.066102	9646313	0.005661
318706341	22369	1110	3444.830325	31724	5	0.882644	31814	4	0.648493	9641454	0.005972
318679935	21509	1109	3453.014738	31744	0	0.498380	31992	4	0.287748	9636573	0.006123
318694141	21474	1108	3363.143904	31956	1	0.098802	31868	2	0.570872	9631783	0.006130
318662265	22548	1210	3407.409568	31742	2	0.945554	31987	2	0.643413	9626876	0.005383
318680390	21611	1124	3523.258011	32037	1	0.246205	31815	1	0.304680	9622102	0.005144
318684087	20782	1072	3321.906793	31842	6	0.562296	31910	6	0.649858	9617316	0.005041
318678294	22844	1195	3476.915727	31906	1	0.123635	31775	0	0.391428	9612545	0.005044
318692645	20934	1073	3464.641420	31966	5	0.406572	31812	4	0.492686	9607646	0.005602
318690991	21750	1058	3362.336956	31797	1	0.226845	31943	3	0.305672	9602882	0.005435
318671280	21440	1141	3396.082768	32045	2	0.660226	31740	0	0.305483	9598175	0.005458
318676802	22281	1126	3420.502671	31768	3	0.186511	31972	0	0.311916	9593440	0.005193
318663944	21623	1160	3483.690000	31553	1	0.296247	32041	0	0.027005	9588581	0.005276
318682519	21520	1133	3413.271677	31774	0	0.398816	31990	11	0.077084	9583700	0.005147
318670347	21271	1026	3402.307615	31848	5	0.199401	31849	2	0.367844	9578836	0.004857
318662812	22572	1142	3465.995321	31835	3	0.469695	31695	2	0.113253	9573951	0.004470
318672119	21180	1097	3436.731939	31954	4	0.453767	31667	1	0.392060	9569306	0.004270
318679962	21580	1073	3386.461265	31839	9	0.422038	31786	3	0.601535	9564521	0.004646
318670246	21798	1098	3380.956867	31863	0	0.263115	32045	2	0.433820	9559801	0.004405
318673177	22486	1168	3536.890399	31862	2	0.145208	31696	2	0.349366	9555134	0.003982
318699755	20802	1076	3351.563791	31723	1	0.255887	32030	0	0.415580	9550394	0.004237
318674861	22648	1195	3399.958965	31950	2	0.634043	31849	0	0.260392	9545509	0.003888
318660246	21178	1113	3488.275355	31843	4	0.394689	31667	8	0.729779	9540786	0.003744
318678806	21617	1025	3302.807888	31633	1	0.304804	31806	0	0.270829	9536063	0.004297
318697138	22441	1080	3460.726731	31809	2	0.258193	31712	1	0.335308	9531189	0.004381
318691984	21085	1083	3445.613541	31874	2	0.685662	31682	0	0.348873	9526438	0.005231
318691179	21238	1060	3256.739397	31910	0	0.159477	31943	5	0.495377	9521686	0.004964
318668369	22971	1185	3505.238750	31759	2	0.436184	31824	2	0.384262	9516959	0.004733
npatches	nstrain	runtime	dt	init_x	init_y	init_y_blood	init_z	init_S	beta0	beta1	beta2	beta3	mean_beta	B	d	delta	delta_blood	b[0]	mut	m	CTL	c	g	epsilon	k	het	lambda	rho	omega	x_max	patch.dyna	DELTA	A	VA
10000	1	100.000000	0.001000	21900	9499	5000000	0.001000	10000000	6.508412	3.324285	4.783074	6.269348	5	800000000	0.010000	1.000000	1.000000	80000	0.000050	0.004800	1	0.001000	1.000000	2.500000	11.000000	0.500000	0.000000	0.000000	0.000000	31872	0	10.000000	7.000000	1.000000
sus	inf	inf_blood	z	x[0]	y[0][0]	z[0]	x[1]	y[1][0]	z[1]	S[0]	synchrony
219000000	94990000	5000000	10.000000	21900	9499	0.001000	21900	9499	0.001000	10000000	0.000000
305160677	71655	4292	9953.530848	30210	11	1.000000	30973	2	1.000000	9995071	0.000000
317612189	2406	110	1951.463889	31654	0	0.131287	31862	0	0.094212	9990036	0.000000
318621175	12484	560	680.019547	31861	5	0.055733	31735	1	0.090282	9985036	0.000000
318608383	62045	3185	4281.557024	31894	4	0.793496	32055	1	0.031078	9979959	0.000000
318676724	8865	466	3678.457254	31834	3	0.280647	31724	0	0.280856	9974923	0.000000
318706821	14453	697	1511.901998	31987	0	0.306100	31732	4	0.144192	9969947	0.000000
318675110	39668	1943	3751.150288	31942	3	0.824824	31883	5	0.107326	9964969	0.000000
318686943	13835	736	3609.633369	31925	0	0.353909	31890	0	0.404214	9959853	0.000000
318700246	17698	875	2207.432282	31713	2	0.295800	31981	0	0.107136	9954857	0.000000
318654537	29185	1479	3398.982014	31978	7	0.304878	31810	1	0.051789	9949840	0.000000
318679579	17948	1018	3473.851233	32033	1	0.238499	31769	3	0.097570	9944867	0.000000
318684002	18536	946	2548.370069	31910	4	0.090048	31906	3	0.409579	9939778	0.000000
318705683	25901	1310	3329.690975	31907	1	0.531491	31861	7	0.405817	9934639	0.000000
318687604	18059	955	3375.121899	32118	5	0.309008	31733	0	0.142582	9929609	0.000000
318689409	19426	976	2720.618299	31964	0	0.257800	32186	2	0.195532	9924647	0.000000
318664829	24104	1241	3240.270931	31848	0	0.021441	31862	2	0.229948	9919712	0.000000
318695254	19400	951	3266.196029	31995	22	0.916459	31724	0	0.029325	9914767	0.000000
318688260	19579	1004	2830.827379	31953	2	0.408302	31946	5	0.363953	9909838	0.000000
318662551	24286	1165	3250.169701	31924	0	0.205091	32021	3	0.272995	9904898	0.000000
318682309	19179	1023	3231.784667	32053	1	0.025242	31948	0	0.141520	9900004	0.000000
318673201	21036	1082	2926.366171	31837	5	0.009598	32019	4	0.330384	9895120	0.000000
318686483	21677	1131	3195.415956	31724	7	0.570736	31885	1	0.281883	9890052	0.000000
318699819	20403	1077	3149.887651	31840	0	0.400866	31765	1	0.068451	9885099	0.000000
318669504	21333	1097	3045.437955	31809	6	0.459032	31941	2	0.308867	9880068	0.000000
318665995	21127	1071	3172.923296	31893	0	0.221723	31860	4	0.326003	9875016	0.000000
318667167	20587	1090	3117.603575	32034	2	0.381118	31822	1	0.180608	9870069	0.000000
318696097	21087	1073	3023.031185	31633	1	0.049906	31881	0	0.081565	9865060	0.000000
318665286	21849	1114	3235.047455	31974	0	0.440114	31712	1	0.014898	9860154	0.000000
318678108	19693	1091	3026.308779	31852	1	0.281294	31737	1	0.072866	9855187	0.000000
318672050	21298	1073	3050.961530	31627	1	0.065152	31832	0	0.049407	9850312	0.000000
318692250	21308	1159	3158.751704	31653	0	0.310244	31921	4	0.114136	9845457	0.000000
318688375	20199	1010	3116.361700	31795	0	0.399772	31827	0	0.130097	9840429	0.000000
318675402	20983	1103	3067.515493	31620	0	0.180500	31814	2	0.422446	9835428	0.000000
318684512	21242	1123	3185.989333	31828	0	0.719076	31805	1	0.117921	9830649	0.000000
318701369	20441	1072	3051.310313	31891	1	0.428469	31905	0	0.211066	9825842	0.000000
318688806	21856	1027	3114.961574	31996	2	0.907298	31786	2	0.089827	9820924	0.000000
318679677	20925	1133	3172.783114	32093	7	0.354763	31809	1	0.152575	9816000	0.000000
318682545	20346	1092	3106.005127	31990	0	0.094904	32064	2	0.061777	9811184	0.000000
318669880	21384	1084	3090.811124	31936	1	0.865568	31843	0	0.064018	9806243	0.000000
318677836	20860	1079	3173.567641	31587	1	0.540466	31841	0	0.012733	9801344	-1.#IND00
318666392	20280	968	3049.784994	31753	2	0.956237	31628	6	0.484899	9796347	-1.#IND00
318704514	21341	1070	3094.032857	31967	2	0.480828	31655	0	0.178430	9791386	-1.#IND00
318675950	21458	1130	3171.601837	31963	0	0.269642	31927	3	0.644071	9786602	-1.#IND00
318666261	20782	1121	3114.389727	31977	1	0.172732	31784	5	0.616102	9781774	0.002187
318679780	20577	1042	3094.923271	31898	1	0.590044	31686	0	0.181868	9776986	0.008996
318697539	21030	1144	3078.789864	31949	5	0.403336	31794	1	0.100618	9772099	0.006258
318680609	21101	1103	3173.566410	31923	0	0.106895	32014	2	0.231234	9767249	0.006017
318691321	20420	1032	3061.670367	32030	1	0.434069	31831	2	0.302992	9762274	0.005782
318668444	21091	1064	3069.735072	32006	0	0.404854	31933	0	0.213761	9757445	0.003384
318684246	20901	1086	3153.997297	31961	3	0.066628	31806	3	0.149768	9752570	0.002462
318680837	21218	1071	3198.095074	31837	0	0.410919	31971	4	0.232809	9747770	0.002381
318690052	20806	1030	3083.437054	31894	2	0.449549	31971	0	0.463329	9742781	0.002914
318681064	21429	1109	3080.925538	31739	0	0.281962	31935	3	0.264626	9737955	0.005692
318658539	21274	1077	3191.050003	31807	1	0.492515	31788	1	0.329069	9733068	0.006077
318666304	20807	1009	3071.707840	31783	0	0.502651	31793	0	0.298640	9728146	0.006437
318670115	21385	1089	3103.616048	31810	2	0.272380	31818	0	0.060472	9723331	0.005317
318680371	21004	1033	3109.030855	31994	3	0.546576	31863	1	0.033181	9718481	0.006643
318665781	20753	1040	3099.328924	31927	1	0.293336	31697	6	0.054453	9713751	0.008753
318682589	21313	1044	3130.484973	31908	3	0.325635	31987	0	0.136714	9708803	0.007938
318686587	20868	1050	3074.983989	31761	3	0.242594	32020	2	0.046495	9704046	0.007501
318694205	21342	1080	3113.043583	31667	1	0.318421	31773	7	0.194034	9699268	0.007239
318684169	20620	1064	3110.889956	31882	1	0.958627	31748	0	0.115369	9694434	0.006444
318663226	21251	1067	3091.364430	32177	6	0.318691	31881	0	0.086642	9689694	0.006190
318684501	21238	1069	3139.713994	32033	8	0.278591	31836	1	0.017776	9684930	0.005706
318708458	20355	1024	3086.937936	31892	3	0.461193	31832	12	0.124547	9680027	0.005787
318672249	20942	1040	3077.966260	31857	0	0.367073	32006	5	0.472800	9675154	0.006131
318684832	21578	1080	3171.096659	31757	8	0.785770	31684	0	0.265095	9670243	0.005718
318676500	20647	1068	3165.022896	31772	5	0.985288	31719	1	0.057339	9665377	0.005681
318687269	20722	1004	3089.342961	31844	0	0.280429	31920	3	0.544426	9660415	0.005450
318694352	20757	1037	3084.525663	31933	6	0.506166	32118	1	0.329447	9655743	0.005646
318679899	21396	1093	3169.561960	31923	0	0.280011	31762	3	0.663221	9650900	0.005743
318661936	21400	1082	3135.048593	31711	0	0.442321	31962	1	0.173564	9646015	0.006645
318697356	20245	1075	3054.906062	31926	1	0.619201	32045	0	0.179922	9641154	0.007424
318689348	21993	1094	3081.895500	32234	2	0.196339	32042	5	0.369813	9636319	0.006667
318677534	21179	1087	3259.861571	31954	4	0.731983	32086	1	0.330431	9631464	0.006340
318683121	19419	992	3046.191153	31780	2	0.250399	31731	1	0.827826	9626531	0.006411
318684010	21515	1054	2978.537987	31785	1	0.035689	31955	3	0.146421	9621803	0.006220
318696857	22129	1098	3260.378797	31705	0	0.008600	31686	1	0.194159	9617000	0.006097
318700272	19937	1060	3091.904580	31906	9	0.987571	31878	0	0.064994	9612132	0.005839
318699574	21177	1040	3050.769448	32005	0	0.143134	31845	9	0.161903	9607252	0.006554
318686903	20695	1093	3138.354663	31648	2	0.427952	31872	0	0.169117	9602444	0.006194
318696570	21124	1085	3112.804929	31836	5	0.228625	31684	1	0.341448	9597703	0.006198
318694239	20584	1053	3115.573402	31879	0	0.223727	31950	2	0.064885	9592892	0.005750
318681112	20563	1106	3044.623824	31756	0	0.152923	31702	7	0.338733	9588218	0.005595
318702638	21253	1108	3146.168653	31899	1	0.534287	32088	0	0.230409	9583453	0.005680
318703681	21108	1084	3191.798505	31751	2	0.211641	31933	2	0.577144	9578748	0.005341
318682206	19890	1008	3026.783956	32025	5	0.530145	31706	0	0.308817	9573956	0.005467
318677358	21561	1111	3079.634073	32025	2	0.517579	31805	3	0.104990	9569194	0.005783
318659208	21719	1129	3250.351566	31709	5	0.873833	31849	1	0.778646	9564338	0.005625
318673476	20164	1015	3065.644435	31927	1	0.253759	31792	3	0.133688	9559562	0.005707
318659841	21074	1062	2998.278666	31668	0	0.035030	32171	1	0.530428	9554871	0.005725
318649485	21489	1060	3203.345806	31941	2	0.744043	31748	1	0.208983	9550062	0.005581
318664501	20527	1034	3123.208158	31926	2	0.139010	31820	1	0.320410	9545405	0.006526
318694849	20887	1021	3040.072348	31750	2	0.562412	31676	4	0.305277	9540652	0.006056
318664810	22084	1171	3166.605390	31769	1	0.271000	31743	1	0.202555	9535858	0.005923
318671378	20477	1073	3123.039300	31755	2	0.278314	32064	4	0.176667	9531132	0.006061
318691010	20925	1049	3061.877233	31975	1	0.875239	31798	3	0.037212	9526329	0.005898
318658070	21024	1014	3136.347781	32045	1	0.771407	32058	5	0.057546	9521592	0.005798
318670437	20994	1074	3156.399131	31833	2	0.466466	32036	1	0.439362	9516795	0.005756
npatches	nstrain	runtime	dt	init_x	init_y	init_y_blood	init_z	init_S	beta0	beta1	beta2	beta3	mean_beta	B	d	delta	delta_blood	b[0]	mut	m	CTL	c	g	epsilon	k	het	lambda	rho	omega	x_max	patch.dyna	DELTA	A	VA
10000	1	100.000000	0.001000	21900	9499	5000000	0.001000	10000000	6.479530	4.431952	5.093064	5.776087	5	800000000	0.010000	1.000000	1.000000	80000	0.000050	0.004800	1	0.001000	1.000000	2.500000	12.000000	0.500000	0.000000	0.000000	0.000000	31872	0	10.000000	7.000000	1.000000
sus	inf	inf_blood	z	x[0]	y[0][0]	z[0]	x[1]	y[1][0]	z[1]	S[0]	synchrony
219000000	94990000	5000000	10.000000	21900	9499	0.001000	21900	9499	0.001000	10000000	0.000000
305975134	29288	1778	9515.448382	30449	4	1.000000	30594	3	1.000000	9994908	0.000000
317694032	1756	110	1326.496113	31983	0	0.119458	31746	0	0.125962	9989976	0.000000
318608795	14222	651	576.351061	32042	3	0.015895	31911	0	0.010903	9985000	0.000000
318619669	62928	3229	4616.849839	31912	0	0.577311	31831	11	0.666559	9980066	0.000000
318678902	7205	394	3032.786976	31804	0	0.206152	31858	1	0.251592	9974998	0.000000
318710703	15856	771	1355.879203	31827	0	0.017219	31861	0	0.118659	9969998	0.000000
318671700	38375	1904	3755.427988	31805	6	0.034562	32005	0	0.540422	9964967	0.000000
318679960	12040	637	3065.399882	31774	0	0.340298	32085	7	0.268635	9959990	0.000000
318674023	18645	934	1954.952653	31831	0	0.031493	31684	4	0.187511	9955104	0.000000
318669310	28733	1466	3519.306373	31782	8	0.647710	31883	0	0.194982	9950117	0.000000
318679921	15342	811	2951.125620	31992	6	0.283610	31768	3	0.100860	9945126	0.000000
318701452	20074	1043	2347.297424	31768	0	0.162570	31731	0	0.306039	9940171	0.000000
318678494	24084	1167	3304.122986	31849	12	0.762905	31867	0	0.397781	9935266	0.000000
318700193	16963	887	2834.972501	31944	1	0.139944	31575	1	0.677411	9930222	0.000000
318680379	21054	1061	2607.243365	31868	1	0.685742	31943	4	0.300559	9925273	0.000000
318679626	22700	1164	3132.262252	32219	2	0.407047	32026	4	0.657171	9920422	0.000000
318683579	18435	978	2871.103359	31746	1	0.099299	31901	2	0.666770	9915435	0.000000
318678431	20697	1097	2759.716886	31545	6	0.813674	31995	0	0.086152	9910620	0.000000
318681361	21472	1085	2945.195992	31838	2	0.291433	31738	0	0.578286	9905765	0.000000
318684476	19317	947	2975.453121	31825	0	0.607327	31939	7	0.429960	9900861	0.000000
318677329	19883	1027	2760.308079	31903	0	0.864807	31908	0	0.063143	9895796	0.000000
318676551	21416	1017	2902.329720	31930	3	0.416269	31866	8	0.127496	9890888	0.000000
318702470	19871	1055	2913.609868	31708	2	0.378321	31898	0	0.495471	9885902	0.000000
318683186	19824	992	2778.525824	31823	7	0.368201	31967	0	0.046366	9880950	0.000000
318676116	21172	1028	2945.305011	31760	0	0.311221	31997	10	0.173617	9876044	0.000000
318699386	20504	1003	2894.011792	31959	2	0.041983	31811	3	0.707759	9871194	0.000000
318690620	20802	1035	2903.041751	31940	10	0.846516	31734	0	0.187610	9866198	0.000000
318677148	20506	1070	2926.554480	31780	5	0.406250	31794	3	0.049079	9861234	0.000000
318698282	19850	1003	2866.604634	31864	0	0.121345	31934	7	0.112563	9856173	0.000000
318674316	20161	1046	2771.798789	31741	1	0.565541	32014	3	0.560550	9851231	0.000000
318668859	22057	1100	2995.614527	31830	3	0.938377	31949	1	0.267755	9846220	0.000000
318714429	19364	1054	2903.334783	31889	0	0.153481	31757	1	0.312953	9841406	0.000000
318664731	20181	1024	2747.271417	31721	0	0.324241	32102	0	0.205729	9836346	0.000000
318674114	21260	1049	2977.927278	31896	4	0.202301	31912	3	0.113679	9831492	0.000000
318699598	19600	1018	2877.999544	31874	0	0.465176	31817	1	0.077564	9826611	0.000000
318665468	20777	1036	2796.499922	31995	1	0.500507	31937	1	0.598840	9821655	0.000000
318690768	21169	1053	2969.171386	31851	0	0.119306	31801	1	0.244213	9816861	0.000000
318664096	19611	1006	2829.610693	31931	2	0.725648	31751	1	0.028654	9812077	0.000000
318682115	20739	994	2831.626919	31812	0	0.242653	32050	2	0.111616	9807146	0.000000
318673778	21183	1117	3001.805418	31921	1	0.025054	31928	1	0.248582	9802238	-1.#IND00
318684644	19432	997	2839.067927	31689	1	0.013723	31925	0	0.424051	9797392	-1.#IND00
318662531	20946	1014	2826.863770	31873	4	0.918313	31794	3	0.690780	9792379	-1.#IND00
318671753	20546	1006	2932.225467	31681	4	0.749553	31677	2	0.369338	9787403	-0.001061
318708392	19778	1060	2835.270911	31715	4	0.683943	32006	1	0.076200	9782537	-0.011101
318687699	20711	1044	2925.196690	31707	3	0.868260	32067	8	0.068449	9777688	-0.007700
318676803	19728	997	2840.071257	31721	2	0.131562	32072	5	0.568349	9772883	-0.007270
318692682	21412	1130	2895.499195	31768	1	0.655992	31835	2	0.340157	9767869	-0.006703
318692516	19922	1011	2922.566460	31777	8	0.385670	31812	4	0.702596	9763003	-0.003678
318680279	20201	1026	2785.285222	31983	0	0.108778	32029	1	0.206797	9758237	-0.000303
318713759	21283	1109	2949.706189	31971	2	0.861127	31825	2	0.258807	9753394	-0.004189
318694138	19706	994	2910.536723	31999	0	0.157116	31818	1	0.747342	9748553	-0.002614
318691118	20415	1075	2806.833989	31870	8	0.356040	31897	0	0.182313	9743684	-0.002906
318668886	20969	1134	2909.301046	32035	0	0.123193	31816	2	0.310153	9738663	0.001734
318678459	20297	1054	2896.871420	31695	4	0.108606	31637	1	0.154904	9733893	-0.001231
318683631	20478	1013	2850.108229	31831	0	0.404171	31996	0	0.138504	9728967	-0.001545
318684115	20630	1049	2902.541135	31717	2	0.554930	31940	0	0.075755	9724008	-0.003124
318664707	20413	985	2802.272715	31865	0	0.082395	31881	3	0.249527	9719243	-0.002397
318681886	21088	1092	2947.868369	31766	6	0.905188	31709	0	0.072048	9714436	-0.002361
318672476	19711	1020	2926.477379	31723	1	0.545369	31892	0	0.047403	9709642	-0.000981
318681945	20162	1020	2773.020244	31727	13	0.886971	31838	6	0.014548	9704798	-0.001496
318678443	21640	1104	2971.096499	31839	1	0.366623	31651	0	0.415364	9699967	-0.002071
318686068	20018	1016	2930.444331	31827	3	0.488501	31916	1	0.259737	9695109	-0.000270
318656130	19921	997	2773.969971	31849	9	0.777757	31791	2	0.451277	9690289	-0.000828
318666489	21702	1155	2949.347013	32031	0	0.257569	31924	3	0.102306	9685399	-0.001755
318683164	19353	956	2931.166616	31710	2	0.513054	31754	0	0.022533	9680642	-0.002057
318686940	20706	1008	2810.236388	31879	0	0.154700	31650	0	0.011796	9675835	-0.002959
318671578	20937	1047	2945.217276	32109	0	0.021227	31793	6	0.027569	9670946	-0.003216
318674351	20175	1011	2899.306303	31937	4	0.009494	31774	0	0.425897	9666051	-0.002917
318683261	20037	1028	2787.678517	31790	0	0.631806	31524	4	0.347879	9661307	-0.002826
318672805	21634	1083	2925.960328	31846	3	0.379942	31727	0	0.202570	9656496	-0.002780
318696254	19644	1062	2923.169064	32043	5	0.601685	31863	0	0.153207	9651614	-0.002450
318687209	20506	1035	2820.675986	31778	4	0.253964	31844	8	0.265976	9646832	-0.002118
318670244	21016	1105	2957.482528	32020	1	0.256528	32086	1	0.293079	9642071	-0.002048
318660244	19698	1041	2866.334026	31587	5	0.367023	32022	3	0.615573	9637191	-0.001736
318686102	20895	1057	2804.812642	31980	1	0.098707	31815	0	0.059688	9632394	-0.002475
318671491	20619	1090	2927.652403	31751	1	0.441338	31735	2	0.153651	9627494	-0.002417
318673986	20105	1033	2819.444500	31942	1	0.624154	31795	0	0.179843	9622663	-0.002444
318670264	21625	1108	2926.739007	31969	2	0.502001	31997	4	0.397977	9617896	-0.003118
318686734	19829	1058	2928.271366	31994	2	0.083417	31811	11	0.528601	9613104	-0.003452
318690109	20448	991	2812.458384	32009	3	0.157708	31883	3	0.332755	9608351	-0.003629
318696962	20717	1052	2862.963393	31852	6	0.374580	32029	1	0.484977	9603593	-0.003887
318681376	21056	1056	2941.986323	31956	1	0.125851	32012	0	0.052396	9598747	-0.003860
318678413	19908	1003	2876.215207	31753	2	0.322264	31835	3	0.081171	9593989	-0.003484
318703946	20726	1076	2921.300268	31795	3	0.522808	31841	4	0.571097	9589189	-0.003405
318668783	19882	1035	2852.194911	31927	1	0.533934	32132	2	0.204456	9584445	-0.003086
318678437	20479	977	2864.835763	31973	1	0.074491	32011	2	0.816246	9579623	-0.002881
318679854	20314	993	2911.305719	31879	4	0.640695	31856	4	0.271662	9574964	-0.002692
318679485	20250	1052	2846.333497	31791	3	0.172051	31953	2	0.229665	9570037	-0.002208
318658677	20874	1072	2899.274222	31698	1	0.159688	31859	2	0.514107	9565241	-0.003321
318688012	20359	1040	2921.414268	31918	1	0.661807	31966	0	0.406301	9560459	-0.003240
318677760	20174	1029	2829.515956	31784	7	0.925030	31859	0	0.037527	9555592	-0.003595
318670348	20770	1036	2903.963045	31825	2	0.861508	31838	2	0.135223	9550816	-0.003377
318665482	20395	1048	2898.667771	31989	0	0.157246	31784	1	0.033150	9545955	-0.003199
318682077	20584	1092	2937.297321	31792	3	0.092614	31833	4	0.811550	9541198	-0.003195
318683557	19584	968	2829.726250	31990	0	0.380197	32156	1	0.280462	9536304	-0.003067
318678137	21108	1139	2845.671749	31897	1	0.879929	31894	2	0.206503	9531586	-0.003138
318684386	20397	1035	2930.769957	31805	4	0.322793	31953	3	0.561644	9526823	-0.002744
318680330	20321	976	2832.467171	32017	1	0.547463	31925	1	0.202428	9522045	-0.002393
318693083	20442	1021	2850.857844	31682	1	0.164561	31841	0	0.118502	9517306	-0.002774
npatches	nstrain	runtime	dt	init_x	init_y	init_y_blood	init_z	init_S	beta0	beta1	beta2	beta3	mean_beta	B	d	delta	delta_blood	b[0]	mut	m	CTL	c	g	epsilon	k	het	lambda	rho	omega	x_max	patch.dyna	DELTA	A	VA
10000	1	100.000000	0.001000	21900	9499	5000000	0.001000	10000000	2.542354	5.374645	3.375925	5.173162	5	800000000	0.010000	1.000000	1.000000	80000	0.000050	0.004800	1	0.001000	1.000000	2.500000	13.000000	0.500000	0.000000	0.000000	0.000000	31872	0	10.000000	7.000000	1.000000
sus	inf	inf_blood	z	x[0]	y[0][0]	z[0]	x[1]	y[1][0]	z[1]	S[0]	synchrony
219000000	94990000	5000000	10.000000	21900	9499	0.001000	21900	9499	0.001000	10000000	0.000000
306647219	12105	729	8415.668288	30925	1	0.921894	30658	1	0.853985	9995060	0.000000
317748486	1426	76	960.002756	31706	0	0.077105	31673	0	0.124283	9990203	0.000000
318640185	13834	643	438.573203	31673	1	0.007937	31930	0	0.010527	9985247	0.000000
318581771	67080	3483	4491.916659	31988	5	0.269109	31463	4	0.764428	9980342	0.000000
318699175	5611	302	2730.062649	31829	0	0.120711	31783	0	0.126701	9975403	0.000000
318709885	13419	712	1042.387140	31791	0	0.010399	31925	4	0.495062	9970420	0.000000
318657749	42742	2193	3388.641571	31682	2	0.005362	31826	0	0.341388	9965303	0.000000
318681997	11403	572	3178.843627	32012	1	0.136705	32069	1	0.374180	9960262	0.000000
318711745	15501	777	1611.315335	31781	0	0.133973	31984	0	0.500641	9955269	0.000000
318679416	31500	1497	3096.508208	31888	0	0.013843	31805	1	0.371593	9950275	0.000000
318671963	14922	742	2934.230772	31678	2	0.035873	31898	4	0.805084	9945378	0.000000
318687346	18301	889	2097.236933	31643	4	0.256945	31931	0	0.137189	9940422	0.000000
318649952	25201	1314	2951.218527	31801	0	0.041516	31735	7	0.112193	9935408	0.000000
318665619	16864	859	2753.095108	31576	3	0.183058	31866	1	0.388348	9930320	0.000000
318686815	20382	1043	2409.486473	31751	2	0.090074	31873	0	0.132366	9925280	0.000000
318690076	21857	1115	2863.235713	31897	0	0.138224	31854	7	0.463085	9920295	0.000000
318681428	18637	991	2713.800842	31836	1	0.014380	31902	2	0.361846	9915413	0.000000
318674086	19681	947	2531.352471	31920	1	0.002328	31903	0	0.223648	9910524	0.000000
318659524	21457	1138	2774.009772	31956	3	0.001291	31901	3	0.291797	9905593	0.000000
318685270	18655	936	2729.432048	31955	4	0.087219	31896	0	0.331592	9900510	0.000000
318683101	19795	1016	2538.526516	31903	0	0.254538	31757	0	0.141996	9895436	0.000000
318669256	20962	1095	2727.571391	31899	1	0.064052	31794	2	0.272179	9890623	0.000000
318681677	18886	983	2666.728498	31822	2	0.111993	31865	3	0.565165	9885723	0.000000
318685613	19805	1001	2570.230621	31697	0	0.532452	32195	3	0.504195	9880777	0.000000
318679963	20881	1061	2776.732774	31807	0	0.135143	31813	6	0.782605	9875766	0.000000
318689570	19160	972	2592.063060	31944	1	0.057279	31777	0	0.261938	9870769	0.000000
318701131	20665	1049	2659.544523	31805	0	0.561813	31843	3	0.239486	9865872	0.000000
318679556	20057	1035	2738.764105	31926	1	0.361398	31908	0	0.321671	9860975	0.000000
318703590	19437	980	2628.763563	31735	0	0.081112	31911	1	0.049628	9856131	0.000000
318696111	20085	1052	2664.555954	31982	3	0.125214	32021	1	0.068799	9851188	0.000000
318677852	20376	1021	2690.090703	31841	1	0.414463	31814	2	0.372401	9846100	0.000000
318679269	19811	1045	2701.650348	31849	0	0.098130	31792	3	0.861987	9841247	0.000000
318705643	19168	1036	2602.872905	31955	1	0.009341	31677	0	0.250765	9836340	0.000000
318676986	20817	1019	2654.104492	32130	2	0.011432	31796	2	0.459762	9831378	0.000000
318684958	19888	1091	2751.858301	31880	3	0.527509	31813	1	0.288641	9826517	0.000000
318670852	19655	948	2644.871733	31927	2	0.512780	31817	0	0.533361	9821593	0.000000
318678799	20292	1076	2731.462174	32140	0	0.057644	31921	1	0.078466	9816684	0.000000
318692657	19854	1039	2677.362016	32098	0	0.097662	31676	1	0.494580	9811711	0.000000
318689145	19808	1001	2672.169797	31963	1	0.115399	31880	1	0.067369	9806685	0.000000
318676591	19816	1023	2665.210959	31992	1	0.382572	32091	4	0.193651	9801825	-1.#IND00
318681517	20777	1065	2742.449542	31944	0	0.056465	31993	2	0.453564	9796955	-1.#IND00
318688597	19137	993	2667.600579	31763	1	0.297811	32104	2	0.879914	9791956	-1.#IND00
318688039	20219	968	2628.750371	31891	1	0.064417	31711	0	0.238723	9787026	0.010897
318701835	20791	1013	2721.193189	32388	1	0.197105	31716	4	0.118594	9782090	0.004270
318666491	19111	940	2698.356613	31528	2	0.062944	31552	0	0.153586	9777165	0.005436
318672919	20711	1076	2620.819976	31956	0	0.074753	31805	1	0.025376	9772235	0.003552
318663088	19804	1051	2687.357137	31758	0	0.016997	31666	0	0.330412	9767408	0.002174
318683715	19922	1044	2673.568596	31894	0	0.007116	31876	9	0.421257	9762635	0.005468
318699844	19944	1052	2649.926820	31848	4	0.004200	31900	5	0.553956	9757912	0.006330
318684768	20119	1010	2666.426903	32022	1	0.002918	31895	3	0.366031	9753109	0.005663
318674922	19861	980	2692.289177	31784	4	0.004715	31831	0	0.117235	9748275	0.003975
318707522	20138	1064	2648.862025	31954	1	0.055091	31762	2	0.168755	9743425	0.002597
318699787	20143	1015	2739.098389	31883	1	0.454113	31847	0	0.606242	9738653	0.004081
318675463	19670	992	2655.758246	32035	2	0.101479	31813	1	0.593917	9733796	0.005982
318703278	20155	1018	2637.466796	31832	1	0.143950	31819	3	0.360147	9728979	0.004507
318676620	20013	1049	2690.791243	32064	1	0.125830	31724	4	0.125289	9724115	0.004595
318683284	19759	1006	2690.399857	32054	2	0.037208	31839	1	0.062740	9719294	0.004802
318664427	20063	1002	2592.550395	31768	1	0.095465	31974	2	0.448422	9714323	0.003561
318684760	20318	1024	2712.464572	32074	3	0.037608	31874	2	0.337152	9709426	0.002950
318663771	19500	981	2672.373604	31915	1	0.390815	31895	0	0.241812	9704571	0.002373
318673701	20358	1043	2660.611310	31924	0	0.048873	31960	3	0.548038	9699847	0.003275
318706074	19820	1002	2649.060162	32037	2	0.039673	31763	0	0.060325	9694910	0.001858
318679801	20022	995	2691.890403	31841	1	0.025187	31894	7	0.608232	9690050	0.001998
318663542	19269	973	2634.893876	31946	5	0.024516	32026	1	0.130975	9685331	0.002222
318683808	19753	1101	2589.215621	31652	0	0.094421	32131	1	0.373831	9680544	0.000533
318687523	20583	1099	2702.639691	32061	3	0.093012	31990	1	0.311582	9675787	0.000816
318675375	19225	977	2685.742265	31837	0	0.117408	32050	1	0.611165	9670909	0.000756
318677364	20070	1035	2558.353363	31997	1	0.011559	31955	0	0.126111	9666039	0.000304
318687283	20479	1106	2758.893153	31789	4	0.017488	31799	2	0.028511	9661064	0.000279
318669403	19070	960	2633.455000	32122	0	0.174603	31728	1	0.021590	9656246	0.000518
318681193	20639	996	2601.326004	31575	1	0.072694	31935	7	0.427421	9651393	0.000768
318671002	20587	1070	2789.388506	31970	3	0.141098	31942	2	0.192050	9646623	0.000790
318670309	19133	955	2630.926139	32038	0	0.056434	31767	1	0.049623	9641847	0.001001
318695315	20377	1097	2594.331986	32210	0	0.006357	32054	3	0.125053	9637019	0.000655
318686053	20385	1058	2722.074013	31839	9	0.031893	31892	7	0.553487	9632184	0.001125
318720405	19505	959	2630.974640	31897	0	0.069305	31987	0	0.094130	9627256	0.001270
318685396	20390	1029	2668.388434	32102	2	0.016832	31999	0	0.226793	9622521	0.001871
318683456	20114	1069	2679.822603	31964	1	0.032135	32158	3	0.474164	9617621	0.002064
318684528	19861	1032	2670.599248	31665	1	0.052122	31835	1	0.119752	9612781	0.002102
318676363	19291	982	2679.217393	31601	0	0.158479	31857	0	0.280294	9607972	0.002008
318678994	20345	1100	2636.576406	32048	2	0.019412	32069	5	0.252103	9603296	0.002290
318687076	19658	1031	2663.109146	31701	3	0.030352	32020	1	0.091640	9598615	0.002706
318654486	20276	1030	2662.315046	31751	0	0.042507	31973	5	0.751761	9593781	0.002820
318661765	19602	1011	2664.225881	31908	1	0.358110	31750	0	0.083693	9589058	0.002857
318707108	20235	1095	2684.528028	31808	1	0.405103	31883	9	0.378388	9584202	0.002869
318681342	19428	975	2627.495341	31631	1	0.084432	32066	1	0.299881	9579392	0.002936
318707404	20901	1022	2699.072411	31736	0	0.020247	31880	10	0.705233	9574728	0.003047
318694505	19643	1005	2663.097552	31838	3	0.006699	31745	2	0.548227	9569880	0.003042
318673524	20014	1030	2633.460522	31756	5	0.517502	31916	0	0.063188	9565065	0.002693
318676518	20588	1076	2703.786086	32055	0	0.125440	31634	3	0.055211	9560308	0.002759
318707240	19448	998	2730.840904	31813	0	0.025396	31764	0	0.612233	9555367	0.002898
318703319	19510	1053	2591.887849	31910	1	0.010028	31931	1	0.164960	9550682	0.003308
318683736	20865	1104	2691.148588	31964	2	0.065773	31910	1	0.291613	9545943	0.003373
318681762	19388	1007	2666.691248	31840	1	0.369248	31782	2	0.151181	9541131	0.003488
318701859	19439	950	2629.964458	31815	1	0.094178	31736	0	0.115656	9536395	0.003379
318670461	20839	1026	2719.480304	31804	3	0.173952	31710	0	0.014123	9531685	0.003346
318674163	19318	959	2716.264378	31802	1	0.093729	31983	4	0.166244	9526972	0.003247
318700891	19706	1008	2589.218437	31780	2	0.042341	31831	1	0.555876	9522226	0.002564
318684079	20382	1054	2759.412096	31638	0	0.151141	31688	3	0.206834	9517552	0.002601
npatches	nstrain	runtime	dt	init_x	init_y	init_y_blood	init_z	init_S	beta0	beta1	beta2	beta3	mean_beta	B	d	delta	delta_blood	b[0]	mut	m	CTL	c	g	epsilon	k	het	lambda	rho	omega	x_max	patch.dyna	DELTA	A	VA
10000	1	100.000000	0.001000	21900	9499	5000000	0.001000	10000000	5.446703	3.436106	5.021314	2.760900	5	800000000	0.010000	1.000000	1.000000	80000	0.000050	0.004800	1	0.001000	1.000000	2.500000	14.000000	0.500000	0.000000	0.000000	0.000000	31872	0	10.000000	7.000000	1.000000
sus	inf	inf_blood	z	x[0]	y[0][0]	z[0]	x[1]	y[1][0]	z[1]	S[0]	synchrony
219000000	94990000	5000000	10.000000	21900	9499	0.001000	21900	9499	0.001000	10000000	0.000000
307097425	5683	339	7191.475912	30820	0	0.565764	30800	0	0.617637	9994920	0.000000
317804218	949	52	733.028874	31759	0	0.046616	31793	0	0.053657	9990002	0.000000
318639314	10095	473	263.538741	31949	0	0.004178	31842	0	0.004753	9984961	0.000000
318614347	79619	4113	3585.809257	31731	15	0.521988	31748	8	0.013561	9979906	0.000000
318681592	5310	290	3012.346185	31960	0	0.118253	31681	0	0.329176	9974896	0.000000
318694982	9758	492	847.000414	32088	0	0.010034	31772	0	0.031231	9969932	0.000000
318645159	44884	2340	2652.181141	31665	8	0.645742	31737	3	0.040265	9964820	0.000000
318696366	12289	644	3324.921242	31964	0	0.385841	32056	1	0.283319	9959743	0.000000
318718897	13470	651	1471.971654	31861	1	0.295244	31862	1	0.034867	9954889	0.000000
318655561	31172	1621	2685.972490	31781	2	0.087518	31662	7	0.022739	9949754	0.000000
318683285	15564	816	2962.670223	31704	1	0.505301	31681	1	0.295714	9944820	0.000000
318692973	16365	879	1900.592022	31834	0	0.117175	31852	2	0.113904	9939880	0.000000
318647403	25641	1235	2618.202602	31750	0	0.012087	31831	0	0.292322	9934978	0.000000
318667555	17598	820	2738.642820	31750	12	0.374162	31695	0	0.027983	9930009	0.000000
318717317	17900	886	2121.266669	31767	1	0.325043	31640	2	0.021131	9925026	0.000000
318680944	23073	1163	2605.712986	31778	3	0.230494	31601	2	0.277984	9920038	0.000000
318676535	18173	885	2670.444106	31759	1	0.047345	31726	0	0.170645	9914997	0.000000
318664273	17870	923	2221.408181	31705	0	0.354370	31798	1	0.505021	9910079	0.000000
318691986	21807	1106	2534.581183	31936	4	0.411838	31849	4	0.192017	9905317	0.000000
318664360	19363	1006	2656.569385	31709	3	0.627295	31755	5	0.397419	9900430	0.000000
318696155	17936	917	2312.361361	31959	1	0.298442	32040	1	0.169115	9895628	0.000000
318684493	21371	1074	2456.955132	31960	8	0.134337	31801	0	0.090896	9890717	0.000000
318686470	19386	980	2632.339273	32090	1	0.198448	31841	2	0.012198	9885808	0.000000
318703484	18509	1001	2336.142937	32005	3	0.045962	31901	1	0.298394	9880915	0.000000
318674993	20855	1059	2502.159286	31760	3	0.854422	31974	1	0.201049	9876019	0.000000
318687399	19348	979	2596.587419	32029	2	0.396376	32104	0	0.032434	9871097	0.000000
318707801	18818	966	2406.933323	31908	5	0.342841	31799	1	0.022459	9866218	0.000000
318678519	20687	1053	2536.116968	31866	1	0.115466	31862	3	0.276908	9861216	0.000000
318684810	18717	981	2504.754447	31874	5	0.472368	31820	0	0.059516	9856268	0.000000
318690025	20050	1059	2466.180212	32056	0	0.068122	31847	2	0.019906	9851285	0.000000
318675110	19726	986	2558.461700	31727	1	0.578981	31801	3	0.019850	9846257	0.000000
318665028	18554	898	2404.579208	32017	6	0.404445	31872	1	0.224236	9841316	0.000000
318673523	20430	1014	2473.493355	31748	1	0.416718	31880	0	0.437694	9836409	0.000000
318685022	19555	1013	2519.055859	31718	7	0.473332	31845	2	0.157764	9831491	0.000000
318680670	18865	993	2479.363446	31964	0	0.297291	31998	2	0.016902	9826566	0.000000
318696404	19993	1003	2426.456499	31678	2	0.045554	31914	10	0.261606	9821671	0.000000
318656071	20148	957	2524.071122	31869	1	0.479848	31903	4	0.549529	9816765	0.000000
318690666	19320	983	2519.472673	31935	8	0.513204	31946	1	0.166510	9811820	0.000000
318683121	19135	967	2428.491475	31884	0	0.145186	31932	1	0.020613	9806963	0.000000
318686343	20526	1014	2521.688194	31901	2	0.014060	31866	4	0.128374	9802063	-1.#IND00
318668057	18690	980	2486.931873	31725	0	0.091415	31978	0	0.060132	9797023	-1.#IND00
318702160	19423	983	2380.073012	31731	1	0.010364	31548	3	0.039096	9792190	-1.#IND00
318689671	19729	1024	2500.461659	31829	2	0.540694	31827	1	0.098776	9787410	-1.#IND00
318681502	19228	1007	2517.329953	31915	1	0.102373	31946	5	0.188287	9782459	-0.000385
318688224	19375	1012	2402.769592	31912	2	0.481445	31999	2	0.145577	9777587	-0.009061
318683098	20151	1061	2545.602206	31744	0	0.048755	31796	0	0.089898	9772723	-0.008289
318702580	19362	990	2497.963298	31798	1	0.148234	31997	0	0.188223	9767832	-0.006538
318687032	20236	1023	2456.390567	31958	3	0.223007	31666	3	0.263305	9763040	-0.004876
318705048	19519	1061	2565.818382	31826	0	0.298143	31907	4	0.380103	9758046	-0.004021
318679388	18654	976	2382.808634	31948	11	0.307218	31795	0	0.329336	9753219	-0.002085
318688771	20659	1032	2537.536242	31986	0	0.407075	31858	2	0.304706	9748390	-0.001076
318707984	19108	936	2508.652321	31982	1	0.766542	31842	1	0.502465	9743590	-0.000545
318672709	19596	1001	2473.147743	31666	0	0.129495	31708	0	0.070563	9738641	0.000009
318678318	19877	1011	2495.602884	31607	0	0.405815	31614	4	0.171842	9733767	-0.004459
318695804	19741	1000	2499.566308	31849	5	0.261965	31866	1	0.150652	9728913	-0.004567
318688752	19794	1007	2516.260340	31986	0	0.507047	31954	2	0.017484	9724047	-0.004387
318704897	19085	954	2443.446180	31944	5	0.247725	31853	3	0.113047	9719202	-0.005106
318685123	20233	1061	2511.408719	31597	0	0.480757	32012	2	0.354604	9714227	-0.005116
318677765	19121	984	2546.715366	31916	2	0.603161	31862	3	0.392815	9709457	-0.004665
318678828	18493	965	2379.116110	31910	0	0.100041	31903	0	0.209181	9704692	-0.004734
318698857	21241	1044	2500.072492	31786	2	0.010317	31779	4	0.074550	9699752	-0.006730
318692616	18725	965	2520.622172	32154	3	0.574286	31839	0	0.061984	9694947	-0.006429
318671882	19645	1024	2373.443057	31942	0	0.195849	31758	2	0.017605	9690107	-0.007150
318663654	20155	997	2606.601759	31736	0	0.404044	31905	1	0.614211	9685196	-0.006171
318682790	18628	966	2429.708815	31784	0	0.189004	31848	0	0.130732	9680274	-0.005359
318689181	20450	1066	2462.945406	31880	9	0.181561	31778	0	0.028053	9675449	-0.006226
318675863	19413	1004	2551.363423	32058	4	0.544055	31830	0	0.190179	9670579	-0.005894
318698776	18275	970	2418.449983	32035	2	0.228626	31842	2	0.178702	9665675	-0.004786
318666807	20011	1037	2452.659450	31898	4	0.384358	32076	0	0.017639	9660887	-0.004565
318690351	19891	1015	2566.515708	31928	4	0.803190	31705	1	0.004919	9656067	-0.004324
318674449	18889	935	2451.426826	32083	2	0.184522	31933	2	0.001041	9651249	-0.004104
318692941	19952	1018	2423.431139	31922	0	0.469245	32056	4	0.018674	9646401	-0.003604
318684464	20125	993	2585.435990	31765	0	0.415369	31990	4	0.201546	9641669	-0.003240
318683397	18386	959	2405.660250	31977	2	0.481480	31888	0	0.050334	9636780	-0.003120
318706461	20377	1009	2484.604068	31833	2	0.557497	31893	1	0.064148	9631920	-0.003017
318693296	19043	958	2503.661836	31809	2	0.464464	31857	0	0.157851	9627274	-0.002876
318660200	19755	994	2476.226874	32038	0	0.136421	31937	2	0.122771	9622375	-0.003119
318680622	19463	951	2437.331852	31951	0	0.232360	31767	1	0.020829	9617563	-0.002724
318704291	19867	1096	2470.579500	31999	3	0.344257	31809	5	0.334789	9612858	-0.003305
318682582	19369	1000	2499.344420	31995	5	0.631263	31682	2	0.331067	9608101	-0.003836
318678361	19805	984	2476.414288	31735	1	0.292217	31877	0	0.074557	9603381	-0.004359
318686252	19729	959	2457.510780	31976	1	0.030734	31920	5	0.248273	9598731	-0.004439
318679317	19496	983	2480.766778	31704	2	0.463975	32105	0	0.123965	9594027	-0.003419
318676395	19736	1019	2513.942932	31802	6	0.227768	31726	2	0.402684	9589287	-0.003456
318688890	19870	987	2466.258321	31833	1	0.191871	31865	5	0.164225	9584523	-0.002838
318680640	19579	971	2547.376293	31839	3	0.646247	31730	0	0.498195	9579784	-0.002763
318686491	19208	985	2446.125530	31988	1	0.259717	31906	1	0.432420	9574874	-0.002661
318707396	19973	1071	2509.300576	31796	0	0.317915	31865	1	0.082336	9570097	-0.003983
318691692	19344	970	2471.795933	31873	1	0.356344	32113	0	0.012041	9565248	-0.003595
318669109	19805	962	2490.737945	31490	1	0.037044	31863	1	0.004095	9560447	-0.003874
318680464	19421	961	2491.533488	31723	0	0.020401	31769	3	0.389895	9555714	-0.004346
318707428	19745	986	2440.923701	31788	1	0.015263	32041	0	0.059869	9550923	-0.003976
318684070	20202	1032	2503.522491	31911	0	0.469129	31926	2	0.006684	9546100	-0.004033
318696387	19443	968	2500.535988	31690	2	0.411822	31856	4	0.433619	9541296	-0.003890
318670636	19698	1082	2456.270863	31806	0	0.095152	32105	0	0.184006	9536395	-0.003555
318680275	19998	962	2552.204800	31925	1	0.482838	31735	0	0.023044	9531620	-0.003922
318676646	19379	954	2492.694775	31783	0	0.379806	31677	5	0.298249	9526847	-0.004364
318688418	19263	1042	2456.279317	31851	1	0.190901	31464	1	0.191791	9522137	-0.004464
318695418	20218	1007	2511.060796	31772	2	0.478565	31873	1	0.105524	9517301	-0.004258
npatches	nstrain	runtime	dt	init_x	init_y	init_y_blood	init_z	init_S	beta0	beta1	beta2	beta3	mean_beta	B	d	delta	delta_blood	b[0]	mut	m	CTL	c	g	epsilon	k	het	lambda	rho	omega	x_max	patch.dyna	DELTA	A	VA
10000	1	100.000000	0.001000	21900	9499	5000000	0.001000	10000000	5.111158	5.530074	5.410375	4.472109	5	800000000	0.010000	1.000000	1.000000	80000	0.000050	0.004800	1	0.001000	1.000000	2.500000	15.000000	0.500000	0.000000	0.000000	0.000000	31872	0	10.000000	7.000000	1.000000
sus	inf	inf_blood	z	x[0]	y[0][0]	z[0]	x[1]	y[1][0]	z[1]	S[0]	synchrony
219000000	94990000	5000000	10.000000	21900	9499	0.001000	21900	9499	0.001000	10000000	0.000000
307514819	2843	164	6106.116715	30826	3	0.589444	30759	0	0.633040	9995056	0.000000
317803936	753	39	591.522129	31912	7	0.208683	31692	0	0.052116	9990114	0.000000
318636430	9940	497	244.308021	32041	1	0.106161	31911	0	0.004627	9985104	0.000000
318602120	80402	4188	3513.663615	31926	1	0.842414	31859	4	0.862132	9980117	0.000000
318688760	5133	253	2792.879761	31838	0	0.079492	31976	0	0.347281	9975120	0.000000
318705575	9751	455	792.805746	31821	0	0.006865	31831	1	0.028812	9970139	0.000000
318659365	44611	2260	2465.886964	31720	0	0.001049	32066	5	0.074317	9965202	0.000000
318667277	11643	613	3159.012372	31919	1	0.001886	31829	8	0.479290	9960309	0.000000
318704988	11725	613	1261.958219	31810	0	0.000644	31871	0	0.250269	9955283	0.000000
318690605	33440	1634	2347.990057	31815	16	0.015834	32124	0	0.040115	9950276	0.000000
318697148	15144	768	2969.381075	31803	0	0.194530	31646	1	0.062426	9945350	0.000000
318693974	14160	730	1666.184515	31988	4	0.125090	31786	2	0.599564	9940254	0.000000
318679354	27222	1385	2342.873290	32005	2	0.420350	31662	6	0.219869	9935345	0.000000
318675760	17188	862	2796.824028	31872	0	0.190734	31874	0	0.103140	9930495	0.000000
318697879	15773	780	1912.238653	31933	3	0.108260	31754	0	0.011529	9925524	0.000000
318674860	23088	1178	2249.184180	31869	6	0.511898	31807	2	0.007121	9920595	0.000000
318691977	18946	975	2657.490874	32037	3	0.559291	31919	2	0.019363	9915709	0.000000
318675212	16662	832	2088.297454	31890	1	0.339794	32082	1	0.573298	9910655	0.000000
318676274	21741	1116	2303.815672	32047	0	0.248523	31944	1	0.074029	9905718	0.000000
318686382	18748	934	2497.206351	31884	4	0.083236	31903	0	0.066580	9900711	0.000000
318682628	17896	969	2139.648399	31910	0	0.156852	32003	0	0.005810	9895585	0.000000
318668896	21040	1078	2375.894692	31828	0	0.064217	31863	2	0.638263	9890620	0.000000
318683040	18233	928	2390.849889	31862	1	0.150307	32034	3	0.154089	9885741	0.000000
318688798	18447	927	2191.821828	32002	0	0.015675	31964	1	0.197477	9880846	0.000000
318671886	20552	1055	2402.629860	31951	2	0.006738	31799	2	0.118594	9875936	0.000000
318709791	18668	989	2389.554265	31803	2	0.003457	32051	0	0.213425	9870879	0.000000
318688731	19155	931	2232.134068	31892	2	0.812492	31929	0	0.504796	9865987	0.000000
318680335	19313	1048	2357.103461	31608	2	0.461908	31887	1	0.092560	9861058	0.000000
318693139	19286	989	2387.374243	32026	1	0.390984	32170	2	0.541430	9856156	0.000000
318678774	18748	981	2278.967107	32172	0	0.484923	32012	1	0.147318	9851207	0.000000
318669969	19531	1060	2276.211596	31969	2	0.249926	31795	3	0.310229	9846436	0.000000
318685251	19395	962	2341.796211	31842	0	0.050053	31830	1	0.600892	9841597	0.000000
318682745	19143	991	2325.225919	31799	8	0.244988	31982	3	0.206758	9836691	0.000000
318666845	19005	965	2285.604080	31734	1	0.341937	31893	1	0.209491	9831882	0.000000
318679954	19509	998	2346.763307	31838	4	0.725115	31942	0	0.117340	9826955	0.000000
318679896	19496	1004	2380.835701	32022	0	0.129270	31952	7	0.281935	9821981	0.000000
318694888	18655	927	2301.358776	31675	3	0.217364	31904	0	0.305178	9817041	0.000000
318708805	19845	1011	2290.030930	31627	0	0.069473	31977	1	0.506249	9812072	0.000000
318698866	18794	954	2374.047194	31565	0	0.006046	31643	0	0.502148	9807114	0.000000
318721763	19082	1003	2292.662756	31935	0	0.000969	31698	2	0.049989	9802184	-1.#IND00
318689364	18886	940	2312.645163	31866	9	0.009367	31978	0	0.289462	9797212	-1.#IND00
318686752	19346	957	2261.294577	31782	1	0.599077	31935	4	0.143306	9792187	-1.#IND00
318671109	19404	1039	2387.037194	31960	1	0.107432	31740	0	0.246857	9787305	0.021718
318702922	19137	970	2300.457834	31917	3	0.216789	31949	1	0.030502	9782340	0.015796
318708667	19407	984	2343.184477	31856	0	0.169655	32043	0	0.764666	9777359	-0.000296
318697975	19038	985	2316.295064	31594	0	0.115674	31904	0	0.267950	9772547	-0.003957
318679072	19245	945	2341.289712	31877	2	0.264481	31632	3	0.405579	9767657	-0.003646
318698569	18892	982	2318.670319	31756	2	0.268858	31720	0	0.212440	9762918	-0.002046
318695035	18991	1042	2270.295718	31952	1	0.215146	31719	5	0.625266	9758082	0.000082
318699047	20353	1004	2384.584933	31745	4	0.058992	31824	2	0.215507	9753135	0.001563
318670072	18687	916	2350.111791	31838	0	0.337494	31816	1	0.288082	9748332	0.004804
318680580	18955	1043	2274.783917	31797	1	0.137821	31910	0	0.046065	9743492	0.005552
318695652	20248	1009	2332.869288	31939	5	0.212770	31850	4	0.007227	9738668	0.005556
318693529	19075	955	2397.164382	31973	1	0.170564	31834	0	0.366602	9733795	0.006368
318687577	18382	949	2264.405329	31900	0	0.357596	31700	1	0.060614	9728992	0.006833
318676981	19703	1001	2311.632347	31812	3	0.521784	31706	0	0.400860	9724221	0.006619
318681883	19124	988	2333.738535	31876	2	0.333210	31972	3	0.236388	9719389	0.006639
318670622	19493	1063	2329.727319	31863	2	0.329196	31782	6	0.073858	9714636	0.007887
318700049	19186	1023	2335.866981	31692	0	0.304496	31842	8	0.280863	9709754	0.009324
318687878	19458	966	2303.819374	31744	1	0.052660	31880	0	0.251054	9704859	0.007950
318676566	19127	981	2365.455928	32029	0	0.239829	31866	0	0.178362	9700070	0.010116
318667161	18927	966	2274.570340	32076	0	0.379618	31914	3	0.484755	9695233	0.011626
318684489	19750	994	2285.493546	32020	0	0.211746	31903	1	0.085147	9690295	0.011103
318651776	19368	995	2366.783150	31862	5	0.284745	31865	0	0.171314	9685387	0.011720
318674427	18928	973	2295.239303	31983	1	0.128828	31927	3	0.028412	9680582	0.010195
318692356	19439	1052	2355.824713	32043	3	0.517025	31929	0	0.608580	9675632	0.010382
318696689	19030	961	2308.095377	31904	1	0.147914	31801	3	0.187466	9670779	0.009987
318675758	19619	1028	2347.238674	31689	0	0.018661	31860	0	0.181335	9665962	0.009684
318656012	19314	960	2336.947139	31856	5	0.603328	32008	5	0.102951	9661142	0.008669
318693235	19543	972	2334.883043	31598	0	0.593184	31881	1	0.091111	9656306	0.008421
318700222	19387	981	2341.224837	32093	0	0.252913	31945	3	0.841487	9651517	0.008357
318693018	18859	958	2266.442373	32043	0	0.026627	31880	0	0.207273	9646741	0.007582
318677906	20014	1021	2297.784824	32082	3	0.025257	31875	1	0.112893	9641839	0.007174
318688752	19384	1019	2380.896073	32047	0	0.381015	31988	1	0.019264	9637176	0.007399
318690269	18975	919	2301.823234	31961	3	0.069003	32096	1	0.002093	9632417	0.006982
318694433	19617	957	2345.401585	31682	0	0.564133	31655	5	0.127557	9627692	0.006956
318704117	18802	909	2341.464941	31833	3	0.333269	31786	0	0.402691	9622944	0.006159
318687382	19135	940	2260.107783	31952	0	0.075873	31812	0	0.388248	9618085	0.006205
318684474	19466	1009	2396.860147	31923	2	0.093851	31761	2	0.207609	9613263	0.006004
318669737	19134	947	2346.395506	31856	0	0.111560	31812	0	0.070161	9608393	0.005559
318672936	18856	946	2266.996596	32075	1	0.080565	31706	2	0.217699	9603564	0.004165
318703001	19788	996	2304.230141	31794	0	0.023779	31879	2	0.199933	9598763	0.004138
318671708	19662	984	2374.041689	31670	2	0.834461	31771	1	0.094060	9593890	0.003921
318694630	18730	902	2333.844534	31937	0	0.191757	31761	1	0.539207	9589053	0.003995
318688422	19987	1019	2311.617079	32017	0	0.018119	32036	1	0.051123	9584249	0.004069
318671409	18892	1025	2384.500260	31982	2	0.526731	31632	0	0.630581	9579388	0.004001
318710364	19073	972	2299.373065	31978	1	0.406685	31826	2	0.313296	9574626	0.003667
318712902	19343	986	2324.886874	31664	1	0.298024	31907	0	0.362665	9569846	0.004105
318681088	19067	953	2288.207810	31846	0	0.562514	31894	0	0.041719	9565035	0.004646
318704182	19725	1018	2310.602770	31773	0	0.268590	31866	0	0.014088	9560281	0.004567
318681249	19504	1003	2435.442913	31879	2	0.200714	31771	2	0.072731	9555507	0.004712
318678575	17972	965	2255.890314	31963	7	0.191526	31859	0	0.180430	9550723	0.004330
318695289	19841	1061	2286.367619	31601	1	0.380935	32131	0	0.020769	9545884	0.004308
318679595	19524	989	2381.915261	31734	0	0.150833	32113	6	0.144872	9541051	0.004575
318682171	18590	936	2306.669304	31639	4	0.575014	31778	0	0.137645	9536273	0.004059
318684471	19577	979	2301.211338	31883	0	0.246863	31603	0	0.338318	9531488	0.003255
318681430	19164	981	2332.254915	31848	3	0.026939	32032	1	0.046363	9526763	0.002745
318679009	19177	1043	2325.419762	32229	2	0.520980	31931	0	0.529245	9521936	0.002507
318699703	19275	975	2317.357228	32003	2	0.611595	31830	0	0.141651	9517138	0.001794
npatches	nstrain	runtime	dt	init_x	init_y	init_y_blood	init_z	init_S	beta0	beta1	beta2	beta3	mean_beta	B	d	delta	delta_blood	b[0]	mut	m	CTL	c	g	epsilon	k	het	lambda	rho	omega	x_max	patch.dyna	DELTA	A	VA
10000	1	100.000000	0.001000	21900	9499	5000000	0.001000	10000000	4.331954	7.118802	4.658186	3.194866	5	800000000	0.010000	1.000000	1.000000	80000	0.000050	0.004800	1	0.001000	1.000000	2.500000	16.000000	0.500000	0.000000	0.000000	0.000000	31872	0	10.000000	7.000000	1.000000
sus	inf	inf_blood	z	x[0]	y[0][0]	z[0]	x[1]	y[1][0]	z[1]	S[0]	synchrony
219000000	94990000	5000000	10.000000	21900	9499	0.001000	21900	9499	0.001000	10000000	0.000000
307833159	1425	66	5212.341536	30883	1	0.471914	30560	0	0.539875	9995014	0.000000
317855489	546	28	479.412202	31921	0	0.137443	31577	0	0.044500	9989937	0.000000
318639541	6618	350	153.064137	31600	0	0.052360	31959	0	0.004005	9985107	0.000000
318609636	85967	4314	2289.438029	31949	8	0.114877	32020	9	0.005100	9980180	0.000000
318668491	5494	326	3297.153914	31835	0	0.297776	31862	1	0.387576	9975106	0.000000
318732772	6661	300	706.955505	31941	0	0.025815	31760	0	0.032109	9970175	0.000000
318682033	41266	2091	1669.513868	31976	2	0.004712	31787	9	0.649071	9965128	0.000000
318670199	14939	799	3609.899528	31976	2	0.525024	31974	0	0.238469	9960007	0.000000
318691103	9190	449	1236.523534	31751	0	0.063082	31744	2	0.025743	9954994	0.000000
318695116	30171	1489	1795.072336	31798	0	0.012239	31917	2	0.648629	9950000	0.000000
318675226	18662	1011	3187.313691	32047	5	0.006473	31893	0	0.216264	9945006	0.000000
318705502	12305	632	1602.331638	31843	3	0.375556	32010	2	0.902075	9940098	0.000000
318701703	25142	1277	1964.614119	31588	2	0.106962	31683	2	0.111712	9935142	0.000000
318686254	18861	988	2756.140134	31767	3	0.224362	31883	4	0.431356	9930319	0.000000
318705810	14305	748	1820.979707	31969	2	0.109842	32044	2	0.502028	9925382	0.000000
318712093	23720	1199	2139.530672	31911	3	0.206112	31871	1	0.712741	9920476	0.000000
318688020	18354	955	2531.298758	31929	1	0.135855	31529	0	0.081169	9915480	0.000000
318672171	15902	774	1912.427409	32125	2	0.351876	31798	10	0.153593	9910512	0.000000
318698866	21870	1114	2134.084262	31818	0	0.084135	31537	1	0.395425	9905495	0.000000
318690122	18865	943	2439.149713	31831	0	0.015013	31706	2	0.367883	9900600	0.000000
318702877	16795	844	1999.576255	31993	16	0.073056	31853	4	0.155534	9895579	0.000000
318682155	20644	1111	2149.295460	31702	0	0.196424	31576	0	0.321061	9890600	0.000000
318673168	19190	968	2377.918978	31891	1	0.030276	31790	1	0.209309	9885710	0.000000
318694045	17026	893	2083.880082	31882	3	0.008086	31980	1	0.141834	9880739	0.000000
318670068	20495	1015	2159.738946	31838	7	0.027279	32045	0	0.390906	9875771	0.000000
318685400	18828	958	2287.677776	31802	0	0.325218	31875	5	0.113618	9870888	0.000000
318672387	17449	884	2042.307390	31922	0	0.035519	31783	0	0.686347	9865994	0.000000
318665951	20835	1034	2201.412974	31834	1	0.032424	31941	4	0.072073	9861263	0.000000
318678177	18474	986	2242.006927	31913	1	0.179286	31832	0	0.070583	9856294	0.000000
318687495	18318	962	2128.659071	31914	2	0.026556	31848	3	0.235050	9851413	0.000000
318691044	19982	1008	2160.961688	31824	3	0.028388	32006	0	0.071067	9846538	0.000000
318691202	18505	917	2214.380206	31955	0	0.718012	31672	3	0.076229	9841622	0.000000
318680290	19220	1044	2185.009294	31770	2	0.088924	31730	3	0.486255	9836719	0.000000
318664495	18779	955	2233.686785	32054	0	0.076295	31736	3	0.764111	9831870	0.000000
318690366	18036	986	2120.444329	31862	3	0.701319	31790	1	0.231830	9827014	0.000000
318664474	19242	958	2186.945876	31776	1	0.504105	31954	1	0.127253	9822138	0.000000
318704685	18513	1017	2191.134258	31847	1	0.215808	31862	2	0.109149	9817234	0.000000
318707202	18808	910	2150.415241	31898	0	0.051842	31963	0	0.095134	9812346	0.000000
318693238	19234	943	2154.278749	31815	2	0.576331	31791	1	0.027188	9807541	0.000000
318688512	19628	987	2226.660915	31744	0	0.351035	31832	7	0.285486	9802632	-1.#IND00
318710807	18165	906	2138.132199	31847	3	0.342289	31635	0	0.252347	9797640	-1.#IND00
318698536	19167	1039	2173.132001	31884	1	0.109223	32077	0	0.036281	9792917	-1.#IND00
318670059	19266	984	2219.797636	31809	0	0.062945	32049	3	0.024535	9788112	-1.#IND00
318677067	18245	932	2138.950767	31962	6	0.184528	31737	3	0.681954	9783285	-0.010208
318665064	19215	977	2151.693285	31755	0	0.554227	31899	0	0.347875	9778232	-0.002414
318678655	19254	947	2211.795163	32010	1	0.094799	31966	9	0.459809	9773328	-0.005296
318688260	18584	935	2157.492656	31925	0	0.009962	31786	2	0.323803	9768406	-0.003239
318670720	19409	973	2158.997240	31702	5	0.007412	31747	2	0.034818	9763441	-0.001137
318676971	19273	966	2195.593524	31953	0	0.088593	32088	0	0.209147	9758624	-0.001584
318694220	19503	1004	2231.233177	31891	3	0.061093	32089	3	0.598540	9753665	-0.003789
318671203	18488	947	2136.800746	31906	2	0.395633	31596	9	0.374549	9748689	-0.007194
318669995	19051	1027	2155.517825	31889	2	0.421191	32026	2	0.127406	9743774	-0.006287
318695372	19363	994	2178.361245	31687	0	0.055917	31771	0	0.104987	9738937	-0.004622
318685249	19120	935	2212.998101	31685	2	0.053835	31942	3	0.651757	9734061	-0.005501
318697248	18134	951	2117.971442	31738	4	0.044031	31683	1	0.217471	9729197	-0.003531
318684841	19997	996	2144.028942	31745	1	0.240318	31899	7	0.467827	9724342	-0.004052
318695031	19209	940	2268.939651	32090	3	0.300919	31762	0	0.119324	9719412	-0.003314
318702413	18439	934	2186.098055	31600	2	0.126525	31953	6	0.041107	9714601	-0.004672
318685703	19264	1015	2152.653419	31792	3	0.136774	31565	5	0.581967	9709800	-0.002989
318685347	18861	970	2189.001012	31784	0	0.079189	31995	0	0.278054	9704937	-0.001824
318690373	18349	952	2129.205145	32116	3	0.520720	31566	3	0.883003	9700104	-0.001579
318668550	19382	1012	2247.395846	31943	0	0.199386	31998	0	0.084179	9695386	-0.002398
318690836	18458	981	2208.055432	31975	1	0.260289	31889	3	0.025687	9690549	-0.002011
318715120	18485	881	2081.915179	32012	3	0.095257	31884	0	0.311296	9685739	-0.002128
318686161	20489	1050	2216.391180	31625	0	0.139260	31815	12	0.276391	9680833	-0.003692
318693414	18346	964	2264.050792	31796	0	0.123790	31506	0	0.185165	9675940	-0.003378
318713812	18011	932	2070.183365	31834	2	0.031432	31932	2	0.067301	9671110	-0.002996
318681030	20472	1033	2237.596320	31801	1	0.086006	31725	4	0.855036	9666288	-0.003970
318723280	17785	896	2199.116444	31901	3	0.126731	31747	0	0.454663	9661627	-0.003676
318695120	18635	960	2037.921101	31949	9	0.422564	31930	2	0.509408	9656734	-0.003892
318703336	19728	958	2246.932544	31948	3	0.199983	32164	3	0.134033	9651818	-0.003742
318683382	18552	885	2218.037854	31774	3	0.357394	32043	2	0.571664	9647006	-0.003777
318697315	18367	901	2091.462915	31778	2	0.091894	31819	3	0.462245	9642270	-0.002688
318688885	19769	939	2204.123044	32091	1	0.418168	31649	2	0.188540	9637471	-0.002413
318687685	18553	967	2210.693467	31853	0	0.170581	31989	5	0.063015	9632650	-0.002021
318684750	18921	958	2155.459359	31791	2	0.066422	31858	0	0.250356	9627850	-0.002016
318688741	19334	1031	2210.889198	31889	1	0.034379	31799	6	0.275001	9623121	-0.001935
318669298	18297	939	2180.453930	31860	3	0.212869	31983	1	0.285625	9618203	-0.002325
318662909	19360	978	2188.263265	32002	4	0.241121	31927	5	0.494652	9613329	-0.000970
318691813	18782	955	2182.967784	32066	1	0.095117	31924	1	0.651959	9608585	-0.000704
318697872	19126	962	2146.411925	31929	2	0.322453	31727	7	0.212988	9603723	-0.000989
318685610	19301	956	2192.818074	32057	0	0.079722	31928	1	0.456948	9598867	-0.000809
318702248	18967	933	2187.672290	31890	0	0.154178	31803	5	0.394912	9594104	-0.000597
318685494	18720	911	2117.237870	32036	2	0.101843	32002	0	0.099532	9589383	-0.000132
318677200	19592	974	2242.567553	32223	1	0.616530	31748	1	0.010398	9584619	-0.000123
318702446	18438	926	2160.148375	31889	2	0.117033	31775	0	0.795591	9579861	-0.000287
318656850	19124	993	2143.801540	31732	2	0.353972	31762	0	0.087632	9575179	-0.000157
318684609	19855	1038	2209.301037	31742	0	0.089962	31937	0	0.400065	9570309	-0.000014
318712786	18691	942	2256.095641	31960	11	0.247129	31919	10	0.469522	9565557	-0.000194
318698438	18374	975	2110.229597	31798	0	0.126426	31872	0	0.100964	9560925	-0.000036
318707537	20387	1015	2186.372981	31727	4	0.046324	32113	1	0.171972	9556184	-0.000022
318680359	18430	976	2252.184685	32004	4	0.248527	31906	2	0.149216	9551450	0.000035
318692127	18410	911	2078.230861	31839	3	0.622678	31973	0	0.267425	9546595	-0.000458
318668832	20283	1041	2228.134897	31677	5	0.325667	31893	4	0.676284	9541794	-0.000465
318678512	18250	964	2215.598246	31865	1	0.122146	31890	1	0.534375	9537016	-0.000395
318686423	18903	927	2106.466316	31939	1	0.159567	31846	1	0.233596	9532172	-0.000768
318695815	19232	1004	2249.063224	31886	3	0.272183	31833	3	0.370990	9527473	-0.000858
318692831	18057	907	2145.993206	31956	0	0.077209	31942	6	0.153322	9522772	-0.000783
318696464	19662	951	2188.183864	31777	0	0.006679	32253	1	0.181683	9517891	-0.001086
npatches	nstrain	runtime	dt	init_x	init_y	init_y_blood	init_z	init_S	beta0	beta1	beta2	beta3	mean_beta	B	d	delta	delta_blood	b[0]	mut	m	CTL	c	g	epsilon	k	het	lambda	rho	omega	x_max	patch.dyna	DELTA	A	VA
10000	1	100.000000	0.001000	21900	9499	5000000	0.001000	10000000	4.878685	5.379680	4.654867	6.258017	5	800000000	0.010000	1.000000	1.000000	80000	0.000050	0.004800	1	0.001000	1.000000	2.500000	17.000000	0.500000	0.000000	0.000000	0.000000	31872	0	10.000000	7.000000	1.000000
sus	inf	inf_blood	z	x[0]	y[0][0]	z[0]	x[1]	y[1][0]	z[1]	S[0]	synchrony
219000000	94990000	5000000	10.000000	21900	9499	0.001000	21900	9499	0.001000	10000000	0.000000
308033620	811	52	4580.116382	30877	0	0.368458	31043	0	0.552769	9995029	0.000000
317852096	321	16	405.625669	31864	0	0.030487	31910	0	0.045554	9989979	0.000000
318641450	4446	213	100.089013	32043	0	0.002859	32003	0	0.004091	9985053	0.000000
318649158	78291	3833	1417.764953	31680	14	0.283369	31843	1	0.663588	9980011	0.000000
318674591	6599	375	3829.045785	31892	1	0.590528	31844	1	0.648238	9975143	0.000000
318690452	4962	253	692.977091	31913	0	0.080222	31904	0	0.056919	9970125	0.000000
318666936	35377	1801	1261.154938	31831	3	0.303226	31680	2	0.187869	9965098	0.000000
318656829	17754	993	3787.977744	31948	0	0.089717	31760	0	0.136393	9960082	0.000000
318675542	7607	379	1192.263438	31883	2	0.111299	31872	0	0.014459	9955124	0.000000
318663580	28681	1400	1494.059851	31888	2	0.055375	32018	14	0.200704	9950173	0.000000
318695975	19865	1094	3176.581613	31840	0	0.244602	31926	3	0.182343	9945122	0.000000
318712835	11262	563	1558.607118	31990	5	0.160218	31904	0	0.077770	9940124	0.000000
318679014	24593	1284	1767.926273	31855	1	0.164160	31907	0	0.006725	9935046	0.000000
318689220	19715	1000	2717.170837	31907	0	0.140366	31911	0	0.582221	9930154	0.000000
318693692	13596	725	1731.463942	31537	1	0.030239	31896	2	0.153912	9925235	0.000000
318692156	22866	1219	1895.167206	31783	7	0.224036	31764	1	0.346136	9920251	0.000000
318682726	18950	971	2499.403466	31978	1	0.093447	31810	1	0.316643	9915214	0.000000
318685186	15020	770	1779.288884	31815	1	0.105204	31957	3	0.130393	9910198	0.000000
318687185	22184	1053	2010.436045	31905	5	0.076478	31966	0	0.151586	9905213	0.000000
318681861	18697	960	2349.537397	31893	2	0.638121	32085	3	0.226840	9900270	0.000000
318697881	16379	847	1899.392901	32007	0	0.061028	31972	3	0.198499	9895313	0.000000
318681654	20895	1095	2102.535922	31810	2	0.351964	31969	0	0.052425	9890392	0.000000
318678539	18734	1010	2205.589931	31831	0	0.106107	31849	0	0.168950	9885524	0.000000
318691965	17479	892	1965.580154	31915	1	0.028978	31861	6	0.150399	9880457	0.000000
318686917	19733	982	2074.332018	31937	3	0.019219	31824	0	0.171955	9875538	0.000000
318667685	19010	976	2162.523843	32000	0	0.437006	31804	4	0.281743	9870595	0.000000
318674154	18095	983	2060.809802	31823	2	0.294520	31835	6	0.476417	9865607	0.000000
318684560	18667	925	2036.973395	31812	0	0.363247	31855	2	0.135027	9860877	0.000000
318696395	19184	926	2091.953124	31937	0	0.101467	31841	1	0.128322	9856009	0.000000
318694944	18269	965	2096.753312	31853	6	0.049599	31948	2	0.461595	9851089	0.000000
318675075	19130	942	2018.757904	31864	0	0.215579	31719	0	0.184889	9846276	0.000000
318686741	19119	957	2087.011535	31978	0	0.017990	31924	8	0.130622	9841315	0.000000
318686684	18584	979	2052.865924	31988	9	0.036050	31954	2	0.270521	9836537	0.000000
318705338	19116	977	2094.603223	31986	0	0.173827	31846	2	0.064454	9831513	0.000000
318690386	18703	933	2097.063515	31887	2	0.378027	31924	0	0.450209	9826577	0.000000
318666971	18664	952	2051.044896	31955	2	0.062216	31881	3	0.374622	9821742	0.000000
318688729	18876	1014	2071.390212	31774	3	0.028144	31963	1	0.266339	9816821	0.000000
318685349	18686	984	2067.061827	31948	0	0.242832	31919	6	0.440948	9811942	0.000000
318683065	19132	994	2095.992861	31969	2	0.176841	31621	2	0.545122	9807051	0.000000
318678873	18082	886	2073.693641	31655	1	0.294413	31867	2	0.113694	9802036	-1.#IND00
318700925	19028	990	2009.217449	32127	1	0.070951	31994	1	0.062322	9797003	-1.#IND00
318701756	19090	1024	2133.438287	31907	9	0.192015	31887	0	0.158593	9792081	-1.#IND00
318675651	17373	907	2022.171028	31838	2	0.225301	31795	6	0.127434	9787231	-1.#IND00
318687464	18938	968	2000.196725	32016	2	0.395989	31971	0	0.388233	9782196	-1.#IND00
318677676	18940	968	2177.124102	31865	0	0.122160	31935	0	0.085412	9777304	-1.#IND00
318660112	17639	935	2002.909898	31935	0	0.046029	32019	0	0.274283	9772398	0.001484
318685700	19623	986	2062.119194	32028	1	0.040788	31923	1	0.032672	9767499	-0.001613
318699781	18462	937	2120.026576	31753	0	0.318156	31876	2	0.005366	9762674	-0.005659
318695425	18712	881	2026.245955	31811	2	0.036066	31837	2	0.557674	9757802	-0.002812
318680799	19173	981	2067.118907	31998	3	0.320092	32271	1	0.135239	9752857	0.000437
318668765	18826	953	2190.446710	31900	0	0.253462	31985	0	0.362357	9747994	0.000899
318698395	17379	892	1982.701842	31873	0	0.035190	31978	5	0.139719	9743131	0.001963
318675112	19236	940	2012.827817	31839	1	0.440072	31891	4	0.173729	9738247	0.002693
318664178	18584	973	2144.426309	31775	1	0.104108	31816	0	0.196055	9733213	-0.001790
318678282	18300	963	2028.310390	31923	1	0.088846	31753	4	0.072348	9728435	-0.003071
318675085	19384	964	2051.700611	31851	0	0.157533	32077	0	0.329497	9723464	-0.006988
318678487	18630	991	2148.517676	31972	1	0.055509	31868	3	0.605820	9718494	-0.006903
318691079	17974	964	1964.813527	31938	2	0.034074	31832	0	0.554164	9713665	-0.004102
318690597	19706	999	2118.393628	31961	3	0.737008	32022	3	0.206291	9708839	-0.009677
318678730	18024	924	2145.149896	31878	1	0.152973	31759	2	0.222987	9703990	-0.008449
318697957	17651	939	1934.761649	31846	0	0.208155	31838	0	0.028214	9699153	-0.005155
318696319	20688	1018	2071.565461	31897	12	0.361828	31968	12	0.147883	9694267	-0.003108
318656761	18185	919	2210.930461	32084	0	0.146106	32030	0	0.283466	9689370	-0.004042
318675937	17436	852	1975.054696	31975	0	0.013744	32219	0	0.061051	9684557	-0.001425
318690284	19753	998	2045.812091	31888	4	0.303139	31811	1	0.300983	9679799	-0.001294
318697588	18859	959	2157.051582	31817	2	0.535576	31823	2	0.246255	9674933	-0.001272
318694958	18223	929	2058.986333	31583	0	0.062414	31952	0	0.075545	9670030	-0.000964
318705973	19146	932	2017.415141	31751	2	0.040379	32150	0	0.503194	9665135	-0.000775
318689853	19073	974	2144.810556	31975	1	0.212141	31881	0	0.286843	9660382	-0.000854
318692434	18053	924	2015.807541	31883	3	0.540621	32021	1	0.043740	9655738	-0.000893
318698557	19184	949	2051.114149	31839	1	0.052700	32162	8	0.254978	9651016	-0.001263
318675083	18951	980	2146.442871	31966	3	0.478558	31900	0	0.290414	9646118	-0.000935
318704642	18312	931	2020.086287	31779	0	0.076121	31778	2	0.180749	9641239	-0.001088
318693447	19351	1014	2079.894109	31938	0	0.549928	31863	2	0.194434	9636305	-0.001419
318697382	18543	938	2097.712914	31974	1	0.114434	31880	0	0.193145	9631458	-0.001547
318682072	18784	954	2045.307836	31782	1	0.185878	32036	2	0.051051	9626657	-0.001366
318686914	18641	966	2081.638949	32076	0	0.141237	31859	1	0.449086	9621794	-0.000831
318703725	18360	925	2040.237045	32014	1	0.036938	31928	1	0.177743	9616908	-0.000528
318683044	19265	921	2098.840293	31934	1	0.016724	31898	6	0.124896	9612115	-0.000855
318692595	18765	929	2094.340145	31872	5	0.266688	31804	0	0.186141	9607329	-0.001678
318709785	18336	940	2002.399663	31847	2	0.385295	32050	1	0.158259	9602501	-0.001307
318702118	19327	973	2091.952549	31632	0	0.520508	31782	0	0.022653	9597714	-0.001188
318694565	18316	927	2096.456601	31805	2	0.483644	31691	0	0.011265	9592887	-0.002169
318691243	18884	985	2068.466521	31889	0	0.080373	31874	1	0.205339	9588153	-0.002005
318709679	18549	959	2067.669388	31791	4	0.628075	32111	0	0.169221	9583415	-0.002139
318689622	18590	940	2079.928819	31963	0	0.100767	32041	0	0.537119	9578777	-0.002916
318667457	18229	933	2061.812810	31790	1	0.205957	31777	3	0.062083	9573925	-0.002556
318710797	18914	944	2058.957492	31866	0	0.128672	31710	0	0.194172	9569151	-0.002304
318690569	18697	883	2100.088273	31882	4	0.304080	31716	0	0.057696	9564258	-0.002342
318694236	18980	1013	2053.323612	31905	1	0.107690	31752	8	0.174629	9559473	-0.001964
318689343	18220	979	2090.032014	31894	3	0.017575	32132	4	0.161756	9554708	-0.001393
318690622	18690	938	2006.469427	31937	0	0.011183	31878	4	0.433966	9550007	-0.000773
318683007	18781	1011	2094.399593	31904	2	0.055104	31794	0	0.054733	9545216	-0.000781
318678222	18201	929	2032.627122	31890	2	0.431651	31936	2	0.183123	9540333	-0.000901
318696522	19096	921	2059.643313	32000	4	0.249213	31730	2	0.037797	9535509	-0.001052
318679414	19123	992	2073.334939	31699	0	0.316115	31932	0	0.230167	9530773	-0.000993
318658434	18313	984	2102.914507	31824	1	0.057359	31693	0	0.323638	9525906	-0.000948
318674188	18979	961	2029.193801	31869	0	0.005383	31953	0	0.338737	9521223	-0.001164
318676715	19168	1017	2052.254828	32043	10	0.004753	31778	5	0.744539	9516484	-0.000858
npatches	nstrain	runtime	dt	init_x	init_y	init_y_blood	init_z	init_S	beta0	beta1	beta2	beta3	mean_beta	B	d	delta	delta_blood	b[0]	mut	m	CTL	c	g	epsilon	k	het	lambda	rho	omega	x_max	patch.dyna	DELTA	A	VA
10000	1	100.000000	0.001000	21900	9499	5000000	0.001000	10000000	4.343597	6.630185	4.273041	5.318683	5	800000000	0.010000	1.000000	1.000000	80000	0.000050	0.004800	1	0.001000	1.000000	2.500000	18.000000	0.500000	0.000000	0.000000	0.000000	31872	0	10.000000	7.000000	1.000000
sus	inf	inf_blood	z	x[0]	y[0][0]	z[0]	x[1]	y[1][0]	z[1]	S[0]	synchrony
219000000	94990000	5000000	10.000000	21900	9499	0.001000	21900	9499	0.001000	10000000	0.000000
308239960	550	30	4103.143362	30713	0	0.415215	30747	0	0.355116	9995009	0.000000
317906775	303	5	358.551474	31743	0	0.034310	31722	0	0.029397	9989993	0.000000
318660077	4830	239	95.992890	31716	0	0.003172	31848	0	0.002770	9985042	0.000000
318624842	81383	3996	1515.032315	31668	10	0.010359	31808	28	0.346215	9979965	0.000000
318647163	5758	314	3469.480738	31961	0	0.150822	31946	0	0.164097	9974962	0.000000
318710651	4741	229	615.091579	31930	0	0.012696	31856	0	0.013781	9970015	0.000000
318659837	35723	1789	1156.322808	31827	1	0.001628	32011	11	0.015112	9965018	0.000000
318636113	17990	945	3692.333175	31961	1	0.451101	31937	0	0.289561	9959962	0.000000
318700785	7558	389	1151.094038	31904	0	0.050750	31811	0	0.048182	9954852	0.000000
318726744	27543	1350	1370.077668	31883	2	0.026229	31877	6	0.337539	9950000	0.000000
318668620	20671	1045	3093.850965	31720	0	0.229397	31820	2	0.333710	9944950	0.000000
318685359	10656	530	1459.855377	31786	4	0.102820	31870	9	0.294868	9939871	0.000000
318682206	24011	1238	1679.267288	31913	2	0.156276	31754	0	0.170565	9934724	0.000000
318685675	19794	1056	2631.666135	31880	2	0.387001	31828	4	0.381010	9929636	0.000000
318700401	13255	674	1630.003451	31936	0	0.371144	31929	0	0.133698	9924665	0.000000
318683202	22750	1120	1808.944290	31796	2	0.339243	32048	1	0.024805	9919812	0.000000
318686978	19001	920	2394.006576	31883	1	0.106006	31629	0	0.398745	9915036	0.000000
318695003	15247	780	1720.277219	32023	0	0.024660	31994	5	0.074022	9910064	0.000000
318701192	21974	1116	1888.454786	32055	1	0.009409	31960	0	0.150757	9905108	0.000000
318684468	18529	969	2236.528332	31943	3	0.600736	31839	4	0.084871	9900259	0.000000
318674677	15887	840	1757.011927	31811	0	0.108222	31981	0	0.132328	9895308	0.000000
318693952	21116	1096	1924.098381	31898	2	0.013239	31957	1	0.026214	9890372	0.000000
318662552	18711	977	2143.507104	31920	6	0.166433	31795	1	0.669036	9885427	0.000000
318703659	16879	913	1858.772435	31833	2	0.731842	32070	3	0.735342	9880449	0.000000
318686380	19942	990	1957.078795	31773	0	0.126940	31616	0	0.120617	9875586	0.000000
318645048	18760	917	2069.353825	31871	1	0.671611	31591	0	0.399055	9870654	0.000000
318680525	17322	909	1887.043020	31888	4	0.190117	31930	0	0.276794	9865724	0.000000
318682817	19283	1004	1906.057909	31885	1	0.086547	31990	0	0.033942	9860780	0.000000
318700106	19385	994	2094.316733	31851	1	0.083731	32042	8	0.071400	9855834	0.000000
318699399	17071	911	1935.625866	31910	1	0.094850	31985	1	0.220957	9850918	0.000000
318705128	19573	1017	1919.672764	32003	0	0.047328	31950	0	0.057400	9845967	0.000000
318693932	19032	962	2082.395333	31828	5	0.711148	32079	1	0.371323	9841077	0.000000
318684561	17241	912	1966.483850	31974	0	0.278208	31753	0	0.329403	9836106	0.000000
318673047	18482	946	1905.782304	31874	2	0.170714	31980	3	0.414334	9831245	0.000000
318693189	19019	965	2026.067441	31960	4	0.416336	31830	0	0.093114	9826277	0.000000
318690997	18433	888	1994.718668	31794	0	0.250625	31960	4	0.128067	9821289	0.000000
318683846	18682	958	1955.965314	31591	0	0.076249	31727	0	0.192847	9816285	0.000000
318680524	18661	934	2021.065144	31890	2	0.048959	31937	1	0.184964	9811377	0.000000
318680388	18386	913	1963.175953	31800	3	0.021954	31760	1	0.488636	9806466	0.000000
318681767	18601	925	1951.837231	31575	1	0.105618	32059	1	0.143937	9801566	-1.#IND00
318683012	18180	902	2033.570737	31909	3	0.195207	31880	1	0.167273	9796689	-1.#IND00
318676818	18569	936	1969.018052	31912	0	0.146347	31936	3	0.106789	9791830	-1.#IND00
318693861	18390	935	2003.550147	31995	2	0.184702	31868	1	0.246053	9786950	-0.005569
318695425	18105	917	1932.883451	31882	0	0.291668	31890	0	0.624371	9782042	0.000482
318659058	18747	932	1946.400013	31779	2	0.033838	31747	0	0.057704	9777175	-0.007402
318660826	18576	986	1998.491812	31862	2	0.073022	31657	0	0.353831	9772257	-0.008180
318688923	17909	910	1979.899221	31683	1	0.393751	31922	0	0.218054	9767444	-0.006761
318670116	18539	962	1933.168041	31597	2	0.114554	32034	0	0.115355	9762528	-0.006636
318680957	19321	1025	2028.063574	31907	0	0.021649	32126	5	0.266976	9757644	-0.007752
318690321	18265	956	1977.256014	31893	5	0.166182	32024	2	0.278764	9752774	-0.005489
318684611	18671	977	1914.131566	31927	1	0.127679	32117	0	0.067299	9747900	-0.003449
318692508	19376	991	2017.251108	31979	2	0.150422	31942	3	0.268289	9742966	-0.001626
318709349	18150	927	1968.089325	31833	0	0.117607	31823	3	0.160603	9738106	-0.001669
318667560	19035	961	1977.476970	31762	1	0.131313	31964	2	0.034332	9733115	0.000155
318693035	18614	933	1996.632710	31924	1	0.067655	31918	0	0.360521	9728343	0.001320
318685807	18669	954	1989.508568	31731	4	0.111874	32010	0	0.058153	9723368	-0.000115
318702156	18039	905	1964.542934	31855	0	0.053768	32174	2	0.311617	9718532	-0.001033
318670130	18952	989	1965.526913	31929	2	0.167688	31738	3	0.202168	9713696	-0.000589
318703336	19000	945	1988.924147	31684	1	0.053145	31890	2	0.056994	9708827	-0.000141
318686482	18053	896	1945.710425	31818	1	0.276039	31753	0	0.142976	9704006	0.002644
318690070	18740	994	1927.102335	32093	0	0.091131	31977	0	0.241593	9699170	0.002300
318688943	18765	963	1976.489887	32044	3	0.027781	31729	1	0.621491	9694293	0.002477
318697824	18738	965	1966.676643	31699	0	0.494772	31936	2	0.368685	9689526	0.004103
318694145	18228	992	1986.417921	32029	3	0.310316	31791	1	0.164589	9684720	0.003628
318681988	18667	1008	1933.378522	31946	1	0.086299	31849	0	0.442136	9679836	0.003847
318697317	18211	939	2005.766859	31909	8	0.141964	31862	0	0.041533	9675041	0.002884
318675736	18925	929	1971.705756	31898	1	0.133630	31985	0	0.290059	9670189	0.002334
318669709	18247	888	1920.285676	32031	4	0.068947	31766	6	0.057360	9665417	0.002592
318668494	19192	953	1966.792848	31717	1	0.271741	31736	1	0.323957	9660599	0.003222
318694031	18098	880	2007.705410	31981	0	0.268516	31901	0	0.298792	9655704	0.003305
318666544	18266	916	1929.801307	31875	8	0.118356	31913	3	0.209596	9650910	0.003769
318679755	19020	1000	1968.792514	31785	0	0.324275	31853	5	0.192031	9646021	0.002159
318674617	18512	897	2073.916303	31761	1	0.085463	32061	1	0.228604	9641254	0.003883
318692115	17551	896	1922.764752	31797	1	0.256759	31648	0	0.298913	9636414	0.004144
318668232	19064	1005	1922.390465	31932	1	0.024129	31996	3	0.133445	9631667	0.003861
318678133	18850	998	2088.037375	31932	1	0.157811	31750	3	0.522951	9626964	0.003574
318687525	17668	895	1923.047004	31907	3	0.068776	31863	0	0.084074	9622157	0.001388
318690415	19210	996	1948.964276	31637	0	0.045094	31825	0	0.010924	9617396	-0.001798
318689104	18782	987	2039.218973	31653	1	0.193449	31898	2	0.003516	9612598	-0.001921
318692354	18129	966	1940.113120	31868	0	0.112764	31716	2	0.692398	9607744	-0.002298
318691647	19042	957	1970.730857	31926	0	0.013068	31799	0	0.302662	9603085	-0.002107
318694895	18527	971	2026.398134	31794	3	0.022004	32076	0	0.050931	9598113	-0.002012
318686075	17965	897	1955.761449	31797	0	0.023647	32078	12	0.653202	9593330	-0.002460
318684723	18524	915	1952.560722	31789	0	0.006726	31828	0	0.132284	9588567	-0.001464
318688430	18702	972	2001.487701	32026	2	0.007129	31699	4	0.475954	9583744	-0.001354
318706503	18378	905	1976.073235	31725	0	0.275853	32027	0	0.203529	9578925	-0.001268
318696735	18764	946	1971.936643	31498	1	0.129551	31642	0	0.372644	9574179	-0.001373
318720710	18881	901	1980.841856	31829	0	0.104910	31782	0	0.046925	9569448	-0.000176
318688505	18710	909	1992.471548	32045	7	0.548381	31674	1	0.004309	9564611	-0.000190
318689456	18585	973	1952.728490	31932	0	0.157337	31902	1	0.501064	9559752	-0.000767
318689719	18237	937	1959.866816	31806	0	0.022465	31917	0	0.151972	9554944	-0.000704
318699544	18845	949	1957.681053	31962	0	0.006631	31888	0	0.097552	9550206	-0.000496
318670365	18645	976	2001.975373	31821	0	0.002465	31842	0	0.736846	9545384	-0.001109
318700500	17819	863	1902.877699	31770	1	0.000597	31859	0	0.063716	9540576	-0.000982
318716551	19434	985	1978.892899	31741	11	0.007433	31909	4	0.008580	9535998	-0.000965
318693639	17866	979	2010.185305	31861	0	0.498413	31967	1	0.361154	9531198	-0.000585
318679064	17918	887	1908.583130	31807	0	0.096768	31897	0	0.322287	9526454	-0.001822
318695237	19396	991	1993.865849	31852	2	0.027067	31913	4	0.546144	9521640	-0.001425
318680456	18547	969	2016.937700	31887	0	0.273556	32048	0	0.095957	9516875	-0.001759
npatches	nstrain	runtime	dt	init_x	init_y	init_y_blood	init_z	init_S	beta0	beta1	beta2	beta3	mean_beta	B	d	delta	delta_blood	b[0]	mut	m	CTL	c	g	epsilon	k	het	lambda	rho	omega	x_max	patch.dyna	DELTA	A	VA
10000	1	100.000000	0.001000	21900	9499	5000000	0.001000	10000000	3.716841	5.121288	3.509695	6.841257	5	800000000	0.010000	1.000000	1.000000	80000	0.000050	0.004800	1	0.001000	1.000000	2.500000	19.000000	0.500000	0.000000	0.000000	0.000000	31872	0	10.000000	7.000000	1.000000
sus	inf	inf_blood	z	x[0]	y[0][0]	z[0]	x[1]	y[1][0]	z[1]	S[0]	synchrony
219000000	94990000	5000000	10.000000	21900	9499	0.001000	21900	9499	0.001000	10000000	0.000000
308435735	330	17	3679.522257	30910	0	0.331066	30968	0	0.448291	9994926	0.000000
317900986	258	13	320.778889	31841	0	0.027431	32075	0	0.037013	9989979	0.000000
318673718	4129	203	81.680719	31665	0	0.002610	31812	0	0.003393	9984965	0.000000
318630835	76569	3751	1224.314516	31877	5	0.001189	31968	6	0.018054	9979940	0.000000
318668390	6164	359	3568.974007	31999	3	0.060137	31740	0	0.276428	9974967	0.000000
318715135	3658	185	570.415194	31715	0	0.034897	31801	0	0.022964	9970033	0.000000
318700526	29900	1396	822.859935	31967	1	0.005141	31791	7	0.046654	9965060	0.000000
318630624	24121	1353	3856.207828	31718	7	0.708608	31898	0	0.206609	9960084	0.000000
318670785	6116	318	1163.690001	32071	1	0.108532	31925	1	0.200190	9955130	0.000000
318693938	22639	1140	986.888122	31921	1	0.031030	31941	1	0.020020	9950124	0.000000
318684883	26414	1374	3114.857943	31798	2	0.008274	31815	7	0.670136	9945103	0.000000
318701335	9191	464	1492.196284	31898	2	0.228047	31845	0	0.097223	9940158	0.000000
318690937	20935	1048	1285.278506	32116	1	0.034240	31846	5	0.037380	9935242	0.000000
318662885	24111	1304	2578.292704	31838	0	0.188260	31617	1	0.198441	9930186	0.000000
318683565	12315	624	1692.553914	31731	1	0.101065	31817	0	0.016893	9925174	0.000000
318679587	20088	1027	1521.864815	31635	0	0.079921	31607	1	0.062892	9920230	0.000000
318688781	20975	1102	2289.779968	31831	2	0.049414	31656	5	0.294715	9915175	0.000000
318678493	14635	737	1735.865215	31887	1	0.012003	31646	2	0.072320	9910206	0.000000
318672989	20022	1021	1696.009045	31888	0	0.136763	31786	0	0.494041	9905203	0.000000
318686134	19402	1003	2076.851881	31883	0	0.018680	31768	0	0.772244	9900138	0.000000
318700557	16636	833	1782.046582	31867	0	0.037495	32109	0	0.100752	9895168	0.000000
318704065	19283	978	1779.368861	31713	5	0.071078	31906	3	0.162251	9890225	0.000000
318692841	19401	1027	2022.163320	31863	1	0.336405	31733	2	0.345286	9885263	0.000000
318692213	16711	880	1806.650692	31899	0	0.054420	31679	8	0.443906	9880147	0.000000
318707556	19115	945	1776.106287	31832	1	0.071469	31764	1	0.158540	9875203	0.000000
318699005	19009	963	1979.598035	31872	2	0.088643	31738	1	0.018896	9870260	0.000000
318692245	17052	836	1803.372125	31764	0	0.028639	32101	3	0.099330	9865325	0.000000
318710537	18651	944	1753.388951	31584	1	0.005053	31999	0	0.183600	9860374	0.000000
318685563	19367	956	1979.893325	31756	1	0.579254	31990	2	0.307022	9855313	0.000000
318715542	17029	874	1818.440127	31770	0	0.062029	31820	0	0.045412	9850505	0.000000
318692994	19189	1013	1836.797775	31790	0	0.007902	31949	7	0.256439	9845493	0.000000
318689373	17812	959	1885.378657	31851	9	0.043575	31889	0	0.125959	9840698	0.000000
318694087	18848	1004	1858.987688	31799	0	0.516311	32103	1	0.030342	9835726	0.000000
318698749	18477	968	1897.180576	31808	3	0.284676	31774	2	0.006192	9830863	0.000000
318674592	18015	887	1841.040099	31780	2	0.573094	31755	2	0.564276	9825937	0.000000
318707023	18549	949	1843.926799	31908	0	0.176066	32129	1	0.151540	9821057	0.000000
318670860	18387	946	1880.531504	32032	1	0.292105	31793	0	0.020761	9816152	0.000000
318673942	17925	978	1865.327371	31788	0	0.034442	31938	5	0.149583	9811236	0.000000
318701342	18345	887	1815.700020	32100	3	0.171459	31946	4	0.570547	9806295	0.000000
[truncated: 163 more rows]
