# Supplementary material for: Large Variations in HIV-1 Viral Load Explained by Shifting-Mosaic Metapopulation Dynamics
Source: PLoS Biol. 2016 Oct 5;14(10):e1002567. doi: 10.1371/journal.pbio.1002567 (PMC5051940; doi:10.1371/journal.pbio.1002567)
Supplement: S1 Data — Each file gives the output from the simulations indicated by the filename: low migration (ms1, db432); high migration (ms1, db1); very high migration (ms10, db1); number of patches (np); reservoir (storage); no reservoir (nostorage); CTL immigration model (CTLimmig); CTL proliferation model (CTLprolif); β¯ (beta1, beta2, …). Within each file, there are 21 simulations for (k = 0,1,..,20), and data is output each day. For measures of synchrony, the final entry should be used. See Methods and S1 Simulation Code for further details. (ZIP) [file pbio.1002567.s002.zip › S1_Data/ms1_np10000_nostorage_noPD_CTLprolif_db1_beta6.tsv]

npatches	nstrain	runtime	dt	init_x	init_y	init_y_blood	init_z	init_S	beta0	beta1	beta2	beta3	mean_beta	B	d	delta	delta_blood	b[0]	mut	m	CTL	c	g	epsilon	k	het	lambda	rho	omega	x_max	patch.dyna	DELTA	A	VA
10000	1	100.000000	0.001000	21900	9499	5000000	0.001000	10000000	8.793435	5.818596	7.156570	3.765732	6	800000000	0.010000	1.000000	1.000000	80000	0.000050	0.004800	1	0.001000	1.000000	2.500000	0.000000	0.500000	0.000000	0.000000	0.000000	31872	0	10.000000	7.000000	1.000000
sus	inf	inf_blood	z	x[0]	y[0][0]	z[0]	x[1]	y[1][0]	z[1]	S[0]	synchrony
219000000	94990000	5000000	10.000000	21900	9499	0.001000	21900	9499	0.001000	10000000	0.000000
91455412	387781346	19575187	10000.000000	6021	40706	1.000000	8791	39090	1.000000	9995047	0.000000
70102050	519654930	26424247	10000.000000	4649	53059	1.000000	6780	51802	1.000000	9989980	0.000000
64148484	575804383	29352254	10000.000000	4374	58820	1.000000	6207	57446	1.000000	9985020	0.000000
61941877	599539290	30577360	10000.000000	4062	61437	1.000000	5989	59819	1.000000	9980090	0.000000
61079958	609539069	31102575	10000.000000	4155	62368	1.000000	5758	61267	1.000000	9975065	0.000000
60711433	613756218	31311484	10000.000000	4075	62760	1.000000	5871	61577	1.000000	9970028	0.000000
60558093	615499519	31406702	10000.000000	3987	63531	1.000000	5749	61848	1.000000	9965107	0.000000
60495338	616265935	31433259	10000.000000	4057	62837	1.000000	5758	61880	1.000000	9960180	0.000000
60470294	616575856	31453600	10000.000000	4024	62973	1.000000	5776	61653	1.000000	9955235	0.000000
60457122	616719405	31456281	10000.000000	4060	63245	1.000000	5848	61291	1.000000	9950224	0.000000
60454782	616751004	31468388	10000.000000	4019	63055	1.000000	5835	61700	1.000000	9945213	0.000000
60453988	616784050	31467575	10000.000000	4028	63097	1.000000	5756	61773	1.000000	9940180	0.000000
60450385	616825275	31477249	10000.000000	4025	63464	1.000000	5844	61850	1.000000	9935308	0.000000
60454736	616797112	31472204	10000.000000	3957	63032	1.000000	5922	62001	1.000000	9930432	0.000000
60452404	616801388	31470853	10000.000000	4000	62976	1.000000	5851	62178	1.000000	9925484	0.000000
60458400	616753452	31466821	10000.000000	4057	63065	1.000000	5928	61591	1.000000	9920463	0.000000
60457269	616799784	31478526	10000.000000	3936	63228	1.000000	5846	61761	1.000000	9915449	0.000000
60455556	616800069	31464081	10000.000000	4034	62948	1.000000	5808	61954	1.000000	9910448	0.000000
60456580	616781916	31473162	10000.000000	4055	62862	1.000000	5799	62061	1.000000	9905457	0.000000
60447222	616801387	31477112	10000.000000	4005	62925	1.000000	5749	62089	1.000000	9900528	0.000000
60447352	616805423	31470324	10000.000000	4045	63389	1.000000	5765	61609	1.000000	9895618	0.000000
60442771	616811867	31467468	10000.000000	4016	63051	1.000000	5870	61500	1.000000	9890656	0.000000
60446562	616804681	31464267	10000.000000	4112	63296	1.000000	5792	61865	1.000000	9885631	0.000000
60447818	616773903	31474796	10000.000000	4078	62857	1.000000	5850	61801	1.000000	9880803	0.000000
60446372	616826845	31467570	10000.000000	4004	63146	1.000000	5658	62184	1.000000	9875851	0.000000
60447257	616826788	31469666	10000.000000	3992	63301	1.000000	5877	61561	1.000000	9870790	0.000000
60445632	616828087	31471717	10000.000000	4083	63313	1.000000	5650	61816	1.000000	9865716	0.000000
60446709	616817339	31466272	10000.000000	3982	63343	1.000000	5743	62003	1.000000	9860738	0.000000
60451036	616830542	31464307	10000.000000	4032	63165	1.000000	5709	61917	1.000000	9855788	0.000000
60453052	616791948	31462227	10000.000000	3965	62842	1.000000	5768	62234	1.000000	9850835	0.000000
60458898	616796589	31475142	10000.000000	4074	62860	1.000000	5795	61889	1.000000	9845975	0.000000
60440920	616831964	31461718	10000.000000	4045	62730	1.000000	5716	61606	1.000000	9841057	0.000000
60450699	616796121	31465805	10000.000000	3994	63512	1.000000	5690	61839	1.000000	9836111	0.000000
60444288	616779019	31472477	10000.000000	4070	62842	1.000000	5694	61682	1.000000	9831293	0.000000
60450036	616788558	31468817	10000.000000	3963	63540	1.000000	5790	61835	1.000000	9826300	0.000000
60445178	616797059	31460988	10000.000000	4039	63370	1.000000	5796	61407	1.000000	9821307	0.000000
60442538	616791492	31480118	10000.000000	4050	63108	1.000000	5841	61691	1.000000	9816345	0.000000
60450818	616796007	31475678	10000.000000	4115	62724	1.000000	5833	61689	1.000000	9811391	0.000000
60446712	616768852	31475486	10000.000000	4008	63564	1.000000	5804	62407	1.000000	9806463	0.000000
60447600	616788786	31468883	10000.000000	3975	62949	1.000000	5756	61775	1.000000	9801479	-1.#IND00
60456280	616783895	31469645	10000.000000	3954	63357	1.000000	5751	61826	1.000000	9796506	-0.000000
60454692	616788393	31470759	10000.000000	4012	63428	1.000000	5744	61773	1.000000	9791467	0.004346
60452092	616762114	31465987	10000.000000	4043	63010	1.000000	5771	62219	1.000000	9786637	0.003905
60447237	616817253	31467479	10000.000000	4053	62857	1.000000	5809	62179	1.000000	9781692	0.005320
60449164	616793232	31476650	10000.000000	4030	63560	1.000000	5929	61635	1.000000	9776778	0.003325
60452027	616784975	31454759	10000.000000	4019	63230	1.000000	5821	61857	1.000000	9771861	0.001985
60444439	616804631	31463795	10000.000000	3945	63118	1.000000	5732	62012	1.000000	9766911	0.001292
60450434	616770172	31467409	10000.000000	3956	63015	1.000000	5815	61905	1.000000	9762008	-0.003097
60453274	616758156	31464757	10000.000000	4038	62972	1.000000	5790	61762	1.000000	9757231	0.000443
60455431	616765047	31474720	10000.000000	4044	62921	1.000000	5754	61817	1.000000	9752346	-0.000334
60450665	616781970	31465061	10000.000000	3940	63399	1.000000	5809	61767	1.000000	9747450	-0.000127
60461227	616781336	31472029	10000.000000	3972	63119	1.000000	5710	61847	1.000000	9742510	-0.000084
60453512	616788259	31463725	10000.000000	4005	63103	1.000000	5741	62117	1.000000	9737644	0.002104
60444131	616820066	31473131	10000.000000	3953	62619	1.000000	5753	61847	1.000000	9732642	0.005621
60446361	616809899	31464006	10000.000000	4026	62996	1.000000	5808	62056	1.000000	9727809	0.005855
60442759	616813760	31474608	10000.000000	4059	63093	1.000000	5710	61993	1.000000	9723012	0.003740
60444740	616800970	31465184	10000.000000	3995	62788	1.000000	5741	61759	1.000000	9718083	0.004780
60438301	616798617	31475291	10000.000000	3924	63493	1.000000	5773	61643	1.000000	9713311	0.004946
60457335	616807931	31471832	10000.000000	4029	63155	1.000000	5799	62209	1.000000	9708485	0.002562
60444683	616853283	31471244	10000.000000	3986	62967	1.000000	5719	62385	1.000000	9703628	0.001006
60457029	616818794	31477378	10000.000000	4084	63197	1.000000	5764	61644	1.000000	9698810	0.001638
60436905	616837539	31465390	10000.000000	4018	63344	1.000000	5784	62039	1.000000	9693922	0.001503
60450786	616815020	31468543	10000.000000	4001	63001	1.000000	5791	61656	1.000000	9689180	0.001826
60451221	616847103	31470315	10000.000000	4017	63386	1.000000	5877	61572	1.000000	9684290	0.001055
60443566	616812599	31473634	10000.000000	4075	63153	1.000000	5800	61792	1.000000	9679505	0.001657
60444177	616838971	31469204	10000.000000	3939	63514	1.000000	5817	61630	1.000000	9674625	0.001874
60449983	616809383	31462839	10000.000000	4012	63492	1.000000	5752	61744	1.000000	9669746	0.002223
60446965	616827150	31468860	10000.000000	3986	63519	1.000000	5829	61739	1.000000	9664941	0.002003
60450947	616772964	31467827	10000.000000	3958	63264	1.000000	5770	61636	1.000000	9660153	0.000569
60448632	616786925	31469469	10000.000000	4104	63252	1.000000	5787	62050	1.000000	9655202	0.000816
60444469	616804641	31469537	10000.000000	4025	63079	1.000000	5852	61934	1.000000	9650245	0.000343
60444273	616770255	31463724	10000.000000	4050	63035	1.000000	5638	61881	1.000000	9645354	0.000292
60439663	616777282	31469198	10000.000000	3988	63215	1.000000	5769	61800	1.000000	9640504	0.000175
60457718	616748821	31461033	10000.000000	4087	62962	1.000000	5788	61684	1.000000	9635765	0.000276
60450001	616782381	31473991	10000.000000	4001	63326	1.000000	5733	62154	1.000000	9631106	0.000224
60447275	616799266	31475706	10000.000000	4047	63504	1.000000	5768	61691	1.000000	9626420	0.000202
60443245	616779969	31462330	10000.000000	3946	63227	1.000000	5671	62188	1.000000	9621597	0.000062
60445042	616788318	31461260	10000.000000	4033	63042	1.000000	5719	62011	1.000000	9616797	-0.000161
60458766	616746268	31463647	10000.000000	3972	63239	1.000000	5749	61895	1.000000	9611899	-0.000419
60442946	616794724	31467306	10000.000000	3990	63165	1.000000	5753	61911	1.000000	9607195	-0.000502
60450566	616834779	31471766	10000.000000	3987	63351	1.000000	5697	61860	1.000000	9602334	-0.000355
60439263	616805883	31468710	10000.000000	4000	62848	1.000000	5743	61868	1.000000	9597525	0.000029
60452105	616791532	31464479	10000.000000	4007	63500	1.000000	5848	61695	1.000000	9592704	-0.000085
60445942	616816540	31480877	10000.000000	3991	63269	1.000000	5810	61484	1.000000	9587704	-0.000076
60458002	616776892	31462289	10000.000000	3987	63180	1.000000	5800	61601	1.000000	9583019	-0.000766
60448699	616847608	31466114	10000.000000	4006	62779	1.000000	5811	61470	1.000000	9578229	-0.000634
60442569	616819173	31478696	10000.000000	3931	63780	1.000000	5723	62325	1.000000	9573348	-0.001170
60449311	616800492	31471572	10000.000000	3994	63075	1.000000	5804	62014	1.000000	9568682	-0.001052
60453221	616797099	31474080	10000.000000	4001	63304	1.000000	5861	61961	1.000000	9563841	-0.001129
60444311	616808124	31460314	10000.000000	4025	63091	1.000000	5722	61847	1.000000	9559126	-0.000989
60450215	616795334	31471336	10000.000000	4098	62808	1.000000	5825	61564	1.000000	9554356	-0.000808
60460532	616795138	31474345	10000.000000	4101	62992	1.000000	5807	61485	1.000000	9549551	-0.001060
60452362	616810093	31470184	10000.000000	4037	62963	1.000000	5877	61809	1.000000	9544816	-0.001493
60447436	616798390	31474601	10000.000000	4002	63170	1.000000	5798	61787	1.000000	9540011	-0.001573
60458003	616786174	31476630	10000.000000	4008	62949	1.000000	5726	62159	1.000000	9535316	-0.001453
60448197	616772244	31482385	10000.000000	4028	63083	1.000000	5729	62032	1.000000	9530516	-0.001357
60448578	616799418	31460219	10000.000000	4022	62892	1.000000	5809	61750	1.000000	9525729	-0.001415
60448774	616822654	31459758	10000.000000	4017	62915	1.000000	5811	61754	1.000000	9520942	-0.001384
60456586	616745944	31470625	10000.000000	3954	63075	1.000000	5763	61961	1.000000	9516045	-0.002610
npatches	nstrain	runtime	dt	init_x	init_y	init_y_blood	init_z	init_S	beta0	beta1	beta2	beta3	mean_beta	B	d	delta	delta_blood	b[0]	mut	m	CTL	c	g	epsilon	k	het	lambda	rho	omega	x_max	patch.dyna	DELTA	A	VA
10000	1	100.000000	0.001000	21900	9499	5000000	0.001000	10000000	3.340784	6.663666	7.922022	8.976595	6	800000000	0.010000	1.000000	1.000000	80000	0.000050	0.004800	1	0.001000	1.000000	2.500000	1.000000	0.500000	0.000000	0.000000	0.000000	31872	0	10.000000	7.000000	1.000000
sus	inf	inf_blood	z	x[0]	y[0][0]	z[0]	x[1]	y[1][0]	z[1]	S[0]	synchrony
219000000	94990000	5000000	10.000000	21900	9499	0.001000	21900	9499	0.001000	10000000	0.000000
129722254	219570266	11150369	10000.000000	18943	18424	1.000000	11197	22743	1.000000	9994934	0.000000
118344984	242553177	12369202	10000.000000	17073	21438	1.000000	10509	24973	1.000000	9990009	0.000000
116579606	246826668	12595966	10000.000000	16532	21588	1.000000	10315	25231	1.000000	9984937	0.000000
116267288	247676952	12628982	10000.000000	16523	22019	1.000000	10163	25671	1.000000	9979919	0.000000
116233885	247793115	12641276	10000.000000	16649	21961	1.000000	10289	25417	1.000000	9974885	0.000000
116186726	247867297	12641284	10000.000000	16607	21888	1.000000	10081	25993	1.000000	9970000	0.000000
116202507	247855615	12643523	10000.000000	16858	21780	1.000000	10103	25822	1.000000	9965003	0.000000
116192869	247853117	12645131	10000.000000	16452	21961	1.000000	10349	25651	1.000000	9959939	0.000000
116196521	247844873	12645815	10000.000000	16641	21648	1.000000	10483	25367	1.000000	9954848	0.000000
116200334	247833368	12642774	10000.000000	16696	21861	1.000000	10184	25472	1.000000	9949987	0.000000
116196140	247851740	12646731	10000.000000	16594	22098	1.000000	10117	25751	1.000000	9945039	0.000000
116188576	247840853	12644517	10000.000000	16419	21962	1.000000	10228	25434	1.000000	9939980	0.000000
116198808	247870871	12645206	10000.000000	16624	22098	1.000000	10205	25553	1.000000	9935020	0.000000
116187739	247865171	12643475	10000.000000	16684	21660	1.000000	10294	25533	1.000000	9930063	0.000000
116202644	247829380	12644587	10000.000000	16738	21952	1.000000	10141	25550	1.000000	9925124	0.000000
116194332	247849084	12647121	10000.000000	16453	22062	1.000000	10152	25910	1.000000	9920162	0.000000
116205114	247845767	12649214	10000.000000	16634	21935	1.000000	10235	25601	1.000000	9915178	0.000000
116208498	247835529	12648621	10000.000000	16701	21923	1.000000	10229	25622	1.000000	9910166	0.000000
116188104	247856679	12648220	10000.000000	16655	22186	1.000000	10245	25283	1.000000	9905152	0.000000
116177654	247872651	12648337	10000.000000	16537	22367	1.000000	10187	25293	1.000000	9900152	0.000000
116192818	247866359	12644451	10000.000000	16553	22169	1.000000	10201	25528	1.000000	9895189	0.000000
116201313	247850488	12640786	10000.000000	16740	21698	1.000000	10138	25441	1.000000	9890310	0.000000
116191446	247877284	12644045	10000.000000	16386	22068	1.000000	10260	25771	1.000000	9885265	0.000000
116190294	247859095	12646806	10000.000000	16652	21834	1.000000	10072	25656	1.000000	9880299	0.000000
116206209	247857178	12645854	10000.000000	16541	22124	1.000000	10265	25688	1.000000	9875249	0.000000
116196366	247848244	12645197	10000.000000	16806	21882	1.000000	10150	25739	1.000000	9870240	0.000000
116195116	247864379	12654110	10000.000000	16723	21818	1.000000	10074	25600	1.000000	9865232	0.000000
116217763	247831938	12648822	10000.000000	16753	21940	1.000000	10254	25496	1.000000	9860296	0.000000
116205113	247824284	12655963	10000.000000	16640	22001	1.000000	10236	25547	1.000000	9855443	0.000000
116175832	247888580	12649134	10000.000000	16588	21941	1.000000	10159	25422	1.000000	9850494	0.000000
116192509	247875113	12650005	10000.000000	16625	22000	1.000000	10072	25618	1.000000	9845515	0.000000
116194607	247869873	12642890	10000.000000	16635	21832	1.000000	9993	25943	1.000000	9840498	0.000000
116198969	247870067	12647037	10000.000000	16578	21993	1.000000	10063	25468	1.000000	9835556	0.000000
116193501	247868016	12641975	10000.000000	16615	22177	1.000000	10110	25825	1.000000	9830505	0.000000
116202922	247842125	12641337	10000.000000	16531	22104	1.000000	10249	25573	1.000000	9825473	0.000000
116194332	247853060	12642690	10000.000000	16549	21915	1.000000	10173	25682	1.000000	9820524	0.000000
116189582	247865220	12650500	10000.000000	16635	21852	1.000000	10100	25550	1.000000	9815599	0.000000
116197298	247863759	12642436	10000.000000	16613	22026	1.000000	10232	25811	1.000000	9810678	0.000000
116205770	247832640	12657060	10000.000000	16626	21798	1.000000	10320	25592	1.000000	9805685	0.000000
116203735	247824715	12643881	10000.000000	16775	21968	1.000000	10179	25586	1.000000	9800787	-1.#IND00
116191945	247835254	12643136	10000.000000	16417	22115	1.000000	10250	25487	1.000000	9795864	-0.004800
116185181	247842832	12646586	10000.000000	16731	21870	1.000000	10070	25538	1.000000	9790945	0.003089
116192492	247871540	12642455	10000.000000	16562	22240	1.000000	10303	25468	1.000000	9786029	-0.008643
116188286	247894802	12645323	10000.000000	16789	21633	1.000000	10170	25439	1.000000	9781234	0.014216
116197708	247850994	12645235	10000.000000	16671	21959	1.000000	10200	25727	1.000000	9776280	0.010586
116180312	247842839	12650368	10000.000000	16577	21932	1.000000	10217	25295	1.000000	9771419	0.005624
116207607	247813524	12645053	10000.000000	16765	21783	1.000000	10039	26025	1.000000	9766608	0.004862
116197013	247841402	12643452	10000.000000	16547	22315	1.000000	10178	25696	1.000000	9761757	0.007370
116198004	247847076	12648375	10000.000000	16569	21995	1.000000	10184	25636	1.000000	9756779	0.002800
116198517	247869603	12644680	10000.000000	16741	21849	1.000000	10379	24923	1.000000	9751948	0.001701
116188626	247842610	12644277	10000.000000	16668	21991	1.000000	10233	25551	1.000000	9747148	0.001014
116198574	247824644	12644534	10000.000000	16817	21790	1.000000	10248	25464	1.000000	9742343	0.000404
116196831	247840263	12643672	10000.000000	16802	21995	1.000000	10179	25849	1.000000	9737575	0.000288
116196803	247866400	12644465	10000.000000	16646	21730	1.000000	10137	25581	1.000000	9732667	0.000223
116186236	247849468	12647341	10000.000000	16513	22023	1.000000	10194	25522	1.000000	9727889	-0.000212
116196249	247847229	12642843	10000.000000	16725	21929	1.000000	10133	25825	1.000000	9722990	-0.001102
116189658	247858386	12639588	10000.000000	16779	21716	1.000000	10187	25683	1.000000	9718128	-0.001955
116184991	247844976	12648818	10000.000000	16571	22133	1.000000	10169	25627	1.000000	9713224	-0.001464
116193294	247856866	12645780	10000.000000	16398	22214	1.000000	10206	25603	1.000000	9708308	-0.001662
116194259	247859131	12648111	10000.000000	16666	22010	1.000000	10323	25641	1.000000	9703471	-0.001490
116202242	247840256	12643171	10000.000000	16563	21777	1.000000	10090	25818	1.000000	9698698	-0.001255
116204978	247812413	12642264	10000.000000	16474	22375	1.000000	10049	25818	1.000000	9693802	-0.001764
116208542	247848924	12648704	10000.000000	16767	22094	1.000000	10156	25594	1.000000	9689033	-0.002303
116191414	247856582	12642493	10000.000000	16595	22128	1.000000	10204	25488	1.000000	9684123	-0.002009
116181517	247858466	12642559	10000.000000	16688	21862	1.000000	10153	25684	1.000000	9679392	-0.002144
116209591	247837842	12644207	10000.000000	16766	21958	1.000000	10082	25921	1.000000	9674615	-0.001960
116202367	247827614	12641585	10000.000000	16578	22202	1.000000	10087	25521	1.000000	9669818	-0.002442
116202363	247841863	12647099	10000.000000	16315	22140	1.000000	10167	25527	1.000000	9664889	-0.002037
116199876	247866090	12642762	10000.000000	16577	22117	1.000000	10172	25585	1.000000	9660041	-0.001584
116191760	247850410	12648705	10000.000000	16661	22296	1.000000	10136	25698	1.000000	9655223	-0.002222
116207539	247837882	12646467	10000.000000	16575	22007	1.000000	10076	25706	1.000000	9650389	-0.002377
116206691	247852565	12647182	10000.000000	16715	21831	1.000000	10072	25627	1.000000	9645515	-0.001778
116209835	247839617	12643940	10000.000000	16740	21878	1.000000	10028	25727	1.000000	9640680	-0.002346
116206399	247840517	12645429	10000.000000	16693	21940	1.000000	10410	25433	1.000000	9635948	-0.002132
116188444	247888057	12651266	10000.000000	16746	21820	1.000000	10043	25597	1.000000	9631169	-0.002342
116193273	247870398	12644551	10000.000000	16665	22086	1.000000	10148	25747	1.000000	9626345	-0.002154
116187267	247885527	12641569	10000.000000	16728	21757	1.000000	10278	25456	1.000000	9621629	-0.002097
116189749	247855184	12647123	10000.000000	16694	21929	1.000000	10256	25438	1.000000	9616757	-0.002765
116195310	247854032	12643954	10000.000000	16626	22182	1.000000	10214	25578	1.000000	9611902	-0.003283
116198426	247847146	12645392	10000.000000	16621	21905	1.000000	10080	25704	1.000000	9607006	-0.003328
116191397	247852088	12645233	10000.000000	16627	21902	1.000000	10040	25724	1.000000	9602076	-0.003340
116192079	247873090	12647797	10000.000000	16456	22199	1.000000	10312	25637	1.000000	9597239	-0.003294
116181170	247873585	12648106	10000.000000	16572	22060	1.000000	10086	25654	1.000000	9592364	-0.003138
116181791	247873040	12644852	10000.000000	16645	21829	1.000000	10170	25766	1.000000	9587569	-0.002922
116205874	247841977	12649509	10000.000000	16654	21839	1.000000	10215	25596	1.000000	9582791	-0.002925
116207446	247868791	12644526	10000.000000	16493	21866	1.000000	10252	25343	1.000000	9577945	-0.003014
116197757	247857873	12651485	10000.000000	16418	22292	1.000000	10226	25567	1.000000	9573141	-0.003547
116204472	247839528	12649470	10000.000000	16800	21754	1.000000	10281	25587	1.000000	9568260	-0.003504
116203453	247858365	12645938	10000.000000	16747	21853	1.000000	10078	25930	1.000000	9563599	-0.003433
116177367	247872085	12647828	10000.000000	16559	22223	1.000000	10230	25528	1.000000	9558770	-0.003660
116194275	247857032	12654746	10000.000000	16389	22056	1.000000	10185	25291	1.000000	9553952	-0.003450
116189875	247848633	12648587	10000.000000	16721	21649	1.000000	10028	25910	1.000000	9549181	-0.003468
116199021	247846331	12647484	10000.000000	16660	21940	1.000000	10219	25626	1.000000	9544314	-0.003549
116186217	247881771	12641975	10000.000000	16665	21737	1.000000	10203	25538	1.000000	9539581	-0.003944
116174584	247912667	12647501	10000.000000	16773	21988	1.000000	10252	25528	1.000000	9534737	-0.003762
116169952	247887938	12648627	10000.000000	16633	21956	1.000000	10278	25502	1.000000	9530051	-0.003852
116207079	247840584	12645670	10000.000000	16572	22126	1.000000	10114	25476	1.000000	9525271	-0.003749
116187583	247873838	12644262	10000.000000	16519	22150	1.000000	10184	25561	1.000000	9520468	-0.003367
116196445	247858749	12645289	10000.000000	16638	21961	1.000000	9971	25981	1.000000	9515735	-0.003103
npatches	nstrain	runtime	dt	init_x	init_y	init_y_blood	init_z	init_S	beta0	beta1	beta2	beta3	mean_beta	B	d	delta	delta_blood	b[0]	mut	m	CTL	c	g	epsilon	k	het	lambda	rho	omega	x_max	patch.dyna	DELTA	A	VA
10000	1	100.000000	0.001000	21900	9499	5000000	0.001000	10000000	5.279558	7.289899	3.458885	5.169237	6	800000000	0.010000	1.000000	1.000000	80000	0.000050	0.004800	1	0.001000	1.000000	2.500000	2.000000	0.500000	0.000000	0.000000	0.000000	31872	0	10.000000	7.000000	1.000000
sus	inf	inf_blood	z	x[0]	y[0][0]	z[0]	x[1]	y[1][0]	z[1]	S[0]	synchrony
219000000	94990000	5000000	10.000000	21900	9499	0.001000	21900	9499	0.001000	10000000	0.000000
170328522	123725610	6314573	10000.000000	17941	11878	1.000000	14167	13524	1.000000	9994922	0.000000
170484297	122009635	6224396	10000.000000	17823	11878	1.000000	14330	13513	1.000000	9989967	0.000000
170794873	121702837	6210215	10000.000000	17872	11882	1.000000	14321	13588	1.000000	9985082	0.000000
170837475	121674849	6206383	10000.000000	18186	11595	1.000000	14362	13365	1.000000	9980106	0.000000
170861209	121638833	6208520	10000.000000	17882	11742	1.000000	14381	13375	1.000000	9975079	0.000000
170855378	121624807	6204080	10000.000000	17984	11782	1.000000	14518	13413	1.000000	9970086	0.000000
170862261	121641695	6203966	10000.000000	18083	11738	1.000000	14193	13602	1.000000	9965054	0.000000
170854104	121633463	6205616	10000.000000	18069	11432	1.000000	14222	13417	1.000000	9960127	0.000000
170867039	121618981	6203576	10000.000000	17883	11758	1.000000	14303	13451	1.000000	9955175	0.000000
170845850	121660979	6207673	10000.000000	17788	11817	1.000000	14412	13401	1.000000	9950231	0.000000
170847234	121676279	6208343	10000.000000	18090	11476	1.000000	14344	13349	1.000000	9945265	0.000000
170821098	121677308	6209828	10000.000000	17900	11871	1.000000	14443	13478	1.000000	9940285	0.000000
170863286	121669087	6204440	10000.000000	18098	11700	1.000000	14360	13436	1.000000	9935300	0.000000
170838758	121644386	6201735	10000.000000	17892	11720	1.000000	14366	13194	1.000000	9930302	0.000000
170880999	121647577	6208784	10000.000000	18033	11823	1.000000	14167	13295	1.000000	9925413	0.000000
170849986	121648414	6207560	10000.000000	17942	11732	1.000000	14266	13598	1.000000	9920366	0.000000
170848776	121661613	6208338	10000.000000	18185	11707	1.000000	14411	13315	1.000000	9915380	0.000000
170865054	121635866	6203479	10000.000000	17898	12080	1.000000	14495	13317	1.000000	9910582	0.000000
170873126	121630989	6202345	10000.000000	17894	11703	1.000000	14245	13438	1.000000	9905490	0.000000
170859294	121614501	6209103	10000.000000	18015	11805	1.000000	14386	13432	1.000000	9900413	0.000000
170857173	121651291	6206866	10000.000000	18001	11920	1.000000	14329	13541	1.000000	9895290	0.000000
170841985	121669785	6209885	10000.000000	17928	11894	1.000000	14020	13464	1.000000	9890405	0.000000
170865506	121633076	6204900	10000.000000	18043	11582	1.000000	14343	13640	1.000000	9885413	0.000000
170858141	121631890	6204803	10000.000000	17841	11797	1.000000	14347	13446	1.000000	9880467	0.000000
170826702	121660100	6204213	10000.000000	17807	11890	1.000000	14356	13394	1.000000	9875648	0.000000
170864174	121620490	6207078	10000.000000	17842	11808	1.000000	14290	13459	1.000000	9870833	0.000000
170840912	121663842	6200947	10000.000000	18074	11641	1.000000	14258	13526	1.000000	9865885	0.000000
170857066	121659576	6202904	10000.000000	17965	11691	1.000000	14180	13438	1.000000	9860919	0.000000
170837554	121678420	6209125	10000.000000	17974	11906	1.000000	14386	13447	1.000000	9856080	0.000000
170850723	121649312	6204078	10000.000000	17879	11982	1.000000	14388	13270	1.000000	9851101	0.000000
170842380	121654830	6203483	10000.000000	18104	11658	1.000000	14370	13397	1.000000	9846177	0.000000
170831228	121657704	6204650	10000.000000	18027	11819	1.000000	14300	13454	1.000000	9841260	0.000000
170880209	121644207	6207867	10000.000000	17890	11798	1.000000	14456	13359	1.000000	9836312	0.000000
170835159	121660476	6209119	10000.000000	17809	12029	1.000000	14348	13417	1.000000	9831408	0.000000
170837212	121655639	6210717	10000.000000	17734	11824	1.000000	14286	13619	1.000000	9826348	0.000000
170853067	121648473	6203967	10000.000000	17963	11685	1.000000	14205	13492	1.000000	9821481	0.000000
170864828	121650521	6209087	10000.000000	17843	11727	1.000000	14375	13459	1.000000	9816553	0.000000
170852808	121635318	6207020	10000.000000	18025	11766	1.000000	14251	13462	1.000000	9811766	0.000000
170858388	121634225	6206310	10000.000000	17691	11848	1.000000	14336	13355	1.000000	9806705	0.000000
170876810	121636422	6203913	10000.000000	18154	11529	1.000000	14232	13545	1.000000	9801692	-1.#IND00
170856310	121639742	6207179	10000.000000	17986	11726	1.000000	14261	13443	1.000000	9796726	-0.019200
170855484	121644968	6207067	10000.000000	17942	11797	1.000000	14443	13415	1.000000	9791766	-0.016664
170861547	121637896	6208534	10000.000000	18015	11725	1.000000	14480	13267	1.000000	9786772	-0.004885
170855172	121647337	6204103	10000.000000	18194	11704	1.000000	14376	13470	1.000000	9781878	-0.000140
170836725	121666523	6206112	10000.000000	17948	11551	1.000000	14489	13269	1.000000	9776967	-0.002898
170862159	121658457	6207944	10000.000000	17711	12031	1.000000	14355	13572	1.000000	9772154	-0.004755
170845983	121661227	6205777	10000.000000	17932	11835	1.000000	14260	13432	1.000000	9767279	-0.003830
170863163	121643142	6208965	10000.000000	17945	11588	1.000000	14363	13452	1.000000	9762295	-0.004493
170861503	121642868	6207384	10000.000000	17896	11706	1.000000	14194	13522	1.000000	9757552	-0.004191
170871393	121631220	6206190	10000.000000	17874	11827	1.000000	14207	13530	1.000000	9752659	0.002751
170847228	121648776	6205020	10000.000000	17805	11822	1.000000	14399	13184	1.000000	9747914	0.003098
170857238	121651087	6207333	10000.000000	17868	11966	1.000000	14451	13391	1.000000	9743167	0.004342
170862876	121638887	6206549	10000.000000	17828	11809	1.000000	14379	13363	1.000000	9738251	0.003586
170860220	121649650	6205287	10000.000000	17831	12026	1.000000	14181	13506	1.000000	9733341	0.000860
170876031	121637196	6204293	10000.000000	17846	11960	1.000000	14261	13514	1.000000	9728445	0.000905
170862331	121640791	6211621	10000.000000	17838	11753	1.000000	14465	13361	1.000000	9723646	0.000208
170855936	121637271	6206170	10000.000000	17897	11932	1.000000	14265	13429	1.000000	9718780	-0.000187
170853535	121654161	6206973	10000.000000	17926	11651	1.000000	14081	13681	1.000000	9713982	0.000730
170868011	121628464	6207542	10000.000000	17856	11793	1.000000	14388	13296	1.000000	9709061	0.000839
170869155	121629303	6205835	10000.000000	17891	11943	1.000000	14361	13468	1.000000	9704123	-0.000086
170873030	121641710	6205144	10000.000000	17917	11775	1.000000	14273	13218	1.000000	9699302	-0.000255
170837394	121669469	6207317	10000.000000	17907	11505	1.000000	14264	13602	1.000000	9694464	0.000237
170866812	121649705	6203578	10000.000000	17960	11618	1.000000	14202	13590	1.000000	9689666	0.000129
170870525	121642705	6209396	10000.000000	18010	11741	1.000000	14219	13683	1.000000	9684903	-0.000598
170847773	121662278	6204258	10000.000000	18007	11695	1.000000	14164	13675	1.000000	9680148	-0.001486
170858930	121652773	6207662	10000.000000	17961	11913	1.000000	14421	13183	1.000000	9675266	-0.002079
170863139	121671494	6204507	10000.000000	18041	11892	1.000000	14389	13365	1.000000	9670329	-0.002235
170868261	121658982	6207850	10000.000000	18209	11637	1.000000	14471	13403	1.000000	9665514	-0.002245
170846554	121663220	6207354	10000.000000	17715	11993	1.000000	14196	13621	1.000000	9660786	-0.001845
170832252	121677730	6205770	10000.000000	18046	11712	1.000000	14454	13384	1.000000	9656052	-0.002748
170872496	121625271	6206289	10000.000000	18037	11823	1.000000	14210	13511	1.000000	9651147	-0.002075
170851517	121639936	6206491	10000.000000	17986	11665	1.000000	14513	13358	1.000000	9646320	-0.002024
170875908	121626359	6208864	10000.000000	17928	11606	1.000000	14565	13199	1.000000	9641528	0.000194
170838801	121671222	6205489	10000.000000	17947	11888	1.000000	14321	13427	1.000000	9636673	0.001176
170848319	121653734	6205579	10000.000000	17946	11846	1.000000	14235	13590	1.000000	9631797	0.002593
170846516	121643258	6207177	10000.000000	18113	11712	1.000000	14411	13549	1.000000	9627000	0.002545
170848920	121630251	6210420	10000.000000	17955	11893	1.000000	14254	13419	1.000000	9622198	0.002060
170848275	121648323	6203929	10000.000000	17739	11861	1.000000	14642	13178	1.000000	9617423	0.002242
170858567	121656095	6211078	10000.000000	17827	11896	1.000000	14256	13214	1.000000	9612590	0.001281
170847936	121653575	6211358	10000.000000	17753	11663	1.000000	14254	13585	1.000000	9607692	0.001082
170861999	121627194	6207086	10000.000000	18142	11767	1.000000	14296	13639	1.000000	9602817	0.000994
170847416	121636033	6209948	10000.000000	18112	11617	1.000000	14147	13465	1.000000	9597989	-0.000012
170841756	121671463	6206624	10000.000000	17871	11612	1.000000	14533	13390	1.000000	9593180	-0.000270
170858516	121641841	6203370	10000.000000	18018	11601	1.000000	14221	13367	1.000000	9588349	-0.000242
170840614	121656389	6207349	10000.000000	17823	11784	1.000000	14435	13437	1.000000	9583544	-0.000448
170864718	121628772	6207758	10000.000000	17862	11739	1.000000	14324	13349	1.000000	9578921	-0.000868
170846443	121634165	6209939	10000.000000	17874	11889	1.000000	14553	13159	1.000000	9574153	-0.000914
170856347	121624580	6203331	10000.000000	17787	11953	1.000000	14267	13595	1.000000	9569416	-0.000897
170858089	121657837	6208523	10000.000000	18033	11856	1.000000	14022	13584	1.000000	9564622	-0.001378
170855994	121646082	6208962	10000.000000	17879	11631	1.000000	14404	13358	1.000000	9559831	-0.001165
170844523	121653199	6203152	10000.000000	18104	11643	1.000000	14108	13692	1.000000	9554911	-0.000976
170848006	121634351	6209250	10000.000000	17837	11943	1.000000	14206	13639	1.000000	9550168	-0.000825
170856328	121647735	6209298	10000.000000	17794	11983	1.000000	14464	13334	1.000000	9545352	-0.000263
170849566	121651304	6209814	10000.000000	17928	11662	1.000000	14318	13528	1.000000	9540714	-0.001384
170867830	121626691	6213471	10000.000000	17948	11892	1.000000	14323	13490	1.000000	9535878	-0.001920
170844242	121653177	6207814	10000.000000	17829	11779	1.000000	14328	13438	1.000000	9531093	-0.001087
170866112	121639210	6199333	10000.000000	18064	11636	1.000000	14477	13468	1.000000	9526264	-0.001132
170872934	121643186	6204563	10000.000000	18012	11853	1.000000	14509	13185	1.000000	9521562	-0.001350
170869867	121626641	6209442	10000.000000	18089	11433	1.000000	14410	13506	1.000000	9516795	-0.001091
npatches	nstrain	runtime	dt	init_x	init_y	init_y_blood	init_z	init_S	beta0	beta1	beta2	beta3	mean_beta	B	d	delta	delta_blood	b[0]	mut	m	CTL	c	g	epsilon	k	het	lambda	rho	omega	x_max	patch.dyna	DELTA	A	VA
10000	1	100.000000	0.001000	21900	9499	5000000	0.001000	10000000	6.855123	7.678971	3.699813	6.133036	6	800000000	0.010000	1.000000	1.000000	80000	0.000050	0.004800	1	0.001000	1.000000	2.500000	3.000000	0.500000	0.000000	0.000000	0.000000	31872	0	10.000000	7.000000	1.000000
sus	inf	inf_blood	z	x[0]	y[0][0]	z[0]	x[1]	y[1][0]	z[1]	S[0]	synchrony
219000000	94990000	5000000	10.000000	21900	9499	0.001000	21900	9499	0.001000	10000000	0.000000
204849399	69994732	3593279	10000.000000	18432	8040	1.000000	17333	8117	1.000000	9994988	0.000000
216639288	62613131	3195622	10000.000000	19816	6921	1.000000	18387	7398	1.000000	9989943	0.000000
218236310	62185422	3171377	10000.000000	20238	6835	1.000000	18467	7720	1.000000	9985135	0.000000
218261099	62255471	3177479	10000.000000	20176	7001	1.000000	18537	7600	1.000000	9980238	0.000000
218179633	62292407	3177687	10000.000000	20056	6785	1.000000	18656	7439	1.000000	9975092	0.000000
218170327	62303515	3179925	10000.000000	19944	6896	1.000000	18575	7563	1.000000	9970206	0.000000
218181355	62284620	3174891	10000.000000	20177	6871	1.000000	18560	7593	1.000000	9965241	0.000000
218174613	62292744	3176487	10000.000000	20064	6807	1.000000	18623	7313	1.000000	9960240	0.000000
218188806	62284708	3179486	10000.000000	19723	6986	1.000000	18694	7543	1.000000	9955208	0.000000
218218594	62246433	3176757	10000.000000	20080	6822	1.000000	18417	7561	1.000000	9950121	0.000000
218211710	62290481	3180433	10000.000000	19808	7067	1.000000	18707	7424	1.000000	9945062	0.000000
218174492	62314154	3182094	10000.000000	19920	7221	1.000000	18618	7471	1.000000	9940081	0.000000
218136297	62324950	3180511	10000.000000	20215	6986	1.000000	18609	7495	1.000000	9935255	0.000000
218189281	62283227	3178518	10000.000000	19874	6843	1.000000	18765	7289	1.000000	9930210	0.000000
218196265	62279809	3174225	10000.000000	20063	6984	1.000000	18475	7536	1.000000	9925315	0.000000
218154314	62306255	3181799	10000.000000	19743	7010	1.000000	18643	7463	1.000000	9920413	0.000000
218166150	62297113	3177974	10000.000000	19959	6942	1.000000	18525	7573	1.000000	9915687	0.000000
218169927	62328004	3180662	10000.000000	19997	6917	1.000000	18479	7572	1.000000	9910653	0.000000
218137662	62335426	3180555	10000.000000	19999	7025	1.000000	18594	7546	1.000000	9905695	0.000000
218198287	62290723	3176516	10000.000000	20092	6715	1.000000	18352	7659	1.000000	9900905	0.000000
218188040	62297694	3176127	10000.000000	19838	6954	1.000000	18469	7707	1.000000	9895997	0.000000
218188351	62295328	3178910	10000.000000	20067	6887	1.000000	18619	7487	1.000000	9891145	0.000000
218185428	62288215	3176946	10000.000000	20067	6890	1.000000	18601	7447	1.000000	9886191	0.000000
218184137	62288437	3179259	10000.000000	20032	6833	1.000000	18447	7476	1.000000	9881238	0.000000
218182056	62292021	3179220	10000.000000	19889	7078	1.000000	18552	7559	1.000000	9876121	0.000000
218190271	62292219	3177797	10000.000000	20125	7025	1.000000	18551	7518	1.000000	9871152	0.000000
218126435	62330638	3179556	10000.000000	20120	6905	1.000000	18476	7607	1.000000	9866188	0.000000
218192658	62303744	3175444	10000.000000	20150	6964	1.000000	18582	7345	1.000000	9861292	0.000000
218173503	62297555	3179953	10000.000000	19938	6977	1.000000	18357	7480	1.000000	9856404	0.000000
218177873	62286743	3180403	10000.000000	19686	7155	1.000000	18651	7543	1.000000	9851638	0.000000
218177157	62307535	3181740	10000.000000	20225	6915	1.000000	18580	7379	1.000000	9846687	0.000000
218159791	62295306	3178254	10000.000000	19935	7148	1.000000	18612	7351	1.000000	9841709	0.000000
218173837	62305032	3177515	10000.000000	19917	6905	1.000000	18591	7515	1.000000	9836735	0.000000
218158424	62309983	3179499	10000.000000	19975	7033	1.000000	18621	7492	1.000000	9831858	0.000000
218186018	62297021	3179136	10000.000000	19909	6944	1.000000	18744	7187	1.000000	9826743	0.000000
218172061	62310554	3178492	10000.000000	19962	6917	1.000000	18386	7383	1.000000	9821741	0.000000
218182499	62298705	3179754	10000.000000	19776	7103	1.000000	18337	7628	1.000000	9816839	0.000000
218187248	62303944	3178239	10000.000000	19958	6903	1.000000	18497	7429	1.000000	9811895	0.000000
218177349	62304476	3178446	10000.000000	19956	7051	1.000000	18423	7533	1.000000	9806927	0.000000
218190209	62295560	3179693	10000.000000	19851	6939	1.000000	18674	7337	1.000000	9802053	-1.#IND00
218163788	62308931	3179081	10000.000000	19885	7036	1.000000	18753	7451	1.000000	9797270	-0.019200
218184387	62310135	3177605	10000.000000	19842	6992	1.000000	18569	7520	1.000000	9792349	-0.003446
218181383	62297329	3179449	10000.000000	19853	6982	1.000000	18550	7439	1.000000	9787495	-0.002636
218161662	62319149	3177901	10000.000000	20357	6680	1.000000	18590	7592	1.000000	9782594	-0.006982
218151528	62308443	3177128	10000.000000	19959	6893	1.000000	18414	7503	1.000000	9777720	-0.007376
218188441	62303889	3179766	10000.000000	20138	6821	1.000000	18544	7676	1.000000	9772789	-0.003437
218182775	62315760	3178541	10000.000000	20093	6750	1.000000	18430	7500	1.000000	9767904	-0.001055
218158212	62313294	3179554	10000.000000	19771	7035	1.000000	18382	7466	1.000000	9762971	-0.001229
218162785	62315835	3180166	10000.000000	19994	6971	1.000000	18441	7443	1.000000	9758014	-0.004512
218183930	62296148	3177756	10000.000000	20052	6934	1.000000	18439	7704	1.000000	9753006	-0.013225
218191932	62293165	3179675	10000.000000	20287	7002	1.000000	18420	7513	1.000000	9748210	-0.012175
218171716	62297270	3175300	10000.000000	20028	6915	1.000000	18218	7663	1.000000	9743342	-0.011038
218181761	62295012	3178717	10000.000000	20016	6898	1.000000	18591	7501	1.000000	9738406	-0.009918
218193407	62304290	3178130	10000.000000	19977	7012	1.000000	18403	7710	1.000000	9733518	-0.008206
218174272	62294636	3179707	10000.000000	20027	6936	1.000000	18372	7596	1.000000	9728511	-0.007973
218183396	62300570	3177971	10000.000000	19950	6891	1.000000	18663	7427	1.000000	9723646	-0.003928
218176126	62284906	3175800	10000.000000	20181	6975	1.000000	18540	7562	1.000000	9718775	-0.005011
218182899	62299638	3176537	10000.000000	19958	6851	1.000000	18591	7466	1.000000	9713806	-0.005293
218206287	62284094	3180018	10000.000000	20128	7054	1.000000	18493	7392	1.000000	9708870	-0.004830
218154007	62307986	3180410	10000.000000	19894	7096	1.000000	18608	7390	1.000000	9704092	-0.003870
218175694	62307675	3178555	10000.000000	20078	6852	1.000000	18520	7638	1.000000	9699247	-0.004619
218205948	62266124	3175327	10000.000000	19984	7025	1.000000	18630	7564	1.000000	9694335	-0.004786
218158489	62311672	3180562	10000.000000	20142	6901	1.000000	18277	7573	1.000000	9689471	-0.004926
218206022	62285716	3179125	10000.000000	19922	7175	1.000000	18663	7457	1.000000	9684650	-0.002613
218192607	62288741	3181001	10000.000000	19956	6930	1.000000	18643	7559	1.000000	9679752	-0.002123
218166421	62291498	3179919	10000.000000	20041	6858	1.000000	18455	7411	1.000000	9674978	-0.002196
218164663	62312406	3179767	10000.000000	20171	6915	1.000000	18450	7544	1.000000	9670142	-0.001453
218178815	62308250	3179926	10000.000000	19958	6905	1.000000	18382	7551	1.000000	9665220	-0.001465
218164726	62303292	3183302	10000.000000	20020	6848	1.000000	18512	7721	1.000000	9660392	-0.001909
218191926	62295108	3178814	10000.000000	19887	7048	1.000000	18543	7427	1.000000	9655640	-0.001816
218168654	62311128	3181016	10000.000000	20161	7151	1.000000	18447	7661	1.000000	9650859	-0.002442
218194519	62292757	3179160	10000.000000	20046	6953	1.000000	18252	7630	1.000000	9646048	-0.002231
218196532	62294335	3177192	10000.000000	20015	6928	1.000000	18636	7262	1.000000	9641198	-0.001888
218166568	62314985	3181291	10000.000000	19924	7081	1.000000	18758	7480	1.000000	9636307	-0.001169
218179804	62287455	3181593	10000.000000	20023	6893	1.000000	18614	7178	1.000000	9631410	-0.001139
218199974	62292915	3179377	10000.000000	19990	7023	1.000000	18503	7627	1.000000	9626575	-0.001143
218141692	62306406	3176817	10000.000000	20056	6817	1.000000	18492	7565	1.000000	9621824	-0.001026
218170358	62301392	3177887	10000.000000	19980	6784	1.000000	18766	7257	1.000000	9616987	-0.001497
218175215	62302325	3178256	10000.000000	20383	6706	1.000000	18665	7525	1.000000	9612148	-0.001569
218193454	62274762	3178562	10000.000000	20035	6881	1.000000	18654	7451	1.000000	9607443	-0.003069
218205097	62296424	3178699	10000.000000	20008	6793	1.000000	18319	7655	1.000000	9602662	-0.003426
218200073	62284432	3176074	10000.000000	20257	6848	1.000000	18336	7670	1.000000	9597772	-0.003308
218174963	62300978	3177337	10000.000000	19914	6878	1.000000	18739	7457	1.000000	9592955	-0.003117
218175204	62306339	3182336	10000.000000	19909	6776	1.000000	18463	7616	1.000000	9588130	-0.003319
218157411	62301338	3177875	10000.000000	20061	7052	1.000000	18963	7086	1.000000	9583301	-0.003385
218178700	62311212	3176386	10000.000000	19989	6994	1.000000	18691	7372	1.000000	9578594	-0.003120
218149026	62335514	3177736	10000.000000	19822	7067	1.000000	18436	7781	1.000000	9573731	-0.002903
218195972	62280832	3177255	10000.000000	20073	7050	1.000000	18458	7594	1.000000	9568934	-0.001617
218165649	62318455	3182072	10000.000000	20004	6915	1.000000	18604	7450	1.000000	9564205	-0.001476
218159322	62305266	3177428	10000.000000	19978	7033	1.000000	18561	7381	1.000000	9559389	-0.001036
218178599	62303460	3179261	10000.000000	20067	6907	1.000000	18592	7540	1.000000	9554533	-0.001068
218175578	62303335	3178311	10000.000000	19823	7091	1.000000	18649	7522	1.000000	9549677	-0.000993
218193252	62283436	3177913	10000.000000	19952	6824	1.000000	18398	7509	1.000000	9544903	-0.001349
218207089	62268589	3175781	10000.000000	19843	6889	1.000000	18666	7540	1.000000	9540107	-0.001279
218205489	62301027	3176500	10000.000000	20188	6856	1.000000	18654	7342	1.000000	9535286	-0.001087
218158789	62305216	3182264	10000.000000	19879	7024	1.000000	18404	7499	1.000000	9530562	-0.000741
218166351	62304918	3174484	10000.000000	19899	6919	1.000000	18634	7428	1.000000	9525726	-0.001113
218159499	62318791	3180357	10000.000000	20100	6928	1.000000	18572	7556	1.000000	9520994	-0.001190
218169453	62307697	3180211	10000.000000	20201	6763	1.000000	18435	7403	1.000000	9516218	-0.001056
npatches	nstrain	runtime	dt	init_x	init_y	init_y_blood	init_z	init_S	beta0	beta1	beta2	beta3	mean_beta	B	d	delta	delta_blood	b[0]	mut	m	CTL	c	g	epsilon	k	het	lambda	rho	omega	x_max	patch.dyna	DELTA	A	VA
10000	1	100.000000	0.001000	21900	9499	5000000	0.001000	10000000	3.446505	4.482011	5.845497	3.639449	6	800000000	0.010000	1.000000	1.000000	80000	0.000050	0.004800	1	0.001000	1.000000	2.500000	4.000000	0.500000	0.000000	0.000000	0.000000	31872	0	10.000000	7.000000	1.000000
sus	inf	inf_blood	z	x[0]	y[0][0]	z[0]	x[1]	y[1][0]	z[1]	S[0]	synchrony
219000000	94990000	5000000	10.000000	21900	9499	0.001000	21900	9499	0.001000	10000000	0.000000
235971056	37403580	1931799	10000.000000	27303	2470	1.000000	26073	2931	1.000000	9995029	0.000000
258288453	28756752	1468022	10000.000000	29414	1655	1.000000	28258	2092	1.000000	9990074	0.000000
261987630	28026382	1431360	10000.000000	29745	1586	1.000000	28513	1975	1.000000	9985069	0.000000
262210618	28081756	1432947	10000.000000	29837	1592	1.000000	28746	2026	1.000000	9980097	0.000000
262118816	28135750	1436653	10000.000000	29841	1662	1.000000	28690	1971	1.000000	9975082	0.000000
262136856	28129908	1434615	10000.000000	29904	1586	1.000000	28807	2006	1.000000	9970195	0.000000
262138828	28129971	1435462	10000.000000	29976	1572	1.000000	28832	1930	1.000000	9965172	0.000000
262137602	28129414	1432550	10000.000000	29854	1514	1.000000	28626	2080	1.000000	9960107	0.000000
262093100	28124419	1434874	10000.000000	29806	1502	1.000000	28422	1995	1.000000	9954927	0.000000
262131618	28122962	1435466	10000.000000	29855	1598	1.000000	28673	1969	1.000000	9949902	0.000000
262111903	28142569	1433073	10000.000000	29885	1637	1.000000	28699	2082	1.000000	9944933	0.000000
262151466	28111565	1434638	10000.000000	29887	1570	1.000000	28737	2061	1.000000	9940007	0.000000
262150754	28114562	1431972	10000.000000	29608	1629	1.000000	28853	1998	1.000000	9935003	0.000000
262170851	28099601	1432746	10000.000000	29920	1584	1.000000	28913	1897	1.000000	9930060	0.000000
262131393	28121707	1435725	10000.000000	29735	1685	1.000000	28635	2048	1.000000	9925218	0.000000
262163117	28106527	1433877	10000.000000	29629	1734	1.000000	28497	2213	1.000000	9920397	0.000000
262131649	28105734	1434060	10000.000000	29897	1568	1.000000	28819	1889	1.000000	9915510	0.000000
262170047	28101484	1435546	10000.000000	29864	1667	1.000000	28829	2059	1.000000	9910600	0.000000
262131974	28121613	1435344	10000.000000	29825	1589	1.000000	28646	1946	1.000000	9905642	0.000000
262119857	28127593	1432450	10000.000000	29837	1619	1.000000	28675	1885	1.000000	9900705	0.000000
262164276	28112221	1434399	10000.000000	29841	1581	1.000000	28756	1987	1.000000	9895894	0.000000
262139802	28121895	1436525	10000.000000	29693	1617	1.000000	28718	2087	1.000000	9890834	0.000000
262111155	28124162	1434125	10000.000000	29812	1706	1.000000	28709	2050	1.000000	9885857	0.000000
262143784	28117054	1434780	10000.000000	29603	1541	1.000000	28602	1918	1.000000	9880888	0.000000
262155265	28124522	1437186	10000.000000	29869	1563	1.000000	28761	2006	1.000000	9876050	0.000000
262137459	28122490	1433990	10000.000000	29648	1554	1.000000	28610	2037	1.000000	9870942	0.000000
262133020	28115966	1432058	10000.000000	29479	1724	1.000000	28677	2002	1.000000	9866006	0.000000
262140031	28122547	1433583	10000.000000	29620	1628	1.000000	28727	1947	1.000000	9861033	0.000000
262121607	28121456	1438599	10000.000000	29784	1566	1.000000	28543	1993	1.000000	9856092	0.000000
262126166	28120924	1436319	10000.000000	29963	1611	1.000000	28924	1852	1.000000	9851173	0.000000
262157741	28116604	1432314	10000.000000	30157	1548	1.000000	28777	2031	1.000000	9846272	0.000000
262145712	28120498	1433447	10000.000000	29866	1574	1.000000	28623	1993	1.000000	9841303	0.000000
262151821	28108294	1432623	10000.000000	29932	1547	1.000000	28550	2051	1.000000	9836434	0.000000
262142755	28117755	1435228	10000.000000	29867	1565	1.000000	28568	1969	1.000000	9831517	0.000000
262117234	28126693	1434499	10000.000000	29817	1576	1.000000	28661	1999	1.000000	9826551	0.000000
262104896	28125431	1435026	10000.000000	29847	1532	1.000000	28804	2058	1.000000	9821611	0.000000
262130010	28128806	1432867	10000.000000	29608	1633	1.000000	28861	1933	1.000000	9816595	0.000000
262108065	28141445	1435969	10000.000000	29771	1585	1.000000	28676	2059	1.000000	9811812	0.000000
262109406	28134978	1435216	10000.000000	29740	1593	1.000000	28376	2094	1.000000	9806897	0.000000
262111355	28121393	1433688	10000.000000	29835	1590	1.000000	28676	1980	1.000000	9801992	-1.#IND00
262163176	28116960	1433644	10000.000000	29841	1570	1.000000	28712	2029	1.000000	9797118	-0.000000
262136540	28123499	1433167	10000.000000	29511	1603	1.000000	28527	2071	1.000000	9792278	0.020598
262114886	28137842	1435825	10000.000000	29975	1544	1.000000	28899	2042	1.000000	9787322	0.011766
262093810	28133087	1435101	10000.000000	29486	1660	1.000000	28517	1989	1.000000	9782504	-0.002940
262131398	28116452	1435730	10000.000000	29807	1619	1.000000	28567	2027	1.000000	9777550	-0.011240
262130483	28114059	1433206	10000.000000	29816	1580	1.000000	28845	2035	1.000000	9772603	-0.009131
262131077	28123703	1436208	10000.000000	30087	1626	1.000000	28961	1943	1.000000	9767645	-0.009091
262122526	28122608	1434563	10000.000000	29698	1679	1.000000	28945	1861	1.000000	9762736	-0.007658
262134691	28132558	1434954	10000.000000	29541	1741	1.000000	28879	2003	1.000000	9757885	-0.005681
262072886	28160254	1438143	10000.000000	29679	1516	1.000000	28654	1954	1.000000	9752992	-0.007309
262091474	28139821	1434260	10000.000000	29878	1544	1.000000	28739	1848	1.000000	9748164	-0.005106
262140008	28106175	1434272	10000.000000	29783	1641	1.000000	28558	1961	1.000000	9743376	-0.004510
262122207	28131544	1434032	10000.000000	29612	1598	1.000000	28696	2025	1.000000	9738552	-0.006155
262166385	28109470	1433124	10000.000000	29695	1586	1.000000	28662	1944	1.000000	9733669	-0.006966
262119160	28141643	1434076	10000.000000	29824	1571	1.000000	28594	1978	1.000000	9728853	-0.006798
262137771	28121389	1434356	10000.000000	29631	1576	1.000000	28545	1942	1.000000	9724008	-0.006542
262105325	28126446	1434882	10000.000000	29586	1618	1.000000	28578	1973	1.000000	9719200	-0.008032
262114992	28134717	1434986	10000.000000	29701	1594	1.000000	28565	1995	1.000000	9714389	-0.004338
262133810	28122177	1436697	10000.000000	29895	1560	1.000000	28836	1873	1.000000	9709391	-0.005757
262124455	28130662	1435886	10000.000000	29790	1699	1.000000	28716	1959	1.000000	9704586	-0.004632
262150822	28109341	1433089	10000.000000	29738	1629	1.000000	28685	1945	1.000000	9699672	-0.003896
262131137	28125983	1434687	10000.000000	29600	1629	1.000000	29097	1909	1.000000	9694784	-0.006538
262091563	28143400	1434031	10000.000000	29869	1657	1.000000	28683	2093	1.000000	9689934	-0.008064
262119410	28126905	1435193	10000.000000	29698	1669	1.000000	28655	2070	1.000000	9685080	-0.007571
262145748	28122076	1434271	10000.000000	29735	1681	1.000000	28580	1984	1.000000	9680186	-0.007426
262129002	28130932	1435183	10000.000000	29769	1643	1.000000	28558	2030	1.000000	9675388	-0.006778
262090094	28150692	1436968	10000.000000	29710	1637	1.000000	28412	2058	1.000000	9670497	-0.006327
262101299	28122231	1435869	10000.000000	29993	1628	1.000000	28761	1998	1.000000	9665708	-0.006730
262133149	28131132	1433958	10000.000000	29937	1607	1.000000	28742	1955	1.000000	9661019	-0.007702
262115617	28132444	1434405	10000.000000	29970	1590	1.000000	28689	2021	1.000000	9656245	-0.007825
262127119	28120539	1434898	10000.000000	29968	1578	1.000000	28740	2041	1.000000	9651409	-0.010591
262144385	28115417	1433506	10000.000000	29741	1591	1.000000	28785	1956	1.000000	9646705	-0.010867
262133945	28135146	1436084	10000.000000	29812	1641	1.000000	29041	1986	1.000000	9641951	-0.010750
262089276	28143626	1436511	10000.000000	29818	1597	1.000000	28777	2113	1.000000	9637151	-0.010296
262116762	28117120	1433348	10000.000000	29705	1565	1.000000	28679	2010	1.000000	9632361	-0.010968
262118083	28130558	1433953	10000.000000	29642	1558	1.000000	28754	2018	1.000000	9627470	-0.010351
262103644	28123539	1433880	10000.000000	29833	1599	1.000000	28572	2018	1.000000	9622709	-0.010321
262169841	28110466	1432798	10000.000000	29641	1608	1.000000	28601	2071	1.000000	9617836	-0.010010
262111035	28127617	1435929	10000.000000	29577	1541	1.000000	28469	1981	1.000000	9613041	-0.011147
262114836	28133067	1434295	10000.000000	29967	1661	1.000000	28892	1926	1.000000	9608221	-0.011191
262138635	28129875	1435180	10000.000000	29839	1606	1.000000	28443	2090	1.000000	9603311	-0.010820
262116006	28131620	1436521	10000.000000	29845	1641	1.000000	28561	2021	1.000000	9598471	-0.010770
262123350	28113542	1434479	10000.000000	29862	1737	1.000000	28580	1999	1.000000	9593686	-0.011101
262102263	28142265	1433922	10000.000000	29907	1645	1.000000	28762	2049	1.000000	9588809	-0.010876
262123739	28115032	1433929	10000.000000	29792	1557	1.000000	28778	1957	1.000000	9583943	-0.010754
262124694	28103284	1432343	10000.000000	29950	1566	1.000000	28705	2008	1.000000	9579151	-0.011418
262138993	28125245	1436556	10000.000000	29816	1595	1.000000	28614	1968	1.000000	9574327	-0.011258
262118397	28126500	1436018	10000.000000	29819	1666	1.000000	28860	1955	1.000000	9569578	-0.012284
262115705	28121699	1436128	10000.000000	29824	1506	1.000000	28657	1982	1.000000	9564884	-0.011947
262146134	28107124	1434019	10000.000000	29967	1599	1.000000	28691	1969	1.000000	9560200	-0.011797
262154541	28117374	1432001	10000.000000	29734	1595	1.000000	28741	1914	1.000000	9555401	-0.011361
262151431	28116709	1432936	10000.000000	29697	1619	1.000000	28707	1892	1.000000	9550574	-0.010757
262119794	28136893	1435894	10000.000000	29773	1629	1.000000	28538	1923	1.000000	9545852	-0.011074
262142178	28105252	1434254	10000.000000	29791	1661	1.000000	28805	2007	1.000000	9541167	-0.010972
262146182	28111034	1435615	10000.000000	29910	1650	1.000000	28658	1993	1.000000	9536349	-0.010759
262151130	28122031	1434888	10000.000000	29778	1682	1.000000	29095	1963	1.000000	9531598	-0.010698
262129205	28116000	1435756	10000.000000	29724	1560	1.000000	28634	1974	1.000000	9526815	-0.010506
262139049	28113585	1434207	10000.000000	30016	1568	1.000000	28621	2042	1.000000	9522163	-0.010454
262145455	28102299	1434792	10000.000000	29739	1606	1.000000	28431	2035	1.000000	9517561	-0.010142
npatches	nstrain	runtime	dt	init_x	init_y	init_y_blood	init_z	init_S	beta0	beta1	beta2	beta3	mean_beta	B	d	delta	delta_blood	b[0]	mut	m	CTL	c	g	epsilon	k	het	lambda	rho	omega	x_max	patch.dyna	DELTA	A	VA
10000	1	100.000000	0.001000	21900	9499	5000000	0.001000	10000000	5.926992	7.957996	8.337654	6.349942	6	800000000	0.010000	1.000000	1.000000	80000	0.000050	0.004800	1	0.001000	1.000000	2.500000	5.000000	0.500000	0.000000	0.000000	0.000000	31872	0	10.000000	7.000000	1.000000
sus	inf	inf_blood	z	x[0]	y[0][0]	z[0]	x[1]	y[1][0]	z[1]	S[0]	synchrony
219000000	94990000	5000000	10.000000	21900	9499	0.001000	21900	9499	0.001000	10000000	0.000000
258502207	19550158	1017695	10000.000000	26343	1908	1.000000	23323	2545	1.000000	9994924	0.000000
286946718	11618151	595707	10000.000000	29047	975	1.000000	26792	1642	1.000000	9990149	0.000000
293221463	10248556	522640	10000.000000	29976	950	1.000000	27830	1511	1.000000	9985114	0.000000
294616061	9915157	505536	10000.000000	29949	823	1.000000	27852	1613	1.000000	9980205	0.000000
294957262	9830213	502313	10000.000000	29897	854	1.000000	27401	1561	1.000000	9975237	0.000000
295053647	9804738	499616	10000.000000	29824	820	1.000000	27837	1543	1.000000	9970259	0.000000
295110238	9783250	499094	10000.000000	29919	834	1.000000	27655	1477	1.000000	9965182	0.000000
295147712	9775944	498127	10000.000000	30081	781	1.000000	27702	1539	1.000000	9960130	0.000000
295109668	9789345	500136	10000.000000	30188	786	1.000000	27824	1494	1.000000	9955163	0.000000
295146191	9782064	499492	10000.000000	30039	805	1.000000	27812	1550	1.000000	9950223	0.000000
295173231	9768222	498452	10000.000000	29964	846	1.000000	27723	1628	1.000000	9945274	0.000000
295140422	9796868	499984	10000.000000	30279	748	1.000000	27692	1615	1.000000	9940251	0.000000
295128029	9794957	500613	10000.000000	30255	720	1.000000	27629	1499	1.000000	9935310	0.000000
295115276	9798664	500046	10000.000000	30011	817	1.000000	27547	1534	1.000000	9930284	0.000000
295116280	9793256	500844	10000.000000	30017	843	1.000000	27878	1515	1.000000	9925324	0.000000
295162481	9767407	497978	10000.000000	29892	824	1.000000	27636	1503	1.000000	9920385	0.000000
295199182	9761149	498028	10000.000000	30077	849	1.000000	27632	1464	1.000000	9915372	0.000000
295148356	9786690	499413	10000.000000	30196	726	1.000000	27607	1565	1.000000	9910449	0.000000
295123968	9776381	499032	10000.000000	29983	872	1.000000	27551	1573	1.000000	9905574	0.000000
295148247	9776265	497677	10000.000000	30193	740	1.000000	27850	1516	1.000000	9900731	0.000000
295144953	9778027	498998	10000.000000	30016	742	1.000000	27742	1692	1.000000	9895770	0.000000
295094318	9796556	501050	10000.000000	30064	816	1.000000	27664	1424	1.000000	9890735	0.000000
295150434	9783754	499964	10000.000000	30151	811	1.000000	27595	1515	1.000000	9885846	0.000000
295156164	9783823	499190	10000.000000	29835	863	1.000000	27827	1544	1.000000	9880908	0.000000
295145428	9783360	499417	10000.000000	30011	858	1.000000	27824	1467	1.000000	9875889	0.000000
295147208	9766275	498606	10000.000000	30129	775	1.000000	27533	1632	1.000000	9870912	0.000000
295195196	9769960	497487	10000.000000	29927	825	1.000000	27842	1528	1.000000	9866058	0.000000
295118230	9791475	500788	10000.000000	30250	868	1.000000	27629	1557	1.000000	9861167	0.000000
295121523	9786714	498710	10000.000000	29975	902	1.000000	27606	1471	1.000000	9856266	0.000000
295124200	9782482	499591	10000.000000	29761	757	1.000000	27652	1418	1.000000	9851387	0.000000
295150226	9775930	498178	10000.000000	30104	775	1.000000	27765	1559	1.000000	9846363	0.000000
295118619	9784049	499185	10000.000000	29948	818	1.000000	27818	1430	1.000000	9841420	0.000000
295162381	9775384	499869	10000.000000	30054	815	1.000000	27638	1622	1.000000	9836467	0.000000
295134165	9786390	500169	10000.000000	30279	816	1.000000	27748	1407	1.000000	9831494	0.000000
295141117	9792225	499676	10000.000000	30240	850	1.000000	27945	1415	1.000000	9826537	0.000000
295116448	9793850	500240	10000.000000	30225	735	1.000000	27809	1633	1.000000	9821660	0.000000
295086685	9799235	501006	10000.000000	29941	842	1.000000	27408	1690	1.000000	9816815	0.000000
295115834	9785325	499239	10000.000000	30081	835	1.000000	27736	1415	1.000000	9811843	0.000000
295136635	9782795	498957	10000.000000	30105	871	1.000000	27695	1535	1.000000	9806900	0.000000
295124069	9799617	499479	10000.000000	29845	896	1.000000	27902	1444	1.000000	9802076	-1.#IND00
295117191	9799064	500145	10000.000000	30032	799	1.000000	27506	1515	1.000000	9797268	0.003200
295110513	9798168	500682	10000.000000	29902	867	1.000000	27961	1482	1.000000	9792406	-0.004187
295194663	9759146	498163	10000.000000	30129	768	1.000000	27411	1671	1.000000	9787547	-0.009342
295158195	9774631	499960	10000.000000	30165	761	1.000000	27592	1503	1.000000	9782581	-0.008069
295134905	9785670	499702	10000.000000	30022	807	1.000000	27877	1508	1.000000	9777542	-0.000487
295129778	9796416	499177	10000.000000	29935	848	1.000000	27734	1530	1.000000	9772622	0.005288
295139091	9800011	498831	10000.000000	30061	880	1.000000	27773	1427	1.000000	9767681	0.002070
295095111	9801148	499998	10000.000000	29923	832	1.000000	27737	1533	1.000000	9762838	-0.005232
295133867	9786475	499485	10000.000000	30050	796	1.000000	27614	1648	1.000000	9757915	-0.006760
295105648	9803482	500446	10000.000000	29881	888	1.000000	27831	1437	1.000000	9753135	-0.005384
295118477	9787770	498730	10000.000000	30280	807	1.000000	27632	1570	1.000000	9748356	-0.004045
295126728	9788632	498094	10000.000000	29789	875	1.000000	27690	1509	1.000000	9743431	-0.004417
295099174	9795805	499126	10000.000000	29958	868	1.000000	27619	1411	1.000000	9738651	-0.000999
295115628	9792156	499486	10000.000000	30199	844	1.000000	27843	1499	1.000000	9733779	0.001028
295098877	9803338	500267	10000.000000	30115	858	1.000000	27546	1459	1.000000	9728915	0.001611
295128651	9776035	500120	10000.000000	30011	835	1.000000	27629	1476	1.000000	9723947	0.003538
295149750	9779088	498837	10000.000000	29876	808	1.000000	27896	1383	1.000000	9719009	0.003821
295144403	9766932	498314	10000.000000	29925	911	1.000000	27505	1490	1.000000	9714158	0.002752
295147483	9768398	499499	10000.000000	30092	821	1.000000	28085	1370	1.000000	9709341	0.003592
295155728	9767496	498628	10000.000000	29940	856	1.000000	27514	1512	1.000000	9704333	0.003448
295144454	9786542	500436	10000.000000	30096	709	1.000000	27883	1435	1.000000	9699479	0.004904
295133713	9786788	498753	10000.000000	30249	902	1.000000	27649	1484	1.000000	9694596	0.003303
295125190	9781439	500276	10000.000000	30309	739	1.000000	27739	1422	1.000000	9689709	0.002984
295158821	9761636	497534	10000.000000	30234	804	1.000000	27823	1439	1.000000	9684898	0.002965
295150875	9771406	498047	10000.000000	30091	872	1.000000	27698	1486	1.000000	9679915	0.003005
295167155	9774113	498574	10000.000000	29871	898	1.000000	27964	1414	1.000000	9675107	0.002854
295128865	9775948	498567	10000.000000	30491	689	1.000000	27811	1608	1.000000	9670254	0.003516
295161874	9779566	499328	10000.000000	30153	898	1.000000	27425	1658	1.000000	9665365	0.002950
295141096	9783085	499286	10000.000000	30091	796	1.000000	27839	1493	1.000000	9660580	0.002380
295109077	9788107	499039	10000.000000	30078	825	1.000000	27679	1473	1.000000	9655679	0.001925
295156461	9779589	498603	10000.000000	29890	863	1.000000	27657	1514	1.000000	9650910	0.002004
295170149	9769983	498681	10000.000000	30047	819	1.000000	27838	1505	1.000000	9645925	0.000839
295173378	9765212	497346	10000.000000	30184	799	1.000000	27420	1647	1.000000	9641137	0.000630
295176494	9781987	499560	10000.000000	30021	790	1.000000	27553	1588	1.000000	9636438	0.000494
295123884	9791865	499636	10000.000000	30181	837	1.000000	27677	1478	1.000000	9631667	0.000305
295119912	9792548	499094	10000.000000	30044	866	1.000000	27798	1476	1.000000	9626868	0.000062
295170275	9777418	499692	10000.000000	29959	939	1.000000	27686	1593	1.000000	9622066	0.000433
295167849	9782906	498578	10000.000000	29873	856	1.000000	27412	1534	1.000000	9617292	-0.000151
295148993	9773653	498113	10000.000000	29832	853	1.000000	27819	1550	1.000000	9612518	-0.000396
295130944	9782762	500365	10000.000000	29979	767	1.000000	27706	1555	1.000000	9607694	-0.000593
295144603	9782032	499547	10000.000000	29862	906	1.000000	27630	1508	1.000000	9602978	-0.000178
295113317	9795782	500245	10000.000000	29879	811	1.000000	27267	1611	1.000000	9598093	-0.000144
295106598	9786743	499808	10000.000000	29779	835	1.000000	27334	1633	1.000000	9593329	0.001181
295143795	9781440	499631	10000.000000	30049	877	1.000000	27307	1685	1.000000	9588608	0.001201
295153982	9782471	497520	10000.000000	30102	846	1.000000	27792	1424	1.000000	9583914	0.001281
295150901	9769606	499850	10000.000000	30122	794	1.000000	27618	1563	1.000000	9579017	0.000917
295152787	9789259	499559	10000.000000	29949	886	1.000000	27613	1454	1.000000	9574184	0.001467
295154249	9778770	498749	10000.000000	30184	806	1.000000	28057	1394	1.000000	9569262	0.000731
295144229	9779371	499892	10000.000000	30116	847	1.000000	28180	1381	1.000000	9564542	0.000784
295134439	9785392	499410	10000.000000	29903	870	1.000000	27609	1510	1.000000	9559813	0.000942
295134484	9791762	500051	10000.000000	29992	804	1.000000	27707	1492	1.000000	9555006	0.001057
295127972	9799273	499337	10000.000000	30110	826	1.000000	27550	1490	1.000000	9550189	0.000926
295128530	9790374	500721	10000.000000	30337	808	1.000000	27800	1391	1.000000	9545530	0.001000
295122531	9787705	500096	10000.000000	30059	701	1.000000	27359	1659	1.000000	9540785	0.001303
295125601	9794072	500381	10000.000000	30122	765	1.000000	27732	1488	1.000000	9536122	0.001442
295110429	9797176	500413	10000.000000	29966	808	1.000000	27806	1564	1.000000	9531400	0.001486
295137194	9786965	498829	10000.000000	29947	844	1.000000	27970	1512	1.000000	9526609	0.001479
295137353	9792842	499458	10000.000000	30111	803	1.000000	27971	1429	1.000000	9521795	0.001255
295135055	9781930	499387	10000.000000	30144	824	1.000000	28058	1447	1.000000	9517128	0.001262
npatches	nstrain	runtime	dt	init_x	init_y	init_y_blood	init_z	init_S	beta0	beta1	beta2	beta3	mean_beta	B	d	delta	delta_blood	b[0]	mut	m	CTL	c	g	epsilon	k	het	lambda	rho	omega	x_max	patch.dyna	DELTA	A	VA
10000	1	100.000000	0.001000	21900	9499	5000000	0.001000	10000000	5.703230	3.527352	3.681229	3.587695	6	800000000	0.010000	1.000000	1.000000	80000	0.000050	0.004800	1	0.001000	1.000000	2.500000	6.000000	0.500000	0.000000	0.000000	0.000000	31872	0	10.000000	7.000000	1.000000
sus	inf	inf_blood	z	x[0]	y[0][0]	z[0]	x[1]	y[1][0]	z[1]	S[0]	synchrony
219000000	94990000	5000000	10.000000	21900	9499	0.001000	21900	9499	0.001000	10000000	0.000000
275246176	9568594	503817	10000.000000	27795	867	1.000000	29576	550	1.000000	9994991	0.000000
304486759	3657587	188419	10000.000000	30622	246	1.000000	31253	151	1.000000	9989957	0.000000
311221592	2301089	118148	10000.000000	31404	167	1.000000	31677	85	1.000000	9985027	0.000000
313515899	1709294	87831	10000.000000	31555	103	1.000000	31748	75	1.000000	9980042	0.000000
314649631	1374216	70262	10000.000000	31571	102	1.000000	31795	44	1.000000	9974923	0.000000
315312661	1154704	59124	10000.000000	31700	62	1.000000	31986	51	1.000000	9969915	0.000000
315810667	1003922	51296	10000.000000	31834	71	1.000000	31664	44	1.000000	9964971	0.000000
316126048	890307	45597	10000.000000	31862	70	1.000000	31868	33	1.000000	9960039	0.000000
316396700	802261	41445	10000.000000	31758	65	1.000000	31671	45	1.000000	9955101	0.000000
316610152	739141	38037	10000.000000	31815	44	1.000000	31936	31	1.000000	9950129	0.000000
316732656	691003	35206	10000.000000	31721	31	1.000000	31960	22	1.000000	9945125	0.000000
316873365	644622	32709	10000.000000	31668	41	1.000000	31848	24	1.000000	9940227	0.000000
317033605	602027	30427	10000.000000	31863	21	1.000000	31891	21	1.000000	9935254	0.000000
317093651	565019	28724	10000.000000	31678	24	1.000000	31814	15	1.000000	9930252	0.000000
317184250	541178	27439	10000.000000	31838	35	1.000000	31648	16	1.000000	9925337	0.000000
317244653	519535	26331	10000.000000	31675	37	1.000000	31937	13	1.000000	9920335	0.000000
317302113	503194	25922	10000.000000	31919	44	1.000000	31568	22	1.000000	9915279	0.000000
317340197	484235	24768	9999.999129	31661	40	1.000000	31832	13	1.000000	9910265	0.000000
317412498	468580	24083	9999.999932	31782	33	1.000000	31864	22	1.000000	9905254	0.000000
317423587	460015	23610	10000.000000	31877	37	1.000000	32104	12	1.000000	9900385	0.000000
317467208	447362	22821	10000.000000	31998	18	1.000000	31980	23	1.000000	9895504	0.000000
317491181	435114	22234	10000.000000	32086	21	1.000000	32026	17	1.000000	9890584	0.000000
317523008	424107	21493	9999.997218	32084	25	1.000000	31885	21	1.000000	9885620	0.000000
317575792	415293	20987	9999.982606	32012	13	1.000000	31946	13	1.000000	9880673	0.000000
317588438	405958	20680	9999.974132	31772	33	1.000000	31888	10	1.000000	9875789	0.000000
317594756	399909	20379	9999.908984	31954	32	1.000000	31826	21	1.000000	9870847	0.000000
317625203	392865	19939	9999.960941	31745	29	1.000000	31705	20	1.000000	9865837	0.000000
317622159	384052	19683	9999.997019	31818	31	1.000000	31863	19	1.000000	9860883	0.000000
317678089	375351	19117	9999.971016	31730	34	1.000000	31609	9	1.000000	9856000	0.000000
317695299	369839	18781	9999.969809	31543	14	1.000000	31826	20	1.000000	9851051	0.000000
317700671	364230	18675	9999.952001	31932	27	1.000000	31819	12	1.000000	9846138	0.000000
317694895	362522	18302	9999.898620	31944	8	1.000000	31926	8	1.000000	9841118	0.000000
317714578	359930	18186	9999.842076	31703	38	1.000000	31981	8	1.000000	9836279	0.000000
317707444	359584	18089	9999.847952	31910	27	1.000000	31761	16	1.000000	9831414	0.000000
317729734	356976	18170	9999.985340	31795	40	1.000000	31880	14	1.000000	9826492	0.000000
317748070	354876	18070	9999.924625	31946	30	1.000000	31809	27	1.000000	9821670	0.000000
317734271	349861	17878	9999.847116	31740	36	1.000000	32015	14	1.000000	9816769	0.000000
317736710	344864	17699	9999.952299	31956	41	1.000000	32067	8	1.000000	9811947	0.000000
317755942	340025	17559	9999.812943	31826	29	1.000000	31908	22	1.000000	9807158	0.000000
317775615	338918	17354	9999.796806	31816	14	1.000000	32052	17	1.000000	9802191	-1.#IND00
317805178	335557	17006	9999.844892	31789	24	1.000000	31819	8	1.000000	9797322	-1.#IND00
317797772	333601	16957	9999.704055	31675	16	1.000000	32174	10	1.000000	9792298	-0.026213
317812801	328629	17021	9999.721860	31787	22	1.000000	31882	15	1.000000	9787453	-0.012226
317821508	325880	16756	9999.860955	31776	34	1.000000	31783	10	1.000000	9782633	-0.010031
317813086	324750	16648	9999.510657	31816	16	1.000000	31908	13	1.000000	9777696	-0.006904
317815642	320516	16319	9999.694873	31883	16	1.000000	31948	10	1.000000	9772767	-0.007713
317817387	320170	16416	9999.828098	31769	11	1.000000	31936	13	1.000000	9767858	-0.003919
317831562	321850	16507	9999.727072	31778	16	1.000000	31815	12	1.000000	9763045	-0.003666
317803871	320389	16347	9999.503216	31739	18	1.000000	31901	6	1.000000	9758204	-0.003355
317805379	317029	16061	9999.458235	31742	29	1.000000	31933	9	1.000000	9753317	-0.000115
317847097	317021	15991	9999.743054	31637	25	1.000000	31685	22	1.000000	9748570	-0.000545
317839723	316373	16220	9999.772668	31762	19	1.000000	31707	9	1.000000	9743699	0.000676
317850469	312877	16055	9999.608652	31787	18	1.000000	31906	15	1.000000	9738805	0.003057
317863505	313167	15840	9999.455115	31860	23	1.000000	31908	13	1.000000	9733940	-0.000549
317836078	311727	15888	9999.381223	31958	18	1.000000	31892	16	1.000000	9729052	-0.004260
317871892	311524	16119	9999.642555	31956	16	1.000000	31675	9	1.000000	9724249	-0.006499
317843528	309118	15878	9999.545815	31363	16	1.000000	32035	21	1.000000	9719239	-0.006252
317845310	307956	15940	9999.685553	31614	32	1.000000	31958	13	1.000000	9714279	-0.005894
317849157	305324	15714	9999.356468	31927	21	1.000000	31865	14	1.000000	9709477	-0.005669
317860985	310101	16025	9999.663929	31631	14	1.000000	31914	8	1.000000	9704572	-0.005287
317838628	313600	16132	9999.728731	31696	21	1.000000	31945	18	1.000000	9699808	-0.004841
317861800	308794	15788	9999.413670	31748	19	1.000000	31862	20	1.000000	9694930	-0.004847
317849676	308577	15562	9999.243687	31848	29	1.000000	31839	15	1.000000	9690179	-0.004717
317866459	305376	15646	9999.501833	31832	20	1.000000	31719	16	1.000000	9685365	-0.003516
317861928	304344	15256	9999.561180	31875	26	1.000000	31803	9	1.000000	9680608	-0.002844
317869658	304755	15519	9999.588404	31849	16	1.000000	31811	12	1.000000	9675780	-0.003207
317851985	307746	15785	9999.245003	31791	32	1.000000	31711	10	1.000000	9670971	-0.003288
317844749	302799	15522	9999.422373	31711	19	1.000000	31705	7	1.000000	9666147	-0.002743
317861109	299653	15185	9999.570502	31833	22	1.000000	31787	10	1.000000	9661199	-0.002564
317900396	298688	15385	9999.185971	31844	28	1.000000	31968	10	1.000000	9656436	-0.002322
317888927	300622	15535	9999.496908	31880	10	1.000000	31876	14	1.000000	9651705	-0.000391
317882527	299193	15178	9999.388144	31884	16	1.000000	31774	13	1.000000	9646704	-0.001128
317903991	296090	15122	9999.335422	31847	6	1.000000	31761	8	1.000000	9641891	0.000315
317889237	297218	15072	9999.365183	31933	11	1.000000	31892	10	1.000000	9637087	0.000566
317880044	297933	15219	9999.023943	31897	13	1.000000	31990	14	1.000000	9632234	0.004041
317889586	300373	15249	9999.423142	31767	24	1.000000	31765	12	1.000000	9627368	0.004534
317883875	304217	15276	9999.251068	31961	17	1.000000	31857	13	1.000000	9622542	0.003523
317885189	301838	15537	9999.048084	31797	16	1.000000	31716	16	1.000000	9617729	0.003445
317871552	303744	15624	9999.161190	31929	16	1.000000	31873	14	1.000000	9612909	0.003691
317866423	307688	15876	9999.461733	31933	11	1.000000	31781	5	1.000000	9608269	0.004640
317878222	306178	15453	9999.658774	31859	16	1.000000	31907	9	1.000000	9603507	0.004125
317857852	306182	15458	9999.618422	31770	18	1.000000	31704	9	1.000000	9598813	0.004243
317846046	308128	15567	9999.350600	31632	19	1.000000	31760	17	1.000000	9594146	0.003163
317848722	308978	15762	9999.504724	31941	17	1.000000	31685	14	1.000000	9589448	0.003222
317847818	307909	15710	9999.484306	31797	27	1.000000	31855	16	1.000000	9584767	0.002759
317859791	304670	15568	9999.376349	31928	15	1.000000	31820	14	1.000000	9579922	0.002623
317858696	308940	15840	9999.588767	31786	17	1.000000	31786	16	1.000000	9575243	0.002915
317840851	308814	15710	9999.652498	31793	36	1.000000	31938	4	0.999648	9570419	0.003050
317853136	306529	15465	9999.529970	31885	16	1.000000	31823	3	1.000000	9565614	0.003001
317838937	307981	15592	9999.627912	31777	10	1.000000	31851	17	1.000000	9560832	0.003547
317854548	307946	15533	9999.651275	31814	8	1.000000	31848	13	1.000000	9555990	0.003000
317878503	306962	15595	9999.316677	31654	19	1.000000	31795	10	1.000000	9551205	0.002817
317845121	310205	15677	9999.561800	31836	28	1.000000	31657	20	1.000000	9546401	0.003262
317844013	309071	15751	9999.380599	31907	21	1.000000	31722	10	1.000000	9541555	0.003545
317857641	307719	15684	9999.685486	31780	18	1.000000	31818	13	1.000000	9536876	0.003409
317871006	308212	15842	9999.449946	31665	32	1.000000	32093	10	1.000000	9532024	0.003309
317855990	310407	15903	9999.567771	31522	20	1.000000	32121	10	1.000000	9527199	0.002813
317856378	310714	15737	9999.451406	31971	18	1.000000	31935	13	1.000000	9522437	0.003026
317860596	310885	16137	9999.639623	31819	24	1.000000	32012	10	1.000000	9517659	0.002744
npatches	nstrain	runtime	dt	init_x	init_y	init_y_blood	init_z	init_S	beta0	beta1	beta2	beta3	mean_beta	B	d	delta	delta_blood	b[0]	mut	m	CTL	c	g	epsilon	k	het	lambda	rho	omega	x_max	patch.dyna	DELTA	A	VA
10000	1	100.000000	0.001000	21900	9499	5000000	0.001000	10000000	8.521301	7.311730	4.419048	6.491769	6	800000000	0.010000	1.000000	1.000000	80000	0.000050	0.004800	1	0.001000	1.000000	2.500000	7.000000	0.500000	0.000000	0.000000	0.000000	31872	0	10.000000	7.000000	1.000000
sus	inf	inf_blood	z	x[0]	y[0][0]	z[0]	x[1]	y[1][0]	z[1]	S[0]	synchrony
219000000	94990000	5000000	10.000000	21900	9499	0.001000	21900	9499	0.001000	10000000	0.000000
286311750	4496444	240267	10000.000000	26732	768	1.000000	27854	628	1.000000	9995078	0.000000
312462001	920334	47985	10000.000000	30554	147	1.000000	30969	99	1.000000	9990073	0.000000
317122086	302892	15758	9999.917837	31597	85	1.000000	31764	32	1.000000	9985098	0.000000
318208472	112228	5938	9855.565114	31743	47	1.000000	31882	7	1.000000	9980171	0.000000
318503173	49145	2430	8435.593613	31953	5	1.000000	31903	8	0.442605	9975201	0.000000
318623252	35495	1711	6815.092309	31862	6	1.000000	32044	6	0.682771	9970224	0.000000
318657863	37409	1854	6519.698262	31951	3	0.440417	31985	2	0.684569	9965293	0.000000
318639204	39056	1980	6831.125177	31857	1	0.842360	31739	8	0.998736	9960237	0.000000
318625877	36152	1893	6677.263254	31773	16	0.684709	31964	0	0.970565	9955275	0.000000
318602585	37779	1908	6707.512896	32015	3	0.999981	31835	4	0.702052	9950177	0.000000
318627943	38499	1957	6733.452454	32003	7	1.000000	31861	7	0.797260	9945163	0.000000
318624450	37661	1928	6747.915081	31648	3	0.581844	31997	4	0.389529	9940149	0.000000
318627159	37605	1918	6713.829580	31703	6	0.999839	31751	1	0.410453	9935261	0.000000
318634967	37113	1908	6754.132099	31683	14	1.000000	31799	4	0.998296	9930296	0.000000
318630965	37855	1877	6734.114435	31813	5	1.000000	31905	5	0.999976	9925309	0.000000
318626924	37102	1906	6730.653425	31937	3	0.552403	31948	8	0.997508	9920399	0.000000
318639975	37313	1977	6724.803131	31765	11	0.999937	31858	5	0.984476	9915491	0.000000
318633622	37040	1886	6745.098254	31941	0	0.719817	31910	6	0.877491	9910505	0.000000
318624135	36842	1927	6587.376583	32013	6	0.464547	31789	2	0.731805	9905497	0.000000
318619840	38370	1902	6703.652409	32128	2	0.962040	32048	5	0.999308	9900674	0.000000
318616396	37068	1886	6752.963869	31924	9	0.999990	31618	8	1.000000	9895680	0.000000
318630080	36375	1911	6641.666792	31723	1	0.805716	32128	6	1.000000	9890580	0.000000
318615127	38415	1891	6735.112222	31912	13	0.831947	31930	0	0.575776	9885642	0.000000
318618423	37914	1916	6753.375460	31823	2	0.718603	31641	4	0.965120	9880609	0.000000
318631778	37295	1885	6671.474302	32003	5	0.827104	31670	1	0.394259	9875748	0.000000
318617740	38079	1859	6784.397891	31934	2	0.641000	31924	9	0.514896	9870934	0.000000
318609265	37812	1984	6722.316670	31933	9	0.998644	32020	1	0.548980	9866032	0.000000
318632435	37565	1963	6763.115030	31868	5	0.298870	31689	2	0.077103	9861048	0.000000
318622127	36835	1896	6643.279145	31827	6	1.000000	31728	5	0.894274	9856116	0.000000
318613012	37206	1867	6661.834261	31816	2	0.876000	31855	2	0.702102	9851238	0.000000
318606882	38123	1957	6756.103183	31862	1	0.578717	31944	1	0.079178	9846426	0.000000
318619192	37708	2004	6743.121671	31854	3	0.272454	31969	13	0.943267	9841572	0.000000
318653997	37318	1877	6756.704569	31725	8	0.997539	31740	5	0.707392	9836674	0.000000
318646544	37840	1927	6661.675489	31841	5	0.999863	31731	6	0.999427	9831689	0.000000
318649214	37864	1899	6766.793193	31808	1	0.855819	31704	7	0.971922	9826818	0.000000
318616419	37891	1977	6713.325860	31854	5	0.998009	31779	3	0.999987	9821974	0.000000
318635262	38106	1983	6794.896686	31898	1	0.472501	31889	6	0.402621	9817011	0.000000
318623826	37103	1853	6725.583216	31716	13	0.999948	31663	4	0.991535	9812073	0.000000
318615140	38493	1950	6702.743572	31815	8	1.000000	31821	6	0.996326	9807057	0.000000
318625911	37214	1908	6773.664488	31820	6	1.000000	31968	0	0.469109	9802114	-1.#IND00
318652105	36665	1898	6680.906963	31909	12	1.000000	31619	3	0.940340	9797159	-1.#IND00
318632499	38028	1866	6681.094356	31751	7	0.999811	31935	7	0.941304	9792262	-1.#IND00
318629015	37439	1852	6702.502226	31827	1	0.609820	31698	1	0.977269	9787375	0.008793
318636940	37217	1938	6755.997015	31764	1	0.944441	31844	8	0.989995	9782468	0.011557
318601350	37617	1864	6630.182084	31492	9	0.379733	31661	5	0.643976	9777556	0.008280
318622437	38137	1987	6772.250105	31820	4	0.999954	32000	7	0.461390	9772729	0.007648
318637758	36853	1905	6758.885972	31787	0	0.845327	31933	0	0.647542	9767866	0.005541
318624634	37579	1921	6684.379743	32010	4	0.877134	31861	1	0.740542	9763031	0.009510
318626797	36638	1794	6745.940003	31913	0	0.923252	32098	4	0.998949	9758220	0.011405
318620017	37033	1919	6598.204517	32035	6	0.430372	31960	3	0.879051	9753389	0.010385
318623808	38216	1940	6761.824729	31965	11	0.999789	32006	7	0.974483	9748615	0.009494
318621737	37516	1904	6698.105967	31971	6	1.000000	31730	5	0.999006	9743665	0.011932
318624905	37228	1901	6705.880731	31713	13	1.000000	31923	7	0.988774	9738733	0.008676
318616911	37224	1962	6751.595711	31836	2	0.683882	31868	14	0.999977	9733895	0.003739
318634954	37783	1933	6696.491529	31909	4	0.952315	31838	12	0.993559	9729011	0.003620
318613503	38037	1951	6784.124066	31839	0	0.399466	31792	3	0.307654	9724101	0.003314
318632661	36963	1869	6750.190803	31887	11	0.998222	32045	0	0.656183	9719276	0.002862
318632715	36859	1860	6622.852737	31936	10	0.999997	31697	2	0.726671	9714425	0.002289
318631556	37932	1904	6729.275449	32009	13	0.944887	31895	5	0.882230	9709576	0.004794
318634943	36757	1907	6647.172566	32037	2	0.857708	31587	6	0.700110	9704658	0.002575
318622007	37302	1902	6642.038175	31862	0	0.400354	31803	8	0.999751	9699837	0.001050
318638701	38212	1893	6776.941170	31834	2	0.073504	32052	2	0.955471	9694908	-0.001564
318619034	36314	1877	6747.598728	31597	0	0.942889	31716	3	0.619846	9690149	-0.001420
318616599	37894	1926	6653.828955	31806	6	0.282657	31819	2	0.215557	9685261	-0.001606
318631485	37388	1897	6749.812468	31845	4	0.780057	31878	2	0.989481	9680485	-0.001461
318632289	37480	1925	6699.257769	31878	3	0.998171	31788	7	0.561722	9675647	-0.001288
318612051	37007	1939	6715.687078	32110	4	0.834223	31864	1	0.524941	9670733	-0.000736
318617134	38023	1976	6668.612834	32177	0	0.569224	31917	3	0.937364	9665856	-0.000226
318614722	38036	2000	6780.234105	31976	13	0.985275	31823	6	0.794536	9660942	0.000750
318644586	37221	1906	6784.599079	31928	1	0.733943	31832	13	0.935872	9656220	0.000819
318643536	36968	1933	6639.626913	31977	2	0.910352	31612	2	0.403686	9651357	0.000179
318625253	38576	1988	6788.497873	31881	1	0.897874	31732	5	0.915838	9646560	-0.000325
318613909	37969	1924	6848.162661	31724	11	0.998873	31802	1	0.679936	9641606	-0.000514
318617820	36848	1854	6712.102366	31911	14	1.000000	31821	2	0.721386	9636725	-0.000941
318635604	37267	1896	6653.980202	31925	13	0.999518	31855	2	0.999722	9631903	-0.001111
318609571	38486	1989	6766.301400	31920	8	1.000000	31794	6	0.810868	9627011	-0.000947
318613273	36361	1904	6663.921434	31889	6	0.999920	31711	2	0.999384	9622186	-0.000852
318611325	36340	1837	6564.245920	31712	5	0.971749	31698	2	0.756361	9617403	-0.000705
318644175	38718	2015	6779.591021	32091	2	0.977153	31983	4	0.652970	9612573	-0.000950
318613807	37037	1866	6725.317580	31880	1	0.556857	31868	3	0.951136	9607776	-0.002063
318622920	37384	1929	6688.102730	31818	5	0.854053	31547	2	0.636784	9602979	-0.001350
318611072	37424	1826	6730.448378	31738	0	0.212891	31844	1	0.303913	9598240	-0.002091
318599983	37787	1900	6731.114704	31867	6	0.997376	31663	7	0.985795	9593446	-0.002086
318608633	37340	1915	6685.520943	31908	1	0.910490	31802	2	0.238552	9588703	-0.002152
318615647	37465	1889	6746.207765	31823	4	0.999293	31837	8	0.395810	9583926	-0.002120
318611917	36304	1892	6605.680213	31779	0	0.686987	31771	9	0.979705	9579217	-0.002188
318615587	37306	1921	6671.788847	31814	11	0.999304	31755	5	0.958045	9574484	-0.001928
318633575	38539	1998	6810.753583	31775	1	0.485554	32180	4	0.999985	9569672	-0.001776
318623784	35860	1802	6634.822130	32099	11	0.877732	31808	0	0.432968	9564926	-0.001755
318604571	37823	1929	6580.749636	31940	3	0.999994	31942	6	0.659060	9560114	-0.002838
318631609	38344	2014	6849.096866	31972	6	0.635050	31914	2	0.994400	9555396	-0.002515
318614168	36932	1895	6684.123171	31867	29	1.000000	31825	5	0.933825	9550701	-0.002077
318624878	37022	1836	6664.837127	31818	24	1.000000	31932	0	0.523959	9546016	-0.002117
318629618	37988	1948	6743.892150	31574	17	1.000000	32197	2	0.218645	9541225	-0.001614
318620821	37457	1950	6700.043497	32147	13	1.000000	32023	7	0.444279	9536383	-0.001220
318641660	37134	1909	6669.104434	32018	1	0.366374	31687	2	0.682661	9531691	-0.000984
318646154	38453	1889	6696.977861	31879	3	0.988736	31908	1	0.545653	9527027	0.000057
318622735	37341	1840	6768.598432	31889	11	0.998689	31777	5	0.359447	9522144	-0.000034
318627937	37373	1890	6636.027453	31912	7	0.999999	31734	0	0.364889	9517300	-0.000016
npatches	nstrain	runtime	dt	init_x	init_y	init_y_blood	init_z	init_S	beta0	beta1	beta2	beta3	mean_beta	B	d	delta	delta_blood	b[0]	mut	m	CTL	c	g	epsilon	k	het	lambda	rho	omega	x_max	patch.dyna	DELTA	A	VA
10000	1	100.000000	0.001000	21900	9499	5000000	0.001000	10000000	6.411621	8.765959	3.979565	7.796267	6	800000000	0.010000	1.000000	1.000000	80000	0.000050	0.004800	1	0.001000	1.000000	2.500000	8.000000	0.500000	0.000000	0.000000	0.000000	31872	0	10.000000	7.000000	1.000000
sus	inf	inf_blood	z	x[0]	y[0][0]	z[0]	x[1]	y[1][0]	z[1]	S[0]	synchrony
219000000	94990000	5000000	10.000000	21900	9499	0.001000	21900	9499	0.001000	10000000	0.000000
293347096	2060796	112136	10000.000000	29144	221	1.000000	28015	378	1.000000	9995091	0.000000
315543562	200272	10660	9997.161242	31583	10	1.000000	31268	37	1.000000	9990097	0.000000
318318779	30895	1596	7862.732901	31936	0	0.581077	32064	9	1.000000	9985196	0.000000
318609098	21715	1170	4405.966466	31912	2	0.445473	31744	1	0.423279	9980227	0.000000
318641982	38898	1985	5706.579014	31869	6	0.610492	32128	5	0.955963	9975172	0.000000
318622215	28411	1461	6034.724797	31645	1	0.423597	31765	9	0.941250	9970265	0.000000
318643713	29444	1605	5243.433000	31798	8	0.864370	31643	6	0.930805	9965122	0.000000
318654367	32348	1590	5792.581957	32075	0	0.753993	31687	1	0.339642	9960096	0.000000
318649157	28718	1460	5549.895112	31852	2	0.200965	31742	7	0.363026	9955063	0.000000
318649237	30767	1627	5519.649148	31861	0	0.679363	31918	2	0.696679	9950050	0.000000
318650092	31067	1595	5769.439419	32000	2	0.850718	31750	14	0.999534	9945144	0.000000
318639875	29886	1420	5535.830955	31802	3	0.455982	31827	3	0.978166	9940275	0.000000
318641977	30541	1552	5577.872301	31711	0	0.609890	31818	6	0.658301	9935312	0.000000
318649675	29457	1534	5609.419794	31967	4	0.863370	31829	10	0.999999	9930328	0.000000
318640244	30600	1539	5505.015411	31827	3	0.843127	31892	3	0.951815	9925467	0.000000
318626293	31296	1659	5755.215281	31743	7	0.796670	32025	12	0.991644	9920511	0.000000
318639321	29645	1481	5625.622384	31637	3	0.423919	31826	17	1.000000	9915448	0.000000
318648953	30429	1515	5584.189799	31988	4	0.458203	31795	4	0.553960	9910573	0.000000
318638147	29759	1543	5572.799022	31828	1	0.179259	31760	1	0.288739	9905583	0.000000
318658078	30943	1579	5614.626939	31688	7	0.318377	31774	2	0.982484	9900551	0.000000
318663545	30340	1601	5625.126200	31872	2	0.820794	31876	2	0.254220	9895587	0.000000
318667410	29408	1472	5517.821873	31931	1	0.655959	32159	12	0.617869	9890608	0.000000
318640163	31617	1602	5604.016950	32018	4	0.168196	31903	10	0.937946	9885600	0.000000
318650025	29958	1481	5652.036923	31900	4	0.996601	31733	3	0.999986	9880670	0.000000
318655642	29770	1518	5587.830596	32013	3	0.452387	31855	3	0.965966	9875605	0.000000
318646050	30171	1493	5565.686692	31718	6	0.999303	31842	5	0.688538	9870802	0.000000
318625289	31488	1622	5733.203186	32058	2	0.669360	31882	4	0.737905	9865764	0.000000
318631225	29540	1562	5660.459190	31973	2	0.842034	31765	0	0.652097	9860885	0.000000
318650710	29787	1493	5516.102158	31855	1	0.138507	31692	8	0.998868	9855976	0.000000
318657361	32006	1704	5648.107770	32072	7	0.434484	31829	4	0.976999	9850926	0.000000
318639613	29281	1477	5676.564775	31704	2	0.377031	31983	0	0.349692	9845997	0.000000
318663218	30356	1488	5548.786717	31771	5	0.579175	31766	13	0.943433	9841172	0.000000
318623061	30571	1549	5654.858653	31626	1	0.345134	32007	2	0.297302	9836179	0.000000
318647597	30294	1496	5608.035657	31738	2	0.998760	31642	8	0.994813	9831158	0.000000
318621276	30515	1520	5625.150370	31997	1	0.968582	31580	12	0.891263	9826248	0.000000
318657139	30412	1560	5625.178346	31806	0	0.747479	31860	8	0.999963	9821305	0.000000
318660595	30101	1596	5586.416599	31673	2	0.951627	31606	10	0.998590	9816517	0.000000
318649489	30298	1611	5590.886626	32043	3	0.913426	31916	8	1.000000	9811666	0.000000
318667137	30675	1575	5606.896349	31814	5	0.825325	31673	15	0.997144	9806769	0.000000
318671861	29853	1532	5560.937238	31983	0	0.105285	31910	6	0.996804	9801842	-1.#IND00
318631118	31548	1542	5672.434872	31783	3	0.911493	32024	0	0.289104	9796905	-1.#IND00
318637651	29802	1502	5598.207035	31867	3	0.784515	32025	9	0.996036	9791965	-1.#IND00
318658454	30759	1546	5546.335993	32127	2	0.823748	31971	1	0.706763	9787051	0.008846
318633557	30542	1547	5668.906784	32022	2	0.185565	31853	3	0.409036	9782105	0.013745
318639895	30479	1677	5596.705551	31894	8	0.809251	31835	0	0.641588	9777267	0.010162
318653742	30245	1541	5566.067486	32091	0	0.528815	31741	15	0.987899	9772384	0.008446
318649701	30964	1601	5619.524746	31851	10	0.319742	31841	14	1.000000	9767515	0.007818
318639569	29798	1525	5629.523205	32023	1	0.758810	31917	2	0.980791	9762638	0.014612
318647592	30982	1517	5555.362444	31956	5	0.680780	32116	4	0.901910	9757765	0.013460
318646191	29899	1489	5576.081091	31916	6	0.666126	31824	0	0.303972	9752828	0.009930
318662602	30800	1632	5556.006239	31784	3	0.747691	31751	7	0.946049	9748011	0.008719
318640462	30739	1541	5726.187136	31744	1	0.381070	31848	3	0.899542	9743043	0.007342
318654417	29670	1496	5586.920631	31806	2	0.749605	31647	3	0.853678	9738176	0.007069
318648764	30109	1498	5605.301039	31756	8	0.968875	31806	0	0.357725	9733274	0.007925
318634479	30212	1512	5558.601966	31770	1	0.896638	31723	10	0.999007	9728485	0.008186
318665772	30430	1558	5604.737652	31909	11	0.944655	31796	10	1.000000	9723584	0.010559
318657190	29743	1456	5617.706655	32030	3	0.244330	31897	2	0.404973	9718849	0.011295
318657547	30690	1583	5624.084973	31837	4	0.944034	31816	4	0.999911	9713944	0.011187
318649323	30474	1578	5677.024255	31852	1	0.448407	31940	2	0.544669	9709134	0.009639
318626587	30299	1652	5637.732422	31724	5	0.926372	31857	11	0.975819	9704253	0.009554
318653907	30602	1565	5630.747344	32071	0	0.299389	31920	0	0.358289	9699481	0.008532
318642817	30220	1494	5622.103728	31792	0	0.205053	31618	3	0.983897	9694587	0.008072
318637460	30430	1521	5563.686091	31745	3	0.965740	31797	6	0.991307	9689798	0.006935
318662784	30805	1601	5594.332440	31914	2	0.998023	32136	8	0.988913	9685020	0.006674
318648132	30716	1599	5665.147005	31916	2	0.671108	32033	3	0.986546	9680056	0.007502
318654017	30315	1472	5603.575484	32111	3	0.963496	31794	6	0.999990	9675165	0.007394
318644605	30969	1573	5631.893662	31762	1	0.579025	31803	9	0.810239	9670301	0.007368
318641318	29867	1485	5603.282462	31856	2	0.600925	31963	4	0.736784	9665386	0.007331
318664664	29245	1485	5583.127636	31867	1	0.300154	31867	3	0.570039	9660520	0.006362
318646140	30500	1526	5523.585153	32129	5	0.126044	31738	4	0.984618	9655649	0.005602
318632122	30726	1490	5678.838813	31877	2	0.662306	31956	0	0.450378	9650843	0.004212
318654539	30176	1565	5605.285980	32122	3	0.554862	31913	9	0.874830	9645878	0.005194
318648488	29855	1549	5632.636373	31952	1	0.440563	31967	1	0.180337	9640998	0.005182
318644757	29979	1566	5547.401548	32056	0	0.164950	31832	9	0.996525	9636064	0.004396
318653096	30780	1593	5604.152565	32038	5	0.938346	31818	11	0.991386	9631207	0.004036
318644234	30346	1471	5605.240963	31942	13	0.961243	31707	3	0.890444	9626330	0.004349
318644420	30662	1577	5675.959182	31821	2	0.505372	31936	5	0.999995	9621492	0.004315
318659302	29080	1520	5522.264529	32018	1	0.388767	31946	1	0.268380	9616671	0.004759
318653090	30583	1488	5600.611676	31826	7	0.680634	31701	5	0.996963	9611892	0.004853
318656036	30493	1551	5670.158906	32018	2	0.691130	31727	5	0.974437	9607120	0.004848
318660841	30659	1562	5625.985156	31920	2	0.492174	31842	6	0.425935	9602244	0.004670
318640238	30642	1511	5610.215572	31850	1	0.707255	31789	3	0.969483	9597380	0.004808
318648793	29963	1475	5560.343055	31685	0	0.257896	31941	0	0.675093	9592576	0.004862
318641898	30727	1588	5626.565971	31888	2	0.788855	31952	8	0.586800	9587800	0.004691
318656677	30697	1503	5676.218945	31795	2	0.990320	31988	11	0.999689	9582976	0.004550
318644778	29978	1585	5647.711474	31731	1	0.417218	31979	2	0.908524	9578255	0.004667
318638351	30937	1517	5662.486633	31941	2	0.437977	31856	5	0.993446	9573519	0.004207
318654841	30020	1587	5603.306610	31845	0	0.057462	32043	8	0.318871	9568763	0.003919
318646212	30434	1571	5626.519311	31904	4	0.990547	31620	0	0.658961	9563890	0.004919
318658488	29874	1500	5634.247975	31938	1	0.651377	31710	23	0.999978	9558984	0.004762
318660164	29867	1566	5474.925074	32079	6	0.997495	31765	0	0.314122	9554142	0.004520
318648386	30868	1546	5695.699654	31892	0	0.897955	32036	15	0.998969	9549305	0.003966
318653246	30312	1606	5688.347479	31885	0	0.129229	31837	0	0.549897	9544430	0.003613
318639204	29447	1571	5464.848005	31909	2	0.260948	31744	7	0.765197	9539684	0.003413
318623763	31609	1647	5699.703645	31886	2	0.564731	31826	2	0.851364	9534770	0.003304
318654051	29650	1457	5616.660909	31906	14	0.411592	31832	7	0.980489	9530052	0.003098
318652314	30725	1563	5617.155924	31979	0	0.314473	32008	0	0.309582	9525284	0.003144
318624331	29929	1516	5602.557339	31836	2	0.502369	31942	19	0.573957	9520407	0.002848
318634640	30393	1449	5521.324634	31750	0	0.322777	31844	9	0.999869	9515554	0.003070
npatches	nstrain	runtime	dt	init_x	init_y	init_y_blood	init_z	init_S	beta0	beta1	beta2	beta3	mean_beta	B	d	delta	delta_blood	b[0]	mut	m	CTL	c	g	epsilon	k	het	lambda	rho	omega	x_max	patch.dyna	DELTA	A	VA
10000	1	100.000000	0.001000	21900	9499	5000000	0.001000	10000000	7.138839	7.941770	7.800002	4.383008	6	800000000	0.010000	1.000000	1.000000	80000	0.000050	0.004800	1	0.001000	1.000000	2.500000	9.000000	0.500000	0.000000	0.000000	0.000000	31872	0	10.000000	7.000000	1.000000
sus	inf	inf_blood	z	x[0]	y[0][0]	z[0]	x[1]	y[1][0]	z[1]	S[0]	synchrony
219000000	94990000	5000000	10.000000	21900	9499	0.001000	21900	9499	0.001000	10000000	0.000000
298137191	885420	48809	10000.000000	29553	125	1.000000	29310	133	1.000000	9994960	0.000000
316725111	36667	1937	8913.492618	31645	3	1.000000	31628	4	1.000000	9990080	0.000000
318515511	13372	601	3370.139498	31824	0	0.162847	31919	8	0.935635	9985011	0.000000
318644590	41418	2143	4425.919029	31885	5	0.194169	31818	5	0.797439	9979967	0.000000
318636576	23776	1243	5847.056860	31885	1	0.934278	31786	5	0.291849	9975093	0.000000
318680389	22913	1113	3916.263230	32106	3	0.181148	31592	0	0.321773	9970075	0.000000
318645140	33664	1708	5326.662421	31810	0	0.436002	31685	4	0.335670	9965154	0.000000
318662326	23424	1119	4906.249206	31856	0	0.067333	31643	1	0.255698	9960256	0.000000
318655511	27542	1407	4494.079891	32034	1	0.006695	31713	7	0.931128	9955336	0.000000
318660580	28481	1442	5182.125301	31721	5	0.992397	31972	1	0.746739	9950304	0.000000
318649431	25215	1309	4672.594716	31801	0	0.500063	31830	8	0.952141	9945372	0.000000
318639852	28838	1432	4889.120037	31828	11	0.967302	31926	7	0.952002	9940528	0.000000
318669133	25541	1302	4858.497126	31720	1	0.407642	31618	3	0.155097	9935513	0.000000
318662462	27183	1441	4771.335450	31753	7	0.950496	31705	4	0.829387	9930520	0.000000
318633709	27259	1415	4922.835834	31908	1	0.164598	32075	0	0.504869	9925397	0.000000
318641282	26257	1287	4859.454698	31766	3	0.133216	32217	6	0.960643	9920459	0.000000
318664012	27145	1316	4814.913720	31607	0	0.517450	31911	4	0.819038	9915473	0.000000
318662048	26709	1364	4881.103388	31732	4	0.641543	31930	2	0.337525	9910566	0.000000
318663150	27073	1388	4741.998759	31654	0	0.276226	31921	3	0.991394	9905724	0.000000
318661507	27334	1386	4891.523770	31839	4	0.991834	31939	6	0.872398	9900784	0.000000
318648701	26633	1363	4829.249359	31980	2	0.742170	32098	2	0.800662	9895974	0.000000
318631832	26793	1329	4854.378358	31694	2	0.994178	31964	4	0.592253	9891002	0.000000
318656317	26488	1342	4852.315961	31660	0	0.583728	32036	0	0.083967	9886006	0.000000
318656761	26978	1400	4873.487345	31804	5	0.285299	31969	1	0.117061	9881137	0.000000
318664133	27039	1436	4855.401780	31741	3	0.950426	31937	2	0.866659	9876186	0.000000
318664965	27044	1421	4848.565198	31748	4	0.999991	31908	1	0.276288	9871303	0.000000
318652199	26308	1309	4792.488510	31886	2	0.351603	31983	1	0.752466	9866406	0.000000
318660108	27296	1428	4894.238329	31782	4	0.414910	31970	0	0.168256	9861501	0.000000
318660780	26903	1399	4930.189954	31929	0	0.564050	31861	13	0.800529	9856533	0.000000
318670318	26105	1309	4789.778080	31735	6	0.823492	31995	7	0.969682	9851672	0.000000
318659414	27170	1398	4859.445594	31647	0	0.302229	31889	2	0.352116	9846712	0.000000
318672328	26355	1322	4803.947389	31825	3	0.861752	31876	3	0.106205	9841789	0.000000
318675229	27127	1378	4812.139248	31968	0	0.141319	31733	0	0.289155	9836849	0.000000
318665924	27536	1382	4983.014165	31818	2	0.588117	31874	8	0.964698	9831890	0.000000
318633762	26033	1310	4782.708053	31924	6	0.647785	31979	3	0.413459	9826853	0.000000
318635942	27245	1352	4797.111199	31798	0	0.517504	32065	0	0.561126	9821836	0.000000
318641548	26373	1347	4929.866638	31718	0	0.183401	31768	5	0.991123	9816856	0.000000
318640167	27141	1389	4775.886739	31943	0	0.409971	31825	6	0.989666	9811948	0.000000
318670079	26967	1364	4838.142375	31904	2	0.845398	31700	0	0.657856	9806917	0.000000
318650117	26757	1351	4864.818159	31629	1	0.990994	31953	4	0.162259	9801978	-1.#IND00
318677508	26762	1474	4903.095117	31713	1	0.514974	31828	10	0.994724	9797142	-1.#IND00
318650363	26395	1347	4764.270304	31943	2	0.506378	31961	4	0.491866	9792270	-1.#IND00
318649018	27289	1385	4856.920156	31912	7	0.950682	31796	0	0.515754	9787429	0.030662
318640602	26175	1374	4877.307622	31896	7	0.352777	32042	14	0.998753	9782502	0.028224
318654898	27421	1408	4844.584123	31758	0	0.322969	32050	2	0.663672	9777376	0.036167
318652461	27674	1378	4955.538783	31843	0	0.550674	31884	0	0.885658	9772458	0.027324
318660744	25834	1368	4764.944994	31979	2	0.547932	32004	0	0.120424	9767633	0.027859
318651894	28138	1412	4956.886324	31671	4	0.792766	31782	0	0.626894	9762782	0.021876
318662543	25827	1283	4862.744895	31953	2	0.176714	31827	1	0.787085	9757977	0.020689
318657584	27657	1404	4756.641813	31760	2	0.448961	32004	1	0.889762	9752941	0.016593
318651681	26129	1323	4928.869624	31794	0	0.048149	32060	8	0.846302	9748186	0.013616
318683907	26644	1420	4773.253138	31787	2	0.958663	31825	0	0.452672	9743376	0.012117
318667747	27083	1421	4895.528566	31812	0	0.386470	31830	3	0.831129	9738449	0.009011
318655149	26361	1345	4839.658629	31875	0	0.281224	32070	3	0.910071	9733539	0.004483
318665030	27277	1380	4898.924072	31912	13	0.755943	32059	3	0.877711	9728687	0.003700
318653715	26647	1353	4900.623611	32068	1	0.411356	32019	1	0.866148	9723799	0.002746
318656682	27024	1405	4796.338199	32017	7	0.999029	31999	2	0.593825	9719026	0.004240
318648589	26806	1348	4931.359727	31970	0	0.524293	31568	1	0.756987	9714127	0.004181
318658299	26760	1335	4785.309849	32026	3	0.431960	31737	5	0.720039	9709300	0.003721
318667246	27622	1417	4865.472246	32091	0	0.302045	31746	0	0.657373	9704442	0.005576
318656608	26415	1330	4840.710138	31675	2	0.029842	31795	6	0.710080	9699609	0.004767
318667411	27030	1404	4822.808247	32044	3	0.923277	31798	3	0.879873	9694935	0.005798
318663228	26981	1355	4900.386897	31772	1	0.490492	31880	4	0.890131	9690082	0.004752
318657290	26532	1408	4785.666845	32017	4	0.246696	31612	4	0.425017	9685179	0.005118
318665676	27441	1494	4838.712052	31901	1	0.374736	32083	3	0.351753	9680329	0.004280
318666108	26440	1347	4842.438977	31784	0	0.400577	31814	3	0.991286	9675518	0.003988
318646348	27277	1330	4835.391674	31662	3	0.102217	32023	2	0.597090	9670734	0.003262
318665180	26634	1427	4829.748131	31791	0	0.643363	31643	9	0.999499	9665989	0.003700
318652483	27051	1365	4808.397553	31776	8	0.789583	31866	5	0.997735	9661055	0.003074
318656606	27071	1371	4979.752518	31693	6	0.542700	31880	4	0.347183	9656259	0.003235
318641393	26470	1317	4772.860916	31835	7	0.667855	31898	9	0.810758	9651456	0.002654
318672730	26815	1398	4922.400569	31905	0	0.458448	31665	0	0.167516	9646616	0.003455
318656589	26137	1248	4842.467196	31780	2	0.541618	32008	19	0.690190	9641792	0.002411
318647857	26878	1360	4834.919113	31825	2	0.750342	32065	5	0.705720	9636936	0.002660
318677897	27463	1431	4948.803692	32098	0	0.158762	31826	1	0.462718	9632132	0.002985
318677420	26483	1303	4797.500331	31869	1	0.162611	31864	2	0.964983	9627380	0.003286
318650746	26934	1404	4907.762360	31775	3	0.359550	31855	4	0.674442	9622583	0.003324
318666909	26775	1362	4867.600616	31840	2	0.087338	31928	1	0.215035	9617985	0.003026
318649385	27023	1426	4882.461574	31780	0	0.399047	31904	1	0.440149	9613314	0.002719
318673418	26534	1392	4795.895552	31999	1	0.195857	31934	2	0.936104	9608552	0.002742
318657843	26904	1396	4846.355663	32086	0	0.627114	31919	2	0.632232	9603831	0.002779
318670230	26949	1413	4852.627317	31919	1	0.508511	31939	3	0.588003	9598964	0.002663
318621643	27246	1400	4875.448063	31678	6	0.999666	31948	4	0.861129	9594262	0.002149
318666316	26467	1358	4868.768485	31711	3	0.400031	31797	0	0.483112	9589288	0.002057
318634504	26361	1421	4725.607295	31712	2	0.227998	31918	5	0.053616	9584452	0.002362
318649056	28440	1423	4968.303761	31996	5	0.860498	31625	0	0.697969	9579596	0.002250
318675795	25515	1241	4781.856995	31755	0	0.422569	31927	2	0.209271	9574864	0.001404
318670419	27490	1352	4818.920002	31868	4	0.907334	31865	4	0.756527	9570069	0.001689
318644810	26937	1349	4958.823038	31800	0	0.524165	31856	1	0.286558	9565249	0.001287
318638556	26925	1405	4824.334068	31800	4	0.277972	31597	7	0.694189	9560345	0.001526
318658192	27035	1337	4827.871588	31933	6	0.985551	31815	0	0.387321	9555557	0.001673
318649400	27754	1395	4931.656916	31838	0	0.624753	31842	4	0.991045	9550786	0.001609
318672788	25576	1324	4806.374351	31941	4	0.285934	32002	0	0.258221	9545903	0.001587
318658767	27637	1379	4792.590697	31795	2	0.733176	31744	19	0.995886	9541129	0.001114
318655480	27047	1362	5003.768402	31711	0	0.481256	31961	1	0.257541	9536505	0.001020
318664347	26319	1426	4790.798151	31875	1	0.050896	31829	8	0.927772	9531785	0.000926
318644521	26897	1358	4863.293166	32034	2	0.949746	32110	1	0.860919	9527132	0.001033
318639187	26975	1380	4864.327235	31886	3	0.393234	31925	2	0.804257	9522395	0.000632
318673670	27127	1341	4834.737315	31632	1	0.354706	31626	1	0.564815	9517608	0.001235
npatches	nstrain	runtime	dt	init_x	init_y	init_y_blood	init_z	init_S	beta0	beta1	beta2	beta3	mean_beta	B	d	delta	delta_blood	b[0]	mut	m	CTL	c	g	epsilon	k	het	lambda	rho	omega	x_max	patch.dyna	DELTA	A	VA
10000	1	100.000000	0.001000	21900	9499	5000000	0.001000	10000000	3.732412	8.295712	4.113876	5.585382	6	800000000	0.010000	1.000000	1.000000	80000	0.000050	0.004800	1	0.001000	1.000000	2.500000	10.000000	0.500000	0.000000	0.000000	0.000000	31872	0	10.000000	7.000000	1.000000
sus	inf	inf_blood	z	x[0]	y[0][0]	z[0]	x[1]	y[1][0]	z[1]	S[0]	synchrony
219000000	94990000	5000000	10.000000	21900	9499	0.001000	21900	9499	0.001000	10000000	0.000000
301068208	381120	21661	10000.000000	30854	23	1.000000	29710	68	1.000000	9994997	0.000000
317178732	10185	534	5597.207284	31830	1	0.343274	31637	1	0.889172	9989953	0.000000
318568263	16783	852	2064.110921	31796	1	0.040059	31775	0	0.086837	9984890	0.000000
318586603	48070	2536	5692.854722	31903	1	0.209850	31767	17	0.997916	9979880	0.000000
318659266	14418	768	4238.775150	31876	0	0.225999	31714	3	0.999990	9974978	0.000000
318656450	28355	1402	3387.856141	31812	3	0.040173	31934	3	0.361441	9970138	0.000000
318634717	28094	1479	5358.423820	31908	1	0.728327	31958	6	0.273678	9965105	0.000000
318681316	19523	1014	3781.359129	31963	5	0.224594	31836	0	0.355724	9960114	0.000000
318631525	29874	1540	4411.834264	31940	6	0.525767	31911	3	0.973750	9955153	0.000000
318682543	23114	1227	4580.248175	31853	0	0.162173	31727	10	0.995293	9950214	0.000000
318659448	23874	1215	3998.488399	31650	1	0.051975	31692	0	0.426296	9945289	0.000000
318648115	27097	1403	4585.044504	31742	1	0.117187	31873	3	0.755300	9940244	0.000000
318670072	22750	1144	4271.973321	31775	1	0.286576	31884	5	0.372477	9935336	0.000000
318659155	26596	1396	4176.767784	32069	2	0.725047	31901	1	0.405585	9930369	0.000000
318641138	25384	1288	4623.318238	31815	1	0.287444	31781	15	0.998692	9925431	0.000000
318660368	23538	1196	4194.424668	31645	0	0.214366	31855	0	0.282421	9920369	0.000000
318675500	26434	1355	4421.124520	31864	4	0.117158	32095	0	0.025552	9915447	0.000000
318650771	23874	1249	4346.039278	31879	0	0.420211	32015	21	0.877403	9910463	0.000000
318658050	25236	1297	4263.098267	31824	0	0.093044	31853	7	0.906382	9905465	0.000000
318649223	25061	1282	4420.024336	31992	0	0.013541	31787	1	0.293451	9900495	0.000000
318639543	25550	1333	4289.851932	31863	11	0.094401	32053	0	0.229786	9895522	0.000000
318652774	24762	1323	4376.382843	31952	2	0.559217	32031	2	0.878727	9890513	0.000000
318639244	24810	1231	4297.969091	32076	5	0.320838	31771	1	0.089568	9885492	0.000000
318671555	25341	1282	4360.903968	31730	1	0.358757	31766	8	0.944830	9880515	0.000000
318644296	24955	1263	4449.486735	31791	0	0.224753	31941	1	0.426535	9875557	0.000000
318672546	24528	1290	4283.921400	31778	1	0.167338	31853	4	0.915708	9870624	0.000000
318665979	25129	1229	4356.451565	31802	1	0.087815	31798	3	0.928653	9865588	0.000000
318653152	25345	1290	4313.651856	32065	1	0.360588	31918	1	0.677648	9860777	0.000000
318661985	24735	1231	4379.831361	31982	1	0.191508	31737	9	0.386449	9855867	0.000000
318654937	25295	1281	4351.214307	32026	2	0.131668	32021	4	0.610851	9850907	0.000000
318679312	25060	1274	4321.017199	31854	6	0.701201	31991	1	0.175967	9845992	0.000000
318657281	25066	1251	4319.091328	31877	4	0.414668	31824	2	0.030397	9841019	0.000000
318650398	24503	1232	4300.615316	31895	6	0.365613	31916	0	0.807458	9836092	0.000000
318652749	25359	1301	4300.057786	31882	0	0.098574	31770	3	0.092105	9831131	0.000000
318662207	25732	1229	4489.744868	31991	2	0.300780	31809	4	0.983740	9826259	0.000000
318684043	23894	1170	4242.659027	31848	2	0.128034	31938	0	0.163399	9821334	0.000000
318673762	24884	1261	4290.261023	31763	5	0.417190	31570	10	0.120685	9816326	0.000000
318660624	25472	1349	4424.758233	31805	7	0.331730	31917	1	0.317754	9811442	0.000000
318656671	24485	1223	4334.833537	31676	5	0.434781	31857	6	0.552478	9806438	0.000000
318654721	24872	1259	4294.609623	31789	0	0.255657	31767	0	0.400443	9801594	-1.#IND00
318671284	26312	1408	4479.434174	32023	5	0.346663	31927	3	0.977945	9796777	-1.#IND00
318675620	23704	1296	4340.311547	31730	1	0.278526	31935	0	0.491061	9791955	-1.#IND00
318670809	25228	1248	4226.343288	32118	0	0.426282	31766	1	0.125951	9786986	-0.016703
318648919	25519	1338	4406.047452	31902	1	0.634710	31770	1	0.735924	9782172	-0.013256
318687163	24295	1258	4349.274836	31877	1	0.129723	31958	1	0.542659	9777384	-0.010338
318668259	25552	1268	4308.380547	31788	3	0.021961	32004	12	0.443918	9772575	-0.003862
318661407	25009	1246	4356.716913	32032	0	0.485743	32006	3	0.758901	9767641	-0.000777
318666671	25206	1256	4344.150902	31853	0	0.072111	31926	0	0.385975	9762746	-0.001436
318672868	24780	1291	4354.976178	31872	3	0.060649	31871	5	0.813532	9757805	-0.000705
318677193	25040	1338	4299.836524	31968	1	0.221017	31983	2	0.588377	9752839	-0.000874
318659912	24573	1213	4310.257765	31842	3	0.567929	31768	1	0.058853	9747866	-0.000570
318673513	26181	1368	4446.036483	31896	1	0.151966	32042	10	0.670880	9742981	0.001254
318661402	24141	1238	4361.405752	31916	0	0.357218	31824	1	0.782820	9738054	0.002193
318669336	25055	1292	4255.920250	31960	4	0.358085	31789	2	0.094883	9733159	0.001896
318645816	24886	1221	4409.875805	31959	1	0.453148	31800	6	0.861133	9728147	0.003511
318658417	25090	1309	4258.836484	31771	2	0.325649	31692	2	0.208016	9723311	0.003056
318671121	25234	1267	4412.540741	32139	0	0.241387	31947	1	0.315931	9718396	0.003069
318678616	24873	1213	4281.498051	31721	2	0.183810	31749	3	0.905771	9713524	0.005237
318647550	25790	1278	4399.810541	32039	1	0.541317	31731	3	0.462169	9708761	0.004802
318670141	24667	1246	4316.478046	31798	2	0.381220	31909	4	0.135471	9703874	0.004572
318663946	25466	1335	4355.764023	31971	6	0.486799	31831	4	0.917844	9698982	0.004920
318659707	24489	1272	4353.476515	31635	1	0.406660	31869	0	0.568817	9694095	0.004647
318667501	24808	1297	4292.778688	31929	1	0.640600	31877	1	0.552795	9689246	0.002930
318664245	25456	1299	4501.365957	31989	4	0.384225	31964	5	0.258126	9684385	0.002523
318669146	23832	1215	4255.183265	31928	4	0.470702	31577	2	0.927529	9679445	0.002646
318642548	26103	1313	4412.203500	31827	0	0.427841	31832	4	0.794602	9674604	0.001692
318655765	24860	1262	4373.456246	32140	1	0.309494	32065	0	0.852556	9669842	0.002575
318646197	24813	1236	4323.390069	31713	3	0.349199	31892	7	0.573593	9665077	-0.000860
318670693	24865	1276	4323.763130	31888	1	0.255295	31845	1	0.476717	9660250	-0.002070
318673001	25023	1268	4321.907961	31949	0	0.558078	31674	0	0.118314	9655560	-0.001806
318642067	24979	1265	4351.286643	31999	2	0.164392	31758	0	0.876321	9650738	-0.002085
318649564	24856	1226	4334.499495	31987	3	0.102072	32103	0	0.586335	9645862	-0.002354
318651878	25147	1268	4395.228509	31724	4	0.317297	32042	4	0.194014	9640968	-0.001853
318644259	24396	1296	4317.879132	31895	1	0.124607	31891	0	0.033854	9636001	-0.001483
318663432	25861	1338	4420.845639	31771	4	0.157555	32008	4	0.008579	9631219	-0.001546
318667242	24270	1247	4334.257462	31657	2	0.235161	32019	1	0.837612	9626516	-0.000592
318663971	25036	1296	4292.310941	31962	0	0.026768	31994	7	0.775506	9621668	-0.002732
318666300	24946	1309	4376.561851	32054	2	0.237230	31828	0	0.289878	9616916	-0.002056
318674785	25044	1285	4322.803878	31730	3	0.143427	32116	2	0.613709	9612108	-0.002263
318684819	24775	1297	4251.417978	31672	6	0.353615	31973	0	0.096354	9607418	-0.002467
318666400	25913	1344	4387.298972	31999	1	0.175014	31752	13	0.939085	9602709	-0.001097
318659838	24080	1185	4402.997706	32085	4	0.264154	31754	0	0.228639	9597890	-0.001127
318639844	24894	1286	4257.207369	31841	1	0.138233	31888	3	0.991390	9593207	-0.001149
318646691	25643	1292	4377.302317	32104	8	0.234882	31684	4	0.776615	9588359	-0.001912
318661302	24385	1247	4338.051774	31932	0	0.200374	31637	2	0.535325	9583551	-0.001846
318644785	26054	1303	4408.765296	32010	3	0.056816	31897	2	0.221052	9578665	-0.001563
318652919	24040	1220	4306.386837	31778	1	0.213803	31749	0	0.735948	9573836	-0.001342
318668111	25764	1318	4370.907221	31836	1	0.409548	32063	16	0.869127	9569100	-0.000206
318646347	24112	1239	4351.789528	31680	0	0.060631	32003	1	0.648738	9564374	-0.000345
318656956	26134	1284	4272.649587	31453	4	0.493329	31989	0	0.060102	9559581	-0.000787
318654895	24930	1230	4491.710550	31852	0	0.414382	31678	2	0.985356	9554854	-0.000715
318686486	24106	1198	4220.108502	32217	4	0.330572	31804	1	0.438661	9550018	-0.000370
318661689	26016	1280	4383.631217	31763	8	0.463794	32030	7	0.819068	9545219	-0.000220
318672893	24181	1223	4394.400537	31663	1	0.121909	31881	8	0.262740	9540373	-0.000124
318657250	25147	1199	4265.235676	31943	4	0.026641	31794	1	0.171706	9535568	0.000024
318659767	25364	1278	4465.100035	31951	4	0.563904	31742	0	0.602216	9530813	0.000223
318655510	24284	1245	4257.370602	31981	0	0.351194	31814	2	0.085060	9525966	0.000065
318679382	25830	1328	4380.036943	31891	2	0.070249	31532	7	0.998714	9521264	-0.000365
318664177	24272	1275	4346.954655	31950	3	0.648230	31896	7	1.000000	9516523	-0.000241
npatches	nstrain	runtime	dt	init_x	init_y	init_y_blood	init_z	init_S	beta0	beta1	beta2	beta3	mean_beta	B	d	delta	delta_blood	b[0]	mut	m	CTL	c	g	epsilon	k	het	lambda	rho	omega	x_max	patch.dyna	DELTA	A	VA
10000	1	100.000000	0.001000	21900	9499	5000000	0.001000	10000000	5.823291	4.300292	3.801758	7.659797	6	800000000	0.010000	1.000000	1.000000	80000	0.000050	0.004800	1	0.001000	1.000000	2.500000	11.000000	0.500000	0.000000	0.000000	0.000000	31872	0	10.000000	7.000000	1.000000
sus	inf	inf_blood	z	x[0]	y[0][0]	z[0]	x[1]	y[1][0]	z[1]	S[0]	synchrony
219000000	94990000	5000000	10.000000	21900	9499	0.001000	21900	9499	0.001000	10000000	0.000000
303100965	154211	8841	9998.273091	30430	18	1.000000	30527	2	1.000000	9994950	0.000000
317412068	4819	244	3175.480754	32035	0	0.191408	31665	0	0.178752	9990087	0.000000
318582581	23368	1128	1633.311608	32053	5	0.077066	31908	0	0.016738	9985076	0.000000
318621485	39970	2090	6245.228814	32056	6	0.579115	31879	8	0.577288	9980111	0.000000
318698888	11345	560	3052.009513	31885	0	0.091972	31569	0	0.178628	9974979	0.000000
318664031	32652	1664	3154.900688	31865	0	0.046864	32245	6	0.271249	9969965	0.000000
318655143	22676	1196	5042.053278	31827	3	0.303791	32077	4	0.328753	9964972	0.000000
318691089	17805	843	3054.044652	32062	3	0.443645	31936	0	0.241244	9959954	0.000000
318661512	31459	1603	4148.995279	31885	0	0.192375	31756	2	0.153710	9955047	0.000000
318661911	19569	1039	4085.281607	31807	5	0.525445	31653	0	0.280224	9950040	0.000000
318696583	23353	1193	3485.558889	31765	0	0.256172	31684	4	0.116470	9945082	0.000000
318668868	26383	1357	4258.787732	31744	2	0.649067	31998	2	0.341974	9940215	0.000000
318693316	21567	1044	3837.170259	31904	2	0.615694	31764	2	0.135426	9935343	0.000000
318688049	25011	1269	3788.464445	32109	1	0.271566	31880	1	0.269065	9930457	0.000000
318689403	24132	1235	4115.531733	31878	0	0.273853	31779	0	0.029564	9925490	0.000000
318690993	22805	1195	3869.911458	31874	3	0.618068	31804	7	0.114472	9920526	0.000000
318676509	24195	1211	3843.490645	31912	1	0.532251	32018	1	0.738316	9915601	0.000000
318669756	24115	1272	4048.615678	31885	2	0.088143	31833	0	0.510880	9910600	0.000000
318673035	23042	1161	3805.493267	31765	0	0.348651	31588	2	0.247889	9905565	0.000000
318665277	24243	1171	4016.328661	31924	7	0.214292	31755	1	0.501152	9900580	0.000000
318676558	22960	1176	3833.838084	31952	0	0.215133	31964	3	0.150900	9895667	0.000000
318661711	24376	1272	3915.743733	31929	0	0.545764	31872	2	0.378428	9890592	0.000000
318665636	23437	1169	4005.003277	31865	3	0.299477	31849	0	0.146132	9885591	0.000000
318661785	22715	1086	3784.457323	31796	0	0.561060	32117	0	0.248388	9880647	0.000000
318658702	23738	1225	3958.296925	32086	4	0.317588	31813	5	0.396622	9875625	0.000000
318673914	23583	1202	3884.033506	31859	1	0.892481	31876	1	0.188885	9870663	0.000000
318664698	23816	1219	4019.639716	31903	0	0.119213	31999	2	0.452663	9865858	0.000000
318675975	23212	1136	3848.862269	31831	1	0.348350	31998	0	0.050520	9861046	0.000000
318661614	24336	1177	3933.172046	31945	2	0.726280	31852	2	0.774723	9856036	0.000000
318655634	23144	1231	3941.859885	32048	0	0.234432	31748	1	0.220492	9851181	0.000000
318638100	24032	1181	3929.624930	31966	6	0.666945	31765	1	0.036374	9846185	0.000000
318666300	22781	1153	3921.693621	31977	2	0.325333	31925	7	0.825868	9841309	0.000000
318666774	24218	1231	3903.740463	31710	2	0.770919	31797	1	0.385466	9836321	0.000000
318653562	23465	1188	3962.241489	31751	4	0.492955	31916	0	0.357801	9831434	0.000000
318660362	23236	1240	3833.999485	31881	2	0.146940	31902	1	0.041371	9826643	0.000000
318662806	24152	1194	3894.197025	31719	1	0.401938	31889	6	0.603450	9821696	0.000000
318646309	23875	1219	3939.347728	31883	4	0.485708	31885	2	0.288890	9816774	0.000000
318661709	23624	1201	3874.382254	31789	3	0.377623	31925	2	0.494267	9811893	0.000000
318685836	23631	1193	3936.270243	31928	0	0.140209	31835	4	0.395757	9807026	0.000000
318648471	23327	1213	3951.287991	31702	1	0.339296	31763	1	0.263636	9802138	-1.#IND00
318657612	23949	1211	3892.873488	31816	2	0.487085	31804	3	0.101604	9797136	-1.#IND00
318656860	23843	1167	3997.969555	31635	1	0.646739	31848	1	0.613162	9792238	-1.#IND00
318701693	22706	1128	3888.362277	31753	2	0.289388	31949	0	0.121048	9787418	0.031562
318663804	23975	1234	3851.886484	31710	10	0.353479	32059	6	0.912539	9782580	0.017766
318692578	24180	1264	4009.894679	31902	0	0.361139	31619	1	0.330839	9777690	0.022463
318693339	22740	1148	3869.520406	31773	0	0.030796	31887	0	0.110471	9772760	0.005801
318661747	24110	1240	3928.620142	31928	3	0.636130	31834	1	0.122937	9767952	0.003862
318658400	23500	1167	3941.393466	31821	1	0.823643	31858	5	0.256702	9763085	0.004303
318664264	23325	1182	3837.744961	31545	1	0.103431	32033	0	0.212253	9758305	0.003962
318649073	24063	1211	3960.941381	31912	6	0.435419	31844	5	0.583870	9753422	0.001118
318672046	24004	1188	3985.890440	31700	1	0.302316	32102	1	0.123290	9748562	0.000264
318676370	22754	1123	3916.082545	31777	2	0.291715	31867	2	0.450379	9743723	0.000472
318648289	23971	1292	3917.650638	31901	1	0.153765	31910	4	0.741621	9738831	0.000119
318682927	23341	1252	3903.769139	31839	2	0.116110	31733	1	0.941215	9734100	0.000654
318669340	24233	1234	3926.298881	31852	2	0.532583	31702	0	0.368004	9729306	-0.000389
318673534	23698	1208	3944.333997	31765	7	0.655979	31840	2	0.184359	9724445	-0.001578
318670438	23638	1190	3857.143846	31921	0	0.430911	31800	4	0.226487	9719588	-0.000172
318664420	23844	1201	4072.500527	32030	0	0.586873	31777	2	0.522235	9714704	0.000182
318658124	23516	1114	3841.332876	31911	5	0.532204	31730	0	0.161085	9709906	0.000562
318677033	23686	1207	3949.925266	31767	0	0.344367	31832	3	0.599018	9705095	-0.001153
318682699	23463	1192	3870.356650	31736	0	0.157326	31898	0	0.264079	9700220	-0.001953
318663359	23712	1220	3981.253664	31819	0	0.520051	31880	5	0.528951	9695379	-0.003749
318658087	22837	1172	3849.719370	32023	1	0.570020	32014	0	0.102454	9690596	-0.002522
318654600	24831	1254	3879.925751	31810	3	0.221542	31951	4	0.611082	9685711	-0.002574
318667669	23532	1202	4035.313793	31768	0	0.577467	31877	1	0.177454	9680951	-0.002052
318685368	23652	1191	3788.374624	31870	1	0.341319	31848	3	0.274713	9676223	-0.002993
318656211	24141	1308	4032.288691	32048	4	0.363710	31863	2	0.622496	9671325	-0.003273
318689146	21782	1097	3788.235428	31720	6	0.387500	31985	1	0.247527	9666504	-0.002782
318645183	25372	1302	3896.848238	31917	1	0.287382	31836	4	0.283803	9661762	-0.003051
318668351	22968	1202	4026.810533	31876	3	0.229874	31966	6	0.430226	9656973	-0.003370
318653181	23140	1161	3803.000304	31890	2	0.500439	31751	1	0.336273	9652125	-0.002798
318676958	24651	1307	3949.448619	31675	0	0.591531	31825	4	0.383482	9647223	-0.003369
318659892	22720	1208	3873.596435	31816	0	0.552825	32061	2	0.577287	9642402	-0.003098
318658087	23938	1308	3837.197032	32034	5	0.699649	31747	3	0.402947	9637606	-0.003380
318651579	23819	1171	4028.357103	31904	0	0.389950	31597	2	0.581565	9632799	-0.003132
318671727	23481	1228	3862.143394	31854	2	0.122885	31868	1	0.321548	9628046	-0.003689
318665978	23995	1186	3963.808027	31909	2	0.476311	32274	1	0.368540	9623309	-0.003567
318680848	22562	1155	3863.496281	31790	3	0.063747	31828	4	0.142105	9618454	-0.003605
318661424	24288	1170	3846.727119	31773	0	0.840263	31990	2	0.205131	9613565	-0.002911
318671413	23480	1175	3967.662070	31939	1	0.286181	31940	1	0.385734	9608898	-0.002571
318641835	23586	1237	3953.238089	31752	3	0.125340	31671	1	0.414127	9603951	-0.003419
318682881	23322	1179	3871.958931	31725	0	0.376360	31889	1	0.243447	9599035	-0.003080
318678801	23504	1236	3971.395242	32019	1	0.496086	32017	0	0.243132	9594231	-0.003569
318660283	23666	1222	3853.744256	32110	2	0.103392	31753	3	0.084611	9589445	-0.003173
318687632	23799	1262	3932.996455	31737	2	0.534047	31742	1	0.232823	9584718	-0.003267
318678305	23355	1199	3906.636050	31754	4	0.708069	31930	0	0.333765	9580083	-0.002447
318677233	23832	1236	3879.146939	31667	4	0.286220	31948	0	0.032364	9575211	-0.002590
318663652	23412	1125	3963.964280	31891	1	0.622330	31987	2	0.330512	9570583	-0.002834
318661344	23842	1248	3886.639112	31765	1	0.072082	31891	3	0.213337	9565811	-0.003507
318679386	23545	1162	3908.101326	31692	1	0.218954	31633	0	0.506206	9561147	-0.003361
318657040	24146	1261	4021.251624	31906	0	0.193288	31927	2	0.519190	9556299	-0.002379
318641731	22921	1144	3871.649089	32057	2	0.696078	31587	1	0.230702	9551522	-0.002617
318677234	23327	1218	3808.549352	31997	2	0.467895	31899	5	0.057260	9546650	-0.002396
318670075	24212	1199	3955.477298	31764	0	0.403333	31928	4	0.263631	9541884	-0.002378
318659542	23405	1225	3919.037948	32119	3	0.812968	32003	8	0.376711	9537216	-0.002459
318663834	23843	1192	3905.133308	31956	0	0.098487	31853	3	0.276637	9532391	-0.002286
318644230	24123	1254	3946.872886	31714	7	0.258448	31677	1	0.602171	9527489	-0.002338
318659490	22884	1180	3927.535770	31767	3	0.462008	31933	9	0.294204	9522678	-0.001924
318674422	23951	1243	3818.702480	31895	0	0.216545	31873	2	0.403415	9517913	-0.001844
npatches	nstrain	runtime	dt	init_x	init_y	init_y_blood	init_z	init_S	beta0	beta1	beta2	beta3	mean_beta	B	d	delta	delta_blood	b[0]	mut	m	CTL	c	g	epsilon	k	het	lambda	rho	omega	x_max	patch.dyna	DELTA	A	VA
10000	1	100.000000	0.001000	21900	9499	5000000	0.001000	10000000	4.238095	8.983259	6.435073	6.902279	6	800000000	0.010000	1.000000	1.000000	80000	0.000050	0.004800	1	0.001000	1.000000	2.500000	12.000000	0.500000	0.000000	0.000000	0.000000	31872	0	10.000000	7.000000	1.000000
sus	inf	inf_blood	z	x[0]	y[0][0]	z[0]	x[1]	y[1][0]	z[1]	S[0]	synchrony
219000000	94990000	5000000	10.000000	21900	9499	0.001000	21900	9499	0.001000	10000000	0.000000
304409650	64996	3714	9907.778589	30694	3	1.000000	30051	14	1.000000	9994994	0.000000
317550692	3413	178	1998.927259	31765	0	0.161451	31710	1	0.194840	9989916	0.000000
318590824	29505	1414	1457.471356	31743	2	0.073256	32092	1	0.016858	9984916	0.000000
318608275	30386	1649	6324.555200	31855	1	0.706346	31842	2	0.906017	9979922	0.000000
318664530	9854	521	2320.899572	31793	6	0.116694	31895	0	0.080410	9974976	0.000000
318648952	38230	1897	3099.297411	31908	0	0.139617	31976	10	0.145223	9969920	0.000000
318636413	18135	907	4618.471843	31704	3	0.696754	31855	1	0.301804	9964963	0.000000
318676801	18350	1001	2646.528997	31806	0	0.072837	31990	3	0.455606	9959922	0.000000
318653096	30927	1600	4150.696915	31905	5	0.079486	31922	5	0.450254	9954965	0.000000
318665166	17044	878	3603.037213	31777	1	0.856374	31943	12	0.530304	9949954	0.000000
318653968	24629	1265	3106.814790	32118	3	0.558505	31934	2	0.231223	9944989	0.000000
318662688	24672	1240	4122.424341	31888	1	0.085962	31762	2	0.997835	9940025	0.000000
318685678	19084	992	3269.396165	31755	1	0.280794	31948	0	0.677014	9935025	0.000000
318686279	27188	1373	3637.276162	31809	0	0.028811	31780	4	0.916415	9930033	0.000000
318682810	20584	1054	3752.787757	31956	1	0.520169	31822	5	0.625420	9925170	0.000000
318669236	22031	1178	3312.848275	31709	0	0.442643	31808	2	0.765598	9920151	0.000000
318663392	24428	1225	3793.743270	31878	2	0.089833	31741	6	0.936650	9915165	0.000000
318664696	21640	1118	3613.485762	31985	3	0.084586	32049	2	0.538051	9910100	0.000000
318648246	22768	1191	3450.918945	32026	1	0.439601	32058	0	0.380580	9905217	0.000000
318678152	23461	1260	3773.151971	31769	3	0.138379	32016	0	0.670797	9900352	0.000000
318654464	21277	1064	3472.187365	31783	1	0.460358	31850	0	0.100165	9895557	0.000000
318657889	24041	1291	3650.421761	31755	2	0.128833	31917	6	0.324019	9890717	0.000000
318669925	22274	1168	3614.945586	31815	1	0.172976	31883	0	0.361210	9885758	0.000000
318697403	23349	1219	3530.816061	31883	1	0.275559	31740	0	0.152450	9880833	0.000000
318700284	22596	1169	3693.270221	31843	6	0.670829	31831	2	0.994457	9875791	0.000000
318670210	22858	1178	3546.659603	31957	0	0.174002	31989	7	0.564202	9870828	0.000000
318664110	22929	1144	3657.232844	31984	1	0.233653	31901	3	0.448758	9865895	0.000000
318636845	22206	1118	3565.109765	31968	3	0.256949	31907	2	0.339060	9861061	0.000000
318668889	22879	1192	3514.282899	31966	2	0.695210	31789	0	0.594858	9856141	0.000000
318685976	22822	1101	3669.675921	31790	0	0.116167	32043	1	0.941421	9851164	0.000000
318684692	22742	1176	3557.995287	31731	2	0.075162	31662	9	0.440240	9846251	0.000000
318673282	22587	1153	3625.315316	31902	1	0.168961	31638	13	0.560764	9841421	0.000000
318641555	22574	1149	3646.151351	31652	2	0.426149	31858	0	0.348885	9836578	0.000000
318658216	22486	1173	3585.518510	31900	0	0.158207	31736	1	0.799720	9831734	0.000000
318665519	23284	1201	3603.797048	31969	3	0.707490	31680	1	0.369795	9826923	0.000000
318655627	22935	1184	3669.942059	31925	1	0.111720	31633	0	0.753189	9822047	0.000000
318680190	21725	1120	3542.931875	32024	0	0.666456	31657	2	0.273872	9817136	0.000000
318674422	23601	1202	3664.320097	32017	0	0.086171	31598	5	0.825814	9812187	0.000000
318664651	21964	1088	3634.094793	31977	4	0.060094	31767	6	0.997422	9807150	0.000000
318654393	22803	1191	3482.688209	31809	2	0.205885	31904	5	0.320542	9802262	-1.#IND00
318654243	22888	1203	3721.577495	31861	3	0.082524	32125	8	0.786087	9797332	-1.#IND00
318658427	21651	1032	3495.894698	31791	4	0.103363	31915	1	0.456132	9792457	-0.011704
318673491	23556	1220	3650.046332	31896	2	0.030025	31966	2	0.163503	9787556	-0.008770
318682314	22391	1189	3634.009541	31894	1	0.328712	31753	1	0.322284	9782655	-0.007429
318675158	23002	1122	3526.286085	31756	4	0.423452	31749	3	0.940376	9777708	-0.007532
318654108	22772	1138	3662.906169	31850	0	0.238177	31896	0	0.477573	9772846	-0.006712
318669655	21652	1185	3547.578575	32136	1	0.071605	31676	4	0.612961	9768026	-0.008320
318653334	23350	1166	3597.217724	31728	4	0.897690	32211	0	0.075878	9763164	-0.009554
318675975	22022	1134	3661.796682	31935	1	0.770662	32012	13	0.407061	9758256	-0.006282
318668123	22139	1125	3449.225057	31757	2	0.472091	31811	0	0.465940	9753346	-0.002990
318667849	24271	1190	3668.482266	31908	1	0.716285	31784	0	0.686914	9748512	-0.003271
318673066	22378	1160	3604.431306	32030	3	0.180065	31956	0	0.299256	9743744	0.000402
318679670	22156	1096	3554.868139	31865	1	0.092832	31925	0	0.544998	9738945	0.002049
318673829	23178	1171	3592.290279	31763	2	0.283350	31915	0	0.449412	9734092	0.001267
318678748	23274	1195	3707.192488	31634	0	0.362519	31738	6	0.216228	9729134	0.000691
318649435	21677	1053	3559.403153	32025	0	0.031559	31908	2	0.841988	9724235	0.001107
318645837	23336	1230	3570.164299	31889	7	0.224284	31995	0	0.229499	9719424	0.000987
318651540	22591	1182	3639.083074	31883	4	0.278257	31876	4	0.192950	9714489	0.002010
318672557	22266	1170	3507.988125	31728	3	0.553302	31985	2	0.699669	9709655	0.000986
318682880	23126	1223	3619.884350	31841	4	0.168604	31967	9	0.756589	9704766	0.000052
318651581	22054	1117	3592.517909	31809	0	0.302839	31900	11	0.718321	9699883	0.000324
318656644	23142	1153	3560.977513	31933	3	0.164019	31953	5	0.868676	9694983	0.000844
318639402	22958	1154	3630.930370	32003	2	0.156061	31867	2	0.407891	9690130	0.000768
318667414	22406	1167	3586.661958	32087	4	0.532789	31881	0	0.764344	9685331	0.000559
318688570	23118	1185	3615.306491	31880	0	0.122318	31822	0	0.274962	9680476	-0.000765
318661024	22406	1154	3652.142284	32023	4	0.323037	31896	1	0.895152	9675607	-0.002417
318668970	22857	1212	3576.193795	31876	1	0.138570	31914	6	0.782019	9670850	-0.002574
318670210	22854	1112	3643.302396	31840	0	0.120370	31824	4	0.968750	9665940	-0.001626
318663350	21843	1140	3562.544346	31889	0	0.523747	32084	0	0.119405	9661221	-0.002683
318680011	24006	1206	3639.540464	31849	2	0.149176	32065	5	0.788570	9656358	-0.002589
318669707	21059	1089	3632.671298	31822	1	0.295939	31760	6	0.701462	9651579	-0.002296
318675663	22971	1161	3523.888766	32010	3	0.070664	31823	1	0.303069	9646694	-0.001903
318690445	23200	1114	3730.352284	31808	1	0.446003	31871	2	0.774068	9641906	-0.001194
318661336	21811	1126	3560.493151	31786	5	0.375909	31835	0	0.108213	9637040	-0.000866
318651341	22685	1137	3587.634472	32050	2	0.471266	31798	6	0.939065	9632214	-0.000850
318666247	22728	1228	3614.769267	31894	2	0.514232	31976	0	0.390638	9627289	-0.000574
318675351	21962	1127	3571.782237	31836	5	0.469959	31815	1	0.035799	9622506	-0.000580
318688320	23328	1202	3593.785410	31946	2	0.343287	31708	5	0.957247	9617600	-0.001066
318668395	23294	1179	3631.825058	31754	0	0.148849	31794	13	0.763356	9612791	-0.000796
318692116	21997	1100	3591.597959	31897	3	0.019287	31903	0	0.333431	9607876	-0.000318
318669548	22785	1190	3610.362227	31914	0	0.216688	32133	3	0.217860	9603107	-0.000568
318663678	22051	1173	3570.841440	32171	2	0.101150	31649	1	0.638072	9598378	-0.001050
318669232	22330	1137	3569.999075	31729	1	0.393543	31909	0	0.633664	9593510	-0.001200
318653383	22814	1185	3587.906578	31752	3	0.253676	31581	0	0.648601	9588551	-0.001195
318687252	22464	1138	3657.281030	31760	0	0.276045	31915	4	0.260312	9583775	-0.001313
318656758	22384	1134	3594.810088	31929	0	0.059731	31898	4	0.319093	9578872	-0.000483
318660568	22817	1207	3608.106905	31786	3	0.064412	31825	3	0.491063	9574105	-0.000416
318662345	22243	1101	3628.196905	31979	2	0.245865	32050	7	0.409668	9569403	-0.000759
318664508	23102	1185	3517.407280	31882	0	0.345186	31849	0	0.360848	9564680	-0.000718
318664892	22932	1175	3667.788970	31963	3	0.281444	31793	15	0.797509	9559894	-0.000538
318669630	22631	1122	3605.840988	31660	6	0.216612	31939	2	0.858616	9555114	0.000130
318660060	22610	1167	3537.971952	31704	1	0.380783	31951	2	0.765986	9550446	0.000437
318675334	22899	1149	3662.156045	32034	6	0.515936	32031	2	0.349370	9545814	0.000491
318669783	21421	1078	3498.575403	32214	2	0.281825	31774	1	0.102633	9541065	0.000531
318647384	24007	1231	3650.986615	31984	1	0.341229	31723	6	0.972912	9536246	0.000436
318673876	21533	1117	3628.236135	31774	5	0.107070	31996	1	0.466053	9531423	0.000351
318659497	23023	1187	3588.308553	31718	2	0.054040	31890	0	0.584552	9526602	0.000345
318642617	22491	1141	3631.894958	31954	3	0.218080	31707	0	0.854981	9521753	0.000459
318685384	22484	1144	3582.252929	32102	0	0.175616	31785	0	0.552081	9517065	0.000300
npatches	nstrain	runtime	dt	init_x	init_y	init_y_blood	init_z	init_S	beta0	beta1	beta2	beta3	mean_beta	B	d	delta	delta_blood	b[0]	mut	m	CTL	c	g	epsilon	k	het	lambda	rho	omega	x_max	patch.dyna	DELTA	A	VA
10000	1	100.000000	0.001000	21900	9499	5000000	0.001000	10000000	7.780397	6.589976	4.289898	8.556532	6	800000000	0.010000	1.000000	1.000000	80000	0.000050	0.004800	1	0.001000	1.000000	2.500000	13.000000	0.500000	0.000000	0.000000	0.000000	31872	0	10.000000	7.000000	1.000000
sus	inf	inf_blood	z	x[0]	y[0][0]	z[0]	x[1]	y[1][0]	z[1]	S[0]	synchrony
219000000	94990000	5000000	10.000000	21900	9499	0.001000	21900	9499	0.001000	10000000	0.000000
305355416	26725	1635	9330.347282	30485	2	1.000000	30423	0	0.907828	9995049	0.000000
317621711	2451	124	1341.842380	31736	0	0.195054	31733	0	0.582756	9990129	0.000000
318598065	29410	1409	1097.929517	31663	0	0.016312	31753	7	0.277297	9985161	0.000000
318604584	29963	1648	6425.599786	31947	13	0.095283	31754	0	0.391622	9980246	0.000000
318702094	7798	381	1955.015743	31923	1	0.208638	31792	2	0.046620	9975320	0.000000
318670367	38664	1984	2658.454696	31662	3	0.031370	31758	2	0.344623	9970291	0.000000
318649845	17220	891	4550.473537	31754	0	0.414855	31899	0	0.326248	9965308	0.000000
318677781	15571	776	2178.642555	31525	0	0.034780	31924	5	0.070318	9960279	0.000000
318654677	34266	1783	3827.470321	31954	1	0.462285	31775	0	0.587544	9955324	0.000000
318665375	15659	806	3427.530620	31928	2	0.477892	31976	0	0.326621	9950466	0.000000
318671371	23242	1177	2725.728168	31780	2	0.210719	32001	8	0.359915	9945516	0.000000
318641507	24821	1295	3952.150891	31850	2	0.886302	31763	1	0.499259	9940509	0.000000
318680951	17458	905	3002.454270	31737	2	0.587975	31821	1	0.606274	9935516	0.000000
318685924	25699	1294	3284.190875	31858	1	0.374318	31871	0	0.151012	9930565	0.000000
318671595	20538	1047	3556.774632	32008	0	0.640823	31796	0	0.225714	9925714	0.000000
318661660	20477	1013	3014.451039	31572	3	0.520367	31854	3	0.245619	9920695	0.000000
318653656	24380	1277	3529.082499	31657	0	0.253290	31982	1	0.699777	9915755	0.000000
318658971	19904	995	3298.359785	31629	1	0.037882	31781	2	0.579106	9910748	0.000000
318689200	23096	1163	3219.857997	32053	2	0.969019	31980	2	0.149537	9905846	0.000000
318662340	22338	1099	3533.374539	31796	1	0.131480	31852	1	0.399873	9900887	0.000000
318680626	20028	1049	3106.417711	31997	0	0.643392	31918	1	0.038214	9895938	0.000000
318662360	24157	1276	3427.585316	31868	1	0.316919	31987	5	0.742862	9890976	0.000000
318645910	20673	992	3314.214164	31794	4	0.254570	31911	4	0.228166	9886034	0.000000
318676505	22702	1156	3185.181575	31901	1	0.209860	31738	0	0.296175	9881024	0.000000
318665790	22352	1138	3449.270640	31759	1	0.024904	31939	4	0.039944	9876083	0.000000
318668183	20634	1070	3212.902019	32033	2	0.866697	32002	6	0.648786	9871223	0.000000
318656278	23855	1183	3404.842469	31981	3	0.217709	31892	1	0.657734	9866231	0.000000
318681713	20498	1096	3319.583487	31679	0	0.442912	31660	0	0.250545	9861232	0.000000
318653047	22277	1109	3242.624804	31883	0	0.380691	32002	11	0.365866	9856241	0.000000
318680131	22729	1108	3428.015851	32129	1	0.035785	32047	1	0.311796	9851295	0.000000
318684429	20731	1089	3278.362958	31804	1	0.819561	31922	0	0.302870	9846393	0.000000
318653633	23021	1181	3308.669154	31878	4	0.704496	31784	1	0.278504	9841471	0.000000
318669368	21817	1125	3394.994565	31987	7	0.402712	31834	1	0.047667	9836542	0.000000
318681567	21002	1044	3237.498847	31608	2	0.736525	32011	5	0.541847	9831588	0.000000
318673095	22780	1150	3346.861316	31871	0	0.563416	31984	1	0.177757	9826787	0.000000
318674242	21708	1077	3393.007733	31899	1	0.270071	31971	2	0.235064	9821812	0.000000
318681371	21705	1118	3252.317891	32049	0	0.089103	31669	1	0.497784	9816921	0.000000
318685671	22052	1110	3376.158194	31878	6	0.894974	31873	0	0.076469	9811963	0.000000
318673075	21584	1064	3325.856980	31898	2	0.217380	31759	1	0.880585	9806947	0.000000
318678343	22153	1081	3246.790169	31420	2	0.377173	31805	0	0.461925	9801959	-1.#IND00
318655691	21922	1141	3436.716724	31910	2	0.734476	31941	5	0.183258	9796996	-1.#IND00
318675193	21531	1144	3295.439960	31963	0	0.160042	31871	2	0.611135	9792064	-1.#IND00
318655697	21974	1130	3336.776281	31794	1	0.176064	31945	4	0.505868	9787247	-1.#IND00
318679505	21789	1161	3330.802562	31741	4	0.070399	32024	0	0.378499	9782356	0.004263
318687181	21773	1081	3334.639606	31825	0	0.668290	31850	11	0.657285	9777492	0.002744
318668881	22154	1155	3265.029998	32010	2	0.263981	31726	1	0.371784	9772617	-0.005258
318674853	22109	1132	3407.635781	31914	1	0.138862	31938	0	0.512198	9767735	-0.004072
318688518	21761	1091	3251.485643	32048	9	0.137223	31993	4	0.288349	9762887	0.009954
318665759	22604	1190	3413.468172	31882	0	0.716070	31863	4	0.253786	9757961	0.010428
318690403	21019	1081	3256.587868	31893	0	0.800560	31815	1	0.243072	9753086	0.009679
318662553	22215	1110	3303.505119	31853	0	0.254240	31949	1	0.242327	9748269	0.007023
318664419	21748	1105	3386.153224	31928	3	0.050187	31766	3	0.512949	9743368	0.003320
318676091	22003	1103	3320.357924	31836	0	0.353748	32102	4	0.660895	9738475	0.002890
318664129	21545	1142	3317.314263	31673	1	0.052393	31971	0	0.247391	9733588	0.002853
318671783	22060	1141	3398.069420	31719	5	0.278843	31905	2	0.161356	9728697	0.001853
318645629	21721	1136	3304.981169	31842	1	0.312947	31824	0	0.904024	9723765	0.000080
318669712	21670	1232	3324.310415	31730	0	0.096524	31749	4	0.534975	9718758	0.000730
318678352	22073	1110	3314.924849	31689	20	0.505383	31627	4	0.646446	9713822	-0.000986
318667344	21860	1140	3336.056487	31895	0	0.530418	31869	0	0.332892	9709024	-0.000821
318675712	21798	1159	3387.431941	32081	0	0.094098	31893	6	0.103278	9704194	-0.001008
318673750	21668	1050	3260.228858	31905	0	0.672884	31901	0	0.151453	9699475	-0.000441
318656423	22579	1134	3330.035820	31960	2	0.382442	32008	1	0.583821	9694633	-0.000267
318650066	21932	1110	3304.781798	31963	0	0.174399	31851	0	0.290180	9689726	-0.001830
318663300	21725	1136	3334.600295	32030	2	0.934024	31779	4	0.605464	9684822	-0.001470
318655425	21466	1088	3300.871336	31828	0	0.184601	31933	1	0.476824	9680000	-0.000800
318662596	22318	1120	3371.493605	31847	0	0.016293	32039	1	0.191935	9675207	-0.000839
318679360	21748	1073	3293.009227	31808	16	0.026460	31786	2	0.759298	9670363	-0.000624
318671388	22295	1178	3332.747325	31871	0	0.415056	31728	2	0.185310	9665581	-0.000629
318672452	21902	1156	3345.143611	31831	7	0.795969	31678	0	0.587858	9660784	-0.000438
318654482	21424	1055	3281.248335	31838	0	0.286623	32097	8	0.461271	9655926	-0.000602
318681666	22484	1209	3341.503873	31784	9	0.290435	31936	1	0.187976	9651103	-0.000561
318673569	22000	1077	3370.981759	31756	7	0.818601	32019	1	0.389495	9646162	-0.000345
318704485	21795	1104	3389.215083	31930	2	0.768038	31820	1	0.557023	9641337	-0.000465
318673068	21861	1123	3198.629897	31741	1	0.307001	31866	4	0.772503	9636417	-0.000258
318693554	22724	1165	3467.611538	31842	0	0.069921	32026	2	0.343366	9631586	-0.000242
318684731	20291	1011	3253.217949	31968	2	0.014724	31782	0	0.150104	9626864	0.000032
318668305	23449	1165	3302.415411	32058	2	0.659013	31969	13	0.956005	9622069	-0.001523
318663164	20889	1078	3426.815640	31703	2	0.964779	32099	1	0.206521	9617279	-0.001425
318680250	21365	1111	3138.912909	31842	2	0.762978	32158	4	0.498481	9612329	-0.001172
318675426	23028	1193	3403.651831	31936	2	0.708165	31998	0	0.210334	9607603	-0.001800
318657693	20386	1019	3257.304203	31887	2	0.623429	31892	4	0.342289	9602848	-0.002119
318664022	23060	1195	3320.557153	31670	3	0.631609	31826	0	0.680060	9597974	-0.002454
318666953	22007	1064	3397.185642	31877	5	0.168194	31822	0	0.332759	9593194	-0.002439
318681077	21681	1156	3253.503580	31788	0	0.219711	31842	1	0.447399	9588213	-0.002763
318674749	22198	1138	3395.065984	31813	11	0.831510	31867	6	0.695040	9583381	-0.002778
318688338	21126	1067	3225.192971	31836	9	0.498614	31984	0	0.151006	9578580	-0.002481
318687737	22644	1189	3378.795321	31658	0	0.584120	31915	3	0.456897	9573770	-0.002049
318677879	21827	1096	3334.043998	31889	5	0.809934	32011	0	0.519274	9568954	-0.002295
318686248	22111	1163	3300.661458	31920	8	0.635698	31766	0	0.339273	9564223	-0.002805
318664680	22336	1129	3370.720055	31995	2	0.307392	31976	8	0.374232	9559444	-0.001521
318653783	21436	1084	3356.488462	31796	7	0.235568	31996	1	0.395350	9554707	-0.001033
318653365	22086	1100	3284.539841	31920	1	0.132383	31870	1	0.081443	9549896	-0.000861
318659006	22392	1129	3298.423990	31783	5	0.553746	31757	3	0.090967	9545089	-0.000950
318645607	22042	1097	3353.085203	31673	1	0.226021	31638	0	0.391048	9540245	-0.000347
318678583	21638	1099	3292.238244	31860	3	0.780014	31990	3	0.504944	9535362	0.000030
318665051	21323	1053	3261.899706	31818	1	0.333466	31541	4	0.101841	9530527	0.001060
318657661	22633	1189	3378.148678	31989	1	0.254276	31835	1	0.385269	9525793	0.001122
318679807	21181	1127	3342.396649	31824	0	0.296619	31810	2	0.590370	9520958	0.000882
318651963	21967	1087	3253.956846	31965	4	0.080198	31991	0	0.318958	9516278	0.000635
npatches	nstrain	runtime	dt	init_x	init_y	init_y_blood	init_z	init_S	beta0	beta1	beta2	beta3	mean_beta	B	d	delta	delta_blood	b[0]	mut	m	CTL	c	g	epsilon	k	het	lambda	rho	omega	x_max	patch.dyna	DELTA	A	VA
10000	1	100.000000	0.001000	21900	9499	5000000	0.001000	10000000	7.418423	5.616227	8.516546	7.126692	6	800000000	0.010000	1.000000	1.000000	80000	0.000050	0.004800	1	0.001000	1.000000	2.500000	14.000000	0.500000	0.000000	0.000000	0.000000	31872	0	10.000000	7.000000	1.000000
sus	inf	inf_blood	z	x[0]	y[0][0]	z[0]	x[1]	y[1][0]	z[1]	S[0]	synchrony
219000000	94990000	5000000	10.000000	21900	9499	0.001000	21900	9499	0.001000	10000000	0.000000
306097332	11218	631	8183.873786	30354	0	0.819456	30530	0	0.697477	9994863	0.000000
317682212	2056	95	987.558589	31788	0	0.071240	31577	0	0.060095	9989751	0.000000
318617121	29415	1351	928.419563	31780	1	0.007582	31835	19	0.276446	9984813	0.000000
318585667	27891	1598	6305.931476	31593	1	0.828062	31707	0	0.629047	9979843	0.000000
318700081	6842	349	1694.390289	31744	0	0.074365	32005	2	0.072783	9974765	0.000000
318653138	39593	2020	2414.977878	31838	5	0.420763	31755	4	0.118168	9969812	0.000000
318663878	15661	829	4334.415741	31882	0	0.345195	31812	3	0.509630	9964738	0.000000
318711738	14451	701	1835.994334	31671	0	0.028586	32094	0	0.060965	9959820	0.000000
318659337	36046	1795	3650.758628	31840	6	0.017334	31959	10	0.306996	9954813	0.000000
318687270	13325	731	3180.047831	31766	0	0.553118	31792	1	0.342543	9949869	0.000000
318661963	22487	1063	2411.334845	31943	2	0.201096	31719	0	0.126309	9944852	0.000000
318653364	25420	1295	3735.968105	31899	0	0.624938	31756	4	0.257529	9939861	0.000000
318676149	16379	810	2800.221331	31959	0	0.360073	31672	0	0.220294	9934837	0.000000
318663905	24556	1258	2934.408571	32062	3	0.363566	32108	0	0.032712	9929899	0.000000
318695877	20868	1040	3374.208781	32071	2	0.263096	31943	3	0.194105	9925093	0.000000
318683333	20257	1026	2855.221300	31840	0	0.575496	32098	2	0.511657	9920200	0.000000
318690308	23428	1196	3165.221418	32097	0	0.612986	31975	0	0.476751	9915174	0.000000
318660131	19376	1030	3095.903972	32073	5	0.129655	31798	1	0.233529	9910207	0.000000
318665594	22045	1121	2951.963951	31932	3	0.476184	31925	0	0.285919	9905092	0.000000
318667165	21431	1114	3235.210072	32031	2	0.799890	31688	6	0.100619	9900110	0.000000
318675134	20606	1080	2987.755532	32009	2	0.522106	31753	2	0.415480	9895183	0.000000
318667920	21732	1093	3073.470658	31916	5	0.591356	31778	1	0.165520	9890237	0.000000
318692045	21320	1105	3093.954168	31931	0	0.835669	31861	0	0.471365	9885249	0.000000
318661564	20907	1098	3028.793373	31819	8	0.316949	32001	3	0.260087	9880371	0.000000
318673518	22124	1106	3135.773312	31874	7	0.789533	31630	5	0.170638	9875335	0.000000
318671733	19804	967	3063.340200	31713	5	0.429460	31903	4	0.681500	9870348	0.000000
318698544	21832	1057	3003.159957	31721	0	0.422070	32042	0	0.656308	9865367	0.000000
318666568	21851	1128	3179.775167	31878	2	0.400034	31987	1	0.064309	9860421	0.000000
318676415	20635	1071	3004.687079	31841	1	0.147854	31789	4	0.540562	9855590	0.000000
318684245	21221	1071	3096.557213	31889	2	0.244915	31906	0	0.148342	9850706	0.000000
318685202	21401	1023	3048.149437	31664	0	0.063652	31835	14	0.284142	9845758	0.000000
318657520	21637	1066	3106.638585	31981	4	0.511821	31814	0	0.269350	9840914	0.000000
318670407	20849	1018	3041.617282	31890	2	0.228691	31962	2	0.183290	9836065	0.000000
318691149	21793	1104	3113.526660	31967	0	0.199482	31799	1	0.045195	9831221	0.000000
318665516	20786	1076	3052.622323	31751	8	0.063754	31788	5	0.302679	9826447	0.000000
318678895	21800	1184	3120.223578	31773	0	0.375630	31772	2	0.248571	9821514	0.000000
318651309	20727	1019	3083.440835	31870	2	0.268786	31833	0	0.247537	9816572	0.000000
318656951	21754	1153	3074.948535	31962	3	0.821990	31872	5	0.145949	9811637	0.000000
318670235	20666	1018	3148.268508	31706	6	0.963144	32043	1	0.646377	9806720	0.000000
318651736	21213	1090	2975.631670	31743	3	0.962751	31846	2	0.332136	9801793	-1.#IND00
318664803	22139	1130	3132.184956	31980	0	0.092558	31743	6	0.558996	9796908	-1.#IND00
318680292	20412	1041	3096.303011	31917	6	0.884268	31855	2	0.362325	9792117	-1.#IND00
318672540	21111	1078	2959.583179	31887	1	0.400160	31821	2	0.849755	9787198	-1.#IND00
318675577	22130	1104	3125.205168	31862	3	0.192479	31881	1	0.421378	9782267	0.003909
318657804	21266	1068	3136.437051	31832	6	0.321109	31771	0	0.107949	9777290	0.007739
318671343	21236	1103	3010.286637	31833	0	0.345114	31978	0	0.010615	9772497	0.005261
318651346	21910	1128	3117.180392	31774	1	0.568866	31951	5	0.805737	9767715	0.005310
318685972	20839	1061	3074.032700	31710	0	0.153548	31837	5	0.505592	9762955	0.009177
318667847	21857	1113	3020.363783	31973	1	0.583819	31956	0	0.087444	9758152	0.006521
318666597	21475	1093	3184.923607	31952	6	0.473646	31882	0	0.242303	9753395	0.004307
318688940	20087	1056	3042.352041	31712	1	0.202776	31955	0	0.025707	9748450	0.003761
318654582	22598	1140	3128.287227	32091	2	0.087557	32041	5	0.729809	9743509	0.000186
318683238	20399	1092	3144.720525	31899	3	0.917938	31868	1	0.592265	9738734	0.000774
318669102	21124	1007	2963.570003	31835	4	0.555554	31855	1	0.309896	9733780	-0.000046
318648339	21547	1179	3147.357421	31659	0	0.282481	31956	0	0.162550	9728894	0.001352
318677101	20408	1052	3004.982164	32127	4	0.456969	32155	6	0.580257	9724022	0.002353
318670711	22453	1162	3132.011041	32146	13	0.721455	31798	3	0.545117	9719133	0.002898
318674819	20575	1036	3109.180938	31946	1	0.194333	31787	1	0.209290	9714244	0.001134
318646114	21347	1105	3001.534078	31863	1	0.673184	31861	1	0.135916	9709321	0.000965
318684309	21971	1067	3129.644997	31851	0	0.112557	31764	0	0.250508	9704445	-0.001095
318660995	20149	956	3036.944438	31785	1	0.010997	32023	2	0.027962	9699526	-0.000823
318676588	22394	1169	3014.910854	32048	0	0.690201	31769	0	0.381249	9694616	-0.002161
318666356	21373	1088	3168.228449	31871	0	0.406305	31812	3	0.612657	9689822	-0.002232
318676117	21097	1036	2973.154365	31709	3	0.072508	31805	1	0.085127	9685014	-0.001514
318656722	21398	1124	3130.323543	31801	3	0.371660	31772	0	0.119513	9680242	-0.000723
318673718	20713	1112	3025.981855	31895	0	0.232961	31904	4	0.150569	9675406	-0.001033
318677698	21709	1167	3103.487435	31918	0	0.057979	32026	0	0.268210	9670544	-0.000555
318671607	21288	1041	3111.416334	31894	0	0.318794	31851	1	0.063656	9665663	-0.000581
318661188	21165	1083	3066.007251	31916	5	0.246229	31792	4	0.024043	9660740	-0.000594
318681197	20799	1043	3012.076508	32139	16	0.637090	31978	0	0.380635	9655915	-0.000126
318687882	21503	1143	3080.674417	31933	0	0.325620	31966	5	0.465249	9651116	0.000589
318674440	21294	1099	3088.441261	31802	4	0.753058	32039	1	0.336319	9646354	-0.000069
318667992	20646	1137	3073.477055	31737	0	0.167137	31910	1	0.307907	9641548	0.000579
318671758	21873	1107	3079.344602	31615	3	0.518251	31778	4	0.628616	9636673	0.000531
318671623	20788	1093	3061.900035	31945	0	0.344435	31880	0	0.126636	9631742	0.000622
318651673	21949	1135	3125.115310	31951	1	0.031337	32050	2	0.028033	9626943	0.000275
318677168	20414	1070	3035.981715	31861	0	0.077981	32283	0	0.390068	9622146	0.000441
318701948	22189	1107	3109.926569	31775	3	0.692406	31855	0	0.402303	9617371	0.000212
318672124	20598	1081	3059.660015	31870	0	0.175516	31909	4	0.114042	9612539	-0.000294
318665339	21875	1130	3086.242192	31657	0	0.093356	31890	0	0.677262	9607634	-0.000127
318657396	21466	1042	3090.973597	31637	4	0.115593	31778	0	0.059033	9602837	0.000161
318651823	20657	1085	3062.845500	31904	1	0.478632	31737	0	0.014814	9597891	0.000465
318672754	22138	1157	3081.524777	31959	0	0.620048	31681	5	0.425937	9593176	0.000406
318654213	21253	1099	3165.120841	31772	1	0.240950	31757	1	0.282485	9588435	0.000421
318673258	20511	1047	2981.524170	31902	0	0.430890	31881	0	0.184122	9583718	0.001077
318667260	21755	1108	3104.213129	32034	2	0.284581	31855	0	0.515731	9578726	0.001088
318666398	20687	1095	3149.547299	31669	2	0.121769	31746	2	0.367299	9574039	0.000780
318671303	20818	1040	2983.647125	31998	12	0.410468	32004	0	0.055245	9569225	0.000813
318644429	21909	1102	3101.940579	31824	1	0.579773	31875	12	0.164706	9564508	0.001066
318665276	20152	978	3104.383588	31843	1	0.203874	31930	1	0.228948	9559779	0.000987
318661954	21859	1170	3032.725764	32109	1	0.958560	32120	1	0.669836	9554988	0.000880
318669896	20802	1048	3177.920706	31933	1	0.248835	31821	6	0.336375	9550187	0.000055
318698905	21006	1147	2986.967301	31799	0	0.590215	31874	0	0.207999	9545540	-0.000080
318677825	22139	1127	3140.691354	31907	3	0.153878	31747	6	0.369338	9540721	-0.000154
318653116	20319	1073	3096.075191	31822	0	0.511905	31762	0	0.196458	9536004	-0.000128
318661787	21525	1135	3019.997121	31939	0	0.047380	31960	9	0.607130	9531275	-0.000141
318666197	21569	1037	3105.682980	32068	2	0.560757	31967	1	0.192762	9526447	-0.000393
318672749	20744	1031	3086.128073	31812	0	0.256317	31959	1	0.241805	9521599	-0.000109
318674644	22218	1141	3037.841914	32002	3	0.506178	31774	4	0.869666	9516845	-0.000295
npatches	nstrain	runtime	dt	init_x	init_y	init_y_blood	init_z	init_S	beta0	beta1	beta2	beta3	mean_beta	B	d	delta	delta_blood	b[0]	mut	m	CTL	c	g	epsilon	k	het	lambda	rho	omega	x_max	patch.dyna	DELTA	A	VA
10000	1	100.000000	0.001000	21900	9499	5000000	0.001000	10000000	8.254066	8.229830	5.153219	4.507954	6	800000000	0.010000	1.000000	1.000000	80000	0.000050	0.004800	1	0.001000	1.000000	2.500000	15.000000	0.500000	0.000000	0.000000	0.000000	31872	0	10.000000	7.000000	1.000000
sus	inf	inf_blood	z	x[0]	y[0][0]	z[0]	x[1]	y[1][0]	z[1]	S[0]	synchrony
219000000	94990000	5000000	10.000000	21900	9499	0.001000	21900	9499	0.001000	10000000	0.000000
306569555	5240	281	7002.572524	30301	0	0.823568	30262	4	0.966131	9995108	0.000000
317730887	1515	68	748.378939	31914	0	0.067691	31735	0	0.092124	9990218	0.000000
318596346	30144	1421	774.539053	31964	8	0.052271	31704	4	0.012647	9985179	0.000000
318597509	26324	1525	6255.527025	31890	0	0.405002	31796	1	0.704653	9980199	0.000000
318687796	5940	285	1491.501948	31870	0	0.034424	31937	0	0.067835	9975169	0.000000
318684657	39312	2003	2067.058661	31718	7	0.036321	31628	1	0.942448	9970278	0.000000
318647066	15463	805	4312.607470	32050	2	0.586149	31764	0	0.521410	9965271	0.000000
318690761	13291	665	1746.210752	31961	0	0.081488	31736	0	0.207553	9960289	0.000000
318646238	36016	1850	3423.330389	31862	13	0.626679	31868	3	0.648513	9955401	0.000000
318690017	13383	685	3027.195615	31822	0	0.338910	32007	3	0.189199	9950410	0.000000
318657124	21745	1102	2221.599990	31948	1	0.091994	31906	0	0.313205	9945374	0.000000
318666982	24897	1346	3632.607112	31921	6	0.342689	31778	1	0.361098	9940435	0.000000
318669233	15554	843	2583.203389	31865	2	0.753099	31731	1	0.179558	9935587	0.000000
318670516	24868	1231	2776.348538	32045	0	0.080111	31666	4	0.158667	9930604	0.000000
318679376	19814	1073	3216.086290	31901	12	0.639345	31622	1	0.159086	9925673	0.000000
318679413	18992	951	2582.497581	31984	0	0.194167	31829	1	0.336803	9920782	0.000000
318687225	24182	1261	3085.472563	31799	1	0.832821	32111	1	0.541810	9915899	0.000000
318664580	18365	965	2906.963202	31876	2	0.361705	31961	8	0.135137	9910917	0.000000
318658632	22225	1115	2744.633185	32013	1	0.532768	31964	0	0.217147	9906040	0.000000
318688961	21340	1049	3135.201012	31866	1	0.856733	31928	0	0.025899	9901164	0.000000
318673196	19900	957	2754.555149	31942	5	0.715274	31998	8	0.905199	9896189	0.000000
318659252	22142	1093	3001.182971	31911	8	0.420534	31705	2	0.228703	9891318	0.000000
318673745	19536	1008	2915.395990	31832	3	0.348194	31604	0	0.610808	9886444	0.000000
318675998	21621	1068	2822.938425	31804	2	0.492049	31761	2	0.482698	9881522	0.000000
318642316	21256	1062	2992.398319	31707	4	0.867978	32168	4	0.162726	9876592	0.000000
318655057	20251	1045	2838.889702	32139	0	0.091143	31974	3	0.528708	9871615	0.000000
318679636	21803	1123	2987.365008	31818	7	0.931923	31801	4	0.210233	9866584	0.000000
318677372	19616	1000	2913.280400	31820	0	0.452406	31729	1	0.319955	9861595	0.000000
318654704	21444	1098	2859.422728	31829	0	0.039477	31990	4	0.898023	9856704	0.000000
318691099	21313	1068	3094.057005	31879	8	0.662747	31817	1	0.654977	9851821	0.000000
318688260	19888	967	2783.464729	32010	0	0.382179	31740	0	0.396629	9846889	0.000000
318682061	21688	1017	2959.698618	31864	4	0.145690	31838	0	0.095729	9841828	0.000000
318668477	20591	999	2930.815442	32045	1	0.238413	31899	8	0.856668	9836944	0.000000
318684910	20538	1046	2888.208194	31887	0	0.060234	31844	2	0.217354	9831914	0.000000
318688141	21652	1108	2910.182381	31977	11	0.421986	31921	4	0.286682	9827062	0.000000
318664624	21009	1071	3021.808456	31780	0	0.383293	31818	2	0.704168	9822038	0.000000
318695119	19821	1002	2844.969828	31603	0	0.428474	32194	0	0.417657	9817081	0.000000
318666257	22079	1075	2961.580742	31864	0	0.239190	31647	4	0.321284	9812161	0.000000
318664359	19808	1038	2915.200391	31791	2	0.248311	31665	5	0.483968	9807256	0.000000
318654969	20604	1050	2869.795906	31886	1	0.543877	31956	0	0.218040	9802374	-1.#IND00
318706529	21082	1105	2905.801718	31747	2	0.516699	31878	2	0.114121	9797560	-1.#IND00
318674736	20544	1040	2896.285325	31858	0	0.185951	31646	0	0.492322	9792798	-1.#IND00
318688021	21168	1059	2905.555313	31784	1	0.358436	31819	3	0.891605	9787925	0.003484
318692456	21009	1097	2894.480792	31917	8	0.277305	31846	0	0.258831	9783056	-0.000240
318667334	20355	1083	2933.741026	31950	0	0.221625	31739	4	0.690488	9778226	-0.001687
318691435	20766	1040	2915.322417	32004	7	0.274092	31924	0	0.365870	9773400	0.003273
318666986	21640	1059	2928.875962	31902	0	0.187062	31699	3	0.108630	9768547	-0.000009
318671552	20443	1004	2940.902133	31910	3	0.645245	31746	0	0.278628	9763786	0.001067
318690236	21164	1074	2879.366714	31713	2	0.448429	31966	6	0.098453	9758938	0.000563
318680607	21201	1059	2921.544328	31703	2	0.884739	32075	1	0.647288	9754158	0.000299
318683325	20872	1066	2914.033373	31873	9	0.566715	31773	1	0.174147	9749280	0.000817
318666794	20286	1052	2857.848703	31956	0	0.557573	31694	4	0.930462	9744411	0.000977
318669612	21216	1102	2919.498778	32135	2	0.628088	31903	1	0.442084	9739538	0.003232
318666047	20929	1061	2915.711086	31866	0	0.153716	32019	0	0.224292	9734689	0.003377
318667795	20891	1023	2926.135797	32031	0	0.410475	31798	5	0.614432	9729778	0.003386
318649292	21069	1059	2849.003647	31820	0	0.386540	31827	2	0.409887	9724915	0.003096
318682860	21141	1054	2982.123915	32007	6	0.495353	31951	4	0.413267	9720057	0.003207
318669730	19833	1037	2862.429035	31977	0	0.334683	31998	0	0.213218	9715290	0.004039
318681856	21840	1125	2869.226614	31934	0	0.063952	31818	3	0.883379	9710434	0.002476
318693043	21244	1085	2947.544210	31831	6	0.423632	31867	7	0.658380	9705625	0.002413
318665236	20509	1026	2846.216124	31859	6	0.552270	31839	5	0.418382	9700787	0.002199
318685107	21649	1107	2951.381793	31716	7	0.287680	31798	1	0.440462	9696114	0.001476
318688100	20249	1006	2932.167906	31786	5	0.447642	31958	0	0.291973	9691271	0.001609
318674361	21368	1076	2836.684512	31767	6	0.439708	31943	0	0.087825	9686415	0.001877
318676502	20882	1070	3035.147431	31996	5	0.627320	31848	1	0.861078	9681529	0.002683
318691044	19944	1069	2779.318040	31874	0	0.131651	31858	1	0.147965	9676732	0.002839
318656271	22463	1133	2944.288123	31783	9	0.409110	31692	2	0.656220	9671954	0.002782
318677407	19474	1009	2924.070645	31692	0	0.249580	31707	3	0.599873	9667156	0.003096
318695113	21214	1081	2839.889703	31829	2	0.041465	31760	2	0.620253	9662319	0.003079
318665707	21207	1077	3037.912833	31858	0	0.264311	31956	10	0.688361	9657546	0.003033
318675246	20180	1037	2830.739617	31874	1	0.368733	31962	0	0.679056	9652750	0.003568
318664308	21644	1092	2895.719988	31853	2	0.459026	32151	0	0.259780	9647902	0.003573
318680213	20985	1108	2958.994236	31840	1	0.324245	31800	0	0.028609	9643114	0.003858
318667670	20478	1025	2856.262110	31765	2	0.826894	31815	0	0.772484	9638228	0.003491
318678255	21519	1070	2862.222927	31691	0	0.366510	31606	0	0.277930	9633406	0.003850
318651492	20867	1035	3000.075431	31975	1	0.150189	31857	5	0.508408	9628516	0.003475
318689314	20529	1025	2823.089971	31969	17	0.692822	31998	2	0.106786	9623684	0.003982
318657312	21306	1114	2980.115471	31960	1	0.434579	31849	0	0.028834	9618749	0.004091
318667837	20259	988	2887.753555	31943	9	0.566801	32158	1	0.436598	9613921	0.005026
318678736	21314	1095	2863.813885	31802	1	0.490316	31774	3	0.343434	9609088	0.004693
318683266	21656	1128	3003.852164	31748	1	0.680002	31818	2	0.666415	9604339	0.004732
318675737	19878	1034	2841.932856	31940	2	0.576667	31593	4	0.178056	9599634	0.004655
318667181	21859	1120	2877.342654	31982	0	0.127926	31835	9	0.579310	9594904	0.004629
318656716	20137	1047	2994.956351	32050	0	0.013913	31848	0	0.172602	9590133	0.005347
318684439	20999	1031	2829.069804	31685	4	0.762004	31854	1	0.493904	9585313	0.005354
318672225	21401	1108	3020.380523	32220	0	0.079576	31943	0	0.395009	9580654	0.004640
318693590	20747	1052	2948.390570	31876	0	0.215747	31873	0	0.045078	9575730	0.005116
318671134	21075	1053	2900.381375	31640	1	0.045875	31778	0	0.004052	9570927	0.004148
318681259	20949	1093	2911.004294	31866	1	0.810775	31931	0	0.582639	9566110	0.003790
318686550	20826	1072	2915.638285	31741	15	0.660203	31873	0	0.053992	9561250	0.002986
318690815	21173	1158	2906.042198	31604	1	0.200954	31921	0	0.006086	9556478	0.002975
318664514	21041	1154	3003.008575	31733	2	0.679987	32066	26	0.176492	9551591	0.002824
318673306	20133	1011	2836.159905	31868	2	0.359308	31991	0	0.363987	9546847	0.002872
318683539	21570	1113	2912.026807	31820	12	0.070515	32007	3	0.830993	9542110	0.003035
318655689	20362	1096	2981.159523	31831	0	0.186245	31798	1	0.346216	9537396	0.003367
318662748	21356	1064	2844.628901	31820	1	0.688744	31698	0	0.523449	9532723	0.003116
318670183	20764	1077	2990.478448	31874	2	0.195309	31954	0	0.059044	9527819	0.003227
318688587	20588	1110	2853.939436	32088	2	0.963617	31544	2	0.899316	9523086	0.002923
318661612	21464	1113	2986.241650	31798	1	0.187105	31676	0	0.279795	9518367	0.002620
npatches	nstrain	runtime	dt	init_x	init_y	init_y_blood	init_z	init_S	beta0	beta1	beta2	beta3	mean_beta	B	d	delta	delta_blood	b[0]	mut	m	CTL	c	g	epsilon	k	het	lambda	rho	omega	x_max	patch.dyna	DELTA	A	VA
10000	1	100.000000	0.001000	21900	9499	5000000	0.001000	10000000	7.854891	7.654788	7.512795	7.414055	6	800000000	0.010000	1.000000	1.000000	80000	0.000050	0.004800	1	0.001000	1.000000	2.500000	16.000000	0.500000	0.000000	0.000000	0.000000	31872	0	10.000000	7.000000	1.000000
sus	inf	inf_blood	z	x[0]	y[0][0]	z[0]	x[1]	y[1][0]	z[1]	S[0]	synchrony
219000000	94990000	5000000	10.000000	21900	9499	0.001000	21900	9499	0.001000	10000000	0.000000
307007503	2713	139	5926.126072	30670	0	0.534014	30621	0	0.610810	9995028	0.000000
317765579	1382	61	605.410859	31571	1	0.046110	31811	0	0.050299	9990030	0.000000
318636315	30464	1350	664.281637	31767	2	0.044759	31677	16	0.462360	9985036	0.000000
318605285	23769	1313	6102.787789	31998	5	0.597312	31898	2	0.917506	9979996	0.000000
318711210	5153	282	1322.226167	31748	0	0.255230	31774	0	0.352038	9974977	0.000000
318673106	38223	1866	1857.935329	31938	3	0.031072	31803	7	0.081031	9969938	0.000000
318650160	15812	861	4174.906698	31935	5	0.875331	32011	3	0.791899	9964938	0.000000
318703933	12215	607	1613.679735	31705	0	0.169472	31692	0	0.280419	9959956	0.000000
318658556	35745	1807	3204.397501	32160	0	0.014221	31774	2	0.359944	9954916	0.000000
318678300	13010	668	2865.211602	32156	8	0.073575	31840	2	0.329766	9949898	0.000000
318654956	21089	1085	2096.286336	31906	0	0.493833	31739	5	0.100910	9944956	0.000000
318682482	24038	1339	3369.732637	32102	1	0.216221	31900	3	0.589887	9939912	0.000000
318660021	15478	747	2404.488526	31988	0	0.168875	32043	2	0.546932	9935014	0.000000
318663935	25023	1321	2565.397600	31874	0	0.016324	31798	4	0.165984	9930117	0.000000
318659512	18983	1083	3110.505514	32024	10	0.727848	31735	2	0.362257	9925140	0.000000
318670937	18385	956	2384.764826	31693	2	0.494254	32023	0	0.372817	9920076	0.000000
318654993	23757	1219	2924.069113	31789	1	0.550063	31644	5	0.252303	9915048	0.000000
318661008	17677	920	2744.254116	31782	0	0.046346	31784	2	0.645438	9910011	0.000000
318673547	20584	1024	2470.474746	31814	9	0.027949	31863	0	0.470743	9905110	0.000000
318652091	21883	1141	3003.372196	31880	0	0.497159	31929	0	0.038993	9900198	0.000000
318675775	18296	931	2590.660626	31760	2	0.704305	31709	15	0.427425	9895332	0.000000
318656994	22548	1130	2782.708716	31715	0	0.257187	31908	0	0.151138	9890381	0.000000
318663771	19777	1043	2803.460359	31831	3	0.351985	31907	2	0.800792	9885462	0.000000
318658121	20305	1139	2622.214214	31647	1	0.338236	31893	0	0.364682	9880451	0.000000
318671870	21302	1088	2796.048619	31699	7	0.206057	31938	1	0.033461	9875382	0.000000
318670373	19882	954	2702.230698	31999	2	0.265357	31978	5	0.418686	9870436	0.000000
318678603	20339	1069	2710.495718	31854	1	0.360571	31793	1	0.741522	9865429	0.000000
318670850	20679	1057	2802.165464	31727	3	0.561291	31967	1	0.199740	9860590	0.000000
318673907	19710	1004	2706.469926	31679	0	0.086924	31874	2	0.149859	9855689	0.000000
318651721	20919	1045	2696.205780	31819	2	0.751109	31652	3	0.527967	9850756	0.000000
318684347	20822	1073	2807.797279	31807	0	0.232152	31794	2	0.240751	9845866	0.000000
318673713	19776	994	2724.556038	31713	0	0.287842	31798	5	0.417822	9840896	0.000000
318674630	20330	1052	2696.648728	31865	0	0.083897	31565	5	0.622307	9836041	0.000000
318684238	20994	1047	2816.691969	31725	0	0.546192	31832	0	0.276949	9831098	0.000000
318694958	19756	995	2700.360139	31684	0	0.045016	31688	1	0.030964	9826244	0.000000
318675114	21025	1137	2754.049315	32033	1	0.671995	31819	4	0.704395	9821350	0.000000
318667331	20117	1011	2748.601399	31680	7	0.203530	31810	1	0.272536	9816362	0.000000
318670522	21254	1048	2712.409318	31803	0	0.104169	31794	8	0.906301	9811344	0.000000
318679419	20432	1099	2795.218584	31812	2	0.181401	31868	1	0.458818	9806422	0.000000
318659941	20619	1101	2672.299378	31971	1	0.612371	31992	4	0.127019	9801407	-1.#IND00
318661378	20585	1046	2786.012313	31687	2	0.757826	31969	1	0.358363	9796442	-1.#IND00
318687077	19158	946	2681.861172	31946	2	0.317740	31682	0	0.063752	9791471	-1.#IND00
318680335	21323	1052	2660.654194	31733	1	0.057410	31813	3	0.795341	9786599	-1.#IND00
318685953	20903	1085	2860.601395	31948	3	0.895597	31849	2	0.172213	9781697	-0.006427
318673308	19538	963	2622.096297	31830	0	0.386783	31774	0	0.766899	9776855	-0.000407
318668938	21990	1135	2763.670499	31720	1	0.034887	31896	0	0.067283	9772018	0.000814
318683147	19716	985	2754.471542	31652	0	0.418694	31963	3	0.774680	9767253	0.000718
318669770	20771	1087	2611.696762	31570	1	0.211395	32080	0	0.200408	9762326	-0.000548
318682604	21233	1078	2855.232408	31868	0	0.359352	31803	8	0.793696	9757461	0.001657
318653686	19217	991	2700.947498	31776	4	0.580858	31984	0	0.157298	9752597	0.000380
318686002	21069	1102	2702.511664	31735	0	0.191092	31766	1	0.575020	9747678	0.000062
318660297	20265	1047	2858.936703	31842	14	0.793115	31751	0	0.066457	9742742	0.001706
318672887	19577	962	2693.299185	32020	3	0.206926	31906	3	0.457177	9737771	0.001458
318680917	20603	1077	2661.866392	31717	0	0.506073	31886	1	0.242695	9732777	0.001466
318683726	21164	1109	2818.918593	32036	5	0.773923	31993	0	0.394916	9727850	0.002172
318663542	19204	1034	2671.133913	31909	2	0.635726	31832	0	0.034523	9722859	0.002774
318689778	21230	1056	2683.367485	32067	4	0.851651	31751	0	0.015117	9717994	0.003077
318682621	19839	1034	2756.833815	31880	1	0.116725	31962	1	0.827049	9713125	0.003978
318687814	19592	975	2673.343847	31925	0	0.673448	31828	5	0.114507	9708198	0.003679
318675164	20926	1043	2754.070337	32012	2	0.339867	32010	0	0.282940	9703378	0.001589
318688279	20233	1040	2731.210806	31800	3	0.310332	31834	1	0.388546	9698531	0.001670
318693458	20508	998	2751.926500	31926	4	0.671935	31784	0	0.124130	9693520	0.001389
318693245	19904	1027	2675.576071	32096	7	0.569696	31855	2	0.686896	9688608	0.002008
318678558	20801	1092	2814.860905	32142	3	0.201256	31831	1	0.145193	9683773	0.001234
318687276	19705	1025	2710.169954	31947	7	0.415766	31961	1	0.201523	9678937	0.003047
318686590	20909	1016	2667.087104	32009	1	0.262376	31800	0	0.633864	9674134	0.002676
318673807	21082	1078	2846.444432	31943	3	0.220904	31876	1	0.240941	9669378	0.003083
318695877	19527	1022	2653.363082	31745	1	0.374486	31912	0	0.554767	9664585	0.002679
318682828	21694	1053	2763.930522	32031	0	0.040563	31814	0	0.234751	9659713	0.001118
318672976	19578	1002	2705.186976	31850	11	0.072383	31699	0	0.127813	9654849	0.001428
318665152	20819	1029	2744.957015	32102	3	0.527601	31746	3	0.539310	9650010	0.001798
318657060	20210	999	2740.527730	31852	9	0.297991	31846	0	0.091005	9645075	0.001775
318665011	20104	1004	2715.636512	31798	5	0.692628	32092	1	0.024014	9640321	0.000468
318689135	20154	998	2724.300224	31618	0	0.258520	31789	2	0.596331	9635585	0.000520
318673083	20173	1068	2705.212674	31900	9	0.332144	31671	0	0.372275	9630831	0.000207
318677577	19932	1008	2705.719168	31796	1	0.619333	31860	0	0.865602	9626100	0.000108
318667082	20376	1006	2723.167898	31790	0	0.076651	32178	0	0.466001	9621303	0.000366
318682575	20143	1029	2804.436200	31915	1	0.244146	32047	0	0.101832	9616499	-0.000258
318683369	20221	1039	2655.362277	31754	6	0.719045	31835	0	0.739149	9611567	-0.000073
318680534	21257	1055	2819.618316	31859	3	0.377840	31911	3	0.276027	9606845	0.000673
318672705	18807	986	2696.495451	31704	0	0.188837	31860	1	0.285043	9602020	0.000247
318668285	21375	1115	2664.917179	31834	1	0.022430	31900	0	0.409712	9597278	0.000279
318657518	20417	1066	2865.047565	31634	0	0.612818	31906	3	0.435994	9592438	-0.000842
318666454	19944	988	2669.561119	31850	4	0.197250	32010	3	0.202864	9587587	-0.000888
318666027	21441	1033	2718.100829	31930	1	0.325113	32057	10	0.082474	9582617	-0.001215
318682964	20246	1058	2764.951905	32080	1	0.338713	31754	6	0.480439	9577876	-0.001202
318647260	20606	1081	2727.898994	31833	2	0.862624	31928	0	0.364268	9573234	-0.001081
318678955	20861	1060	2740.448806	31895	6	0.745886	31665	0	0.293291	9568453	-0.000219
318688721	19929	1007	2763.057747	31769	4	0.347131	31874	0	0.373232	9563803	0.000274
318676573	20512	1039	2744.884339	31965	1	0.273734	31733	3	0.796134	9559068	0.000547
318658387	20362	1069	2738.918977	31870	1	0.716485	31976	5	0.388055	9554456	0.000433
318678878	20183	1002	2697.009913	31843	1	0.529699	31904	1	0.386341	9549644	0.000266
318664928	20860	1049	2775.166465	31877	7	0.699975	31856	3	0.082404	9544928	0.000410
318680906	19839	990	2710.133846	32042	0	0.351825	31617	3	0.547247	9540264	-0.000314
318702948	20511	986	2731.815139	31967	6	0.571411	31729	4	0.394743	9535413	-0.000335
318667486	20997	1103	2775.646692	31947	1	0.130613	32059	2	0.485034	9530606	-0.000273
318647226	19491	1032	2737.791090	31746	0	0.011721	31844	1	0.397724	9525816	-0.000665
318665455	20604	1010	2628.531045	31896	15	0.052983	31904	3	0.224208	9521018	0.000049
318668283	20885	1110	2843.552476	31860	1	0.270647	31947	0	0.274187	9516324	0.000008
npatches	nstrain	runtime	dt	init_x	init_y	init_y_blood	init_z	init_S	beta0	beta1	beta2	beta3	mean_beta	B	d	delta	delta_blood	b[0]	mut	m	CTL	c	g	epsilon	k	het	lambda	rho	omega	x_max	patch.dyna	DELTA	A	VA
10000	1	100.000000	0.001000	21900	9499	5000000	0.001000	10000000	8.006894	3.286898	4.547123	6.283462	6	800000000	0.010000	1.000000	1.000000	80000	0.000050	0.004800	1	0.001000	1.000000	2.500000	17.000000	0.500000	0.000000	0.000000	0.000000	31872	0	10.000000	7.000000	1.000000
sus	inf	inf_blood	z	x[0]	y[0][0]	z[0]	x[1]	y[1][0]	z[1]	S[0]	synchrony
219000000	94990000	5000000	10.000000	21900	9499	0.001000	21900	9499	0.001000	10000000	0.000000
307381989	1332	73	5096.237760	30525	0	0.530896	30857	0	0.404988	9994931	0.000000
317800974	864	54	484.851160	31719	0	0.043766	31644	0	0.033473	9989851	0.000000
318633315	22564	1081	430.332822	32302	5	0.008750	31815	1	0.004388	9984764	0.000000
318561581	36593	2079	6217.291613	31997	1	0.903490	31666	13	0.430802	9979723	0.000000
318704506	3821	174	1380.352038	31935	0	0.080719	31870	0	0.101399	9974799	0.000000
318664257	30281	1491	1227.070170	31916	13	0.423276	31770	1	0.068966	9969820	0.000000
318629157	21215	1142	4557.723357	31797	2	0.804410	31905	4	0.151666	9964812	0.000000
318692336	9031	477	1499.026444	32077	1	0.581521	32035	0	0.083234	9959861	0.000000
318651458	35575	1783	2323.933468	32062	8	0.119978	31892	0	0.007171	9954860	0.000000
318664660	14018	765	3250.156896	32049	2	0.293532	31810	5	0.129389	9949910	0.000000
318680168	15397	720	1694.538239	31927	6	0.224665	31805	0	0.027698	9944935	0.000000
318665255	30565	1579	3073.924398	31658	0	0.235482	31593	2	0.360945	9939940	0.000000
318687571	13601	689	2535.049305	31730	1	0.467229	31764	1	0.071854	9935063	0.000000
318671385	21977	1103	2084.639892	31655	3	0.308572	31925	3	0.032797	9930088	0.000000
318671562	22504	1141	3100.142472	31877	7	0.443601	31923	0	0.031073	9925009	0.000000
318675590	15642	811	2256.863626	31887	0	0.234524	31873	2	0.041278	9920033	0.000000
318662817	24123	1194	2530.354210	31803	8	0.491050	31728	0	0.092563	9915004	0.000000
318657800	18631	974	2792.053626	31884	0	0.232249	32003	1	0.064366	9910110	0.000000
318660121	19260	990	2353.767936	31955	0	0.099733	31991	0	0.194622	9905192	0.000000
318682514	21930	1107	2702.268033	31656	0	0.552012	31750	2	0.306401	9900216	0.000000
318666172	17855	899	2541.329099	31918	0	0.213634	31900	0	0.068474	9895241	0.000000
318697413	20788	1029	2403.596499	31813	4	0.659623	31808	2	0.056908	9890265	0.000000
318683685	20807	1055	2703.542251	31914	4	0.750698	31747	0	0.044658	9885324	0.000000
318680246	18799	973	2452.021891	31787	1	0.154417	31867	0	0.047817	9880489	0.000000
318683735	20991	1115	2574.954986	31901	3	0.533999	31874	3	0.170028	9875561	0.000000
318677666	19191	987	2609.368026	31850	8	0.271943	32061	1	0.063219	9870728	0.000000
318676466	20034	1011	2474.152764	31963	1	0.318820	31872	0	0.005968	9865800	0.000000
318666196	20513	1057	2647.687664	31566	0	0.026663	31880	4	0.098685	9860853	0.000000
318663605	19714	1030	2585.806207	31840	1	0.791143	31699	0	0.200516	9855929	0.000000
318692025	19760	965	2426.208770	31693	0	0.087098	31798	3	0.052435	9851037	0.000000
318663057	22012	1136	2635.231357	31775	0	0.312494	31781	1	0.021101	9846066	0.000000
318679616	18822	978	2543.918231	31666	3	0.068109	31597	3	0.005120	9841230	0.000000
318677139	20319	1072	2462.016597	31953	2	0.217367	31648	2	0.025421	9836306	0.000000
318662927	20108	987	2654.980426	32019	1	0.274962	31583	2	0.240450	9831293	0.000000
318691491	19618	952	2470.281346	31988	0	0.120847	32097	2	0.228226	9826475	0.000000
318667326	20354	1003	2524.557363	31740	4	0.681200	31942	2	0.062577	9821522	0.000000
318679459	20564	1021	2650.875961	32055	1	0.509971	31799	2	0.345585	9816501	0.000000
318699406	19122	1018	2520.690213	31882	2	0.150816	31819	4	0.252787	9811664	0.000000
318662008	20738	1037	2579.772107	31860	3	0.413612	31702	3	0.185143	9806776	0.000000
318672137	19344	1001	2511.405849	32000	0	0.260632	31837	2	0.167357	9801905	-1.#IND00
318667663	20511	1030	2548.206085	32007	0	0.119007	31798	2	0.130671	9797048	-1.#IND00
318664611	19393	951	2569.553648	31844	1	0.764787	31721	3	0.485817	9792185	-1.#IND00
318686589	20533	1053	2503.016821	31662	0	0.377918	32084	0	0.434034	9787289	-1.#IND00
318669655	19636	1005	2638.004709	31856	0	0.641359	31877	0	0.282885	9782400	-0.004509
318662893	19532	962	2502.161013	32085	5	0.544553	31881	0	0.055838	9777572	-0.003995
318657307	20312	1038	2492.797816	31938	0	0.189067	31784	1	0.032391	9772666	-0.003113
318667409	20570	1011	2644.996837	31983	2	0.047105	31878	4	0.019225	9767773	-0.003140
318660911	19137	956	2504.231097	31892	1	0.436757	31692	1	0.055500	9762934	-0.002156
318700116	20544	1077	2485.142923	31982	8	0.258986	31662	1	0.185055	9758040	-0.002653
318677998	20545	1035	2649.525048	32031	6	0.519813	31702	1	0.042931	9753123	-0.001913
318666756	18969	959	2469.878397	31913	0	0.401804	31907	2	0.027239	9748341	0.000114
318683074	20846	1054	2587.581901	31926	5	0.150351	31739	3	0.089964	9743479	-0.001308
318667664	19540	994	2616.306332	31852	4	0.766567	31880	0	0.158359	9738577	-0.000814
318665497	19922	1004	2528.064555	32031	1	0.135506	31774	0	0.045772	9733794	-0.000912
318691202	20339	1071	2583.814927	31831	4	0.183286	32057	1	0.074010	9728970	-0.001971
318678593	19732	965	2576.001660	31983	0	0.366512	31956	0	0.052896	9724152	-0.001308
318685077	20209	1000	2527.540459	31960	2	0.764245	31999	0	0.232341	9719194	-0.002258
318661133	19968	1003	2616.217606	31767	1	0.460921	31823	0	0.312998	9714334	-0.001951
318692483	19792	1037	2537.743983	31743	1	0.148349	31991	5	0.254345	9709515	-0.001268
318662211	20384	1054	2592.138117	31816	2	0.106107	31889	1	0.059624	9704735	0.001014
318677060	19617	953	2490.164232	32009	3	0.845050	31711	0	0.064954	9699834	0.000677
318668818	20987	1077	2551.977652	31818	1	0.284527	31676	0	0.273883	9695033	0.000976
318677010	19884	1038	2648.916206	31775	0	0.115051	31786	3	0.126987	9690204	0.000794
318658947	19469	936	2448.141850	31857	2	0.852607	31959	1	0.100355	9685407	0.001267
318638697	21365	1086	2624.036233	31979	2	0.087490	31926	2	0.282046	9680577	0.001065
318683352	18499	920	2550.829396	31863	0	0.218862	31960	2	0.284909	9675632	0.001427
318651780	20783	1002	2482.075833	32021	0	0.409207	31889	1	0.046105	9670674	0.003135
318670156	20180	1071	2592.810428	31826	1	0.034397	31791	0	0.348190	9665898	0.001575
318679033	19626	1088	2541.005268	31997	0	0.645098	32001	2	0.337512	9661114	0.001456
318666949	20046	974	2590.928697	31900	0	0.459699	31661	0	0.116995	9656247	0.001536
318683820	19767	1010	2569.534312	31924	1	0.051449	31952	1	0.282172	9651465	0.001877
318670768	20366	1019	2511.022390	31904	5	0.805490	31906	1	0.190542	9646790	0.000228
318653571	20194	1100	2621.517686	31740	0	0.362588	31776	2	0.062458	9641947	-0.000080
318691764	19013	904	2492.469755	32025	0	0.055419	32025	1	0.305488	9637080	-0.000203
318661165	21072	1098	2545.776839	31695	0	0.427536	31873	2	0.179645	9632221	-0.000051
318678859	19869	1031	2603.907617	31782	0	0.293595	32050	0	0.032240	9627294	-0.000016
318665085	19894	1006	2504.034552	31664	2	0.444534	31802	0	0.004232	9622461	-0.000337
318679534	20648	1033	2615.741911	31806	2	0.631021	32000	4	0.064430	9617649	-0.000412
318669913	19749	1003	2514.720404	31756	5	0.428716	31878	2	0.025212	9612950	-0.000020
318673791	20348	1023	2597.777595	31814	0	0.066309	31969	5	0.048486	9608158	-0.000389
318663418	19214	947	2510.446891	31879	4	0.033855	31816	0	0.284236	9603288	-0.000368
318698396	20794	1058	2559.187173	31647	0	0.373818	31854	2	0.089859	9598374	0.000004
318680561	19763	1056	2583.533907	31824	2	0.239953	31976	6	0.037690	9593631	0.000153
318690487	19888	1044	2483.654356	31851	0	0.273004	31981	0	0.243380	9588875	0.000147
318686817	20625	1096	2650.847162	32066	2	0.079588	31872	0	0.043474	9584125	-0.000003
318662426	18607	954	2582.116306	31894	0	0.054587	31905	1	0.155109	9579346	-0.000099
318681551	20610	1010	2493.806872	32023	17	0.452424	31909	5	0.147040	9574453	-0.000455
318663822	20405	1050	2678.224020	31842	0	0.258674	31898	0	0.378751	9569702	-0.000420
318670174	19446	996	2482.666089	31902	1	0.025336	31785	2	0.514467	9564924	-0.000293
318665413	21406	1109	2597.106747	31722	4	0.838245	31758	2	0.206735	9560120	-0.000361
318664384	18986	995	2594.307654	31883	1	0.360053	31823	1	0.101413	9555324	-0.000310
318692146	19967	1034	2433.593675	31765	2	0.809660	32060	0	0.013050	9550549	-0.000766
318688543	20722	1072	2689.485189	31679	0	0.317622	31870	2	0.002462	9545846	-0.001022
318658631	18569	942	2490.637618	31743	10	0.115195	32001	8	0.117308	9540995	-0.001070
318672281	20790	1068	2517.672359	31760	1	0.315778	31835	0	0.169855	9536248	-0.000977
318675342	20569	1034	2619.386266	31872	0	0.332817	31673	7	0.094558	9531425	-0.001041
318665201	19431	930	2452.115575	31882	1	0.326944	31681	2	0.367942	9526654	-0.001237
318687844	21352	1056	2603.501899	31652	0	0.109115	31963	2	0.128729	9521829	-0.001440
318672683	19658	996	2636.455289	32035	5	0.136988	31979	1	0.362582	9517152	-0.001269
npatches	nstrain	runtime	dt	init_x	init_y	init_y_blood	init_z	init_S	beta0	beta1	beta2	beta3	mean_beta	B	d	delta	delta_blood	b[0]	mut	m	CTL	c	g	epsilon	k	het	lambda	rho	omega	x_max	patch.dyna	DELTA	A	VA
10000	1	100.000000	0.001000	21900	9499	5000000	0.001000	10000000	3.872407	4.340930	6.391145	4.226634	6	800000000	0.010000	1.000000	1.000000	80000	0.000050	0.004800	1	0.001000	1.000000	2.500000	18.000000	0.500000	0.000000	0.000000	0.000000	31872	0	10.000000	7.000000	1.000000
sus	inf	inf_blood	z	x[0]	y[0][0]	z[0]	x[1]	y[1][0]	z[1]	S[0]	synchrony
219000000	94990000	5000000	10.000000	21900	9499	0.001000	21900	9499	0.001000	10000000	0.000000
307610290	839	54	4493.979811	31152	0	0.447578	31011	0	0.405504	9995040	0.000000
317798818	649	30	413.697172	31585	0	0.036955	31807	0	0.033516	9990049	0.000000
318613181	17935	862	315.863356	31731	1	0.003592	31990	0	0.003330	9984963	0.000000
318552182	47457	2604	6110.911225	31902	11	0.703943	31775	3	0.003516	9980000	0.000000
318698725	3132	149	1406.885215	31686	0	0.167789	31911	12	0.200262	9975128	0.000000
318688971	24553	1189	944.519273	31854	0	0.014083	31696	0	0.073007	9970174	0.000000
318629642	26984	1461	4604.649460	31688	3	0.017744	31802	1	0.439833	9965184	0.000000
318704746	7631	355	1507.880847	31866	0	0.166708	31776	1	0.054729	9960204	0.000000
318651771	34555	1647	2006.338240	32150	2	0.089975	32136	13	0.079749	9955330	0.000000
318671201	15123	831	3325.005919	31987	2	0.178430	31926	1	0.334511	9950464	0.000000
318669926	14440	715	1620.898391	31847	0	0.024032	31760	0	0.027822	9945519	0.000000
318648366	29669	1531	2814.189392	31733	4	0.025681	31903	5	0.064400	9940478	0.000000
318663577	14590	754	2590.786764	31849	3	0.783898	31715	0	0.193663	9935557	0.000000
318694595	20455	983	2019.520718	31667	2	0.076510	31742	1	0.095596	9930632	0.000000
318674837	22787	1161	2877.636143	31835	2	0.281645	31995	1	0.218373	9925686	0.000000
318680543	16243	868	2286.214115	31817	0	0.120361	31988	1	0.048334	9920663	0.000000
318687019	22737	1147	2418.303971	31613	3	0.021273	31871	0	0.011549	9915721	0.000000
318685191	18686	904	2597.166496	31886	1	0.352274	32066	4	0.133456	9910758	0.000000
318687999	19939	967	2303.961212	31771	1	0.456632	31834	0	0.235572	9905747	0.000000
318684191	20899	1074	2572.343790	31886	5	0.200457	31871	1	0.150298	9900918	0.000000
318680330	18554	983	2406.282625	31889	3	0.081182	31840	4	0.285773	9896083	0.000000
318674495	20727	1022	2424.321458	31905	1	0.083148	31856	1	0.095061	9891147	0.000000
318682829	20266	1017	2492.924735	32007	1	0.060849	31774	2	0.450492	9886197	0.000000
318679328	19415	1025	2414.891792	31928	0	0.109491	31956	0	0.126772	9881366	0.000000
318684022	20220	1046	2479.101760	31716	0	0.036736	32117	0	0.190787	9876365	0.000000
318672081	19173	999	2453.001613	31873	0	0.270811	31976	1	0.024456	9871347	0.000000
318681699	19961	1048	2354.956533	32003	0	0.100987	31709	0	0.272008	9866497	0.000000
318646244	20647	1037	2546.958883	31963	4	0.024062	31648	1	0.035163	9861571	0.000000
318670620	18666	927	2406.986249	31865	2	0.097667	31724	5	0.619290	9856599	0.000000
318684583	20987	1049	2438.452952	31779	1	0.219629	31949	1	0.662357	9851613	0.000000
318694057	19320	919	2544.244311	32002	0	0.191684	31802	0	0.094463	9846742	0.000000
318671816	19249	986	2335.216695	31878	6	0.187914	32049	1	0.044559	9841923	0.000000
318686347	20473	1079	2546.328612	32123	1	0.070957	32074	5	0.493503	9837058	0.000000
318689447	19268	990	2467.037118	31598	3	0.261687	31929	0	0.073446	9832029	0.000000
318689407	19738	1040	2390.072711	31816	1	0.203527	31901	2	0.027853	9827061	0.000000
318673647	20150	1018	2428.268622	31732	3	0.095883	31849	3	0.557828	9822091	0.000000
318690984	19579	1002	2505.908506	31838	0	0.293466	31767	5	0.123348	9817249	0.000000
318668755	19261	1036	2397.891465	31858	3	0.073587	31676	0	0.150028	9812210	0.000000
318672537	20860	1032	2483.564305	31993	1	0.344118	31699	0	0.067536	9807257	0.000000
318668893	19590	1025	2496.137209	31777	0	0.029459	31968	2	0.298901	9802351	-1.#IND00
318683032	19193	1002	2358.818351	31897	0	0.002775	31745	0	0.087587	9797420	-1.#IND00
318676879	20539	1026	2517.330333	31765	5	0.002205	31729	1	0.381188	9792472	-1.#IND00
318676001	19054	944	2438.700432	31947	3	0.413960	31653	0	0.100183	9787579	-1.#IND00
318685124	20068	1068	2407.890626	31828	0	0.060448	31945	1	0.453905	9782748	0.002950
318686353	20603	1033	2495.110300	31762	2	0.027304	31860	0	0.045416	9777858	0.002020
318663813	19108	970	2405.956482	31891	1	0.395137	31861	11	0.136461	9772920	0.005491
318684195	20722	1037	2440.027610	31867	3	0.149312	31659	0	0.153231	9768006	0.004000
318664330	19663	1027	2550.796563	31803	1	0.401812	32061	3	0.095430	9763146	0.005980
318677652	18715	967	2396.816208	32071	3	0.176810	31991	1	0.168081	9758224	0.006322
318679080	20727	1114	2484.152485	31810	2	0.303007	31729	1	0.443029	9753280	0.005902
318675815	18939	1024	2469.545960	31760	3	0.306077	31953	2	0.067300	9748277	0.003721
318668588	20031	961	2386.914488	31973	0	0.074411	31814	0	0.170447	9743443	0.002128
318672613	20575	1112	2507.973024	31802	1	0.008094	31706	0	0.126462	9738484	0.000874
318661790	18783	1010	2451.039440	31848	4	0.265894	31798	1	0.091290	9733685	0.002490
318674761	20288	1031	2398.495957	31727	1	0.073459	31807	0	0.159274	9728939	0.000704
318662730	20610	1146	2562.777841	31942	1	0.017168	31925	1	0.082785	9724083	0.000938
318699118	18536	930	2388.798971	32107	1	0.285634	31899	0	0.224307	9719184	0.000700
318699545	20923	1061	2460.565048	31943	0	0.057959	31967	2	0.401710	9714513	0.000395
318673475	18944	967	2497.585683	31822	1	0.006760	31884	2	0.116473	9709704	-0.001214
318686803	19788	1008	2401.522283	31935	2	0.007175	32027	0	0.282772	9705045	0.001747
318674930	20186	1041	2509.647378	32057	1	0.162776	31744	1	0.134226	9700164	0.003460
318680440	19189	1012	2435.619153	31778	1	0.056750	31957	0	0.598109	9695334	0.004052
318673820	20454	1023	2400.430596	31723	2	0.035744	31861	2	0.106667	9690491	0.004180
318685674	19909	1019	2503.768088	31793	1	0.294660	32147	3	0.196920	9685660	0.003957
318679540	19438	941	2369.574501	31687	0	0.037094	31853	0	0.189473	9680778	0.003557
318653355	20999	1042	2494.913792	31869	1	0.033143	31985	0	0.114948	9675948	0.004049
318700585	19514	997	2525.811090	32058	0	0.028432	31886	3	0.145222	9671053	0.003550
318695562	19494	987	2385.511976	32009	0	0.064983	31787	9	0.361564	9666297	0.003251
318693368	20782	1035	2460.421759	32002	0	0.008601	31728	0	0.148053	9661491	0.002387
318667161	19298	1028	2511.636460	31784	5	0.152604	32001	0	0.064213	9656702	0.000968
318686069	19209	961	2357.831556	31791	0	0.100493	31726	3	0.019961	9651829	0.000986
318669587	20748	1098	2486.379290	31886	3	0.033690	31825	2	0.298301	9647086	0.000528
318695606	19197	1029	2435.003209	31977	2	0.451408	31843	4	0.166445	9642235	0.000642
318684852	20027	1065	2438.375357	31875	1	0.056194	31700	2	0.150538	9637431	0.001416
318690247	20002	1004	2517.019041	31895	3	0.574211	31585	0	0.020616	9632595	-0.000931
318688633	19047	922	2320.076710	31900	0	0.189667	31813	3	0.010310	9627797	-0.000799
318680185	21323	1086	2561.263529	31847	1	0.393182	31985	0	0.085420	9622997	-0.001425
318688332	18941	930	2483.161337	31988	3	0.303389	31766	10	0.101368	9618215	-0.001239
318678123	20176	1047	2337.097183	31808	1	0.282639	31926	0	0.312274	9613349	-0.000585
318680581	20903	1035	2586.722099	32077	1	0.033635	31803	1	0.335270	9608456	-0.002027
318690236	18532	929	2355.283664	32073	4	0.108690	31815	0	0.041288	9603753	-0.002200
318694323	21382	1101	2432.371002	31940	4	0.273195	31937	3	0.011021	9599115	-0.002200
318656958	19555	1065	2560.639991	31772	1	0.078687	31823	4	0.168338	9594270	-0.002216
318685882	18726	947	2272.080816	31616	2	0.177014	31647	0	0.161911	9589541	-0.002414
318675324	21589	1076	2520.581152	31926	1	0.390570	31858	4	0.369038	9584625	-0.003622
318651403	18590	947	2510.076108	32154	0	0.033278	31993	1	0.075426	9579732	-0.003728
318668432	19589	966	2333.689535	31830	3	0.026726	31914	4	0.069422	9574964	-0.003517
318673631	21760	1056	2610.817718	31834	4	0.501990	31676	0	0.406296	9570129	-0.003909
318662943	18120	904	2393.789235	31845	7	0.210085	31911	2	0.068188	9565256	-0.003926
318684810	20747	1011	2368.864151	31833	0	0.095992	31796	0	0.098074	9560376	-0.003904
318671306	20732	1050	2614.745888	32066	1	0.210616	31682	1	0.223003	9555595	-0.003977
318688319	17854	965	2337.659392	32026	3	0.087264	31792	2	0.138713	9550883	-0.004534
318667051	21859	1135	2438.115127	31588	0	0.295740	31836	2	0.037110	9546130	-0.004235
318688797	18836	979	2557.985354	31856	2	0.058729	31984	1	0.286963	9541289	-0.003302
318658129	19646	1056	2310.172326	31972	0	0.083589	31991	2	0.291045	9536616	-0.003102
318666112	20324	1030	2512.066910	31681	0	0.007496	31889	0	0.129394	9531850	-0.003145
318672618	19218	990	2414.523056	31638	5	0.225527	31854	8	0.098960	9527196	-0.003058
318648832	20107	995	2425.736064	31918	0	0.073668	31932	0	0.167932	9522381	-0.002801
318666464	20032	1012	2536.582259	31851	3	0.214102	31904	1	0.107368	9517528	-0.002766
npatches	nstrain	runtime	dt	init_x	init_y	init_y_blood	init_z	init_S	beta0	beta1	beta2	beta3	mean_beta	B	d	delta	delta_blood	b[0]	mut	m	CTL	c	g	epsilon	k	het	lambda	rho	omega	x_max	patch.dyna	DELTA	A	VA
10000	1	100.000000	0.001000	21900	9499	5000000	0.001000	10000000	7.146297	5.244206	4.642443	8.757734	6	800000000	0.010000	1.000000	1.000000	80000	0.000050	0.004800	1	0.001000	1.000000	2.500000	19.000000	0.500000	0.000000	0.000000	0.000000	31872	0	10.000000	7.000000	1.000000
sus	inf	inf_blood	z	x[0]	y[0][0]	z[0]	x[1]	y[1][0]	z[1]	S[0]	synchrony
219000000	94990000	5000000	10.000000	21900	9499	0.001000	21900	9499	0.001000	10000000	0.000000
307870480	525	27	3998.972505	30549	0	0.338654	30867	0	0.336875	9994959	0.000000
317844178	468	25	358.666018	31785	0	0.028051	31792	0	0.027905	9989903	0.000000
318654042	13735	662	221.164260	31992	0	0.002660	31995	0	0.002648	9985034	0.000000
318544841	63833	3504	5768.964676	32073	25	0.359396	31942	2	0.589454	9980033	0.000000
318688182	2433	126	1464.317426	31788	0	0.152513	31812	0	0.065561	9975166	0.000000
318672417	18420	882	699.407137	31948	3	0.733462	31755	5	0.503716	9970222	0.000000
318609295	35943	1915	4572.516943	31892	8	0.776173	31824	2	0.639585	9965380	0.000000
318705400	6008	310	1564.306055	31972	0	0.143997	31894	0	0.060769	9960361	0.000000
318697663	28393	1421	1442.783257	32009	1	0.013732	32012	2	0.014636	9955357	0.000000
318666241	19640	1047	3689.337453	31691	0	0.265475	31998	1	0.559724	9950474	0.000000
318690399	10655	547	1463.957958	31767	0	0.031051	32137	0	0.046538	9945523	0.000000
318680965	33262	1655	2315.472160	31796	0	0.557594	31975	2	0.025274	9940546	0.000000
318681806	13964	716	2801.423519	31854	2	0.417994	31804	2	0.380042	9935625	0.000000
318701878	16156	850	1546.251342	31873	1	0.169948	31937	1	0.301486	9930731	0.000000
318670262	29425	1481	2921.904297	31867	8	0.310913	32113	2	0.352734	9925722	0.000000
318659431	12642	684	2225.842680	31924	2	0.480304	31969	1	0.308888	9920674	0.000000
318680929	22523	1125	1944.781964	31872	3	0.083690	31775	3	0.238917	9915756	0.000000
318663757	21313	1131	2764.209273	32051	3	0.534359	31901	0	0.156593	9910758	0.000000
318665739	15957	848	2088.793747	31813	0	0.099225	31974	1	0.047134	9905769	0.000000
318673767	21886	1159	2232.952071	31928	11	0.355376	31751	2	0.177417	9900744	0.000000
318663843	19816	1047	2520.082393	31807	3	0.389913	32061	1	0.364132	9895682	0.000000
318691806	18059	922	2251.331330	31710	0	0.446605	31836	1	0.229258	9890750	0.000000
318703667	21139	1122	2286.879312	31796	0	0.141938	31905	4	0.656500	9885943	0.000000
318655060	19745	1001	2427.760810	31876	0	0.034759	31757	6	0.525450	9880955	0.000000
318670067	18389	912	2200.707365	31735	1	0.006510	31599	0	0.099325	9876056	0.000000
318668193	21600	1145	2332.588198	31840	2	0.841933	31852	7	0.149118	9871157	0.000000
318661697	18761	920	2440.862743	31718	3	0.264044	31859	1	0.219578	9866200	0.000000
318684187	18919	931	2159.584609	31751	7	0.178488	32059	4	0.358654	9861204	0.000000
318673347	21010	1042	2404.673682	31832	2	0.516377	32024	2	0.242699	9856297	0.000000
318698784	18459	936	2332.114013	31770	6	0.278312	31760	1	0.159750	9851383	0.000000
318670253	20027	1018	2255.345853	31821	1	0.151069	31908	1	0.112514	9846506	0.000000
318686086	19737	1029	2385.285210	31864	1	0.029704	31867	3	0.653596	9841642	0.000000
318673033	19730	1000	2319.265066	31897	0	0.510345	31888	0	0.159035	9836542	0.000000
318663831	19506	945	2339.054519	31975	1	0.055115	32115	1	0.027851	9831696	0.000000
318672575	19614	935	2281.067236	31945	5	0.166401	32014	10	0.051426	9826780	0.000000
318662214	19574	963	2336.676534	31925	0	0.316021	31683	0	0.221334	9821877	0.000000
318674318	18901	950	2288.040208	31716	5	0.043616	31871	1	0.149982	9816949	0.000000
318663589	19947	968	2307.572392	31773	1	0.386648	31825	3	0.254372	9811975	0.000000
318679251	19807	979	2355.135849	31697	0	0.082186	31794	0	0.124387	9807086	0.000000
[truncated: 163 more rows]
