# Supplementary material for: Large Variations in HIV-1 Viral Load Explained by Shifting-Mosaic Metapopulation Dynamics
Source: PLoS Biol. 2016 Oct 5;14(10):e1002567. doi: 10.1371/journal.pbio.1002567 (PMC5051940; doi:10.1371/journal.pbio.1002567)
Supplement: S1 Data — Each file gives the output from the simulations indicated by the filename: low migration (ms1, db432); high migration (ms1, db1); very high migration (ms10, db1); number of patches (np); reservoir (storage); no reservoir (nostorage); CTL immigration model (CTLimmig); CTL proliferation model (CTLprolif); β¯ (beta1, beta2, …). Within each file, there are 21 simulations for (k = 0,1,..,20), and data is output each day. For measures of synchrony, the final entry should be used. See Methods and S1 Simulation Code for further details. (ZIP) [file pbio.1002567.s002.zip › S1_Data/ms1_np10000_nostorage_noPD_CTLprolif_db1_beta7.tsv]

npatches	nstrain	runtime	dt	init_x	init_y	init_y_blood	init_z	init_S	beta0	beta1	beta2	beta3	mean_beta	B	d	delta	delta_blood	b[0]	mut	m	CTL	c	g	epsilon	k	het	lambda	rho	omega	x_max	patch.dyna	DELTA	A	VA
10000	1	100.000000	0.001000	21900	9499	5000000	0.001000	10000000	10.259008	6.788362	8.349331	4.393354	7	800000000	0.010000	1.000000	1.000000	80000	0.000050	0.004800	1	0.001000	1.000000	2.500000	0.000000	0.500000	0.000000	0.000000	0.000000	31872	0	10.000000	7.000000	1.000000
sus	inf	inf_blood	z	x[0]	y[0][0]	z[0]	x[1]	y[1][0]	z[1]	S[0]	synchrony
219000000	94990000	5000000	10.000000	21900	9499	0.001000	21900	9499	0.001000	10000000	0.000000
76495630	416836593	21060185	10000.000000	4959	43438	1.000000	7310	41904	1.000000	9995010	0.000000
59577257	545894748	27769387	10000.000000	3939	55722	1.000000	5605	54525	1.000000	9989869	0.000000
54822846	599456420	30542847	10000.000000	3593	61119	1.000000	5205	60053	1.000000	9984882	0.000000
53088069	621590893	31690390	10000.000000	3462	63481	1.000000	5180	62571	1.000000	9979823	0.000000
52400945	630713479	32178558	10000.000000	3455	64597	1.000000	5002	63316	1.000000	9974830	0.000000
52128201	634487682	32372521	10000.000000	3410	64893	1.000000	5048	63570	1.000000	9969842	0.000000
52024215	636038289	32444373	10000.000000	3314	65083	1.000000	5009	63385	1.000000	9964849	0.000000
51977632	636656542	32489074	10000.000000	3378	65203	1.000000	4936	63845	1.000000	9959962	0.000000
51938851	636956169	32497941	10000.000000	3459	65030	1.000000	4969	63791	1.000000	9954999	0.000000
51945006	637072716	32499887	10000.000000	3343	65219	1.000000	4922	63582	1.000000	9950003	0.000000
51941025	637099414	32514283	10000.000000	3404	65321	1.000000	4971	63953	1.000000	9944912	0.000000
51942832	637123161	32509372	10000.000000	3379	64465	1.000000	4997	64091	1.000000	9939927	0.000000
51939718	637131565	32510077	10000.000000	3458	64844	1.000000	5020	63639	1.000000	9935057	0.000000
51942885	637110985	32509632	10000.000000	3453	64990	1.000000	5016	63696	1.000000	9930053	0.000000
51946812	637113168	32510681	10000.000000	3462	65009	1.000000	4890	64457	1.000000	9925180	0.000000
51958831	637088191	32509421	10000.000000	3433	64708	1.000000	5019	63697	1.000000	9920294	0.000000
51932876	637155257	32493113	10000.000000	3411	65094	1.000000	4999	63937	1.000000	9915370	0.000000
51932962	637111841	32508631	10000.000000	3472	64979	1.000000	4999	63868	1.000000	9910439	0.000000
51934877	637097636	32514651	10000.000000	3362	64822	1.000000	4991	64037	1.000000	9905656	0.000000
51944058	637113570	32502930	10000.000000	3369	64985	1.000000	4914	63997	1.000000	9900643	0.000000
51945059	637120442	32503828	10000.000000	3366	64600	1.000000	4923	63628	1.000000	9895726	0.000000
51935989	637124435	32498612	10000.000000	3435	64676	1.000000	4928	64283	1.000000	9890708	0.000000
51951051	637107407	32513245	10000.000000	3457	64890	1.000000	5040	63672	1.000000	9885876	0.000000
51935304	637136073	32504339	10000.000000	3405	65577	1.000000	5011	63658	1.000000	9880921	0.000000
51935507	637122643	32512014	10000.000000	3374	65021	1.000000	4893	63712	1.000000	9875917	0.000000
51941285	637150375	32499164	10000.000000	3408	65038	1.000000	5009	64025	1.000000	9871009	0.000000
51940581	637135378	32506310	10000.000000	3425	65177	1.000000	5009	63497	1.000000	9865992	0.000000
51940430	637163533	32501213	10000.000000	3444	64809	1.000000	4941	64052	1.000000	9861100	0.000000
51938197	637149943	32515237	10000.000000	3375	65319	1.000000	4941	63688	1.000000	9856114	0.000000
51943338	637143677	32515999	10000.000000	3431	64894	1.000000	4908	64166	1.000000	9851108	0.000000
51945051	637127875	32515459	10000.000000	3407	64945	1.000000	5009	64015	1.000000	9846223	0.000000
51943347	637129280	32515474	10000.000000	3410	65371	1.000000	4929	63903	1.000000	9841257	0.000000
51942442	637154558	32509234	10000.000000	3425	65127	1.000000	4856	64583	1.000000	9836484	0.000000
51950482	637131972	32505820	10000.000000	3432	65258	1.000000	4959	63962	1.000000	9831572	0.000000
51945369	637115245	32495346	10000.000000	3359	64965	1.000000	4931	64346	1.000000	9826551	0.000000
51939150	637162772	32505311	10000.000000	3397	64988	1.000000	5002	63849	1.000000	9821597	0.000000
51939480	637161524	32508535	10000.000000	3338	65159	1.000000	5010	63565	1.000000	9816689	0.000000
51945262	637146468	32500699	10000.000000	3433	64443	1.000000	4942	64248	1.000000	9811688	0.000000
51942138	637154758	32506439	10000.000000	3402	65239	1.000000	4869	64185	1.000000	9806800	0.000000
51932018	637147926	32511741	10000.000000	3417	64965	1.000000	4915	63917	1.000000	9801975	-1.#IND00
51933927	637139641	32513882	10000.000000	3408	65429	1.000000	4953	63718	1.000000	9797133	0.003200
51950275	637116609	32512479	10000.000000	3481	65284	1.000000	4994	63436	1.000000	9792291	-0.005603
51939243	637128597	32509380	10000.000000	3393	64977	1.000000	5005	63701	1.000000	9787334	-0.001390
51938523	637099913	32502126	10000.000000	3468	65237	1.000000	5060	63806	1.000000	9782444	-0.000620
51949240	637109411	32510267	10000.000000	3327	65177	1.000000	4988	63942	1.000000	9777620	-0.001161
51932436	637124364	32507722	10000.000000	3382	65117	1.000000	5042	64124	1.000000	9772683	-0.001541
51949028	637083891	32506817	10000.000000	3435	64793	1.000000	5002	64080	1.000000	9767690	-0.001354
51939409	637116189	32501621	10000.000000	3397	64665	1.000000	4911	64312	1.000000	9762823	-0.000591
51945391	637084062	32508045	10000.000000	3405	64848	1.000000	4977	63967	1.000000	9758023	-0.001069
51943394	637088260	32508270	10000.000000	3445	64850	1.000000	4913	63657	1.000000	9753228	-0.000953
51942968	637149675	32502700	10000.000000	3384	64557	1.000000	5039	63747	1.000000	9748446	0.000688
51944243	637114024	32504783	10000.000000	3363	65097	1.000000	4984	63543	1.000000	9743610	-0.000758
51942008	637084691	32510233	10000.000000	3438	64655	1.000000	4974	63766	1.000000	9738731	-0.001019
51947474	637094991	32500396	10000.000000	3334	64762	1.000000	5042	63893	1.000000	9733866	-0.001200
51949366	637114752	32509278	10000.000000	3437	65605	1.000000	4966	63726	1.000000	9729157	-0.001255
51943095	637122501	32502729	10000.000000	3489	64793	1.000000	4911	63880	1.000000	9724372	-0.001569
51937696	637131553	32498147	10000.000000	3384	65022	1.000000	4942	64084	1.000000	9719423	-0.001825
51937792	637111601	32507278	10000.000000	3367	65090	1.000000	4994	63882	1.000000	9714674	-0.001684
51949473	637127142	32498729	10000.000000	3398	65067	1.000000	4938	64247	1.000000	9709967	-0.000547
51934974	637096354	32501243	10000.000000	3467	64841	1.000000	5015	63907	1.000000	9705012	-0.001049
51954261	637079019	32505243	10000.000000	3418	64635	1.000000	5001	63836	1.000000	9700191	-0.000430
51942902	637113469	32512681	10000.000000	3436	65078	1.000000	5036	63854	1.000000	9695368	-0.001648
51934502	637135435	32508325	10000.000000	3416	65182	1.000000	4871	64261	1.000000	9690416	-0.002022
51939894	637128057	32512446	10000.000000	3413	64662	1.000000	4987	63689	1.000000	9685540	-0.002223
51938620	637133216	32503287	10000.000000	3354	65273	1.000000	5056	63281	1.000000	9680723	-0.001978
51935439	637133902	32498028	10000.000000	3420	65115	1.000000	5023	63489	1.000000	9675761	-0.001512
51944213	637119630	32509105	10000.000000	3484	64795	1.000000	4949	63770	1.000000	9670896	-0.005175
51940967	637133500	32501337	10000.000000	3383	65156	1.000000	5009	64000	1.000000	9665934	-0.004966
51938134	637162734	32512158	10000.000000	3400	64791	1.000000	4937	64412	1.000000	9661145	-0.005030
51945643	637131825	32509093	10000.000000	3419	65002	1.000000	5095	63234	1.000000	9656308	-0.004853
51937846	637170830	32501467	10000.000000	3457	64994	1.000000	4857	64053	1.000000	9651441	-0.004967
51941244	637154677	32505002	10000.000000	3363	65538	1.000000	4946	64070	1.000000	9646576	-0.005635
51940912	637147833	32508450	10000.000000	3411	65273	1.000000	5003	64310	1.000000	9641794	-0.004911
51935744	637177527	32506928	10000.000000	3423	64789	1.000000	4991	63879	1.000000	9636928	-0.004579
51940077	637116711	32503003	10000.000000	3445	65215	1.000000	4908	63706	1.000000	9632061	-0.005321
51939303	637129834	32510714	10000.000000	3312	65350	1.000000	4991	64165	1.000000	9627262	-0.005062
51938839	637118408	32511406	10000.000000	3415	64913	1.000000	5031	63757	1.000000	9622464	-0.002411
51941142	637110140	32504592	10000.000000	3441	64703	1.000000	4979	63889	1.000000	9617543	-0.002436
51944490	637098636	32494714	10000.000000	3481	64873	1.000000	4944	63774	1.000000	9612765	-0.003002
51943683	637112428	32497267	10000.000000	3438	64431	1.000000	4956	63760	1.000000	9607911	-0.003157
51940478	637114609	32506550	10000.000000	3383	65321	1.000000	4911	63598	1.000000	9603131	-0.003210
51934215	637088420	32507636	10000.000000	3465	64294	1.000000	4954	64203	1.000000	9598316	-0.002630
51940155	637108610	32506752	10000.000000	3399	65079	1.000000	4976	63833	1.000000	9593475	-0.003112
51946024	637111049	32505098	10000.000000	3455	64948	1.000000	5025	63655	1.000000	9588679	-0.003100
51934118	637142169	32507974	10000.000000	3424	64954	1.000000	4898	64240	1.000000	9583900	-0.002691
51945684	637109539	32513800	10000.000000	3407	64777	1.000000	4991	63427	1.000000	9579097	-0.002399
51943496	637123255	32497203	10000.000000	3385	64594	1.000000	4916	63907	1.000000	9574192	-0.002497
51939595	637127847	32502572	10000.000000	3362	65208	1.000000	4952	63639	1.000000	9569474	-0.001921
51943946	637122901	32519480	10000.000000	3398	64998	1.000000	4973	64069	1.000000	9564674	-0.002093
51955027	637068924	32500185	10000.000000	3410	64942	1.000000	4933	63822	1.000000	9559850	-0.002571
51945870	637105010	32507196	10000.000000	3329	65410	1.000000	4944	63861	1.000000	9555088	-0.002498
51933848	637120337	32518694	10000.000000	3353	64765	1.000000	4898	64126	1.000000	9550207	-0.002555
51938926	637141531	32505839	10000.000000	3404	64729	1.000000	4946	63755	1.000000	9545368	-0.002179
51945522	637118143	32499356	10000.000000	3444	64758	1.000000	5000	64003	1.000000	9540643	-0.002090
51937425	637142066	32500742	10000.000000	3488	64871	1.000000	4933	63673	1.000000	9535917	-0.001627
51941732	637111599	32511348	10000.000000	3404	64582	1.000000	4993	63894	1.000000	9531134	-0.001781
51937182	637127211	32494705	10000.000000	3397	65106	1.000000	5031	63256	1.000000	9526324	-0.001594
51944175	637139518	32503650	10000.000000	3368	65255	1.000000	4902	64225	1.000000	9521604	-0.001605
51937015	637109832	32514645	10000.000000	3446	64690	1.000000	4925	64005	1.000000	9516941	-0.001626
npatches	nstrain	runtime	dt	init_x	init_y	init_y_blood	init_z	init_S	beta0	beta1	beta2	beta3	mean_beta	B	d	delta	delta_blood	b[0]	mut	m	CTL	c	g	epsilon	k	het	lambda	rho	omega	x_max	patch.dyna	DELTA	A	VA
10000	1	100.000000	0.001000	21900	9499	5000000	0.001000	10000000	4.340222	7.577279	7.936538	7.460294	7	800000000	0.010000	1.000000	1.000000	80000	0.000050	0.004800	1	0.001000	1.000000	2.500000	1.000000	0.500000	0.000000	0.000000	0.000000	31872	0	10.000000	7.000000	1.000000
sus	inf	inf_blood	z	x[0]	y[0][0]	z[0]	x[1]	y[1][0]	z[1]	S[0]	synchrony
219000000	94990000	5000000	10.000000	21900	9499	0.001000	21900	9499	0.001000	10000000	0.000000
109679348	243194173	12355054	10000.000000	15087	22059	1.000000	9543	25345	1.000000	9994942	0.000000
101096031	263803011	13452782	10000.000000	13697	24213	1.000000	9039	27016	1.000000	9989974	0.000000
99936027	267269962	13636614	10000.000000	13526	24965	1.000000	8884	27307	1.000000	9984982	0.000000
99726978	267932917	13677368	10000.000000	13649	24833	1.000000	8824	27513	1.000000	9979934	0.000000
99663974	268066758	13670678	10000.000000	13604	24831	1.000000	8905	27392	1.000000	9974879	0.000000
99682931	268038809	13679915	10000.000000	13582	24679	1.000000	8778	27542	1.000000	9969925	0.000000
99674453	268059584	13681492	10000.000000	13552	24834	1.000000	8866	27505	1.000000	9964940	0.000000
99689834	268058093	13672607	10000.000000	13616	24759	1.000000	8832	27344	1.000000	9959986	0.000000
99681989	268087732	13679076	10000.000000	13731	24790	1.000000	8884	27465	1.000000	9954925	0.000000
99669818	268064990	13677239	10000.000000	13631	24729	1.000000	8802	27502	1.000000	9949942	0.000000
99679131	268077474	13675426	10000.000000	13421	25040	1.000000	8888	27291	1.000000	9944857	0.000000
99680661	268062369	13674106	10000.000000	13587	24726	1.000000	8810	27294	1.000000	9939911	0.000000
99670051	268074000	13672467	10000.000000	13654	24742	1.000000	8914	27701	1.000000	9935040	0.000000
99681654	268038321	13676421	10000.000000	13635	24520	1.000000	8959	26951	1.000000	9930218	0.000000
99679866	268078980	13681997	10000.000000	13634	24518	1.000000	8827	27601	1.000000	9925243	0.000000
99665263	268072624	13682037	10000.000000	13601	24935	1.000000	8850	27540	1.000000	9920146	0.000000
99670625	268068004	13677865	10000.000000	13555	24511	1.000000	8931	27624	1.000000	9915234	0.000000
99673464	268091083	13675348	10000.000000	13467	24659	1.000000	8947	27509	1.000000	9910273	0.000000
99676438	268041733	13675721	10000.000000	13513	24856	1.000000	8873	27530	1.000000	9905382	0.000000
99671359	268067277	13681590	10000.000000	13414	25190	1.000000	8836	27535	1.000000	9900284	0.000000
99668062	268075840	13674600	10000.000000	13702	24677	1.000000	8877	27310	1.000000	9895378	0.000000
99671137	268077560	13679279	10000.000000	13707	25112	1.000000	8894	27615	1.000000	9890482	0.000000
99668745	268068269	13673772	10000.000000	13770	24721	1.000000	8892	27556	1.000000	9885699	0.000000
99663202	268073040	13680029	10000.000000	13622	24690	1.000000	8891	27503	1.000000	9880704	0.000000
99671804	268075191	13675932	10000.000000	13729	24805	1.000000	8836	27399	1.000000	9875742	0.000000
99680078	268045121	13679225	10000.000000	13541	24716	1.000000	8810	27221	1.000000	9870942	0.000000
99683322	268052048	13677736	10000.000000	13468	24746	1.000000	8780	27497	1.000000	9865970	0.000000
99687356	268080724	13676739	10000.000000	13668	24777	1.000000	8861	27572	1.000000	9861005	0.000000
99671156	268078212	13669733	10000.000000	13751	24701	1.000000	8905	27345	1.000000	9856055	0.000000
99686924	268040556	13676763	10000.000000	13518	24740	1.000000	8877	27344	1.000000	9851086	0.000000
99683447	268040502	13683410	10000.000000	13535	24872	1.000000	8974	27212	1.000000	9846117	0.000000
99669212	268076878	13676790	10000.000000	13547	24945	1.000000	8926	27210	1.000000	9841232	0.000000
99678444	268061687	13680729	10000.000000	13561	24657	1.000000	8892	27418	1.000000	9836265	0.000000
99677439	268065290	13676501	10000.000000	13617	24771	1.000000	8855	27438	1.000000	9831324	0.000000
99676072	268074058	13675179	10000.000000	13694	24694	1.000000	8724	27753	1.000000	9826432	0.000000
99684375	268082191	13670346	10000.000000	13746	24526	1.000000	8791	27533	1.000000	9821644	0.000000
99664841	268073362	13682665	10000.000000	13637	24872	1.000000	8896	27060	1.000000	9816638	0.000000
99679705	268038729	13678171	10000.000000	13538	24885	1.000000	8836	27307	1.000000	9811667	0.000000
99685020	268071019	13675707	10000.000000	13489	24793	1.000000	8808	27486	1.000000	9806801	0.000000
99686656	268060474	13680609	10000.000000	13608	24850	1.000000	8776	27748	1.000000	9801957	-1.#IND00
99677035	268077401	13667080	10000.000000	13730	24806	1.000000	8750	27488	1.000000	9796954	0.019200
99662146	268073854	13675886	10000.000000	13627	24712	1.000000	8897	27384	1.000000	9792113	0.002525
99683051	268037597	13675924	10000.000000	13466	25023	1.000000	8762	28024	1.000000	9787164	-0.003300
99670698	268082456	13677055	10000.000000	13524	24868	1.000000	8874	27572	1.000000	9782292	-0.003584
99679104	268088074	13677589	10000.000000	13594	24899	1.000000	8872	27486	1.000000	9777360	-0.003486
99680291	268063918	13681826	10000.000000	13520	24788	1.000000	8694	27641	1.000000	9772542	0.000871
99674495	268070263	13668218	10000.000000	13587	24704	1.000000	8863	27527	1.000000	9767667	0.002189
99678306	268080076	13680128	10000.000000	13577	24824	1.000000	9019	27298	1.000000	9762759	0.004475
99676445	268073890	13669263	10000.000000	13529	24731	1.000000	8903	27333	1.000000	9757756	0.004237
99672446	268071574	13679949	10000.000000	13522	25064	1.000000	8877	27564	1.000000	9752902	0.006105
99666457	268074541	13687062	10000.000000	13540	24877	1.000000	8866	27514	1.000000	9747987	0.005815
99689049	268080288	13680047	10000.000000	13737	24598	1.000000	8715	27469	1.000000	9743142	0.006148
99665067	268080230	13684740	10000.000000	13770	24542	1.000000	8710	27618	1.000000	9738205	0.003709
99663500	268078167	13670323	10000.000000	13757	24763	1.000000	8856	27306	1.000000	9733287	0.003614
99665533	268089535	13680279	10000.000000	13489	25061	1.000000	8879	27465	1.000000	9728490	0.003862
99663125	268096430	13677705	10000.000000	13683	24825	1.000000	8893	27509	1.000000	9723619	0.004228
99684096	268042899	13675296	10000.000000	13650	24692	1.000000	8891	27510	1.000000	9718609	0.004204
99677112	268079551	13675141	10000.000000	13474	24791	1.000000	8772	27818	1.000000	9713725	0.004361
99670240	268076856	13674546	10000.000000	13413	24676	1.000000	9009	27226	1.000000	9708785	0.001349
99669567	268089916	13678609	10000.000000	13511	24613	1.000000	8858	27635	1.000000	9703847	-0.002586
99668270	268084453	13675839	10000.000000	13579	24600	1.000000	8663	27743	1.000000	9698915	-0.001793
99668217	268065522	13676677	10000.000000	13523	24982	1.000000	8835	27117	1.000000	9694043	-0.002111
99677303	268053853	13677817	10000.000000	13660	24904	1.000000	8975	27244	1.000000	9689071	-0.002146
99667591	268084670	13678446	10000.000000	13564	24565	1.000000	8949	27273	1.000000	9684140	-0.003652
99668784	268088801	13678269	10000.000000	13730	24552	1.000000	8757	27535	1.000000	9679267	-0.004438
99665592	268072082	13680123	10000.000000	13633	25173	1.000000	8805	27332	1.000000	9674490	-0.004714
99683948	268072320	13680373	10000.000000	13806	24245	1.000000	8760	27621	1.000000	9669508	-0.004392
99671426	268100298	13679293	10000.000000	13593	24609	1.000000	8768	27741	1.000000	9664681	-0.001712
99671661	268073220	13678628	10000.000000	13485	25153	1.000000	8865	27157	1.000000	9659772	-0.001954
99678452	268060041	13681740	10000.000000	13581	24544	1.000000	8940	27262	1.000000	9654848	-0.001829
99664193	268083752	13678174	10000.000000	13320	25077	1.000000	8901	27218	1.000000	9649978	-0.001872
99674460	268072368	13680893	10000.000000	13610	24720	1.000000	8813	27334	1.000000	9645187	-0.002019
99684049	268081075	13670936	10000.000000	13583	24883	1.000000	8878	27264	1.000000	9640385	-0.001931
99682945	268073270	13670558	10000.000000	13622	24863	1.000000	8919	27575	1.000000	9635661	-0.001816
99675127	268075769	13674763	10000.000000	13471	24773	1.000000	8856	27482	1.000000	9630957	-0.001942
99688677	268058623	13676670	10000.000000	13744	24588	1.000000	8854	27544	1.000000	9626231	-0.001846
99678822	268078959	13674407	10000.000000	13421	24748	1.000000	8778	27640	1.000000	9621391	-0.001662
99674760	268086051	13679907	10000.000000	13737	24663	1.000000	8948	27269	1.000000	9616518	-0.001859
99675597	268046344	13678586	10000.000000	13657	24798	1.000000	8911	27454	1.000000	9611724	-0.001732
99681851	268076228	13677530	10000.000000	13528	24867	1.000000	8859	27341	1.000000	9606910	-0.001549
99687552	268073000	13683133	10000.000000	13618	24807	1.000000	8738	27526	1.000000	9601993	-0.001776
99692459	268035704	13678057	10000.000000	13708	24480	1.000000	8817	27178	1.000000	9597160	-0.001190
99675836	268049137	13680438	10000.000000	13731	24911	1.000000	8843	27416	1.000000	9592325	-0.001033
99664435	268099093	13678050	10000.000000	13645	24842	1.000000	8809	27480	1.000000	9587561	-0.001207
99679636	268053668	13677176	10000.000000	13527	24953	1.000000	8956	27330	1.000000	9582909	-0.001179
99668894	268071649	13678631	10000.000000	13567	24599	1.000000	8840	27549	1.000000	9578044	-0.001169
99675498	268099873	13675007	10000.000000	13625	24753	1.000000	8925	27438	1.000000	9573165	-0.001769
99663537	268098645	13676441	10000.000000	13708	24900	1.000000	8880	27316	1.000000	9568299	-0.001993
99684357	268078694	13673627	10000.000000	13638	24531	1.000000	8855	27318	1.000000	9563496	-0.002170
99676095	268056370	13677502	10000.000000	13567	24889	1.000000	8816	27454	1.000000	9558720	-0.002271
99694506	268044238	13675971	10000.000000	13760	24747	1.000000	8779	27260	1.000000	9553927	-0.002546
99675551	268054794	13670750	10000.000000	13397	25120	1.000000	8850	27258	1.000000	9549025	-0.002459
99681019	268064351	13677932	10000.000000	13694	24783	1.000000	8896	27456	1.000000	9544304	-0.002715
99673575	268059595	13680657	10000.000000	13759	24824	1.000000	8852	27469	1.000000	9539508	-0.002561
99685659	268052381	13681401	10000.000000	13468	24995	1.000000	8660	27488	1.000000	9534628	-0.002482
99694983	268045316	13672821	10000.000000	13462	24896	1.000000	8824	27422	1.000000	9529897	-0.002437
99673322	268076933	13680111	10000.000000	13523	24934	1.000000	8763	27563	1.000000	9525109	-0.002291
99674925	268044695	13683922	10000.000000	13681	24673	1.000000	8789	27366	1.000000	9520220	-0.002254
99673632	268077390	13674097	10000.000000	13709	24763	1.000000	8837	27187	1.000000	9515505	-0.002261
npatches	nstrain	runtime	dt	init_x	init_y	init_y_blood	init_z	init_S	beta0	beta1	beta2	beta3	mean_beta	B	d	delta	delta_blood	b[0]	mut	m	CTL	c	g	epsilon	k	het	lambda	rho	omega	x_max	patch.dyna	DELTA	A	VA
10000	1	100.000000	0.001000	21900	9499	5000000	0.001000	10000000	5.498334	3.719862	4.034442	9.742279	7	800000000	0.010000	1.000000	1.000000	80000	0.000050	0.004800	1	0.001000	1.000000	2.500000	2.000000	0.500000	0.000000	0.000000	0.000000	31872	0	10.000000	7.000000	1.000000
sus	inf	inf_blood	z	x[0]	y[0][0]	z[0]	x[1]	y[1][0]	z[1]	S[0]	synchrony
219000000	94990000	5000000	10.000000	21900	9499	0.001000	21900	9499	0.001000	10000000	0.000000
146576253	143656208	7330602	10000.000000	16703	13350	1.000000	21307	11322	1.000000	9994978	0.000000
146551152	141723652	7231407	10000.000000	16686	13378	1.000000	20757	11288	1.000000	9990059	0.000000
146823128	141418232	7224197	10000.000000	16616	13125	1.000000	20932	11103	1.000000	9985029	0.000000
146853352	141411722	7214580	10000.000000	16601	13358	1.000000	20835	11296	1.000000	9980051	0.000000
146868467	141378099	7217655	10000.000000	16654	13127	1.000000	21040	11197	1.000000	9975053	0.000000
146859425	141401708	7211066	10000.000000	16721	13270	1.000000	20939	11332	1.000000	9970116	0.000000
146857305	141400792	7213581	10000.000000	16685	13075	1.000000	21021	11163	1.000000	9965124	0.000000
146831901	141408963	7211711	10000.000000	16794	13173	1.000000	20851	11178	1.000000	9960235	0.000000
146848860	141389237	7214077	10000.000000	16753	13007	1.000000	20833	11147	1.000000	9955216	0.000000
146853810	141399306	7215443	10000.000000	16827	13187	1.000000	20770	11280	1.000000	9950328	0.000000
146856048	141379557	7215599	10000.000000	16530	13590	1.000000	20726	11308	1.000000	9945330	0.000000
146856314	141400457	7213480	10000.000000	16917	12991	1.000000	20997	11247	1.000000	9940269	0.000000
146840695	141411066	7216677	10000.000000	16592	13410	1.000000	20631	11415	1.000000	9935308	0.000000
146861944	141389296	7211994	10000.000000	16630	13361	1.000000	20884	11372	1.000000	9930394	0.000000
146852548	141380242	7210713	10000.000000	16672	13230	1.000000	20885	11343	1.000000	9925398	0.000000
146853511	141388625	7214348	10000.000000	16750	13218	1.000000	20853	11296	1.000000	9920412	0.000000
146836898	141400734	7211753	10000.000000	16705	13137	1.000000	20875	11295	1.000000	9915396	0.000000
146839838	141397526	7212676	10000.000000	16603	13337	1.000000	21086	11199	1.000000	9910389	0.000000
146850362	141390574	7219102	10000.000000	16763	13326	1.000000	20849	11310	1.000000	9905427	0.000000
146859635	141384263	7212291	10000.000000	16809	13165	1.000000	20941	11519	1.000000	9900458	0.000000
146854038	141395372	7217699	10000.000000	16687	13266	1.000000	20970	11279	1.000000	9895487	0.000000
146846332	141378336	7212938	10000.000000	16684	13108	1.000000	20891	11287	1.000000	9890624	0.000000
146861655	141384360	7212324	10000.000000	16764	13283	1.000000	21203	11109	1.000000	9885645	0.000000
146866256	141384600	7206578	10000.000000	16731	13022	1.000000	21126	11386	1.000000	9880729	0.000000
146867288	141394366	7213937	10000.000000	16657	13082	1.000000	20933	11207	1.000000	9875767	0.000000
146829736	141413787	7212962	10000.000000	16691	13319	1.000000	20782	11427	1.000000	9870767	0.000000
146845648	141391364	7216230	10000.000000	16683	13317	1.000000	20962	11193	1.000000	9865862	0.000000
146852804	141392837	7217504	10000.000000	16785	13071	1.000000	21205	11233	1.000000	9860965	0.000000
146836577	141410088	7215884	10000.000000	16611	13156	1.000000	20936	11398	1.000000	9855988	0.000000
146838980	141412867	7218977	10000.000000	16838	12988	1.000000	20816	11416	1.000000	9851003	0.000000
146838101	141411181	7215462	10000.000000	16679	13234	1.000000	20908	11153	1.000000	9846007	0.000000
146844421	141403322	7213795	10000.000000	16575	13212	1.000000	20579	11598	1.000000	9841068	0.000000
146853001	141391006	7212224	10000.000000	16815	13091	1.000000	20949	11151	1.000000	9836251	0.000000
146857047	141388307	7215751	10000.000000	16618	13188	1.000000	20830	11383	1.000000	9831145	0.000000
146831054	141388494	7210078	10000.000000	16832	13064	1.000000	21011	11189	1.000000	9826188	0.000000
146856970	141379187	7216685	10000.000000	16796	13183	1.000000	20902	11540	1.000000	9821233	0.000000
146853369	141397278	7211510	10000.000000	16610	13339	1.000000	20783	11184	1.000000	9816414	0.000000
146850916	141394161	7213936	10000.000000	16889	13207	1.000000	21129	11297	1.000000	9811493	0.000000
146842697	141395029	7214093	10000.000000	16642	13366	1.000000	21002	11235	1.000000	9806653	0.000000
146864006	141396835	7215781	10000.000000	16424	13507	1.000000	20959	11029	1.000000	9801597	-1.#IND00
146850599	141387582	7219024	10000.000000	16747	12895	1.000000	20874	11340	1.000000	9796665	-0.102400
146847248	141401062	7216552	10000.000000	16690	13313	1.000000	21057	11062	1.000000	9791731	-0.047653
146861253	141393735	7213486	10000.000000	16851	13138	1.000000	20852	11351	1.000000	9786911	-0.027357
146873718	141365410	7212310	10000.000000	16696	13187	1.000000	20745	11480	1.000000	9781957	-0.013057
146855367	141380315	7214607	10000.000000	16783	13413	1.000000	20934	11431	1.000000	9777152	-0.006939
146850506	141410064	7215650	10000.000000	16524	13261	1.000000	20739	11344	1.000000	9772178	-0.006495
146858646	141391260	7213059	10000.000000	16917	12941	1.000000	21061	11239	1.000000	9767341	-0.005133
146843948	141410049	7210233	10000.000000	16802	13132	1.000000	21047	11307	1.000000	9762523	-0.004587
146844437	141398801	7212912	10000.000000	16707	13135	1.000000	20900	11354	1.000000	9757663	-0.004156
146835261	141413507	7213447	10000.000000	16500	13348	1.000000	20767	11347	1.000000	9752782	-0.003580
146846220	141401014	7217187	10000.000000	16793	13081	1.000000	20873	11476	1.000000	9747967	-0.002874
146830667	141406118	7214300	10000.000000	16765	13249	1.000000	20831	11328	1.000000	9743055	-0.004226
146870527	141392795	7213727	10000.000000	16689	13205	1.000000	20894	11339	1.000000	9738105	-0.006552
146836071	141409047	7212979	10000.000000	16647	13266	1.000000	20925	11252	1.000000	9733262	-0.005592
146847104	141399888	7213180	10000.000000	16732	13372	1.000000	20949	11286	1.000000	9728479	-0.004740
146857032	141386150	7211584	10000.000000	16670	13287	1.000000	20873	11348	1.000000	9723559	-0.004035
146885199	141353235	7211812	10000.000000	16832	13162	1.000000	20892	11424	1.000000	9718656	-0.000869
146861414	141390611	7217479	10000.000000	16708	13181	1.000000	20774	11382	1.000000	9713828	0.000731
146844660	141385297	7208295	10000.000000	16608	13240	1.000000	21093	11203	1.000000	9708890	0.000582
146858916	141386802	7210705	10000.000000	16482	13463	1.000000	21003	11358	1.000000	9704034	0.000428
146854557	141373334	7209449	10000.000000	16718	13347	1.000000	20837	11463	1.000000	9699212	0.000430
146855609	141385647	7211730	10000.000000	16589	13293	1.000000	20957	11172	1.000000	9694200	0.000728
146849751	141406381	7215163	10000.000000	16662	13189	1.000000	20881	11391	1.000000	9689343	0.001379
146833430	141409675	7212304	10000.000000	16726	13160	1.000000	20943	11208	1.000000	9684429	0.000783
146831234	141402625	7215516	10000.000000	16779	13001	1.000000	21027	11150	1.000000	9679712	0.000701
146849513	141406440	7221278	10000.000000	16811	13347	1.000000	20817	11406	1.000000	9674877	0.000848
146846511	141388771	7215328	10000.000000	16828	13274	1.000000	20942	11403	1.000000	9669994	0.000536
146859586	141392354	7215624	10000.000000	16793	13294	1.000000	20711	11251	1.000000	9665255	0.000452
146865963	141388213	7212836	10000.000000	16739	13075	1.000000	20773	11453	1.000000	9660394	0.000936
146860661	141393622	7214261	10000.000000	16573	13266	1.000000	20862	11582	1.000000	9655622	0.001215
146842316	141398768	7210999	10000.000000	16702	13140	1.000000	20928	11361	1.000000	9650780	0.001406
146855042	141395011	7210851	10000.000000	16659	13319	1.000000	20872	11550	1.000000	9646027	0.001335
146829705	141402177	7212302	10000.000000	16960	13021	1.000000	20865	11354	1.000000	9641175	0.001262
146845590	141394830	7214383	10000.000000	16594	13309	1.000000	21017	11327	1.000000	9636284	0.000614
146849533	141402205	7213975	10000.000000	16600	13537	1.000000	20920	11228	1.000000	9631535	0.000396
146866278	141352033	7212869	10000.000000	16902	13229	1.000000	20778	11423	1.000000	9626693	0.000157
146845004	141400118	7217542	10000.000000	16533	13464	1.000000	21058	11240	1.000000	9621841	-0.000463
146851451	141396457	7214957	10000.000000	16797	13255	1.000000	20954	11398	1.000000	9617016	-0.000492
146855795	141383071	7220393	10000.000000	16765	13165	1.000000	20992	11450	1.000000	9612119	-0.000446
146849278	141384973	7215789	10000.000000	16651	13166	1.000000	20982	11043	1.000000	9607306	-0.000968
146858722	141402415	7213853	10000.000000	16713	13345	1.000000	21008	11215	1.000000	9602630	-0.000733
146866361	141382341	7218884	10000.000000	16701	13055	1.000000	20893	11369	1.000000	9597785	-0.000771
146846952	141412582	7213492	10000.000000	16584	13211	1.000000	20977	11236	1.000000	9593049	-0.000582
146848262	141382939	7217767	10000.000000	16432	13443	1.000000	21000	11140	1.000000	9588293	-0.000518
146851509	141390323	7214754	10000.000000	16635	13088	1.000000	20847	11250	1.000000	9583444	-0.000451
146860546	141371219	7212350	10000.000000	16610	13348	1.000000	20851	11268	1.000000	9578669	-0.000497
146846863	141402544	7211086	10000.000000	16763	13069	1.000000	20832	11294	1.000000	9573921	-0.000781
146852804	141379390	7209934	10000.000000	16744	13267	1.000000	20909	11388	1.000000	9569120	-0.000840
146868884	141370082	7212874	10000.000000	16767	13625	1.000000	21004	11140	1.000000	9564385	-0.001368
146859815	141407948	7216723	10000.000000	16678	13207	1.000000	21054	11217	1.000000	9559671	-0.001595
146854591	141395982	7213406	10000.000000	16702	13174	1.000000	20956	11487	1.000000	9554758	-0.001554
146849206	141390562	7218499	10000.000000	16734	13105	1.000000	20726	11289	1.000000	9549954	-0.000862
146850252	141396896	7213855	10000.000000	16851	13086	1.000000	20883	11354	1.000000	9545195	0.000086
146864508	141372772	7217104	10000.000000	16647	13486	1.000000	20920	11292	1.000000	9540530	0.000070
146858118	141410601	7218536	10000.000000	16630	13357	1.000000	20788	11384	1.000000	9535778	0.000069
146855531	141382576	7219425	10000.000000	16582	13441	1.000000	20828	11364	1.000000	9530971	0.000012
146831157	141413810	7216285	10000.000000	16713	13210	1.000000	21046	11260	1.000000	9526138	-0.000307
146853733	141383512	7210148	10000.000000	16902	13127	1.000000	20932	10983	1.000000	9521359	-0.000409
146868433	141379050	7215806	10000.000000	16592	13322	1.000000	20904	11477	1.000000	9516666	-0.000317
npatches	nstrain	runtime	dt	init_x	init_y	init_y_blood	init_z	init_S	beta0	beta1	beta2	beta3	mean_beta	B	d	delta	delta_blood	b[0]	mut	m	CTL	c	g	epsilon	k	het	lambda	rho	omega	x_max	patch.dyna	DELTA	A	VA
10000	1	100.000000	0.001000	21900	9499	5000000	0.001000	10000000	4.517950	8.648376	7.893159	8.226733	7	800000000	0.010000	1.000000	1.000000	80000	0.000050	0.004800	1	0.001000	1.000000	2.500000	3.000000	0.500000	0.000000	0.000000	0.000000	31872	0	10.000000	7.000000	1.000000
sus	inf	inf_blood	z	x[0]	y[0][0]	z[0]	x[1]	y[1][0]	z[1]	S[0]	synchrony
219000000	94990000	5000000	10.000000	21900	9499	0.001000	21900	9499	0.001000	10000000	0.000000
181552489	85262061	4366323	10000.000000	22391	6779	1.000000	15265	9795	1.000000	9994889	0.000000
189911822	79447197	4053576	10000.000000	23723	6086	1.000000	16000	9242	1.000000	9989870	0.000000
190497322	79441676	4051773	10000.000000	23524	6254	1.000000	16186	9120	1.000000	9984893	0.000000
190403551	79501778	4059504	10000.000000	23437	6354	1.000000	15946	9272	1.000000	9979927	0.000000
190442886	79484444	4056309	10000.000000	23643	6156	1.000000	15875	9154	1.000000	9974890	0.000000
190432134	79493752	4057074	10000.000000	23617	6319	1.000000	15895	9183	1.000000	9969873	0.000000
190416401	79514169	4059537	10000.000000	23848	6027	1.000000	16177	8999	1.000000	9964932	0.000000
190379743	79525035	4055513	10000.000000	23684	6070	1.000000	15903	9111	1.000000	9960015	0.000000
190413957	79482121	4055980	10000.000000	23513	6174	1.000000	16175	9056	1.000000	9954959	0.000000
190407024	79497952	4056000	10000.000000	23491	5963	1.000000	15998	9080	1.000000	9950020	0.000000
190386310	79523861	4055726	10000.000000	23904	6227	1.000000	15787	9244	1.000000	9945018	0.000000
190384379	79527243	4054946	10000.000000	23389	6340	1.000000	16104	9102	1.000000	9940080	0.000000
190432370	79502087	4055253	10000.000000	23489	6203	1.000000	16008	9208	1.000000	9935100	0.000000
190404542	79501076	4059777	10000.000000	23509	6290	1.000000	15955	9224	1.000000	9930105	0.000000
190412087	79506835	4054359	10000.000000	23397	6207	1.000000	16066	9241	1.000000	9925212	0.000000
190398815	79512284	4056467	10000.000000	23508	6223	1.000000	16148	9034	1.000000	9920314	0.000000
190406022	79501102	4060009	10000.000000	23560	6156	1.000000	16132	9127	1.000000	9915342	0.000000
190414415	79511956	4054902	10000.000000	23687	6201	1.000000	16263	8914	1.000000	9910395	0.000000
190412861	79516689	4053698	10000.000000	23497	6221	1.000000	15998	9138	1.000000	9905379	0.000000
190414762	79520583	4055763	10000.000000	23763	6070	1.000000	16145	9016	1.000000	9900516	0.000000
190423610	79501975	4052878	10000.000000	23441	6390	1.000000	16038	9061	1.000000	9895576	0.000000
190404279	79515699	4053470	10000.000000	23680	6202	1.000000	15988	9041	1.000000	9890551	0.000000
190419161	79498536	4052735	10000.000000	23706	6275	1.000000	16184	9022	1.000000	9885677	0.000000
190428500	79510481	4052881	10000.000000	23597	6101	1.000000	15987	9227	1.000000	9880672	0.000000
190416272	79485165	4057702	10000.000000	23500	6215	1.000000	16171	9051	1.000000	9875731	0.000000
190402596	79523062	4055919	10000.000000	23917	6044	1.000000	16110	9082	1.000000	9870674	0.000000
190392293	79524660	4059506	10000.000000	23433	6276	1.000000	16001	9039	1.000000	9865884	0.000000
190386594	79521692	4054616	10000.000000	23520	6262	1.000000	16017	9161	1.000000	9860966	0.000000
190426167	79495111	4052175	10000.000000	23771	6185	1.000000	15879	9342	1.000000	9856088	0.000000
190395601	79519099	4052866	10000.000000	23479	6133	1.000000	16172	9128	1.000000	9851248	0.000000
190367282	79537056	4058951	10000.000000	23538	6175	1.000000	16119	9108	1.000000	9846352	0.000000
190394538	79525244	4059451	10000.000000	23526	6225	1.000000	16125	8982	1.000000	9841443	0.000000
190399520	79504673	4053240	10000.000000	23683	6262	1.000000	16032	9162	1.000000	9836530	0.000000
190397067	79497738	4055054	10000.000000	23428	6375	1.000000	15962	9363	1.000000	9831690	0.000000
190413732	79494541	4059005	10000.000000	23747	6166	1.000000	15949	9150	1.000000	9826805	0.000000
190406873	79505069	4053869	10000.000000	23599	6088	1.000000	16207	8909	1.000000	9821759	0.000000
190423436	79503296	4054168	10000.000000	24000	6070	1.000000	16055	9129	1.000000	9816765	0.000000
190426346	79494668	4056860	10000.000000	23658	6102	1.000000	15954	9067	1.000000	9811855	0.000000
190391259	79512408	4056394	10000.000000	23636	6250	1.000000	15873	9038	1.000000	9806887	0.000000
190427919	79504933	4053022	10000.000000	23544	6014	1.000000	16080	9133	1.000000	9801958	-1.#IND00
190418334	79496411	4056513	10000.000000	23620	6181	1.000000	16548	8756	1.000000	9796945	-0.006400
190419144	79497613	4056472	10000.000000	23744	6137	1.000000	15750	9341	1.000000	9792153	0.006239
190415552	79489901	4055135	10000.000000	23624	5929	1.000000	15986	9389	1.000000	9787245	0.004717
190400484	79501921	4054702	10000.000000	23375	6141	1.000000	16080	9120	1.000000	9782434	0.000420
190431054	79496913	4054374	10000.000000	23568	6101	1.000000	15898	9256	1.000000	9777688	0.010098
190422732	79496240	4055297	10000.000000	23723	6039	1.000000	16052	9177	1.000000	9772794	0.007215
190399709	79510741	4054570	10000.000000	23793	6075	1.000000	16205	9011	1.000000	9767918	0.008595
190409117	79506055	4055253	10000.000000	23690	6099	1.000000	15983	9122	1.000000	9763001	0.008256
190416979	79497357	4057699	10000.000000	23714	5994	1.000000	16060	8984	1.000000	9758189	0.006420
190403410	79515532	4054444	10000.000000	23768	6097	1.000000	16043	9144	1.000000	9753381	0.007453
190392938	79523626	4060171	10000.000000	23477	6186	1.000000	16042	9099	1.000000	9748506	0.008029
190388398	79515042	4056856	10000.000000	23448	6192	1.000000	16210	8882	1.000000	9743586	0.004532
190405361	79505768	4057905	10000.000000	23613	6242	1.000000	16244	8953	1.000000	9738766	0.004057
190393565	79517936	4057057	10000.000000	23498	6282	1.000000	16195	8914	1.000000	9733980	0.008730
190434734	79491650	4056959	10000.000000	23475	6278	1.000000	16002	9122	1.000000	9729236	0.008782
190406962	79487663	4057160	10000.000000	23669	6131	1.000000	16351	8974	1.000000	9724396	0.007827
190445023	79488231	4057851	10000.000000	23504	6295	1.000000	16130	9161	1.000000	9719485	0.007181
190422301	79483287	4060672	10000.000000	23588	6013	1.000000	16090	9056	1.000000	9714593	0.007699
190424185	79494911	4060310	10000.000000	23586	6046	1.000000	15954	9102	1.000000	9709767	0.007348
190407261	79510314	4057036	10000.000000	23466	6396	1.000000	16040	9084	1.000000	9704904	0.006469
190404445	79499926	4057992	10000.000000	23605	6191	1.000000	16000	9294	1.000000	9700076	0.006685
190403755	79499398	4054977	10000.000000	23420	6383	1.000000	15970	9042	1.000000	9695287	0.006361
190389554	79511661	4050532	10000.000000	23371	6308	1.000000	16100	9012	1.000000	9690398	0.007858
190438475	79474805	4054718	10000.000000	23809	5931	1.000000	16114	9075	1.000000	9685562	0.011369
190414394	79509683	4055805	10000.000000	23542	6065	1.000000	16140	9143	1.000000	9680654	0.012150
190425548	79489590	4056790	10000.000000	23543	6049	1.000000	16191	8980	1.000000	9675835	0.012001
190405717	79506984	4059569	10000.000000	23443	6319	1.000000	16148	9255	1.000000	9670924	0.011127
190436356	79483081	4052907	10000.000000	23643	5980	1.000000	15935	9007	1.000000	9666059	0.011166
190406994	79507587	4054278	10000.000000	23673	6189	1.000000	16224	8980	1.000000	9661146	0.010922
190411795	79502137	4054918	10000.000000	23741	6173	1.000000	15912	9293	1.000000	9656295	0.009625
190383570	79511686	4053957	10000.000000	23598	6256	1.000000	15927	9188	1.000000	9651434	0.009569
190413733	79472881	4058328	10000.000000	23533	6287	1.000000	15959	9265	1.000000	9646643	0.009374
190439404	79485107	4054080	10000.000000	23770	6083	1.000000	16112	9178	1.000000	9641770	0.009352
190392790	79499563	4054047	10000.000000	23866	6224	1.000000	16532	8599	1.000000	9637050	0.009411
190416927	79481589	4057243	10000.000000	23540	6284	1.000000	16150	9224	1.000000	9632207	0.009155
190412921	79494770	4056125	10000.000000	23512	6226	1.000000	16013	9062	1.000000	9627454	0.007166
190449368	79473931	4056051	10000.000000	23669	6218	1.000000	16020	9232	1.000000	9622702	0.007134
190416838	79499110	4057505	10000.000000	23459	6225	1.000000	15870	9268	1.000000	9617971	0.007466
190419671	79491697	4057743	10000.000000	23718	6126	1.000000	16027	9036	1.000000	9613188	0.006819
190420623	79496134	4053505	10000.000000	23777	6239	1.000000	16150	8985	1.000000	9608312	0.005392
190393774	79507900	4057892	10000.000000	23664	6366	1.000000	15986	8997	1.000000	9603582	0.005367
190401988	79521415	4057390	10000.000000	23475	6122	1.000000	16256	8707	1.000000	9598847	0.005998
190425016	79505169	4056703	10000.000000	23738	6398	1.000000	16008	9056	1.000000	9594109	0.006076
190410914	79496523	4056254	10000.000000	23876	6237	1.000000	15800	9123	1.000000	9589350	0.005922
190408859	79502698	4054902	10000.000000	23507	6399	1.000000	16144	9138	1.000000	9584616	0.005650
190421066	79506925	4054097	10000.000000	23705	5917	1.000000	16205	8974	1.000000	9579855	0.005223
190416242	79487339	4055678	10000.000000	23727	6103	1.000000	15846	9371	1.000000	9575095	0.005343
190408299	79499186	4056192	10000.000000	23835	6066	1.000000	16098	9074	1.000000	9570186	0.006470
190419779	79496809	4053688	10000.000000	23492	6098	1.000000	16086	9143	1.000000	9565324	0.006580
190419478	79486532	4052129	10000.000000	23604	6075	1.000000	16148	9150	1.000000	9560565	0.007359
190398795	79515648	4051881	10000.000000	24048	6181	1.000000	16070	8932	1.000000	9555807	0.007968
190441955	79484827	4052540	10000.000000	23399	6440	1.000000	16037	9089	1.000000	9550877	0.007899
190393383	79543708	4056737	10000.000000	23583	6033	1.000000	16236	9034	1.000000	9546035	0.006603
190403677	79501929	4056195	10000.000000	23560	6372	1.000000	16127	8854	1.000000	9541314	0.006381
190426515	79487675	4053214	10000.000000	23713	6110	1.000000	16276	9020	1.000000	9536629	0.006160
190425532	79485426	4056573	10000.000000	23695	6228	1.000000	16173	9127	1.000000	9531799	0.005507
190421917	79509205	4056860	10000.000000	23560	6016	1.000000	16242	9025	1.000000	9526979	0.005467
190384558	79517640	4055516	10000.000000	23419	6144	1.000000	16102	8863	1.000000	9522243	0.005165
190407299	79514439	4055793	10000.000000	23565	6107	1.000000	15956	9157	1.000000	9517499	0.005053
npatches	nstrain	runtime	dt	init_x	init_y	init_y_blood	init_z	init_S	beta0	beta1	beta2	beta3	mean_beta	B	d	delta	delta_blood	b[0]	mut	m	CTL	c	g	epsilon	k	het	lambda	rho	omega	x_max	patch.dyna	DELTA	A	VA
10000	1	100.000000	0.001000	21900	9499	5000000	0.001000	10000000	9.773672	9.368112	10.269591	6.260488	7	800000000	0.010000	1.000000	1.000000	80000	0.000050	0.004800	1	0.001000	1.000000	2.500000	4.000000	0.500000	0.000000	0.000000	0.000000	31872	0	10.000000	7.000000	1.000000
sus	inf	inf_blood	z	x[0]	y[0][0]	z[0]	x[1]	y[1][0]	z[1]	S[0]	synchrony
219000000	94990000	5000000	10.000000	21900	9499	0.001000	21900	9499	0.001000	10000000	0.000000
213554267	49383278	2540100	10000.000000	17113	6424	1.000000	17830	5954	1.000000	9994930	0.000000
230115886	43266279	2207574	10000.000000	18566	5732	1.000000	19117	5611	1.000000	9989969	0.000000
230950203	43639901	2223859	10000.000000	18364	5871	1.000000	18954	5791	1.000000	9985001	0.000000
230680433	43764608	2233208	10000.000000	18527	6023	1.000000	19183	5611	1.000000	9979957	0.000000
230670929	43757054	2229237	10000.000000	18674	5848	1.000000	19106	5725	1.000000	9974772	0.000000
230681747	43756759	2232787	10000.000000	18629	5774	1.000000	19064	5680	1.000000	9969798	0.000000
230649897	43763292	2235398	10000.000000	18677	5804	1.000000	19096	5678	1.000000	9964815	0.000000
230662066	43759900	2232004	10000.000000	18638	5843	1.000000	19228	5685	1.000000	9959755	0.000000
230668619	43746606	2233547	10000.000000	18548	5803	1.000000	18793	5640	1.000000	9954854	0.000000
230669989	43766244	2230543	10000.000000	18390	6010	1.000000	19052	5938	1.000000	9949912	0.000000
230671952	43732600	2232022	10000.000000	18442	5851	1.000000	18706	5849	1.000000	9944899	0.000000
230666439	43759278	2232047	10000.000000	18293	6016	1.000000	19005	5832	1.000000	9939958	0.000000
230699202	43735511	2232789	10000.000000	18628	5981	1.000000	18981	5804	1.000000	9935010	0.000000
230686912	43741805	2231310	10000.000000	18378	5942	1.000000	19098	5522	1.000000	9930063	0.000000
230687730	43758217	2234076	10000.000000	18715	5708	1.000000	19325	5820	1.000000	9925104	0.000000
230636880	43768026	2234427	10000.000000	18780	5593	1.000000	18920	5703	1.000000	9920207	0.000000
230650603	43765725	2231796	10000.000000	18600	5842	1.000000	19045	5762	1.000000	9915254	0.000000
230677005	43756592	2232436	10000.000000	18481	5895	1.000000	18923	5886	1.000000	9910321	0.000000
230673474	43749548	2233147	10000.000000	18665	5716	1.000000	18926	5740	1.000000	9905252	0.000000
230655182	43760195	2231875	10000.000000	18456	6054	1.000000	19283	5604	1.000000	9900167	0.000000
230671100	43758458	2231743	10000.000000	18501	6021	1.000000	19228	5816	1.000000	9895252	0.000000
230657499	43769716	2234815	10000.000000	18597	5925	1.000000	19110	5612	1.000000	9890243	0.000000
230651827	43750682	2231008	10000.000000	18714	5565	1.000000	19377	5548	1.000000	9885448	0.000000
230657176	43767043	2233436	10000.000000	18497	5961	1.000000	18970	5768	1.000000	9880390	0.000000
230629850	43760279	2232042	10000.000000	18676	5842	1.000000	19310	5695	1.000000	9875426	0.000000
230647214	43764627	2234469	10000.000000	18446	5770	1.000000	18962	5650	1.000000	9870429	0.000000
230635737	43783738	2233183	10000.000000	18637	5948	1.000000	19117	5799	1.000000	9865488	0.000000
230654213	43762956	2235303	10000.000000	18609	5848	1.000000	19088	5630	1.000000	9860598	0.000000
230688500	43742772	2232438	10000.000000	18491	5787	1.000000	19117	5695	1.000000	9855715	0.000000
230696203	43740565	2234046	10000.000000	18534	5913	1.000000	19225	5803	1.000000	9850848	0.000000
230657770	43750744	2233189	10000.000000	18478	5898	1.000000	18956	5792	1.000000	9845891	0.000000
230658282	43768694	2230751	10000.000000	18750	5900	1.000000	19016	5718	1.000000	9840859	0.000000
230652685	43753199	2229809	10000.000000	18511	5997	1.000000	19042	5744	1.000000	9836054	0.000000
230686370	43748186	2234515	10000.000000	18493	5875	1.000000	19190	5725	1.000000	9831193	0.000000
230652494	43753639	2233424	10000.000000	18721	5874	1.000000	19084	5766	1.000000	9826233	0.000000
230686541	43743404	2231720	10000.000000	18597	5749	1.000000	19222	5570	1.000000	9821400	0.000000
230657937	43764455	2233229	10000.000000	18552	5906	1.000000	19080	5627	1.000000	9816465	0.000000
230673938	43744998	2231546	10000.000000	18542	5959	1.000000	19230	5735	1.000000	9811506	0.000000
230680624	43767286	2232274	10000.000000	18402	5946	1.000000	19421	5605	1.000000	9806625	0.000000
230661997	43758482	2231097	10000.000000	18477	5967	1.000000	19101	5695	1.000000	9801581	-1.#IND00
230674492	43758394	2230831	10000.000000	18431	5955	1.000000	19255	5690	1.000000	9796724	-0.006400
230648879	43774105	2232200	10000.000000	18384	5848	1.000000	19226	5595	1.000000	9791885	-0.003275
230664664	43762422	2231197	10000.000000	18286	5830	1.000000	19148	5948	1.000000	9787023	-0.006700
230660100	43755280	2231174	10000.000000	18669	5983	1.000000	19086	5604	1.000000	9782142	-0.005766
230666508	43752388	2233205	10000.000000	18403	5906	1.000000	19203	5710	1.000000	9777245	0.000847
230676023	43757335	2233658	10000.000000	18507	5957	1.000000	19143	5690	1.000000	9772313	0.013195
230702867	43739122	2231823	10000.000000	18472	6054	1.000000	19185	5741	1.000000	9767498	0.010169
230677442	43755011	2233046	10000.000000	18578	5943	1.000000	18946	5684	1.000000	9762660	0.013555
230655447	43774739	2234600	10000.000000	18640	5769	1.000000	19071	5893	1.000000	9757749	0.008137
230665766	43742634	2233533	10000.000000	18202	5943	1.000000	19039	5749	1.000000	9752856	0.005588
230669698	43755988	2234465	10000.000000	18334	5952	1.000000	19031	5678	1.000000	9747946	0.005472
230671123	43749293	2232618	10000.000000	18378	5860	1.000000	19171	5839	1.000000	9743123	0.004506
230662769	43765722	2232572	10000.000000	18676	5728	1.000000	18858	5754	1.000000	9738314	0.004305
230671090	43752465	2233179	10000.000000	18536	5980	1.000000	19313	5681	1.000000	9733410	0.003226
230667525	43740574	2231296	10000.000000	18553	5912	1.000000	19012	5859	1.000000	9728588	0.002689
230683828	43734832	2230269	10000.000000	18605	5884	1.000000	19137	5676	1.000000	9723761	0.003186
230702971	43737988	2229711	10000.000000	18579	5751	1.000000	19237	5561	1.000000	9718797	0.002876
230672711	43780912	2232984	10000.000000	18412	5759	1.000000	19258	5648	1.000000	9713946	0.002100
230681964	43748331	2235134	10000.000000	18892	5798	1.000000	19080	5647	1.000000	9709046	0.001975
230657352	43748788	2232844	10000.000000	18647	5825	1.000000	19321	5649	1.000000	9704320	0.002606
230668700	43764513	2233272	10000.000000	18054	6226	1.000000	18922	5833	1.000000	9699521	0.001233
230641143	43783052	2234798	10000.000000	18165	5803	1.000000	19400	5571	1.000000	9694585	0.000859
230653179	43762133	2233945	10000.000000	18520	5954	1.000000	19365	5544	1.000000	9689688	-0.000393
230641320	43772352	2234546	10000.000000	18663	5787	1.000000	18946	5746	1.000000	9684747	-0.001137
230672389	43748840	2234101	10000.000000	18394	6036	1.000000	19119	5743	1.000000	9680071	0.000658
230640916	43778983	2234336	10000.000000	18393	5896	1.000000	19368	5622	1.000000	9675224	0.001802
230642294	43783291	2234986	10000.000000	19109	5787	1.000000	19246	5512	1.000000	9670253	0.001506
230677479	43736447	2231630	10000.000000	18659	5685	1.000000	19022	5820	1.000000	9665488	0.001170
230664070	43753740	2232586	10000.000000	18700	5692	1.000000	19135	5731	1.000000	9660785	0.000548
230656093	43765408	2233364	10000.000000	18418	5833	1.000000	18972	5692	1.000000	9656034	0.000222
230646040	43772182	2234856	10000.000000	18681	5895	1.000000	19199	5632	1.000000	9651279	0.000325
230640405	43763184	2231175	10000.000000	18556	5957	1.000000	18908	5673	1.000000	9646535	0.000383
230665205	43755376	2232692	10000.000000	18736	5880	1.000000	19002	5764	1.000000	9641740	0.000337
230652441	43767093	2234430	10000.000000	18526	6075	1.000000	19019	5694	1.000000	9636964	0.000345
230674224	43765731	2232496	10000.000000	18496	6027	1.000000	19276	5585	1.000000	9632196	0.000313
230642344	43767001	2233243	10000.000000	18441	5947	1.000000	19060	5759	1.000000	9627443	0.000404
230683875	43760452	2232407	10000.000000	18345	5969	1.000000	19526	5839	1.000000	9622723	0.000740
230673384	43763748	2231333	10000.000000	18794	5704	1.000000	19050	5663	1.000000	9617934	0.000777
230694815	43752057	2230262	10000.000000	18484	6031	1.000000	18861	5771	1.000000	9613169	0.000772
230653028	43764218	2233103	10000.000000	18519	5883	1.000000	19124	5623	1.000000	9608316	0.001217
230675222	43753848	2229703	10000.000000	18582	6020	1.000000	19320	5513	1.000000	9603549	0.001205
230652965	43767658	2233850	10000.000000	18549	5724	1.000000	19015	5833	1.000000	9598794	0.001241
230629048	43775128	2232601	10000.000000	18455	5988	1.000000	19259	5516	1.000000	9593940	0.000881
230634524	43779943	2233531	10000.000000	18453	5838	1.000000	18966	5824	1.000000	9589114	0.000865
230665728	43760215	2230010	10000.000000	18310	6202	1.000000	19207	5573	1.000000	9584442	0.000525
230677410	43761819	2233134	10000.000000	18540	5964	1.000000	19375	5376	1.000000	9579774	0.000569
230711554	43726443	2230361	10000.000000	18750	5755	1.000000	19300	5604	1.000000	9575019	0.000708
230671040	43755727	2232189	10000.000000	18692	5747	1.000000	18750	5859	1.000000	9570241	0.000683
230692204	43750482	2231036	10000.000000	18356	5998	1.000000	19088	5836	1.000000	9565523	0.000705
230670894	43751576	2233107	10000.000000	18464	6104	1.000000	19043	5696	1.000000	9560778	0.002110
230685980	43768444	2231478	10000.000000	18342	5981	1.000000	18878	5800	1.000000	9555891	0.002000
230678037	43761948	2231412	10000.000000	18253	6023	1.000000	19054	5697	1.000000	9551123	0.001518
230645946	43765491	2232710	10000.000000	18593	5785	1.000000	19214	5558	1.000000	9546320	0.001368
230678463	43743582	2228947	10000.000000	18744	5778	1.000000	19142	5810	1.000000	9541685	0.000853
230670224	43760714	2234707	10000.000000	18583	5786	1.000000	19210	5610	1.000000	9536975	0.000648
230657351	43762242	2233101	10000.000000	18358	5954	1.000000	18858	5941	1.000000	9532209	0.000134
230654137	43769036	2232405	10000.000000	18422	5905	1.000000	18962	5729	1.000000	9527487	0.000588
230652189	43753945	2234653	10000.000000	18324	5955	1.000000	18981	5641	1.000000	9522686	0.001463
230666583	43746837	2233751	10000.000000	18681	5840	1.000000	19189	5556	1.000000	9517931	0.001542
npatches	nstrain	runtime	dt	init_x	init_y	init_y_blood	init_z	init_S	beta0	beta1	beta2	beta3	mean_beta	B	d	delta	delta_blood	b[0]	mut	m	CTL	c	g	epsilon	k	het	lambda	rho	omega	x_max	patch.dyna	DELTA	A	VA
10000	1	100.000000	0.001000	21900	9499	5000000	0.001000	10000000	9.428223	6.189606	4.532081	8.634497	7	800000000	0.010000	1.000000	1.000000	80000	0.000050	0.004800	1	0.001000	1.000000	2.500000	5.000000	0.500000	0.000000	0.000000	0.000000	31872	0	10.000000	7.000000	1.000000
sus	inf	inf_blood	z	x[0]	y[0][0]	z[0]	x[1]	y[1][0]	z[1]	S[0]	synchrony
219000000	94990000	5000000	10.000000	21900	9499	0.001000	21900	9499	0.001000	10000000	0.000000
239949526	27719060	1435190	10000.000000	20599	3847	1.000000	25053	2412	1.000000	9995085	0.000000
263725124	21730340	1110154	10000.000000	22740	3251	1.000000	27611	1714	1.000000	9990097	0.000000
265712492	21985467	1121905	10000.000000	23086	3237	1.000000	28299	1763	1.000000	9985034	0.000000
265337107	22161652	1131101	10000.000000	23096	3240	1.000000	27957	1814	1.000000	9979942	0.000000
265260977	22175457	1129775	10000.000000	23016	3364	1.000000	27857	1825	1.000000	9974913	0.000000
265260284	22174843	1133659	10000.000000	23096	3228	1.000000	28043	1707	1.000000	9969943	0.000000
265262784	22180195	1132505	10000.000000	22977	3287	1.000000	28202	1796	1.000000	9964972	0.000000
265223762	22187157	1133970	10000.000000	22992	3264	1.000000	28112	1933	1.000000	9959942	0.000000
265240345	22188874	1133846	10000.000000	22782	3409	1.000000	27978	1842	1.000000	9954891	0.000000
265264280	22174137	1132430	10000.000000	23050	3212	1.000000	27865	1783	1.000000	9949891	0.000000
265242924	22180397	1130540	10000.000000	23077	3344	1.000000	28240	1797	1.000000	9944887	0.000000
265286563	22159877	1131422	10000.000000	22759	3306	1.000000	27870	1846	1.000000	9939768	0.000000
265274492	22173902	1133518	10000.000000	23102	3242	1.000000	28017	1854	1.000000	9934738	0.000000
265232420	22188795	1133139	10000.000000	23009	3283	1.000000	28021	1716	1.000000	9929693	0.000000
265256847	22178310	1131475	10000.000000	23022	3317	1.000000	28096	1744	1.000000	9924692	0.000000
265248287	22194351	1132217	10000.000000	23173	3287	1.000000	27923	1880	1.000000	9919689	0.000000
265233559	22178842	1130819	10000.000000	23083	3264	1.000000	27853	1794	1.000000	9914750	0.000000
265263011	22173141	1131563	10000.000000	23124	3160	1.000000	28159	1712	1.000000	9909746	0.000000
265255168	22177461	1132612	10000.000000	22705	3244	1.000000	27919	1744	1.000000	9904780	0.000000
265256987	22181552	1129929	10000.000000	23137	3174	1.000000	27940	1846	1.000000	9899846	0.000000
265227471	22174933	1131530	10000.000000	23575	3040	1.000000	27957	1830	1.000000	9894841	0.000000
265262846	22180739	1129447	10000.000000	22994	3177	1.000000	28148	1737	1.000000	9889862	0.000000
265214165	22197490	1131545	10000.000000	23004	3158	1.000000	27935	1801	1.000000	9884843	0.000000
265230392	22184197	1129952	10000.000000	23021	3169	1.000000	27933	1756	1.000000	9879804	0.000000
265214611	22196300	1133228	10000.000000	23241	3111	1.000000	27892	1819	1.000000	9874765	0.000000
265225531	22188453	1132084	10000.000000	23031	3143	1.000000	28068	1777	1.000000	9869736	0.000000
265245168	22192619	1132175	10000.000000	22761	3303	1.000000	28109	1779	1.000000	9864740	0.000000
265255963	22180425	1133069	10000.000000	23200	3193	1.000000	28026	1716	1.000000	9859839	0.000000
265261818	22175622	1132658	10000.000000	22773	3289	1.000000	28149	1749	1.000000	9854911	0.000000
265256178	22180804	1131200	10000.000000	22783	3335	1.000000	28204	1837	1.000000	9849960	0.000000
265276635	22171950	1130853	10000.000000	23096	3270	1.000000	28229	1749	1.000000	9845012	0.000000
265257546	22177119	1130252	10000.000000	23074	3262	1.000000	28073	1759	1.000000	9840087	0.000000
265214867	22194293	1131849	10000.000000	23223	3103	1.000000	27848	1932	1.000000	9835323	0.000000
265245447	22182932	1133311	10000.000000	22977	3216	1.000000	28252	1718	1.000000	9830552	0.000000
265224136	22187522	1133109	10000.000000	23202	3141	1.000000	27914	1786	1.000000	9825643	0.000000
265247842	22171690	1131191	10000.000000	23172	3134	1.000000	28115	1795	1.000000	9820715	0.000000
265257203	22175002	1129710	10000.000000	23366	3240	1.000000	28031	1799	1.000000	9815869	0.000000
265238692	22188401	1131071	10000.000000	23208	3182	1.000000	28442	1631	1.000000	9810923	0.000000
265298037	22157731	1130946	10000.000000	23118	3266	1.000000	28061	1866	1.000000	9805870	0.000000
265269136	22171442	1131352	10000.000000	23148	3241	1.000000	28156	1826	1.000000	9801017	-1.#IND00
265241198	22177793	1131045	10000.000000	23169	3245	1.000000	28027	1676	1.000000	9796144	-1.#IND00
265258992	22171859	1131672	10000.000000	23021	3345	1.000000	28369	1617	1.000000	9791234	-0.009627
265247099	22171191	1131174	10000.000000	22942	3363	1.000000	27943	1874	1.000000	9786386	-0.003656
265298368	22153643	1130211	10000.000000	23173	3221	1.000000	28063	1742	1.000000	9781534	-0.008715
265270789	22178296	1131293	10000.000000	22880	3265	1.000000	28082	1838	1.000000	9776657	-0.004505
265200397	22202881	1132710	10000.000000	22773	3148	1.000000	28138	1756	1.000000	9771821	-0.003383
265219221	22190503	1131648	10000.000000	23173	3112	1.000000	27917	1836	1.000000	9766984	-0.003888
265257054	22175553	1131832	10000.000000	22929	3301	1.000000	28365	1716	1.000000	9761991	-0.002858
265275901	22194181	1132459	10000.000000	23232	3276	1.000000	28109	1695	1.000000	9757164	-0.002882
265247517	22192905	1128989	10000.000000	23074	3146	1.000000	28239	1756	1.000000	9752219	-0.000150
265214986	22191815	1132897	10000.000000	23352	3192	1.000000	28249	1739	1.000000	9747240	0.001279
265229183	22205557	1133139	10000.000000	23081	3275	1.000000	27931	1783	1.000000	9742379	-0.002168
265241302	22185977	1131438	10000.000000	22940	3143	1.000000	27898	1771	1.000000	9737526	-0.002009
265269814	22176404	1131218	10000.000000	22874	3406	1.000000	28051	1776	1.000000	9732732	-0.002059
265266025	22186783	1130276	10000.000000	22956	3367	1.000000	27863	1806	1.000000	9727906	0.000459
265227188	22189053	1131502	10000.000000	23286	3202	1.000000	27948	1787	1.000000	9723117	0.005151
265232296	22194800	1133279	10000.000000	22844	3242	1.000000	28242	1667	1.000000	9718279	0.005102
265266903	22169640	1129854	10000.000000	23208	3254	1.000000	28074	1754	1.000000	9713456	0.004848
265243478	22191252	1131975	10000.000000	23126	3248	1.000000	28001	1819	1.000000	9708543	0.004494
265255586	22180232	1132702	10000.000000	23183	3189	1.000000	28089	1651	1.000000	9703611	0.005442
265217877	22187727	1132650	10000.000000	22800	3351	1.000000	28027	1757	1.000000	9698773	0.005757
265250502	22182328	1133595	10000.000000	22549	3373	1.000000	28052	1691	1.000000	9693896	0.005598
265246530	22186055	1133488	10000.000000	23155	3312	1.000000	28207	1664	1.000000	9689095	0.005218
265255172	22176138	1130907	10000.000000	23087	3241	1.000000	28032	1673	1.000000	9684292	0.003696
265264306	22173138	1132582	10000.000000	23218	3164	1.000000	27963	1821	1.000000	9679420	0.004103
265267475	22180584	1131213	10000.000000	23240	3226	1.000000	27918	1838	1.000000	9674564	0.004083
265271159	22161131	1130563	10000.000000	23240	3104	1.000000	27967	1789	1.000000	9669622	0.004179
265281059	22167996	1132368	10000.000000	23365	3319	1.000000	27910	1788	1.000000	9664769	0.004265
265238623	22186991	1131470	10000.000000	22781	3354	1.000000	28216	1801	1.000000	9660075	0.003776
265231258	22186736	1132661	10000.000000	23088	3196	1.000000	28187	1766	1.000000	9655141	0.004039
265239267	22189845	1133416	10000.000000	23218	3257	1.000000	28022	1827	1.000000	9650223	0.003979
265205918	22202877	1131729	10000.000000	22691	3237	1.000000	27972	1766	1.000000	9645387	0.003433
265194687	22206092	1132646	10000.000000	22996	3190	1.000000	27997	1905	1.000000	9640576	0.004548
265234228	22184390	1132655	10000.000000	23272	3268	1.000000	27807	1833	1.000000	9635865	0.004274
265239456	22168172	1132071	10000.000000	23068	3251	1.000000	28106	1814	1.000000	9631043	0.003960
265283737	22170649	1129691	10000.000000	23218	3107	1.000000	27835	1830	1.000000	9626191	0.003450
265251184	22191317	1131771	10000.000000	22950	3298	1.000000	28215	1690	1.000000	9621285	0.003559
265234834	22187692	1131340	10000.000000	22775	3447	1.000000	28131	1812	1.000000	9616399	0.003950
265277186	22171173	1132211	10000.000000	23087	3184	1.000000	27942	1804	1.000000	9611533	0.004325
265282795	22185731	1129602	10000.000000	23381	3205	1.000000	27919	1837	1.000000	9606734	0.004254
265245386	22188604	1131441	10000.000000	23039	3298	1.000000	27812	1736	1.000000	9602024	0.003673
265224083	22199837	1132562	10000.000000	22939	3260	1.000000	28022	1699	1.000000	9597239	0.003749
265249327	22176510	1130740	10000.000000	23017	3253	1.000000	27956	1733	1.000000	9592415	0.003631
265268055	22168200	1131321	10000.000000	23145	3324	1.000000	27770	1848	1.000000	9587719	0.002791
265233801	22199415	1132923	10000.000000	23339	3085	1.000000	27935	1747	1.000000	9582842	0.002606
265271747	22183626	1131321	10000.000000	23062	3235	1.000000	28060	1762	1.000000	9578106	0.002630
265280908	22173711	1133089	10000.000000	22827	3381	1.000000	28030	1658	1.000000	9573301	0.001970
265301307	22161364	1131084	10000.000000	22809	3259	1.000000	28182	1767	1.000000	9568557	0.003895
265280681	22178327	1130210	10000.000000	22671	3361	1.000000	27888	1701	1.000000	9563751	0.003877
265276072	22172581	1129727	10000.000000	23335	3139	1.000000	28060	1711	1.000000	9559055	0.003728
265277948	22171819	1131024	10000.000000	23098	3302	1.000000	27980	1777	1.000000	9554173	0.003523
265229022	22186653	1132281	10000.000000	23207	3252	1.000000	27833	1707	1.000000	9549337	0.003466
265275168	22172568	1132562	10000.000000	22925	3392	1.000000	27623	1851	1.000000	9544603	0.003374
265249368	22187669	1131204	10000.000000	23029	3202	1.000000	28254	1740	1.000000	9539824	0.003352
265268100	22157078	1131470	10000.000000	22861	3374	1.000000	28083	1782	1.000000	9535061	0.003493
265284846	22164385	1131637	10000.000000	23022	3145	1.000000	27723	1809	1.000000	9530205	0.003773
265288865	22159922	1130090	10000.000000	23073	3163	1.000000	27731	1872	1.000000	9525439	0.004146
265269381	22175694	1128898	10000.000000	23148	3141	1.000000	27969	1824	1.000000	9520798	0.004206
265254437	22172653	1131665	10000.000000	23114	3124	1.000000	27887	1820	1.000000	9516004	0.005138
npatches	nstrain	runtime	dt	init_x	init_y	init_y_blood	init_z	init_S	beta0	beta1	beta2	beta3	mean_beta	B	d	delta	delta_blood	b[0]	mut	m	CTL	c	g	epsilon	k	het	lambda	rho	omega	x_max	patch.dyna	DELTA	A	VA
10000	1	100.000000	0.001000	21900	9499	5000000	0.001000	10000000	8.838004	5.481051	3.563932	9.032161	7	800000000	0.010000	1.000000	1.000000	80000	0.000050	0.004800	1	0.001000	1.000000	2.500000	6.000000	0.500000	0.000000	0.000000	0.000000	31872	0	10.000000	7.000000	1.000000
sus	inf	inf_blood	z	x[0]	y[0][0]	z[0]	x[1]	y[1][0]	z[1]	S[0]	synchrony
219000000	94990000	5000000	10.000000	21900	9499	0.001000	21900	9499	0.001000	10000000	0.000000
260978014	14720299	768075	10000.000000	24408	1836	1.000000	27805	1018	1.000000	9995070	0.000000
289409236	9180222	469396	10000.000000	27527	1205	1.000000	30054	584	1.000000	9990069	0.000000
293761535	8723492	444796	10000.000000	28236	1243	1.000000	30564	524	1.000000	9985019	0.000000
294133512	8750760	447216	10000.000000	28325	1197	1.000000	30883	515	1.000000	9979911	0.000000
294074346	8773097	447647	10000.000000	28344	1155	1.000000	30766	476	1.000000	9974947	0.000000
294035415	8795994	448280	10000.000000	28126	1213	1.000000	30688	455	1.000000	9969966	0.000000
294013100	8797295	448632	10000.000000	28318	1272	1.000000	30867	463	1.000000	9965042	0.000000
294035365	8787528	448769	10000.000000	27993	1259	1.000000	30736	532	1.000000	9960088	0.000000
294045634	8787796	447688	10000.000000	27997	1167	1.000000	30803	526	1.000000	9955162	0.000000
294006334	8798949	448933	10000.000000	28118	1221	1.000000	30939	514	1.000000	9950243	0.000000
293996972	8807094	448942	10000.000000	28188	1241	1.000000	30741	536	1.000000	9945375	0.000000
294010077	8805171	449977	10000.000000	27890	1221	1.000000	30986	483	1.000000	9940410	0.000000
294003464	8797035	449837	10000.000000	28137	1211	1.000000	30877	531	1.000000	9935390	0.000000
294036117	8787762	447341	10000.000000	28035	1235	1.000000	30812	487	1.000000	9930459	0.000000
294032552	8776608	446938	10000.000000	28010	1180	1.000000	30765	534	1.000000	9925582	0.000000
294072464	8773539	446026	10000.000000	27910	1214	1.000000	30878	502	1.000000	9920602	0.000000
294038221	8791627	448732	10000.000000	27998	1277	1.000000	30574	509	1.000000	9915594	0.000000
294008635	8800181	449002	10000.000000	28094	1333	1.000000	30847	508	1.000000	9910705	0.000000
293995573	8797215	447724	10000.000000	27850	1193	1.000000	30696	508	1.000000	9905706	0.000000
294034329	8784844	448707	10000.000000	27870	1258	1.000000	30846	639	1.000000	9900711	0.000000
294064375	8782085	447920	10000.000000	27944	1293	1.000000	30950	502	1.000000	9895773	0.000000
294047356	8792813	448380	10000.000000	27813	1342	1.000000	30736	555	1.000000	9890899	0.000000
294041876	8781408	447805	10000.000000	27834	1259	1.000000	30709	521	1.000000	9885913	0.000000
294049580	8785388	447373	10000.000000	28094	1247	1.000000	31005	497	1.000000	9880950	0.000000
294027387	8788402	448613	10000.000000	27954	1247	1.000000	30575	535	1.000000	9876054	0.000000
294011883	8797858	449469	10000.000000	28535	1172	1.000000	30923	472	1.000000	9871190	0.000000
294019407	8785760	446592	10000.000000	28169	1222	1.000000	30783	427	1.000000	9866386	0.000000
294022731	8790368	448521	10000.000000	27970	1212	1.000000	30866	555	1.000000	9861323	0.000000
294048143	8783789	448331	10000.000000	28301	1124	1.000000	30616	514	1.000000	9856394	0.000000
294012731	8795952	449572	10000.000000	28178	1190	1.000000	30822	548	1.000000	9851524	0.000000
294020070	8789842	447976	10000.000000	27996	1287	1.000000	30750	507	1.000000	9846689	0.000000
294046620	8787267	448225	10000.000000	28165	1199	1.000000	30844	562	1.000000	9841721	0.000000
294044253	8792732	448499	10000.000000	28015	1274	1.000000	30731	514	1.000000	9836813	0.000000
294023250	8786415	448420	10000.000000	27724	1313	1.000000	30666	592	1.000000	9831898	0.000000
294036122	8784495	448666	10000.000000	28277	1144	1.000000	30705	506	1.000000	9827020	0.000000
294059665	8780902	448508	10000.000000	28115	1182	1.000000	30580	528	1.000000	9822148	0.000000
294024471	8804372	448425	10000.000000	28368	1192	1.000000	30709	530	1.000000	9817193	0.000000
293995836	8804256	448080	10000.000000	28259	1170	1.000000	31015	514	1.000000	9812288	0.000000
293977104	8806282	447885	10000.000000	28022	1147	1.000000	30753	506	1.000000	9807320	0.000000
294021263	8798615	448739	10000.000000	28417	1070	1.000000	30717	499	1.000000	9802431	-1.#IND00
294006391	8803044	449248	10000.000000	28206	1311	1.000000	30700	483	1.000000	9797608	0.000000
294026005	8792747	448800	10000.000000	27673	1411	1.000000	30977	495	1.000000	9792651	0.003098
294037015	8797270	448101	10000.000000	27683	1248	1.000000	30850	518	1.000000	9787751	0.003580
294009772	8797879	449404	10000.000000	28008	1215	1.000000	30968	546	1.000000	9782983	0.005156
294026267	8793141	447976	10000.000000	28060	1229	1.000000	30688	485	1.000000	9778194	0.001184
294037378	8788499	449586	10000.000000	27943	1309	1.000000	30832	517	1.000000	9773288	-0.001079
294048958	8790985	448370	10000.000000	28319	1269	1.000000	30448	532	1.000000	9768479	-0.001944
294056027	8784978	447406	10000.000000	28132	1188	1.000000	30884	525	1.000000	9763592	-0.001189
294089861	8774705	447071	10000.000000	27691	1348	1.000000	30782	562	1.000000	9758802	-0.001075
294068132	8789750	447286	10000.000000	27385	1311	1.000000	30589	486	1.000000	9753891	-0.004982
294017288	8805852	448723	10000.000000	28127	1347	1.000000	30769	470	1.000000	9748998	-0.002400
294055688	8791871	447819	10000.000000	28028	1201	1.000000	30601	525	1.000000	9744116	-0.003199
293990998	8812357	449647	10000.000000	27970	1249	1.000000	30833	539	1.000000	9739429	-0.003227
293992603	8806244	450199	10000.000000	27927	1254	1.000000	30746	531	1.000000	9734529	-0.002743
294006040	8806805	448866	10000.000000	28005	1186	1.000000	30897	508	1.000000	9729663	-0.003333
294023640	8785859	449634	10000.000000	28025	1286	1.000000	30751	482	1.000000	9724781	-0.003569
294044046	8781909	448588	10000.000000	28010	1243	1.000000	30690	517	1.000000	9719974	-0.003867
294065645	8772046	448002	10000.000000	27908	1271	1.000000	30868	483	1.000000	9715161	-0.004736
294056129	8780465	448091	10000.000000	27872	1283	1.000000	30843	560	1.000000	9710305	-0.004214
294070100	8773972	447101	10000.000000	28233	1270	1.000000	30815	500	1.000000	9705365	-0.002951
294058255	8786885	450678	10000.000000	27879	1193	1.000000	30697	472	1.000000	9700536	-0.002688
294031375	8793494	448755	10000.000000	28221	1319	1.000000	31111	498	1.000000	9695788	-0.002654
294047021	8787650	449616	10000.000000	28172	1191	1.000000	30683	505	1.000000	9690905	-0.002332
294026823	8787186	448168	10000.000000	28058	1232	1.000000	30651	519	1.000000	9686142	-0.000207
294056728	8778915	447853	10000.000000	28054	1236	1.000000	30760	526	1.000000	9681475	-0.000491
294062615	8779510	447827	10000.000000	27948	1323	1.000000	30716	565	1.000000	9676617	-0.000852
294066523	8773515	449270	10000.000000	28049	1164	1.000000	30795	491	1.000000	9671752	-0.001209
294043737	8777614	448227	10000.000000	28026	1152	1.000000	31040	533	1.000000	9666859	-0.000754
294032238	8783422	446547	10000.000000	27963	1270	1.000000	30815	525	1.000000	9662013	-0.001196
294032783	8784997	448889	10000.000000	27996	1358	1.000000	30706	544	1.000000	9657079	-0.001425
294061932	8787717	448028	10000.000000	28202	1191	1.000000	30811	513	1.000000	9652221	-0.001924
294017359	8802281	449867	10000.000000	27872	1261	1.000000	30982	505	1.000000	9647369	-0.001565
294045691	8789431	447424	10000.000000	27780	1370	1.000000	30764	506	1.000000	9642603	-0.001462
294040001	8790022	449611	10000.000000	27719	1277	1.000000	30885	467	1.000000	9637830	-0.001388
294044051	8776613	450194	10000.000000	27829	1257	1.000000	30970	580	1.000000	9633078	0.000306
294063774	8781840	447721	10000.000000	27993	1400	1.000000	30754	518	1.000000	9628187	-0.000488
294063124	8774428	447320	10000.000000	28131	1275	1.000000	30633	518	1.000000	9623403	-0.001736
294062274	8788424	448935	10000.000000	27858	1307	1.000000	30793	503	1.000000	9618602	-0.001611
294043293	8788396	447748	10000.000000	28092	1236	1.000000	30722	569	1.000000	9613989	-0.001992
294020223	8787936	448095	10000.000000	28121	1221	1.000000	30729	512	1.000000	9609058	-0.002057
294023738	8791178	448721	10000.000000	28268	1075	1.000000	30979	416	1.000000	9604248	-0.003210
294028950	8797031	447649	10000.000000	28101	1199	1.000000	30936	523	1.000000	9599412	-0.003073
294031069	8793237	448353	10000.000000	28056	1202	1.000000	30892	488	1.000000	9594500	-0.003214
294025756	8793772	448797	10000.000000	27697	1378	1.000000	30614	522	1.000000	9589713	-0.002887
294051410	8781987	447841	10000.000000	27825	1376	1.000000	30587	510	1.000000	9584941	-0.002955
294046961	8781540	448711	10000.000000	27649	1302	1.000000	31060	544	1.000000	9580145	-0.003024
294057202	8790139	447231	10000.000000	28019	1343	1.000000	30675	536	1.000000	9575528	-0.002696
294004218	8793216	447856	10000.000000	27909	1196	1.000000	31048	485	1.000000	9570678	-0.002440
294077096	8781554	448011	10000.000000	28008	1289	1.000000	30644	491	1.000000	9565836	-0.002961
294069088	8776882	447693	10000.000000	27939	1207	1.000000	30614	576	1.000000	9560901	-0.001548
294047465	8782592	448683	10000.000000	27823	1209	1.000000	30668	562	1.000000	9555976	-0.001543
294062841	8776870	447046	10000.000000	27809	1225	1.000000	30699	521	1.000000	9551216	-0.001526
294073873	8773638	447400	10000.000000	28127	1107	1.000000	30995	461	1.000000	9546379	-0.000983
294067789	8779704	448391	10000.000000	28007	1240	1.000000	30812	447	1.000000	9541641	-0.001122
294030983	8796042	449421	10000.000000	28323	1184	1.000000	30909	502	1.000000	9536764	-0.000631
293993359	8802561	449447	10000.000000	28041	1272	1.000000	30764	499	1.000000	9531887	-0.000569
294018633	8783885	447747	10000.000000	28181	1245	1.000000	30882	542	1.000000	9527130	-0.000530
294036731	8793729	448590	10000.000000	28007	1249	1.000000	30935	491	1.000000	9522431	-0.000209
294061327	8778921	447237	10000.000000	28047	1225	1.000000	30880	549	1.000000	9517587	-0.000152
npatches	nstrain	runtime	dt	init_x	init_y	init_y_blood	init_z	init_S	beta0	beta1	beta2	beta3	mean_beta	B	d	delta	delta_blood	b[0]	mut	m	CTL	c	g	epsilon	k	het	lambda	rho	omega	x_max	patch.dyna	DELTA	A	VA
10000	1	100.000000	0.001000	21900	9499	5000000	0.001000	10000000	9.216439	4.560287	3.975977	9.877361	7	800000000	0.010000	1.000000	1.000000	80000	0.000050	0.004800	1	0.001000	1.000000	2.500000	7.000000	0.500000	0.000000	0.000000	0.000000	31872	0	10.000000	7.000000	1.000000
sus	inf	inf_blood	z	x[0]	y[0][0]	z[0]	x[1]	y[1][0]	z[1]	S[0]	synchrony
219000000	94990000	5000000	10.000000	21900	9499	0.001000	21900	9499	0.001000	10000000	0.000000
276020352	7445267	392490	10000.000000	25916	1068	1.000000	29240	419	1.000000	9994994	0.000000
304878249	3128921	161358	10000.000000	29895	405	1.000000	31414	159	1.000000	9989955	0.000000
310534592	2295535	117513	10000.000000	30349	369	1.000000	31750	111	1.000000	9984970	0.000000
312101372	1975840	101206	10000.000000	30449	346	1.000000	31870	60	1.000000	9979950	0.000000
312805247	1797561	91119	10000.000000	30871	289	1.000000	31875	55	1.000000	9974897	0.000000
313218688	1686939	85884	10000.000000	30916	301	1.000000	31559	76	1.000000	9969837	0.000000
313489058	1620729	82385	10000.000000	30868	236	1.000000	31801	66	1.000000	9964844	0.000000
313643164	1582639	80272	10000.000000	31257	199	1.000000	31841	78	1.000000	9959780	0.000000
313728504	1548194	78700	10000.000000	30847	268	1.000000	31798	66	1.000000	9954760	0.000000
313812654	1524009	77466	10000.000000	30966	266	1.000000	31860	65	1.000000	9949866	0.000000
313885219	1510976	77080	10000.000000	30952	297	1.000000	31665	74	1.000000	9944869	0.000000
313911884	1503864	76942	10000.000000	30962	270	1.000000	31936	83	1.000000	9939824	0.000000
313940499	1493308	75725	10000.000000	31051	235	1.000000	31824	56	1.000000	9934851	0.000000
313978938	1491873	76118	10000.000000	31025	236	1.000000	31889	46	1.000000	9929802	0.000000
313952434	1492918	75857	10000.000000	31149	245	1.000000	31772	61	1.000000	9924887	0.000000
313925311	1489189	75981	10000.000000	30792	257	1.000000	31880	57	1.000000	9919840	0.000000
313951273	1489881	76144	10000.000000	30961	215	1.000000	32012	54	1.000000	9914947	0.000000
313951678	1485524	75698	10000.000000	31188	246	1.000000	31850	70	1.000000	9910122	0.000000
313942118	1493406	76259	10000.000000	31075	186	1.000000	31807	101	1.000000	9905349	0.000000
313944401	1491782	76190	10000.000000	30818	195	1.000000	31625	51	1.000000	9900246	0.000000
313940194	1490150	75989	10000.000000	31142	283	1.000000	31814	67	1.000000	9895298	0.000000
313932702	1488643	75704	10000.000000	30896	232	1.000000	31807	74	1.000000	9890339	0.000000
313971629	1487496	76176	10000.000000	31005	254	1.000000	31513	77	1.000000	9885374	0.000000
313960310	1484489	75572	10000.000000	31144	267	1.000000	31811	54	1.000000	9880484	0.000000
313956077	1480130	75421	10000.000000	30872	260	1.000000	31834	66	1.000000	9875537	0.000000
313951423	1481211	75198	10000.000000	30865	217	1.000000	31769	78	1.000000	9870577	0.000000
313963462	1490677	76137	10000.000000	31129	152	1.000000	31654	68	1.000000	9865648	0.000000
313962379	1494442	76318	10000.000000	31194	190	1.000000	31763	52	1.000000	9860746	0.000000
313918624	1500384	76465	10000.000000	31303	167	1.000000	31814	55	1.000000	9855831	0.000000
313888879	1499231	76033	10000.000000	31112	276	1.000000	31873	49	1.000000	9851036	0.000000
313921395	1489339	75433	10000.000000	31113	256	1.000000	31784	49	1.000000	9846090	0.000000
313931327	1490076	75959	10000.000000	30925	245	1.000000	31665	68	1.000000	9841187	0.000000
313953827	1487560	75943	10000.000000	30999	188	1.000000	31555	55	1.000000	9836337	0.000000
313955036	1487855	76463	10000.000000	31101	223	1.000000	31929	47	1.000000	9831496	0.000000
313915866	1498059	76974	10000.000000	31011	223	1.000000	31814	56	1.000000	9826596	0.000000
313943643	1490371	76019	10000.000000	30833	243	1.000000	31704	42	1.000000	9821723	0.000000
313972751	1488447	75948	10000.000000	30916	178	1.000000	31885	53	1.000000	9816761	0.000000
313949759	1495390	76195	10000.000000	31256	213	1.000000	31851	68	1.000000	9811937	0.000000
313932178	1490075	76218	10000.000000	30878	232	1.000000	31864	61	1.000000	9807030	0.000000
313932521	1487986	76376	10000.000000	31163	254	1.000000	31831	74	1.000000	9802118	-1.#IND00
313947705	1487488	75763	10000.000000	31005	259	1.000000	31968	68	1.000000	9797060	-0.006400
313948600	1490215	75708	10000.000000	31047	254	1.000000	31434	47	1.000000	9792197	0.006545
313951361	1485961	75815	10000.000000	30801	221	1.000000	31795	74	1.000000	9787425	-0.001581
313960818	1477218	75471	10000.000000	31141	251	1.000000	31828	66	1.000000	9782542	-0.002847
313984644	1478126	75339	10000.000000	30928	314	1.000000	31735	72	1.000000	9777601	-0.000666
313943536	1477136	75074	10000.000000	30978	309	1.000000	31651	67	1.000000	9772620	-0.002775
314010041	1473921	75629	10000.000000	30883	177	1.000000	31598	52	1.000000	9767711	0.003396
314000698	1474843	75202	10000.000000	31145	241	1.000000	31824	48	1.000000	9762743	0.002856
313989489	1479987	75794	10000.000000	30953	283	1.000000	31798	76	1.000000	9757894	0.002058
313987335	1480600	75723	10000.000000	31113	250	1.000000	31651	61	1.000000	9753082	0.003986
314010761	1470365	74659	10000.000000	31014	306	1.000000	31916	47	1.000000	9748292	0.002275
314031817	1466153	74511	10000.000000	30886	228	1.000000	31794	68	1.000000	9743504	-0.003059
313983569	1477618	75103	10000.000000	31280	187	1.000000	31908	36	1.000000	9738702	-0.002103
313984303	1479416	75573	10000.000000	30980	257	1.000000	31755	66	1.000000	9733730	-0.002268
313974533	1490857	75374	10000.000000	31272	177	1.000000	31735	52	1.000000	9728833	-0.001448
313967835	1486197	75771	10000.000000	31103	200	1.000000	31663	66	1.000000	9723931	-0.001113
313954032	1483691	76362	10000.000000	31338	208	1.000000	31839	84	1.000000	9719000	-0.001127
313968421	1480539	75842	10000.000000	31099	205	1.000000	31529	56	1.000000	9714185	-0.001490
313970766	1483607	75463	10000.000000	31003	293	1.000000	31876	55	1.000000	9709436	-0.000576
313946510	1483467	75575	10000.000000	30836	299	1.000000	31688	65	1.000000	9704640	-0.001474
313960116	1489296	75493	10000.000000	31067	233	1.000000	31737	69	1.000000	9699703	-0.001445
313924997	1493651	76464	10000.000000	31106	268	1.000000	31810	54	1.000000	9694823	-0.001230
313941786	1486425	76009	10000.000000	31263	212	1.000000	31466	77	1.000000	9690008	-0.002281
313928868	1492146	76223	10000.000000	30902	262	1.000000	31549	57	1.000000	9685192	-0.001413
313915063	1496298	76481	10000.000000	30832	288	1.000000	31514	44	1.000000	9680358	-0.001943
313925710	1487245	76438	10000.000000	30767	220	1.000000	31813	47	1.000000	9675555	-0.002627
313965137	1488109	75702	10000.000000	31049	249	1.000000	31525	76	1.000000	9670758	-0.003080
313955108	1489158	75692	10000.000000	31213	214	1.000000	31729	72	1.000000	9665944	-0.002637
313956679	1479677	75411	10000.000000	31125	226	1.000000	31681	58	1.000000	9661087	-0.002678
313989458	1477485	75760	10000.000000	30808	272	1.000000	31836	76	1.000000	9656219	-0.001543
313977510	1485148	75840	10000.000000	30934	292	1.000000	31666	59	1.000000	9651268	-0.001037
313950384	1487772	76105	10000.000000	30980	271	1.000000	31666	59	1.000000	9646373	-0.001169
313978561	1476324	75930	10000.000000	30811	240	1.000000	31850	41	1.000000	9641576	-0.000933
313989179	1480898	75915	10000.000000	30891	281	1.000000	31922	47	1.000000	9636833	-0.000014
313983015	1479751	75350	10000.000000	30786	270	1.000000	31762	51	1.000000	9632126	-0.000280
313944564	1482872	75433	10000.000000	31109	170	1.000000	31848	48	1.000000	9627328	-0.000437
313946822	1487563	76340	10000.000000	30973	215	1.000000	31856	52	1.000000	9622613	-0.000697
313957032	1482673	76274	10000.000000	30752	274	1.000000	31749	65	1.000000	9617733	-0.000655
313934860	1486256	75737	10000.000000	30842	238	1.000000	31657	61	1.000000	9612878	-0.000573
313950484	1486335	75846	10000.000000	30818	291	1.000000	31839	70	1.000000	9608087	-0.000110
313969782	1487967	75791	10000.000000	30962	234	1.000000	32023	69	1.000000	9603320	0.000352
313959020	1487754	76281	10000.000000	31342	229	1.000000	31733	49	1.000000	9598555	0.000400
313924557	1491083	76164	10000.000000	31053	200	1.000000	31562	71	1.000000	9593909	0.000278
313947646	1486555	76139	10000.000000	30937	188	1.000000	31757	62	1.000000	9589134	-0.000040
313931710	1490107	76225	10000.000000	31337	216	1.000000	31733	45	1.000000	9584359	-0.000096
313949839	1494122	76647	10000.000000	31097	227	1.000000	31796	54	1.000000	9579608	-0.000160
313924649	1484379	76155	10000.000000	31367	176	1.000000	31690	51	1.000000	9574851	-0.000027
313936349	1491366	75796	10000.000000	31059	217	1.000000	31962	72	1.000000	9570077	-0.000013
313973116	1485694	75964	10000.000000	31294	193	1.000000	32015	55	1.000000	9565282	0.000016
313972849	1481046	76060	10000.000000	30940	347	1.000000	31756	55	1.000000	9560370	-0.000499
313970046	1482053	75949	10000.000000	30924	202	1.000000	31674	70	1.000000	9555612	-0.000622
313968996	1480768	75669	10000.000000	31201	150	1.000000	31691	62	1.000000	9550934	0.000542
313958279	1484324	75517	10000.000000	31102	284	1.000000	31613	65	1.000000	9546243	-0.000408
313982014	1484861	75533	10000.000000	30908	294	1.000000	31451	59	1.000000	9541502	-0.000534
313963727	1484435	75899	10000.000000	30836	265	1.000000	31818	47	1.000000	9536702	-0.000692
313960186	1482493	75481	10000.000000	31148	263	1.000000	31611	68	1.000000	9531933	-0.000390
313946906	1486986	76190	10000.000000	30977	220	1.000000	31772	56	1.000000	9527221	-0.000749
313949436	1493876	76332	10000.000000	31005	269	1.000000	31917	65	1.000000	9522465	-0.000803
313954298	1487311	75735	10000.000000	30997	307	1.000000	31968	71	1.000000	9517696	-0.000634
npatches	nstrain	runtime	dt	init_x	init_y	init_y_blood	init_z	init_S	beta0	beta1	beta2	beta3	mean_beta	B	d	delta	delta_blood	b[0]	mut	m	CTL	c	g	epsilon	k	het	lambda	rho	omega	x_max	patch.dyna	DELTA	A	VA
10000	1	100.000000	0.001000	21900	9499	5000000	0.001000	10000000	6.403513	5.329104	6.124695	6.438214	7	800000000	0.010000	1.000000	1.000000	80000	0.000050	0.004800	1	0.001000	1.000000	2.500000	8.000000	0.500000	0.000000	0.000000	0.000000	31872	0	10.000000	7.000000	1.000000
sus	inf	inf_blood	z	x[0]	y[0][0]	z[0]	x[1]	y[1][0]	z[1]	S[0]	synchrony
219000000	94990000	5000000	10.000000	21900	9499	0.001000	21900	9499	0.001000	10000000	0.000000
286377653	3584274	190744	10000.000000	29045	287	1.000000	29737	220	1.000000	9995040	0.000000
312444097	843322	44222	10000.000000	31250	46	1.000000	31444	58	1.000000	9989907	0.000000
316860012	350570	18397	9999.884879	31850	10	1.000000	31720	19	1.000000	9984922	0.000000
317942190	169453	8646	9958.927259	32179	8	1.000000	31874	8	1.000000	9979923	0.000000
318309594	90951	4606	9477.668842	31862	0	0.842064	31987	4	1.000000	9975006	0.000000
318479916	58938	3000	8453.664141	31836	8	0.983182	31843	2	0.775463	9969985	0.000000
318553261	46047	2340	7618.692094	31891	4	0.949907	31852	1	0.689257	9964934	0.000000
318584242	45701	2326	7324.138068	31945	7	0.993953	32047	3	0.583434	9960000	0.000000
318562352	45290	2250	7291.356307	31933	8	0.677854	31970	7	0.437690	9954968	0.000000
318597226	45594	2307	7311.278054	31805	6	0.537983	32011	1	0.319226	9950140	0.000000
318560400	44827	2255	7295.865201	31794	8	0.703753	31618	0	0.591854	9945233	0.000000
318583800	45541	2331	7362.145354	31916	3	0.370881	32139	5	0.603073	9940127	0.000000
318577074	45218	2318	7299.587999	31768	1	0.559324	31763	0	0.440330	9934955	0.000000
318587869	45184	2288	7350.291364	31818	9	0.990972	31874	6	0.919145	9930079	0.000000
318583467	45159	2323	7313.048695	31874	3	0.318516	31898	1	0.516780	9925111	0.000000
318578753	46399	2364	7353.597846	31961	3	0.834287	31653	2	0.974821	9920134	0.000000
318579964	45184	2359	7345.748013	31761	6	0.996291	32203	0	0.425050	9915187	0.000000
318555469	46902	2481	7379.675798	32063	4	0.491568	31873	3	0.481503	9910202	0.000000
318583909	45052	2337	7391.122791	32053	8	0.997870	31823	9	0.775234	9905193	0.000000
318590219	46307	2381	7305.043322	31812	5	0.683982	32040	9	0.682705	9900314	0.000000
318572433	46039	2311	7379.190129	32068	2	0.800993	31988	8	0.503649	9895441	0.000000
318584096	44953	2291	7334.463047	31775	0	0.359410	31934	4	0.724976	9890564	0.000000
318566864	45770	2368	7357.758709	31810	2	0.708183	31976	2	0.680591	9885520	0.000000
318576632	45560	2328	7338.554091	31615	1	0.233085	31844	2	0.993658	9880537	0.000000
318585588	45627	2352	7346.068679	31860	5	0.526866	31516	11	0.998197	9875633	0.000000
318577845	45325	2336	7350.171213	31770	5	0.873546	31995	9	0.962910	9870630	0.000000
318593391	45314	2335	7306.063599	31954	1	0.815688	31910	2	0.946138	9865676	0.000000
318568516	43794	2325	7326.097896	31958	6	0.375705	31964	3	0.905695	9860686	0.000000
318602970	45272	2311	7316.003786	31726	11	0.733646	31690	1	0.923965	9855823	0.000000
318580039	44839	2322	7295.374991	31837	4	0.998114	31844	4	0.839369	9850934	0.000000
318589203	45044	2326	7341.818705	32124	0	0.939899	31854	0	0.359662	9846024	0.000000
318583569	45053	2343	7380.598115	32052	1	0.934066	32089	1	0.473493	9841071	0.000000
318578571	45927	2285	7349.898598	31900	8	0.852899	31967	1	0.555464	9836145	0.000000
318582980	44285	2217	7332.233786	31926	5	0.508940	32115	6	0.714284	9831148	0.000000
318587755	43117	2237	7223.529247	31955	4	0.800890	31964	3	0.992587	9826253	0.000000
318589678	45469	2372	7299.599636	32085	11	0.924138	31933	4	0.981287	9821363	0.000000
318589545	45694	2250	7331.188455	31741	3	0.839237	31896	1	0.101240	9816270	0.000000
318585956	44124	2324	7332.693449	31773	8	0.838682	31839	10	0.787737	9811383	0.000000
318579153	45767	2339	7317.453658	31707	3	0.780890	31880	3	0.999925	9806463	0.000000
318598544	45607	2255	7371.064812	31877	3	0.872192	31802	6	0.791774	9801566	-1.#IND00
318605449	44840	2307	7349.533392	31772	5	0.752466	31891	3	0.945450	9796700	-1.#IND00
318584172	43727	2191	7261.528530	31841	6	0.986093	31982	2	0.515563	9791657	-1.#IND00
318581789	45296	2279	7274.921134	31818	2	0.784966	31842	2	0.149331	9786747	-0.000604
318599359	45455	2237	7374.888305	31889	2	0.972127	31811	6	0.636964	9781919	-0.001236
318573366	43070	2156	7195.418803	31971	2	0.413132	31689	0	0.523330	9777030	-0.002618
318603421	44610	2228	7278.544674	31830	4	0.981478	31959	4	0.971312	9772137	-0.002078
318589091	45618	2421	7301.460317	31855	8	0.771156	32001	5	0.929438	9767272	-0.004256
318590209	46025	2349	7395.760483	31732	2	0.820213	31955	0	0.414001	9762329	-0.006004
318598225	44897	2327	7323.938272	31692	5	0.699242	31810	5	0.245121	9757441	-0.005381
318588623	45187	2236	7305.370275	31822	2	0.817133	31931	3	0.721421	9752636	-0.005048
318593552	45612	2416	7363.199668	31845	2	0.435804	31825	13	0.969149	9747768	-0.004140
318605803	45350	2240	7312.564732	32088	0	0.581034	31778	3	0.794730	9742975	-0.002424
318599161	46560	2433	7381.912035	31799	3	0.948298	31958	2	0.933305	9738065	-0.001090
318566043	45082	2324	7325.107932	31714	6	0.999627	31855	2	0.936913	9733276	-0.001175
318580658	45481	2336	7357.765034	32063	6	0.890993	31678	4	0.360460	9728404	-0.002476
318598150	44551	2245	7322.279665	31925	0	0.336917	31916	7	0.751827	9723576	-0.005740
318572044	45086	2316	7305.202775	31920	2	0.718171	31551	4	0.822845	9718764	-0.006423
318587136	47037	2396	7366.872498	32038	6	0.993749	31801	2	0.777723	9713793	-0.006446
318562464	45185	2294	7324.597633	31855	3	0.872063	31716	2	0.956219	9709057	-0.004967
318586839	45629	2410	7348.330431	31794	2	0.457871	31803	2	0.656176	9704362	-0.004490
318575142	46079	2279	7376.483450	31858	6	0.855138	32038	4	0.999181	9699490	-0.005012
318614471	45295	2319	7329.987180	31862	5	0.979972	31854	4	0.829251	9694573	-0.006122
318589370	45360	2363	7355.304053	31891	2	0.821331	31861	2	0.875270	9689732	-0.006084
318606658	45336	2252	7300.814384	31908	3	0.760331	31841	5	0.708166	9684876	-0.005733
318586064	45565	2299	7321.478229	32007	15	0.870677	31797	4	0.486180	9680080	-0.004735
318600549	45194	2324	7273.438477	31627	3	0.538373	31880	1	0.120571	9675283	-0.003822
318591603	45088	2234	7356.091453	31809	4	0.691274	31907	1	0.185149	9670501	-0.004165
318581823	45603	2401	7315.165300	31905	6	0.824627	31762	5	0.988775	9665753	-0.002682
318604949	44536	2275	7307.785071	31704	1	0.903680	31733	5	0.758258	9660939	-0.001740
318584378	45214	2356	7368.124681	31947	2	0.505380	31547	0	0.377931	9656099	-0.001528
318568785	46890	2490	7310.833909	31925	0	0.678136	31739	2	0.956966	9651255	-0.001265
318569169	46209	2392	7449.296518	31836	0	0.095049	31907	1	0.541827	9646552	-0.001267
318568782	45527	2269	7295.364843	32148	1	0.454286	31849	4	0.924255	9641721	-0.001192
318566376	46915	2319	7454.590213	31852	6	0.981703	31881	1	0.698365	9636929	-0.001299
318600442	45365	2284	7321.854021	31976	0	0.713985	31876	6	0.658264	9632129	-0.000867
318543243	46069	2257	7382.422921	32018	2	0.579253	31977	6	0.897194	9627194	-0.000357
318582857	45289	2375	7330.472472	31934	2	0.529666	31908	5	0.621199	9622387	0.000427
318569973	45542	2267	7306.653433	31808	0	0.351828	31813	3	0.308008	9617587	0.000033
318599220	45617	2307	7386.235163	31715	1	0.866321	31954	3	0.435249	9612889	0.000536
318582949	45709	2384	7356.878820	31999	2	0.261654	31806	7	0.990428	9608009	0.000310
318584039	45152	2284	7323.186160	31755	4	0.544354	31808	0	0.759510	9603178	-0.000268
318575010	46339	2362	7372.274668	31616	8	0.966655	31922	1	0.345001	9598436	-0.000403
318584040	45026	2305	7362.904491	31828	1	0.925701	31923	3	0.547523	9593548	-0.000406
318593318	44877	2372	7341.522794	31840	0	0.298491	31930	3	0.809830	9588771	0.000075
318579867	45041	2437	7292.989039	31959	1	0.697238	31704	2	0.544522	9583951	0.000642
318585232	47045	2408	7431.811861	31936	0	0.272902	31910	1	0.930687	9579220	0.000673
318582253	44158	2233	7321.934041	31796	3	0.879973	31704	5	0.977905	9574402	0.000771
318585284	44559	2364	7280.767513	31849	1	0.381063	31755	2	0.487554	9569617	0.000910
318586618	44557	2273	7326.223186	31762	1	0.824465	31651	1	0.937568	9564799	0.000951
318566175	45505	2287	7261.864729	31865	1	0.615227	31933	1	0.864950	9560062	0.000738
318570281	45400	2377	7365.756158	31904	4	0.974200	31918	0	0.125690	9555323	0.000666
318605560	44989	2306	7297.262706	32128	3	0.792797	32100	5	0.957119	9550570	0.000716
318602894	45045	2261	7356.406595	31916	5	0.591861	31942	1	0.318080	9545895	0.002056
318583405	45416	2375	7286.267452	31998	3	0.719981	31752	5	0.627013	9540984	0.002083
318575657	45095	2263	7285.807081	31689	4	0.985211	31734	2	0.939989	9536192	0.001821
318569892	45830	2366	7286.798794	31974	0	0.466511	31909	3	0.628451	9531385	0.001690
318584040	45626	2285	7456.560149	31746	2	0.552634	31810	3	0.877408	9526630	0.001099
318581796	45294	2320	7331.637657	31616	1	0.291186	32244	5	0.880336	9521833	0.001431
318596958	45176	2283	7307.704015	32041	6	0.953004	31835	3	0.702944	9517171	0.001413
npatches	nstrain	runtime	dt	init_x	init_y	init_y_blood	init_z	init_S	beta0	beta1	beta2	beta3	mean_beta	B	d	delta	delta_blood	b[0]	mut	m	CTL	c	g	epsilon	k	het	lambda	rho	omega	x_max	patch.dyna	DELTA	A	VA
10000	1	100.000000	0.001000	21900	9499	5000000	0.001000	10000000	6.739405	4.077389	9.934702	3.640945	7	800000000	0.010000	1.000000	1.000000	80000	0.000050	0.004800	1	0.001000	1.000000	2.500000	9.000000	0.500000	0.000000	0.000000	0.000000	31872	0	10.000000	7.000000	1.000000
sus	inf	inf_blood	z	x[0]	y[0][0]	z[0]	x[1]	y[1][0]	z[1]	S[0]	synchrony
219000000	94990000	5000000	10.000000	21900	9499	0.001000	21900	9499	0.001000	10000000	0.000000
292953397	1684865	91741	10000.000000	29302	126	1.000000	30196	89	1.000000	9994907	0.000000
315439552	190829	10110	9993.021425	31335	27	1.000000	31620	4	1.000000	9989990	0.000000
318276184	39839	2024	8141.180291	31785	3	1.000000	32028	2	0.878194	9984889	0.000000
318614402	27219	1387	5284.215242	31865	1	0.755802	31808	0	0.359207	9979900	0.000000
318621909	40330	2048	6270.086442	31938	1	0.077752	32035	2	0.687762	9974875	0.000000
318617205	31765	1589	6228.176578	31748	6	0.979197	31878	0	0.157905	9969890	0.000000
318623525	34314	1786	5846.694318	31901	5	0.593022	31841	4	0.138589	9964961	0.000000
318631713	34251	1802	6193.116752	31979	8	0.348281	31989	1	0.414995	9960032	0.000000
318622108	33683	1662	6091.842951	31932	1	0.320417	31654	4	0.479932	9955088	0.000000
318617327	34259	1721	6067.969467	31952	5	0.696407	31845	1	0.308793	9950106	0.000000
318638937	33888	1678	6149.819497	31915	2	0.869423	31897	3	0.865666	9945198	0.000000
318644250	33230	1700	5988.855874	32025	0	0.591938	31903	3	0.532839	9940138	0.000000
318607048	34392	1831	6139.428873	31980	1	0.989515	31744	2	0.251220	9935186	0.000000
318638173	33183	1706	6070.109072	31933	11	0.726562	32053	5	0.418140	9930174	0.000000
318627772	34309	1696	6018.963501	31849	2	0.300840	31746	1	0.395105	9925142	0.000000
318601072	34276	1687	6114.611338	31769	3	0.754806	31878	1	0.623134	9920193	0.000000
318604731	33621	1647	6118.585432	31799	2	0.705497	31915	3	0.165191	9915169	0.000000
318633060	33765	1672	6047.640325	31826	8	0.606398	31873	2	0.242656	9910292	0.000000
318621817	34163	1704	6101.297425	31862	1	0.618789	31831	3	0.927098	9905318	0.000000
318611213	33675	1797	6061.945196	31933	1	0.820494	31845	1	0.184052	9900424	0.000000
318608354	34425	1777	6134.270276	31768	0	0.410215	32001	7	0.611876	9895523	0.000000
318604635	33269	1757	6049.003027	31564	6	0.767213	31881	1	0.495174	9890555	0.000000
318602719	34126	1737	6079.180612	31774	1	0.730944	31890	0	0.323780	9885498	0.000000
318605292	34517	1748	6060.435833	31699	2	0.615715	31684	3	0.180687	9880517	0.000000
318602334	33821	1797	6148.965875	31786	5	0.953242	31801	5	0.386240	9875552	0.000000
318621987	33696	1721	6066.338212	31894	4	0.203779	31891	2	0.760402	9870645	0.000000
318635844	35223	1780	6158.056660	31783	1	0.765495	31720	2	0.686264	9865659	0.000000
318603266	33058	1658	6048.494267	31721	5	0.900031	31787	0	0.612838	9860739	0.000000
318630609	34377	1731	6006.423420	31822	2	0.256468	31803	0	0.114674	9855788	0.000000
318626114	33696	1709	6118.790477	31578	4	0.456899	32059	0	0.144630	9850845	0.000000
318642765	32997	1669	6010.664917	31721	2	0.819445	32012	4	0.727894	9845978	0.000000
318615050	34486	1795	6121.525891	31941	2	0.464013	31698	4	0.353173	9841069	0.000000
318626589	33616	1745	6089.676681	31777	1	0.538691	31631	1	0.545329	9835979	0.000000
318624931	33871	1758	6004.189403	31721	2	0.407860	31773	2	0.893483	9831032	0.000000
318592072	34245	1746	6142.932290	32048	2	0.775757	31912	0	0.307142	9826104	0.000000
318628480	33873	1747	6039.607097	31706	1	0.440448	31950	2	0.112979	9821062	0.000000
318617951	33973	1623	6056.162879	31920	9	0.942369	31940	1	0.440291	9816082	0.000000
318632111	33879	1690	6122.831565	31952	0	0.325094	32080	2	0.334881	9811304	0.000000
318615422	33509	1716	6064.281527	31750	1	0.158225	31973	1	0.123110	9806423	0.000000
318630318	34327	1631	6044.223605	31805	3	0.724542	31875	5	0.813195	9801571	-1.#IND00
318579956	35290	1824	6213.302979	31949	0	0.684743	31880	0	0.536529	9796578	-1.#IND00
318631592	33980	1717	6127.891128	31942	2	0.982923	31811	4	0.653443	9791652	-1.#IND00
318606985	33754	1770	6067.962248	31965	6	0.786946	31870	1	0.344349	9786697	-1.#IND00
318615633	33678	1781	6060.166913	31937	0	0.438570	31872	1	0.538818	9781735	0.001396
318625843	34663	1748	6138.945469	32149	6	0.778995	32005	2	0.121982	9776837	0.001951
318633203	33532	1731	6077.586660	31753	0	0.503547	31977	1	0.521274	9771835	0.000451
318625679	34112	1772	6062.342769	31849	2	0.652949	31689	3	0.338608	9767003	-0.002037
318614278	34293	1711	6088.784196	32010	1	0.456517	31738	0	0.542069	9762057	-0.002915
318635565	34038	1704	6194.176913	31872	2	0.842481	31916	1	0.345847	9757306	-0.000545
318623309	33602	1689	6018.289868	31654	4	0.438847	31788	1	0.684642	9752336	-0.000253
318596063	34390	1794	6120.055560	31743	3	0.816217	32114	0	0.310085	9747407	0.003711
318634492	34074	1680	6072.253779	31912	5	0.259409	31979	3	0.498171	9742688	0.007609
318604302	33909	1721	6079.771840	31907	12	0.934450	32071	2	0.387327	9737836	0.005388
318614239	34448	1735	6109.087064	31763	0	0.409724	31661	4	0.601952	9732830	0.005159
318631228	33961	1682	6049.979291	31921	2	0.845244	31992	2	0.855199	9727913	0.005135
318603047	34711	1800	6201.285112	31808	5	0.284559	32024	1	0.509456	9723045	0.005009
318619267	33503	1731	6086.916963	31813	1	0.797964	31931	4	0.618858	9718126	0.004964
318625831	35293	1866	6148.261206	31735	5	0.650694	31839	3	0.345308	9713196	0.004235
318596894	33253	1719	6082.387170	31637	3	0.521783	31909	9	0.324878	9708282	0.002827
318594012	34318	1728	6067.117939	32043	2	0.219954	31607	1	0.305030	9703488	0.002337
318612726	33660	1696	6019.579093	31410	0	0.447412	31836	1	0.299157	9698668	0.002374
318616963	34714	1771	6121.526551	31843	3	0.540072	31905	3	0.295330	9693855	0.001946
318626777	34031	1814	6132.848149	31745	2	0.513009	31876	1	0.638634	9688916	0.002291
318629984	33933	1789	6067.893146	31771	1	0.359063	32066	2	0.525959	9684059	0.002931
318623424	34183	1662	6133.769882	31798	4	0.884600	31752	2	0.193498	9679190	0.002395
318592674	33687	1786	6041.299252	31898	1	0.310156	32022	3	0.544630	9674365	0.002451
318633902	34611	1811	6088.250475	31812	7	0.814425	31837	0	0.239300	9669595	0.002456
318615247	34375	1769	6051.995934	31784	3	0.390492	32129	3	0.378662	9664725	0.002248
318620803	34819	1792	6100.440390	31833	3	0.736557	31876	0	0.470016	9659859	0.002915
318612214	33548	1724	6178.064502	31833	1	0.714062	32223	0	0.088256	9654922	0.000784
318617253	33520	1698	6001.683911	31698	2	0.547871	32048	2	0.936080	9650098	0.001016
318615224	34559	1779	6109.362998	31997	1	0.470185	31829	0	0.337879	9645310	0.000254
318610987	33740	1702	6080.705487	32016	1	0.068036	31909	2	0.349638	9640412	0.000116
318627591	33779	1733	6089.636044	31686	10	0.915965	31830	3	0.366805	9635504	0.000235
318637434	34504	1734	6060.089536	32004	0	0.325422	31904	1	0.278735	9630623	0.000056
318612404	34938	1759	6203.552640	31968	5	0.527958	31959	0	0.095713	9625848	0.000105
318622301	32950	1752	5999.911506	31932	1	0.436602	31823	3	0.129081	9621101	0.000038
318619764	34429	1743	6045.914809	31868	9	0.705352	31731	4	0.025754	9616333	0.001231
318620671	34264	1680	6109.562097	31719	1	0.370086	31959	2	0.463911	9611650	0.001711
318610455	33642	1711	6054.192838	31996	7	0.671522	31912	0	0.580019	9606928	0.001956
318623683	33743	1798	6125.022191	31844	1	0.357565	31990	2	0.197950	9602081	0.002391
318632847	34114	1747	6005.757256	31971	3	0.520765	32054	2	0.773761	9597314	0.001812
318647447	34539	1788	6055.351299	31936	6	0.137824	31917	2	0.551033	9592514	0.001867
318637024	33928	1735	6108.114562	31876	2	0.880841	31998	0	0.622175	9587705	0.000876
318622233	33860	1766	6046.014528	31752	0	0.091456	31922	2	0.063911	9582944	-0.000223
318610174	34902	1760	6095.199803	31738	1	0.766033	31789	2	0.572200	9578272	-0.000057
318608240	33776	1738	6120.295693	31671	0	0.487656	31799	5	0.550726	9573588	0.000259
318606183	33220	1676	6050.236796	32102	3	0.632752	31815	0	0.217277	9568774	0.000216
318627856	34376	1676	6063.907788	31810	0	0.473024	31954	1	0.075734	9563797	0.000298
318603539	34296	1801	6148.937646	31957	4	0.891496	31736	3	0.584018	9559020	0.000395
318611171	34207	1719	6061.484196	31808	3	0.421792	31856	1	0.383670	9554158	0.000418
318606472	34345	1753	6124.819066	31858	2	0.422723	31895	0	0.215225	9549438	0.000336
318613646	33855	1681	6068.236222	31740	3	0.958947	31810	1	0.681456	9544526	0.000398
318619909	34514	1774	6087.531791	31932	1	0.119538	31913	6	0.552807	9539702	0.000603
318611064	33690	1727	6082.205149	31754	0	0.372225	31861	3	0.551315	9534962	0.000289
318606237	33751	1754	6074.277394	31876	2	0.909969	31869	6	0.719037	9530223	0.000080
318609438	34058	1763	6124.473117	32092	2	0.750665	31923	1	0.760712	9525563	-0.000553
318632475	34146	1723	6042.212699	31941	5	0.189184	32103	7	0.272065	9520796	-0.000499
318627073	34284	1709	6143.451015	31821	1	0.443625	31922	0	0.583816	9516033	-0.000410
npatches	nstrain	runtime	dt	init_x	init_y	init_y_blood	init_z	init_S	beta0	beta1	beta2	beta3	mean_beta	B	d	delta	delta_blood	b[0]	mut	m	CTL	c	g	epsilon	k	het	lambda	rho	omega	x_max	patch.dyna	DELTA	A	VA
10000	1	100.000000	0.001000	21900	9499	5000000	0.001000	10000000	4.009838	9.317404	5.330360	3.886432	7	800000000	0.010000	1.000000	1.000000	80000	0.000050	0.004800	1	0.001000	1.000000	2.500000	10.000000	0.500000	0.000000	0.000000	0.000000	31872	0	10.000000	7.000000	1.000000
sus	inf	inf_blood	z	x[0]	y[0][0]	z[0]	x[1]	y[1][0]	z[1]	S[0]	synchrony
219000000	94990000	5000000	10.000000	21900	9499	0.001000	21900	9499	0.001000	10000000	0.000000
297503959	753835	41390	10000.000000	30572	26	1.000000	28971	152	1.000000	9994994	0.000000
316669359	38819	2004	8758.677710	31598	4	0.991634	31616	9	1.000000	9990031	0.000000
318519279	17595	874	3874.086730	31839	1	0.128919	32001	2	0.568105	9984981	0.000000
318615194	45172	2293	5505.362873	31968	10	0.124596	31942	0	0.571651	9980019	0.000000
318641696	23581	1170	5662.823679	31849	0	0.141374	31971	0	0.154990	9975051	0.000000
318655631	30937	1543	4774.916856	31957	5	0.033726	31814	9	0.948692	9970004	0.000000
318639086	30923	1541	5782.253982	32020	0	0.396799	31746	0	0.721740	9964993	0.000000
318643228	27329	1407	5020.514372	31993	1	0.157902	31765	2	0.930180	9960068	0.000000
318649051	31720	1631	5490.042518	31978	1	0.504720	31986	4	0.982296	9955231	0.000000
318625372	27617	1417	5223.179403	31655	3	0.520319	32163	7	0.690716	9950183	0.000000
318634039	30842	1586	5215.595067	31918	4	0.704379	32058	0	0.554562	9945116	0.000000
318631224	29515	1521	5477.299374	31925	3	0.516495	32095	15	0.792786	9939980	0.000000
318645395	29048	1509	5181.059406	31695	8	0.507918	31789	4	0.957837	9935100	0.000000
318635192	30122	1494	5331.752939	31733	2	0.663830	31794	1	0.868145	9930185	0.000000
318642508	29386	1491	5406.655694	31880	2	0.438487	31855	1	0.496888	9925249	0.000000
318642043	29056	1456	5191.467430	31775	1	0.056492	31879	0	0.099998	9920309	0.000000
318644930	30405	1455	5501.895114	31866	3	0.507427	31910	3	0.825759	9915329	0.000000
318652257	28578	1435	5209.171701	31721	0	0.099738	31572	9	0.335549	9910373	0.000000
318625022	30709	1606	5386.042344	31884	2	0.020278	31936	6	0.694696	9905363	0.000000
318629060	28489	1503	5255.787882	31809	2	0.541753	31893	7	0.355186	9900330	0.000000
318626952	30305	1537	5309.773056	31920	3	0.767662	31831	0	0.379544	9895355	0.000000
318616190	29042	1533	5317.345354	31801	5	0.712867	31913	6	0.987487	9890363	0.000000
318650169	30642	1577	5242.052621	31831	2	0.420586	31768	2	0.163972	9885400	0.000000
318637170	29174	1512	5483.889009	31765	0	0.080987	31890	3	0.987843	9880471	0.000000
318633488	29331	1536	5193.165559	31855	4	0.138549	31699	6	0.543272	9875478	0.000000
318627526	30137	1569	5424.155610	31908	0	0.325790	31838	4	0.971098	9870569	0.000000
318633370	29484	1466	5229.209389	32062	2	0.058688	31740	2	0.505102	9865742	0.000000
318622367	29797	1454	5319.557354	31768	4	0.649032	31901	6	0.986237	9860833	0.000000
318631444	28941	1528	5345.332530	31833	0	0.227968	31587	8	0.806038	9855920	0.000000
318622256	28978	1510	5274.630047	31801	4	0.392067	31600	0	0.980083	9850901	0.000000
318643639	29308	1531	5273.030094	31593	0	0.247247	31656	5	0.211387	9846103	0.000000
318642471	29420	1574	5323.340767	31709	2	0.055697	31678	5	0.997004	9841162	0.000000
318610617	29345	1471	5367.993202	31934	1	0.847585	31688	1	0.173621	9836093	0.000000
318629143	30177	1592	5230.641963	31742	1	0.200741	31975	4	0.944651	9831138	0.000000
318638991	29208	1532	5456.095976	31989	3	0.319038	31889	0	0.225666	9826360	0.000000
318649153	29178	1516	5191.058423	31891	2	0.273730	31951	10	0.968393	9821483	0.000000
318623762	30875	1562	5446.406100	31861	1	0.271997	31872	1	0.803606	9816531	0.000000
318629842	28507	1435	5235.785688	32154	4	0.256944	31930	2	0.565624	9811547	0.000000
318625707	30773	1616	5300.363981	31903	2	0.823806	31721	14	0.839366	9806717	0.000000
318660357	28790	1486	5312.917891	31767	1	0.555560	31743	2	0.634669	9801793	-1.#IND00
318627546	29977	1545	5285.286687	31828	1	0.312398	31808	0	0.363922	9796892	-1.#IND00
318639917	29842	1571	5419.083076	31862	2	0.169954	31796	4	0.238415	9791939	-1.#IND00
318632198	29083	1484	5298.154460	31544	7	0.423991	31770	0	0.529388	9786886	-1.#IND00
318637297	29572	1521	5279.819808	31968	1	0.356804	31967	0	0.167846	9781967	-0.006608
318633591	30314	1577	5344.104091	32045	2	0.531313	31704	5	0.991663	9777084	-0.004164
318627364	28871	1525	5320.202099	31975	4	0.622002	32026	0	0.535885	9772188	-0.002623
318625266	29860	1579	5295.355394	31885	2	0.171696	31923	11	0.739707	9767333	-0.004801
318630970	29560	1509	5398.989994	31549	4	0.516458	31917	5	0.951650	9762378	-0.004105
318646572	29574	1492	5300.646365	31782	3	0.302989	31857	1	0.468569	9757611	-0.003219
318650385	29340	1538	5300.032160	32032	0	0.189854	31857	0	0.647706	9752772	-0.005076
318644123	29517	1497	5298.287713	31824	1	0.048788	31843	0	0.416403	9747875	-0.007035
318644752	28869	1493	5323.972225	31775	2	0.368864	32001	3	0.074177	9742951	-0.007555
318659002	29827	1465	5276.807881	31683	0	0.233383	31775	2	0.983552	9738064	-0.007417
318648964	30066	1556	5443.923517	31914	3	0.391033	31875	3	0.738881	9733187	-0.006139
318641968	29381	1483	5238.986249	31636	4	0.168879	31933	6	0.934487	9728453	-0.005426
318624701	30050	1600	5311.288731	31933	0	0.332849	31862	5	0.834875	9723554	-0.004868
318639152	29089	1512	5411.059019	31736	0	0.451454	31689	0	0.304279	9718834	-0.003464
318653870	30027	1580	5237.038713	31818	1	0.697292	31749	8	0.204532	9713825	-0.003124
318633166	29798	1496	5443.898404	32022	4	0.772452	32005	1	0.935340	9708959	-0.003412
318639779	28775	1458	5260.734194	31939	1	0.201210	31997	0	0.538239	9704112	-0.003162
318646853	30276	1577	5304.163384	32032	1	0.237666	31710	13	0.996889	9699354	-0.003936
318649601	28344	1447	5281.142164	32022	3	0.281558	31996	0	0.301374	9694504	-0.002893
318616706	30348	1566	5328.521551	31940	1	0.353326	31991	2	0.994050	9689638	-0.002521
318627129	29217	1456	5330.598118	31628	1	0.286884	31557	3	0.807680	9684773	-0.002387
318654576	29405	1534	5311.630136	31998	1	0.716100	31674	0	0.573376	9679953	-0.001446
318639661	29547	1470	5285.570328	31836	6	0.575072	31834	1	0.093975	9675118	-0.000905
318631327	30086	1525	5416.709921	31930	0	0.246280	31839	1	0.952363	9670333	-0.000200
318637534	28521	1473	5217.019381	31883	0	0.023428	32102	1	0.334326	9665473	-0.000313
318651178	29989	1582	5262.611151	31841	2	0.016577	31776	1	0.850340	9660628	-0.004173
318652191	30438	1508	5384.166079	31930	1	0.545528	31663	0	0.563294	9655688	-0.003004
318646864	28463	1463	5266.900697	31938	3	0.294934	31723	1	0.434365	9650837	-0.001915
318645105	30322	1579	5346.812081	31891	1	0.532514	31879	2	0.510384	9646008	-0.002011
318609441	28760	1473	5270.905947	31978	5	0.548607	31850	6	0.944830	9641184	-0.002697
318633922	29596	1500	5271.482171	31962	0	0.162648	32055	3	0.729175	9636109	-0.002544
318634576	29484	1533	5295.087485	31736	1	0.246567	31723	0	0.518463	9631397	-0.001841
318654897	29369	1513	5239.405067	31958	3	0.048955	31607	2	0.966750	9626584	-0.001500
318638335	30434	1539	5291.432282	32022	0	0.439665	32011	2	0.432093	9621785	-0.002044
318615571	29441	1462	5377.928178	31739	2	0.127234	31944	6	0.331110	9616993	-0.002079
318637858	29712	1513	5236.714761	31915	5	0.051644	31875	5	0.885255	9612288	-0.002143
318614922	29821	1570	5381.975173	31913	2	0.438379	31845	5	0.492242	9607492	-0.001680
318634480	29124	1525	5292.845587	31923	3	0.485656	31700	0	0.628362	9602652	-0.001067
318635878	30464	1530	5358.497472	32024	1	0.408000	31864	2	0.872472	9597770	-0.001149
318635111	29538	1591	5235.584011	31788	0	0.159803	31909	1	0.276042	9593130	-0.001433
318635938	28939	1523	5311.780461	31771	5	0.618642	31649	8	0.950736	9588329	-0.001412
318657357	29831	1585	5286.767411	31812	3	0.310094	31845	5	0.998213	9583557	-0.001512
318638237	28682	1454	5341.644058	31842	1	0.569661	31635	0	0.328643	9578785	-0.001516
318646859	30027	1497	5295.039085	31702	1	0.153590	31924	15	0.997069	9574011	-0.001104
318647970	29716	1450	5364.208716	31691	1	0.746308	32087	1	0.868201	9569348	-0.001151
318641185	29703	1523	5342.304796	32025	0	0.069639	31731	7	0.172598	9564556	-0.001481
318632966	29785	1590	5325.227644	31995	5	0.035038	31715	1	0.495092	9559795	-0.001450
318638651	29211	1448	5275.764200	31899	0	0.561800	31904	3	0.986788	9555097	-0.001620
318640861	29421	1484	5296.623455	31776	1	0.076534	31684	5	0.998864	9550353	-0.001708
318641066	29880	1568	5256.236888	31907	1	0.366067	32064	8	0.808297	9545525	-0.001669
318640865	29426	1483	5336.670624	32003	2	0.260146	31934	3	0.468738	9540742	-0.001580
318639800	28372	1457	5178.505739	31668	3	0.305192	31856	2	0.560297	9536017	-0.001537
318655088	30507	1607	5336.582154	31944	1	0.274102	31690	3	0.946840	9531233	-0.001653
318623170	29275	1481	5315.282646	31802	3	0.119253	31891	5	0.958577	9526308	-0.001480
318631937	29253	1445	5253.734527	31796	4	0.169817	32055	4	0.212473	9521545	-0.001629
318649809	30351	1541	5322.823815	31924	1	0.103625	31801	1	0.762169	9516871	-0.001492
npatches	nstrain	runtime	dt	init_x	init_y	init_y_blood	init_z	init_S	beta0	beta1	beta2	beta3	mean_beta	B	d	delta	delta_blood	b[0]	mut	m	CTL	c	g	epsilon	k	het	lambda	rho	omega	x_max	patch.dyna	DELTA	A	VA
10000	1	100.000000	0.001000	21900	9499	5000000	0.001000	10000000	9.885745	4.135820	10.150902	9.325189	7	800000000	0.010000	1.000000	1.000000	80000	0.000050	0.004800	1	0.001000	1.000000	2.500000	11.000000	0.500000	0.000000	0.000000	0.000000	31872	0	10.000000	7.000000	1.000000
sus	inf	inf_blood	z	x[0]	y[0][0]	z[0]	x[1]	y[1][0]	z[1]	S[0]	synchrony
219000000	94990000	5000000	10.000000	21900	9499	0.001000	21900	9499	0.001000	10000000	0.000000
300438020	326753	18410	10000.000000	29557	79	1.000000	30587	16	1.000000	9994947	0.000000
317141635	11535	606	5497.537621	31758	0	0.928637	32145	2	0.500837	9990021	0.000000
318539730	25875	1347	2787.771985	31840	0	0.076280	31999	1	0.524378	9985117	0.000000
318586289	35683	1871	6576.776192	31784	1	0.902317	32188	5	0.509051	9980116	0.000000
318644935	18562	914	3869.696072	32114	2	0.630219	32007	1	0.413660	9975099	0.000000
318632366	36417	1867	4989.431773	32033	5	0.488426	32108	2	0.095124	9970121	0.000000
318631883	22253	1123	4859.556391	31793	7	0.505635	31958	0	0.370898	9965109	0.000000
318652900	29304	1433	4496.233845	31768	1	0.154954	31965	10	0.378543	9960177	0.000000
318652142	27786	1360	5156.835082	31832	3	0.543317	31895	0	0.435241	9955129	0.000000
318642069	25916	1305	4538.004799	31911	2	0.124366	31950	1	0.460643	9950163	0.000000
318637637	29768	1485	4938.740164	31655	2	0.999421	31920	2	0.432864	9945258	0.000000
318654360	25330	1251	4747.347258	31785	0	0.469648	31754	1	0.156479	9940209	0.000000
318638884	28184	1439	4674.878477	31679	7	0.666454	31726	3	0.428494	9935187	0.000000
318647339	26912	1354	4895.007471	31871	6	0.221884	31826	5	0.288759	9930243	0.000000
318658107	26445	1343	4620.989359	31781	1	0.592420	31966	2	0.139680	9925361	0.000000
318628564	28172	1472	4923.741802	31824	1	0.393026	31866	4	0.405261	9920428	0.000000
318654476	25840	1308	4681.549549	31887	4	0.680764	31854	3	0.501640	9915471	0.000000
318621437	27648	1401	4771.219766	31869	3	0.724838	32128	0	0.550551	9910547	0.000000
318640511	26903	1413	4897.637591	31917	3	0.972303	32001	5	0.419887	9905479	0.000000
318634853	25598	1403	4598.124725	32078	0	0.466223	31839	0	0.527290	9900475	0.000000
318640279	28862	1557	4847.854456	31925	1	0.083857	31820	6	0.395804	9895522	0.000000
318644653	25754	1362	4778.102036	31900	1	0.857049	32005	1	0.206950	9890604	0.000000
318637118	28076	1403	4742.726391	31890	3	0.242601	31976	0	0.264654	9885692	0.000000
318673151	26650	1359	4868.103870	31866	2	0.960758	31821	4	0.089098	9880691	0.000000
318637575	27267	1440	4708.733251	31941	2	0.183555	31818	2	0.161253	9875840	0.000000
318623250	27997	1420	4840.466435	31819	19	0.999671	31793	0	0.430832	9870845	0.000000
318619094	26532	1395	4789.126606	31955	1	0.476794	31790	3	0.757489	9865824	0.000000
318648570	27845	1406	4686.247219	31901	5	0.238545	31929	1	0.234323	9860867	0.000000
318663437	26924	1389	4905.773163	31907	6	0.999720	31912	1	0.262649	9855958	0.000000
318642650	26214	1291	4650.726304	31730	2	0.356401	31884	1	0.529231	9851063	0.000000
318629266	27578	1439	4809.348087	32079	13	0.999696	31861	5	0.447806	9846147	0.000000
318645603	26415	1383	4805.519010	31919	4	0.999999	31531	2	0.131772	9841140	0.000000
318644394	27767	1421	4779.701086	31768	0	0.523970	31865	3	0.357924	9836128	0.000000
318658840	26522	1409	4789.278057	31933	3	0.767400	31991	2	0.054939	9831231	0.000000
318640258	27109	1366	4694.044740	31879	1	0.849524	31713	0	0.087613	9826358	0.000000
318641798	27255	1416	4780.280698	31929	4	0.639587	31811	2	0.312096	9821448	0.000000
318645493	26661	1437	4858.793335	31911	2	0.919036	31751	1	0.605292	9816512	0.000000
318649050	26454	1370	4733.960483	32052	12	0.418801	31895	2	0.577767	9811654	0.000000
318651231	27481	1441	4763.035248	31844	8	0.826557	32035	3	0.400984	9806617	0.000000
318640418	27068	1360	4855.685686	31663	3	0.878028	31994	1	0.351325	9801619	-1.#IND00
318651886	26427	1377	4680.309090	31641	3	0.353674	31904	3	0.097807	9796672	-1.#IND00
318647897	27371	1392	4852.751929	31843	2	0.061516	31713	0	0.161520	9791683	-1.#IND00
318642091	26352	1322	4782.674956	32046	5	0.984286	31770	0	0.188817	9786739	0.000210
318647307	27781	1326	4711.651467	31821	1	0.875315	32059	1	0.291756	9781835	-0.000845
318650002	26960	1374	4825.360785	31730	9	0.450661	32009	3	0.147444	9776981	0.002292
318659437	26932	1336	4631.566039	31814	19	0.951156	31767	0	0.247099	9772186	0.000203
318642772	28000	1406	4906.319267	31948	8	0.993394	31691	2	0.115099	9767395	0.001331
318634896	27054	1410	4786.032051	32200	2	0.600365	31931	7	0.114647	9762458	-0.003585
318652329	27059	1374	4738.220617	32258	3	0.454977	31853	1	0.366336	9757452	-0.002191
318650497	27876	1361	4849.479279	31884	3	0.928810	31698	1	0.809668	9752601	-0.002181
318634872	26665	1401	4684.020790	32062	0	0.439056	31453	1	0.202946	9747601	-0.001125
318649322	26938	1354	4812.897093	31898	5	0.915476	31912	0	0.471956	9742831	-0.002480
318636212	26666	1352	4724.558786	32017	3	0.504952	31764	1	0.668086	9737956	0.000449
318642981	28008	1405	4791.862904	31778	11	0.958728	31637	0	0.154348	9733060	0.000748
318627058	27000	1319	4790.688258	31802	0	0.255910	31960	6	0.177855	9728313	-0.001499
318646955	27536	1383	4793.747465	31870	4	0.846114	31928	3	0.741508	9723469	-0.001064
318654128	27025	1341	4740.433726	31812	7	0.430437	31874	1	0.577815	9718563	-0.000009
318674086	27417	1419	4900.275287	31800	1	0.851948	31634	0	0.054454	9713734	0.000121
318634827	26080	1342	4688.833767	31746	0	0.305495	31794	5	0.058602	9708930	0.002293
318642963	27722	1350	4797.751878	31952	2	0.978959	31726	0	0.470682	9704190	0.001980
318623361	26457	1401	4756.699653	31800	2	0.459730	31989	0	0.055617	9699397	0.001069
318644495	27650	1464	4856.824859	31694	2	0.214771	32145	0	0.007034	9694575	0.001567
318646500	26387	1375	4673.561918	31722	6	0.999020	31996	3	0.576479	9689705	0.001294
318641654	27750	1412	4861.834017	31942	14	0.873095	31990	0	0.309049	9684876	0.000932
318656339	27110	1435	4746.108576	31989	1	0.350083	32053	2	0.242093	9680061	0.001095
318666007	27711	1434	4870.364958	31886	1	0.469683	32036	2	0.726412	9675248	0.003899
318638541	26173	1327	4763.305333	31782	2	0.062933	31883	2	0.570357	9670454	0.002821
318656078	27293	1412	4619.109840	31762	6	0.962449	31883	1	0.338120	9665508	0.002004
318652279	27520	1410	4949.866078	31666	7	0.711753	31769	0	0.061725	9660673	0.001127
318656928	26158	1380	4677.156736	32039	2	0.622532	32059	3	0.161212	9655822	0.000789
318655533	28119	1431	4808.951954	32047	1	0.068412	31970	1	0.261645	9650949	0.001505
318649378	26059	1292	4778.565381	31878	5	0.041587	31965	0	0.196430	9646157	0.001812
318636665	27803	1386	4703.825432	31823	2	0.867729	32114	1	0.407672	9641333	0.001409
318669069	26552	1338	4898.074340	31779	3	0.925932	31737	2	0.221650	9636549	0.001392
318647137	26713	1350	4688.148036	31847	6	0.839531	31776	0	0.568365	9631813	0.002248
318629432	27731	1455	4884.288361	31845	4	0.662313	31739	0	0.375016	9626971	0.001703
318628004	26052	1355	4696.301499	32122	1	0.543898	31859	8	0.302153	9622134	0.001273
318651506	27534	1380	4649.112634	31674	5	0.170244	31734	4	0.156948	9617194	0.001038
318629424	26937	1373	4922.422970	31714	0	0.458926	31913	0	0.153035	9612439	0.001195
318647355	26716	1391	4644.858937	31735	5	0.708952	31983	8	0.498684	9607695	0.000399
318640222	27756	1446	4924.623593	31888	0	0.396864	31784	0	0.413333	9602935	-0.000331
318630626	27286	1326	4796.032778	31837	3	0.217158	31925	2	0.448352	9598214	-0.000540
318631058	27344	1391	4767.690308	32160	5	0.787530	31808	4	0.449826	9593369	-0.000463
318643564	27556	1487	4853.443922	31826	2	0.480212	31610	1	0.224951	9588527	-0.000332
318647165	27177	1335	4794.280081	31838	5	0.442330	31810	1	0.577068	9583732	-0.000901
318671849	26937	1422	4790.477313	31910	0	0.302124	31891	2	0.179479	9578982	-0.001241
318632257	28066	1372	4778.826100	32075	2	0.926342	31799	0	0.317059	9574273	-0.000801
318633644	26477	1328	4812.582376	31835	4	0.652140	31988	0	0.471896	9569471	-0.000824
318659133	27101	1317	4665.830666	32087	0	0.424728	31906	2	0.216261	9564664	-0.001263
318639748	27634	1494	4919.135400	32010	3	0.463048	31911	2	0.399114	9559874	-0.001280
318636123	25375	1296	4712.759172	31745	2	0.753834	31831	4	0.069572	9555106	-0.001190
318645783	27419	1347	4749.362876	31969	0	0.422691	32197	0	0.253781	9550504	-0.001655
318621026	27116	1336	4788.236361	31954	11	0.900781	31932	1	0.035843	9545619	-0.001627
318645379	26634	1379	4804.185231	31830	0	0.642484	32012	3	0.019368	9540911	-0.001520
318651106	26325	1320	4663.823424	31958	2	0.561964	31901	2	0.091247	9536129	-0.000717
318635480	27788	1431	4907.170506	31789	2	0.734189	31780	0	0.058342	9531358	-0.000730
318638938	26618	1430	4736.240802	31919	0	0.529499	31908	4	0.036847	9526580	-0.000324
318650243	26890	1453	4819.886301	31735	0	0.555245	31849	1	0.351917	9521796	-0.000412
318622000	26402	1417	4738.522829	31966	0	0.654330	32003	2	0.175389	9517088	-0.000289
npatches	nstrain	runtime	dt	init_x	init_y	init_y_blood	init_z	init_S	beta0	beta1	beta2	beta3	mean_beta	B	d	delta	delta_blood	b[0]	mut	m	CTL	c	g	epsilon	k	het	lambda	rho	omega	x_max	patch.dyna	DELTA	A	VA
10000	1	100.000000	0.001000	21900	9499	5000000	0.001000	10000000	4.095552	4.197052	6.792692	4.538661	7	800000000	0.010000	1.000000	1.000000	80000	0.000050	0.004800	1	0.001000	1.000000	2.500000	12.000000	0.500000	0.000000	0.000000	0.000000	31872	0	10.000000	7.000000	1.000000
sus	inf	inf_blood	z	x[0]	y[0][0]	z[0]	x[1]	y[1][0]	z[1]	S[0]	synchrony
219000000	94990000	5000000	10.000000	21900	9499	0.001000	21900	9499	0.001000	10000000	0.000000
302386216	141012	7992	9994.350449	30719	4	1.000000	30400	6	1.000000	9994997	0.000000
317347749	6377	322	3295.431101	31802	1	0.294938	31752	0	0.159527	9989979	0.000000
318568247	38498	1853	2669.017612	31869	1	0.302389	31724	4	0.050769	9985057	0.000000
318591135	22442	1210	6228.859500	31795	3	0.933188	32184	0	0.180175	9980036	0.000000
318654667	18449	925	2969.710604	32153	2	0.427100	31967	1	0.053631	9975047	0.000000
318618472	37227	2032	5263.402279	31917	0	0.307850	31917	1	0.263438	9970045	0.000000
318648646	17953	969	4039.187882	31752	2	0.129679	31798	2	0.362133	9965104	0.000000
318645892	31157	1582	4063.529558	31600	1	0.240325	31894	0	0.107354	9960108	0.000000
318623134	23457	1198	4837.503898	31910	0	0.148879	31855	2	0.202754	9955021	0.000000
318662686	24048	1202	3846.352260	32028	0	0.049463	31797	4	0.281694	9950133	0.000000
318652723	29420	1509	4841.530742	31789	3	0.849217	31747	2	0.512844	9945137	0.000000
318649918	21974	1205	4193.869119	31759	0	0.121401	32091	4	0.413220	9940189	0.000000
318666888	28170	1480	4344.959338	31832	3	0.361541	31949	0	0.069477	9935190	0.000000
318645024	24757	1235	4510.180931	31948	1	0.278559	32022	4	0.039260	9930130	0.000000
318671717	24505	1193	4083.683424	31794	1	0.454989	31941	0	0.052123	9925234	0.000000
318636903	27361	1420	4619.665785	31991	2	0.290035	31838	6	0.716357	9920199	0.000000
318665060	23258	1165	4185.192441	31870	3	0.197495	31850	1	0.327676	9915048	0.000000
318637423	27474	1453	4478.681210	31898	0	0.347610	31838	6	0.626444	9910094	0.000000
318652679	23591	1188	4311.227369	32056	1	0.118925	31798	2	0.088556	9905215	0.000000
318648382	26611	1442	4348.546200	31860	1	0.272242	31841	4	0.332007	9900368	0.000000
318626094	25377	1310	4478.192598	31750	3	0.233411	31930	2	0.185249	9895402	0.000000
318620196	24767	1236	4265.755305	31778	0	0.080417	31832	2	0.213847	9890557	0.000000
318657812	26398	1334	4397.076566	31973	7	0.298908	31642	1	0.220364	9885526	0.000000
318646094	25123	1237	4390.691307	31785	1	0.288856	31592	3	0.084428	9880569	0.000000
318646415	26164	1363	4344.771321	31688	3	0.562174	31903	1	0.829330	9875607	0.000000
318631234	25419	1331	4350.098225	31932	0	0.261262	31742	4	0.578692	9870775	0.000000
318665139	25637	1333	4421.684956	31807	0	0.101118	31720	0	0.243933	9865876	0.000000
318660410	24607	1247	4344.170011	32075	5	0.056544	31781	2	0.132408	9860938	0.000000
318655647	26505	1349	4355.264873	31810	3	0.484576	31868	1	0.239968	9856016	0.000000
318662319	24184	1221	4328.706974	31661	0	0.133637	31923	1	0.108279	9851167	0.000000
318655106	25909	1312	4270.563984	31814	0	0.011595	31859	1	0.015504	9846114	0.000000
318648881	25535	1367	4592.677676	31690	4	0.253724	31802	3	0.316191	9841125	0.000000
318655444	25028	1262	4172.852397	31564	2	0.379672	31695	0	0.370434	9836104	0.000000
318652233	26814	1342	4494.586291	31625	1	0.088882	31570	0	0.041550	9831193	0.000000
318647066	24379	1254	4230.916188	31982	4	0.637668	31824	7	0.068483	9826328	0.000000
318646728	27317	1346	4465.376969	31861	0	0.334755	32011	5	0.540138	9821468	0.000000
318661972	24640	1232	4337.485404	31930	0	0.133029	32021	0	0.202535	9816523	0.000000
318639652	25999	1334	4293.281572	31783	8	0.349028	31732	1	0.162994	9811608	0.000000
318645890	25954	1263	4374.394586	31725	0	0.102092	31871	2	0.053223	9806673	0.000000
318660973	24974	1202	4346.929138	31810	2	0.011804	31855	0	0.336326	9801760	-1.#IND00
318613411	26356	1403	4256.827147	31693	1	0.663537	31833	1	0.351613	9796811	-1.#IND00
318647847	25423	1243	4480.262200	31921	3	0.222900	31880	1	0.257638	9791910	0.029193
318673870	25395	1323	4239.507433	31721	0	0.046141	31868	0	0.234799	9787081	0.015315
318661330	25626	1325	4457.779278	31719	2	0.005982	31685	1	0.029253	9782206	0.006412
318652534	24942	1229	4293.127439	31754	7	0.014778	31878	2	0.550121	9777316	0.008584
318638718	26264	1332	4396.016346	31840	0	0.594976	31883	0	0.118964	9772400	0.008193
318644067	25164	1353	4326.366469	31772	1	0.150013	32064	3	0.050268	9767485	0.011162
318651287	25692	1317	4314.702537	32043	0	0.077947	31822	1	0.081185	9762548	0.013805
318651565	25757	1384	4401.872159	31944	3	0.007362	31755	0	0.379581	9757621	0.006995
318658413	25447	1290	4378.369842	31767	3	0.626846	31814	0	0.231855	9752841	0.004335
318652164	25372	1294	4316.672567	31851	0	0.247582	32110	2	0.094338	9747865	0.004325
318651750	25515	1276	4361.926924	31883	10	0.470998	31928	6	0.776015	9742997	0.003576
318658743	25101	1289	4337.020081	32124	0	0.624143	31977	0	0.243265	9738155	0.002070
318653773	26572	1341	4405.760786	31973	2	0.163908	32131	0	0.031994	9733515	0.001475
318646565	24856	1269	4378.697939	31797	3	0.419914	32048	3	0.069671	9728796	-0.000489
318663758	26049	1362	4387.291169	31669	4	0.676476	31882	1	0.562044	9723919	-0.001270
318654054	25193	1288	4374.513806	32106	1	0.427787	31955	1	0.099076	9719052	0.001364
318639451	25477	1261	4376.629692	31887	2	0.145162	32047	1	0.424312	9714290	0.001687
318643779	25358	1279	4318.199068	31871	0	0.069004	31884	0	0.703709	9709400	0.002135
318677460	26149	1355	4413.969322	31980	0	0.067648	31653	5	0.215228	9704517	-0.003977
318640924	24128	1198	4339.086056	32049	3	0.018255	31754	0	0.110569	9699793	-0.003234
318649382	26679	1345	4281.539661	31897	2	0.368068	31600	2	0.010502	9694921	-0.002166
318642719	25864	1294	4504.931858	31808	5	0.573018	31896	1	0.266860	9690045	-0.001759
318660039	25010	1326	4288.870972	32028	0	0.424438	31925	6	0.071550	9685298	-0.001862
318654829	26539	1368	4366.249923	32014	1	0.173149	31817	1	0.241198	9680473	-0.005245
318649705	24435	1303	4389.098107	31996	6	0.259848	32048	0	0.126929	9675717	-0.002857
318646262	25046	1262	4315.934643	32027	0	0.332724	31996	12	0.461303	9670869	-0.003321
318663728	24990	1267	4329.284049	31862	0	0.027566	31927	2	0.554588	9665999	-0.002097
318661333	25845	1334	4434.393524	32212	2	0.465646	31903	1	0.827939	9661079	-0.001907
318652698	24752	1252	4382.270499	31796	4	0.492642	31684	0	0.112240	9656162	-0.001693
318655260	25758	1368	4349.054619	31867	1	0.143872	31754	2	0.706710	9651297	-0.000073
318632135	25326	1280	4392.468738	31919	3	0.242172	31744	0	0.172864	9646571	-0.000195
318652510	25230	1294	4269.315088	32094	0	0.338026	31961	0	0.041343	9641740	0.000020
318647737	25913	1386	4509.942827	31872	0	0.069465	32042	2	0.207048	9637045	-0.000841
318657494	24499	1292	4337.900328	31743	2	0.152717	31832	1	0.132124	9632273	-0.000326
318652060	26246	1267	4391.100750	31850	1	0.562826	31721	0	0.038366	9627540	-0.000455
318671792	25136	1267	4414.301634	31873	2	0.406573	31825	2	0.009579	9622740	0.000910
318663907	24708	1233	4196.007364	31750	0	0.158055	31629	4	0.693851	9617867	0.001216
318655528	26594	1342	4389.348393	31630	4	0.285803	31940	2	0.242127	9613120	0.000719
318644613	25228	1322	4408.991785	31956	1	0.170414	31869	0	0.286435	9608390	0.000648
318646900	24694	1276	4366.630216	32016	1	0.036473	31620	1	0.035232	9603665	0.000508
318653969	25667	1328	4353.611565	31782	1	0.012091	31797	2	0.413746	9598915	0.000270
318663215	25142	1299	4384.042946	32107	2	0.018810	31988	0	0.297316	9594072	0.000265
318677065	25370	1333	4367.506368	31877	3	0.142211	31993	2	0.132336	9589225	0.001053
318659324	25698	1328	4400.012163	32098	0	0.154909	31919	1	0.098616	9584464	0.001411
318666685	25046	1266	4253.094986	31884	0	0.563257	31814	3	0.331245	9579569	0.001724
318648592	26298	1313	4429.383214	32024	2	0.609213	31929	1	0.207300	9574838	0.001716
318661420	24342	1217	4305.068090	31938	1	0.132373	31979	0	0.084507	9570011	0.001695
318650866	25252	1323	4315.735300	31947	0	0.467525	31998	4	0.050365	9565311	0.000420
318642864	25742	1334	4402.928280	32066	1	0.050902	31868	3	0.733153	9560560	0.000157
318644829	24902	1315	4320.941890	31844	2	0.157886	31983	7	0.308718	9555809	0.000356
318661405	25851	1257	4421.141600	32049	2	0.133920	31924	5	0.400730	9551088	0.000470
318662371	25013	1283	4306.252680	31990	3	0.772719	31845	0	0.165743	9546326	0.000461
318647468	25622	1315	4380.550647	31648	1	0.226867	31912	3	0.019872	9541628	0.000038
318642430	25003	1256	4289.806673	31607	0	0.359294	31856	1	0.021615	9536924	0.000070
318661630	27046	1405	4462.250996	31706	0	0.057044	31645	2	0.006187	9532076	-0.000022
318657085	23842	1218	4315.697544	31841	6	0.155551	31968	3	0.238244	9527226	0.000335
318649539	26507	1349	4318.930745	31884	3	0.596729	31794	0	0.550828	9522435	-0.000127
318661603	25278	1232	4478.672478	31970	2	0.211201	31857	3	0.219331	9517612	-0.000268
npatches	nstrain	runtime	dt	init_x	init_y	init_y_blood	init_z	init_S	beta0	beta1	beta2	beta3	mean_beta	B	d	delta	delta_blood	b[0]	mut	m	CTL	c	g	epsilon	k	het	lambda	rho	omega	x_max	patch.dyna	DELTA	A	VA
10000	1	100.000000	0.001000	21900	9499	5000000	0.001000	10000000	9.721400	8.419966	9.075785	4.974900	7	800000000	0.010000	1.000000	1.000000	80000	0.000050	0.004800	1	0.001000	1.000000	2.500000	13.000000	0.500000	0.000000	0.000000	0.000000	31872	0	10.000000	7.000000	1.000000
sus	inf	inf_blood	z	x[0]	y[0][0]	z[0]	x[1]	y[1][0]	z[1]	S[0]	synchrony
219000000	94990000	5000000	10.000000	21900	9499	0.001000	21900	9499	0.001000	10000000	0.000000
303753023	59873	3557	9840.973362	29893	11	1.000000	30185	5	1.000000	9995041	0.000000
317495033	5195	242	2143.619314	31754	1	0.596745	31775	0	0.131054	9989938	0.000000
318568785	50635	2474	2848.785991	31678	4	0.181251	31891	2	0.020164	9984861	0.000000
318618680	14776	788	5384.456347	31758	0	0.667575	31938	0	0.626713	9979871	0.000000
318655515	20347	1007	2447.858484	31877	1	0.058727	31798	3	0.078998	9975014	0.000000
318604919	34839	1853	5374.658429	31821	4	0.995437	31915	3	0.594365	9970053	0.000000
318672632	15003	733	3289.534945	32100	0	0.216089	31812	2	0.060716	9965152	0.000000
318633363	34652	1728	4052.578627	31718	6	0.381284	31879	2	0.985622	9960266	0.000000
318644072	18957	987	4279.451591	31802	13	0.921721	31882	0	0.213522	9955329	0.000000
318638379	26240	1278	3579.611818	32001	10	0.624071	31730	2	0.959748	9950289	0.000000
318642801	25207	1298	4456.329332	32073	0	0.111928	31636	7	0.600212	9945298	0.000000
318684240	22561	1132	3724.255625	31896	11	0.991432	31789	3	0.308896	9940287	0.000000
318646164	27294	1413	4208.540512	31700	4	0.489568	31775	0	0.834052	9935336	0.000000
318653567	22340	1104	3971.752823	32064	1	0.128848	31701	0	0.325943	9930374	0.000000
318650907	25531	1288	3890.130386	31733	12	0.637413	31763	3	0.414949	9925487	0.000000
318671895	23629	1261	4255.047319	31854	0	0.253994	32003	3	0.359725	9920394	0.000000
318665057	23654	1268	3760.797701	31982	2	0.890497	31984	3	0.877661	9915347	0.000000
318670421	26343	1399	4328.070480	31844	0	0.681064	32023	2	0.138844	9910419	0.000000
318648720	22414	1161	3887.143702	31734	0	0.576007	31834	4	0.540563	9905524	0.000000
318670095	26108	1393	3994.420274	31880	0	0.375300	31830	2	0.716052	9900484	0.000000
318634236	24131	1257	4154.591527	31758	2	0.612310	31711	3	0.991949	9895555	0.000000
318669626	23144	1124	3844.857723	32135	7	0.416598	31735	2	0.555988	9890668	0.000000
318651275	25354	1317	4142.320117	31748	4	0.813708	32088	0	0.126600	9885698	0.000000
318647416	23822	1243	4003.848109	31965	15	0.780224	32005	11	0.838360	9880679	0.000000
318634386	23772	1239	3992.326119	31855	4	0.899295	31986	0	0.207947	9875723	0.000000
318668089	24772	1265	4033.944364	31793	0	0.267352	31995	3	0.119634	9870829	0.000000
318645557	23703	1241	4031.852850	32119	4	0.999068	31780	0	0.234174	9865959	0.000000
318651979	24801	1210	3965.169721	31904	1	0.751879	31742	0	0.148946	9861056	0.000000
318661143	24720	1290	4143.188705	31929	2	0.286942	31763	12	0.931392	9856068	0.000000
318653845	23473	1207	3902.849329	31931	1	0.455853	31707	6	0.597018	9851154	0.000000
318647113	25843	1337	4153.705676	31861	0	0.276326	31868	5	0.467008	9846340	0.000000
318659028	22975	1136	3986.746192	31951	6	0.175767	31870	4	0.283356	9841499	0.000000
318648876	25431	1248	4015.539114	32113	5	0.663453	31915	7	0.442396	9836668	0.000000
318647182	23834	1198	4043.669920	31830	4	0.512829	31994	0	0.436991	9831668	0.000000
318634621	24606	1270	4037.571108	31736	4	0.740844	31840	2	0.738781	9826776	0.000000
318641913	23892	1187	3971.794379	31828	1	0.390293	31891	0	0.368356	9821914	0.000000
318661067	25085	1280	4054.840183	31772	4	0.723406	31844	1	0.832131	9817070	0.000000
318638099	23965	1192	3952.339642	32052	10	0.964572	31705	0	0.694450	9812179	0.000000
318648467	24562	1243	3956.994737	31836	0	0.459052	31586	1	0.165334	9807257	0.000000
318645161	24680	1242	4073.834862	31873	2	0.968704	31883	2	0.900994	9802204	-1.#IND00
318658186	24016	1237	4048.491811	31711	5	0.571968	31990	4	0.615557	9797325	-1.#IND00
318637245	24575	1285	4028.770345	31491	0	0.647273	31871	3	0.213337	9792439	-1.#IND00
318661079	23813	1219	3928.611268	31689	2	0.837569	31928	1	0.120809	9787599	-1.#IND00
318653256	25810	1316	4114.619132	31784	3	0.369079	31812	2	0.790882	9782817	-1.#IND00
318661999	23340	1192	4092.550633	31878	0	0.218120	31795	0	0.541125	9777885	-0.021246
318666476	24721	1203	3936.570875	31719	1	0.371210	31875	3	0.213172	9772818	-0.015199
318664237	24430	1277	4183.329896	31707	10	0.705040	31845	7	0.404502	9768014	-0.014127
318656788	23415	1164	3865.776319	31866	4	0.427832	31794	1	0.552979	9763094	-0.012234
318654174	25433	1282	4132.232521	31818	0	0.365827	31970	0	0.198644	9758132	-0.009592
318678746	23592	1228	3939.645627	31830	7	0.761782	31942	2	0.047561	9753294	-0.009170
318668508	24884	1274	4064.003836	31955	2	0.489993	31887	1	0.768953	9748382	-0.008914
318663230	24148	1237	4100.772422	31982	2	0.145325	31857	14	0.471897	9743577	-0.007322
318632799	24511	1243	3979.120797	31935	0	0.423634	31799	0	0.373977	9738727	-0.004928
318666035	24629	1268	4069.918097	31922	5	0.994561	31623	1	0.069394	9733922	-0.003510
318655014	24305	1220	4004.481134	31950	0	0.286401	31645	3	0.997103	9729099	-0.003119
318669598	24129	1146	4000.908670	31885	9	0.782300	31583	1	0.300476	9724308	-0.002566
318654400	24701	1232	4024.102053	31719	1	0.298190	31849	7	0.616882	9719572	-0.000986
318644753	24099	1217	3946.991461	32070	4	0.895303	31997	3	0.158360	9714684	-0.001585
318671505	25202	1283	4109.664040	31978	13	0.976356	31831	0	0.208497	9709768	-0.000227
318672269	23463	1180	4032.112166	31559	1	0.337573	31875	0	0.613512	9704832	-0.000987
318663774	25150	1252	3949.872768	31646	1	0.198881	31739	0	0.624587	9699993	-0.000684
318652303	24309	1221	4131.502355	31943	7	0.814398	32000	2	0.407096	9695055	-0.000486
318649909	23631	1224	3901.714787	31881	4	0.844732	31947	0	0.401614	9690232	0.000264
318649260	26115	1272	4053.727340	31913	1	0.791362	32022	2	0.039447	9685382	0.000366
318657091	22656	1193	3969.245479	31934	2	0.181340	31952	4	0.869438	9680401	0.000461
318651317	25161	1209	4014.016325	31973	1	0.086776	32113	5	0.783465	9675564	0.000698
318663676	24018	1284	4058.864221	31873	0	0.375730	32190	1	0.276549	9670790	0.000901
318661357	24283	1206	3952.438503	31717	0	0.751890	31924	0	0.642846	9665885	-0.000114
318666585	25448	1368	4100.535392	31845	1	0.723105	31784	0	0.746954	9661098	-0.000580
318645854	23227	1201	3955.402001	32031	2	0.238467	32102	9	0.915710	9656251	-0.000168
318641671	25182	1276	4011.919711	31681	1	0.633465	32169	0	0.221755	9651307	-0.000274
318651643	23720	1183	4088.562249	31821	3	0.586345	31625	0	0.769162	9646413	-0.000934
318654282	24048	1283	3906.350930	31920	3	0.180324	31647	0	0.071030	9641534	-0.000352
318660318	24772	1256	4159.346463	31964	6	0.645289	31983	0	0.006174	9636608	-0.000272
318634024	23303	1161	3940.555064	32082	0	0.460334	31760	3	0.983850	9631666	0.001450
318661901	25401	1348	3981.310865	31745	6	0.951766	32190	8	0.925685	9626827	0.002023
318657168	23884	1210	4153.095418	31846	0	0.125989	31856	2	0.401544	9622111	0.002218
318650530	24198	1213	3912.713154	31837	22	0.980867	31597	5	0.146438	9617295	0.001892
318655131	25070	1268	4113.992813	31806	7	0.940706	31832	2	0.927205	9612397	0.001974
318684845	24187	1222	3904.656878	32014	0	0.340173	31853	1	0.800343	9607658	0.001942
318661422	24679	1245	4098.154205	32159	2	0.731906	31841	0	0.178045	9602880	0.002321
318664708	23765	1168	3974.225659	32006	0	0.114873	31721	0	0.509517	9598087	0.002275
318620073	24985	1266	4009.535558	31861	3	0.559375	32032	3	0.396339	9593415	0.002150
318648205	23683	1233	4077.819385	31674	1	0.706167	32004	9	0.548632	9588577	0.002258
318631499	24716	1275	3902.729426	31583	10	0.688630	31789	2	0.082264	9583827	0.002164
318644842	24506	1255	4185.575969	31794	1	0.356525	31855	6	0.926179	9578963	0.002336
318667972	23885	1203	3861.971863	31837	1	0.227998	31894	1	0.548947	9574121	0.002200
318653624	25526	1305	4116.224948	31936	17	0.844302	31731	0	0.410514	9569320	0.001632
318641249	23699	1171	4054.380658	31735	0	0.403241	31856	3	0.089729	9564472	0.001624
318639732	25170	1290	4021.463855	31898	1	0.750509	31696	1	0.804551	9559714	0.001560
318642547	23805	1254	4073.703193	32011	4	0.884296	31994	7	0.402094	9554880	0.001583
318642743	24339	1266	3979.163195	31934	2	0.303135	31798	3	0.394543	9550169	0.001555
318663595	24408	1280	4091.061195	32047	2	0.212622	31535	2	0.218913	9545269	0.002158
318658373	23612	1220	3888.298061	31871	0	0.486367	31795	0	0.258754	9540446	0.002508
318677029	25980	1332	4177.132317	31883	4	0.972439	31928	0	0.840030	9535692	0.002268
318674574	22843	1155	3966.714785	31876	1	0.439609	31874	1	0.110444	9531041	0.002098
318656158	25677	1316	4079.115655	31736	0	0.694784	31738	1	0.813007	9526340	0.002140
318661638	23691	1161	4049.290307	32017	0	0.262002	31762	0	0.320849	9521620	0.002167
318666425	24273	1296	3949.396187	31763	1	0.188258	31765	1	0.662360	9516942	0.002253
npatches	nstrain	runtime	dt	init_x	init_y	init_y_blood	init_z	init_S	beta0	beta1	beta2	beta3	mean_beta	B	d	delta	delta_blood	b[0]	mut	m	CTL	c	g	epsilon	k	het	lambda	rho	omega	x_max	patch.dyna	DELTA	A	VA
10000	1	100.000000	0.001000	21900	9499	5000000	0.001000	10000000	3.910904	8.529134	6.139269	3.978346	7	800000000	0.010000	1.000000	1.000000	80000	0.000050	0.004800	1	0.001000	1.000000	2.500000	14.000000	0.500000	0.000000	0.000000	0.000000	31872	0	10.000000	7.000000	1.000000
sus	inf	inf_blood	z	x[0]	y[0][0]	z[0]	x[1]	y[1][0]	z[1]	S[0]	synchrony
219000000	94990000	5000000	10.000000	21900	9499	0.001000	21900	9499	0.001000	10000000	0.000000
304821061	24298	1417	9121.553313	30847	2	1.000000	30376	5	1.000000	9995016	0.000000
317594249	3775	167	1421.901160	31627	0	0.169147	31718	0	0.093194	9990072	0.000000
318535570	59274	2841	2623.223814	32022	0	0.548923	31901	1	0.507624	9985072	0.000000
318646593	10723	589	4926.509017	31820	1	0.188481	31689	0	0.245813	9980045	0.000000
318679094	18312	926	1948.358632	31857	0	0.016301	32076	9	0.375246	9975188	0.000000
318629519	36453	1889	5369.800265	31942	9	0.630110	31885	2	0.795022	9970169	0.000000
318675912	12632	672	2833.192325	31687	0	0.256761	31883	0	0.404753	9965178	0.000000
318643729	36960	1917	3746.071867	31929	0	0.025416	31851	0	0.488274	9960112	0.000000
318659497	16718	869	4005.176567	31825	4	0.694946	32097	0	0.137499	9955063	0.000000
318654725	25450	1182	3051.749789	31807	0	0.151399	32019	5	0.741379	9950060	0.000000
318653473	25055	1325	4359.492059	31906	2	0.435919	31618	0	0.171293	9945086	0.000000
318642033	19172	918	3254.283918	31919	0	0.045180	31864	17	0.283382	9940131	0.000000
318649918	28477	1465	3927.653610	31970	6	0.028062	31901	1	0.372399	9935249	0.000000
318630156	19884	1030	3706.518185	31815	3	0.641484	31876	0	0.331066	9930244	0.000000
318645397	25356	1201	3544.752582	31851	2	0.231057	31726	2	0.757633	9925241	0.000000
318627180	22676	1128	3990.552549	32077	2	0.064119	31968	0	0.279226	9920372	0.000000
318654738	22947	1140	3457.032734	31955	2	0.025225	31989	1	0.474096	9915428	0.000000
318661822	25121	1258	3890.162720	32004	4	0.201018	31809	1	0.104846	9910479	0.000000
318660205	21866	1124	3622.225454	31659	4	0.244647	32029	3	0.201442	9905486	0.000000
318630596	25113	1182	3681.297497	31621	6	0.178332	31805	4	0.745817	9900529	0.000000
318677224	22692	1143	3776.147494	31962	0	0.136246	31794	0	0.160132	9895653	0.000000
318670905	23667	1244	3654.479157	31696	2	0.580190	31805	2	0.018996	9890718	0.000000
318639064	23910	1234	3806.802406	31660	0	0.131456	31783	15	0.667942	9885809	0.000000
318662254	22555	1139	3681.094522	31693	5	0.476286	31604	1	0.154400	9880832	0.000000
318657005	24397	1251	3747.977981	31845	1	0.158641	31820	5	0.538523	9875985	0.000000
318689003	22657	1089	3696.649786	31792	2	0.151781	31790	2	0.499403	9871163	0.000000
318652287	24130	1267	3742.577231	31778	1	0.032355	31958	2	0.200625	9866135	0.000000
318666136	23084	1140	3725.905953	31941	8	0.364111	31819	1	0.641537	9861161	0.000000
318628641	23458	1287	3672.720121	32028	3	0.259988	31968	9	0.911969	9856212	0.000000
318634086	23167	1180	3811.507111	31783	0	0.692375	31723	4	0.549732	9851224	0.000000
318644250	23309	1169	3612.515027	31917	0	0.242244	31940	1	0.060427	9846385	0.000000
318636900	23572	1182	3778.031601	31916	0	0.452707	32040	5	0.963377	9841413	0.000000
318656314	23070	1144	3673.929763	31611	2	0.420664	31642	1	0.312140	9836454	0.000000
318671438	23645	1169	3715.063837	31898	1	0.078656	31893	2	0.804344	9831433	0.000000
318659726	24095	1172	3693.477089	31969	2	0.259254	31841	1	0.532356	9826493	0.000000
318658619	23072	1177	3766.906989	31707	2	0.148063	31866	3	0.196181	9821491	0.000000
318665474	23530	1215	3662.127861	31975	1	0.587127	31949	0	0.429428	9816600	0.000000
318677824	24233	1255	3713.771456	32018	3	0.208633	31860	0	0.233811	9811623	0.000000
318661836	23051	1153	3732.719642	31939	2	0.233552	31968	1	0.441743	9806739	0.000000
318642937	22818	1211	3658.474631	31978	0	0.330376	31956	3	0.538267	9801797	-1.#IND00
318645783	24500	1276	3737.994774	31837	0	0.419750	32125	0	0.410806	9796877	-1.#IND00
318662176	22685	1110	3747.741015	31775	1	0.224788	31797	1	0.908793	9791879	-1.#IND00
318662361	23488	1213	3655.483270	32021	2	0.616635	31973	2	0.674560	9787021	-0.001902
318654069	23695	1203	3760.050327	31909	0	0.135011	31784	1	0.065273	9782136	-0.003510
318660353	21830	1074	3672.903685	32127	0	0.374613	31801	0	0.022184	9777218	-0.003846
318656771	24262	1276	3731.633450	31915	0	0.040308	31842	6	0.515558	9772276	-0.004344
318658243	22475	1152	3780.268414	31873	2	0.144971	31872	0	0.564264	9767316	-0.002804
318655451	23928	1248	3657.173325	31573	1	0.082151	31994	4	0.956760	9762458	0.000219
318648813	23438	1204	3745.741713	31748	1	0.051464	31748	1	0.846314	9757635	-0.001749
318674139	23361	1251	3740.007321	31865	3	0.252584	32111	0	0.171239	9752844	-0.003039
318648595	22696	1209	3648.003510	31861	0	0.087034	31952	0	0.645507	9747894	-0.002994
318646632	24458	1197	3755.775196	32128	1	0.074931	31831	8	0.645888	9742955	-0.004709
318650972	23550	1186	3741.584525	31666	1	0.510034	31750	0	0.202093	9738291	-0.005097
318646740	22229	1174	3645.632748	31670	2	0.255631	31717	1	0.019164	9733298	-0.004472
318648581	25357	1348	3740.541367	32014	7	0.555690	31879	0	0.775769	9728472	-0.004590
318669584	22563	1147	3753.539512	31887	2	0.108444	31809	13	0.665389	9723642	-0.005187
318659325	23168	1176	3601.265509	31960	3	0.179438	31917	2	0.185819	9718584	-0.004670
318663015	23805	1216	3850.755786	31730	5	0.604142	31804	8	0.477899	9713850	-0.003782
318636780	23051	1130	3601.253560	32067	0	0.117551	32044	1	0.593116	9708923	-0.004407
318640204	23920	1224	3793.574138	31829	2	0.316310	31760	10	0.270845	9704208	-0.003801
318653275	22612	1149	3628.763118	31709	6	0.188744	31918	0	0.430112	9699426	-0.003351
318622618	23816	1243	3727.364987	31575	0	0.544773	31777	3	0.395587	9694624	-0.001575
318660396	23620	1219	3743.700182	31966	0	0.146857	31718	0	0.216962	9689787	-0.000193
318680546	23621	1203	3684.057461	31931	0	0.061743	32041	0	0.166992	9684941	0.002480
318650420	22955	1136	3767.772797	31850	5	0.628565	31889	2	0.681894	9680048	0.002528
318658350	23619	1173	3692.349614	31813	0	0.404582	31698	1	0.321448	9675248	0.002623
318632794	23290	1186	3744.584574	31951	7	0.165995	31696	8	0.249903	9670379	0.001797
318655788	23396	1150	3666.545347	31802	2	0.194923	31810	1	0.466243	9665614	0.002082
318656123	23114	1164	3730.962435	31779	6	0.279169	31942	11	0.500702	9660761	0.002098
318654902	23419	1193	3681.675466	32003	3	0.103421	31960	3	0.619884	9655848	0.002289
318656004	23229	1124	3781.434733	31616	0	0.279726	31947	1	0.108324	9650884	0.002527
318653819	23031	1184	3651.667690	31998	0	0.037422	31858	1	0.584273	9646015	0.002492
318640667	23872	1253	3813.696599	32038	3	0.054814	31851	0	0.662460	9641274	0.002341
318642128	22666	1131	3716.221699	31753	1	0.149068	31889	8	0.726991	9636427	0.002389
318661577	23733	1213	3621.140563	31947	3	0.338117	31990	0	0.206944	9631580	0.002287
318674395	24597	1246	3800.784900	31970	0	0.241416	31720	7	0.970893	9626805	0.002561
318652135	22519	1108	3700.322072	31820	2	0.491044	31800	0	0.268933	9622015	0.003342
318647772	24335	1274	3653.709455	31907	4	0.269117	31752	2	0.192145	9617224	0.003252
318641749	22066	1252	3802.596209	31942	1	0.243575	31932	3	0.152639	9612485	0.002738
318647345	24363	1224	3589.615652	31610	3	0.041531	31699	0	0.102091	9607665	0.002704
318680489	22748	1196	3812.589197	31846	0	0.481477	31888	3	0.818221	9602872	0.003436
318683278	22911	1213	3635.438540	31870	0	0.063374	31976	3	0.400654	9597957	0.003750
318659258	23666	1239	3812.480673	31870	0	0.080204	31827	9	0.781785	9593081	0.003199
318664931	22521	1154	3638.961827	31945	1	0.079170	31716	3	0.438263	9588363	0.002966
318638559	24293	1289	3744.110743	31925	0	0.080214	31874	6	0.595815	9583549	0.002956
318626462	22890	1155	3731.230286	31935	3	0.072193	31899	0	0.187441	9578722	0.003421
318654827	23821	1236	3694.250596	31895	3	0.272768	31836	0	0.046642	9573881	0.003274
318652012	22976	1133	3693.736557	32170	0	0.141197	31825	0	0.565112	9569022	0.003343
318676939	24100	1236	3742.171066	31766	3	0.285572	32032	0	0.296454	9564151	0.003289
318652832	22738	1159	3698.091177	31936	1	0.357682	32009	6	0.770735	9559520	0.004102
318664936	23212	1174	3669.149793	31748	2	0.616833	31829	4	0.139187	9554697	0.003694
318649749	23698	1208	3713.934135	31819	0	0.077302	32111	2	0.418136	9549993	0.001577
318656964	23146	1169	3729.965845	31867	3	0.265123	32154	1	0.454311	9545255	0.002125
318652896	23641	1158	3714.900670	31977	0	0.260441	31837	3	0.401579	9540428	0.002010
318646843	22428	1179	3668.231487	31941	2	0.291615	31873	5	0.886078	9535595	0.002121
318649912	24367	1184	3664.497287	31790	2	0.589337	31945	2	0.185068	9530827	0.002088
318636913	23052	1221	3759.695092	32173	1	0.303329	31902	1	0.336353	9526028	0.002041
318673997	23706	1209	3735.214453	31910	0	0.446161	31852	0	0.535965	9521141	0.002009
318670948	23102	1201	3647.366462	31815	5	0.217537	31848	5	0.890602	9516351	0.001818
npatches	nstrain	runtime	dt	init_x	init_y	init_y_blood	init_z	init_S	beta0	beta1	beta2	beta3	mean_beta	B	d	delta	delta_blood	b[0]	mut	m	CTL	c	g	epsilon	k	het	lambda	rho	omega	x_max	patch.dyna	DELTA	A	VA
10000	1	100.000000	0.001000	21900	9499	5000000	0.001000	10000000	4.642362	3.636397	7.311946	5.183486	7	800000000	0.010000	1.000000	1.000000	80000	0.000050	0.004800	1	0.001000	1.000000	2.500000	15.000000	0.500000	0.000000	0.000000	0.000000	31872	0	10.000000	7.000000	1.000000
sus	inf	inf_blood	z	x[0]	y[0][0]	z[0]	x[1]	y[1][0]	z[1]	S[0]	synchrony
219000000	94990000	5000000	10.000000	21900	9499	0.001000	21900	9499	0.001000	10000000	0.000000
305542778	10390	573	7934.657520	30620	2	0.888454	30857	0	0.706592	9995014	0.000000
317653680	3173	168	1015.559622	31781	0	0.076388	31822	0	0.058182	9990071	0.000000
318544944	66295	3179	2449.958666	32018	8	0.032307	32054	9	0.043548	9985038	0.000000
318608889	8416	441	4524.304632	31918	0	0.306673	31795	0	0.364336	9979863	0.000000
318681924	16616	822	1549.537084	31783	0	0.025437	31951	0	0.136114	9974949	0.000000
318586401	38194	2085	5394.603169	31935	2	0.334477	31964	6	0.233304	9969815	0.000000
318663119	10865	509	2546.289745	31743	3	0.516430	31731	3	0.485916	9964893	0.000000
318626154	37277	1830	3321.884351	31846	0	0.479668	31889	1	0.168530	9959873	0.000000
318653822	16216	854	3947.440120	31965	1	0.231714	31818	2	0.413912	9954887	0.000000
318686670	22635	1120	2724.189941	31675	1	0.277223	32032	1	0.071096	9949847	0.000000
318658129	25365	1326	4153.901376	31992	2	0.390169	32019	1	0.174290	9944731	0.000000
318649115	18413	941	3071.702691	31948	0	0.064047	31978	1	0.326613	9939789	0.000000
318650811	26797	1326	3590.180065	31909	0	0.308540	31982	1	0.204112	9934800	0.000000
318656528	19804	1051	3558.882614	31630	1	0.051268	31862	1	0.097951	9929763	0.000000
318658265	23589	1170	3306.731900	31799	3	0.007122	31973	1	0.023683	9924776	0.000000
318668053	23301	1156	3726.163616	31697	0	0.478874	31917	3	0.008265	9919732	0.000000
318663133	20903	1106	3197.699712	31994	0	0.130091	31792	2	0.437212	9914677	0.000000
318638709	24706	1240	3651.291871	31851	1	0.180884	31829	1	0.119272	9909680	0.000000
318659832	21036	1014	3392.821143	31788	0	0.357351	32083	4	0.350812	9904701	0.000000
318666420	23995	1209	3473.165057	31789	3	0.512309	32115	1	0.387172	9899854	0.000000
318645243	21449	1096	3516.492777	32069	1	0.174233	31841	2	0.196923	9894937	0.000000
318651379	23203	1229	3466.089366	31867	2	0.352746	31924	0	0.273925	9890016	0.000000
318658933	22770	1122	3523.716500	31703	1	0.512069	31915	1	0.455096	9884984	0.000000
318659787	22844	1126	3442.897471	31750	2	0.191780	31917	4	0.324229	9880044	0.000000
318650686	23010	1143	3485.405161	31999	1	0.041095	32111	2	0.258007	9875230	0.000000
318661400	22653	1125	3510.309424	32015	1	0.276994	31977	4	0.421803	9870248	0.000000
318663554	23055	1172	3406.004274	32049	1	0.179047	31720	1	0.128897	9865266	0.000000
318653084	22939	1239	3571.517699	31919	2	0.064146	31911	2	0.395992	9860356	0.000000
318659220	21986	1148	3381.602648	31918	1	0.258994	31921	2	0.126244	9855418	0.000000
318640606	23029	1171	3511.899358	31914	0	0.103542	31872	2	0.107019	9850573	0.000000
318647648	22388	1175	3462.576571	31852	3	0.104151	32023	1	0.131073	9845732	0.000000
318652936	22929	1230	3481.333916	31948	1	0.081841	31941	4	0.148756	9840857	0.000000
318658741	22200	1119	3435.611190	31957	6	0.040850	31720	0	0.023627	9835920	0.000000
318664810	22613	1129	3433.756872	31867	1	0.186124	32038	0	0.026151	9831058	0.000000
318669642	22734	1168	3545.959570	31885	0	0.025265	32006	8	0.049464	9826186	0.000000
318654518	22057	1150	3403.313328	32039	0	0.485173	31989	0	0.230754	9821137	0.000000
318635116	23238	1115	3572.587057	31868	3	0.182195	32105	6	0.189450	9816222	0.000000
318669105	21927	1158	3414.215137	32005	1	0.457425	31784	1	0.546112	9811298	0.000000
318676359	23403	1251	3453.311357	31954	1	0.268831	31864	1	0.210821	9806427	0.000000
318648297	22425	1133	3487.049062	31919	2	0.192866	31959	0	0.247044	9801544	-1.#IND00
318646632	22376	1114	3448.276081	31896	1	0.144130	31837	3	0.211467	9796696	-1.#IND00
318641900	23102	1125	3439.172043	31659	1	0.022380	31814	3	0.532036	9791830	-1.#IND00
318652670	22572	1181	3515.570297	31904	7	0.021563	32050	0	0.272538	9786752	0.000787
318673803	22896	1158	3427.281418	31922	3	0.407467	31786	0	0.109376	9781966	0.001290
318661984	23249	1132	3552.928861	31961	2	0.248013	31680	3	0.036130	9777117	-0.000402
318638474	22023	1081	3425.009526	32043	0	0.290558	31854	0	0.225200	9772159	0.001061
318638134	23525	1216	3506.781017	31842	1	0.028819	31756	0	0.582774	9767201	0.001747
318655248	21982	1106	3529.693211	32098	1	0.733325	31771	3	0.164020	9762388	-0.002734
318662403	22175	1170	3444.511284	32234	2	0.174448	31672	0	0.166491	9757465	-0.001843
318647005	23372	1193	3484.556444	31705	0	0.185680	32014	1	0.312689	9752578	-0.000268
318670023	22138	1146	3549.829756	31892	0	0.023477	31751	0	0.042292	9747682	-0.000517
318633931	23137	1189	3365.977704	31767	1	0.043643	31979	2	0.045220	9742754	0.000236
318669818	23360	1174	3569.965853	31821	1	0.331473	32079	4	0.288463	9737884	0.000363
318660191	21976	1143	3430.898884	31789	5	0.121337	31787	0	0.270793	9732985	0.008335
318660238	23413	1180	3493.072867	31902	0	0.300856	31931	2	0.197452	9728044	0.007864
318652265	22528	1130	3504.779422	31865	8	0.321211	31997	3	0.038147	9723214	0.007554
318664099	22430	1169	3419.922137	31869	0	0.092275	31749	4	0.077804	9718275	0.007608
318657950	22689	1097	3488.304185	31796	6	0.058600	31778	1	0.203436	9713382	0.005920
318667569	22810	1146	3451.518316	31742	4	0.681540	31951	2	0.046883	9708618	0.006103
318656578	22223	1180	3534.004948	31843	0	0.143315	31851	0	0.118939	9703792	0.001493
318654316	22467	1136	3451.897069	32064	2	0.123227	31817	1	0.036447	9699032	0.001462
318679354	23272	1234	3512.761246	32033	4	0.364310	31945	4	0.008351	9694195	0.002290
318670728	21455	1119	3432.417673	31816	1	0.306772	31960	2	0.525999	9689512	0.002387
318648157	24053	1314	3474.221533	31899	4	0.120191	31899	0	0.380256	9684691	0.002062
318657217	22465	1105	3527.509868	31898	0	0.598234	31889	4	0.266473	9679773	0.002025
318652440	21994	1147	3370.576885	31960	1	0.276271	31940	1	0.066563	9674990	0.003746
318661012	22944	1201	3488.552777	31803	1	0.050442	31975	1	0.546880	9670068	0.003948
318660354	22749	1151	3550.270877	31944	0	0.324886	32223	0	0.152036	9665251	0.004626
318678184	22568	1129	3452.577052	31815	4	0.508997	31777	2	0.066171	9660365	0.004315
318664909	23129	1192	3508.729434	31767	0	0.434343	31849	1	0.114585	9655500	0.004260
318669205	22331	1138	3449.484563	32058	1	0.690017	31918	3	0.395662	9650568	0.004193
318681918	23251	1154	3464.721297	31920	3	0.156653	31884	0	0.086468	9645740	0.004029
318677344	22248	1150	3522.199496	31816	1	0.334847	31754	0	0.272743	9640839	0.004750
318648929	22681	1173	3389.627862	32001	1	0.058760	31848	1	0.325144	9636027	0.004131
318649921	23138	1149	3538.169555	31700	6	0.218336	31921	2	0.068170	9631302	0.004282
318638176	22057	1112	3404.169237	31667	0	0.217180	32064	2	0.168432	9626487	0.003961
318637581	23276	1270	3498.916275	32059	0	0.018589	32113	4	0.290209	9621718	0.003987
318648982	22558	1197	3510.899716	31872	2	0.002907	32022	0	0.199018	9617059	0.003866
318659848	22420	1166	3410.201260	31793	6	0.421120	32025	0	0.055523	9612297	0.003503
318668926	23005	1198	3471.716098	31822	0	0.272175	31827	3	0.068105	9607510	0.004147
318676129	22356	1209	3518.279585	31906	0	0.366562	32046	1	0.088376	9602602	0.004121
318675039	22512	1153	3374.811389	31926	2	0.058920	31877	1	0.040669	9597973	0.004827
318672318	23233	1176	3561.802394	31855	0	0.201591	32049	0	0.193172	9593202	0.004511
318681154	21659	1101	3348.494690	31745	4	0.333928	32048	1	0.056101	9588346	0.004635
318644484	24044	1312	3586.654410	31885	1	0.132386	31821	0	0.204256	9583559	0.003118
318647476	21175	1029	3427.683918	31763	3	0.278047	31760	1	0.162048	9578711	0.002709
318648631	23389	1151	3442.741744	31868	2	0.054617	31966	3	0.480888	9573955	0.002447
318663147	22434	1143	3548.053268	31905	0	0.426080	31808	1	0.274897	9569168	0.002827
318663482	21868	1138	3445.740204	32031	1	0.092511	31884	0	0.067467	9564315	0.002485
318634727	23357	1247	3455.828696	31817	2	0.122184	31939	0	0.322442	9559467	0.002784
318667228	22073	1092	3487.406734	31873	10	0.108685	32031	1	0.141261	9554710	0.002434
318672198	23257	1231	3430.199749	31769	1	0.199630	31751	2	0.040764	9549919	0.002399
318647704	23421	1133	3547.520239	31842	3	0.108624	31848	0	0.041978	9545142	0.001879
318675664	21450	1084	3403.153546	31993	0	0.270820	31943	4	0.479987	9540399	0.002010
318663261	23634	1179	3476.989116	31991	4	0.059659	31936	1	0.107962	9535733	0.002006
318668697	21626	1145	3481.043656	31846	1	0.329799	31816	0	0.537786	9530993	0.001648
318667236	22902	1146	3386.314587	32014	1	0.374856	32065	2	0.140743	9526230	0.002411
318666399	22733	1129	3548.177397	31906	1	0.329649	31973	1	0.062107	9521544	0.001730
318667337	22251	1147	3481.414054	31972	0	0.086719	31901	3	0.307862	9516772	0.001738
npatches	nstrain	runtime	dt	init_x	init_y	init_y_blood	init_z	init_S	beta0	beta1	beta2	beta3	mean_beta	B	d	delta	delta_blood	b[0]	mut	m	CTL	c	g	epsilon	k	het	lambda	rho	omega	x_max	patch.dyna	DELTA	A	VA
10000	1	100.000000	0.001000	21900	9499	5000000	0.001000	10000000	7.446590	7.257200	9.985007	4.291921	7	800000000	0.010000	1.000000	1.000000	80000	0.000050	0.004800	1	0.001000	1.000000	2.500000	16.000000	0.500000	0.000000	0.000000	0.000000	31872	0	10.000000	7.000000	1.000000
sus	inf	inf_blood	z	x[0]	y[0][0]	z[0]	x[1]	y[1][0]	z[1]	S[0]	synchrony
219000000	94990000	5000000	10.000000	21900	9499	0.001000	21900	9499	0.001000	10000000	0.000000
306128238	5054	333	6759.793636	30726	0	0.616384	30530	2	1.000000	9995008	0.000000
317692123	2608	139	794.926690	31663	0	0.050754	31828	0	0.092335	9989966	0.000000
318531883	67147	3268	2101.998271	31893	11	0.790867	31637	6	0.055141	9984808	0.000000
318638382	6959	384	4367.925087	32018	2	0.841702	31799	1	0.658430	9979780	0.000000
318664405	14218	679	1320.704687	31982	0	0.098527	31623	1	0.066631	9974695	0.000000
318598954	43707	2269	5172.339155	31617	13	0.446276	31943	22	0.532223	9969709	0.000000
318688589	8973	445	2383.979314	31788	0	0.355118	31833	0	0.132790	9964684	0.000000
318641323	36916	1924	2775.855996	32126	6	0.399539	31694	7	0.483077	9959768	0.000000
318668376	15309	811	4057.940689	32003	0	0.180039	31659	1	0.261100	9954827	0.000000
318684883	19584	1034	2292.824055	31778	4	0.344239	31984	0	0.508350	9949877	0.000000
318645167	28924	1493	4206.668044	31625	1	0.304466	31889	0	0.324072	9944825	0.000000
318676748	15775	803	2763.399904	32019	7	0.499315	31898	1	0.041963	9939817	0.000000
318649531	29568	1544	3311.836617	31700	2	0.224888	31973	6	0.585772	9934886	0.000000
318633519	17777	913	3437.796413	31676	0	0.327439	31719	0	0.139836	9929936	0.000000
318658509	23125	1178	2874.877221	31929	7	0.253812	31869	4	0.050359	9925015	0.000000
318660142	23100	1228	3669.065274	31732	3	0.624257	31654	2	0.634233	9920016	0.000000
318661497	19639	857	2974.432231	31890	0	0.072934	31771	3	0.209869	9915189	0.000000
318660939	24837	1333	3403.745968	31887	1	0.113847	31894	5	0.304724	9910163	0.000000
318663243	20525	1053	3286.114429	31939	1	0.400934	31746	1	0.346086	9905233	0.000000
318667698	22458	1102	3156.878337	31792	0	0.551860	31930	3	0.264779	9900277	0.000000
318662075	22115	1081	3411.699689	31934	5	0.640760	31831	0	0.173315	9895254	0.000000
318644142	21431	1113	3053.602947	32082	1	0.185624	31955	1	0.024486	9890278	0.000000
318654607	24060	1197	3418.557981	31876	2	0.414896	31908	3	0.009889	9885317	0.000000
318667249	20561	1043	3204.228826	31851	0	0.515742	32027	2	0.737311	9880304	0.000000
318658895	23672	1184	3262.515387	32083	0	0.341579	31896	1	0.278662	9875605	0.000000
318679208	21539	1136	3335.690462	31952	1	0.417481	31936	0	0.384651	9870622	0.000000
318645096	21135	1051	3182.523618	31626	0	0.049421	31892	1	0.181243	9865765	0.000000
318659308	23689	1183	3357.345037	31835	7	0.314780	31823	3	0.566040	9860850	0.000000
318654483	20818	1058	3273.780550	31941	0	0.473096	31769	2	0.127929	9855980	0.000000
318655767	22754	1150	3149.964911	32031	0	0.063125	31866	2	0.616422	9851126	0.000000
318655061	21833	1137	3391.393414	31896	3	0.095437	31787	0	0.227958	9846191	0.000000
318658461	21505	1100	3166.839986	31479	8	0.426885	31764	1	0.205724	9841231	0.000000
318646253	22584	1057	3369.727660	31760	2	0.509624	31907	1	0.036338	9836354	0.000000
318690172	21647	1072	3237.374656	32014	0	0.572229	31871	3	0.661525	9831613	0.000000
318664291	23134	1171	3310.425374	31968	0	0.048838	31749	1	0.238874	9826814	0.000000
318666714	21725	1090	3200.779054	31978	4	0.027230	31948	0	0.411670	9821896	0.000000
318669879	23166	1188	3296.134557	31888	0	0.711925	31760	4	0.043239	9816912	0.000000
318685158	21309	1113	3242.975608	31819	0	0.232502	31845	3	0.045822	9811905	0.000000
318661177	23154	1172	3309.832578	31897	1	0.552045	31642	0	0.603482	9806781	0.000000
318660267	22036	1111	3326.503607	31915	2	0.437021	31876	6	0.731184	9801830	-1.#IND00
318680020	22302	1118	3204.306437	31658	1	0.117087	31922	1	0.187375	9796818	-1.#IND00
318664850	21545	1151	3230.183675	31864	3	0.556591	32049	3	0.383515	9791906	-1.#IND00
318661567	22687	1123	3275.522194	31834	2	0.452820	31765	4	0.331490	9787075	0.002023
318658538	21499	1064	3262.804930	31824	2	0.869753	32154	0	0.273818	9782077	0.001626
318676981	22899	1125	3293.261591	31927	6	0.563896	31934	0	0.328745	9777121	0.006994
318652299	21565	1117	3256.702297	32011	1	0.183579	31889	1	0.145217	9772091	0.006996
318667184	22246	1167	3265.081773	31776	2	0.878285	31803	2	0.152182	9767211	-0.000747
318693313	21902	1134	3286.436859	31876	0	0.187384	31862	0	0.227014	9762290	-0.001467
318651340	21601	1117	3311.799654	31923	3	0.503352	32055	2	0.028652	9757378	0.000934
318667522	21852	1067	3215.017083	31988	3	0.213340	31878	0	0.618663	9752468	0.002044
318653894	23028	1134	3328.458430	31821	3	0.601693	32175	0	0.113700	9747575	0.000179
318659363	21754	1134	3236.530561	31890	6	0.502375	31895	6	0.025936	9742726	0.000612
318644438	22444	1138	3271.636885	32169	1	0.566516	31788	0	0.341725	9737845	0.000985
318671533	22199	1108	3255.256067	31902	0	0.166952	31919	1	0.029892	9733069	-0.004313
318677484	22140	1104	3303.981452	31734	5	0.467110	31800	14	0.914687	9728084	-0.007438
318660414	22400	1152	3292.567251	31685	0	0.270909	32098	3	0.600335	9723142	-0.007354
318662322	21775	1124	3238.630639	31745	3	0.082647	31878	4	0.766480	9718379	-0.006082
318614727	22805	1190	3341.709877	31809	5	0.417137	31666	1	0.364512	9713436	-0.006422
318667483	20525	1079	3195.159210	31865	0	0.139890	31848	1	0.400805	9708640	-0.005987
318654131	23993	1169	3282.130745	31915	7	0.171767	31911	4	0.360205	9703811	-0.005837
318665053	20487	1058	3347.943429	31894	1	0.185835	31923	0	0.095500	9698954	-0.005217
318688665	22555	1124	3170.317353	31906	4	0.410197	32025	0	0.054064	9693943	-0.005763
318679156	22381	1205	3363.360727	31677	0	0.293246	31770	13	0.682168	9689009	-0.005304
318663651	20953	1053	3209.313807	31866	1	0.043087	31945	0	0.174610	9684250	-0.003398
318657289	22836	1128	3305.864507	31649	1	0.495070	31843	0	0.555855	9679437	-0.003320
318679328	21423	1095	3317.718151	31832	1	0.045475	31928	1	0.143716	9674624	-0.002078
318673322	22384	1180	3257.055066	31978	3	0.005734	31807	8	0.037805	9669870	-0.001242
318631110	22453	1128	3352.084327	31678	0	0.563319	31997	2	0.857152	9665048	-0.000399
318671111	22165	1125	3172.182657	31932	2	0.186889	32018	1	0.127786	9660302	-0.001050
318660688	22205	1184	3367.089607	31830	3	0.157056	31820	0	0.032217	9655597	-0.000911
318675191	21270	1100	3209.114601	31919	6	0.619811	31982	19	0.155601	9650746	-0.000520
318662614	23171	1226	3289.627949	31943	8	0.848813	31955	1	0.596047	9645928	-0.000436
318664983	21830	1047	3279.254245	31806	3	0.207294	32003	6	0.650469	9641077	-0.000454
318643251	21997	1125	3224.528610	31899	2	0.455748	31669	0	0.094090	9636349	-0.000088
318653048	22557	1101	3274.706921	31913	1	0.137167	31883	0	0.317247	9631651	0.001763
318671697	21822	1058	3265.145363	31739	7	0.467156	31948	0	0.324573	9626655	0.001550
318658155	22443	1100	3310.956299	32215	0	0.289612	31814	0	0.367231	9621870	0.001304
318655282	21603	1158	3214.340350	31979	4	0.184499	31634	1	0.356033	9617041	0.001263
318679294	22989	1160	3254.035594	31905	2	0.303266	31738	15	0.629657	9612217	0.001124
318654736	21261	1082	3290.525045	31839	2	0.081612	31826	1	0.198318	9607442	0.000633
318677367	22854	1131	3221.430399	31937	1	0.328788	31920	2	0.030922	9602699	0.000769
318629725	21711	1107	3308.352341	31987	2	0.224020	31761	1	0.916885	9597790	0.000516
318659879	21556	1088	3197.197369	31918	0	0.032704	31930	5	0.181779	9592888	0.000434
318658700	23184	1166	3346.179979	31866	19	0.475648	31754	0	0.444688	9588027	0.000550
318667503	21536	1118	3251.594446	31799	6	0.225433	31819	0	0.316623	9583194	0.000694
318657396	22702	1206	3236.161530	31924	0	0.116997	31885	1	0.478774	9578448	0.000714
318657579	21853	1070	3341.246727	32049	6	0.044315	31848	1	0.337110	9573718	-0.000190
318675112	22113	1181	3278.567394	31959	1	0.327180	32039	0	0.368869	9568868	-0.000550
318664633	22311	1114	3215.750409	31968	0	0.427324	31931	0	0.344653	9564047	0.000027
318636584	22370	1095	3342.584131	31815	0	0.064438	31885	0	0.117335	9559168	0.000088
318653420	22293	1105	3243.019566	31983	4	0.575750	31747	3	0.516996	9554385	0.000230
318663950	22538	1182	3283.424437	31620	0	0.601684	31680	2	0.302554	9549716	0.000209
318644639	21744	1180	3274.307740	31756	0	0.122368	32020	3	0.623758	9544954	0.000250
318638548	21957	1167	3271.028313	31769	4	0.213497	31702	5	0.304879	9540099	0.001138
318670668	21900	1158	3305.652210	31914	0	0.205764	31935	3	0.673182	9535285	0.000990
318676766	21659	1103	3212.650857	31863	0	0.573176	31624	0	0.252282	9530594	0.001019
318662171	22210	1150	3313.500222	31826	5	0.461944	31885	10	0.659928	9525847	0.001007
318663348	21336	1100	3280.703910	32114	2	0.334912	31653	0	0.211060	9521005	0.001023
318652570	22278	1206	3222.700396	32076	1	0.187928	32007	0	0.373333	9516224	0.000747
npatches	nstrain	runtime	dt	init_x	init_y	init_y_blood	init_z	init_S	beta0	beta1	beta2	beta3	mean_beta	B	d	delta	delta_blood	b[0]	mut	m	CTL	c	g	epsilon	k	het	lambda	rho	omega	x_max	patch.dyna	DELTA	A	VA
10000	1	100.000000	0.001000	21900	9499	5000000	0.001000	10000000	8.607767	7.423169	8.172714	8.642503	7	800000000	0.010000	1.000000	1.000000	80000	0.000050	0.004800	1	0.001000	1.000000	2.500000	17.000000	0.500000	0.000000	0.000000	0.000000	31872	0	10.000000	7.000000	1.000000
sus	inf	inf_blood	z	x[0]	y[0][0]	z[0]	x[1]	y[1][0]	z[1]	S[0]	synchrony
219000000	94990000	5000000	10.000000	21900	9499	0.001000	21900	9499	0.001000	10000000	0.000000
306558637	2796	158	5820.889193	30562	0	0.587147	30429	0	0.551438	9994870	0.000000
317729889	2176	97	629.707452	31854	0	0.048364	31846	0	0.046132	9989734	0.000000
318569759	67610	3262	1819.877838	31903	6	0.021992	31902	1	0.004879	9984757	0.000000
318615950	6604	357	4327.017528	31896	0	0.463632	31958	0	0.417158	9979757	0.000000
318693025	11876	609	1148.179115	32000	0	0.081201	32058	1	0.035515	9974876	0.000000
318596213	48056	2488	4838.507434	31766	14	0.719837	31981	3	0.733679	9969736	0.000000
318689986	8045	408	2376.006324	31917	0	0.160141	31797	0	0.186254	9964824	0.000000
318650404	34908	1745	2444.727336	31851	7	0.769938	31842	3	0.019395	9959819	0.000000
318659478	15546	828	3958.865493	32035	3	0.225693	31881	2	0.273989	9954808	0.000000
318678892	17909	888	1998.514643	31866	0	0.070216	32023	0	0.220132	9949877	0.000000
318627488	30818	1564	4064.055847	31776	2	0.774214	31876	7	0.675381	9944895	0.000000
318680893	13838	713	2634.791633	31798	0	0.380099	31853	0	0.115725	9939934	0.000000
318666868	30016	1563	2990.573396	31868	12	0.171692	31778	2	0.021146	9934995	0.000000
318661567	17812	935	3402.477257	31936	1	0.373723	31597	0	0.217718	9930018	0.000000
318658351	21458	1103	2557.690849	32247	4	0.210922	31763	11	0.482011	9925019	0.000000
318642739	24149	1247	3555.489688	31722	1	0.163921	31991	0	0.202225	9919995	0.000000
318665817	18095	926	2802.792476	31920	11	0.184460	31714	2	0.407549	9915036	0.000000
318672849	25574	1278	3138.736890	31914	1	0.302830	31595	7	0.467781	9910171	0.000000
318637384	19868	964	3225.880931	31678	4	0.642646	31800	1	0.210508	9905253	0.000000
318649791	22007	1138	2872.681277	31825	0	0.207476	31793	3	0.402493	9900235	0.000000
318664427	22719	1108	3351.958322	31747	2	0.654555	31914	1	0.243710	9895277	0.000000
318674631	19361	1024	2886.740098	31903	3	0.881068	31951	8	0.117343	9890303	0.000000
318686466	24068	1238	3206.928037	32075	1	0.524603	31942	2	0.219387	9885523	0.000000
318662711	20285	1072	3091.316451	31673	0	0.266243	31854	3	0.317115	9880532	0.000000
318660126	22318	1133	3030.137623	31910	2	0.377046	31882	0	0.123124	9875519	0.000000
318666354	21531	1140	3193.963267	31952	1	0.284830	31717	4	0.088088	9870507	0.000000
318682334	21314	1043	3010.900515	31816	2	0.304129	31991	1	0.439528	9865527	0.000000
318678089	21859	1060	3099.529655	31935	5	0.684078	31898	3	0.421173	9860630	0.000000
318653744	21170	1146	3102.795695	32011	0	0.280889	31903	2	0.203243	9855570	0.000000
318675223	22181	1121	3091.139658	32115	1	0.690726	31878	2	0.293403	9850714	0.000000
318641484	21290	1127	3105.846049	31934	5	0.096507	31907	1	0.159946	9845866	0.000000
318659485	21910	1154	3087.514579	31776	2	0.389766	31861	2	0.356686	9840887	0.000000
318646876	21625	1067	3085.474222	32017	2	0.104565	31915	2	0.157482	9835965	0.000000
318673601	21352	1057	3063.164112	31798	7	0.623764	31829	1	0.035770	9831000	0.000000
318678539	22615	1218	3153.791407	31925	3	0.285622	31532	0	0.432420	9826070	0.000000
318658035	21283	1089	3089.559819	31948	9	0.228631	31851	3	0.136161	9821220	0.000000
318664647	22135	1170	3055.303795	31722	0	0.089651	31699	3	0.499469	9816343	0.000000
318657071	21432	1146	3144.809471	31892	0	0.269883	31939	1	0.333052	9811464	0.000000
318691232	21038	996	2905.765888	31829	10	0.134808	31783	5	0.301345	9806601	0.000000
318658455	23409	1203	3221.743906	31854	0	0.289782	31760	0	0.119682	9801619	-1.#IND00
318678462	19857	1058	2994.925330	32063	1	0.364956	31890	3	0.641756	9796592	-1.#IND00
318661968	23786	1237	3045.451259	31872	0	0.047791	32022	0	0.092305	9791705	-1.#IND00
318650907	20527	1019	3224.077289	31845	0	0.554245	31686	4	0.021580	9786933	-1.#IND00
318651083	21870	1124	2905.494886	31810	1	0.299604	32004	0	0.560807	9782133	-1.#IND00
318666316	21677	1066	3243.924494	31708	0	0.701529	31895	0	0.208841	9777243	0.004357
318671254	20605	1120	2948.922606	31849	1	0.735866	31942	3	0.247874	9772442	0.006045
318662039	22576	1107	3190.061734	31943	1	0.223252	31952	4	0.534192	9767624	0.004120
318661017	20258	1100	3011.538577	31734	5	0.069168	31934	3	0.084366	9762782	0.003869
318673579	22317	1177	3103.762365	31972	1	0.719206	31823	1	0.177682	9758025	-0.000439
318653444	20910	1055	3144.235788	31895	0	0.515720	31791	0	0.027911	9753237	0.000625
318646677	21702	1103	3007.437564	31915	9	0.325188	32111	2	0.191477	9748337	0.001290
318632651	22427	1173	3207.597981	31957	2	0.203334	31963	4	0.319311	9743394	0.000996
318647592	21029	1008	3017.576112	31962	1	0.409781	31696	2	0.331108	9738510	-0.000038
318649613	22899	1162	3192.217421	31782	0	0.166061	31615	0	0.070390	9733637	-0.000092
318681949	20310	1052	2991.781094	31899	3	0.341696	31870	1	0.006489	9728640	0.000953
318668605	23109	1174	3067.152386	31930	0	0.181286	31743	0	0.838015	9723823	0.000093
318670989	21473	1151	3144.118861	32042	2	0.255309	31717	1	0.205112	9718972	0.001144
318688254	21153	1061	2998.772269	31977	1	0.225892	31857	0	0.760420	9714149	0.001449
318652027	22905	1215	3202.735999	31965	4	0.055733	31922	1	0.286932	9709266	-0.001792
318643850	19867	1050	3020.470161	31944	0	0.345407	31893	3	0.705322	9704406	0.000089
318653573	23588	1124	3111.409956	31933	5	0.816992	31867	3	0.690255	9699570	-0.000080
318646317	20597	1058	3172.480929	31926	1	0.404276	32077	4	0.372639	9694698	0.000490
318645852	21179	1086	2992.879103	31757	1	0.328179	31863	1	0.194824	9689852	0.000221
318669030	22596	1172	3164.385752	31795	0	0.343894	31875	1	0.029503	9685150	-0.000497
318651870	20715	1120	3116.803636	32039	0	0.110980	31867	0	0.534314	9680342	0.001035
318661356	21817	1080	3020.235265	31852	15	0.199515	32018	1	0.218681	9675539	0.000952
318658582	21203	1074	3112.521908	31740	2	0.854836	32053	0	0.321930	9670703	0.000926
318658948	21514	1076	3039.296641	31836	0	0.219535	31950	5	0.731961	9665849	0.000117
318668549	22633	1191	3200.459203	31944	1	0.125450	31979	2	0.106761	9660905	0.000583
318674935	20153	1037	2986.510284	31854	0	0.376841	31771	3	0.064451	9656071	0.001220
318659281	23069	1155	3128.365030	31807	4	0.825351	31684	3	0.320617	9651424	-0.001016
318660027	20798	1039	3121.519040	31853	0	0.278974	32017	1	0.329190	9646601	-0.001110
318695985	22031	1084	2977.138662	31804	4	0.776113	31909	1	0.283361	9641753	-0.000620
318660573	21166	1074	3168.200091	32106	7	0.582924	31579	0	0.219893	9636895	-0.000116
318650166	21935	1102	3005.254105	31795	5	0.193368	31839	5	0.407772	9632022	0.000267
318663027	21428	1107	3173.434009	31754	8	0.232012	31938	1	0.529468	9627214	0.000052
318672561	20957	1067	3004.130791	31680	1	0.454275	31864	0	0.566932	9622450	0.000945
318658587	23216	1215	3216.263175	31716	1	0.354947	31813	0	0.386403	9617791	-0.000086
318661302	20146	1071	3015.872795	31889	2	0.502084	31694	3	0.534681	9612949	-0.000486
318670156	22650	1152	3100.277350	31931	0	0.326115	31768	0	0.522200	9608202	-0.000414
318657290	20843	1029	3115.025111	31840	7	0.473566	31827	2	0.066380	9603446	0.000052
318654287	21922	1103	3060.583846	32031	1	0.254578	31950	1	0.579420	9598710	-0.000283
318640793	21849	1121	3176.035478	31800	1	0.449000	32133	0	0.134342	9594080	-0.000432
318665363	20817	1159	2990.640099	31882	0	0.196126	31789	0	0.326817	9589419	-0.000258
318663177	22571	1189	3121.298058	31822	0	0.152258	31908	2	0.659673	9584597	0.000128
318657619	20173	1040	3055.398132	31928	0	0.537828	32079	1	0.229786	9579812	-0.000755
318658718	22742	1188	3118.468427	32057	3	0.689049	32037	3	0.529112	9575068	-0.000667
318693206	20903	1087	3088.757684	32055	0	0.452348	31830	0	0.464409	9570293	-0.000204
318657424	22832	1193	3060.719231	31940	3	0.840988	31965	0	0.039711	9565445	0.000349
318657405	21061	1071	3211.599976	31910	7	0.683203	31747	0	0.746798	9560777	0.000428
318686131	20833	1008	2931.502262	31668	0	0.355003	31762	2	0.127956	9555923	0.000235
318682412	22636	1152	3190.312685	31918	0	0.572351	31912	1	0.123269	9551064	0.002025
318644745	21221	1057	3122.740476	31962	4	0.713511	31622	1	0.469036	9546237	0.002468
318660194	22114	1118	3094.058121	31756	2	0.331894	31828	0	0.192596	9541560	0.002598
318649557	21804	1076	3083.326124	31732	1	0.764699	31895	0	0.336080	9536822	0.002475
318636836	21642	1111	3146.353555	31505	3	0.416259	31989	0	0.515851	9531988	0.002151
318637417	21483	1068	2968.192705	31912	3	0.563314	31972	4	0.406335	9527177	0.002316
318655529	22345	1172	3241.434957	32032	1	0.065539	32262	0	0.312323	9522364	0.002510
318694771	20444	1034	2984.662663	31888	1	0.820275	31972	0	0.393433	9517628	0.002397
npatches	nstrain	runtime	dt	init_x	init_y	init_y_blood	init_z	init_S	beta0	beta1	beta2	beta3	mean_beta	B	d	delta	delta_blood	b[0]	mut	m	CTL	c	g	epsilon	k	het	lambda	rho	omega	x_max	patch.dyna	DELTA	A	VA
10000	1	100.000000	0.001000	21900	9499	5000000	0.001000	10000000	6.184897	8.657576	7.114782	6.573013	7	800000000	0.010000	1.000000	1.000000	80000	0.000050	0.004800	1	0.001000	1.000000	2.500000	18.000000	0.500000	0.000000	0.000000	0.000000	31872	0	10.000000	7.000000	1.000000
sus	inf	inf_blood	z	x[0]	y[0][0]	z[0]	x[1]	y[1][0]	z[1]	S[0]	synchrony
219000000	94990000	5000000	10.000000	21900	9499	0.001000	21900	9499	0.001000	10000000	0.000000
306944785	1491	100	5006.913984	30578	0	0.450097	30474	0	0.680763	9994927	0.000000
317762756	1574	72	511.476066	31652	0	0.037161	31617	0	0.056017	9989877	0.000000
318562782	58817	2772	1273.026348	31788	5	0.271207	31808	8	0.435007	9984939	0.000000
318612403	7298	404	4615.636817	31826	0	0.251261	31855	1	0.667340	9980032	0.000000
318680620	9369	457	1023.967264	31795	0	0.186690	31794	0	0.062117	9975031	0.000000
318611149	54884	2831	4262.450384	31912	1	0.741798	31828	0	0.006778	9970025	0.000000
318682071	7650	378	2403.364235	31713	0	0.078317	32100	26	0.170482	9965011	0.000000
318658565	30899	1506	2084.537745	31876	3	0.022007	31713	2	0.149580	9960127	0.000000
318651601	17367	975	4019.486487	31999	0	0.270784	31690	0	0.342486	9955232	0.000000
318702292	14705	773	1834.114886	32010	0	0.023297	31560	4	0.140701	9950247	0.000000
318609312	34188	1773	3746.760643	31801	7	0.161290	31855	6	0.676977	9945312	0.000000
318672461	12480	650	2527.145949	31731	2	0.198481	31719	0	0.427709	9940397	0.000000
318639695	30124	1564	2746.905815	31934	2	0.436664	31832	2	0.218920	9935475	0.000000
318651850	17523	879	3306.426715	31957	0	0.116733	31997	0	0.387064	9930506	0.000000
318692052	20352	1074	2373.875793	31777	2	0.186002	32038	0	0.206387	9925677	0.000000
318658697	24806	1235	3410.913132	31955	1	0.104621	31667	7	0.097657	9920650	0.000000
318660598	16909	847	2605.096241	31898	9	0.221764	31882	4	0.517307	9915705	0.000000
318633439	25664	1283	2951.563995	31756	2	0.159567	31840	9	0.169520	9910674	0.000000
318658405	18807	965	3023.982441	31679	0	0.574974	31770	0	0.137537	9905719	0.000000
318657347	22127	1145	2723.660289	31668	1	0.309019	31908	0	0.523085	9900768	0.000000
318652555	21998	1102	3093.755643	31880	1	0.183431	32054	3	0.287803	9895801	0.000000
318642185	20280	997	2738.320675	31957	2	0.311973	31978	2	0.526717	9890891	0.000000
318653580	22788	1210	3003.827497	31836	4	0.293075	31899	2	0.327438	9886041	0.000000
318670586	19793	1044	2888.789271	31663	0	0.397528	31857	1	0.409472	9881097	0.000000
318677400	21791	1121	2865.197505	31820	4	0.503573	31528	2	0.179054	9876206	0.000000
318673114	20992	1127	2939.573921	31949	0	0.071620	31980	2	0.284323	9871211	0.000000
318641401	20617	1050	2859.334436	32029	8	0.430445	31915	0	0.052855	9866319	0.000000
318632347	21883	1108	3014.888113	31910	1	0.231791	31995	5	0.773097	9861325	0.000000
318678914	20490	1017	2793.730418	31835	0	0.353041	31834	4	0.608474	9856314	0.000000
318665341	22677	1095	2963.982126	31995	0	0.039058	31796	3	0.158017	9851440	0.000000
318657322	20228	1005	2921.290420	31933	1	0.626279	31963	1	0.187937	9846551	0.000000
318645648	21285	1064	2951.116072	31767	1	0.266447	31860	1	0.427208	9841723	0.000000
318661718	21526	1132	2954.067805	32014	0	0.059243	31756	3	0.503872	9836827	0.000000
318663074	20294	1049	2862.556720	31837	14	0.123125	31760	0	0.250670	9832046	0.000000
318654976	22189	1099	2962.503748	31998	4	0.484021	31750	0	0.195760	9826945	0.000000
318643995	19858	987	2829.102796	31873	5	0.260492	31819	3	0.633761	9822032	0.000000
318671971	22555	1153	2929.703508	31867	0	0.173012	31923	3	0.138408	9817078	0.000000
318647127	19946	1034	2925.550045	31688	2	0.198879	32163	0	0.179455	9812145	0.000000
318653918	21765	1145	2884.254731	31794	5	0.140648	32051	6	0.260985	9807200	0.000000
318671476	21166	1088	2986.669577	31549	0	0.318828	31863	0	0.327866	9802227	-1.#IND00
318664040	21578	1129	2916.671693	31801	0	0.617408	31717	2	0.751375	9797294	-1.#IND00
318659906	20665	1118	2878.733293	31755	6	0.216695	31607	0	0.299050	9792351	-1.#IND00
318669618	20952	1040	2904.286999	31728	2	0.113796	31758	1	0.138249	9787449	-1.#IND00
318675612	21928	1118	2957.532606	31865	6	0.072586	31882	0	0.570458	9782585	0.003303
318633101	20044	1042	2871.923660	32020	1	0.207927	31627	3	0.161037	9777659	0.001173
318650421	22003	1168	2933.509177	31978	4	0.371030	32021	3	0.087561	9772654	0.001526
318674752	20519	1095	2884.405028	31934	2	0.329304	31960	6	0.261446	9767740	0.001225
318665067	21271	1041	2904.587927	31978	1	0.244944	31681	2	0.220384	9762953	0.000481
318683946	21329	1098	2918.445303	31779	1	0.085832	31694	0	0.199744	9758065	-0.000447
318653370	21118	1090	2933.369243	31966	3	0.596089	31856	6	0.053936	9753149	0.000517
318671089	21094	1151	2900.800297	31953	0	0.467294	31813	2	0.371459	9748315	0.000067
318665360	21819	1103	2890.484843	31763	2	0.103152	31893	11	0.331797	9743429	-0.000714
318660842	21399	1104	2950.633929	31983	0	0.404301	31961	8	0.482365	9738672	-0.000337
318664702	20347	1035	2904.038080	32110	1	0.222178	32136	0	0.138226	9733709	0.000381
318676776	21547	1177	2883.716398	31998	0	0.018751	31780	1	0.304958	9728970	0.002060
318648233	20883	1031	2991.813016	31981	0	0.002199	31721	4	0.113013	9724059	0.003040
318659550	20156	1038	2797.157588	31767	3	0.001945	31693	3	0.217082	9719242	0.003620
318668883	22382	1101	2993.423013	31935	1	0.733968	31742	2	0.203159	9714362	0.004794
318657079	20818	1096	2891.435016	31812	1	0.239502	31658	0	0.604427	9709568	0.004561
318665228	21395	1089	2898.887356	31934	4	0.370160	32006	2	0.734061	9704876	0.003638
318657616	21005	1040	2936.194693	31786	1	0.109615	31907	6	0.458932	9700044	0.004212
318677115	21502	1036	2859.180062	31798	0	0.122063	31805	7	0.850348	9695198	0.003922
318664251	21485	1006	2929.225496	31984	0	0.197889	32003	1	0.104702	9690416	0.003246
318674517	21045	1086	2923.429204	31920	2	0.417551	31892	1	0.013222	9685638	0.000390
318649298	20980	1091	2899.481534	31947	3	0.472921	31913	30	0.177128	9680853	0.000129
318659364	20720	1094	2901.463878	31764	0	0.216906	31876	0	0.203500	9676049	-0.000503
318665989	21650	1073	2953.534214	31650	1	0.040704	31727	0	0.457890	9671325	-0.001185
318678495	20840	1039	2930.110969	31782	1	0.671211	32014	4	0.427591	9666420	-0.001028
318655142	21666	1080	2855.352844	31868	0	0.434849	31900	1	0.081329	9661510	-0.000935
318647379	21638	1111	3009.917449	31854	0	0.037387	31992	5	0.029193	9656549	-0.000723
318674583	19776	1033	2843.082593	31846	11	0.124605	31945	0	0.266798	9651716	-0.000133
318675010	22793	1149	2941.242681	31800	0	0.241627	31784	3	0.483413	9646889	-0.000296
318648632	20402	1025	2970.547565	31859	2	0.609298	31824	2	0.199463	9642093	-0.000380
318658582	21443	1075	2833.123648	31932	1	0.182418	31836	2	0.301895	9637186	-0.000253
318663616	21673	1130	2980.268592	31700	1	0.462370	31828	1	0.130738	9632409	-0.000282
318652886	20514	984	2824.488077	31757	2	0.151579	32030	1	0.415950	9627645	-0.000613
318678227	21898	1126	2879.451720	31969	2	0.046870	31889	5	0.112307	9622913	-0.001158
318638264	21778	1112	3060.561619	31917	0	0.584289	31977	9	0.376820	9617993	-0.000163
318661121	20291	1028	2805.542972	32031	3	0.083294	31824	7	0.390790	9613198	-0.000248
318658264	22504	1155	2951.277677	31904	2	0.906781	31926	1	0.450426	9608337	0.000115
318678516	20321	1041	2904.533599	31824	1	0.137076	31954	2	0.271870	9603539	0.000285
318660479	21972	1113	2932.860436	32004	1	0.137875	32096	3	0.335983	9598871	-0.000581
318650531	20170	948	2850.124154	31827	2	0.079102	31989	2	0.231673	9594051	0.002245
318660121	22159	1144	2923.958790	31817	1	0.219141	32087	0	0.425520	9589243	0.002534
318666222	21343	1113	2949.411440	32007	1	0.513813	31789	0	0.215404	9584268	0.002253
318668288	20299	1017	2886.015749	32027	0	0.138348	32029	0	0.096973	9579562	0.002230
318646064	21500	1063	2874.646969	31844	3	0.039634	31627	0	0.138691	9574823	0.002086
318653954	21588	1097	2965.104530	32064	4	0.301667	31849	0	0.392038	9570020	0.001901
318663683	20647	1027	2889.253224	31930	1	0.056554	31824	4	0.071431	9565359	0.001628
318669626	21910	1078	2903.097466	31794	2	0.488525	31883	2	0.267811	9560779	0.001327
318675133	20450	1088	2968.031950	31813	1	0.145539	31617	3	0.274288	9555971	0.002184
318664744	21308	1113	2825.240118	31893	1	0.693923	31786	4	0.402357	9551211	0.002194
318639160	21835	1122	3005.186033	32020	3	0.145968	32072	0	0.128536	9546438	0.002546
318647970	20578	974	2771.118362	32052	0	0.373908	31999	4	0.626813	9541685	0.002062
318654092	22384	1096	2941.532497	31748	2	0.184421	31847	1	0.206182	9536933	0.002496
318667078	19872	1041	2939.576891	31938	0	0.509490	31721	0	0.283905	9532199	0.002473
318670008	22143	1106	2818.379194	31651	5	0.402890	31730	2	0.037356	9527382	0.002352
318676266	20973	1089	3031.771049	31902	0	0.127017	31863	0	0.209777	9522642	0.001247
318681132	20372	1008	2759.626861	31662	2	0.019358	31816	0	0.264268	9517816	0.001279
npatches	nstrain	runtime	dt	init_x	init_y	init_y_blood	init_z	init_S	beta0	beta1	beta2	beta3	mean_beta	B	d	delta	delta_blood	b[0]	mut	m	CTL	c	g	epsilon	k	het	lambda	rho	omega	x_max	patch.dyna	DELTA	A	VA
10000	1	100.000000	0.001000	21900	9499	5000000	0.001000	10000000	4.658282	7.713524	4.055625	6.294169	7	800000000	0.010000	1.000000	1.000000	80000	0.000050	0.004800	1	0.001000	1.000000	2.500000	19.000000	0.500000	0.000000	0.000000	0.000000	31872	0	10.000000	7.000000	1.000000
sus	inf	inf_blood	z	x[0]	y[0][0]	z[0]	x[1]	y[1][0]	z[1]	S[0]	synchrony
219000000	94990000	5000000	10.000000	21900	9499	0.001000	21900	9499	0.001000	10000000	0.000000
307275505	1003	49	4422.211104	30802	0	0.360641	30552	0	0.419124	9994951	0.000000
317809829	1565	73	446.492488	31668	0	0.029848	31985	0	0.034629	9989999	0.000000
318564429	63262	3086	1342.928220	31618	7	0.119402	31846	2	0.006993	9985006	0.000000
318623116	5829	275	4184.980704	31993	0	0.377508	31994	0	0.524742	9979984	0.000000
318701226	8308	409	855.821792	31668	2	0.063849	32007	0	0.045522	9975042	0.000000
318579484	58358	3017	4151.346945	31798	4	0.052646	31970	1	0.730529	9969914	0.000000
318663752	6257	320	2253.501958	31903	0	0.376615	31707	0	0.108916	9965028	0.000000
318689895	29775	1475	1770.979579	31652	0	0.035511	31900	0	0.021956	9959971	0.000000
318653841	17759	921	4024.347904	31808	4	0.185198	31936	0	0.299423	9954946	0.000000
318675771	13665	700	1688.499572	31974	1	0.114367	31888	1	0.029812	9949936	0.000000
318622205	34848	1774	3565.249607	31774	7	0.103472	31899	4	0.331908	9945028	0.000000
318667853	11922	590	2458.442409	31898	0	0.295091	31726	0	0.107168	9940141	0.000000
318656395	28300	1428	2377.665744	32010	1	0.030785	31974	1	0.892710	9935208	0.000000
318652194	17925	939	3356.660973	31750	0	0.013318	31814	0	0.076261	9930233	0.000000
318670106	18334	921	2150.023851	31659	4	0.232562	31868	2	0.523661	9925437	0.000000
318648626	26729	1379	3356.422709	31835	3	0.375481	31568	0	0.297132	9920591	0.000000
318691469	15729	842	2556.051600	31976	0	0.054945	32007	1	0.373973	9915604	0.000000
318670950	25575	1306	2701.537816	31969	6	0.266552	31783	1	0.043438	9910607	0.000000
318665893	18549	979	3081.425931	31813	0	0.047799	31948	2	0.837022	9905656	0.000000
318659032	20272	1015	2445.477933	31889	1	0.106559	31917	1	0.076172	9900801	0.000000
318667894	22990	1209	2985.877769	31815	3	0.067037	32002	0	0.057325	9895856	0.000000
318669041	18851	980	2673.766196	31910	0	0.094781	31918	2	0.006701	9890886	0.000000
318644331	22161	1118	2748.270832	31995	2	0.096875	31903	0	0.001170	9886100	0.000000
318673009	19874	996	2858.295434	31736	0	0.181640	31708	24	0.351183	9881261	0.000000
318667874	21094	1083	2659.586236	31780	2	0.096412	31872	0	0.132675	9876427	0.000000
318668276	21019	1099	2891.077379	31972	4	0.498814	31753	5	0.261504	9871506	0.000000
318657323	19928	1016	2656.262335	31897	0	0.135830	31619	0	0.280227	9866613	0.000000
318684333	22242	1151	2861.028987	31872	0	0.243576	31740	1	0.127301	9861675	0.000000
318669067	19515	1044	2789.133727	31832	5	0.072091	31927	3	0.454555	9856713	0.000000
318663308	21860	1078	2683.313595	31805	0	0.054582	31770	1	0.059845	9851919	0.000000
318660137	20531	1058	2883.223887	31944	1	0.009192	31875	1	0.628170	9846937	0.000000
318657752	21039	1046	2657.063513	31831	4	0.023400	31837	0	0.111333	9842091	0.000000
318667518	21495	1050	2882.224750	32007	1	0.257361	31793	0	0.582781	9837071	0.000000
318670983	19825	981	2683.768128	31749	2	0.215845	31910	0	0.113518	9832122	0.000000
318660943	22779	1163	2806.835118	31943	1	0.218844	31804	0	0.018708	9827258	0.000000
318649829	19847	1019	2797.618240	31925	1	0.184484	31920	10	0.680869	9822269	0.000000
318655253	21608	1111	2726.610248	31611	0	0.213079	31926	6	0.515559	9817283	0.000000
318655940	21036	1098	2844.726864	32052	1	0.086778	31956	0	0.148788	9812606	0.000000
318645138	19998	1052	2684.777418	31854	0	0.045825	31709	1	0.457672	9807677	0.000000
[truncated: 163 more rows]
