# Supplementary material for: Large Variations in HIV-1 Viral Load Explained by Shifting-Mosaic Metapopulation Dynamics
Source: PLoS Biol. 2016 Oct 5;14(10):e1002567. doi: 10.1371/journal.pbio.1002567 (PMC5051940; doi:10.1371/journal.pbio.1002567)
Supplement: S1 Data — Each file gives the output from the simulations indicated by the filename: low migration (ms1, db432); high migration (ms1, db1); very high migration (ms10, db1); number of patches (np); reservoir (storage); no reservoir (nostorage); CTL immigration model (CTLimmig); CTL proliferation model (CTLprolif); β¯ (beta1, beta2, …). Within each file, there are 21 simulations for (k = 0,1,..,20), and data is output each day. For measures of synchrony, the final entry should be used. See Methods and S1 Simulation Code for further details. (ZIP) [file pbio.1002567.s002.zip › S1_Data/ms1_np10000_nostorage_noPD_CTLprolif_db1_beta8.tsv]

npatches	nstrain	runtime	dt	init_x	init_y	init_y_blood	init_z	init_S	beta0	beta1	beta2	beta3	mean_beta	B	d	delta	delta_blood	b[0]	mut	m	CTL	c	g	epsilon	k	het	lambda	rho	omega	x_max	patch.dyna	DELTA	A	VA
10000	1	100.000000	0.001000	21900	9499	5000000	0.001000	10000000	5.913195	11.952279	7.483779	7.444580	8	800000000	0.010000	1.000000	1.000000	80000	0.000050	0.004800	1	0.001000	1.000000	2.500000	0.000000	0.500000	0.000000	0.000000	0.000000	31872	0	10.000000	7.000000	1.000000
sus	inf	inf_blood	z	x[0]	y[0][0]	z[0]	x[1]	y[1][0]	z[1]	S[0]	synchrony
219000000	94990000	5000000	10.000000	21900	9499	0.001000	21900	9499	0.001000	10000000	0.000000
65468236	439313723	22213428	10000.000000	7962	42980	1.000000	4250	45217	1.000000	9994906	0.000000
51661498	565805063	28793777	10000.000000	6271	55696	1.000000	3338	57864	1.000000	9989892	0.000000
47749631	617409407	31457970	10000.000000	5869	60800	1.000000	3057	62454	1.000000	9984836	0.000000
46326245	638405374	32548477	10000.000000	5744	62554	1.000000	3038	64812	1.000000	9979885	0.000000
45782517	646928324	33004333	10000.000000	5558	63692	1.000000	2913	65966	1.000000	9974877	0.000000
45567233	650399050	33179887	10000.000000	5559	64267	1.000000	2889	65876	1.000000	9969801	0.000000
45469598	651804087	33251559	10000.000000	5536	64433	1.000000	2979	66291	1.000000	9964805	0.000000
45444098	652325654	33279018	10000.000000	5509	64653	1.000000	2927	66740	1.000000	9959822	0.000000
45424888	652565362	33294638	10000.000000	5471	64660	1.000000	2987	65786	1.000000	9954643	0.000000
45409753	652663756	33299285	10000.000000	5404	64835	1.000000	2903	66257	1.000000	9949664	0.000000
45413749	652696803	33304652	10000.000000	5470	64477	1.000000	2964	66438	1.000000	9944677	0.000000
45419321	652680229	33291847	10000.000000	5454	64804	1.000000	2915	66381	1.000000	9939727	0.000000
45419029	652702367	33290069	10000.000000	5456	64735	1.000000	2910	66406	1.000000	9934728	0.000000
45420367	652716665	33306600	10000.000000	5676	64287	1.000000	2967	66639	1.000000	9929785	0.000000
45411455	652722511	33303678	10000.000000	5571	64104	1.000000	2922	66416	1.000000	9924816	0.000000
45416203	652711569	33298603	10000.000000	5502	64546	1.000000	2945	66422	1.000000	9919760	0.000000
45418660	652711475	33301366	10000.000000	5655	64657	1.000000	2926	66620	1.000000	9914721	0.000000
45415480	652722586	33295009	10000.000000	5478	64377	1.000000	2904	66365	1.000000	9909802	0.000000
45415992	652686711	33302319	10000.000000	5530	64854	1.000000	2952	66177	1.000000	9904918	0.000000
45419272	652715491	33295702	10000.000000	5580	64760	1.000000	2956	66017	1.000000	9899927	0.000000
45414222	652717381	33294924	10000.000000	5615	64664	1.000000	2911	66542	1.000000	9894920	0.000000
45419876	652723163	33292911	10000.000000	5544	64418	1.000000	2905	66256	1.000000	9889977	0.000000
45413360	652704891	33301621	10000.000000	5562	64584	1.000000	2962	66358	1.000000	9885093	0.000000
45414967	652694458	33293194	10000.000000	5605	64813	1.000000	2883	66277	1.000000	9880128	0.000000
45418027	652679463	33302793	10000.000000	5421	64928	1.000000	2913	66504	1.000000	9875190	0.000000
45416543	652643650	33304419	10000.000000	5558	64257	1.000000	2970	66313	1.000000	9870212	0.000000
45418772	652673517	33302450	10000.000000	5479	64404	1.000000	2907	66405	1.000000	9865288	0.000000
45416935	652730062	33295858	10000.000000	5455	64842	1.000000	2963	66767	1.000000	9860211	0.000000
45413696	652688877	33297616	10000.000000	5553	64403	1.000000	3022	66084	1.000000	9855204	0.000000
45415671	652693244	33300136	10000.000000	5437	64373	1.000000	2905	66141	1.000000	9850391	0.000000
45408643	652699285	33307138	10000.000000	5543	64213	1.000000	2931	66232	1.000000	9845548	0.000000
45429496	652684739	33292015	10000.000000	5693	64261	1.000000	2906	66231	1.000000	9840641	0.000000
45415840	652705323	33312536	10000.000000	5606	64594	1.000000	2909	66285	1.000000	9835714	0.000000
45423427	652698839	33301725	10000.000000	5533	64498	1.000000	2911	66390	1.000000	9830714	0.000000
45412378	652739012	33304405	10000.000000	5494	64743	1.000000	2873	66623	1.000000	9825937	0.000000
45417748	652696432	33302617	10000.000000	5548	64149	1.000000	2945	66076	1.000000	9821071	0.000000
45415549	652733276	33301789	10000.000000	5569	64253	1.000000	2927	66380	1.000000	9816165	0.000000
45409000	652748322	33299480	10000.000000	5550	64593	1.000000	2923	66357	1.000000	9811262	0.000000
45411266	652761751	33301765	10000.000000	5601	64763	1.000000	2923	66287	1.000000	9806306	0.000000
45416406	652721405	33309966	10000.000000	5596	64352	1.000000	2947	66421	1.000000	9801391	-1.#IND00
45411246	652724759	33304782	10000.000000	5578	64357	1.000000	2879	66873	1.000000	9796542	-0.019200
45422303	652701895	33307937	10000.000000	5527	64252	1.000000	2895	66371	1.000000	9791638	-0.005571
45426193	652683186	33298620	10000.000000	5651	64115	1.000000	2968	65991	1.000000	9786675	-0.006246
45422267	652672286	33289765	10000.000000	5570	64258	1.000000	2844	66706	1.000000	9781785	-0.006624
45418878	652698911	33299690	10000.000000	5545	64326	1.000000	2913	66499	1.000000	9776807	-0.013017
45417165	652705625	33303366	10000.000000	5523	64556	1.000000	2933	66445	1.000000	9771950	-0.007948
45424947	652680105	33310767	10000.000000	5476	64634	1.000000	2873	66665	1.000000	9767131	-0.019128
45414488	652737195	33301890	10000.000000	5529	64304	1.000000	2904	66267	1.000000	9762176	-0.019190
45418004	652737355	33299974	10000.000000	5530	64435	1.000000	2934	66746	1.000000	9757221	-0.012105
45419653	652716951	33300326	10000.000000	5589	64488	1.000000	2929	66328	1.000000	9752381	-0.015054
45424083	652656518	33295183	10000.000000	5608	64576	1.000000	2919	66798	1.000000	9747520	-0.014659
45415477	652683864	33302561	10000.000000	5514	64905	1.000000	2924	66449	1.000000	9742613	-0.014557
45418193	652710254	33296074	10000.000000	5604	64356	1.000000	2984	66273	1.000000	9737805	-0.013771
45418225	652710203	33301251	10000.000000	5550	64857	1.000000	2951	66496	1.000000	9732889	-0.012529
45420937	652716363	33302914	10000.000000	5470	64687	1.000000	2978	66426	1.000000	9728104	-0.011865
45410607	652735970	33304786	10000.000000	5408	64923	1.000000	2893	66393	1.000000	9723301	-0.011042
45410502	652729107	33310076	10000.000000	5605	64109	1.000000	2881	66596	1.000000	9718469	-0.010797
45415868	652707755	33300699	10000.000000	5672	64139	1.000000	2945	66034	1.000000	9713701	-0.009474
45416140	652684586	33304316	10000.000000	5614	64281	1.000000	2888	66670	1.000000	9708862	-0.010141
45420478	652694649	33296502	10000.000000	5524	64297	1.000000	2914	66268	1.000000	9704039	-0.009960
45409315	652690316	33306832	10000.000000	5661	64360	1.000000	2881	66233	1.000000	9699186	-0.009523
45404662	652694619	33302041	10000.000000	5470	64866	1.000000	2896	66144	1.000000	9694404	-0.008644
45419816	652661755	33298906	10000.000000	5529	64372	1.000000	2911	66133	1.000000	9689579	-0.006979
45419145	652715299	33296673	10000.000000	5498	65080	1.000000	2871	66836	1.000000	9684693	-0.005808
45413755	652718814	33291133	10000.000000	5509	64562	1.000000	2944	66264	1.000000	9679896	-0.005155
45417661	652671466	33295839	10000.000000	5488	64706	1.000000	2932	66904	1.000000	9675032	-0.004430
45418927	652699860	33300335	10000.000000	5569	64358	1.000000	2912	66866	1.000000	9670328	-0.003629
45423496	652684932	33296240	10000.000000	5480	64340	1.000000	2946	66026	1.000000	9665544	-0.003702
45418981	652687013	33300969	10000.000000	5517	64548	1.000000	2857	66553	1.000000	9660648	-0.004429
45419928	652697025	33299597	10000.000000	5521	64484	1.000000	2865	66257	1.000000	9655713	-0.004162
45416961	652696908	33300108	10000.000000	5501	64442	1.000000	2964	66658	1.000000	9650883	-0.004199
45418492	652687097	33303466	10000.000000	5462	64125	1.000000	2955	66209	1.000000	9646087	-0.003700
45415689	652705598	33300496	10000.000000	5495	64796	1.000000	2888	66595	1.000000	9641308	-0.002045
45410564	652693694	33304777	10000.000000	5558	64444	1.000000	2918	66954	1.000000	9636481	-0.001968
45409579	652716107	33299740	10000.000000	5534	64931	1.000000	2917	66449	1.000000	9631700	-0.001788
45420461	652722132	33297034	10000.000000	5509	64595	1.000000	2917	66912	1.000000	9626844	-0.001742
45427227	652669883	33298900	10000.000000	5558	64170	1.000000	2867	66404	1.000000	9622139	-0.002118
45420049	652643446	33297980	10000.000000	5470	64331	1.000000	2947	65974	1.000000	9617242	-0.002334
45410972	652670858	33307198	10000.000000	5595	64240	1.000000	2971	66457	1.000000	9612356	-0.001573
45411324	652674668	33300861	10000.000000	5506	64478	1.000000	2940	66693	1.000000	9607429	-0.001621
45423312	652663892	33299209	10000.000000	5548	64636	1.000000	2976	66031	1.000000	9602652	-0.001479
45420057	652685633	33299452	10000.000000	5533	64492	1.000000	2894	67060	1.000000	9597760	-0.001100
45417516	652671584	33303167	10000.000000	5496	64517	1.000000	2907	66339	1.000000	9592980	-0.000947
45418147	652704605	33296065	10000.000000	5540	64211	1.000000	2919	66384	1.000000	9588216	-0.000982
45416568	652703750	33297025	10000.000000	5484	64747	1.000000	2895	66238	1.000000	9583372	-0.000947
45416406	652689412	33305962	10000.000000	5550	64426	1.000000	2957	65991	1.000000	9578523	-0.000910
45423466	652660423	33303931	10000.000000	5470	65140	1.000000	2974	66085	1.000000	9573820	-0.000856
45424964	652671872	33310277	10000.000000	5498	64909	1.000000	2916	66694	1.000000	9569029	-0.001414
45432959	652650835	33297490	10000.000000	5571	64585	1.000000	2945	66099	1.000000	9564166	-0.001419
45418893	652671528	33305824	10000.000000	5460	64696	1.000000	2959	66327	1.000000	9559366	-0.001916
45423853	652663027	33304331	10000.000000	5510	64334	1.000000	2888	66350	1.000000	9554707	-0.001841
45421637	652683409	33297335	10000.000000	5542	64362	1.000000	2906	66746	1.000000	9549804	-0.001553
45413985	652697004	33294393	10000.000000	5535	64634	1.000000	2885	66488	1.000000	9544984	-0.001245
45427396	652685210	33297720	10000.000000	5467	64136	1.000000	2877	66534	1.000000	9540229	-0.001692
45418024	652690532	33304865	10000.000000	5495	64517	1.000000	2877	66612	1.000000	9535430	-0.001713
45407258	652698726	33301661	10000.000000	5667	64217	1.000000	2928	66627	1.000000	9530636	-0.001582
45413293	652703296	33301286	10000.000000	5487	64490	1.000000	2847	66794	1.000000	9525959	-0.001552
45408079	652701827	33297074	10000.000000	5522	64570	1.000000	2914	66153	1.000000	9521174	-0.001564
45412265	652739895	33288009	10000.000000	5590	64601	1.000000	2955	66269	1.000000	9516360	-0.002077
npatches	nstrain	runtime	dt	init_x	init_y	init_y_blood	init_z	init_S	beta0	beta1	beta2	beta3	mean_beta	B	d	delta	delta_blood	b[0]	mut	m	CTL	c	g	epsilon	k	het	lambda	rho	omega	x_max	patch.dyna	DELTA	A	VA
10000	1	100.000000	0.001000	21900	9499	5000000	0.001000	10000000	6.927740	7.597992	10.678858	11.955535	8	800000000	0.010000	1.000000	1.000000	80000	0.000050	0.004800	1	0.001000	1.000000	2.500000	1.000000	0.500000	0.000000	0.000000	0.000000	31872	0	10.000000	7.000000	1.000000
sus	inf	inf_blood	z	x[0]	y[0][0]	z[0]	x[1]	y[1][0]	z[1]	S[0]	synchrony
219000000	94990000	5000000	10.000000	21900	9499	0.001000	21900	9499	0.001000	10000000	0.000000
95532321	260078551	13222588	10000.000000	10183	25853	1.000000	9298	26343	1.000000	9995149	0.000000
88988188	278740382	14209608	10000.000000	9541	27510	1.000000	8803	28046	1.000000	9990171	0.000000
88095727	281824579	14377148	10000.000000	9244	27637	1.000000	8620	28415	1.000000	9985145	0.000000
87949924	282344774	14408984	10000.000000	9248	28134	1.000000	8590	28278	1.000000	9980100	0.000000
87923289	282458975	14408708	10000.000000	9542	27730	1.000000	8677	28552	1.000000	9975074	0.000000
87930876	282451304	14409962	10000.000000	9437	27751	1.000000	8599	28608	1.000000	9970043	0.000000
87920843	282456928	14410612	10000.000000	9378	27891	1.000000	8732	28163	1.000000	9965094	0.000000
87926523	282449719	14409136	10000.000000	9406	27642	1.000000	8666	28229	1.000000	9960136	0.000000
87933556	282458653	14413070	10000.000000	9297	28078	1.000000	8615	28563	1.000000	9955058	0.000000
87907687	282476739	14411353	10000.000000	9397	27925	1.000000	8661	27983	1.000000	9950038	0.000000
87918032	282454695	14410073	10000.000000	9332	27820	1.000000	8553	28332	1.000000	9945106	0.000000
87921831	282442204	14411709	10000.000000	9308	27774	1.000000	8751	28147	1.000000	9940203	0.000000
87911487	282451183	14409091	10000.000000	9403	27939	1.000000	8693	28134	1.000000	9935222	0.000000
87923002	282429911	14410786	10000.000000	9417	27754	1.000000	8561	28663	1.000000	9930110	0.000000
87926688	282435985	14402468	10000.000000	9426	27963	1.000000	8713	28238	1.000000	9925108	0.000000
87908299	282462931	14409639	10000.000000	9452	27611	1.000000	8720	28281	1.000000	9920181	0.000000
87921915	282434302	14402352	10000.000000	9302	27948	1.000000	8760	28221	1.000000	9915218	0.000000
87923919	282426254	14414434	10000.000000	9244	27781	1.000000	8618	28392	1.000000	9910352	0.000000
87926785	282455537	14409251	10000.000000	9247	28072	1.000000	8684	28322	1.000000	9905321	0.000000
87921062	282446646	14412039	10000.000000	9329	27924	1.000000	8664	28193	1.000000	9900275	0.000000
87928796	282452673	14411885	10000.000000	9318	27879	1.000000	8591	28425	1.000000	9895316	0.000000
87912446	282479902	14410382	10000.000000	9291	27995	1.000000	8572	28576	1.000000	9890354	0.000000
87934665	282449505	14413239	10000.000000	9240	27972	1.000000	8772	27987	1.000000	9885542	0.000000
87921821	282473858	14414707	10000.000000	9372	28071	1.000000	8699	28473	1.000000	9880652	0.000000
87924518	282443943	14414170	10000.000000	9368	27879	1.000000	8587	28349	1.000000	9875835	0.000000
87910271	282435200	14416459	10000.000000	9343	27944	1.000000	8693	28121	1.000000	9870833	0.000000
87935331	282418021	14408472	10000.000000	9369	27855	1.000000	8693	28242	1.000000	9865909	0.000000
87926977	282427291	14406476	10000.000000	9251	28007	1.000000	8683	28239	1.000000	9861069	0.000000
87918736	282444227	14406547	10000.000000	9381	27845	1.000000	8674	28331	1.000000	9856146	0.000000
87905274	282456586	14413872	10000.000000	9345	27620	1.000000	8550	28493	1.000000	9851187	0.000000
87934194	282431595	14411664	10000.000000	9274	27918	1.000000	8674	28101	1.000000	9846325	0.000000
87924041	282433798	14414084	10000.000000	9336	28055	1.000000	8615	28683	1.000000	9841450	0.000000
87926309	282444786	14410022	10000.000000	9384	28037	1.000000	8703	28568	1.000000	9836483	0.000000
87930904	282449957	14409713	10000.000000	9393	28016	1.000000	8671	28293	1.000000	9831578	0.000000
87931469	282439234	14412767	10000.000000	9322	27878	1.000000	8782	27909	1.000000	9826509	0.000000
87915241	282493513	14409201	10000.000000	9322	28258	1.000000	8569	28362	1.000000	9821617	0.000000
87920428	282495464	14406604	10000.000000	9349	28057	1.000000	8594	28604	1.000000	9816770	0.000000
87931886	282445934	14410501	10000.000000	9165	28096	1.000000	8609	28786	1.000000	9811858	0.000000
87920452	282475688	14408331	10000.000000	9319	28040	1.000000	8742	28383	1.000000	9806988	0.000000
87930487	282418631	14416897	10000.000000	9283	27848	1.000000	8536	28270	1.000000	9801967	-1.#IND00
87931711	282428107	14414972	10000.000000	9251	28156	1.000000	8536	28463	1.000000	9796986	-0.009600
87924683	282466624	14408631	10000.000000	9322	27831	1.000000	8642	28576	1.000000	9792138	-0.012291
87932542	282435823	14412962	10000.000000	9261	28213	1.000000	8579	28605	1.000000	9787231	0.001470
87914735	282451518	14404846	10000.000000	9480	27917	1.000000	8573	28365	1.000000	9782440	0.003188
87921426	282438886	14409170	10000.000000	9348	27800	1.000000	8609	28402	1.000000	9777533	0.010516
87913912	282439203	14412837	10000.000000	9392	27878	1.000000	8544	28096	1.000000	9772614	0.011434
87915709	282458041	14411806	10000.000000	9380	27634	1.000000	8596	28523	1.000000	9767707	0.010192
87943599	282434138	14415883	10000.000000	9347	28150	1.000000	8589	28504	1.000000	9762932	0.008325
87922724	282465319	14413152	10000.000000	9410	27868	1.000000	8598	28403	1.000000	9758140	0.009002
87919252	282468121	14411267	10000.000000	9358	27716	1.000000	8671	28281	1.000000	9753246	0.007647
87911278	282488589	14410185	10000.000000	9332	28091	1.000000	8714	28371	1.000000	9748306	0.006986
87921905	282459632	14408543	10000.000000	9160	28003	1.000000	8601	28083	1.000000	9743472	0.007606
87914736	282479897	14411763	10000.000000	9162	28563	1.000000	8640	28338	1.000000	9738551	0.011010
87909780	282482009	14403825	10000.000000	9310	27919	1.000000	8663	28112	1.000000	9733605	0.010174
87933348	282457410	14407854	10000.000000	9383	27666	1.000000	8487	28062	1.000000	9728747	0.009606
87915249	282455731	14412877	10000.000000	9224	27960	1.000000	8522	28691	1.000000	9723858	0.009765
87924803	282458330	14404607	10000.000000	9384	27960	1.000000	8714	28351	1.000000	9718994	0.009105
87932090	282437021	14407945	10000.000000	9343	27991	1.000000	8644	28058	1.000000	9714185	0.008015
87917196	282474010	14415586	10000.000000	9439	27678	1.000000	8600	28449	1.000000	9709391	0.007505
87916070	282471103	14410347	10000.000000	9274	27886	1.000000	8661	28299	1.000000	9704425	0.006639
87921742	282463916	14410611	10000.000000	9207	28223	1.000000	8609	28168	1.000000	9699645	0.006476
87920107	282450681	14408852	10000.000000	9269	28037	1.000000	8696	27903	1.000000	9694774	0.006702
87921002	282457032	14414201	10000.000000	9253	28191	1.000000	8641	28490	1.000000	9689971	0.006213
87921065	282436852	14418054	10000.000000	9428	27522	1.000000	8587	28409	1.000000	9685077	0.006149
87927474	282436696	14414403	10000.000000	9445	27935	1.000000	8645	28253	1.000000	9680311	0.005721
87905598	282478294	14412305	10000.000000	9292	28001	1.000000	8544	28211	1.000000	9675415	0.005336
87919559	282456885	14412653	10000.000000	9326	27984	1.000000	8604	28225	1.000000	9670607	0.004849
87922578	282465161	14411416	10000.000000	9195	28102	1.000000	8648	28373	1.000000	9665810	0.004791
87926909	282424568	14409975	10000.000000	9205	28148	1.000000	8748	28138	1.000000	9661035	0.004831
87937959	282444468	14410888	10000.000000	9299	27937	1.000000	8500	28650	1.000000	9656123	0.004580
87925238	282443696	14407819	10000.000000	9354	27722	1.000000	8499	28435	1.000000	9651285	0.004642
87915989	282456704	14408685	10000.000000	9330	28085	1.000000	8630	28287	1.000000	9646521	0.004548
87914591	282439250	14410223	10000.000000	9245	28091	1.000000	8639	28195	1.000000	9641641	0.004439
87928193	282430630	14411142	10000.000000	9349	28169	1.000000	8653	27985	1.000000	9636885	0.004142
87928473	282440569	14400606	10000.000000	9159	27966	1.000000	8688	28300	1.000000	9632182	0.003844
87922559	282438782	14412810	10000.000000	9231	28138	1.000000	8658	28406	1.000000	9627405	0.003574
87935159	282443422	14413130	10000.000000	9364	27755	1.000000	8673	28494	1.000000	9622640	0.003579
87922511	282432542	14409031	10000.000000	9364	27933	1.000000	8523	28606	1.000000	9617776	0.003686
87921877	282438437	14409148	10000.000000	9268	28079	1.000000	8736	27986	1.000000	9613020	0.003622
87938282	282421826	14406157	10000.000000	9346	28031	1.000000	8719	28119	1.000000	9608169	0.003861
87928668	282434652	14404743	10000.000000	9340	27969	1.000000	8734	28113	1.000000	9603342	0.003032
87917576	282462552	14412506	10000.000000	9334	27871	1.000000	8611	28428	1.000000	9598479	0.002715
87925318	282451922	14412188	10000.000000	9195	28123	1.000000	8729	28277	1.000000	9593678	0.002588
87930620	282455455	14416803	10000.000000	9363	27745	1.000000	8589	28603	1.000000	9588834	0.002660
87924553	282474111	14411725	10000.000000	9382	28152	1.000000	8656	27984	1.000000	9584094	0.002600
87925184	282443339	14409158	10000.000000	9362	27942	1.000000	8766	28384	1.000000	9579272	0.002422
87923279	282452662	14410817	10000.000000	9499	27839	1.000000	8605	28573	1.000000	9574536	0.002126
87932334	282439847	14411802	10000.000000	9295	28132	1.000000	8604	28342	1.000000	9569786	0.002097
87930899	282436515	14407673	10000.000000	9378	27848	1.000000	8679	28432	1.000000	9564949	0.002055
87929725	282428797	14407840	10000.000000	9454	28044	1.000000	8674	27962	1.000000	9560200	0.002127
87934104	282439377	14413047	10000.000000	9314	28153	1.000000	8605	28293	1.000000	9555363	0.002078
87935659	282462056	14408611	10000.000000	9247	28201	1.000000	8504	28605	1.000000	9550666	0.002134
87928013	282437972	14409897	10000.000000	9472	27773	1.000000	8667	28164	1.000000	9545986	0.001986
87918982	282475690	14404478	10000.000000	9253	28035	1.000000	8522	28538	1.000000	9541361	0.001483
87914025	282482753	14410633	10000.000000	9246	28210	1.000000	8512	28440	1.000000	9536643	0.001470
87923392	282456941	14414896	10000.000000	9431	28057	1.000000	8599	28533	1.000000	9531769	0.001410
87918288	282458437	14415774	10000.000000	9312	27984	1.000000	8577	28360	1.000000	9527054	0.001288
87930652	282424356	14410036	10000.000000	9325	27946	1.000000	8663	28418	1.000000	9522336	0.001425
87935015	282428700	14405717	10000.000000	9218	28186	1.000000	8734	28273	1.000000	9517624	0.001479
npatches	nstrain	runtime	dt	init_x	init_y	init_y_blood	init_z	init_S	beta0	beta1	beta2	beta3	mean_beta	B	d	delta	delta_blood	b[0]	mut	m	CTL	c	g	epsilon	k	het	lambda	rho	omega	x_max	patch.dyna	DELTA	A	VA
10000	1	100.000000	0.001000	21900	9499	5000000	0.001000	10000000	6.323879	5.095086	10.066547	10.844684	8	800000000	0.010000	1.000000	1.000000	80000	0.000050	0.004800	1	0.001000	1.000000	2.500000	2.000000	0.500000	0.000000	0.000000	0.000000	31872	0	10.000000	7.000000	1.000000
sus	inf	inf_blood	z	x[0]	y[0][0]	z[0]	x[1]	y[1][0]	z[1]	S[0]	synchrony
219000000	94990000	5000000	10.000000	21900	9499	0.001000	21900	9499	0.001000	10000000	0.000000
128971063	158335101	8080835	10000.000000	14689	15077	1.000000	17061	14245	1.000000	9995048	0.000000
129369608	155857854	7951577	10000.000000	14743	14693	1.000000	16905	13616	1.000000	9990089	0.000000
129614672	155573254	7939998	10000.000000	14570	14890	1.000000	17057	13813	1.000000	9985277	0.000000
129631519	155581093	7937554	10000.000000	14912	14712	1.000000	17106	13809	1.000000	9980283	0.000000
129640144	155549915	7937413	10000.000000	14839	14702	1.000000	17108	13667	1.000000	9975245	0.000000
129640236	155559300	7938448	10000.000000	14577	14819	1.000000	16886	13868	1.000000	9970295	0.000000
129618359	155591432	7939510	10000.000000	14697	14753	1.000000	16967	13800	1.000000	9965266	0.000000
129617909	155585756	7942231	10000.000000	14806	14688	1.000000	17103	13661	1.000000	9960240	0.000000
129632128	155566507	7935973	10000.000000	14925	14535	1.000000	17039	13906	1.000000	9955354	0.000000
129625373	155563768	7937723	10000.000000	14590	14894	1.000000	17039	13745	1.000000	9950428	0.000000
129638520	155556903	7938716	10000.000000	14714	14650	1.000000	17210	13551	1.000000	9945476	0.000000
129650370	155540027	7931509	10000.000000	14897	14693	1.000000	17073	13799	1.000000	9940465	0.000000
129627310	155569683	7934762	10000.000000	14791	14788	1.000000	16728	13764	1.000000	9935436	0.000000
129644631	155561822	7934643	10000.000000	14545	14817	1.000000	16827	13742	1.000000	9930506	0.000000
129629637	155551463	7939824	10000.000000	14777	14671	1.000000	16802	14019	1.000000	9925444	0.000000
129628604	155563593	7934504	10000.000000	14743	14717	1.000000	16987	13767	1.000000	9920567	0.000000
129628159	155561659	7936791	10000.000000	14732	14727	1.000000	16907	13899	1.000000	9915555	0.000000
129623034	155552725	7936642	10000.000000	14817	14704	1.000000	17054	13674	1.000000	9910549	0.000000
129637752	155549475	7936727	10000.000000	14722	14687	1.000000	17063	13855	1.000000	9905645	0.000000
129627520	155588384	7936849	10000.000000	14484	14951	1.000000	17061	13676	1.000000	9900773	0.000000
129622259	155580412	7936880	10000.000000	14668	14668	1.000000	16786	13647	1.000000	9895940	0.000000
129642198	155542995	7939580	10000.000000	14748	14611	1.000000	17079	13815	1.000000	9891047	0.000000
129627231	155570433	7935346	10000.000000	14621	14921	1.000000	16963	13659	1.000000	9886198	0.000000
129621315	155573259	7933955	10000.000000	14864	14637	1.000000	16899	13877	1.000000	9881330	0.000000
129620483	155557859	7934223	10000.000000	14876	14722	1.000000	16949	13741	1.000000	9876497	0.000000
129637446	155559952	7943291	10000.000000	14805	14673	1.000000	17083	13828	1.000000	9871447	0.000000
129608140	155580386	7936977	10000.000000	14782	14803	1.000000	17018	13800	1.000000	9866495	0.000000
129630634	155542586	7941945	10000.000000	14615	14684	1.000000	16933	13964	1.000000	9861621	0.000000
129629873	155563868	7930801	10000.000000	14513	14927	1.000000	17064	13569	1.000000	9856677	0.000000
129627418	155574837	7936499	10000.000000	14800	14840	1.000000	16997	13599	1.000000	9851857	0.000000
129622811	155566256	7944552	10000.000000	14669	14811	1.000000	17004	13736	1.000000	9846959	0.000000
129621901	155566479	7939697	10000.000000	14678	14890	1.000000	17131	13722	1.000000	9842060	0.000000
129622217	155582827	7934598	10000.000000	14691	14673	1.000000	17005	13604	1.000000	9837279	0.000000
129640999	155531854	7940597	10000.000000	14918	14517	1.000000	17099	13567	1.000000	9832322	0.000000
129617219	155575798	7934424	10000.000000	14869	14659	1.000000	17094	13634	1.000000	9827412	0.000000
129619170	155557611	7936928	10000.000000	14880	14722	1.000000	16933	13663	1.000000	9822444	0.000000
129622886	155571373	7934572	10000.000000	14701	14725	1.000000	16985	13832	1.000000	9817503	0.000000
129623717	155562201	7940271	10000.000000	14501	14937	1.000000	16937	13602	1.000000	9812610	0.000000
129615664	155575312	7930832	10000.000000	14584	14791	1.000000	16812	13807	1.000000	9807723	0.000000
129631345	155561606	7933956	10000.000000	14527	15027	1.000000	17037	13518	1.000000	9802789	-1.#IND00
129616087	155580788	7938874	10000.000000	14696	14672	1.000000	17165	13553	1.000000	9797959	0.028800
129633378	155553649	7935519	10000.000000	14570	14749	1.000000	16791	13691	1.000000	9792989	0.012559
129622821	155552594	7936935	10000.000000	14697	14799	1.000000	17024	13780	1.000000	9788100	0.009706
129630720	155571308	7935080	10000.000000	14612	14613	1.000000	16882	13680	1.000000	9783162	0.007491
129646312	155554820	7938841	10000.000000	14581	14785	1.000000	16997	13570	1.000000	9778316	0.002288
129623993	155570294	7939213	10000.000000	14774	14789	1.000000	16977	13634	1.000000	9773421	0.001808
129643267	155539958	7941443	10000.000000	14728	14577	1.000000	17101	13608	1.000000	9768573	0.005801
129648669	155560663	7937052	10000.000000	14902	14630	1.000000	17022	13713	1.000000	9763759	0.003109
129640898	155537939	7938144	10000.000000	14818	14712	1.000000	17063	13740	1.000000	9758834	0.003571
129641617	155549594	7934512	10000.000000	14641	14734	1.000000	16794	14119	1.000000	9753929	-0.002723
129634301	155552792	7936994	10000.000000	14743	14526	1.000000	17089	13738	1.000000	9749017	-0.002345
129636141	155560068	7935943	10000.000000	14629	14758	1.000000	16992	13505	1.000000	9744143	-0.003069
129616857	155574775	7933698	10000.000000	14737	14772	1.000000	16932	13686	1.000000	9739370	-0.002651
129637842	155531596	7937762	10000.000000	14607	14741	1.000000	17009	13904	1.000000	9734565	-0.001984
129631139	155561501	7939223	10000.000000	14796	14831	1.000000	17178	13645	1.000000	9729716	-0.003161
129626123	155566334	7936617	10000.000000	14753	14665	1.000000	17020	13628	1.000000	9724848	-0.003081
129636258	155558206	7935003	10000.000000	14717	14665	1.000000	16896	13628	1.000000	9719923	-0.002876
129641772	155542442	7934783	10000.000000	14787	14653	1.000000	17292	13520	1.000000	9715089	-0.002780
129621855	155552886	7941393	10000.000000	14901	14480	1.000000	17174	13422	1.000000	9710082	-0.002957
129638174	155563924	7935961	10000.000000	14793	14615	1.000000	16908	13586	1.000000	9705186	-0.002075
129618094	155575934	7929479	10000.000000	14815	14949	1.000000	17088	13311	1.000000	9700307	0.000082
129646141	155548311	7935050	10000.000000	14615	14849	1.000000	17028	13591	1.000000	9695532	-0.000165
129631156	155553048	7931983	10000.000000	14712	14839	1.000000	16918	13650	1.000000	9690821	-0.000095
129634441	155570338	7938450	10000.000000	14679	14686	1.000000	16995	13933	1.000000	9685938	-0.000681
129625421	155588192	7938855	10000.000000	14626	14839	1.000000	17129	13785	1.000000	9681125	0.001559
129612896	155583584	7942965	10000.000000	14605	14583	1.000000	16809	13897	1.000000	9676253	0.001269
129623662	155585263	7938282	10000.000000	14752	14715	1.000000	17054	13693	1.000000	9671425	0.001913
129616963	155563670	7933876	10000.000000	14668	14768	1.000000	16858	13838	1.000000	9666541	0.001471
129610583	155600063	7940468	10000.000000	14891	14518	1.000000	16864	13657	1.000000	9661731	0.001400
129637958	155552579	7937994	10000.000000	14673	14832	1.000000	17126	13637	1.000000	9656807	0.001018
129624203	155557420	7934289	10000.000000	14659	14760	1.000000	17085	13471	1.000000	9652101	0.001158
129621655	155567789	7938008	10000.000000	14836	14922	1.000000	16994	13612	1.000000	9647187	0.000857
129630429	155550531	7936650	10000.000000	14525	14827	1.000000	16937	13724	1.000000	9642261	0.000651
129629593	155569209	7932396	10000.000000	14882	14546	1.000000	17042	13667	1.000000	9637442	0.000568
129646810	155530783	7932819	10000.000000	14520	14772	1.000000	17109	13612	1.000000	9632567	0.000978
129628419	155572429	7937561	10000.000000	14583	14723	1.000000	16897	13909	1.000000	9627678	0.001013
129609055	155574423	7944887	10000.000000	14934	14806	1.000000	17283	13521	1.000000	9622922	0.000403
129625866	155546312	7935072	10000.000000	14664	14748	1.000000	16828	13977	1.000000	9617957	0.000559
129636230	155544650	7931268	10000.000000	14593	14720	1.000000	16979	13727	1.000000	9613202	-0.001065
129645165	155562607	7933030	10000.000000	14727	14929	1.000000	17081	13692	1.000000	9608525	-0.001403
129646682	155550106	7936923	10000.000000	14640	14796	1.000000	17124	13654	1.000000	9603719	-0.001142
129638509	155557956	7937452	10000.000000	14742	14544	1.000000	16936	13770	1.000000	9598869	-0.001846
129612043	155561981	7940855	10000.000000	14986	14562	1.000000	16969	13611	1.000000	9593981	-0.001564
129638534	155566149	7929693	10000.000000	14720	14885	1.000000	17076	13585	1.000000	9589160	-0.001619
129621605	155562142	7938433	10000.000000	14524	14980	1.000000	16872	13743	1.000000	9584376	-0.000690
129632896	155575803	7933981	10000.000000	14531	14947	1.000000	16910	13888	1.000000	9579566	-0.000493
129636186	155578573	7939217	10000.000000	14668	14787	1.000000	17034	13542	1.000000	9574948	-0.000645
129625976	155589763	7935646	10000.000000	14770	14860	1.000000	17133	13655	1.000000	9570083	-0.000385
129619184	155569036	7940431	10000.000000	14767	14642	1.000000	17016	13801	1.000000	9565317	0.000037
129627432	155564883	7931602	10000.000000	14681	14810	1.000000	17117	13512	1.000000	9560484	-0.000029
129637912	155546389	7936456	10000.000000	14736	14785	1.000000	16960	13868	1.000000	9555758	0.000072
129621439	155597243	7934799	10000.000000	14721	14940	1.000000	17006	13869	1.000000	9550897	0.000034
129605589	155582894	7935800	10000.000000	14566	15114	1.000000	17298	13419	1.000000	9546085	0.000186
129637359	155549478	7935127	10000.000000	14774	14486	1.000000	17169	13632	1.000000	9541356	0.000293
129632953	155552060	7934065	10000.000000	14543	15077	1.000000	17031	13783	1.000000	9536543	0.000437
129610460	155600844	7936120	10000.000000	14718	14501	1.000000	16980	13721	1.000000	9531793	-0.000149
129634370	155587536	7933668	10000.000000	14763	14780	1.000000	16927	13808	1.000000	9527127	0.000029
129615586	155575253	7937145	10000.000000	14630	14728	1.000000	16818	14011	1.000000	9522391	-0.000085
129628439	155561761	7939019	10000.000000	14472	14777	1.000000	17095	13707	1.000000	9517647	0.000245
npatches	nstrain	runtime	dt	init_x	init_y	init_y_blood	init_z	init_S	beta0	beta1	beta2	beta3	mean_beta	B	d	delta	delta_blood	b[0]	mut	m	CTL	c	g	epsilon	k	het	lambda	rho	omega	x_max	patch.dyna	DELTA	A	VA
10000	1	100.000000	0.001000	21900	9499	5000000	0.001000	10000000	7.406245	11.025483	5.111649	10.278907	8	800000000	0.010000	1.000000	1.000000	80000	0.000050	0.004800	1	0.001000	1.000000	2.500000	3.000000	0.500000	0.000000	0.000000	0.000000	31872	0	10.000000	7.000000	1.000000
sus	inf	inf_blood	z	x[0]	y[0][0]	z[0]	x[1]	y[1][0]	z[1]	S[0]	synchrony
219000000	94990000	5000000	10.000000	21900	9499	0.001000	21900	9499	0.001000	10000000	0.000000
163044877	97196298	4972385	10000.000000	16686	9415	1.000000	12273	11307	1.000000	9995077	0.000000
169706050	92055480	4694753	10000.000000	17280	9140	1.000000	12710	10832	1.000000	9990017	0.000000
169936199	92190729	4699833	10000.000000	17262	9031	1.000000	12726	10908	1.000000	9984904	0.000000
169887507	92214626	4708679	10000.000000	17328	9184	1.000000	12761	10832	1.000000	9979944	0.000000
169907924	92201274	4705016	10000.000000	17265	9119	1.000000	12962	10874	1.000000	9974768	0.000000
169921589	92184338	4702251	10000.000000	17538	9006	1.000000	12690	10914	1.000000	9969771	0.000000
169896674	92225205	4705517	10000.000000	17151	9211	1.000000	12894	10683	1.000000	9964787	0.000000
169887312	92215640	4704739	10000.000000	17265	9105	1.000000	12624	10895	1.000000	9959885	0.000000
169885785	92209291	4704183	10000.000000	17427	9092	1.000000	12985	10821	1.000000	9954860	0.000000
169906662	92201364	4702030	10000.000000	17383	9048	1.000000	12772	10902	1.000000	9949847	0.000000
169885559	92234748	4703923	10000.000000	17124	9103	1.000000	12749	10954	1.000000	9944786	0.000000
169850659	92248334	4703626	10000.000000	17257	9294	1.000000	12825	10635	1.000000	9939768	0.000000
169905590	92198489	4706356	10000.000000	17370	9054	1.000000	12725	10870	1.000000	9934744	0.000000
169898794	92214242	4703140	10000.000000	17115	9117	1.000000	12630	10898	1.000000	9929863	0.000000
169888453	92230338	4703242	10000.000000	17258	9052	1.000000	12801	10790	1.000000	9924944	0.000000
169905489	92210811	4701660	10000.000000	17206	9278	1.000000	12979	10598	1.000000	9919996	0.000000
169878826	92218651	4706459	10000.000000	17252	9087	1.000000	12934	10644	1.000000	9915127	0.000000
169878532	92219267	4702632	10000.000000	17151	9309	1.000000	12742	10834	1.000000	9910137	0.000000
169892887	92217922	4703260	10000.000000	17272	9165	1.000000	12757	10765	1.000000	9905174	0.000000
169889713	92242325	4704421	10000.000000	17320	9171	1.000000	12740	11030	1.000000	9900084	0.000000
169897429	92209684	4704253	10000.000000	17363	9190	1.000000	12936	10392	1.000000	9895273	0.000000
169886034	92202767	4706739	10000.000000	17228	9118	1.000000	12675	11084	1.000000	9890328	0.000000
169889661	92214568	4706165	10000.000000	17401	9081	1.000000	12735	10759	1.000000	9885382	0.000000
169900999	92219116	4705255	10000.000000	17304	8991	1.000000	12643	10940	1.000000	9880523	0.000000
169883166	92215324	4703951	10000.000000	17219	9252	1.000000	12664	10922	1.000000	9875536	0.000000
169888697	92215231	4704546	10000.000000	17285	9180	1.000000	12809	10729	1.000000	9870576	0.000000
169897959	92212644	4705242	10000.000000	17254	9070	1.000000	12804	10741	1.000000	9865483	0.000000
169927796	92189850	4705622	10000.000000	17403	8976	1.000000	12695	10823	1.000000	9860542	0.000000
169898868	92231248	4704395	10000.000000	17320	9099	1.000000	12847	10682	1.000000	9855554	0.000000
169869812	92244584	4706493	10000.000000	17289	9171	1.000000	12746	10625	1.000000	9850667	0.000000
169856388	92252308	4706684	10000.000000	17180	9176	1.000000	12781	10916	1.000000	9845723	0.000000
169884359	92230673	4704136	10000.000000	17344	8990	1.000000	12698	10999	1.000000	9840760	0.000000
169876281	92225699	4705743	10000.000000	17506	8682	1.000000	12678	10996	1.000000	9835914	0.000000
169889016	92225105	4705921	10000.000000	17380	8999	1.000000	12832	10760	1.000000	9831051	0.000000
169882109	92231240	4702315	10000.000000	17380	9026	1.000000	12627	10797	1.000000	9826152	0.000000
169890325	92209538	4704691	10000.000000	17230	9155	1.000000	12695	11148	1.000000	9821237	0.000000
169875173	92223431	4703896	10000.000000	17005	9077	1.000000	12794	10875	1.000000	9816359	0.000000
169904851	92203232	4705007	10000.000000	17250	9023	1.000000	12958	10625	1.000000	9811420	0.000000
169894529	92226405	4701578	10000.000000	17347	9267	1.000000	12759	10898	1.000000	9806429	0.000000
169902365	92204717	4708125	10000.000000	17353	9280	1.000000	12615	11305	1.000000	9801511	-1.#IND00
169889168	92210052	4700268	10000.000000	17388	9126	1.000000	12923	10628	1.000000	9796683	0.000000
169881739	92211264	4707185	10000.000000	17411	8872	1.000000	12937	10752	1.000000	9791886	0.002098
169877296	92226604	4703059	10000.000000	17171	9182	1.000000	12935	10766	1.000000	9786980	-0.001246
169895656	92227849	4708008	10000.000000	17278	8893	1.000000	12608	10872	1.000000	9782055	-0.004265
169920986	92176433	4703143	10000.000000	17271	8971	1.000000	12786	10939	1.000000	9777177	0.001958
169888525	92224639	4704880	10000.000000	17399	9224	1.000000	12904	10754	1.000000	9772233	-0.000577
169920873	92196565	4704170	10000.000000	17275	9094	1.000000	12721	10728	1.000000	9767329	0.001785
169896772	92213040	4702771	10000.000000	17150	9254	1.000000	12803	10796	1.000000	9762474	0.002336
169891865	92227720	4706796	10000.000000	17320	9046	1.000000	12597	11039	1.000000	9757690	0.001925
169899184	92215062	4703356	10000.000000	17185	9087	1.000000	12848	10848	1.000000	9752848	0.002057
169897092	92196645	4704831	10000.000000	17200	9248	1.000000	12857	10740	1.000000	9748005	-0.000129
169909195	92203170	4705408	10000.000000	17547	9099	1.000000	12787	10815	1.000000	9743112	-0.002430
169907736	92217256	4701452	10000.000000	17135	9181	1.000000	12739	10939	1.000000	9738257	-0.002907
169847854	92258883	4708649	10000.000000	17382	8969	1.000000	12712	10963	1.000000	9733437	-0.000744
169900159	92205358	4704395	10000.000000	17452	9126	1.000000	12883	10695	1.000000	9728570	-0.002665
169879991	92226476	4704701	10000.000000	17222	9336	1.000000	12647	11006	1.000000	9723781	-0.001677
169885621	92217494	4707391	10000.000000	17191	9326	1.000000	12792	10892	1.000000	9719027	-0.001294
169900881	92223239	4707058	10000.000000	17295	9145	1.000000	12866	10744	1.000000	9714171	-0.000858
169893873	92220898	4705885	10000.000000	17399	9022	1.000000	12771	10673	1.000000	9709296	-0.000577
169880774	92228567	4707141	10000.000000	17268	9110	1.000000	12781	10859	1.000000	9704475	0.000223
169910328	92226820	4706722	10000.000000	17286	9283	1.000000	12606	10830	1.000000	9699599	-0.001200
169895560	92221120	4705861	10000.000000	17435	8861	1.000000	12699	11044	1.000000	9694766	-0.000936
169861956	92247231	4705104	10000.000000	17139	9236	1.000000	13037	10577	1.000000	9689810	-0.000424
169882556	92204324	4705629	10000.000000	17123	9147	1.000000	12938	10658	1.000000	9685089	0.000863
169908098	92216709	4701636	10000.000000	17154	9185	1.000000	12711	10880	1.000000	9680333	0.001289
169874421	92218032	4704885	10000.000000	17423	8835	1.000000	12960	10761	1.000000	9675496	0.001402
169875472	92217167	4705469	10000.000000	17156	9071	1.000000	12875	10964	1.000000	9670620	0.002195
169876931	92232553	4703332	10000.000000	17257	9235	1.000000	12900	10701	1.000000	9665806	0.001947
169871171	92230621	4707676	10000.000000	17216	9244	1.000000	12978	10777	1.000000	9661038	0.001911
169895688	92184001	4699012	10000.000000	17246	8867	1.000000	12916	10931	1.000000	9656282	0.001858
169892493	92210111	4705965	10000.000000	17065	9310	1.000000	12635	11113	1.000000	9651471	0.001731
169873498	92223718	4703651	10000.000000	17471	9314	1.000000	12626	10932	1.000000	9646683	0.001508
169873785	92236292	4706090	10000.000000	17341	9061	1.000000	12701	10966	1.000000	9641870	0.002099
169880773	92230258	4706857	10000.000000	17361	9122	1.000000	12717	10979	1.000000	9637121	0.001062
169866326	92220222	4703980	10000.000000	17370	9084	1.000000	12700	10825	1.000000	9632350	0.000439
169894713	92212981	4705322	10000.000000	16991	9049	1.000000	12638	10969	1.000000	9627592	0.000388
169894414	92224024	4706594	10000.000000	17523	9029	1.000000	12804	10702	1.000000	9622722	0.000692
169889791	92206675	4701795	10000.000000	17482	9014	1.000000	12770	10832	1.000000	9617892	0.001142
169888346	92223985	4710362	10000.000000	17336	9123	1.000000	12858	10906	1.000000	9613056	0.001095
169898466	92212308	4703121	10000.000000	17267	9065	1.000000	12905	10526	1.000000	9608322	0.001013
169879261	92225393	4704318	10000.000000	17182	9203	1.000000	12632	10836	1.000000	9603551	0.001138
169873689	92211750	4701489	10000.000000	17506	9100	1.000000	12744	10854	1.000000	9598754	0.001697
169899225	92196315	4708866	10000.000000	17363	9108	1.000000	12690	10952	1.000000	9593869	0.001578
169868514	92227928	4705257	10000.000000	17281	9008	1.000000	12810	10956	1.000000	9589066	0.001646
169895346	92230748	4706677	10000.000000	17304	9011	1.000000	12753	10930	1.000000	9584250	0.001689
169867020	92242415	4706407	10000.000000	17134	9363	1.000000	12766	10937	1.000000	9579480	0.001752
169895951	92217998	4703354	10000.000000	17551	8943	1.000000	12805	10794	1.000000	9574712	0.002039
169880617	92227270	4706021	10000.000000	17205	9244	1.000000	12943	10775	1.000000	9569951	0.001818
169905999	92211757	4703997	10000.000000	17185	9001	1.000000	12551	10991	1.000000	9565237	0.001518
169903196	92208339	4704592	10000.000000	17237	9025	1.000000	12619	11219	1.000000	9560373	0.001026
169897411	92214416	4705480	10000.000000	17361	9274	1.000000	12728	10816	1.000000	9555512	0.001172
169875562	92246290	4706739	10000.000000	17252	9112	1.000000	12728	10666	1.000000	9550675	0.001358
169875211	92226304	4705498	10000.000000	17289	9170	1.000000	12763	10997	1.000000	9545818	0.001612
169899326	92215526	4707722	10000.000000	17325	9223	1.000000	12757	10834	1.000000	9540958	0.001549
169886628	92201478	4704249	10000.000000	17348	9175	1.000000	12767	10884	1.000000	9536277	0.002479
169883639	92229980	4702372	10000.000000	17264	9185	1.000000	12773	10828	1.000000	9531594	0.002727
169887821	92229014	4707426	10000.000000	17374	9048	1.000000	13080	10776	1.000000	9526746	0.002708
169888266	92204509	4704177	10000.000000	17514	9016	1.000000	12718	10708	1.000000	9521937	0.002661
169906579	92216100	4701414	10000.000000	17252	8992	1.000000	12800	11037	1.000000	9517074	0.003139
npatches	nstrain	runtime	dt	init_x	init_y	init_y_blood	init_z	init_S	beta0	beta1	beta2	beta3	mean_beta	B	d	delta	delta_blood	b[0]	mut	m	CTL	c	g	epsilon	k	het	lambda	rho	omega	x_max	patch.dyna	DELTA	A	VA
10000	1	100.000000	0.001000	21900	9499	5000000	0.001000	10000000	8.441186	5.313303	7.461808	4.682196	8	800000000	0.010000	1.000000	1.000000	80000	0.000050	0.004800	1	0.001000	1.000000	2.500000	4.000000	0.500000	0.000000	0.000000	0.000000	31872	0	10.000000	7.000000	1.000000
sus	inf	inf_blood	z	x[0]	y[0][0]	z[0]	x[1]	y[1][0]	z[1]	S[0]	synchrony
219000000	94990000	5000000	10.000000	21900	9499	0.001000	21900	9499	0.001000	10000000	0.000000
194668833	59396361	3052700	10000.000000	18400	6408	1.000000	23400	4566	1.000000	9995037	0.000000
207280593	54920970	2799037	10000.000000	19435	5796	1.000000	24903	3852	1.000000	9990061	0.000000
207180569	55458988	2831375	10000.000000	19536	6017	1.000000	24982	4085	1.000000	9985077	0.000000
207039669	55508066	2832872	10000.000000	19740	5749	1.000000	25249	4014	1.000000	9980151	0.000000
207022117	55521832	2830721	10000.000000	19864	5796	1.000000	25000	4125	1.000000	9975161	0.000000
207000618	55515846	2832118	10000.000000	19686	6138	1.000000	24890	4214	1.000000	9970162	0.000000
207038563	55499128	2830883	10000.000000	19589	5589	1.000000	25291	3892	1.000000	9965187	0.000000
207019746	55519145	2829781	10000.000000	19895	5794	1.000000	25114	4094	1.000000	9960262	0.000000
207021185	55537833	2833256	10000.000000	19713	5817	1.000000	25022	4100	1.000000	9955226	0.000000
207014065	55514922	2833952	10000.000000	19668	5771	1.000000	24846	4301	1.000000	9950279	0.000000
207049231	55490482	2827609	10000.000000	19498	5912	1.000000	24988	3994	1.000000	9945322	0.000000
207011219	55504047	2832608	10000.000000	19570	5940	1.000000	25083	4191	1.000000	9940267	0.000000
207028509	55478703	2834792	10000.000000	20141	5700	1.000000	25353	3970	1.000000	9935271	0.000000
207031038	55522637	2831635	10000.000000	19871	5856	1.000000	25038	4153	1.000000	9930270	0.000000
207033944	55490383	2831364	10000.000000	19556	5803	1.000000	24868	4101	1.000000	9925283	0.000000
207054559	55476126	2830728	10000.000000	19578	6021	1.000000	24786	4238	1.000000	9920303	0.000000
207042418	55505334	2834228	10000.000000	19788	5891	1.000000	25093	4125	1.000000	9915411	0.000000
207023599	55498678	2830087	10000.000000	19538	5786	1.000000	25055	4018	1.000000	9910493	0.000000
207050049	55494947	2832787	10000.000000	19679	5917	1.000000	25085	4230	1.000000	9905527	0.000000
207012635	55504620	2833784	10000.000000	19578	5972	1.000000	24821	4177	1.000000	9900729	0.000000
207048394	55500832	2830071	10000.000000	19906	5793	1.000000	24839	4120	1.000000	9895815	0.000000
207018895	55510990	2831187	10000.000000	19679	5902	1.000000	25029	4045	1.000000	9890957	0.000000
207032731	55485724	2832150	10000.000000	19680	6029	1.000000	24962	4068	1.000000	9885923	0.000000
207021227	55519041	2832349	10000.000000	19690	5822	1.000000	24783	4217	1.000000	9880962	0.000000
207026010	55500743	2833790	10000.000000	19541	5738	1.000000	24858	4185	1.000000	9875882	0.000000
207013310	55497439	2831659	10000.000000	19488	5924	1.000000	24732	4279	1.000000	9871057	0.000000
207060148	55492619	2833491	10000.000000	19616	6102	1.000000	24885	4212	1.000000	9865990	0.000000
207017613	55517793	2832112	10000.000000	19509	5970	1.000000	25025	4065	1.000000	9861031	0.000000
207008281	55505943	2830179	10000.000000	19447	5935	1.000000	25024	4090	1.000000	9855988	0.000000
207041357	55477638	2831248	10000.000000	19550	5975	1.000000	25187	4016	1.000000	9851060	0.000000
207044224	55498227	2828040	10000.000000	19690	5831	1.000000	24899	4270	1.000000	9846059	0.000000
207052110	55498830	2831390	10000.000000	19680	5945	1.000000	24878	4076	1.000000	9841088	0.000000
207041468	55491758	2831112	10000.000000	19585	5990	1.000000	25062	4020	1.000000	9836254	0.000000
207021910	55524119	2832133	10000.000000	19962	5748	1.000000	24915	4135	1.000000	9831308	0.000000
207022070	55505856	2831461	10000.000000	19780	5880	1.000000	25107	3897	1.000000	9826324	0.000000
207035345	55486182	2829674	10000.000000	19602	6073	1.000000	25094	4039	1.000000	9821461	0.000000
207066624	55469276	2832370	10000.000000	19554	5856	1.000000	24978	3976	1.000000	9816571	0.000000
207037426	55502812	2833404	10000.000000	19760	5907	1.000000	25157	4204	1.000000	9811561	0.000000
207045203	55490901	2832089	10000.000000	19448	6014	1.000000	25153	3935	1.000000	9806727	0.000000
207027800	55500020	2832414	10000.000000	19818	5799	1.000000	25017	4088	1.000000	9801813	-1.#IND00
207019511	55512744	2832115	10000.000000	19702	5965	1.000000	25159	4067	1.000000	9797054	-0.009600
207035754	55511463	2836660	10000.000000	19490	6089	1.000000	25158	4033	1.000000	9792034	-0.011589
207043992	55504931	2830026	10000.000000	19693	5852	1.000000	25437	3976	1.000000	9787113	0.000327
207028850	55509375	2830576	10000.000000	19381	6067	1.000000	24830	4111	1.000000	9782194	0.004373
207054290	55504903	2829233	10000.000000	19756	5886	1.000000	25131	4067	1.000000	9777225	0.004320
207046619	55490753	2829258	10000.000000	19691	5897	1.000000	25101	3977	1.000000	9772405	0.004258
207066137	55487428	2830694	10000.000000	19725	5893	1.000000	25158	4014	1.000000	9767551	0.004342
207018861	55524079	2831797	10000.000000	19758	5841	1.000000	25315	4144	1.000000	9762738	0.003801
207044618	55493796	2832990	10000.000000	19635	5883	1.000000	25163	4204	1.000000	9757829	0.002748
207053111	55498616	2831509	10000.000000	19676	5931	1.000000	25086	4025	1.000000	9752881	0.002440
207018402	55505419	2832310	10000.000000	19795	5923	1.000000	24974	4143	1.000000	9748067	0.003801
207019354	55512382	2831175	10000.000000	19849	5819	1.000000	24800	4353	1.000000	9743269	0.004379
207039689	55491796	2831337	10000.000000	19918	5877	1.000000	25064	4151	1.000000	9738493	0.001948
207035458	55497970	2835191	10000.000000	19782	5873	1.000000	24887	4189	1.000000	9733727	0.002544
207007692	55504035	2832480	10000.000000	19632	6006	1.000000	25012	4008	1.000000	9728870	0.002241
207025555	55496363	2833208	10000.000000	19748	5787	1.000000	25420	4019	1.000000	9724157	0.003500
207047345	55498039	2833559	10000.000000	19654	5857	1.000000	25186	4077	1.000000	9719345	0.006790
207024270	55497903	2832212	10000.000000	19689	5833	1.000000	25052	4098	1.000000	9714558	0.007326
207062733	55476577	2832817	10000.000000	19596	5842	1.000000	25193	4070	1.000000	9709695	0.005608
207027300	55526091	2829913	10000.000000	19552	6027	1.000000	25011	4189	1.000000	9704907	0.004988
207014915	55509728	2831662	10000.000000	19599	5935	1.000000	25314	3958	1.000000	9700195	0.003090
207010251	55519182	2833914	10000.000000	19814	5808	1.000000	25033	3997	1.000000	9695401	0.000919
207042497	55502216	2832013	10000.000000	19611	5852	1.000000	25040	4274	1.000000	9690483	0.000918
207034506	55508273	2831018	10000.000000	19638	5842	1.000000	25231	4130	1.000000	9685637	0.000851
207062265	55482323	2828248	10000.000000	19388	6075	1.000000	25187	4221	1.000000	9680685	0.001405
207025325	55537033	2831615	10000.000000	19506	5799	1.000000	25064	4204	1.000000	9675799	0.002056
206993574	55517443	2833684	10000.000000	19575	5983	1.000000	25160	3933	1.000000	9671044	0.001797
207010160	55516601	2830202	10000.000000	19661	5770	1.000000	25014	4152	1.000000	9666211	0.003553
207024924	55509315	2833356	10000.000000	19702	5738	1.000000	24805	4224	1.000000	9661304	0.003850
207047811	55497255	2829891	10000.000000	19900	5751	1.000000	25381	3869	1.000000	9656512	0.003542
207038671	55488961	2833207	10000.000000	19527	6039	1.000000	25124	4182	1.000000	9651854	0.003567
207016195	55505378	2832133	10000.000000	19572	5869	1.000000	25247	4168	1.000000	9647075	0.002847
207029393	55511387	2831655	10000.000000	19421	5916	1.000000	25206	3981	1.000000	9642220	0.002506
207033731	55502557	2832877	10000.000000	19628	6086	1.000000	25064	4043	1.000000	9637430	0.002843
207045010	55487566	2827635	10000.000000	19547	5833	1.000000	25054	4001	1.000000	9632605	0.002635
207038477	55492711	2832130	10000.000000	19418	5861	1.000000	25071	4149	1.000000	9627872	0.003084
207020297	55510017	2830874	10000.000000	19571	5839	1.000000	25268	3970	1.000000	9623009	0.002812
207049059	55501353	2827713	10000.000000	19613	5919	1.000000	24946	4008	1.000000	9618207	0.002614
207020149	55526015	2833552	10000.000000	19752	5914	1.000000	25147	4015	1.000000	9613355	0.002454
207018639	55508661	2829640	10000.000000	19677	5842	1.000000	24817	4192	1.000000	9608612	0.002745
207017712	55516143	2830908	10000.000000	19560	5967	1.000000	24971	3996	1.000000	9603787	0.002850
207029606	55521861	2834210	10000.000000	19971	5710	1.000000	25079	4047	1.000000	9598946	0.002911
207027942	55492378	2831968	10000.000000	19705	5825	1.000000	24995	4105	1.000000	9594231	0.002536
207024749	55519052	2830775	10000.000000	19735	5773	1.000000	24988	4076	1.000000	9589244	0.002820
207035628	55516464	2830849	10000.000000	19561	5908	1.000000	25236	4026	1.000000	9584384	0.002825
207023018	55526110	2832446	10000.000000	19887	5720	1.000000	25051	4059	1.000000	9579525	0.002624
207022526	55496145	2829408	10000.000000	19431	6081	1.000000	24927	4087	1.000000	9574763	0.002307
207042487	55492751	2833158	10000.000000	19512	5910	1.000000	24879	4187	1.000000	9570075	0.001692
207020014	55510642	2830523	10000.000000	19900	5935	1.000000	25191	4239	1.000000	9565275	0.000972
207042457	55490741	2832997	10000.000000	19623	5956	1.000000	25215	4047	1.000000	9560441	0.000895
207000391	55526686	2833309	10000.000000	19683	5880	1.000000	25041	4024	1.000000	9555688	0.000979
207049092	55486315	2830998	10000.000000	19770	5848	1.000000	24974	4088	1.000000	9550785	0.000952
207034122	55497172	2833144	10000.000000	19641	5883	1.000000	24926	4244	1.000000	9545936	0.000745
207046993	55499453	2830720	10000.000000	19682	5990	1.000000	24858	4140	1.000000	9541106	0.000698
207046117	55516306	2830966	10000.000000	19806	5892	1.000000	24969	4210	1.000000	9536282	0.000709
207006362	55527016	2832777	10000.000000	19802	5750	1.000000	25328	3824	1.000000	9531493	0.000373
207033314	55523158	2833376	10000.000000	19838	5799	1.000000	25321	4121	1.000000	9526715	0.000811
207010422	55517981	2833242	10000.000000	19655	6058	1.000000	25302	4018	1.000000	9521884	0.001160
207018323	55521939	2831377	10000.000000	19606	6140	1.000000	25105	4097	1.000000	9517196	0.001313
npatches	nstrain	runtime	dt	init_x	init_y	init_y_blood	init_z	init_S	beta0	beta1	beta2	beta3	mean_beta	B	d	delta	delta_blood	b[0]	mut	m	CTL	c	g	epsilon	k	het	lambda	rho	omega	x_max	patch.dyna	DELTA	A	VA
10000	1	100.000000	0.001000	21900	9499	5000000	0.001000	10000000	6.448470	11.946346	10.713354	10.748571	8	800000000	0.010000	1.000000	1.000000	80000	0.000050	0.004800	1	0.001000	1.000000	2.500000	5.000000	0.500000	0.000000	0.000000	0.000000	31872	0	10.000000	7.000000	1.000000
sus	inf	inf_blood	z	x[0]	y[0][0]	z[0]	x[1]	y[1][0]	z[1]	S[0]	synchrony
219000000	94990000	5000000	10.000000	21900	9499	0.001000	21900	9499	0.001000	10000000	0.000000
221886350	35746640	1842225	10000.000000	24375	2876	1.000000	17388	4870	1.000000	9994956	0.000000
240181345	31988143	1630233	10000.000000	26423	2409	1.000000	18423	4848	1.000000	9989911	0.000000
239953798	32754435	1670848	10000.000000	26441	2536	1.000000	18216	4997	1.000000	9985049	0.000000
239596878	32831143	1673939	10000.000000	26321	2602	1.000000	18573	4695	1.000000	9980067	0.000000
239594478	32818479	1674333	10000.000000	26342	2637	1.000000	18473	4947	1.000000	9975078	0.000000
239596881	32807647	1673133	10000.000000	26416	2537	1.000000	18535	4766	1.000000	9970050	0.000000
239645328	32817352	1674947	10000.000000	26346	2566	1.000000	18114	5072	1.000000	9964989	0.000000
239614849	32825099	1674489	10000.000000	26197	2559	1.000000	18612	4787	1.000000	9959981	0.000000
239576050	32842230	1676068	10000.000000	26283	2662	1.000000	18430	4810	1.000000	9954876	0.000000
239584220	32823398	1676875	10000.000000	26524	2496	1.000000	18495	5042	1.000000	9949791	0.000000
239593470	32821382	1674453	10000.000000	26508	2606	1.000000	18328	4922	1.000000	9944818	0.000000
239586893	32825295	1675956	10000.000000	26543	2568	1.000000	18528	5001	1.000000	9939766	0.000000
239638809	32808762	1674572	10000.000000	26228	2595	1.000000	18273	5045	1.000000	9934823	0.000000
239607873	32813293	1674512	10000.000000	26412	2566	1.000000	18378	4960	1.000000	9929824	0.000000
239577719	32829675	1674321	10000.000000	26210	2682	1.000000	18121	4971	1.000000	9924897	0.000000
239618378	32815949	1673715	10000.000000	26739	2443	1.000000	18690	4850	1.000000	9920036	0.000000
239605673	32822326	1674192	10000.000000	26686	2521	1.000000	18416	4819	1.000000	9915101	0.000000
239632448	32800836	1676665	10000.000000	26083	2611	1.000000	18398	4859	1.000000	9910122	0.000000
239583407	32830747	1672889	10000.000000	26514	2441	1.000000	18349	4962	1.000000	9905199	0.000000
239614280	32822693	1672926	10000.000000	26422	2578	1.000000	18540	4843	1.000000	9900206	0.000000
239593740	32820793	1673123	10000.000000	26613	2339	1.000000	18506	4814	1.000000	9895222	0.000000
239622674	32814362	1677521	10000.000000	26485	2540	1.000000	18382	4911	1.000000	9890149	0.000000
239623495	32814116	1674288	10000.000000	26390	2668	1.000000	18403	5003	1.000000	9885283	0.000000
239602776	32824411	1676140	10000.000000	26417	2565	1.000000	18639	4660	1.000000	9880339	0.000000
239612637	32822127	1674886	10000.000000	26421	2572	1.000000	18299	5016	1.000000	9875391	0.000000
239610662	32799898	1674124	10000.000000	26173	2601	1.000000	18271	5180	1.000000	9870360	0.000000
239627334	32814609	1673990	10000.000000	26305	2613	1.000000	18316	4799	1.000000	9865415	0.000000
239600995	32845688	1674174	10000.000000	26762	2438	1.000000	18293	4952	1.000000	9860504	0.000000
239608671	32812454	1673838	10000.000000	26289	2568	1.000000	18253	5026	1.000000	9855637	0.000000
239613199	32817858	1674672	10000.000000	26531	2489	1.000000	18596	4869	1.000000	9850821	0.000000
239638522	32807151	1671262	10000.000000	26215	2609	1.000000	18400	4804	1.000000	9845915	0.000000
239614296	32815009	1674423	10000.000000	26323	2530	1.000000	18435	4778	1.000000	9840944	0.000000
239622526	32818458	1672909	10000.000000	26637	2598	1.000000	18352	4943	1.000000	9836009	0.000000
239592628	32827844	1673642	10000.000000	26347	2589	1.000000	18481	4848	1.000000	9831046	0.000000
239573109	32823623	1675645	10000.000000	26376	2597	1.000000	18437	4853	1.000000	9826155	0.000000
239583248	32839735	1674605	10000.000000	26385	2604	1.000000	18449	4777	1.000000	9821292	0.000000
239605474	32819797	1674566	10000.000000	26308	2509	1.000000	18058	5192	1.000000	9816183	0.000000
239647324	32813967	1673676	10000.000000	26339	2489	1.000000	18291	5078	1.000000	9811318	0.000000
239618072	32813138	1674093	10000.000000	26235	2553	1.000000	18605	4795	1.000000	9806504	0.000000
239622447	32802555	1673930	10000.000000	26208	2573	1.000000	18252	4980	1.000000	9801576	-1.#IND00
239632328	32812415	1671545	10000.000000	26399	2611	1.000000	18325	4944	1.000000	9796744	-0.003200
239619828	32823206	1675775	10000.000000	26359	2581	1.000000	18270	4876	1.000000	9791775	-0.001976
239577734	32825470	1675370	10000.000000	26353	2509	1.000000	18292	4909	1.000000	9786867	0.018900
239611865	32805173	1677946	10000.000000	26417	2622	1.000000	18486	4767	1.000000	9781937	0.008565
239594620	32828302	1676372	10000.000000	26672	2594	1.000000	18601	4919	1.000000	9777099	0.012859
239604319	32828305	1673308	10000.000000	26495	2710	1.000000	18506	4856	1.000000	9772225	0.007930
239598987	32824633	1672609	10000.000000	26737	2542	1.000000	18234	4973	1.000000	9767385	0.005631
239622645	32799904	1675083	10000.000000	26320	2559	1.000000	18308	4932	1.000000	9762397	0.004305
239632710	32804921	1674674	10000.000000	26551	2490	1.000000	18216	4972	1.000000	9757522	0.004076
239615277	32817204	1675443	10000.000000	26210	2557	1.000000	18220	5036	1.000000	9752757	0.004663
239595058	32806351	1671090	10000.000000	26492	2649	1.000000	18720	4762	1.000000	9747887	0.006594
239578038	32837530	1676982	10000.000000	26650	2627	1.000000	18232	4933	1.000000	9743094	0.006244
239628831	32807062	1674788	10000.000000	26588	2504	1.000000	18119	5177	1.000000	9738291	0.005910
239635066	32813651	1674704	10000.000000	26485	2574	1.000000	18471	4831	1.000000	9733419	0.006140
239643757	32795325	1671917	10000.000000	26538	2529	1.000000	18164	4995	1.000000	9728637	0.005504
239636377	32800366	1673048	10000.000000	26486	2501	1.000000	18360	4899	1.000000	9723879	0.002840
239618212	32804982	1672504	10000.000000	26573	2446	1.000000	18503	4881	1.000000	9719175	0.007821
239608971	32813290	1674269	10000.000000	26438	2538	1.000000	18339	4995	1.000000	9714267	0.007735
239608409	32819681	1675130	10000.000000	26583	2501	1.000000	18091	4950	1.000000	9709396	0.008429
239650627	32782502	1673296	10000.000000	26204	2594	1.000000	18260	4958	1.000000	9704485	0.008080
239628652	32820416	1672405	10000.000000	26367	2514	1.000000	18532	4892	1.000000	9699645	0.007624
239602004	32846684	1674421	10000.000000	26592	2411	1.000000	18323	4966	1.000000	9694794	0.007043
239599985	32826426	1673344	10000.000000	26477	2580	1.000000	18146	5117	1.000000	9689825	0.006423
239592087	32827277	1674746	10000.000000	26426	2477	1.000000	18148	5145	1.000000	9685014	0.006267
239605235	32815875	1675606	10000.000000	26598	2488	1.000000	17879	5006	1.000000	9680220	0.005990
239599217	32824127	1674270	10000.000000	26425	2577	1.000000	18416	4790	1.000000	9675381	0.005803
239624218	32795164	1672132	10000.000000	26453	2558	1.000000	18441	4872	1.000000	9670576	0.005494
239576501	32821656	1675930	10000.000000	26559	2496	1.000000	18302	4967	1.000000	9665598	0.005335
239590444	32822763	1674316	10000.000000	26364	2485	1.000000	18179	5138	1.000000	9660826	0.004976
239596579	32824312	1675545	10000.000000	26422	2537	1.000000	18638	4726	1.000000	9656120	0.004462
239627015	32810639	1672074	10000.000000	26318	2511	1.000000	18392	5031	1.000000	9651303	0.004029
239600088	32822357	1674578	10000.000000	26854	2579	1.000000	18341	4896	1.000000	9646357	0.003859
239598741	32811360	1674758	10000.000000	26276	2565	1.000000	18562	4789	1.000000	9641595	0.003103
239631951	32788561	1674986	10000.000000	26409	2577	1.000000	18349	4929	1.000000	9636765	0.002853
239589488	32815331	1675333	10000.000000	26529	2448	1.000000	18321	5019	1.000000	9632046	0.001915
239641897	32805975	1674517	10000.000000	26488	2539	1.000000	18945	4663	1.000000	9627186	0.002031
239631564	32796872	1672920	10000.000000	26438	2457	1.000000	18579	4782	1.000000	9622377	0.002396
239608953	32822322	1675827	10000.000000	26378	2588	1.000000	18548	4889	1.000000	9617574	0.002282
239598080	32817875	1672330	10000.000000	26463	2624	1.000000	18330	4897	1.000000	9612656	0.001380
239600662	32820610	1675144	10000.000000	26597	2527	1.000000	18172	4935	1.000000	9607907	0.001254
239608099	32820929	1674700	10000.000000	26230	2677	1.000000	18456	5054	1.000000	9603247	0.001303
239635870	32810361	1673739	10000.000000	26303	2529	1.000000	18324	4949	1.000000	9598403	0.001276
239605153	32834495	1676166	10000.000000	26500	2624	1.000000	18290	5034	1.000000	9593602	0.000528
239590203	32820132	1675973	10000.000000	26324	2538	1.000000	18423	4923	1.000000	9588822	0.000107
239602430	32807714	1675173	10000.000000	26396	2531	1.000000	18107	5086	1.000000	9583893	0.000239
239641115	32805087	1672505	10000.000000	26385	2550	1.000000	18412	4973	1.000000	9579153	0.000293
239585052	32821567	1677236	10000.000000	26665	2483	1.000000	18323	5019	1.000000	9574381	0.000323
239600753	32799053	1673447	10000.000000	26315	2547	1.000000	18577	4706	1.000000	9569537	0.000300
239622786	32819323	1672006	10000.000000	26598	2499	1.000000	17798	5191	1.000000	9564668	0.000492
239574872	32825934	1676906	10000.000000	26526	2616	1.000000	18433	4843	1.000000	9559904	-0.000198
239615699	32813766	1671815	10000.000000	26472	2465	1.000000	18679	4857	1.000000	9555225	0.001104
239582694	32828249	1674780	10000.000000	26440	2554	1.000000	18565	5053	1.000000	9550537	0.000849
239611191	32811957	1674969	10000.000000	26502	2414	1.000000	18290	5159	1.000000	9545744	0.000768
239631694	32810120	1675232	10000.000000	26694	2449	1.000000	18155	5097	1.000000	9540920	0.000727
239613636	32801403	1674208	10000.000000	26439	2409	1.000000	18639	4715	1.000000	9536119	0.000658
239615463	32815121	1672445	10000.000000	26677	2512	1.000000	18409	4905	1.000000	9531361	0.000794
239608579	32821295	1674719	10000.000000	26453	2523	1.000000	18337	5020	1.000000	9526522	0.000550
239624402	32820177	1673909	10000.000000	26408	2624	1.000000	18038	5135	1.000000	9521837	0.000418
239621736	32805504	1674111	10000.000000	26522	2594	1.000000	18698	4857	1.000000	9517077	0.000965
npatches	nstrain	runtime	dt	init_x	init_y	init_y_blood	init_z	init_S	beta0	beta1	beta2	beta3	mean_beta	B	d	delta	delta_blood	b[0]	mut	m	CTL	c	g	epsilon	k	het	lambda	rho	omega	x_max	patch.dyna	DELTA	A	VA
10000	1	100.000000	0.001000	21900	9499	5000000	0.001000	10000000	9.491149	6.469154	10.079208	10.903197	8	800000000	0.010000	1.000000	1.000000	80000	0.000050	0.004800	1	0.001000	1.000000	2.500000	6.000000	0.500000	0.000000	0.000000	0.000000	31872	0	10.000000	7.000000	1.000000
sus	inf	inf_blood	z	x[0]	y[0][0]	z[0]	x[1]	y[1][0]	z[1]	S[0]	synchrony
219000000	94990000	5000000	10.000000	21900	9499	0.001000	21900	9499	0.001000	10000000	0.000000
245779409	20385228	1054372	10000.000000	22837	2438	1.000000	26261	1568	1.000000	9995068	0.000000
269661294	16681604	851709	10000.000000	25448	2045	1.000000	28876	1078	1.000000	9990065	0.000000
270157906	17352938	886100	10000.000000	25272	2234	1.000000	29103	1223	1.000000	9985060	0.000000
269590891	17518056	890903	10000.000000	25366	2169	1.000000	28922	1177	1.000000	9980058	0.000000
269541018	17502934	892569	10000.000000	25468	2177	1.000000	29083	1194	1.000000	9975021	0.000000
269552038	17508309	892107	10000.000000	25556	2183	1.000000	29167	1216	1.000000	9969951	0.000000
269592265	17490117	891332	10000.000000	25152	2195	1.000000	28990	1274	1.000000	9964840	0.000000
269530698	17509178	894305	10000.000000	25061	2218	1.000000	28896	1216	1.000000	9959867	0.000000
269523515	17516491	893361	10000.000000	25139	2198	1.000000	29053	1238	1.000000	9954944	0.000000
269504184	17520089	894402	10000.000000	25524	2082	1.000000	29113	1159	1.000000	9950059	0.000000
269560807	17495454	893073	10000.000000	25443	2150	1.000000	29219	1289	1.000000	9944959	0.000000
269604238	17491327	891848	10000.000000	25180	2265	1.000000	29388	1198	1.000000	9940097	0.000000
269544367	17507835	893343	10000.000000	25391	2130	1.000000	28910	1263	1.000000	9935100	0.000000
269543226	17513583	891562	10000.000000	25351	2106	1.000000	29113	1176	1.000000	9930139	0.000000
269551441	17506111	893523	10000.000000	25467	2120	1.000000	29240	1182	1.000000	9925188	0.000000
269574540	17490181	890976	10000.000000	25432	2114	1.000000	28996	1180	1.000000	9920326	0.000000
269550496	17502953	893116	10000.000000	25442	2241	1.000000	29217	1247	1.000000	9915322	0.000000
269517374	17523051	893660	10000.000000	24990	2259	1.000000	29209	1163	1.000000	9910419	0.000000
269546296	17514247	894765	10000.000000	25338	2266	1.000000	29260	1125	1.000000	9905382	0.000000
269551482	17493335	891732	10000.000000	25186	2251	1.000000	29094	1214	1.000000	9900372	0.000000
269548205	17509501	892369	10000.000000	25222	2226	1.000000	28803	1266	1.000000	9895563	0.000000
269550317	17509154	893900	10000.000000	25346	2130	1.000000	28845	1208	1.000000	9890606	0.000000
269541895	17505651	894589	10000.000000	25555	2065	1.000000	29132	1120	1.000000	9885726	0.000000
269535661	17499862	892977	10000.000000	25236	2131	1.000000	28859	1231	1.000000	9880874	0.000000
269572656	17501488	892459	10000.000000	25348	2157	1.000000	29137	1158	1.000000	9875948	0.000000
269565917	17503434	892076	10000.000000	25278	2214	1.000000	29090	1227	1.000000	9871013	0.000000
269529446	17516611	894849	10000.000000	25543	2204	1.000000	29071	1301	1.000000	9866074	0.000000
269532114	17509500	893701	10000.000000	25548	2115	1.000000	28773	1235	1.000000	9861118	0.000000
269526146	17512996	894636	10000.000000	25084	2202	1.000000	28787	1249	1.000000	9856067	0.000000
269552320	17507545	893031	10000.000000	25537	2080	1.000000	28916	1210	1.000000	9851077	0.000000
269542576	17512899	892959	10000.000000	25635	2195	1.000000	29166	1175	1.000000	9846111	0.000000
269552626	17507945	894222	10000.000000	25373	2153	1.000000	29158	1157	1.000000	9841157	0.000000
269530360	17514716	893601	10000.000000	25211	2321	1.000000	29156	1243	1.000000	9836294	0.000000
269565619	17501923	891894	10000.000000	24929	2366	1.000000	29258	1238	1.000000	9831282	0.000000
269530669	17514384	893249	10000.000000	25370	2076	1.000000	29175	1145	1.000000	9826214	0.000000
269576758	17503138	892939	10000.000000	25418	2192	1.000000	29045	1182	1.000000	9821317	0.000000
269523841	17512409	892704	10000.000000	25342	2199	1.000000	28965	1239	1.000000	9816571	0.000000
269539073	17508953	892544	10000.000000	25235	2214	1.000000	28959	1144	1.000000	9811625	0.000000
269562637	17500221	892662	10000.000000	25291	2190	1.000000	28949	1201	1.000000	9806509	0.000000
269571746	17503791	893077	10000.000000	25779	1971	1.000000	29132	1179	1.000000	9801692	-1.#IND00
269568612	17497062	893143	10000.000000	25139	2159	1.000000	29136	1244	1.000000	9796828	0.000000
269560826	17502753	892993	10000.000000	25014	2226	1.000000	28874	1224	1.000000	9791804	0.021146
269550356	17506617	892565	10000.000000	25258	2204	1.000000	29220	1095	1.000000	9786929	0.008209
269562338	17513670	891586	10000.000000	25411	2281	1.000000	29127	1229	1.000000	9782022	0.003764
269521001	17520471	893025	10000.000000	25175	2134	1.000000	29249	1108	1.000000	9777316	0.000703
269537095	17507070	893091	10000.000000	25367	2103	1.000000	29116	1232	1.000000	9772484	0.000146
269548711	17498350	893904	10000.000000	25482	2126	1.000000	29105	1223	1.000000	9767565	-0.003463
269508127	17513098	892880	10000.000000	25620	2019	1.000000	28979	1169	1.000000	9762779	-0.006708
269535848	17509725	893198	10000.000000	25492	2130	1.000000	29148	1178	1.000000	9757946	-0.007719
269577539	17486002	891999	10000.000000	25611	2116	1.000000	28868	1284	1.000000	9753117	-0.006191
269564955	17509204	892596	10000.000000	25349	2267	1.000000	29059	1128	1.000000	9748185	-0.020133
269581149	17496683	892254	10000.000000	25073	2239	1.000000	29228	1102	1.000000	9743304	-0.018420
269543147	17506812	894876	10000.000000	25643	2001	1.000000	29143	1233	1.000000	9738350	-0.017258
269574465	17500375	892457	10000.000000	25734	2079	1.000000	29372	1157	1.000000	9733513	-0.015997
269581442	17498769	892749	10000.000000	25153	2254	1.000000	29144	1196	1.000000	9728650	-0.015062
269552979	17496522	891911	10000.000000	25076	2203	1.000000	28913	1194	1.000000	9723739	-0.015930
269527951	17509519	892519	10000.000000	25188	2262	1.000000	29349	1144	1.000000	9718763	-0.015754
269564795	17489491	893426	10000.000000	25281	2157	1.000000	29307	1122	1.000000	9713928	-0.014136
269570144	17493292	892358	10000.000000	25403	2178	1.000000	29118	1138	1.000000	9708942	-0.013361
269563847	17505723	892172	10000.000000	25632	2180	1.000000	29046	1229	1.000000	9704178	-0.012304
269518286	17506090	894027	10000.000000	25294	2158	1.000000	29107	1141	1.000000	9699425	-0.012009
269555431	17502863	891494	10000.000000	25475	2104	1.000000	29103	1136	1.000000	9694610	-0.011305
269567523	17512922	893444	10000.000000	25206	2203	1.000000	28869	1266	1.000000	9689706	-0.010363
269533571	17506300	894025	10000.000000	25430	2118	1.000000	29023	1222	1.000000	9684862	-0.009923
269548435	17496902	892909	10000.000000	25224	2094	1.000000	28884	1191	1.000000	9680033	-0.009246
269562802	17499633	892795	10000.000000	25573	2137	1.000000	29266	1151	1.000000	9675054	-0.008970
269537365	17513866	894555	10000.000000	25276	2265	1.000000	29141	1200	1.000000	9670139	-0.007411
269555208	17506471	893209	10000.000000	25625	2026	1.000000	29198	1228	1.000000	9665356	-0.006592
269583560	17500854	892277	10000.000000	25435	2192	1.000000	28901	1143	1.000000	9660523	-0.005854
269563651	17500035	892711	10000.000000	25228	2006	1.000000	29308	1172	1.000000	9655764	-0.006002
269545483	17514549	893349	10000.000000	25138	2231	1.000000	28847	1125	1.000000	9650989	-0.008248
269516550	17508519	893589	10000.000000	25063	2274	1.000000	29049	1176	1.000000	9646180	-0.008010
269588278	17491752	890548	10000.000000	25278	2178	1.000000	29297	1168	1.000000	9641343	-0.007884
269566278	17499856	892722	10000.000000	25409	2144	1.000000	29007	1251	1.000000	9636484	-0.007921
269552601	17497052	892478	10000.000000	25427	2225	1.000000	29105	1110	1.000000	9631707	-0.008085
269523136	17507624	894026	10000.000000	25030	2243	1.000000	29175	1076	1.000000	9626869	-0.007769
269544944	17504007	893574	10000.000000	25153	2295	1.000000	29296	1109	1.000000	9622141	-0.007077
269545893	17518013	894008	10000.000000	25247	2152	1.000000	29169	1184	1.000000	9617281	-0.006816
269563730	17494093	891492	10000.000000	25564	2152	1.000000	29056	1170	1.000000	9612482	-0.006271
269574797	17504815	892393	10000.000000	25390	2184	1.000000	29125	1117	1.000000	9607686	-0.006056
269555723	17502340	893387	10000.000000	25449	2199	1.000000	29247	1168	1.000000	9602905	-0.005895
269527570	17506912	891611	10000.000000	25226	2253	1.000000	29147	1180	1.000000	9598059	-0.005564
269570270	17497785	890906	10000.000000	25351	2149	1.000000	28949	1227	1.000000	9593346	-0.006179
269496086	17528067	893954	10000.000000	25307	2083	1.000000	29000	1223	1.000000	9588452	-0.005982
269529135	17509654	894465	10000.000000	25346	2237	1.000000	29226	1116	1.000000	9583607	-0.005943
269543108	17516477	895000	10000.000000	25344	2177	1.000000	28964	1203	1.000000	9578797	-0.005982
269532403	17506430	893194	10000.000000	25335	2067	1.000000	29098	1128	1.000000	9574002	-0.005771
269590486	17490988	891306	10000.000000	25594	2085	1.000000	29002	1123	1.000000	9569284	-0.006294
269569897	17521972	894540	10000.000000	25690	2130	1.000000	29410	1147	1.000000	9564483	-0.006608
269520765	17522943	895197	10000.000000	25153	2145	1.000000	29099	1087	1.000000	9559735	-0.007982
269582625	17487300	892960	10000.000000	25467	2111	1.000000	28958	1215	1.000000	9554980	-0.007757
269536641	17515328	893097	10000.000000	25343	2136	1.000000	28865	1217	1.000000	9550211	-0.007566
269545182	17516475	893362	10000.000000	25089	2276	1.000000	29352	1187	1.000000	9545488	-0.007404
269532808	17513457	893816	10000.000000	25190	2319	1.000000	28992	1197	1.000000	9540827	-0.007491
269517797	17505628	894316	10000.000000	25130	2379	1.000000	29003	1142	1.000000	9536024	-0.006996
269546683	17519294	894520	10000.000000	25579	1994	1.000000	28957	1161	1.000000	9531064	-0.006841
269559043	17502495	893980	10000.000000	25151	2271	1.000000	29115	1131	1.000000	9526343	-0.006822
269567679	17496791	891958	10000.000000	25547	1980	1.000000	29258	1164	1.000000	9521541	-0.006768
269548744	17513851	894498	10000.000000	25131	2321	1.000000	29187	1091	1.000000	9516754	-0.006628
npatches	nstrain	runtime	dt	init_x	init_y	init_y_blood	init_z	init_S	beta0	beta1	beta2	beta3	mean_beta	B	d	delta	delta_blood	b[0]	mut	m	CTL	c	g	epsilon	k	het	lambda	rho	omega	x_max	patch.dyna	DELTA	A	VA
10000	1	100.000000	0.001000	21900	9499	5000000	0.001000	10000000	9.024838	10.204111	5.787422	4.753974	8	800000000	0.010000	1.000000	1.000000	80000	0.000050	0.004800	1	0.001000	1.000000	2.500000	7.000000	0.500000	0.000000	0.000000	0.000000	31872	0	10.000000	7.000000	1.000000
sus	inf	inf_blood	z	x[0]	y[0][0]	z[0]	x[1]	y[1][0]	z[1]	S[0]	synchrony
219000000	94990000	5000000	10.000000	21900	9499	0.001000	21900	9499	0.001000	10000000	0.000000
263686321	11252376	587604	10000.000000	25329	1276	1.000000	24053	1596	1.000000	9995004	0.000000
291050428	7694613	393004	10000.000000	28506	931	1.000000	27236	1108	1.000000	9989953	0.000000
293422408	7863609	401725	10000.000000	29033	827	1.000000	27978	1211	1.000000	9984976	0.000000
293069751	8032097	409892	10000.000000	28982	924	1.000000	27983	1114	1.000000	9980046	0.000000
292897162	8062612	411271	10000.000000	28972	872	1.000000	27685	1200	1.000000	9974974	0.000000
292883347	8053073	410859	10000.000000	29285	860	1.000000	27969	1093	1.000000	9969966	0.000000
292866494	8077415	411659	10000.000000	28597	930	1.000000	27791	1225	1.000000	9965042	0.000000
292875828	8053192	411374	10000.000000	28705	865	1.000000	27643	1233	1.000000	9960112	0.000000
292871163	8051840	411192	10000.000000	28961	815	1.000000	27620	1214	1.000000	9955103	0.000000
292882353	8053470	410649	10000.000000	29164	833	1.000000	27432	1240	1.000000	9950096	0.000000
292897166	8044601	411203	10000.000000	28811	949	1.000000	27287	1305	1.000000	9945143	0.000000
292924424	8041501	409181	10000.000000	28882	891	1.000000	27844	1192	1.000000	9940204	0.000000
292901549	8057024	412111	10000.000000	29161	815	1.000000	27388	1241	1.000000	9935356	0.000000
292885723	8063523	410707	10000.000000	29033	804	1.000000	27284	1259	1.000000	9930490	0.000000
292852291	8059954	411818	10000.000000	29423	736	1.000000	27958	965	1.000000	9925463	0.000000
292857900	8065864	411809	10000.000000	29088	897	1.000000	27293	1317	1.000000	9920459	0.000000
292848041	8067207	412197	10000.000000	29220	932	1.000000	28117	1128	1.000000	9915495	0.000000
292874416	8056335	411686	10000.000000	29235	794	1.000000	27549	1150	1.000000	9910539	0.000000
292879265	8062029	411918	10000.000000	28593	939	1.000000	27724	1225	1.000000	9905745	0.000000
292883304	8057101	410455	10000.000000	29226	803	1.000000	27375	1322	1.000000	9900869	0.000000
292852829	8062911	411211	10000.000000	29239	800	1.000000	27573	1116	1.000000	9895891	0.000000
292901717	8052087	410645	10000.000000	29311	808	1.000000	28024	1169	1.000000	9890982	0.000000
292874082	8058675	411638	10000.000000	29302	742	1.000000	27916	977	1.000000	9886122	0.000000
292870150	8054453	411227	10000.000000	29296	920	1.000000	27745	1219	1.000000	9881294	0.000000
292907091	8058437	411092	10000.000000	28881	813	1.000000	27848	1118	1.000000	9876426	0.000000
292888885	8051667	411076	10000.000000	28776	888	1.000000	27744	1222	1.000000	9871532	0.000000
292894547	8063571	412154	10000.000000	28919	803	1.000000	27836	1243	1.000000	9866612	0.000000
292872300	8049980	410857	10000.000000	29248	809	1.000000	27315	1180	1.000000	9861650	0.000000
292869887	8054502	411190	10000.000000	28999	973	1.000000	27536	1226	1.000000	9856762	0.000000
292898094	8053672	410774	10000.000000	29352	746	1.000000	27632	1243	1.000000	9851830	0.000000
292880329	8055843	410980	10000.000000	29330	799	1.000000	27587	1262	1.000000	9846815	0.000000
292873231	8056528	410396	10000.000000	28970	830	1.000000	27546	1210	1.000000	9841895	0.000000
292843216	8070600	411526	10000.000000	28705	978	1.000000	27748	1095	1.000000	9836994	0.000000
292883155	8054368	411278	10000.000000	29048	867	1.000000	27538	1287	1.000000	9832027	0.000000
292876809	8065777	412111	10000.000000	29141	757	1.000000	27604	1165	1.000000	9827055	0.000000
292853416	8070371	411338	10000.000000	29055	879	1.000000	27800	1291	1.000000	9822110	0.000000
292851285	8061707	411238	10000.000000	28723	960	1.000000	27661	1241	1.000000	9817284	0.000000
292853204	8059341	411379	10000.000000	28933	955	1.000000	27268	1316	1.000000	9812616	0.000000
292857403	8053401	410589	10000.000000	28822	848	1.000000	27506	1161	1.000000	9807618	0.000000
292900119	8045719	410269	10000.000000	29232	793	1.000000	27665	1291	1.000000	9802663	-1.#IND00
292913484	8049363	409868	10000.000000	28984	892	1.000000	27553	1163	1.000000	9797751	-0.008000
292854245	8069528	413236	10000.000000	28977	805	1.000000	28114	1061	1.000000	9792852	0.002131
292833662	8068368	412219	10000.000000	29328	819	1.000000	28154	1173	1.000000	9788123	-0.001873
292859597	8065460	411802	10000.000000	29311	845	1.000000	27403	1289	1.000000	9783192	-0.011269
292872602	8059743	410818	10000.000000	29503	771	1.000000	27473	1155	1.000000	9778165	-0.011954
292828958	8081768	412274	10000.000000	29050	899	1.000000	27628	1190	1.000000	9773344	-0.005552
292854668	8069704	411334	10000.000000	28902	935	1.000000	27638	1149	1.000000	9768472	-0.002877
292854943	8058526	410954	10000.000000	28989	938	1.000000	27581	1339	1.000000	9763699	-0.006199
292843096	8072211	411986	10000.000000	29165	922	1.000000	27931	1101	1.000000	9758863	-0.008700
292818671	8087193	412214	10000.000000	28869	884	1.000000	27549	1196	1.000000	9753936	-0.007988
292828458	8077433	411965	10000.000000	28949	839	1.000000	28115	1070	1.000000	9749028	-0.005644
292801318	8087826	411207	10000.000000	28782	868	1.000000	27400	1364	1.000000	9744287	-0.004586
292856878	8065906	411113	10000.000000	28732	886	1.000000	27275	1294	1.000000	9739428	-0.004454
292885339	8052476	411641	10000.000000	29032	844	1.000000	27504	1209	1.000000	9734545	-0.002638
292856929	8058003	412297	10000.000000	29040	816	1.000000	27411	1191	1.000000	9729552	-0.002379
292847533	8079419	411456	10000.000000	29196	670	1.000000	27646	1230	1.000000	9724654	-0.001977
292865198	8058967	411364	10000.000000	29205	857	1.000000	27620	1128	1.000000	9719847	-0.002151
292832712	8071459	410499	10000.000000	29268	768	1.000000	27570	1209	1.000000	9715037	-0.002035
292853855	8060280	410742	10000.000000	29166	871	1.000000	27510	1247	1.000000	9710204	-0.001278
292820317	8079983	412033	10000.000000	29164	885	1.000000	27563	1268	1.000000	9705289	-0.001850
292798556	8083884	412952	10000.000000	28903	921	1.000000	27733	1101	1.000000	9700536	-0.001473
292846684	8070593	410938	10000.000000	28992	857	1.000000	27884	1142	1.000000	9695692	-0.000005
292856257	8057921	411637	10000.000000	28945	859	1.000000	27756	1099	1.000000	9690903	-0.000126
292828777	8076790	411814	10000.000000	29064	895	1.000000	27817	1174	1.000000	9686159	-0.001344
292869263	8069250	410285	10000.000000	29013	842	1.000000	27959	1222	1.000000	9681445	-0.001180
292852732	8062045	412107	10000.000000	29196	774	1.000000	27782	1189	1.000000	9676634	-0.001218
292857255	8057610	411080	10000.000000	29236	902	1.000000	27577	1246	1.000000	9671808	-0.001198
292856570	8065528	411972	10000.000000	29098	891	1.000000	27279	1273	1.000000	9666906	-0.000835
292857089	8061545	411938	10000.000000	29025	926	1.000000	27791	1176	1.000000	9662140	-0.000378
292864843	8065614	409987	10000.000000	29116	777	1.000000	27535	1230	1.000000	9657328	-0.000249
292855421	8069646	412379	10000.000000	28640	901	1.000000	27899	1080	1.000000	9652522	-0.000071
292857992	8068489	412505	10000.000000	29290	774	1.000000	27794	1167	1.000000	9647728	0.000029
292868099	8050028	410460	10000.000000	29207	883	1.000000	27808	1253	1.000000	9642915	0.000126
292839856	8071565	411669	10000.000000	29388	774	1.000000	27442	1168	1.000000	9638219	-0.000703
292846664	8065638	410343	10000.000000	29023	829	1.000000	27828	1081	1.000000	9633472	-0.000506
292864878	8071615	410713	10000.000000	29073	911	1.000000	27182	1231	1.000000	9628718	-0.000646
292856603	8063132	412018	10000.000000	29023	898	1.000000	27767	1142	1.000000	9623938	-0.000993
292877105	8057238	411008	10000.000000	29147	930	1.000000	27192	1372	1.000000	9619113	-0.001281
292885525	8052502	411853	10000.000000	29024	804	1.000000	27419	1272	1.000000	9614315	-0.001219
292846594	8071127	411886	10000.000000	28965	771	1.000000	27606	1204	1.000000	9609480	-0.001243
292851124	8066291	411797	10000.000000	28644	880	1.000000	27639	1221	1.000000	9604691	-0.000995
292875076	8069224	412355	10000.000000	28708	1006	1.000000	27312	1274	1.000000	9599842	-0.001054
292835693	8065473	411229	10000.000000	29114	862	1.000000	27710	1146	1.000000	9595004	-0.001110
292872273	8057488	411277	10000.000000	29227	817	1.000000	27918	1174	1.000000	9590163	-0.001657
292874948	8056819	411357	10000.000000	29020	878	1.000000	27873	1130	1.000000	9585333	-0.000967
292862980	8052711	411813	10000.000000	28899	886	1.000000	27476	1252	1.000000	9580522	-0.000151
292866993	8061834	410293	10000.000000	29127	872	1.000000	27048	1321	1.000000	9575734	0.000134
292876305	8064330	411463	10000.000000	29087	943	1.000000	27445	1191	1.000000	9571079	0.000139
292818577	8087353	411650	10000.000000	28867	847	1.000000	28101	1098	1.000000	9566343	0.000167
292832991	8067095	410719	10000.000000	28951	894	1.000000	27592	1207	1.000000	9561561	-0.000222
292852939	8057172	411601	10000.000000	28944	954	1.000000	27640	1146	1.000000	9556750	-0.000630
292849712	8074661	411524	10000.000000	29111	884	1.000000	27702	1250	1.000000	9551955	-0.000426
292886285	8051727	410703	10000.000000	29139	817	1.000000	27546	1263	1.000000	9547218	-0.000773
292846866	8072974	412168	10000.000000	28884	917	1.000000	27445	1210	1.000000	9542483	-0.000886
292827637	8077845	411462	10000.000000	29016	816	1.000000	27318	1232	1.000000	9537683	-0.000852
292800875	8076795	412909	10000.000000	28773	884	1.000000	27459	1146	1.000000	9532886	-0.000097
292835823	8070218	410392	10000.000000	28949	902	1.000000	27618	1182	1.000000	9528199	-0.000287
292865803	8056313	410584	10000.000000	28868	867	1.000000	27586	1291	1.000000	9523384	0.000269
292866940	8059283	410480	10000.000000	29208	849	1.000000	27693	1226	1.000000	9518771	0.000405
npatches	nstrain	runtime	dt	init_x	init_y	init_y_blood	init_z	init_S	beta0	beta1	beta2	beta3	mean_beta	B	d	delta	delta_blood	b[0]	mut	m	CTL	c	g	epsilon	k	het	lambda	rho	omega	x_max	patch.dyna	DELTA	A	VA
10000	1	100.000000	0.001000	21900	9499	5000000	0.001000	10000000	7.894115	4.648337	4.946492	8.657718	8	800000000	0.010000	1.000000	1.000000	80000	0.000050	0.004800	1	0.001000	1.000000	2.500000	8.000000	0.500000	0.000000	0.000000	0.000000	31872	0	10.000000	7.000000	1.000000
sus	inf	inf_blood	z	x[0]	y[0][0]	z[0]	x[1]	y[1][0]	z[1]	S[0]	synchrony
219000000	94990000	5000000	10.000000	21900	9499	0.001000	21900	9499	0.001000	10000000	0.000000
276800317	5939952	313466	10000.000000	28198	472	1.000000	29808	253	1.000000	9994797	0.000000
304862891	2894003	148844	10000.000000	31090	215	1.000000	31434	120	1.000000	9989810	0.000000
309157359	2511125	128656	10000.000000	31181	158	1.000000	31649	107	1.000000	9984787	0.000000
309871936	2421849	123261	10000.000000	31330	173	1.000000	31650	103	1.000000	9979738	0.000000
310109932	2379441	120831	10000.000000	31500	144	1.000000	31473	79	1.000000	9974718	0.000000
310177998	2366204	120584	10000.000000	31339	174	1.000000	31665	83	1.000000	9969646	0.000000
310201355	2360995	119926	10000.000000	31488	156	1.000000	31739	67	1.000000	9964679	0.000000
310267110	2353257	120811	10000.000000	31368	161	1.000000	31481	110	1.000000	9959634	0.000000
310214504	2368495	120444	10000.000000	31299	175	1.000000	32016	62	1.000000	9954635	0.000000
310217014	2361045	120858	10000.000000	31257	124	1.000000	31789	90	1.000000	9949670	0.000000
310243840	2353320	120417	10000.000000	31328	161	1.000000	31496	96	1.000000	9944626	0.000000
310237634	2351577	119650	10000.000000	31354	167	1.000000	31620	92	1.000000	9939620	0.000000
310233677	2356957	120262	10000.000000	31504	151	1.000000	31737	83	1.000000	9934604	0.000000
310257068	2346613	119655	10000.000000	31124	186	1.000000	31723	79	1.000000	9929674	0.000000
310235795	2358417	120123	10000.000000	31306	128	1.000000	31681	79	1.000000	9924771	0.000000
310200786	2366953	120277	10000.000000	31402	152	1.000000	31865	92	1.000000	9919906	0.000000
310177936	2368120	121269	10000.000000	31365	130	1.000000	31700	76	1.000000	9915072	0.000000
310199714	2368058	120210	10000.000000	31250	161	1.000000	31444	98	1.000000	9910096	0.000000
310199788	2365381	121045	10000.000000	31495	171	1.000000	31729	79	1.000000	9905213	0.000000
310201781	2365071	120898	10000.000000	31394	204	1.000000	31796	108	1.000000	9900320	0.000000
310176359	2370707	120556	10000.000000	31355	134	1.000000	31491	73	1.000000	9895428	0.000000
310203016	2369703	120964	10000.000000	31565	138	1.000000	31758	93	1.000000	9890460	0.000000
310169839	2371930	121239	10000.000000	31615	163	1.000000	31763	77	1.000000	9885548	0.000000
310204397	2366923	120571	10000.000000	31633	149	1.000000	31865	78	1.000000	9880577	0.000000
310203152	2357350	120905	10000.000000	31481	165	1.000000	31657	77	1.000000	9875453	0.000000
310254740	2343167	119460	10000.000000	31318	146	1.000000	31771	76	1.000000	9870687	0.000000
310270624	2348921	119427	10000.000000	31448	163	1.000000	31807	76	1.000000	9865828	0.000000
310227887	2357829	119856	10000.000000	31429	180	1.000000	31641	92	1.000000	9860888	0.000000
310218405	2361215	120535	10000.000000	31525	140	1.000000	31801	97	1.000000	9855903	0.000000
310204261	2363987	120907	10000.000000	31243	138	1.000000	31659	73	1.000000	9851128	0.000000
310250220	2349544	119633	10000.000000	31310	165	1.000000	31836	82	1.000000	9846115	0.000000
310246347	2352757	119938	10000.000000	31425	146	1.000000	31632	78	1.000000	9841228	0.000000
310230031	2350117	119991	10000.000000	31364	156	1.000000	31668	85	1.000000	9836298	0.000000
310247094	2350026	120443	10000.000000	31461	131	1.000000	31739	100	1.000000	9831430	0.000000
310209565	2356695	120263	10000.000000	31645	147	1.000000	31548	73	1.000000	9826514	0.000000
310245019	2354968	120109	10000.000000	31151	151	1.000000	31781	85	1.000000	9821582	0.000000
310244559	2351705	120470	10000.000000	31352	137	1.000000	31969	94	1.000000	9816663	0.000000
310217465	2354829	120461	10000.000000	31422	179	1.000000	31648	86	1.000000	9811639	0.000000
310234325	2350399	120030	10000.000000	31348	149	1.000000	31724	78	1.000000	9806779	0.000000
310249959	2355367	119641	10000.000000	31295	198	1.000000	31570	81	1.000000	9801726	-1.#IND00
310223203	2356496	120582	10000.000000	31587	159	1.000000	31726	82	1.000000	9796913	-1.#IND00
310229999	2357910	120506	10000.000000	31305	187	1.000000	31747	85	1.000000	9792058	0.008495
310224456	2353485	119909	10000.000000	31186	171	1.000000	31684	95	1.000000	9787147	0.002022
310228902	2359457	120312	10000.000000	31310	128	1.000000	31594	85	1.000000	9782370	0.001407
310219546	2356491	120792	10000.000000	31120	122	1.000000	31823	78	1.000000	9777529	0.000225
310198547	2365768	120302	10000.000000	31513	179	1.000000	31733	94	1.000000	9772601	-0.002437
310193690	2369004	120725	10000.000000	31375	167	1.000000	31730	74	1.000000	9767794	-0.006100
310205788	2358417	120643	10000.000000	31388	167	1.000000	31836	66	1.000000	9762905	-0.005170
310192315	2369967	120650	10000.000000	31266	201	1.000000	31703	72	1.000000	9758090	-0.003722
310170264	2375285	121882	10000.000000	31486	162	1.000000	31688	107	1.000000	9753171	-0.005012
310197203	2368714	121050	10000.000000	31278	177	1.000000	31924	76	1.000000	9748419	-0.005005
310202377	2362593	120686	10000.000000	31341	143	1.000000	31857	69	1.000000	9743559	-0.004244
310196372	2365104	120340	10000.000000	31529	162	1.000000	31772	87	1.000000	9738815	-0.003167
310208843	2363158	120812	10000.000000	31412	183	1.000000	31670	70	1.000000	9734026	-0.002360
310218198	2357642	120056	10000.000000	31637	141	1.000000	31652	103	1.000000	9729186	-0.007014
310224912	2358141	120425	10000.000000	31561	144	1.000000	31595	98	1.000000	9724348	-0.006372
310219095	2355490	120765	10000.000000	31317	130	1.000000	31660	107	1.000000	9719484	-0.006254
310205073	2366829	121000	10000.000000	31494	174	1.000000	31491	86	1.000000	9714660	-0.005757
310202429	2356821	120164	10000.000000	31419	181	1.000000	31704	81	1.000000	9709800	-0.005329
310241309	2354113	120210	10000.000000	31406	135	1.000000	31923	98	1.000000	9704921	-0.005146
310246262	2356040	120830	10000.000000	31278	156	1.000000	31786	72	1.000000	9700072	-0.004979
310226141	2353815	119611	10000.000000	31636	151	1.000000	31516	82	1.000000	9695236	-0.004518
310236012	2353363	120062	10000.000000	31447	141	1.000000	31472	68	1.000000	9690398	-0.003844
310241608	2358016	120563	10000.000000	31232	137	1.000000	31766	75	1.000000	9685546	-0.005071
310222896	2354595	120074	10000.000000	31316	141	1.000000	31870	83	1.000000	9680818	-0.003572
310241703	2349667	119934	10000.000000	31484	152	1.000000	31824	82	1.000000	9676121	-0.004141
310237242	2350071	119681	10000.000000	31329	186	1.000000	31818	87	1.000000	9671265	-0.004374
310240328	2353047	119718	10000.000000	31281	143	1.000000	31950	84	1.000000	9666439	-0.005070
310231773	2360365	120355	10000.000000	31629	154	1.000000	31934	83	1.000000	9661592	-0.006433
310229535	2353591	120907	10000.000000	31203	180	1.000000	31756	81	1.000000	9656704	-0.005194
310264668	2351897	120168	10000.000000	31342	157	1.000000	31595	71	1.000000	9651835	-0.005280
310251015	2351991	119583	10000.000000	31609	151	1.000000	31777	105	1.000000	9647028	-0.005088
310210467	2364990	120962	10000.000000	31257	158	1.000000	31685	81	1.000000	9642170	-0.004796
310156808	2372560	121008	10000.000000	31427	162	1.000000	31640	74	1.000000	9637378	-0.003689
310200549	2359820	120254	10000.000000	31156	163	1.000000	31746	81	1.000000	9632661	-0.003498
310227389	2353519	120364	10000.000000	31168	143	1.000000	31526	76	1.000000	9627871	-0.003442
310226098	2354095	119964	10000.000000	31404	134	1.000000	31647	87	1.000000	9623007	-0.003437
310225631	2356733	120307	10000.000000	31434	141	1.000000	31713	95	1.000000	9618184	-0.003442
310242176	2356055	120050	10000.000000	31483	110	1.000000	31895	78	1.000000	9613460	-0.003171
310231920	2359900	119913	10000.000000	31304	205	1.000000	31650	68	1.000000	9608669	-0.003200
310235797	2359129	120425	10000.000000	31458	136	1.000000	31650	101	1.000000	9603805	-0.003146
310217097	2364631	121017	10000.000000	31359	175	1.000000	31926	74	1.000000	9599088	-0.003699
310208459	2360531	119867	10000.000000	31587	165	1.000000	31723	88	1.000000	9594226	-0.002551
310153233	2374692	120781	10000.000000	31388	172	1.000000	31750	75	1.000000	9589477	-0.002964
310216022	2362668	120757	10000.000000	31465	105	1.000000	31582	91	1.000000	9584792	-0.002262
310178971	2368764	120549	10000.000000	31383	222	1.000000	31556	84	1.000000	9580041	-0.002107
310205730	2361117	120580	10000.000000	31397	133	1.000000	31682	78	1.000000	9575253	-0.002207
310195274	2362810	120655	10000.000000	31202	152	1.000000	31730	69	1.000000	9570490	-0.002199
310230020	2354362	119655	10000.000000	31354	171	1.000000	31589	78	1.000000	9565653	-0.002173
310227651	2358353	119641	10000.000000	31363	189	1.000000	31771	84	1.000000	9560978	-0.002131
310209628	2365433	121186	10000.000000	31308	139	1.000000	31854	55	1.000000	9556297	-0.002103
310202169	2367637	121341	10000.000000	31337	157	1.000000	31832	87	1.000000	9551469	-0.001655
310218707	2354975	120701	10000.000000	31517	146	1.000000	31723	93	1.000000	9546802	-0.001454
310219958	2360250	120413	10000.000000	31271	156	1.000000	31568	77	1.000000	9542037	-0.001406
310223532	2354947	120109	10000.000000	31441	146	1.000000	31480	110	1.000000	9537211	-0.001354
310242978	2348319	119820	10000.000000	31486	145	1.000000	31806	85	1.000000	9532496	-0.001382
310225583	2352275	120170	10000.000000	31458	151	1.000000	31720	89	1.000000	9527703	-0.001578
310221473	2355168	119566	10000.000000	31561	178	1.000000	31718	87	1.000000	9522926	-0.001045
310249322	2348328	119453	10000.000000	31381	144	1.000000	31750	76	1.000000	9518068	-0.001103
npatches	nstrain	runtime	dt	init_x	init_y	init_y_blood	init_z	init_S	beta0	beta1	beta2	beta3	mean_beta	B	d	delta	delta_blood	b[0]	mut	m	CTL	c	g	epsilon	k	het	lambda	rho	omega	x_max	patch.dyna	DELTA	A	VA
10000	1	100.000000	0.001000	21900	9499	5000000	0.001000	10000000	7.818342	7.631555	7.958222	5.193481	8	800000000	0.010000	1.000000	1.000000	80000	0.000050	0.004800	1	0.001000	1.000000	2.500000	9.000000	0.500000	0.000000	0.000000	0.000000	31872	0	10.000000	7.000000	1.000000
sus	inf	inf_blood	z	x[0]	y[0][0]	z[0]	x[1]	y[1][0]	z[1]	S[0]	synchrony
219000000	94990000	5000000	10.000000	21900	9499	0.001000	21900	9499	0.001000	10000000	0.000000
286250671	2966927	158726	10000.000000	28824	244	1.000000	29081	246	1.000000	9994975	0.000000
312136703	855649	44209	10000.000000	31390	57	1.000000	31179	54	1.000000	9989944	0.000000
316265863	467040	24013	9999.999995	31587	27	1.000000	31661	14	1.000000	9985039	0.000000
317319992	303095	15536	9997.198946	31817	15	1.000000	31701	11	1.000000	9980063	0.000000
317757581	211978	10687	9971.066680	31780	16	1.000000	31798	18	1.000000	9975176	0.000000
318040460	158262	8055	9866.255361	31652	12	1.000000	31864	3	1.000000	9970179	0.000000
318197970	121942	6180	9650.437936	32048	6	1.000000	31492	5	1.000000	9965190	0.000000
318308008	97558	5131	9316.986957	31918	6	1.000000	31730	3	0.985952	9960143	0.000000
318372253	83827	4324	9011.747774	31644	9	1.000000	31777	6	0.934841	9955293	0.000000
318417443	74072	3775	8702.757443	31804	2	0.929834	31932	10	0.957883	9950216	0.000000
318436299	70654	3598	8523.259406	31777	8	0.631457	31769	1	0.647515	9945297	0.000000
318483784	66018	3287	8428.024272	31828	2	0.970077	31837	3	0.544101	9940361	0.000000
318490873	65380	3304	8314.451897	31824	4	0.836713	31805	5	0.989502	9935404	0.000000
318484234	64960	3337	8317.622153	31715	1	0.947067	31653	1	0.613897	9930431	0.000000
318498550	63952	3336	8286.883169	31931	7	0.999738	31771	2	0.458603	9925350	0.000000
318496013	63468	3258	8264.915271	31631	2	0.679219	31983	7	0.699792	9920360	0.000000
318479124	64475	3245	8223.957411	31861	1	0.863872	31937	10	0.878076	9915392	0.000000
318462405	63798	3306	8301.934372	31878	0	0.367298	31914	3	0.503008	9910348	0.000000
318507947	63866	3168	8242.756217	31932	0	0.881716	32027	2	0.880492	9905401	0.000000
318469700	65198	3496	8283.350558	31629	2	0.734624	32098	1	0.385908	9900425	0.000000
318485796	67532	3477	8364.946015	31949	8	0.956839	31592	14	0.996778	9895503	0.000000
318476307	65240	3292	8332.820611	31585	5	0.724838	31647	0	0.748620	9890594	0.000000
318498083	65121	3272	8329.481048	32154	9	0.949221	31684	7	0.889176	9885582	0.000000
318480932	62564	3261	8278.697701	31793	1	0.809166	31694	2	0.645762	9880669	0.000000
318480724	64486	3340	8278.612043	31769	5	0.996043	32090	1	0.582739	9875563	0.000000
318483620	62944	3317	8262.195339	31827	2	0.597685	31912	15	0.425591	9870444	0.000000
318483955	65484	3362	8269.196030	31965	8	0.817797	31773	4	0.816623	9865524	0.000000
318474745	66451	3324	8395.986252	31817	6	0.999965	31802	6	0.999196	9860630	0.000000
318491771	67244	3329	8359.740022	31874	1	0.879063	31765	11	0.998560	9855557	0.000000
318481201	66610	3305	8395.291835	31947	5	0.999991	31921	4	0.999996	9850659	0.000000
318483976	65525	3364	8346.706610	31854	4	0.853395	31874	2	0.835955	9845729	0.000000
318493109	65143	3258	8318.699739	31907	6	0.543108	32022	5	0.411525	9840722	0.000000
318507958	63450	3346	8274.731896	31930	12	0.761270	31887	9	0.997353	9835723	0.000000
318470799	65066	3200	8295.948037	32001	1	0.679828	31944	2	0.997422	9830932	0.000000
318475571	65403	3318	8348.974001	31599	9	0.992788	31748	5	0.933870	9825924	0.000000
318491866	63671	3289	8252.730070	31770	0	0.853086	31846	0	0.585826	9821070	0.000000
318482007	64095	3228	8267.012481	31795	8	0.999252	31858	4	0.974889	9816327	0.000000
318463800	65110	3294	8294.696493	31858	3	0.977254	31683	2	0.795520	9811367	0.000000
318471876	64466	3189	8261.185784	31781	6	0.880088	31645	7	0.999862	9806476	0.000000
318487141	65149	3284	8349.058170	31768	6	0.691280	31867	4	0.908672	9801471	-1.#IND00
318463671	64045	3327	8298.342235	31870	3	0.768309	31929	1	0.616172	9796610	-1.#IND00
318503600	62102	3159	8279.366682	31814	0	0.613838	31933	4	0.957449	9791702	-1.#IND00
318489025	63885	3363	8218.295528	31817	1	0.761645	31717	1	0.989225	9786962	0.005760
318498719	63757	3323	8242.860071	31854	2	0.379016	31883	1	0.573742	9782064	0.006952
318470384	65561	3273	8304.901858	31639	1	0.901833	31746	2	0.836129	9777084	0.004419
318480867	65865	3346	8341.569272	32041	10	0.623820	31871	2	0.860483	9772096	-0.002804
318479476	65083	3300	8378.131786	31886	1	0.555678	31734	5	0.791946	9767159	-0.001683
318479316	65321	3302	8270.397612	31975	6	0.770375	31814	0	0.849201	9762356	-0.000207
318473472	65604	3249	8341.925588	32047	0	0.814724	31693	4	0.807550	9757637	0.000196
318478256	65098	3292	8271.958219	31967	5	0.863383	31596	10	0.546975	9752711	0.002154
318476492	66483	3348	8383.611049	31941	8	0.995379	31721	3	0.946852	9747805	0.002205
318464183	64032	3246	8303.275795	31966	4	0.714096	31731	7	0.610625	9742925	0.003423
318487965	63189	3188	8243.820357	31821	6	0.469455	31772	3	0.509360	9737980	0.003242
318489070	63796	3300	8253.786279	31739	1	0.537941	31728	3	0.993961	9732981	0.002780
318489469	65672	3275	8315.724251	31681	4	0.993790	31754	0	0.620649	9728052	-0.003146
318483840	66110	3303	8357.292125	31872	1	0.971747	31952	6	0.773915	9723164	-0.001593
318467160	64864	3319	8330.746531	31801	2	0.853030	31939	2	0.540592	9718402	-0.001669
318484918	65064	3305	8319.261880	31716	10	0.999468	31636	5	0.997027	9713446	-0.002644
318482586	66026	3308	8361.487688	31891	12	0.960320	31942	1	0.874447	9708543	-0.001894
318495984	64969	3362	8387.504551	31995	6	0.615997	31928	7	0.999380	9703617	-0.000321
318476254	63084	3239	8236.352797	31782	11	1.000000	31853	9	0.990854	9698734	0.000110
318466646	64597	3305	8316.262468	31724	9	0.911212	31872	4	0.571636	9693933	0.000961
318475051	64699	3409	8309.093673	31882	3	0.958086	31720	2	0.684830	9689122	0.000758
318498911	63825	3110	8266.969626	31905	9	0.969865	31962	2	0.730954	9684153	0.001493
318493946	64029	3310	8297.193718	31837	1	0.435778	31992	1	0.753111	9679431	0.001507
318491113	64540	3225	8282.590186	31901	4	0.889809	31691	8	0.933549	9674573	0.002582
318468731	65856	3423	8362.514125	32106	2	0.970629	31967	0	0.681068	9669730	0.002481
318497385	65253	3448	8374.922864	31857	5	0.981753	31793	8	0.818217	9664874	0.001191
318494153	65752	3314	8311.016947	31713	3	0.979506	32048	8	0.999602	9660001	0.000906
318482248	66028	3453	8324.561337	31945	11	0.999952	31783	4	0.999999	9655259	0.000659
318487343	63971	3257	8317.217978	31855	2	0.939164	31780	1	0.376359	9650394	0.000731
318526482	61631	3121	8212.893285	32161	5	0.893086	32053	2	0.813629	9645476	0.000909
318470971	63019	3244	8225.910831	31889	3	0.999847	31970	6	0.786750	9640588	0.000743
318466861	64590	3330	8273.269040	31856	4	0.971930	31876	12	0.998638	9635822	0.001400
318492676	64326	3255	8301.244182	31863	9	0.995860	31923	14	0.974077	9630938	0.000959
318464286	62399	3251	8256.190157	31893	4	0.824044	32083	1	0.552369	9626111	0.001056
318481322	61736	3222	8214.034799	31768	4	0.658686	31853	4	0.797605	9621316	0.000719
318488047	63617	3257	8236.577595	31787	4	0.996072	31874	2	0.903470	9616383	0.000550
318495165	63878	3357	8229.331916	31865	2	0.907080	31987	3	0.529816	9611677	0.000296
318506886	63623	3199	8220.259845	31641	4	0.957597	31771	1	0.933888	9606818	0.000136
318488037	66084	3332	8401.002222	31811	3	0.873649	31819	8	0.934242	9601961	-0.000185
318473329	65979	3427	8390.968363	31864	12	0.997996	31963	8	0.702001	9597160	-0.000807
318456588	64848	3314	8334.678045	31737	0	0.558813	31801	0	0.765804	9592348	-0.001458
318462658	64859	3326	8318.857834	32020	1	0.451767	31906	5	0.846595	9587578	-0.001399
318491281	64767	3277	8312.988071	31944	1	0.612026	31874	2	0.902422	9582717	-0.000473
318468222	64413	3229	8290.686574	31915	3	0.964772	31879	6	0.880098	9578124	-0.000224
318495023	63473	3264	8246.463873	32111	3	0.996152	31960	1	0.205129	9573347	-0.000280
318497281	64130	3226	8275.802393	31820	3	0.754315	32123	4	0.870895	9568508	0.000198
318497096	64180	3228	8302.058229	31552	2	0.828808	31890	7	0.999913	9563779	0.000357
318482439	64625	3183	8239.909211	31930	2	0.360358	31878	7	0.999810	9559079	0.000491
318490104	62771	3166	8274.890219	31930	0	0.486059	31785	5	0.528303	9554253	-0.000030
318455751	65742	3283	8309.585056	31980	8	0.893024	31862	15	0.994633	9549509	-0.000056
318474375	63728	3250	8274.203824	31660	8	0.854135	31973	5	0.964987	9544771	-0.000218
318474357	65597	3359	8308.111356	31891	7	0.799313	32090	6	0.999934	9540151	-0.000280
318471936	64687	3322	8272.541881	31909	11	0.999956	31664	5	0.893434	9535383	-0.000530
318475249	65821	3337	8326.652280	32006	2	0.810848	31793	4	0.974657	9530667	-0.000400
318489013	66350	3335	8333.444454	31965	3	0.977159	31777	4	0.999867	9526014	-0.000996
318486916	66396	3387	8368.656472	31774	2	0.538232	31800	1	0.924810	9521240	-0.000990
318481201	64261	3331	8319.843326	31994	6	0.999102	31749	3	0.905946	9516518	-0.000826
npatches	nstrain	runtime	dt	init_x	init_y	init_y_blood	init_z	init_S	beta0	beta1	beta2	beta3	mean_beta	B	d	delta	delta_blood	b[0]	mut	m	CTL	c	g	epsilon	k	het	lambda	rho	omega	x_max	patch.dyna	DELTA	A	VA
10000	1	100.000000	0.001000	21900	9499	5000000	0.001000	10000000	4.832867	8.052729	11.833438	9.991523	8	800000000	0.010000	1.000000	1.000000	80000	0.000050	0.004800	1	0.001000	1.000000	2.500000	10.000000	0.500000	0.000000	0.000000	0.000000	31872	0	10.000000	7.000000	1.000000
sus	inf	inf_blood	z	x[0]	y[0][0]	z[0]	x[1]	y[1][0]	z[1]	S[0]	synchrony
219000000	94990000	5000000	10.000000	21900	9499	0.001000	21900	9499	0.001000	10000000	0.000000
292984344	1365130	72848	10000.000000	30353	64	1.000000	29479	113	1.000000	9995059	0.000000
315435581	189050	9983	9983.156153	31863	12	1.000000	31557	15	1.000000	9989953	0.000000
318189762	50809	2589	8384.583825	31926	0	0.652501	31677	5	0.814171	9984963	0.000000
318561323	33876	1727	6247.180660	31871	6	0.612252	31761	16	0.957568	9979980	0.000000
318585197	41155	2070	6525.870041	31955	1	0.632477	31850	0	0.588632	9974944	0.000000
318577341	37438	1974	6599.428116	31968	1	0.817725	31816	7	0.874673	9969821	0.000000
318590613	38307	1989	6483.588850	31929	0	0.165430	31617	14	0.948732	9964894	0.000000
318585658	38073	1976	6541.497567	31858	3	0.271547	31636	1	0.332953	9959876	0.000000
318589775	36694	1950	6408.543018	31868	3	0.392928	32011	0	0.336068	9954980	0.000000
318588879	38313	1952	6465.483783	31840	2	0.369702	32012	3	0.952338	9949907	0.000000
318575635	38690	1900	6589.468126	31889	1	0.421389	31843	2	0.225066	9944925	0.000000
318573201	38047	1928	6472.189656	31700	4	0.354245	31728	5	0.742156	9940037	0.000000
318590881	37952	1917	6525.663716	31786	1	0.341314	31866	0	0.543588	9935144	0.000000
318584250	39230	2027	6523.460356	31672	3	0.562048	31664	4	0.914145	9930253	0.000000
318568074	38341	1972	6581.169005	31859	0	0.260488	31745	3	0.276582	9925234	0.000000
318589494	37865	1963	6488.266100	31967	3	0.460557	31927	3	0.434687	9920286	0.000000
318589670	38383	1899	6493.649015	31890	7	0.341714	31864	2	0.913643	9915316	0.000000
318622958	37833	1941	6472.109859	31859	1	0.328990	31683	4	0.909889	9910347	0.000000
318598463	39254	1931	6537.997745	31753	9	0.606975	31822	0	0.572909	9905419	0.000000
318579368	38293	1909	6470.600413	31707	1	0.525814	31908	0	0.841261	9900562	0.000000
318590627	37670	1830	6482.987410	31767	3	0.350761	31727	0	0.772593	9895577	0.000000
318569768	39198	2010	6556.740895	31830	11	0.781674	31813	8	0.886483	9890702	0.000000
318598730	37237	1831	6420.010178	31618	0	0.361563	31841	4	0.766968	9885898	0.000000
318604320	37933	1994	6435.160310	31909	5	0.595168	31907	3	0.524794	9881064	0.000000
318604428	39039	1973	6571.946546	31885	3	0.200024	31692	4	0.998724	9876030	0.000000
318593119	37927	2021	6497.701655	31894	3	0.879185	31635	10	0.613815	9871102	0.000000
318600521	38837	1996	6450.612007	32045	0	0.349774	31822	0	0.368180	9866244	0.000000
318603404	37400	1905	6523.446900	31889	2	0.307660	31624	0	0.912686	9861282	0.000000
318595899	37750	1959	6414.758947	32059	2	0.817904	31960	3	0.489641	9856330	0.000000
318600064	37946	1962	6442.409287	31749	3	0.807891	31890	0	0.313619	9851340	0.000000
318600809	38860	1875	6527.742388	32131	19	0.712192	31681	3	0.632324	9846403	0.000000
318583251	36631	1959	6472.632488	31880	1	0.305920	31833	2	0.376290	9841391	0.000000
318586655	38428	1981	6431.131671	31826	0	0.122129	31968	3	0.138081	9836450	0.000000
318577894	36852	1907	6448.563765	31874	2	0.879108	31681	1	0.578147	9831567	0.000000
318590699	37462	1927	6455.330378	31824	1	0.385490	31976	3	0.727520	9826642	0.000000
318593498	39130	2022	6451.956844	32020	3	0.267813	31859	1	0.511060	9821772	0.000000
318591015	37503	1949	6515.759867	31879	0	0.336521	32033	7	0.765243	9816810	0.000000
318583562	38506	1988	6434.249079	31934	0	0.064810	31949	5	0.997046	9811771	0.000000
318588871	37377	1952	6497.442076	31803	13	0.600453	31878	7	0.832702	9806844	0.000000
318578625	37799	1923	6474.209495	32045	0	0.537591	31613	4	0.991390	9802036	-1.#IND00
318588536	38610	1857	6458.946600	31920	1	0.373743	31934	4	0.681954	9797205	-1.#IND00
318594317	38160	1918	6529.363979	31881	4	0.486912	31785	7	0.907729	9792398	0.008829
318609448	38635	1932	6531.769554	31698	0	0.612232	31954	1	0.762246	9787499	-0.012355
318597621	37605	1953	6501.371417	31713	9	0.884905	31795	1	0.244601	9782596	-0.009438
318571354	37922	1901	6409.189460	31672	0	0.153536	31718	4	0.529611	9777779	-0.005478
318597237	38322	1984	6486.522494	31779	1	0.692408	31797	3	0.998810	9772795	-0.005972
318612203	39244	1991	6582.075760	31878	2	0.297388	31787	4	0.371070	9767881	-0.006301
318580315	37965	1902	6563.383934	31782	2	0.426547	31784	0	0.470394	9763022	-0.006474
318597769	36864	1919	6381.220397	31626	0	0.838385	31804	4	0.286306	9758224	-0.004696
318560066	39412	1971	6561.663005	31622	0	0.088456	31590	6	0.931097	9753358	-0.006486
318568405	38039	1800	6433.257466	31895	0	0.011219	31914	4	0.911019	9748517	-0.005994
318589832	38761	2023	6611.703672	31623	6	0.378378	31576	9	0.782454	9743644	-0.006163
318604299	37501	1920	6418.771510	31810	0	0.655794	31755	1	0.350618	9738819	-0.010168
318594845	38307	1911	6521.819814	31845	1	0.323445	31808	8	0.407321	9733957	-0.008516
318595949	38847	1893	6402.153194	31723	8	0.472544	31984	0	0.903048	9729105	-0.007542
318588090	38341	1873	6580.997827	31621	1	0.409826	31898	2	0.479248	9724342	-0.007767
318594164	37556	1916	6436.045580	31938	2	0.775390	32008	1	0.675322	9719503	-0.008718
318597574	38252	1971	6509.464814	31941	1	0.158197	31844	8	0.977758	9714627	-0.008385
318611972	38419	1940	6455.827775	31937	3	0.609154	31958	5	0.982314	9709779	-0.004779
318589553	38241	1973	6568.252791	31926	2	0.459417	31917	0	0.884709	9705039	-0.004397
318578857	38221	1937	6424.134151	32024	2	0.290178	32084	2	0.923452	9700155	-0.005300
318591639	37559	1940	6530.645270	31999	3	0.964918	31963	7	0.951744	9695406	-0.004150
318588831	38339	1864	6527.171407	32086	0	0.464629	31978	5	0.965664	9690531	-0.003756
318584427	38908	2056	6529.252572	31801	5	0.627813	32103	4	0.876497	9685589	-0.004393
318567282	38075	1942	6470.554751	31940	1	0.335414	31807	6	0.304451	9680774	-0.004582
318578382	39055	1911	6584.920667	31873	2	0.429840	31868	3	0.445598	9676047	-0.003726
318587565	38043	1991	6585.669299	32011	1	0.338391	31647	4	0.941103	9671229	-0.004110
318597131	38415	1999	6439.702563	31663	2	0.416795	31819	3	0.394177	9666482	-0.003883
318599227	37498	1964	6515.358112	31691	0	0.461844	31970	7	0.115774	9661624	-0.003997
318570976	39335	1981	6563.408858	31978	2	0.926577	31956	7	0.776833	9656715	-0.004298
318581804	37166	1876	6506.908933	31904	0	0.731175	31956	3	0.790092	9651892	-0.004009
318584335	37859	1964	6421.668002	31920	1	0.150547	31685	3	0.300121	9647065	-0.004984
318584877	39458	2052	6569.409930	32027	1	0.719110	31760	1	0.372942	9642288	-0.004573
318575927	37502	1922	6461.740148	31603	3	0.708668	31967	3	0.501420	9637528	-0.003721
318569028	37930	1998	6421.154067	31856	0	0.183200	31647	1	0.150884	9632709	-0.003473
318603701	39308	1943	6598.576571	31924	4	0.072355	31834	1	0.559417	9627943	-0.003853
318587200	38354	1948	6493.360124	31779	3	0.723152	31836	6	0.457165	9623229	-0.003942
318586665	38318	1992	6443.243120	31777	1	0.792550	31901	3	0.935228	9618509	-0.005609
318578104	38440	1978	6564.564831	31729	3	0.966912	31850	5	0.951329	9613711	-0.005595
318583877	37809	1911	6513.924655	31799	2	0.841792	31604	0	0.179260	9608903	-0.005214
318600580	38031	1936	6428.488101	31864	1	0.208438	31559	10	0.950943	9603995	-0.005515
318594231	37222	1910	6408.458803	31728	2	0.330533	31911	1	0.305637	9599163	-0.005629
318601115	38822	2018	6642.661775	31734	6	0.239324	31682	2	0.865790	9594410	-0.005184
318610072	37656	1951	6437.867547	31823	1	0.533119	32098	0	0.344456	9589564	-0.005169
318600077	38060	1925	6429.951568	31781	2	0.181386	31761	0	0.868288	9584722	-0.004905
318568582	38033	1964	6476.106795	31727	1	0.314178	31813	11	0.385576	9579979	-0.004613
318601115	37932	1953	6407.041740	31906	0	0.376886	31894	5	0.993531	9575091	-0.004192
318585647	39597	2014	6608.429974	31917	1	0.730890	31875	5	0.951901	9570276	-0.002709
318606859	38219	1937	6555.242538	31853	0	0.385517	31889	1	0.569077	9565554	-0.002573
318607548	37426	1950	6393.158897	32200	0	0.379743	31704	9	0.988504	9560679	-0.003305
318601034	38508	1980	6567.945770	32108	1	0.813565	31935	3	0.679086	9556070	-0.003467
318583678	38068	1926	6519.455343	31882	2	0.343191	31762	8	0.862280	9551262	-0.003942
318589781	37544	1880	6489.925429	32067	3	0.370635	31996	4	0.506237	9546453	-0.003964
318586645	38335	1974	6481.999179	31715	0	0.310315	31877	0	0.403350	9541750	-0.003254
318575952	38191	1957	6491.531308	31984	3	0.322174	31874	6	0.429728	9536884	-0.002873
318584550	38485	1955	6508.019061	31892	2	0.579324	31909	0	0.594753	9532051	-0.002790
318581954	38149	1945	6434.396569	31846	2	0.289932	32070	10	0.717486	9527245	-0.002794
318611700	37555	1898	6494.671187	31889	2	0.509456	31938	2	0.707833	9522394	-0.002569
318591573	39075	1944	6508.906497	31958	1	0.220893	31941	2	0.229109	9517690	-0.002365
npatches	nstrain	runtime	dt	init_x	init_y	init_y_blood	init_z	init_S	beta0	beta1	beta2	beta3	mean_beta	B	d	delta	delta_blood	b[0]	mut	m	CTL	c	g	epsilon	k	het	lambda	rho	omega	x_max	patch.dyna	DELTA	A	VA
10000	1	100.000000	0.001000	21900	9499	5000000	0.001000	10000000	4.717458	6.167588	11.978557	7.587230	8	800000000	0.010000	1.000000	1.000000	80000	0.000050	0.004800	1	0.001000	1.000000	2.500000	11.000000	0.500000	0.000000	0.000000	0.000000	31872	0	10.000000	7.000000	1.000000
sus	inf	inf_blood	z	x[0]	y[0][0]	z[0]	x[1]	y[1][0]	z[1]	S[0]	synchrony
219000000	94990000	5000000	10.000000	21900	9499	0.001000	21900	9499	0.001000	10000000	0.000000
296914991	655853	36007	10000.000000	30425	30	1.000000	30284	35	1.000000	9994978	0.000000
316555844	43680	2349	8718.592003	31886	0	0.590310	31751	0	0.778597	9989971	0.000000
318476494	24122	1202	4644.436068	31852	0	0.162141	31968	6	0.867517	9984931	0.000000
318545016	41974	2184	6226.647754	31952	6	0.738251	32098	3	0.270106	9979938	0.000000
318613719	28293	1422	5639.483164	31951	0	0.408763	31775	2	0.197979	9974956	0.000000
318616057	35326	1862	5657.560617	31776	1	0.386496	31867	0	0.244806	9969963	0.000000
318592109	31912	1648	5941.125443	31565	4	0.385752	31781	6	0.129578	9964927	0.000000
318626782	32335	1605	5705.315369	32008	1	0.089016	31777	0	0.389946	9959950	0.000000
318625053	32357	1624	5768.906022	31568	0	0.339219	31901	2	0.762696	9954894	0.000000
318604531	33745	1714	5800.913308	31928	1	0.096252	31922	4	0.387367	9950042	0.000000
318607516	32129	1660	5778.390666	31810	9	0.518006	31986	2	0.215685	9945116	0.000000
318629412	33205	1653	5697.561303	31812	0	0.498219	31876	1	0.604685	9940063	0.000000
318600960	32526	1644	5880.281277	31689	0	0.363885	31873	7	0.263254	9935059	0.000000
318606811	32999	1597	5665.459633	31640	0	0.709214	32219	5	0.572346	9930125	0.000000
318608150	32567	1685	5849.518118	31822	3	0.503565	31686	2	0.447984	9925092	0.000000
318611151	32920	1659	5725.993506	31833	1	0.494283	31821	2	0.481830	9920189	0.000000
318632075	32557	1607	5693.041150	31982	0	0.250406	31607	6	0.346273	9915313	0.000000
318618485	32949	1647	5765.287509	31985	5	0.501514	32008	1	0.926840	9910400	0.000000
318616767	32961	1700	5763.042123	32013	1	0.800320	31699	1	0.441668	9905467	0.000000
318618655	31737	1609	5736.082953	31926	8	0.201436	31762	0	0.100162	9900601	0.000000
318603332	33078	1644	5735.007938	32037	1	0.295644	31756	1	0.334175	9895787	0.000000
318582968	32365	1571	5771.920908	31883	0	0.667302	31767	3	0.251700	9890851	0.000000
318603751	32415	1598	5750.937240	32040	4	0.154312	31840	4	0.890303	9885832	0.000000
318598351	32558	1611	5838.084877	31787	1	0.029820	31724	0	0.413699	9880893	0.000000
318602488	32780	1710	5688.684623	31827	3	0.834526	31826	0	0.598688	9876112	0.000000
318615723	32242	1742	5870.925252	31914	1	0.289557	31866	0	0.064897	9871172	0.000000
318615355	33147	1632	5718.659334	31719	1	0.403573	32021	7	0.223302	9866227	0.000000
318633683	32360	1604	5807.801047	31858	2	0.164242	31754	0	0.248596	9861207	0.000000
318594989	33178	1655	5718.947329	31752	3	0.495292	31959	4	0.674902	9856369	0.000000
318617479	32684	1690	5823.337248	31886	3	0.485728	31875	4	0.389482	9851322	0.000000
318622804	33152	1675	5640.699066	31873	4	0.813662	31678	4	0.201874	9846351	0.000000
318624624	32776	1672	5779.578650	31963	0	0.315227	31615	0	0.246803	9841308	0.000000
318603131	32686	1652	5767.162157	31780	1	0.473725	31807	4	0.887766	9836518	0.000000
318603177	32999	1613	5819.325270	31731	0	0.358948	31750	1	0.481910	9831536	0.000000
318599484	32558	1637	5780.786421	31895	4	0.738048	31822	1	0.648657	9826572	0.000000
318593291	33649	1696	5789.332244	31900	3	0.670290	31617	5	0.628180	9821609	0.000000
318622028	32228	1682	5757.640214	31992	0	0.524224	31928	1	0.572497	9816640	0.000000
318618757	32202	1646	5716.394665	31872	5	0.314893	31913	1	0.435065	9811842	0.000000
318632344	32727	1651	5768.657123	31790	3	0.752213	32001	4	0.215670	9806997	0.000000
318631950	31613	1609	5710.336470	31601	2	0.252890	31793	1	0.641045	9802138	-1.#IND00
318604091	33025	1707	5759.425076	31963	2	0.489426	31890	3	0.706519	9797267	-1.#IND00
318621370	32735	1611	5738.125222	31971	2	0.572711	31838	2	0.416183	9792471	-1.#IND00
318610003	32544	1619	5802.295727	31887	1	0.120977	32130	1	0.373039	9787618	0.009288
318575020	33249	1720	5714.861217	31980	4	0.408320	31751	2	0.881797	9782712	0.008068
318619569	32945	1712	5830.579681	31665	3	0.126542	31820	3	0.265193	9777791	0.007558
318614511	32079	1675	5687.797690	31677	0	0.587275	31676	9	0.791371	9773009	0.004823
318617653	34674	1769	5867.257121	31852	1	0.054632	31909	0	0.170342	9768186	0.005382
318622720	31273	1614	5726.295570	31906	10	0.911806	31820	1	0.727060	9763079	0.004523
318618391	33853	1664	5785.592799	32133	0	0.278854	31647	0	0.408702	9758133	0.006812
318588726	33057	1658	5824.985237	32055	5	0.464071	32023	3	0.333512	9753205	0.007270
318610850	32799	1609	5783.119765	31858	4	0.625914	31977	6	0.699848	9748344	0.006819
318593875	32870	1707	5705.629300	31896	2	0.660462	31772	3	0.321842	9743482	0.005438
318590946	33240	1662	5858.550155	31867	2	0.177926	31883	0	0.138610	9738650	0.005644
318610679	32130	1631	5741.834173	31906	2	0.520595	31773	0	0.786978	9733784	0.002494
318612378	32484	1594	5717.541519	31951	2	0.295312	31884	1	0.331138	9729029	0.002499
318607613	33239	1737	5829.422427	31668	3	0.411588	31883	5	0.505551	9724105	0.002358
318586616	32771	1615	5730.210552	31688	3	0.462036	32020	2	0.156716	9719327	0.002486
318601560	32829	1662	5759.787946	31653	0	0.215313	31932	6	0.269391	9714352	0.001968
318614337	32678	1749	5723.386296	31734	2	0.042155	31846	1	0.401650	9709504	0.000810
318618277	32236	1602	5777.402982	31908	7	0.846579	31975	2	0.391807	9704712	0.001632
318617775	32460	1671	5744.031904	31793	1	0.308136	31859	1	0.600347	9699962	0.001751
318618037	31569	1653	5715.727998	31823	0	0.041651	31753	1	0.244871	9695065	0.001732
318593883	33222	1700	5772.159852	31891	2	0.326597	31772	3	0.382386	9690230	0.001736
318603927	32793	1660	5765.663925	32100	0	0.196624	31731	3	0.881121	9685298	0.001690
318648554	33411	1721	5795.817832	31998	1	0.225363	31959	2	0.651511	9680426	0.000803
318620904	32661	1721	5795.855345	31807	0	0.425132	31913	4	0.695589	9675625	0.001341
318600091	32715	1686	5668.361528	31959	2	0.316285	31946	0	0.432691	9670734	0.000226
318611735	33581	1725	5821.031856	31687	1	0.328587	31853	1	0.497422	9665959	0.000065
318589566	33028	1666	5805.800754	32023	3	0.062205	31999	0	0.406499	9661188	0.000034
318605413	33206	1649	5760.164995	32069	1	0.246513	31864	1	0.305931	9656372	0.000376
318610666	33033	1628	5785.947856	31657	1	0.381331	31990	3	0.563519	9651498	0.000435
318604296	32448	1710	5798.654564	32027	0	0.201711	31673	0	0.417474	9646603	0.000042
318567317	32703	1722	5726.113333	31877	3	0.235447	31917	8	0.682010	9641795	0.001613
318591979	33342	1712	5855.056766	31993	0	0.646894	31958	1	0.513917	9637107	0.001786
318609366	32359	1611	5682.753729	31802	7	0.704047	31761	1	0.477432	9632292	0.002259
318611308	33349	1665	5803.196003	31990	2	0.266233	31770	0	0.190529	9627482	0.001775
318612831	32632	1598	5732.899345	31773	0	0.411721	31879	2	0.933087	9622613	0.003474
318606360	32665	1642	5819.283336	31755	4	0.545389	31589	1	0.421687	9617879	0.002233
318591359	33030	1769	5762.084136	31791	0	0.224429	31827	4	0.461409	9613269	0.002094
318632393	32417	1623	5813.039618	31842	0	0.561788	31766	2	0.507009	9608455	0.002034
318624554	33364	1648	5728.851957	31836	1	0.279349	32087	2	0.702920	9603524	0.002014
318615008	32130	1654	5726.550116	32043	4	0.490787	31852	2	0.340558	9598780	0.002048
318596885	32941	1603	5745.128595	31981	0	0.424025	31881	3	0.456188	9594057	0.002179
318622210	32971	1672	5812.944843	31836	2	0.668145	31732	4	0.603579	9589297	0.002071
318622026	31924	1687	5661.742880	31822	0	0.403096	31634	2	0.499336	9584542	0.001804
318607278	33685	1780	5783.486395	31752	4	0.774899	31625	5	0.370628	9579735	0.001313
318619944	32212	1635	5767.858500	32056	8	0.659595	31818	4	0.584966	9574911	0.001032
318621276	32450	1622	5664.695510	31925	0	0.434671	31738	0	0.350444	9570053	0.001726
318590531	32964	1704	5863.324831	31853	2	0.148964	31832	0	0.572729	9565284	0.001673
318602956	32331	1631	5731.900272	31823	0	0.229286	31851	7	0.502317	9560431	0.001520
318596639	32883	1641	5741.825525	31880	0	0.457666	31974	3	0.587484	9555673	0.001809
318603329	32978	1675	5831.275715	31909	1	0.224513	31762	2	0.583890	9550859	0.000815
318608797	31935	1618	5600.004478	31819	2	0.637748	31845	1	0.645671	9546058	0.000926
318619331	34222	1803	5882.251726	31910	7	0.784271	31910	3	0.944340	9541203	0.000681
318595039	31758	1652	5714.108628	31693	0	0.394137	32042	5	0.622945	9536468	0.000480
318624150	34343	1759	5782.500320	31684	0	0.051255	31923	3	0.321398	9531794	0.000463
318650029	32253	1572	5765.251225	31910	3	0.700849	32009	2	0.664869	9527018	0.000451
318614435	32798	1621	5713.526671	31884	0	0.318523	31926	3	0.423519	9522387	0.000422
318608844	33138	1611	5782.279907	31934	3	0.104607	31979	0	0.684262	9517664	0.001239
npatches	nstrain	runtime	dt	init_x	init_y	init_y_blood	init_z	init_S	beta0	beta1	beta2	beta3	mean_beta	B	d	delta	delta_blood	b[0]	mut	m	CTL	c	g	epsilon	k	het	lambda	rho	omega	x_max	patch.dyna	DELTA	A	VA
10000	1	100.000000	0.001000	21900	9499	5000000	0.001000	10000000	8.718193	7.265075	10.708023	11.246684	8	800000000	0.010000	1.000000	1.000000	80000	0.000050	0.004800	1	0.001000	1.000000	2.500000	12.000000	0.500000	0.000000	0.000000	0.000000	31872	0	10.000000	7.000000	1.000000
sus	inf	inf_blood	z	x[0]	y[0][0]	z[0]	x[1]	y[1][0]	z[1]	S[0]	synchrony
219000000	94990000	5000000	10.000000	21900	9499	0.001000	21900	9499	0.001000	10000000	0.000000
300001330	282764	15544	9999.977659	29655	27	1.000000	30126	11	1.000000	9994949	0.000000
317084776	12940	652	5435.116356	31724	0	0.246584	31812	4	0.317278	9989956	0.000000
318516366	35691	1726	3638.012840	31776	0	0.497872	31871	0	0.308628	9985003	0.000000
318598989	27949	1435	6482.267471	31692	2	0.792799	31636	2	0.754584	9979957	0.000000
318643094	25759	1258	4155.035639	31715	7	0.719103	31703	1	0.088806	9974899	0.000000
318580433	34964	1799	5863.988818	31784	7	0.678986	31758	16	0.803761	9969799	0.000000
318633185	23691	1239	4673.695409	31743	0	0.269381	31979	1	0.338465	9964894	0.000000
318615914	35833	1823	5432.133249	31874	10	0.758972	31849	3	0.182501	9959918	0.000000
318646862	25143	1210	5080.784131	31871	5	0.878555	31942	0	0.276832	9955030	0.000000
318628071	32185	1660	4950.681378	31886	15	0.825332	31938	2	0.124854	9950131	0.000000
318626404	28638	1458	5343.275835	32047	2	0.464457	31729	1	0.449979	9945131	0.000000
318612149	28990	1458	4975.798400	31948	2	0.081045	32015	8	0.744268	9940147	0.000000
318616831	30477	1622	5299.080451	32140	16	0.692870	31836	3	0.766486	9935265	0.000000
318643192	27757	1428	5017.641408	32086	2	0.343011	31596	1	0.197617	9930215	0.000000
318643192	30496	1530	5200.564210	31887	0	0.539742	31718	4	0.619253	9925237	0.000000
318617130	27932	1436	5095.518943	31772	2	0.445685	31810	4	0.506744	9920147	0.000000
318642171	31024	1542	5157.883930	31826	0	0.778910	31864	5	0.857855	9915212	0.000000
318630925	27998	1416	5170.198225	31684	7	0.475160	31771	0	0.400250	9910273	0.000000
318621111	29597	1522	5087.365581	31788	6	0.755675	31934	0	0.328059	9905232	0.000000
318612703	29333	1495	5211.586023	31966	3	0.538630	31871	5	0.821607	9900293	0.000000
318639130	29256	1508	5060.372685	31771	5	0.784660	31878	3	0.538342	9895278	0.000000
318618616	29767	1447	5249.868233	31702	0	0.879789	31871	5	0.449344	9890393	0.000000
318628522	29649	1522	5063.165736	32126	4	0.407897	31918	1	0.471698	9885440	0.000000
318631755	28608	1429	5203.580963	32073	0	0.451554	32003	0	0.500480	9880454	0.000000
318648488	29454	1527	5098.724093	31783	3	0.045675	31953	1	0.398259	9875326	0.000000
318630826	28039	1462	5138.063939	31939	0	0.320226	31757	2	0.593826	9870455	0.000000
318603937	29409	1565	5062.317907	31857	4	0.565019	31763	3	0.646949	9865525	0.000000
318620827	28938	1509	5216.195346	31721	0	0.349788	31988	3	0.800232	9860754	0.000000
318645415	29003	1449	5087.321042	31850	13	0.548998	31824	2	0.349000	9855893	0.000000
318639088	30348	1523	5197.163098	31900	3	0.923035	31799	0	0.578186	9850870	0.000000
318632737	28322	1416	5158.914333	31666	0	0.641943	31718	4	0.225094	9845957	0.000000
318627366	29545	1559	5112.374311	31730	2	0.396140	31859	0	0.388320	9841025	0.000000
318628276	29115	1496	5194.379997	31999	2	0.898895	31844	2	0.823295	9835990	0.000000
318617029	29559	1512	5131.982259	32041	0	0.312144	31693	3	0.730084	9831013	0.000000
318605122	29077	1450	5189.114974	31857	2	0.062963	31764	0	0.428962	9826127	0.000000
318625421	28980	1444	5019.778517	31848	15	0.224400	31798	10	0.328800	9821354	0.000000
318609349	29720	1506	5275.776799	31728	3	0.574363	31722	0	0.447090	9816473	0.000000
318613553	28844	1450	5105.660015	31740	0	0.122874	31737	4	0.577359	9811566	0.000000
318626678	29930	1472	5127.056203	31817	5	0.977155	31945	3	0.757760	9806663	0.000000
318612327	29279	1493	5144.351731	31864	0	0.489535	31814	6	0.271424	9801814	-1.#IND00
318608365	29567	1485	5137.399988	31945	4	0.368523	31765	0	0.503236	9796933	-1.#IND00
318618885	29274	1530	5191.624801	31850	0	0.504727	31916	7	0.135390	9792115	-1.#IND00
318652267	29741	1539	5061.163941	32182	6	0.745805	31825	1	0.593424	9787290	-0.001303
318627444	29499	1567	5187.356590	31684	0	0.307327	31926	6	0.444788	9782395	0.002873
318638305	29100	1463	5121.099270	31633	3	0.644608	31700	0	0.352101	9777481	0.002417
318631583	30131	1584	5168.963867	31881	4	0.407832	31586	0	0.165559	9772612	0.002171
318646226	28618	1444	5167.595169	32128	0	0.328675	31722	2	0.976753	9767648	0.003226
318617937	29178	1571	5138.513103	31909	2	0.669037	31955	3	0.105580	9762633	0.005052
318628560	29529	1529	5159.836457	31827	0	0.717717	32004	2	0.392274	9757761	0.003640
318615791	29185	1409	5174.973684	31632	0	0.116393	31906	2	0.461548	9753021	0.002586
318610320	29020	1440	5117.181366	31814	0	0.449064	31898	4	0.344432	9748190	0.000635
318619878	29382	1449	5177.952621	31935	3	0.413146	31949	2	0.390608	9743341	0.000331
318621921	30007	1501	5136.203910	31913	1	0.765332	31727	2	0.200909	9738523	-0.000815
318615498	29124	1518	5201.575253	31930	4	0.877859	32105	2	0.479575	9733721	-0.000240
318617086	29541	1516	5071.119080	31627	1	0.687895	31894	1	0.406697	9728869	0.001218
318624930	29186	1470	5196.877288	32022	6	0.938554	31757	2	0.577403	9724021	0.001173
318625135	29332	1516	4984.642214	31891	1	0.450440	31865	2	0.270583	9719177	0.000822
318631694	28730	1454	5188.922102	31925	0	0.235855	32081	3	0.530171	9714314	0.000524
318632279	29608	1526	5081.908971	31738	12	0.903091	31887	0	0.548138	9709446	-0.000200
318665127	29316	1452	5148.927138	32007	0	0.630560	31881	0	0.103671	9704660	-0.000546
318621689	28883	1478	5038.722913	31648	0	0.615956	31785	3	0.857746	9699799	-0.000976
318606162	29744	1583	5234.700191	31955	0	0.342973	31843	0	0.085078	9694948	-0.002276
318618933	27957	1403	5075.618523	31770	7	0.806645	31732	10	0.980738	9690036	-0.002301
318607976	29735	1517	5104.382556	31644	1	0.817197	31882	2	0.185348	9685082	-0.002382
318602562	28828	1459	5177.165586	31922	6	0.640244	32102	1	0.749404	9680311	-0.002905
318626966	29717	1493	5072.123851	31933	1	0.300233	31912	0	0.371609	9675449	-0.003131
318622722	29127	1453	5231.314963	31579	0	0.803730	31887	2	0.172684	9670626	-0.003174
318611814	28891	1495	5076.024929	31957	1	0.177697	31922	5	0.624719	9665807	-0.003793
318618368	28820	1401	5142.157908	31622	2	0.803767	31678	0	0.261538	9661055	-0.003429
318618967	29539	1529	5187.144689	31762	3	0.676353	31987	2	0.479839	9656359	-0.002246
318624109	29452	1495	5095.731297	31681	2	0.556483	31951	1	0.313972	9651487	-0.002131
318613361	29943	1571	5217.203128	31740	3	0.489743	31964	1	0.365748	9646670	-0.002386
318621936	28895	1440	5092.790930	31674	1	0.485392	31879	1	0.457951	9641946	-0.001686
318629939	30060	1499	5184.737180	31813	3	0.563827	31777	1	0.278384	9637224	-0.001718
318643148	28751	1428	5097.174104	32021	0	0.596045	31710	7	0.838811	9632242	-0.001257
318617823	30161	1487	5112.613848	31953	0	0.365122	31956	0	0.294888	9627355	0.000231
318639107	29135	1457	5247.230645	31684	0	0.775170	32066	1	0.624924	9622625	0.000104
318621093	29168	1491	5089.013590	31940	1	0.424840	31992	7	0.442000	9617883	0.000483
318635694	28773	1485	5180.970516	31992	0	0.512669	31950	4	0.478979	9613175	0.000558
318634415	29254	1462	5112.982931	31933	5	0.878300	31447	4	0.673476	9608458	0.000753
318618108	29614	1580	5219.453609	31889	4	0.386141	31806	1	0.266730	9603524	0.000741
318632730	28752	1496	5040.209065	32090	3	0.434270	32004	5	0.983941	9598732	0.000500
318630480	30132	1510	5164.658779	31852	2	0.600430	31873	2	0.396598	9593876	0.000534
318618966	28722	1463	5082.831439	31754	4	0.309276	31812	2	0.059933	9589182	0.000111
318641794	29548	1520	5179.873172	31876	4	0.564545	31850	5	0.832035	9584296	-0.000142
318629358	28752	1518	5166.570913	31840	0	0.114542	32095	3	0.761241	9579488	-0.000187
318626670	29296	1550	5193.849257	31700	5	0.774684	31793	3	0.190537	9574635	-0.000382
318617340	29765	1507	5144.164815	31900	4	0.942746	31734	3	0.610141	9569856	-0.001079
318615353	28610	1368	5228.833074	31574	1	0.281974	31934	4	0.881788	9565066	-0.000776
318625692	29556	1555	4995.315910	31838	5	0.405674	31945	3	0.867817	9560230	-0.000397
318613857	29635	1507	5283.445572	31776	2	0.904844	31828	1	0.592703	9555521	-0.000194
318641507	28559	1520	4986.153295	31826	0	0.315263	31933	2	0.230636	9550855	0.000349
318602132	30394	1505	5313.535486	32064	1	0.910403	32058	0	0.150285	9546101	0.000542
318618947	27951	1410	5062.180669	31774	1	0.449728	31917	6	0.415680	9541337	0.000572
318603367	30677	1535	5207.611742	31775	9	0.770463	31818	3	0.921034	9536618	0.000862
318638753	28146	1402	5087.917776	31852	3	0.206333	31863	3	0.778749	9531679	0.000504
318624802	30254	1489	5169.663488	31751	0	0.411313	32076	2	0.637698	9526924	0.000545
318624779	29149	1492	5204.630693	31788	1	0.620826	31696	3	0.916902	9522139	0.000137
318622808	29396	1500	5061.901180	31818	10	0.871263	31793	2	0.376505	9517486	0.000239
npatches	nstrain	runtime	dt	init_x	init_y	init_y_blood	init_z	init_S	beta0	beta1	beta2	beta3	mean_beta	B	d	delta	delta_blood	b[0]	mut	m	CTL	c	g	epsilon	k	het	lambda	rho	omega	x_max	patch.dyna	DELTA	A	VA
10000	1	100.000000	0.001000	21900	9499	5000000	0.001000	10000000	7.508468	6.752037	9.863279	9.947224	8	800000000	0.010000	1.000000	1.000000	80000	0.000050	0.004800	1	0.001000	1.000000	2.500000	13.000000	0.500000	0.000000	0.000000	0.000000	31872	0	10.000000	7.000000	1.000000
sus	inf	inf_blood	z	x[0]	y[0][0]	z[0]	x[1]	y[1][0]	z[1]	S[0]	synchrony
219000000	94990000	5000000	10.000000	21900	9499	0.001000	21900	9499	0.001000	10000000	0.000000
301961610	124054	6974	9981.669438	30378	16	1.000000	30403	7	1.000000	9995111	0.000000
317345261	7674	405	3306.481896	31683	0	0.253849	31642	0	0.143142	9990089	0.000000
318515008	53806	2680	3876.853875	31682	6	0.130408	31956	6	0.047467	9985037	0.000000
318615845	16511	844	5443.130432	31718	0	0.145766	31668	0	0.410915	9980040	0.000000
318660431	30556	1540	3528.735102	32001	8	0.251975	32011	3	0.042268	9975223	0.000000
318591667	27033	1472	5729.606429	31912	0	0.268360	31856	1	0.790764	9970179	0.000000
318653783	24596	1197	3996.282499	31817	7	0.759347	31831	0	0.144770	9965139	0.000000
318645261	30536	1613	5269.960097	31977	0	0.095003	31865	5	0.299893	9960100	0.000000
318643357	23731	1211	4350.911016	31863	0	0.580466	31723	0	0.173682	9955039	0.000000
318634185	31165	1519	4952.397116	31718	1	0.095054	31717	1	0.806661	9950038	0.000000
318655017	24033	1199	4539.366647	32172	2	0.539968	32031	5	0.642932	9944962	0.000000
318619858	29484	1534	4795.783696	31872	1	0.509893	32059	1	0.304703	9939902	0.000000
318646486	26052	1359	4649.020559	31626	3	0.169528	32057	6	0.474524	9934888	0.000000
318626093	27815	1451	4741.325381	31700	0	0.514531	31993	4	0.547490	9929905	0.000000
318618874	26652	1331	4635.390219	31480	2	0.768285	32016	2	0.315118	9924926	0.000000
318621027	27920	1411	4734.626158	31870	3	0.561769	31861	8	0.746526	9919943	0.000000
318632263	26491	1367	4650.967889	31795	1	0.265891	31742	3	0.538547	9914870	0.000000
318629613	28190	1456	4655.143228	31760	3	0.773101	31566	2	0.323619	9909898	0.000000
318639208	26551	1365	4781.947695	31677	6	0.293894	31900	1	0.347184	9904928	0.000000
318636529	27330	1389	4676.013971	31939	0	0.512327	31881	1	0.207451	9899974	0.000000
318632418	27869	1386	4787.577273	31970	0	0.405897	31918	0	0.334362	9895039	0.000000
318638220	26662	1320	4626.937701	32005	1	0.558212	31900	5	0.892868	9890106	0.000000
318633705	28529	1414	4815.478034	31864	0	0.072739	31825	3	0.318699	9885265	0.000000
318641464	26860	1341	4655.883258	31995	4	0.511727	31887	0	0.402779	9880327	0.000000
318630955	28166	1426	4733.067484	31670	0	0.222289	31974	7	0.365041	9875306	0.000000
318642253	26076	1352	4676.113463	31782	4	0.093068	31772	0	0.269055	9870469	0.000000
318643751	28275	1421	4713.975704	31931	0	0.523138	31948	8	0.744005	9865530	0.000000
318634576	26230	1331	4713.950165	31845	3	0.339369	31701	5	0.287516	9860598	0.000000
318638058	27712	1408	4682.249453	31922	5	0.390109	31888	4	0.797310	9855680	0.000000
318626045	27211	1388	4770.708448	31798	0	0.351911	31774	3	0.135476	9850721	0.000000
318639784	27589	1407	4731.418177	31827	1	0.498445	31978	5	0.685292	9845889	0.000000
318621400	26804	1363	4698.198359	31780	0	0.250166	31724	6	0.333553	9840969	0.000000
318627053	27727	1423	4715.664153	31812	0	0.170617	31741	1	0.578385	9836064	0.000000
318617992	26677	1396	4692.240768	31768	4	0.025159	31907	2	0.691997	9831109	0.000000
318658507	27462	1347	4699.222189	31708	0	0.607641	31877	1	0.547000	9826109	0.000000
318637700	26931	1430	4704.760197	31917	3	0.166115	31810	1	0.099259	9821113	0.000000
318639130	28299	1422	4753.219279	31909	2	0.225219	31597	2	0.776892	9816152	0.000000
318616652	26685	1342	4695.492997	31938	1	0.734066	31711	0	0.229304	9811253	0.000000
318621450	28521	1394	4657.719831	31854	5	0.127787	31886	2	0.077761	9806340	0.000000
318619402	26205	1302	4722.867553	31975	6	0.842887	31667	2	0.550932	9801451	-1.#IND00
318616147	28414	1395	4734.011265	31909	0	0.427231	31824	12	0.705586	9796531	-1.#IND00
318645661	26331	1341	4716.726582	32131	10	0.546325	32034	4	0.523221	9791497	-1.#IND00
318620000	27926	1495	4628.233601	31810	0	0.252836	32111	3	0.756234	9786555	-0.006483
318625940	27453	1387	4770.929957	31715	0	0.121761	31756	2	0.128357	9781683	-0.003265
318629011	27042	1398	4648.578838	31797	5	0.796531	32030	5	0.491576	9776770	-0.004565
318605711	27177	1391	4799.168762	31937	0	0.471411	31755	2	0.447769	9771854	-0.002464
318644450	26832	1353	4577.285021	31886	2	0.689099	31974	1	0.567950	9766965	0.003275
318636617	27200	1444	4773.822969	31888	3	0.721268	31908	8	0.369592	9762017	0.005659
318637784	27712	1384	4682.197500	31782	1	0.639138	32055	0	0.810964	9757211	0.004283
318642231	27761	1393	4737.470844	31822	1	0.926443	31990	1	0.367811	9752445	-0.000551
318647048	27227	1357	4722.378649	31646	2	0.127193	31844	2	0.502456	9747713	-0.002420
318614546	28112	1421	4759.153490	31836	3	0.632275	31775	3	0.082891	9742890	-0.001714
318620188	26897	1297	4665.501661	31682	1	0.670161	31808	1	0.819242	9738055	-0.003136
318615498	27737	1345	4729.681654	32022	4	0.609052	31957	6	0.250513	9733239	-0.003282
318653300	26571	1376	4701.649006	31924	7	0.331377	31861	0	0.300358	9728334	-0.002858
318637011	27396	1354	4693.034193	31651	5	0.846230	31842	4	0.812970	9723433	-0.003577
318658625	27683	1349	4716.434818	31768	1	0.363242	31809	6	0.215502	9718602	-0.003034
318657922	27183	1328	4714.298550	32104	3	0.189859	31830	1	0.391577	9713889	-0.001824
318641764	27776	1469	4689.730088	32075	2	0.701456	31931	0	0.366895	9709022	-0.002118
318624184	27617	1416	4759.926115	31825	1	0.204777	31894	0	0.209650	9704101	-0.002248
318619888	26125	1310	4596.700131	31777	2	0.710107	31814	2	0.405616	9699327	-0.002263
318638168	28968	1505	4798.422478	31923	1	0.633649	31940	0	0.707821	9694450	-0.002921
318658205	26469	1395	4702.172112	31963	6	0.572692	31758	4	0.422930	9689624	-0.002629
318649951	28115	1472	4696.800919	31812	0	0.810223	32019	1	0.419667	9684826	-0.002663
318639735	26108	1381	4728.098174	31839	4	0.600873	31854	1	0.296302	9680071	-0.002358
318621965	27568	1425	4637.906232	31892	0	0.571763	31697	2	0.631237	9675224	-0.002892
318631579	27937	1404	4794.290157	31943	0	0.758194	31906	1	0.367651	9670421	-0.001514
318637596	27393	1440	4654.551172	31914	1	0.769505	31918	0	0.200914	9665596	-0.001507
318628256	26936	1310	4728.737194	31868	0	0.073505	31981	2	0.881626	9660716	-0.002022
318616163	27960	1429	4674.051129	31859	1	0.441355	31802	1	0.079614	9655825	-0.001284
318639350	26268	1247	4686.506283	31480	6	0.627141	31675	1	0.703715	9651232	-0.001509
318632561	27250	1446	4673.654886	31774	2	0.642160	31713	0	0.067422	9646360	-0.000017
318615717	27580	1387	4744.599875	31785	0	0.655881	31955	6	0.866327	9641468	0.000776
318636889	27508	1378	4688.766383	31598	1	0.718651	31781	4	0.488543	9636627	0.000961
318623063	27630	1407	4677.656210	31848	1	0.085949	31816	2	0.442813	9631777	0.000406
318622438	27239	1429	4774.259205	31741	2	0.743451	31873	0	0.248146	9626893	-0.000344
318629929	27671	1381	4616.706180	31924	6	0.662769	31791	4	0.504837	9622085	-0.000356
318631049	27334	1329	4792.366564	31776	0	0.156057	31662	5	0.675886	9617286	0.000045
318653517	26576	1340	4603.093590	32135	1	0.749274	31760	0	0.323225	9612399	0.000118
318645143	27836	1361	4763.698073	31933	5	0.383131	31826	2	0.894690	9607603	0.000023
318620382	26701	1348	4651.815765	31976	0	0.398101	31695	4	0.790322	9602858	0.000111
318619402	28300	1366	4784.315238	32195	1	0.666726	31899	8	0.592415	9598110	0.000096
318620964	26170	1331	4612.757371	32025	9	0.641873	31946	1	0.384790	9593417	0.000145
318617244	27491	1477	4733.929228	31915	1	0.939706	31870	1	0.400884	9588711	0.000239
318641702	27665	1374	4732.324401	31980	0	0.089322	32050	0	0.059195	9583956	0.001668
318636310	26823	1399	4726.989184	31937	9	0.173777	31706	0	0.442455	9579235	0.001953
318638539	27039	1356	4648.094588	31682	3	0.353507	31739	1	0.076063	9574555	0.001811
318634525	27929	1447	4768.327829	31927	8	0.852979	31798	1	0.522288	9569741	0.001997
318633080	26009	1328	4644.367404	31867	2	0.250660	31973	2	0.197084	9564961	0.001976
318627378	27581	1382	4663.076992	31807	2	0.222150	31987	0	0.319744	9560238	0.001764
318629269	27247	1403	4767.868335	31842	1	0.324101	31843	9	0.074608	9555488	0.001841
318634167	26901	1317	4581.273316	31661	4	0.066142	31766	1	0.681423	9550746	0.001978
318627687	28020	1392	4792.822822	32038	1	0.512592	31900	1	0.285298	9546002	0.001732
318646153	26982	1380	4700.939874	31857	0	0.425132	31669	3	0.690126	9541208	0.001598
318646466	27615	1304	4631.023867	31610	0	0.121610	31715	0	0.381854	9536423	0.001334
318647705	27570	1351	4759.374377	31857	5	0.943681	31912	0	0.240726	9531653	0.001269
318633490	27314	1375	4690.725988	31898	4	0.295235	31892	1	0.836900	9526804	0.001266
318633348	26648	1349	4731.000653	31788	9	0.510864	32066	0	0.213511	9522129	0.001575
318646213	27030	1389	4589.706359	31921	0	0.615844	32014	8	0.829113	9517440	0.001517
npatches	nstrain	runtime	dt	init_x	init_y	init_y_blood	init_z	init_S	beta0	beta1	beta2	beta3	mean_beta	B	d	delta	delta_blood	b[0]	mut	m	CTL	c	g	epsilon	k	het	lambda	rho	omega	x_max	patch.dyna	DELTA	A	VA
10000	1	100.000000	0.001000	21900	9499	5000000	0.001000	10000000	7.087860	6.560824	11.487823	11.314826	8	800000000	0.010000	1.000000	1.000000	80000	0.000050	0.004800	1	0.001000	1.000000	2.500000	14.000000	0.500000	0.000000	0.000000	0.000000	31872	0	10.000000	7.000000	1.000000
sus	inf	inf_blood	z	x[0]	y[0][0]	z[0]	x[1]	y[1][0]	z[1]	S[0]	synchrony
219000000	94990000	5000000	10.000000	21900	9499	0.001000	21900	9499	0.001000	10000000	0.000000
303322902	52037	2927	9713.851442	30586	3	1.000000	30439	2	1.000000	9995040	0.000000
317478488	6556	332	2137.444333	31718	0	0.092581	31921	1	0.096460	9989984	0.000000
318491154	67923	3451	4439.443617	32001	4	0.742966	31761	9	0.061349	9984932	0.000000
318647663	10866	622	4361.178799	31997	0	0.272082	31911	0	0.234424	9979916	0.000000
318655661	35187	1730	3252.429804	31805	6	0.334879	32014	0	0.024669	9974964	0.000000
318628124	21612	1167	5462.615068	31794	5	0.802240	31777	6	0.637803	9970010	0.000000
318664013	24035	1212	3254.034913	31982	3	0.248978	31891	4	0.655129	9964937	0.000000
318612868	30421	1559	5388.509289	31853	0	0.370707	31673	5	0.692836	9959930	0.000000
318642539	20925	1061	3671.880326	31656	3	0.770708	32002	0	0.090147	9954997	0.000000
318627125	32675	1728	4841.890917	32035	2	0.624817	31834	16	0.065723	9950104	0.000000
318650572	21339	1130	4076.139829	31789	0	0.177501	31850	4	0.585594	9945173	0.000000
318625124	29791	1538	4406.308699	31989	0	0.224907	31966	1	0.138749	9940180	0.000000
318626555	23598	1223	4397.913267	31850	0	0.129627	31824	2	0.465166	9935036	0.000000
318617264	27716	1451	4249.954519	31820	0	0.258881	31964	0	0.554631	9930025	0.000000
318634263	24675	1259	4495.067722	31979	0	0.362684	31991	0	0.075167	9925057	0.000000
318639356	26532	1379	4205.877944	31896	1	0.396940	31759	3	0.323568	9920103	0.000000
318630681	26405	1329	4493.301818	31909	3	0.677150	31797	2	0.178569	9915146	0.000000
318649360	25606	1304	4310.371869	31940	0	0.269904	31845	0	0.579936	9910178	0.000000
318618674	25625	1284	4350.142786	31536	5	0.291074	31692	1	0.551235	9905325	0.000000
318632048	26533	1323	4416.782922	31937	3	0.153305	31876	0	0.218615	9900445	0.000000
318658552	25278	1356	4316.064305	31870	0	0.233603	31655	2	0.694940	9895302	0.000000
318653707	25794	1278	4441.854297	31967	1	0.070894	31957	0	0.138014	9890311	0.000000
318645457	25732	1310	4303.919413	31974	1	0.563401	31927	0	0.431532	9885372	0.000000
318627449	26439	1330	4418.652305	31959	5	0.194782	31925	1	0.076256	9880561	0.000000
318624749	25913	1371	4417.758105	31715	0	0.267612	31898	1	0.609462	9875584	0.000000
318661258	26511	1333	4285.678168	31667	0	0.215859	31662	0	0.436723	9870621	0.000000
318648233	25428	1327	4417.955512	32091	1	0.393472	31651	6	0.305077	9865634	0.000000
318626897	25836	1318	4264.430507	32058	4	0.525657	32100	2	0.284799	9860594	0.000000
318630276	25701	1264	4420.774941	31943	0	0.262004	32093	0	0.486836	9855737	0.000000
318657490	26107	1346	4253.960684	31867	1	0.230287	31981	1	0.171448	9850838	0.000000
318635712	26141	1396	4481.116222	31781	3	0.719413	31946	2	0.099257	9845847	0.000000
318641906	26148	1399	4306.878805	31859	1	0.140205	31818	0	0.310605	9840967	0.000000
318619018	25686	1343	4413.450183	31788	15	0.516431	32037	0	0.426453	9836103	0.000000
318633249	26365	1386	4269.734334	32017	3	0.171578	31717	7	0.801720	9831186	0.000000
318623250	26714	1353	4424.781959	32086	1	0.221303	31816	0	0.342406	9826285	0.000000
318624987	25046	1289	4326.304523	31861	0	0.404072	31865	3	0.099642	9821310	0.000000
318624383	26964	1342	4391.575681	31881	2	0.186729	31823	0	0.444930	9816324	0.000000
318627478	25560	1308	4388.993514	31742	2	0.283988	31833	0	0.144206	9811393	0.000000
318645995	25902	1311	4299.325822	32029	2	0.082179	31942	8	0.431301	9806507	0.000000
318638866	26740	1402	4467.400779	31635	0	0.343465	31935	7	0.399198	9801573	-1.#IND00
318642119	25255	1247	4265.768186	31790	11	0.709583	31904	0	0.217043	9796634	-1.#IND00
318632955	26642	1407	4421.783922	31918	0	0.105525	31795	3	0.479798	9791666	-1.#IND00
318623248	25364	1356	4326.376037	31843	5	0.367110	31811	3	0.849145	9786831	-0.020555
318652927	26269	1355	4366.746984	31900	0	0.114587	31858	0	0.129119	9781958	-0.013655
318645189	25746	1373	4432.379111	31817	0	0.373815	31913	5	0.239853	9777007	-0.014664
318615977	25464	1290	4311.297349	31744	9	0.875981	31689	3	0.711140	9772167	-0.001311
318645993	27165	1409	4468.568101	31864	2	0.533153	31744	1	0.773736	9767356	-0.002474
318639795	25024	1261	4312.104441	31887	0	0.471910	31981	0	0.416549	9762445	-0.002574
318649157	27298	1416	4408.067205	31979	0	0.180159	31855	0	0.141362	9757616	-0.003592
318618959	25147	1289	4347.554543	31853	5	0.508820	31947	19	0.195109	9752609	-0.007756
318632087	27461	1425	4454.237797	31777	0	0.144765	31687	0	0.502678	9747816	-0.006365
318648235	24523	1202	4348.295506	31986	3	0.104537	31782	2	0.546990	9743011	-0.006156
318625302	26859	1323	4344.064491	31896	4	0.115752	31931	1	0.779987	9738287	-0.006349
318623156	25377	1308	4409.897492	31737	1	0.340793	31900	8	0.693279	9733536	-0.006774
318617850	26649	1368	4286.234612	31745	1	0.267576	31913	2	0.797529	9728755	-0.007833
318638552	25701	1297	4463.228543	31757	2	0.182063	31737	6	0.252397	9723883	-0.004765
318633398	25978	1267	4322.266775	31841	5	0.188776	32018	0	0.270931	9719004	-0.006294
318629534	26118	1360	4365.681131	31921	4	0.699174	31911	3	0.079289	9714219	-0.004699
318639268	26297	1382	4336.689982	31762	1	0.483942	31984	2	0.680831	9709290	-0.002862
318640368	26476	1353	4419.536109	31998	1	0.057098	31931	1	0.157605	9704477	-0.002278
318617201	26265	1344	4416.107764	31712	4	0.924187	31960	4	0.886165	9699625	-0.002763
318626409	25732	1307	4303.688515	31904	4	0.614703	31964	3	0.158564	9694838	-0.003016
318630337	25869	1391	4394.728891	31952	1	0.478370	31804	4	0.681081	9689961	-0.004467
318635943	25655	1333	4285.606788	32034	0	0.227808	31716	0	0.393579	9685214	-0.005628
318646824	26731	1392	4434.498329	31649	4	0.100734	31828	0	0.497412	9680400	-0.005552
318639915	25444	1286	4300.781892	31890	0	0.270141	31758	8	0.666714	9675602	-0.006016
318626352	26687	1405	4366.149133	31956	0	0.067796	31747	1	0.227985	9670800	-0.006498
318626963	25262	1260	4367.491717	31820	1	0.707746	31711	3	0.246532	9666050	-0.007329
318619885	26406	1302	4406.309852	31783	1	0.320229	31845	0	0.083600	9661105	-0.006461
318632073	25446	1340	4350.599428	31917	0	0.155571	31894	2	0.734943	9656168	-0.006768
318636955	26130	1263	4382.070499	31792	4	0.828946	31783	4	0.333173	9651383	-0.005827
318655698	25841	1320	4355.792992	31858	0	0.268002	31694	2	0.526881	9646624	-0.004629
318640949	26390	1311	4297.727797	31754	0	0.054609	31766	1	0.091123	9641824	-0.004166
318640102	25620	1368	4442.879394	32006	4	0.849557	31880	1	0.363425	9636984	-0.004215
318636230	25218	1306	4195.482011	31898	0	0.187313	31698	8	0.521904	9632203	-0.002376
318649180	27566	1419	4478.230500	31815	2	0.016369	31863	1	0.691545	9627357	-0.000958
318629242	24516	1307	4277.602017	31797	15	0.243515	31833	1	0.301146	9622619	-0.000720
318636904	26793	1456	4401.981324	32056	2	0.672254	31854	5	0.603927	9617783	0.000152
318638732	24998	1271	4367.261545	31718	3	0.197254	31900	1	0.159952	9612933	0.000385
318627600	26812	1331	4322.812885	31940	3	0.362742	31744	6	0.364216	9608157	0.000550
318634991	25829	1292	4479.554602	31746	6	0.505560	31902	2	0.161203	9603424	0.000916
318624307	25850	1277	4232.772513	31846	3	0.360359	31908	0	0.169906	9598627	0.000962
318619746	26606	1420	4572.770694	32099	1	0.684502	31798	0	0.395733	9593731	0.000724
318668207	24973	1324	4237.211493	31847	0	0.620736	31983	3	0.675201	9588929	0.000911
318597664	27583	1391	4445.698897	31618	0	0.384420	32003	0	0.229516	9584100	0.000670
318637150	25083	1268	4351.920955	31998	11	0.401798	31829	1	0.335497	9579372	0.000334
318622896	25976	1341	4310.390726	32078	4	0.730677	31840	2	0.069081	9574490	0.000371
318638341	26481	1348	4386.186236	32085	0	0.262440	31852	0	0.387512	9569681	0.001122
318641478	25517	1292	4345.410932	31850	0	0.454208	31653	1	0.702323	9564935	0.000792
318635581	26720	1326	4363.961552	31497	3	0.161259	31913	1	0.552760	9560077	0.000736
318640972	25927	1336	4357.668841	31613	0	0.374740	31911	2	0.206307	9555126	0.001864
318646389	25760	1313	4363.636095	31760	0	0.074805	31904	3	0.448543	9550386	0.001846
318638572	25517	1252	4302.010409	31614	0	0.351894	31766	3	0.077412	9545569	0.001777
318641981	26211	1302	4448.175494	32030	1	0.282101	31901	0	0.426306	9540797	0.001550
318628995	25860	1322	4369.743712	31823	1	0.235712	31991	1	0.163680	9536113	0.001866
318633466	25682	1316	4332.060719	31486	6	0.911712	32149	3	0.103593	9531401	0.001818
318641701	26468	1390	4338.599576	31748	4	0.341066	31653	0	0.582358	9526654	0.001720
318635411	25528	1379	4426.640477	32030	1	0.098251	31908	4	0.562329	9521739	0.001536
318595835	26540	1374	4347.307863	31786	1	0.170130	31974	2	0.193076	9516925	0.001533
npatches	nstrain	runtime	dt	init_x	init_y	init_y_blood	init_z	init_S	beta0	beta1	beta2	beta3	mean_beta	B	d	delta	delta_blood	b[0]	mut	m	CTL	c	g	epsilon	k	het	lambda	rho	omega	x_max	patch.dyna	DELTA	A	VA
10000	1	100.000000	0.001000	21900	9499	5000000	0.001000	10000000	7.672690	7.826425	5.903867	7.396079	8	800000000	0.010000	1.000000	1.000000	80000	0.000050	0.004800	1	0.001000	1.000000	2.500000	15.000000	0.500000	0.000000	0.000000	0.000000	31872	0	10.000000	7.000000	1.000000
sus	inf	inf_blood	z	x[0]	y[0][0]	z[0]	x[1]	y[1][0]	z[1]	S[0]	synchrony
219000000	94990000	5000000	10.000000	21900	9499	0.001000	21900	9499	0.001000	10000000	0.000000
304301936	22991	1373	8924.745586	30577	0	0.934733	30408	1	0.819922	9995018	0.000000
317509800	6060	292	1539.033480	31526	0	0.076877	31730	3	0.144659	9990081	0.000000
318481570	76205	3874	4874.477787	31649	6	0.663310	32068	12	0.320609	9985177	0.000000
318658426	8483	429	3565.402653	31835	0	0.133887	31914	0	0.601720	9980249	0.000000
318649565	39933	1938	3119.105889	32091	6	0.086762	31792	5	0.484968	9975379	0.000000
318628980	16768	926	4967.682913	32213	0	0.368775	31821	3	0.575896	9970443	0.000000
318666584	24457	1221	2946.781787	31953	0	0.039522	31813	3	0.094362	9965411	0.000000
318616307	27399	1505	5186.268139	31903	0	0.702737	31714	0	0.670034	9960581	0.000000
318661092	20202	1018	3287.478941	31712	0	0.065870	31871	0	0.647179	9955573	0.000000
318627268	32413	1728	4692.594870	31723	12	0.543718	31893	7	0.187197	9950573	0.000000
318653242	19711	986	3695.006932	31684	0	0.201126	31922	1	0.471222	9945649	0.000000
318624506	30826	1560	4205.451644	31875	0	0.016808	31856	3	0.177158	9940613	0.000000
318632252	20359	1066	4008.826215	32016	0	0.354340	31880	1	0.665702	9935515	0.000000
318656635	28304	1444	3991.737211	31905	2	0.729142	31761	4	0.671415	9930473	0.000000
318643179	22199	1132	4195.888050	31970	0	0.133830	31937	0	0.113656	9925613	0.000000
318659001	26552	1367	3914.456872	32029	4	0.061758	31762	2	0.829321	9920621	0.000000
318635112	24076	1238	4252.382102	31948	0	0.474883	32027	2	0.170027	9915519	0.000000
318658592	25116	1279	3930.290781	32016	6	0.229178	31758	1	0.532195	9910475	0.000000
318634686	24813	1228	4183.373172	32002	0	0.310109	31860	8	0.674677	9905571	0.000000
318618931	25031	1243	4021.067647	31921	8	0.084025	31860	4	0.259422	9900503	0.000000
318647347	24763	1305	4067.410504	31884	1	0.243788	32108	1	0.645145	9895574	0.000000
318647478	25227	1240	4122.821860	31817	5	0.753074	31632	1	0.148170	9890738	0.000000
318625520	25195	1301	4051.238871	31950	1	0.506583	31626	5	0.712115	9885858	0.000000
318634967	25075	1259	4157.090005	32030	2	0.178384	31766	1	0.361320	9881001	0.000000
318653059	25071	1257	4043.663460	31826	4	0.551094	31844	7	0.750857	9876037	0.000000
318652067	24965	1287	4112.426492	31899	0	0.179111	31857	3	0.773834	9871077	0.000000
318656108	25662	1285	4068.164691	31694	13	0.148150	31862	0	0.171160	9866223	0.000000
318633078	24258	1228	4072.725785	31658	0	0.176732	31681	2	0.622507	9861261	0.000000
318616922	25475	1309	4076.667410	31989	6	0.859107	32055	11	0.493766	9856300	0.000000
318666740	24876	1296	4086.398622	32072	2	0.709085	31887	2	0.861726	9851400	0.000000
318653268	25036	1292	4079.012544	31926	1	0.176668	31816	0	0.572506	9846416	0.000000
318646774	24708	1224	4030.925000	32049	1	0.472462	32037	1	0.528283	9841436	0.000000
318643908	24802	1282	4055.340056	31913	0	0.766788	31808	0	0.547678	9836493	0.000000
318648826	24339	1236	4094.071233	31742	0	0.111734	31819	1	0.780174	9831631	0.000000
318642915	25545	1289	4036.432059	31771	2	0.484150	31837	0	0.080312	9826556	0.000000
318643023	24890	1290	4140.082596	31774	7	0.439873	31846	0	0.473749	9821709	0.000000
318642626	24664	1245	4036.184242	31672	0	0.494076	31745	1	0.152516	9816679	0.000000
318635062	25480	1314	4124.192668	31464	0	0.093595	31928	2	0.406998	9811724	0.000000
318645355	24764	1264	4070.798742	31669	17	0.881959	31747	2	0.588602	9806742	0.000000
318648301	24856	1322	4027.660975	31579	4	0.714056	32010	2	0.174305	9801814	-1.#IND00
318658492	25808	1343	4170.443163	31770	1	0.291062	31857	0	0.775951	9796900	-1.#IND00
318635887	23717	1230	4044.430053	31674	3	0.581184	31809	1	0.772853	9791928	-1.#IND00
318631390	25683	1336	4060.600271	32108	6	0.224057	31885	0	0.072189	9787142	0.027669
318641867	24101	1220	4118.190450	31934	1	0.363520	32074	2	0.413162	9782225	0.021103
318628312	25576	1332	4024.010398	31663	0	0.054209	31814	1	0.203753	9777338	0.013868
318638775	24548	1231	4138.696991	31892	6	0.424786	31796	0	0.732572	9772458	0.014773
318674910	25512	1221	4049.243413	31742	5	0.439669	31706	0	0.085065	9767526	0.003546
318639220	24902	1275	4133.315359	31746	3	0.313513	32111	0	0.008439	9762580	0.007421
318641576	24834	1245	4044.048635	31774	6	0.683771	31909	13	0.935763	9757695	0.006296
318625864	25114	1321	4160.152284	31988	0	0.480224	31878	7	0.549836	9752658	0.005428
318653575	24281	1333	4030.497892	31756	4	0.065813	31805	3	0.557384	9747794	0.003734
318644815	25413	1284	4134.461648	31976	15	0.562286	31904	0	0.253314	9742912	0.003840
318651594	25031	1211	4052.288529	31914	2	0.401367	31946	1	0.069842	9737989	0.004311
318636098	24702	1338	4108.513681	31730	0	0.156101	32000	2	0.891308	9733163	0.001957
318646765	25067	1257	4090.748681	31914	0	0.156932	31878	0	0.496184	9728332	0.002221
318657059	25552	1268	4089.660845	31978	3	0.605436	32081	0	0.553253	9723573	0.001626
318653905	25108	1296	4066.211187	31812	0	0.068334	31782	4	0.565971	9718581	0.001538
318644106	24570	1249	4119.033287	31822	1	0.506924	32027	0	0.215607	9713690	0.001892
318642244	25156	1288	4046.277284	32048	2	0.935327	31822	1	0.814394	9708730	0.004164
318645165	24343	1297	4158.994683	32007	6	0.206326	31613	0	0.114553	9703878	0.003765
318628067	25526	1315	4067.785917	32095	1	0.279614	31974	13	0.086118	9698969	0.003751
318643753	24787	1212	4132.846824	31806	2	0.463973	32095	0	0.212282	9694179	0.003924
318635389	24254	1189	3967.780533	31836	4	0.222952	31721	1	0.057123	9689396	0.003771
318617304	25111	1336	4172.087576	31847	1	0.715349	31855	9	0.584873	9684530	0.003664
318649726	24099	1227	3961.446241	31834	1	0.196550	32000	2	0.783434	9679782	0.002876
318672683	26164	1348	4196.401410	31767	0	0.584675	31542	0	0.204004	9675037	0.001054
318638077	23723	1168	3971.506706	32043	0	0.421132	31697	3	0.721143	9670221	0.000547
318611593	26106	1312	4126.003576	31718	7	0.718563	31936	0	0.145320	9665569	0.000636
318665961	24801	1221	4021.722511	31776	4	0.184402	31799	1	0.014368	9660745	0.000492
318639796	25627	1312	4122.011295	32029	1	0.150100	31879	2	0.237536	9655899	0.000165
318662188	24771	1250	4095.010824	31944	1	0.616850	31941	2	0.535221	9651094	-0.000499
318629233	25094	1307	4025.112687	31770	1	0.859270	31934	0	0.548282	9646301	-0.000411
318668957	24536	1296	4043.432370	31803	4	0.142718	31900	0	0.377731	9641596	0.000043
318607270	25025	1237	4092.673051	31846	0	0.438471	31919	2	0.824720	9636706	-0.000183
318640501	25731	1355	4124.044896	31755	2	0.106343	31649	0	0.143468	9631922	0.000045
318629618	24997	1314	4075.598990	31792	0	0.431838	31597	16	0.490623	9627166	0.000246
318640899	24595	1242	4060.043577	31805	1	0.139405	31863	4	0.319200	9622331	0.000484
318627715	25652	1258	4157.004889	31955	10	0.286456	31702	0	0.161764	9617510	-0.000404
318653078	25159	1272	4050.394192	31832	1	0.193426	31959	13	0.332959	9612680	-0.000708
318626371	24799	1278	4134.269227	31878	0	0.242587	31783	0	0.338971	9607911	-0.000696
318642293	24935	1241	3939.199258	32153	15	0.737612	32109	0	0.073989	9603110	-0.000709
318635764	26522	1393	4219.127376	31870	3	0.393239	31696	17	0.643824	9598358	0.000240
318628690	23214	1191	3992.134413	31910	0	0.187479	32058	0	0.187612	9593538	0.000026
318625264	27321	1420	4100.014546	31850	2	0.090662	31832	2	0.766160	9588768	0.000153
318653037	22822	1188	4099.835091	31804	0	0.552414	31756	2	0.740547	9584101	0.000401
318632198	27716	1409	4062.541427	31999	4	0.815091	31961	0	0.442834	9579445	0.000531
318642838	23339	1155	4120.865349	31712	0	0.098886	31875	1	0.083220	9574569	0.000577
318653327	25691	1347	4020.279266	31877	5	0.910852	31805	2	0.587000	9569688	0.000612
318654786	24437	1253	4180.224730	31925	0	0.258137	31966	3	0.265061	9564860	0.000920
318635501	25184	1314	3986.496153	31859	5	0.172356	31812	0	0.512384	9560092	0.000907
318638551	24623	1227	4145.407631	31953	1	0.420954	31836	4	0.322982	9555262	0.000713
318643214	24433	1276	3971.389310	31619	0	0.326622	31732	1	0.193747	9550374	0.000720
318649637	25882	1356	4121.964594	31903	0	0.138098	31607	3	0.104691	9545561	0.000717
318642577	23386	1191	4042.923179	31607	2	0.822100	31832	0	0.521855	9540737	0.000967
318635865	26462	1334	4080.867369	31885	4	0.092239	31912	1	0.051273	9535853	0.001559
318643664	23799	1185	4063.950172	31984	3	0.160797	32081	0	0.424414	9531062	0.001870
318625194	26236	1345	3976.375112	31827	0	0.268781	31861	3	0.199005	9526258	0.001780
318658842	24296	1300	4197.882141	32043	4	0.450261	32068	0	0.409216	9521541	0.001609
318642394	24696	1261	3983.705272	31861	4	0.973925	31772	1	0.798489	9516659	0.002081
npatches	nstrain	runtime	dt	init_x	init_y	init_y_blood	init_z	init_S	beta0	beta1	beta2	beta3	mean_beta	B	d	delta	delta_blood	b[0]	mut	m	CTL	c	g	epsilon	k	het	lambda	rho	omega	x_max	patch.dyna	DELTA	A	VA
10000	1	100.000000	0.001000	21900	9499	5000000	0.001000	10000000	9.278999	6.373477	11.866947	10.007302	8	800000000	0.010000	1.000000	1.000000	80000	0.000050	0.004800	1	0.001000	1.000000	2.500000	16.000000	0.500000	0.000000	0.000000	0.000000	31872	0	10.000000	7.000000	1.000000
sus	inf	inf_blood	z	x[0]	y[0][0]	z[0]	x[1]	y[1][0]	z[1]	S[0]	synchrony
219000000	94990000	5000000	10.000000	21900	9499	0.001000	21900	9499	0.001000	10000000	0.000000
305078606	10601	624	7761.861427	30252	3	1.000000	30957	3	0.969666	9994997	0.000000
317614170	5543	279	1173.292074	31485	2	0.657831	31678	0	0.086142	9989991	0.000000
318472755	81659	4107	4886.421320	31967	0	0.111997	31951	13	0.128374	9985003	0.000000
318682986	7212	362	3198.490579	31979	1	0.275835	31944	0	0.129042	9979995	0.000000
318653476	41007	1994	2747.646255	31927	6	0.090086	31967	3	0.024434	9974855	0.000000
318601508	14731	779	4796.296484	31921	6	0.777173	31649	1	0.488194	9969794	0.000000
318656213	23212	1170	2534.828218	31905	2	0.131696	31900	0	0.671253	9964781	0.000000
318614020	26543	1446	5062.392345	31741	0	0.453426	31673	6	0.378268	9959760	0.000000
318654421	18627	939	2876.387685	31884	5	0.188518	31952	5	0.220797	9954823	0.000000
318606514	31734	1618	4541.263071	31877	1	0.484639	31870	4	0.237196	9949898	0.000000
318630517	17927	920	3322.555241	31839	1	0.070948	32005	0	0.437528	9944915	0.000000
318624206	31458	1571	4047.171497	31725	0	0.570575	32004	1	0.587607	9939955	0.000000
318630883	19213	980	3732.104274	31816	1	0.221085	32088	8	0.161002	9934948	0.000000
318635269	28847	1455	3732.694809	31955	13	0.188263	31817	2	0.351974	9929971	0.000000
318657186	20837	1084	3963.874219	31874	1	0.462386	31928	2	0.087647	9925152	0.000000
318658595	25536	1272	3538.123203	31787	8	0.219206	32018	3	0.025829	9920233	0.000000
318631486	23907	1275	4256.979112	31967	0	0.235557	32010	0	0.509071	9915256	0.000000
318625586	21958	1097	3366.684270	31966	0	0.479755	31824	1	0.602876	9910331	0.000000
318633646	26449	1330	4169.154407	31675	0	0.602610	31895	1	0.403991	9905327	0.000000
318664666	21732	1108	3646.777964	31833	0	0.456684	31773	2	0.569262	9900364	0.000000
318645254	25978	1304	3909.546261	31976	1	0.465555	31719	2	0.659578	9895455	0.000000
318673751	22053	1128	3789.437631	31936	4	0.186965	31892	3	0.259000	9890483	0.000000
318633966	25514	1226	3775.125710	31895	0	0.155141	31807	2	0.500389	9885528	0.000000
318664081	23661	1269	3893.997658	31729	0	0.828046	31980	5	0.461263	9880542	0.000000
318663029	24654	1266	3790.367458	31927	0	0.567932	31801	1	0.390758	9875576	0.000000
318642239	22947	1217	3848.127938	31873	1	0.372964	31960	0	0.041450	9870522	0.000000
318633260	24382	1238	3785.289364	31738	0	0.124750	31879	5	0.016787	9865515	0.000000
318625176	24559	1284	3881.499847	31731	20	0.171474	31865	0	0.382034	9860642	0.000000
318653115	24450	1262	3790.783629	31854	0	0.180904	31973	0	0.248077	9855692	0.000000
318632005	24016	1271	3857.873916	31788	0	0.667746	31943	4	0.062535	9850889	0.000000
318654216	24457	1246	3785.219153	31916	0	0.223413	31406	3	0.186636	9845839	0.000000
318640892	23717	1169	3858.787555	31843	0	0.369003	31748	1	0.323794	9840877	0.000000
318636941	24041	1224	3779.766224	31961	0	0.035807	31954	0	0.131149	9836045	0.000000
318639054	24015	1251	3852.726806	31740	5	0.666518	31811	1	0.638132	9831139	0.000000
318648048	23703	1184	3809.352611	31832	3	0.619989	31939	0	0.075106	9826229	0.000000
318659923	25306	1249	3845.441884	31849	2	0.424412	31886	2	0.867577	9821261	0.000000
318663294	22931	1149	3847.942561	31795	0	0.305282	32002	2	0.580653	9816279	0.000000
318641342	24115	1265	3740.898963	31851	1	0.157550	31813	5	0.545037	9811353	0.000000
318664019	24405	1181	3892.517690	31806	4	0.995974	31812	0	0.384276	9806450	0.000000
318658207	23501	1191	3797.175646	31607	8	0.521253	31748	0	0.761732	9801580	-1.#IND00
318636715	24870	1264	3862.715152	31641	2	0.339924	31721	0	0.215351	9796661	-1.#IND00
318643689	22854	1165	3779.386091	32034	2	0.178889	31759	6	0.303446	9791791	-1.#IND00
318640568	25104	1365	3870.200699	31799	14	0.141206	31578	7	0.746371	9786942	-1.#IND00
318643569	23503	1203	3842.825705	31961	2	0.289118	31918	0	0.124745	9781995	0.009225
318640034	25047	1260	3784.964024	31838	4	0.172986	31669	0	0.473956	9777095	0.008885
318654110	23532	1149	3831.499224	31988	0	0.487819	32032	0	0.581778	9772090	0.008159
318619306	24653	1255	3805.922273	31669	0	0.281769	31890	4	0.334463	9767244	0.008246
318639648	24111	1217	3887.984271	31732	18	0.705397	31876	0	0.349129	9762382	0.006608
318639738	23939	1186	3745.922807	31794	0	0.161530	31729	2	0.102348	9757497	0.005609
318625280	24591	1267	3875.901015	31689	4	0.039813	31801	1	0.522603	9752580	-0.003907
318643609	23986	1220	3804.675326	32014	2	0.520219	31852	1	0.105949	9747720	-0.002381
318625234	23702	1223	3837.224027	31834	7	0.653049	31611	3	0.115957	9742902	-0.003223
318655486	24785	1306	3811.471958	31850	0	0.343201	31877	1	0.456196	9738167	-0.002823
318652116	23703	1145	3774.111931	31989	4	0.355465	31653	2	0.065026	9733411	-0.001704
318642360	24011	1256	3859.668910	31822	0	0.485793	31872	8	0.347703	9728547	-0.001889
318645149	23526	1237	3712.319970	31736	2	0.285796	31918	0	0.292912	9723673	-0.001701
318647342	25336	1233	3937.945988	31705	5	0.387884	32161	10	0.734883	9718883	-0.003347
318665590	22885	1164	3732.373112	31784	1	0.267053	31893	2	0.753391	9713978	-0.005607
318653913	25180	1287	3889.275654	31855	4	0.706798	31842	2	0.421109	9709054	-0.006393
318659019	23146	1178	3790.761080	31909	0	0.262719	31969	2	0.285510	9704175	-0.005905
318623472	24559	1272	3852.537490	31932	4	0.048004	31774	2	0.237687	9699295	-0.005913
318653906	23540	1217	3756.291693	31970	3	0.368368	31805	0	0.475587	9694474	-0.005496
318646514	24305	1251	3889.886562	31634	8	0.417863	31885	0	0.658431	9689557	-0.005407
318637412	23653	1169	3728.675826	31853	0	0.184542	31651	4	0.246255	9684686	-0.007386
318664344	24588	1257	3922.795058	31785	2	0.594122	31973	10	0.494361	9679874	-0.007334
318650741	23681	1218	3723.823006	32044	8	0.861077	32026	4	0.452173	9674943	-0.007071
318649037	24380	1256	3933.906302	32035	0	0.431385	31841	0	0.083714	9670210	-0.006421
318646430	23798	1275	3817.281680	31888	4	0.786009	32113	0	0.462430	9665246	-0.006058
318646200	24038	1229	3769.410969	32023	1	0.141431	31945	0	0.317665	9660478	-0.005731
318638128	23694	1196	3843.927094	31889	2	0.441610	32072	4	0.047734	9655666	-0.005927
318639460	25189	1252	3825.674263	31959	0	0.126288	31603	0	0.230220	9650860	-0.005848
318657377	23414	1177	3830.746897	31858	7	0.670583	31972	0	0.237989	9646095	-0.006024
318658832	24484	1229	3878.704552	31652	1	0.166185	31729	1	0.273911	9641300	-0.006317
318632268	24228	1219	3772.738065	31864	2	0.873308	32011	3	0.050949	9636424	-0.006559
318630525	24864	1275	3866.217716	31936	0	0.076147	31986	0	0.224414	9631722	-0.006316
318647178	23642	1186	3809.607025	31882	0	0.681569	31830	3	0.468076	9626933	-0.006507
318625152	25026	1252	3850.048823	32145	2	0.819850	31729	1	0.264934	9622137	-0.009280
318643207	23134	1184	3871.352435	31940	0	0.255256	31777	0	0.210510	9617417	-0.009306
318658041	24719	1195	3775.720734	32124	4	0.963485	31908	7	0.431832	9612657	-0.008971
318644831	23763	1235	3853.029798	31804	0	0.149800	32060	6	0.543815	9607805	-0.009297
318653806	23998	1200	3747.889423	31648	0	0.419673	32182	3	0.611375	9602934	-0.010249
318636323	24219	1278	3852.510655	31735	17	0.563566	31816	1	0.654765	9598144	-0.010174
318676544	23991	1237	3809.676700	31734	0	0.392104	32046	3	0.447713	9593255	-0.010063
318633139	24786	1283	3945.536677	31947	0	0.314375	32056	0	0.164526	9588424	-0.009683
318657422	23078	1163	3690.540608	31796	0	0.412563	31837	4	0.730385	9583588	-0.010199
318647275	24615	1280	3940.885937	31633	1	0.598026	31950	1	0.249746	9578836	-0.009989
318659551	23588	1229	3779.004049	31848	0	0.061555	31896	0	0.093447	9573987	-0.010144
318662820	24174	1252	3765.538839	31844	4	0.834598	31775	3	0.165377	9569125	-0.009978
318644537	24239	1304	3882.163522	31824	6	0.217191	31865	1	0.063870	9564327	-0.009267
318641535	23105	1227	3802.116661	31867	1	0.500751	31701	4	0.059801	9559431	-0.009186
318622465	24510	1301	3780.235310	31915	0	0.691604	31750	0	0.107291	9554571	-0.008966
318645908	24779	1221	3876.796202	31922	2	0.240715	31650	2	0.518590	9549796	-0.008864
318638703	24190	1249	3762.221331	31665	7	0.743494	31710	5	0.643214	9544979	-0.008791
318641540	24578	1320	3867.471899	31758	1	0.258623	32075	0	0.280570	9540110	-0.008739
318644301	23860	1202	3760.440378	31708	0	0.167154	32038	0	0.160317	9535442	-0.008594
318657847	24457	1256	3910.090717	31789	2	0.602876	31965	8	0.492063	9530765	-0.008432
318632532	23885	1212	3748.641565	31743	0	0.388872	31578	8	0.722850	9526030	-0.007003
318621898	25140	1288	3943.298416	32040	3	0.208001	31698	0	0.114599	9521346	-0.006900
318647023	22649	1148	3722.243873	31981	4	0.268351	31704	1	0.150760	9516493	-0.006640
npatches	nstrain	runtime	dt	init_x	init_y	init_y_blood	init_z	init_S	beta0	beta1	beta2	beta3	mean_beta	B	d	delta	delta_blood	b[0]	mut	m	CTL	c	g	epsilon	k	het	lambda	rho	omega	x_max	patch.dyna	DELTA	A	VA
10000	1	100.000000	0.001000	21900	9499	5000000	0.001000	10000000	5.645361	9.518562	7.635497	9.556050	8	800000000	0.010000	1.000000	1.000000	80000	0.000050	0.004800	1	0.001000	1.000000	2.500000	17.000000	0.500000	0.000000	0.000000	0.000000	31872	0	10.000000	7.000000	1.000000
sus	inf	inf_blood	z	x[0]	y[0][0]	z[0]	x[1]	y[1][0]	z[1]	S[0]	synchrony
219000000	94990000	5000000	10.000000	21900	9499	0.001000	21900	9499	0.001000	10000000	0.000000
305669450	5047	295	6591.218571	30528	0	0.513677	30380	0	0.970433	9994896	0.000000
317670817	4780	255	886.013804	31996	0	0.056093	31736	0	0.080979	9990020	0.000000
318435064	87142	4521	4993.419612	32008	8	0.025866	31844	21	0.477635	9985060	0.000000
318660518	5888	322	2785.140571	31868	1	0.243625	31730	0	0.600575	9980025	0.000000
318641663	43254	2110	2625.415133	31704	4	0.118716	31889	3	0.089098	9974972	0.000000
318643458	12864	722	4440.872577	31945	0	0.341364	31773	0	0.378925	9970029	0.000000
318662905	23291	1206	2276.033444	31825	0	0.047272	31723	0	0.031343	9965054	0.000000
318610074	24638	1326	4940.900086	31767	2	0.212778	31749	1	0.412355	9960020	0.000000
318681343	17610	872	2607.515652	31802	1	0.050607	32078	0	0.244611	9954964	0.000000
318628320	31567	1668	4404.289151	31838	8	0.033303	32059	0	0.495480	9949954	0.000000
318649410	16768	817	3118.709615	31956	1	0.193714	32102	6	0.248472	9944848	0.000000
318627686	31179	1484	3825.789857	32158	0	0.399392	31810	0	0.165818	9939925	0.000000
318647745	18410	926	3607.638693	32035	10	0.338473	31766	0	0.240941	9934872	0.000000
318632527	26806	1383	3487.367628	31999	0	0.437239	31966	0	0.234849	9929855	0.000000
318632894	21088	1099	3763.072692	31708	0	0.085787	32005	3	0.086797	9924952	0.000000
318641050	24951	1299	3410.457522	31926	0	0.012385	31744	5	0.829682	9919974	0.000000
318625239	22590	1131	3751.001687	31933	8	0.419519	31848	0	0.146783	9915047	0.000000
318645218	23102	1204	3480.772226	32051	2	0.384759	31970	1	0.131711	9910148	0.000000
318651531	24443	1275	3723.947082	31690	3	0.703024	31837	0	0.283562	9905158	0.000000
318664630	23381	1174	3545.121840	31758	0	0.081729	31892	8	0.091063	9900260	0.000000
318670890	23195	1181	3580.551077	31871	0	0.575301	31920	3	0.604192	9895298	0.000000
318649655	23655	1192	3669.709340	31774	2	0.156950	32008	0	0.540636	9890262	0.000000
318660431	22920	1104	3436.481636	31933	1	0.145808	31972	2	0.418695	9885415	0.000000
318649933	23588	1198	3756.407183	31673	0	0.196018	32138	0	0.168058	9880407	0.000000
318641798	22533	1167	3536.324630	31656	1	0.248781	32081	1	0.359381	9875479	0.000000
318637943	24274	1206	3704.302400	31810	6	0.295299	31972	4	0.745668	9870564	0.000000
318651644	22760	1171	3566.718641	31948	0	0.083286	31794	0	0.238954	9865612	0.000000
318642884	24080	1272	3646.559000	32073	5	0.494576	31918	1	0.607625	9860610	0.000000
318643151	22190	1118	3631.290590	31853	1	0.212477	31931	0	0.273848	9855596	0.000000
318644946	24379	1201	3511.497397	31896	0	0.149665	31974	4	0.662382	9850476	0.000000
318647792	23487	1183	3749.315464	32024	1	0.232341	31900	3	0.807875	9845619	0.000000
318646675	22481	1135	3488.951867	31645	2	0.155214	31848	4	0.246013	9840760	0.000000
318617082	24853	1303	3769.888118	31855	1	0.026616	31881	0	0.471919	9835843	0.000000
318651998	21457	1126	3497.675316	31878	5	0.491977	31865	0	0.379348	9830895	0.000000
318624115	25476	1301	3655.125319	31907	3	0.445238	31905	2	0.096266	9825928	0.000000
318640876	22516	1156	3634.364785	31891	4	0.626159	31745	0	0.145345	9820987	0.000000
318631656	24179	1282	3532.176776	31790	0	0.238497	31721	3	0.474806	9816160	0.000000
318652330	23515	1231	3686.200764	31824	1	0.029301	31600	5	0.703577	9811340	0.000000
318646676	22954	1166	3538.438952	31828	0	0.364013	31772	0	0.286137	9806518	0.000000
318641565	24065	1293	3607.984824	31701	0	0.129456	31765	4	0.654170	9801671	-1.#IND00
318633529	23024	1187	3673.291896	31939	0	0.205462	31734	3	0.560404	9796765	-1.#IND00
318659247	24036	1199	3538.107676	31941	0	0.028540	31690	5	0.501795	9791946	-1.#IND00
318655358	22470	1123	3657.339390	32127	3	0.020474	31885	0	0.225933	9786944	0.015524
318635256	23492	1164	3515.913251	32200	4	0.348851	31770	5	0.172948	9782026	0.014909
318631477	23763	1213	3652.872024	31960	4	0.417631	32169	0	0.269173	9777272	0.015855
318628015	22811	1153	3626.515387	31749	1	0.504795	31951	0	0.151561	9772459	0.012782
318662433	23859	1202	3639.601784	31995	4	0.171957	31914	3	0.233040	9767725	0.010755
318639570	22890	1179	3589.657549	31942	4	0.182957	31842	0	0.441120	9762775	0.008107
318654902	24122	1185	3609.164051	31702	2	0.383893	32065	0	0.176816	9757964	0.006070
318661773	22808	1149	3612.176886	31703	4	0.295327	31928	0	0.016137	9753084	0.008060
318637955	24122	1267	3550.452367	31919	3	0.291371	31898	8	0.881563	9748328	0.004581
318631093	23844	1218	3657.755094	32011	6	0.132352	31967	4	0.371083	9743501	0.003852
318644352	23428	1199	3571.777598	31798	0	0.101530	31648	1	0.712732	9738642	0.004674
318656026	24880	1254	3678.893390	31821	5	0.233631	31563	5	0.650155	9733637	0.004632
318661477	22515	1108	3544.198516	31706	0	0.417973	31997	9	0.418916	9728711	0.003098
318616907	24183	1237	3656.773789	31887	5	0.651567	31907	1	0.242525	9723779	0.003233
318633180	22757	1134	3599.918776	31975	1	0.239380	31853	1	0.024454	9718898	0.003772
318650490	23776	1221	3625.490847	31813	5	0.687709	31984	9	0.016178	9713991	0.003151
318668478	22415	1139	3556.806248	31932	0	0.231642	31962	0	0.273246	9709161	0.003103
318661115	24338	1234	3634.115651	31734	3	0.195310	32202	0	0.043809	9704228	0.002349
318654647	22803	1150	3601.682521	31822	2	0.508230	31905	4	0.024816	9699374	0.002897
318657294	23639	1209	3641.652488	31870	1	0.085803	31835	4	0.880775	9694436	0.002175
318664929	23522	1146	3593.994314	31682	14	0.354076	31911	0	0.573443	9689668	0.001665
318657759	23178	1104	3585.268533	31617	2	0.484686	31986	3	0.279063	9684837	0.001238
318647104	23104	1153	3586.978310	31780	1	0.363520	31843	0	0.500390	9679988	0.002499
318624930	24391	1227	3662.017865	31991	0	0.139060	32114	3	0.315978	9675137	0.002143
318647226	23095	1189	3559.537327	31713	4	0.618184	31827	0	0.350928	9670316	0.001648
318656689	22998	1188	3553.275865	31958	0	0.169026	32028	0	0.051173	9665520	0.002141
318669370	24382	1223	3676.744720	31737	3	0.738419	32007	0	0.004776	9660738	0.001827
318651557	22313	1105	3594.133049	31786	2	0.130128	31780	2	0.726003	9655985	0.000545
318662596	24451	1212	3622.283571	31905	3	0.678524	31823	4	0.366689	9651232	-0.001225
318668600	22943	1158	3576.037132	31781	0	0.137123	31985	1	0.136119	9646342	-0.001855
318635297	24259	1228	3596.225548	31797	6	0.217464	32021	7	0.065528	9641588	-0.001671
318626517	22265	1088	3655.123740	31902	1	0.101088	32245	1	0.492114	9636738	-0.001621
318638511	24218	1221	3451.146243	31974	0	0.155619	31896	2	0.626752	9631973	-0.001413
318657946	22977	1138	3801.253902	31698	1	0.629208	31908	7	0.297492	9627117	-0.000634
318621630	23447	1168	3420.731076	31674	3	0.207425	31619	0	0.439256	9622365	-0.000130
318643505	23160	1202	3757.776133	31774	3	0.189462	31863	0	0.201697	9617600	-0.000127
318640899	23561	1217	3433.100968	31848	2	0.171294	31815	2	0.732857	9612692	0.000652
318651899	23681	1228	3800.638253	31637	3	0.770236	31665	0	0.143268	9608041	0.000597
318645927	22184	1147	3441.066376	31943	3	0.223311	31849	1	0.719899	9603196	0.000792
318627741	24289	1267	3745.411269	31695	2	0.820698	31974	0	0.107901	9598288	0.000771
318643860	22276	1073	3509.753924	31727	0	0.112511	31871	16	0.374202	9593434	0.000792
318634257	24541	1240	3607.371552	31793	2	0.419453	31898	0	0.158487	9588766	0.000811
318648370	22279	1192	3641.531861	31820	2	0.458007	31926	0	0.384278	9583941	0.001063
318657912	24185	1266	3549.069069	32052	0	0.208817	32044	4	0.071312	9579321	0.001115
318637924	22464	1185	3658.860041	31801	0	0.026033	31786	0	0.467208	9574611	0.001187
318644533	23427	1221	3521.641286	31768	4	0.582335	31894	2	0.166682	9569821	0.001079
318622564	23941	1225	3654.101906	31753	1	0.155374	32094	5	0.570390	9565148	0.000976
318646982	23373	1206	3572.371435	31881	2	0.578397	32081	2	0.291799	9560286	0.001189
318636956	23577	1219	3637.615090	31956	0	0.271050	31988	0	0.386581	9555609	0.001325
318661847	23632	1147	3590.619994	31887	0	0.295470	32049	15	0.379278	9550674	0.001460
318639832	23003	1127	3642.397682	31738	0	0.046432	31900	2	0.407700	9545716	0.001417
318643218	23894	1211	3673.718536	31892	7	0.053478	31687	1	0.795460	9540839	0.001552
318651485	23063	1156	3529.551683	32060	1	0.267141	31743	1	0.533041	9535977	0.002324
318643633	24276	1265	3658.938973	31813	2	0.416215	31905	0	0.081392	9531132	0.002303
318622180	22213	1137	3549.539046	31780	3	0.139870	31840	7	0.874917	9526451	0.002306
318669186	24231	1263	3624.254493	31748	1	0.282246	31944	0	0.554839	9521764	0.002253
318634805	22647	1153	3606.256669	31844	5	0.559522	31791	0	0.185795	9517109	0.002694
npatches	nstrain	runtime	dt	init_x	init_y	init_y_blood	init_z	init_S	beta0	beta1	beta2	beta3	mean_beta	B	d	delta	delta_blood	b[0]	mut	m	CTL	c	g	epsilon	k	het	lambda	rho	omega	x_max	patch.dyna	DELTA	A	VA
10000	1	100.000000	0.001000	21900	9499	5000000	0.001000	10000000	9.413789	5.172493	8.398783	7.553186	8	800000000	0.010000	1.000000	1.000000	80000	0.000050	0.004800	1	0.001000	1.000000	2.500000	18.000000	0.500000	0.000000	0.000000	0.000000	31872	0	10.000000	7.000000	1.000000
sus	inf	inf_blood	z	x[0]	y[0][0]	z[0]	x[1]	y[1][0]	z[1]	S[0]	synchrony
219000000	94990000	5000000	10.000000	21900	9499	0.001000	21900	9499	0.001000	10000000	0.000000
306168438	2700	134	5631.185184	30715	0	0.754355	31008	0	0.439155	9994951	0.000000
317700064	3809	169	683.410072	31733	0	0.062435	31725	1	0.052478	9990054	0.000000
318440861	96185	4814	4445.346746	31754	16	0.502902	31932	8	0.216539	9985017	0.000000
318656368	4363	207	2690.646574	31784	0	0.292615	31919	0	0.137366	9979972	0.000000
318665045	36503	1811	1888.415734	31984	3	0.041374	31881	0	0.011596	9974961	0.000000
318651805	13980	744	4844.354242	31820	0	0.545134	32056	1	0.441915	9969878	0.000000
318695814	17726	849	1889.214264	31881	0	0.281324	31886	5	0.313156	9964899	0.000000
318599260	32608	1692	4936.948202	31962	3	0.082675	31984	4	0.587718	9959893	0.000000
318667797	13641	662	2470.728096	31978	2	0.564496	31976	3	0.419949	9954980	0.000000
318636664	35882	1755	3915.116198	31951	0	0.482709	31911	0	0.063591	9950021	0.000000
318647764	15095	805	3206.755824	31828	0	0.097689	31993	0	0.208684	9945057	0.000000
318637025	29910	1584	3227.831138	31593	5	0.108013	31857	3	0.024739	9940057	0.000000
318646785	18214	966	3700.782189	32022	1	0.659044	31945	0	0.166952	9935081	0.000000
318650847	24303	1224	2933.197047	31988	4	0.108688	31941	2	0.024556	9930156	0.000000
318624625	22649	1157	3928.413037	31671	0	0.241846	31594	0	0.357514	9925131	0.000000
318653409	21117	1020	2884.750029	32078	2	0.128190	32026	3	0.114759	9920095	0.000000
318617469	25242	1349	3889.096804	31864	0	0.536084	31802	0	0.219360	9915154	0.000000
318652507	19695	1036	3090.622786	32020	2	0.067860	31822	3	0.658158	9910291	0.000000
318654691	26711	1396	3639.786878	31818	3	0.687623	31862	2	0.128445	9905382	0.000000
318657482	19588	994	3351.489678	31725	1	0.091770	31862	0	0.339902	9900578	0.000000
318641191	24696	1263	3347.491136	31880	0	0.377359	31862	2	0.457605	9895782	0.000000
318647470	21195	1041	3476.037114	31739	12	0.421845	32004	8	0.775457	9890831	0.000000
318647941	24063	1252	3323.353859	31844	7	0.372735	31781	4	0.489311	9885780	0.000000
318653415	21745	1096	3459.534326	31872	1	0.263872	31866	1	0.178708	9880973	0.000000
318634897	23595	1170	3289.666953	31896	4	0.157932	31753	3	0.062434	9876174	0.000000
318654069	22867	1104	3473.913944	31977	0	0.263367	31806	0	0.510683	9871197	0.000000
318662509	22786	1141	3313.949582	31898	6	0.483059	31840	5	0.151165	9866237	0.000000
318651266	23012	1206	3509.526927	31951	0	0.697222	31816	4	0.416101	9861339	0.000000
318670769	21995	1161	3278.099440	31637	4	0.341718	31602	0	0.087679	9856422	0.000000
318633895	24700	1299	3474.364436	31700	2	0.530726	31832	4	0.032452	9851520	0.000000
318652951	21431	1143	3389.300575	31890	0	0.237023	31877	1	0.041882	9846681	0.000000
318665193	24291	1235	3422.570120	31776	12	0.856434	31583	0	0.355648	9841865	0.000000
318648579	21891	1096	3394.682892	31778	3	0.196728	32106	0	0.057543	9836896	0.000000
318664046	23941	1193	3346.992650	31729	6	0.790997	31933	1	0.028507	9831881	0.000000
318632711	22050	1197	3523.665345	31734	0	0.475306	32095	2	0.342470	9826941	0.000000
318637537	22428	1202	3257.836824	31821	0	0.255386	31868	4	0.319671	9821926	0.000000
318626350	23210	1152	3512.141897	32051	6	0.503182	31749	4	0.568938	9816961	0.000000
318652037	21293	1106	3275.142994	32044	0	0.133849	31747	1	0.318094	9812080	0.000000
318624956	23982	1273	3471.083341	31997	4	0.819012	31873	1	0.170727	9807147	0.000000
318654593	22266	1149	3427.787079	31953	1	0.542029	31814	0	0.076853	9802193	-1.#IND00
318637515	23096	1195	3383.082444	31703	0	0.236548	31819	5	0.311179	9797195	-1.#IND00
318644540	22866	1233	3352.020254	31774	3	0.901635	31966	4	0.361831	9792290	-1.#IND00
318656079	22473	1166	3484.845583	32125	1	0.380851	31827	3	0.543922	9787406	-0.004193
318647442	22769	1165	3307.995004	31785	3	0.109682	31895	1	0.445429	9782612	-0.000050
318660732	23692	1164	3530.801965	31908	0	0.191016	31794	4	0.381583	9777676	0.005922
318628987	21346	1065	3267.431397	31783	5	0.905578	31807	0	0.283312	9772790	0.017123
318651391	25060	1267	3492.035719	31980	0	0.131131	31796	8	0.297527	9768056	0.012241
318647773	21116	1124	3335.712997	31615	0	0.345375	31679	5	0.343756	9763152	0.012412
318636831	24088	1281	3349.637065	31980	2	0.337035	31889	0	0.102825	9758320	0.011693
318657427	21530	1081	3479.428222	31753	6	0.773391	31664	13	0.298736	9753494	0.011026
318657740	23885	1236	3280.329125	31895	0	0.355680	32016	1	0.319764	9748606	0.010787
318631685	22146	1158	3552.738204	31917	2	0.342372	31913	2	0.222327	9743783	0.010711
318660568	22818	1131	3267.081697	31763	2	0.131740	31916	1	0.089503	9738943	0.006849
318629565	22590	1102	3503.784527	31899	6	0.758650	31626	8	0.035191	9734104	0.005651
318635276	22521	1191	3296.989774	31956	2	0.418786	32005	1	0.240223	9729271	0.006119
318630092	23460	1210	3452.145904	31832	0	0.193768	31947	1	0.276685	9724357	0.004809
318678154	22104	1160	3362.386147	31919	1	0.107486	31959	2	0.333592	9719390	0.003786
318643061	23735	1197	3399.120180	31834	7	0.382543	31695	3	0.347407	9714547	0.004422
318663396	22212	1187	3408.481954	31856	3	0.404259	31784	2	0.264357	9709758	0.005345
318647099	23193	1194	3401.042994	31904	8	0.653340	31772	1	0.035718	9704858	0.005164
318668431	22216	1151	3424.393589	31762	0	0.200975	31976	2	0.332720	9700064	0.005959
318669065	23334	1205	3404.034446	31880	11	0.447931	31995	1	0.075141	9695125	0.005300
318647620	22390	1168	3407.742417	31811	0	0.375042	31839	1	0.163948	9690436	0.005148
318622904	23532	1192	3335.134099	31775	0	0.292068	31726	2	0.365153	9685574	0.004884
318643005	22590	1169	3421.186068	32014	5	0.791092	31919	0	0.314794	9680708	0.004721
318635043	23369	1204	3386.990095	31802	3	0.277791	31790	0	0.491494	9675848	0.004245
318643320	21893	1112	3438.277513	32077	4	0.331046	31784	0	0.127341	9671126	0.004637
318674509	22892	1178	3336.051358	31683	0	0.352038	32016	3	0.081136	9666324	0.004207
318658820	22522	1198	3468.047460	31564	3	0.340831	31946	2	0.100605	9661399	0.004092
318638769	22381	1174	3346.678246	31818	3	0.223837	31784	1	0.200672	9656495	0.003586
318643073	23506	1167	3459.656794	31660	0	0.857910	32009	0	0.116618	9651474	0.003538
318650632	22883	1132	3358.305078	31623	2	0.275527	31777	4	0.053240	9646636	0.003617
318643806	23034	1132	3441.748843	31996	8	0.168099	31854	0	0.355906	9641764	0.003178
318649070	22449	1192	3313.229791	32033	0	0.233700	31915	6	0.150952	9637007	0.002608
318642949	22212	1190	3465.548447	31971	3	0.894959	31834	1	0.333233	9632181	0.002445
318655100	23223	1209	3366.754908	31790	7	0.407745	31713	5	0.234375	9627366	0.002438
318645195	22205	1122	3452.965089	32059	3	0.306792	31853	1	0.737169	9622664	0.002179
318659036	23247	1183	3349.742765	31730	0	0.239681	31935	2	0.215855	9617792	0.002084
318671554	21987	1154	3457.319306	31797	0	0.468629	31741	6	0.572479	9612987	0.001930
318655783	22495	1142	3397.931075	31800	6	0.397800	31980	0	0.112106	9608272	0.002132
318669679	22945	1172	3393.409890	31865	0	0.235495	31861	1	0.069301	9603536	0.001892
318639473	22126	1161	3451.980808	31878	3	0.782693	31880	1	0.081316	9598684	0.001804
318654205	23178	1239	3356.379682	31753	0	0.121445	31944	2	0.390195	9593819	0.001827
318654035	22679	1228	3477.429426	31704	1	0.011031	32038	0	0.067685	9588962	0.001584
318648656	22784	1176	3350.087404	31875	0	0.668483	31944	3	0.240634	9584169	0.001189
318629368	22740	1143	3475.789953	31932	0	0.551494	32118	0	0.115109	9579482	0.000973
318649896	22843	1173	3336.713584	31980	3	0.718313	32120	3	0.081367	9574779	0.000912
318644092	23612	1217	3434.690351	31786	4	0.586769	31814	0	0.187242	9569916	0.000935
318652691	22521	1129	3359.206812	31982	0	0.433886	31946	0	0.095109	9565188	0.000993
318670138	23060	1172	3466.347685	31968	5	0.102340	32080	4	0.360963	9560421	0.000876
318635650	22262	1157	3328.129075	31861	1	0.208437	31957	9	0.519741	9555711	0.001023
318642839	23586	1184	3516.134275	31980	0	0.291452	31939	1	0.163794	9550984	0.000931
318642125	21822	1092	3282.967719	32022	1	0.615425	32281	2	0.041416	9546311	0.000437
318658204	24335	1289	3503.494057	31823	3	0.251992	31904	3	0.030542	9541544	0.000372
318656434	21233	1071	3325.183228	31785	1	0.448528	32013	1	0.186559	9536751	0.000235
318661048	24469	1327	3438.515693	31862	2	0.752348	31892	3	0.032550	9532018	0.000330
318618309	21511	1090	3403.939360	31597	0	0.244616	31799	1	0.368492	9527251	0.000035
318639734	24173	1268	3378.533271	31920	5	0.643608	31737	4	0.204787	9522397	0.000254
318650995	22254	1091	3434.049862	31848	0	0.189787	32075	0	0.131705	9517662	0.000443
npatches	nstrain	runtime	dt	init_x	init_y	init_y_blood	init_z	init_S	beta0	beta1	beta2	beta3	mean_beta	B	d	delta	delta_blood	b[0]	mut	m	CTL	c	g	epsilon	k	het	lambda	rho	omega	x_max	patch.dyna	DELTA	A	VA
10000	1	100.000000	0.001000	21900	9499	5000000	0.001000	10000000	6.652770	6.355117	10.754952	10.328550	8	800000000	0.010000	1.000000	1.000000	80000	0.000050	0.004800	1	0.001000	1.000000	2.500000	19.000000	0.500000	0.000000	0.000000	0.000000	31872	0	10.000000	7.000000	1.000000
sus	inf	inf_blood	z	x[0]	y[0][0]	z[0]	x[1]	y[1][0]	z[1]	S[0]	synchrony
219000000	94990000	5000000	10.000000	21900	9499	0.001000	21900	9499	0.001000	10000000	0.000000
306572959	1441	82	4869.744485	30569	0	0.712859	30690	0	0.417540	9995114	0.000000
317726729	2928	142	550.478256	31652	0	0.058641	31970	0	0.034500	9990213	0.000000
318470546	101037	5160	3806.225283	31936	4	0.037575	31753	13	0.634497	9985179	0.000000
318652163	3768	183	2739.707745	31673	0	0.321954	31741	2	0.259595	9980225	0.000000
318673559	28516	1420	1457.787433	31985	1	0.237070	31683	0	0.031204	9975169	0.000000
318604804	16438	908	5052.975639	31733	2	0.496612	32102	0	0.529721	9970220	0.000000
318708310	13728	661	1680.519329	31863	0	0.045522	31993	1	0.067105	9965244	0.000000
318605695	38717	2033	4665.131953	31834	3	0.645768	31451	0	0.603389	9960209	0.000000
318666408	11108	546	2360.133382	31834	3	0.280628	31737	0	0.052573	9955239	0.000000
318634039	39099	2021	3419.783474	31803	3	0.170254	31724	0	0.269919	9950278	0.000000
318651298	13439	662	3188.940135	31884	1	0.523628	31735	0	0.070081	9945225	0.000000
318640021	28784	1481	2754.727836	31789	0	0.252594	31995	12	0.176022	9940234	0.000000
318647599	18446	931	3751.567195	31680	1	0.752211	32112	0	0.199280	9935304	0.000000
318663057	21955	1116	2617.330737	31821	0	0.348111	31891	0	0.702013	9930311	0.000000
318635828	24192	1272	3768.760701	31873	0	0.117174	31825	3	0.166224	9925379	0.000000
318656368	18573	955	2710.099311	31730	1	0.045132	31773	0	0.189653	9920346	0.000000
318630593	27453	1430	3547.287007	32003	9	0.807313	31907	0	0.516896	9915371	0.000000
318655267	17739	862	3039.139888	31917	0	0.241112	31886	0	0.053940	9910384	0.000000
318652008	27132	1337	3174.061117	31618	4	0.436358	31834	2	0.016050	9905481	0.000000
318643573	19791	1030	3345.508142	32026	0	0.085565	31844	3	0.328065	9900544	0.000000
318661890	23831	1148	2977.178613	31731	3	0.019413	31932	6	0.405347	9895688	0.000000
318650825	21372	1086	3453.509641	31837	1	0.440948	31768	0	0.176723	9890784	0.000000
318660584	22111	1168	3000.811674	31664	0	0.178859	31752	0	0.021951	9885928	0.000000
318637486	23004	1166	3377.666206	32061	4	0.770108	32019	0	0.002181	9880919	0.000000
318658263	20115	1082	3082.015984	31825	1	0.128140	31788	5	0.809300	9875995	0.000000
318648438	23779	1269	3268.536798	31814	3	0.036609	31794	1	0.130240	9871124	0.000000
318637354	20781	1044	3182.614124	31981	0	0.569498	31756	6	0.370955	9866245	0.000000
318649362	23144	1137	3149.490256	31906	7	0.147978	31864	1	0.081848	9861333	0.000000
318640398	21236	1162	3228.672984	31909	1	0.189780	31942	0	0.543939	9856387	0.000000
318660167	22290	1149	3177.955850	32064	4	0.694746	32165	1	0.326224	9851629	0.000000
318663264	22150	1108	3232.922595	31888	0	0.070360	31857	1	0.072002	9846776	0.000000
318631873	22746	1162	3230.345065	31976	0	0.769588	31851	0	0.125401	9841782	0.000000
318663842	20943	1056	3136.922118	32082	2	0.158434	32027	2	0.409687	9836906	0.000000
318655337	22999	1106	3195.938223	31959	1	0.418942	31910	5	0.303564	9831993	0.000000
318651813	21543	1102	3201.890265	32009	0	0.208762	31799	0	0.100901	9827175	0.000000
318653556	22790	1143	3190.318816	31641	0	0.340527	31815	4	0.067210	9822298	0.000000
318619221	21815	1137	3273.833941	31843	5	0.103271	31836	0	0.554473	9817463	0.000000
318651893	22473	1078	3125.979188	32021	0	0.114350	31892	2	0.070783	9812608	0.000000
318657899	22088	1187	3279.111480	31863	9	0.286885	31890	2	0.352989	9807671	0.000000
[truncated: 163 more rows]
