# Supplementary material for: Large Variations in HIV-1 Viral Load Explained by Shifting-Mosaic Metapopulation Dynamics
Source: PLoS Biol. 2016 Oct 5;14(10):e1002567. doi: 10.1371/journal.pbio.1002567 (PMC5051940; doi:10.1371/journal.pbio.1002567)
Supplement: S1 Data — Each file gives the output from the simulations indicated by the filename: low migration (ms1, db432); high migration (ms1, db1); very high migration (ms10, db1); number of patches (np); reservoir (storage); no reservoir (nostorage); CTL immigration model (CTLimmig); CTL proliferation model (CTLprolif); β¯ (beta1, beta2, …). Within each file, there are 21 simulations for (k = 0,1,..,20), and data is output each day. For measures of synchrony, the final entry should be used. See Methods and S1 Simulation Code for further details. (ZIP) [file pbio.1002567.s002.zip › S1_Data/ms1_np10000_nostorage_noPD_CTLprolif_db1_beta9.tsv]

npatches	nstrain	runtime	dt	init_x	init_y	init_y_blood	init_z	init_S	beta0	beta1	beta2	beta3	mean_beta	B	d	delta	delta_blood	b[0]	mut	m	CTL	c	g	epsilon	k	het	lambda	rho	omega	x_max	patch.dyna	DELTA	A	VA
10000	1	100.000000	0.001000	21900	9499	5000000	0.001000	10000000	6.652344	13.446314	8.419251	8.375152	9	800000000	0.010000	1.000000	1.000000	80000	0.000050	0.004800	1	0.001000	1.000000	2.500000	0.000000	0.500000	0.000000	0.000000	0.000000	31872	0	10.000000	7.000000	1.000000
sus	inf	inf_blood	z	x[0]	y[0][0]	z[0]	x[1]	y[1][0]	z[1]	S[0]	synchrony
219000000	94990000	5000000	10.000000	21900	9499	0.001000	21900	9499	0.001000	10000000	0.000000
57323999	456580079	23091324	10000.000000	6983	44790	1.000000	3648	47158	1.000000	9995009	0.000000
45724003	580950374	29562484	10000.000000	5504	57533	1.000000	2885	59119	1.000000	9990097	0.000000
42380632	631080048	32165316	10000.000000	5251	62492	1.000000	2716	64407	1.000000	9985084	0.000000
41189094	651187577	33206554	10000.000000	5010	64402	1.000000	2598	65747	1.000000	9980108	0.000000
40731605	659234047	33633282	10000.000000	4930	65404	1.000000	2560	67068	1.000000	9975185	0.000000
40543254	662474292	33799173	10000.000000	4974	65761	1.000000	2653	67608	1.000000	9970124	0.000000
40473593	663772740	33869520	10000.000000	4960	65723	1.000000	2606	67355	1.000000	9965203	0.000000
40451926	664294788	33893255	10000.000000	4925	65981	1.000000	2594	67458	1.000000	9960333	0.000000
40434229	664523063	33906648	10000.000000	4906	65624	1.000000	2526	67355	1.000000	9955378	0.000000
40431658	664591919	33899962	10000.000000	4944	65505	1.000000	2632	67211	1.000000	9950338	0.000000
40414582	664622820	33905614	10000.000000	4918	65792	1.000000	2575	67652	1.000000	9945319	0.000000
40423543	664614961	33905329	10000.000000	4883	65904	1.000000	2570	67627	1.000000	9940295	0.000000
40424166	664615152	33916896	10000.000000	4969	65847	1.000000	2568	67654	1.000000	9935265	0.000000
40421053	664617667	33907680	10000.000000	4962	66082	1.000000	2519	68027	1.000000	9930369	0.000000
40434988	664593670	33905213	10000.000000	4943	65654	1.000000	2553	67751	1.000000	9925465	0.000000
40421755	664643697	33909286	10000.000000	4947	65748	1.000000	2554	67523	1.000000	9920431	0.000000
40429480	664609851	33915827	10000.000000	4893	65978	1.000000	2565	67284	1.000000	9915696	0.000000
40433479	664630937	33908142	10000.000000	4938	65464	1.000000	2653	67545	1.000000	9910768	0.000000
40427759	664654881	33906309	10000.000000	4951	65822	1.000000	2558	67736	1.000000	9905944	0.000000
40421145	664628917	33910940	10000.000000	5025	65465	1.000000	2563	67801	1.000000	9901049	0.000000
40422736	664628696	33913251	10000.000000	4900	65778	1.000000	2597	67586	1.000000	9896236	0.000000
40428265	664620340	33912226	10000.000000	4967	65291	1.000000	2572	67429	1.000000	9891435	0.000000
40426956	664634375	33899736	10000.000000	4927	65453	1.000000	2600	67272	1.000000	9886439	0.000000
40432314	664605617	33905995	10000.000000	4938	65498	1.000000	2523	67564	1.000000	9881504	0.000000
40430578	664622443	33919075	10000.000000	4999	65704	1.000000	2661	67911	1.000000	9876592	0.000000
40424179	664580980	33909248	10000.000000	4854	65716	1.000000	2558	67472	1.000000	9871743	0.000000
40432084	664609031	33899599	10000.000000	5006	65701	1.000000	2571	67733	1.000000	9866765	0.000000
40423784	664626952	33905678	10000.000000	4832	66410	1.000000	2622	66846	1.000000	9861779	0.000000
40422427	664617085	33907179	10000.000000	4884	66206	1.000000	2627	67214	1.000000	9856826	0.000000
40422074	664590483	33907461	10000.000000	4917	65839	1.000000	2575	67390	1.000000	9851921	0.000000
40424145	664587115	33908552	10000.000000	4842	65520	1.000000	2649	66913	1.000000	9846973	0.000000
40427107	664595753	33910431	10000.000000	4920	65520	1.000000	2566	67709	1.000000	9842012	0.000000
40426488	664592938	33904847	10000.000000	5006	65798	1.000000	2561	67171	1.000000	9837022	0.000000
40418540	664616085	33909982	10000.000000	4888	66002	1.000000	2565	67220	1.000000	9831947	0.000000
40424186	664631312	33913379	10000.000000	4971	65320	1.000000	2485	67547	1.000000	9827043	0.000000
40422938	664616684	33919744	10000.000000	4886	65757	1.000000	2589	67624	1.000000	9822079	0.000000
40423807	664642698	33905651	10000.000000	4971	65340	1.000000	2538	67489	1.000000	9817140	0.000000
40423853	664585770	33909889	10000.000000	4987	65634	1.000000	2551	67684	1.000000	9812164	0.000000
40434362	664593237	33903002	10000.000000	4981	66044	1.000000	2567	67165	1.000000	9807247	0.000000
40430305	664585253	33911542	10000.000000	4885	66130	1.000000	2662	67146	1.000000	9802347	-1.#IND00
40425241	664613466	33922834	10000.000000	4965	65387	1.000000	2625	67665	1.000000	9797342	0.012800
40424998	664629896	33904609	10000.000000	4958	65774	1.000000	2559	67398	1.000000	9792410	-0.012700
40417678	664656864	33912917	10000.000000	4819	65843	1.000000	2588	67409	1.000000	9787610	-0.008214
40430547	664627584	33913846	10000.000000	4941	65765	1.000000	2532	67739	1.000000	9782691	-0.009155
40425314	664646176	33907607	10000.000000	4893	65746	1.000000	2570	67407	1.000000	9777966	-0.005801
40420123	664618104	33919024	10000.000000	4953	65558	1.000000	2635	67359	1.000000	9773169	-0.001175
40424089	664606734	33914064	10000.000000	4959	65518	1.000000	2575	67421	1.000000	9768159	0.001246
40438897	664581192	33901914	10000.000000	4961	65369	1.000000	2525	67771	1.000000	9763240	0.000517
40421337	664619729	33905084	10000.000000	4931	65944	1.000000	2612	67358	1.000000	9758261	0.000057
40423812	664646383	33907973	10000.000000	4934	65509	1.000000	2585	67276	1.000000	9753343	0.000625
40424666	664637245	33912406	10000.000000	4875	66082	1.000000	2520	67520	1.000000	9748490	-0.000685
40427502	664620515	33903457	10000.000000	4925	65675	1.000000	2696	67165	1.000000	9743617	-0.003598
40426480	664621742	33905569	10000.000000	4923	65947	1.000000	2541	67815	1.000000	9738630	-0.003043
40429082	664632527	33904491	10000.000000	4925	65841	1.000000	2563	67824	1.000000	9733798	-0.003106
40428255	664622393	33910171	10000.000000	5010	65773	1.000000	2643	67178	1.000000	9728813	-0.004492
40428923	664631448	33907853	10000.000000	4845	66258	1.000000	2595	67302	1.000000	9723974	-0.006005
40427598	664635816	33908424	10000.000000	4953	65840	1.000000	2568	67430	1.000000	9719260	-0.006081
40425919	664632026	33910582	10000.000000	4963	66003	1.000000	2479	68092	1.000000	9714296	-0.007028
40429026	664625284	33907384	10000.000000	4924	65834	1.000000	2509	67443	1.000000	9709392	-0.005497
40429907	664644433	33909115	10000.000000	5020	65681	1.000000	2583	67035	1.000000	9704577	-0.004774
40426332	664629391	33906899	10000.000000	4991	65082	1.000000	2540	67601	1.000000	9699799	-0.003324
40429084	664609992	33911899	10000.000000	4880	65780	1.000000	2641	67027	1.000000	9694814	-0.002687
40420836	664628472	33916326	10000.000000	4936	65608	1.000000	2590	67354	1.000000	9689952	-0.001363
40425500	664604587	33903920	10000.000000	4954	66167	1.000000	2543	67711	1.000000	9685137	-0.000537
40428764	664618101	33906625	10000.000000	4875	66654	1.000000	2611	67926	1.000000	9680292	-0.000593
40429729	664625411	33911047	10000.000000	4925	66158	1.000000	2595	67162	1.000000	9675373	-0.000249
40429210	664568120	33897846	10000.000000	4851	65904	1.000000	2588	67414	1.000000	9670470	0.000235
40431126	664595740	33906703	10000.000000	4982	65562	1.000000	2590	67290	1.000000	9665613	-0.000118
40437776	664595735	33911489	10000.000000	4913	65885	1.000000	2569	67422	1.000000	9660749	-0.000462
40421991	664667316	33898381	10000.000000	4961	65563	1.000000	2572	67341	1.000000	9655868	0.001637
40425421	664618291	33905157	10000.000000	4881	66083	1.000000	2643	67338	1.000000	9650979	0.001422
40435997	664600417	33911075	10000.000000	4911	66067	1.000000	2555	67698	1.000000	9646169	0.001127
40426155	664638637	33910935	10000.000000	4811	65744	1.000000	2584	67509	1.000000	9641424	0.001125
40424236	664633473	33918849	10000.000000	4906	65566	1.000000	2614	67607	1.000000	9636554	0.001017
40427904	664638902	33912010	10000.000000	4982	65973	1.000000	2612	67458	1.000000	9631836	0.000989
40419160	664649659	33896790	10000.000000	4942	65933	1.000000	2511	67379	1.000000	9627085	0.000970
40425897	664639595	33902069	10000.000000	4870	66160	1.000000	2585	67013	1.000000	9622349	0.000922
40432819	664606305	33911143	10000.000000	4872	65891	1.000000	2621	67413	1.000000	9617514	0.000831
40426997	664619348	33912411	10000.000000	4900	65985	1.000000	2588	67633	1.000000	9612763	0.000319
40422814	664626484	33907611	10000.000000	4809	66313	1.000000	2602	67615	1.000000	9607850	0.001546
40416016	664663991	33910003	10000.000000	4898	65704	1.000000	2568	67568	1.000000	9603100	0.002174
40417007	664664231	33905349	10000.000000	4982	65335	1.000000	2584	67460	1.000000	9598227	0.002130
40422092	664651212	33901396	10000.000000	5025	66080	1.000000	2553	67966	1.000000	9593372	0.004125
40430130	664603545	33912343	10000.000000	4828	65890	1.000000	2575	67860	1.000000	9588511	0.003450
40427921	664581607	33920470	10000.000000	4821	65228	1.000000	2639	67098	1.000000	9583717	0.003709
40432945	664599179	33912470	10000.000000	4884	65990	1.000000	2615	67002	1.000000	9579012	0.003570
40426287	664649884	33907346	10000.000000	4842	66058	1.000000	2590	67337	1.000000	9574345	0.003630
40429122	664630456	33906603	10000.000000	4832	65980	1.000000	2579	67266	1.000000	9569549	0.003263
40425116	664639454	33898759	10000.000000	4891	66156	1.000000	2558	67457	1.000000	9564779	0.003270
40429401	664626019	33901452	10000.000000	4896	66085	1.000000	2579	67091	1.000000	9559984	0.002428
40423522	664622010	33912572	10000.000000	4872	66344	1.000000	2586	67362	1.000000	9555211	0.002293
40425450	664654748	33911696	10000.000000	4948	65730	1.000000	2576	67356	1.000000	9550324	0.002378
40431874	664635905	33908239	10000.000000	4887	65697	1.000000	2585	67321	1.000000	9545667	0.002482
40423435	664630016	33909626	10000.000000	4887	65473	1.000000	2583	67300	1.000000	9540903	0.002130
40425758	664656848	33915043	10000.000000	4984	65630	1.000000	2549	67580	1.000000	9536155	0.002211
40428221	664662757	33906961	10000.000000	4975	65478	1.000000	2520	67860	1.000000	9531507	0.001999
40428172	664615162	33912274	10000.000000	4948	65743	1.000000	2619	67660	1.000000	9526754	0.001995
40424722	664636832	33910382	10000.000000	4899	65849	1.000000	2580	67845	1.000000	9521971	0.001852
40423603	664626250	33902405	10000.000000	4841	66292	1.000000	2564	67140	1.000000	9517123	0.001846
npatches	nstrain	runtime	dt	init_x	init_y	init_y_blood	init_z	init_S	beta0	beta1	beta2	beta3	mean_beta	B	d	delta	delta_blood	b[0]	mut	m	CTL	c	g	epsilon	k	het	lambda	rho	omega	x_max	patch.dyna	DELTA	A	VA
10000	1	100.000000	0.001000	21900	9499	5000000	0.001000	10000000	4.749801	8.396592	7.091968	12.482643	9	800000000	0.010000	1.000000	1.000000	80000	0.000050	0.004800	1	0.001000	1.000000	2.500000	1.000000	0.500000	0.000000	0.000000	0.000000	31872	0	10.000000	7.000000	1.000000
sus	inf	inf_blood	z	x[0]	y[0][0]	z[0]	x[1]	y[1][0]	z[1]	S[0]	synchrony
219000000	94990000	5000000	10.000000	21900	9499	0.001000	21900	9499	0.001000	10000000	0.000000
84139390	273821565	13922236	10000.000000	13326	24823	1.000000	8429	27537	1.000000	9995024	0.000000
79076777	290981870	14836443	10000.000000	12306	26718	1.000000	7897	29003	1.000000	9989965	0.000000
78399904	293724347	14983434	10000.000000	12182	27084	1.000000	7738	29536	1.000000	9984872	0.000000
78290814	294172089	15011157	10000.000000	12325	26883	1.000000	7868	29426	1.000000	9979864	0.000000
78247153	294270504	15016478	10000.000000	12069	27215	1.000000	7790	29612	1.000000	9974857	0.000000
78246248	294292397	15018439	10000.000000	12123	27046	1.000000	7731	29456	1.000000	9969951	0.000000
78258140	294295175	15020393	10000.000000	12245	27301	1.000000	7697	29363	1.000000	9964967	0.000000
78264771	294258600	15014603	10000.000000	12303	26784	1.000000	7845	29261	1.000000	9960008	0.000000
78245068	294277742	15011429	10000.000000	12281	26742	1.000000	7916	29397	1.000000	9955061	0.000000
78254286	294272366	15012186	10000.000000	12353	26989	1.000000	7902	29362	1.000000	9950249	0.000000
78253315	294290821	15013433	10000.000000	12168	27061	1.000000	7850	29363	1.000000	9945216	0.000000
78248800	294316767	15017617	10000.000000	12294	27134	1.000000	7816	29233	1.000000	9940386	0.000000
78253888	294278889	15013105	10000.000000	12213	26888	1.000000	7768	29615	1.000000	9935301	0.000000
78245034	294291846	15017017	10000.000000	12243	26982	1.000000	7860	29360	1.000000	9930389	0.000000
78251045	294260927	15018329	10000.000000	12266	27051	1.000000	7824	29656	1.000000	9925308	0.000000
78259549	294289201	15024071	10000.000000	12255	26700	1.000000	7768	29413	1.000000	9920356	0.000000
78252056	294265670	15018623	10000.000000	12179	26961	1.000000	7791	29460	1.000000	9915389	0.000000
78249766	294291355	15016884	10000.000000	12190	27024	1.000000	7890	29326	1.000000	9910529	0.000000
78253019	294292120	15015892	10000.000000	12224	26692	1.000000	7659	29527	1.000000	9905498	0.000000
78258053	294300594	15010234	10000.000000	12357	26959	1.000000	7863	29619	1.000000	9900589	0.000000
78247420	294307459	15025972	10000.000000	12268	27056	1.000000	7821	29605	1.000000	9895712	0.000000
78249078	294286751	15012994	10000.000000	12145	26988	1.000000	7700	29543	1.000000	9890716	0.000000
78246850	294286967	15018141	10000.000000	12188	27191	1.000000	7775	29401	1.000000	9885881	0.000000
78265734	294271041	15018346	10000.000000	12445	26600	1.000000	7793	29380	1.000000	9881061	0.000000
78251508	294278150	15016155	10000.000000	12280	27028	1.000000	7861	29179	1.000000	9876155	0.000000
78254505	294278937	15013807	10000.000000	12264	27181	1.000000	7900	29569	1.000000	9871206	0.000000
78256327	294255491	15021776	10000.000000	12339	26857	1.000000	7774	29528	1.000000	9866184	0.000000
78248402	294281008	15013027	10000.000000	12466	26857	1.000000	7795	29113	1.000000	9861205	0.000000
78259573	294262272	15013888	10000.000000	12267	27043	1.000000	7663	29531	1.000000	9856275	0.000000
78247830	294264197	15010931	10000.000000	12202	27041	1.000000	7811	29286	1.000000	9851349	0.000000
78242635	294301374	15011751	10000.000000	12188	26859	1.000000	7882	29543	1.000000	9846503	0.000000
78245376	294307323	15017652	10000.000000	12194	27288	1.000000	7767	29382	1.000000	9841568	0.000000
78247811	294279972	15012369	10000.000000	12230	26912	1.000000	7773	29712	1.000000	9836595	0.000000
78252418	294287005	15011230	10000.000000	12149	27065	1.000000	7908	29372	1.000000	9831607	0.000000
78244113	294283755	15014358	10000.000000	12404	26952	1.000000	7790	29444	1.000000	9826711	0.000000
78258794	294238208	15015733	10000.000000	12364	27111	1.000000	7822	29239	1.000000	9821896	0.000000
78246842	294276181	15018988	10000.000000	12301	26722	1.000000	7702	29487	1.000000	9816958	0.000000
78272685	294257818	15009198	10000.000000	12225	26817	1.000000	7767	29742	1.000000	9812076	0.000000
78261333	294271782	15008790	10000.000000	12406	26960	1.000000	7674	29652	1.000000	9807200	0.000000
78254615	294279342	15014157	10000.000000	12300	26881	1.000000	7846	29487	1.000000	9802324	-1.#IND00
78248269	294265023	15017710	10000.000000	12314	27152	1.000000	7741	29522	1.000000	9797459	0.000000
78247118	294295468	15011398	10000.000000	12274	27163	1.000000	7889	29294	1.000000	9792566	-0.007562
78252907	294284796	15019294	10000.000000	12147	27286	1.000000	7668	29536	1.000000	9787751	0.000290
78255028	294258490	15005213	10000.000000	12308	26776	1.000000	7845	29450	1.000000	9782844	0.004409
78253284	294288050	15013105	10000.000000	12240	26986	1.000000	7777	29869	1.000000	9778094	0.004107
78246811	294304374	15013100	10000.000000	12236	27012	1.000000	7781	29370	1.000000	9773206	0.004005
78251270	294276360	15014477	10000.000000	12281	26954	1.000000	7884	29241	1.000000	9768291	0.002830
78250383	294307219	15007396	10000.000000	12369	26661	1.000000	7672	29483	1.000000	9763480	-0.000084
78232871	294304379	15014198	10000.000000	12410	26606	1.000000	7805	29535	1.000000	9758526	-0.000298
78250567	294291249	15010817	10000.000000	12248	26929	1.000000	7821	29322	1.000000	9753702	0.000299
78250755	294281000	15008700	10000.000000	12089	26898	1.000000	7817	29484	1.000000	9748780	-0.000208
78246587	294301205	15016458	10000.000000	12304	27016	1.000000	7770	29430	1.000000	9743951	0.005749
78235777	294294205	15012002	10000.000000	12269	26841	1.000000	7881	29403	1.000000	9738947	0.005684
78238854	294316405	15016757	10000.000000	12204	27023	1.000000	7811	29595	1.000000	9734083	0.006292
78261063	294271370	15018605	10000.000000	12378	26774	1.000000	7765	29495	1.000000	9729235	0.005871
78244966	294279692	15010873	10000.000000	12308	26810	1.000000	7776	29490	1.000000	9724163	0.006986
78249181	294283809	15004790	10000.000000	12282	26935	1.000000	7561	29873	1.000000	9719291	0.005844
78255596	294279133	15009571	10000.000000	12442	27232	1.000000	7741	29472	1.000000	9714492	0.005931
78257645	294276836	15013221	10000.000000	12236	26899	1.000000	7755	29562	1.000000	9709669	0.005413
78244391	294287525	15021289	10000.000000	12370	26763	1.000000	7901	29271	1.000000	9704795	0.005352
78248939	294260893	15019618	10000.000000	12371	26667	1.000000	7911	29341	1.000000	9699878	0.005137
78250179	294284786	15015328	10000.000000	12216	26899	1.000000	7806	29554	1.000000	9695155	0.006085
78257292	294261753	15009791	10000.000000	12192	26999	1.000000	7784	29400	1.000000	9690395	0.005518
78243562	294269562	15009238	10000.000000	12359	26679	1.000000	7843	29596	1.000000	9685622	0.005023
78252549	294292334	15019241	10000.000000	12302	26930	1.000000	7834	29448	1.000000	9680871	0.004906
78260935	294281162	15014364	10000.000000	12389	26807	1.000000	7720	29568	1.000000	9676044	0.005461
78249416	294290036	15015278	10000.000000	12320	26908	1.000000	7678	29481	1.000000	9671240	0.005646
78260483	294266078	15015612	10000.000000	12157	27056	1.000000	7825	29491	1.000000	9666456	0.005611
78254961	294254122	15011890	10000.000000	12242	27104	1.000000	7779	29530	1.000000	9661736	0.005682
78243897	294278908	15016595	10000.000000	12201	26939	1.000000	7733	29572	1.000000	9656837	0.005533
78247521	294283934	15016168	10000.000000	12138	26920	1.000000	7734	29512	1.000000	9652054	0.004890
78249710	294300221	15010303	10000.000000	12146	27008	1.000000	7875	29287	1.000000	9647130	0.004591
78260963	294278959	15015737	10000.000000	12311	26915	1.000000	7831	29146	1.000000	9642432	0.004646
78259190	294283629	15013962	10000.000000	12236	27026	1.000000	7719	29444	1.000000	9637678	0.004769
78247569	294296015	15011998	10000.000000	12412	26734	1.000000	7795	29393	1.000000	9632843	0.004638
78262388	294295220	15012518	10000.000000	12211	27498	1.000000	7876	29382	1.000000	9627952	0.004244
78250874	294289854	15014465	10000.000000	12275	26852	1.000000	7734	29613	1.000000	9623091	0.004091
78238600	294288394	15016241	10000.000000	12287	26939	1.000000	7824	29337	1.000000	9618174	0.004160
78250196	294277280	15009259	10000.000000	12302	26991	1.000000	7747	29244	1.000000	9613437	0.003843
78252099	294296079	15017590	10000.000000	12228	27064	1.000000	7893	29353	1.000000	9608589	0.006146
78261646	294273089	15010383	10000.000000	12370	27038	1.000000	7918	29292	1.000000	9603712	0.005991
78264645	294270964	15019850	10000.000000	12239	27070	1.000000	7765	29512	1.000000	9598991	0.004866
78257740	294273086	15018816	10000.000000	12265	26664	1.000000	7941	29260	1.000000	9594283	0.004764
78245973	294300047	15012795	10000.000000	12314	26978	1.000000	7811	29384	1.000000	9589617	0.004153
78264874	294272103	15012674	10000.000000	12239	26893	1.000000	7814	29593	1.000000	9584786	0.004497
78243281	294318025	15013944	10000.000000	12384	26731	1.000000	7761	29372	1.000000	9579984	0.004418
78255523	294280045	15018313	10000.000000	12398	26875	1.000000	7817	29450	1.000000	9575241	0.004242
78260043	294274824	15015542	10000.000000	12258	26940	1.000000	7759	29583	1.000000	9570354	0.004159
78250599	294286820	15020107	10000.000000	12304	26835	1.000000	7713	29858	1.000000	9565486	0.004349
78245589	294281903	15015389	10000.000000	12227	26722	1.000000	7758	29774	1.000000	9560777	0.003812
78248931	294280226	15017876	10000.000000	12423	26713	1.000000	7817	29510	1.000000	9556078	0.003633
78257715	294288673	15021815	10000.000000	12200	27168	1.000000	7704	29429	1.000000	9551268	0.003813
78254105	294300350	15010742	10000.000000	12093	27067	1.000000	7845	29183	1.000000	9546435	0.003768
78242530	294310504	15014576	10000.000000	12415	26944	1.000000	7762	29247	1.000000	9541578	0.003685
78264662	294259547	15011356	10000.000000	12387	26654	1.000000	7696	29619	1.000000	9536839	0.002819
78260522	294264800	15011903	10000.000000	12241	26777	1.000000	7730	29599	1.000000	9531939	0.002480
78238850	294321386	15012269	10000.000000	12342	27023	1.000000	7761	29384	1.000000	9527025	0.002030
78253780	294266539	15013632	10000.000000	12321	26734	1.000000	7706	29397	1.000000	9522374	0.001686
78244102	294288820	15010352	10000.000000	12129	27048	1.000000	7776	29649	1.000000	9517606	0.001390
npatches	nstrain	runtime	dt	init_x	init_y	init_y_blood	init_z	init_S	beta0	beta1	beta2	beta3	mean_beta	B	d	delta	delta_blood	b[0]	mut	m	CTL	c	g	epsilon	k	het	lambda	rho	omega	x_max	patch.dyna	DELTA	A	VA
10000	1	100.000000	0.001000	21900	9499	5000000	0.001000	10000000	12.372718	7.148584	5.499942	11.832737	9	800000000	0.010000	1.000000	1.000000	80000	0.000050	0.004800	1	0.001000	1.000000	2.500000	2.000000	0.500000	0.000000	0.000000	0.000000	31872	0	10.000000	7.000000	1.000000
sus	inf	inf_blood	z	x[0]	y[0][0]	z[0]	x[1]	y[1][0]	z[1]	S[0]	synchrony
219000000	94990000	5000000	10.000000	21900	9499	0.001000	21900	9499	0.001000	10000000	0.000000
113896967	170830750	8719994	10000.000000	8189	18338	1.000000	12865	16784	1.000000	9995030	0.000000
114738489	167899270	8563046	10000.000000	8212	18359	1.000000	13107	15999	1.000000	9990096	0.000000
114943055	167666308	8549592	10000.000000	8453	18129	1.000000	13161	15975	1.000000	9985094	0.000000
114954609	167638506	8557650	10000.000000	8281	18295	1.000000	13204	15848	1.000000	9980066	0.000000
114939501	167676736	8555736	10000.000000	8414	18327	1.000000	13161	15787	1.000000	9975099	0.000000
114964359	167629010	8554170	10000.000000	8383	18176	1.000000	13096	16092	1.000000	9970048	0.000000
114951714	167648654	8548864	10000.000000	8340	18237	1.000000	13203	15829	1.000000	9965073	0.000000
114961661	167617579	8556717	10000.000000	8402	18309	1.000000	13161	16003	1.000000	9960030	0.000000
114953709	167637204	8554667	10000.000000	8348	18100	1.000000	12995	16305	1.000000	9954987	0.000000
114964846	167639437	8546480	10000.000000	8336	18287	1.000000	13166	16168	1.000000	9950122	0.000000
114943760	167651548	8552181	10000.000000	8408	18209	1.000000	13067	16029	1.000000	9945104	0.000000
114960646	167606661	8551939	10000.000000	8475	18020	1.000000	13139	15988	1.000000	9940131	0.000000
114947910	167646912	8556182	10000.000000	8268	18194	1.000000	13138	16113	1.000000	9935173	0.000000
114961669	167619632	8552996	10000.000000	8351	18044	1.000000	13146	16166	1.000000	9930245	0.000000
114949170	167639663	8557962	10000.000000	8305	18333	1.000000	13206	16059	1.000000	9925248	0.000000
114985405	167605250	8547975	10000.000000	8473	18076	1.000000	12933	16174	1.000000	9920123	0.000000
114955693	167651370	8554220	10000.000000	8244	18305	1.000000	13169	16196	1.000000	9915169	0.000000
114957099	167639493	8551548	10000.000000	8298	18107	1.000000	13134	15946	1.000000	9910377	0.000000
114964297	167629273	8554370	10000.000000	8317	18408	1.000000	12848	16306	1.000000	9905412	0.000000
114968782	167633447	8552361	10000.000000	8340	18197	1.000000	12956	16316	1.000000	9900452	0.000000
114944376	167644208	8556325	10000.000000	8492	17837	1.000000	13415	15952	1.000000	9895357	0.000000
114954204	167645560	8559754	10000.000000	8290	18242	1.000000	13049	16096	1.000000	9890307	0.000000
114953508	167649578	8556405	10000.000000	8498	17984	1.000000	12843	16309	1.000000	9885415	0.000000
114951024	167638018	8549972	10000.000000	8351	18259	1.000000	13084	15866	1.000000	9880473	0.000000
114961111	167631468	8555700	10000.000000	8397	18194	1.000000	13166	15803	1.000000	9875580	0.000000
114963862	167628585	8550427	10000.000000	8355	18242	1.000000	13167	15697	1.000000	9870645	0.000000
114957072	167639815	8553312	10000.000000	8448	18279	1.000000	13153	16139	1.000000	9865719	0.000000
114953552	167632493	8549346	10000.000000	8326	18164	1.000000	13134	16034	1.000000	9860953	0.000000
114956546	167631431	8549683	10000.000000	8197	18154	1.000000	13195	15818	1.000000	9855990	0.000000
114952326	167623510	8553727	10000.000000	8406	18265	1.000000	12953	16208	1.000000	9851040	0.000000
114948075	167645371	8555381	10000.000000	8343	18057	1.000000	12977	16066	1.000000	9846157	0.000000
114948924	167645143	8548850	10000.000000	8381	18251	1.000000	13097	16115	1.000000	9841194	0.000000
114962445	167637540	8556296	10000.000000	8272	18342	1.000000	13071	16167	1.000000	9836303	0.000000
114939264	167662560	8551407	10000.000000	8313	18339	1.000000	12966	16241	1.000000	9831398	0.000000
114949147	167666642	8551872	10000.000000	8427	18226	1.000000	13043	16048	1.000000	9826496	0.000000
114959265	167626357	8555764	10000.000000	8487	17795	1.000000	13104	15993	1.000000	9821448	0.000000
114970468	167632536	8554450	10000.000000	8402	18226	1.000000	12931	16197	1.000000	9816498	0.000000
114964002	167618684	8554287	10000.000000	8353	18134	1.000000	12985	16300	1.000000	9811518	0.000000
114948424	167625413	8553649	10000.000000	8396	18190	1.000000	12958	16216	1.000000	9806679	0.000000
114958650	167650030	8553423	10000.000000	8329	18184	1.000000	13269	15818	1.000000	9801769	-1.#IND00
114947145	167645454	8551989	10000.000000	8376	18224	1.000000	13094	15970	1.000000	9796832	-0.009600
114963750	167640770	8550539	10000.000000	8390	18126	1.000000	13172	16115	1.000000	9792061	-0.001760
114971821	167625470	8550744	10000.000000	8314	18034	1.000000	13052	16262	1.000000	9787126	-0.018178
114969766	167639803	8548327	10000.000000	8261	18418	1.000000	12940	16139	1.000000	9782114	-0.013882
114952169	167655495	8552870	10000.000000	8324	18195	1.000000	12963	16061	1.000000	9777180	-0.011294
114951457	167638698	8557045	10000.000000	8459	18116	1.000000	13218	15804	1.000000	9772314	-0.009484
114939213	167652636	8551671	10000.000000	8347	17971	1.000000	13257	16065	1.000000	9767383	-0.008791
114974033	167626208	8549125	10000.000000	8221	18363	1.000000	13002	16161	1.000000	9762376	-0.007164
114973310	167612016	8552016	10000.000000	8416	18084	1.000000	13064	16040	1.000000	9757481	-0.007359
114953979	167632324	8551723	10000.000000	8326	18303	1.000000	13340	15847	1.000000	9752586	-0.006896
114960582	167651679	8548566	10000.000000	8291	18320	1.000000	13043	16128	1.000000	9747703	-0.004967
114962636	167615236	8555290	10000.000000	8383	17906	1.000000	13010	16026	1.000000	9742727	-0.002287
114946427	167649381	8555258	10000.000000	8595	17824	1.000000	12846	15967	1.000000	9737837	-0.001781
114962437	167636027	8554681	10000.000000	8179	18441	1.000000	13272	15882	1.000000	9732903	-0.003267
114960762	167618863	8555752	10000.000000	8327	18186	1.000000	13166	16175	1.000000	9728111	-0.002968
114952486	167631265	8550752	10000.000000	8349	18234	1.000000	13005	15829	1.000000	9723347	-0.003157
114955421	167643204	8550982	10000.000000	8425	18133	1.000000	13020	15959	1.000000	9718460	-0.006013
114955876	167650401	8553939	10000.000000	8313	18257	1.000000	13383	15863	1.000000	9713523	-0.005942
114952931	167624026	8552302	10000.000000	8494	17981	1.000000	13249	15877	1.000000	9708682	-0.005777
114950688	167645618	8554488	10000.000000	8302	18240	1.000000	12939	16071	1.000000	9703766	-0.004884
114959638	167653449	8552522	10000.000000	8400	18094	1.000000	13056	16185	1.000000	9698831	-0.004701
114951774	167647827	8551749	10000.000000	8339	18194	1.000000	13019	16131	1.000000	9693947	-0.002712
114976718	167618016	8549309	10000.000000	8210	18257	1.000000	12987	16047	1.000000	9689012	-0.002521
114949185	167642337	8554177	10000.000000	8304	18282	1.000000	12929	16044	1.000000	9684230	-0.003360
114971097	167625957	8552015	10000.000000	8320	18114	1.000000	13187	16026	1.000000	9679427	-0.003380
114949433	167662261	8550327	10000.000000	8340	18256	1.000000	13263	15850	1.000000	9674549	-0.003357
114955974	167627375	8555325	10000.000000	8255	18301	1.000000	13098	16016	1.000000	9669836	-0.003307
114949912	167638918	8551629	10000.000000	8388	18110	1.000000	12998	16065	1.000000	9665012	-0.002916
114955583	167643844	8551581	10000.000000	8293	18174	1.000000	12883	16171	1.000000	9660124	-0.004097
114959907	167631875	8552312	10000.000000	8421	18016	1.000000	13253	16024	1.000000	9655316	-0.003974
114939045	167663420	8555209	10000.000000	8326	18086	1.000000	13010	15947	1.000000	9650510	-0.003822
114954288	167640645	8553482	10000.000000	8325	18011	1.000000	13079	16043	1.000000	9645698	-0.003839
114955553	167642212	8554247	10000.000000	8242	18235	1.000000	13150	16113	1.000000	9640914	-0.004402
114955257	167651187	8550869	10000.000000	8445	18267	1.000000	13133	15972	1.000000	9636020	-0.004154
114954192	167636740	8554815	10000.000000	8379	18144	1.000000	12951	16187	1.000000	9631184	-0.004302
114957081	167641424	8550300	10000.000000	8268	18375	1.000000	13105	16124	1.000000	9626344	-0.004454
114950927	167641561	8554082	10000.000000	8266	18044	1.000000	13006	15902	1.000000	9621584	-0.004373
114952372	167640808	8551679	10000.000000	8339	18171	1.000000	13121	15877	1.000000	9616857	-0.003686
114962703	167637689	8551027	10000.000000	8440	18031	1.000000	13143	16010	1.000000	9612005	-0.003793
114956741	167627648	8552995	10000.000000	8379	18223	1.000000	12983	16161	1.000000	9607283	-0.003710
114964828	167611769	8554083	10000.000000	8342	18075	1.000000	13170	16340	1.000000	9602476	-0.003641
114937111	167633847	8554364	10000.000000	8292	18216	1.000000	13157	15981	1.000000	9597832	-0.003386
114956332	167616335	8551531	10000.000000	8473	17898	1.000000	13278	15966	1.000000	9593013	-0.004338
114956399	167622908	8557016	10000.000000	8346	18331	1.000000	13164	15997	1.000000	9588152	-0.004250
114966106	167628207	8548518	10000.000000	8407	18131	1.000000	13111	15973	1.000000	9583350	-0.004266
114949507	167646243	8551553	10000.000000	8531	17886	1.000000	13139	16068	1.000000	9578631	-0.004288
114967800	167643272	8550453	10000.000000	8418	18181	1.000000	12943	16258	1.000000	9573803	-0.004475
114960808	167609914	8552817	10000.000000	8385	18068	1.000000	13016	16096	1.000000	9569046	-0.004170
114940574	167657763	8556822	10000.000000	8301	18339	1.000000	13116	15928	1.000000	9564227	-0.003891
114951673	167640491	8547883	10000.000000	8343	18170	1.000000	13074	16074	1.000000	9559380	-0.003911
114967703	167619119	8552706	10000.000000	8253	18244	1.000000	13127	15823	1.000000	9554575	-0.004027
114938815	167666321	8553129	10000.000000	8420	18352	1.000000	13069	16019	1.000000	9549685	-0.004162
114956720	167647026	8551801	10000.000000	8205	18465	1.000000	13056	16143	1.000000	9544847	-0.004407
114958880	167625375	8551172	10000.000000	8316	18381	1.000000	12999	16088	1.000000	9540006	-0.004394
114947238	167636870	8552704	10000.000000	8394	18158	1.000000	13119	15957	1.000000	9535323	-0.004203
114964316	167616242	8552618	10000.000000	8431	18076	1.000000	13193	15907	1.000000	9530442	-0.003970
114949300	167642849	8553734	10000.000000	8343	18179	1.000000	13110	15987	1.000000	9525644	-0.003767
114953090	167652457	8547127	10000.000000	8356	18241	1.000000	13064	16326	1.000000	9520877	-0.003724
114972315	167626772	8551549	10000.000000	8303	18207	1.000000	12977	16126	1.000000	9516100	-0.003729
npatches	nstrain	runtime	dt	init_x	init_y	init_y_blood	init_z	init_S	beta0	beta1	beta2	beta3	mean_beta	B	d	delta	delta_blood	b[0]	mut	m	CTL	c	g	epsilon	k	het	lambda	rho	omega	x_max	patch.dyna	DELTA	A	VA
10000	1	100.000000	0.001000	21900	9499	5000000	0.001000	10000000	12.437957	5.281944	10.565921	10.967784	9	800000000	0.010000	1.000000	1.000000	80000	0.000050	0.004800	1	0.001000	1.000000	2.500000	3.000000	0.500000	0.000000	0.000000	0.000000	31872	0	10.000000	7.000000	1.000000
sus	inf	inf_blood	z	x[0]	y[0][0]	z[0]	x[1]	y[1][0]	z[1]	S[0]	synchrony
219000000	94990000	5000000	10.000000	21900	9499	0.001000	21900	9499	0.001000	10000000	0.000000
145492227	108408198	5547453	10000.000000	10669	12148	1.000000	20149	8684	1.000000	9995127	0.000000
151020368	103713524	5290676	10000.000000	11200	12017	1.000000	20656	8157	1.000000	9990121	0.000000
151124558	103839728	5299595	10000.000000	11190	12042	1.000000	20495	8217	1.000000	9985081	0.000000
151075177	103863916	5300430	10000.000000	11095	12019	1.000000	20880	8323	1.000000	9980055	0.000000
151108424	103850712	5299062	10000.000000	11291	11728	1.000000	20757	8037	1.000000	9975046	0.000000
151098546	103852535	5296911	10000.000000	11277	11867	1.000000	20641	8192	1.000000	9969979	0.000000
151073493	103875745	5301397	10000.000000	11158	11957	1.000000	20428	8305	1.000000	9965081	0.000000
151098445	103875739	5301616	10000.000000	11037	11973	1.000000	20780	8199	1.000000	9960002	0.000000
151115459	103841366	5298295	10000.000000	11256	11856	1.000000	20885	8311	1.000000	9955004	0.000000
151102043	103865066	5304465	10000.000000	11142	11723	1.000000	20730	8290	1.000000	9950012	0.000000
151062737	103883974	5302715	10000.000000	11163	11938	1.000000	20639	8282	1.000000	9945045	0.000000
151093760	103859135	5298967	10000.000000	11296	11785	1.000000	20571	8249	1.000000	9939982	0.000000
151106795	103868162	5298262	10000.000000	11138	11752	1.000000	20543	8334	1.000000	9935002	0.000000
151109066	103855478	5298775	10000.000000	11151	11911	1.000000	20620	8260	1.000000	9930001	0.000000
151074693	103859610	5299932	10000.000000	11076	11965	1.000000	20787	8145	1.000000	9924997	0.000000
151062255	103897077	5301720	10000.000000	11199	12004	1.000000	20760	8253	1.000000	9920024	0.000000
151091491	103865312	5301599	10000.000000	11298	11759	1.000000	20632	8249	1.000000	9914889	0.000000
151081022	103868155	5300627	10000.000000	11042	12033	1.000000	20754	8423	1.000000	9910010	0.000000
151083700	103866747	5298658	10000.000000	11324	11857	1.000000	20480	8327	1.000000	9904988	0.000000
151100185	103866917	5298807	10000.000000	11173	11991	1.000000	20461	8382	1.000000	9899973	0.000000
151088608	103872260	5295074	10000.000000	11227	11871	1.000000	20579	8405	1.000000	9894948	0.000000
151101297	103864686	5300585	10000.000000	11279	11889	1.000000	20769	8252	1.000000	9890098	0.000000
151068031	103888907	5297879	10000.000000	11108	12046	1.000000	20648	8270	1.000000	9885140	0.000000
151092515	103850846	5299258	10000.000000	11094	12032	1.000000	20517	8294	1.000000	9880126	0.000000
151082940	103873168	5301068	10000.000000	11246	11881	1.000000	20780	8172	1.000000	9875191	0.000000
151125910	103854044	5300710	10000.000000	11104	11955	1.000000	20837	8092	1.000000	9870326	0.000000
151099998	103865580	5298477	10000.000000	11166	11903	1.000000	20515	8248	1.000000	9865262	0.000000
151112181	103873128	5293531	10000.000000	11151	11997	1.000000	20561	8171	1.000000	9860252	0.000000
151081080	103867265	5299222	10000.000000	11194	11867	1.000000	20859	8138	1.000000	9855429	0.000000
151086058	103885563	5299284	10000.000000	11233	11838	1.000000	20366	8390	1.000000	9850544	0.000000
151087655	103865215	5303481	10000.000000	11242	11745	1.000000	20654	8289	1.000000	9845631	0.000000
151090523	103880313	5299405	10000.000000	11068	11924	1.000000	20602	8339	1.000000	9840696	0.000000
151095724	103857563	5302303	10000.000000	11284	11989	1.000000	20713	8425	1.000000	9835800	0.000000
151072370	103863394	5301856	10000.000000	11095	11961	1.000000	20458	8269	1.000000	9830949	0.000000
151080719	103849627	5295719	10000.000000	11422	11855	1.000000	20579	8317	1.000000	9825990	0.000000
151094671	103861193	5300946	10000.000000	11086	12062	1.000000	20335	8374	1.000000	9821186	0.000000
151116294	103860171	5300297	10000.000000	11243	11849	1.000000	20688	8315	1.000000	9816387	0.000000
151086451	103863528	5295815	10000.000000	11283	11834	1.000000	20675	8319	1.000000	9811553	0.000000
151104633	103852145	5294736	10000.000000	10898	12158	1.000000	20774	8299	1.000000	9806625	0.000000
151080407	103879683	5300732	10000.000000	11218	11825	1.000000	20611	8250	1.000000	9801690	-1.#IND00
151101549	103853590	5297221	10000.000000	11088	12054	1.000000	20773	8198	1.000000	9796703	-0.088000
151076174	103859563	5295811	10000.000000	11273	11865	1.000000	20790	8240	1.000000	9791735	-0.025413
151083095	103879152	5298951	10000.000000	11264	11868	1.000000	20530	8436	1.000000	9786749	-0.020983
151096804	103855372	5300778	10000.000000	11147	11988	1.000000	20912	8174	1.000000	9781808	-0.007118
151089142	103874428	5300723	10000.000000	11090	12061	1.000000	20565	8376	1.000000	9776918	-0.016457
151103819	103854308	5296887	10000.000000	11078	12041	1.000000	20791	7980	1.000000	9772093	-0.004831
151070844	103903144	5300100	10000.000000	11159	11962	1.000000	20513	8174	1.000000	9767190	-0.006599
151069598	103866522	5301724	10000.000000	11171	11807	1.000000	20590	8130	1.000000	9762442	-0.006623
151101073	103851171	5300668	10000.000000	11124	12005	1.000000	20604	8138	1.000000	9757370	-0.003306
151111752	103844407	5300902	10000.000000	11204	11983	1.000000	20431	8376	1.000000	9752566	0.000665
151095782	103860823	5298936	10000.000000	11211	11802	1.000000	20449	8598	1.000000	9747727	0.002715
151101710	103851953	5299301	10000.000000	11232	12061	1.000000	20765	8103	1.000000	9742911	0.003241
151095117	103861384	5300585	10000.000000	11261	11890	1.000000	20641	8224	1.000000	9738118	0.003004
151109820	103832782	5294097	10000.000000	11272	11846	1.000000	20706	8375	1.000000	9733286	0.002460
151098322	103880989	5300375	10000.000000	11140	11956	1.000000	20553	8244	1.000000	9728413	0.001883
151084760	103860359	5301170	10000.000000	11244	11779	1.000000	20538	8306	1.000000	9723556	0.001307
151101878	103881344	5301197	10000.000000	11109	12055	1.000000	20746	8276	1.000000	9718676	0.000446
151108172	103846942	5298537	10000.000000	11158	11942	1.000000	20562	8269	1.000000	9713711	-0.000206
151102482	103843953	5299985	10000.000000	11182	11573	1.000000	20815	8284	1.000000	9708944	0.000882
151093375	103861546	5303285	10000.000000	11290	11886	1.000000	20757	8050	1.000000	9704201	-0.000889
151091537	103867670	5297794	10000.000000	11173	11833	1.000000	20532	8308	1.000000	9699385	-0.000706
151098503	103858903	5297389	10000.000000	11189	11979	1.000000	20478	8325	1.000000	9694593	-0.000651
151082790	103902901	5299656	10000.000000	11148	11940	1.000000	20619	8325	1.000000	9689706	-0.001295
151090767	103864210	5302035	10000.000000	11053	12085	1.000000	20814	8094	1.000000	9684814	-0.001592
151086789	103882788	5299539	10000.000000	11178	11888	1.000000	20528	8317	1.000000	9680046	-0.001115
151103187	103849762	5298000	10000.000000	11178	11797	1.000000	20707	8175	1.000000	9675223	-0.001440
151102604	103858439	5295862	10000.000000	11156	11841	1.000000	21011	7928	1.000000	9670373	-0.001500
151115599	103845457	5298827	10000.000000	11023	12126	1.000000	20480	8410	1.000000	9665507	-0.001235
151089078	103873923	5300935	10000.000000	11276	11640	1.000000	20852	8078	1.000000	9660719	-0.001033
151084086	103862643	5298888	10000.000000	11147	12011	1.000000	20653	8376	1.000000	9655935	-0.000695
151081035	103862951	5301815	10000.000000	11205	11851	1.000000	20559	8192	1.000000	9651042	-0.001561
151074876	103873867	5298530	10000.000000	11184	11818	1.000000	20633	8271	1.000000	9646323	-0.001424
151092360	103853810	5298073	10000.000000	10905	12061	1.000000	20699	8220	1.000000	9641495	-0.001472
151099934	103868491	5300401	10000.000000	11158	11808	1.000000	20559	8201	1.000000	9636555	-0.000670
151085446	103881251	5292940	10000.000000	11183	11676	1.000000	20429	8421	1.000000	9631669	-0.001281
151087788	103873250	5295269	10000.000000	11278	11927	1.000000	20670	8294	1.000000	9626819	-0.001337
151095322	103846779	5298985	10000.000000	11060	11955	1.000000	20527	8520	1.000000	9622020	-0.001598
151092309	103859337	5301636	10000.000000	11248	11897	1.000000	20661	8233	1.000000	9617212	-0.001077
151091345	103849776	5302299	10000.000000	11123	11993	1.000000	20709	8135	1.000000	9612443	-0.001169
151092506	103868302	5295858	10000.000000	11166	11863	1.000000	20435	8447	1.000000	9607693	-0.001300
151087529	103863973	5299052	10000.000000	11325	11848	1.000000	20520	8317	1.000000	9603008	-0.001101
151096982	103862373	5298916	10000.000000	11181	12048	1.000000	20631	8149	1.000000	9598127	-0.000246
151092721	103881374	5298999	10000.000000	11075	11976	1.000000	20771	8210	1.000000	9593366	-0.000103
151070144	103870139	5302304	10000.000000	11301	11729	1.000000	20624	8121	1.000000	9588482	-0.000150
151062825	103880221	5300734	10000.000000	11395	11893	1.000000	20559	8293	1.000000	9583782	-0.000096
151101969	103853194	5296363	10000.000000	11102	11905	1.000000	20693	8454	1.000000	9578938	0.001137
151089420	103874825	5299600	10000.000000	11169	11879	1.000000	20655	8249	1.000000	9574171	0.001183
151094189	103861516	5301514	10000.000000	11145	12004	1.000000	20570	8246	1.000000	9569350	0.001072
151081508	103883294	5297181	10000.000000	11230	11785	1.000000	20613	8313	1.000000	9564451	0.000922
151072446	103872681	5295312	10000.000000	11399	11640	1.000000	20616	8199	1.000000	9559669	0.001543
151064189	103888696	5300516	10000.000000	11076	12035	1.000000	20677	8247	1.000000	9554798	0.001359
151088961	103845721	5300971	10000.000000	11176	11918	1.000000	20527	8227	1.000000	9550028	0.001684
151110567	103860894	5301896	10000.000000	11246	11675	1.000000	20663	8331	1.000000	9545165	0.001520
151088490	103873593	5295551	10000.000000	11302	11823	1.000000	20770	8199	1.000000	9540393	0.001505
151077730	103871671	5301040	10000.000000	11024	11980	1.000000	20675	8222	1.000000	9535612	0.002101
151086103	103874334	5300211	10000.000000	11122	11978	1.000000	20474	8183	1.000000	9530838	0.002048
151099570	103860448	5298575	10000.000000	11247	11797	1.000000	20651	8266	1.000000	9526084	0.001736
151105431	103835143	5300109	10000.000000	11027	12115	1.000000	20649	8233	1.000000	9521245	0.001385
151083169	103880460	5298987	10000.000000	10999	12063	1.000000	20721	8318	1.000000	9516639	0.001517
npatches	nstrain	runtime	dt	init_x	init_y	init_y_blood	init_z	init_S	beta0	beta1	beta2	beta3	mean_beta	B	d	delta	delta_blood	b[0]	mut	m	CTL	c	g	epsilon	k	het	lambda	rho	omega	x_max	patch.dyna	DELTA	A	VA
10000	1	100.000000	0.001000	21900	9499	5000000	0.001000	10000000	12.939985	8.693803	8.695432	6.442686	9	800000000	0.010000	1.000000	1.000000	80000	0.000050	0.004800	1	0.001000	1.000000	2.500000	4.000000	0.500000	0.000000	0.000000	0.000000	31872	0	10.000000	7.000000	1.000000
sus	inf	inf_blood	z	x[0]	y[0][0]	z[0]	x[1]	y[1][0]	z[1]	S[0]	synchrony
219000000	94990000	5000000	10.000000	21900	9499	0.001000	21900	9499	0.001000	10000000	0.000000
176595565	68832428	3532994	10000.000000	13072	8572	1.000000	17577	6920	1.000000	9994977	0.000000
186272891	65547872	3340469	10000.000000	13552	8190	1.000000	18485	6547	1.000000	9989977	0.000000
185845172	66060360	3370469	10000.000000	13696	8210	1.000000	18739	6585	1.000000	9984949	0.000000
185838715	66045632	3369904	10000.000000	13614	8359	1.000000	18570	6500	1.000000	9980061	0.000000
185793596	66066095	3371684	10000.000000	13808	7927	1.000000	18852	6552	1.000000	9974946	0.000000
185776601	66086751	3371700	10000.000000	13696	8051	1.000000	18546	6675	1.000000	9969917	0.000000
185816748	66035241	3366656	10000.000000	13798	8112	1.000000	18837	6589	1.000000	9964777	0.000000
185784502	66051601	3371772	10000.000000	13628	8180	1.000000	18523	6679	1.000000	9959664	0.000000
185807195	66043715	3367492	10000.000000	13886	8279	1.000000	18613	6590	1.000000	9954670	0.000000
185814944	66042645	3372518	10000.000000	13811	8099	1.000000	18602	6534	1.000000	9949651	0.000000
185809152	66043040	3371402	10000.000000	13626	8156	1.000000	18644	6565	1.000000	9944677	0.000000
185803202	66049357	3367525	10000.000000	13491	8234	1.000000	18475	6676	1.000000	9939677	0.000000
185846185	66027710	3366620	10000.000000	13710	8162	1.000000	18763	6504	1.000000	9934818	0.000000
185811652	66058025	3367786	10000.000000	13579	8292	1.000000	18623	6587	1.000000	9929800	0.000000
185799342	66050973	3368534	10000.000000	13772	8145	1.000000	18908	6401	1.000000	9924876	0.000000
185807064	66056287	3371654	10000.000000	13640	8297	1.000000	18844	6577	1.000000	9919982	0.000000
185807165	66031537	3369478	10000.000000	13586	8380	1.000000	18379	6698	1.000000	9914981	0.000000
185812318	66058270	3367775	10000.000000	13611	8280	1.000000	18565	6688	1.000000	9910116	0.000000
185810291	66032150	3365013	10000.000000	13588	8399	1.000000	18443	6705	1.000000	9905091	0.000000
185790331	66065287	3372287	10000.000000	13497	8285	1.000000	18477	6757	1.000000	9900098	0.000000
185808270	66058415	3371991	10000.000000	13727	8410	1.000000	18474	6763	1.000000	9895250	0.000000
185783174	66072475	3368045	10000.000000	13668	8323	1.000000	18489	6612	1.000000	9890327	0.000000
185818262	66028639	3369475	10000.000000	13847	8123	1.000000	18490	6682	1.000000	9885463	0.000000
185817889	66042168	3369715	10000.000000	13551	8534	1.000000	18501	6605	1.000000	9880562	0.000000
185816432	66046662	3368397	10000.000000	13596	8205	1.000000	18525	6574	1.000000	9875522	0.000000
185829863	66033381	3370222	10000.000000	13494	8328	1.000000	18448	6562	1.000000	9870601	0.000000
185819089	66041766	3369640	10000.000000	13579	8281	1.000000	18553	6757	1.000000	9865734	0.000000
185796125	66044503	3368405	10000.000000	14085	8025	1.000000	18460	6665	1.000000	9860807	0.000000
185799583	66061743	3368924	10000.000000	13697	8243	1.000000	18490	6766	1.000000	9855921	0.000000
185794382	66067616	3369032	10000.000000	13601	8236	1.000000	18373	6544	1.000000	9850867	0.000000
185780074	66047410	3368965	10000.000000	13752	8386	1.000000	18580	6455	1.000000	9845967	0.000000
185816421	66050512	3369121	10000.000000	13764	8285	1.000000	18466	6543	1.000000	9841157	0.000000
185805692	66073981	3369341	10000.000000	13576	8289	1.000000	18426	6635	1.000000	9836352	0.000000
185827307	66033317	3367418	10000.000000	13596	8362	1.000000	18502	6577	1.000000	9831367	0.000000
185828880	66046245	3372397	10000.000000	13811	8223	1.000000	18430	6665	1.000000	9826335	0.000000
185791593	66061089	3369946	10000.000000	13925	8140	1.000000	18709	6508	1.000000	9821481	0.000000
185827245	66047485	3370502	10000.000000	13816	8176	1.000000	18278	6899	1.000000	9816507	0.000000
185821208	66054230	3369902	10000.000000	13588	8229	1.000000	18626	6579	1.000000	9811532	0.000000
185782114	66061467	3371970	10000.000000	13509	8331	1.000000	18601	6624	1.000000	9806601	0.000000
185836963	66017355	3368430	10000.000000	13394	8516	1.000000	18474	6753	1.000000	9801704	-1.#IND00
185834043	66022836	3370273	10000.000000	13684	8448	1.000000	18536	6586	1.000000	9796781	-0.080000
185784352	66077825	3369254	10000.000000	13742	8102	1.000000	18526	6630	1.000000	9791761	-0.041100
185775037	66067217	3367140	10000.000000	13739	8201	1.000000	18394	6672	1.000000	9786829	-0.029954
185803231	66050999	3373025	10000.000000	13665	8286	1.000000	18495	6684	1.000000	9781967	-0.022538
185841238	66022328	3369357	10000.000000	13703	8339	1.000000	18675	6482	1.000000	9777102	-0.016002
185801528	66062550	3367289	10000.000000	13524	8473	1.000000	18822	6521	1.000000	9772248	-0.012031
185811028	66057060	3367741	10000.000000	13611	8319	1.000000	18694	6534	1.000000	9767403	-0.010093
185771612	66065717	3371155	10000.000000	13759	8177	1.000000	18549	6637	1.000000	9762485	-0.008787
185818781	66034830	3368893	10000.000000	13631	8114	1.000000	18399	6724	1.000000	9757571	-0.006875
185819666	66046374	3370013	10000.000000	13615	8491	1.000000	18489	6581	1.000000	9752655	-0.006288
185847956	66021458	3371082	10000.000000	13641	8200	1.000000	18490	6608	1.000000	9747863	-0.006556
185834898	66029656	3366919	10000.000000	13668	8180	1.000000	18273	6684	1.000000	9743047	-0.006359
185798708	66043507	3369556	10000.000000	13484	8380	1.000000	18469	6834	1.000000	9738148	-0.006248
185829563	66025750	3369952	10000.000000	13688	8261	1.000000	18564	6709	1.000000	9733308	-0.008259
185788698	66071153	3372542	10000.000000	13736	8193	1.000000	18664	6634	1.000000	9728480	-0.008289
185806250	66039215	3369365	10000.000000	13509	8305	1.000000	18355	6588	1.000000	9723615	-0.011536
185813857	66047507	3366811	10000.000000	13691	8424	1.000000	18747	6464	1.000000	9718795	-0.011293
185814718	66050535	3369513	10000.000000	13555	8272	1.000000	18642	6611	1.000000	9713935	-0.012504
185839547	66032994	3369785	10000.000000	13832	8112	1.000000	18699	6469	1.000000	9709090	-0.012228
185809866	66067689	3375247	10000.000000	13746	8274	1.000000	18325	6625	1.000000	9704335	-0.010636
185842785	66030808	3369220	10000.000000	13609	8489	1.000000	18544	6646	1.000000	9699392	-0.010395
185801850	66049326	3372752	10000.000000	13744	8238	1.000000	18424	6616	1.000000	9694644	-0.009857
185821354	66048107	3370953	10000.000000	13849	8049	1.000000	18495	6683	1.000000	9689871	-0.008898
185812020	66062796	3369639	10000.000000	13667	8174	1.000000	18705	6625	1.000000	9685003	-0.008781
185807775	66049650	3368094	10000.000000	13733	8293	1.000000	18591	6509	1.000000	9680068	-0.009025
185826821	66030955	3372570	10000.000000	13921	8036	1.000000	18545	6665	1.000000	9675190	-0.010681
185807191	66051739	3369023	10000.000000	13598	8371	1.000000	18652	6677	1.000000	9670395	-0.010809
185802112	66048219	3370691	10000.000000	13735	8160	1.000000	18527	6582	1.000000	9665621	-0.009980
185811584	66034043	3370414	10000.000000	13678	8377	1.000000	18665	6709	1.000000	9660802	-0.009819
185812250	66048200	3369370	10000.000000	13610	8151	1.000000	18512	6584	1.000000	9656024	-0.009147
185799734	66044545	3371103	10000.000000	13877	8173	1.000000	18612	6612	1.000000	9651165	-0.009062
185828958	66039906	3370317	10000.000000	13610	8090	1.000000	18636	6731	1.000000	9646232	-0.008757
185804054	66058832	3369335	10000.000000	13613	8224	1.000000	18190	6840	1.000000	9641478	-0.006845
185807416	66051864	3368844	10000.000000	13567	8338	1.000000	18494	6680	1.000000	9636620	-0.006582
185830724	66044733	3368565	10000.000000	13785	8138	1.000000	18653	6419	1.000000	9631707	-0.006451
185789602	66059860	3369054	10000.000000	13854	8026	1.000000	18654	6535	1.000000	9626833	-0.006148
185808999	66038902	3370671	10000.000000	13293	8475	1.000000	18489	6527	1.000000	9622117	-0.006070
185791491	66055179	3367844	10000.000000	13400	8465	1.000000	18690	6483	1.000000	9617304	-0.006797
185807262	66046687	3372369	10000.000000	13629	8353	1.000000	18323	6541	1.000000	9612504	-0.006258
185827803	66040251	3370084	10000.000000	13767	8202	1.000000	18446	6649	1.000000	9607736	-0.006003
185839494	66034392	3368102	10000.000000	13827	8110	1.000000	18271	6647	1.000000	9602969	-0.005656
185806247	66055121	3371017	10000.000000	13788	8076	1.000000	18493	6492	1.000000	9598131	-0.005460
185802804	66060979	3371244	10000.000000	13658	8245	1.000000	18460	6479	1.000000	9593204	-0.004985
185789996	66059597	3368752	10000.000000	13830	8343	1.000000	18462	6656	1.000000	9588275	-0.005126
185833979	66036792	3370821	10000.000000	13830	7921	1.000000	18779	6405	1.000000	9583471	-0.004719
185780433	66060915	3368540	10000.000000	13662	8116	1.000000	18457	6623	1.000000	9578696	-0.004628
185793816	66060262	3369334	10000.000000	13517	8385	1.000000	18522	6733	1.000000	9573798	-0.004556
185801442	66071857	3368351	10000.000000	13817	7989	1.000000	18608	6444	1.000000	9568984	-0.004519
185794928	66059030	3372257	10000.000000	13936	8085	1.000000	18525	6553	1.000000	9564216	-0.004525
185787012	66049174	3366442	10000.000000	13526	8360	1.000000	18491	6555	1.000000	9559518	-0.004481
185797151	66079050	3370592	10000.000000	13478	8318	1.000000	18446	6714	1.000000	9554729	-0.004264
185802495	66054841	3371438	10000.000000	13436	8302	1.000000	18582	6497	1.000000	9549912	-0.004599
185815381	66055134	3373498	10000.000000	13804	8213	1.000000	18444	6530	1.000000	9545235	-0.004551
185787537	66060870	3368846	10000.000000	13317	8589	1.000000	18529	6610	1.000000	9540459	-0.005017
185833658	66040253	3366178	10000.000000	13571	8183	1.000000	18493	6572	1.000000	9535670	-0.004688
185772984	66080934	3375102	10000.000000	13558	8183	1.000000	18727	6493	1.000000	9530835	-0.004660
185827330	66038674	3368685	10000.000000	13602	8305	1.000000	18314	6686	1.000000	9526068	-0.004880
185812242	66026111	3370721	10000.000000	13738	8109	1.000000	18568	6545	1.000000	9521324	-0.004507
185812414	66058777	3368452	10000.000000	13726	8302	1.000000	18325	6736	1.000000	9516625	-0.004483
npatches	nstrain	runtime	dt	init_x	init_y	init_y_blood	init_z	init_S	beta0	beta1	beta2	beta3	mean_beta	B	d	delta	delta_blood	b[0]	mut	m	CTL	c	g	epsilon	k	het	lambda	rho	omega	x_max	patch.dyna	DELTA	A	VA
10000	1	100.000000	0.001000	21900	9499	5000000	0.001000	10000000	7.272632	6.150680	7.194796	8.099970	9	800000000	0.010000	1.000000	1.000000	80000	0.000050	0.004800	1	0.001000	1.000000	2.500000	5.000000	0.500000	0.000000	0.000000	0.000000	31872	0	10.000000	7.000000	1.000000
sus	inf	inf_blood	z	x[0]	y[0][0]	z[0]	x[1]	y[1][0]	z[1]	S[0]	synchrony
219000000	94990000	5000000	10.000000	21900	9499	0.001000	21900	9499	0.001000	10000000	0.000000
205254211	43119522	2218840	10000.000000	22573	3635	1.000000	24269	3202	1.000000	9995001	0.000000
219094197	41058558	2094759	10000.000000	24314	3160	1.000000	25909	2889	1.000000	9989986	0.000000
218158928	41774795	2132070	10000.000000	24231	3364	1.000000	26205	2866	1.000000	9984941	0.000000
218069498	41742811	2128826	10000.000000	24375	3428	1.000000	25855	2952	1.000000	9979887	0.000000
218113708	41744153	2126866	10000.000000	24339	3420	1.000000	25828	2842	1.000000	9974858	0.000000
218020453	41780702	2129570	10000.000000	24369	3436	1.000000	26132	2951	1.000000	9969883	0.000000
218059625	41754837	2132187	10000.000000	24252	3256	1.000000	26090	2988	1.000000	9964887	0.000000
218060373	41761427	2128307	10000.000000	24309	3409	1.000000	25841	2912	1.000000	9959811	0.000000
218092488	41743659	2126730	10000.000000	24437	3409	1.000000	25973	3063	1.000000	9954895	0.000000
218088071	41755570	2129909	10000.000000	24072	3433	1.000000	25970	2992	1.000000	9950060	0.000000
218064289	41764680	2129095	10000.000000	24373	3416	1.000000	26024	2999	1.000000	9945032	0.000000
218066415	41765326	2128856	10000.000000	24117	3452	1.000000	25705	3076	1.000000	9940079	0.000000
218053745	41741663	2130914	10000.000000	24665	3340	1.000000	26161	2705	1.000000	9935110	0.000000
218096830	41735200	2131104	10000.000000	24228	3378	1.000000	26187	2898	1.000000	9930088	0.000000
218078684	41757770	2131938	10000.000000	24149	3522	1.000000	25734	2945	1.000000	9925138	0.000000
218058113	41758277	2130269	10000.000000	24425	3299	1.000000	26022	2968	1.000000	9920218	0.000000
218095430	41733916	2127849	10000.000000	24313	3481	1.000000	25872	2966	1.000000	9915191	0.000000
218072280	41751587	2129805	10000.000000	24409	3434	1.000000	26052	2887	1.000000	9910185	0.000000
218058621	41753800	2129867	10000.000000	24311	3382	1.000000	25884	2878	1.000000	9905244	0.000000
218071131	41727088	2131523	10000.000000	24196	3318	1.000000	25659	2967	1.000000	9900325	0.000000
218075137	41748475	2128834	10000.000000	24379	3306	1.000000	25986	2925	1.000000	9895437	0.000000
218068730	41738133	2130257	10000.000000	24350	3480	1.000000	26126	2994	1.000000	9890630	0.000000
218068571	41753222	2131639	10000.000000	24411	3522	1.000000	25760	2998	1.000000	9885724	0.000000
218071435	41753365	2133388	10000.000000	24277	3406	1.000000	26190	2933	1.000000	9880768	0.000000
218076367	41742333	2130366	10000.000000	24254	3543	1.000000	26170	2863	1.000000	9875911	0.000000
218099213	41755435	2129509	10000.000000	24062	3401	1.000000	26110	2820	1.000000	9870992	0.000000
218102733	41741984	2131654	10000.000000	24337	3475	1.000000	26127	2906	1.000000	9866030	0.000000
218086789	41747683	2127990	10000.000000	24584	3374	1.000000	26402	2828	1.000000	9861193	0.000000
218066852	41767890	2130934	10000.000000	24308	3500	1.000000	25797	3044	1.000000	9856247	0.000000
218049580	41749455	2129592	10000.000000	24213	3411	1.000000	26016	3001	1.000000	9851402	0.000000
218099413	41744631	2127833	10000.000000	24157	3467	1.000000	26144	2891	1.000000	9846432	0.000000
218097738	41736121	2128849	10000.000000	24319	3337	1.000000	26086	3035	1.000000	9841607	0.000000
218100501	41741520	2128928	10000.000000	24109	3525	1.000000	26003	2862	1.000000	9836696	0.000000
218073466	41740092	2130268	10000.000000	24222	3435	1.000000	25842	3050	1.000000	9831731	0.000000
218087448	41755931	2128905	10000.000000	24513	3580	1.000000	26173	2882	1.000000	9826774	0.000000
218085919	41744654	2129246	10000.000000	24412	3454	1.000000	26111	2956	1.000000	9821797	0.000000
218081317	41754107	2130195	10000.000000	24519	3396	1.000000	25961	2899	1.000000	9816780	0.000000
218073063	41762673	2131252	10000.000000	24288	3459	1.000000	25811	3022	1.000000	9811877	0.000000
218075861	41736509	2128490	10000.000000	24324	3358	1.000000	25846	2954	1.000000	9806947	0.000000
218073037	41766164	2129401	10000.000000	24255	3523	1.000000	26115	2819	1.000000	9801881	-1.#IND00
218081654	41752757	2133185	10000.000000	24416	3378	1.000000	25994	3065	1.000000	9796917	-0.028000
218071126	41759899	2131388	10000.000000	24169	3457	1.000000	26026	2813	1.000000	9792123	-0.005882
218089079	41738351	2128258	10000.000000	24147	3473	1.000000	26080	2963	1.000000	9787106	0.002286
218064309	41748399	2129326	10000.000000	24096	3501	1.000000	26013	2861	1.000000	9782255	-0.005704
218090828	41748140	2128486	10000.000000	24130	3515	1.000000	25984	3000	1.000000	9777285	-0.013538
218083779	41731268	2130256	10000.000000	24193	3366	1.000000	26078	2933	1.000000	9772391	-0.007604
218069510	41763900	2130461	10000.000000	24098	3441	1.000000	25938	2953	1.000000	9767523	-0.008772
218079591	41768656	2129705	10000.000000	24267	3507	1.000000	25788	3024	1.000000	9762627	-0.008433
218045178	41752377	2129104	10000.000000	24213	3470	1.000000	26065	2966	1.000000	9757906	-0.003370
218041708	41761399	2131920	10000.000000	24443	3406	1.000000	26023	2850	1.000000	9753074	-0.002880
218051591	41753999	2129068	10000.000000	24334	3487	1.000000	25829	3095	1.000000	9748179	-0.000888
218060897	41766899	2129356	10000.000000	24229	3433	1.000000	25954	2948	1.000000	9743306	-0.000970
218049853	41778903	2131594	10000.000000	24028	3485	1.000000	25905	2929	1.000000	9738383	-0.001635
218078400	41748676	2128948	10000.000000	24207	3467	1.000000	25841	3033	1.000000	9733623	-0.001912
218094953	41734876	2130958	10000.000000	24461	3418	1.000000	25973	2931	1.000000	9728711	-0.003207
218098714	41750158	2129847	10000.000000	24117	3469	1.000000	26074	2953	1.000000	9723943	-0.002495
218084909	41750518	2130841	10000.000000	24173	3407	1.000000	26068	3011	1.000000	9719106	-0.001683
218057899	41754576	2126067	10000.000000	24192	3533	1.000000	25956	2906	1.000000	9714171	-0.001370
218099341	41728213	2130753	10000.000000	24399	3481	1.000000	25920	2987	1.000000	9709458	-0.001511
218080250	41756506	2129287	10000.000000	24407	3418	1.000000	26090	2963	1.000000	9704678	-0.002643
218055221	41757734	2131911	10000.000000	23887	3573	1.000000	25653	2890	1.000000	9699738	-0.001978
218087787	41756521	2131204	10000.000000	24244	3359	1.000000	26141	2897	1.000000	9694975	-0.001652
218072633	41742248	2129542	10000.000000	24507	3285	1.000000	25831	2898	1.000000	9690104	-0.002925
218092706	41734651	2128274	10000.000000	24205	3541	1.000000	26155	2912	1.000000	9685250	-0.003898
218067485	41762345	2130621	10000.000000	24392	3499	1.000000	26225	2820	1.000000	9680473	-0.003421
218040864	41764777	2130681	10000.000000	24322	3519	1.000000	25820	3037	1.000000	9675531	-0.003029
218081641	41739164	2130751	10000.000000	24318	3442	1.000000	25988	2863	1.000000	9670694	-0.002588
218040130	41765038	2130186	10000.000000	24034	3640	1.000000	26212	2933	1.000000	9665953	-0.002511
218084841	41740994	2129520	10000.000000	24153	3409	1.000000	25885	3100	1.000000	9661078	-0.001944
218074374	41765305	2127844	10000.000000	24226	3515	1.000000	26037	3071	1.000000	9656248	-0.002367
218059837	41758191	2132594	10000.000000	24334	3432	1.000000	26051	3044	1.000000	9651323	-0.003075
218084514	41736358	2130018	10000.000000	24079	3511	1.000000	26021	2826	1.000000	9646405	-0.002937
218070014	41746691	2132202	10000.000000	24107	3469	1.000000	25944	2990	1.000000	9641609	-0.004102
218059352	41754616	2132293	10000.000000	24279	3423	1.000000	26109	2941	1.000000	9636731	-0.004188
218062306	41752089	2129716	10000.000000	24180	3489	1.000000	26044	2984	1.000000	9631997	-0.004054
218087533	41748863	2129870	10000.000000	24195	3356	1.000000	26052	2978	1.000000	9627056	-0.004117
218055697	41751368	2129800	10000.000000	24300	3502	1.000000	25963	2788	1.000000	9622299	-0.003695
218077667	41745521	2129574	10000.000000	24346	3342	1.000000	26240	2901	1.000000	9617530	-0.003686
218084950	41758670	2130841	10000.000000	24084	3461	1.000000	26103	2921	1.000000	9612765	-0.003646
218065089	41748007	2129961	10000.000000	24470	3452	1.000000	26348	2807	1.000000	9607807	-0.003576
218013649	41774893	2130526	10000.000000	24290	3393	1.000000	26162	3039	1.000000	9602997	-0.002753
218060183	41749518	2128013	10000.000000	24075	3458	1.000000	26214	2922	1.000000	9598285	-0.002799
218075290	41759294	2130592	10000.000000	24464	3384	1.000000	26024	2886	1.000000	9593559	-0.002473
218074028	41753424	2132944	10000.000000	24429	3527	1.000000	26124	2925	1.000000	9588764	-0.002353
218085543	41737031	2129569	10000.000000	24306	3382	1.000000	25899	2891	1.000000	9583936	-0.002249
218062887	41754588	2129467	10000.000000	24190	3498	1.000000	26193	2898	1.000000	9579255	-0.002254
218062596	41755078	2131581	10000.000000	24354	3334	1.000000	26194	2994	1.000000	9574540	-0.001830
218043677	41762296	2133309	10000.000000	24517	3344	1.000000	26134	2844	1.000000	9569681	-0.001978
218120293	41737561	2129649	10000.000000	24148	3481	1.000000	26058	2878	1.000000	9564880	-0.002021
218049817	41757546	2130671	10000.000000	24282	3604	1.000000	25811	2928	1.000000	9560062	-0.001811
218076464	41756902	2131844	10000.000000	24187	3490	1.000000	25969	2882	1.000000	9555357	-0.001545
218013286	41783063	2131208	10000.000000	23915	3493	1.000000	26328	2772	1.000000	9550643	-0.001383
218065070	41774857	2128160	10000.000000	24432	3486	1.000000	26132	2920	1.000000	9545942	-0.001126
218010262	41769418	2131622	10000.000000	24355	3312	1.000000	25956	2997	1.000000	9541211	-0.001109
218037961	41775586	2129858	10000.000000	24455	3491	1.000000	26160	2850	1.000000	9536357	-0.000771
218087585	41747155	2129328	10000.000000	24031	3593	1.000000	26242	2970	1.000000	9531564	-0.001031
218084919	41746928	2130976	10000.000000	24218	3555	1.000000	26125	3069	1.000000	9526781	-0.000791
218047268	41767015	2131217	10000.000000	24340	3379	1.000000	26142	3019	1.000000	9522045	-0.000692
218059126	41767756	2133845	10000.000000	24215	3331	1.000000	25998	2873	1.000000	9517388	-0.001782
npatches	nstrain	runtime	dt	init_x	init_y	init_y_blood	init_z	init_S	beta0	beta1	beta2	beta3	mean_beta	B	d	delta	delta_blood	b[0]	mut	m	CTL	c	g	epsilon	k	het	lambda	rho	omega	x_max	patch.dyna	DELTA	A	VA
10000	1	100.000000	0.001000	21900	9499	5000000	0.001000	10000000	12.971307	8.305085	6.557430	6.951102	9	800000000	0.010000	1.000000	1.000000	80000	0.000050	0.004800	1	0.001000	1.000000	2.500000	6.000000	0.500000	0.000000	0.000000	0.000000	31872	0	10.000000	7.000000	1.000000
sus	inf	inf_blood	z	x[0]	y[0][0]	z[0]	x[1]	y[1][0]	z[1]	S[0]	synchrony
219000000	94990000	5000000	10.000000	21900	9499	0.001000	21900	9499	0.001000	10000000	0.000000
230044648	26352369	1358986	10000.000000	18563	3702	1.000000	23529	2509	1.000000	9994987	0.000000
248391347	24695253	1257839	10000.000000	19645	3884	1.000000	26042	2126	1.000000	9989955	0.000000
247087977	25608046	1306888	10000.000000	19211	4011	1.000000	26004	2246	1.000000	9984929	0.000000
246837628	25601577	1307348	10000.000000	19458	3937	1.000000	25826	2190	1.000000	9980001	0.000000
246877710	25569539	1305573	10000.000000	19453	3843	1.000000	25771	2278	1.000000	9974976	0.000000
246847047	25587107	1306990	10000.000000	19611	3825	1.000000	25507	2449	1.000000	9970046	0.000000
246896763	25570186	1303841	10000.000000	19205	4080	1.000000	25800	2307	1.000000	9965090	0.000000
246864102	25578949	1305851	10000.000000	19663	3882	1.000000	25657	2203	1.000000	9959995	0.000000
246876017	25581539	1303879	10000.000000	19569	3836	1.000000	25549	2447	1.000000	9954910	0.000000
246872755	25575451	1304520	10000.000000	19495	3830	1.000000	25954	2214	1.000000	9949957	0.000000
246900740	25566032	1302439	10000.000000	19299	4028	1.000000	25503	2436	1.000000	9944951	0.000000
246889560	25586174	1306832	10000.000000	19576	3976	1.000000	26049	2213	1.000000	9940055	0.000000
246841916	25587073	1305172	10000.000000	19230	3910	1.000000	25748	2309	1.000000	9935019	0.000000
246879477	25572349	1304074	10000.000000	19558	3929	1.000000	25498	2298	1.000000	9930120	0.000000
246867998	25579483	1304680	10000.000000	19378	4120	1.000000	25619	2278	1.000000	9925177	0.000000
246880192	25578941	1306309	10000.000000	19334	3977	1.000000	25820	2135	1.000000	9920288	0.000000
246876404	25566344	1303421	10000.000000	19770	3726	1.000000	25642	2326	1.000000	9915378	0.000000
246872506	25561931	1304914	10000.000000	19634	3920	1.000000	25644	2242	1.000000	9910425	0.000000
246903152	25563494	1305671	10000.000000	19554	3959	1.000000	25929	2286	1.000000	9905422	0.000000
246892721	25579786	1304375	10000.000000	19136	3997	1.000000	25571	2265	1.000000	9900487	0.000000
246887050	25580018	1303414	10000.000000	19550	3878	1.000000	25769	2208	1.000000	9895574	0.000000
246874260	25583550	1305045	10000.000000	19665	3909	1.000000	25688	2299	1.000000	9890637	0.000000
246851850	25576905	1303596	10000.000000	19559	3929	1.000000	25727	2269	1.000000	9885782	0.000000
246868218	25562547	1303616	10000.000000	19682	3864	1.000000	25821	2176	1.000000	9880950	0.000000
246886875	25575422	1305346	10000.000000	19502	3885	1.000000	25751	2289	1.000000	9876075	0.000000
246895510	25571971	1306445	10000.000000	19609	3899	1.000000	25769	2254	1.000000	9871074	0.000000
246882551	25575725	1303982	10000.000000	19811	3883	1.000000	26008	2171	1.000000	9866177	0.000000
246881688	25575314	1303563	10000.000000	19492	3953	1.000000	25835	2259	1.000000	9861251	0.000000
246857240	25580842	1306457	10000.000000	19532	3854	1.000000	25967	2288	1.000000	9856422	0.000000
246888323	25572211	1302165	10000.000000	19329	4115	1.000000	25719	2335	1.000000	9851457	0.000000
246852974	25590071	1306006	10000.000000	19441	3908	1.000000	25976	2176	1.000000	9846472	0.000000
246859104	25575985	1305159	10000.000000	19332	3944	1.000000	25883	2215	1.000000	9841558	0.000000
246880747	25569068	1303262	10000.000000	19742	3845	1.000000	25800	2194	1.000000	9836621	0.000000
246894249	25571592	1303604	10000.000000	19647	3864	1.000000	25729	2284	1.000000	9831633	0.000000
246864755	25581079	1305865	10000.000000	19476	4036	1.000000	25638	2244	1.000000	9826687	0.000000
246897553	25557506	1304466	10000.000000	19594	3707	1.000000	25587	2176	1.000000	9821711	0.000000
246876113	25589689	1303945	10000.000000	19749	3805	1.000000	25646	2214	1.000000	9816818	0.000000
246876812	25571792	1304342	10000.000000	19568	3727	1.000000	25837	2324	1.000000	9811894	0.000000
246844383	25593663	1304640	10000.000000	19410	3828	1.000000	25669	2305	1.000000	9806963	0.000000
246898807	25569088	1303514	10000.000000	19458	3909	1.000000	26082	2144	1.000000	9801998	-1.#IND00
246884779	25566753	1305524	10000.000000	19623	3821	1.000000	25892	2268	1.000000	9797016	0.001600
246895240	25560285	1305518	10000.000000	19215	4042	1.000000	25583	2398	1.000000	9792006	-0.002711
246876728	25575078	1304748	10000.000000	19553	4006	1.000000	25848	2274	1.000000	9787022	0.005527
246857114	25579378	1304880	10000.000000	19448	3901	1.000000	25642	2340	1.000000	9781998	-0.000096
246855796	25602920	1306297	10000.000000	19415	3980	1.000000	26041	2163	1.000000	9777185	0.003825
246894524	25567446	1305551	10000.000000	19285	3999	1.000000	25666	2350	1.000000	9772329	-0.001016
246908449	25563164	1305369	10000.000000	19679	3870	1.000000	26152	2193	1.000000	9767324	-0.000527
246861865	25583071	1305999	10000.000000	19368	3875	1.000000	25620	2366	1.000000	9762345	-0.002780
246832791	25579388	1304745	10000.000000	19448	4063	1.000000	26031	2160	1.000000	9757440	-0.003920
246879156	25572253	1304314	10000.000000	19345	4007	1.000000	26005	2220	1.000000	9752689	-0.002006
246872148	25574816	1303665	10000.000000	19472	3982	1.000000	26033	2258	1.000000	9747815	-0.002148
246888204	25569157	1305356	10000.000000	19295	3986	1.000000	25937	2289	1.000000	9742941	-0.003326
246851290	25577902	1305947	10000.000000	19317	3842	1.000000	25626	2499	1.000000	9738148	0.000717
246855250	25598970	1306603	10000.000000	19577	3868	1.000000	25810	2246	1.000000	9733119	0.000163
246877368	25567780	1302815	10000.000000	19383	3964	1.000000	25952	2154	1.000000	9728302	-0.002118
246897301	25572149	1304063	10000.000000	19647	3887	1.000000	25973	2247	1.000000	9723565	-0.001110
246876538	25589329	1305825	10000.000000	19811	3809	1.000000	26027	2145	1.000000	9718824	-0.000873
246892585	25572440	1304274	10000.000000	19539	3959	1.000000	26084	2264	1.000000	9713911	0.002660
246871167	25574189	1304594	10000.000000	19582	3914	1.000000	25731	2371	1.000000	9708978	0.002616
246872061	25593921	1304683	10000.000000	19102	4086	1.000000	25967	2340	1.000000	9704228	0.002611
246904073	25542750	1304582	10000.000000	19422	3866	1.000000	25814	2240	1.000000	9699407	0.002529
246905556	25572551	1304274	10000.000000	19688	3836	1.000000	25384	2307	1.000000	9694568	0.002934
246907351	25573536	1304240	10000.000000	19400	3943	1.000000	25556	2340	1.000000	9689655	0.002678
246858427	25600383	1308826	10000.000000	19431	4010	1.000000	25714	2261	1.000000	9684799	0.002763
246875220	25582771	1303060	10000.000000	19401	4066	1.000000	26044	2279	1.000000	9679958	0.003041
246857729	25571984	1305126	10000.000000	19590	3949	1.000000	25675	2195	1.000000	9675221	0.003174
246863470	25577565	1304296	10000.000000	19577	3924	1.000000	25818	2257	1.000000	9670428	0.002178
246893344	25561371	1304525	10000.000000	19142	4109	1.000000	25993	2196	1.000000	9665578	0.002132
246889675	25553136	1303386	10000.000000	19469	3922	1.000000	25624	2235	1.000000	9660684	0.002325
246879901	25587288	1303627	10000.000000	19445	3891	1.000000	25600	2274	1.000000	9655967	0.002297
246892853	25574778	1305709	10000.000000	19243	3932	1.000000	25829	2167	1.000000	9651279	0.002487
246915017	25560315	1304299	10000.000000	19475	3989	1.000000	25875	2144	1.000000	9646460	0.002574
246863114	25578338	1305570	10000.000000	19296	3916	1.000000	25724	2365	1.000000	9641601	0.002238
246863955	25569719	1305489	10000.000000	19358	3945	1.000000	25661	2295	1.000000	9636709	0.002082
246868547	25598284	1303980	10000.000000	19415	3852	1.000000	25695	2380	1.000000	9631868	0.001878
246870194	25564175	1303819	10000.000000	19452	3861	1.000000	25844	2256	1.000000	9627095	0.001812
246890056	25576284	1305471	10000.000000	19372	3997	1.000000	25789	2194	1.000000	9622359	0.001782
246858140	25572332	1300892	10000.000000	19354	4102	1.000000	25813	2255	1.000000	9617516	0.001937
246887533	25589604	1305616	10000.000000	19322	3814	1.000000	25745	2369	1.000000	9612648	0.002099
246872713	25574983	1306397	10000.000000	19742	3788	1.000000	25848	2324	1.000000	9607964	0.002101
246884507	25583170	1303790	10000.000000	19535	3992	1.000000	25792	2291	1.000000	9603014	0.000556
246865067	25580116	1305305	10000.000000	19277	4023	1.000000	25646	2182	1.000000	9598309	0.000749
246864473	25577582	1304532	10000.000000	19280	3927	1.000000	25867	2325	1.000000	9593585	0.000796
246848579	25573480	1303909	10000.000000	19434	3956	1.000000	25725	2409	1.000000	9588746	0.000812
246912028	25567783	1302794	10000.000000	19379	3926	1.000000	25733	2246	1.000000	9583954	0.000773
246849666	25593611	1305036	10000.000000	19201	3999	1.000000	25796	2287	1.000000	9579118	0.000480
246897664	25569113	1305329	10000.000000	19421	3867	1.000000	25624	2284	1.000000	9574156	0.000424
246861403	25591077	1305234	10000.000000	19405	4064	1.000000	25403	2326	1.000000	9569327	0.000466
246902807	25559242	1305152	10000.000000	19634	3893	1.000000	25753	2314	1.000000	9564524	0.000595
246888047	25570668	1304060	10000.000000	19700	3846	1.000000	25781	2331	1.000000	9559712	0.001076
246883627	25582224	1307027	10000.000000	19479	4000	1.000000	25734	2245	1.000000	9554973	0.000995
246847311	25569753	1305737	10000.000000	19338	3978	1.000000	25985	2160	1.000000	9550127	0.000702
246885192	25574372	1304576	10000.000000	19329	3967	1.000000	25788	2447	1.000000	9545208	0.000759
246899181	25570790	1304773	10000.000000	19643	3836	1.000000	25609	2390	1.000000	9540476	0.000848
246848908	25580043	1303848	10000.000000	19368	4004	1.000000	25970	2214	1.000000	9535691	0.000757
246843231	25588200	1303773	10000.000000	19326	4058	1.000000	25981	2212	1.000000	9531009	0.001076
246851081	25594926	1304395	10000.000000	19275	3947	1.000000	26043	2192	1.000000	9526090	0.000987
246887813	25579767	1307195	10000.000000	19130	3982	1.000000	25912	2263	1.000000	9521344	0.002147
246845733	25590383	1306982	10000.000000	19619	3863	1.000000	25739	2280	1.000000	9516501	0.002055
npatches	nstrain	runtime	dt	init_x	init_y	init_y_blood	init_z	init_S	beta0	beta1	beta2	beta3	mean_beta	B	d	delta	delta_blood	b[0]	mut	m	CTL	c	g	epsilon	k	het	lambda	rho	omega	x_max	patch.dyna	DELTA	A	VA
10000	1	100.000000	0.001000	21900	9499	5000000	0.001000	10000000	10.234905	5.019077	6.428731	9.952879	9	800000000	0.010000	1.000000	1.000000	80000	0.000050	0.004800	1	0.001000	1.000000	2.500000	7.000000	0.500000	0.000000	0.000000	0.000000	31872	0	10.000000	7.000000	1.000000
sus	inf	inf_blood	z	x[0]	y[0][0]	z[0]	x[1]	y[1][0]	z[1]	S[0]	synchrony
219000000	94990000	5000000	10.000000	21900	9499	0.001000	21900	9499	0.001000	10000000	0.000000
250341579	15571430	804672	10000.000000	24011	1864	1.000000	28655	827	1.000000	9995024	0.000000
273140204	13719970	699093	10000.000000	26537	1552	1.000000	30414	597	1.000000	9990141	0.000000
272298375	14603720	744742	10000.000000	26125	1759	1.000000	30691	605	1.000000	9985187	0.000000
271699484	14670774	751014	10000.000000	26087	1758	1.000000	30620	589	1.000000	9980177	0.000000
271699526	14667331	747482	10000.000000	26125	1688	1.000000	30592	683	1.000000	9975062	0.000000
271690624	14660300	747283	10000.000000	26019	1721	1.000000	30553	632	1.000000	9970022	0.000000
271686914	14667907	747814	10000.000000	26191	1666	1.000000	30645	569	1.000000	9965137	0.000000
271693199	14667121	746447	10000.000000	26130	1662	1.000000	30667	673	1.000000	9959976	0.000000
271672740	14684400	748424	10000.000000	26219	1705	1.000000	30543	689	1.000000	9954970	0.000000
271698379	14652039	748166	10000.000000	26163	1769	1.000000	30504	650	1.000000	9950010	0.000000
271718436	14656423	746382	10000.000000	26027	1740	1.000000	30433	574	1.000000	9945067	0.000000
271692865	14658789	747396	10000.000000	25764	1773	1.000000	30654	667	1.000000	9940152	0.000000
271689989	14653113	747922	10000.000000	26146	1680	1.000000	30848	633	1.000000	9935200	0.000000
271700140	14666449	748099	10000.000000	26015	1733	1.000000	30541	640	1.000000	9930312	0.000000
271639024	14677804	748917	10000.000000	26208	1774	1.000000	30619	547	1.000000	9925360	0.000000
271690588	14652279	749269	10000.000000	26092	1717	1.000000	30564	645	1.000000	9920462	0.000000
271690231	14669509	749069	10000.000000	25881	1882	1.000000	30617	673	1.000000	9915605	0.000000
271692958	14657360	748738	10000.000000	26272	1733	1.000000	30617	636	1.000000	9910642	0.000000
271725942	14654695	747503	10000.000000	26168	1715	1.000000	30773	638	1.000000	9905641	0.000000
271683301	14676311	748833	10000.000000	26160	1776	1.000000	30671	616	1.000000	9900712	0.000000
271678334	14655586	748798	10000.000000	25992	1734	1.000000	30625	640	1.000000	9895931	0.000000
271701782	14657311	746670	10000.000000	26202	1648	1.000000	30799	690	1.000000	9890908	0.000000
271754700	14647858	747036	10000.000000	25948	1718	1.000000	30804	624	1.000000	9885927	0.000000
271693724	14655074	746121	10000.000000	26143	1805	1.000000	30513	629	1.000000	9880947	0.000000
271677710	14668552	747849	10000.000000	26236	1632	1.000000	30703	616	1.000000	9875972	0.000000
271715225	14663669	747745	10000.000000	26105	1745	1.000000	30573	622	1.000000	9871081	0.000000
271702673	14661844	748551	10000.000000	25829	1742	1.000000	30496	656	1.000000	9866066	0.000000
271691756	14658114	749069	10000.000000	26096	1672	1.000000	30545	687	1.000000	9861139	0.000000
271669902	14665740	746733	10000.000000	25984	1792	1.000000	30486	635	1.000000	9856217	0.000000
271708110	14657730	747976	10000.000000	26149	1623	1.000000	30556	633	1.000000	9851378	0.000000
271697812	14650058	747240	10000.000000	26380	1695	1.000000	30817	617	1.000000	9846450	0.000000
271713823	14648567	748930	10000.000000	26444	1627	1.000000	30579	656	1.000000	9841591	0.000000
271712727	14655389	747470	10000.000000	26006	1821	1.000000	30916	659	1.000000	9836533	0.000000
271698845	14654206	748210	10000.000000	25753	1635	1.000000	30995	650	1.000000	9831580	0.000000
271718762	14667550	748456	10000.000000	26060	1771	1.000000	30770	672	1.000000	9826739	0.000000
271651162	14662084	748000	10000.000000	26406	1631	1.000000	30609	652	1.000000	9821837	0.000000
271716772	14649691	745677	10000.000000	26183	1707	1.000000	30456	688	1.000000	9816941	0.000000
271693823	14658173	748921	10000.000000	26251	1649	1.000000	30670	600	1.000000	9812038	0.000000
271702663	14664689	746838	10000.000000	26095	1625	1.000000	30732	584	1.000000	9807158	0.000000
271674789	14666842	748170	10000.000000	25822	1755	1.000000	30706	591	1.000000	9802193	-1.#IND00
271681642	14662378	747873	10000.000000	26242	1562	1.000000	30596	624	1.000000	9797219	-0.033600
271715636	14658412	747743	10000.000000	26148	1764	1.000000	30847	656	1.000000	9792407	-0.019330
271708344	14659991	747938	10000.000000	26114	1703	1.000000	30571	585	1.000000	9787491	-0.022326
271721294	14651616	746548	10000.000000	26088	1755	1.000000	30632	658	1.000000	9782647	-0.017601
271695795	14665602	749194	10000.000000	26307	1788	1.000000	30720	600	1.000000	9777672	-0.016608
271701959	14659564	749029	10000.000000	25908	1764	1.000000	30445	621	1.000000	9772766	-0.013770
271678498	14663873	748441	10000.000000	26278	1647	1.000000	30648	602	1.000000	9767937	-0.015588
271709223	14654471	747964	10000.000000	26223	1751	1.000000	30764	623	1.000000	9763107	-0.009464
271655569	14676478	747834	10000.000000	26476	1708	1.000000	30608	641	1.000000	9758269	-0.010051
271695340	14663401	748370	10000.000000	26233	1590	1.000000	30510	678	1.000000	9753457	-0.009781
271659123	14681414	747773	10000.000000	26286	1685	1.000000	30392	635	1.000000	9748504	-0.009688
271683249	14645561	747517	10000.000000	26056	1748	1.000000	30629	607	1.000000	9743691	-0.012535
271702116	14662402	748146	10000.000000	26073	1743	1.000000	30588	643	1.000000	9738835	-0.011681
271671662	14673568	750422	10000.000000	26159	1746	1.000000	30961	586	1.000000	9734040	-0.009826
271693812	14667797	748119	10000.000000	25886	1856	1.000000	30832	645	1.000000	9729168	-0.009753
271702941	14661948	747770	10000.000000	25967	1808	1.000000	30511	636	1.000000	9724366	-0.008631
271688884	14666604	747551	10000.000000	26368	1616	1.000000	30752	627	1.000000	9719501	-0.007134
271717904	14664059	746530	10000.000000	26063	1845	1.000000	30742	653	1.000000	9714705	-0.006562
271664507	14668843	748986	10000.000000	26178	1686	1.000000	30449	611	1.000000	9709909	-0.006186
271705797	14665395	748641	10000.000000	25866	1716	1.000000	30674	589	1.000000	9705022	-0.005946
271698270	14661363	747233	10000.000000	26133	1730	1.000000	30564	591	1.000000	9700033	-0.005750
271715550	14668585	746889	10000.000000	26346	1838	1.000000	30557	633	1.000000	9695235	-0.005417
271686906	14661492	746772	10000.000000	26100	1807	1.000000	30703	620	1.000000	9690561	-0.006395
271688067	14650211	746482	10000.000000	26485	1666	1.000000	30763	602	1.000000	9685799	-0.006119
271726690	14657044	747249	10000.000000	26217	1676	1.000000	30757	583	1.000000	9680909	-0.005583
271673596	14666357	747715	10000.000000	26171	1773	1.000000	30551	670	1.000000	9676087	-0.005966
271667249	14667542	748646	10000.000000	26085	1704	1.000000	30547	680	1.000000	9671250	-0.005714
271725689	14656265	749334	10000.000000	26099	1624	1.000000	30433	717	1.000000	9666418	-0.006065
271690558	14663137	748186	10000.000000	26032	1746	1.000000	30295	659	1.000000	9661610	-0.005168
271697101	14662482	748597	10000.000000	26211	1719	1.000000	30826	617	1.000000	9656840	-0.004996
271705659	14659059	748841	10000.000000	26322	1595	1.000000	30757	637	1.000000	9652000	-0.006761
271665252	14679753	747479	10000.000000	26483	1691	1.000000	30590	590	1.000000	9647103	-0.006396
271698558	14666980	748548	10000.000000	26209	1746	1.000000	30674	672	1.000000	9642184	-0.006208
271714593	14657078	747061	10000.000000	26114	1687	1.000000	30593	624	1.000000	9637375	-0.005917
271658298	14674709	748804	10000.000000	26226	1741	1.000000	30630	601	1.000000	9632512	-0.005780
271698969	14645027	747397	10000.000000	26388	1626	1.000000	30740	640	1.000000	9627592	-0.006521
271711941	14661773	749647	10000.000000	26480	1527	1.000000	30717	552	1.000000	9622773	-0.006555
271706833	14643465	748225	10000.000000	26316	1753	1.000000	30841	607	1.000000	9617987	-0.006865
271707912	14656460	747804	10000.000000	25903	1749	1.000000	30559	640	1.000000	9613098	-0.006573
271736875	14648558	747168	10000.000000	26213	1605	1.000000	30442	678	1.000000	9608202	-0.005963
271698764	14659306	746905	10000.000000	26194	1729	1.000000	30676	638	1.000000	9603387	-0.006589
271666464	14680817	749225	10000.000000	26174	1777	1.000000	30647	694	1.000000	9598580	-0.006298
271704102	14654742	747339	10000.000000	26136	1620	1.000000	30773	620	1.000000	9593874	-0.006602
271706468	14672550	748093	10000.000000	26316	1700	1.000000	30555	622	1.000000	9589052	-0.006483
271672546	14668424	748535	10000.000000	26101	1787	1.000000	30562	652	1.000000	9584146	-0.005728
271725181	14664596	747415	10000.000000	26690	1654	1.000000	30630	694	1.000000	9579179	-0.005810
271685860	14671666	747998	10000.000000	26455	1664	1.000000	30808	656	1.000000	9574414	-0.005875
271674356	14667251	748970	10000.000000	25732	1849	1.000000	30838	682	1.000000	9569517	-0.006035
271646107	14674685	748013	10000.000000	25816	1804	1.000000	30902	656	1.000000	9564697	-0.005045
271709313	14647194	747155	10000.000000	25993	1790	1.000000	30703	702	1.000000	9559934	-0.004864
271689361	14660888	747948	10000.000000	26151	1766	1.000000	30641	631	1.000000	9555148	-0.004650
271721712	14655614	747943	10000.000000	25996	1779	1.000000	30784	621	1.000000	9550424	-0.004628
271731225	14649978	749533	10000.000000	25868	1873	1.000000	30591	631	1.000000	9545651	-0.004413
271684125	14685536	748829	10000.000000	26364	1696	1.000000	30438	662	1.000000	9540880	-0.004289
271679010	14664541	748421	10000.000000	26620	1617	1.000000	30627	669	1.000000	9536087	-0.004135
271714003	14653722	746768	10000.000000	26181	1672	1.000000	30805	594	1.000000	9531342	-0.004374
271708668	14657862	748879	10000.000000	26291	1699	1.000000	30617	623	1.000000	9526573	-0.004202
271692210	14653533	746539	10000.000000	26028	1811	1.000000	30808	615	1.000000	9521633	-0.004071
271725597	14652913	746883	10000.000000	25947	1704	1.000000	30706	579	1.000000	9516866	-0.004017
npatches	nstrain	runtime	dt	init_x	init_y	init_y_blood	init_z	init_S	beta0	beta1	beta2	beta3	mean_beta	B	d	delta	delta_blood	b[0]	mut	m	CTL	c	g	epsilon	k	het	lambda	rho	omega	x_max	patch.dyna	DELTA	A	VA
10000	1	100.000000	0.001000	21900	9499	5000000	0.001000	10000000	11.479567	9.543817	6.375381	5.048638	9	800000000	0.010000	1.000000	1.000000	80000	0.000050	0.004800	1	0.001000	1.000000	2.500000	8.000000	0.500000	0.000000	0.000000	0.000000	31872	0	10.000000	7.000000	1.000000
sus	inf	inf_blood	z	x[0]	y[0][0]	z[0]	x[1]	y[1][0]	z[1]	S[0]	synchrony
219000000	94990000	5000000	10.000000	21900	9499	0.001000	21900	9499	0.001000	10000000	0.000000
266393009	8768442	456800	10000.000000	24536	1161	1.000000	26475	834	1.000000	9995070	0.000000
292291242	6677247	340299	10000.000000	27704	1037	1.000000	29562	526	1.000000	9990090	0.000000
292987030	7210129	367490	10000.000000	27385	1097	1.000000	29562	661	1.000000	9985171	0.000000
292249482	7382673	376096	10000.000000	27151	1157	1.000000	29428	700	1.000000	9980180	0.000000
292039333	7403435	378241	10000.000000	27697	1053	1.000000	29747	708	1.000000	9975176	0.000000
292098970	7373608	376697	10000.000000	27284	1094	1.000000	29651	629	1.000000	9970273	0.000000
292089228	7380861	376570	10000.000000	27529	1009	1.000000	29562	678	1.000000	9965294	0.000000
292115822	7381651	376443	10000.000000	27390	1220	1.000000	29308	679	1.000000	9960327	0.000000
292102380	7390849	376836	10000.000000	27412	1061	1.000000	29608	701	1.000000	9955274	0.000000
292088856	7383624	376696	10000.000000	27657	994	1.000000	29647	628	1.000000	9950269	0.000000
292130769	7377504	377342	10000.000000	27472	1255	1.000000	29138	741	1.000000	9945306	0.000000
292064113	7404675	377804	10000.000000	27396	1115	1.000000	29370	657	1.000000	9940432	0.000000
292075616	7394614	377524	10000.000000	27637	1113	1.000000	29597	664	1.000000	9935497	0.000000
292059890	7381545	377406	10000.000000	27491	1153	1.000000	29402	720	1.000000	9930569	0.000000
292067205	7378850	376389	10000.000000	27242	1143	1.000000	29493	675	1.000000	9925626	0.000000
292155427	7365155	375753	10000.000000	27648	1112	1.000000	29435	722	1.000000	9920657	0.000000
292115140	7378177	377076	10000.000000	27407	1154	1.000000	29383	779	1.000000	9915738	0.000000
292121754	7378313	375259	10000.000000	27161	1152	1.000000	29627	676	1.000000	9910768	0.000000
292115433	7379874	377337	10000.000000	27162	1096	1.000000	29357	651	1.000000	9905790	0.000000
292124561	7397090	377766	10000.000000	27527	1096	1.000000	29433	652	1.000000	9900872	0.000000
292084102	7388830	377118	10000.000000	27276	1184	1.000000	29439	696	1.000000	9896033	0.000000
292055922	7393393	377786	10000.000000	27460	1092	1.000000	29600	732	1.000000	9891173	0.000000
292132122	7371046	375725	10000.000000	27356	1169	1.000000	29150	773	1.000000	9886257	0.000000
292143147	7372212	376347	10000.000000	27302	1122	1.000000	29448	648	1.000000	9881319	0.000000
292138323	7382482	376881	10000.000000	27605	1070	1.000000	29469	704	1.000000	9876282	0.000000
292108511	7386548	376181	10000.000000	27423	1093	1.000000	29359	695	1.000000	9871384	0.000000
292129814	7378993	375940	10000.000000	27049	1128	1.000000	29136	737	1.000000	9866481	0.000000
292089370	7380328	376883	10000.000000	27515	1105	1.000000	29505	663	1.000000	9861528	0.000000
292133700	7370602	376769	10000.000000	27231	1195	1.000000	29689	622	1.000000	9856595	0.000000
292123002	7377602	375563	10000.000000	27682	1079	1.000000	29684	652	1.000000	9851582	0.000000
292111915	7385835	376180	10000.000000	27681	962	1.000000	29544	637	1.000000	9846625	0.000000
292102540	7370898	376512	10000.000000	27286	1198	1.000000	29356	738	1.000000	9841770	0.000000
292111688	7382730	376950	10000.000000	27240	1172	1.000000	29250	657	1.000000	9836885	0.000000
292086465	7382017	375919	10000.000000	27691	1070	1.000000	29632	622	1.000000	9831855	0.000000
292079809	7389340	377057	10000.000000	27563	1166	1.000000	29707	646	1.000000	9826921	0.000000
292058212	7387095	377497	10000.000000	27110	1196	1.000000	29372	711	1.000000	9821953	0.000000
292100171	7382509	376841	10000.000000	27404	1136	1.000000	29490	599	1.000000	9817047	0.000000
292095859	7388110	376461	10000.000000	27513	1126	1.000000	29481	673	1.000000	9812376	0.000000
292081631	7393023	377824	10000.000000	27491	1140	1.000000	29626	572	1.000000	9807570	0.000000
292072689	7394945	378014	10000.000000	27150	1270	1.000000	29665	614	1.000000	9802761	-1.#IND00
292074229	7391491	377651	10000.000000	27660	1125	1.000000	29659	707	1.000000	9797950	-1.#IND00
292083914	7374945	376917	10000.000000	27683	1084	1.000000	29267	640	1.000000	9793082	-0.002142
292102225	7384335	375809	10000.000000	27184	1153	1.000000	29704	601	1.000000	9788262	0.003223
292084348	7391481	376537	10000.000000	27321	1024	1.000000	29507	635	1.000000	9783351	-0.000791
292108717	7370869	376225	10000.000000	27811	1042	1.000000	29503	704	1.000000	9778508	-0.001269
292131489	7373707	376464	10000.000000	27483	1158	1.000000	29839	637	1.000000	9773769	-0.001776
292105594	7378527	376950	10000.000000	26916	1122	1.000000	29449	691	1.000000	9768881	0.001175
292104255	7384814	377039	10000.000000	27697	1042	1.000000	29373	750	1.000000	9763908	0.003527
292126748	7379248	376453	10000.000000	27623	1112	1.000000	29708	588	1.000000	9759051	0.005159
292064639	7383508	377150	10000.000000	27525	1024	1.000000	29553	688	1.000000	9754285	0.003507
292080598	7391806	377716	10000.000000	27610	1153	1.000000	29413	758	1.000000	9749448	0.003229
292106079	7379544	376505	10000.000000	27350	1174	1.000000	29574	683	1.000000	9744611	0.004654
292100048	7384840	376698	10000.000000	27350	1278	1.000000	29424	805	1.000000	9739769	0.004578
292128688	7373828	377369	10000.000000	27442	1058	1.000000	29632	602	1.000000	9734854	0.002352
292083866	7397715	377353	10000.000000	27140	1284	1.000000	29465	708	1.000000	9730055	0.003304
292101719	7393813	376403	10000.000000	27033	1106	1.000000	29588	631	1.000000	9725126	0.002983
292058026	7395981	376168	10000.000000	27750	1021	1.000000	29416	659	1.000000	9720314	0.003268
292069803	7391027	377511	10000.000000	27696	1063	1.000000	29537	658	1.000000	9715502	0.003336
292043767	7394330	377957	10000.000000	27191	1221	1.000000	29308	696	1.000000	9710651	0.002564
292058506	7391811	377986	10000.000000	27301	1196	1.000000	29612	668	1.000000	9705716	0.002514
292142001	7365966	376341	10000.000000	27561	1107	1.000000	29698	681	1.000000	9700959	0.002806
292127830	7376978	376246	10000.000000	27401	1172	1.000000	29638	747	1.000000	9695974	0.002562
292164886	7374252	377391	10000.000000	27597	1000	1.000000	29490	635	1.000000	9691096	0.002294
292146398	7379012	376646	10000.000000	27487	1145	1.000000	29571	644	1.000000	9686355	0.001288
292088861	7391623	375774	10000.000000	27368	1156	1.000000	29145	706	1.000000	9681488	0.001714
292102213	7379317	376305	10000.000000	27662	1004	1.000000	29388	689	1.000000	9676803	0.002441
292101231	7381360	375137	10000.000000	27536	1097	1.000000	29815	714	1.000000	9671949	0.002833
292122034	7382708	375749	10000.000000	27344	1038	1.000000	29654	667	1.000000	9667050	0.003086
292088291	7388135	378430	10000.000000	27604	1064	1.000000	29303	675	1.000000	9662154	0.003096
292068017	7376683	375835	10000.000000	27223	1276	1.000000	29730	680	1.000000	9657300	0.002980
292097403	7378734	376697	10000.000000	27217	1085	1.000000	29048	777	1.000000	9652531	0.003227
292134097	7373414	376490	10000.000000	27137	1141	1.000000	29465	725	1.000000	9647573	0.002530
292140602	7375094	377616	10000.000000	27473	1117	1.000000	29885	634	1.000000	9642713	0.002467
292112663	7386675	377004	10000.000000	27429	1207	1.000000	29700	602	1.000000	9638029	0.002102
292101639	7379773	377842	10000.000000	27325	1118	1.000000	29516	607	1.000000	9633191	0.001312
292085186	7387652	377341	10000.000000	27672	1040	1.000000	29779	704	1.000000	9628359	0.001677
292103030	7382665	376388	10000.000000	27309	1164	1.000000	29294	703	1.000000	9623491	0.001949
292099867	7385257	376350	10000.000000	27189	1140	1.000000	29519	768	1.000000	9618609	0.001573
292100773	7374631	376966	10000.000000	27717	1034	1.000000	29593	645	1.000000	9613854	0.002146
292085936	7399266	377669	10000.000000	27369	981	1.000000	29528	673	1.000000	9609039	0.002679
292104261	7386129	377250	10000.000000	27472	1202	1.000000	29041	832	1.000000	9604206	0.002518
292075796	7385412	377202	10000.000000	27121	1198	1.000000	29280	670	1.000000	9599463	0.002313
292110241	7380975	376669	10000.000000	27163	1203	1.000000	29181	728	1.000000	9594638	0.002118
292094465	7388711	376330	10000.000000	27560	1197	1.000000	29679	680	1.000000	9589783	0.002130
292112406	7378822	376596	10000.000000	27553	1145	1.000000	29384	666	1.000000	9584957	0.001425
292038298	7406975	377897	10000.000000	27584	1113	1.000000	29519	570	1.000000	9580262	0.001388
292035595	7397030	377316	10000.000000	27420	1084	1.000000	29337	753	1.000000	9575403	0.001554
292074411	7395639	376541	10000.000000	27681	1119	1.000000	29694	705	1.000000	9570726	0.001439
292079371	7390522	377628	10000.000000	27249	1192	1.000000	29569	652	1.000000	9565902	0.001618
292087279	7386662	376491	10000.000000	27703	1163	1.000000	29449	686	1.000000	9561026	0.001583
292090928	7378432	376394	10000.000000	27299	1110	1.000000	29413	709	1.000000	9556309	0.002228
292108449	7387888	376491	10000.000000	27595	1064	1.000000	29530	673	1.000000	9551585	0.002171
292110396	7373285	375586	10000.000000	27749	1050	1.000000	29806	654	1.000000	9546869	0.002381
292129571	7374654	375462	10000.000000	27411	1075	1.000000	29487	737	1.000000	9542064	0.002285
292119331	7387697	377830	10000.000000	27604	1049	1.000000	29289	682	1.000000	9537371	0.002302
292128223	7378491	377304	10000.000000	27796	1032	1.000000	29219	808	1.000000	9532571	0.002337
292103072	7375536	375807	10000.000000	27604	1228	1.000000	29312	654	1.000000	9527771	0.002355
292084419	7376130	375815	10000.000000	27121	1110	1.000000	29595	656	1.000000	9522966	0.002263
292086308	7384387	377028	10000.000000	27740	1020	1.000000	29608	766	1.000000	9518251	0.002051
npatches	nstrain	runtime	dt	init_x	init_y	init_y_blood	init_z	init_S	beta0	beta1	beta2	beta3	mean_beta	B	d	delta	delta_blood	b[0]	mut	m	CTL	c	g	epsilon	k	het	lambda	rho	omega	x_max	patch.dyna	DELTA	A	VA
10000	1	100.000000	0.001000	21900	9499	5000000	0.001000	10000000	5.293037	6.576545	12.613881	10.593691	9	800000000	0.010000	1.000000	1.000000	80000	0.000050	0.004800	1	0.001000	1.000000	2.500000	9.000000	0.500000	0.000000	0.000000	0.000000	31872	0	10.000000	7.000000	1.000000
sus	inf	inf_blood	z	x[0]	y[0][0]	z[0]	x[1]	y[1][0]	z[1]	S[0]	synchrony
219000000	94990000	5000000	10.000000	21900	9499	0.001000	21900	9499	0.001000	10000000	0.000000
278283066	4716170	247436	10000.000000	29777	186	1.000000	29414	272	1.000000	9994940	0.000000
305076055	2659549	135948	10000.000000	31502	100	1.000000	31175	118	1.000000	9990008	0.000000
307952072	2638546	134845	10000.000000	31710	96	1.000000	31739	116	1.000000	9984985	0.000000
307943278	2702979	137530	10000.000000	31807	93	1.000000	31485	85	1.000000	9980192	0.000000
307826598	2726300	138773	10000.000000	31720	111	1.000000	31516	102	1.000000	9975356	0.000000
307742497	2746762	139838	10000.000000	31588	106	1.000000	31508	106	1.000000	9970237	0.000000
307704888	2751378	140642	10000.000000	31614	102	1.000000	31554	103	1.000000	9965238	0.000000
307698814	2749534	140134	10000.000000	31600	81	1.000000	31599	102	1.000000	9960122	0.000000
307724976	2742605	140003	10000.000000	31761	85	1.000000	31437	106	1.000000	9955200	0.000000
307746075	2740860	139687	10000.000000	31592	65	1.000000	31473	152	1.000000	9950109	0.000000
307752250	2738161	139038	10000.000000	31707	102	1.000000	31578	102	1.000000	9945128	0.000000
307753244	2734196	139688	10000.000000	31551	104	1.000000	31546	119	1.000000	9940151	0.000000
307755515	2738051	139946	10000.000000	31719	106	1.000000	31594	112	1.000000	9935247	0.000000
307773944	2740618	139513	10000.000000	31659	100	1.000000	31790	107	1.000000	9930305	0.000000
307724622	2749493	140308	10000.000000	31472	92	1.000000	31768	113	1.000000	9925402	0.000000
307744623	2741043	139914	10000.000000	31493	94	1.000000	31621	105	1.000000	9920528	0.000000
307727919	2744934	140561	10000.000000	31878	103	1.000000	31508	99	1.000000	9915569	0.000000
307733667	2745561	140092	10000.000000	31561	102	1.000000	31783	126	1.000000	9910745	0.000000
307738217	2748291	139860	10000.000000	31588	112	1.000000	31639	82	1.000000	9905780	0.000000
307788395	2732518	139955	10000.000000	31662	115	1.000000	31657	116	1.000000	9900910	0.000000
307760035	2743246	140047	10000.000000	31588	112	1.000000	31784	135	1.000000	9895895	0.000000
307718677	2750437	140867	10000.000000	31485	84	1.000000	31625	90	1.000000	9890965	0.000000
307688984	2746367	139674	10000.000000	31642	103	1.000000	31586	100	1.000000	9885925	0.000000
307743823	2745685	139895	10000.000000	31734	94	1.000000	31549	82	1.000000	9881048	0.000000
307724097	2748193	140294	10000.000000	31591	87	1.000000	31612	95	1.000000	9876197	0.000000
307732864	2743241	139694	10000.000000	31848	98	1.000000	31532	109	1.000000	9871208	0.000000
307739540	2741819	140130	10000.000000	31666	93	1.000000	31414	101	1.000000	9866434	0.000000
307785208	2739440	140175	10000.000000	31623	90	1.000000	31512	91	1.000000	9861405	0.000000
307793624	2731941	139427	10000.000000	31728	93	1.000000	31774	130	1.000000	9856450	0.000000
307792608	2732847	138717	10000.000000	31805	99	1.000000	31828	149	1.000000	9851491	0.000000
307774035	2737282	139482	10000.000000	31898	72	1.000000	31345	127	1.000000	9846459	0.000000
307755900	2739508	139993	10000.000000	31859	87	1.000000	31776	127	1.000000	9841615	0.000000
307725079	2743986	140219	10000.000000	31786	93	1.000000	31502	122	1.000000	9836595	0.000000
307724846	2746244	139880	10000.000000	31724	80	1.000000	31406	78	1.000000	9831670	0.000000
307768386	2741978	139996	10000.000000	31617	79	1.000000	31398	107	1.000000	9826803	0.000000
307756250	2742244	140165	10000.000000	31648	93	1.000000	31594	117	1.000000	9821951	0.000000
307715630	2748348	140479	10000.000000	31970	69	1.000000	31390	104	1.000000	9817126	0.000000
307738479	2747667	139824	10000.000000	31530	78	1.000000	31385	110	1.000000	9812338	0.000000
307721225	2747505	139997	10000.000000	31725	104	1.000000	31703	133	1.000000	9807353	0.000000
307712482	2746852	139877	10000.000000	31814	117	1.000000	31874	123	1.000000	9802430	-1.#IND00
307736293	2743340	139555	10000.000000	31373	109	1.000000	31626	121	1.000000	9797571	-0.004800
307742000	2750330	140709	10000.000000	31669	98	1.000000	31633	73	1.000000	9792793	0.000815
307724143	2746762	140179	10000.000000	31648	105	1.000000	31629	120	1.000000	9787887	0.002212
307747249	2737914	140375	10000.000000	31673	112	1.000000	31585	131	1.000000	9783028	0.018997
307727601	2748272	139480	10000.000000	31744	87	1.000000	31480	112	1.000000	9778158	0.014357
307720812	2752085	140474	10000.000000	31636	81	1.000000	31693	105	1.000000	9773320	-0.002646
307721654	2743146	140150	10000.000000	31710	75	1.000000	31413	126	1.000000	9768509	-0.001840
307758063	2737099	139666	10000.000000	31723	89	1.000000	31620	129	1.000000	9763726	-0.004104
307739138	2742043	139787	10000.000000	31584	115	1.000000	31808	100	1.000000	9758843	-0.002472
307721042	2749916	139908	10000.000000	31361	86	1.000000	31737	93	1.000000	9754001	-0.002323
307754774	2737957	139928	10000.000000	31644	83	1.000000	31664	120	1.000000	9749110	0.001170
307763594	2736505	140097	10000.000000	31626	66	1.000000	31710	75	1.000000	9744256	0.004048
307771895	2735497	139730	10000.000000	31646	87	1.000000	31693	129	1.000000	9739331	0.004188
307788352	2734511	140008	10000.000000	31699	88	1.000000	31682	123	1.000000	9734459	0.003819
307772612	2742537	139939	10000.000000	31724	94	1.000000	31553	127	1.000000	9729556	0.004156
307721733	2745568	140146	10000.000000	31833	81	1.000000	31491	95	1.000000	9724790	0.004015
307730797	2744888	139891	10000.000000	31510	97	1.000000	31411	99	1.000000	9719941	0.001961
307793349	2730569	139430	10000.000000	31679	67	1.000000	31774	111	1.000000	9715037	0.000914
307761497	2740249	140062	10000.000000	31547	134	1.000000	31707	107	1.000000	9710124	-0.000180
307776687	2733793	139008	10000.000000	31528	91	1.000000	31433	119	1.000000	9705214	0.000082
307742847	2749999	140301	10000.000000	31551	78	1.000000	31570	108	1.000000	9700388	-0.000845
307707179	2746542	140450	10000.000000	31598	100	1.000000	31530	118	1.000000	9695579	-0.000219
307720439	2754741	140963	10000.000000	31467	98	1.000000	31494	99	1.000000	9690662	-0.001079
307697894	2758001	140749	10000.000000	31610	113	1.000000	31520	114	1.000000	9685898	-0.000640
307701249	2741135	140055	10000.000000	31914	106	1.000000	31879	77	1.000000	9680982	-0.000641
307753151	2736029	139096	10000.000000	31630	74	1.000000	31675	94	1.000000	9676195	-0.000386
307741169	2747969	139977	10000.000000	31706	113	1.000000	31223	102	1.000000	9671372	-0.001517
307714999	2744975	140387	10000.000000	31734	90	1.000000	31630	143	1.000000	9666473	-0.001263
307732047	2743414	140180	10000.000000	31754	81	1.000000	31475	89	1.000000	9661675	-0.001198
307729167	2747317	139451	10000.000000	31646	109	1.000000	31814	92	1.000000	9656713	-0.000945
307742472	2741386	140159	10000.000000	31561	73	1.000000	31437	134	1.000000	9651910	-0.001047
307743968	2737323	139783	10000.000000	31725	79	1.000000	31525	119	1.000000	9647037	-0.002391
307739265	2736009	139542	10000.000000	31447	94	1.000000	31544	126	1.000000	9642051	-0.002313
307730827	2734027	139419	10000.000000	31639	86	1.000000	31909	102	1.000000	9637242	-0.001009
307805317	2724609	139096	10000.000000	31540	89	1.000000	31550	97	1.000000	9632403	-0.001287
307785486	2733143	139370	10000.000000	31486	84	1.000000	31652	155	1.000000	9627511	-0.001234
307796460	2726213	139466	10000.000000	31622	74	1.000000	31810	113	1.000000	9622631	-0.001258
307767651	2736475	139913	10000.000000	31681	79	1.000000	31563	79	1.000000	9617862	-0.000619
307778824	2737790	140270	10000.000000	31466	105	1.000000	31594	103	1.000000	9613053	-0.000978
307753956	2742295	139706	10000.000000	31673	99	1.000000	31616	116	1.000000	9608231	-0.000970
307746635	2748574	140100	10000.000000	31663	114	1.000000	31810	105	1.000000	9603478	-0.001781
307746125	2738422	140244	10000.000000	31780	77	1.000000	31632	101	1.000000	9598724	-0.001981
307763134	2731066	139402	10000.000000	31866	89	1.000000	31587	102	1.000000	9593874	-0.002372
307772855	2740903	139712	10000.000000	31716	82	1.000000	31405	111	1.000000	9589121	-0.003153
307716008	2744749	140539	10000.000000	31862	106	1.000000	31554	99	1.000000	9584364	-0.002594
307723529	2749256	139551	10000.000000	31742	97	1.000000	31564	125	1.000000	9579589	-0.001956
307700922	2747380	140494	10000.000000	31703	105	1.000000	31603	116	1.000000	9574841	-0.001371
307734020	2742934	140163	10000.000000	31723	76	1.000000	31510	112	1.000000	9570054	-0.001697
307756794	2739900	139969	10000.000000	31722	116	1.000000	31462	137	1.000000	9565396	-0.001661
307755711	2745592	139801	10000.000000	31562	116	1.000000	31480	130	1.000000	9560545	-0.002085
307739529	2736759	139521	10000.000000	31536	83	1.000000	31365	123	1.000000	9555859	-0.002289
307764783	2737243	139663	10000.000000	31690	96	1.000000	31264	108	1.000000	9551093	-0.002028
307756994	2741835	139667	10000.000000	31474	97	1.000000	31373	120	1.000000	9546285	-0.002211
307740010	2742686	139380	10000.000000	31751	97	1.000000	31826	118	1.000000	9541503	-0.002037
307749510	2736704	139724	10000.000000	32026	102	1.000000	31524	103	1.000000	9536622	-0.001889
307798881	2728829	139238	10000.000000	31545	80	1.000000	31402	108	1.000000	9531808	-0.001869
307751419	2745780	140442	10000.000000	31629	76	1.000000	31415	114	1.000000	9527033	-0.001930
307677378	2760920	140890	10000.000000	31673	110	1.000000	31585	105	1.000000	9522237	-0.001426
307672792	2756758	141013	10000.000000	31835	79	1.000000	31251	121	1.000000	9517259	-0.001416
npatches	nstrain	runtime	dt	init_x	init_y	init_y_blood	init_z	init_S	beta0	beta1	beta2	beta3	mean_beta	B	d	delta	delta_blood	b[0]	mut	m	CTL	c	g	epsilon	k	het	lambda	rho	omega	x_max	patch.dyna	DELTA	A	VA
10000	1	100.000000	0.001000	21900	9499	5000000	0.001000	10000000	11.272909	6.038555	9.351213	12.174531	9	800000000	0.010000	1.000000	1.000000	80000	0.000050	0.004800	1	0.001000	1.000000	2.500000	10.000000	0.500000	0.000000	0.000000	0.000000	31872	0	10.000000	7.000000	1.000000
sus	inf	inf_blood	z	x[0]	y[0][0]	z[0]	x[1]	y[1][0]	z[1]	S[0]	synchrony
219000000	94990000	5000000	10.000000	21900	9499	0.001000	21900	9499	0.001000	10000000	0.000000
286962841	2381125	127359	10000.000000	27854	347	1.000000	29818	104	1.000000	9994887	0.000000
312138710	831141	42581	10000.000000	30580	135	1.000000	31680	34	1.000000	9989885	0.000000
315685325	581451	29465	9999.998684	31449	80	1.000000	31823	22	1.000000	9984903	0.000000
316467856	475650	24096	9999.975243	31695	51	1.000000	31908	12	1.000000	9979901	0.000000
316820923	421005	21491	9999.506527	31147	70	1.000000	32020	14	1.000000	9974994	0.000000
316996544	382749	19452	9998.942305	31711	42	1.000000	31703	13	1.000000	9969906	0.000000
317122985	354425	18382	9998.466298	31761	20	1.000000	31954	17	1.000000	9964959	0.000000
317249319	329193	16894	9996.122817	31657	38	1.000000	31923	12	1.000000	9959966	0.000000
317348329	310047	15925	9993.338593	31582	31	1.000000	31919	8	1.000000	9954898	0.000000
317398949	297670	15257	9989.944935	31893	28	1.000000	31899	12	1.000000	9949794	0.000000
317413489	291296	14967	9989.726468	31714	28	1.000000	31726	9	1.000000	9944970	0.000000
317505717	279453	14244	9986.152180	31793	17	1.000000	32021	3	1.000000	9940094	0.000000
317522804	274785	14013	9982.361699	31933	14	1.000000	31859	6	1.000000	9935065	0.000000
317539942	268113	13465	9979.450334	31855	15	1.000000	31670	2	0.951144	9930096	0.000000
317571645	266572	13602	9981.960302	31870	22	1.000000	31783	13	0.999991	9925154	0.000000
317553895	266648	13737	9982.885047	31677	22	1.000000	32078	7	1.000000	9920237	0.000000
317565912	263296	13350	9981.304484	31557	18	1.000000	31980	9	1.000000	9915308	0.000000
317567925	259842	13353	9976.172625	31808	40	1.000000	32049	8	1.000000	9910330	0.000000
317566678	259939	13078	9976.995295	31755	44	1.000000	31725	9	1.000000	9905362	0.000000
317580120	260636	13272	9979.638066	31673	16	1.000000	32093	14	1.000000	9900389	0.000000
317588825	256318	12975	9978.000633	31624	41	1.000000	31978	5	1.000000	9895347	0.000000
317607091	255954	13042	9977.120550	31848	19	1.000000	31843	8	1.000000	9890415	0.000000
317589005	255871	13119	9974.398371	31860	42	1.000000	31784	8	1.000000	9885536	0.000000
317614002	256093	13223	9975.708437	31790	29	1.000000	31891	11	0.998740	9880552	0.000000
317622898	257013	12868	9976.103337	31907	22	1.000000	31929	6	0.999943	9875607	0.000000
317600603	252990	12770	9972.977009	31756	37	1.000000	31845	10	1.000000	9870601	0.000000
317583258	255172	13078	9974.015280	31751	41	1.000000	31898	9	1.000000	9865771	0.000000
317609695	254067	12749	9974.565276	31728	22	1.000000	31911	9	1.000000	9860801	0.000000
317626904	253067	12944	9974.542433	31705	39	1.000000	31818	5	1.000000	9855934	0.000000
317619971	255042	13060	9974.574458	31894	8	1.000000	31702	4	1.000000	9851011	0.000000
317620446	255688	13051	9975.887889	31828	42	1.000000	31832	0	0.956692	9846052	0.000000
317609888	253136	13023	9974.026611	31653	42	1.000000	32047	8	0.999630	9841121	0.000000
317603283	254331	12935	9972.274170	31685	26	1.000000	31882	6	1.000000	9836129	0.000000
317600510	254148	13042	9973.886516	31597	36	1.000000	32017	5	0.999971	9831227	0.000000
317619982	249923	12561	9974.156599	31698	20	1.000000	31757	5	1.000000	9826323	0.000000
317623209	247741	12727	9967.408280	31895	20	1.000000	32042	10	1.000000	9821467	0.000000
317618132	250627	12889	9973.109461	31660	31	1.000000	31943	4	1.000000	9816584	0.000000
317620688	251974	12924	9974.189374	31580	29	1.000000	31940	11	1.000000	9811594	0.000000
317603664	251445	12730	9974.161255	31780	21	1.000000	31978	12	0.999741	9806770	0.000000
317641009	246647	12301	9967.134997	31758	23	1.000000	32101	10	1.000000	9801735	-1.#IND00
317652319	246665	12515	9971.002530	31573	34	1.000000	31817	11	1.000000	9796840	-1.#IND00
317641338	246334	12455	9968.735716	31758	22	1.000000	32048	7	1.000000	9791958	-1.#IND00
317642323	246744	12658	9964.211060	31876	15	1.000000	31908	8	0.969754	9787093	0.009292
317659106	243488	12507	9969.161151	31628	27	1.000000	31784	8	0.999999	9782124	0.012491
317630143	249694	12685	9971.521217	31905	27	1.000000	31777	7	0.998485	9777193	0.017050
317630536	252494	12915	9972.410886	31808	9	1.000000	32038	7	0.957149	9772354	0.013959
317604819	254759	13027	9974.229442	31797	34	1.000000	31745	6	0.999891	9767486	0.013866
317607664	256842	13217	9973.693998	31858	25	1.000000	31859	12	1.000000	9762588	0.015620
317590605	258393	13162	9974.242565	31655	25	1.000000	31819	8	1.000000	9757765	0.020107
317597593	261127	13242	9979.439561	31704	36	1.000000	31729	9	1.000000	9752849	0.021579
317584448	256513	13267	9977.945432	31600	27	1.000000	31667	10	1.000000	9748014	0.018833
317595788	258047	13097	9977.212368	31820	13	1.000000	31972	1	0.919880	9743100	0.015567
317592712	257426	13085	9975.141081	31614	31	1.000000	31879	7	0.979935	9738315	0.015455
317612623	252290	12849	9971.414523	31794	24	1.000000	32003	8	0.999999	9733443	0.016760
317590450	253142	12862	9973.415735	31721	18	1.000000	31704	8	1.000000	9728613	0.014698
317622406	253547	12553	9972.215010	31560	31	1.000000	31770	5	1.000000	9723639	0.013871
317606873	250395	12865	9973.502874	31772	50	1.000000	31870	7	1.000000	9718854	0.012613
317618123	249046	12666	9969.960549	31897	32	1.000000	31895	10	1.000000	9714030	0.013612
317627059	251453	12987	9972.164997	31687	31	1.000000	31950	7	0.990193	9709199	0.012744
317607760	250053	12807	9970.806471	31782	23	1.000000	31860	11	0.999997	9704299	0.012282
317607002	254153	12967	9974.843977	31898	38	1.000000	31872	15	0.998789	9699522	0.012585
317603975	252664	12882	9972.213021	32027	24	1.000000	31976	8	0.995956	9694576	0.012156
317617053	255601	12885	9974.986112	31824	16	1.000000	31701	6	1.000000	9689813	0.010722
317615193	252435	12833	9973.344189	31798	30	1.000000	31632	3	1.000000	9684712	0.010168
317597286	248062	12497	9969.169201	31666	22	1.000000	31803	7	0.911345	9679904	0.010569
317619468	248772	12730	9971.082179	31505	43	1.000000	31905	9	0.999996	9675074	0.011452
317647776	249398	12921	9970.632953	31503	22	1.000000	31905	6	1.000000	9670244	0.010306
317634307	247441	12837	9970.027236	31512	24	1.000000	31896	6	1.000000	9665520	0.009186
317624966	247858	12708	9968.462602	31572	19	1.000000	31857	11	0.999052	9660603	0.009001
317647655	247882	12787	9968.043379	31658	16	1.000000	32086	11	1.000000	9655712	0.008786
317667289	247132	12573	9969.694454	31993	16	1.000000	32046	3	1.000000	9650923	0.007898
317638529	249766	12774	9965.052829	31564	35	1.000000	31901	16	1.000000	9646128	0.007626
317620141	248710	12888	9971.582356	31675	18	1.000000	31828	5	1.000000	9641371	0.007666
317619087	252854	12665	9970.909403	31855	20	1.000000	32165	18	0.999999	9636591	0.007629
317613431	252353	12881	9974.488636	31551	13	1.000000	31969	8	1.000000	9631848	0.007426
317599000	255774	13003	9976.162629	31838	16	1.000000	31884	6	0.994818	9627069	0.007002
317626316	254364	12996	9975.851110	31753	13	1.000000	32074	11	1.000000	9622262	0.006898
317609263	250393	12732	9969.843925	31792	18	1.000000	31796	7	1.000000	9617316	0.006569
317601810	252598	12744	9972.064344	31937	25	1.000000	31956	7	0.999381	9612554	0.006760
317593937	253481	13128	9975.978731	31846	26	1.000000	31744	11	1.000000	9607807	0.006701
317615545	252249	12903	9971.837985	32032	18	1.000000	31759	7	1.000000	9603042	0.006626
317635605	251087	12626	9969.837091	31858	26	1.000000	31819	12	1.000000	9598260	0.006170
317631515	250691	12648	9973.604494	32007	25	1.000000	31913	6	0.995873	9593532	0.006505
317632674	252624	12934	9973.393161	31837	24	1.000000	31870	3	0.955556	9588810	0.006307
317613962	249008	12669	9970.729161	31544	23	1.000000	31756	13	0.999977	9584028	0.005174
317632826	247579	12569	9969.460337	31730	28	1.000000	31919	8	0.998238	9579149	0.004963
317626550	249656	12817	9973.181101	32020	11	1.000000	31794	16	1.000000	9574432	0.004808
317637527	252063	12772	9971.313424	31947	5	1.000000	31756	10	1.000000	9569574	0.004937
317618952	250913	12822	9973.956020	31847	40	1.000000	32001	7	1.000000	9564761	0.004449
317600251	250470	12782	9971.737854	31653	20	1.000000	31857	10	1.000000	9560093	0.004134
317605851	252038	12926	9972.078134	31718	40	1.000000	31872	9	0.999522	9555305	0.003781
317617974	251707	12784	9973.638831	31698	33	1.000000	31970	8	1.000000	9550572	0.003621
317588435	253867	12914	9975.242691	31814	15	1.000000	31751	6	0.999726	9545617	0.003556
317601144	258530	13069	9976.236063	31722	31	1.000000	31894	12	1.000000	9540886	0.003511
317605554	255411	13183	9976.757367	31723	21	1.000000	31746	8	0.996622	9535992	0.003363
317604666	252708	12888	9973.839542	31859	23	1.000000	31597	3	0.999999	9531036	0.003592
317631747	250991	12727	9969.576300	31823	21	1.000000	31865	8	1.000000	9526288	0.003516
317609979	250653	12787	9973.077702	31622	13	1.000000	31752	6	1.000000	9521630	0.004037
317625296	247361	12476	9971.086240	31723	15	1.000000	31831	4	1.000000	9516877	0.004006
npatches	nstrain	runtime	dt	init_x	init_y	init_y_blood	init_z	init_S	beta0	beta1	beta2	beta3	mean_beta	B	d	delta	delta_blood	b[0]	mut	m	CTL	c	g	epsilon	k	het	lambda	rho	omega	x_max	patch.dyna	DELTA	A	VA
10000	1	100.000000	0.001000	21900	9499	5000000	0.001000	10000000	8.382502	10.557320	6.230464	11.397988	9	800000000	0.010000	1.000000	1.000000	80000	0.000050	0.004800	1	0.001000	1.000000	2.500000	11.000000	0.500000	0.000000	0.000000	0.000000	31872	0	10.000000	7.000000	1.000000
sus	inf	inf_blood	z	x[0]	y[0][0]	z[0]	x[1]	y[1][0]	z[1]	S[0]	synchrony
219000000	94990000	5000000	10.000000	21900	9499	0.001000	21900	9499	0.001000	10000000	0.000000
292773209	1176512	63361	10000.000000	29605	82	1.000000	28994	193	1.000000	9995239	0.000000
315255164	212635	11028	9981.434875	31685	3	1.000000	31328	20	1.000000	9990245	0.000000
318021136	79976	4121	9068.462445	31793	3	1.000000	31688	2	1.000000	9985244	0.000000
318465032	47837	2497	7525.852394	32117	7	0.671748	32030	10	0.466469	9980271	0.000000
318532425	44564	2285	6988.671798	31754	5	0.592141	32032	0	0.609626	9975224	0.000000
318546393	45752	2338	7117.498013	31883	1	0.626837	31812	16	0.990896	9970208	0.000000
318565212	44948	2302	7031.830954	32051	1	0.764099	31844	2	1.000000	9965218	0.000000
318535187	45700	2299	7036.388085	32058	1	0.462442	31824	4	0.541015	9960327	0.000000
318546708	44152	2207	7011.731251	31847	1	0.553934	31996	7	0.926409	9955300	0.000000
318528820	44634	2229	6974.001784	31885	1	0.750742	31714	4	0.829634	9950354	0.000000
318551488	45829	2335	7048.205478	31695	0	0.660662	31639	12	0.974382	9945346	0.000000
318559145	43462	2247	7004.744016	31887	4	0.487069	32067	4	0.388949	9940369	0.000000
318560484	43832	2249	6880.746081	32019	6	0.356965	31992	3	0.750168	9935385	0.000000
318548375	44977	2325	7006.250712	31776	0	0.639040	31734	6	0.997457	9930444	0.000000
318545701	45394	2305	6951.923499	32118	2	0.334490	31680	0	0.424083	9925496	0.000000
318553358	45637	2340	7098.504874	31837	0	0.791556	31928	10	0.974711	9920611	0.000000
318538442	44793	2310	7060.305405	31990	2	0.695589	31792	9	0.890605	9915713	0.000000
318547456	44797	2276	7020.075111	31953	5	0.915548	31855	1	0.658442	9910719	0.000000
318520798	44046	2268	6964.238983	31977	2	0.581767	32005	1	0.573454	9905809	0.000000
318560654	46206	2344	7068.339904	31838	2	0.710032	31833	1	0.807446	9900845	0.000000
318539564	44930	2330	6950.843674	32036	0	0.475181	32061	2	0.722869	9895837	0.000000
318534638	45210	2361	7058.509268	31933	3	0.973391	31820	1	0.518136	9891014	0.000000
318547628	44611	2228	7000.815847	32017	0	0.228432	31739	18	0.999988	9885977	0.000000
318553366	46169	2308	7027.256840	32104	10	0.814792	31823	6	1.000000	9880877	0.000000
318530181	44283	2295	6978.010546	31745	2	0.922988	32174	0	0.676752	9875919	0.000000
318555359	45822	2312	7041.932682	31801	3	0.631434	31817	1	0.803012	9870917	0.000000
318557169	43955	2255	6998.324186	32052	2	0.420418	31867	2	0.854253	9865888	0.000000
318547159	44779	2277	6954.687031	31890	2	0.579229	31957	4	0.493614	9861076	0.000000
318542616	45835	2288	7074.701993	31977	4	0.455311	31707	5	0.754025	9856264	0.000000
318544022	44054	2253	6967.941759	31621	3	0.421656	31688	13	0.999823	9851412	0.000000
318536835	44621	2376	7017.276773	31801	6	0.564089	31799	4	0.924715	9846438	0.000000
318540340	44726	2283	6975.877862	31776	0	0.597737	31875	14	0.765791	9841529	0.000000
318548066	45263	2302	7088.651642	31871	3	0.284168	31828	3	0.838453	9836586	0.000000
318528371	45897	2350	7044.340830	31770	4	0.995310	32093	4	0.665757	9831667	0.000000
318534896	44602	2200	7008.263326	31867	3	0.374109	31868	4	0.758695	9826870	0.000000
318545641	45032	2290	7003.650017	31978	2	0.991528	31916	13	0.999754	9822056	0.000000
318554530	44399	2223	7021.299877	31777	1	0.930645	31950	8	0.967732	9817193	0.000000
318550650	44813	2213	6944.910396	31614	0	0.212516	31756	4	0.581691	9812279	0.000000
318537945	46304	2292	7090.195617	31920	0	0.558212	31650	0	0.438092	9807289	0.000000
318552256	45798	2222	7058.286480	32040	0	0.288767	31876	5	0.998675	9802421	-1.#IND00
318547530	44111	2355	7002.073474	31689	4	0.655309	32109	11	0.999995	9797528	-1.#IND00
318564708	44227	2296	6995.086768	31737	0	0.516283	31831	4	0.799726	9792706	-1.#IND00
318546143	44866	2321	7001.211918	31853	3	0.207312	31903	5	0.927242	9787812	-0.007681
318517620	45560	2303	7042.328546	31768	0	0.208919	32080	1	0.643818	9782935	-0.004495
318535202	44025	2247	6937.580919	31688	5	0.389889	31830	20	0.994464	9778080	-0.012951
318538685	45755	2239	7003.137113	31630	2	0.559748	31889	9	1.000000	9773222	-0.007742
318542361	44646	2255	6981.230288	31851	3	0.596086	31983	1	0.944668	9768177	-0.012652
318535590	45346	2309	7031.860226	31926	1	0.739506	31899	3	0.989426	9763350	-0.011623
318527721	45524	2414	6997.382740	31745	2	0.692635	31839	5	0.467866	9758387	-0.009560
318514504	44433	2277	6992.608048	31731	0	0.661821	31939	6	0.541552	9753527	-0.010803
318526047	45021	2189	7017.335609	31552	11	0.465009	31893	0	0.904091	9748628	-0.011350
318534457	45475	2278	7029.561298	31982	4	0.503048	31986	1	0.912494	9743698	-0.010672
318541156	44617	2211	6962.907880	31928	7	0.973519	31920	1	0.350892	9738873	-0.010380
318521944	44804	2284	7086.570365	31659	0	0.308186	31776	3	0.611823	9733943	-0.010131
318581796	44316	2273	6961.352361	31680	0	0.399161	31613	14	0.999269	9729142	-0.010380
318561565	44941	2266	7040.511680	31804	6	0.813617	31916	0	0.355754	9724376	-0.009054
318537466	44333	2219	7023.887668	31810	1	0.601188	31924	0	0.449745	9719524	-0.008580
318530432	43220	2223	6855.492801	32021	8	0.779691	31908	8	0.277240	9714624	-0.006661
318532379	44799	2217	7025.740548	31788	13	0.993594	31477	5	0.998495	9709719	-0.006106
318541918	43205	2247	6898.115631	31603	0	0.546321	31617	4	0.474434	9704899	-0.005719
318555607	44510	2267	7005.638966	31933	4	0.411386	32009	2	0.999041	9699892	-0.005857
318528655	43923	2348	6946.464282	31671	3	0.645682	31961	1	0.189169	9695159	-0.006944
318554001	44899	2287	6974.690125	31924	3	0.893101	31759	16	0.997448	9690173	-0.007650
318554396	44787	2284	7094.086619	31925	6	0.998420	31822	6	0.854988	9685353	-0.006247
318548222	44530	2201	6922.996688	31801	3	0.972716	31752	0	0.448136	9680524	-0.004434
318527990	43913	2277	7013.044198	31852	0	0.313427	31727	4	0.995728	9675579	-0.004023
318560546	46269	2362	6990.344717	31821	2	0.752287	31829	4	0.999999	9670788	-0.003548
318554718	44268	2280	7052.222606	31999	3	0.471187	31506	1	0.449737	9666004	-0.003586
318544877	43991	2242	6930.104404	31854	4	0.415709	31903	6	0.999805	9661295	-0.003667
318539458	46902	2432	7088.485208	31809	2	0.874953	32042	2	0.777964	9656415	-0.003170
318512515	44699	2355	7032.859329	32150	1	0.337488	32042	1	0.389766	9651575	-0.000909
318535639	45690	2357	7032.309470	31805	8	0.856365	31862	6	0.880081	9646676	-0.000952
318537826	44436	2313	6986.635975	31644	2	0.694445	31786	4	0.531672	9641891	-0.002801
318541902	44052	2254	6962.206977	31854	3	0.803154	31743	2	0.727296	9637098	-0.002668
318555746	43842	2262	6948.998209	31760	3	0.927631	32058	1	0.608808	9632266	-0.002622
318543370	45100	2268	7046.689695	31778	8	0.845186	31855	14	0.996574	9627406	-0.001801
318517051	44968	2262	6945.703592	31751	4	0.966086	31661	1	0.729557	9622605	-0.002139
318527000	45253	2257	7075.341250	32066	1	0.334638	31989	4	0.994275	9617793	-0.001946
318547827	43207	2234	6974.407340	31907	2	0.853860	31987	6	0.496868	9613052	-0.002525
318529436	46039	2362	7043.280786	31968	4	0.685018	31712	2	0.646665	9608299	-0.002466
318531361	44700	2225	7053.253028	31797	2	0.676693	32092	8	0.993903	9603539	-0.002606
318541940	44968	2278	6975.716971	31746	4	0.721047	31760	5	0.954586	9598836	-0.002187
318565902	44274	2301	7035.729015	31996	6	0.849210	31893	0	0.509887	9593970	-0.002972
318524382	44744	2221	6966.354474	31757	4	0.992804	31696	10	0.979133	9589174	-0.003265
318546187	45643	2358	7060.053222	31801	8	0.898834	31795	9	0.999955	9584409	-0.003551
318536602	44116	2299	7042.995148	31808	3	0.975339	31913	5	0.794899	9579660	-0.003681
318539932	45016	2213	6979.316724	31891	11	0.858896	31910	9	0.939184	9574892	-0.003578
318531780	43631	2245	6989.735724	31756	5	0.530501	31984	7	0.999967	9570136	-0.003380
318556846	45164	2389	6988.131161	31874	1	0.242757	31776	2	0.794091	9565263	-0.003361
318526567	44135	2273	6987.359097	31922	10	0.844469	31779	1	0.785661	9560517	-0.003068
318536900	44177	2282	7009.289185	31645	3	0.699024	32046	3	0.774666	9555608	-0.003294
318529899	46077	2336	7102.192042	31963	0	0.302562	32028	4	0.952277	9550746	-0.003241
318551678	44647	2232	7003.600323	32141	14	0.878317	31860	0	0.488579	9546084	-0.003337
318534102	44764	2306	7087.730121	31769	4	0.999842	31714	8	0.966145	9541345	-0.003477
318551399	44458	2283	6912.662177	31795	2	0.982589	31865	1	0.646104	9536491	-0.003782
318531443	46092	2376	7064.406637	31849	1	0.570026	31760	9	0.625488	9531624	-0.004278
318531613	45707	2290	7068.325656	31726	3	0.965598	31955	1	0.708142	9526904	-0.003645
318514052	45964	2426	7078.719380	31897	4	0.385071	31910	3	0.933583	9522077	-0.004022
318538510	43560	2224	6919.321399	31845	0	0.621038	31727	1	0.666708	9517357	-0.003863
npatches	nstrain	runtime	dt	init_x	init_y	init_y_blood	init_z	init_S	beta0	beta1	beta2	beta3	mean_beta	B	d	delta	delta_blood	b[0]	mut	m	CTL	c	g	epsilon	k	het	lambda	rho	omega	x_max	patch.dyna	DELTA	A	VA
10000	1	100.000000	0.001000	21900	9499	5000000	0.001000	10000000	7.762284	13.325882	10.933354	9.149043	9	800000000	0.010000	1.000000	1.000000	80000	0.000050	0.004800	1	0.001000	1.000000	2.500000	12.000000	0.500000	0.000000	0.000000	0.000000	31872	0	10.000000	7.000000	1.000000
sus	inf	inf_blood	z	x[0]	y[0][0]	z[0]	x[1]	y[1][0]	z[1]	S[0]	synchrony
219000000	94990000	5000000	10.000000	21900	9499	0.001000	21900	9499	0.001000	10000000	0.000000
296803515	551961	30327	10000.000000	29936	25	1.000000	28576	132	1.000000	9995026	0.000000
316533714	49416	2608	8610.407929	31493	4	1.000000	31370	13	1.000000	9990000	0.000000
318433584	28831	1413	5278.225247	31805	1	0.596339	31999	10	1.000000	9985075	0.000000
318547247	41722	2146	6462.295139	31868	2	0.057316	31798	1	0.526473	9980082	0.000000
318612656	32230	1620	5910.261225	31891	1	0.848284	31748	20	0.999990	9975040	0.000000
318568884	37249	1838	6109.425643	31748	3	0.390644	31622	0	0.468027	9970071	0.000000
318601453	35554	1833	6105.790316	31941	2	0.808407	31955	21	0.999981	9965020	0.000000
318567334	35860	1851	6025.154475	31777	0	0.306513	31752	1	0.828013	9960004	0.000000
318581184	35443	1811	6131.075839	31879	0	0.122836	31965	4	0.945288	9955007	0.000000
318575305	36499	1851	6140.993027	31778	2	0.709964	31841	10	0.996621	9949945	0.000000
318577097	37013	1958	6133.571800	32056	1	0.424233	31845	4	0.999998	9944979	0.000000
318594793	35080	1759	6147.208122	31959	1	0.394066	31854	0	0.675058	9940080	0.000000
318593335	36119	1831	6030.017604	31722	5	0.434410	31830	6	0.949793	9935080	0.000000
318585685	34830	1812	6148.625835	32038	9	0.668546	31912	3	0.831903	9930070	0.000000
318567809	36095	1837	6053.242869	32008	1	0.340710	31923	4	0.963670	9925205	0.000000
318570851	35381	1821	6150.174277	31995	0	0.086797	31773	4	0.164178	9920314	0.000000
318590383	36344	1828	6081.127090	31704	2	0.984811	31985	2	0.217076	9915324	0.000000
318569419	36884	1794	6138.553144	31893	1	0.519177	31764	36	0.999961	9910326	0.000000
318568106	35990	1920	6132.901748	31890	3	0.559510	31799	8	1.000000	9905382	0.000000
318568754	35886	1826	6094.688239	31940	7	0.397772	31851	12	0.991206	9900379	0.000000
318579671	36465	1846	6081.995220	32009	3	0.882821	31718	1	0.618401	9895608	0.000000
318592757	36397	1785	6173.461464	31860	3	0.424275	31637	0	0.633913	9890758	0.000000
318599119	35844	1888	6033.489718	31929	0	0.312210	31882	1	0.953751	9885893	0.000000
318583233	35231	1823	6121.948041	31997	0	0.592557	32000	5	0.633237	9880990	0.000000
318572105	36106	1773	6050.638806	31683	6	0.668416	31793	0	0.567405	9876082	0.000000
318588169	35340	1878	6196.219308	31776	2	0.399732	32075	4	0.999798	9871231	0.000000
318595023	35858	1819	6004.041042	31791	1	0.297825	31706	10	0.982488	9866328	0.000000
318574332	35754	1788	6113.631990	31852	0	0.218294	31891	8	0.988113	9861349	0.000000
318559564	36693	1893	6152.258853	31949	5	0.604402	31946	0	0.675261	9856452	0.000000
318584208	35732	1793	6051.082448	32035	2	0.482466	32005	7	0.950760	9851572	0.000000
318599901	35770	1844	6112.983297	31862	5	0.519811	31915	3	0.679697	9846627	0.000000
318593974	35362	1759	6092.031391	31730	1	0.430072	31923	7	0.999981	9841697	0.000000
318579411	37144	1854	6105.783387	31758	3	0.984284	31850	10	0.999451	9836622	0.000000
318581581	35195	1820	6159.304334	31916	5	0.674433	32020	9	1.000000	9831712	0.000000
318585651	36229	1848	6063.641736	31788	4	0.544516	31900	5	0.902964	9826819	0.000000
318583017	35120	1893	6124.296685	31803	3	0.345341	31962	8	0.926017	9821888	0.000000
318548857	36276	1861	6084.768932	31906	1	0.410061	31711	1	0.999980	9817002	0.000000
318594719	35655	1840	6087.498492	32054	0	0.434223	31824	45	0.999999	9812087	0.000000
318586457	35797	1829	6018.685648	31936	10	0.418163	31593	8	0.858075	9807100	0.000000
318596726	36064	1964	6243.451623	31759	2	0.468507	31982	1	0.675882	9802140	-1.#IND00
318592178	35688	1897	5994.745649	31879	2	0.847429	31762	26	1.000000	9797239	-1.#IND00
318585577	35502	1803	6136.955070	31837	5	0.898603	31858	4	0.893510	9792448	-0.008367
318577772	35698	1816	6083.364127	32068	4	0.839454	31760	5	0.993673	9787406	-0.005679
318576085	35615	1861	6090.183632	31835	1	0.211973	31709	16	1.000000	9782596	-0.002058
318584859	35791	1793	6080.589791	31600	0	0.352801	31925	4	0.811252	9777531	0.001869
318570080	36431	1754	6152.458361	31965	1	0.523997	31787	2	0.937091	9772655	0.002167
318579401	35180	1818	6055.670769	31833	5	0.466846	31577	4	0.690455	9767876	0.004650
318594516	37059	1939	6202.227887	31850	14	0.684135	31817	0	0.678636	9762952	0.002978
318562865	34602	1772	6019.123545	31863	2	0.501105	31959	13	0.959305	9758079	0.000260
318573493	37800	1988	6125.143354	31950	7	0.499071	31794	2	0.989328	9753172	-0.001434
318580221	34074	1682	6127.526933	31887	3	0.817031	31680	1	0.393012	9748294	-0.001092
318594987	36542	1833	6046.479519	31770	2	0.281928	31706	20	0.999999	9743493	-0.001133
318588651	36127	1909	6197.698619	31589	0	0.826950	31629	22	1.000000	9738649	0.000331
318596427	35156	1753	6006.551246	31885	7	0.848831	31618	10	1.000000	9733674	0.000144
318591671	36208	1921	6128.633792	32045	2	0.714783	31663	11	1.000000	9728722	-0.001732
318587311	35712	1824	6093.419860	31713	0	0.294436	31885	3	0.949017	9723841	-0.001492
318578235	35609	1789	6073.664625	31857	3	0.509299	31836	8	0.989393	9718956	-0.001626
318596870	36131	1905	6139.430256	31956	6	0.408349	32071	11	0.999995	9714229	-0.003296
318582986	36823	1839	6129.645610	31794	0	0.732488	31840	2	0.931924	9709448	-0.003625
318559476	36155	1790	6141.960088	31967	3	0.280884	31733	6	0.996550	9704591	-0.003161
318560853	36041	1818	6059.621798	31828	1	0.814433	31781	1	0.379984	9699731	-0.002402
318564111	36271	1956	6141.908509	31930	0	0.189291	31589	15	0.999464	9694837	-0.003641
318585995	35689	1809	6081.760687	31636	4	0.362956	31642	0	0.212189	9689979	-0.003824
318583172	35231	1814	6120.204134	31577	0	0.351256	31693	33	0.998452	9685132	-0.002580
318576646	36550	1901	6113.193025	31841	0	0.404734	32003	10	1.000000	9680406	-0.002792
318579187	35542	1813	6058.251061	31726	2	0.546248	31850	12	0.994726	9675560	-0.002438
318591812	37328	1896	6194.556811	31767	1	0.700322	31941	1	0.561308	9670673	-0.002875
318584470	34388	1715	6010.874774	31873	2	0.298123	31718	7	0.942724	9665926	-0.002402
318584063	36578	1902	6114.861239	31848	5	0.733658	31800	1	0.668939	9661010	-0.002072
318579625	35000	1796	6080.582609	32187	2	0.639457	31877	0	0.351653	9656146	-0.002328
318575441	37268	1905	6176.422789	32060	2	0.708417	31952	13	0.998891	9651289	-0.002572
318595826	35751	1847	6114.652992	31922	0	0.092014	31857	14	1.000000	9646430	-0.002326
318578563	35606	1850	6121.914466	31843	7	0.296216	31707	1	0.839064	9641604	-0.002195
318590451	35407	1785	6065.303842	31978	2	0.512453	31811	2	0.999871	9636753	-0.002335
318601813	35650	1810	6157.116734	31653	3	0.620848	31833	34	0.961956	9631917	-0.001820
318587490	36906	1947	6137.140968	31670	3	0.552770	31572	12	1.000000	9627150	-0.001860
318571982	35180	1758	6167.361520	31582	5	0.614804	31899	2	0.597131	9622332	-0.001934
318583935	36456	1864	6022.387086	31914	0	0.568944	31856	6	0.618911	9617414	-0.001346
318587335	36634	1888	6207.447603	31866	6	0.492451	31776	0	0.681344	9612617	-0.001694
318597148	35699	1932	6104.843523	31764	0	0.342689	31883	2	0.992675	9607782	-0.001400
318569856	35501	1795	6072.883234	31699	2	0.059654	31984	14	0.999993	9603038	-0.001382
318581198	35744	1918	6137.137294	31775	1	0.538770	31815	10	1.000000	9598348	-0.001309
318580513	36292	1906	6067.048169	31999	4	0.148641	31940	4	0.972324	9593569	-0.001288
318571178	36275	1857	6191.371511	31707	2	0.675071	32097	2	0.574374	9588785	-0.001194
318588316	35853	1794	6025.765454	32091	3	0.474186	31661	10	0.989521	9583960	-0.000635
318590575	36029	1831	6175.938332	31978	0	0.416605	31737	5	0.704496	9579080	-0.000795
318593126	35705	1824	6017.666121	32199	2	0.451466	31901	2	0.319812	9574252	-0.001103
318589011	36068	1876	6145.294720	31874	0	0.428830	31564	28	1.000000	9569473	-0.001073
318596073	35972	1917	6104.306055	31735	9	0.918959	31889	10	1.000000	9564666	-0.001177
318601952	37146	1850	6168.698575	31876	6	0.899449	31941	4	0.848589	9559805	-0.001272
318589598	35290	1782	6050.669864	31815	4	0.666190	31676	14	0.999297	9555092	-0.001269
318571978	36996	1907	6201.270810	31949	1	0.380041	31719	5	0.980654	9550361	-0.002076
318583068	34861	1863	6099.232882	31830	0	0.036756	31723	7	0.471740	9545795	-0.002277
318589046	36387	1807	6107.460872	31947	22	0.349859	31851	3	0.923029	9541023	-0.003431
318568555	36845	1851	6144.228160	31805	0	0.565955	31770	8	0.833096	9536217	-0.002991
318554281	34247	1753	6035.207706	32014	4	0.656739	31854	2	0.941759	9531432	-0.002982
318574476	37963	1964	6188.781896	31717	2	0.196009	31787	27	0.999999	9526678	-0.002391
318589810	34246	1760	6065.913576	32077	0	0.462808	31948	0	0.632992	9521849	-0.002388
318572733	36515	1821	6081.276527	31859	3	0.598792	31904	3	0.994116	9517081	-0.002549
npatches	nstrain	runtime	dt	init_x	init_y	init_y_blood	init_z	init_S	beta0	beta1	beta2	beta3	mean_beta	B	d	delta	delta_blood	b[0]	mut	m	CTL	c	g	epsilon	k	het	lambda	rho	omega	x_max	patch.dyna	DELTA	A	VA
10000	1	100.000000	0.001000	21900	9499	5000000	0.001000	10000000	5.487877	11.961394	6.130377	13.318175	9	800000000	0.010000	1.000000	1.000000	80000	0.000050	0.004800	1	0.001000	1.000000	2.500000	13.000000	0.500000	0.000000	0.000000	0.000000	31872	0	10.000000	7.000000	1.000000
sus	inf	inf_blood	z	x[0]	y[0][0]	z[0]	x[1]	y[1][0]	z[1]	S[0]	synchrony
219000000	94990000	5000000	10.000000	21900	9499	0.001000	21900	9499	0.001000	10000000	0.000000
299451614	257987	14466	9999.418137	30471	11	1.000000	29353	31	1.000000	9994917	0.000000
316985241	17000	877	5705.634450	31661	1	0.309848	31728	3	1.000000	9989897	0.000000
318462479	43859	2145	4642.812767	31857	6	0.343201	31812	4	0.346886	9984923	0.000000
318585815	26756	1386	6235.776071	31822	0	0.215172	31874	3	0.780912	9979784	0.000000
318607439	33460	1619	4884.090194	31814	1	0.260757	31663	0	0.671529	9974653	0.000000
318579913	31968	1641	6113.864933	31989	1	0.745215	31780	12	0.864805	9969559	0.000000
318615459	30747	1554	5050.536755	31853	1	0.131499	31667	11	0.705674	9964617	0.000000
318592638	33372	1668	5896.814810	31835	1	0.794209	31904	2	0.703789	9959658	0.000000
318614060	30767	1500	5320.604997	31855	8	0.267972	31901	0	0.297092	9954746	0.000000
318613033	34368	1757	5741.363488	31930	2	0.463383	31816	7	0.993339	9949840	0.000000
318588994	30613	1530	5485.772873	31596	1	0.365671	31846	10	0.944303	9944887	0.000000
318582445	33433	1747	5477.653877	31870	4	0.769187	31568	4	0.999973	9939888	0.000000
318587089	30831	1552	5566.090983	32028	1	0.267151	31722	8	1.000000	9934880	0.000000
318596945	33434	1719	5492.999037	31940	0	0.325283	31944	1	0.307076	9929881	0.000000
318583660	32105	1554	5619.597920	31978	1	0.581741	31669	13	0.975372	9924920	0.000000
318623531	31931	1589	5479.299512	32019	1	0.176999	31883	8	0.687710	9919806	0.000000
318585193	31640	1642	5563.151961	31835	1	0.509616	31939	1	0.415454	9914866	0.000000
318581173	31850	1663	5528.858083	32088	6	0.681074	31991	3	0.998979	9909920	0.000000
318584786	32034	1665	5528.596333	31883	0	0.487907	32061	3	0.752265	9904973	0.000000
318609787	32178	1658	5487.147453	31694	0	0.246043	31681	4	0.670458	9899943	0.000000
318607401	32869	1671	5508.897615	31726	1	0.127057	31958	2	0.280196	9895086	0.000000
318590296	31846	1726	5672.198037	31935	2	0.325666	31738	8	0.864859	9890184	0.000000
318599860	31773	1721	5528.037497	32033	0	0.801239	31730	3	0.965661	9885282	0.000000
318570521	31918	1637	5484.106708	32065	5	0.586222	31921	4	0.977869	9880408	0.000000
318597289	31986	1634	5578.878296	32106	1	0.620415	31669	0	0.844700	9875453	0.000000
318586126	31651	1624	5531.732542	31862	0	0.214988	32011	5	0.784567	9870494	0.000000
318598640	31613	1633	5529.670079	31809	2	0.591675	31922	0	0.325204	9865517	0.000000
318615232	32335	1678	5470.287116	31966	0	0.370851	31874	2	0.702054	9860526	0.000000
318627482	32021	1640	5658.075935	31722	0	0.061801	31972	2	0.941640	9855616	0.000000
318599282	32139	1660	5454.138682	31725	1	0.724877	32025	7	0.718993	9850659	0.000000
318597586	32629	1688	5635.876872	31796	2	0.662516	32040	11	0.517489	9845819	0.000000
318609886	31760	1573	5447.598168	31978	0	0.258805	31716	5	0.812518	9840747	0.000000
318591963	32004	1620	5604.492420	31896	0	0.208173	31795	1	0.626224	9835929	0.000000
318621374	31864	1641	5459.864245	31968	0	0.113594	32030	7	0.951533	9831005	0.000000
318615555	32330	1627	5589.105507	31511	10	0.477554	31786	6	0.583826	9826182	0.000000
318605553	32440	1628	5609.812421	32072	3	0.408893	31832	0	0.313901	9821275	0.000000
318609026	31554	1627	5554.987704	31799	0	0.324327	32004	0	0.612427	9816356	0.000000
318594488	32235	1585	5546.312639	31535	0	0.327128	31670	4	0.982688	9811489	0.000000
318596212	31121	1619	5499.341721	31726	2	0.085068	31690	0	0.827258	9806633	0.000000
318591969	32988	1709	5567.993959	32069	9	0.886724	31853	0	0.608124	9801700	-1.#IND00
318619724	31087	1597	5539.437689	31976	0	0.323987	32038	2	0.887344	9796950	-1.#IND00
318605135	32250	1638	5468.190971	31953	1	0.188355	31877	2	0.585429	9792024	-1.#IND00
318599242	31551	1668	5644.037755	31853	0	0.343615	31741	1	0.618875	9787239	-1.#IND00
318606977	32438	1675	5498.576053	31927	0	0.521914	31775	1	0.844059	9782351	0.012658
318591369	32106	1665	5645.133267	31930	1	0.087889	31907	4	0.435010	9777532	0.011339
318609594	32132	1655	5429.694627	31824	1	0.114041	31828	1	0.358738	9772708	0.018407
318605876	32712	1652	5685.995826	31758	1	0.549254	31990	4	0.862330	9767882	0.015039
318581436	31516	1593	5511.209810	31708	3	0.731086	32059	14	0.999809	9762860	0.014844
318604883	33749	1632	5652.073242	31905	1	0.578080	31722	8	0.632718	9757949	0.013402
318617029	30748	1546	5484.980907	31667	2	0.279802	31700	10	0.276234	9753207	0.013265
318612588	33809	1729	5556.464829	31763	4	0.766669	31845	1	0.997455	9748338	0.015830
318597083	31468	1649	5548.185902	32051	0	0.596619	31826	12	0.257231	9743476	0.013599
318604517	32988	1692	5589.239038	31691	2	0.208990	31818	0	0.403217	9738626	0.012837
318595323	31496	1550	5471.608150	31785	0	0.419689	31686	2	0.859046	9733745	0.011638
318597549	32970	1742	5523.495774	31850	3	0.178923	31719	0	0.132975	9728799	0.009932
318582043	32103	1645	5570.468328	32115	0	0.143174	31691	4	0.999978	9723995	0.010193
318608026	31572	1647	5553.886768	31788	6	0.302866	31843	6	0.919342	9719151	0.009438
318588661	32596	1579	5526.157083	31817	1	0.502368	31808	11	0.939039	9714323	0.008679
318601174	30941	1611	5603.605631	31755	3	0.567992	32006	3	0.805989	9709568	0.008645
318604948	32372	1654	5458.788607	31870	2	0.726674	31773	5	0.998780	9704817	0.008001
318594830	31957	1605	5656.718486	31837	4	0.377587	31791	16	0.883191	9699979	0.007882
318591051	32343	1612	5424.909799	31886	1	0.618821	31970	0	0.411998	9695163	0.007734
318598162	31816	1602	5597.809044	31978	5	0.727521	31934	9	0.955232	9690344	0.007254
318611867	31846	1662	5467.988743	31886	2	0.342390	31724	12	0.999917	9685404	0.005477
318597773	32720	1649	5628.150780	31886	0	0.458519	31955	2	0.729937	9680591	0.005370
318606193	31597	1611	5444.758888	32049	2	0.293810	31803	2	0.797440	9675663	0.005127
318606027	32193	1685	5595.530577	31974	1	0.272467	31723	12	0.982141	9670828	0.004903
318623594	31384	1562	5471.267815	32007	1	0.558581	31634	19	0.652129	9665958	0.006261
318580340	32768	1635	5597.107354	31848	0	0.129203	31867	10	0.999997	9661071	0.006263
318599274	32391	1599	5547.715532	31787	2	0.132352	31777	17	0.766070	9656258	0.005259
318595875	33089	1675	5628.290244	31989	3	0.032008	31847	2	0.278308	9651353	0.005785
318597391	31974	1530	5488.095891	31660	6	0.589121	31937	24	0.705886	9646595	0.005353
318603580	32286	1697	5569.940027	31684	0	0.206841	31938	5	0.999907	9641722	0.005679
318592467	31021	1570	5491.711897	31880	2	0.793427	31823	7	0.886656	9636793	0.005548
318600713	32539	1725	5592.048132	31741	3	0.370490	31907	1	0.129411	9632115	0.005388
318592465	31353	1557	5534.568722	31907	3	0.107889	31842	2	0.965732	9627414	0.005008
318601447	32120	1681	5526.728204	31876	4	0.518717	31885	7	0.974474	9622569	0.005119
318573416	31408	1657	5517.628033	31841	1	0.548214	31650	0	0.809040	9617840	0.004841
318572642	32836	1706	5597.023666	32200	0	0.099558	32015	4	0.733218	9613058	0.004658
318587252	31203	1638	5528.091832	31826	5	0.387599	31877	0	0.118806	9608228	0.004967
318589419	32234	1576	5436.514906	31920	0	0.360842	31861	0	0.696323	9603442	0.004538
318584188	31246	1599	5585.013748	32017	3	0.234129	31858	1	0.676917	9598745	0.004071
318584098	31852	1592	5491.358169	31916	0	0.448179	32072	0	0.482242	9593925	0.004332
318600807	32890	1657	5655.258123	31822	3	0.180802	31895	8	0.999522	9589104	0.004303
318607910	31569	1622	5423.603829	31778	2	0.552744	32014	1	0.497730	9584319	0.003916
318590818	33445	1734	5685.663859	31844	12	0.339815	31966	6	0.999307	9579474	0.003082
318613040	30616	1599	5492.405238	31949	0	0.165557	31975	4	1.000000	9574705	0.002286
318620076	34266	1797	5705.519861	31755	5	0.417644	31840	3	0.903480	9569957	0.001749
318588346	30362	1580	5479.518483	32007	0	0.197177	31850	9	0.886073	9565178	0.001911
318578940	33534	1708	5540.431337	32020	3	0.527582	31733	1	0.887073	9560385	0.001302
318604616	31379	1586	5551.556757	31661	1	0.472752	31810	0	0.435484	9555619	0.000571
318617485	32889	1665	5551.190102	31919	2	0.106675	31807	2	0.462860	9550860	0.000388
318579623	32547	1695	5555.009355	32183	2	0.644948	31987	1	0.897177	9546112	0.000079
318585739	32124	1642	5546.328123	31991	4	0.831297	31720	8	0.891807	9541279	0.000166
318611808	31432	1659	5586.666082	31804	0	0.156566	31994	2	0.850240	9536372	0.000086
318602245	31498	1550	5496.444488	31909	2	0.043725	31957	0	0.822420	9531631	0.000059
318591848	32067	1638	5500.002512	31931	3	0.887007	31854	18	0.767490	9526896	-0.000164
318583397	31317	1634	5560.076347	31947	2	0.292225	31917	5	0.577482	9522080	-0.000274
318610206	32967	1641	5622.497502	31680	4	0.437245	31879	0	0.356934	9517382	-0.000358
npatches	nstrain	runtime	dt	init_x	init_y	init_y_blood	init_z	init_S	beta0	beta1	beta2	beta3	mean_beta	B	d	delta	delta_blood	b[0]	mut	m	CTL	c	g	epsilon	k	het	lambda	rho	omega	x_max	patch.dyna	DELTA	A	VA
10000	1	100.000000	0.001000	21900	9499	5000000	0.001000	10000000	9.380734	7.807095	4.667964	8.720031	9	800000000	0.010000	1.000000	1.000000	80000	0.000050	0.004800	1	0.001000	1.000000	2.500000	14.000000	0.500000	0.000000	0.000000	0.000000	31872	0	10.000000	7.000000	1.000000
sus	inf	inf_blood	z	x[0]	y[0][0]	z[0]	x[1]	y[1][0]	z[1]	S[0]	synchrony
219000000	94990000	5000000	10.000000	21900	9499	0.001000	21900	9499	0.001000	10000000	0.000000
301462238	111560	6326	9954.281727	30090	3	1.000000	30374	11	1.000000	9994879	0.000000
317274879	9961	530	3408.358075	31678	12	0.536408	31937	2	0.233682	9989941	0.000000
318452358	62626	3163	5453.299285	31604	4	0.387002	31822	16	0.614471	9985071	0.000000
318625477	15788	797	4713.498102	31934	0	0.546158	31654	0	0.288301	9980000	0.000000
318601628	43226	2172	4675.015563	31802	5	0.426496	31753	3	0.056865	9975039	0.000000
318629382	21900	1166	5343.491029	31739	3	0.903387	31816	0	0.413278	9970093	0.000000
318606636	33210	1707	4655.913470	31759	0	0.288921	31828	1	0.200739	9965170	0.000000
318582624	27503	1386	5415.482765	31716	11	0.878463	31938	2	0.562122	9960166	0.000000
318617614	30801	1605	4676.577235	31904	3	0.707854	31777	7	0.675699	9955083	0.000000
318615959	28474	1531	5342.079711	31950	1	0.186490	31704	5	0.820006	9949990	0.000000
318631224	30315	1527	4769.542797	31882	0	0.468382	32092	2	0.378310	9945095	0.000000
318613392	28670	1412	5224.601309	31713	1	0.496275	32062	2	0.519946	9940095	0.000000
318608760	29699	1560	4847.021219	31902	0	0.069649	31769	0	0.257401	9935039	0.000000
318612733	30515	1508	5297.931718	31883	3	0.973620	31761	2	0.823189	9930058	0.000000
318621069	28296	1365	4823.169415	31946	6	0.926728	31736	0	0.283172	9925087	0.000000
318576556	31210	1549	5229.511228	31891	1	0.426217	32036	4	0.620563	9920153	0.000000
318585255	28557	1424	4963.320923	31881	4	0.787985	31595	0	0.492694	9915242	0.000000
318623243	30749	1534	5199.648770	31892	0	0.226468	31806	0	0.863163	9910373	0.000000
318597836	28685	1473	4915.940418	31831	10	0.086317	31921	0	0.114850	9905421	0.000000
318619795	30246	1500	5134.218585	31877	0	0.500743	31729	10	0.049243	9900390	0.000000
318607433	29374	1552	5122.447634	31861	4	0.838303	31776	2	0.328230	9895487	0.000000
318621270	29005	1468	4983.134236	31881	1	0.147756	31778	3	0.342107	9890543	0.000000
318619006	29994	1471	5126.778081	31782	1	0.891012	31929	0	0.147689	9885612	0.000000
318606607	29153	1459	5014.319761	31900	1	0.127277	31945	1	0.730219	9880564	0.000000
318647323	30530	1530	5189.376074	31961	17	0.869679	31866	1	0.353474	9875717	0.000000
318622210	27957	1469	4935.060890	32099	0	0.286651	31842	4	0.661765	9870808	0.000000
318637658	30551	1594	5133.009907	31787	1	0.565957	31996	7	0.498487	9865911	0.000000
318613325	28445	1438	4957.233822	32077	0	0.731717	32062	0	0.322786	9861010	0.000000
318615460	30049	1551	5120.974179	31810	1	0.231772	31882	1	0.740714	9856088	0.000000
318613713	29320	1518	5073.442744	32033	1	0.308181	31890	2	0.202464	9851141	0.000000
318616965	29266	1456	5032.769884	31871	0	0.226422	32016	2	0.278111	9846197	0.000000
318612473	29539	1515	5084.828428	31832	0	0.022996	32086	2	0.240450	9841273	0.000000
318608719	29797	1536	5024.971992	31871	5	0.947568	31792	2	0.459493	9836235	0.000000
318611693	29336	1488	5112.101049	32128	8	0.931002	31860	0	0.416390	9831312	0.000000
318610690	29518	1495	5003.689659	31996	6	0.756736	31844	3	0.466164	9826340	0.000000
318616858	29877	1523	5072.437573	31789	0	0.274404	31873	0	0.315571	9821572	0.000000
318614370	28883	1465	5044.037669	31971	3	0.612119	31998	4	0.062300	9816671	0.000000
318603499	30189	1566	5055.022268	32064	1	0.060067	32064	0	0.415315	9811706	0.000000
318617997	28704	1444	5084.097056	31882	5	0.552592	32001	0	0.545250	9806747	0.000000
318597798	30336	1510	5041.618733	31793	3	0.108387	31709	3	0.798906	9801845	-1.#IND00
318623757	29338	1463	5156.123288	31947	0	0.320190	31926	4	0.884047	9797006	-1.#IND00
318624649	29076	1516	4893.022884	31854	8	0.961635	31820	0	0.261524	9792121	-1.#IND00
318604225	30342	1556	5232.949618	31954	0	0.176456	31852	4	0.587318	9787165	-0.001340
318611402	29305	1407	4946.012262	31949	2	0.947638	31838	1	0.070512	9782283	-0.001449
318606666	29443	1506	5156.340293	31980	1	0.904955	31986	3	0.521208	9777364	-0.004265
318619174	29120	1510	4973.409005	31847	3	0.430226	31893	2	0.160034	9772604	-0.008435
318590671	29200	1544	5110.928484	31763	0	0.510743	32069	0	0.249760	9767751	-0.007503
318628680	29145	1472	5048.416622	31768	0	0.888874	31949	8	0.275245	9762809	-0.008924
318615918	30021	1429	5129.591193	31866	0	0.562296	31816	2	0.231794	9757931	-0.007748
318578749	28900	1564	5037.356690	31794	3	0.525909	31820	2	0.987095	9753083	-0.008811
318615820	29411	1469	5083.666440	31836	4	0.851525	31890	0	0.089930	9748233	-0.007028
318630250	28670	1493	5070.016617	32162	0	0.464541	31895	12	0.050281	9743479	-0.006350
318617696	29643	1529	5191.181709	32002	5	0.186181	32024	0	0.720156	9738692	-0.007401
318616087	28548	1520	4953.209235	31846	0	0.330104	31781	5	0.654783	9733935	-0.006682
318604609	31730	1581	5237.055646	31966	0	0.119087	31719	10	0.672195	9729059	-0.006039
318628849	27219	1418	4876.993018	31866	4	0.262828	31822	3	0.850881	9724169	-0.004525
318613852	31454	1577	5162.128136	31918	3	0.340908	31713	1	0.427817	9719297	-0.004133
318625639	27923	1388	5059.349802	31995	0	0.815497	31599	0	0.286430	9714391	-0.004148
318614334	30997	1652	5077.834890	31924	3	0.153150	32003	0	0.307930	9709571	-0.004399
318607487	29035	1472	5069.454852	31921	0	0.364005	31992	2	0.350560	9704682	-0.003843
318616845	29964	1607	5027.973063	31851	5	0.050546	31848	0	0.143619	9699858	-0.003560
318608059	29781	1556	5114.573362	31940	3	0.468150	31854	1	0.785546	9695004	-0.004457
318610417	28602	1479	5020.305049	31985	2	0.479646	31919	3	0.720361	9690172	-0.003754
318627739	30089	1515	5062.674959	31844	5	0.941380	31893	0	0.264982	9685472	-0.003957
318618016	29532	1475	5109.815786	31808	7	0.726998	31921	0	0.305296	9680575	-0.003829
318611359	29263	1519	5045.503369	31704	5	0.388745	31659	0	0.437180	9675792	-0.003184
318568100	30079	1569	5070.310279	31883	0	0.118747	31874	4	0.139291	9670931	-0.002841
318625324	29476	1444	5138.559733	32030	1	0.849374	31689	1	0.639909	9666058	-0.002025
318609452	29512	1510	5041.253601	31998	0	0.645704	31627	1	0.306919	9661239	-0.002158
318625057	29662	1560	5146.161040	31755	0	0.691287	31891	2	0.810663	9656461	-0.001985
318636345	28370	1469	4974.909422	31684	3	0.702482	32036	3	0.219322	9651632	-0.000929
318629571	29378	1487	5069.631860	32003	0	0.456520	31841	3	0.922142	9646830	-0.001018
318608804	29703	1545	5057.787767	31978	1	0.783304	32031	0	0.188515	9642082	-0.001349
318587657	29680	1529	5081.363962	31631	1	0.255940	31842	3	0.804082	9637288	-0.000675
318596085	28402	1400	5017.642970	31772	0	0.654215	31744	4	0.397031	9632504	-0.002276
318600680	29996	1529	5078.491618	31925	1	0.370207	31836	2	0.418312	9627632	-0.002360
318601153	29933	1582	5077.504868	31947	0	0.788315	31896	4	0.419914	9622827	-0.002352
318617313	29107	1499	5008.017038	31835	1	0.353477	31936	0	0.647030	9618026	-0.001850
318620244	29761	1513	5077.247460	32117	0	0.659950	31747	2	0.390699	9613318	-0.001781
318596254	29301	1547	5051.537171	31844	10	0.734193	31809	3	0.276533	9608627	-0.002293
318584788	28685	1516	5098.622637	31917	1	0.609217	31821	4	0.533274	9603875	-0.003573
318635696	30314	1600	5082.061318	31930	6	0.476360	31786	1	0.133357	9599068	-0.003572
318626149	28355	1456	4941.984301	32109	4	0.376700	31945	0	0.635975	9594257	-0.003475
318614821	30262	1538	5064.846532	32143	2	0.318678	31852	7	0.557887	9589466	-0.003615
318598329	29599	1529	5090.875606	31744	2	0.709450	32048	1	0.213734	9584594	-0.003470
318585914	28375	1488	4997.669312	31812	0	0.181330	31810	3	0.617138	9579840	-0.003389
318608540	29756	1492	5084.524406	31983	2	0.304836	31924	0	0.436900	9575170	-0.003195
318603874	29965	1514	5077.956413	31907	2	0.773498	31892	4	0.262458	9570425	-0.002886
318599822	29155	1440	5100.225531	31970	4	0.876343	31828	0	0.317114	9565670	-0.002828
318602280	30096	1558	5088.381939	31969	1	0.423931	31574	2	0.320955	9560814	-0.002707
318619655	28728	1384	4995.009522	31850	1	0.373126	31939	4	0.066888	9556079	-0.002055
318609619	30844	1563	5099.892666	32057	1	0.414468	31838	4	0.490655	9551304	-0.001701
318611381	27942	1440	5118.340901	31832	2	0.749080	31937	0	0.909556	9546570	-0.001091
318590179	29881	1571	4999.456481	31781	1	0.395956	32058	0	0.390324	9541889	-0.001042
318602650	28926	1458	5098.708798	31838	0	0.475597	31876	1	0.413078	9537118	-0.000412
318624342	29035	1511	4987.379409	31890	0	0.499388	31862	2	0.524682	9532235	-0.000403
318618237	29900	1565	5133.414655	31737	0	0.577437	32042	4	0.924283	9527506	-0.000151
318598555	28927	1524	5017.280656	32061	0	0.378821	31830	4	0.890623	9522950	-0.000270
318603441	30310	1558	5084.346572	31981	5	0.988769	32181	1	0.353829	9518238	-0.000344
npatches	nstrain	runtime	dt	init_x	init_y	init_y_blood	init_z	init_S	beta0	beta1	beta2	beta3	mean_beta	B	d	delta	delta_blood	b[0]	mut	m	CTL	c	g	epsilon	k	het	lambda	rho	omega	x_max	patch.dyna	DELTA	A	VA
10000	1	100.000000	0.001000	21900	9499	5000000	0.001000	10000000	4.961382	6.749930	4.872889	11.514222	9	800000000	0.010000	1.000000	1.000000	80000	0.000050	0.004800	1	0.001000	1.000000	2.500000	15.000000	0.500000	0.000000	0.000000	0.000000	31872	0	10.000000	7.000000	1.000000
sus	inf	inf_blood	z	x[0]	y[0][0]	z[0]	x[1]	y[1][0]	z[1]	S[0]	synchrony
219000000	94990000	5000000	10.000000	21900	9499	0.001000	21900	9499	0.001000	10000000	0.000000
302911792	46261	2534	9575.255196	30721	2	1.000000	30420	3	1.000000	9994997	0.000000
317426288	8898	450	2215.192802	31870	4	0.651905	31644	0	0.096427	9989959	0.000000
318406260	67866	3532	6238.889530	31858	3	0.165997	31615	5	0.072310	9984844	0.000000
318629593	11910	591	3634.450661	31559	0	0.344321	31858	0	0.208988	9979863	0.000000
318607006	51381	2648	4932.227555	31857	3	0.175301	31542	4	0.779754	9974818	0.000000
318653451	16557	854	4476.988544	31972	1	0.404249	31910	0	0.373104	9969942	0.000000
318603207	39791	2048	4531.907263	31724	0	0.090196	31790	1	0.888977	9964962	0.000000
318611632	20671	1025	4819.308532	31783	1	0.666785	31981	0	0.105423	9960001	0.000000
318637799	34224	1727	4450.307206	31799	2	0.403134	31894	6	0.498530	9954882	0.000000
318612011	22904	1154	4884.761874	32086	0	0.050755	31659	0	0.220540	9949802	0.000000
318611223	30137	1508	4405.434909	31733	0	0.622358	31821	1	0.023858	9944747	0.000000
318626065	26069	1363	4956.311658	31825	2	0.309362	31966	7	0.362969	9939881	0.000000
318621505	27872	1444	4352.443931	31989	0	0.233084	31763	2	0.113554	9934812	0.000000
318617145	28350	1461	4934.559365	32020	4	0.379554	31905	4	0.491520	9929733	0.000000
318605580	26979	1390	4503.950704	31885	0	0.610553	31801	3	0.251930	9924744	0.000000
318620751	27543	1454	4785.923569	31866	0	0.261091	31831	0	0.263278	9919747	0.000000
318602946	28133	1419	4642.412321	31831	6	0.543110	31816	0	0.553227	9914945	0.000000
318606640	28329	1380	4792.074632	31647	4	0.462356	31969	2	0.090401	9910093	0.000000
318623320	27513	1485	4703.192282	31846	0	0.358011	32199	2	0.073861	9905119	0.000000
318618357	27623	1425	4639.620661	31926	4	0.369763	31916	0	0.379013	9900150	0.000000
318620093	27147	1417	4670.842394	31958	1	0.553503	31828	0	0.185374	9895343	0.000000
318622887	27884	1423	4715.825367	31892	3	0.269587	31958	3	0.887191	9890359	0.000000
318606194	27703	1442	4671.179729	31748	0	0.347121	31994	4	0.377828	9885473	0.000000
318617834	26943	1341	4667.999510	31860	2	0.481915	31869	0	0.151857	9880551	0.000000
318604857	27967	1479	4693.084713	31905	6	0.739862	31925	1	0.602273	9875462	0.000000
318635470	27024	1385	4744.900622	31894	3	0.366922	31787	0	0.536547	9870524	0.000000
318637187	28333	1437	4633.282463	31872	4	0.345460	31867	2	0.263050	9865544	0.000000
318625093	26548	1335	4729.120310	32013	0	0.422161	31773	5	0.195282	9860594	0.000000
318643687	28000	1370	4654.393849	31591	1	0.494984	31951	2	0.342705	9855543	0.000000
318611605	28213	1399	4721.428115	31964	1	0.255552	31657	0	0.439585	9850687	0.000000
318632112	27300	1331	4626.720458	31883	5	0.195329	32094	0	0.200016	9845702	0.000000
318609470	27982	1470	4718.348793	31935	1	0.490067	31777	0	0.394120	9840739	0.000000
318646739	26727	1368	4581.199390	31849	6	0.333303	31825	1	0.203328	9835749	0.000000
318617839	27952	1412	4774.923585	31673	1	0.400193	31622	1	0.282826	9830949	0.000000
318634957	27238	1337	4506.307264	31763	2	0.352135	31973	8	0.195569	9826077	0.000000
318599652	28258	1415	4829.593490	31734	0	0.058868	31843	8	0.684427	9821103	0.000000
318605993	26621	1421	4565.155404	31757	5	0.905862	31870	0	0.144107	9816207	0.000000
318608694	28121	1405	4730.197905	32072	0	0.090671	32110	4	0.899630	9811403	0.000000
318637422	26650	1332	4664.982652	31990	5	0.274458	31988	0	0.185478	9806516	0.000000
318619785	28891	1452	4669.997010	31871	0	0.202851	31785	1	0.695295	9801772	-1.#IND00
318610044	25926	1367	4666.482859	31874	5	0.181059	31706	0	0.196712	9796950	-1.#IND00
318607728	30352	1543	4753.824770	31681	1	0.085760	31799	5	0.180760	9791982	-1.#IND00
318626650	25092	1272	4590.091281	31827	0	0.174564	31735	0	0.187774	9787114	0.024975
318606936	29968	1533	4759.052525	32051	2	0.227898	31936	3	0.361433	9782246	0.014834
318602753	25979	1348	4623.988020	31858	5	0.813062	31701	0	0.215345	9777219	0.009986
318641725	29715	1511	4734.098790	32001	1	0.278480	31808	0	0.208756	9772265	0.008220
318627462	26145	1311	4708.801725	31833	1	0.449540	31797	2	0.378612	9767422	0.010944
318612942	28159	1444	4697.999927	31734	9	0.296413	31927	4	0.654826	9762588	0.009214
318613816	27192	1353	4646.145119	31566	0	0.175512	31821	1	0.254526	9757614	0.007290
318620326	27811	1393	4697.343692	31821	1	0.215101	31956	1	0.694217	9752703	0.006249
318624794	28085	1425	4651.629114	31964	0	0.434350	31866	1	0.326797	9747854	0.007144
318623760	27324	1385	4755.496341	31808	0	0.432348	31791	11	0.359080	9742947	0.005145
318627825	27418	1405	4680.240408	32077	3	0.383357	31958	3	0.233680	9738017	0.003881
318592101	28670	1471	4689.169639	31978	1	0.225370	31972	5	0.141445	9733235	0.000295
318595190	27067	1383	4671.971865	32010	3	0.276036	31796	2	0.251751	9728293	0.000719
318619917	27815	1457	4631.802167	31923	0	0.344746	31715	0	0.359898	9723380	0.001167
318607274	28389	1417	4700.998760	31885	1	0.305394	31935	0	0.318909	9718606	0.001329
318617739	27693	1401	4683.153963	31921	6	0.479716	31882	6	0.257782	9713647	0.001137
318623879	27601	1387	4650.017659	32107	2	0.252693	31741	1	0.192915	9708743	0.000102
318620516	27367	1361	4669.664498	31981	1	0.379413	31931	2	0.467512	9703887	-0.001089
318620563	27787	1399	4676.891788	32048	7	0.442904	31815	8	0.167138	9698985	-0.001749
318609704	28735	1525	4792.848611	32115	0	0.437485	31943	1	0.444900	9694105	-0.001061
318620238	26455	1393	4552.191682	31906	0	0.184421	31792	1	0.312695	9689137	-0.001052
318604352	27685	1446	4748.393393	31842	7	0.099633	32029	4	0.430932	9684405	-0.001353
318636047	27761	1411	4597.486470	31581	2	0.258956	31918	0	0.167574	9679648	-0.000305
318620974	28489	1396	4748.917962	32087	0	0.029026	31981	2	0.477414	9674830	-0.000051
318620612	27016	1394	4650.569593	31895	9	0.007988	32049	2	0.461939	9670040	-0.001359
318627278	27979	1423	4674.668593	31956	2	0.634363	31731	1	0.361105	9665281	-0.000796
318625396	26745	1388	4717.837269	31835	4	0.734361	31887	1	0.258023	9660445	-0.000609
318626012	28481	1412	4550.223776	31833	3	0.481291	31997	3	0.059662	9655606	-0.000893
318625696	27034	1376	4737.537722	31986	0	0.209492	31747	1	0.876806	9650806	-0.000644
318619486	27381	1432	4577.738148	31901	1	0.311206	31839	4	0.189169	9645892	-0.001289
318622536	28138	1433	4730.064726	32004	5	0.236358	31965	4	0.175887	9641008	-0.001462
318603704	27112	1372	4703.953376	31728	0	0.274596	31927	0	0.311618	9636331	-0.001000
318622036	27806	1418	4640.666619	31926	2	0.551741	31868	2	0.698033	9631437	-0.000306
318638143	27765	1432	4703.631161	31922	0	0.195579	31866	0	0.559411	9626596	-0.000696
318602055	27327	1395	4698.011000	31792	1	0.028545	31845	0	0.287624	9621816	-0.001439
318620369	28224	1445	4658.957211	31994	9	0.018607	31911	0	0.581450	9616956	-0.002216
318635104	26213	1313	4603.861095	31971	14	0.405793	31943	2	0.330861	9612144	-0.001722
318600574	28956	1499	4771.834709	31749	0	0.251144	31865	4	0.906982	9607290	-0.002213
318631703	26035	1312	4596.445192	31902	0	0.528236	31937	3	0.502590	9602469	-0.002367
318605128	28827	1439	4752.258833	32152	1	0.629766	31954	1	0.474200	9597571	-0.002649
318626985	26998	1278	4661.072947	32071	1	0.370104	31828	0	0.148240	9592741	-0.002301
318616426	28671	1433	4673.994737	31788	3	0.172975	31882	3	0.182535	9587908	-0.001683
318605450	27275	1350	4697.896855	31624	3	0.542975	32058	0	0.329629	9583272	-0.001309
318615013	27652	1510	4665.418583	31671	2	0.216698	31993	0	0.119928	9578464	-0.001919
318611735	27133	1492	4663.828534	31683	1	0.105754	31949	3	0.708808	9573673	-0.001844
318620146	28585	1436	4673.537390	31796	3	0.016709	31805	0	0.375198	9568837	-0.002140
318634365	26866	1427	4758.201853	31703	4	0.342322	32081	1	0.121911	9563975	-0.003014
318630257	28654	1447	4605.963209	31805	1	0.155415	31688	2	0.794904	9559213	-0.002977
318625306	26429	1374	4721.171389	32260	3	0.232154	31782	1	0.270150	9554343	-0.003144
318618617	28281	1486	4612.236669	31928	2	0.128481	31888	2	0.348455	9549633	-0.002756
318622770	26208	1338	4711.272697	31804	0	0.150839	31732	0	0.426958	9544800	-0.002362
318622989	28005	1405	4585.753756	31803	0	0.087022	31729	1	0.482007	9539971	-0.002394
318603276	26765	1334	4753.667245	31968	7	0.582392	31994	2	0.721811	9535180	-0.002330
318623496	27469	1371	4548.971496	31985	0	0.595916	31920	1	0.710994	9530377	-0.002652
318609977	27764	1381	4756.444816	31852	0	0.285377	31869	1	0.646239	9525643	-0.003428
318638307	27721	1427	4619.276221	31738	2	0.163521	31765	3	0.210013	9520912	-0.003617
318638466	27575	1432	4687.891392	31943	3	0.564420	31760	3	0.506867	9516212	-0.003578
npatches	nstrain	runtime	dt	init_x	init_y	init_y_blood	init_z	init_S	beta0	beta1	beta2	beta3	mean_beta	B	d	delta	delta_blood	b[0]	mut	m	CTL	c	g	epsilon	k	het	lambda	rho	omega	x_max	patch.dyna	DELTA	A	VA
10000	1	100.000000	0.001000	21900	9499	5000000	0.001000	10000000	13.327950	9.031647	8.999237	6.034448	9	800000000	0.010000	1.000000	1.000000	80000	0.000050	0.004800	1	0.001000	1.000000	2.500000	16.000000	0.500000	0.000000	0.000000	0.000000	31872	0	10.000000	7.000000	1.000000
sus	inf	inf_blood	z	x[0]	y[0][0]	z[0]	x[1]	y[1][0]	z[1]	S[0]	synchrony
219000000	94990000	5000000	10.000000	21900	9499	0.001000	21900	9499	0.001000	10000000	0.000000
303908962	21446	1280	8713.494259	29802	0	0.844013	30516	5	1.000000	9995009	0.000000
317514335	8511	392	1665.325013	31839	1	0.104583	31730	0	0.412091	9989969	0.000000
318410849	66837	3547	6547.725626	31884	5	0.998181	31801	6	0.877621	9984972	0.000000
318668367	10000	503	3027.945422	31883	0	0.291403	31833	0	0.503842	9979904	0.000000
318582181	53759	2736	4968.368611	31965	22	0.916385	31772	4	0.484911	9974903	0.000000
318628835	14212	700	3918.393228	31778	1	0.634697	31789	7	0.429061	9969942	0.000000
318589583	40917	2030	4403.933495	31829	1	0.735686	31822	1	0.157652	9964929	0.000000
318631711	17733	883	4315.494221	31812	1	0.730614	31975	0	0.481914	9959968	0.000000
318605870	35289	1791	4251.170815	31746	10	0.510434	31874	10	0.494873	9955014	0.000000
318617726	19803	981	4450.345702	31943	0	0.793869	31837	0	0.867192	9950006	0.000000
318608885	33015	1668	4164.677501	31876	5	0.466288	31823	6	0.534562	9944989	0.000000
318610234	21993	1102	4576.423438	31679	7	0.830563	32016	0	0.398775	9940006	0.000000
318619199	29826	1521	4069.514180	31625	8	0.878050	31982	1	0.861580	9935014	0.000000
318620412	23956	1241	4629.484987	31850	0	0.096269	31742	0	0.227005	9930144	0.000000
318624135	28005	1468	4142.878991	31939	5	0.996500	31648	4	0.449371	9925350	0.000000
318630557	25574	1335	4585.720920	32030	17	0.770760	31774	4	0.593001	9920479	0.000000
318632938	27296	1408	4212.125149	31650	3	0.384100	31994	2	0.370101	9915565	0.000000
318621666	26121	1343	4496.766468	32046	11	0.874868	31670	2	0.162666	9910566	0.000000
318614878	26652	1311	4272.522273	31861	2	0.390585	31818	1	0.262961	9905526	0.000000
318618428	26932	1333	4456.228973	31747	4	0.865856	31793	2	0.449728	9900557	0.000000
318615918	25320	1355	4347.615069	31745	3	0.199909	31962	2	0.336610	9895587	0.000000
318624432	27293	1354	4384.477802	31798	1	0.565077	31963	1	0.895555	9890536	0.000000
318618596	25658	1300	4465.829570	31760	0	0.051435	31819	0	0.369804	9885582	0.000000
318636767	27320	1372	4376.406512	31889	1	0.751665	31932	3	0.650854	9880630	0.000000
318635880	25721	1309	4440.931026	32029	2	0.284298	31813	1	0.116117	9875708	0.000000
318624501	26558	1349	4362.982529	31855	7	0.994507	31866	0	0.519552	9870790	0.000000
318620669	26393	1368	4451.843996	31703	11	0.984270	31824	3	0.646734	9865833	0.000000
318645025	26819	1353	4339.388489	31771	5	0.293675	31762	1	0.188149	9861003	0.000000
318629915	26630	1386	4415.103960	31848	2	0.866775	31803	0	0.568211	9855998	0.000000
318621652	25307	1273	4383.224279	31905	11	0.891680	32020	5	0.331233	9850977	0.000000
318627422	27232	1464	4342.104875	31803	1	0.335526	31680	3	0.471842	9845923	0.000000
318627135	25642	1333	4400.149091	31901	17	0.977503	31700	1	0.847752	9840959	0.000000
318602611	26800	1312	4368.160303	31994	3	0.327024	31890	3	0.148866	9835999	0.000000
318632854	26437	1431	4454.576227	31936	2	0.865029	31897	3	0.922790	9831054	0.000000
318615893	25968	1344	4280.393797	31720	9	0.789809	31962	0	0.146048	9826110	0.000000
318605359	26784	1341	4430.098428	31577	6	0.669743	31777	9	0.938183	9821291	0.000000
318654702	26296	1364	4326.602439	31816	2	0.619482	31858	0	0.383314	9816309	0.000000
318622111	26706	1395	4434.659665	31832	0	0.092780	31929	2	0.231738	9811407	0.000000
318625103	26140	1295	4342.901731	32098	3	0.991292	31680	3	0.358433	9806445	0.000000
318638820	26871	1387	4420.211291	31889	7	0.999889	31792	1	0.306829	9801526	-1.#IND00
318643270	26175	1338	4364.353641	32071	2	0.370465	31772	0	0.570046	9796577	-1.#IND00
318616740	27303	1413	4467.219979	31981	0	0.521576	31818	6	0.545725	9791634	-1.#IND00
318621480	25712	1289	4296.599418	31957	3	0.995197	32157	0	0.344874	9786767	-1.#IND00
318623870	26685	1347	4360.478846	31798	16	0.924003	31851	0	0.410993	9781923	-1.#IND00
318638781	26875	1395	4423.713784	31972	0	0.424330	31842	3	0.888655	9776967	-0.002163
318617597	26227	1302	4361.877709	31825	13	0.958907	32037	0	0.620797	9772012	-0.000547
318598764	26639	1410	4462.971524	31697	6	0.800971	31784	1	0.363763	9767071	-0.000619
318640136	26016	1278	4298.379305	31855	1	0.656216	31870	1	0.422086	9762207	0.002883
318637181	27230	1420	4528.607340	31822	7	0.390206	31688	0	0.486583	9757394	-0.006024
318635288	25872	1300	4261.935133	31965	4	0.814419	31634	1	0.751604	9752514	-0.005313
318615427	27008	1331	4470.564019	31866	6	0.692125	31994	2	0.552054	9747616	-0.005766
318642648	27012	1329	4301.319914	31923	2	0.538835	31888	0	0.166864	9742847	-0.005707
318612946	26696	1321	4460.936739	31966	0	0.327216	31966	7	0.839790	9737964	-0.007317
318620909	26390	1362	4366.901748	31809	8	0.920101	31734	5	0.622071	9732972	-0.006095
318617675	26982	1366	4410.372449	31892	3	0.535060	32034	3	0.148096	9728082	-0.003120
318621791	25680	1381	4314.614761	31833	2	0.682405	31854	1	0.659753	9723178	0.001349
318634177	27506	1397	4451.413821	31903	1	0.072352	31738	3	0.227172	9718338	-0.002542
318609594	25646	1376	4386.689557	31829	0	0.610353	31785	7	0.877606	9713535	-0.002685
318596304	27320	1425	4331.390409	31883	4	0.249297	31791	4	0.270020	9708718	-0.002999
318619974	24454	1300	4413.103010	31741	1	0.214974	31605	1	0.553916	9703944	-0.002547
318617222	28694	1411	4366.722111	31840	3	0.929052	31716	5	0.309799	9699052	-0.001094
318632999	24912	1276	4420.879185	31890	8	0.438997	31904	4	0.460476	9694248	-0.001037
318621158	29026	1419	4359.146446	31931	2	0.546136	31745	1	0.431247	9689489	-0.000737
318612580	24233	1271	4400.013096	31821	9	0.628306	31814	3	0.560533	9684697	0.000268
318628104	28480	1500	4351.033981	31686	3	0.616280	32015	2	0.533612	9680010	0.000296
318593857	25878	1335	4484.792832	31720	9	0.213523	31896	9	0.273466	9675260	0.000097
318613420	26173	1338	4281.915620	31924	0	0.355235	31963	1	0.182805	9670559	0.000334
318656319	26855	1412	4481.639413	32137	0	0.765758	31815	3	0.257762	9665690	0.000915
318641490	25706	1359	4266.928497	31883	0	0.699409	31838	0	0.239301	9660900	0.001747
318629639	27818	1403	4538.320943	31971	3	0.871472	31917	1	0.319261	9656104	0.001816
318621409	25840	1262	4354.868947	31947	7	0.969588	31918	4	0.838915	9651409	0.001456
318630205	27119	1406	4497.864593	31750	11	0.621744	31827	0	0.312058	9646491	0.001331
318624102	26086	1389	4215.445236	31693	0	0.745558	31842	6	0.796128	9641625	0.001029
318618902	27057	1437	4467.544639	31732	1	0.844050	31826	4	0.273076	9636719	0.000246
318627865	25239	1283	4360.067753	31967	10	0.474972	32026	0	0.383293	9631869	0.000396
318617917	27028	1457	4363.082709	31994	0	0.461437	31694	0	0.333297	9627076	-0.000414
318615455	25891	1313	4320.260029	32134	0	0.414294	31507	12	0.734934	9622356	-0.001049
318619212	26949	1342	4492.114721	31907	11	0.315014	31842	9	0.712490	9617514	-0.001125
318631079	27325	1388	4331.167612	31784	0	0.670865	31889	8	0.250464	9612798	-0.000078
318615048	26666	1325	4440.359154	31816	0	0.240418	32035	4	0.183317	9607959	0.000657
318613860	26253	1352	4369.530681	31781	1	0.366263	31932	5	0.160409	9603097	0.000484
318618558	26336	1329	4408.985094	31815	2	0.919541	31700	4	0.371738	9598182	0.000516
318616538	26696	1379	4364.539125	31795	2	0.536393	31952	3	0.800732	9593184	0.000533
318622055	26892	1423	4443.785825	31790	3	0.955452	31820	1	0.220702	9588365	0.000662
318618098	26104	1295	4351.125471	31682	7	0.416427	31855	1	0.727446	9583550	0.000098
318617756	27125	1398	4453.821521	31868	6	0.227605	32071	2	0.615173	9578747	0.000039
318615439	25346	1321	4319.381039	31942	0	0.774278	31726	6	0.320957	9574040	0.000257
318628223	27549	1427	4489.888080	31747	4	0.174731	31831	11	0.536773	9569226	-0.000381
318618936	25645	1350	4326.976348	31967	1	0.296981	31844	1	0.387167	9564448	-0.000460
318603929	27032	1350	4358.056880	32000	7	0.973491	31957	1	0.068684	9559619	-0.000152
318622369	25677	1364	4449.879250	31953	0	0.701395	31800	1	0.741330	9554854	-0.000876
318601743	27185	1393	4267.006874	31839	10	0.184254	31951	2	0.237935	9550181	-0.000774
318616951	25429	1333	4491.019903	31728	2	0.633945	31897	1	0.437443	9545478	-0.000303
318628890	27046	1439	4303.192701	32049	12	0.749307	32011	0	0.402525	9540696	-0.000192
318613218	25824	1307	4509.589695	31874	8	0.662115	32047	1	0.122307	9535972	-0.000546
318644223	25992	1322	4231.978267	31570	0	0.233485	31901	1	0.223906	9531278	-0.000647
318616425	27095	1389	4545.713879	31760	0	0.742736	31908	0	0.327750	9526582	-0.000603
318615883	25965	1373	4225.686456	31845	2	0.670123	31990	0	0.320765	9521832	-0.000617
318624593	27605	1384	4550.902809	32044	0	0.146066	31666	4	0.766869	9517031	-0.000296
npatches	nstrain	runtime	dt	init_x	init_y	init_y_blood	init_z	init_S	beta0	beta1	beta2	beta3	mean_beta	B	d	delta	delta_blood	b[0]	mut	m	CTL	c	g	epsilon	k	het	lambda	rho	omega	x_max	patch.dyna	DELTA	A	VA
10000	1	100.000000	0.001000	21900	9499	5000000	0.001000	10000000	13.030691	11.615265	13.402395	9.941030	9	800000000	0.010000	1.000000	1.000000	80000	0.000050	0.004800	1	0.001000	1.000000	2.500000	17.000000	0.500000	0.000000	0.000000	0.000000	31872	0	10.000000	7.000000	1.000000
sus	inf	inf_blood	z	x[0]	y[0][0]	z[0]	x[1]	y[1][0]	z[1]	S[0]	synchrony
219000000	94990000	5000000	10.000000	21900	9499	0.001000	21900	9499	0.001000	10000000	0.000000
304710892	9487	598	7493.106587	30136	0	0.596946	30407	2	0.739385	9995008	0.000000
317570341	8095	383	1250.376949	31717	1	0.116140	31665	0	0.083816	9990007	0.000000
318402473	64998	3437	6737.365215	31807	10	0.999503	31767	15	0.999884	9985069	0.000000
318657348	8549	443	2508.363313	31906	0	0.144191	31926	0	0.229050	9980038	0.000000
318569326	58117	2852	4728.111649	31932	19	0.070957	31889	16	0.811792	9975061	0.000000
318634848	11125	569	3507.229891	31554	0	0.653304	31714	1	0.782529	9970175	0.000000
318613386	42541	2092	3966.697947	31596	2	0.116910	31794	14	0.478763	9965247	0.000000
318627249	15961	828	4197.745175	31851	0	0.513446	31670	0	0.198870	9960461	0.000000
318637338	33529	1701	3724.225990	31743	0	0.415878	31865	8	0.990360	9955428	0.000000
318631221	20670	1088	4489.567249	31620	6	0.997125	31817	0	0.353424	9950541	0.000000
318652030	28450	1447	3569.230794	32085	1	0.131511	31976	6	0.946259	9945611	0.000000
318624583	23194	1201	4515.566076	31870	1	0.624974	31884	5	0.659252	9940621	0.000000
318626427	26051	1242	3699.552224	32039	3	0.360478	31903	3	0.945574	9935730	0.000000
318599840	25416	1390	4463.429307	31744	0	0.266141	31998	4	0.409306	9930898	0.000000
318617749	25059	1255	3776.144778	31973	1	0.658981	32053	2	0.717744	9925847	0.000000
318614213	26085	1356	4436.648044	31772	3	0.941976	31888	0	0.081600	9920812	0.000000
318626457	24624	1222	3824.509658	31774	3	0.360757	31848	9	0.615874	9915921	0.000000
318607277	26088	1311	4310.613413	31806	11	0.786015	31702	1	0.689561	9910892	0.000000
318602269	24500	1221	3919.312393	31738	3	0.891285	31635	3	0.300849	9905890	0.000000
318605457	26877	1410	4234.223368	32016	2	0.397622	31708	0	0.319683	9900994	0.000000
318637073	23613	1243	4090.436233	31691	5	0.828337	32032	15	0.682029	9895967	0.000000
318638363	26306	1352	4063.656070	31625	0	0.491995	31596	1	0.447912	9891047	0.000000
318632852	24191	1181	4115.703842	31789	10	0.493827	31840	2	0.730825	9886112	0.000000
318622051	26569	1427	4098.232693	31644	3	0.833164	31787	1	0.507869	9881141	0.000000
318641270	25013	1260	4134.918989	31943	3	0.864781	31833	11	0.439098	9876225	0.000000
318629342	26723	1346	4085.878916	32027	2	0.867027	31637	0	0.439540	9871273	0.000000
318639622	24645	1243	4060.423136	31848	14	0.859709	31646	0	0.608752	9866281	0.000000
318619479	26508	1393	4076.338297	31769	0	0.521655	31829	2	0.917590	9861324	0.000000
318635761	23801	1216	4134.410506	31931	14	0.881206	31666	0	0.656213	9856193	0.000000
318607681	26236	1301	4010.956490	31962	1	0.619927	31682	1	0.803225	9851389	0.000000
318617809	24587	1288	4271.427149	32017	3	0.986742	31777	6	0.420221	9846488	0.000000
318633230	25767	1264	3891.198393	32262	11	0.257998	31603	0	0.266417	9841635	0.000000
318626247	26013	1324	4374.207822	31921	3	0.594122	31719	0	0.474399	9836563	0.000000
318644189	24566	1233	3938.701599	31756	7	0.915325	31993	0	0.070604	9831589	0.000000
318616605	27003	1395	4253.708667	32097	4	0.345293	31590	14	0.989568	9826582	0.000000
318655005	23973	1222	3901.695989	31842	3	0.623476	32079	2	0.133816	9821720	0.000000
318635908	26759	1393	4284.640110	31866	1	0.463607	31836	0	0.249569	9816794	0.000000
318626278	24036	1195	3990.673383	31578	8	0.638221	31762	3	0.991451	9811845	0.000000
318632860	26598	1309	4163.870680	31813	3	0.358022	31851	3	0.829570	9806956	0.000000
318620678	24278	1231	4087.490435	31697	1	0.691464	31843	5	0.908157	9801961	-1.#IND00
318614508	27093	1367	4090.065734	31990	0	0.516923	31964	2	0.279702	9797056	-1.#IND00
318636641	23854	1143	4073.450983	31821	4	0.836347	31956	0	0.485128	9792236	-1.#IND00
318637284	27133	1338	4095.239103	31678	2	0.420222	31815	3	0.646398	9787298	0.000535
318633193	23498	1197	4149.273081	31937	2	0.830488	31855	11	0.462141	9782396	0.002461
318615925	26829	1383	4063.426383	31926	9	0.847459	31854	2	0.447424	9777560	-0.000243
318613397	24360	1254	4239.605348	31869	8	0.587605	31688	1	0.821924	9772668	-0.000200
318614434	25879	1345	3972.265699	31886	2	0.901756	31668	4	0.288377	9767781	-0.000156
318627419	24873	1255	4196.001686	31897	0	0.523991	32023	0	0.908057	9762852	-0.000629
318649803	25892	1318	3973.370331	31657	2	0.845782	31864	1	0.662337	9757913	0.005721
318600158	25662	1333	4311.340249	31753	2	0.736046	31690	0	0.282309	9752969	0.004486
318629742	25471	1281	3884.393526	31841	0	0.119052	31840	5	0.395873	9748146	0.003798
318617595	26064	1312	4331.727593	31767	1	0.646145	31830	1	0.804321	9743376	0.002957
318625199	24349	1231	3894.583811	31844	0	0.086332	31803	1	0.135785	9738542	0.003966
318614642	26723	1384	4326.964564	31786	10	0.653176	31936	9	0.966589	9733623	0.000692
318622814	23907	1207	3881.385836	31824	0	0.231794	32000	0	0.328505	9728697	-0.001580
318620932	26927	1358	4295.312654	32116	1	0.875651	32075	4	0.630332	9723751	-0.000956
318638831	23894	1278	3960.204593	32026	0	0.735221	31735	9	0.866650	9718987	-0.000115
318621976	27563	1395	4257.475334	31946	21	0.615563	31875	0	0.341322	9714226	-0.001235
318638420	22863	1130	3993.031987	31955	0	0.556055	31926	1	0.780529	9709270	0.000964
318628313	27436	1381	4210.011121	31644	3	0.831919	32083	5	0.272909	9704385	0.001414
318626978	23836	1220	4059.129522	31802	2	0.832013	32164	1	0.249331	9699646	0.000829
318612347	27563	1411	4135.313664	31692	2	0.549802	31833	2	0.723375	9694860	0.001394
318627771	24533	1254	4148.458223	31834	2	0.757587	31933	3	0.701102	9689977	-0.002062
318621877	25183	1360	4047.042409	31931	2	0.484527	31653	0	0.240971	9685196	-0.002108
318634163	25832	1346	4145.519845	32082	1	0.170218	31809	18	0.769030	9680352	-0.002372
318626107	24622	1302	4047.110452	31918	8	0.670758	32071	4	0.395942	9675587	-0.001868
318620485	25746	1317	4201.976774	32118	2	0.752026	31992	3	0.718293	9670608	-0.001127
318639266	24481	1270	3990.234320	31918	2	0.631785	31885	0	0.128054	9665894	-0.000979
318658395	26779	1348	4208.507027	31678	0	0.448746	31922	4	0.768971	9661009	-0.000734
318641491	23652	1173	3971.544451	31818	0	0.446593	31831	2	0.524771	9656165	-0.002487
318623428	27299	1377	4145.362565	32017	2	0.406743	31838	1	0.300363	9651240	-0.003305
318624670	23202	1207	4057.497508	31861	1	0.550337	31872	0	0.435878	9646512	-0.003605
318628097	27389	1423	4186.749194	31887	0	0.533434	31859	0	0.674872	9641653	-0.003446
318631224	23650	1183	4066.061829	31951	1	0.426056	31657	4	0.214300	9636765	-0.004329
318622925	27727	1411	4177.525018	31758	4	0.909114	31849	2	0.805754	9631985	-0.003408
318631791	24076	1257	4052.291740	32053	0	0.171263	31656	1	0.134639	9627203	-0.001651
318634260	26431	1369	4131.923827	31685	8	0.990681	31774	1	0.384425	9622280	-0.003176
318638371	24817	1249	4066.225145	31638	1	0.151323	31517	2	0.459083	9617394	-0.003048
318612695	25876	1337	4140.643310	31727	0	0.333739	31864	12	0.411662	9612583	-0.002880
318624464	25457	1255	4109.162972	31993	4	0.434512	31932	0	0.441873	9607706	-0.002865
318621030	26224	1396	4010.902372	31783	0	0.585187	31682	4	0.586030	9602969	-0.002662
318631917	24659	1269	4186.619356	31889	0	0.551863	32000	3	0.850502	9598122	-0.001953
318631086	25878	1361	4059.200140	31644	3	0.904354	32060	1	0.291304	9593267	-0.001993
318642157	24710	1251	4089.698895	31967	10	0.621981	31904	6	0.791138	9588409	-0.001981
318660343	25663	1345	4211.965876	31943	1	0.449660	31855	3	0.674432	9583640	-0.001370
318612785	24606	1241	3999.544452	31712	1	0.113688	31912	0	0.263876	9578828	-0.002111
318611751	25435	1382	4178.675504	31823	6	0.969490	31888	13	0.958603	9574038	-0.002419
318653561	25650	1328	4119.437298	32093	5	0.384134	31972	0	0.295267	9569313	-0.001987
318633052	25184	1245	4055.387426	31849	2	0.336287	31878	0	0.468766	9564614	-0.002236
318662615	25433	1312	4167.864556	31714	3	0.277619	31764	0	0.663153	9559829	-0.001756
318643148	24824	1254	3979.012617	31853	0	0.450879	31697	7	0.954829	9555036	-0.001339
318610635	26236	1348	4213.264821	31806	14	0.949629	31955	0	0.216894	9550183	-0.000945
318621504	24703	1215	4044.219112	31710	3	0.390606	32015	3	0.867810	9545409	-0.000826
318653845	26334	1296	4132.187652	31711	8	0.999900	31849	2	0.510430	9540720	-0.001297
318627828	23932	1215	4133.584375	31924	4	0.874446	31748	1	0.227928	9535985	-0.001610
318634591	27175	1360	4120.290240	31605	4	0.557218	31960	0	0.527822	9531276	-0.001556
318629960	24528	1205	4092.290784	31908	0	0.119816	31679	2	0.506095	9526576	-0.001313
318648872	26245	1393	4104.654674	31744	6	0.918961	31756	0	0.425879	9521764	-0.001242
318656267	25362	1344	4135.405161	31911	1	0.838153	31811	5	0.854809	9516945	-0.001858
npatches	nstrain	runtime	dt	init_x	init_y	init_y_blood	init_z	init_S	beta0	beta1	beta2	beta3	mean_beta	B	d	delta	delta_blood	b[0]	mut	m	CTL	c	g	epsilon	k	het	lambda	rho	omega	x_max	patch.dyna	DELTA	A	VA
10000	1	100.000000	0.001000	21900	9499	5000000	0.001000	10000000	10.766893	13.480691	9.835834	5.217839	9	800000000	0.010000	1.000000	1.000000	80000	0.000050	0.004800	1	0.001000	1.000000	2.500000	18.000000	0.500000	0.000000	0.000000	0.000000	31872	0	10.000000	7.000000	1.000000
sus	inf	inf_blood	z	x[0]	y[0][0]	z[0]	x[1]	y[1][0]	z[1]	S[0]	synchrony
219000000	94990000	5000000	10.000000	21900	9499	0.001000	21900	9499	0.001000	10000000	0.000000
305357505	4536	277	6344.353929	30525	2	0.653420	29916	0	0.562862	9995022	0.000000
317607113	6431	319	911.499641	31853	1	0.065944	31935	0	0.046379	9990077	0.000000
318384571	74044	4007	6612.562737	31926	4	0.938352	31829	7	0.997422	9985026	0.000000
318663363	6627	334	2302.927204	32141	3	0.634751	31833	0	0.129302	9980065	0.000000
318574582	60366	3056	4157.378445	31845	2	0.131589	31896	18	0.955093	9975104	0.000000
318621859	9708	490	3426.675902	31910	1	0.882824	31834	0	0.180059	9970209	0.000000
318594378	42460	2083	3396.568554	31947	4	0.240141	32158	3	0.370217	9965247	0.000000
318643503	13520	713	4068.677764	31878	0	0.489025	32023	0	0.369285	9960316	0.000000
318639266	32716	1684	3182.976404	32171	2	0.094929	32041	10	0.526615	9955412	0.000000
318604587	18693	929	4465.794462	31712	1	0.313348	31809	2	0.839820	9950430	0.000000
318649246	26733	1353	3069.301371	31808	4	0.987850	31815	8	0.821549	9945452	0.000000
318630424	22087	1105	4582.768525	31882	0	0.319047	31648	0	0.688972	9940382	0.000000
318649963	24525	1249	3191.930217	31973	0	0.264945	31806	6	0.382572	9935464	0.000000
318631520	24685	1247	4526.700087	31790	13	0.411905	32047	0	0.218968	9930479	0.000000
318634799	22726	1161	3328.868928	31980	0	0.218953	31945	0	0.630453	9925669	0.000000
318624344	25936	1315	4343.823838	31816	0	0.602939	31838	2	0.128367	9920812	0.000000
318652419	22371	1138	3387.881269	31623	2	0.115413	31707	0	0.754515	9915823	0.000000
318615359	27952	1442	4269.042259	31867	5	0.797434	31892	0	0.327794	9910849	0.000000
318649185	21283	1096	3556.933259	31761	1	0.193397	31772	4	0.933903	9905922	0.000000
318618239	28134	1364	4124.678801	31821	2	0.174102	31961	0	0.333196	9901091	0.000000
318641714	22016	1137	3668.474347	31917	0	0.251936	31866	0	0.553290	9896080	0.000000
318617288	27765	1420	3991.208357	31692	2	0.737653	31882	2	0.850209	9891156	0.000000
318615636	21458	1114	3777.412551	31993	8	0.315101	32036	1	0.712750	9886142	0.000000
318619516	27438	1473	3909.128509	31919	0	0.450386	31749	4	0.455772	9881162	0.000000
318644339	21839	1141	3777.666994	31992	0	0.592909	31973	0	0.352709	9876246	0.000000
318614420	27215	1338	3943.895495	32025	1	0.053733	32020	0	0.687802	9871244	0.000000
318619068	23254	1119	3879.287114	31884	0	0.667244	31849	0	0.594503	9866286	0.000000
318647746	25019	1220	3742.422976	31879	9	0.859894	31938	0	0.513691	9861357	0.000000
318644977	24239	1235	3973.265803	31839	1	0.142676	31756	9	0.985065	9856318	0.000000
318625391	24784	1259	3750.619682	31847	0	0.526025	31870	13	0.963866	9851456	0.000000
318604279	24247	1277	3929.777078	31816	1	0.704384	31678	0	0.224744	9846558	0.000000
318638644	24532	1192	3712.497235	31913	4	0.207236	31806	0	0.732918	9841667	0.000000
318632091	24559	1245	3969.945146	31838	2	0.323645	31880	6	0.655424	9836786	0.000000
318628033	24246	1290	3794.053901	31671	0	0.236102	31894	0	0.249292	9832026	0.000000
318665052	24712	1299	3927.177409	31857	0	0.842101	31891	3	0.687754	9827224	0.000000
318619465	24255	1278	3780.445450	31738	2	0.850443	31876	0	0.457809	9822283	0.000000
318638380	25631	1380	3970.057078	31811	1	0.214070	31898	0	0.273214	9817173	0.000000
318629101	24017	1234	3741.042960	31879	14	0.371955	31847	0	0.313221	9812336	0.000000
318632205	25062	1351	3959.194407	31686	0	0.176171	31983	20	0.680815	9807536	0.000000
318628015	24005	1239	3746.707012	32013	0	0.569957	31910	1	0.527143	9802734	-1.#IND00
318620837	25917	1279	3926.712507	31766	10	0.456260	31914	10	0.600680	9797902	-1.#IND00
318637765	24091	1168	3775.777109	31907	1	0.234071	31874	0	0.192004	9792944	-1.#IND00
318635308	25347	1283	3933.950850	31916	0	0.580861	31755	3	0.818588	9787999	-1.#IND00
318647879	23866	1205	3720.486048	31755	2	0.568331	31758	1	0.336932	9783061	-1.#IND00
318614171	27007	1327	3975.133038	31957	2	0.331020	31995	0	0.372973	9778051	0.001951
318650250	23085	1182	3772.008521	31633	5	0.108036	31890	2	0.950478	9773072	0.002119
318619115	25941	1355	3896.481709	31728	2	0.750007	31770	4	0.813675	9768184	0.006407
318646153	22968	1234	3759.103287	31723	4	0.353766	32006	8	0.444276	9763321	0.008139
318618380	25470	1304	3893.523050	31898	4	0.335332	31644	1	0.542563	9758360	0.008400
318635623	23493	1218	3794.563068	31796	2	0.569202	31644	11	0.664572	9753445	0.007541
318642932	25387	1313	3963.506454	31949	2	0.420605	31762	0	0.274799	9748685	0.006655
318637682	24159	1247	3849.147660	31770	0	0.506035	31958	7	0.891875	9743799	0.006318
318638605	26075	1366	3845.832028	31685	0	0.522441	32134	1	0.756198	9738936	0.003408
318635162	23597	1201	3893.479771	31981	0	0.306578	31912	4	0.150127	9733966	0.002785
318622916	25551	1275	3786.034335	31789	4	0.241712	31847	3	0.932646	9729111	0.002405
318628113	22992	1229	3972.682051	31910	0	0.407720	31916	0	0.215460	9724250	0.006824
318630381	25538	1258	3731.707339	31839	6	0.516252	31686	5	0.962223	9719493	0.006143
318651999	24291	1224	3957.703119	31808	0	0.798766	31886	0	0.120839	9714639	0.005637
318633411	24704	1295	3705.256553	31838	4	0.606021	31995	0	0.606302	9709728	0.004817
318631502	23951	1272	3952.344987	31707	1	0.392844	31984	0	0.494123	9704824	0.004319
318618538	24452	1216	3797.121620	31844	0	0.326822	32038	3	0.794938	9699898	0.004215
318625487	24724	1285	3851.963790	31798	2	0.405239	32166	2	0.293022	9695071	0.003990
318631812	25129	1269	3884.696246	31718	4	0.311358	31799	0	0.489565	9690215	0.004496
318636719	24147	1279	3762.791454	31707	7	0.732850	31777	5	0.568828	9685401	0.005418
318610245	25102	1253	3953.305195	31832	3	0.754824	32061	6	0.943603	9680522	0.003218
318660107	24379	1178	3724.269848	31782	4	0.157691	31882	7	0.922045	9675645	0.003783
318656162	25143	1275	4045.024760	31797	0	0.498251	31949	10	0.558746	9670861	0.003981
318639728	23640	1121	3674.675248	31948	1	0.615862	31915	0	0.386597	9666064	0.004045
318621786	25230	1266	4055.974958	32131	1	0.416250	31928	1	0.755222	9661222	0.004571
318642352	23330	1213	3677.084687	31939	3	0.767676	31740	1	0.760007	9656396	0.004718
318616347	25895	1313	4037.885604	31923	1	0.471179	31745	0	0.079641	9651488	0.004860
318607885	23092	1216	3729.411954	31779	8	0.733428	31756	9	0.983378	9646621	0.005487
318633715	25994	1311	3901.507407	31935	1	0.251171	32024	3	0.485668	9641726	0.005425
318624891	23609	1237	3887.833473	31535	0	0.911613	32002	5	0.546592	9636934	0.005602
318617540	25558	1308	3722.671844	31557	0	0.078846	31837	3	0.713674	9632177	0.005410
318639822	23471	1171	3997.108617	31800	3	0.912382	32089	2	0.912756	9627323	0.004908
318646027	24847	1174	3729.572245	31963	13	0.813213	31680	2	0.916195	9622574	0.004864
318617216	24880	1341	4044.578113	31951	7	0.285082	31894	19	0.370023	9617831	0.004962
318625985	23718	1211	3689.949878	31951	1	0.358557	31648	0	0.703257	9612951	0.004941
318596823	25633	1327	4019.165540	31758	2	0.235024	31849	8	0.936892	9608035	0.003796
318625911	23074	1233	3815.841537	31841	3	0.414924	31811	4	0.355328	9603374	0.003685
318608048	26532	1304	3891.354068	31778	3	0.491291	31891	10	0.720384	9598698	0.003735
318627684	23124	1202	3840.057762	31880	2	0.470638	31827	3	0.859316	9593959	0.003179
318635270	25736	1305	3848.026638	31881	1	0.348419	31738	1	0.830786	9589252	0.003288
318638503	23782	1196	3870.669981	31840	8	0.207636	32007	6	0.686393	9584431	0.003541
318636813	24857	1305	3858.607052	32009	0	0.227828	32174	0	0.131520	9579503	0.003983
318658843	25362	1331	3845.176977	31777	6	0.980278	31843	6	0.034095	9574670	0.003930
318647679	24088	1202	3852.299992	31931	0	0.266425	31807	0	0.547108	9569842	0.003600
318635889	25043	1306	3794.924675	31974	0	0.568580	31832	0	0.693399	9565089	0.003946
318656822	23832	1288	3938.408528	31924	1	0.299717	31897	0	0.394514	9560385	0.003922
318634848	24695	1259	3798.033352	31751	1	0.842144	31912	1	0.038267	9555697	0.003466
318617050	24124	1236	3928.960207	31808	0	0.129974	31851	4	0.546854	9550869	0.003275
318600324	25175	1345	3791.975059	31782	1	0.586695	31881	0	0.545638	9546091	0.003180
318633142	23967	1226	3936.498891	31857	0	0.375637	31648	3	0.084278	9541344	0.003228
318646053	24931	1233	3783.813239	31959	3	0.054387	31993	0	0.494304	9536566	0.003222
318640619	24194	1198	3897.421553	32005	1	0.606231	32091	19	0.774708	9531892	0.003517
318638064	24285	1246	3847.766767	31924	1	0.198144	32056	5	0.575971	9527220	0.003457
318635239	23906	1210	3837.637891	31939	7	0.984175	32035	1	0.796834	9522328	0.003576
318626874	24529	1258	3918.458721	31734	0	0.136809	32153	10	0.359329	9517478	0.003665
npatches	nstrain	runtime	dt	init_x	init_y	init_y_blood	init_z	init_S	beta0	beta1	beta2	beta3	mean_beta	B	d	delta	delta_blood	b[0]	mut	m	CTL	c	g	epsilon	k	het	lambda	rho	omega	x_max	patch.dyna	DELTA	A	VA
10000	1	100.000000	0.001000	21900	9499	5000000	0.001000	10000000	7.010856	6.208085	9.472381	10.178997	9	800000000	0.010000	1.000000	1.000000	80000	0.000050	0.004800	1	0.001000	1.000000	2.500000	19.000000	0.500000	0.000000	0.000000	0.000000	31872	0	10.000000	7.000000	1.000000
sus	inf	inf_blood	z	x[0]	y[0][0]	z[0]	x[1]	y[1][0]	z[1]	S[0]	synchrony
219000000	94990000	5000000	10.000000	21900	9499	0.001000	21900	9499	0.001000	10000000	0.000000
305790003	2659	170	5491.290381	30841	0	0.521609	30612	0	0.570461	9994972	0.000000
317649000	6701	290	784.665173	31668	0	0.043007	31714	1	0.047905	9989941	0.000000
318398380	68481	3785	6744.020624	32053	9	0.753312	31706	4	0.770444	9984876	0.000000
318698265	6039	290	2003.011205	31992	1	0.100080	31989	0	0.120740	9979816	0.000000
318573255	63136	3196	4267.065135	31812	2	0.209558	31891	9	0.032494	9974832	0.000000
318646555	8452	399	3011.799039	31669	0	0.203056	31895	0	0.340688	9969785	0.000000
318606864	45818	2267	3369.753702	32020	3	0.065238	31801	2	0.048448	9964741	0.000000
318649980	11561	644	3742.898002	32029	0	0.352550	31895	0	0.398426	9959773	0.000000
318633890	34770	1729	3005.461850	32079	2	0.109653	32085	5	0.388194	9954810	0.000000
318626224	15688	819	4231.253531	31850	0	0.258862	31732	1	0.144242	9949950	0.000000
318642179	28937	1457	2884.453553	31664	10	0.089308	31877	1	0.163939	9945043	0.000000
318616289	20090	1043	4400.002953	31939	0	0.140446	31873	4	0.228672	9940165	0.000000
318668833	24819	1208	2948.211677	31881	1	0.739106	31684	5	0.103970	9935035	0.000000
318633333	22663	1163	4408.355409	31880	1	0.248010	31785	1	0.609492	9930113	0.000000
318642302	22699	1199	3057.343766	31857	3	0.053482	31916	1	0.062467	9925142	0.000000
318610191	25705	1399	4299.910377	32037	0	0.513954	31911	1	0.127996	9920199	0.000000
318653966	21253	1058	3192.053162	31880	0	0.125315	31686	3	0.414907	9915308	0.000000
318601525	27582	1413	4176.400615	31976	0	0.644877	31728	3	0.100580	9910252	0.000000
318627047	20901	1086	3267.973476	31925	0	0.101155	31771	2	0.271352	9905272	0.000000
318631169	28073	1363	4025.406279	31853	1	0.163405	31710	2	0.041068	9900275	0.000000
318630121	21084	1147	3469.310069	31812	6	0.089994	31964	2	0.015695	9895225	0.000000
318614250	26476	1422	3817.414610	31957	1	0.361745	31989	12	0.016154	9890358	0.000000
318633234	21900	1084	3555.541070	31807	1	0.215553	31745	0	0.176195	9885342	0.000000
318623014	26048	1372	3806.570357	32006	0	0.021106	31704	4	0.751765	9880443	0.000000
318616415	22320	1100	3625.244943	31747	9	0.027502	31889	0	0.146384	9875496	0.000000
318645331	25802	1274	3754.605761	31666	6	0.314087	32136	3	0.023251	9870468	0.000000
318642923	22523	1158	3680.065322	31809	0	0.115053	31915	1	0.485826	9865527	0.000000
318625903	25442	1289	3666.735510	31629	4	0.450750	31706	1	0.597303	9860563	0.000000
318615938	23569	1299	3778.630386	31800	1	0.098499	31895	0	0.075940	9855560	0.000000
318640131	24177	1197	3614.612473	32029	2	0.648736	31564	12	0.221447	9850607	0.000000
318620147	23988	1215	3750.005219	31732	0	0.124955	32144	0	0.074882	9845606	0.000000
318631747	23513	1159	3619.068039	31763	4	0.837946	31830	5	0.062984	9840712	0.000000
318650824	23844	1312	3745.107799	31778	0	0.232078	31727	0	0.230765	9835906	0.000000
318643236	24118	1273	3623.308997	31860	0	0.197218	31938	3	0.184325	9830960	0.000000
318631182	24200	1249	3766.506696	31925	0	0.079573	31832	0	0.515585	9826080	0.000000
318617372	23677	1156	3579.297100	31797	0	0.408977	31703	1	0.292055	9821160	0.000000
318634761	24219	1251	3851.445099	31763	7	0.575577	31885	4	0.404928	9816260	0.000000
318636441	23165	1145	3507.624103	31862	0	0.108608	31776	1	0.285946	9811338	0.000000
318612153	25508	1340	3860.960644	31844	10	0.415163	31814	1	0.168120	9806614	0.000000
[truncated: 163 more rows]
