# Supplementary material for: Large Variations in HIV-1 Viral Load Explained by Shifting-Mosaic Metapopulation Dynamics
Source: PLoS Biol. 2016 Oct 5;14(10):e1002567. doi: 10.1371/journal.pbio.1002567 (PMC5051940; doi:10.1371/journal.pbio.1002567)
Supplement: S1 Data — Each file gives the output from the simulations indicated by the filename: low migration (ms1, db432); high migration (ms1, db1); very high migration (ms10, db1); number of patches (np); reservoir (storage); no reservoir (nostorage); CTL immigration model (CTLimmig); CTL proliferation model (CTLprolif); β¯ (beta1, beta2, …). Within each file, there are 21 simulations for (k = 0,1,..,20), and data is output each day. For measures of synchrony, the final entry should be used. See Methods and S1 Simulation Code for further details. (ZIP) [file pbio.1002567.s002.zip › S1_Data/ms1_np10000_nostorage_noPD_CTLprolif_db432_beta1.tsv]

npatches	nstrain	runtime	dt	init_x	init_y	init_y_blood	init_z	init_S	beta0	beta1	beta2	beta3	mean_beta	B	d	delta	delta_blood	b[0]	mut	m	CTL	c	g	epsilon	k	het	lambda	rho	omega	x_max	patch.dyna	DELTA	A	VA
10000	1	100.000000	0.001000	21900	9499	5000000	0.001000	10000000	0.558215	1.266412	0.635596	0.601864	1	800000000	0.010000	1.000000	432.000000	80000	0.000050	0.004800	1	0.001000	1.000000	2.500000	0.000000	0.500000	0.000000	0.000000	0.000000	31872	0	10.000000	7.000000	1.000000
sus	inf	inf_blood	z	x[0]	y[0][0]	z[0]	x[1]	y[1][0]	z[1]	S[0]	synchrony
219000000	94990000	5000000	10.000000	21900	9499	0.001000	21900	9499	0.001000	10000000	0.000000
303413278	8939441	46763	10000.000000	31048	649	1.000000	30180	1078	1.000000	9994898	0.000000
316579365	1007041	5239	10000.000000	31739	50	1.000000	31504	133	1.000000	9989859	0.000000
318442019	121162	644	9963.657624	32007	6	1.000000	31824	23	1.000000	9984761	0.000000
318680404	14985	85	6210.616380	31734	0	0.504358	31822	3	1.000000	9979691	0.000000
318708942	2039	7	1439.969988	31676	0	0.041597	31807	0	0.167546	9974739	0.000000
318732568	271	1	223.243014	31937	0	0.003768	31963	0	0.014063	9969819	0.000000
318698030	20	0	29.817895	31913	0	0.000675	31778	0	0.001517	9964715	0.000000
318711607	4	0	7.144217	31954	0	0.000422	31743	0	0.000491	9959695	0.000000
318700235	0	0	4.297537	31670	0	0.000402	31735	0	0.000407	9954789	0.000000
npatches	nstrain	runtime	dt	init_x	init_y	init_y_blood	init_z	init_S	beta0	beta1	beta2	beta3	mean_beta	B	d	delta	delta_blood	b[0]	mut	m	CTL	c	g	epsilon	k	het	lambda	rho	omega	x_max	patch.dyna	DELTA	A	VA
10000	1	100.000000	0.001000	21900	9499	5000000	0.001000	10000000	0.633871	0.686559	1.166418	0.720741	1	800000000	0.010000	1.000000	432.000000	80000	0.000050	0.004800	1	0.001000	1.000000	2.500000	1.000000	0.500000	0.000000	0.000000	0.000000	31872	0	10.000000	7.000000	1.000000
sus	inf	inf_blood	z	x[0]	y[0][0]	z[0]	x[1]	y[1][0]	z[1]	S[0]	synchrony
219000000	94990000	5000000	10.000000	21900	9499	0.001000	21900	9499	0.001000	10000000	0.000000
306221070	3316485	17569	10000.000000	30861	224	1.000000	30845	290	1.000000	9995017	0.000000
317516743	137915	747	9996.860251	31605	11	1.000000	31787	9	1.000000	9989987	0.000000
318617853	6483	43	4872.876689	31911	1	0.408040	31454	0	0.223935	9984911	0.000000
318731106	458	0	649.286776	31759	1	0.145431	31942	0	0.018673	9979894	0.000000
318702357	54	0	72.196789	31904	0	0.012441	31800	0	0.001894	9974960	0.000000
318717831	3	0	10.310231	31753	0	0.001384	31740	0	0.000522	9970051	0.000000
318710225	0	0	4.520132	31803	0	0.000480	31891	0	0.000410	9965195	0.000000
npatches	nstrain	runtime	dt	init_x	init_y	init_y_blood	init_z	init_S	beta0	beta1	beta2	beta3	mean_beta	B	d	delta	delta_blood	b[0]	mut	m	CTL	c	g	epsilon	k	het	lambda	rho	omega	x_max	patch.dyna	DELTA	A	VA
10000	1	100.000000	0.001000	21900	9499	5000000	0.001000	10000000	1.313127	1.300609	1.023700	1.435365	1	800000000	0.010000	1.000000	432.000000	80000	0.000050	0.004800	1	0.001000	1.000000	2.500000	2.000000	0.500000	0.000000	0.000000	0.000000	31872	0	10.000000	7.000000	1.000000
sus	inf	inf_blood	z	x[0]	y[0][0]	z[0]	x[1]	y[1][0]	z[1]	S[0]	synchrony
219000000	94990000	5000000	10.000000	21900	9499	0.001000	21900	9499	0.001000	10000000	0.000000
307714197	1229983	6430	10000.000000	30512	161	1.000000	30849	124	1.000000	9995013	0.000000
317771104	19259	112	8539.055676	31819	7	1.000000	31665	0	0.620564	9990014	0.000000
318644317	613	1	1249.068212	32005	0	0.324591	31858	0	0.051096	9985005	0.000000
318703452	48	0	119.184715	31818	0	0.026901	31952	0	0.004544	9979948	0.000000
318725485	2	0	14.367859	31621	0	0.002566	32029	0	0.000739	9974911	0.000000
318725418	0	0	4.847306	31727	0	0.000577	32058	0	0.000428	9969976	0.000000
npatches	nstrain	runtime	dt	init_x	init_y	init_y_blood	init_z	init_S	beta0	beta1	beta2	beta3	mean_beta	B	d	delta	delta_blood	b[0]	mut	m	CTL	c	g	epsilon	k	het	lambda	rho	omega	x_max	patch.dyna	DELTA	A	VA
10000	1	100.000000	0.001000	21900	9499	5000000	0.001000	10000000	1.302105	0.883251	0.933279	1.330736	1	800000000	0.010000	1.000000	432.000000	80000	0.000050	0.004800	1	0.001000	1.000000	2.500000	3.000000	0.500000	0.000000	0.000000	0.000000	31872	0	10.000000	7.000000	1.000000
sus	inf	inf_blood	z	x[0]	y[0][0]	z[0]	x[1]	y[1][0]	z[1]	S[0]	synchrony
219000000	94990000	5000000	10.000000	21900	9499	0.001000	21900	9499	0.001000	10000000	0.000000
308565328	450019	2409	10000.000000	30778	69	1.000000	30584	43	1.000000	9994986	0.000000
317897164	2898	17	4515.724493	31779	1	0.552156	31839	0	0.244258	9989941	0.000000
318651898	129	0	431.532639	31931	0	0.049603	31914	0	0.020334	9984940	0.000000
318691560	8	1	41.526155	31948	0	0.004422	31807	0	0.002029	9979898	0.000000
318718950	0	0	7.165046	31960	0	0.000729	31912	0	0.000533	9974849	0.000000
npatches	nstrain	runtime	dt	init_x	init_y	init_y_blood	init_z	init_S	beta0	beta1	beta2	beta3	mean_beta	B	d	delta	delta_blood	b[0]	mut	m	CTL	c	g	epsilon	k	het	lambda	rho	omega	x_max	patch.dyna	DELTA	A	VA
10000	1	100.000000	0.001000	21900	9499	5000000	0.001000	10000000	1.238687	0.900655	0.588484	1.356541	1	800000000	0.010000	1.000000	432.000000	80000	0.000050	0.004800	1	0.001000	1.000000	2.500000	4.000000	0.500000	0.000000	0.000000	0.000000	31872	0	10.000000	7.000000	1.000000
sus	inf	inf_blood	z	x[0]	y[0][0]	z[0]	x[1]	y[1][0]	z[1]	S[0]	synchrony
219000000	94990000	5000000	10.000000	21900	9499	0.001000	21900	9499	0.001000	10000000	0.000000
309093657	166618	913	9999.987587	30755	12	1.000000	30829	15	1.000000	9994935	0.000000
317950712	686	3	2419.557039	31772	0	0.238758	31914	1	0.421394	9990023	0.000000
318659342	16	0	210.846820	31706	0	0.019885	32018	0	0.039237	9985084	0.000000
318714195	0	0	21.178028	31714	0	0.001993	31916	0	0.003575	9980138	0.000000
npatches	nstrain	runtime	dt	init_x	init_y	init_y_blood	init_z	init_S	beta0	beta1	beta2	beta3	mean_beta	B	d	delta	delta_blood	b[0]	mut	m	CTL	c	g	epsilon	k	het	lambda	rho	omega	x_max	patch.dyna	DELTA	A	VA
10000	1	100.000000	0.001000	21900	9499	5000000	0.001000	10000000	1.340765	0.551190	1.031824	0.987398	1	800000000	0.010000	1.000000	432.000000	80000	0.000050	0.004800	1	0.001000	1.000000	2.500000	5.000000	0.500000	0.000000	0.000000	0.000000	31872	0	10.000000	7.000000	1.000000
sus	inf	inf_blood	z	x[0]	y[0][0]	z[0]	x[1]	y[1][0]	z[1]	S[0]	synchrony
219000000	94990000	5000000	10.000000	21900	9499	0.001000	21900	9499	0.001000	10000000	0.000000
309430361	61237	330	9975.700495	30958	5	1.000000	31261	4	1.000000	9994962	0.000000
317955108	228	3	1470.345552	31688	0	0.304085	31721	0	0.127844	9989904	0.000000
318660490	13	0	127.668396	31863	0	0.025225	31841	0	0.010818	9984885	0.000000
318730677	3	0	14.301127	31969	0	0.002429	31891	0	0.001251	9979892	0.000000
318723436	0	0	4.841900	31802	0	0.000566	31931	0	0.000469	9974963	0.000000
npatches	nstrain	runtime	dt	init_x	init_y	init_y_blood	init_z	init_S	beta0	beta1	beta2	beta3	mean_beta	B	d	delta	delta_blood	b[0]	mut	m	CTL	c	g	epsilon	k	het	lambda	rho	omega	x_max	patch.dyna	DELTA	A	VA
10000	1	100.000000	0.001000	21900	9499	5000000	0.001000	10000000	0.848687	1.151615	1.411824	1.118168	1	800000000	0.010000	1.000000	432.000000	80000	0.000050	0.004800	1	0.001000	1.000000	2.500000	6.000000	0.500000	0.000000	0.000000	0.000000	31872	0	10.000000	7.000000	1.000000
sus	inf	inf_blood	z	x[0]	y[0][0]	z[0]	x[1]	y[1][0]	z[1]	S[0]	synchrony
219000000	94990000	5000000	10.000000	21900	9499	0.001000	21900	9499	0.001000	10000000	0.000000
309614451	22589	115	9515.357909	31076	2	1.000000	31141	5	1.000000	9994939	0.000000
317985705	77	0	1008.477484	31841	0	0.084448	31894	0	0.094911	9989925	0.000000
318669442	1	0	86.546420	31954	0	0.007270	31898	0	0.008126	9984997	0.000000
318716851	0	0	10.747668	31916	0	0.000961	31841	0	0.001031	9979925	0.000000
npatches	nstrain	runtime	dt	init_x	init_y	init_y_blood	init_z	init_S	beta0	beta1	beta2	beta3	mean_beta	B	d	delta	delta_blood	b[0]	mut	m	CTL	c	g	epsilon	k	het	lambda	rho	omega	x_max	patch.dyna	DELTA	A	VA
10000	1	100.000000	0.001000	21900	9499	5000000	0.001000	10000000	0.634505	0.713478	0.759202	1.144337	1	800000000	0.010000	1.000000	432.000000	80000	0.000050	0.004800	1	0.001000	1.000000	2.500000	7.000000	0.500000	0.000000	0.000000	0.000000	31872	0	10.000000	7.000000	1.000000
sus	inf	inf_blood	z	x[0]	y[0][0]	z[0]	x[1]	y[1][0]	z[1]	S[0]	synchrony
219000000	94990000	5000000	10.000000	21900	9499	0.001000	21900	9499	0.001000	10000000	0.000000
309783184	8266	45	8209.385106	31260	0	0.622656	30858	0	0.724191	9995054	0.000000
317993912	38	1	745.465360	31859	0	0.051267	31701	0	0.059567	9990063	0.000000
318673459	1	0	65.059677	31772	0	0.004558	31838	0	0.005237	9985021	0.000000
318726011	0	0	8.990008	32009	0	0.000740	31602	0	0.000795	9980012	0.000000
npatches	nstrain	runtime	dt	init_x	init_y	init_y_blood	init_z	init_S	beta0	beta1	beta2	beta3	mean_beta	B	d	delta	delta_blood	b[0]	mut	m	CTL	c	g	epsilon	k	het	lambda	rho	omega	x_max	patch.dyna	DELTA	A	VA
10000	1	100.000000	0.001000	21900	9499	5000000	0.001000	10000000	1.053538	1.158243	0.751038	1.121141	1	800000000	0.010000	1.000000	432.000000	80000	0.000050	0.004800	1	0.001000	1.000000	2.500000	8.000000	0.500000	0.000000	0.000000	0.000000	31872	0	10.000000	7.000000	1.000000
sus	inf	inf_blood	z	x[0]	y[0][0]	z[0]	x[1]	y[1][0]	z[1]	S[0]	synchrony
219000000	94990000	5000000	10.000000	21900	9499	0.001000	21900	9499	0.001000	10000000	0.000000
309917668	3354	22	6829.410069	30954	1	0.781902	30977	0	0.713318	9995074	0.000000
318043169	18	0	584.959493	31693	0	0.173165	31722	0	0.058678	9990111	0.000000
318668097	4	0	51.891288	32025	0	0.014523	31831	0	0.005164	9985133	0.000000
318730977	0	0	7.986832	31728	0	0.001554	31989	0	0.000789	9980212	0.000000
npatches	nstrain	runtime	dt	init_x	init_y	init_y_blood	init_z	init_S	beta0	beta1	beta2	beta3	mean_beta	B	d	delta	delta_blood	b[0]	mut	m	CTL	c	g	epsilon	k	het	lambda	rho	omega	x_max	patch.dyna	DELTA	A	VA
10000	1	100.000000	0.001000	21900	9499	5000000	0.001000	10000000	0.668917	0.994648	1.208259	0.553358	1	800000000	0.010000	1.000000	432.000000	80000	0.000050	0.004800	1	0.001000	1.000000	2.500000	9.000000	0.500000	0.000000	0.000000	0.000000	31872	0	10.000000	7.000000	1.000000
sus	inf	inf_blood	z	x[0]	y[0][0]	z[0]	x[1]	y[1][0]	z[1]	S[0]	synchrony
219000000	94990000	5000000	10.000000	21900	9499	0.001000	21900	9499	0.001000	10000000	0.000000
309989429	1518	5	5746.349256	30850	0	0.592525	30939	1	0.523640	9995037	0.000000
318024010	8	0	482.842445	31971	0	0.048804	31835	0	0.046952	9990034	0.000000
318660878	1	0	43.213378	32076	0	0.004357	31940	0	0.004205	9985034	0.000000
318725853	0	0	7.206310	31613	0	0.000723	31597	0	0.000711	9980044	0.000000
npatches	nstrain	runtime	dt	init_x	init_y	init_y_blood	init_z	init_S	beta0	beta1	beta2	beta3	mean_beta	B	d	delta	delta_blood	b[0]	mut	m	CTL	c	g	epsilon	k	het	lambda	rho	omega	x_max	patch.dyna	DELTA	A	VA
10000	1	100.000000	0.001000	21900	9499	5000000	0.001000	10000000	0.563895	0.880152	0.852439	1.473560	1	800000000	0.010000	1.000000	432.000000	80000	0.000050	0.004800	1	0.001000	1.000000	2.500000	10.000000	0.500000	0.000000	0.000000	0.000000	31872	0	10.000000	7.000000	1.000000
sus	inf	inf_blood	z	x[0]	y[0][0]	z[0]	x[1]	y[1][0]	z[1]	S[0]	synchrony
219000000	94990000	5000000	10.000000	21900	9499	0.001000	21900	9499	0.001000	10000000	0.000000
310030096	642	6	4909.405282	31156	0	0.475081	31138	0	0.450139	9994993	0.000000
318032303	2	0	408.657750	31912	0	0.039203	31946	0	0.037164	9989996	0.000000
318677988	0	0	37.090098	32054	0	0.003572	31918	0	0.003405	9985013	0.000000
npatches	nstrain	runtime	dt	init_x	init_y	init_y_blood	init_z	init_S	beta0	beta1	beta2	beta3	mean_beta	B	d	delta	delta_blood	b[0]	mut	m	CTL	c	g	epsilon	k	het	lambda	rho	omega	x_max	patch.dyna	DELTA	A	VA
10000	1	100.000000	0.001000	21900	9499	5000000	0.001000	10000000	0.568926	1.018965	1.447472	0.621201	1	800000000	0.010000	1.000000	432.000000	80000	0.000050	0.004800	1	0.001000	1.000000	2.500000	11.000000	0.500000	0.000000	0.000000	0.000000	31872	0	10.000000	7.000000	1.000000
sus	inf	inf_blood	z	x[0]	y[0][0]	z[0]	x[1]	y[1][0]	z[1]	S[0]	synchrony
219000000	94990000	5000000	10.000000	21900	9499	0.001000	21900	9499	0.001000	10000000	0.000000
310095258	341	1	4292.507792	31202	0	0.365924	30909	0	0.656835	9995004	0.000000
318053956	0	0	356.084397	31568	0	0.030280	31640	0	0.054061	9990008	0.000000
npatches	nstrain	runtime	dt	init_x	init_y	init_y_blood	init_z	init_S	beta0	beta1	beta2	beta3	mean_beta	B	d	delta	delta_blood	b[0]	mut	m	CTL	c	g	epsilon	k	het	lambda	rho	omega	x_max	patch.dyna	DELTA	A	VA
10000	1	100.000000	0.001000	21900	9499	5000000	0.001000	10000000	0.798930	0.932393	0.573860	1.259862	1	800000000	0.010000	1.000000	432.000000	80000	0.000050	0.004800	1	0.001000	1.000000	2.500000	12.000000	0.500000	0.000000	0.000000	0.000000	31872	0	10.000000	7.000000	1.000000
sus	inf	inf_blood	z	x[0]	y[0][0]	z[0]	x[1]	y[1][0]	z[1]	S[0]	synchrony
219000000	94990000	5000000	10.000000	21900	9499	0.001000	21900	9499	0.001000	10000000	0.000000
310173235	173	1	3816.646952	31310	0	0.257674	31079	0	0.314909	9994944	0.000000
318043453	3	0	316.985153	31647	0	0.021431	31738	0	0.026110	9989944	0.000000
318672561	0	0	29.608046	31882	0	0.002119	31808	0	0.002502	9985092	0.000000
npatches	nstrain	runtime	dt	init_x	init_y	init_y_blood	init_z	init_S	beta0	beta1	beta2	beta3	mean_beta	B	d	delta	delta_blood	b[0]	mut	m	CTL	c	g	epsilon	k	het	lambda	rho	omega	x_max	patch.dyna	DELTA	A	VA
10000	1	100.000000	0.001000	21900	9499	5000000	0.001000	10000000	0.571248	1.272358	1.024960	0.969238	1	800000000	0.010000	1.000000	432.000000	80000	0.000050	0.004800	1	0.001000	1.000000	2.500000	13.000000	0.500000	0.000000	0.000000	0.000000	31872	0	10.000000	7.000000	1.000000
sus	inf	inf_blood	z	x[0]	y[0][0]	z[0]	x[1]	y[1][0]	z[1]	S[0]	synchrony
219000000	94990000	5000000	10.000000	21900	9499	0.001000	21900	9499	0.001000	10000000	0.000000
310206434	110	0	3442.212480	31030	0	0.329258	31281	0	0.345376	9995023	0.000000
318074055	1	0	285.893061	31941	0	0.027283	31726	0	0.028600	9990082	0.000000
318662896	0	0	27.042390	31921	0	0.002597	31902	0	0.002705	9985211	0.000000
npatches	nstrain	runtime	dt	init_x	init_y	init_y_blood	init_z	init_S	beta0	beta1	beta2	beta3	mean_beta	B	d	delta	delta_blood	b[0]	mut	m	CTL	c	g	epsilon	k	het	lambda	rho	omega	x_max	patch.dyna	DELTA	A	VA
10000	1	100.000000	0.001000	21900	9499	5000000	0.001000	10000000	0.967452	1.129589	1.191040	1.270284	1	800000000	0.010000	1.000000	432.000000	80000	0.000050	0.004800	1	0.001000	1.000000	2.500000	14.000000	0.500000	0.000000	0.000000	0.000000	31872	0	10.000000	7.000000	1.000000
sus	inf	inf_blood	z	x[0]	y[0][0]	z[0]	x[1]	y[1][0]	z[1]	S[0]	synchrony
219000000	94990000	5000000	10.000000	21900	9499	0.001000	21900	9499	0.001000	10000000	0.000000
310230237	49	0	3149.378231	31030	0	0.285990	31109	0	0.271603	9994900	0.000000
318019214	0	0	261.391837	31800	0	0.023746	31711	0	0.022570	9989798	0.000000
npatches	nstrain	runtime	dt	init_x	init_y	init_y_blood	init_z	init_S	beta0	beta1	beta2	beta3	mean_beta	B	d	delta	delta_blood	b[0]	mut	m	CTL	c	g	epsilon	k	het	lambda	rho	omega	x_max	patch.dyna	DELTA	A	VA
10000	1	100.000000	0.001000	21900	9499	5000000	0.001000	10000000	1.495471	1.159261	0.573982	0.614592	1	800000000	0.010000	1.000000	432.000000	80000	0.000050	0.004800	1	0.001000	1.000000	2.500000	15.000000	0.500000	0.000000	0.000000	0.000000	31872	0	10.000000	7.000000	1.000000
sus	inf	inf_blood	z	x[0]	y[0][0]	z[0]	x[1]	y[1][0]	z[1]	S[0]	synchrony
219000000	94990000	5000000	10.000000	21900	9499	0.001000	21900	9499	0.001000	10000000	0.000000
310257676	33	0	2916.147750	31047	0	0.315666	31110	0	0.276363	9995008	0.000000
318030542	0	0	242.373050	31853	0	0.026172	31699	0	0.022959	9990081	0.000000
npatches	nstrain	runtime	dt	init_x	init_y	init_y_blood	init_z	init_S	beta0	beta1	beta2	beta3	mean_beta	B	d	delta	delta_blood	b[0]	mut	m	CTL	c	g	epsilon	k	het	lambda	rho	omega	x_max	patch.dyna	DELTA	A	VA
10000	1	100.000000	0.001000	21900	9499	5000000	0.001000	10000000	0.908148	1.387960	1.369846	1.484787	1	800000000	0.010000	1.000000	432.000000	80000	0.000050	0.004800	1	0.001000	1.000000	2.500000	16.000000	0.500000	0.000000	0.000000	0.000000	31872	0	10.000000	7.000000	1.000000
sus	inf	inf_blood	z	x[0]	y[0][0]	z[0]	x[1]	y[1][0]	z[1]	S[0]	synchrony
219000000	94990000	5000000	10.000000	21900	9499	0.001000	21900	9499	0.001000	10000000	0.000000
310289389	16	0	2715.661173	31005	0	0.270924	30935	0	0.271638	9995048	0.000000
318061705	0	0	225.700898	31718	0	0.022514	31841	0	0.022573	9990016	0.000000
npatches	nstrain	runtime	dt	init_x	init_y	init_y_blood	init_z	init_S	beta0	beta1	beta2	beta3	mean_beta	B	d	delta	delta_blood	b[0]	mut	m	CTL	c	g	epsilon	k	het	lambda	rho	omega	x_max	patch.dyna	DELTA	A	VA
10000	1	100.000000	0.001000	21900	9499	5000000	0.001000	10000000	1.177965	1.405134	1.285977	1.439251	1	800000000	0.010000	1.000000	432.000000	80000	0.000050	0.004800	1	0.001000	1.000000	2.500000	17.000000	0.500000	0.000000	0.000000	0.000000	31872	0	10.000000	7.000000	1.000000
sus	inf	inf_blood	z	x[0]	y[0][0]	z[0]	x[1]	y[1][0]	z[1]	S[0]	synchrony
219000000	94990000	5000000	10.000000	21900	9499	0.001000	21900	9499	0.001000	10000000	0.000000
310276278	13	0	2554.376454	31050	0	0.252295	30931	0	0.259772	9995062	0.000000
318043186	1	0	212.594969	31825	0	0.020991	31936	0	0.021603	9990166	0.000000
318673882	0	0	21.054074	31990	0	0.002083	31616	0	0.002133	9985251	0.000000
npatches	nstrain	runtime	dt	init_x	init_y	init_y_blood	init_z	init_S	beta0	beta1	beta2	beta3	mean_beta	B	d	delta	delta_blood	b[0]	mut	m	CTL	c	g	epsilon	k	het	lambda	rho	omega	x_max	patch.dyna	DELTA	A	VA
10000	1	100.000000	0.001000	21900	9499	5000000	0.001000	10000000	1.191348	1.080041	0.545984	1.485198	1	800000000	0.010000	1.000000	432.000000	80000	0.000050	0.004800	1	0.001000	1.000000	2.500000	18.000000	0.500000	0.000000	0.000000	0.000000	31872	0	10.000000	7.000000	1.000000
sus	inf	inf_blood	z	x[0]	y[0][0]	z[0]	x[1]	y[1][0]	z[1]	S[0]	synchrony
219000000	94990000	5000000	10.000000	21900	9499	0.001000	21900	9499	0.001000	10000000	0.000000
310330268	14	1	2413.869298	30810	0	0.217401	31080	0	0.264592	9995015	0.000000
318054742	0	0	201.078469	31798	0	0.018139	31692	0	0.021997	9989978	0.000000
npatches	nstrain	runtime	dt	init_x	init_y	init_y_blood	init_z	init_S	beta0	beta1	beta2	beta3	mean_beta	B	d	delta	delta_blood	b[0]	mut	m	CTL	c	g	epsilon	k	het	lambda	rho	omega	x_max	patch.dyna	DELTA	A	VA
10000	1	100.000000	0.001000	21900	9499	5000000	0.001000	10000000	1.378062	1.360959	0.531111	0.552829	1	800000000	0.010000	1.000000	432.000000	80000	0.000050	0.004800	1	0.001000	1.000000	2.500000	19.000000	0.500000	0.000000	0.000000	0.000000	31872	0	10.000000	7.000000	1.000000
sus	inf	inf_blood	z	x[0]	y[0][0]	z[0]	x[1]	y[1][0]	z[1]	S[0]	synchrony
219000000	94990000	5000000	10.000000	21900	9499	0.001000	21900	9499	0.001000	10000000	0.000000
310338579	1	0	2297.740940	31128	0	0.218225	31060	0	0.222332	9994997	0.000000
318037765	0	0	191.505535	31770	0	0.018206	31818	0	0.018542	9989891	0.000000
npatches	nstrain	runtime	dt	init_x	init_y	init_y_blood	init_z	init_S	beta0	beta1	beta2	beta3	mean_beta	B	d	delta	delta_blood	b[0]	mut	m	CTL	c	g	epsilon	k	het	lambda	rho	omega	x_max	patch.dyna	DELTA	A	VA
10000	1	100.000000	0.001000	21900	9499	5000000	0.001000	10000000	0.945523	1.284264	1.323124	1.281525	1	800000000	0.010000	1.000000	432.000000	80000	0.000050	0.004800	1	0.001000	1.000000	2.500000	20.000000	0.500000	0.000000	0.000000	0.000000	31872	0	10.000000	7.000000	1.000000
sus	inf	inf_blood	z	x[0]	y[0][0]	z[0]	x[1]	y[1][0]	z[1]	S[0]	synchrony
219000000	94990000	5000000	10.000000	21900	9499	0.001000	21900	9499	0.001000	10000000	0.000000
310334991	2	0	2185.329139	31097	0	0.230370	31081	0	0.222921	9995043	0.000000
318049713	0	0	182.318875	31735	0	0.019199	31897	0	0.018590	9990033	0.000000
