# Supplementary material for: Large Variations in HIV-1 Viral Load Explained by Shifting-Mosaic Metapopulation Dynamics
Source: PLoS Biol. 2016 Oct 5;14(10):e1002567. doi: 10.1371/journal.pbio.1002567 (PMC5051940; doi:10.1371/journal.pbio.1002567)
Supplement: S1 Data — Each file gives the output from the simulations indicated by the filename: low migration (ms1, db432); high migration (ms1, db1); very high migration (ms10, db1); number of patches (np); reservoir (storage); no reservoir (nostorage); CTL immigration model (CTLimmig); CTL proliferation model (CTLprolif); β¯ (beta1, beta2, …). Within each file, there are 21 simulations for (k = 0,1,..,20), and data is output each day. For measures of synchrony, the final entry should be used. See Methods and S1 Simulation Code for further details. (ZIP) [file pbio.1002567.s002.zip › S1_Data/ms1_np10000_nostorage_noPD_CTLprolif_db432_beta10.tsv]

npatches	nstrain	runtime	dt	init_x	init_y	init_y_blood	init_z	init_S	beta0	beta1	beta2	beta3	mean_beta	B	d	delta	delta_blood	b[0]	mut	m	CTL	c	g	epsilon	k	het	lambda	rho	omega	x_max	patch.dyna	DELTA	A	VA
10000	1	100.000000	0.001000	21900	9499	5000000	0.001000	10000000	14.436004	11.038941	14.165657	7.494577	10	800000000	0.010000	1.000000	432.000000	80000	0.000050	0.004800	1	0.001000	1.000000	2.500000	0.000000	0.500000	0.000000	0.000000	0.000000	31872	0	10.000000	7.000000	1.000000
sus	inf	inf_blood	z	x[0]	y[0][0]	z[0]	x[1]	y[1][0]	z[1]	S[0]	synchrony
219000000	94990000	5000000	10.000000	21900	9499	0.001000	21900	9499	0.001000	10000000	0.000000
110588206	163281328	849094	10000.000000	6990	19306	1.000000	9133	17766	1.000000	9994984	0.000000
112650456	159138482	827457	10000.000000	7237	18803	1.000000	9474	17209	1.000000	9990059	0.000000
112821326	159001035	827949	10000.000000	7318	18796	1.000000	9498	17229	1.000000	9985124	0.000000
112818420	159021264	828169	10000.000000	7336	18931	1.000000	9534	17012	1.000000	9980161	0.000000
112819082	159034533	828225	10000.000000	7066	19034	1.000000	9435	17462	1.000000	9975222	0.000000
112806214	159021493	828577	10000.000000	7219	19051	1.000000	9370	17282	1.000000	9970314	0.000000
112796399	159031393	828895	10000.000000	7139	19056	1.000000	9311	17551	1.000000	9965361	0.000000
112822734	159009587	828631	10000.000000	7260	18733	1.000000	9265	17518	1.000000	9960300	0.000000
112800773	159032162	828300	10000.000000	7396	18625	1.000000	9473	17017	1.000000	9955393	0.000000
112829247	159036785	829177	10000.000000	7293	18715	1.000000	9366	17318	1.000000	9950362	0.000000
112793735	159037637	827808	10000.000000	7301	18649	1.000000	9415	17161	1.000000	9945448	0.000000
112812022	159012659	828728	10000.000000	7250	18855	1.000000	9425	17249	1.000000	9940557	0.000000
112792604	159070395	827882	10000.000000	7305	18702	1.000000	9489	17221	1.000000	9935654	0.000000
112817957	159025115	828627	10000.000000	7247	18675	1.000000	9572	17302	1.000000	9930809	0.000000
112816478	159016754	828084	10000.000000	7245	18943	1.000000	9330	17451	1.000000	9925761	0.000000
112796697	159038018	828917	10000.000000	7238	18856	1.000000	9394	17197	1.000000	9920694	0.000000
112824132	159012446	826832	10000.000000	7239	18985	1.000000	9340	17273	1.000000	9915713	0.000000
112800933	159020680	827863	10000.000000	7273	18990	1.000000	9449	17302	1.000000	9910725	0.000000
112819611	159016036	829438	10000.000000	7251	18763	1.000000	9438	17198	1.000000	9905692	0.000000
112801540	159030982	829546	10000.000000	7170	18958	1.000000	9287	17404	1.000000	9900776	0.000000
112809469	159031190	828739	10000.000000	7179	18943	1.000000	9449	17130	1.000000	9895882	0.000000
112801811	159034760	828097	10000.000000	7351	18692	1.000000	9457	17113	1.000000	9890763	0.000000
112819343	159021124	829343	10000.000000	7219	18850	1.000000	9411	17182	1.000000	9885821	0.000000
112820369	159028117	828503	10000.000000	7216	18772	1.000000	9398	17230	1.000000	9880863	0.000000
112824616	159025819	827489	10000.000000	7150	18694	1.000000	9424	17300	1.000000	9875830	0.000000
112810773	159040644	827628	10000.000000	7209	18813	1.000000	9438	17353	1.000000	9870967	0.000000
112815713	159022932	825774	10000.000000	7298	18608	1.000000	9340	17234	1.000000	9866071	0.000000
112805646	159029578	828371	10000.000000	7261	18794	1.000000	9446	17094	1.000000	9861125	0.000000
112790660	159054330	829456	10000.000000	7233	18936	1.000000	9348	17485	1.000000	9856193	0.000000
112791893	159023908	828033	10000.000000	7277	18738	1.000000	9480	17316	1.000000	9851270	0.000000
112781662	159054735	828655	10000.000000	7284	18656	1.000000	9466	17287	1.000000	9846336	0.000000
112793687	159048442	828414	10000.000000	7295	18643	1.000000	9273	17542	1.000000	9841402	0.000000
112798876	159051325	827492	10000.000000	7315	18837	1.000000	9414	17103	1.000000	9836462	0.000000
112798036	159046046	827730	10000.000000	7275	18911	1.000000	9418	17228	1.000000	9831504	0.000000
112814341	159027271	828219	10000.000000	7298	18540	1.000000	9419	17103	1.000000	9826564	0.000000
112805918	159033005	828141	10000.000000	7301	18887	1.000000	9427	17211	1.000000	9821767	0.000000
112810981	159016294	829582	10000.000000	7230	18940	1.000000	9404	17375	1.000000	9816805	0.000000
112815169	159006822	826869	10000.000000	7224	18877	1.000000	9397	17257	1.000000	9811904	0.000000
112822431	159020480	828834	10000.000000	7208	18886	1.000000	9462	17282	1.000000	9807033	0.000000
112800837	159030146	829174	10000.000000	7307	18643	1.000000	9366	17242	1.000000	9802059	-1.#IND00
112800434	159025921	827762	10000.000000	7313	18611	1.000000	9481	17188	1.000000	9797062	0.006400
112799702	159062785	826838	10000.000000	7323	18617	1.000000	9483	17042	1.000000	9792227	-0.004567
112832668	159024164	828172	10000.000000	7164	19027	1.000000	9515	17127	1.000000	9787229	0.003246
112808674	159019005	828775	10000.000000	7372	18639	1.000000	9509	17241	1.000000	9782330	0.006721
112805561	159036038	828915	10000.000000	7331	18779	1.000000	9273	17580	1.000000	9777331	0.001918
112800812	159042718	828791	10000.000000	7164	19139	1.000000	9356	17411	1.000000	9772461	0.000056
112821115	159022099	827522	10000.000000	7345	18745	1.000000	9519	17230	1.000000	9767505	-0.000946
112806791	159033739	827658	10000.000000	7308	18826	1.000000	9549	17142	1.000000	9762562	0.000224
112799540	159046467	826719	10000.000000	7186	18958	1.000000	9561	16995	1.000000	9757699	-0.008460
112800942	159032770	827395	10000.000000	7230	18922	1.000000	9357	17121	1.000000	9752873	-0.008126
112813399	159014479	829326	10000.000000	7334	18669	1.000000	9398	17281	1.000000	9748072	-0.007027
112799340	159044981	827882	10000.000000	7232	18797	1.000000	9440	17342	1.000000	9743355	-0.005943
112811210	159032921	828319	10000.000000	7207	18759	1.000000	9512	17259	1.000000	9738386	-0.008962
112813984	159025227	827171	10000.000000	7161	18748	1.000000	9404	17409	1.000000	9733540	-0.007425
112816177	159011409	828272	10000.000000	7118	19072	1.000000	9319	17535	1.000000	9728628	-0.007950
112799715	159055123	827971	10000.000000	7285	18659	1.000000	9446	17199	1.000000	9723626	-0.010126
112808501	159023829	827317	10000.000000	7483	18544	1.000000	9354	17313	1.000000	9718832	-0.008609
112837207	159017890	827876	10000.000000	7273	18714	1.000000	9469	17398	1.000000	9714084	-0.008209
112803416	159037505	829093	10000.000000	7322	18786	1.000000	9480	17241	1.000000	9709199	-0.008167
112810599	159040784	827362	10000.000000	7236	18945	1.000000	9481	17187	1.000000	9704329	-0.007946
112816008	159009805	827908	10000.000000	7166	19101	1.000000	9210	17415	1.000000	9699499	-0.007127
112797652	159026565	829063	10000.000000	7191	18842	1.000000	9263	17532	1.000000	9694726	-0.007762
112831076	159007211	829009	10000.000000	7289	18704	1.000000	9324	17400	1.000000	9690069	-0.007056
112826404	159008293	828587	10000.000000	7374	18519	1.000000	9578	17101	1.000000	9685344	-0.006479
112810741	159024906	829288	10000.000000	7144	19003	1.000000	9469	17193	1.000000	9680558	-0.006116
112824144	159016655	827879	10000.000000	7298	18765	1.000000	9395	17263	1.000000	9675602	-0.005764
112804763	159034549	828099	10000.000000	7235	18792	1.000000	9438	17236	1.000000	9670877	-0.005164
112809626	159021779	829041	10000.000000	7253	18627	1.000000	9492	17271	1.000000	9665949	-0.004968
112792258	159051758	829222	10000.000000	7228	18785	1.000000	9477	17224	1.000000	9661103	-0.004971
112804203	159045274	830087	10000.000000	7278	18777	1.000000	9385	17346	1.000000	9656232	-0.004855
112806638	159025298	828221	10000.000000	7221	18738	1.000000	9596	17087	1.000000	9651417	-0.005652
112778784	159060162	828117	10000.000000	7317	18625	1.000000	9351	17244	1.000000	9646493	-0.005228
112806209	159011739	828437	10000.000000	7327	18650	1.000000	9250	17346	1.000000	9641717	-0.005066
112799212	159032493	826547	10000.000000	7134	18944	1.000000	9415	17214	1.000000	9636868	-0.004671
112812989	159034961	827655	10000.000000	7195	18963	1.000000	9488	17147	1.000000	9632015	-0.004568
112835774	159000230	829040	10000.000000	7281	18831	1.000000	9561	17155	1.000000	9627192	-0.004432
112804206	159018364	829301	10000.000000	7318	18774	1.000000	9356	17307	1.000000	9622350	-0.004124
112826173	158998397	827038	10000.000000	7241	18875	1.000000	9360	17489	1.000000	9617590	-0.004077
112793588	159035111	828502	10000.000000	7303	18768	1.000000	9415	17027	1.000000	9612821	-0.004564
112814315	159033310	828494	10000.000000	7222	18804	1.000000	9294	17516	1.000000	9607983	-0.003386
112814894	159036187	826925	10000.000000	7325	18861	1.000000	9421	17380	1.000000	9603146	-0.004084
112798194	159056663	828062	10000.000000	7255	18845	1.000000	9355	17141	1.000000	9598297	-0.003719
112817897	159057453	828351	10000.000000	7439	18605	1.000000	9488	16991	1.000000	9593488	-0.003300
112795336	159048642	828825	10000.000000	7215	18772	1.000000	9462	17201	1.000000	9588706	-0.004061
112825149	159032426	828055	10000.000000	7293	18642	1.000000	9540	16949	1.000000	9583915	-0.004120
112787069	159058820	828122	10000.000000	7286	18898	1.000000	9512	17144	1.000000	9579131	-0.003363
112801693	159045754	826684	10000.000000	7274	18762	1.000000	9344	17006	1.000000	9574264	-0.003150
112799960	159054904	828792	10000.000000	7175	18832	1.000000	9389	17442	1.000000	9569505	-0.002863
112803485	159030679	829088	10000.000000	7196	18765	1.000000	9313	17347	1.000000	9564604	-0.002350
112810553	159034769	827732	10000.000000	7217	18928	1.000000	9410	17036	1.000000	9559757	-0.002273
112809857	159052121	826361	10000.000000	7352	18677	1.000000	9520	17135	1.000000	9555014	-0.003125
112819245	159027707	829149	10000.000000	7439	18624	1.000000	9238	17374	1.000000	9550383	-0.003048
112795187	159034285	827659	10000.000000	7194	18868	1.000000	9392	17211	1.000000	9545621	-0.002993
112796841	159057015	830413	10000.000000	7246	18796	1.000000	9392	17250	1.000000	9540830	-0.003036
112787425	159058707	827887	10000.000000	7212	18888	1.000000	9456	17297	1.000000	9536011	-0.003116
112820120	159031669	827807	10000.000000	7391	18597	1.000000	9637	17161	1.000000	9531159	-0.002840
112814028	159036884	828391	10000.000000	7233	18949	1.000000	9471	17152	1.000000	9526368	-0.003651
112812558	159022956	826852	10000.000000	7198	18763	1.000000	9495	17154	1.000000	9521673	-0.003759
112799015	159039880	827499	10000.000000	7146	18832	1.000000	9391	17299	1.000000	9516927	-0.003798
npatches	nstrain	runtime	dt	init_x	init_y	init_y_blood	init_z	init_S	beta0	beta1	beta2	beta3	mean_beta	B	d	delta	delta_blood	b[0]	mut	m	CTL	c	g	epsilon	k	het	lambda	rho	omega	x_max	patch.dyna	DELTA	A	VA
10000	1	100.000000	0.001000	21900	9499	5000000	0.001000	10000000	14.325539	10.921069	13.053714	12.243172	10	800000000	0.010000	1.000000	432.000000	80000	0.000050	0.004800	1	0.001000	1.000000	2.500000	1.000000	0.500000	0.000000	0.000000	0.000000	31872	0	10.000000	7.000000	1.000000
sus	inf	inf_blood	z	x[0]	y[0][0]	z[0]	x[1]	y[1][0]	z[1]	S[0]	synchrony
219000000	94990000	5000000	10.000000	21900	9499	0.001000	21900	9499	0.001000	10000000	0.000000
141777107	104603942	545126	10000.000000	9445	13211	1.000000	12130	11638	1.000000	9994940	0.000000
147942627	100629088	524135	10000.000000	9411	13020	1.000000	12673	11243	1.000000	9990056	0.000000
148069729	100769085	526475	10000.000000	9449	13095	1.000000	12485	11451	1.000000	9985287	0.000000
148052502	100806060	526250	10000.000000	9608	12849	1.000000	12604	11356	1.000000	9980209	0.000000
148007442	100815667	525428	10000.000000	9829	12733	1.000000	12600	11360	1.000000	9975254	0.000000
148035259	100798249	524174	10000.000000	9629	12917	1.000000	12553	11218	1.000000	9970322	0.000000
148023663	100802662	525349	10000.000000	9467	13125	1.000000	12708	11239	1.000000	9965317	0.000000
148042243	100789735	525352	10000.000000	9612	12790	1.000000	12491	11570	1.000000	9960287	0.000000
148042976	100807652	525523	10000.000000	9650	12842	1.000000	12515	11168	1.000000	9955347	0.000000
148038641	100792271	524078	10000.000000	9456	13245	1.000000	12561	11325	1.000000	9950366	0.000000
148047933	100793870	524665	10000.000000	9501	13052	1.000000	12469	11309	1.000000	9945402	0.000000
148023264	100807810	524904	10000.000000	9614	13060	1.000000	12418	11462	1.000000	9940547	0.000000
148017497	100820626	525357	10000.000000	9572	12899	1.000000	12778	11118	1.000000	9935611	0.000000
148007848	100809730	525340	10000.000000	9665	12919	1.000000	12703	11180	1.000000	9930640	0.000000
148024913	100816301	524632	10000.000000	9573	13026	1.000000	12339	11358	1.000000	9925774	0.000000
148018429	100822773	524836	10000.000000	9631	12825	1.000000	12481	11446	1.000000	9921046	0.000000
148029913	100813079	525950	10000.000000	9652	12983	1.000000	12548	11182	1.000000	9916047	0.000000
148022768	100828308	525318	10000.000000	9645	12681	1.000000	12621	11215	1.000000	9911006	0.000000
148044482	100804459	524474	10000.000000	9406	13195	1.000000	12440	11565	1.000000	9905861	0.000000
148042161	100797309	525187	10000.000000	9667	12956	1.000000	12470	11645	1.000000	9900905	0.000000
148020780	100827094	525059	10000.000000	9671	12963	1.000000	12279	11657	1.000000	9895959	0.000000
148018385	100834715	525346	10000.000000	9554	12926	1.000000	12749	11197	1.000000	9890911	0.000000
148028693	100817840	525558	10000.000000	9620	12879	1.000000	12378	11458	1.000000	9886002	0.000000
148042346	100795093	525708	10000.000000	9318	13249	1.000000	12398	11598	1.000000	9880939	0.000000
148006067	100833093	525864	10000.000000	9661	12873	1.000000	12638	11292	1.000000	9875859	0.000000
148014661	100811596	525722	10000.000000	9646	12814	1.000000	12571	11153	1.000000	9870818	0.000000
148021091	100815667	523902	10000.000000	9636	12899	1.000000	12530	11402	1.000000	9865786	0.000000
148031292	100798628	525648	10000.000000	9468	13248	1.000000	12397	11290	1.000000	9860797	0.000000
148017265	100828846	525609	10000.000000	9505	12921	1.000000	12378	11566	1.000000	9855969	0.000000
148039652	100801272	525105	10000.000000	9574	12850	1.000000	12277	11632	1.000000	9851043	0.000000
148000564	100831971	526940	10000.000000	9570	12944	1.000000	12438	11298	1.000000	9846107	0.000000
148026937	100804491	524597	10000.000000	9692	13084	1.000000	12691	11197	1.000000	9841282	0.000000
148004431	100828601	525336	10000.000000	9694	12894	1.000000	12434	11407	1.000000	9836404	0.000000
148035694	100807104	524048	10000.000000	9476	13201	1.000000	12491	11432	1.000000	9831574	0.000000
148037948	100788678	524856	10000.000000	9521	13160	1.000000	12654	11240	1.000000	9826631	0.000000
148042111	100804443	525193	10000.000000	9414	13124	1.000000	12474	11510	1.000000	9821824	0.000000
148029933	100797448	524936	10000.000000	9631	13074	1.000000	12439	11402	1.000000	9816921	0.000000
148018130	100824948	524928	10000.000000	9648	12781	1.000000	12426	11425	1.000000	9811876	0.000000
148041838	100797915	524207	10000.000000	9697	12985	1.000000	12523	11207	1.000000	9807034	0.000000
148013054	100837563	525113	10000.000000	9438	13056	1.000000	12565	11304	1.000000	9802197	-1.#IND00
148028914	100816996	525003	10000.000000	9710	12862	1.000000	12384	11483	1.000000	9797357	-1.#IND00
148033339	100811340	524435	10000.000000	9530	12926	1.000000	12541	11538	1.000000	9792471	0.017986
148016715	100843823	525065	10000.000000	9576	13046	1.000000	12512	11316	1.000000	9787588	0.005180
148041005	100805384	525727	10000.000000	9501	13105	1.000000	12491	11305	1.000000	9782719	0.007010
148021445	100820796	525239	10000.000000	9585	13054	1.000000	12407	11584	1.000000	9777676	0.006999
148036046	100798712	525810	10000.000000	9496	13070	1.000000	12415	11274	1.000000	9772640	0.005917
148024972	100824644	524662	10000.000000	9536	13062	1.000000	12427	11395	1.000000	9767783	0.005073
148021859	100822051	525597	10000.000000	9423	13163	1.000000	12303	11420	1.000000	9762734	0.004685
148009890	100811163	525638	10000.000000	9527	13158	1.000000	12463	11284	1.000000	9757836	0.004421
148033479	100800088	525224	10000.000000	9798	12729	1.000000	12318	11473	1.000000	9753041	0.002776
148027542	100802525	524812	10000.000000	9539	13188	1.000000	12376	11374	1.000000	9748117	0.003134
148025348	100821417	523958	10000.000000	9660	12951	1.000000	12620	11160	1.000000	9743336	0.001730
148015098	100808778	524945	10000.000000	9521	13044	1.000000	12424	11270	1.000000	9738337	0.001278
148029654	100812025	525053	10000.000000	9655	12930	1.000000	12446	11284	1.000000	9733411	0.001091
148016604	100822362	526327	10000.000000	9427	13059	1.000000	12526	11364	1.000000	9728640	0.002227
148004458	100823577	524165	10000.000000	9763	12804	1.000000	12260	11424	1.000000	9723720	0.001409
147996964	100828511	524835	10000.000000	9737	12850	1.000000	12579	11269	1.000000	9718794	0.000735
148044314	100795483	524893	10000.000000	9610	12917	1.000000	12279	11473	1.000000	9713931	0.000449
148014476	100831994	524618	10000.000000	9672	12921	1.000000	12457	11350	1.000000	9709091	0.003995
148016441	100816840	524796	10000.000000	9577	12906	1.000000	12525	11430	1.000000	9704138	0.003466
148031616	100808355	523234	10000.000000	9533	12962	1.000000	12619	11393	1.000000	9699299	0.003239
148040800	100794070	525339	10000.000000	9684	12967	1.000000	12632	11138	1.000000	9694431	0.003484
148036203	100802350	524647	10000.000000	9463	13227	1.000000	12360	11448	1.000000	9689671	0.003911
148008554	100843015	524006	10000.000000	9575	13249	1.000000	12449	11286	1.000000	9684762	0.003650
148026689	100808881	525446	10000.000000	9688	12967	1.000000	12747	11052	1.000000	9679875	0.003140
148022559	100817387	525152	10000.000000	9526	12980	1.000000	12421	11420	1.000000	9674936	0.002964
148031704	100808105	525323	10000.000000	9551	12882	1.000000	12617	11332	1.000000	9670119	0.002925
148020102	100811032	524892	10000.000000	9558	13183	1.000000	12639	11220	1.000000	9665312	0.002971
148040805	100791272	526109	10000.000000	9450	13069	1.000000	12566	11231	1.000000	9660448	0.002949
148003631	100831064	525076	10000.000000	9742	12980	1.000000	12488	11389	1.000000	9655612	0.003031
148020747	100819034	524834	10000.000000	9499	12847	1.000000	12372	11457	1.000000	9650755	0.002392
148014928	100821725	524523	10000.000000	9560	13173	1.000000	12528	11358	1.000000	9646019	0.001524
148011454	100833205	525254	10000.000000	9588	12992	1.000000	12479	11400	1.000000	9641229	0.001822
148027077	100810224	526378	10000.000000	9478	13167	1.000000	12505	11287	1.000000	9636272	0.002148
148042214	100809024	525250	10000.000000	9528	13160	1.000000	12330	11473	1.000000	9631530	0.002411
148021866	100825245	525240	10000.000000	9628	12891	1.000000	12418	11542	1.000000	9626775	0.002725
148041481	100800563	525194	10000.000000	9677	12902	1.000000	12529	11326	1.000000	9621937	0.002984
148008986	100823793	525228	10000.000000	9514	12946	1.000000	12455	11367	1.000000	9617110	0.002450
148038725	100799554	525298	10000.000000	9312	13250	1.000000	12451	11440	1.000000	9612358	0.002115
148038373	100811565	525978	10000.000000	9516	12996	1.000000	12496	11277	1.000000	9607543	0.001828
148015504	100819104	524268	10000.000000	9691	12793	1.000000	12487	11469	1.000000	9602692	0.002060
148010932	100810150	524644	10000.000000	9558	13003	1.000000	12480	11490	1.000000	9597824	0.002293
148018319	100820772	524569	10000.000000	9602	13109	1.000000	12551	11318	1.000000	9593050	0.002267
148001543	100803866	526538	10000.000000	9428	13090	1.000000	12454	11342	1.000000	9588294	0.002033
148002124	100828234	525726	10000.000000	9378	13244	1.000000	12491	11372	1.000000	9583437	0.002359
148015847	100812484	524573	10000.000000	9426	13148	1.000000	12432	11472	1.000000	9578571	0.002130
148016126	100817193	524711	10000.000000	9521	13041	1.000000	12705	11138	1.000000	9573768	0.001705
148047921	100786135	525803	10000.000000	9582	12714	1.000000	12603	11293	1.000000	9569091	0.001618
148033010	100815615	524609	10000.000000	9572	13115	1.000000	12444	11352	1.000000	9564262	0.000444
147999201	100809903	524921	10000.000000	9563	13025	1.000000	12607	11229	1.000000	9559500	0.000340
148030938	100817893	524181	10000.000000	9472	13344	1.000000	12351	11439	1.000000	9554719	0.000237
148030173	100827296	524418	10000.000000	9547	13080	1.000000	12797	11142	1.000000	9549916	0.000251
148012886	100822829	525655	10000.000000	9404	13092	1.000000	12381	11316	1.000000	9545223	0.000499
148017269	100823598	526085	10000.000000	9738	12784	1.000000	12592	11372	1.000000	9540454	0.001130
148015362	100814468	525741	10000.000000	9555	12998	1.000000	12366	11609	1.000000	9535673	0.001405
148030482	100805855	524980	10000.000000	9542	13114	1.000000	12455	11343	1.000000	9530936	0.001108
148042190	100796220	524317	10000.000000	9658	12950	1.000000	12561	11179	1.000000	9526192	0.001783
148015541	100831057	524696	10000.000000	9758	12918	1.000000	12348	11497	1.000000	9521433	0.001851
148033393	100792344	525332	10000.000000	9624	13064	1.000000	12724	11389	1.000000	9516725	0.001758
npatches	nstrain	runtime	dt	init_x	init_y	init_y_blood	init_z	init_S	beta0	beta1	beta2	beta3	mean_beta	B	d	delta	delta_blood	b[0]	mut	m	CTL	c	g	epsilon	k	het	lambda	rho	omega	x_max	patch.dyna	DELTA	A	VA
10000	1	100.000000	0.001000	21900	9499	5000000	0.001000	10000000	7.435994	11.433084	7.272507	10.418749	10	800000000	0.010000	1.000000	432.000000	80000	0.000050	0.004800	1	0.001000	1.000000	2.500000	2.000000	0.500000	0.000000	0.000000	0.000000	31872	0	10.000000	7.000000	1.000000
sus	inf	inf_blood	z	x[0]	y[0][0]	z[0]	x[1]	y[1][0]	z[1]	S[0]	synchrony
219000000	94990000	5000000	10.000000	21900	9499	0.001000	21900	9499	0.001000	10000000	0.000000
170221172	68453334	356693	10000.000000	20508	5188	1.000000	14372	8163	1.000000	9995039	0.000000
179874401	66105093	345279	10000.000000	22250	4638	1.000000	14837	8146	1.000000	9990014	0.000000
179964754	66341147	346553	10000.000000	22030	4837	1.000000	14685	8162	1.000000	9985036	0.000000
179929164	66357947	346045	10000.000000	22071	4822	1.000000	15039	7985	1.000000	9980071	0.000000
179914214	66356122	346312	10000.000000	22339	4575	1.000000	14737	8275	1.000000	9975116	0.000000
179916961	66365854	346455	10000.000000	22303	4605	1.000000	15076	7830	1.000000	9970143	0.000000
179911747	66363688	346348	10000.000000	21940	4926	1.000000	14683	8308	1.000000	9965174	0.000000
179920181	66370295	345941	10000.000000	21961	4877	1.000000	14674	8284	1.000000	9960270	0.000000
179904557	66371835	345386	10000.000000	21836	4903	1.000000	14751	8065	1.000000	9955188	0.000000
179916274	66362523	345979	10000.000000	22013	4943	1.000000	14754	8012	1.000000	9950308	0.000000
179907888	66370344	346069	10000.000000	22345	4573	1.000000	14950	8028	1.000000	9945269	0.000000
179931014	66349578	345240	10000.000000	21991	5005	1.000000	14805	8074	1.000000	9940340	0.000000
179915716	66387119	345497	10000.000000	22267	4628	1.000000	14633	8287	1.000000	9935414	0.000000
179890116	66373233	344725	10000.000000	22185	4723	1.000000	14804	8022	1.000000	9930381	0.000000
179894016	66373582	345709	10000.000000	22122	4663	1.000000	14864	8118	1.000000	9925431	0.000000
179914799	66366823	345221	10000.000000	22286	4710	1.000000	14785	8018	1.000000	9920321	0.000000
179919882	66339843	345397	10000.000000	22086	4681	1.000000	14935	7896	1.000000	9915317	0.000000
179898819	66374524	344966	10000.000000	22084	4720	1.000000	14436	8437	1.000000	9910369	0.000000
179950120	66331527	345195	10000.000000	22133	4859	1.000000	14957	7936	1.000000	9905573	0.000000
179923248	66368305	346662	10000.000000	21689	4965	1.000000	14687	8190	1.000000	9900593	0.000000
179919897	66361429	344268	10000.000000	22032	4786	1.000000	14985	8043	1.000000	9895711	0.000000
179918366	66370050	345594	10000.000000	22235	4825	1.000000	14755	8214	1.000000	9890639	0.000000
179897046	66380901	345440	10000.000000	21933	4786	1.000000	14952	7905	1.000000	9885514	0.000000
179931189	66348405	345459	10000.000000	21982	4754	1.000000	14794	8087	1.000000	9880540	0.000000
179892379	66373079	344976	10000.000000	21845	4840	1.000000	14800	8319	1.000000	9875656	0.000000
179956493	66337153	345721	10000.000000	21918	4848	1.000000	14650	8207	1.000000	9870809	0.000000
179894890	66379607	345793	10000.000000	22248	4552	1.000000	14919	7990	1.000000	9865731	0.000000
179895587	66371011	345488	10000.000000	22057	4774	1.000000	14996	7916	1.000000	9860771	0.000000
179920210	66344834	345352	10000.000000	22037	4872	1.000000	14691	8179	1.000000	9855904	0.000000
179902096	66374772	345508	10000.000000	22147	4742	1.000000	14715	8163	1.000000	9851025	0.000000
179894315	66361881	345053	10000.000000	22012	4979	1.000000	14792	8042	1.000000	9846058	0.000000
179929514	66363056	346136	10000.000000	21798	4801	1.000000	14940	7862	1.000000	9841179	0.000000
179900665	66369700	346283	10000.000000	22262	4666	1.000000	14908	7991	1.000000	9836286	0.000000
179918809	66362329	345030	10000.000000	21955	4939	1.000000	15139	7955	1.000000	9831385	0.000000
179927825	66349082	345802	10000.000000	22418	4778	1.000000	14663	8254	1.000000	9826437	0.000000
179910798	66361099	345520	10000.000000	22304	4637	1.000000	14780	8155	1.000000	9821497	0.000000
179907859	66381114	345833	10000.000000	21803	4836	1.000000	14572	8251	1.000000	9816441	0.000000
179933428	66344220	345875	10000.000000	22012	4638	1.000000	14818	8076	1.000000	9811730	0.000000
179937047	66351707	345528	10000.000000	22388	4606	1.000000	14821	8048	1.000000	9806867	0.000000
179934714	66369233	345794	10000.000000	22028	4801	1.000000	14872	7988	1.000000	9801942	-1.#IND00
179912881	66364649	344996	10000.000000	21693	4999	1.000000	14750	8138	1.000000	9797024	-0.000000
179904388	66389961	344752	10000.000000	22007	4843	1.000000	14686	8177	1.000000	9792202	0.001002
179909082	66355935	345797	10000.000000	22245	4535	1.000000	14809	7957	1.000000	9787171	-0.000688
179909824	66367805	345895	10000.000000	21824	4999	1.000000	14845	8024	1.000000	9782262	0.000083
179941968	66348978	345414	10000.000000	22329	4669	1.000000	14334	8313	1.000000	9777412	0.001264
179921479	66366144	345287	10000.000000	22020	4718	1.000000	14773	8221	1.000000	9772487	0.001035
179939982	66349089	345710	10000.000000	22037	4886	1.000000	14974	7905	1.000000	9767626	0.001966
179913931	66373345	346908	10000.000000	22055	4765	1.000000	14716	7927	1.000000	9762675	0.001253
179890427	66377893	344583	10000.000000	22115	4777	1.000000	14828	7970	1.000000	9757992	0.001767
179898079	66382184	345130	10000.000000	22027	4904	1.000000	14460	8461	1.000000	9753095	0.000440
179909279	66361961	344853	10000.000000	22025	4654	1.000000	14814	8129	1.000000	9748145	-0.001401
179961977	66337623	345363	10000.000000	22039	4728	1.000000	14938	7963	1.000000	9743290	-0.001917
179906796	66371961	346103	10000.000000	21985	4661	1.000000	14737	8089	1.000000	9738461	-0.003075
179935619	66352034	345235	10000.000000	22361	4665	1.000000	14902	8132	1.000000	9733616	-0.002721
179934622	66356122	346112	10000.000000	21920	4699	1.000000	14833	8076	1.000000	9728870	-0.002667
179939150	66354399	345858	10000.000000	22099	4807	1.000000	14778	8001	1.000000	9724016	-0.003437
179919948	66373812	346788	10000.000000	22053	4910	1.000000	14978	7811	1.000000	9719104	-0.003569
179915242	66385798	345971	10000.000000	22135	4821	1.000000	14628	8241	1.000000	9714272	-0.003712
179930607	66340204	344647	10000.000000	21854	4633	1.000000	14844	8117	1.000000	9709405	-0.003611
179910170	66358131	345776	10000.000000	22382	4514	1.000000	14574	8234	1.000000	9704661	-0.003578
179885290	66371043	345803	10000.000000	22102	4696	1.000000	14618	8169	1.000000	9699798	-0.003269
179936969	66335254	344906	10000.000000	22498	4528	1.000000	15091	7890	1.000000	9694979	-0.002829
179904919	66364242	345908	10000.000000	22141	4631	1.000000	14706	8368	1.000000	9690132	-0.002080
179903568	66370703	345491	10000.000000	22090	4821	1.000000	14591	8249	1.000000	9685239	-0.003475
179921577	66351273	345674	10000.000000	22368	4772	1.000000	14755	8207	1.000000	9680341	-0.004226
179953034	66341793	344932	10000.000000	22023	4876	1.000000	14984	7896	1.000000	9675600	-0.002892
179948430	66349425	346755	10000.000000	22110	4740	1.000000	14762	8042	1.000000	9670805	-0.003215
179928824	66363490	344407	10000.000000	22165	4632	1.000000	14540	8244	1.000000	9666005	-0.001844
179907652	66364977	345554	10000.000000	21943	4968	1.000000	14544	8234	1.000000	9661029	-0.001674
179922406	66363068	344431	10000.000000	21933	4762	1.000000	14854	8026	1.000000	9656224	-0.001199
179927820	66337928	346264	10000.000000	22299	4664	1.000000	14733	8029	1.000000	9651366	-0.000900
179943771	66328898	346180	10000.000000	21732	4947	1.000000	14712	8229	1.000000	9646436	-0.000911
179951613	66325054	344407	10000.000000	21871	4937	1.000000	14617	8104	1.000000	9641645	-0.001364
179884823	66375665	345374	10000.000000	22090	4819	1.000000	15008	7986	1.000000	9637060	-0.001857
179919519	66350737	345681	10000.000000	21807	4807	1.000000	14772	8120	1.000000	9632374	-0.001644
179870901	66377982	344586	10000.000000	22373	4719	1.000000	14900	8009	1.000000	9627601	-0.000989
179910750	66385831	345201	10000.000000	22045	4865	1.000000	14771	8147	1.000000	9622898	-0.000919
179927469	66364341	345394	10000.000000	22222	4625	1.000000	15043	7876	1.000000	9618150	-0.000951
179953974	66345150	346157	10000.000000	22328	4644	1.000000	14742	8051	1.000000	9613313	-0.002095
179916403	66361513	344972	10000.000000	22253	4688	1.000000	14655	8130	1.000000	9608521	-0.001587
179905459	66373941	344895	10000.000000	22135	4700	1.000000	14884	8163	1.000000	9603805	-0.002004
179928936	66355197	344523	10000.000000	22129	4817	1.000000	14763	8150	1.000000	9598983	-0.001990
179913372	66361802	345768	10000.000000	21777	5033	1.000000	14801	8175	1.000000	9594187	-0.002020
179912300	66363086	344851	10000.000000	21985	4817	1.000000	14750	8025	1.000000	9589376	-0.002617
179910778	66349658	345106	10000.000000	22102	4942	1.000000	14705	8192	1.000000	9584588	-0.002684
179923908	66350680	346092	10000.000000	21857	4923	1.000000	15031	7785	1.000000	9579801	-0.002633
179920822	66368187	345631	10000.000000	21971	4655	1.000000	14905	7957	1.000000	9575043	-0.002901
179927496	66366993	344461	10000.000000	21972	4738	1.000000	14930	7856	1.000000	9570274	-0.003225
179919502	66359791	344814	10000.000000	22316	4701	1.000000	14635	8167	1.000000	9565505	-0.003057
179891883	66374216	346252	10000.000000	21753	5020	1.000000	14650	8279	1.000000	9560762	-0.002478
179912034	66355181	345896	10000.000000	22245	4620	1.000000	14976	7712	1.000000	9555954	-0.001962
179905640	66363007	346169	10000.000000	22078	4804	1.000000	14896	8067	1.000000	9551134	-0.001743
179914938	66364566	345938	10000.000000	22286	4609	1.000000	14866	8005	1.000000	9546374	-0.001765
179899699	66391840	346080	10000.000000	22170	4764	1.000000	14833	7985	1.000000	9541486	-0.001733
179890631	66368479	346209	10000.000000	22138	4752	1.000000	14398	8466	1.000000	9536595	-0.001899
179908035	66369831	345389	10000.000000	22268	4612	1.000000	14776	8106	1.000000	9531828	-0.002118
179953583	66343369	345963	10000.000000	22086	4888	1.000000	14784	8049	1.000000	9527108	-0.002064
179911141	66373909	345972	10000.000000	21974	4621	1.000000	14914	8126	1.000000	9522280	-0.002467
179880168	66372405	345998	10000.000000	22207	4693	1.000000	14602	8234	1.000000	9517574	-0.002354
npatches	nstrain	runtime	dt	init_x	init_y	init_y_blood	init_z	init_S	beta0	beta1	beta2	beta3	mean_beta	B	d	delta	delta_blood	b[0]	mut	m	CTL	c	g	epsilon	k	het	lambda	rho	omega	x_max	patch.dyna	DELTA	A	VA
10000	1	100.000000	0.001000	21900	9499	5000000	0.001000	10000000	10.015573	12.937451	8.131699	11.237885	10	800000000	0.010000	1.000000	432.000000	80000	0.000050	0.004800	1	0.001000	1.000000	2.500000	3.000000	0.500000	0.000000	0.000000	0.000000	31872	0	10.000000	7.000000	1.000000
sus	inf	inf_blood	z	x[0]	y[0][0]	z[0]	x[1]	y[1][0]	z[1]	S[0]	synchrony
219000000	94990000	5000000	10.000000	21900	9499	0.001000	21900	9499	0.001000	10000000	0.000000
197257916	44528084	231990	10000.000000	18850	4934	1.000000	15337	6233	1.000000	9994905	0.000000
209896338	43435210	226698	10000.000000	20244	4693	1.000000	15720	6559	1.000000	9989860	0.000000
210032334	43647710	227697	10000.000000	20014	4659	1.000000	15886	6230	1.000000	9984804	0.000000
210002659	43667004	227113	10000.000000	19839	4809	1.000000	15749	6152	1.000000	9979766	0.000000
209998752	43657485	226846	10000.000000	20125	4777	1.000000	15677	6431	1.000000	9974818	0.000000
209999988	43653852	227346	10000.000000	20108	4633	1.000000	15544	6651	1.000000	9969781	0.000000
210005409	43662999	227469	10000.000000	19981	4773	1.000000	15645	6334	1.000000	9964678	0.000000
210000480	43677395	227832	10000.000000	19767	4803	1.000000	15503	6567	1.000000	9959759	0.000000
209996116	43653855	227102	10000.000000	20014	4831	1.000000	15881	6336	1.000000	9954896	0.000000
209999233	43649609	226079	10000.000000	19862	4823	1.000000	15670	6368	1.000000	9949909	0.000000
209965162	43676535	227775	10000.000000	19920	4802	1.000000	15833	6346	1.000000	9944978	0.000000
210007889	43662917	227136	10000.000000	20152	4732	1.000000	15699	6398	1.000000	9940051	0.000000
210000959	43660258	226914	10000.000000	20067	4647	1.000000	15637	6508	1.000000	9935040	0.000000
209945865	43687973	227340	10000.000000	20031	4713	1.000000	15571	6417	1.000000	9930091	0.000000
209995794	43661493	227025	10000.000000	19767	4950	1.000000	15685	6463	1.000000	9925096	0.000000
210012247	43653301	227297	10000.000000	20079	4751	1.000000	15452	6550	1.000000	9920143	0.000000
209976733	43686511	227662	10000.000000	19807	4884	1.000000	15605	6573	1.000000	9915199	0.000000
210001925	43662876	227339	10000.000000	19738	4722	1.000000	15617	6485	1.000000	9910197	0.000000
209981869	43654789	227147	10000.000000	19809	4807	1.000000	15581	6423	1.000000	9905099	0.000000
210007814	43658728	227344	10000.000000	20080	4653	1.000000	15730	6363	1.000000	9900214	0.000000
209990817	43665643	227197	10000.000000	20225	4673	1.000000	15626	6337	1.000000	9895292	0.000000
209977262	43686454	226459	10000.000000	20262	4711	1.000000	15398	6518	1.000000	9890344	0.000000
209955606	43667414	227375	10000.000000	19956	4796	1.000000	15647	6379	1.000000	9885411	0.000000
209956150	43674621	226947	10000.000000	20286	4665	1.000000	15460	6612	1.000000	9880541	0.000000
210007321	43669192	227002	10000.000000	19800	4817	1.000000	15674	6504	1.000000	9875685	0.000000
210016704	43651573	227137	10000.000000	20057	4695	1.000000	15484	6557	1.000000	9870693	0.000000
210000358	43658250	227760	10000.000000	20095	4709	1.000000	15521	6457	1.000000	9865685	0.000000
209994620	43658645	226883	10000.000000	19849	4793	1.000000	15432	6578	1.000000	9860684	0.000000
210019443	43652637	227438	10000.000000	20252	4507	1.000000	15671	6481	1.000000	9855758	0.000000
209987538	43672486	227506	10000.000000	20388	4561	1.000000	15499	6476	1.000000	9850932	0.000000
209986909	43677953	227663	10000.000000	20025	4809	1.000000	15629	6463	1.000000	9846032	0.000000
210020074	43659450	227827	10000.000000	19992	4739	1.000000	15539	6276	1.000000	9841223	0.000000
209997145	43651449	227910	10000.000000	20428	4561	1.000000	15337	6368	1.000000	9836389	0.000000
210003094	43663927	228116	10000.000000	19499	5225	1.000000	15556	6552	1.000000	9831364	0.000000
209987367	43679125	227386	10000.000000	19832	4850	1.000000	15528	6443	1.000000	9826478	0.000000
210003582	43657712	227503	10000.000000	20067	4735	1.000000	15659	6426	1.000000	9821516	0.000000
209996965	43666603	227532	10000.000000	20074	4746	1.000000	15494	6547	1.000000	9816552	0.000000
209990071	43661780	227627	10000.000000	20093	4567	1.000000	15721	6335	1.000000	9811758	0.000000
210033615	43656245	227306	10000.000000	19951	4845	1.000000	15547	6623	1.000000	9806977	0.000000
210023679	43656291	227431	10000.000000	20049	4728	1.000000	15699	6329	1.000000	9802136	-1.#IND00
209994625	43672012	227539	10000.000000	19927	4939	1.000000	15440	6672	1.000000	9797262	-0.004400
210002547	43662807	228011	10000.000000	19736	4933	1.000000	15721	6302	1.000000	9792352	0.010465
209975873	43680270	227061	10000.000000	19831	4755	1.000000	15503	6375	1.000000	9787454	0.003756
209970964	43666557	227354	10000.000000	20091	4709	1.000000	15758	6350	1.000000	9782545	0.005040
210003843	43650414	227260	10000.000000	19845	4891	1.000000	15404	6559	1.000000	9777634	0.005473
209979705	43679763	227435	10000.000000	20170	4645	1.000000	15438	6434	1.000000	9772807	0.005006
209977110	43664854	227342	10000.000000	20141	4675	1.000000	15677	6205	1.000000	9767995	0.008214
209990308	43659936	227056	10000.000000	19820	4916	1.000000	15662	6363	1.000000	9762987	0.011323
209964850	43682648	228126	10000.000000	20031	4807	1.000000	15653	6416	1.000000	9758212	0.010018
210023399	43640960	228457	10000.000000	20424	4617	1.000000	15813	6457	1.000000	9753372	0.009451
210024650	43654450	227069	10000.000000	20030	4719	1.000000	15646	6501	1.000000	9748440	0.005936
209995744	43673281	227246	10000.000000	20130	4642	1.000000	15882	6268	1.000000	9743529	0.006480
210006792	43673862	227201	10000.000000	20166	4626	1.000000	15700	6462	1.000000	9738574	0.006705
209980292	43679486	227582	10000.000000	19535	4910	1.000000	15476	6486	1.000000	9733714	0.006509
209980485	43654622	227645	10000.000000	20097	4787	1.000000	15658	6399	1.000000	9728838	0.005365
209995030	43655246	227714	10000.000000	20305	4537	1.000000	15468	6488	1.000000	9724092	0.004579
209973445	43674298	227587	10000.000000	20138	4678	1.000000	15550	6466	1.000000	9719189	0.004393
209991948	43667995	227298	10000.000000	20335	4524	1.000000	15545	6317	1.000000	9714350	0.004501
210003667	43651310	226610	10000.000000	19964	4749	1.000000	15769	6416	1.000000	9709489	0.003968
209971247	43679428	227096	10000.000000	19515	4852	1.000000	15678	6390	1.000000	9704689	0.001680
209998764	43656640	227748	10000.000000	20053	4750	1.000000	15460	6534	1.000000	9699924	0.001974
209979249	43673845	227936	10000.000000	20013	4950	1.000000	15506	6504	1.000000	9695079	0.002821
209990125	43669491	227488	10000.000000	19627	4792	1.000000	15408	6434	1.000000	9690193	0.003545
209972395	43684389	227943	10000.000000	20080	4542	1.000000	15477	6356	1.000000	9685431	0.003506
209987099	43673437	227270	10000.000000	19863	4788	1.000000	15677	6318	1.000000	9680495	0.003585
209959573	43685187	227284	10000.000000	20067	4814	1.000000	15662	6329	1.000000	9675641	0.003128
210002892	43648483	226639	10000.000000	19697	4957	1.000000	15616	6441	1.000000	9670893	0.003059
209987024	43670479	227504	10000.000000	19748	4770	1.000000	15598	6561	1.000000	9666030	0.003015
209996584	43666279	227817	10000.000000	20004	4691	1.000000	15596	6516	1.000000	9661355	0.002620
209982138	43656234	227130	10000.000000	19992	4789	1.000000	15688	6241	1.000000	9656542	0.002545
210005384	43661793	227119	10000.000000	19652	4983	1.000000	15442	6492	1.000000	9651741	0.001803
209978371	43670120	228033	10000.000000	19872	4922	1.000000	15986	6168	1.000000	9646923	0.001897
210008370	43672449	226952	10000.000000	20104	4524	1.000000	15594	6485	1.000000	9642136	0.001894
209961935	43674992	226855	10000.000000	19942	4734	1.000000	15509	6420	1.000000	9637389	0.000678
209969454	43676720	228878	10000.000000	20154	4524	1.000000	15637	6482	1.000000	9632627	0.001084
209983439	43661669	227066	10000.000000	19933	4804	1.000000	15689	6331	1.000000	9627914	0.000860
209990501	43660771	227855	10000.000000	20108	4735	1.000000	15854	6079	1.000000	9623192	0.001436
209969868	43676781	227206	10000.000000	19885	4668	1.000000	15561	6377	1.000000	9618362	0.001492
209974824	43676831	227951	10000.000000	19862	4748	1.000000	15697	6355	1.000000	9613505	0.001519
209974699	43683013	228155	10000.000000	20146	4686	1.000000	15602	6467	1.000000	9608550	0.001495
209974882	43666467	226624	10000.000000	19880	4681	1.000000	15601	6725	1.000000	9603735	0.001587
209992548	43663270	227221	10000.000000	19921	4686	1.000000	15422	6366	1.000000	9598917	0.001678
209964298	43686150	227168	10000.000000	19937	4650	1.000000	15682	6532	1.000000	9594125	0.001484
209962965	43674423	226349	10000.000000	20107	4623	1.000000	15521	6595	1.000000	9589247	0.001367
209989400	43656358	226947	10000.000000	19877	4814	1.000000	15737	6395	1.000000	9584401	0.001435
210020359	43671703	227559	10000.000000	20172	4569	1.000000	15659	6420	1.000000	9579626	0.002178
209983934	43664982	227982	10000.000000	19769	4965	1.000000	15824	6484	1.000000	9574871	0.002508
209946301	43677527	227779	10000.000000	20119	4567	1.000000	15234	6553	1.000000	9569999	0.002681
209967285	43677871	226730	10000.000000	19923	4844	1.000000	15603	6363	1.000000	9565239	0.003917
209985889	43668919	227693	10000.000000	20075	4765	1.000000	15611	6344	1.000000	9560496	0.003818
209992045	43666220	227014	10000.000000	20188	4702	1.000000	15551	6323	1.000000	9555662	0.003228
209968039	43687464	227812	10000.000000	20078	4753	1.000000	15802	6431	1.000000	9550927	0.002924
209981521	43678602	228226	10000.000000	19571	4812	1.000000	15658	6576	1.000000	9546156	0.002702
209975376	43659248	227195	10000.000000	20136	4831	1.000000	15600	6494	1.000000	9541368	0.002594
209984765	43660978	227663	10000.000000	19891	4885	1.000000	15654	6416	1.000000	9536547	0.003174
210014421	43644120	227077	10000.000000	19864	4718	1.000000	15752	6418	1.000000	9531904	0.003477
209972052	43680303	226835	10000.000000	19948	4654	1.000000	15612	6608	1.000000	9527242	0.003407
209951146	43709662	227376	10000.000000	19879	4831	1.000000	15759	6344	1.000000	9522450	0.003412
209984358	43670559	227041	10000.000000	19962	4656	1.000000	15338	6440	1.000000	9517781	0.003445
npatches	nstrain	runtime	dt	init_x	init_y	init_y_blood	init_z	init_S	beta0	beta1	beta2	beta3	mean_beta	B	d	delta	delta_blood	b[0]	mut	m	CTL	c	g	epsilon	k	het	lambda	rho	omega	x_max	patch.dyna	DELTA	A	VA
10000	1	100.000000	0.001000	21900	9499	5000000	0.001000	10000000	9.096566	13.399182	5.414810	5.021158	10	800000000	0.010000	1.000000	432.000000	80000	0.000050	0.004800	1	0.001000	1.000000	2.500000	4.000000	0.500000	0.000000	0.000000	0.000000	31872	0	10.000000	7.000000	1.000000
sus	inf	inf_blood	z	x[0]	y[0][0]	z[0]	x[1]	y[1][0]	z[1]	S[0]	synchrony
219000000	94990000	5000000	10.000000	21900	9499	0.001000	21900	9499	0.001000	10000000	0.000000
221445783	28507438	148375	10000.000000	23617	2258	1.000000	17309	4609	1.000000	9994961	0.000000
236544260	28209840	146638	10000.000000	25736	2149	1.000000	17671	4744	1.000000	9989797	0.000000
236643204	28438191	147816	10000.000000	25041	2520	1.000000	17686	4719	1.000000	9984796	0.000000
236620952	28429150	148364	10000.000000	25017	2325	1.000000	17402	4978	1.000000	9979835	0.000000
236592205	28436520	148593	10000.000000	26003	2020	1.000000	17250	5010	1.000000	9974857	0.000000
236604230	28425975	147878	10000.000000	25518	2299	1.000000	17739	4956	1.000000	9969911	0.000000
236621363	28421621	148331	10000.000000	25011	2365	1.000000	17599	4842	1.000000	9964929	0.000000
236579261	28438044	148090	10000.000000	25167	2322	1.000000	17394	4958	1.000000	9959974	0.000000
236634150	28419662	147835	10000.000000	25430	2270	1.000000	17247	5050	1.000000	9954984	0.000000
236563509	28459398	148054	10000.000000	25051	2426	1.000000	17388	4641	1.000000	9950002	0.000000
236554558	28449674	147876	10000.000000	24995	2460	1.000000	17578	4952	1.000000	9945085	0.000000
236639159	28404919	148289	10000.000000	25379	2292	1.000000	17481	4878	1.000000	9940162	0.000000
236596055	28431708	148508	10000.000000	24782	2350	1.000000	17705	4761	1.000000	9935257	0.000000
236555149	28448919	148209	10000.000000	25219	2272	1.000000	17486	4877	1.000000	9930240	0.000000
236614186	28425168	148150	10000.000000	24756	2511	1.000000	17737	4791	1.000000	9925313	0.000000
236626248	28412988	147689	10000.000000	25235	2179	1.000000	17394	4865	1.000000	9920275	0.000000
236612098	28430500	148196	10000.000000	25560	2252	1.000000	17329	4952	1.000000	9915287	0.000000
236582938	28426599	148688	10000.000000	25337	2347	1.000000	17426	4784	1.000000	9910227	0.000000
236618983	28437242	147224	10000.000000	25137	2493	1.000000	17523	5043	1.000000	9905369	0.000000
236631976	28421540	148136	10000.000000	25439	2292	1.000000	17204	5102	1.000000	9900402	0.000000
236617706	28428500	148064	10000.000000	25066	2473	1.000000	17950	4718	1.000000	9895428	0.000000
236588821	28425300	147860	10000.000000	25111	2216	1.000000	16939	5122	1.000000	9890536	0.000000
236585923	28441491	147097	10000.000000	25722	2097	1.000000	17594	4820	1.000000	9885596	0.000000
236592700	28431361	148201	10000.000000	25298	2309	1.000000	17435	5015	1.000000	9880736	0.000000
236553809	28445619	148565	10000.000000	24704	2545	1.000000	17335	5054	1.000000	9875798	0.000000
236616696	28430613	148062	10000.000000	25169	2316	1.000000	17519	4925	1.000000	9870912	0.000000
236626107	28423861	148543	10000.000000	25303	2308	1.000000	17324	4971	1.000000	9865870	0.000000
236594563	28440117	148069	10000.000000	25268	2321	1.000000	17364	4902	1.000000	9860857	0.000000
236605380	28425579	148009	10000.000000	25222	2219	1.000000	17158	4920	1.000000	9855890	0.000000
236616412	28437636	148186	10000.000000	25293	2423	1.000000	17949	4717	1.000000	9850969	0.000000
236590291	28432986	148370	10000.000000	25385	2206	1.000000	17299	4957	1.000000	9846118	0.000000
236613821	28430565	147542	10000.000000	25415	2278	1.000000	17466	4872	1.000000	9841252	0.000000
236574619	28438085	148078	10000.000000	24871	2399	1.000000	17353	4909	1.000000	9836456	0.000000
236579524	28440561	148673	10000.000000	25511	2219	1.000000	17413	4868	1.000000	9831536	0.000000
236583588	28434546	149166	10000.000000	24947	2536	1.000000	17409	5031	1.000000	9826506	0.000000
236623777	28423661	148597	10000.000000	25072	2295	1.000000	17642	4745	1.000000	9821660	0.000000
236625935	28418278	148211	10000.000000	25408	2101	1.000000	17539	4796	1.000000	9816701	0.000000
236596566	28440620	148358	10000.000000	25663	2204	1.000000	17398	4897	1.000000	9811830	0.000000
236605945	28433954	148560	10000.000000	25232	2244	1.000000	17155	5063	1.000000	9806942	0.000000
236599316	28428181	148635	10000.000000	25134	2332	1.000000	17477	4849	1.000000	9801978	-1.#IND00
236603827	28426121	147712	10000.000000	25586	2173	1.000000	17530	4907	1.000000	9797071	0.003200
236598587	28439179	148335	10000.000000	25096	2530	1.000000	17579	4877	1.000000	9792053	0.002711
236609631	28434238	148195	10000.000000	25144	2387	1.000000	17262	5099	1.000000	9787074	0.002904
236596888	28432697	147851	10000.000000	25401	2258	1.000000	17516	4818	1.000000	9782140	0.007124
236606010	28435834	148046	10000.000000	25146	2422	1.000000	17538	4809	1.000000	9777357	0.007991
236608797	28423560	148698	10000.000000	25187	2387	1.000000	17772	4628	1.000000	9772450	0.015980
236593169	28451088	148004	10000.000000	24891	2432	1.000000	17393	4961	1.000000	9767446	0.017887
236585364	28454927	148151	10000.000000	24832	2407	1.000000	17869	4672	1.000000	9762570	0.016914
236581439	28447435	148528	10000.000000	25319	2339	1.000000	17660	4717	1.000000	9757774	0.016401
236633651	28411196	147713	10000.000000	25473	2232	1.000000	17452	5024	1.000000	9752957	0.014837
236607504	28433089	148536	10000.000000	25288	2338	1.000000	17604	4889	1.000000	9748097	0.013781
236597972	28444765	148284	10000.000000	24998	2473	1.000000	17357	5010	1.000000	9743222	0.012294
236615708	28427259	148065	10000.000000	24781	2369	1.000000	17369	4909	1.000000	9738386	0.011890
236597162	28443518	147658	10000.000000	25381	2208	1.000000	17598	4728	1.000000	9733535	0.010073
236563079	28470709	148147	10000.000000	25126	2298	1.000000	17727	4756	1.000000	9728593	0.009805
236601746	28425369	147801	10000.000000	24921	2377	1.000000	17283	5088	1.000000	9723714	0.010111
236586980	28442216	147807	10000.000000	25423	2206	1.000000	17613	4959	1.000000	9718785	0.012108
236620843	28416259	147839	10000.000000	25433	2213	1.000000	17589	4843	1.000000	9713909	0.010515
236596292	28432900	148474	10000.000000	25028	2480	1.000000	17595	4929	1.000000	9709056	0.009755
236570839	28428775	148247	10000.000000	25266	2382	1.000000	17311	4916	1.000000	9704151	0.009598
236586014	28431794	147788	10000.000000	25107	2354	1.000000	18030	4689	1.000000	9699295	0.008902
236598330	28426462	147592	10000.000000	25296	2327	1.000000	17370	5005	1.000000	9694353	0.008850
236579522	28431992	147722	10000.000000	25437	2246	1.000000	17838	4884	1.000000	9689454	0.006513
236565861	28435981	148520	10000.000000	25271	2309	1.000000	17692	4947	1.000000	9684586	0.006015
236589974	28431669	148193	10000.000000	25161	2386	1.000000	17573	5014	1.000000	9679780	0.005316
236586197	28422916	147938	10000.000000	24877	2474	1.000000	17523	4994	1.000000	9674941	0.005132
236583519	28423716	147742	10000.000000	25397	2101	1.000000	17557	4831	1.000000	9670171	0.006508
236570982	28448752	147781	10000.000000	25221	2358	1.000000	17587	4944	1.000000	9665307	0.006774
236610168	28417781	148313	10000.000000	25035	2395	1.000000	17495	4893	1.000000	9660483	0.006378
236577091	28432387	148433	10000.000000	25104	2190	1.000000	17486	4987	1.000000	9655578	0.007178
236596646	28431476	147708	10000.000000	25267	2302	1.000000	17385	4916	1.000000	9650722	0.007200
236613838	28428518	147793	10000.000000	25162	2361	1.000000	17580	4696	1.000000	9645768	0.004493
236612591	28422021	148070	10000.000000	25094	2262	1.000000	17329	4945	1.000000	9640910	0.004341
236619765	28430008	148110	10000.000000	24876	2380	1.000000	17603	4821	1.000000	9635991	0.004024
236562723	28453251	148321	10000.000000	25273	2252	1.000000	17436	4929	1.000000	9631153	0.003375
236596947	28430735	147892	10000.000000	25572	2260	1.000000	17439	5120	1.000000	9626304	0.003304
236614566	28432852	147835	10000.000000	25349	2258	1.000000	17544	4918	1.000000	9621509	0.003841
236559003	28449177	148370	10000.000000	24992	2376	1.000000	17344	5123	1.000000	9616678	0.004319
236618027	28418792	148455	10000.000000	25107	2325	1.000000	17707	4859	1.000000	9611866	0.004656
236645029	28424451	148103	10000.000000	24969	2451	1.000000	17517	4891	1.000000	9607031	0.005022
236631652	28429876	147598	10000.000000	25625	2090	1.000000	17316	4938	1.000000	9602224	0.004727
236596652	28425323	148248	10000.000000	25726	2260	1.000000	17504	4884	1.000000	9597361	0.004799
236593533	28447046	148142	10000.000000	25151	2378	1.000000	17511	4942	1.000000	9592593	0.005158
236600591	28436373	147938	10000.000000	25224	2317	1.000000	17540	4984	1.000000	9587691	0.004651
236584820	28433695	148444	10000.000000	25651	2232	1.000000	17749	4921	1.000000	9582924	0.003193
236580919	28439351	148197	10000.000000	25211	2460	1.000000	17126	5057	1.000000	9578207	0.001871
236594704	28436218	147994	10000.000000	24876	2332	1.000000	17786	4717	1.000000	9573542	0.001979
236618622	28418676	147620	10000.000000	24878	2319	1.000000	17404	4961	1.000000	9568801	0.000415
236591389	28439146	147591	10000.000000	24998	2407	1.000000	17374	5091	1.000000	9564193	0.000526
236627378	28428682	147590	10000.000000	25465	2270	1.000000	17694	4872	1.000000	9559390	0.000546
236613626	28425343	147777	10000.000000	25292	2322	1.000000	17431	4992	1.000000	9554619	0.001085
236575072	28431451	147576	10000.000000	24894	2458	1.000000	17392	4993	1.000000	9549916	0.000253
236586387	28440139	147450	10000.000000	25535	2158	1.000000	17573	4942	1.000000	9545138	0.000090
236598949	28432041	148614	10000.000000	25083	2511	1.000000	17551	4802	1.000000	9540367	0.000432
236609081	28434213	148657	10000.000000	25221	2430	1.000000	17199	5228	1.000000	9535603	0.000278
236602971	28442536	147643	10000.000000	25110	2378	1.000000	17477	4918	1.000000	9530908	0.000050
236595462	28429133	148557	10000.000000	24935	2359	1.000000	17796	4879	1.000000	9526235	0.000001
236650091	28429559	148219	10000.000000	25545	2285	1.000000	17156	4986	1.000000	9521536	-0.000049
236599043	28439964	147773	10000.000000	25926	2081	1.000000	17674	4867	1.000000	9516756	-0.000809
npatches	nstrain	runtime	dt	init_x	init_y	init_y_blood	init_z	init_S	beta0	beta1	beta2	beta3	mean_beta	B	d	delta	delta_blood	b[0]	mut	m	CTL	c	g	epsilon	k	het	lambda	rho	omega	x_max	patch.dyna	DELTA	A	VA
10000	1	100.000000	0.001000	21900	9499	5000000	0.001000	10000000	14.583669	7.857464	11.705904	8.498039	10	800000000	0.010000	1.000000	432.000000	80000	0.000050	0.004800	1	0.001000	1.000000	2.500000	5.000000	0.500000	0.000000	0.000000	0.000000	31872	0	10.000000	7.000000	1.000000
sus	inf	inf_blood	z	x[0]	y[0][0]	z[0]	x[1]	y[1][0]	z[1]	S[0]	synchrony
219000000	94990000	5000000	10.000000	21900	9499	0.001000	21900	9499	0.001000	10000000	0.000000
241801035	17905519	93333	10000.000000	18689	3559	1.000000	27152	928	1.000000	9994943	0.000000
258854949	18010717	92930	10000.000000	17983	4257	1.000000	30094	506	1.000000	9989904	0.000000
258828486	18226641	94895	10000.000000	18613	4007	1.000000	30584	371	1.000000	9984950	0.000000
258819812	18231529	95410	10000.000000	18505	3995	1.000000	30538	478	1.000000	9979951	0.000000
258790667	18233289	95047	10000.000000	18383	3962	1.000000	30192	538	1.000000	9974932	0.000000
258786732	18239007	94881	10000.000000	18132	4031	1.000000	30304	419	1.000000	9969989	0.000000
258788543	18229112	94654	10000.000000	18628	4008	1.000000	30539	506	1.000000	9965046	0.000000
258777836	18244944	95038	10000.000000	18307	4130	1.000000	30325	547	1.000000	9960025	0.000000
258787850	18240797	95232	10000.000000	17909	4185	1.000000	30611	353	1.000000	9955100	0.000000
258804737	18216909	95296	10000.000000	18561	3911	1.000000	30320	440	1.000000	9950054	0.000000
258767772	18236533	94406	10000.000000	18328	3899	1.000000	30345	434	1.000000	9944944	0.000000
258800455	18236524	94936	10000.000000	18478	3934	1.000000	30538	405	1.000000	9939850	0.000000
258756641	18250141	95138	10000.000000	18480	4074	1.000000	30413	466	1.000000	9934994	0.000000
258776480	18238541	95092	10000.000000	17850	4283	1.000000	30400	497	1.000000	9929998	0.000000
258799724	18224968	94628	10000.000000	18299	4080	1.000000	30830	375	1.000000	9924929	0.000000
258792071	18249467	95278	10000.000000	18082	4210	1.000000	30597	450	1.000000	9919862	0.000000
258738632	18252393	94825	10000.000000	18173	4114	1.000000	30273	539	1.000000	9914815	0.000000
258802695	18230140	95020	10000.000000	18592	3866	1.000000	29980	536	1.000000	9909894	0.000000
258790166	18237722	95064	10000.000000	18026	4213	1.000000	30859	461	1.000000	9904932	0.000000
258792571	18235384	95206	10000.000000	18512	3819	1.000000	30558	364	1.000000	9899834	0.000000
258795679	18237492	94654	10000.000000	18850	3859	1.000000	30543	506	1.000000	9894947	0.000000
258797702	18235123	94944	10000.000000	18295	4071	1.000000	30398	471	1.000000	9889935	0.000000
258769169	18235075	94421	10000.000000	18201	4067	1.000000	30630	471	1.000000	9885006	0.000000
258789352	18227583	94905	10000.000000	18136	4105	1.000000	30570	547	1.000000	9880031	0.000000
258781628	18238073	94890	10000.000000	18162	4120	1.000000	30173	562	1.000000	9875032	0.000000
258778401	18242218	95051	10000.000000	18691	3838	1.000000	30704	438	1.000000	9870159	0.000000
258804592	18232940	94943	10000.000000	18429	3766	1.000000	30763	480	1.000000	9865288	0.000000
258792451	18242105	95579	10000.000000	17833	4345	1.000000	30215	583	1.000000	9860233	0.000000
258747371	18245994	95217	10000.000000	18317	4117	1.000000	30456	486	1.000000	9855329	0.000000
258751561	18246377	95132	10000.000000	18252	3833	1.000000	30491	469	1.000000	9850511	0.000000
258761325	18236307	94961	10000.000000	18003	4169	1.000000	30496	418	1.000000	9845719	0.000000
258777593	18247851	95065	10000.000000	18193	4219	1.000000	30696	385	1.000000	9840772	0.000000
258758269	18247386	94865	10000.000000	18921	3789	1.000000	30516	459	1.000000	9835826	0.000000
258759532	18242229	94838	10000.000000	18038	4062	1.000000	30644	406	1.000000	9831017	0.000000
258763747	18248116	95524	10000.000000	18828	3886	1.000000	30739	415	1.000000	9826114	0.000000
258774581	18251249	95161	10000.000000	18479	3947	1.000000	30648	456	1.000000	9821015	0.000000
258770555	18251184	95097	10000.000000	18186	3955	1.000000	30452	456	1.000000	9816130	0.000000
258768662	18246826	95092	10000.000000	18354	4176	1.000000	30686	329	1.000000	9811252	0.000000
258758002	18247498	95052	10000.000000	18561	4045	1.000000	30857	400	1.000000	9806416	0.000000
258771206	18240976	94449	10000.000000	18509	3908	1.000000	30650	466	1.000000	9801511	-1.#IND00
258786698	18239213	95071	10000.000000	18361	3995	1.000000	30710	453	1.000000	9796633	-0.008000
258722768	18253041	95206	10000.000000	18447	4102	1.000000	30537	461	1.000000	9791796	-0.008613
258778318	18236315	95283	10000.000000	18198	4142	1.000000	30634	395	1.000000	9786910	-0.004749
258774085	18244854	95598	10000.000000	18255	4039	1.000000	30417	426	1.000000	9782094	-0.019551
258764589	18239892	95023	10000.000000	18228	4143	1.000000	30757	459	1.000000	9777311	-0.011091
258751072	18246862	94893	10000.000000	18536	3842	1.000000	30481	512	1.000000	9772507	-0.008944
258791552	18238443	94985	10000.000000	18503	4035	1.000000	30278	494	1.000000	9767696	-0.006779
258805459	18227222	94924	10000.000000	18440	3952	1.000000	30790	446	1.000000	9762759	-0.005372
258807219	18225695	95007	10000.000000	18080	4162	1.000000	30625	462	1.000000	9757885	-0.004524
258769670	18248288	94920	10000.000000	18576	3881	1.000000	30540	497	1.000000	9753113	-0.003184
258752641	18245231	95046	10000.000000	18573	3807	1.000000	30265	499	1.000000	9748210	-0.003716
258781533	18224872	94956	10000.000000	18089	4294	1.000000	30690	438	1.000000	9743431	-0.003006
258826615	18228603	94690	10000.000000	18293	4115	1.000000	30504	468	1.000000	9738559	-0.004248
258753186	18245125	95133	10000.000000	18339	4082	1.000000	30143	576	1.000000	9733631	-0.004203
258780082	18220937	94516	10000.000000	18357	4091	1.000000	30497	387	1.000000	9728822	-0.003980
258829260	18229987	94841	10000.000000	18171	4163	1.000000	30270	513	1.000000	9723779	-0.004412
258746430	18252529	94631	10000.000000	18641	3898	1.000000	30387	429	1.000000	9718998	-0.004751
258812780	18219924	94542	10000.000000	17994	4111	1.000000	30705	481	1.000000	9714161	-0.004996
258833412	18214689	94887	10000.000000	18534	3792	1.000000	30401	492	1.000000	9709303	-0.004607
258791416	18239782	95134	10000.000000	18327	4193	1.000000	30498	425	1.000000	9704455	-0.003970
258742625	18256408	95070	10000.000000	18664	3971	1.000000	30416	497	1.000000	9699606	-0.004429
258750140	18248179	95220	10000.000000	18131	4169	1.000000	30420	478	1.000000	9694680	-0.004106
258768768	18242427	94967	10000.000000	18295	4077	1.000000	30383	497	1.000000	9689894	-0.004108
258840980	18211155	94432	10000.000000	18346	4177	1.000000	30407	459	1.000000	9684918	-0.004443
258789192	18234371	95058	10000.000000	18421	4054	1.000000	30486	473	1.000000	9680105	-0.004098
258767806	18224943	95712	10000.000000	18503	4126	1.000000	30549	520	1.000000	9675204	-0.003893
258767524	18251473	94681	10000.000000	18132	4168	1.000000	30503	462	1.000000	9670408	-0.003822
258755617	18244584	94863	10000.000000	18237	4171	1.000000	30696	455	1.000000	9665709	-0.004809
258793281	18234995	94769	10000.000000	17840	4270	1.000000	30138	544	1.000000	9660879	-0.005662
258783036	18241389	94766	10000.000000	18445	4025	1.000000	30370	461	1.000000	9655932	-0.005289
258759478	18238641	94947	10000.000000	18589	3961	1.000000	30371	509	1.000000	9651044	-0.004991
258783377	18236674	95233	10000.000000	18256	4180	1.000000	30555	420	1.000000	9646135	-0.004842
258796289	18234263	95677	10000.000000	18411	4053	1.000000	30663	420	1.000000	9641448	-0.004595
258755456	18252362	95143	10000.000000	18278	4211	1.000000	30517	475	1.000000	9636632	-0.004646
258759920	18246687	95399	10000.000000	18138	3968	1.000000	30632	514	1.000000	9631926	-0.003936
258759590	18245258	94753	10000.000000	18226	4085	1.000000	30340	401	1.000000	9627063	-0.005082
258754388	18251828	95016	10000.000000	18662	3947	1.000000	30715	367	1.000000	9622346	-0.004761
258819393	18224443	95039	10000.000000	18178	4197	1.000000	30716	407	1.000000	9617523	-0.004263
258826458	18224871	95246	10000.000000	18373	4080	1.000000	30884	341	1.000000	9612792	-0.004317
258785550	18233457	94680	10000.000000	18314	4065	1.000000	30593	486	1.000000	9608041	-0.004917
258796632	18220872	94947	10000.000000	18354	4077	1.000000	30327	379	1.000000	9603259	-0.005840
258762085	18247826	95042	10000.000000	18220	4172	1.000000	30896	344	1.000000	9598475	-0.005697
258822079	18211644	94628	10000.000000	18180	4184	1.000000	30527	462	1.000000	9593741	-0.005452
258819129	18227273	94894	10000.000000	18513	3916	1.000000	30438	527	1.000000	9588937	-0.005255
258792389	18243169	94802	10000.000000	18592	3922	1.000000	30567	383	1.000000	9584054	-0.005030
258758998	18257392	95056	10000.000000	18450	4027	1.000000	30205	522	1.000000	9579356	-0.005077
258725883	18251628	95817	10000.000000	17793	4233	1.000000	30422	473	1.000000	9574596	-0.004984
258763156	18239567	94768	10000.000000	18461	3968	1.000000	30456	507	1.000000	9569819	-0.005401
258771713	18241397	94948	10000.000000	18188	4250	1.000000	30175	504	1.000000	9565107	-0.004678
258790486	18247790	94932	10000.000000	18277	4099	1.000000	30218	457	1.000000	9560178	-0.004737
258773748	18241258	95353	10000.000000	18081	4112	1.000000	30770	362	1.000000	9555386	-0.004396
258754532	18248708	94680	10000.000000	18245	4207	1.000000	30775	390	1.000000	9550624	-0.003888
258773655	18238435	95206	10000.000000	18510	3958	1.000000	30438	512	1.000000	9545733	-0.003794
258791131	18239776	94486	10000.000000	18568	3999	1.000000	30469	492	1.000000	9540953	-0.003788
258761703	18243130	94890	10000.000000	18485	3889	1.000000	30257	542	1.000000	9536145	-0.003907
258735303	18255240	95317	10000.000000	18077	4258	1.000000	30240	415	1.000000	9531336	-0.003887
258739358	18248888	95255	10000.000000	18152	4100	1.000000	30490	470	1.000000	9526623	-0.003525
258773047	18244686	94751	10000.000000	18460	3930	1.000000	30530	449	1.000000	9521873	-0.003528
258788769	18230718	94537	10000.000000	18281	4110	1.000000	30286	532	1.000000	9517135	-0.003767
npatches	nstrain	runtime	dt	init_x	init_y	init_y_blood	init_z	init_S	beta0	beta1	beta2	beta3	mean_beta	B	d	delta	delta_blood	b[0]	mut	m	CTL	c	g	epsilon	k	het	lambda	rho	omega	x_max	patch.dyna	DELTA	A	VA
10000	1	100.000000	0.001000	21900	9499	5000000	0.001000	10000000	7.590051	9.576485	10.882218	14.127490	10	800000000	0.010000	1.000000	432.000000	80000	0.000050	0.004800	1	0.001000	1.000000	2.500000	6.000000	0.500000	0.000000	0.000000	0.000000	31872	0	10.000000	7.000000	1.000000
sus	inf	inf_blood	z	x[0]	y[0][0]	z[0]	x[1]	y[1][0]	z[1]	S[0]	synchrony
219000000	94990000	5000000	10.000000	21900	9499	0.001000	21900	9499	0.001000	10000000	0.000000
258198421	10997853	57560	10000.000000	28359	361	1.000000	26570	828	1.000000	9995008	0.000000
276550981	11259076	58637	10000.000000	31062	155	1.000000	29664	519	1.000000	9989931	0.000000
276448961	11484466	59732	10000.000000	31567	160	1.000000	29863	542	1.000000	9984850	0.000000
276436696	11480499	59630	10000.000000	31377	107	1.000000	30287	479	1.000000	9979828	0.000000
276452993	11462594	59645	10000.000000	31588	113	1.000000	30178	444	1.000000	9974916	0.000000
276403245	11486050	59643	10000.000000	31287	100	1.000000	29972	533	1.000000	9970036	0.000000
276407392	11491146	59555	10000.000000	31777	139	1.000000	29780	513	1.000000	9964947	0.000000
276449256	11474557	59669	10000.000000	31295	117	1.000000	29827	554	1.000000	9960000	0.000000
276426023	11479303	59379	10000.000000	31274	124	1.000000	29766	639	1.000000	9954973	0.000000
276385830	11499498	59391	10000.000000	31456	145	1.000000	29327	630	1.000000	9950031	0.000000
276347433	11490917	59262	10000.000000	31439	135	1.000000	29660	643	1.000000	9945053	0.000000
276409137	11491849	59720	10000.000000	31025	127	1.000000	29937	477	1.000000	9940070	0.000000
276410184	11486871	59533	10000.000000	31603	147	1.000000	29902	506	1.000000	9935102	0.000000
276414110	11471197	59865	10000.000000	31205	135	1.000000	29902	529	1.000000	9930034	0.000000
276408138	11489992	60016	10000.000000	31422	153	1.000000	30038	503	1.000000	9925049	0.000000
276405335	11478916	59616	10000.000000	31427	159	1.000000	29799	573	1.000000	9920155	0.000000
276394657	11473921	59783	10000.000000	31492	144	1.000000	29861	546	1.000000	9915068	0.000000
276419312	11473603	60148	10000.000000	31310	124	1.000000	29957	544	1.000000	9910056	0.000000
276394268	11485781	59886	10000.000000	31342	171	1.000000	29335	640	1.000000	9905255	0.000000
276353873	11498040	60153	10000.000000	31659	150	1.000000	29549	559	1.000000	9900385	0.000000
276398687	11485114	59578	10000.000000	31567	134	1.000000	30408	412	1.000000	9895450	0.000000
276453065	11474153	59923	10000.000000	31534	144	1.000000	29948	600	1.000000	9890546	0.000000
276407074	11494092	60225	10000.000000	31565	136	1.000000	29628	674	1.000000	9885528	0.000000
276408005	11484726	59820	10000.000000	31456	138	1.000000	29850	557	1.000000	9880624	0.000000
276447544	11471927	59921	10000.000000	31624	130	1.000000	30189	507	1.000000	9875650	0.000000
276389286	11489790	59483	10000.000000	31435	155	1.000000	29757	609	1.000000	9870763	0.000000
276431405	11481125	59681	10000.000000	31491	151	1.000000	30013	510	1.000000	9865912	0.000000
276455206	11466918	59470	10000.000000	31657	129	1.000000	30278	467	1.000000	9860963	0.000000
276402193	11483916	59573	10000.000000	31728	135	1.000000	29589	633	1.000000	9856027	0.000000
276439644	11460697	59901	10000.000000	31667	145	1.000000	29877	517	1.000000	9851099	0.000000
276439949	11474139	59623	10000.000000	31304	163	1.000000	29836	535	1.000000	9846223	0.000000
276427507	11483912	59456	10000.000000	31552	147	1.000000	29848	585	1.000000	9841306	0.000000
276403570	11483548	59747	10000.000000	31595	143	1.000000	29862	571	1.000000	9836375	0.000000
276419519	11484924	60059	10000.000000	31398	175	1.000000	30028	553	1.000000	9831455	0.000000
276408876	11489673	59436	10000.000000	31429	178	1.000000	29841	576	1.000000	9826485	0.000000
276398203	11483679	59451	10000.000000	31327	155	1.000000	30027	470	1.000000	9821480	0.000000
276418735	11480708	59744	10000.000000	31564	136	1.000000	29851	573	1.000000	9816550	0.000000
276361159	11487398	59743	10000.000000	31615	117	1.000000	29837	529	1.000000	9811530	0.000000
276430818	11478670	59724	10000.000000	31537	122	1.000000	29873	608	1.000000	9806702	0.000000
276413956	11476333	59964	10000.000000	31591	115	1.000000	29878	443	1.000000	9801730	-1.#IND00
276361693	11492193	59789	10000.000000	31647	146	1.000000	30143	591	1.000000	9796893	-0.011200
276428995	11478939	60006	10000.000000	31575	144	1.000000	29752	500	1.000000	9791956	-0.004095
276451328	11468095	59958	10000.000000	31494	127	1.000000	29593	677	1.000000	9786923	0.003408
276425477	11479329	60018	10000.000000	31316	159	1.000000	29513	657	1.000000	9782136	0.000670
276360093	11496280	59969	10000.000000	31496	145	1.000000	29474	751	1.000000	9777207	0.005050
276408932	11478970	59706	10000.000000	31296	125	1.000000	29451	594	1.000000	9772351	-0.000703
276401029	11484894	59845	10000.000000	31301	131	1.000000	29912	519	1.000000	9767553	-0.001608
276407020	11487010	59764	10000.000000	31150	120	1.000000	29924	502	1.000000	9762629	-0.001027
276414462	11480051	59646	10000.000000	31187	131	1.000000	30301	455	1.000000	9757693	-0.000947
276415494	11490565	59838	10000.000000	31308	207	1.000000	30385	448	1.000000	9752680	0.006544
276399560	11479055	59763	10000.000000	31435	174	1.000000	30100	463	1.000000	9747729	0.004341
276437245	11473501	59352	10000.000000	31162	162	1.000000	30161	563	1.000000	9742795	0.003878
276394371	11483940	60187	10000.000000	31840	131	1.000000	29603	516	1.000000	9738013	0.003928
276365935	11495303	59937	10000.000000	31465	183	1.000000	30144	503	1.000000	9733019	0.007819
276387618	11479451	60040	10000.000000	31329	160	1.000000	29779	606	1.000000	9728264	0.006579
276413761	11467626	59560	10000.000000	31259	202	1.000000	29660	715	1.000000	9723424	0.004390
276373625	11479188	59571	10000.000000	31435	158	1.000000	29995	501	1.000000	9718466	0.003696
276396512	11479477	58755	10000.000000	31414	168	1.000000	29883	599	1.000000	9713650	0.001417
276412832	11480207	59746	10000.000000	31145	192	1.000000	30058	459	1.000000	9708749	0.000748
276386106	11495438	59564	10000.000000	31505	116	1.000000	29937	624	1.000000	9703794	0.000722
276372902	11490177	60007	10000.000000	31657	137	1.000000	29751	568	1.000000	9698770	0.000604
276385233	11485291	59811	10000.000000	31606	121	1.000000	29938	494	1.000000	9693969	0.000463
276395425	11473454	59831	10000.000000	31450	155	1.000000	29753	652	1.000000	9689024	0.000228
276417238	11489251	59657	10000.000000	31286	157	1.000000	29764	553	1.000000	9684179	0.000002
276375086	11490419	60070	10000.000000	31705	137	1.000000	29776	613	1.000000	9679168	-0.000039
276431640	11474698	59951	10000.000000	31363	181	1.000000	29602	666	1.000000	9674360	-0.000164
276380515	11492484	59936	10000.000000	31316	166	1.000000	29738	555	1.000000	9669524	-0.000654
276402472	11487033	59742	10000.000000	31408	167	1.000000	29622	632	1.000000	9664632	-0.000853
276411407	11484095	60352	10000.000000	31518	145	1.000000	29581	578	1.000000	9659740	-0.000652
276416080	11488892	59926	10000.000000	31595	143	1.000000	29310	695	1.000000	9654945	-0.003172
276416795	11479855	59484	10000.000000	31555	156	1.000000	29479	613	1.000000	9650141	-0.002760
276382115	11480784	59757	10000.000000	31360	181	1.000000	29690	623	1.000000	9645342	-0.003060
276419052	11484629	60114	10000.000000	31399	175	1.000000	29601	599	1.000000	9640552	-0.002690
276397508	11480167	59896	10000.000000	31294	121	1.000000	30016	498	1.000000	9635775	-0.002891
276383017	11479001	59487	10000.000000	31447	163	1.000000	30078	478	1.000000	9631024	-0.002800
276445746	11471490	59795	10000.000000	31507	160	1.000000	30181	448	1.000000	9626255	-0.002720
276402736	11492737	59530	10000.000000	31349	157	1.000000	29965	532	1.000000	9621513	-0.001987
276428883	11471175	59854	10000.000000	31315	149	1.000000	29999	472	1.000000	9616747	-0.001328
276391596	11499810	60083	10000.000000	31567	101	1.000000	29949	609	1.000000	9612044	-0.001154
276413307	11476548	59983	10000.000000	31510	122	1.000000	29719	537	1.000000	9607304	-0.001163
276435745	11476573	59486	10000.000000	31344	152	1.000000	30336	431	1.000000	9602461	-0.000874
276337847	11502252	60341	10000.000000	31495	149	1.000000	30086	561	1.000000	9597647	-0.000471
276433703	11480359	59625	10000.000000	31480	168	1.000000	30024	453	1.000000	9592844	-0.000124
276360005	11498537	60025	10000.000000	31332	165	1.000000	30069	523	1.000000	9588057	-0.000593
276418399	11470368	59880	10000.000000	31520	120	1.000000	29698	491	1.000000	9583266	-0.000950
276415998	11483996	59767	10000.000000	31013	172	1.000000	29951	492	1.000000	9578436	-0.001129
276361389	11500998	59783	10000.000000	31413	155	1.000000	30251	426	1.000000	9573678	-0.001032
276395341	11483717	60010	10000.000000	31426	140	1.000000	30240	374	1.000000	9568942	-0.000639
276383189	11492732	59742	10000.000000	31300	88	1.000000	30557	372	1.000000	9564333	-0.000479
276369289	11489193	59764	10000.000000	31410	142	1.000000	30075	584	1.000000	9559530	-0.000605
276397684	11490795	59925	10000.000000	31449	116	1.000000	30099	542	1.000000	9554745	-0.000502
276415511	11486195	59962	10000.000000	31485	144	1.000000	29979	534	1.000000	9549862	-0.001395
276390047	11504332	60183	10000.000000	31470	163	1.000000	30109	440	1.000000	9545054	-0.001431
276361448	11504123	59844	10000.000000	31333	186	1.000000	29797	620	1.000000	9540386	-0.001845
276394734	11479988	59849	10000.000000	31551	142	1.000000	29748	584	1.000000	9535588	-0.001332
276426105	11484379	59805	10000.000000	31495	105	1.000000	30024	459	1.000000	9530791	-0.000359
276391193	11489044	59726	10000.000000	31579	148	1.000000	30044	506	1.000000	9526003	-0.000497
276424156	11482692	59911	10000.000000	31618	185	1.000000	30468	366	1.000000	9521182	-0.000272
276394110	11484308	60001	10000.000000	31370	194	1.000000	30510	468	1.000000	9516440	0.000150
npatches	nstrain	runtime	dt	init_x	init_y	init_y_blood	init_z	init_S	beta0	beta1	beta2	beta3	mean_beta	B	d	delta	delta_blood	b[0]	mut	m	CTL	c	g	epsilon	k	het	lambda	rho	omega	x_max	patch.dyna	DELTA	A	VA
10000	1	100.000000	0.001000	21900	9499	5000000	0.001000	10000000	10.918602	8.740003	8.715905	5.798839	10	800000000	0.010000	1.000000	432.000000	80000	0.000050	0.004800	1	0.001000	1.000000	2.500000	7.000000	0.500000	0.000000	0.000000	0.000000	31872	0	10.000000	7.000000	1.000000
sus	inf	inf_blood	z	x[0]	y[0][0]	z[0]	x[1]	y[1][0]	z[1]	S[0]	synchrony
219000000	94990000	5000000	10.000000	21900	9499	0.001000	21900	9499	0.001000	10000000	0.000000
272155831	6261619	32767	10000.000000	26385	804	1.000000	28659	256	1.000000	9994991	0.000000
292222176	6242183	32604	10000.000000	29472	511	1.000000	31090	117	1.000000	9989984	0.000000
292235967	6498555	34027	10000.000000	29862	544	1.000000	31529	95	1.000000	9984991	0.000000
292187086	6497356	33800	10000.000000	29537	643	1.000000	31410	85	1.000000	9980142	0.000000
292219764	6498818	33859	10000.000000	29900	439	1.000000	31778	92	1.000000	9975108	0.000000
292146533	6502332	33985	10000.000000	30453	370	1.000000	31540	101	1.000000	9970195	0.000000
292166739	6503821	33660	10000.000000	30139	437	1.000000	31563	119	1.000000	9965108	0.000000
292176801	6508185	33684	10000.000000	30288	456	1.000000	31463	65	1.000000	9960186	0.000000
292163835	6504605	33752	10000.000000	29719	567	1.000000	31351	84	1.000000	9955186	0.000000
292168175	6507088	34363	10000.000000	29645	517	1.000000	31378	79	1.000000	9950349	0.000000
292190135	6485814	33537	10000.000000	29680	550	1.000000	31927	94	1.000000	9945351	0.000000
292194343	6502233	33782	10000.000000	29906	500	1.000000	31589	118	1.000000	9940419	0.000000
292173970	6501991	33897	10000.000000	29870	541	1.000000	31327	138	1.000000	9935494	0.000000
292121994	6515688	33939	10000.000000	29634	591	1.000000	31632	98	1.000000	9930407	0.000000
292172009	6497604	33782	10000.000000	29648	548	1.000000	31548	87	1.000000	9925475	0.000000
292155466	6511285	33862	10000.000000	29885	449	1.000000	31516	89	1.000000	9920585	0.000000
292191109	6491219	33578	10000.000000	30111	493	1.000000	31763	47	1.000000	9915682	0.000000
292182876	6505009	33959	10000.000000	29644	607	1.000000	31580	67	1.000000	9910723	0.000000
292191778	6505867	33846	10000.000000	29417	655	1.000000	31690	93	1.000000	9905746	0.000000
292197520	6495471	33723	10000.000000	29781	585	1.000000	31308	110	1.000000	9900774	0.000000
292175677	6508648	33797	10000.000000	29562	595	1.000000	31456	116	1.000000	9895843	0.000000
292127414	6509897	34237	10000.000000	29574	426	1.000000	31665	53	1.000000	9890755	0.000000
292179109	6496141	33557	10000.000000	29821	575	1.000000	31583	83	1.000000	9885794	0.000000
292180602	6495876	33992	10000.000000	29235	617	1.000000	31798	89	1.000000	9880928	0.000000
292180624	6502555	34041	10000.000000	29561	603	1.000000	31792	52	1.000000	9876009	0.000000
292146125	6503445	33983	10000.000000	29778	502	1.000000	31690	60	1.000000	9871147	0.000000
292205161	6494283	33974	10000.000000	29719	526	1.000000	31695	107	1.000000	9866252	0.000000
292161279	6503680	33778	10000.000000	29748	544	1.000000	31661	67	1.000000	9861185	0.000000
292177198	6498459	33729	10000.000000	29644	534	1.000000	31618	104	1.000000	9856269	0.000000
292186910	6503878	33914	10000.000000	29514	612	1.000000	31711	46	1.000000	9851364	0.000000
292184602	6499608	33792	10000.000000	29569	555	1.000000	31786	48	1.000000	9846493	0.000000
292189087	6503180	33864	10000.000000	29412	695	1.000000	31699	93	1.000000	9841535	0.000000
292161250	6502140	34173	10000.000000	28754	795	1.000000	31131	101	1.000000	9836623	0.000000
292169151	6504285	33875	10000.000000	28823	665	1.000000	31585	106	1.000000	9831793	0.000000
292134699	6509378	33988	10000.000000	29267	547	1.000000	31420	151	1.000000	9826951	0.000000
292144634	6514320	33885	10000.000000	29346	596	1.000000	31655	107	1.000000	9822133	0.000000
292146474	6497459	34130	10000.000000	29724	459	1.000000	31383	94	1.000000	9817168	0.000000
292171138	6505594	33749	10000.000000	29848	440	1.000000	31670	92	1.000000	9812280	0.000000
292159272	6499024	33810	10000.000000	29696	495	1.000000	31647	85	1.000000	9807445	0.000000
292120357	6518328	33717	10000.000000	29744	491	1.000000	31618	94	1.000000	9802577	-1.#IND00
292172634	6507721	33690	10000.000000	30013	556	1.000000	31624	120	1.000000	9797573	-0.004800
292174599	6495134	33886	10000.000000	29769	486	1.000000	31632	107	1.000000	9792744	0.000308
292181135	6499977	33918	10000.000000	29784	509	1.000000	31535	86	1.000000	9787867	-0.005688
292167308	6508003	33970	10000.000000	29662	529	1.000000	31538	93	1.000000	9783022	-0.005010
292208162	6486360	33766	10000.000000	29825	496	1.000000	31522	109	1.000000	9778126	-0.002150
292158636	6507681	33835	10000.000000	30183	473	1.000000	31524	99	1.000000	9773203	-0.002236
292150461	6510056	33491	10000.000000	29881	530	1.000000	31584	87	1.000000	9768209	-0.002758
292168408	6511255	33860	10000.000000	29883	524	1.000000	31716	52	1.000000	9763352	0.000253
292168823	6501966	33747	10000.000000	29985	391	1.000000	31795	88	1.000000	9758430	0.004337
292160023	6507709	33824	10000.000000	30025	442	1.000000	31564	120	1.000000	9753588	0.006592
292156585	6504674	33811	10000.000000	29959	470	1.000000	31544	85	1.000000	9748655	0.004150
292197039	6493324	33677	10000.000000	29735	482	1.000000	31494	143	1.000000	9743866	0.005665
292182985	6487844	33670	10000.000000	29773	653	1.000000	31637	106	1.000000	9739058	0.005139
292168311	6501315	33569	10000.000000	29528	634	1.000000	31651	67	1.000000	9734179	0.005268
292184908	6508708	33767	10000.000000	29589	448	1.000000	31542	60	1.000000	9729318	0.006199
292154410	6505513	33746	10000.000000	29857	526	1.000000	31746	106	1.000000	9724538	0.005538
292151854	6504798	34318	10000.000000	29391	652	1.000000	31445	117	1.000000	9719608	0.004528
292150828	6503962	33811	10000.000000	29369	663	1.000000	31752	87	1.000000	9714754	0.004639
292154206	6502148	33722	10000.000000	28872	764	1.000000	31431	75	1.000000	9709865	0.009759
292169368	6501762	33855	10000.000000	29434	501	1.000000	31656	79	1.000000	9705055	0.008186
292162319	6513483	33675	10000.000000	29833	458	1.000000	31534	93	1.000000	9700132	0.006915
292132891	6518458	33866	10000.000000	30028	507	1.000000	31507	61	1.000000	9695353	0.006549
292143905	6509561	34166	10000.000000	29888	506	1.000000	31387	96	1.000000	9690423	0.006013
292172662	6504545	33668	10000.000000	29645	527	1.000000	31593	90	1.000000	9685581	0.005976
292175443	6503481	34077	10000.000000	29979	482	1.000000	31546	129	1.000000	9680834	0.005413
292151822	6507057	33803	10000.000000	30360	348	1.000000	31534	62	1.000000	9676042	0.005713
292109679	6507753	33808	10000.000000	30247	362	1.000000	31503	90	1.000000	9671190	0.006795
292223347	6487103	33956	10000.000000	30046	530	1.000000	31577	100	1.000000	9666287	0.006168
292177811	6507434	33963	10000.000000	29708	422	1.000000	31473	87	1.000000	9661439	0.006106
292165612	6498599	33865	10000.000000	29820	477	1.000000	31460	91	1.000000	9656540	0.005798
292181504	6497152	34024	10000.000000	29980	456	1.000000	31506	52	1.000000	9651569	0.005455
292152249	6501945	34054	10000.000000	29755	459	1.000000	31365	92	1.000000	9646710	0.005427
292165492	6505246	33864	10000.000000	29343	581	1.000000	31517	106	1.000000	9641908	0.005240
292136106	6511645	34276	10000.000000	29959	453	1.000000	31253	79	1.000000	9636993	0.004128
292149569	6505993	33638	10000.000000	30117	425	1.000000	31333	72	1.000000	9632201	0.003816
292153766	6502589	33904	10000.000000	29885	556	1.000000	31794	61	1.000000	9627594	0.003654
292149093	6503362	34014	10000.000000	29271	655	1.000000	31552	88	1.000000	9622868	0.003680
292175820	6499238	34013	10000.000000	29869	441	1.000000	31810	53	1.000000	9618093	0.003207
292178418	6498974	34119	10000.000000	29978	429	1.000000	31774	91	1.000000	9613219	0.003154
292145430	6509580	33851	10000.000000	29805	559	1.000000	31601	65	1.000000	9608514	0.003134
292143892	6513491	33934	10000.000000	29339	587	1.000000	31460	96	1.000000	9603762	0.002345
292169707	6501203	33722	10000.000000	29347	663	1.000000	31778	70	1.000000	9599162	0.001974
292185163	6498414	33916	10000.000000	29343	625	1.000000	31853	75	1.000000	9594561	0.002073
292196749	6487760	33953	10000.000000	29922	423	1.000000	31727	81	1.000000	9589752	0.001887
292209998	6503440	33705	10000.000000	29940	558	1.000000	31799	67	1.000000	9585008	0.001768
292161739	6502677	33700	10000.000000	29744	506	1.000000	31404	115	1.000000	9580235	0.001488
292168510	6505675	33610	10000.000000	29703	484	1.000000	31490	109	1.000000	9575476	0.001794
292155358	6508686	34016	10000.000000	29714	551	1.000000	31741	109	1.000000	9570587	0.002075
292135039	6508104	33800	10000.000000	29403	576	1.000000	31579	108	1.000000	9565782	0.001705
292163406	6497725	34007	10000.000000	29649	495	1.000000	31642	64	1.000000	9560980	0.001175
292163017	6506424	33717	10000.000000	29568	595	1.000000	31517	93	1.000000	9556214	0.001389
292165329	6507630	33770	10000.000000	29653	508	1.000000	31543	79	1.000000	9551485	0.001473
292148746	6506944	33874	10000.000000	29965	534	1.000000	31358	149	1.000000	9546587	0.001699
292164883	6500775	34009	10000.000000	29830	547	1.000000	31175	163	1.000000	9541895	0.001933
292118733	6517281	33793	10000.000000	29889	462	1.000000	31489	89	1.000000	9537132	0.002580
292131298	6508559	33542	10000.000000	30248	490	1.000000	31503	92	1.000000	9532225	0.002303
292161741	6501482	33638	10000.000000	29686	495	1.000000	31450	85	1.000000	9527545	0.002083
292136952	6516895	34089	10000.000000	29962	468	1.000000	31502	75	1.000000	9522636	0.002367
292141236	6508338	33852	10000.000000	29707	516	1.000000	31432	84	1.000000	9517884	0.002586
npatches	nstrain	runtime	dt	init_x	init_y	init_y_blood	init_z	init_S	beta0	beta1	beta2	beta3	mean_beta	B	d	delta	delta_blood	b[0]	mut	m	CTL	c	g	epsilon	k	het	lambda	rho	omega	x_max	patch.dyna	DELTA	A	VA
10000	1	100.000000	0.001000	21900	9499	5000000	0.001000	10000000	8.853088	11.221739	13.744412	7.530887	10	800000000	0.010000	1.000000	432.000000	80000	0.000050	0.004800	1	0.001000	1.000000	2.500000	8.000000	0.500000	0.000000	0.000000	0.000000	31872	0	10.000000	7.000000	1.000000
sus	inf	inf_blood	z	x[0]	y[0][0]	z[0]	x[1]	y[1][0]	z[1]	S[0]	synchrony
219000000	94990000	5000000	10.000000	21900	9499	0.001000	21900	9499	0.001000	10000000	0.000000
281578865	3574665	18387	10000.000000	29222	161	1.000000	27896	331	1.000000	9994974	0.000000
302523925	3316595	17197	9999.638494	31604	43	1.000000	30898	156	1.000000	9989878	0.000000
302746409	3581280	18538	9999.748198	31633	40	1.000000	31194	176	1.000000	9984882	0.000000
302669401	3585439	18905	9999.813525	31534	39	1.000000	31211	141	1.000000	9979894	0.000000
302658660	3579716	18552	9999.800164	32042	30	1.000000	31307	119	1.000000	9975044	0.000000
302636904	3588918	18674	9999.911803	31803	49	1.000000	31248	105	1.000000	9969994	0.000000
302671333	3584208	18434	9999.870078	31828	19	1.000000	31036	207	1.000000	9964937	0.000000
302641621	3582665	18772	9999.950569	31728	28	1.000000	31046	104	1.000000	9959931	0.000000
302662032	3581340	18732	9999.814075	31838	12	1.000000	31097	234	1.000000	9955102	0.000000
302631311	3583153	18665	9999.883021	31701	24	1.000000	30889	200	1.000000	9950194	0.000000
302638787	3594444	18718	9999.973461	31903	26	1.000000	31609	56	1.000000	9945251	0.000000
302609572	3597400	19073	9999.868801	31883	31	1.000000	31114	254	1.000000	9940168	0.000000
302611069	3593070	18545	9999.981668	31741	41	1.000000	31237	156	1.000000	9935126	0.000000
302633381	3592300	18779	9999.837406	32063	42	1.000000	31191	153	1.000000	9930074	0.000000
302633656	3589408	18783	9999.896485	31913	38	1.000000	31371	162	1.000000	9925050	0.000000
302591097	3596331	18706	9999.957472	31584	17	1.000000	31480	132	1.000000	9920085	0.000000
302645569	3585634	18556	9999.769550	31733	20	1.000000	31375	133	1.000000	9915210	0.000000
302580529	3598129	18804	9999.878936	31691	64	1.000000	31145	177	1.000000	9910173	0.000000
302620908	3580118	18805	9999.900012	31725	39	1.000000	31179	166	1.000000	9905329	0.000000
302617070	3591087	18649	9999.915394	31686	26	1.000000	31194	112	1.000000	9900434	0.000000
302624248	3599898	18844	9999.879398	31776	23	1.000000	31328	106	1.000000	9895417	0.000000
302620210	3592231	18729	9999.953700	31671	22	1.000000	31511	99	1.000000	9890461	0.000000
302647208	3591271	18466	9999.879254	31696	23	1.000000	31115	185	1.000000	9885404	0.000000
302631622	3593365	18755	9999.711702	31800	47	1.000000	31192	230	1.000000	9880502	0.000000
302630087	3594366	18783	9999.913132	31469	46	1.000000	30932	256	1.000000	9875451	0.000000
302623252	3595118	18828	9999.962069	31685	37	1.000000	31079	160	1.000000	9870502	0.000000
302576942	3604371	18768	9999.791830	31821	46	1.000000	31076	201	1.000000	9865310	0.000000
302623899	3593504	18677	9999.856572	31983	11	1.000000	31241	123	1.000000	9860446	0.000000
302640836	3584788	18698	9999.867702	31841	29	1.000000	31114	208	1.000000	9855520	0.000000
302654621	3586974	18611	9999.880461	31651	29	1.000000	30664	237	1.000000	9850625	0.000000
302596285	3599451	18652	9999.809861	31895	13	1.000000	31100	167	1.000000	9845762	0.000000
302634573	3589814	18674	9999.858111	31792	40	1.000000	31028	182	1.000000	9840934	0.000000
302581810	3603931	18662	9999.781327	31713	14	1.000000	31190	121	1.000000	9836152	0.000000
302614061	3592392	18720	9999.949725	31763	17	1.000000	31130	135	1.000000	9831270	0.000000
302594707	3600471	18741	9999.768178	31840	35	1.000000	31240	180	1.000000	9826303	0.000000
302597576	3584923	18836	9999.914978	31810	47	1.000000	31410	149	1.000000	9821322	0.000000
302652091	3582310	18458	9999.671519	31754	39	1.000000	31165	160	1.000000	9816406	0.000000
302640297	3592971	18655	9999.985471	31791	43	1.000000	31184	155	1.000000	9811450	0.000000
302654604	3593357	18776	9999.703744	31794	41	1.000000	31078	227	1.000000	9806546	0.000000
302637671	3586143	18685	9999.812541	31575	32	1.000000	31051	212	1.000000	9801823	-1.#IND00
302630778	3586521	18733	9999.965130	31702	17	1.000000	30612	261	1.000000	9796993	-1.#IND00
302649618	3587974	18639	9999.634342	31855	59	1.000000	31145	144	1.000000	9791963	-1.#IND00
302658503	3589215	18727	9999.968661	31764	46	1.000000	31341	124	1.000000	9786945	0.003265
302633356	3597845	18778	9999.988082	31530	47	1.000000	31452	83	1.000000	9782068	0.003006
302617494	3587677	18695	9999.958547	31683	32	1.000000	31258	124	1.000000	9777184	0.002328
302634595	3588004	18998	9999.940681	31627	34	1.000000	31122	125	1.000000	9772169	-0.001498
302616502	3595518	18533	9999.804580	31833	49	1.000000	31166	115	1.000000	9767374	0.002471
302625674	3588877	18650	9999.621195	31720	26	1.000000	31422	69	1.000000	9762368	0.000413
302641564	3600247	18830	9999.920917	31859	35	1.000000	31493	130	1.000000	9757519	0.000007
302607421	3597056	18635	9999.597451	31727	45	1.000000	31210	149	1.000000	9752622	0.001129
302632182	3587347	18641	9999.918919	31763	20	1.000000	31380	122	1.000000	9747642	-0.000287
302641947	3591731	18993	9999.921834	31733	26	1.000000	31335	138	1.000000	9742730	-0.000820
302631802	3589591	18735	9999.935219	31776	33	1.000000	30810	189	1.000000	9737904	0.000148
302669460	3581886	18558	9999.839348	31644	42	1.000000	30839	186	1.000000	9733000	0.001740
302640539	3594855	18970	9999.846893	31627	51	1.000000	31026	143	1.000000	9728066	0.003544
302594912	3596064	18966	9999.628705	31713	19	1.000000	30806	191	1.000000	9723221	0.003216
302605692	3590344	18531	9999.908318	31706	51	1.000000	31297	124	1.000000	9718246	0.004443
302630074	3597964	18657	9999.875378	31608	50	1.000000	31257	166	1.000000	9713402	0.004424
302601088	3595581	18809	9999.856888	31909	19	1.000000	31089	213	1.000000	9708647	0.005462
302679401	3587758	18631	9999.942040	31828	30	1.000000	30743	189	1.000000	9703754	0.004653
302666046	3593113	18809	9999.922951	31875	30	1.000000	31624	84	1.000000	9698939	0.007354
302640923	3584601	18514	9999.751849	31455	36	1.000000	31698	102	1.000000	9694171	0.005041
302608943	3595312	18436	9999.836878	31792	28	1.000000	31285	179	1.000000	9689349	0.003685
302636784	3580919	18595	9999.776799	31563	75	1.000000	31227	184	1.000000	9684457	0.003267
302643633	3593708	19054	9999.733142	31615	61	1.000000	31284	101	1.000000	9679570	0.002799
302614959	3597868	18636	9999.950849	31373	38	1.000000	31086	167	1.000000	9674833	0.003436
302591283	3602171	18761	9999.905228	31902	25	1.000000	31103	153	1.000000	9669879	0.004086
302634230	3598460	18956	9999.939720	31786	27	1.000000	31447	100	1.000000	9665069	0.004121
302617629	3597019	18567	9999.762806	31813	48	1.000000	31491	118	1.000000	9660268	0.002452
302616405	3593871	18711	9999.831463	31683	26	1.000000	31159	159	1.000000	9655400	0.001683
302650985	3588167	18890	9999.726482	31982	32	1.000000	31054	146	1.000000	9650536	-0.000091
302599634	3599637	18730	9999.893937	31784	46	1.000000	31121	151	1.000000	9645711	0.000833
302632060	3589731	18909	9999.840948	31753	39	1.000000	31327	152	1.000000	9640894	0.000766
302660840	3582808	18729	9999.917783	31677	41	1.000000	30978	168	1.000000	9636119	0.000973
302640884	3591058	18816	9999.740326	31621	37	1.000000	31239	129	1.000000	9631259	0.001045
302606721	3597185	18850	9999.839831	31784	31	1.000000	31500	110	1.000000	9626453	0.000771
302592368	3591867	18760	9999.708659	31743	53	1.000000	31492	97	1.000000	9621609	-0.000613
302620194	3592951	18392	9999.941960	31653	23	1.000000	31522	109	1.000000	9616733	-0.000807
302597807	3591040	18699	9999.907652	31706	22	1.000000	31169	143	1.000000	9612020	-0.000344
302653235	3591059	18642	9999.745350	31695	29	1.000000	31349	130	1.000000	9607205	-0.001163
302664671	3594384	18867	9999.783002	31910	50	1.000000	31490	100	1.000000	9602317	-0.001520
302641026	3596661	18854	9999.730205	31717	24	1.000000	31172	196	1.000000	9597592	-0.002046
302632083	3602878	19000	9999.813311	31482	31	1.000000	31289	102	1.000000	9592928	-0.002283
302605018	3594707	18566	9999.767312	31648	22	1.000000	31313	131	1.000000	9588093	-0.002091
302656429	3579461	18598	9999.679679	31524	19	1.000000	31216	137	1.000000	9583200	-0.002523
302639081	3595505	18681	9999.852927	31657	33	1.000000	31125	128	1.000000	9578279	-0.002875
302626430	3590852	18647	9999.977238	31750	16	1.000000	31522	90	1.000000	9573456	-0.003013
302602588	3592793	18800	9999.848749	31771	20	1.000000	31430	119	1.000000	9568689	-0.002812
302615131	3593248	18621	9999.947442	31770	13	1.000000	30729	214	1.000000	9563950	-0.002756
302634775	3589769	18796	9999.657195	31856	34	1.000000	31110	184	1.000000	9559238	-0.002694
302615983	3593978	18734	9999.962725	31699	45	1.000000	30891	187	1.000000	9554396	-0.002210
302624860	3596056	18680	9999.720772	31712	39	1.000000	31129	198	1.000000	9549695	-0.002497
302629648	3591569	18895	9999.878941	31714	51	1.000000	31045	129	1.000000	9544976	-0.001986
302624685	3598296	18910	9999.979465	31592	32	1.000000	30911	242	1.000000	9540269	-0.001807
302610728	3600092	18773	9999.939334	31907	9	1.000000	30744	214	1.000000	9535534	-0.001870
302640999	3590158	18573	9999.945740	31696	31	1.000000	31199	178	1.000000	9530685	-0.001907
302638170	3587337	18793	9999.884841	31680	23	1.000000	31134	147	1.000000	9525888	-0.001558
302657124	3587026	18769	9999.821841	31570	59	1.000000	31187	190	1.000000	9521152	-0.001584
302604655	3596819	18701	9999.966040	31566	21	1.000000	31098	186	1.000000	9516507	-0.001536
npatches	nstrain	runtime	dt	init_x	init_y	init_y_blood	init_z	init_S	beta0	beta1	beta2	beta3	mean_beta	B	d	delta	delta_blood	b[0]	mut	m	CTL	c	g	epsilon	k	het	lambda	rho	omega	x_max	patch.dyna	DELTA	A	VA
10000	1	100.000000	0.001000	21900	9499	5000000	0.001000	10000000	12.728587	6.707328	11.889843	14.378560	10	800000000	0.010000	1.000000	432.000000	80000	0.000050	0.004800	1	0.001000	1.000000	2.500000	9.000000	0.500000	0.000000	0.000000	0.000000	31872	0	10.000000	7.000000	1.000000
sus	inf	inf_blood	z	x[0]	y[0][0]	z[0]	x[1]	y[1][0]	z[1]	S[0]	synchrony
219000000	94990000	5000000	10.000000	21900	9499	0.001000	21900	9499	0.001000	10000000	0.000000
289016330	1869257	9812	9999.825125	27667	330	1.000000	30181	32	1.000000	9994966	0.000000
310156440	1394269	7187	9849.198947	30482	185	1.000000	31536	6	1.000000	9989995	0.000000
311122238	1570066	7931	9892.538001	31095	215	1.000000	32080	6	0.992106	9985055	0.000000
311021767	1582312	8423	9901.344636	30582	336	1.000000	32016	7	0.998404	9980096	0.000000
311007428	1584699	8172	9902.775302	30342	299	1.000000	31833	1	0.929575	9975136	0.000000
311018507	1577632	8264	9905.913052	30410	293	1.000000	31909	15	0.999579	9970259	0.000000
311004319	1579300	8062	9900.748881	30400	258	1.000000	31961	9	0.998026	9965280	0.000000
311012923	1584067	8281	9909.523325	30460	303	1.000000	31796	7	0.992289	9960390	0.000000
311015584	1582636	8329	9898.685504	30219	281	1.000000	31764	5	0.999863	9955242	0.000000
310998762	1582428	8495	9897.539195	30398	280	1.000000	31783	8	0.978881	9950396	0.000000
311039477	1575373	8229	9896.846441	30527	262	1.000000	31828	3	1.000000	9945455	0.000000
311002601	1584165	8291	9903.323738	30467	256	1.000000	31769	8	1.000000	9940436	0.000000
310977098	1587421	8143	9904.082170	30755	284	1.000000	31871	18	1.000000	9935396	0.000000
311002158	1583227	8118	9901.140811	30359	302	1.000000	31927	8	1.000000	9930342	0.000000
311038256	1568061	8218	9900.667456	30325	277	1.000000	32019	5	1.000000	9925329	0.000000
311057584	1581941	8174	9892.373525	30746	217	1.000000	32017	4	1.000000	9920464	0.000000
311001731	1584930	8267	9901.529975	30525	158	1.000000	31737	8	0.815532	9915461	0.000000
311036383	1569031	8219	9903.914775	30827	274	1.000000	31796	4	0.957124	9910513	0.000000
311071772	1573880	8076	9898.571562	30542	168	1.000000	31792	2	0.772241	9905586	0.000000
311022472	1588442	8187	9906.849645	31412	119	1.000000	31878	10	0.993486	9900626	0.000000
310988755	1581473	8273	9899.842749	31102	198	1.000000	31916	3	0.994242	9895630	0.000000
311009587	1577302	8452	9899.743356	30776	225	1.000000	31899	9	0.999798	9890659	0.000000
311014695	1573062	8223	9896.859562	30998	125	1.000000	31920	3	0.981333	9885652	0.000000
311006886	1583911	8187	9900.046900	30972	234	1.000000	32007	6	0.997102	9880743	0.000000
310983103	1588240	8525	9906.736976	30642	282	1.000000	31768	3	0.999989	9875778	0.000000
311005810	1580502	8170	9901.107507	30308	387	1.000000	31909	12	0.999943	9870783	0.000000
310990287	1585302	8293	9906.199831	30595	323	1.000000	32041	7	0.950944	9865741	0.000000
311000511	1582759	8227	9904.289351	30950	245	1.000000	31807	3	0.890876	9860750	0.000000
311003564	1581251	8271	9903.662456	30805	207	1.000000	31569	3	0.980894	9855887	0.000000
311030545	1578907	8311	9908.562197	31238	166	1.000000	31870	7	0.999992	9850883	0.000000
310998612	1580553	8282	9896.557648	31192	127	1.000000	31873	13	1.000000	9845926	0.000000
311024173	1571081	8106	9896.203022	30918	209	1.000000	31807	6	0.999877	9841138	0.000000
311030933	1578213	8256	9898.060729	30548	232	1.000000	31847	3	0.954816	9836095	0.000000
311023788	1578563	8251	9901.878360	30664	248	1.000000	31722	2	0.799248	9831170	0.000000
311008746	1585624	8219	9905.752304	30904	196	1.000000	31660	15	0.999560	9826267	0.000000
310977403	1583440	8217	9902.872321	30864	204	1.000000	31714	12	1.000000	9821358	0.000000
311078292	1568857	8160	9896.696068	31105	157	1.000000	32021	4	0.999664	9816478	0.000000
311022174	1581709	8124	9904.799450	31214	93	1.000000	32012	1	0.854576	9811483	0.000000
310997181	1582394	8230	9906.721426	31054	112	1.000000	31553	5	0.998654	9806503	0.000000
310970052	1588756	8365	9903.034482	31075	171	1.000000	31860	5	0.966316	9801513	-1.#IND00
310972323	1584134	8247	9901.143125	31232	124	1.000000	31646	5	0.956541	9796482	-1.#IND00
311013625	1580197	8273	9905.040646	30774	216	1.000000	31964	5	0.964418	9791601	-0.000854
311030323	1573628	8242	9897.968715	30478	266	1.000000	31930	8	0.998609	9786759	-0.003307
310993227	1584472	8282	9898.987768	30941	199	1.000000	32039	7	1.000000	9781822	0.025144
310976865	1584704	8298	9906.500863	30618	244	1.000000	32000	7	1.000000	9776740	0.015865
311013236	1577946	8221	9902.192941	30671	233	1.000000	32178	2	0.949864	9771861	0.011413
311016913	1581901	8298	9897.600012	30928	201	1.000000	31984	8	0.999648	9767152	0.010000
310972798	1588716	8415	9902.409994	30918	215	1.000000	31912	1	0.945390	9762121	0.006387
311011720	1584657	8214	9902.778519	30489	216	1.000000	31886	9	1.000000	9757284	0.006151
311011719	1579534	8079	9900.287112	30653	244	1.000000	32057	5	0.958366	9752430	0.003880
311022327	1579704	8164	9902.297345	30951	147	1.000000	31815	6	0.999943	9747527	0.003249
310954158	1594792	8169	9899.706954	30849	263	1.000000	31918	7	0.999918	9742707	0.002491
310967120	1597802	8164	9898.324435	30310	323	1.000000	31816	13	1.000000	9737803	0.001124
311011764	1580772	8197	9903.961961	30368	302	1.000000	31942	7	0.974037	9732893	0.000241
311042849	1576372	8120	9908.370401	30327	328	1.000000	31780	2	0.883624	9728166	-0.000130
311018843	1582079	8125	9899.133941	30866	158	1.000000	31768	10	0.998250	9723256	-0.000390
311020914	1582886	8170	9901.297331	31026	151	1.000000	32025	5	0.993007	9718400	0.000756
311024367	1572322	8219	9900.343091	31437	77	1.000000	31973	9	0.950134	9713549	-0.000561
310979501	1589146	8215	9904.880866	31331	114	1.000000	31864	3	0.849033	9708661	0.000725
311013175	1585659	8155	9904.492652	31274	68	1.000000	31698	4	0.961399	9703878	0.000530
311007558	1585319	8254	9902.201147	31723	31	1.000000	31909	16	0.999462	9699021	-0.001969
311000302	1584011	8299	9905.563405	31532	47	1.000000	31884	6	1.000000	9694205	-0.002084
311005939	1587704	8238	9900.719338	31610	92	1.000000	31838	3	1.000000	9689373	-0.001405
311014557	1581466	8150	9901.898497	31332	159	1.000000	32104	16	0.999632	9684389	-0.001250
311006362	1580258	8157	9903.472161	31107	164	1.000000	31933	10	1.000000	9679614	-0.001335
311020978	1575979	8312	9906.112377	30802	229	1.000000	31725	4	1.000000	9674757	-0.001355
311046582	1574434	8189	9901.624005	30998	215	1.000000	32165	5	0.968670	9669943	-0.002209
311042639	1577998	8184	9901.427121	30458	311	1.000000	31701	7	0.995201	9665050	-0.003111
310966450	1588547	8317	9900.524437	30870	153	1.000000	31748	9	0.998546	9660265	-0.002885
311022066	1578633	8183	9898.730625	30974	171	1.000000	31772	7	0.923473	9655556	-0.002760
311015410	1581416	8300	9899.169338	31276	134	1.000000	31851	4	0.997575	9650860	-0.002374
310957945	1587560	8213	9907.605624	31174	144	1.000000	31935	6	0.999023	9646011	-0.001992
310990852	1580842	8184	9904.375138	31162	112	1.000000	31872	11	0.993542	9641177	-0.002119
311014313	1583139	8194	9905.954440	31196	152	1.000000	31984	3	0.999997	9636445	-0.002592
311033234	1579365	8384	9897.921044	30997	171	1.000000	31772	4	0.968482	9631688	-0.002257
311005886	1582856	8290	9904.112894	31526	95	1.000000	32022	2	0.761785	9626983	-0.002048
311031012	1578932	8389	9897.200248	31444	118	1.000000	31762	10	0.999431	9622155	-0.002120
311035692	1578937	8277	9901.068496	31251	164	1.000000	31818	7	1.000000	9617322	-0.002409
311001073	1582145	8320	9900.250784	30780	224	1.000000	31775	11	0.949157	9612579	-0.002059
311023404	1573560	8161	9898.355239	31038	177	1.000000	31990	9	0.999994	9607832	-0.002246
311026941	1579344	8229	9900.395771	30937	199	1.000000	31770	12	1.000000	9603069	-0.002069
311016264	1582392	8330	9902.023128	30909	147	1.000000	31786	4	1.000000	9598223	-0.002499
311028775	1574584	8325	9902.348647	31021	135	1.000000	31684	9	1.000000	9593473	-0.002468
311000172	1580197	8350	9896.672040	30823	164	1.000000	31995	9	1.000000	9588765	-0.002104
310993317	1579652	8187	9893.538180	31027	142	1.000000	31612	5	0.811965	9583894	-0.001663
310987468	1587445	8291	9905.823139	31134	168	1.000000	32010	9	0.999926	9579071	-0.001895
310990785	1581390	8321	9899.407055	30733	181	1.000000	31836	10	0.999917	9574417	-0.002113
310977012	1593366	8107	9903.899983	30668	282	1.000000	31843	12	1.000000	9569641	-0.001830
311000608	1584689	8324	9903.243668	30269	460	1.000000	31736	6	0.949638	9564900	-0.001440
311025068	1577202	8320	9909.221525	30129	296	1.000000	31949	10	0.999823	9560165	-0.001659
311005708	1587251	8246	9904.459297	30770	159	1.000000	31862	3	1.000000	9555395	-0.001300
311001172	1580949	8205	9899.238110	31063	187	1.000000	31906	14	0.999335	9550571	-0.001571
311027690	1573100	8203	9902.906216	30818	256	1.000000	31751	3	1.000000	9545744	-0.001808
310993148	1590146	8182	9905.187579	31030	207	1.000000	31690	11	1.000000	9541046	-0.001933
310994633	1583849	8262	9897.925048	31184	111	1.000000	31874	10	1.000000	9536269	-0.001925
311015235	1575968	8331	9902.532693	31333	119	1.000000	32105	7	1.000000	9531352	-0.001749
310998700	1580068	8177	9902.020832	31072	217	1.000000	31895	7	0.980950	9526615	-0.001694
311011992	1578905	8223	9900.044513	30869	181	1.000000	31716	3	0.984660	9521827	-0.001647
310999986	1584652	8047	9896.602656	31148	112	1.000000	31781	10	0.990682	9517127	-0.001665
npatches	nstrain	runtime	dt	init_x	init_y	init_y_blood	init_z	init_S	beta0	beta1	beta2	beta3	mean_beta	B	d	delta	delta_blood	b[0]	mut	m	CTL	c	g	epsilon	k	het	lambda	rho	omega	x_max	patch.dyna	DELTA	A	VA
10000	1	100.000000	0.001000	21900	9499	5000000	0.001000	10000000	9.289081	13.288348	12.279513	5.257811	10	800000000	0.010000	1.000000	432.000000	80000	0.000050	0.004800	1	0.001000	1.000000	2.500000	10.000000	0.500000	0.000000	0.000000	0.000000	31872	0	10.000000	7.000000	1.000000
sus	inf	inf_blood	z	x[0]	y[0][0]	z[0]	x[1]	y[1][0]	z[1]	S[0]	synchrony
219000000	94990000	5000000	10.000000	21900	9499	0.001000	21900	9499	0.001000	10000000	0.000000
293839802	973130	5069	9989.274313	29626	43	1.000000	28276	176	1.000000	9995007	0.000000
314119013	501759	2615	8521.764418	31424	3	0.749082	31316	69	1.000000	9990082	0.000000
315846939	529796	2784	8252.265940	31957	3	0.945512	31609	36	1.000000	9985029	0.000000
315890088	550602	2856	8345.346308	31870	3	0.505616	31968	9	1.000000	9979980	0.000000
315851959	551638	2787	8364.938871	32196	0	0.761710	31927	4	1.000000	9975054	0.000000
315829699	555925	2839	8382.185393	31837	5	0.654572	31889	14	0.995516	9970008	0.000000
315814539	557382	2908	8378.180418	31850	8	0.718978	31484	61	1.000000	9964850	0.000000
315867818	546017	2813	8338.536245	32086	4	0.951827	31752	22	1.000000	9959815	0.000000
315868087	548800	2922	8351.201266	32013	6	0.618456	31744	4	0.997482	9954795	0.000000
315805254	552590	2892	8350.110956	31831	3	0.677064	31551	7	1.000000	9949710	0.000000
315822618	553594	2898	8387.378183	31943	2	0.788589	31728	7	0.945646	9944700	0.000000
315874159	548036	2947	8369.370912	31919	2	0.981220	31593	26	1.000000	9939810	0.000000
315841482	550805	2864	8356.508455	31866	4	0.662408	31559	87	1.000000	9934930	0.000000
315842323	550316	2861	8373.782936	31584	1	0.691210	31153	82	1.000000	9929891	0.000000
315820062	543328	2809	8378.226013	31778	5	0.999052	31794	31	1.000000	9924904	0.000000
315827862	551248	2871	8366.198032	31842	2	0.953110	31865	20	1.000000	9919862	0.000000
315806542	552450	2826	8373.334192	32250	2	0.419024	31781	8	0.969102	9914946	0.000000
315816947	554194	2864	8361.212988	31732	3	0.375928	31724	51	1.000000	9909845	0.000000
315841505	552288	2918	8373.198638	31734	2	0.582106	31380	53	1.000000	9904970	0.000000
315866689	543930	2807	8371.725382	31836	15	0.998055	31633	45	1.000000	9900070	0.000000
315850156	549027	2830	8348.591470	31980	2	0.949637	31561	22	1.000000	9895090	0.000000
315841907	550401	2983	8365.335528	31981	4	0.364189	31523	29	1.000000	9890172	0.000000
315843692	549642	2885	8356.255928	31967	0	0.783464	31550	24	1.000000	9885206	0.000000
315820933	557495	2924	8386.647225	31759	4	0.643458	31621	33	1.000000	9880378	0.000000
315782709	556489	2805	8400.307748	31719	7	0.950580	31393	38	1.000000	9875515	0.000000
315824225	555038	2799	8375.271745	31849	10	0.967692	31644	40	1.000000	9870542	0.000000
315829334	550713	2791	8398.235710	31609	1	0.405842	31679	48	1.000000	9865584	0.000000
315825379	550569	2811	8372.433501	31922	7	0.930033	31633	25	1.000000	9860681	0.000000
315837131	546401	2883	8379.050543	31760	2	0.579704	31863	6	0.721757	9855725	0.000000
315842708	548277	2829	8354.119864	31691	8	0.684514	31627	10	0.999343	9850792	0.000000
315836374	549228	2908	8375.930263	31888	8	0.803079	31947	3	0.944534	9845889	0.000000
315844371	547215	2819	8375.770739	31851	0	0.519483	31844	17	0.998315	9841136	0.000000
315825112	551999	2904	8369.396455	31940	6	0.985741	31828	16	1.000000	9836066	0.000000
315849610	546960	2854	8341.757415	31883	8	0.999976	31875	10	1.000000	9831166	0.000000
315871020	542815	2825	8357.081364	31974	10	0.981329	31820	13	1.000000	9826378	0.000000
315856302	548211	2928	8374.976239	31803	2	0.345339	31751	58	1.000000	9821477	0.000000
315854039	547145	2727	8322.837780	31860	6	0.990421	31742	79	1.000000	9816702	0.000000
315859052	548195	2885	8422.816579	31722	7	0.999989	30998	228	1.000000	9811720	0.000000
315837962	549128	2891	8373.333963	32111	7	1.000000	30799	172	1.000000	9806851	0.000000
315820414	554468	3038	8394.575498	31770	4	1.000000	31234	79	1.000000	9801966	-1.#IND00
315805321	556754	2867	8397.884125	31950	1	0.184593	31615	29	1.000000	9797046	-1.#IND00
315819904	547723	2890	8353.878369	31960	6	0.999587	31666	22	1.000000	9792129	-1.#IND00
315856213	548733	2801	8358.121606	31830	9	1.000000	31884	24	1.000000	9787298	0.009046
315849124	546216	2848	8369.191901	31697	9	0.841281	31581	45	1.000000	9782430	0.008897
315851499	550387	2823	8373.220322	31752	12	0.967478	31673	37	1.000000	9777535	0.004126
315830771	550809	2845	8375.793757	32018	3	0.851037	31544	85	1.000000	9772583	0.002505
315815051	555611	2837	8401.765049	31853	13	0.951181	31609	63	1.000000	9767764	0.004617
315773422	555646	2930	8353.474190	31779	2	0.992746	31838	45	1.000000	9762908	0.004523
315788692	557409	2861	8419.234432	31911	4	0.554102	31571	37	1.000000	9757939	0.003822
315796783	551721	2887	8425.733362	32010	3	0.951692	31437	7	1.000000	9753028	0.005088
315862688	544045	2817	8369.133602	31839	4	0.994375	31784	25	0.999883	9748089	0.005048
315831653	553598	2900	8383.533781	31889	4	0.479205	31674	61	1.000000	9743161	0.004978
315833651	549769	2843	8399.841606	31830	7	0.973282	31118	97	1.000000	9738345	0.005189
315840155	553653	2869	8363.082949	31819	0	0.374613	31620	36	1.000000	9733479	0.004860
315796311	554886	2920	8407.970198	31919	11	0.935475	31998	48	1.000000	9728621	0.004310
315816741	549665	2802	8357.904582	32074	7	0.989827	31682	71	1.000000	9723637	0.004637
315835425	548069	2818	8355.288414	31833	1	0.841558	31460	94	1.000000	9718673	0.006681
315847162	545270	2868	8379.140440	31784	2	0.934499	31486	74	1.000000	9713729	0.005870
315846583	546745	2809	8384.480672	31723	4	0.851565	31496	99	1.000000	9708932	0.005333
315854624	547580	2846	8373.621436	31791	1	0.749094	31344	63	1.000000	9704067	0.005710
315813844	555947	2948	8390.603738	31831	4	0.999088	31556	53	1.000000	9699352	0.004849
315801566	554586	2883	8434.734777	31928	1	0.873291	31652	19	1.000000	9694551	0.004792
315829090	553141	2956	8349.236615	31890	0	0.907693	31741	19	1.000000	9689676	0.004240
315816749	555520	2917	8412.661231	31789	2	0.948387	31661	35	1.000000	9684907	0.003895
315813758	554630	2796	8418.786301	31764	8	0.954785	31383	48	1.000000	9680080	0.003484
315801474	553632	2898	8400.220483	31749	2	0.946554	31635	10	1.000000	9675189	0.002114
315809735	555583	2959	8389.128315	32008	9	0.999922	31912	28	1.000000	9670385	0.003522
315822836	552844	2911	8362.629193	31737	7	0.990416	31841	33	1.000000	9665527	0.002673
315841641	547947	2847	8373.749904	31874	2	0.947978	31601	11	0.975802	9660653	0.002316
315826512	552645	2795	8352.353802	32085	2	0.998502	31639	24	1.000000	9655749	-0.000038
315816703	557171	2948	8383.399896	31869	0	0.647507	31868	17	1.000000	9650827	-0.001063
315802151	559334	2825	8385.050637	31915	0	0.850661	31853	23	1.000000	9646063	-0.000813
315823086	552637	2911	8366.409605	31806	2	0.381940	31570	29	1.000000	9641153	-0.001159
315816571	553560	2794	8401.383885	31856	1	0.909620	31750	50	1.000000	9636252	-0.000893
315831138	553047	2962	8396.937154	31982	7	0.929333	31737	14	1.000000	9631431	-0.001811
315850556	552484	2829	8356.824549	31737	6	0.573670	31876	3	0.981392	9626717	-0.001702
315847257	551128	2876	8379.113834	32060	1	0.854368	31863	20	1.000000	9621898	-0.001542
315831533	551432	2910	8386.548513	31752	2	0.485265	31957	26	1.000000	9617120	-0.001569
315822701	550935	2884	8412.050616	31837	2	0.972575	31915	10	1.000000	9612318	-0.001105
315829310	551567	2848	8413.924137	31749	7	0.908416	31854	17	1.000000	9607520	-0.001144
315830965	550622	2875	8362.722777	31629	1	0.469827	31567	53	1.000000	9602827	-0.001070
315839894	548342	2893	8346.849593	31993	5	0.996173	31391	114	1.000000	9597963	-0.000598
315839540	549278	2861	8361.639040	31737	2	0.567173	31525	105	1.000000	9593218	-0.000870
315835813	550032	2855	8353.076337	31665	2	0.996020	31304	88	1.000000	9588508	-0.000606
315820183	549465	2943	8379.792473	31769	0	0.720088	31366	83	1.000000	9583760	-0.001433
315855422	549791	2882	8350.802608	31820	0	0.815202	31416	108	1.000000	9579021	-0.001819
315825061	554903	2866	8367.572779	31798	14	0.603342	31464	112	1.000000	9574225	-0.002022
315831791	552941	2790	8369.197693	32043	4	0.998799	31234	104	1.000000	9569505	-0.001889
315818636	547063	2845	8364.856541	31822	2	0.652184	31660	9	1.000000	9564736	-0.001791
315874971	541429	2744	8353.057700	31853	6	0.995826	31778	21	1.000000	9559815	-0.001938
315853823	548430	2874	8311.723722	31982	7	0.966493	31593	15	1.000000	9555011	-0.002020
315860588	548020	2894	8352.067580	31777	4	0.968465	31756	11	1.000000	9550196	-0.001240
315849567	545877	2889	8358.378174	31913	2	0.806342	31586	22	1.000000	9545410	-0.001112
315845630	552774	2828	8389.079420	31811	5	0.987696	31748	20	1.000000	9540757	-0.000600
315839080	550228	2737	8395.116047	31807	0	0.560043	31664	12	1.000000	9536062	-0.000558
315849437	549065	2830	8349.971902	31928	1	0.716567	31923	49	1.000000	9531347	-0.001349
315899323	539859	2816	8354.048973	32128	5	0.927332	31558	49	1.000000	9526632	-0.001343
315866699	542264	2814	8342.485252	31812	8	0.490564	31733	15	1.000000	9521904	-0.001437
315849164	544921	2820	8346.118871	31860	3	0.767716	31767	3	1.000000	9517113	-0.002186
npatches	nstrain	runtime	dt	init_x	init_y	init_y_blood	init_z	init_S	beta0	beta1	beta2	beta3	mean_beta	B	d	delta	delta_blood	b[0]	mut	m	CTL	c	g	epsilon	k	het	lambda	rho	omega	x_max	patch.dyna	DELTA	A	VA
10000	1	100.000000	0.001000	21900	9499	5000000	0.001000	10000000	6.504619	10.117107	9.385113	10.645387	10	800000000	0.010000	1.000000	432.000000	80000	0.000050	0.004800	1	0.001000	1.000000	2.500000	11.000000	0.500000	0.000000	0.000000	0.000000	31872	0	10.000000	7.000000	1.000000
sus	inf	inf_blood	z	x[0]	y[0][0]	z[0]	x[1]	y[1][0]	z[1]	S[0]	synchrony
219000000	94990000	5000000	10.000000	21900	9499	0.001000	21900	9499	0.001000	10000000	0.000000
297570860	459461	2452	9854.197443	30498	0	0.856313	29663	11	1.000000	9995015	0.000000
316121957	134058	669	6112.967852	31614	1	0.192746	31685	0	0.193758	9990058	0.000000
317973060	106644	529	4893.291725	31716	12	0.641220	31864	3	0.760621	9985125	0.000000
318173997	102155	520	4900.755303	31847	1	0.296490	31993	0	0.139219	9980244	0.000000
318180411	100682	505	4976.476101	31760	1	0.156444	31719	1	0.732888	9975141	0.000000
318221925	97637	532	4867.078236	31717	2	0.739664	31907	0	0.141724	9970156	0.000000
318247801	92287	460	4742.237951	31700	4	0.816397	31775	10	0.914391	9965083	0.000000
318242182	90105	459	4642.062809	31993	0	0.114125	31955	0	0.137728	9960046	0.000000
318279304	89970	488	4675.139265	31865	1	0.012110	31751	0	0.011626	9955046	0.000000
318272626	88420	454	4748.285011	31881	3	0.897486	31755	2	0.750066	9949970	0.000000
318263735	87609	438	4679.895014	31986	0	0.214531	32034	1	0.276880	9945011	0.000000
318266516	89808	440	4659.451066	31842	0	0.018003	31803	5	0.987337	9940044	0.000000
318264293	88815	424	4735.070614	31848	16	0.104462	31749	2	0.533000	9935067	0.000000
318270395	88104	489	4694.576063	31876	0	0.507069	31919	0	0.148972	9930082	0.000000
318294419	86761	443	4581.312265	31850	0	0.163957	31718	0	0.515213	9925094	0.000000
318260023	89372	460	4631.174165	31895	6	0.085779	31763	9	0.544031	9920131	0.000000
318268172	93543	478	4671.712313	31905	2	0.104638	31933	3	0.363830	9915192	0.000000
318240253	92635	513	4793.487232	31774	5	0.105418	31743	0	0.286113	9910297	0.000000
318268621	91640	476	4813.776526	31889	0	0.525997	31822	23	0.715221	9905502	0.000000
318275804	90413	486	4655.490714	32040	0	0.141390	31889	1	0.786456	9900406	0.000000
318235264	93196	451	4741.220766	31718	2	0.148569	31920	0	0.493973	9895330	0.000000
318241378	89212	429	4761.691131	31791	1	0.294196	31713	1	0.041937	9890351	0.000000
318270434	89360	467	4697.124341	31629	4	0.678116	31796	2	0.018433	9885349	0.000000
318264681	87100	467	4667.649191	31722	6	0.756399	31899	0	0.510956	9880392	0.000000
318297641	88457	474	4634.646797	31956	8	0.286809	31898	0	0.042136	9875454	0.000000
318276774	89599	485	4670.568149	31846	0	0.259670	31990	6	0.045691	9870601	0.000000
318256008	90622	498	4678.241708	31840	4	0.292341	31998	4	0.729941	9865642	0.000000
318258725	90697	525	4725.859722	31853	0	0.083562	31718	0	0.257427	9860786	0.000000
318245691	91342	481	4682.925675	31955	5	0.042031	32017	3	0.028825	9855921	0.000000
318258825	91139	505	4730.012908	31756	0	0.352252	31844	3	0.999875	9850955	0.000000
318267941	91512	476	4666.144030	31813	6	0.448981	31820	0	0.088095	9846110	0.000000
318253157	93043	490	4804.343222	31844	0	0.104754	32010	0	0.007569	9841225	0.000000
318269832	91463	496	4757.697821	31777	3	0.097197	31732	8	0.927822	9836271	0.000000
318271716	90906	468	4676.327559	31680	0	0.033922	31821	0	0.197737	9831448	0.000000
318274550	90157	474	4681.183091	31756	4	0.006658	31741	3	0.032851	9826531	0.000000
318267547	92407	508	4661.282842	31835	6	0.917394	31851	0	0.286238	9821547	0.000000
318244202	92831	474	4798.051381	31807	0	0.177083	31836	0	0.160204	9816547	0.000000
318264895	92562	480	4765.919340	31993	0	0.014843	31952	0	0.542705	9811662	0.000000
318266567	90220	472	4793.932515	31661	1	0.001798	31798	0	0.044731	9806659	0.000000
318266881	89644	459	4664.759732	31831	4	0.001246	31530	18	0.997786	9801838	-1.#IND00
318268084	89065	425	4664.301334	31822	0	0.337066	31694	4	0.765196	9796837	-1.#IND00
318277714	91927	490	4722.502107	31716	0	0.067052	31800	4	0.418357	9791924	-1.#IND00
318254314	91844	460	4756.859499	31801	8	0.040218	31715	1	0.950104	9787097	-0.003178
318251418	91306	461	4725.676781	31718	0	0.776009	31794	5	0.548665	9782194	-0.001530
318261217	91337	493	4747.602617	31702	2	0.357978	31960	0	0.376833	9777382	0.001795
318273840	90413	419	4681.985474	31818	4	0.179795	31921	0	0.031172	9772547	-0.002329
318257084	89741	438	4666.153558	31875	0	0.361142	31816	1	0.840702	9767624	-0.003040
318273738	90790	495	4646.416233	31942	11	0.753422	32013	0	0.207138	9762712	-0.004025
318271583	90605	460	4726.466232	31854	0	0.304740	31889	22	0.180003	9757885	0.000522
318279002	89378	493	4691.012384	31748	0	0.078105	31724	0	0.399852	9753024	-0.003525
318266720	88449	459	4663.715341	31744	1	0.006894	32029	16	0.996374	9748249	-0.003984
318274702	89401	430	4727.440185	31834	0	0.001169	31706	2	0.213486	9743411	-0.001464
318302622	85785	457	4674.503619	32080	0	0.000498	31842	0	0.029498	9738440	-0.001724
318287735	88604	430	4643.488968	31906	9	0.003235	31983	1	0.003039	9733612	-0.003295
318265369	88838	464	4665.215661	31873	2	0.760443	31908	7	0.994532	9728750	-0.002177
318276954	91156	460	4748.867249	31918	2	0.120103	32127	6	0.892505	9723832	-0.006294
318279814	85759	427	4676.391701	31926	0	0.255899	31693	0	0.123260	9718864	-0.012657
318277700	84878	419	4529.247342	31921	8	0.696096	31582	0	0.968231	9714000	-0.011594
318273931	89672	510	4635.593891	31923	0	0.189428	31730	10	0.182136	9709132	-0.011309
318262439	92183	487	4723.049962	31761	0	0.028663	32008	1	0.683088	9704251	-0.010804
318250807	90575	488	4718.185563	31809	2	0.976170	31834	0	0.496092	9699401	-0.010879
318249402	91071	511	4649.211252	31751	2	0.158940	31974	0	0.040921	9694607	-0.010689
318235122	93508	492	4756.117466	31840	1	0.055629	31929	0	0.003712	9689684	-0.009531
318258305	92144	445	4758.354324	31709	0	0.418428	31782	5	0.983599	9684817	-0.008648
318262685	89010	441	4649.687535	31796	5	0.141101	31749	2	0.590003	9679941	-0.007674
318288343	91181	490	4629.109943	32112	0	0.475248	31767	0	0.070520	9675136	-0.008334
318272910	93087	494	4762.017403	31773	2	0.313710	31875	3	0.008921	9670283	-0.009153
318268514	90677	459	4766.737737	31825	0	0.460067	31727	0	0.897661	9665403	-0.008880
318273901	90537	453	4686.058711	31934	0	0.042029	31939	1	0.093373	9660585	-0.008074
318261151	92323	466	4750.326131	31763	11	0.045840	31951	1	0.126849	9655700	-0.007388
318252965	91528	487	4755.627731	31909	0	0.809749	31977	1	0.903000	9650834	-0.006219
318263675	89282	477	4718.009824	31854	1	0.224813	31972	0	0.102792	9646031	-0.004940
318270540	89545	490	4632.823017	31983	3	0.073047	31867	0	0.669977	9641260	-0.004440
318237112	93177	467	4730.853315	32031	0	0.189653	32015	0	0.350732	9636349	-0.004263
318254964	91662	436	4821.508717	31554	1	0.141653	32086	2	0.039693	9631543	-0.003761
318297188	86293	469	4648.431643	31877	0	0.013079	32159	3	0.967103	9626764	-0.003623
318293864	86158	437	4661.567026	31652	0	0.001542	31884	0	0.857630	9622004	-0.004072
318273045	90878	453	4682.090067	31918	2	0.000983	31654	4	0.173905	9617293	-0.003655
318267692	90420	484	4697.958890	31809	1	0.800611	31757	5	0.996993	9612514	-0.003654
318282624	90671	471	4705.676024	31961	1	0.126826	31786	1	0.851504	9607717	-0.003133
318269210	91992	463	4722.054980	31848	2	0.804651	31811	0	0.121910	9602941	-0.002882
318242603	91929	471	4706.428978	31955	3	0.135699	31626	5	0.964128	9598171	-0.003149
318240776	89646	483	4673.986856	31983	0	0.437106	31995	0	0.124829	9593435	-0.002839
318260474	92093	459	4704.458963	31632	5	0.567020	31903	9	0.845283	9588568	-0.002941
318263848	94152	492	4748.024579	31614	0	0.086785	31926	1	0.466195	9583770	-0.004798
318243073	89518	463	4763.290105	31909	2	0.422752	31961	0	0.749327	9578890	-0.004451
318274433	89531	477	4651.726602	31860	1	0.076841	31920	9	0.951311	9574180	-0.004535
318261351	89360	456	4669.435495	31996	2	0.720803	31695	0	0.325710	9569358	-0.004066
318252460	90547	480	4684.841197	32195	0	0.079669	31757	0	0.214583	9564563	-0.004331
318251118	90364	491	4738.019937	32084	0	0.008215	31872	13	0.248711	9559816	-0.003930
318253717	92265	525	4714.595368	31854	6	0.003847	31932	1	0.860680	9554992	-0.004090
318249436	94115	511	4721.672555	31843	0	0.636137	31774	19	0.568418	9550275	-0.004170
318258429	90742	460	4691.132283	31980	0	0.052369	31783	0	0.316068	9545515	-0.003795
318250120	90939	440	4706.587288	31740	3	0.965045	31975	0	0.027216	9540818	-0.003773
318267339	89508	474	4740.281665	31780	0	0.269566	31707	1	0.003334	9536019	-0.003067
318261114	88530	440	4602.421828	31808	0	0.039046	31977	14	0.999809	9531349	-0.003735
318252238	89211	451	4709.384228	31717	6	0.678982	31882	0	0.469583	9526626	-0.004165
318250274	89424	436	4656.100395	31796	0	0.156532	31951	2	0.892130	9521828	-0.005023
318270961	88657	446	4724.515927	31995	9	0.755822	32055	12	0.998189	9517083	-0.004860
npatches	nstrain	runtime	dt	init_x	init_y	init_y_blood	init_z	init_S	beta0	beta1	beta2	beta3	mean_beta	B	d	delta	delta_blood	b[0]	mut	m	CTL	c	g	epsilon	k	het	lambda	rho	omega	x_max	patch.dyna	DELTA	A	VA
10000	1	100.000000	0.001000	21900	9499	5000000	0.001000	10000000	6.847051	12.072922	10.835723	12.221409	10	800000000	0.010000	1.000000	432.000000	80000	0.000050	0.004800	1	0.001000	1.000000	2.500000	12.000000	0.500000	0.000000	0.000000	0.000000	31872	0	10.000000	7.000000	1.000000
sus	inf	inf_blood	z	x[0]	y[0][0]	z[0]	x[1]	y[1][0]	z[1]	S[0]	synchrony
219000000	94990000	5000000	10.000000	21900	9499	0.001000	21900	9499	0.001000	10000000	0.000000
300069715	211559	1143	9433.887385	30357	8	1.000000	29603	46	1.000000	9994988	0.000000
316960155	31530	183	3997.316878	31881	0	0.163618	31546	0	0.499879	9989960	0.000000
318486070	23065	119	2206.067889	31795	3	0.729813	31819	0	0.041231	9984744	0.000000
318580515	32631	183	2210.719630	31895	0	0.139991	31822	0	0.003738	9979707	0.000000
318514040	55438	242	2998.965360	31887	1	0.031509	31765	22	0.999997	9974711	0.000000
318451281	60006	289	3819.634650	32052	2	0.612372	31895	0	0.624667	9969760	0.000000
318456576	47774	234	3699.669713	31817	0	0.056925	31613	0	0.295161	9964648	0.000000
318540125	39144	201	3187.079940	31777	1	0.006415	31968	0	0.024496	9959678	0.000000
318521436	39853	222	2925.772284	31664	0	0.000972	31878	24	0.085994	9954681	0.000000
318515280	46048	236	3110.066784	31887	4	0.007233	31790	1	0.432322	9949675	0.000000
318507520	47101	240	3347.632489	31654	1	0.001834	31809	1	0.919093	9944660	0.000000
318502470	48083	253	3427.766524	31596	3	0.016567	31801	0	0.075546	9939585	0.000000
318523266	43977	217	3296.293607	31859	2	0.312735	31974	12	0.992399	9934689	0.000000
318518563	43609	227	3139.072366	31747	18	0.705334	32055	0	0.203225	9929693	0.000000
318515996	45708	261	3210.961411	31997	0	0.169236	31961	2	0.837795	9924803	0.000000
318504830	46546	239	3248.917856	31897	0	0.032563	32006	0	0.075704	9919920	0.000000
318521986	46538	228	3391.337903	31914	1	0.795447	31894	0	0.007270	9914981	0.000000
318523169	45796	236	3311.133287	31654	0	0.070222	32081	2	0.001322	9909960	0.000000
318532295	44081	218	3269.012191	31810	0	0.006360	31956	5	1.000000	9905100	0.000000
318514212	43138	221	3204.339728	31918	3	0.004672	31898	0	0.318344	9900107	0.000000
318512411	45729	217	3159.602451	31737	4	0.968507	31866	4	0.037917	9895161	0.000000
318501283	46749	255	3215.087426	31913	0	0.144113	31828	2	0.999993	9890171	0.000000
318510012	46136	232	3305.109848	31723	0	0.012148	31844	0	0.249018	9885334	0.000000
318515423	45440	233	3284.598808	32006	9	0.414187	31644	0	0.073961	9880298	0.000000
318512924	43956	246	3289.050985	32105	5	0.944137	31695	0	0.007544	9875308	0.000000
318500614	45171	239	3193.137885	31812	0	0.120877	31751	17	1.000000	9870479	0.000000
318494118	46941	263	3278.431438	31851	0	0.010248	31892	0	0.352760	9865463	0.000000
318504714	45771	196	3283.324899	31799	1	0.001437	31955	0	0.029204	9860630	0.000000
318525713	44225	280	3308.239739	31735	5	0.001213	32038	0	0.003021	9855758	0.000000
318495826	44616	226	3299.102834	31850	3	0.999605	31916	1	0.000629	9850828	0.000000
318539980	42284	214	3193.157843	31929	0	0.122754	31581	70	0.994130	9845898	0.000000
318515436	45715	233	3179.493183	31899	0	0.010402	31659	2	1.000000	9840878	0.000000
318508045	48728	264	3388.221348	31849	0	0.001217	31946	5	0.936071	9835927	0.000000
318490562	44800	243	3356.802988	31914	2	0.001442	31793	5	0.303874	9831052	0.000000
318502291	42486	195	3183.370501	31860	0	0.832176	31709	0	0.209651	9826205	0.000000
318521632	44178	243	3146.462198	31808	0	0.080242	31829	0	0.017658	9821207	0.000000
318495476	45824	244	3281.879475	32219	0	0.007943	31895	2	0.003358	9816328	0.000000
318502866	47088	234	3285.019501	31966	8	0.129347	31635	5	1.000000	9811503	0.000000
318513677	45872	262	3343.947364	31880	0	0.394666	31925	6	0.997059	9806555	0.000000
318507794	44270	235	3235.375777	32124	0	0.032630	31713	0	0.107998	9801729	-1.#IND00
318507475	46470	249	3217.990869	31657	0	0.003035	32042	1	0.015291	9796719	-1.#IND00
318489854	48520	248	3305.988029	31765	0	0.000712	31957	4	0.999500	9791691	-1.#IND00
318497063	45507	227	3389.520444	31719	2	0.002824	31791	0	0.340318	9786747	-1.#IND00
318531826	42281	234	3175.843792	31677	3	0.001724	31894	0	0.028187	9781895	-1.#IND00
318511677	44077	230	3156.654888	32092	0	0.871640	31798	0	0.004436	9776972	-1.#IND00
318503439	46169	256	3232.396585	31963	0	0.125126	31941	0	0.000730	9771996	-1.#IND00
318486880	47377	243	3347.557173	32072	0	0.010596	31662	0	0.000465	9767020	-1.#IND00
318498847	45443	218	3348.112438	31788	0	0.001233	31863	0	0.000405	9762052	0.003227
318517147	43902	228	3231.374818	31991	1	0.000520	31933	0	0.000400	9757012	0.005665
318539638	42836	255	3196.689068	32050	0	0.000422	31791	0	0.000400	9752119	0.005356
318492078	46308	213	3153.212995	31828	30	0.700805	32044	4	0.000845	9747286	0.004970
318496771	46814	242	3310.397196	32025	1	0.169518	31864	3	0.999999	9742272	0.003193
318522378	46914	243	3289.704145	31930	0	0.135906	32128	0	0.111561	9737552	0.002949
318533017	45399	245	3297.913527	31844	6	0.077802	31539	5	0.999847	9732681	0.003190
318522287	44123	232	3238.379115	31908	1	0.285985	31819	0	0.448995	9727907	0.003907
318484959	44211	252	3221.567851	31883	0	0.036273	32055	0	0.037071	9722969	0.004389
318513090	45637	257	3182.649413	31751	0	0.003332	31761	18	0.854074	9718107	0.004041
318521253	46203	239	3286.129836	31698	0	0.000640	31774	0	0.155316	9713323	0.003893
318496343	46346	265	3284.690816	31669	0	0.000432	31727	4	0.041085	9708497	0.004404
318517789	46346	239	3287.343446	31844	1	0.774440	31895	4	0.999987	9703653	0.004182
318516534	45516	253	3245.009136	31747	0	0.079586	31930	0	0.099136	9698732	0.003270
318511601	45259	223	3282.990126	31758	4	0.135358	31947	3	0.014736	9693955	0.002846
318546956	45374	228	3297.519680	31907	0	0.061293	31822	1	0.647314	9689232	0.006913
318512940	46313	219	3314.722111	31988	0	0.005806	31812	0	0.366654	9684431	0.006727
318499268	44772	241	3319.942474	31849	10	0.100444	31853	3	0.036545	9679607	0.005852
318524567	43598	205	3180.519561	31641	0	0.288262	32002	11	1.000000	9674847	0.006307
318519293	44860	244	3164.540748	31976	0	0.023932	31786	0	0.322697	9669871	0.006307
318485016	47148	283	3239.003376	31899	16	0.360694	31951	0	0.026746	9665011	0.006014
318490317	45769	218	3256.936794	32019	0	0.174792	31880	5	0.003811	9660275	0.005033
318513423	45333	221	3312.635766	31770	0	0.014656	31891	1	0.825832	9655592	0.005487
318510173	46619	252	3338.506262	31815	0	0.005487	31956	7	0.136605	9650781	0.005573
318521159	43003	251	3194.019650	31874	1	0.089161	31764	2	0.994024	9645953	0.005849
318505195	45265	222	3140.979149	31975	1	0.330117	31899	2	0.346490	9641143	0.006491
318483749	49584	268	3280.997457	31665	5	0.070149	31838	40	0.994658	9636240	0.008818
318479062	46870	234	3428.535324	31890	2	0.953444	31953	0	0.245153	9631360	0.008227
318526628	42977	234	3258.172197	32017	0	0.098483	31645	0	0.020408	9626557	0.007683
318525505	43787	220	3177.710268	31874	0	0.008418	31700	5	0.005608	9621844	0.007727
318532922	45864	231	3216.553353	31818	1	0.001065	31837	19	1.000000	9617083	0.007133
318497911	46852	256	3307.269735	31694	7	0.891636	31880	1	0.332037	9612158	0.007589
318498712	47476	256	3385.744051	31732	2	0.307617	31976	2	0.999833	9607377	0.007611
318512816	44476	232	3314.068414	31863	1	0.081624	31849	0	0.116227	9602583	0.006446
318497311	45227	240	3210.329475	31732	0	0.007736	31689	9	0.999036	9597887	0.005694
318500598	45369	245	3294.160140	31637	4	0.026214	32073	0	0.447156	9593033	0.005774
318496936	45957	266	3247.335510	31832	11	0.424033	31896	0	0.036921	9588143	0.006057
318515619	44030	224	3209.562513	32090	1	0.710239	31937	30	0.999892	9583230	0.005745
318517515	44230	245	3195.805818	31755	0	0.067533	31835	0	0.195854	9578328	0.005590
318507526	45662	209	3184.841461	31838	0	0.005888	31714	7	0.944249	9573557	0.005719
318524247	46187	231	3302.445030	31866	0	0.000848	31823	0	0.164037	9568832	0.005940
318514627	44420	221	3272.700738	31948	0	0.000437	31839	1	0.014345	9564119	0.005916
318517885	42055	209	3104.834513	32065	0	0.000467	31971	7	1.000000	9559354	0.005592
318521530	45392	214	3158.646286	32044	0	0.000419	31962	2	0.963897	9554519	0.005081
318483320	47713	266	3302.500269	31796	9	0.008444	31789	1	0.109787	9549746	0.004868
318490963	47366	249	3367.152542	31858	0	0.623617	31923	21	0.999995	9545032	0.005199
318484961	45770	234	3301.763307	32035	0	0.158412	31892	0	0.512343	9540302	0.005185
318490962	45793	239	3247.074354	31714	2	0.096281	31850	0	0.043175	9535462	0.005111
318520918	44228	236	3259.285086	31851	0	0.448945	31902	1	0.004154	9530777	0.004719
318501112	44019	244	3189.884451	31803	0	0.037067	32004	0	0.000713	9526144	0.005190
318532990	45518	235	3170.609446	31999	0	0.004256	31733	20	1.000000	9521348	0.004976
318490474	47994	259	3340.466517	31963	0	0.000715	31833	1	0.766797	9516630	0.005040
npatches	nstrain	runtime	dt	init_x	init_y	init_y_blood	init_z	init_S	beta0	beta1	beta2	beta3	mean_beta	B	d	delta	delta_blood	b[0]	mut	m	CTL	c	g	epsilon	k	het	lambda	rho	omega	x_max	patch.dyna	DELTA	A	VA
10000	1	100.000000	0.001000	21900	9499	5000000	0.001000	10000000	8.536112	5.068702	13.719051	14.118698	10	800000000	0.010000	1.000000	432.000000	80000	0.000050	0.004800	1	0.001000	1.000000	2.500000	13.000000	0.500000	0.000000	0.000000	0.000000	31872	0	10.000000	7.000000	1.000000
sus	inf	inf_blood	z	x[0]	y[0][0]	z[0]	x[1]	y[1][0]	z[1]	S[0]	synchrony
219000000	94990000	5000000	10.000000	21900	9499	0.001000	21900	9499	0.001000	10000000	0.000000
301733616	98139	508	8831.799320	30227	1	0.937735	30622	1	0.667613	9995036	0.000000
317272741	9035	39	2537.416075	31717	0	0.077664	31753	0	0.088846	9990010	0.000000
318595468	6584	31	843.108525	31722	0	0.006716	31834	0	0.007630	9984998	0.000000
318665269	16555	108	852.581068	31953	0	0.000916	31714	0	0.000991	9979966	0.000000
318556965	51771	231	1864.195820	32062	0	0.000501	31695	0	0.000448	9975077	0.000000
318377749	77540	406	3924.797064	31975	12	0.951318	31720	4	0.008619	9970044	0.000000
318496443	38663	191	3807.313674	31829	0	0.252741	31740	2	0.814658	9965151	0.000000
318622093	20423	88	2308.295144	31862	0	0.030079	31977	0	0.089478	9960089	0.000000
318641265	24262	122	1784.099799	32139	0	0.002826	31924	0	0.007682	9955146	0.000000
318545100	40862	190	2260.093040	31821	14	0.116951	31808	0	0.000995	9950305	0.000000
318505397	52077	235	3161.239378	31948	1	0.163658	31808	0	0.000500	9945322	0.000000
318529438	40006	192	3233.424762	31600	6	0.626898	31895	9	0.008954	9940444	0.000000
318575458	31263	138	2663.106268	31892	2	0.799564	31742	0	0.450190	9935482	0.000000
318580669	31466	145	2368.978041	31842	2	0.267955	31810	6	0.191999	9930380	0.000000
318552432	37339	226	2491.321114	31933	0	0.071568	31923	0	0.066788	9925364	0.000000
318550450	42300	189	2882.067662	31934	0	0.513440	31817	0	0.005827	9920360	0.000000
318545835	38095	179	2878.217048	31771	4	0.518177	31960	9	0.002431	9915416	0.000000
318550425	34724	189	2693.237276	31848	0	0.074287	31868	0	0.179554	9910407	0.000000
318569013	33964	181	2501.783709	31707	0	0.006440	32043	0	0.028138	9905518	0.000000
318546188	39107	201	2574.923565	32001	0	0.000894	31854	20	0.635422	9900557	0.000000
318534190	40643	203	2877.255963	31774	0	0.000440	31740	1	0.283536	9895718	0.000000
318537788	39121	177	2873.330205	31777	2	0.995669	31903	0	0.032652	9890743	0.000000
318564670	35344	193	2696.751817	31843	0	0.429148	32038	0	0.003036	9885724	0.000000
318589338	35783	172	2636.508847	31729	0	0.044216	31744	5	0.108734	9880778	0.000000
318548267	38600	194	2778.066671	32033	0	0.004378	31874	0	0.116924	9875842	0.000000
318555107	37502	205	2780.957996	31854	0	0.000873	31676	0	0.009925	9870977	0.000000
318561167	37479	190	2727.321435	31723	0	0.000439	31989	1	0.001190	9866032	0.000000
318566334	36106	201	2705.635350	31833	0	0.000403	31961	0	0.010121	9861115	0.000000
318555020	34542	193	2685.339287	31884	0	0.000552	32008	0	0.002531	9856288	0.000000
318554462	38018	180	2666.094466	31914	1	0.001614	31852	1	0.000592	9851299	0.000000
318541105	40052	206	2800.591027	31893	19	0.007240	31836	0	0.000555	9846329	0.000000
318541683	38136	211	2854.136618	31779	0	0.378446	31928	0	0.000450	9841424	0.000000
318539212	35756	177	2685.209990	31875	0	0.031359	31790	0	0.000413	9836558	0.000000
318566482	35781	184	2637.844569	31862	0	0.002931	31865	0	0.000401	9831670	0.000000
318538536	37728	211	2666.113798	32010	0	0.000607	31866	0	0.000400	9826910	0.000000
318560113	38380	221	2810.845546	31793	5	0.968400	31961	0	0.000400	9822176	0.000000
318553259	35422	157	2742.761423	31901	0	0.128124	31652	9	0.001224	9817278	0.000000
318539978	35545	232	2587.367755	31845	0	0.010841	32002	6	0.534112	9812447	0.000000
318566593	38390	211	2711.723924	31743	3	0.002719	31970	2	0.113437	9807580	0.000000
318538624	37185	193	2795.823119	31960	10	0.965540	31998	0	0.109443	9802755	-1.#IND00
318531835	36246	188	2696.130005	32151	2	0.161663	31589	1	0.009369	9797869	-1.#IND00
318538727	36778	183	2724.112996	31832	0	0.244052	31784	0	0.002063	9792932	-1.#IND00
318531504	38931	181	2713.739356	31960	0	0.020318	32008	0	0.000536	9787952	-1.#IND00
318542617	36949	187	2682.281972	31943	12	0.419431	32005	0	0.000416	9782966	-1.#IND00
318556750	38135	195	2645.568200	31839	0	0.250075	31966	1	0.002426	9778084	-1.#IND00
318535460	37931	204	2779.802715	31955	0	0.026870	31657	8	0.579996	9773287	-1.#IND00
318562108	36291	228	2724.678263	31779	0	0.002605	32010	0	0.125304	9768293	-1.#IND00
318551654	38623	187	2747.511797	31826	3	0.002726	31738	4	0.762489	9763424	-1.#IND00
318555744	37922	189	2785.137988	31930	3	0.876311	31971	0	0.108051	9758536	-0.005405
318566784	35829	173	2704.531720	31870	1	0.144272	32195	0	0.009200	9753688	-0.004117
318568938	37092	167	2715.853856	32076	10	0.158961	31990	2	0.001999	9748864	-0.004308
318552543	35300	181	2617.415316	31884	1	0.349601	31912	0	0.003524	9743980	-0.002617
318561328	38256	212	2623.922019	31805	0	0.104965	31970	2	0.002300	9739034	-0.001938
318550529	38007	198	2769.062303	31921	5	0.903954	31689	4	0.086410	9734139	-0.003295
318545853	37262	203	2677.381217	31913	0	0.137880	31448	0	0.396929	9729180	-0.001379
318538065	38996	201	2819.694198	31660	0	0.011638	32067	0	0.034523	9724283	0.001729
318582445	38101	190	2818.366621	31914	1	0.001400	31799	0	0.003189	9719492	0.002197
318539822	36858	176	2738.977524	31787	2	0.681109	32063	0	0.000628	9714528	0.003225
318558881	35728	201	2668.395057	31806	0	0.082562	31812	0	0.000418	9709534	0.003169
318541792	37367	191	2732.928055	31942	1	0.166460	31830	0	0.000413	9704499	0.003296
318550610	38011	199	2748.412651	31745	25	0.661357	31701	5	0.003116	9699785	0.002687
318543732	35052	202	2640.443343	31981	0	0.294814	31905	0	0.316267	9694965	0.002974
318553747	35944	177	2578.979390	31948	2	0.031061	31871	4	0.079319	9690126	0.003558
318565910	37388	204	2640.802558	31885	0	0.706021	31992	1	0.163391	9685314	0.003255
318565170	39533	213	2736.001836	31851	0	0.058082	31919	0	0.342170	9680596	0.002416
318557332	40100	213	2836.656909	31771	0	0.005186	32135	0	0.028338	9675836	0.003504
318550023	36377	205	2793.007783	31936	0	0.000878	31999	0	0.493223	9670952	0.003168
318581209	34105	181	2592.852691	31912	0	0.937681	31870	0	0.040686	9665974	0.002966
318571215	37836	201	2636.654182	31744	2	0.096863	32028	0	0.003693	9661123	0.002920
318530960	39332	194	2800.573080	31861	2	0.550113	31924	0	0.000669	9656184	0.003453
318545400	38239	184	2782.748013	31862	0	0.106199	31825	2	0.000638	9651379	0.003635
318535556	37260	180	2733.021486	31803	1	0.009489	32046	9	0.181808	9646524	0.003649
318551260	37798	200	2712.670927	32001	1	0.841251	31601	0	0.093724	9641723	0.003550
318551134	37704	202	2771.827521	32086	0	0.077698	31621	0	0.008630	9636899	0.003317
318564011	37530	168	2792.412828	31904	11	0.140134	32101	0	0.001073	9632103	0.003708
318542399	36163	192	2751.588068	31946	0	0.404267	31906	0	0.000455	9627369	0.004284
318562822	35172	190	2599.539829	31780	0	0.033415	31941	0	0.000404	9622566	0.004691
318562686	37760	180	2659.146604	31886	5	0.005081	31722	0	0.000439	9617806	0.003835
318536357	39474	211	2806.462548	31662	8	0.710258	31574	0	0.000403	9612887	0.003609
318548075	36149	171	2774.180623	31807	0	0.194081	31635	1	0.001021	9608068	0.004687
318551405	36117	188	2658.789368	32040	1	0.017713	32101	0	0.000453	9603339	0.004596
318543538	38845	204	2710.172547	32002	2	0.985455	31941	1	0.000455	9598581	0.004309
318537821	39236	210	2814.209107	32065	0	0.103552	31849	0	0.000426	9593845	0.003828
318570483	35561	182	2710.321514	31799	0	0.010231	31760	1	0.000489	9589008	0.003903
318562102	35506	216	2580.797886	31808	19	0.809914	31744	0	0.000410	9584338	0.003886
318574341	36540	202	2631.138391	31934	0	0.147853	31767	13	0.091751	9579559	0.003800
318531638	36642	187	2682.500086	32176	0	0.012454	31952	0	0.354532	9574794	0.002889
318556466	38411	193	2727.699883	32032	0	0.001506	31741	1	0.037325	9570007	0.002945
318575945	37265	202	2725.243557	31944	8	0.001468	31956	0	0.547833	9565108	0.002806
318526500	37577	199	2729.936891	31798	0	0.368260	31714	0	0.050643	9560288	0.002838
318562592	37353	197	2767.535051	31858	0	0.031487	31632	1	0.009091	9555549	0.002737
318573270	35737	172	2642.843255	31701	0	0.002941	31965	0	0.001225	9550811	0.002422
318578823	35850	212	2664.627822	31631	0	0.001011	32057	3	0.008615	9546049	0.003223
318535301	38183	209	2645.272019	31830	0	0.000450	31822	0	0.448863	9541219	0.003055
318563240	39797	209	2846.509843	31935	0	0.000404	32156	3	0.134830	9536451	0.002487
318561970	38686	186	2823.432307	32054	0	0.000400	32090	1	0.065436	9531607	0.002292
318545819	36299	181	2711.749925	31911	0	0.000403	31892	3	0.419089	9526841	0.002984
318572496	36007	182	2657.037618	31988	0	0.000400	31639	0	0.085516	9522057	0.002518
318563092	36518	202	2584.630987	31582	1	0.000454	32048	1	0.008883	9517222	0.001432
npatches	nstrain	runtime	dt	init_x	init_y	init_y_blood	init_z	init_S	beta0	beta1	beta2	beta3	mean_beta	B	d	delta	delta_blood	b[0]	mut	m	CTL	c	g	epsilon	k	het	lambda	rho	omega	x_max	patch.dyna	DELTA	A	VA
10000	1	100.000000	0.001000	21900	9499	5000000	0.001000	10000000	8.878689	9.749044	11.085634	9.137073	10	800000000	0.010000	1.000000	432.000000	80000	0.000050	0.004800	1	0.001000	1.000000	2.500000	14.000000	0.500000	0.000000	0.000000	0.000000	31872	0	10.000000	7.000000	1.000000
sus	inf	inf_blood	z	x[0]	y[0][0]	z[0]	x[1]	y[1][0]	z[1]	S[0]	synchrony
219000000	94990000	5000000	10.000000	21900	9499	0.001000	21900	9499	0.001000	10000000	0.000000
303039863	42323	228	8001.970781	30492	0	0.909273	30505	0	0.732237	9995002	0.000000
317429308	2398	11	1466.458657	31737	0	0.074697	31679	0	0.097418	9989934	0.000000
318651836	1708	10	304.633126	31863	0	0.006473	31682	0	0.008331	9984896	0.000000
318699629	5438	27	246.503411	31840	0	0.000896	31939	0	0.001048	9979972	0.000000
318654185	22747	135	635.570282	31845	17	0.013108	31964	1	0.000507	9974989	0.000000
318476190	72016	351	2392.078534	31961	0	0.433661	31830	0	0.811772	9970070	0.000000
318431983	56878	293	4126.044136	32000	0	0.045100	31868	0	0.113547	9964992	0.000000
318598652	21262	94	2637.662519	32062	0	0.004054	31854	0	0.010860	9960033	0.000000
318664398	15750	96	1549.238813	31713	15	0.062966	32004	0	0.001255	9954947	0.000000
318639065	24541	123	1483.426265	32004	0	0.199178	31681	31	0.955760	9950061	0.000000
318568925	39801	204	2134.409358	32077	0	0.018260	32306	0	0.257556	9945163	0.000000
318514715	46894	242	2894.160401	32024	0	0.001860	31830	1	0.700882	9940096	0.000000
318546723	33340	156	2852.161906	31828	0	0.000519	31783	0	0.059029	9934993	0.000000
318571662	26016	132	2256.889954	31890	14	0.993404	31861	11	0.073045	9930005	0.000000
318585802	27659	143	2046.693475	31888	0	0.149166	31904	0	0.314572	9925036	0.000000
318567201	32224	142	2207.289253	31695	0	0.012561	31838	0	0.026082	9920028	0.000000
318553784	33630	168	2351.439224	31859	15	0.959583	31949	13	0.105350	9914945	0.000000
318556590	35671	200	2470.482198	31659	0	0.145376	31929	1	0.587961	9910054	0.000000
318569347	31852	150	2400.480044	31752	0	0.012559	31946	0	0.049064	9905082	0.000000
318568885	30442	139	2231.628746	31831	5	0.003059	32108	0	0.035922	9900108	0.000000
318579398	29766	166	2208.876253	31933	2	0.999946	31906	2	0.005312	9895180	0.000000
318567819	32779	181	2238.436737	31871	0	0.084685	31826	1	0.967199	9890200	0.000000
318554277	35226	190	2380.600285	32103	0	0.007290	32020	0	0.429516	9885387	0.000000
318570280	31923	160	2453.235691	32024	0	0.695938	31971	0	0.035479	9880432	0.000000
318584013	31315	158	2382.023828	31876	1	0.529944	31839	0	0.003267	9875421	0.000000
318576176	30936	144	2273.132283	31994	0	0.128587	31774	0	0.000634	9870426	0.000000
318567439	32848	175	2385.684484	31762	0	0.019595	31681	1	0.000431	9865606	0.000000
318589275	33913	169	2415.537237	31958	0	0.002090	31887	0	0.591687	9860728	0.000000
318582342	34465	149	2467.552307	32084	20	0.076347	31770	0	0.053814	9855731	0.000000
318576001	30213	178	2353.077478	31908	1	0.511701	31804	0	0.004766	9850727	0.000000
318602185	28730	156	2210.525258	31973	0	0.319459	31927	1	0.926310	9845847	0.000000
318591384	30305	143	2159.594023	31774	0	0.026482	31899	0	0.076216	9840939	0.000000
318560085	35821	184	2413.839781	31904	6	0.090388	32336	1	0.008012	9836044	0.000000
318570556	33549	185	2487.136801	31997	0	0.305412	31859	3	0.999679	9831145	0.000000
318587985	31485	159	2346.400732	31854	0	0.026726	31819	0	0.091678	9826231	0.000000
318595019	32040	161	2341.884606	31936	0	0.002552	32125	1	0.008308	9821415	0.000000
318587397	30690	163	2282.616414	31760	0	0.000576	31972	0	0.679936	9816401	0.000000
318595823	33735	169	2354.535749	31544	0	0.000414	32129	0	0.055949	9811412	0.000000
318567852	32234	174	2403.310057	31616	9	0.891634	31991	2	0.006301	9806385	0.000000
318583750	31426	166	2370.128493	31639	0	0.103093	31833	0	0.683891	9801517	-1.#IND00
318587807	30240	146	2284.684354	31975	0	0.008795	31751	0	0.056273	9796518	-1.#IND00
318573723	32683	181	2259.350236	31878	10	0.999336	31931	1	0.026707	9791602	-1.#IND00
318554158	33498	163	2418.944795	31865	0	0.163859	31769	0	0.370465	9786832	-1.#IND00
318571897	31948	165	2488.768609	31928	1	0.014585	31956	0	0.030651	9782047	-1.#IND00
318587094	28086	154	2242.543224	31864	2	0.924714	32094	0	0.002873	9777173	-1.#IND00
318608734	29661	137	2201.038614	31977	0	0.091376	31793	0	0.000602	9772257	-1.#IND00
318607257	31715	173	2185.213020	32005	2	0.008042	31860	7	0.991369	9767357	-1.#IND00
318580560	36504	167	2440.044354	31695	3	0.978651	31948	1	0.384754	9762480	-1.#IND00
318584426	33729	183	2484.496480	32192	0	0.095203	31773	0	0.032748	9757653	-1.#IND00
318557069	31295	179	2429.402239	31769	0	0.008150	31655	0	0.003044	9752751	0.005114
318572634	30624	162	2253.867045	31798	0	0.001033	31828	0	0.000616	9747803	0.007881
318577499	32942	170	2288.146292	31886	4	0.008304	31939	8	0.004741	9742904	0.006415
318565331	32014	169	2380.201838	31892	0	0.489520	32035	0	0.621931	9738066	0.004953
318583106	30402	134	2263.681513	31829	0	0.040384	31993	0	0.051208	9733166	0.005803
318575086	31679	159	2207.738248	32037	1	0.004311	31782	2	0.906252	9728343	0.005087
318585959	32056	154	2246.294284	31679	2	0.890564	32038	0	0.088402	9723473	0.004034
318551903	33910	189	2375.857409	31836	0	0.091747	32055	0	0.008195	9718565	0.004362
318562296	34162	179	2476.093773	31953	1	0.010432	32029	3	0.001467	9713729	0.004030
318569611	32596	163	2424.490146	31811	4	0.015908	31763	2	0.981693	9708896	0.005478
318580435	30804	139	2287.266720	31854	0	0.377346	32038	1	0.213011	9704108	0.005813
318589305	31461	167	2282.800811	31993	1	0.036492	31854	0	0.732988	9699276	0.006051
318571832	33195	147	2353.959971	32054	12	0.504804	32075	0	0.060286	9694305	0.006228
318593991	32123	179	2349.074293	31980	0	0.203453	31800	0	0.005295	9689496	0.005268
318571387	32638	194	2347.599851	31719	0	0.016999	32158	0	0.000800	9684598	0.004382
318565577	32600	165	2364.010847	31660	8	0.791273	31729	0	0.000433	9679786	0.004438
318553986	32826	174	2422.352686	31961	0	0.457456	31860	2	0.995618	9674998	0.005877
318599500	30672	150	2281.252645	31766	4	0.067172	32012	1	0.096169	9670142	0.006470
318580577	31084	176	2247.672753	31775	0	0.254709	31796	2	0.315018	9665257	0.006345
318577171	32383	170	2345.693298	31556	0	0.021189	31910	0	0.034285	9660342	0.005747
318581032	32151	179	2327.357232	32021	0	0.002099	31786	0	0.003170	9655514	0.005725
318555318	33745	164	2356.626685	32037	2	0.001226	31821	1	0.000759	9650630	0.004827
318574746	33760	171	2452.043601	31955	0	0.000508	31960	0	0.000525	9645918	0.002184
318579708	29575	151	2314.014658	31742	0	0.000409	31848	21	0.007385	9641014	0.000996
318606507	29538	134	2161.341953	31683	2	0.000469	31969	0	0.218896	9636248	0.000774
318584421	33604	157	2274.176455	32095	6	0.923272	31853	0	0.722815	9631540	0.000212
318571688	35059	181	2452.948918	31795	1	0.297388	31928	0	0.059455	9626742	0.000914
318561421	33287	160	2396.759321	31958	0	0.027400	31952	0	0.005227	9621893	0.000871
318575800	30398	154	2298.271441	31790	1	0.968170	32155	22	0.726422	9616969	0.000614
318583686	31900	172	2264.502837	31708	0	0.083916	31581	0	0.167583	9612035	0.000509
318560990	33059	142	2342.927896	31950	0	0.007227	31782	10	0.085649	9607341	0.000857
318575194	32945	173	2370.226649	31935	0	0.000982	31980	0	0.923833	9602607	0.000573
318572282	31805	172	2398.283385	32032	1	0.000540	31995	0	0.075887	9597744	0.000047
318584907	29717	150	2279.230359	31926	0	0.000415	31725	2	0.957704	9593004	-0.000763
318595515	30068	178	2231.821334	31894	1	0.000409	31696	0	0.112369	9588300	-0.001736
318586005	31663	164	2229.543512	31964	9	0.984294	31896	12	0.078791	9583596	-0.001723
318566779	34318	178	2437.179695	31903	0	0.111010	31786	0	0.189746	9578816	-0.001915
318573714	33003	187	2462.062484	31782	3	0.568293	31791	0	0.015878	9574026	-0.001956
318568284	29786	164	2293.036058	31826	3	0.725913	31792	0	0.001665	9569138	-0.001950
318590246	32372	166	2279.940013	32147	0	0.069508	31933	16	0.995741	9564461	-0.001794
318590397	33817	152	2361.804068	32143	1	0.493917	31913	0	0.128909	9559739	-0.001496
318583180	31390	140	2337.906500	31832	0	0.195151	31934	0	0.010980	9555008	-0.001697
318580162	34052	174	2386.360900	31865	0	0.016320	31824	0	0.001265	9550220	-0.001378
318571274	30518	153	2376.483520	31959	0	0.001701	31831	0	0.000471	9545326	-0.001982
318588695	31182	156	2243.869978	32018	1	0.000512	31747	13	0.003832	9540481	-0.002372
318601030	32432	143	2264.420696	31884	0	0.606802	31824	1	0.374060	9535827	-0.002520
318569893	34150	179	2390.564336	31945	2	0.088027	31625	0	0.032009	9531015	-0.002288
318580563	33912	179	2423.492717	31971	0	0.534020	31718	1	0.389577	9526309	-0.002288
318577299	32373	162	2404.171913	32044	0	0.044021	31938	0	0.043238	9521547	-0.002289
318574380	30759	171	2280.654220	32101	7	0.205055	31862	3	0.018060	9516790	-0.002499
npatches	nstrain	runtime	dt	init_x	init_y	init_y_blood	init_z	init_S	beta0	beta1	beta2	beta3	mean_beta	B	d	delta	delta_blood	b[0]	mut	m	CTL	c	g	epsilon	k	het	lambda	rho	omega	x_max	patch.dyna	DELTA	A	VA
10000	1	100.000000	0.001000	21900	9499	5000000	0.001000	10000000	12.117124	5.035252	13.724005	13.390977	10	800000000	0.010000	1.000000	432.000000	80000	0.000050	0.004800	1	0.001000	1.000000	2.500000	15.000000	0.500000	0.000000	0.000000	0.000000	31872	0	10.000000	7.000000	1.000000
sus	inf	inf_blood	z	x[0]	y[0][0]	z[0]	x[1]	y[1][0]	z[1]	S[0]	synchrony
219000000	94990000	5000000	10.000000	21900	9499	0.001000	21900	9499	0.001000	10000000	0.000000
304063164	17649	82	7027.066050	30193	3	1.000000	30943	0	0.456753	9995031	0.000000
317539315	914	8	920.018137	31629	0	0.130050	31874	0	0.037705	9990040	0.000000
318627223	846	3	144.540159	31771	0	0.010998	31661	0	0.003449	9985146	0.000000
318711336	2488	12	99.822826	31999	0	0.001266	31634	0	0.000649	9980019	0.000000
318699728	10473	51	289.699220	31854	0	0.000471	31826	0	0.000420	9975065	0.000000
318594690	38541	193	1156.857252	32032	1	0.000421	31994	0	0.000402	9970056	0.000000
318457543	66535	332	3055.636770	31728	0	0.748216	32025	0	0.000400	9965008	0.000000
318502814	33305	168	3186.627674	31657	0	0.062966	31926	1	0.001671	9959963	0.000000
318610343	15692	93	1787.548164	31745	0	0.005514	31839	7	0.123598	9954971	0.000000
318651379	16790	93	1225.215343	32064	0	0.000818	31790	0	0.147108	9950077	0.000000
318634795	26860	147	1452.304665	32059	0	0.000434	31795	0	0.015484	9945170	0.000000
318582131	39748	229	2130.267155	31884	0	0.000403	31786	0	0.001965	9940193	0.000000
318544442	36542	180	2622.601236	31921	39	0.488199	31719	1	0.002630	9935299	0.000000
318593610	24681	122	2159.207492	31810	0	0.564792	32084	5	0.006347	9930244	0.000000
318641796	22685	123	1782.347897	32115	0	0.122478	31984	3	0.027661	9925386	0.000000
318601413	26611	141	1778.753669	31978	0	0.010705	31861	2	0.079152	9920328	0.000000
318571943	31735	141	2034.619729	31861	22	0.071067	32157	0	0.240091	9915277	0.000000
318604345	30932	161	2170.704780	31744	0	0.331919	31847	0	0.019994	9910366	0.000000
318594423	29651	137	2181.792004	31665	0	0.027500	31794	3	0.019373	9905390	0.000000
318618863	28040	144	2059.347258	31919	1	0.841165	32138	1	0.056882	9900469	0.000000
318623174	25437	142	1908.914382	31992	0	0.069163	31868	1	0.009008	9895483	0.000000
318606560	27546	158	1919.700653	31901	0	0.007398	31729	0	0.001836	9890471	0.000000
318587660	28917	141	2040.070735	32068	38	0.312341	32121	0	0.000517	9885563	0.000000
318586284	30154	142	2065.649816	31899	0	0.355754	31734	0	0.000409	9880618	0.000000
318592876	28194	134	2055.464032	31696	0	0.029449	31770	0	0.000404	9875765	0.000000
318589170	28217	146	2024.544861	31801	0	0.002774	31944	0	0.000400	9870813	0.000000
318618709	26496	146	1975.266296	31897	0	0.000610	31876	0	0.000400	9865839	0.000000
318602181	28114	142	1902.461084	31894	0	0.000422	31863	0	0.000400	9860899	0.000000
318600583	29481	139	1950.269881	31685	0	0.000402	31807	0	0.000402	9856050	0.000000
318575647	29770	156	2089.451771	31887	0	0.000400	31702	3	0.000936	9851241	0.000000
318599424	28273	144	2044.986380	31732	0	0.895748	31927	11	0.063332	9846103	0.000000
318594875	28540	143	2050.097341	31690	0	0.215614	31897	0	0.095463	9841210	0.000000
318614118	27864	141	2009.553951	32016	0	0.017993	31958	0	0.008171	9836209	0.000000
318599115	29369	161	2012.983191	31798	4	0.998318	31581	0	0.001187	9831182	0.000000
318602029	28751	164	2029.399302	31928	0	0.106399	31815	1	0.000524	9826312	0.000000
318609197	28744	138	2034.642038	31833	0	0.009065	31997	0	0.000412	9821400	0.000000
318577912	29371	166	2110.316793	31694	4	0.999486	32012	1	0.000469	9816522	0.000000
318596024	26483	125	2052.533632	31728	0	0.092120	31931	0	0.000440	9811619	0.000000
318616487	26613	156	1888.667242	31983	2	0.008089	32014	0	0.001495	9806776	0.000000
318590225	28314	154	1959.811978	31925	0	0.519700	31834	0	0.000489	9801812	-1.#IND00
318615429	28792	148	2027.099915	31917	0	0.042851	31923	0	0.000407	9797017	-1.#IND00
318597304	29742	157	2102.728562	31912	0	0.006723	31683	0	0.000400	9792142	-1.#IND00
318584389	27435	144	1991.361176	31727	14	0.003542	31679	0	0.000400	9787273	-1.#IND00
318610847	27618	137	1977.248464	31811	0	0.303525	31804	0	0.000400	9782339	-1.#IND00
318593439	27988	149	1948.856239	31983	0	0.025179	31821	0	0.000400	9777399	-1.#IND00
318583552	30009	176	2055.002102	31831	0	0.002425	32071	0	0.000403	9772563	-1.#IND00
318613847	28882	157	2041.556840	31571	0	0.000565	31879	0	0.000400	9767689	-1.#IND00
318611071	26930	139	1983.408694	31795	0	0.000446	31857	0	0.000439	9762756	-1.#IND00
318602791	27897	161	1966.736727	31705	0	0.000408	31974	0	0.000403	9757866	-1.#IND00
318570886	28342	145	2043.039158	31854	0	0.000400	31981	0	0.000549	9753048	-1.#IND00
318581539	29373	181	2098.184234	32014	0	0.000400	31830	0	0.000425	9748086	-1.#IND00
318590243	29001	133	2023.261510	31730	0	0.000408	31720	0	0.000402	9743310	-1.#IND00
318607818	26616	143	1983.280539	31864	0	0.000401	31919	8	0.007702	9738506	0.000921
318617541	27993	142	1946.905691	31888	5	0.002133	32083	0	0.432917	9733712	0.002287
318602869	28543	130	1990.113014	31936	0	0.725885	31902	0	0.035757	9728857	0.001574
318577257	28413	132	2055.329247	32028	3	0.796915	31860	0	0.003290	9723984	-0.000194
318588887	29169	157	2080.757783	31786	0	0.178887	32035	0	0.000636	9719068	-0.002133
318606573	26267	134	1977.442866	31845	0	0.014991	31721	0	0.000432	9714042	-0.001766
318623531	26633	141	1903.532460	31704	37	0.072998	32138	0	0.000421	9709267	0.001692
318607023	27313	140	1930.884156	32230	0	0.253896	32013	0	0.000402	9704383	0.001834
318581624	28924	130	1980.458115	31972	0	0.021122	31666	0	0.000413	9699510	0.001607
318582899	29150	159	2085.032309	31921	1	0.891408	31751	4	0.001908	9694611	0.000935
318610382	28272	133	2023.909654	31817	0	0.073362	31846	0	0.000563	9689857	0.000733
318603831	28988	156	2039.118634	31891	0	0.006364	32140	9	0.383687	9685022	0.000778
318620057	26785	147	1998.580965	31804	0	0.000887	31774	0	0.167594	9680153	0.001410
318607902	28241	165	1949.829768	31763	0	0.000440	31783	0	0.014067	9675234	0.001174
318604250	28390	157	2035.517033	31684	0	0.000408	31843	0	0.001537	9670424	-0.001316
318580490	29817	141	2106.110593	31718	0	0.000401	31675	0	0.000493	9665500	-0.001513
318594431	29146	152	2016.614711	31723	0	0.000449	31626	0	0.000407	9660638	-0.000824
318601640	28504	154	2050.637186	31942	0	0.000630	31983	0	0.000400	9655833	-0.001218
318586998	29331	160	2043.455549	31813	0	0.000419	32126	0	0.000400	9651035	-0.001265
318597537	28325	140	2059.462029	31863	0	0.000422	31545	0	0.000400	9646121	-0.000878
318586045	27340	132	2019.026840	31635	28	0.997276	31624	0	0.000424	9641313	-0.000394
318589366	28503	146	2032.505680	31805	0	0.213305	31910	0	0.000402	9636526	-0.001643
318603673	27306	140	1991.978164	31853	14	0.235603	31890	0	0.000400	9631831	-0.001631
318590913	27468	139	1989.935750	31956	0	0.204372	31818	1	0.000522	9626990	-0.000300
318598094	27753	142	1939.097054	31809	21	0.238552	32074	0	0.000413	9622284	0.000108
318599503	28635	155	1981.015670	31867	3	0.938830	31867	2	0.009434	9617573	-0.000570
318609030	29007	131	2061.149546	31819	3	0.199375	31747	0	0.001748	9612667	0.000879
318579237	29034	151	2061.758664	31881	0	0.074132	31844	2	0.000583	9607824	0.000766
318583298	27907	138	1987.623716	31834	0	0.006642	31922	3	0.767475	9603052	0.001423
318583806	28742	149	1991.303163	31751	0	0.000910	31751	1	0.075211	9598258	0.002109
318598559	28684	153	2086.360267	31862	0	0.000442	32070	0	0.014763	9593613	0.002289
318566718	27889	154	2037.329974	31864	0	0.000427	32061	0	0.001574	9588804	0.002255
318593383	28053	147	1964.204496	31690	1	0.001630	31903	0	0.000555	9583977	0.002718
318604267	28948	160	1968.537607	31739	44	0.999075	31764	0	0.000413	9579181	0.002933
318598609	28665	172	2054.937693	31795	0	0.379715	31890	0	0.000401	9574427	0.002747
318572722	27943	156	2058.437259	31656	18	0.731246	31848	0	0.000400	9569665	0.002994
318593412	29042	152	1986.958569	32064	0	0.158631	31919	0	0.000400	9564963	0.002908
318595536	28766	165	1996.137441	31882	0	0.013335	31945	0	0.000626	9560031	0.003280
318595205	29560	154	2036.281623	31871	0	0.001457	31667	0	0.000418	9555233	0.003744
318586496	30144	172	2106.875010	31888	2	0.000907	32010	6	0.158086	9550454	0.003280
318616942	26631	144	2002.554578	31801	3	0.996083	31814	0	0.035925	9545683	0.003055
318587176	27110	136	1962.664909	32073	7	0.264721	31871	0	0.003304	9540894	0.002885
318603992	28741	166	1951.223209	31939	0	0.373248	31684	0	0.002401	9536049	0.002736
318609770	29318	158	2051.720598	31683	0	0.030879	31822	0	0.000563	9531096	0.003014
318620588	28738	146	2048.503133	31852	1	0.003190	31859	0	0.000413	9526245	0.002934
318585008	29211	171	2084.163437	31667	0	0.575448	31727	1	0.000467	9521542	0.002781
318600808	27598	154	2082.229384	32027	0	0.047408	32010	5	0.259604	9516774	0.002564
npatches	nstrain	runtime	dt	init_x	init_y	init_y_blood	init_z	init_S	beta0	beta1	beta2	beta3	mean_beta	B	d	delta	delta_blood	b[0]	mut	m	CTL	c	g	epsilon	k	het	lambda	rho	omega	x_max	patch.dyna	DELTA	A	VA
10000	1	100.000000	0.001000	21900	9499	5000000	0.001000	10000000	12.267159	6.039543	9.002256	7.063355	10	800000000	0.010000	1.000000	432.000000	80000	0.000050	0.004800	1	0.001000	1.000000	2.500000	16.000000	0.500000	0.000000	0.000000	0.000000	31872	0	10.000000	7.000000	1.000000
sus	inf	inf_blood	z	x[0]	y[0][0]	z[0]	x[1]	y[1][0]	z[1]	S[0]	synchrony
219000000	94990000	5000000	10.000000	21900	9499	0.001000	21900	9499	0.001000	10000000	0.000000
304839480	7339	31	6052.499707	30246	0	0.615413	30925	0	0.391286	9995067	0.000000
317594285	200	0	628.701106	31869	0	0.050675	31782	0	0.032353	9990070	0.000000
318628117	166	0	70.014101	31934	0	0.004510	31764	0	0.003012	9984955	0.000000
318708973	426	0	31.005342	31849	0	0.000736	31866	0	0.000613	9979925	0.000000
318728293	3139	12	73.566075	31727	0	0.000427	31885	0	0.000417	9974976	0.000000
318688791	13011	73	371.285236	31714	0	0.000402	31733	0	0.000401	9970040	0.000000
318575435	40368	210	1323.044033	31849	58	0.244418	31820	1	0.000410	9965138	0.000000
318494473	53194	271	2919.497737	31637	7	0.715651	31934	0	0.000402	9960111	0.000000
318560353	25115	140	2575.461608	31899	0	0.214370	32121	0	0.000403	9955124	0.000000
318652045	14684	90	1480.467206	31788	0	0.018476	31842	0	0.000400	9950025	0.000000
318667473	15871	75	1110.542308	31712	4	0.933071	31795	4	0.002876	9944894	0.000000
318632573	23458	125	1260.300315	32062	0	0.312762	31729	7	0.698295	9939948	0.000000
318586642	33530	158	1855.036004	31953	0	0.025934	32055	2	0.143841	9934948	0.000000
318571029	33255	171	2230.538508	31976	0	0.002487	31851	0	0.133364	9930149	0.000000
318603793	24990	138	2011.772265	31930	0	0.000570	31776	0	0.011701	9925183	0.000000
318632832	20611	111	1582.935710	31951	0	0.000414	31717	0	0.001324	9920334	0.000000
318621885	22212	130	1504.415842	31811	0	0.000401	31854	0	0.000475	9915387	0.000000
318620894	26290	141	1642.474889	31858	0	0.000400	31833	0	0.000407	9910370	0.000000
318610693	28873	148	1890.363206	31743	6	0.000856	31756	0	0.000400	9905303	0.000000
318629276	26649	131	1939.070448	31881	1	0.433085	32039	0	0.000400	9900234	0.000000
318623983	24542	145	1784.325908	31961	0	0.252366	32066	0	0.000403	9895243	0.000000
318609458	24746	134	1773.728504	31769	0	0.020997	31787	0	0.000400	9890233	0.000000
318600987	25909	132	1767.773211	31807	0	0.002084	31948	0	0.502081	9885238	0.000000
318615154	24221	122	1733.147178	31936	0	0.000537	31979	0	0.041410	9880314	0.000000
318609287	25136	120	1713.551231	31741	0	0.000411	31970	0	0.003752	9875344	0.000000
318619731	24959	125	1724.674935	31759	0	0.000401	31741	0	0.000697	9870448	0.000000
318631630	26538	147	1740.761433	31859	0	0.000400	31816	2	0.736129	9865528	0.000000
318581479	25950	144	1772.143858	31781	42	0.917819	31913	0	0.062992	9860517	0.000000
318590642	25442	130	1763.525588	31933	4	0.669099	32140	0	0.005987	9855663	0.000000
318589660	25657	128	1780.167049	31749	1	0.158729	31753	1	0.004320	9850613	0.000000
318615391	25937	136	1796.120555	31777	0	0.484137	32161	1	0.001919	9845831	0.000000
318602681	24652	113	1751.261047	31752	0	0.039944	31708	12	0.700350	9840883	0.000000
318631439	24801	114	1785.507827	31992	4	0.617934	31784	0	0.128080	9835959	0.000000
318606105	24842	147	1758.880276	32041	0	0.238091	31979	0	0.010837	9831055	0.000000
318622257	24621	147	1738.955348	32002	0	0.019830	32069	0	0.001253	9826143	0.000000
318622691	25732	139	1723.923138	31827	34	0.703970	32015	11	0.064714	9821085	0.000000
318599316	26033	127	1781.333883	31638	0	0.172529	31739	0	0.139584	9816190	0.000000
318598359	26899	161	1842.726042	31743	11	0.696164	31917	0	0.011778	9811414	0.000000
318601469	26045	139	1851.448399	31954	0	0.108995	32018	0	0.001336	9806437	0.000000
318609428	22239	114	1680.518052	31939	0	0.009277	32195	2	0.837088	9801540	-1.#IND00
318622099	23533	108	1610.820760	31899	0	0.001126	32006	0	0.078611	9796672	-1.#IND00
318606190	26566	127	1714.901651	31878	0	0.000459	31968	5	0.022144	9791684	-1.#IND00
318609179	26290	128	1827.108936	32012	0	0.000414	31781	1	0.281067	9786823	-1.#IND00
318607076	26304	121	1804.758133	31956	2	0.000716	31975	0	0.153940	9781928	-1.#IND00
318626234	23399	124	1724.720372	32008	3	0.789677	31932	0	0.019387	9776958	-1.#IND00
318633907	25507	118	1696.710904	31700	7	0.317054	31870	0	0.002317	9771973	-1.#IND00
318587596	27605	128	1822.081837	31998	0	0.520283	32107	1	0.000628	9767168	-1.#IND00
318589125	25426	126	1814.996741	31938	1	0.044570	31892	0	0.101587	9762265	-1.#IND00
318615917	23616	130	1716.595999	31728	8	0.828259	32057	0	0.008672	9757316	-1.#IND00
318614686	24260	109	1699.991138	31929	1	0.763236	31952	5	0.020365	9752574	-1.#IND00
318622164	25645	154	1731.967204	31859	0	0.065485	31921	0	0.194232	9747578	-1.#IND00
318599420	24715	137	1779.350377	31930	0	0.005720	31969	0	0.016245	9742586	-1.#IND00
318605165	24088	136	1729.608418	31879	0	0.000835	31988	0	0.001695	9737782	-1.#IND00
318584059	25094	136	1788.220472	31945	0	0.000435	31923	8	0.677878	9732848	-1.#IND00
318617952	26854	136	1776.979731	31802	0	0.000403	31912	0	0.074582	9727891	-1.#IND00
318613157	24459	123	1795.515513	31978	0	0.000410	31833	14	0.166056	9723017	-1.#IND00
318608597	23795	110	1766.410314	31739	0	0.000401	32001	0	0.126535	9718122	-1.#IND00
318622879	24426	112	1716.774158	31867	0	0.000400	31865	0	0.010711	9713380	0.002155
318633013	24709	130	1659.142967	31814	8	0.999988	31790	8	0.059813	9708457	0.002336
318606429	26034	139	1730.240463	31983	0	0.624614	32080	0	0.328656	9703495	0.001481
318594775	25995	133	1787.247603	31738	0	0.051427	32009	0	0.032541	9698612	0.001035
318616468	25336	129	1749.758418	31861	18	0.753639	31973	0	0.003027	9693777	0.001138
318639015	24613	132	1768.699022	31839	0	0.207382	31990	0	0.000615	9689032	0.001606
318631201	23210	118	1647.101316	31960	0	0.017320	31831	0	0.000417	9684129	0.001476
318604872	27107	147	1729.159208	32004	0	0.001783	31874	0	0.000401	9679268	0.000817
318598337	26335	143	1873.546203	31660	28	0.996987	31938	0	0.000400	9674456	0.001812
318603146	24232	119	1829.339140	31853	2	0.177020	32036	0	0.000400	9669469	0.002251
318624362	22033	117	1666.464375	31875	0	0.554670	32204	0	0.000400	9664580	0.003482
318596101	26226	136	1685.267727	31982	0	0.045709	31812	0	0.000400	9659871	0.003157
318622358	27236	130	1841.605499	31893	0	0.004104	31925	0	0.000400	9655145	0.002346
318588141	26564	144	1882.258029	31704	0	0.000703	32034	0	0.000400	9650305	0.003102
318610210	24574	141	1837.007091	31665	49	0.992765	31741	0	0.000400	9645420	0.004587
318611999	23352	117	1686.583311	32003	0	0.204539	31779	0	0.000405	9640530	0.005064
318601845	25345	153	1650.099490	31954	0	0.017087	31771	0	0.000412	9635696	0.005201
318614741	27271	147	1836.902692	31656	0	0.001764	31842	4	0.001129	9630910	0.004911
318613621	25309	144	1816.365918	32067	0	0.000511	31698	1	0.124282	9626150	0.004566
318628149	22893	123	1737.067064	31887	0	0.759240	31834	0	0.012819	9621301	0.004894
318605723	24799	141	1653.118241	32000	0	0.065433	31974	0	0.002923	9616467	0.004693
318629147	25193	135	1727.219081	31745	0	0.005716	31877	0	0.000606	9611595	0.004770
318606944	24685	130	1772.292939	31913	0	0.000920	31753	0	0.000417	9606798	0.004998
318627839	25425	133	1778.331658	31871	0	0.000446	31826	0	0.000401	9601950	0.004666
318616490	25075	151	1785.827306	31636	0	0.780482	31610	1	0.001025	9597118	0.003769
318593338	25062	148	1862.039237	31927	0	0.066137	31848	0	0.000895	9592334	0.003735
318611852	23789	132	1734.459212	32011	0	0.005774	31922	0	0.000440	9587445	0.003492
318628795	24167	115	1739.380878	31887	3	0.001459	32016	3	0.003681	9582749	0.003138
318629856	24733	128	1699.816443	31727	2	0.958124	31796	0	0.425592	9577865	0.003061
318611964	24982	141	1746.993471	31823	0	0.116400	31800	0	0.035158	9572971	0.003448
318613724	24927	136	1719.819552	31850	6	0.025123	31833	0	0.003241	9568177	0.003062
318607781	24732	114	1683.730228	32007	0	0.408096	32087	0	0.000632	9563358	0.002852
318608105	25461	126	1740.559758	31894	0	0.036613	31679	1	0.000638	9558541	0.002778
318620491	24818	126	1785.296455	31930	2	0.998545	31731	0	0.000467	9553797	0.003280
318609769	24291	137	1772.462157	31887	0	0.088172	31896	0	0.000556	9549079	0.003164
318602143	25225	130	1774.800485	31595	8	0.987996	31659	19	0.592189	9544208	0.001996
318616973	25167	133	1698.461487	31863	0	0.261275	31804	0	0.143953	9539527	0.001622
318619303	24054	121	1719.128021	32185	0	0.021725	31984	0	0.018691	9534754	0.001679
318596936	24705	126	1690.082383	31871	0	0.002143	32222	0	0.001895	9530050	0.001543
318624995	26538	120	1765.429319	31836	0	0.000542	31632	0	0.000522	9525316	0.001711
318603605	25993	144	1827.232407	31994	0	0.000412	31947	0	0.000415	9520551	0.000907
318626258	25038	122	1777.048055	31933	0	0.000401	31933	12	0.339255	9515827	0.001039
npatches	nstrain	runtime	dt	init_x	init_y	init_y_blood	init_z	init_S	beta0	beta1	beta2	beta3	mean_beta	B	d	delta	delta_blood	b[0]	mut	m	CTL	c	g	epsilon	k	het	lambda	rho	omega	x_max	patch.dyna	DELTA	A	VA
10000	1	100.000000	0.001000	21900	9499	5000000	0.001000	10000000	13.869531	8.370218	12.847804	6.470836	10	800000000	0.010000	1.000000	432.000000	80000	0.000050	0.004800	1	0.001000	1.000000	2.500000	17.000000	0.500000	0.000000	0.000000	0.000000	31872	0	10.000000	7.000000	1.000000
sus	inf	inf_blood	z	x[0]	y[0][0]	z[0]	x[1]	y[1][0]	z[1]	S[0]	synchrony
219000000	94990000	5000000	10.000000	21900	9499	0.001000	21900	9499	0.001000	10000000	0.000000
305355163	3547	20	5274.285010	30056	0	0.632532	30678	0	0.398143	9995023	0.000000
317633365	105	0	497.827325	31900	0	0.052074	31772	0	0.032914	9990058	0.000000
318642075	15	0	49.376235	32048	0	0.004624	31876	0	0.003058	9985175	0.000000
318712629	51	0	9.435691	32127	0	0.000745	31895	0	0.000617	9980062	0.000000
318707942	605	3	19.470545	31798	0	0.000428	31855	0	0.000418	9975089	0.000000
318738181	2188	14	61.170131	31981	0	0.000402	32039	0	0.000401	9970289	0.000000
318725837	9095	51	235.793936	31764	0	0.000400	31842	0	0.000400	9965234	0.000000
318657396	31627	162	961.688089	31816	0	0.000400	32008	0	0.000400	9960233	0.000000
318521118	50875	241	2406.344278	31939	0	0.000400	31852	3	0.998058	9955191	0.000000
318552296	29436	128	2563.028324	31986	2	0.000574	32011	0	0.095866	9950097	0.000000
318644824	15255	67	1603.701347	31906	0	0.598964	31972	0	0.008204	9945204	0.000000
318689059	15030	74	1136.811255	31963	0	0.049330	31857	0	0.001038	9940208	0.000000
318640152	20310	111	1215.851677	31921	0	0.004400	31793	0	0.000452	9935386	0.000000
318607067	29661	133	1659.185565	31856	0	0.000727	31728	0	0.000404	9930513	0.000000
318576469	27907	158	1939.894366	31989	0	0.000427	32047	0	0.000400	9925565	0.000000
318624458	23516	144	1754.202727	31829	0	0.000402	31978	0	0.000400	9920588	0.000000
318623531	21344	112	1550.421470	31832	0	0.000400	32035	3	0.000620	9915654	0.000000
318657057	20341	120	1447.819242	31916	0	0.000400	31914	0	0.623657	9910652	0.000000
318623064	23001	115	1504.316849	31963	0	0.000400	31765	5	0.123510	9905639	0.000000
318602307	25771	140	1676.853021	31688	6	0.999955	31727	0	0.283603	9900719	0.000000
318623615	25478	126	1697.256555	31868	0	0.102582	31724	0	0.034365	9895673	0.000000
318625687	22205	125	1647.100957	31749	0	0.008753	31755	9	0.011145	9890751	0.000000
318624339	23095	133	1603.997276	31826	0	0.001083	31914	0	0.392441	9885869	0.000000
318618274	22900	120	1612.573041	31885	0	0.000456	32130	0	0.032448	9880972	0.000000
318617546	22486	111	1557.099060	31952	0	0.000404	31688	16	0.355512	9876092	0.000000
318623502	24958	138	1649.332367	31963	0	0.000400	31678	0	0.110966	9871179	0.000000
318633879	24178	124	1665.763203	31955	24	0.999997	31762	1	0.010904	9866210	0.000000
318628038	23041	131	1632.951469	32038	0	0.257698	32128	0	0.799239	9861284	0.000000
318636893	22510	114	1497.394622	31782	0	0.021433	31703	6	0.124643	9856253	0.000000
318621774	24379	144	1555.294489	31919	0	0.002119	31736	0	0.486926	9851368	0.000000
318620105	24310	147	1665.230346	31644	9	0.999964	31862	0	0.040172	9846472	0.000000
318604580	24399	132	1675.993260	31984	0	0.158798	31927	3	0.014669	9841541	0.000000
318605521	23837	113	1665.558587	31909	0	0.013348	31913	0	0.600052	9836630	0.000000
318608966	22767	120	1612.812164	31704	0	0.001497	31920	2	0.130567	9831631	0.000000
318632494	22527	113	1543.924210	31933	0	0.000490	31768	0	0.352831	9826706	0.000000
318629023	23439	117	1569.196155	31733	32	0.999999	31923	2	0.058129	9821811	0.000000
318612556	25756	122	1670.298199	31724	0	0.536772	31762	0	0.363540	9816786	0.000000
318630914	22763	133	1688.592093	31785	0	0.044246	31625	0	0.030085	9811859	0.000000
318626328	24577	119	1612.934916	31796	0	0.003984	31694	0	0.002827	9806936	0.000000
318638416	23261	114	1613.228035	31860	0	0.000693	31895	0	0.000598	9802204	-1.#IND00
318625050	22783	136	1590.011882	32176	0	0.000424	31568	4	0.974949	9797319	-1.#IND00
318614356	23568	112	1607.106015	31951	13	0.001285	31862	0	0.108812	9792547	-1.#IND00
318634158	22867	117	1589.994878	31905	0	0.687218	32067	0	0.009262	9787602	-1.#IND00
318631150	24406	140	1616.746042	31795	0	0.056639	31918	0	0.001124	9782811	-1.#IND00
318620399	24523	151	1668.218907	31796	0	0.005073	31805	0	0.000459	9777991	-1.#IND00
318631497	22644	117	1610.260364	31723	0	0.000782	31882	1	0.000486	9772994	-1.#IND00
318626472	21353	106	1547.047978	31758	0	0.000431	31862	0	0.000415	9768125	-1.#IND00
318623553	23266	114	1528.970887	31920	0	0.000402	31891	0	0.000401	9763267	-1.#IND00
318618883	24324	126	1649.550420	31908	0	0.000403	31944	0	0.000400	9758393	-1.#IND00
318623599	24024	117	1663.639262	31813	0	0.000400	32066	0	0.000400	9753487	-1.#IND00
318628337	24133	125	1660.630807	31842	0	0.000400	31792	0	0.000400	9748565	0.003209
318623153	24769	135	1663.976910	31797	0	0.000416	31821	17	0.159152	9743692	0.002857
318616408	24001	132	1691.491672	31960	0	0.000401	31969	0	0.168025	9738875	0.002919
318617987	22140	133	1610.134657	31973	30	0.010734	31931	0	0.014358	9734053	0.004404
318624515	21928	114	1503.931331	32047	0	0.542071	31792	0	0.001591	9729239	0.006233
318622001	23348	133	1547.826318	31977	0	0.044680	32004	0	0.000497	9724415	0.004639
318609955	23876	137	1575.385170	31694	0	0.004020	31975	12	0.968830	9719531	0.004169
318651296	25077	129	1669.509477	32068	0	0.000696	31841	0	0.122346	9714710	0.004197
318589971	25856	150	1662.448720	31764	41	0.999272	31864	3	0.022773	9709768	0.004018
318630770	25586	144	1728.497951	31678	0	0.192988	31594	0	0.379851	9704775	0.005620
318619248	22326	128	1637.964020	31929	0	0.016143	31843	12	0.283085	9699907	0.006650
318657494	21817	125	1510.482134	31897	6	0.999974	32002	0	0.118554	9695039	0.006740
318623115	23326	130	1563.707575	31865	0	0.110105	31835	0	0.010059	9690065	0.006959
318641698	25848	118	1699.646456	31981	0	0.009368	31845	0	0.001189	9685210	0.006912
318626906	24540	138	1723.263229	31942	8	0.002113	31751	0	0.000464	9680374	0.006281
318648887	24142	153	1666.170809	32193	0	0.430775	31609	11	0.963318	9675596	0.006469
318613017	22521	121	1618.922781	32190	0	0.035582	31808	0	0.183259	9670670	0.006253
318612246	22052	109	1541.966666	31892	0	0.003397	31830	10	0.110265	9665733	0.005528
318604732	24503	127	1597.948462	31939	1	0.003781	31679	3	0.551748	9660864	0.006976
318616250	23743	141	1661.713857	31826	0	0.000718	31940	0	0.158690	9656118	0.006487
318619722	25088	129	1662.614599	31727	0	0.000426	31883	0	0.013339	9651390	0.006756
318616479	23920	123	1681.497090	31812	6	1.000000	31775	0	0.001458	9646623	0.006822
318604729	23029	132	1593.786845	31975	0	0.104226	31874	0	0.000486	9641781	0.006872
318630676	22086	110	1557.351427	31868	0	0.008887	31947	0	0.000407	9636965	0.006697
318604002	24925	134	1577.300744	31921	0	0.001100	31891	0	0.000400	9632163	0.006369
318612933	25636	147	1670.036852	31754	0	0.000457	31993	0	0.000400	9627446	0.006334
318614901	25028	120	1747.557017	32007	0	0.000405	31795	0	0.000417	9622671	0.005959
318637865	23208	111	1661.857285	31660	29	0.003042	31746	12	0.005867	9618002	0.006010
318616829	21980	125	1554.077145	31901	0	0.496576	31756	0	0.216062	9613197	0.006178
318649704	23456	118	1552.030668	31851	0	0.040960	31788	0	0.018029	9608312	0.006219
318616153	23628	122	1613.548340	31749	0	0.003716	31829	7	0.015729	9603642	0.006310
318619004	24445	130	1615.392096	31859	8	1.000000	32125	0	0.305297	9598728	0.005482
318633402	24183	106	1633.246284	31958	0	0.121322	31838	0	0.025324	9593887	0.005408
318611268	22312	108	1588.523873	31758	0	0.010285	31700	0	0.002437	9589190	0.004914
318628455	22959	110	1545.680809	31799	0	0.001208	31715	3	0.000616	9584443	0.004755
318605528	22565	131	1565.154365	31688	43	0.999086	31994	4	0.958253	9579712	0.002781
318624530	25628	129	1610.662051	31813	0	0.139071	31835	0	0.106953	9574992	0.002541
318605236	22444	129	1611.229739	31673	0	0.729982	32073	0	0.009110	9570260	0.002035
318631601	24569	136	1649.017952	31742	0	0.064439	31673	5	0.014639	9565430	0.002075
318605090	24430	125	1699.716982	31827	0	0.005635	31851	0	0.572966	9560679	0.001816
318613488	23053	94	1554.113759	31993	6	0.999888	31903	0	0.047205	9555947	0.002382
318625419	23811	124	1551.405408	31795	0	0.234315	31863	0	0.004226	9551247	0.002579
318627361	23139	127	1596.952367	31915	0	0.019522	31859	0	0.000713	9546444	0.002414
318600141	24619	101	1627.061048	31680	0	0.001963	31927	0	0.000425	9541681	0.002591
318620995	24058	109	1673.177032	32156	0	0.000528	31775	0	0.000402	9536953	0.002934
318619239	23778	116	1632.410029	32065	0	0.000410	31819	0	0.000400	9532233	0.002506
318587180	24005	141	1664.334695	31905	0	0.000401	31952	0	0.000406	9527368	0.002536
318612673	22944	131	1665.046234	31628	24	0.999742	32074	6	0.000777	9522475	0.002150
318630620	22867	124	1580.377722	31795	3	0.849137	31904	0	0.682921	9517764	0.001283
npatches	nstrain	runtime	dt	init_x	init_y	init_y_blood	init_z	init_S	beta0	beta1	beta2	beta3	mean_beta	B	d	delta	delta_blood	b[0]	mut	m	CTL	c	g	epsilon	k	het	lambda	rho	omega	x_max	patch.dyna	DELTA	A	VA
10000	1	100.000000	0.001000	21900	9499	5000000	0.001000	10000000	12.158767	14.627384	13.982668	5.315631	10	800000000	0.010000	1.000000	432.000000	80000	0.000050	0.004800	1	0.001000	1.000000	2.500000	18.000000	0.500000	0.000000	0.000000	0.000000	31872	0	10.000000	7.000000	1.000000
sus	inf	inf_blood	z	x[0]	y[0][0]	z[0]	x[1]	y[1][0]	z[1]	S[0]	synchrony
219000000	94990000	5000000	10.000000	21900	9499	0.001000	21900	9499	0.001000	10000000	0.000000
305840010	1406	11	4519.832137	30678	0	0.461711	30259	0	0.520547	9994918	0.000000
317685588	26	0	395.660461	31528	0	0.038110	31672	0	0.042920	9989966	0.000000
318658509	6	0	37.296954	32029	0	0.003483	31954	0	0.003876	9984963	0.000000
318757522	35	0	8.361637	32067	0	0.000652	31843	0	0.000684	9979936	0.000000
318722013	245	2	9.382516	32078	0	0.000420	31756	0	0.000423	9974874	0.000000
318733828	1241	3	33.716447	31969	0	0.000402	31705	0	0.000402	9969928	0.000000
318715021	4496	22	149.813153	32006	0	0.000400	31857	0	0.000400	9964905	0.000000
318663350	17620	87	528.562417	31951	0	0.000400	31833	0	0.000400	9960031	0.000000
318564076	41102	198	1619.134624	31711	11	0.995145	31986	0	0.000400	9954942	0.000000
318550475	36107	217	2455.027340	32047	1	0.548847	31994	0	0.000400	9949798	0.000000
318624742	18491	98	1768.191242	31737	0	0.089586	31875	0	0.000400	9944834	0.000000
318641578	12571	54	1103.105349	31929	0	0.007691	32041	0	0.000400	9939901	0.000000
318694569	14666	68	931.701339	31876	0	0.000996	31912	4	0.999804	9934833	0.000000
318652066	22454	113	1170.966502	31865	0	0.000449	31971	0	0.098650	9929967	0.000000
318590347	29555	156	1611.674965	31871	0	0.000404	31782	0	0.676731	9925075	0.000000
318620263	26095	145	1809.901525	31974	0	0.000400	31906	1	0.408982	9920086	0.000000
318651158	20841	105	1622.397833	31865	8	0.000875	32115	0	0.035345	9915033	0.000000
318615356	18180	95	1343.872070	31789	0	0.248823	31834	13	0.009675	9910071	0.000000
318637850	18356	96	1195.494551	31967	0	0.020708	31730	1	0.834301	9905153	0.000000
318626361	23322	126	1360.998897	31770	0	0.002060	32048	8	0.138607	9900039	0.000000
318611319	24795	131	1603.039905	31840	10	0.993917	31865	0	0.399457	9895099	0.000000
318627853	22830	104	1570.518838	32006	0	0.107234	31755	8	0.117327	9889973	0.000000
318642310	21135	114	1487.091524	32038	0	0.009133	31938	0	0.337455	9884998	0.000000
318645172	21586	122	1411.557341	31944	0	0.001114	32020	6	0.672794	9880012	0.000000
318627010	21569	100	1474.152044	31820	0	0.000514	31692	0	0.134342	9875084	0.000000
318624080	22406	124	1482.601192	31691	46	0.270157	31841	0	0.011349	9870126	0.000000
318626138	22448	134	1488.862743	32012	0	0.172625	31721	1	0.002212	9865132	0.000000
318633084	20159	115	1428.207585	31875	0	0.014479	31840	56	0.987988	9860218	0.000000
318644844	19583	90	1343.685345	31684	0	0.001551	32029	0	0.257040	9855259	0.000000
318623834	22117	114	1395.620075	31984	0	0.000494	32173	2	0.022427	9850298	0.000000
318641777	21981	115	1451.475762	32025	0	0.000414	31767	0	0.258257	9845266	0.000000
318637798	22632	128	1499.605550	31810	0	0.000401	31860	1	0.022709	9840306	0.000000
318604333	22362	140	1528.540841	31996	5	0.001352	31657	0	0.670019	9835456	0.000000
318624295	22475	120	1499.859357	31843	0	0.436546	31639	0	0.055139	9830439	0.000000
318638274	21096	104	1489.718290	31881	0	0.036053	31853	0	0.004875	9825609	0.000000
318637471	22206	122	1441.916670	31598	0	0.003314	31728	2	0.999993	9820769	0.000000
318626490	20295	108	1426.207448	31930	0	0.000638	31901	0	0.092853	9815921	0.000000
318626174	22502	112	1442.221886	31794	0	0.000419	31795	0	0.007958	9811008	0.000000
318632575	23192	108	1544.082756	31662	13	0.007327	31862	0	0.001018	9806097	0.000000
318621946	22110	117	1523.781989	31637	0	0.322178	31616	0	0.000456	9801110	-1.#IND00
318620085	20422	108	1418.816446	32137	0	0.040352	31873	61	0.131182	9796286	-1.#IND00
318618965	21341	111	1447.281561	31917	0	0.003666	31818	0	0.409012	9791480	-1.#IND00
318636321	20597	98	1412.378891	31910	26	0.992330	31780	0	0.033802	9786488	-1.#IND00
318619550	21769	109	1422.841662	31886	1	0.181372	32038	2	0.984982	9781558	-1.#IND00
318636989	24097	121	1499.468856	31819	0	0.518279	32038	0	0.082394	9776767	-1.#IND00
318637107	21309	109	1468.576165	31713	0	0.042735	31987	0	0.007103	9771895	-1.#IND00
318629053	20848	124	1456.674412	31750	0	0.003861	31577	0	0.000948	9766984	-1.#IND00
318627785	20811	122	1418.744365	31854	7	0.001460	31816	0	0.000445	9762134	-1.#IND00
318633529	21521	129	1480.705443	31837	0	0.425634	31757	1	0.000413	9757274	-1.#IND00
318629372	22321	119	1434.465659	31954	0	0.035161	31710	1	0.872368	9752288	-1.#IND00
318634789	22240	149	1498.667904	31996	0	0.003241	31949	0	0.073658	9747284	-1.#IND00
318623630	22014	107	1522.832396	31733	0	0.000632	31750	34	0.170523	9742418	-1.#IND00
318615847	21453	115	1516.361016	31992	2	0.000434	31920	0	0.227015	9737757	-0.000905
318640745	21052	116	1417.713121	31998	0	0.796403	31811	0	0.018925	9732778	-0.002870
318629519	22378	104	1434.208301	32124	0	0.065470	31986	0	0.001914	9728024	-0.003444
318625726	22802	116	1492.391084	31931	21	0.632412	32016	0	0.000524	9723163	-0.003432
318595812	22425	118	1490.808404	31805	0	0.214783	31970	0	0.000410	9718371	-0.004109
318629756	22791	122	1503.215704	31797	0	0.265139	32221	0	0.000401	9713569	-0.003968
318643883	20380	113	1460.302963	31870	0	0.022041	32132	18	0.003049	9708705	-0.004822
318605788	21170	121	1406.455808	31984	2	0.785191	31889	0	0.257667	9703754	-0.003459
318627769	21763	98	1388.852963	31717	0	0.067636	31766	20	0.278698	9698921	-0.002463
318620764	23533	123	1530.020586	31746	0	0.005896	31918	0	0.418936	9694087	-0.002571
318622097	23582	142	1572.481541	31829	16	0.993064	31608	0	0.034614	9689256	-0.001136
318628105	20238	103	1467.764123	31997	0	0.135382	31704	7	0.988684	9684392	-0.001334
318643124	19741	104	1326.489217	31830	0	0.011434	31947	0	0.125177	9679479	-0.000932
318616676	21174	103	1392.542492	32056	0	0.001302	31800	39	0.449432	9674709	-0.000231
318634321	22539	106	1441.895236	31988	0	0.000474	31899	0	0.172458	9670004	0.000179
318629758	26081	139	1630.113997	31901	0	0.731620	31906	0	0.014465	9665172	-0.000044
318618715	24506	134	1642.140410	31611	3	0.070580	31932	0	0.001550	9660312	-0.000767
318640297	19726	112	1460.839433	31552	0	0.806936	31864	0	0.000494	9655385	0.000586
318619396	19864	89	1368.024695	31914	0	0.097345	31810	43	0.999816	9650514	-0.000521
318632224	21784	130	1394.341592	31978	8	0.027905	32006	0	0.347831	9645749	-0.001770
318639976	22952	113	1462.597145	31979	0	0.236018	31909	0	0.737748	9641025	-0.002624
318624374	21106	116	1499.216473	31928	5	0.932518	31566	0	0.063532	9636078	-0.002219
318646515	20750	98	1414.227825	31821	0	0.236708	31765	0	0.005755	9631245	-0.002128
318638164	21294	105	1350.955645	31817	0	0.019717	31571	20	0.999296	9626455	-0.002104
318658417	21601	113	1416.495237	31893	1	0.830623	31814	0	0.148319	9621546	-0.002424
318625023	22333	112	1483.544083	31766	0	0.071565	31680	7	0.998417	9616668	-0.002430
318640591	22489	115	1459.630977	31935	0	0.848882	31629	0	0.141279	9611831	-0.002646
318600122	21991	114	1532.730400	31720	7	0.534096	31840	3	0.943112	9607035	-0.001876
318622917	20672	117	1417.934084	31949	2	0.134341	31649	3	0.864334	9602134	-0.001410
318637494	23117	96	1462.571792	31818	1	0.160010	32114	0	0.411946	9597431	-0.001044
318612062	24174	137	1514.885457	31849	0	0.467061	31591	33	0.860904	9592618	-0.001195
318608086	22250	109	1558.172053	31888	0	0.038548	32131	6	0.774331	9587728	-0.001727
318663379	20745	105	1462.413795	31922	0	0.003518	31934	0	0.098562	9582866	-0.002409
318640169	20894	129	1381.636245	31860	0	0.000655	31875	33	0.884335	9578057	-0.002488
318653084	20617	112	1388.953018	31778	0	0.000421	31898	0	0.196490	9573350	-0.002912
318618320	22771	108	1470.757824	32001	0	0.000402	31970	25	0.663465	9568693	-0.002967
318649992	23705	121	1525.956612	31893	0	0.000400	31865	0	0.245023	9563891	-0.003002
318632898	22469	125	1567.632282	31911	6	0.000652	31944	0	0.021255	9559018	-0.002576
318640215	20969	109	1465.651223	31952	0	0.456090	31864	0	0.002105	9554202	-0.002856
318628079	20236	112	1403.942164	31814	0	0.037651	31980	0	0.000539	9549532	-0.002575
318647491	19526	92	1329.689155	31890	0	0.760680	31893	0	0.000411	9544732	-0.001818
318626580	21917	107	1380.486981	31878	0	0.062550	31851	15	0.001314	9539953	-0.001886
318631459	23642	113	1553.018724	31845	0	0.005480	31962	0	0.544569	9535239	-0.002018
318633712	24324	118	1643.436073	31900	0	0.000815	31824	0	0.044884	9530540	-0.002111
318647250	20666	98	1518.681632	31926	0	0.000434	31906	0	0.004036	9525801	-0.001987
318637325	19656	94	1346.689393	32079	0	0.000403	31846	0	0.000697	9520980	-0.002507
318630641	21169	104	1346.303108	32023	0	0.000400	31603	0	0.000424	9516187	-0.002445
npatches	nstrain	runtime	dt	init_x	init_y	init_y_blood	init_z	init_S	beta0	beta1	beta2	beta3	mean_beta	B	d	delta	delta_blood	b[0]	mut	m	CTL	c	g	epsilon	k	het	lambda	rho	omega	x_max	patch.dyna	DELTA	A	VA
10000	1	100.000000	0.001000	21900	9499	5000000	0.001000	10000000	14.395510	8.318005	12.835272	10.492113	10	800000000	0.010000	1.000000	432.000000	80000	0.000050	0.004800	1	0.001000	1.000000	2.500000	19.000000	0.500000	0.000000	0.000000	0.000000	31872	0	10.000000	7.000000	1.000000
sus	inf	inf_blood	z	x[0]	y[0][0]	z[0]	x[1]	y[1][0]	z[1]	S[0]	synchrony
219000000	94990000	5000000	10.000000	21900	9499	0.001000	21900	9499	0.001000	10000000	0.000000
306233101	754	5	4007.866387	30239	0	0.451653	30590	0	0.392857	9994989	0.000000
317703847	56	0	347.240362	31475	0	0.037288	31805	0	0.032482	9990041	0.000000
318658945	123	1	40.747946	31634	0	0.003415	32095	0	0.003022	9985046	0.000000
318720377	213	0	17.338831	31879	0	0.000646	31762	0	0.000614	9979931	0.000000
318720350	1290	12	33.351298	32176	0	0.000420	31986	0	0.000417	9975121	0.000000
318713077	5628	23	167.695250	32090	0	0.000401	31901	0	0.000401	9970093	0.000000
318668004	15765	78	499.877226	31738	0	0.000400	31941	0	0.000400	9965046	0.000000
318603866	34611	175	1349.047663	31693	36	0.999913	31658	35	0.754232	9960003	0.000000
318569439	35773	209	2134.271731	31844	0	0.142556	31806	1	0.309768	9955058	0.000000
318610120	19475	104	1807.086810	31680	0	0.012021	31800	0	0.026411	9950075	0.000000
318676675	13640	75	1228.169274	32009	0	0.001350	31925	14	0.096205	9945006	0.000000
318636516	15747	86	1010.003758	31560	0	0.000477	31849	0	0.095058	9940038	0.000000
318660696	19595	109	1121.473734	31722	0	0.000406	32015	0	0.008138	9935010	0.000000
318610475	23116	112	1382.448901	31992	0	0.000400	31811	9	0.651892	9930072	0.000000
318617398	25437	133	1557.958413	32000	32	0.011770	31777	10	0.283453	9925202	0.000000
318631004	22041	136	1501.536024	31884	0	0.332706	31756	2	0.155046	9920249	0.000000
318646191	18145	99	1304.416685	31773	0	0.027565	31858	0	0.016498	9915190	0.000000
318651058	17976	94	1283.762706	32032	6	0.006509	31660	0	0.001716	9910198	0.000000
318641958	18831	91	1200.461120	31868	0	0.587496	31709	2	0.001320	9905283	0.000000
318644070	21716	118	1324.302929	31774	0	0.048393	31842	0	0.703551	9900328	0.000000
318635264	22223	124	1401.934972	31913	0	0.004323	32082	0	0.057880	9895251	0.000000
318620755	21298	108	1434.696786	31593	0	0.000721	31886	2	0.890252	9890290	0.000000
318638069	19133	111	1380.416994	31710	0	0.000426	31739	0	0.075177	9885260	0.000000
318646715	18102	117	1217.578395	32111	0	0.000402	32123	2	0.006890	9880497	0.000000
318624724	20190	93	1223.225731	31853	0	0.000400	32117	0	0.268004	9875667	0.000000
318605651	21775	140	1362.433787	31773	0	0.000400	31857	0	0.022276	9870707	0.000000
318636418	21067	101	1360.465599	31896	0	0.000400	31828	0	0.002188	9865746	0.000000
318635700	21253	109	1372.751891	31744	0	0.679689	31689	0	0.000546	9860880	0.000000
318637830	21501	112	1377.845796	31904	2	0.061448	32035	0	0.000422	9856021	0.000000
318634802	22079	108	1398.927690	31731	0	0.520045	31893	0	0.000402	9851159	0.000000
318624895	19301	96	1391.982962	32036	0	0.042879	31951	0	0.000400	9846259	0.000000
318649520	20382	110	1323.820801	31981	0	0.003872	31748	7	0.002499	9841402	0.000000
318657036	20359	97	1365.957897	31716	0	0.000684	31828	0	0.491039	9836377	0.000000
318639684	20514	105	1352.940945	31815	0	0.000423	31678	0	0.040508	9831351	0.000000
318654918	20151	96	1363.133337	31786	0	0.000402	31654	0	0.003679	9826443	0.000000
318644890	21032	119	1326.634435	31767	13	0.999926	31662	8	0.002453	9821512	0.000000
318648034	19704	121	1325.746200	31927	0	0.104791	31926	0	0.270137	9816590	0.000000
318619183	19766	98	1329.328616	31978	1	0.009185	31967	0	0.022450	9811711	0.000000
318617057	20101	99	1343.152538	31911	0	0.001165	31929	8	0.009338	9806892	0.000000
[truncated: 67 more rows]
