# Supplementary material for: Large Variations in HIV-1 Viral Load Explained by Shifting-Mosaic Metapopulation Dynamics
Source: PLoS Biol. 2016 Oct 5;14(10):e1002567. doi: 10.1371/journal.pbio.1002567 (PMC5051940; doi:10.1371/journal.pbio.1002567)
Supplement: S1 Data — Each file gives the output from the simulations indicated by the filename: low migration (ms1, db432); high migration (ms1, db1); very high migration (ms10, db1); number of patches (np); reservoir (storage); no reservoir (nostorage); CTL immigration model (CTLimmig); CTL proliferation model (CTLprolif); β¯ (beta1, beta2, …). Within each file, there are 21 simulations for (k = 0,1,..,20), and data is output each day. For measures of synchrony, the final entry should be used. See Methods and S1 Simulation Code for further details. (ZIP) [file pbio.1002567.s002.zip › S1_Data/ms1_np10000_nostorage_noPD_CTLprolif_db432_beta11.tsv]

npatches	nstrain	runtime	dt	init_x	init_y	init_y_blood	init_z	init_S	beta0	beta1	beta2	beta3	mean_beta	B	d	delta	delta_blood	b[0]	mut	m	CTL	c	g	epsilon	k	het	lambda	rho	omega	x_max	patch.dyna	DELTA	A	VA
10000	1	100.000000	0.001000	21900	9499	5000000	0.001000	10000000	8.650518	6.316618	9.555814	9.852126	11	800000000	0.010000	1.000000	432.000000	80000	0.000050	0.004800	1	0.001000	1.000000	2.500000	0.000000	0.500000	0.000000	0.000000	0.000000	31872	0	10.000000	7.000000	1.000000
sus	inf	inf_blood	z	x[0]	y[0][0]	z[0]	x[1]	y[1][0]	z[1]	S[0]	synchrony
219000000	94990000	5000000	10.000000	21900	9499	0.001000	21900	9499	0.001000	10000000	0.000000
100431516	171177150	892382	10000.000000	11566	16110	1.000000	15822	13127	1.000000	9995083	0.000000
102415237	167079008	869168	10000.000000	11857	15720	1.000000	15922	12387	1.000000	9990147	0.000000
102540731	166964745	868574	10000.000000	11888	15584	1.000000	16082	12278	1.000000	9985258	0.000000
102549630	166954194	868316	10000.000000	12045	15239	1.000000	16135	12492	1.000000	9980348	0.000000
102568348	166942964	867662	10000.000000	11755	15605	1.000000	16207	12472	1.000000	9975266	0.000000
102551053	166965050	870066	10000.000000	12011	15442	1.000000	16022	12498	1.000000	9970364	0.000000
102531825	166991802	869202	10000.000000	11833	15606	1.000000	16141	12589	1.000000	9965372	0.000000
102557032	166951958	868553	10000.000000	11956	15449	1.000000	16137	12780	1.000000	9960446	0.000000
102553045	166947909	869808	10000.000000	12067	15508	1.000000	15948	12715	1.000000	9955402	0.000000
102562465	166936392	869270	10000.000000	11819	15690	1.000000	16111	12423	1.000000	9950410	0.000000
102528878	166978289	871688	10000.000000	11812	15576	1.000000	15971	12605	1.000000	9945401	0.000000
102542386	166950896	869630	10000.000000	12006	15751	1.000000	15813	12882	1.000000	9940455	0.000000
102565118	166932962	870578	10000.000000	11882	15695	1.000000	16188	12373	1.000000	9935565	0.000000
102541378	166959814	870571	10000.000000	11990	15337	1.000000	15930	12696	1.000000	9930563	0.000000
102552989	166948894	869910	10000.000000	11922	15367	1.000000	16032	12778	1.000000	9925685	0.000000
102554949	166947041	868747	10000.000000	11899	15656	1.000000	15969	12625	1.000000	9920670	0.000000
102559156	166957450	867856	10000.000000	11845	15426	1.000000	16004	12459	1.000000	9915576	0.000000
102558118	166944615	868490	10000.000000	11691	15553	1.000000	16205	12316	1.000000	9910610	0.000000
102559818	166947938	869605	10000.000000	11909	15469	1.000000	16016	12714	1.000000	9905678	0.000000
102557822	166949859	870058	10000.000000	11883	15550	1.000000	15851	12791	1.000000	9900685	0.000000
102560755	166959988	869726	10000.000000	11758	15770	1.000000	15985	12670	1.000000	9895648	0.000000
102557755	166960237	869465	10000.000000	11700	15690	1.000000	16059	12514	1.000000	9890621	0.000000
102559041	166936100	870292	10000.000000	12083	15180	1.000000	15945	12611	1.000000	9885675	0.000000
102557006	166939625	868750	10000.000000	11843	15646	1.000000	16093	12600	1.000000	9880756	0.000000
102550540	166960250	868909	10000.000000	11818	15509	1.000000	15924	12662	1.000000	9875862	0.000000
102551773	166942324	869919	10000.000000	11957	15373	1.000000	15820	12747	1.000000	9870862	0.000000
102552556	166956870	869092	10000.000000	11826	15558	1.000000	16082	12642	1.000000	9865998	0.000000
102571449	166954984	869073	10000.000000	11965	15418	1.000000	15964	12605	1.000000	9861033	0.000000
102568443	166921258	870422	10000.000000	11908	15631	1.000000	15992	12714	1.000000	9856158	0.000000
102561714	166943437	869823	10000.000000	11942	15409	1.000000	16086	12472	1.000000	9851159	0.000000
102578372	166917653	868361	10000.000000	11896	15380	1.000000	15953	12633	1.000000	9846169	0.000000
102551676	166949424	868077	10000.000000	11953	15373	1.000000	16029	12508	1.000000	9841323	0.000000
102563122	166952233	870081	10000.000000	11822	15387	1.000000	16156	12540	1.000000	9836265	0.000000
102555285	166946198	869586	10000.000000	11979	15431	1.000000	16075	12304	1.000000	9831342	0.000000
102556037	166945370	868712	10000.000000	11857	15391	1.000000	16018	12475	1.000000	9826419	0.000000
102557495	166968419	868779	10000.000000	11896	15588	1.000000	16056	12528	1.000000	9821527	0.000000
102553707	166967336	868829	10000.000000	11880	15428	1.000000	15833	12762	1.000000	9816480	0.000000
102559524	166950932	870775	10000.000000	11936	15453	1.000000	16060	12410	1.000000	9811669	0.000000
102564305	166944620	869608	10000.000000	11827	15425	1.000000	15932	12518	1.000000	9806695	0.000000
102552660	166953895	868595	10000.000000	11810	15716	1.000000	15935	12678	1.000000	9801811	-1.#IND00
102565806	166924271	869436	10000.000000	12040	15283	1.000000	16093	12533	1.000000	9797001	0.019200
102563693	166927457	870469	10000.000000	11901	15474	1.000000	16203	12263	1.000000	9792248	0.008796
102556914	166953638	870070	10000.000000	11793	15762	1.000000	16059	12618	1.000000	9787410	-0.000607
102562630	166932572	868562	10000.000000	12044	15256	1.000000	15952	12634	1.000000	9782582	-0.005967
102574331	166916125	868297	10000.000000	11773	15623	1.000000	16135	12703	1.000000	9777797	-0.006256
102556672	166944756	869315	10000.000000	11889	15592	1.000000	16084	12444	1.000000	9772999	-0.002665
102566867	166922377	869857	10000.000000	11894	15502	1.000000	15905	12583	1.000000	9767921	-0.003829
102542637	166984647	869533	10000.000000	11959	15455	1.000000	15794	12845	1.000000	9763016	-0.000353
102558970	166938799	868433	10000.000000	11798	15604	1.000000	16097	12573	1.000000	9758099	0.001112
102549887	166951285	871979	10000.000000	12057	15479	1.000000	16022	12587	1.000000	9753198	0.004109
102549412	166960915	869986	10000.000000	11895	15688	1.000000	15931	12568	1.000000	9748213	0.003977
102536409	166973011	869637	10000.000000	11864	15558	1.000000	15798	12799	1.000000	9743324	0.005244
102556118	166951839	868992	10000.000000	12003	15393	1.000000	16223	12346	1.000000	9738377	0.004876
102556496	166939283	869096	10000.000000	12109	15169	1.000000	15799	12708	1.000000	9733421	0.004749
102548896	166955536	868732	10000.000000	11710	15553	1.000000	15927	12769	1.000000	9728555	0.005084
102557162	166947413	867578	10000.000000	11838	15491	1.000000	16110	12424	1.000000	9723780	0.005209
102550408	166950365	871031	10000.000000	11993	15554	1.000000	15996	12485	1.000000	9718861	0.005993
102547426	166974325	868425	10000.000000	11895	15604	1.000000	15853	12813	1.000000	9714054	0.005533
102560267	166949291	869420	10000.000000	11839	15734	1.000000	15873	12409	1.000000	9709087	0.005158
102567587	166928951	869200	10000.000000	11760	15563	1.000000	15903	12604	1.000000	9704228	0.004235
102558089	166950343	869595	10000.000000	11865	15395	1.000000	16120	12373	1.000000	9699416	0.005293
102554292	166943192	868699	10000.000000	11802	15778	1.000000	16183	12538	1.000000	9694624	0.004861
102556739	166945276	868886	10000.000000	11920	15637	1.000000	15902	12848	1.000000	9689690	0.004270
102552303	166957809	870634	10000.000000	11983	15136	1.000000	16033	12568	1.000000	9684814	0.003848
102568363	166926752	868615	10000.000000	11834	15506	1.000000	15854	12745	1.000000	9679930	0.003551
102571297	166917596	869551	10000.000000	11654	15903	1.000000	15807	12775	1.000000	9675012	0.002544
102545320	166942158	868725	10000.000000	11924	15543	1.000000	16015	12482	1.000000	9670234	0.003289
102545279	166947963	867193	10000.000000	11930	15251	1.000000	16237	12308	1.000000	9665331	0.003027
102546137	166967946	869298	10000.000000	11929	15337	1.000000	15998	12506	1.000000	9660552	0.001365
102553696	166956979	869619	10000.000000	11900	15307	1.000000	15686	12989	1.000000	9655644	0.000827
102551346	166951915	869112	10000.000000	12004	15508	1.000000	16087	12427	1.000000	9650775	0.000944
102545810	166948849	869529	10000.000000	11980	15387	1.000000	16015	12683	1.000000	9645991	0.000326
102546129	166959531	870800	10000.000000	11721	15555	1.000000	16124	12259	1.000000	9641200	0.000716
102562676	166929381	868786	10000.000000	11791	15601	1.000000	16215	12576	1.000000	9636335	0.001067
102552377	166973172	870114	10000.000000	11873	15621	1.000000	15973	12612	1.000000	9631548	0.001050
102559264	166929424	870106	10000.000000	11794	15589	1.000000	16057	12543	1.000000	9626660	0.001921
102564408	166937560	869859	10000.000000	12057	15392	1.000000	15896	12523	1.000000	9621863	0.001870
102549365	166964940	870313	10000.000000	11823	15548	1.000000	16036	12475	1.000000	9617119	0.001738
102553253	166957135	870994	10000.000000	11866	15548	1.000000	16087	12570	1.000000	9612274	0.001527
102536736	166983724	867646	10000.000000	11853	15609	1.000000	15916	12814	1.000000	9607444	0.001803
102551541	166948560	870837	10000.000000	12036	15600	1.000000	16044	12709	1.000000	9602690	0.002137
102560192	166927550	871270	10000.000000	12080	15127	1.000000	15872	12593	1.000000	9597910	0.002039
102560626	166930372	870746	10000.000000	12002	15445	1.000000	15962	12456	1.000000	9593225	0.002197
102556438	166941285	869784	10000.000000	11857	15636	1.000000	16024	12678	1.000000	9588332	0.001781
102561761	166929834	868462	10000.000000	11968	15412	1.000000	15743	12556	1.000000	9583624	0.001659
102556494	166953125	868611	10000.000000	11902	15521	1.000000	16010	12373	1.000000	9578781	0.001160
102554181	166940787	870767	10000.000000	11875	15673	1.000000	16231	12162	1.000000	9573935	0.001107
102553987	166945430	868097	10000.000000	11930	15451	1.000000	15951	12516	1.000000	9569087	0.001251
102541946	166966733	870088	10000.000000	11898	15654	1.000000	15907	12532	1.000000	9564269	0.001273
102550598	166966379	871591	10000.000000	11970	15255	1.000000	15962	12766	1.000000	9559566	0.001252
102547951	166968370	869317	10000.000000	11919	15498	1.000000	15875	12652	1.000000	9554851	0.001484
102552196	166967010	868365	10000.000000	11803	15717	1.000000	15930	12463	1.000000	9550113	0.001506
102556296	166961240	868712	10000.000000	11840	15659	1.000000	16013	12546	1.000000	9545557	0.001250
102552523	166954622	867868	10000.000000	11821	15568	1.000000	15934	12483	1.000000	9540770	0.001124
102559777	166945767	868758	10000.000000	12095	15350	1.000000	15795	12849	1.000000	9535945	0.000955
102543082	166966694	869902	10000.000000	11681	15690	1.000000	15952	12661	1.000000	9531220	0.000446
102538389	166970006	868401	10000.000000	11848	15532	1.000000	15798	12604	1.000000	9526458	0.001619
102551272	166948365	870318	10000.000000	11973	15308	1.000000	16028	12468	1.000000	9521714	0.001697
102564454	166950500	868177	10000.000000	11742	15683	1.000000	15996	12574	1.000000	9517032	0.001619
npatches	nstrain	runtime	dt	init_x	init_y	init_y_blood	init_z	init_S	beta0	beta1	beta2	beta3	mean_beta	B	d	delta	delta_blood	b[0]	mut	m	CTL	c	g	epsilon	k	het	lambda	rho	omega	x_max	patch.dyna	DELTA	A	VA
10000	1	100.000000	0.001000	21900	9499	5000000	0.001000	10000000	14.368515	12.453350	12.875352	9.453625	11	800000000	0.010000	1.000000	432.000000	80000	0.000050	0.004800	1	0.001000	1.000000	2.500000	1.000000	0.500000	0.000000	0.000000	0.000000	31872	0	10.000000	7.000000	1.000000
sus	inf	inf_blood	z	x[0]	y[0][0]	z[0]	x[1]	y[1][0]	z[1]	S[0]	synchrony
219000000	94990000	5000000	10.000000	21900	9499	0.001000	21900	9499	0.001000	10000000	0.000000
128912768	112390316	585460	10000.000000	9393	13106	1.000000	10639	12521	1.000000	9995052	0.000000
133958287	108953040	568377	10000.000000	9602	12931	1.000000	11162	11931	1.000000	9990135	0.000000
133934707	109147992	567788	10000.000000	9492	13336	1.000000	10910	12223	1.000000	9985201	0.000000
133929736	109145056	568575	10000.000000	9458	13268	1.000000	10817	12210	1.000000	9980242	0.000000
133907704	109160771	568513	10000.000000	9549	12985	1.000000	10730	12286	1.000000	9975102	0.000000
133926562	109138722	568179	10000.000000	9674	13022	1.000000	10880	12138	1.000000	9970170	0.000000
133909673	109138128	568440	10000.000000	9505	13189	1.000000	10935	12189	1.000000	9965101	0.000000
133943031	109107042	568184	10000.000000	9616	12999	1.000000	11175	12009	1.000000	9960251	0.000000
133912715	109136671	568481	10000.000000	9546	12884	1.000000	10989	12222	1.000000	9955227	0.000000
133915491	109139468	567735	10000.000000	9430	13303	1.000000	10895	12035	1.000000	9950213	0.000000
133945074	109139073	569107	10000.000000	9670	13120	1.000000	11099	12060	1.000000	9945420	0.000000
133934850	109147360	569097	10000.000000	9461	12991	1.000000	10995	12244	1.000000	9940502	0.000000
133908213	109157844	569434	10000.000000	9477	13293	1.000000	10870	12465	1.000000	9935487	0.000000
133906242	109149540	569683	10000.000000	9653	13095	1.000000	11009	12128	1.000000	9930358	0.000000
133913995	109149137	569731	10000.000000	9637	13042	1.000000	10878	12269	1.000000	9925324	0.000000
133922145	109131387	568043	10000.000000	9409	13227	1.000000	11001	12170	1.000000	9920366	0.000000
133923869	109133039	569018	10000.000000	9620	12998	1.000000	10899	12237	1.000000	9915505	0.000000
133945138	109132586	569362	10000.000000	9482	13163	1.000000	10866	12340	1.000000	9910601	0.000000
133922890	109134627	568799	10000.000000	9487	13384	1.000000	11015	12123	1.000000	9905699	0.000000
133931082	109151171	567011	10000.000000	9362	13223	1.000000	10841	12400	1.000000	9900770	0.000000
133934264	109132357	568387	10000.000000	9510	13245	1.000000	10820	12502	1.000000	9895823	0.000000
133914251	109134073	567897	10000.000000	9465	13126	1.000000	10945	12230	1.000000	9890858	0.000000
133949203	109119685	568832	10000.000000	9428	12953	1.000000	10824	12423	1.000000	9885891	0.000000
133920789	109133890	567830	10000.000000	9636	12871	1.000000	11073	12085	1.000000	9881027	0.000000
133922445	109137819	569484	10000.000000	9517	13019	1.000000	10970	12288	1.000000	9876058	0.000000
133925888	109145182	566867	10000.000000	9299	13476	1.000000	11060	12051	1.000000	9871095	0.000000
133938594	109116287	568858	10000.000000	9575	13059	1.000000	10945	12409	1.000000	9866141	0.000000
133900484	109175563	568302	10000.000000	9560	13085	1.000000	10969	12298	1.000000	9861208	0.000000
133927377	109135869	568964	10000.000000	9543	13055	1.000000	10827	12401	1.000000	9856387	0.000000
133932933	109127267	567449	10000.000000	9626	13113	1.000000	11038	12231	1.000000	9851573	0.000000
133921559	109130750	569416	10000.000000	9523	12957	1.000000	10852	12330	1.000000	9846772	0.000000
133941958	109132650	568179	10000.000000	9432	13034	1.000000	11071	12219	1.000000	9841833	0.000000
133914537	109143142	567869	10000.000000	9508	13109	1.000000	11274	12132	1.000000	9836906	0.000000
133927035	109151247	569017	10000.000000	9384	13243	1.000000	11073	12185	1.000000	9832017	0.000000
133897352	109159436	568524	10000.000000	9555	13190	1.000000	10970	12082	1.000000	9827083	0.000000
133915749	109141612	568885	10000.000000	9399	13343	1.000000	10855	12380	1.000000	9822260	0.000000
133918312	109141663	568926	10000.000000	9491	13274	1.000000	10938	12136	1.000000	9817150	0.000000
133951168	109110592	567471	10000.000000	9497	13020	1.000000	11067	12249	1.000000	9812258	0.000000
133933151	109130890	568579	10000.000000	9562	13011	1.000000	10941	12338	1.000000	9807392	0.000000
133912483	109144712	569034	10000.000000	9519	12806	1.000000	10792	12292	1.000000	9802503	-1.#IND00
133937766	109132505	568598	10000.000000	9402	13304	1.000000	10902	12180	1.000000	9797672	0.014400
133938517	109145799	568922	10000.000000	9586	12987	1.000000	10973	12252	1.000000	9792899	0.002055
133917562	109159501	568773	10000.000000	9612	12936	1.000000	10960	12339	1.000000	9787998	0.003662
133957209	109116061	568001	10000.000000	9623	13071	1.000000	10928	12365	1.000000	9783008	-0.001097
133921322	109142671	568953	10000.000000	9567	12945	1.000000	11122	12057	1.000000	9778060	-0.007806
133904379	109162595	568857	10000.000000	9442	13298	1.000000	10941	12216	1.000000	9773103	-0.008059
133909211	109162766	569276	10000.000000	9468	13235	1.000000	11004	12217	1.000000	9768328	-0.010332
133921094	109126693	569911	10000.000000	9580	12882	1.000000	10950	12323	1.000000	9763472	-0.021240
133921321	109140518	568446	10000.000000	9574	13170	1.000000	10808	12572	1.000000	9758692	-0.020373
133920541	109139703	568558	10000.000000	9555	13016	1.000000	11120	12140	1.000000	9753888	-0.018952
133939603	109144318	568310	10000.000000	9576	13051	1.000000	11089	12119	1.000000	9749013	-0.017539
133918211	109143926	567801	10000.000000	9482	13071	1.000000	11066	12177	1.000000	9744102	-0.017342
133933032	109124463	566489	10000.000000	9486	13055	1.000000	10971	12344	1.000000	9739155	-0.017177
133899844	109163951	568262	10000.000000	9539	12953	1.000000	11101	12072	1.000000	9734143	-0.015727
133935451	109126934	568328	10000.000000	9573	12971	1.000000	10812	12621	1.000000	9729256	-0.013661
133928339	109142037	568981	10000.000000	9524	12926	1.000000	10785	12421	1.000000	9724392	-0.013356
133932283	109141094	567604	10000.000000	9545	13088	1.000000	10910	12429	1.000000	9719582	-0.011500
133926913	109149523	567500	10000.000000	9668	12890	1.000000	11009	12342	1.000000	9714626	-0.009945
133926559	109141463	566996	10000.000000	9606	13002	1.000000	10996	12097	1.000000	9709708	-0.006392
133922495	109144791	568033	10000.000000	9465	13152	1.000000	10689	12446	1.000000	9704918	-0.006079
133920250	109148539	569375	10000.000000	9433	13102	1.000000	11167	11957	1.000000	9699904	-0.005131
133897327	109175477	568824	10000.000000	9574	12998	1.000000	11012	12160	1.000000	9695098	-0.005054
133899466	109144546	569601	10000.000000	9558	13133	1.000000	10982	12098	1.000000	9690279	-0.004523
133929888	109147275	568330	10000.000000	9597	13033	1.000000	11007	12251	1.000000	9685408	-0.004387
133912913	109154392	569044	10000.000000	9594	13124	1.000000	10884	12271	1.000000	9680629	-0.003578
133925738	109149958	569648	10000.000000	9542	13115	1.000000	11066	12042	1.000000	9675700	-0.003943
133935382	109121075	569222	10000.000000	9455	13330	1.000000	10825	12425	1.000000	9670796	-0.004777
133928006	109140889	568479	10000.000000	9579	13014	1.000000	11085	12129	1.000000	9665896	-0.005056
133918449	109161658	568560	10000.000000	9570	12980	1.000000	11010	12300	1.000000	9661000	-0.004810
133932002	109117502	568010	10000.000000	9609	12928	1.000000	10937	12380	1.000000	9656207	-0.004656
133901968	109157731	567616	10000.000000	9513	13147	1.000000	10854	12479	1.000000	9651355	-0.004512
133918100	109148359	568732	10000.000000	9483	13102	1.000000	11008	12184	1.000000	9646573	-0.003823
133922327	109129584	567359	10000.000000	9599	13001	1.000000	11072	11968	1.000000	9641696	-0.003584
133929799	109150151	565814	10000.000000	9393	13129	1.000000	11005	12398	1.000000	9636831	-0.003417
133913949	109149819	568561	10000.000000	9247	13593	1.000000	11094	12157	1.000000	9631988	-0.003532
133940082	109123432	568775	10000.000000	9530	13134	1.000000	11035	12061	1.000000	9627277	-0.003484
133932943	109129822	568226	10000.000000	9390	13324	1.000000	11089	12196	1.000000	9622461	-0.003240
133916573	109138538	569070	10000.000000	9552	13316	1.000000	11093	12117	1.000000	9617687	-0.003163
133933653	109145607	568481	10000.000000	9345	13327	1.000000	10892	12361	1.000000	9612839	-0.002986
133922612	109149650	568324	10000.000000	9565	13199	1.000000	11024	11996	1.000000	9608028	-0.003011
133933347	109123065	568442	10000.000000	9462	13131	1.000000	11049	12339	1.000000	9603266	-0.002406
133913338	109142932	569222	10000.000000	9381	13080	1.000000	10785	12462	1.000000	9598578	-0.002052
133915163	109141817	569601	10000.000000	9543	13089	1.000000	10970	12197	1.000000	9593759	-0.002513
133931582	109131178	568656	10000.000000	9536	13079	1.000000	10921	12265	1.000000	9588938	-0.002341
133912849	109147996	568389	10000.000000	9545	13252	1.000000	10770	12431	1.000000	9584089	-0.002125
133923988	109145766	567870	10000.000000	9514	12988	1.000000	10900	12391	1.000000	9579317	-0.001883
133913726	109163895	569026	10000.000000	9398	13266	1.000000	11129	12098	1.000000	9574614	-0.001999
133925659	109134052	567568	10000.000000	9346	13195	1.000000	11135	12040	1.000000	9569783	-0.002127
133929993	109134782	567711	10000.000000	9444	13118	1.000000	10959	12345	1.000000	9565047	-0.001509
133929749	109135285	568616	10000.000000	9450	13028	1.000000	10881	12448	1.000000	9560337	-0.001396
133943318	109114800	568121	10000.000000	9377	13272	1.000000	11053	12225	1.000000	9555696	-0.001328
133941733	109127174	569257	10000.000000	9511	13153	1.000000	10940	12207	1.000000	9550954	-0.001694
133924246	109138750	567318	10000.000000	9693	12829	1.000000	11025	12132	1.000000	9546175	-0.002225
133906487	109159164	568572	10000.000000	9644	12912	1.000000	10917	12454	1.000000	9541306	-0.001824
133932027	109148746	568974	10000.000000	9573	13001	1.000000	11126	12039	1.000000	9536516	-0.001441
133920060	109138033	569250	10000.000000	9520	13068	1.000000	11111	12156	1.000000	9531853	-0.001743
133939128	109136567	568167	10000.000000	9548	13030	1.000000	10884	12390	1.000000	9527059	-0.001965
133900491	109164811	568154	10000.000000	9567	12992	1.000000	11011	12199	1.000000	9522175	-0.001907
133928637	109126484	567659	10000.000000	9656	13060	1.000000	10919	12334	1.000000	9517479	-0.001711
npatches	nstrain	runtime	dt	init_x	init_y	init_y_blood	init_z	init_S	beta0	beta1	beta2	beta3	mean_beta	B	d	delta	delta_blood	b[0]	mut	m	CTL	c	g	epsilon	k	het	lambda	rho	omega	x_max	patch.dyna	DELTA	A	VA
10000	1	100.000000	0.001000	21900	9499	5000000	0.001000	10000000	11.063308	11.590928	7.601791	15.971474	11	800000000	0.010000	1.000000	432.000000	80000	0.000050	0.004800	1	0.001000	1.000000	2.500000	2.000000	0.500000	0.000000	0.000000	0.000000	31872	0	10.000000	7.000000	1.000000
sus	inf	inf_blood	z	x[0]	y[0][0]	z[0]	x[1]	y[1][0]	z[1]	S[0]	synchrony
219000000	94990000	5000000	10.000000	21900	9499	0.001000	21900	9499	0.001000	10000000	0.000000
157149309	74996243	391233	10000.000000	14722	7912	1.000000	14125	8242	1.000000	9995064	0.000000
164781733	73444807	382191	10000.000000	15207	8010	1.000000	14391	8331	1.000000	9990100	0.000000
164622036	73662800	384117	10000.000000	14894	8321	1.000000	14428	8053	1.000000	9985234	0.000000
164587620	73708935	383140	10000.000000	15177	7915	1.000000	14411	8344	1.000000	9980226	0.000000
164572400	73691233	383644	10000.000000	15078	8140	1.000000	14459	8336	1.000000	9975279	0.000000
164560784	73714578	384341	10000.000000	15255	7882	1.000000	14443	8285	1.000000	9970316	0.000000
164551403	73708856	384395	10000.000000	15211	8084	1.000000	14437	8156	1.000000	9965295	0.000000
164560895	73694806	383865	10000.000000	15187	7938	1.000000	14751	8253	1.000000	9960189	0.000000
164547768	73704759	382584	10000.000000	14883	8197	1.000000	14418	8294	1.000000	9955232	0.000000
164550958	73718724	384758	10000.000000	14983	8083	1.000000	14458	8313	1.000000	9950183	0.000000
164547083	73711672	384511	10000.000000	15257	7786	1.000000	14448	8201	1.000000	9945003	0.000000
164569163	73704566	384798	10000.000000	15485	7707	1.000000	14727	8014	1.000000	9940054	0.000000
164508743	73729761	384171	10000.000000	15225	8033	1.000000	14409	8420	1.000000	9934952	0.000000
164509111	73723532	384421	10000.000000	15130	7983	1.000000	14376	8568	1.000000	9929967	0.000000
164560532	73710574	385180	10000.000000	15026	8007	1.000000	14441	8341	1.000000	9924901	0.000000
164576150	73697368	383584	10000.000000	15437	7627	1.000000	14640	8215	1.000000	9919930	0.000000
164541051	73726910	384197	10000.000000	15323	8024	1.000000	14540	8385	1.000000	9914980	0.000000
164545841	73720126	383709	10000.000000	14741	8307	1.000000	14583	8440	1.000000	9910069	0.000000
164563759	73689035	383561	10000.000000	15119	7961	1.000000	14596	8139	1.000000	9905227	0.000000
164565014	73702026	383107	10000.000000	15268	7757	1.000000	14518	8424	1.000000	9900285	0.000000
164530434	73742000	383521	10000.000000	15351	7777	1.000000	14428	8355	1.000000	9895434	0.000000
164567030	73700233	384259	10000.000000	15338	7766	1.000000	14431	8388	1.000000	9890585	0.000000
164552882	73705463	384728	10000.000000	15523	7705	1.000000	14376	8386	1.000000	9885560	0.000000
164551692	73702293	383679	10000.000000	14978	8053	1.000000	14497	8182	1.000000	9880691	0.000000
164531567	73712554	383912	10000.000000	15305	7895	1.000000	14459	8236	1.000000	9875821	0.000000
164545897	73705071	383839	10000.000000	15065	7992	1.000000	14216	8426	1.000000	9870885	0.000000
164575613	73697496	384357	10000.000000	15133	7807	1.000000	14363	8361	1.000000	9865969	0.000000
164567799	73720619	384723	10000.000000	15015	7954	1.000000	14512	8230	1.000000	9861058	0.000000
164553311	73732227	384755	10000.000000	15104	8040	1.000000	14382	8463	1.000000	9856098	0.000000
164562229	73702217	383511	10000.000000	14994	7994	1.000000	14632	8430	1.000000	9851140	0.000000
164567492	73696259	384036	10000.000000	14940	8373	1.000000	14458	8276	1.000000	9846146	0.000000
164537815	73705897	384531	10000.000000	15381	7751	1.000000	14522	8122	1.000000	9841262	0.000000
164570780	73691610	383536	10000.000000	15182	7985	1.000000	14500	8182	1.000000	9836383	0.000000
164563357	73703177	385445	10000.000000	15106	7942	1.000000	14195	8382	1.000000	9831511	0.000000
164569003	73690296	384061	10000.000000	15260	7765	1.000000	14448	8357	1.000000	9826742	0.000000
164542193	73729135	384966	10000.000000	14934	8076	1.000000	14809	7860	1.000000	9821789	0.000000
164536695	73718323	384228	10000.000000	15022	7947	1.000000	14543	8268	1.000000	9816851	0.000000
164550987	73699422	385355	10000.000000	15325	7834	1.000000	14588	8412	1.000000	9811880	0.000000
164575231	73688200	383697	10000.000000	15189	7812	1.000000	14750	7810	1.000000	9806999	0.000000
164577794	73704245	383170	10000.000000	14983	8066	1.000000	14356	8450	1.000000	9802115	-1.#IND00
164532255	73720402	383624	10000.000000	14997	8035	1.000000	14428	8154	1.000000	9797139	-0.014400
164553688	73729062	384831	10000.000000	15053	8114	1.000000	14411	8301	1.000000	9792284	-0.007336
164550839	73719494	383470	10000.000000	15216	7888	1.000000	14401	8294	1.000000	9787365	-0.001404
164552382	73706302	383600	10000.000000	15295	7915	1.000000	14474	8382	1.000000	9782529	0.004178
164547012	73718774	383348	10000.000000	15119	7925	1.000000	14654	8227	1.000000	9777615	0.004436
164548079	73728450	382478	10000.000000	15103	7927	1.000000	14414	8511	1.000000	9772745	0.007877
164548332	73700530	383897	10000.000000	15278	7954	1.000000	14498	8272	1.000000	9767868	0.006029
164555958	73714467	383403	10000.000000	15041	8132	1.000000	14371	8373	1.000000	9763028	0.005254
164514865	73741346	383741	10000.000000	15167	7973	1.000000	14480	8398	1.000000	9758203	0.003798
164581661	73692249	383111	10000.000000	15268	7834	1.000000	14594	8121	1.000000	9753150	0.003598
164540838	73724781	384264	10000.000000	15282	7796	1.000000	14646	8200	1.000000	9748202	0.003358
164550254	73700781	383299	10000.000000	15175	7914	1.000000	14516	8132	1.000000	9743430	0.002307
164541438	73720441	383435	10000.000000	15181	7921	1.000000	14583	8036	1.000000	9738657	0.002520
164563436	73701219	382745	10000.000000	14954	8071	1.000000	14559	8232	1.000000	9733741	0.002078
164563259	73706478	383020	10000.000000	15400	7836	1.000000	14525	8348	1.000000	9728797	0.001774
164551979	73709155	384104	10000.000000	14931	8162	1.000000	14618	8160	1.000000	9724012	0.001974
164571728	73704524	382488	10000.000000	15095	7986	1.000000	14516	8057	1.000000	9719287	0.001644
164564270	73711989	383044	10000.000000	15284	7850	1.000000	14950	7921	1.000000	9714480	0.002095
164584512	73674927	382862	10000.000000	15321	7978	1.000000	14408	8345	1.000000	9709527	0.001770
164557092	73694580	383846	10000.000000	14937	8016	1.000000	14476	8134	1.000000	9704746	0.001138
164526601	73719017	385358	10000.000000	15152	7785	1.000000	14428	8233	1.000000	9699793	0.000849
164548198	73706344	382926	10000.000000	15132	8128	1.000000	14447	8422	1.000000	9694873	0.002001
164557208	73701396	382573	10000.000000	15235	7749	1.000000	14571	8304	1.000000	9690183	0.000621
164565523	73705904	383116	10000.000000	15268	7834	1.000000	14508	8405	1.000000	9685379	0.001109
164568414	73699138	384182	10000.000000	15030	8154	1.000000	14443	8426	1.000000	9680538	0.003074
164564271	73690569	384480	10000.000000	15138	7974	1.000000	14597	8160	1.000000	9675692	0.002846
164572369	73706432	383868	10000.000000	15133	7951	1.000000	14600	8330	1.000000	9670827	0.002543
164536308	73720937	383768	10000.000000	15074	7971	1.000000	14412	8338	1.000000	9665924	0.002545
164559067	73711365	383987	10000.000000	15193	7983	1.000000	14491	8219	1.000000	9661079	0.002137
164572734	73694442	383824	10000.000000	15261	7819	1.000000	14559	8269	1.000000	9656317	0.001707
164537914	73708516	384315	10000.000000	15249	7939	1.000000	14498	8258	1.000000	9651421	0.001557
164533449	73735393	384120	10000.000000	15200	8019	1.000000	14478	8353	1.000000	9646538	0.002860
164558271	73708999	384093	10000.000000	15253	7832	1.000000	14526	8257	1.000000	9641743	0.002510
164551384	73703713	383877	10000.000000	14966	8186	1.000000	14266	8589	1.000000	9636873	0.001515
164552050	73720827	383996	10000.000000	15398	7790	1.000000	14474	8212	1.000000	9632003	0.001474
164554873	73715389	383390	10000.000000	15389	7916	1.000000	14604	8126	1.000000	9627235	0.001627
164536001	73718400	383553	10000.000000	14939	8181	1.000000	14457	8325	1.000000	9622528	0.001653
164542353	73722231	383409	10000.000000	15048	8020	1.000000	14437	8320	1.000000	9617795	0.001522
164541684	73725367	384483	10000.000000	15139	7952	1.000000	14531	8435	1.000000	9612970	0.001523
164550745	73706201	384470	10000.000000	14818	8259	1.000000	14533	8225	1.000000	9608258	0.000634
164556162	73716724	383671	10000.000000	15132	7949	1.000000	14275	8480	1.000000	9603359	0.000675
164531436	73713686	384701	10000.000000	15235	7934	1.000000	14428	8347	1.000000	9598523	0.000473
164559578	73713124	383602	10000.000000	15184	7878	1.000000	14675	8218	1.000000	9593694	0.000181
164552775	73704550	384788	10000.000000	15174	7945	1.000000	14240	8606	1.000000	9588793	0.000263
164551813	73722773	383070	10000.000000	15060	7917	1.000000	14531	8227	1.000000	9583947	-0.000097
164563518	73705856	383437	10000.000000	15053	8076	1.000000	14507	8169	1.000000	9579239	0.000231
164576525	73690280	383554	10000.000000	15266	7880	1.000000	14356	8395	1.000000	9574555	0.000260
164531841	73706426	384728	10000.000000	15237	7850	1.000000	14320	8276	1.000000	9569730	-0.000829
164563284	73705130	382110	10000.000000	15053	7791	1.000000	14490	8406	1.000000	9565061	-0.000865
164541155	73721423	384637	10000.000000	14974	8077	1.000000	14474	8336	1.000000	9560238	-0.000842
164551575	73703266	384065	10000.000000	15200	7857	1.000000	14561	8235	1.000000	9555552	-0.000274
164562588	73692978	383224	10000.000000	15042	8027	1.000000	14504	8089	1.000000	9550855	-0.000243
164568748	73716155	384257	10000.000000	15507	7632	1.000000	14443	8310	1.000000	9546046	-0.000325
164563080	73712579	383937	10000.000000	14861	8322	1.000000	14440	8133	1.000000	9541336	-0.000376
164538009	73731395	382856	10000.000000	15066	7880	1.000000	14333	8541	1.000000	9536643	-0.000572
164587290	73677629	383532	10000.000000	15073	7691	1.000000	14683	8177	1.000000	9531826	-0.000504
164589502	73682077	384238	10000.000000	15256	8163	1.000000	14512	8145	1.000000	9526997	-0.000927
164558310	73695782	384495	10000.000000	15195	7874	1.000000	14507	8226	1.000000	9522303	-0.000890
164561013	73686251	383633	10000.000000	14921	8137	1.000000	14716	8265	1.000000	9517712	-0.000853
npatches	nstrain	runtime	dt	init_x	init_y	init_y_blood	init_z	init_S	beta0	beta1	beta2	beta3	mean_beta	B	d	delta	delta_blood	b[0]	mut	m	CTL	c	g	epsilon	k	het	lambda	rho	omega	x_max	patch.dyna	DELTA	A	VA
10000	1	100.000000	0.001000	21900	9499	5000000	0.001000	10000000	15.898915	8.495736	9.327506	14.714862	11	800000000	0.010000	1.000000	432.000000	80000	0.000050	0.004800	1	0.001000	1.000000	2.500000	3.000000	0.500000	0.000000	0.000000	0.000000	31872	0	10.000000	7.000000	1.000000
sus	inf	inf_blood	z	x[0]	y[0][0]	z[0]	x[1]	y[1][0]	z[1]	S[0]	synchrony
219000000	94990000	5000000	10.000000	21900	9499	0.001000	21900	9499	0.001000	10000000	0.000000
183811355	50257068	262058	10000.000000	12674	7394	1.000000	21483	3764	1.000000	9995032	0.000000
193717354	50062294	260452	10000.000000	12866	7477	1.000000	23431	3408	1.000000	9990015	0.000000
193561764	50284426	262475	10000.000000	12489	7822	1.000000	23411	3483	1.000000	9985008	0.000000
193501785	50297605	262280	10000.000000	12799	7545	1.000000	22904	3722	1.000000	9979915	0.000000
193492648	50300591	262239	10000.000000	12563	7823	1.000000	22947	3750	1.000000	9974946	0.000000
193500478	50298248	261740	10000.000000	12788	7548	1.000000	22531	3801	1.000000	9969996	0.000000
193525878	50272990	262029	10000.000000	12536	7738	1.000000	23092	3547	1.000000	9965123	0.000000
193513792	50271566	261831	10000.000000	12742	7520	1.000000	23112	3623	1.000000	9960107	0.000000
193480858	50310891	262006	10000.000000	12579	7630	1.000000	23500	3391	1.000000	9955170	0.000000
193482871	50290039	260960	10000.000000	12880	7500	1.000000	22985	3551	1.000000	9950109	0.000000
193517839	50289891	261396	10000.000000	12637	7569	1.000000	23352	3447	1.000000	9945126	0.000000
193544482	50274072	261991	10000.000000	12500	7770	1.000000	23495	3491	1.000000	9940169	0.000000
193485583	50300980	262380	10000.000000	12508	7703	1.000000	22853	3692	1.000000	9935264	0.000000
193550186	50257704	261362	10000.000000	12704	7741	1.000000	23411	3409	1.000000	9930216	0.000000
193516570	50282377	261020	10000.000000	12542	7610	1.000000	23067	3637	1.000000	9925266	0.000000
193528934	50266849	261650	10000.000000	12482	7743	1.000000	23005	3532	1.000000	9920216	0.000000
193497942	50296825	262211	10000.000000	12758	7489	1.000000	22990	3644	1.000000	9915321	0.000000
193517597	50281454	262576	10000.000000	12605	7698	1.000000	22994	3685	1.000000	9910494	0.000000
193515841	50291010	261593	10000.000000	12790	7584	1.000000	22966	3779	1.000000	9905505	0.000000
193512296	50281956	261858	10000.000000	12650	7560	1.000000	23079	3547	1.000000	9900486	0.000000
193468936	50309529	261205	10000.000000	12760	7447	1.000000	23050	3711	1.000000	9895426	0.000000
193523955	50265785	261996	10000.000000	12626	7541	1.000000	23016	3519	1.000000	9890379	0.000000
193522164	50277440	261597	10000.000000	12926	7311	1.000000	23072	3693	1.000000	9885292	0.000000
193520103	50283693	262155	10000.000000	12584	7781	1.000000	23100	3442	1.000000	9880267	0.000000
193508553	50290993	262661	10000.000000	12577	7625	1.000000	23254	3318	1.000000	9875389	0.000000
193495895	50281540	262542	10000.000000	12799	7526	1.000000	23110	3786	1.000000	9870396	0.000000
193495303	50306389	262134	10000.000000	12641	7608	1.000000	23124	3510	1.000000	9865506	0.000000
193499929	50287097	262605	10000.000000	12819	7621	1.000000	23069	3579	1.000000	9860531	0.000000
193494378	50301737	262185	10000.000000	12818	7623	1.000000	23243	3524	1.000000	9855502	0.000000
193489752	50302461	261563	10000.000000	12637	7668	1.000000	22707	3886	1.000000	9850478	0.000000
193499337	50287826	261838	10000.000000	12937	7344	1.000000	23163	3495	1.000000	9845595	0.000000
193491143	50309403	261704	10000.000000	12680	7737	1.000000	22929	3496	1.000000	9840705	0.000000
193507454	50272701	262851	10000.000000	12863	7524	1.000000	23197	3597	1.000000	9835857	0.000000
193513561	50300144	261670	10000.000000	12793	7536	1.000000	22672	3808	1.000000	9831003	0.000000
193516933	50281289	262193	10000.000000	12738	7419	1.000000	22925	3754	1.000000	9826173	0.000000
193515092	50283785	261748	10000.000000	12637	7706	1.000000	22962	3532	1.000000	9821199	0.000000
193500601	50296765	262277	10000.000000	12633	7618	1.000000	23148	3541	1.000000	9816299	0.000000
193508378	50286645	262187	10000.000000	12769	7580	1.000000	23057	3483	1.000000	9811331	0.000000
193488527	50311162	262111	10000.000000	12801	7502	1.000000	23484	3479	1.000000	9806518	0.000000
193529338	50274235	261427	10000.000000	12535	7649	1.000000	22939	3840	1.000000	9801726	-1.#IND00
193468490	50297954	261423	10000.000000	12525	7770	1.000000	23325	3276	1.000000	9796750	-0.006400
193513284	50291312	262360	10000.000000	12807	7628	1.000000	22892	3589	1.000000	9791834	-0.007859
193529046	50281073	261172	10000.000000	12940	7427	1.000000	23415	3484	1.000000	9786877	-0.005313
193487569	50293623	261858	10000.000000	12515	7758	1.000000	23253	3442	1.000000	9781985	-0.003056
193525959	50280684	262177	10000.000000	12926	7560	1.000000	22866	3602	1.000000	9777093	0.014609
193475395	50298134	262080	10000.000000	13098	7248	1.000000	23254	3479	1.000000	9772218	0.011076
193532287	50268307	261215	10000.000000	12631	7600	1.000000	22672	3758	1.000000	9767222	0.006344
193486347	50302030	262047	10000.000000	12684	7507	1.000000	22688	3681	1.000000	9762388	0.005534
193512040	50276943	261932	10000.000000	12793	7576	1.000000	23223	3492	1.000000	9757578	0.004922
193493978	50291553	262557	10000.000000	12655	7576	1.000000	23037	3673	1.000000	9752674	0.005905
193527554	50277621	262382	10000.000000	12653	7787	1.000000	23355	3436	1.000000	9747753	0.004942
193537904	50272557	261010	10000.000000	12550	7699	1.000000	22777	3647	1.000000	9742920	0.004169
193531758	50266932	261473	10000.000000	12789	7556	1.000000	22976	3613	1.000000	9737993	0.002660
193512943	50279781	261703	10000.000000	12514	7954	1.000000	23092	3661	1.000000	9733161	0.002903
193512445	50295788	260853	10000.000000	12652	7526	1.000000	23491	3315	1.000000	9728179	0.000046
193508251	50281486	262504	10000.000000	12723	7514	1.000000	22803	3889	1.000000	9723324	0.000256
193518892	50287225	262057	10000.000000	12611	7618	1.000000	22713	3735	1.000000	9718445	0.001495
193493707	50296945	262356	10000.000000	12873	7439	1.000000	22997	3518	1.000000	9713720	0.001788
193514459	50287751	261660	10000.000000	12746	7530	1.000000	22969	3573	1.000000	9708854	0.002133
193492684	50293198	261709	10000.000000	12593	7573	1.000000	22825	3705	1.000000	9704050	0.001057
193519530	50304345	261915	10000.000000	12904	7582	1.000000	23038	3409	1.000000	9699296	0.001315
193521503	50277651	262213	10000.000000	12493	7756	1.000000	23145	3433	1.000000	9694518	0.001406
193490082	50296513	261378	10000.000000	12824	7583	1.000000	22995	3636	1.000000	9689698	0.000514
193496021	50300174	262185	10000.000000	12964	7458	1.000000	23143	3528	1.000000	9684937	0.000304
193511161	50275673	261445	10000.000000	12636	7547	1.000000	22722	3747	1.000000	9680096	0.000355
193501784	50289912	262048	10000.000000	12957	7287	1.000000	22807	3691	1.000000	9675171	0.000095
193534329	50273022	262635	10000.000000	12765	7335	1.000000	22982	3552	1.000000	9670334	-0.000121
193507167	50286755	262062	10000.000000	12724	7470	1.000000	23329	3447	1.000000	9665484	-0.000247
193522441	50271177	262635	10000.000000	12695	7658	1.000000	23086	3585	1.000000	9660634	-0.000180
193490768	50292482	261348	10000.000000	12728	7575	1.000000	23282	3625	1.000000	9655819	-0.000424
193540333	50274357	260661	10000.000000	12557	7623	1.000000	23135	3684	1.000000	9651020	-0.000954
193478507	50295169	261410	10000.000000	12579	7614	1.000000	22935	3491	1.000000	9646184	-0.001277
193497582	50299982	262037	10000.000000	12508	7756	1.000000	23268	3621	1.000000	9641423	-0.001354
193520410	50293275	261977	10000.000000	12753	7599	1.000000	22671	3611	1.000000	9636661	-0.001432
193499328	50292231	262039	10000.000000	12640	7774	1.000000	23518	3498	1.000000	9631848	-0.001204
193505374	50298541	261451	10000.000000	12913	7505	1.000000	22928	3615	1.000000	9627088	-0.000968
193483301	50296867	262232	10000.000000	12696	7684	1.000000	23396	3374	1.000000	9622385	-0.002113
193482286	50301559	263210	10000.000000	12403	8000	1.000000	22773	3803	1.000000	9617555	-0.002276
193509866	50266600	263292	10000.000000	12771	7553	1.000000	22931	3581	1.000000	9612884	-0.002452
193512554	50303941	262136	10000.000000	12483	7791	1.000000	23009	3632	1.000000	9608012	-0.002366
193480638	50309866	261764	10000.000000	12806	7692	1.000000	22684	3779	1.000000	9603241	-0.002306
193499229	50286471	262242	10000.000000	12592	7564	1.000000	23019	3586	1.000000	9598315	-0.002043
193496833	50295638	262184	10000.000000	12456	7785	1.000000	22942	3695	1.000000	9593484	-0.001509
193503726	50300925	262714	10000.000000	12691	7559	1.000000	23141	3669	1.000000	9588686	-0.001596
193506298	50297455	261201	10000.000000	12943	7519	1.000000	22931	3588	1.000000	9583924	-0.001443
193474466	50306829	262126	10000.000000	12755	7493	1.000000	22711	3731	1.000000	9579154	-0.001428
193470948	50304912	261266	10000.000000	12688	7451	1.000000	22524	3801	1.000000	9574289	-0.001800
193526362	50265075	261818	10000.000000	12706	7470	1.000000	22851	3462	1.000000	9569580	-0.001809
193546697	50259258	261644	10000.000000	12699	7684	1.000000	23466	3434	1.000000	9564941	-0.001757
193554073	50262063	261747	10000.000000	12748	7754	1.000000	22907	3884	1.000000	9559978	-0.001639
193500884	50293891	261782	10000.000000	12767	7433	1.000000	22796	3682	1.000000	9555251	-0.001633
193517001	50270223	262423	10000.000000	12553	7609	1.000000	23032	3698	1.000000	9550392	-0.001559
193543123	50273075	261660	10000.000000	12536	7552	1.000000	23171	3409	1.000000	9545514	-0.000989
193530427	50271684	261349	10000.000000	12752	7632	1.000000	22746	3724	1.000000	9540865	-0.001000
193512306	50282320	261220	10000.000000	12955	7333	1.000000	23024	3465	1.000000	9535986	-0.001021
193498841	50317650	262308	10000.000000	12626	7534	1.000000	22888	3728	1.000000	9531334	-0.001279
193501756	50296715	261969	10000.000000	12598	7640	1.000000	22802	3672	1.000000	9526551	-0.001381
193474519	50305609	262188	10000.000000	12749	7491	1.000000	22982	3722	1.000000	9521657	-0.002308
193488997	50278759	261862	10000.000000	12621	7584	1.000000	23130	3624	1.000000	9516832	-0.002161
npatches	nstrain	runtime	dt	init_x	init_y	init_y_blood	init_z	init_S	beta0	beta1	beta2	beta3	mean_beta	B	d	delta	delta_blood	b[0]	mut	m	CTL	c	g	epsilon	k	het	lambda	rho	omega	x_max	patch.dyna	DELTA	A	VA
10000	1	100.000000	0.001000	21900	9499	5000000	0.001000	10000000	13.833130	7.204132	5.811142	9.124980	11	800000000	0.010000	1.000000	432.000000	80000	0.000050	0.004800	1	0.001000	1.000000	2.500000	4.000000	0.500000	0.000000	0.000000	0.000000	31872	0	10.000000	7.000000	1.000000
sus	inf	inf_blood	z	x[0]	y[0][0]	z[0]	x[1]	y[1][0]	z[1]	S[0]	synchrony
219000000	94990000	5000000	10.000000	21900	9499	0.001000	21900	9499	0.001000	10000000	0.000000
208168432	33432037	174405	10000.000000	16723	4848	1.000000	26458	1354	1.000000	9994878	0.000000
220035148	34037120	177335	10000.000000	16916	5131	1.000000	29037	979	1.000000	9989920	0.000000
219967958	34206480	178567	10000.000000	16803	5269	1.000000	29375	941	1.000000	9984851	0.000000
219888951	34223676	178231	10000.000000	16975	4989	1.000000	29430	885	1.000000	9979788	0.000000
219869861	34218204	179239	10000.000000	16927	5094	1.000000	29495	954	1.000000	9974918	0.000000
219887393	34217842	178135	10000.000000	16746	5237	1.000000	29279	1006	1.000000	9969920	0.000000
219884372	34220859	178091	10000.000000	16714	5253	1.000000	29403	1022	1.000000	9964952	0.000000
219875382	34222018	177732	10000.000000	17119	4992	1.000000	29034	1040	1.000000	9959890	0.000000
219923080	34212604	177595	10000.000000	17082	5184	1.000000	29475	983	1.000000	9954945	0.000000
219929891	34210855	177637	10000.000000	17003	5047	1.000000	29116	974	1.000000	9950044	0.000000
219917197	34214815	178487	10000.000000	16707	5206	1.000000	28990	1029	1.000000	9945242	0.000000
219856302	34228200	177618	10000.000000	16865	5200	1.000000	29172	1022	1.000000	9940267	0.000000
219861376	34239033	178730	10000.000000	16878	5239	1.000000	29219	957	1.000000	9935307	0.000000
219880803	34216560	178219	10000.000000	16648	5249	1.000000	29268	1065	1.000000	9930325	0.000000
219889311	34232636	178697	10000.000000	17035	4969	1.000000	29343	974	1.000000	9925342	0.000000
219860351	34237481	178787	10000.000000	17142	4875	1.000000	29248	1054	1.000000	9920462	0.000000
219884188	34227542	178929	10000.000000	17013	5078	1.000000	29206	966	1.000000	9915508	0.000000
219883545	34233751	178010	10000.000000	17010	5039	1.000000	29099	1032	1.000000	9910458	0.000000
219897291	34237728	178387	10000.000000	16891	5102	1.000000	29075	978	1.000000	9905598	0.000000
219903946	34210299	177596	10000.000000	17373	4744	1.000000	29140	1044	1.000000	9900693	0.000000
219894561	34206403	177883	10000.000000	16916	5188	1.000000	29455	955	1.000000	9895706	0.000000
219892604	34206739	178387	10000.000000	17022	5166	1.000000	29209	1033	1.000000	9890836	0.000000
219881235	34224048	178363	10000.000000	17056	5076	1.000000	29210	982	1.000000	9885775	0.000000
219874972	34227628	177999	10000.000000	16777	5071	1.000000	29192	952	1.000000	9880839	0.000000
219906277	34208557	178466	10000.000000	16654	5211	1.000000	29676	838	1.000000	9875925	0.000000
219907158	34209833	178173	10000.000000	16982	5075	1.000000	29631	898	1.000000	9870847	0.000000
219904477	34199623	177710	10000.000000	16682	5188	1.000000	29127	908	1.000000	9865930	0.000000
219920608	34208668	179032	10000.000000	17510	4693	1.000000	29260	1057	1.000000	9861010	0.000000
219893648	34225479	178161	10000.000000	16699	5025	1.000000	29389	889	1.000000	9856041	0.000000
219929704	34206734	178366	10000.000000	17116	5104	1.000000	29462	862	1.000000	9851041	0.000000
219902411	34201663	177733	10000.000000	17148	5170	1.000000	29393	909	1.000000	9846083	0.000000
219897473	34217762	177797	10000.000000	16802	5098	1.000000	29605	919	1.000000	9841225	0.000000
219915615	34207123	177883	10000.000000	16697	5225	1.000000	29375	952	1.000000	9836404	0.000000
219840598	34249432	178674	10000.000000	16849	5202	1.000000	29395	1025	1.000000	9831519	0.000000
219908003	34210978	177889	10000.000000	17279	5022	1.000000	29211	1085	1.000000	9826658	0.000000
219913418	34196182	178550	10000.000000	17042	4951	1.000000	29159	984	1.000000	9821719	0.000000
219888813	34231635	178484	10000.000000	16974	4892	1.000000	29375	964	1.000000	9816806	0.000000
219901828	34202598	179081	10000.000000	17037	5071	1.000000	29542	994	1.000000	9811890	0.000000
219833933	34246654	177823	10000.000000	16704	5167	1.000000	29208	944	1.000000	9806999	0.000000
219864758	34236925	178165	10000.000000	16797	5104	1.000000	29208	1077	1.000000	9802137	-1.#IND00
219878799	34229713	178145	10000.000000	16911	5332	1.000000	29415	1013	1.000000	9797320	-0.000000
219917476	34205258	178031	10000.000000	16632	5342	1.000000	29585	875	1.000000	9792370	-0.015617
219955803	34187773	177519	10000.000000	17040	4925	1.000000	29620	947	1.000000	9787422	-0.000049
219917754	34199308	177918	10000.000000	16900	4884	1.000000	29152	1117	1.000000	9782520	0.001340
219892124	34219066	178930	10000.000000	16910	5179	1.000000	29240	936	1.000000	9777630	0.001152
219875973	34215857	178505	10000.000000	16549	5268	1.000000	29217	988	1.000000	9772685	0.000243
219887460	34212547	178044	10000.000000	17460	4949	1.000000	29258	1000	1.000000	9767869	-0.000092
219868291	34227977	178051	10000.000000	16778	5118	1.000000	29262	954	1.000000	9763037	-0.003836
219881510	34213971	178520	10000.000000	16816	5307	1.000000	29551	895	1.000000	9758231	-0.003484
219869484	34232453	178557	10000.000000	17387	4752	1.000000	29187	905	1.000000	9753475	-0.009516
219919843	34198047	178717	10000.000000	16697	5371	1.000000	29389	977	1.000000	9748511	-0.008011
219899348	34213840	178232	10000.000000	17049	5048	1.000000	29196	953	1.000000	9743619	-0.006141
219922907	34202463	178052	10000.000000	17182	4967	1.000000	29360	991	1.000000	9738778	-0.008809
219858884	34232420	178494	10000.000000	16922	4966	1.000000	29015	1094	1.000000	9733970	-0.008529
219879397	34236701	179025	10000.000000	17080	5021	1.000000	29281	1041	1.000000	9729121	-0.007926
219901525	34212278	178424	10000.000000	16694	5046	1.000000	28854	1091	1.000000	9724278	-0.006437
219878995	34232195	177785	10000.000000	16935	5063	1.000000	29487	957	1.000000	9719452	-0.006681
219903148	34207041	178264	10000.000000	16794	5144	1.000000	29571	929	1.000000	9714602	-0.005555
219910153	34204085	178606	10000.000000	17268	4946	1.000000	29498	971	1.000000	9709782	-0.005392
219898696	34216389	178256	10000.000000	16830	5329	1.000000	29452	956	1.000000	9704932	-0.004115
219885051	34215780	178132	10000.000000	17232	4988	1.000000	29345	1002	1.000000	9700059	-0.005419
219889447	34212034	178252	10000.000000	16664	5217	1.000000	29158	928	1.000000	9695133	-0.005229
219870172	34221098	177884	10000.000000	16938	5176	1.000000	29562	914	1.000000	9690374	-0.004883
219897701	34215680	178354	10000.000000	16993	5032	1.000000	29676	927	1.000000	9685461	-0.005642
219900496	34227851	178165	10000.000000	16892	5199	1.000000	29245	1041	1.000000	9680652	-0.005521
219881740	34215749	178411	10000.000000	17028	5057	1.000000	29416	908	1.000000	9675790	-0.005194
219888827	34201500	177771	10000.000000	17032	5129	1.000000	29540	841	1.000000	9670933	-0.007017
219901265	34215297	178736	10000.000000	17015	5005	1.000000	29590	767	1.000000	9666126	-0.006119
219896753	34219157	177821	10000.000000	17121	5175	1.000000	29542	929	1.000000	9661318	-0.005573
219907133	34203740	177881	10000.000000	16697	5100	1.000000	29205	1006	1.000000	9656529	-0.005527
219921238	34196523	178021	10000.000000	17086	4941	1.000000	29692	829	1.000000	9651746	-0.006388
219938476	34190605	177833	10000.000000	16852	5179	1.000000	29293	962	1.000000	9646928	-0.006500
219879347	34221767	177820	10000.000000	16930	5018	1.000000	29309	931	1.000000	9642120	-0.007820
219886068	34219985	177801	10000.000000	16741	5241	1.000000	29380	911	1.000000	9637231	-0.006331
219889489	34219874	178890	10000.000000	16957	5139	1.000000	29114	1167	1.000000	9632367	-0.006362
219879474	34205430	178100	10000.000000	16766	5165	1.000000	29133	1121	1.000000	9627752	-0.006276
219882064	34226513	178704	10000.000000	16614	5445	1.000000	29212	988	1.000000	9623020	-0.005482
219896616	34219179	178196	10000.000000	16913	5139	1.000000	29256	949	1.000000	9618244	-0.005266
219890671	34221501	178024	10000.000000	16851	5154	1.000000	29092	1039	1.000000	9613331	-0.006469
219886549	34235427	178820	10000.000000	16586	5212	1.000000	29226	954	1.000000	9608519	-0.005884
219882948	34214419	178232	10000.000000	16791	5197	1.000000	29090	978	1.000000	9603650	-0.005710
219897389	34219669	177393	10000.000000	17144	5022	1.000000	29547	898	1.000000	9598902	-0.005587
219886982	34225384	177860	10000.000000	17048	4872	1.000000	29275	892	1.000000	9594270	-0.005410
219858217	34236632	178257	10000.000000	16402	5453	1.000000	29143	1001	1.000000	9589510	-0.005485
219877494	34211500	178381	10000.000000	16935	5098	1.000000	29213	1025	1.000000	9584701	-0.005410
219911666	34209287	178436	10000.000000	17078	5088	1.000000	29303	911	1.000000	9579980	-0.005327
219903540	34203047	178219	10000.000000	16899	5069	1.000000	29948	871	1.000000	9575320	-0.004737
219862471	34212980	178280	10000.000000	16926	5158	1.000000	29691	886	1.000000	9570430	-0.004555
219907978	34218141	177802	10000.000000	16560	5410	1.000000	29499	891	1.000000	9565730	-0.004497
219913517	34198397	178222	10000.000000	16839	5094	1.000000	29350	1083	1.000000	9560989	-0.004208
219927513	34200135	178066	10000.000000	16883	5235	1.000000	29194	999	1.000000	9556231	-0.004576
219919139	34206707	178191	10000.000000	16795	5161	1.000000	29285	1034	1.000000	9551427	-0.004447
219895363	34216209	178213	10000.000000	17029	5252	1.000000	29281	937	1.000000	9546665	-0.005061
219870985	34226336	178229	10000.000000	16815	5229	1.000000	29411	886	1.000000	9541918	-0.004893
219887678	34210583	178366	10000.000000	17014	5068	1.000000	29334	915	1.000000	9537172	-0.005934
219871771	34233870	179079	10000.000000	17240	5144	1.000000	29413	1013	1.000000	9532276	-0.005885
219883100	34206512	177584	10000.000000	16750	5283	1.000000	28978	947	1.000000	9527472	-0.005726
219903571	34221496	178389	10000.000000	16786	5226	1.000000	29310	1017	1.000000	9522822	-0.005883
219888977	34228175	178268	10000.000000	17055	4995	1.000000	29023	1076	1.000000	9518088	-0.005928
npatches	nstrain	runtime	dt	init_x	init_y	init_y_blood	init_z	init_S	beta0	beta1	beta2	beta3	mean_beta	B	d	delta	delta_blood	b[0]	mut	m	CTL	c	g	epsilon	k	het	lambda	rho	omega	x_max	patch.dyna	DELTA	A	VA
10000	1	100.000000	0.001000	21900	9499	5000000	0.001000	10000000	13.713493	13.400957	7.478773	8.973457	11	800000000	0.010000	1.000000	432.000000	80000	0.000050	0.004800	1	0.001000	1.000000	2.500000	5.000000	0.500000	0.000000	0.000000	0.000000	31872	0	10.000000	7.000000	1.000000
sus	inf	inf_blood	z	x[0]	y[0][0]	z[0]	x[1]	y[1][0]	z[1]	S[0]	synchrony
219000000	94990000	5000000	10.000000	21900	9499	0.001000	21900	9499	0.001000	10000000	0.000000
229149874	22030028	114605	10000.000000	19411	3281	1.000000	19625	3276	1.000000	9995084	0.000000
242753816	23047746	119919	10000.000000	19147	4039	1.000000	20221	3428	1.000000	9990130	0.000000
242567697	23185479	121145	10000.000000	19671	3536	1.000000	20045	3607	1.000000	9985082	0.000000
242490850	23192482	121124	10000.000000	19376	3840	1.000000	20011	3371	1.000000	9980033	0.000000
242514770	23187596	120434	10000.000000	19363	3674	1.000000	20005	3578	1.000000	9975029	0.000000
242520100	23188650	120944	10000.000000	19695	3727	1.000000	19910	3603	1.000000	9970160	0.000000
242473099	23199515	120600	10000.000000	19479	3726	1.000000	19546	3831	1.000000	9965228	0.000000
242491617	23203030	120414	10000.000000	19501	3646	1.000000	20021	3615	1.000000	9960049	0.000000
242493038	23201677	120549	10000.000000	19411	3739	1.000000	19741	3722	1.000000	9955021	0.000000
242453042	23197436	120431	10000.000000	19344	3883	1.000000	19539	3774	1.000000	9950080	0.000000
242509995	23205215	120761	10000.000000	19639	3603	1.000000	19287	3892	1.000000	9945214	0.000000
242482653	23209354	120816	10000.000000	19356	3680	1.000000	19648	3651	1.000000	9940243	0.000000
242485958	23185683	121096	10000.000000	19733	3714	1.000000	19755	3769	1.000000	9935368	0.000000
242506468	23181948	120904	10000.000000	19203	3856	1.000000	19899	3417	1.000000	9930351	0.000000
242515128	23193419	120667	10000.000000	19159	3818	1.000000	19763	3642	1.000000	9925297	0.000000
242499649	23189596	121129	10000.000000	19491	3644	1.000000	20259	3338	1.000000	9920423	0.000000
242511614	23192569	121008	10000.000000	19701	3599	1.000000	19551	3877	1.000000	9915510	0.000000
242487212	23191078	120980	10000.000000	19457	3801	1.000000	20159	3488	1.000000	9910534	0.000000
242506114	23185994	120221	10000.000000	19439	3752	1.000000	19966	3515	1.000000	9905561	0.000000
242532963	23181031	120340	10000.000000	19089	3961	1.000000	19636	3635	1.000000	9900632	0.000000
242476016	23192714	121068	10000.000000	19498	3649	1.000000	19550	3705	1.000000	9895618	0.000000
242516289	23186442	120994	10000.000000	19270	3729	1.000000	19824	3587	1.000000	9890565	0.000000
242522427	23185709	120698	10000.000000	19407	3731	1.000000	19796	3641	1.000000	9885579	0.000000
242498918	23190618	121377	10000.000000	19247	3669	1.000000	20427	3346	1.000000	9880659	0.000000
242485343	23186823	120684	10000.000000	19593	3620	1.000000	20030	3597	1.000000	9875667	0.000000
242500505	23194494	121047	10000.000000	19456	3796	1.000000	19586	3647	1.000000	9870774	0.000000
242485930	23201058	121263	10000.000000	19537	3605	1.000000	19522	3904	1.000000	9865886	0.000000
242485256	23189207	121463	10000.000000	19603	3691	1.000000	19846	3676	1.000000	9860900	0.000000
242484229	23200646	120841	10000.000000	19286	3743	1.000000	20067	3660	1.000000	9855954	0.000000
242448100	23197486	120790	10000.000000	18939	3827	1.000000	19870	3604	1.000000	9850888	0.000000
242464787	23214035	121452	10000.000000	19609	3655	1.000000	20151	3361	1.000000	9845948	0.000000
242493227	23183476	121731	10000.000000	19466	3752	1.000000	19773	3652	1.000000	9840987	0.000000
242482117	23201451	120632	10000.000000	19407	3858	1.000000	19399	3791	1.000000	9836134	0.000000
242466596	23197837	120464	10000.000000	19970	3455	1.000000	19923	3605	1.000000	9831221	0.000000
242484193	23193955	120665	10000.000000	19466	3869	1.000000	20182	3461	1.000000	9826314	0.000000
242478426	23196168	120630	10000.000000	19125	3869	1.000000	19801	3558	1.000000	9821378	0.000000
242471322	23175011	120240	10000.000000	19521	3893	1.000000	19831	3559	1.000000	9816507	0.000000
242450317	23192511	121004	10000.000000	19528	3609	1.000000	19734	3701	1.000000	9811546	0.000000
242490450	23189223	120490	10000.000000	19429	3884	1.000000	19847	3610	1.000000	9806579	0.000000
242459583	23201570	120967	10000.000000	19422	3880	1.000000	19930	3593	1.000000	9801797	-1.#IND00
242463842	23204301	120976	10000.000000	19000	3824	1.000000	19374	3754	1.000000	9796800	-0.025600
242459327	23202700	120518	10000.000000	19327	3853	1.000000	19902	3494	1.000000	9791933	0.006991
242528897	23187381	120885	10000.000000	19361	3749	1.000000	19852	3714	1.000000	9787088	0.011848
242509812	23190061	120653	10000.000000	19484	3774	1.000000	20053	3684	1.000000	9782251	0.012480
242457348	23202363	121185	10000.000000	19583	3600	1.000000	20119	3466	1.000000	9777412	0.008748
242443851	23190031	120853	10000.000000	19131	3870	1.000000	20141	3413	1.000000	9772550	0.000935
242496742	23190966	120630	10000.000000	19198	3792	1.000000	19789	3525	1.000000	9767590	0.002593
242519923	23184009	120648	10000.000000	19703	3656	1.000000	19744	3653	1.000000	9762782	0.003545
242453213	23206337	121572	10000.000000	19257	3867	1.000000	19755	3433	1.000000	9757888	0.002873
242491198	23199284	121028	10000.000000	19535	3774	1.000000	19950	3707	1.000000	9753124	0.003793
242447898	23203854	120931	10000.000000	19051	3752	1.000000	19868	3485	1.000000	9748301	0.004264
242503580	23183935	120236	10000.000000	19491	3684	1.000000	20091	3399	1.000000	9743487	-0.000715
242475729	23202607	120651	10000.000000	19545	3709	1.000000	19670	3745	1.000000	9738625	-0.001944
242453513	23208024	120735	10000.000000	19135	3983	1.000000	19694	3711	1.000000	9733818	-0.001332
242491164	23183086	120459	10000.000000	19342	3761	1.000000	19972	3525	1.000000	9728855	-0.000880
242429083	23225335	121007	10000.000000	19454	3682	1.000000	19948	3570	1.000000	9723938	-0.000408
242482894	23200324	120779	10000.000000	19609	3643	1.000000	19929	3518	1.000000	9719085	0.000543
242491063	23197944	120755	10000.000000	19545	3632	1.000000	19691	3605	1.000000	9714284	0.000359
242477050	23206940	120720	10000.000000	19376	3724	1.000000	20118	3787	1.000000	9709406	-0.000490
242466554	23194939	120884	10000.000000	19488	3816	1.000000	19718	3636	1.000000	9704627	-0.000786
242475136	23198887	121235	10000.000000	19314	3778	1.000000	20213	3453	1.000000	9699906	-0.000999
242490961	23192971	121576	10000.000000	19378	3714	1.000000	19882	3614	1.000000	9695011	-0.001053
242510033	23191035	120039	10000.000000	19171	4003	1.000000	19940	3645	1.000000	9690087	-0.001053
242494018	23198232	121133	10000.000000	19230	3806	1.000000	19700	3592	1.000000	9685286	-0.000897
242500183	23205564	120793	10000.000000	19463	3771	1.000000	20068	3522	1.000000	9680400	-0.001604
242474757	23185318	120349	10000.000000	19452	3867	1.000000	19791	3522	1.000000	9675479	-0.000860
242486140	23193092	120940	10000.000000	19505	3550	1.000000	19888	3538	1.000000	9670753	-0.001142
242477024	23194430	120348	10000.000000	19557	3719	1.000000	19758	3633	1.000000	9666037	-0.000918
242498476	23191836	121162	10000.000000	19343	3897	1.000000	19781	3572	1.000000	9661139	-0.001261
242501912	23179773	120217	10000.000000	19400	3619	1.000000	19815	3574	1.000000	9656361	-0.001265
242472504	23191399	120600	10000.000000	18888	4070	1.000000	19531	3674	1.000000	9651488	-0.001355
242465401	23196715	121366	10000.000000	19276	3795	1.000000	19866	3615	1.000000	9646793	-0.001173
242451497	23203050	121077	10000.000000	19603	3630	1.000000	20024	3576	1.000000	9642045	-0.000895
242501043	23194369	121051	10000.000000	19307	3855	1.000000	19925	3658	1.000000	9637192	-0.000799
242495790	23189137	120430	10000.000000	19417	3715	1.000000	19507	3986	1.000000	9632374	-0.000585
242485499	23191115	120539	10000.000000	19530	3685	1.000000	19811	3695	1.000000	9627577	-0.001063
242486388	23197001	120846	10000.000000	19104	3899	1.000000	19723	3498	1.000000	9622770	-0.001992
242433672	23210587	120596	10000.000000	19691	3584	1.000000	20012	3544	1.000000	9618028	-0.002173
242486546	23192048	120721	10000.000000	19147	3818	1.000000	19684	3807	1.000000	9613351	-0.001252
242457361	23203591	120920	10000.000000	19145	3852	1.000000	20024	3480	1.000000	9608633	-0.001603
242501678	23198643	120441	10000.000000	19286	3809	1.000000	19511	3717	1.000000	9603755	-0.003764
242470206	23191848	120705	10000.000000	19437	3677	1.000000	19974	3524	1.000000	9598844	-0.003834
242487565	23192605	120887	10000.000000	19582	3762	1.000000	19960	3671	1.000000	9594029	-0.003864
242506588	23209847	120619	10000.000000	19484	3811	1.000000	20259	3314	1.000000	9589290	-0.004180
242498828	23193243	119886	10000.000000	18949	3990	1.000000	19778	3799	1.000000	9584448	-0.003721
242477967	23210109	120651	10000.000000	19361	3824	1.000000	19907	3673	1.000000	9579612	-0.003747
242496501	23204860	120587	10000.000000	19167	3930	1.000000	19861	3690	1.000000	9574845	-0.003471
242480387	23188406	120733	10000.000000	19172	3960	1.000000	19763	3732	1.000000	9570105	-0.003420
242482697	23195302	120849	10000.000000	19255	3695	1.000000	19725	3739	1.000000	9565282	-0.003466
242515642	23186684	120561	10000.000000	19471	3730	1.000000	19719	3649	1.000000	9560457	-0.004069
242486594	23202926	120616	10000.000000	19312	3783	1.000000	19996	3522	1.000000	9555696	-0.005082
242461593	23200536	120919	10000.000000	19195	3937	1.000000	20164	3589	1.000000	9550822	-0.005043
242468875	23196366	121679	10000.000000	19392	3578	1.000000	19406	4191	1.000000	9545979	-0.004666
242497005	23198574	120651	10000.000000	18929	3776	1.000000	19886	3499	1.000000	9541160	-0.004660
242494658	23199659	121076	10000.000000	19450	3649	1.000000	20188	3588	1.000000	9536401	-0.004840
242491567	23182681	120249	10000.000000	19206	3834	1.000000	19798	3477	1.000000	9531616	-0.004741
242498995	23196872	120163	10000.000000	19408	3681	1.000000	19715	3654	1.000000	9526835	-0.004600
242480843	23196747	120697	10000.000000	19328	3777	1.000000	19579	3697	1.000000	9522158	-0.004478
242497291	23192699	120278	10000.000000	19561	3639	1.000000	19775	3524	1.000000	9517527	-0.004357
npatches	nstrain	runtime	dt	init_x	init_y	init_y_blood	init_z	init_S	beta0	beta1	beta2	beta3	mean_beta	B	d	delta	delta_blood	b[0]	mut	m	CTL	c	g	epsilon	k	het	lambda	rho	omega	x_max	patch.dyna	DELTA	A	VA
10000	1	100.000000	0.001000	21900	9499	5000000	0.001000	10000000	6.765656	10.514993	10.735180	12.842174	11	800000000	0.010000	1.000000	432.000000	80000	0.000050	0.004800	1	0.001000	1.000000	2.500000	6.000000	0.500000	0.000000	0.000000	0.000000	31872	0	10.000000	7.000000	1.000000
sus	inf	inf_blood	z	x[0]	y[0][0]	z[0]	x[1]	y[1][0]	z[1]	S[0]	synchrony
219000000	94990000	5000000	10.000000	21900	9499	0.001000	21900	9499	0.001000	10000000	0.000000
247089886	14184020	73940	10000.000000	29002	261	1.000000	25390	1173	1.000000	9995081	0.000000
261945897	15351876	79576	10000.000000	31360	126	1.000000	27907	1022	1.000000	9990120	0.000000
261741610	15473732	80630	10000.000000	31331	167	1.000000	28054	1033	1.000000	9985183	0.000000
261617083	15494935	80605	10000.000000	31476	153	1.000000	27780	1100	1.000000	9980096	0.000000
261610603	15490074	81181	10000.000000	31375	125	1.000000	27658	1051	1.000000	9975134	0.000000
261631196	15490222	81049	10000.000000	31441	153	1.000000	28063	976	1.000000	9970141	0.000000
261634830	15490118	80162	10000.000000	31455	133	1.000000	27784	1225	1.000000	9965204	0.000000
261625909	15505013	81001	10000.000000	31570	148	1.000000	27763	1027	1.000000	9960418	0.000000
261650337	15492140	80844	10000.000000	31339	169	1.000000	27695	1132	1.000000	9955582	0.000000
261619819	15492252	80705	10000.000000	31358	151	1.000000	27120	1395	1.000000	9950651	0.000000
261688548	15472967	80282	10000.000000	31532	146	1.000000	27077	1188	1.000000	9945697	0.000000
261638498	15483937	80528	10000.000000	31544	131	1.000000	27993	1123	1.000000	9940749	0.000000
261625322	15496619	80599	10000.000000	31520	153	1.000000	27561	1213	1.000000	9935771	0.000000
261650435	15489033	80922	10000.000000	31492	157	1.000000	27479	1201	1.000000	9930779	0.000000
261602886	15496495	80794	10000.000000	31247	173	1.000000	27485	1214	1.000000	9925763	0.000000
261680676	15471828	80507	10000.000000	31566	136	1.000000	27905	1094	1.000000	9920772	0.000000
261599852	15510683	80962	10000.000000	31443	109	1.000000	27395	1164	1.000000	9915820	0.000000
261630317	15501308	80852	10000.000000	31500	153	1.000000	27808	1030	1.000000	9910827	0.000000
261658400	15492263	80479	10000.000000	31605	162	1.000000	27382	1253	1.000000	9905888	0.000000
261627081	15491307	80885	10000.000000	31492	179	1.000000	27513	1182	1.000000	9900862	0.000000
261666409	15480941	80736	10000.000000	31468	158	1.000000	27673	1044	1.000000	9895863	0.000000
261605762	15499308	80800	10000.000000	31464	149	1.000000	28420	970	1.000000	9890870	0.000000
261601513	15486156	80704	10000.000000	31487	137	1.000000	28239	1024	1.000000	9885783	0.000000
261644909	15484477	80715	10000.000000	31459	168	1.000000	27904	1102	1.000000	9880787	0.000000
261623899	15499411	80643	10000.000000	31640	121	1.000000	28373	893	1.000000	9875856	0.000000
261597566	15512026	80540	10000.000000	31407	157	1.000000	28181	1117	1.000000	9870915	0.000000
261615130	15484578	80764	10000.000000	31427	132	1.000000	27597	1181	1.000000	9865950	0.000000
261646876	15499894	80810	10000.000000	31394	138	1.000000	27907	1155	1.000000	9861130	0.000000
261624717	15495121	80979	10000.000000	31344	138	1.000000	27821	1100	1.000000	9856271	0.000000
261611489	15516363	80915	10000.000000	31489	136	1.000000	27455	1303	1.000000	9851394	0.000000
261641813	15487527	80801	10000.000000	31241	126	1.000000	27480	1233	1.000000	9846649	0.000000
261599049	15508946	80889	10000.000000	31417	138	1.000000	27204	1331	1.000000	9841772	0.000000
261648378	15473465	80853	10000.000000	31364	112	1.000000	27587	1108	1.000000	9836717	0.000000
261652999	15493656	80644	10000.000000	31521	126	1.000000	27774	1200	1.000000	9831950	0.000000
261650186	15488960	80380	10000.000000	31624	135	1.000000	27915	1174	1.000000	9827018	0.000000
261591581	15507016	80761	10000.000000	31328	147	1.000000	27795	1120	1.000000	9821978	0.000000
261638344	15484542	80933	10000.000000	31455	110	1.000000	27665	1091	1.000000	9817106	0.000000
261603930	15510974	80569	10000.000000	31605	126	1.000000	27704	1152	1.000000	9812243	0.000000
261627237	15484422	80995	10000.000000	31410	121	1.000000	27770	1180	1.000000	9807313	0.000000
261592126	15520307	81151	10000.000000	31716	96	1.000000	27725	1105	1.000000	9802429	-1.#IND00
261598700	15501365	80703	10000.000000	31657	108	1.000000	27379	1194	1.000000	9797677	0.019200
261634332	15483147	80572	10000.000000	31330	132	1.000000	27832	1062	1.000000	9792634	0.007150
261599433	15501035	80786	10000.000000	31339	159	1.000000	28049	1093	1.000000	9787731	0.000110
261679735	15477649	80557	10000.000000	31392	116	1.000000	27502	1132	1.000000	9782855	-0.003575
261654180	15494623	80864	10000.000000	31426	118	1.000000	27483	1121	1.000000	9777880	0.001689
261629736	15497421	80304	10000.000000	31322	123	1.000000	27959	1084	1.000000	9772978	0.001657
261639937	15474779	80943	10000.000000	31415	140	1.000000	27488	1240	1.000000	9768031	0.001117
261661268	15491446	80708	10000.000000	31740	128	1.000000	27309	1199	1.000000	9763088	0.001112
261641350	15476225	80505	10000.000000	31469	175	1.000000	27715	1138	1.000000	9758185	-0.003155
261611647	15500464	80901	10000.000000	31546	137	1.000000	27737	1144	1.000000	9753254	-0.004870
261634083	15491368	80902	10000.000000	31586	135	1.000000	28085	1010	1.000000	9748369	-0.002298
261620343	15496379	80915	10000.000000	31518	142	1.000000	27965	1136	1.000000	9743533	-0.001101
261619929	15500677	81011	10000.000000	31452	176	1.000000	27292	1249	1.000000	9738730	-0.000530
261622194	15508492	80702	10000.000000	31254	143	1.000000	27720	1077	1.000000	9733793	-0.000727
261655059	15475002	80712	10000.000000	31652	114	1.000000	27890	1125	1.000000	9728838	-0.000869
261640007	15507320	81326	10000.000000	31400	152	1.000000	28159	1137	1.000000	9724100	-0.002192
261625561	15488290	80161	10000.000000	31548	140	1.000000	27535	1207	1.000000	9719220	-0.001337
261651035	15493981	81126	10000.000000	31506	125	1.000000	27408	1246	1.000000	9714345	0.000158
261632835	15505231	80577	10000.000000	31448	171	1.000000	27342	1170	1.000000	9709565	-0.000118
261587335	15500069	80625	10000.000000	31448	175	1.000000	27654	1137	1.000000	9704687	0.000478
261657691	15492534	81086	10000.000000	31448	148	1.000000	27537	1184	1.000000	9699810	0.000911
261631626	15495644	81112	10000.000000	31532	117	1.000000	27504	1194	1.000000	9694837	0.000781
261627466	15487649	80891	10000.000000	31359	124	1.000000	27707	1151	1.000000	9689928	0.000176
261671994	15481992	80395	10000.000000	31494	122	1.000000	27700	1116	1.000000	9685163	-0.000511
261618526	15491463	80540	10000.000000	31376	153	1.000000	27779	1132	1.000000	9680314	-0.000540
261643377	15493222	80777	10000.000000	31619	119	1.000000	27682	1219	1.000000	9675393	-0.000244
261635680	15506413	80862	10000.000000	31670	142	1.000000	27658	1093	1.000000	9670470	-0.000348
261640749	15487164	80464	10000.000000	31533	110	1.000000	27778	1199	1.000000	9665634	-0.000019
261629989	15491371	81091	10000.000000	31484	156	1.000000	27857	1138	1.000000	9660855	0.000762
261614425	15496124	80542	10000.000000	31553	131	1.000000	27389	1280	1.000000	9656132	0.000855
261611812	15512315	80273	10000.000000	31451	110	1.000000	27747	1135	1.000000	9651248	0.001089
261646852	15484967	80537	10000.000000	31550	121	1.000000	27889	1150	1.000000	9646550	0.000885
261652110	15493397	80774	10000.000000	31401	108	1.000000	27744	1148	1.000000	9641710	0.000537
261587031	15504629	80552	10000.000000	31429	126	1.000000	27702	1147	1.000000	9636830	0.001063
261610691	15503683	80755	10000.000000	31464	146	1.000000	27587	1149	1.000000	9631927	0.001098
261646016	15490319	80424	10000.000000	31445	153	1.000000	28015	1149	1.000000	9627053	0.001126
261625918	15493740	80665	10000.000000	31476	148	1.000000	27734	1185	1.000000	9622306	0.001157
261644923	15479284	80248	10000.000000	31541	102	1.000000	27195	1385	1.000000	9617496	0.001081
261645881	15499065	80883	10000.000000	31585	156	1.000000	27552	1163	1.000000	9612705	0.000699
261693031	15474110	80462	10000.000000	31679	184	1.000000	27486	1117	1.000000	9607902	0.000659
261643017	15482432	80892	10000.000000	31354	191	1.000000	28204	1063	1.000000	9603066	0.001054
261651357	15487381	80741	10000.000000	31498	118	1.000000	27321	1253	1.000000	9598357	0.001506
261620135	15488590	80810	10000.000000	31835	114	1.000000	27655	1027	1.000000	9593479	0.001625
261611613	15501683	81114	10000.000000	31598	107	1.000000	27871	1030	1.000000	9588742	0.001253
261639085	15491657	80334	10000.000000	31486	133	1.000000	27998	1054	1.000000	9583921	0.001282
261640463	15494521	80298	10000.000000	31430	130	1.000000	27502	1176	1.000000	9579084	0.001301
261633199	15483723	81442	10000.000000	31410	125	1.000000	27674	1144	1.000000	9574341	0.000801
261655712	15483648	80378	10000.000000	31665	135	1.000000	28034	1066	1.000000	9569589	0.001908
261616151	15506201	80708	10000.000000	31378	160	1.000000	27758	1098	1.000000	9564708	0.001759
261608086	15498709	80846	10000.000000	31266	113	1.000000	27670	1049	1.000000	9559872	0.001874
261620871	15497436	81249	10000.000000	31890	98	1.000000	28260	987	1.000000	9555113	0.001714
261633833	15497631	80807	10000.000000	31509	125	1.000000	28000	1045	1.000000	9550276	0.001671
261609517	15491043	80745	10000.000000	31251	167	1.000000	27637	1152	1.000000	9545392	0.001325
261600483	15506433	81328	10000.000000	31628	128	1.000000	27635	1314	1.000000	9540580	0.001266
261661166	15474458	79842	10000.000000	31387	159	1.000000	27747	1158	1.000000	9535837	0.001287
261686687	15470657	81204	10000.000000	31558	113	1.000000	27685	1113	1.000000	9530955	0.001370
261583153	15510769	81544	10000.000000	31585	150	1.000000	27381	1212	1.000000	9526251	0.001207
261581231	15505578	81059	10000.000000	31660	158	1.000000	27798	1096	1.000000	9521462	0.002436
261620874	15493750	80362	10000.000000	31542	113	1.000000	28021	1098	1.000000	9516598	0.002223
npatches	nstrain	runtime	dt	init_x	init_y	init_y_blood	init_z	init_S	beta0	beta1	beta2	beta3	mean_beta	B	d	delta	delta_blood	b[0]	mut	m	CTL	c	g	epsilon	k	het	lambda	rho	omega	x_max	patch.dyna	DELTA	A	VA
10000	1	100.000000	0.001000	21900	9499	5000000	0.001000	10000000	16.359276	15.491041	13.162662	7.995080	11	800000000	0.010000	1.000000	432.000000	80000	0.000050	0.004800	1	0.001000	1.000000	2.500000	7.000000	0.500000	0.000000	0.000000	0.000000	31872	0	10.000000	7.000000	1.000000
sus	inf	inf_blood	z	x[0]	y[0][0]	z[0]	x[1]	y[1][0]	z[1]	S[0]	synchrony
219000000	94990000	5000000	10.000000	21900	9499	0.001000	21900	9499	0.001000	10000000	0.000000
262429040	8705231	45598	10000.000000	20891	2184	1.000000	21917	1799	1.000000	9994949	0.000000
279055521	9657576	50449	10000.000000	20240	2828	1.000000	21499	2707	1.000000	9989988	0.000000
278684801	9817684	51092	10000.000000	20117	2891	1.000000	21172	2605	1.000000	9985025	0.000000
278619622	9832284	51342	10000.000000	20974	2432	1.000000	21785	2477	1.000000	9980048	0.000000
278635863	9817741	51376	10000.000000	20161	2771	1.000000	21187	2582	1.000000	9975007	0.000000
278598527	9847230	51576	10000.000000	20560	2580	1.000000	21819	2324	1.000000	9970087	0.000000
278577667	9823864	50892	10000.000000	20133	2725	1.000000	21552	2413	1.000000	9965027	0.000000
278616212	9826285	51372	10000.000000	20373	2693	1.000000	21668	2428	1.000000	9960033	0.000000
278590962	9815580	51210	10000.000000	20462	2828	1.000000	21134	2575	1.000000	9955125	0.000000
278599155	9823910	51354	10000.000000	19844	2853	1.000000	21523	2554	1.000000	9950148	0.000000
278591255	9829035	50941	10000.000000	20479	2802	1.000000	21298	2503	1.000000	9945161	0.000000
278598938	9821501	51351	10000.000000	20482	2585	1.000000	21575	2459	1.000000	9940263	0.000000
278595779	9819368	51243	10000.000000	20475	2712	1.000000	21445	2577	1.000000	9935319	0.000000
278620204	9816000	51188	10000.000000	20020	2809	1.000000	21951	2461	1.000000	9930434	0.000000
278556543	9835186	51010	10000.000000	19761	2905	1.000000	21509	2506	1.000000	9925357	0.000000
278594984	9828993	51761	10000.000000	20525	2603	1.000000	21556	2526	1.000000	9920381	0.000000
278613197	9817014	50826	10000.000000	20593	2652	1.000000	21581	2543	1.000000	9915377	0.000000
278616074	9822700	51349	10000.000000	20166	2874	1.000000	21465	2485	1.000000	9910414	0.000000
278645298	9811137	50801	10000.000000	20492	2709	1.000000	21096	2567	1.000000	9905400	0.000000
278617104	9826300	51038	10000.000000	19962	2808	1.000000	20975	2717	1.000000	9900382	0.000000
278597775	9832222	51244	10000.000000	20503	2885	1.000000	21602	2462	1.000000	9895547	0.000000
278587696	9822453	51253	10000.000000	20067	2841	1.000000	20984	2615	1.000000	9890684	0.000000
278584323	9843200	51260	10000.000000	20311	2655	1.000000	21265	2669	1.000000	9885635	0.000000
278638212	9817829	51582	10000.000000	20855	2618	1.000000	21171	2587	1.000000	9880578	0.000000
278626530	9827457	51214	10000.000000	20298	2938	1.000000	21008	2694	1.000000	9875616	0.000000
278576435	9828382	51203	10000.000000	20479	2660	1.000000	21560	2558	1.000000	9870795	0.000000
278601527	9833280	51407	10000.000000	20231	2733	1.000000	21109	2635	1.000000	9865861	0.000000
278637121	9807430	50769	10000.000000	20505	2850	1.000000	21006	2591	1.000000	9860913	0.000000
278613453	9821172	51368	10000.000000	20508	2710	1.000000	21468	2567	1.000000	9855916	0.000000
278593335	9831748	50910	10000.000000	20283	2882	1.000000	21339	2581	1.000000	9850911	0.000000
278577341	9830569	51527	10000.000000	20312	2639	1.000000	21675	2348	1.000000	9846106	0.000000
278599139	9828011	50870	10000.000000	20433	2728	1.000000	21293	2668	1.000000	9841193	0.000000
278553933	9843916	50924	10000.000000	20494	2652	1.000000	21601	2374	1.000000	9836188	0.000000
278603368	9826464	50996	10000.000000	20206	2944	1.000000	21313	2585	1.000000	9831219	0.000000
278556948	9829903	51486	10000.000000	20191	2692	1.000000	21548	2591	1.000000	9826312	0.000000
278628042	9820564	51036	10000.000000	20350	2860	1.000000	21622	2513	1.000000	9821431	0.000000
278587649	9835951	51382	10000.000000	19808	2949	1.000000	21413	2357	1.000000	9816653	0.000000
278594861	9835517	51080	10000.000000	20145	2816	1.000000	21124	2691	1.000000	9811760	0.000000
278596875	9814259	50864	10000.000000	20314	2761	1.000000	21192	2564	1.000000	9806783	0.000000
278569979	9840207	51448	10000.000000	20481	2816	1.000000	21111	2436	1.000000	9801901	-1.#IND00
278564354	9836753	51180	10000.000000	20553	2683	1.000000	21477	2498	1.000000	9796937	-0.006400
278578849	9833273	51355	10000.000000	20100	2904	1.000000	21517	2600	1.000000	9792044	-0.013861
278568812	9831486	51543	10000.000000	19871	2966	1.000000	21590	2419	1.000000	9787238	-0.009786
278600742	9825517	51111	10000.000000	20658	2809	1.000000	21382	2375	1.000000	9782209	-0.006751
278586837	9836309	51576	10000.000000	19758	3068	1.000000	21333	2591	1.000000	9777441	-0.004224
278606763	9817022	51461	10000.000000	19960	2992	1.000000	21339	2457	1.000000	9772547	-0.001061
278596136	9824785	51094	10000.000000	20404	2677	1.000000	21561	2513	1.000000	9767510	-0.003806
278582599	9829009	51166	10000.000000	19943	2891	1.000000	20927	2750	1.000000	9762604	-0.003661
278575377	9833739	51485	10000.000000	20512	2664	1.000000	21588	2436	1.000000	9757881	-0.002601
278594059	9821884	51073	10000.000000	20304	2853	1.000000	21194	2432	1.000000	9753008	-0.003185
278621037	9829948	51199	10000.000000	20271	2735	1.000000	21262	2580	1.000000	9748153	-0.004827
278619378	9813869	51101	10000.000000	20048	2956	1.000000	20877	2692	1.000000	9743322	-0.003867
278563075	9837026	51240	10000.000000	20530	2788	1.000000	21675	2405	1.000000	9738495	-0.004571
278616383	9815659	50630	10000.000000	20348	2935	1.000000	21124	2579	1.000000	9733730	-0.009465
278608219	9822759	50992	10000.000000	20493	2675	1.000000	21910	2273	1.000000	9728859	-0.012585
278580523	9824029	51393	10000.000000	20553	2611	1.000000	21214	2604	1.000000	9724002	-0.013072
278607704	9826303	51027	10000.000000	20499	2597	1.000000	21934	2343	1.000000	9719203	-0.012721
278574985	9835458	51316	10000.000000	20067	2767	1.000000	20895	2590	1.000000	9714317	-0.012764
278579470	9820208	51417	10000.000000	20190	2812	1.000000	21572	2562	1.000000	9709450	-0.011889
278570049	9837142	51835	10000.000000	20251	2839	1.000000	21786	2220	1.000000	9704538	-0.009495
278571286	9832612	51444	10000.000000	20298	2651	1.000000	21532	2517	1.000000	9699771	-0.009277
278558253	9831646	51035	10000.000000	20626	2773	1.000000	21600	2449	1.000000	9694836	-0.009054
278627219	9816519	51064	10000.000000	19977	2815	1.000000	21404	2687	1.000000	9690065	-0.009233
278606474	9831862	51005	10000.000000	20276	2760	1.000000	21320	2483	1.000000	9685194	-0.009166
278582997	9841960	51191	10000.000000	19992	2854	1.000000	21164	2674	1.000000	9680362	-0.008855
278600240	9819840	51139	10000.000000	20738	2662	1.000000	21548	2566	1.000000	9675493	-0.008567
278627779	9818794	51209	10000.000000	19968	2932	1.000000	21554	2494	1.000000	9670732	-0.008354
278578981	9826294	51180	10000.000000	20469	2843	1.000000	21487	2443	1.000000	9665903	-0.008276
278578385	9832509	51074	10000.000000	20435	2709	1.000000	21565	2420	1.000000	9661065	-0.007646
278588388	9830936	51297	10000.000000	20290	2709	1.000000	21374	2547	1.000000	9656232	-0.007459
278590669	9828888	50795	10000.000000	20534	2743	1.000000	21306	2468	1.000000	9651480	-0.007162
278602050	9823441	51203	10000.000000	20044	2855	1.000000	21656	2427	1.000000	9646676	-0.006855
278607005	9820833	51007	10000.000000	20544	2662	1.000000	21141	2573	1.000000	9641916	-0.006774
278581489	9835292	51009	10000.000000	20342	2768	1.000000	21584	2567	1.000000	9637139	-0.006938
278592524	9828403	51459	10000.000000	20136	2850	1.000000	21217	2577	1.000000	9632197	-0.006052
278594568	9823922	51589	10000.000000	20430	2857	1.000000	21248	2617	1.000000	9627347	-0.006127
278637323	9817165	51176	10000.000000	20012	2867	1.000000	21165	2737	1.000000	9622514	-0.006088
278643472	9811733	51076	10000.000000	20455	2733	1.000000	21502	2450	1.000000	9617831	-0.005819
278692627	9813481	51547	10000.000000	20307	2705	1.000000	21069	2649	1.000000	9613101	-0.005895
278629631	9827324	51180	10000.000000	20299	2818	1.000000	21146	2690	1.000000	9608214	-0.006122
278618650	9829926	51424	10000.000000	20145	2863	1.000000	21512	2468	1.000000	9603455	-0.006055
278572214	9824168	51232	10000.000000	19789	2795	1.000000	21517	2320	1.000000	9598634	-0.005914
278548947	9843939	51372	10000.000000	20234	2738	1.000000	21312	2561	1.000000	9593875	-0.005901
278602824	9830438	51168	10000.000000	20630	2702	1.000000	21417	2558	1.000000	9589105	-0.005644
278599798	9819506	51092	10000.000000	20266	2808	1.000000	21668	2265	1.000000	9584328	-0.005572
278615233	9828182	51016	10000.000000	20588	2665	1.000000	21902	2384	1.000000	9579518	-0.005839
278595771	9824916	51156	10000.000000	20374	2640	1.000000	21460	2500	1.000000	9574728	-0.005672
278598480	9824989	51188	10000.000000	20293	2699	1.000000	21188	2563	1.000000	9569905	-0.005742
278634115	9819234	51020	10000.000000	20417	2774	1.000000	21291	2520	1.000000	9565247	-0.005938
278612350	9816819	51472	10000.000000	19799	2841	1.000000	21639	2407	1.000000	9560412	-0.005835
278621403	9819760	51099	10000.000000	20264	2627	1.000000	21347	2488	1.000000	9555669	-0.006525
278578077	9822471	51243	10000.000000	19960	2928	1.000000	21567	2401	1.000000	9550952	-0.006231
278594527	9830612	51059	10000.000000	20854	2490	1.000000	21003	2690	1.000000	9546163	-0.006030
278577417	9835644	51558	10000.000000	20076	2885	1.000000	21726	2498	1.000000	9541463	-0.005888
278610900	9816380	51141	10000.000000	20044	2694	1.000000	20997	2657	1.000000	9536542	-0.005355
278619563	9820993	51376	10000.000000	20197	2795	1.000000	21415	2570	1.000000	9531653	-0.005307
278592180	9823849	51267	10000.000000	20584	2730	1.000000	21248	2565	1.000000	9526986	-0.004984
278587662	9827370	50748	10000.000000	20392	2636	1.000000	21522	2499	1.000000	9522152	-0.004886
278611789	9826647	50592	10000.000000	20266	2767	1.000000	21465	2510	1.000000	9517376	-0.004726
npatches	nstrain	runtime	dt	init_x	init_y	init_y_blood	init_z	init_S	beta0	beta1	beta2	beta3	mean_beta	B	d	delta	delta_blood	b[0]	mut	m	CTL	c	g	epsilon	k	het	lambda	rho	omega	x_max	patch.dyna	DELTA	A	VA
10000	1	100.000000	0.001000	21900	9499	5000000	0.001000	10000000	6.648290	7.887770	11.060295	7.411189	11	800000000	0.010000	1.000000	432.000000	80000	0.000050	0.004800	1	0.001000	1.000000	2.500000	8.000000	0.500000	0.000000	0.000000	0.000000	31872	0	10.000000	7.000000	1.000000
sus	inf	inf_blood	z	x[0]	y[0][0]	z[0]	x[1]	y[1][0]	z[1]	S[0]	synchrony
219000000	94990000	5000000	10.000000	21900	9499	0.001000	21900	9499	0.001000	10000000	0.000000
273332543	5355531	27782	10000.000000	29957	55	1.000000	29439	113	1.000000	9994951	0.000000
291008847	6117090	31554	10000.000000	31653	24	1.000000	31738	31	1.000000	9989996	0.000000
290530774	6289901	32614	10000.000000	31904	35	1.000000	31665	70	1.000000	9984986	0.000000
290473052	6311307	32483	10000.000000	31667	35	1.000000	31898	51	1.000000	9980042	0.000000
290450378	6314433	33102	10000.000000	31539	33	1.000000	31934	34	1.000000	9975084	0.000000
290408158	6321841	33030	10000.000000	31900	51	1.000000	31595	45	1.000000	9969980	0.000000
290449063	6300520	32750	10000.000000	31925	20	1.000000	31757	64	1.000000	9965092	0.000000
290408596	6323457	33481	10000.000000	31782	27	1.000000	31782	35	1.000000	9960119	0.000000
290397711	6320792	32612	10000.000000	31882	30	1.000000	32037	27	1.000000	9955028	0.000000
290413892	6314367	32712	10000.000000	31857	57	1.000000	31717	43	1.000000	9950044	0.000000
290422725	6311487	32968	10000.000000	31908	27	1.000000	31736	22	1.000000	9945075	0.000000
290434649	6313165	32892	10000.000000	31823	30	1.000000	31678	47	1.000000	9940152	0.000000
290431181	6322142	33011	10000.000000	31659	41	1.000000	31736	76	1.000000	9935153	0.000000
290411865	6311150	32811	10000.000000	31839	16	1.000000	31750	41	1.000000	9930292	0.000000
290359348	6328083	32838	10000.000000	31846	9	1.000000	31580	56	1.000000	9925446	0.000000
290379663	6336125	33014	10000.000000	31819	42	1.000000	31692	52	1.000000	9920724	0.000000
290405081	6304835	32997	10000.000000	31815	35	1.000000	31545	54	1.000000	9915659	0.000000
290412690	6318454	33221	10000.000000	31838	26	1.000000	31697	76	1.000000	9910748	0.000000
290417390	6316800	32768	10000.000000	31803	32	1.000000	31801	57	1.000000	9905966	0.000000
290376067	6332151	32534	10000.000000	31806	22	1.000000	31632	60	1.000000	9901070	0.000000
290394497	6307927	32581	10000.000000	31723	38	1.000000	31485	56	1.000000	9895938	0.000000
290372225	6323282	32758	10000.000000	31712	26	1.000000	31606	25	1.000000	9890920	0.000000
290422185	6309990	32973	10000.000000	31882	35	1.000000	31612	59	1.000000	9885867	0.000000
290408562	6317182	32664	10000.000000	31979	29	1.000000	31865	38	1.000000	9880961	0.000000
290432840	6313279	32639	10000.000000	31724	32	1.000000	31896	40	1.000000	9875978	0.000000
290409032	6320225	33061	10000.000000	31826	28	1.000000	31597	28	1.000000	9870907	0.000000
290406515	6307701	32743	10000.000000	31660	31	1.000000	31870	27	1.000000	9865999	0.000000
290436386	6314726	32841	10000.000000	31829	29	1.000000	31555	37	1.000000	9861131	0.000000
290389925	6313877	32889	10000.000000	31746	22	1.000000	31602	57	1.000000	9856177	0.000000
290446447	6308420	33002	10000.000000	31769	26	1.000000	31834	23	1.000000	9851239	0.000000
290420301	6318293	32948	10000.000000	31809	38	1.000000	31870	34	1.000000	9846293	0.000000
290405869	6323471	32801	10000.000000	31948	24	1.000000	31749	47	1.000000	9841397	0.000000
290426706	6320641	32716	10000.000000	31590	30	1.000000	31796	37	1.000000	9836436	0.000000
290411311	6313790	32737	10000.000000	31687	35	1.000000	31842	28	1.000000	9831565	0.000000
290463489	6312129	32589	10000.000000	31737	27	1.000000	31735	33	1.000000	9826586	0.000000
290423605	6312944	32918	10000.000000	31805	31	1.000000	31535	42	1.000000	9821651	0.000000
290422371	6313449	32989	10000.000000	31834	36	1.000000	31921	46	1.000000	9816816	0.000000
290398891	6308780	32695	10000.000000	31978	35	1.000000	31638	64	1.000000	9811861	0.000000
290450321	6303309	32656	10000.000000	31823	11	1.000000	31724	19	1.000000	9807045	0.000000
290394823	6317988	32696	10000.000000	31730	30	1.000000	31741	35	1.000000	9802085	-1.#IND00
290391957	6325164	32865	10000.000000	31626	30	1.000000	31639	33	1.000000	9797271	-0.003600
290384403	6326092	32940	10000.000000	31941	35	1.000000	31430	39	1.000000	9792340	0.007528
290394586	6305760	32377	10000.000000	31717	15	1.000000	31924	43	1.000000	9787422	0.003450
290421407	6320550	33092	10000.000000	31974	34	1.000000	31677	38	1.000000	9782560	-0.000708
290434640	6308114	32921	10000.000000	31700	24	1.000000	31487	68	1.000000	9777540	0.000058
290416305	6320930	32815	10000.000000	31967	20	1.000000	31451	46	1.000000	9772505	0.000648
290446919	6310592	32987	10000.000000	31876	35	1.000000	31496	28	1.000000	9767763	0.002326
290447078	6311597	32920	10000.000000	31776	26	1.000000	31823	52	1.000000	9762949	0.001972
290436079	6313771	32657	10000.000000	31760	29	1.000000	31708	36	1.000000	9757990	0.001168
290415555	6319033	33043	10000.000000	31891	30	1.000000	31771	36	1.000000	9753150	-0.001739
290438440	6316257	32905	10000.000000	31873	50	1.000000	31743	64	1.000000	9748366	-0.002561
290403551	6332016	33223	10000.000000	31659	30	1.000000	31727	74	1.000000	9743377	-0.002719
290419727	6313141	32570	10000.000000	31716	29	1.000000	31761	28	1.000000	9738466	-0.002647
290434907	6310500	32948	10000.000000	31798	28	1.000000	31858	27	1.000000	9733633	-0.002443
290418608	6316067	33076	10000.000000	31664	33	1.000000	31537	41	1.000000	9728824	-0.001642
290381978	6328196	33040	10000.000000	31762	37	1.000000	31851	54	1.000000	9723924	-0.002585
290415144	6305387	32868	10000.000000	31872	28	1.000000	31731	35	1.000000	9719034	-0.002583
290445867	6320867	33453	10000.000000	31701	38	1.000000	31700	42	1.000000	9714159	-0.002000
290385973	6310639	32973	10000.000000	31845	22	1.000000	31594	40	1.000000	9709282	-0.002663
290440525	6317303	32997	10000.000000	31711	35	1.000000	31693	29	1.000000	9704484	-0.002981
290397060	6304858	32415	10000.000000	31694	24	1.000000	31620	39	1.000000	9699572	-0.002847
290438699	6322899	33123	10000.000000	31840	40	1.000000	31678	50	1.000000	9694736	-0.002594
290457804	6304805	32520	10000.000000	31700	22	1.000000	31748	50	1.000000	9690046	-0.002682
290449499	6304291	33195	10000.000000	31933	36	1.000000	31462	36	1.000000	9685136	-0.002755
290465955	6306270	32802	10000.000000	31639	25	1.000000	31551	41	1.000000	9680381	-0.002212
290411884	6313477	32661	10000.000000	31925	23	1.000000	31770	41	1.000000	9675591	-0.000876
290426548	6318586	33174	10000.000000	31957	22	1.000000	31812	61	1.000000	9670851	-0.000118
290395793	6324356	33046	10000.000000	31909	27	1.000000	31741	52	1.000000	9665991	-0.000804
290441964	6303919	32919	10000.000000	31755	38	1.000000	31710	38	1.000000	9661240	-0.001286
290424847	6308652	32691	10000.000000	31824	27	1.000000	31565	54	1.000000	9656449	-0.001121
290445456	6312134	32764	10000.000000	31999	18	1.000000	31647	37	1.000000	9651665	0.000170
290410524	6326045	33065	10000.000000	31681	27	1.000000	31765	51	1.000000	9646823	-0.000634
290410032	6317583	32801	10000.000000	31756	38	1.000000	31633	35	1.000000	9641999	-0.000482
290412660	6316614	33037	10000.000000	32094	36	1.000000	31788	55	1.000000	9637138	0.000035
290413399	6313703	32956	10000.000000	31840	49	1.000000	31834	26	1.000000	9632298	-0.000359
290448837	6309177	33075	10000.000000	31745	29	1.000000	31647	48	1.000000	9627515	0.000462
290431614	6312815	32768	10000.000000	31736	22	1.000000	31580	36	1.000000	9622520	-0.000480
290417176	6319160	32668	10000.000000	31634	32	1.000000	31686	26	1.000000	9617509	-0.000386
290418366	6319684	32967	10000.000000	31701	34	1.000000	31853	20	1.000000	9612613	-0.000843
290449476	6307782	32684	10000.000000	31751	25	1.000000	31841	29	1.000000	9607761	-0.000661
290421794	6314680	32778	10000.000000	31853	27	1.000000	31659	45	1.000000	9603014	-0.000525
290409314	6319768	32892	10000.000000	31731	22	1.000000	31835	40	1.000000	9598242	-0.000456
290404542	6321107	32950	10000.000000	31843	47	1.000000	31737	59	1.000000	9593449	-0.000493
290434897	6318865	33032	10000.000000	31736	41	1.000000	31934	54	1.000000	9588553	-0.001326
290423014	6300832	32870	10000.000000	31837	46	1.000000	31815	40	1.000000	9583827	-0.002401
290414078	6313925	32804	10000.000000	31808	30	1.000000	31587	33	1.000000	9579107	-0.002385
290456313	6311780	32609	10000.000000	31857	33	1.000000	31701	41	1.000000	9574317	-0.002183
290396764	6319672	32783	10000.000000	31652	30	1.000000	31630	56	1.000000	9569464	-0.002174
290442828	6315555	32715	10000.000000	31854	29	1.000000	31537	46	1.000000	9564700	-0.002370
290443720	6311925	32995	10000.000000	32010	27	1.000000	31742	52	1.000000	9559862	-0.002133
290418294	6312000	33001	10000.000000	31671	18	1.000000	31722	41	1.000000	9555067	-0.002481
290442488	6316724	32715	10000.000000	31857	30	1.000000	31969	24	1.000000	9550304	-0.002318
290381914	6320737	32837	10000.000000	31775	36	1.000000	31888	25	1.000000	9545484	-0.002273
290440022	6312718	32967	10000.000000	31802	32	1.000000	31872	52	1.000000	9540757	-0.002212
290422495	6312789	32894	10000.000000	31759	19	1.000000	31591	61	1.000000	9536047	-0.002100
290412442	6313579	32667	10000.000000	31905	38	1.000000	31694	40	1.000000	9531259	-0.002021
290367564	6322470	33155	10000.000000	31791	19	1.000000	31748	48	1.000000	9526491	-0.001968
290428132	6303376	32663	10000.000000	31726	37	1.000000	31622	64	1.000000	9521782	-0.001610
290404881	6318743	32964	10000.000000	31808	45	1.000000	31630	36	1.000000	9517091	-0.001429
npatches	nstrain	runtime	dt	init_x	init_y	init_y_blood	init_z	init_S	beta0	beta1	beta2	beta3	mean_beta	B	d	delta	delta_blood	b[0]	mut	m	CTL	c	g	epsilon	k	het	lambda	rho	omega	x_max	patch.dyna	DELTA	A	VA
10000	1	100.000000	0.001000	21900	9499	5000000	0.001000	10000000	15.361375	13.066605	13.927925	8.850010	11	800000000	0.010000	1.000000	432.000000	80000	0.000050	0.004800	1	0.001000	1.000000	2.500000	9.000000	0.500000	0.000000	0.000000	0.000000	31872	0	10.000000	7.000000	1.000000
sus	inf	inf_blood	z	x[0]	y[0][0]	z[0]	x[1]	y[1][0]	z[1]	S[0]	synchrony
219000000	94990000	5000000	10.000000	21900	9499	0.001000	21900	9499	0.001000	10000000	0.000000
282496005	3055031	15965	10000.000000	25503	826	1.000000	27362	393	1.000000	9994967	0.000000
301723951	3325916	17442	9998.240108	26378	1241	1.000000	30248	283	1.000000	9989967	0.000000
301339145	3591717	18690	9999.531598	25682	1172	1.000000	30158	303	1.000000	9985014	0.000000
301234986	3588146	18690	9999.520088	25811	1039	1.000000	30266	265	1.000000	9980099	0.000000
301206047	3590336	18746	9999.789981	25532	1344	1.000000	30008	352	1.000000	9975148	0.000000
301228251	3583680	18591	9999.497061	25473	1199	1.000000	30007	390	1.000000	9970091	0.000000
301234345	3593203	18618	9999.799552	26060	1233	1.000000	30212	319	1.000000	9965092	0.000000
301176636	3600530	18818	9999.410725	25903	1319	1.000000	30370	291	1.000000	9960079	0.000000
301123933	3609472	18617	9999.713850	25332	1294	1.000000	30166	378	1.000000	9954925	0.000000
301156826	3596256	18732	9999.825087	25728	1186	1.000000	30105	452	1.000000	9949847	0.000000
301153118	3597285	18743	9999.850628	26149	1136	1.000000	29887	381	1.000000	9944851	0.000000
301113757	3602141	18768	9999.745773	25779	1297	1.000000	30113	379	1.000000	9939983	0.000000
301202813	3587698	18732	9999.744418	25791	1043	1.000000	30184	335	1.000000	9935055	0.000000
301169111	3597180	18773	9999.673165	26452	1169	1.000000	29681	459	1.000000	9930168	0.000000
301148016	3603640	18820	9999.861640	26101	1239	1.000000	29641	387	1.000000	9925132	0.000000
301126812	3598495	18628	9999.766798	25891	1277	1.000000	30121	379	1.000000	9920179	0.000000
301163509	3600843	18648	9999.725349	25709	1134	1.000000	29903	498	1.000000	9915354	0.000000
301185536	3596912	18705	9999.650278	26096	1247	1.000000	29641	525	1.000000	9910275	0.000000
301123998	3604069	18632	9999.522021	25544	1248	1.000000	28979	564	1.000000	9905350	0.000000
301174483	3588918	18835	9999.656866	25579	1212	1.000000	29518	343	1.000000	9900356	0.000000
301172682	3598531	18821	9999.735510	25473	1239	1.000000	30551	277	1.000000	9895387	0.000000
301206930	3584797	18661	9999.739905	25602	1205	1.000000	30056	348	1.000000	9890352	0.000000
301236480	3584208	18738	9999.743286	25404	1289	1.000000	30474	233	1.000000	9885370	0.000000
301200322	3582986	18714	9999.584450	25031	1399	1.000000	30743	224	1.000000	9880435	0.000000
301187642	3599217	18545	9999.245951	25806	1151	1.000000	29890	429	1.000000	9875536	0.000000
301194723	3585651	18702	9999.828178	25340	1322	1.000000	29561	397	1.000000	9870599	0.000000
301219002	3589231	18499	9999.814538	26000	1098	1.000000	30282	337	1.000000	9865664	0.000000
301164005	3594139	18779	9999.663329	26207	1119	1.000000	29925	478	1.000000	9860841	0.000000
301154533	3595687	18669	9999.486139	26021	1178	1.000000	29154	553	1.000000	9855893	0.000000
301172487	3604055	18642	9999.833449	25738	1229	1.000000	29197	578	1.000000	9850908	0.000000
301173306	3592588	18773	9999.789124	25742	1258	1.000000	30028	332	1.000000	9845949	0.000000
301189355	3587468	18462	9999.824382	25408	1233	1.000000	29806	399	1.000000	9840988	0.000000
301165587	3597080	18597	9999.692805	25938	1170	1.000000	29948	426	1.000000	9836115	0.000000
301154109	3598060	18779	9999.854185	25594	1379	1.000000	30323	311	1.000000	9831196	0.000000
301145362	3604806	18895	9999.723081	25867	1201	1.000000	30216	322	1.000000	9826280	0.000000
301195224	3592213	18592	9999.501887	25328	1298	1.000000	30383	285	1.000000	9821309	0.000000
301189338	3592071	18721	9999.810240	26163	1168	1.000000	29877	436	1.000000	9816332	0.000000
301197793	3590946	18920	9999.803207	26141	1128	1.000000	29666	469	1.000000	9811401	0.000000
301201036	3590746	18688	9999.590955	26158	1104	1.000000	29664	454	1.000000	9806405	0.000000
301206404	3588482	18913	9999.874140	25905	1249	1.000000	30105	334	1.000000	9801459	-1.#IND00
301197112	3592058	18557	9999.744632	26089	1148	1.000000	30243	413	1.000000	9796796	-1.#IND00
301133704	3605068	18878	9999.869363	25178	1253	1.000000	30195	364	1.000000	9791888	-0.006586
301137803	3601869	18951	9999.848739	25743	1190	1.000000	29618	482	1.000000	9787098	-0.009690
301151527	3597752	18436	9999.839292	25223	1352	1.000000	29777	479	1.000000	9782167	-0.007844
301160320	3593427	18671	9999.817646	26283	1227	1.000000	29413	537	1.000000	9777288	-0.010496
301205324	3587737	18655	9999.700925	25327	1400	1.000000	29903	388	1.000000	9772220	-0.007437
301207942	3594781	18678	9999.655862	25745	1211	1.000000	30047	375	1.000000	9767338	-0.006769
301158120	3600739	18870	9999.721282	25709	1313	1.000000	29931	412	1.000000	9762566	-0.008893
301145859	3602288	18518	9999.739721	25814	1217	1.000000	29856	392	1.000000	9757583	-0.007862
301177186	3587620	18222	9999.657518	25797	1344	1.000000	29819	462	1.000000	9752699	-0.005392
301204372	3588567	18798	9999.734893	25972	1222	1.000000	29709	469	1.000000	9747829	-0.005280
301132667	3602612	19037	9999.657758	26183	1141	1.000000	29754	358	1.000000	9742878	-0.005171
301175454	3592140	18848	9999.906345	25917	1178	1.000000	29857	335	1.000000	9738025	0.001393
301205054	3594142	18893	9999.732106	26650	1059	1.000000	29508	434	1.000000	9733223	0.002348
301212429	3583802	18711	9999.883899	25916	1127	1.000000	29355	487	1.000000	9728362	0.001740
301182593	3600886	18774	9999.811795	25809	1301	1.000000	29402	588	1.000000	9723546	0.001101
301153190	3597339	18834	9999.806002	25629	1277	1.000000	29415	366	1.000000	9718688	0.000380
301169514	3589708	18475	9999.864511	25583	1250	1.000000	29952	307	1.000000	9713849	0.000654
301175296	3595458	18592	9999.740793	25409	1289	1.000000	30156	354	1.000000	9709000	0.000242
301205831	3593968	18996	9999.543919	25881	1228	1.000000	29950	402	1.000000	9703943	0.000785
301169429	3598444	18735	9999.699015	26143	1234	1.000000	29857	326	1.000000	9699089	0.000421
301161626	3595150	18606	9999.461791	25667	1214	1.000000	29855	396	1.000000	9694182	0.001536
301127979	3609113	18724	9999.327547	25527	1168	1.000000	29889	382	1.000000	9689317	0.000281
301150061	3599946	18601	9999.840998	26387	1063	1.000000	30085	388	1.000000	9684441	0.002449
301182224	3589413	18257	9999.672923	26304	1096	1.000000	29958	384	1.000000	9679581	0.002245
301175857	3588395	18689	9999.496299	25841	1252	1.000000	29638	448	1.000000	9674919	0.000760
301162487	3595703	18689	9999.856714	26411	1163	1.000000	29840	455	1.000000	9670163	0.000791
301170919	3591429	18454	9999.546597	25652	1177	1.000000	29947	299	1.000000	9665316	0.000586
301166950	3601141	18864	9999.874429	25726	1249	1.000000	29972	406	1.000000	9660478	0.000861
301162481	3595100	18851	9999.394866	25756	1235	1.000000	29616	353	1.000000	9655602	0.001346
301161102	3593484	18549	9999.814742	26032	1118	1.000000	30808	241	1.000000	9650679	0.001551
301179927	3584825	18836	9999.788869	26308	993	1.000000	29718	471	1.000000	9645885	0.002920
301225280	3588584	18770	9999.693810	26073	1120	1.000000	29922	314	1.000000	9641063	0.003124
301181756	3597103	18692	9999.688384	25154	1480	1.000000	30090	393	1.000000	9636260	0.003178
301207037	3594612	18788	9999.614018	25551	1150	1.000000	30191	355	1.000000	9631274	0.003138
301152895	3605139	18669	9999.805840	25488	1465	1.000000	30253	336	1.000000	9626240	0.002726
301144042	3594257	18649	9999.650642	25862	1107	1.000000	29869	406	1.000000	9621435	0.002698
301139297	3605289	18728	9999.755645	25909	1189	1.000000	30063	411	1.000000	9616699	0.002652
301146939	3608261	18929	9999.762885	25880	1273	1.000000	30088	312	1.000000	9611891	0.002074
301125541	3600796	18740	9999.706807	25623	1283	1.000000	30355	321	1.000000	9607105	0.001905
301164620	3593933	18716	9999.535315	25972	1301	1.000000	30338	313	1.000000	9602369	0.001637
301171692	3589460	18741	9999.641218	26165	1071	1.000000	29800	518	1.000000	9597568	0.001750
301197999	3589427	18678	9999.650636	26408	1190	1.000000	29632	375	1.000000	9592745	0.001477
301156309	3605910	18867	9999.588960	25476	1304	1.000000	29219	507	1.000000	9587936	0.001726
301157733	3597009	18612	9999.870078	26084	1229	1.000000	29827	336	1.000000	9583106	0.001700
301146486	3592774	18759	9999.604005	25570	1249	1.000000	30054	324	1.000000	9578380	0.001485
301172024	3598362	18977	9999.880020	26358	976	1.000000	30273	312	1.000000	9573620	0.001437
301194328	3591362	18772	9999.704352	26433	1157	1.000000	30240	400	1.000000	9568855	0.001643
301180926	3597356	18986	9999.901915	26082	1233	1.000000	29957	397	1.000000	9564075	0.001549
301116299	3609014	18813	9999.663740	25968	1139	1.000000	29512	544	1.000000	9559381	0.001691
301122619	3591987	18943	9999.842631	25758	1296	1.000000	29454	466	1.000000	9554633	0.001879
301208431	3579723	18404	9999.849907	25942	1240	1.000000	30015	350	1.000000	9549908	0.002255
301176480	3594111	18632	9999.803926	25788	1328	1.000000	29764	410	1.000000	9545127	0.002468
301146804	3596751	18679	9999.705220	25943	1206	1.000000	29377	547	1.000000	9540467	0.001533
301170242	3602196	18765	9999.643949	25701	1312	1.000000	29944	365	1.000000	9535778	0.001440
301159838	3595755	18889	9999.713607	26224	1007	1.000000	30160	342	1.000000	9531054	0.001234
301162400	3599295	18320	9999.620298	25346	1398	1.000000	29850	376	1.000000	9526360	0.001403
301171103	3599603	18883	9999.528098	25627	1139	1.000000	29470	496	1.000000	9521723	0.001239
301183302	3591854	18669	9999.509246	26309	1030	1.000000	29905	350	1.000000	9516867	0.001253
npatches	nstrain	runtime	dt	init_x	init_y	init_y_blood	init_z	init_S	beta0	beta1	beta2	beta3	mean_beta	B	d	delta	delta_blood	b[0]	mut	m	CTL	c	g	epsilon	k	het	lambda	rho	omega	x_max	patch.dyna	DELTA	A	VA
10000	1	100.000000	0.001000	21900	9499	5000000	0.001000	10000000	12.187602	12.955108	12.116234	9.305876	11	800000000	0.010000	1.000000	432.000000	80000	0.000050	0.004800	1	0.001000	1.000000	2.500000	10.000000	0.500000	0.000000	0.000000	0.000000	31872	0	10.000000	7.000000	1.000000
sus	inf	inf_blood	z	x[0]	y[0][0]	z[0]	x[1]	y[1][0]	z[1]	S[0]	synchrony
219000000	94990000	5000000	10.000000	21900	9499	0.001000	21900	9499	0.001000	10000000	0.000000
289160073	1656899	8678	9998.939308	28941	85	1.000000	27883	260	1.000000	9994872	0.000000
309175694	1560579	8055	9843.779579	31536	2	0.952164	30917	128	1.000000	9989861	0.000000
309385782	1794205	9418	9924.160199	31739	15	1.000000	31467	45	1.000000	9984886	0.000000
309208133	1810848	9336	9928.553399	31892	60	1.000000	31362	69	1.000000	9979862	0.000000
309131964	1821866	9550	9928.896681	31728	12	1.000000	31577	52	1.000000	9974822	0.000000
309084244	1825160	9576	9932.677286	31768	34	1.000000	31710	60	1.000000	9969964	0.000000
309132832	1818851	9288	9931.357882	31514	29	1.000000	31964	52	1.000000	9964922	0.000000
309098641	1823013	9579	9930.180669	31913	13	1.000000	31658	70	1.000000	9959949	0.000000
309120159	1818800	9536	9934.653740	31822	26	1.000000	31605	68	1.000000	9954966	0.000000
309141992	1818443	9466	9935.702178	31715	40	1.000000	31403	104	1.000000	9950038	0.000000
309122320	1820514	9495	9930.823715	31909	14	1.000000	31590	24	1.000000	9945132	0.000000
309135211	1820416	9129	9930.091512	31817	19	1.000000	31800	29	1.000000	9940182	0.000000
309120859	1822725	9483	9930.453323	31891	39	1.000000	31735	10	1.000000	9935172	0.000000
309145321	1811837	9257	9926.780568	31706	44	1.000000	31859	40	1.000000	9930161	0.000000
309110426	1827928	9508	9932.993716	31584	15	1.000000	31654	43	1.000000	9925103	0.000000
309055098	1828851	9611	9936.522350	31952	30	1.000000	31662	40	1.000000	9920153	0.000000
309149535	1813956	9479	9931.508292	31733	26	1.000000	31600	62	1.000000	9915241	0.000000
309169849	1809906	9493	9930.276989	31652	16	1.000000	31689	34	1.000000	9910295	0.000000
309150136	1815516	9501	9927.724292	31760	13	1.000000	31842	20	1.000000	9905276	0.000000
309080663	1833410	9500	9932.994634	31760	51	1.000000	31594	60	1.000000	9900348	0.000000
309094499	1827354	9291	9929.115768	31867	29	1.000000	31883	67	1.000000	9895434	0.000000
309094065	1817672	9307	9933.838155	31584	29	1.000000	31659	67	1.000000	9890486	0.000000
309130842	1820689	9436	9931.562534	31796	12	1.000000	31391	72	1.000000	9885389	0.000000
309111043	1816849	9435	9931.820227	31628	32	1.000000	31576	46	1.000000	9880521	0.000000
309133623	1817225	9325	9930.061855	31594	45	1.000000	31825	31	1.000000	9875635	0.000000
309126409	1817569	9405	9932.261839	31630	29	1.000000	31827	43	1.000000	9870688	0.000000
309130858	1810157	9451	9932.384911	31885	18	1.000000	31691	19	1.000000	9865773	0.000000
309072378	1832929	9764	9933.433314	31554	32	1.000000	31870	28	1.000000	9860875	0.000000
309125698	1817864	9481	9929.836486	31649	30	1.000000	31721	30	1.000000	9855977	0.000000
309141577	1813839	9211	9934.725050	31448	33	1.000000	31609	65	1.000000	9850907	0.000000
309154326	1812028	9283	9931.123153	31512	63	1.000000	31518	56	1.000000	9845835	0.000000
309146911	1814667	9383	9930.318150	31462	54	1.000000	31793	49	1.000000	9840856	0.000000
309139093	1821547	9501	9932.261618	31799	27	1.000000	31867	52	1.000000	9835910	0.000000
309099375	1826879	9550	9934.697083	31848	21	1.000000	31765	43	1.000000	9831095	0.000000
309114046	1820012	9355	9934.774568	31720	15	1.000000	31601	80	1.000000	9826214	0.000000
309128236	1822126	9538	9934.796208	31648	24	1.000000	31291	41	1.000000	9821248	0.000000
309122990	1816763	9399	9938.914309	31883	40	1.000000	31502	52	1.000000	9816434	0.000000
309114690	1818485	9327	9934.679852	31651	25	1.000000	31847	68	1.000000	9811645	0.000000
309125129	1820396	9424	9932.967227	31548	77	1.000000	31333	104	1.000000	9806740	0.000000
309130611	1818503	9451	9935.287771	31617	18	1.000000	31550	71	1.000000	9801874	-1.#IND00
309154780	1820390	9521	9930.180671	31753	18	1.000000	31477	83	1.000000	9796963	-1.#IND00
309134554	1812662	9344	9932.127561	31700	3	0.977286	31571	75	1.000000	9792054	0.008403
309153869	1816716	9376	9931.714189	31646	19	1.000000	31338	113	1.000000	9787139	0.017612
309134395	1814713	9398	9933.303603	31779	10	1.000000	31350	92	1.000000	9782254	0.017719
309114838	1813537	9627	9935.973243	31756	24	0.999757	31264	109	1.000000	9777308	0.020316
309087756	1828008	9606	9936.603156	31770	31	1.000000	31283	130	1.000000	9772455	0.014037
309048334	1831482	9448	9933.032475	31667	40	1.000000	31434	75	1.000000	9767540	0.006226
309118019	1823876	9508	9935.229904	31402	49	1.000000	31348	100	1.000000	9762649	0.001707
309139543	1820049	9560	9931.799665	31668	42	1.000000	31304	80	1.000000	9757642	0.002829
309126610	1816203	9492	9931.519720	31444	24	1.000000	31282	60	1.000000	9752736	0.001553
309135510	1821256	9499	9934.275294	31616	11	1.000000	31490	57	1.000000	9747984	0.002921
309095095	1815515	9630	9930.553497	31717	32	1.000000	31447	100	1.000000	9743023	0.005046
309131626	1815796	9444	9934.143069	31498	63	1.000000	31604	41	1.000000	9738108	0.004175
309070241	1828487	9580	9934.155386	31403	10	1.000000	31591	56	1.000000	9733263	0.004764
309101052	1822426	9350	9928.685744	31675	24	1.000000	31465	106	1.000000	9728531	0.004453
309116632	1819480	9414	9933.206095	31478	30	1.000000	31381	116	1.000000	9723688	0.004108
309136192	1822317	9436	9933.973305	31642	17	1.000000	31160	92	1.000000	9718841	0.002244
309139267	1814843	9632	9935.927182	31799	9	1.000000	31329	59	1.000000	9713983	0.002016
309086621	1828266	9452	9932.417538	31894	10	1.000000	31612	73	1.000000	9709171	0.001645
309131475	1816808	9559	9933.700595	31751	26	1.000000	31422	34	1.000000	9704277	0.001458
309134538	1817720	9459	9931.912489	31888	20	1.000000	31456	44	1.000000	9699355	0.002130
309126010	1825310	9410	9931.867761	31744	18	1.000000	31745	28	1.000000	9694504	0.002547
309075552	1821543	9532	9936.576599	31782	28	1.000000	31885	37	1.000000	9689564	0.002061
309117727	1814984	9474	9931.423856	31788	37	1.000000	31915	18	1.000000	9684832	0.002130
309102833	1822349	9529	9935.945423	31583	23	1.000000	31449	30	1.000000	9680050	0.000885
309062603	1829213	9417	9935.885882	31824	28	1.000000	31296	86	1.000000	9675124	0.000781
309099839	1821073	9441	9930.879034	31683	57	1.000000	31309	85	1.000000	9670357	0.003317
309122318	1817217	9611	9931.782556	31776	11	1.000000	31437	59	1.000000	9665483	0.004782
309074558	1824069	9442	9930.264329	31892	12	1.000000	31805	21	1.000000	9660627	0.004700
309127354	1817230	9432	9933.290271	31792	11	1.000000	31876	18	1.000000	9655773	0.003611
309089951	1823817	9397	9934.010558	31870	24	1.000000	31656	29	1.000000	9650885	0.003565
309115937	1815320	9439	9935.834733	31575	39	1.000000	31697	30	1.000000	9645914	0.003996
309116896	1815873	9551	9931.899203	31828	23	1.000000	31719	34	1.000000	9641045	0.003817
309121847	1821017	9484	9935.274554	31628	47	1.000000	31497	36	1.000000	9636289	0.002111
309113709	1816273	9637	9935.576033	31848	47	1.000000	31710	49	1.000000	9631416	0.001885
309112736	1824705	9497	9938.601435	31535	61	1.000000	31383	95	1.000000	9626731	0.002756
309070178	1825044	9568	9929.408874	31771	40	1.000000	31478	62	1.000000	9621961	0.002358
309071680	1824463	9538	9934.264992	31715	9	1.000000	31633	67	1.000000	9617139	0.002060
309104387	1824543	9550	9932.600173	31717	45	1.000000	31840	50	1.000000	9612364	0.002013
309167134	1810306	9459	9933.207007	31693	25	1.000000	31501	56	1.000000	9607542	0.002333
309144204	1819821	9442	9934.711676	31656	77	1.000000	31670	45	1.000000	9602664	0.002375
309131107	1820862	9637	9937.141510	31789	127	1.000000	31763	26	1.000000	9597963	0.001821
309116158	1824045	9515	9933.473160	31608	36	1.000000	31599	74	1.000000	9593166	0.002404
309099703	1821639	9540	9934.774082	31755	47	1.000000	31431	126	1.000000	9588357	0.002610
309137652	1818126	9412	9935.282355	31644	39	1.000000	31482	104	1.000000	9583639	0.002506
309103498	1823972	9520	9934.187345	31416	99	1.000000	31425	59	1.000000	9578797	0.002049
309071867	1826965	9606	9930.757582	31663	61	1.000000	31677	56	1.000000	9573987	0.002093
309111567	1820537	9432	9938.825008	31728	54	1.000000	31521	81	1.000000	9569126	0.002017
309102391	1827247	9639	9930.998539	31804	7	1.000000	31078	143	1.000000	9564235	0.002319
309114056	1824104	9508	9931.112246	31849	31	1.000000	31419	84	1.000000	9559558	0.002654
309145365	1819517	9467	9928.386543	31663	10	1.000000	31372	60	1.000000	9554766	0.002084
309098390	1820164	9333	9932.497089	31962	2	1.000000	31540	57	1.000000	9550073	0.002116
309111073	1822389	9500	9933.774394	31696	32	1.000000	31571	31	1.000000	9545294	0.002094
309110235	1822250	9503	9933.705875	31570	25	1.000000	31668	38	1.000000	9540450	0.001753
309105623	1820891	9617	9939.852619	31865	21	1.000000	31794	53	1.000000	9535733	0.001129
309104171	1821784	9741	9938.242560	31681	32	1.000000	31462	95	1.000000	9530850	0.001198
309126427	1815855	9430	9929.525036	31498	50	1.000000	31420	120	1.000000	9526135	0.001078
309110078	1820361	9420	9933.923736	31723	24	1.000000	31024	118	1.000000	9521436	0.000458
309085720	1822132	9368	9935.665194	31859	14	1.000000	31439	81	1.000000	9516677	0.000503
npatches	nstrain	runtime	dt	init_x	init_y	init_y_blood	init_z	init_S	beta0	beta1	beta2	beta3	mean_beta	B	d	delta	delta_blood	b[0]	mut	m	CTL	c	g	epsilon	k	het	lambda	rho	omega	x_max	patch.dyna	DELTA	A	VA
10000	1	100.000000	0.001000	21900	9499	5000000	0.001000	10000000	14.233448	14.743326	9.616102	6.798954	11	800000000	0.010000	1.000000	432.000000	80000	0.000050	0.004800	1	0.001000	1.000000	2.500000	11.000000	0.500000	0.000000	0.000000	0.000000	31872	0	10.000000	7.000000	1.000000
sus	inf	inf_blood	z	x[0]	y[0][0]	z[0]	x[1]	y[1][0]	z[1]	S[0]	synchrony
219000000	94990000	5000000	10.000000	21900	9499	0.001000	21900	9499	0.001000	10000000	0.000000
294024719	856398	4362	9958.135528	28356	176	1.000000	28043	231	1.000000	9994960	0.000000
313707895	585561	2997	8541.224538	31051	93	1.000000	30624	107	1.000000	9990001	0.000000
314775922	706619	3697	8707.747656	31360	65	1.000000	31446	57	1.000000	9985111	0.000000
314558762	739792	3989	8875.674287	31597	21	1.000000	31192	122	1.000000	9980094	0.000000
314546389	737976	3862	8849.580190	31875	30	1.000000	31308	33	1.000000	9975189	0.000000
314543704	735799	3808	8875.461184	31880	19	1.000000	31768	6	0.988885	9970207	0.000000
314540279	742655	3809	8871.914605	31444	50	1.000000	31796	3	0.999972	9965191	0.000000
314549570	738612	3865	8844.276660	31606	95	1.000000	31725	33	0.999870	9960233	0.000000
314541582	740548	3898	8878.422100	31124	97	1.000000	31306	49	1.000000	9955351	0.000000
314517363	738498	3788	8877.385750	31220	65	1.000000	31672	37	1.000000	9950437	0.000000
314525607	745425	3799	8903.944193	31642	85	1.000000	31709	50	1.000000	9945507	0.000000
314524972	741592	3857	8880.322794	31460	47	1.000000	31348	38	1.000000	9940605	0.000000
314572127	738445	3743	8869.078740	31492	87	1.000000	31800	49	1.000000	9935605	0.000000
314583953	735116	3808	8848.285097	31678	43	1.000000	31520	133	1.000000	9930585	0.000000
314560659	735269	3875	8851.411187	31640	63	1.000000	31182	134	1.000000	9925520	0.000000
314534049	736058	3881	8876.517430	31451	73	1.000000	31127	88	1.000000	9920508	0.000000
314544069	736762	3762	8869.401970	31408	29	1.000000	31270	117	1.000000	9915684	0.000000
314568185	733716	3757	8838.575160	31792	55	1.000000	31350	102	1.000000	9910710	0.000000
314540108	737032	3897	8870.044883	31494	105	1.000000	31280	90	1.000000	9905716	0.000000
314566938	740102	3859	8892.088196	31363	34	1.000000	31231	106	1.000000	9900636	0.000000
314568636	732495	3889	8891.006558	31579	36	1.000000	31183	167	1.000000	9895683	0.000000
314562186	738934	3813	8867.702107	31619	72	1.000000	30458	283	1.000000	9890728	0.000000
314533393	736853	3841	8857.676693	31593	44	1.000000	30736	211	1.000000	9885738	0.000000
314581588	735603	3859	8854.424916	31625	40	1.000000	31222	89	1.000000	9880746	0.000000
314572721	734211	3869	8862.563342	31736	20	1.000000	31568	69	1.000000	9875747	0.000000
314567761	737843	3824	8830.352302	31784	14	1.000000	31330	138	1.000000	9870869	0.000000
314573280	736302	3779	8864.182085	31709	4	1.000000	31057	96	1.000000	9865993	0.000000
314553808	738421	3834	8820.091594	31809	19	0.999841	31686	58	1.000000	9861111	0.000000
314548094	738880	3906	8862.853685	31841	9	1.000000	31459	71	1.000000	9856200	0.000000
314533283	736443	3897	8841.489221	31601	21	1.000000	31531	70	1.000000	9851352	0.000000
314528016	743545	3884	8877.771872	31863	22	1.000000	31392	98	1.000000	9846396	0.000000
314547600	736408	3754	8864.824857	31780	35	1.000000	31290	105	1.000000	9841571	0.000000
314592735	731389	3757	8852.776058	31696	41	1.000000	31097	161	1.000000	9836673	0.000000
314564007	736226	3788	8871.227009	31717	7	1.000000	31059	122	1.000000	9831708	0.000000
314571819	740416	3834	8861.627614	31564	13	0.735790	31213	84	1.000000	9826773	0.000000
314527416	742656	3859	8886.976909	31726	10	1.000000	31636	46	1.000000	9821866	0.000000
314525650	743921	3929	8908.682752	31745	14	0.999761	31325	135	1.000000	9816942	0.000000
314551365	742008	3713	8849.510131	31600	59	1.000000	30961	97	1.000000	9812036	0.000000
314541286	740201	3928	8872.636879	31437	18	1.000000	31262	72	1.000000	9807307	0.000000
314525291	744620	4006	8870.530112	31790	34	1.000000	31599	54	1.000000	9802434	-1.#IND00
314500907	740333	4021	8877.875533	31654	37	1.000000	31507	101	1.000000	9797555	-1.#IND00
314550212	736120	3790	8878.055130	31944	14	1.000000	31591	22	1.000000	9792666	-1.#IND00
314595461	733165	3850	8841.112345	31695	44	1.000000	31716	76	1.000000	9787673	0.000235
314591440	736287	3800	8841.965896	31780	11	1.000000	31058	96	1.000000	9782763	0.001559
314582071	738363	3915	8866.513965	31578	29	1.000000	31418	58	1.000000	9777729	0.001311
314558784	739454	3885	8882.022348	31474	36	1.000000	31287	80	1.000000	9772816	-0.000387
314518054	742085	3833	8880.747405	31583	38	1.000000	31390	99	1.000000	9767991	0.001136
314560594	734379	3703	8855.701777	31492	73	1.000000	31102	126	1.000000	9763260	0.000174
314545084	744383	4014	8878.651529	31778	18	1.000000	31558	53	1.000000	9758431	0.001752
314527645	743912	3826	8866.946946	31892	4	1.000000	31583	19	1.000000	9753477	0.008734
314539894	738894	3761	8866.380020	31769	6	0.999222	31270	81	1.000000	9748560	0.008252
314558442	736777	3883	8864.380677	31937	4	1.000000	31409	82	1.000000	9743722	0.006365
314549002	742552	3843	8862.601068	32015	33	1.000000	31123	126	1.000000	9738867	0.006085
314551651	735915	3902	8867.898469	31717	5	1.000000	31511	70	1.000000	9733994	0.006084
314578994	734506	3761	8866.592614	31616	67	1.000000	30995	159	1.000000	9729044	0.006179
314548994	739626	3744	8871.834360	31481	72	1.000000	30964	138	1.000000	9724112	0.004187
314542051	741853	3865	8867.523259	31491	62	1.000000	31150	188	1.000000	9719239	0.001363
314533830	742080	3829	8869.164439	31685	35	1.000000	31099	91	1.000000	9714464	0.001844
314515800	742181	4020	8908.821069	31964	13	1.000000	31497	90	1.000000	9709613	0.001334
314563087	733712	3839	8870.324203	31640	41	1.000000	31226	102	1.000000	9704822	0.001135
314517802	741488	3845	8885.366932	31638	98	1.000000	30922	100	1.000000	9699925	0.001962
314554601	740956	3786	8894.942047	31494	76	1.000000	31277	80	1.000000	9695124	0.001813
314531232	741482	3898	8853.917654	31393	51	1.000000	31333	103	1.000000	9690337	0.001793
314542846	738339	3897	8866.418439	31609	64	1.000000	30646	203	1.000000	9685606	0.002774
314545603	736076	3813	8853.418597	31562	62	1.000000	30615	169	1.000000	9680680	0.002430
314562477	734229	3831	8865.373420	31733	59	1.000000	30729	143	1.000000	9675897	0.001826
314573867	740514	3961	8862.461346	31469	70	1.000000	31391	24	1.000000	9671136	0.001996
314509709	746214	3882	8887.625671	31536	105	1.000000	31620	38	1.000000	9666420	0.001997
314543705	739426	3852	8858.318896	31587	68	1.000000	31840	13	1.000000	9661472	0.002415
314550086	744150	3913	8865.648472	31485	96	1.000000	31784	21	1.000000	9656694	0.003312
314526778	742529	3928	8866.554441	31143	160	1.000000	31654	51	1.000000	9651856	0.003439
314528704	736536	3814	8862.958972	31433	39	1.000000	31580	33	1.000000	9647132	0.003860
314533830	739121	3888	8850.834593	31698	34	1.000000	31192	96	1.000000	9642368	0.003454
314543396	737444	3844	8849.596426	31902	24	1.000000	30931	98	1.000000	9637545	0.004162
314562098	735775	3718	8849.672035	31763	37	1.000000	31436	70	1.000000	9632740	0.004039
314547038	738564	3886	8868.150637	31557	41	1.000000	31283	57	1.000000	9628036	0.003998
314517752	743672	3985	8884.916937	31570	43	1.000000	31396	58	1.000000	9623217	0.004100
314499209	746732	3863	8835.552280	31511	96	1.000000	31607	66	1.000000	9618364	0.005071
314540227	736299	3772	8880.994600	30702	197	1.000000	31405	70	1.000000	9613504	0.004871
314578438	733811	3816	8868.039982	31033	95	1.000000	31223	75	1.000000	9608592	0.004020
314554026	740025	3788	8855.675909	31338	50	1.000000	31429	71	1.000000	9603937	0.004093
314518442	742660	3806	8861.423387	31784	31	1.000000	31183	89	1.000000	9599106	0.003107
314530700	742485	3844	8852.298560	31672	16	1.000000	31237	95	1.000000	9594376	0.003061
314539219	742137	3801	8910.408928	31496	10	1.000000	31126	123	1.000000	9589636	0.002747
314527786	741621	3896	8897.236072	31656	19	1.000000	30833	201	1.000000	9584765	0.002742
314546999	739331	3930	8862.012382	31678	58	1.000000	30828	246	1.000000	9580058	0.002622
314571844	735111	3792	8870.029121	31669	12	1.000000	31109	122	1.000000	9575291	0.002632
314564776	735241	3825	8841.638174	31348	29	1.000000	30904	157	1.000000	9570553	0.002602
314545529	743443	3931	8896.694350	31655	24	1.000000	30960	119	1.000000	9565759	0.002621
314517274	744216	3898	8879.162812	31645	19	1.000000	30633	235	1.000000	9561046	0.002478
314515455	738190	3857	8880.888168	31603	41	1.000000	30629	285	1.000000	9556240	0.002442
314560567	733078	3836	8825.803870	31673	42	1.000000	31100	100	1.000000	9551451	0.002704
314565860	740986	3930	8867.828228	31398	52	1.000000	31227	99	1.000000	9546560	0.002884
314516250	743066	3810	8895.768200	31399	85	1.000000	31117	121	1.000000	9541813	0.002716
314514443	743684	3938	8885.433921	31270	60	1.000000	31411	42	1.000000	9537109	0.002684
314538729	739888	3896	8852.952935	31681	70	1.000000	31573	135	1.000000	9532302	0.002785
314547279	736716	3734	8847.060900	31442	52	1.000000	31149	165	1.000000	9527639	0.003073
314548518	737045	3776	8849.650507	31235	89	1.000000	31413	108	1.000000	9522876	0.002651
314565135	740851	3839	8869.411557	31479	62	1.000000	31144	96	1.000000	9518186	0.002686
npatches	nstrain	runtime	dt	init_x	init_y	init_y_blood	init_z	init_S	beta0	beta1	beta2	beta3	mean_beta	B	d	delta	delta_blood	b[0]	mut	m	CTL	c	g	epsilon	k	het	lambda	rho	omega	x_max	patch.dyna	DELTA	A	VA
10000	1	100.000000	0.001000	21900	9499	5000000	0.001000	10000000	7.618154	13.139421	13.172556	9.192444	11	800000000	0.010000	1.000000	432.000000	80000	0.000050	0.004800	1	0.001000	1.000000	2.500000	12.000000	0.500000	0.000000	0.000000	0.000000	31872	0	10.000000	7.000000	1.000000
sus	inf	inf_blood	z	x[0]	y[0][0]	z[0]	x[1]	y[1][0]	z[1]	S[0]	synchrony
219000000	94990000	5000000	10.000000	21900	9499	0.001000	21900	9499	0.001000	10000000	0.000000
297552218	413008	2168	9735.035144	30433	0	0.749553	29501	22	1.000000	9995067	0.000000
315958828	166565	878	6137.277421	31653	7	0.965692	31718	6	0.999950	9989995	0.000000
317613582	170138	903	5748.019246	31826	4	0.295601	31725	4	0.903964	9984925	0.000000
317678663	175989	929	5928.065232	31814	0	0.213175	31930	2	0.985943	9979917	0.000000
317689231	174790	893	5893.087535	31971	2	0.773627	31769	1	0.270831	9974876	0.000000
317701155	175564	915	5950.084899	31892	1	0.752370	31747	0	0.770589	9969793	0.000000
317688599	179479	931	5917.474992	31884	2	0.352146	31931	1	0.923770	9964823	0.000000
317682362	178118	912	5918.299928	31737	3	0.118080	31701	0	0.166090	9959770	0.000000
317674984	180991	929	5961.011653	31829	0	0.378314	31732	27	0.356337	9954782	0.000000
317661514	182696	965	5948.356186	32082	7	0.194796	31653	8	1.000000	9949908	0.000000
317660078	181485	942	6034.479572	31896	3	0.504261	31788	1	0.861346	9944854	0.000000
317673184	181014	895	5919.724744	31799	2	0.623583	31991	3	0.402716	9940002	0.000000
317683575	180481	926	5994.095666	31947	0	0.305047	31939	0	0.798038	9935052	0.000000
317675797	181748	924	5926.059255	31929	3	0.935762	31914	26	0.993173	9930045	0.000000
317674319	183361	975	6000.420131	31909	0	0.299961	31767	0	0.603336	9925079	0.000000
317673466	184119	957	5995.015393	31691	0	0.024888	32020	1	0.068645	9920058	0.000000
317665175	180060	902	5918.280622	31655	2	0.841894	31822	5	0.999518	9915138	0.000000
317654051	180989	937	5955.636100	31876	0	0.336111	31843	14	0.985695	9910081	0.000000
317667058	183743	956	5994.906412	31893	0	0.033158	32077	4	0.677901	9905166	0.000000
317686396	180400	957	5984.157288	31787	0	0.503320	32071	12	0.619002	9900275	0.000000
317677684	180023	981	5980.722777	31826	3	0.406357	31821	18	0.992512	9895253	0.000000
317661872	180444	882	5932.392253	31780	0	0.319530	31662	16	0.999285	9890280	0.000000
317670651	181998	918	5971.540937	31856	0	0.033752	31734	3	0.826447	9885307	0.000000
317690416	180370	961	5972.791393	31926	0	0.643961	31799	32	0.997405	9880340	0.000000
317687987	177987	923	5880.001795	32135	2	0.095360	31601	7	1.000000	9875312	0.000000
317682635	179486	948	5960.691923	31964	1	0.010683	31850	6	0.285705	9870359	0.000000
317691724	177131	914	5899.904368	32073	4	0.943458	31916	4	0.913351	9865407	0.000000
317684994	179886	930	5946.352550	31750	6	0.421100	31819	0	0.410893	9860420	0.000000
317657855	179348	940	5927.964510	32118	1	0.343991	31841	2	0.997983	9855327	0.000000
317671400	180896	953	5945.941781	31850	0	0.421449	31817	0	0.226265	9850438	0.000000
317662475	180260	906	5917.362037	31893	5	0.102707	31541	21	1.000000	9845517	0.000000
317698224	178593	920	5954.276728	31630	0	0.426456	31901	0	0.282243	9840490	0.000000
317636008	181667	898	5984.288320	31701	0	0.244668	31919	0	0.593044	9835581	0.000000
317665590	178827	880	5923.096575	31903	0	0.026315	31849	9	0.910134	9830591	0.000000
317671637	181612	942	5996.242811	31887	5	0.946499	31792	0	0.740839	9825562	0.000000
317657567	182730	957	5981.356574	31820	0	0.297209	31708	12	0.998920	9820704	0.000000
317680526	182712	943	6010.599631	31884	2	0.069053	31960	11	0.997909	9815915	0.000000
317697661	178493	884	5972.379755	31838	0	0.348101	32041	0	0.384601	9811093	0.000000
317677760	181694	965	5887.546082	31909	2	0.727613	31880	0	0.774365	9806145	0.000000
317669875	180540	909	6009.053992	31867	3	0.884259	31943	21	0.966828	9801307	-1.#IND00
317648039	183746	948	5951.840042	31976	0	0.361231	31948	4	0.537714	9796273	-1.#IND00
317664865	185284	985	6069.258008	32029	0	0.314469	32032	5	0.990966	9791383	-1.#IND00
317647919	182899	966	5982.757612	31812	0	0.579950	31872	6	0.403923	9786509	0.005540
317668994	180106	937	5964.704412	32063	0	0.048886	31613	2	0.799994	9781681	0.008701
317672241	179114	862	5948.821138	31724	10	0.343012	31997	2	0.372519	9776731	0.004524
317671064	179438	985	5931.483547	31767	0	0.458475	31881	5	0.302349	9771868	0.006459
317681735	181855	910	5928.973346	31751	7	0.210167	31912	13	0.999688	9767016	-0.000232
317666155	180994	987	5988.034164	31886	0	0.225107	31721	1	0.959085	9762211	0.000551
317674418	182833	920	6010.373239	31970	3	0.041280	31680	6	0.723976	9757360	0.002915
317661742	184972	952	6005.014143	31744	0	0.355491	31954	8	0.974525	9752441	0.003498
317671697	181276	963	5948.691806	31958	0	0.535226	32045	14	0.765326	9747579	0.002515
317652587	182819	982	5924.311296	31968	7	0.303929	31747	5	0.999983	9742737	0.001847
317648731	181115	953	5976.851899	31694	2	0.474190	31790	9	0.872640	9737881	0.000972
317670119	181624	909	5933.939381	31824	0	0.062377	31714	1	0.864220	9733021	0.002500
317637786	184281	958	5980.775146	31915	0	0.005466	31829	0	0.089436	9728111	0.004807
317654979	185170	900	5998.890171	31961	25	0.388855	31757	12	0.993229	9723205	0.003937
317639203	184203	985	5986.224500	31948	1	0.513513	31778	5	0.772940	9718289	0.005134
317659629	181606	921	5970.519392	31897	0	0.147279	31823	8	0.994764	9713445	0.004875
317663141	179627	941	5956.890794	32114	4	0.024331	31904	12	0.868357	9708621	0.005104
317676318	183043	952	5971.498273	31757	1	0.607831	31960	10	0.973195	9703722	0.004855
317659568	184532	964	6023.359770	31947	0	0.430985	31933	0	0.524544	9698941	0.006003
317645946	186682	915	5986.600851	31746	0	0.690180	31771	21	0.999744	9694080	0.006006
317626805	183560	929	6000.873889	31878	3	0.198499	31831	7	1.000000	9689289	0.005122
317675410	180896	912	5978.670265	31902	0	0.248766	31965	0	0.123439	9684423	0.005030
317648465	182886	935	5927.820462	31885	17	0.719049	31939	0	0.659042	9679668	0.005408
317670102	182109	911	5942.497581	31974	0	0.536586	31809	10	0.995588	9674877	0.005416
317677049	181351	966	5988.696941	31879	8	0.532597	31883	0	0.682906	9669956	0.005308
317670348	181626	969	5989.915790	31980	0	0.157030	31975	2	0.731573	9665031	0.005090
317683754	181660	915	5976.574999	31879	3	0.090099	31784	0	0.260082	9660146	0.005566
317649822	186458	964	5991.280544	31816	0	0.893968	32029	10	0.995030	9655275	0.003705
317641060	184411	929	5997.616802	31865	0	0.448236	31651	5	0.826917	9650388	0.004584
317695391	180397	928	6001.277663	31738	14	0.198616	31760	1	0.693783	9645502	0.004698
317682796	182057	958	5933.681658	31783	0	0.295289	31759	5	0.882524	9640642	0.003992
317684992	179921	872	5928.017891	31944	4	0.798099	31664	0	0.788340	9635727	0.005371
317679203	181189	886	5961.269212	31970	1	0.113094	31754	0	0.067054	9630911	0.005062
317682886	179497	919	5926.212493	31914	10	0.060758	31731	31	0.998099	9626100	0.004571
317683444	179615	905	5936.934504	31686	0	0.758732	32094	0	0.461813	9621356	0.004439
317681307	182126	921	5951.252519	31842	2	0.177444	31913	9	0.961630	9616546	0.003862
317667156	181193	979	6049.980341	31893	3	0.724223	32027	0	0.598216	9611892	0.003575
317694745	177951	935	5941.306635	31990	7	0.476588	31912	8	0.992911	9607065	0.004064
317682273	176884	889	5916.025888	31962	0	0.388027	31724	4	0.999211	9602219	0.004090
317680414	177157	915	5923.543031	31937	0	0.623707	31930	6	0.999995	9597452	0.004025
317683394	177695	859	5916.511679	31965	2	0.402609	31880	5	0.582354	9592623	0.004498
317670680	178960	946	5934.569305	31819	0	0.591800	31909	1	0.889965	9587846	0.004212
317679123	182366	942	5987.421516	31991	4	0.553018	31789	10	0.321068	9583021	0.004119
317654611	182901	943	5980.921922	31737	5	0.684596	31649	0	0.498160	9578144	0.004856
317665175	182762	952	5963.240155	31898	0	0.204606	31555	21	0.939114	9573431	0.004868
317649029	182456	889	5973.253998	31661	10	0.983770	31929	18	1.000000	9568645	0.004703
317638774	183704	992	5962.616857	31730	3	0.850460	31866	5	0.933144	9563813	0.004575
317657333	182040	973	5985.310010	31787	1	0.422190	31981	2	0.429583	9559039	0.005007
317683886	180370	940	5910.958351	31838	10	0.414481	32028	1	0.681043	9554251	0.004919
317691024	181524	944	5954.503983	31811	0	0.268690	31760	20	0.925249	9549500	0.005039
317682524	178542	901	5906.280083	31758	0	0.088739	31732	2	0.674014	9544825	0.004848
317669495	185213	992	5988.746622	31866	5	0.022574	31698	2	0.990033	9540117	0.004846
317655400	181457	955	5974.199333	31933	0	0.823596	31810	2	0.839407	9535366	0.004918
317681443	181451	892	5954.691651	32116	2	0.679464	31743	10	0.965524	9530587	0.005329
317671982	182217	930	5957.212999	31979	0	0.128547	31697	25	1.000000	9525719	0.005604
317668153	175821	843	5942.654111	31859	5	0.634254	31793	3	0.924315	9521044	0.005542
317674736	180520	961	5900.707355	31804	1	0.407480	31863	21	0.999302	9516387	0.005013
npatches	nstrain	runtime	dt	init_x	init_y	init_y_blood	init_z	init_S	beta0	beta1	beta2	beta3	mean_beta	B	d	delta	delta_blood	b[0]	mut	m	CTL	c	g	epsilon	k	het	lambda	rho	omega	x_max	patch.dyna	DELTA	A	VA
10000	1	100.000000	0.001000	21900	9499	5000000	0.001000	10000000	15.248578	6.106634	12.750802	6.182144	11	800000000	0.010000	1.000000	432.000000	80000	0.000050	0.004800	1	0.001000	1.000000	2.500000	13.000000	0.500000	0.000000	0.000000	0.000000	31872	0	10.000000	7.000000	1.000000
sus	inf	inf_blood	z	x[0]	y[0][0]	z[0]	x[1]	y[1][0]	z[1]	S[0]	synchrony
219000000	94990000	5000000	10.000000	21900	9499	0.001000	21900	9499	0.001000	10000000	0.000000
299800523	201151	1057	9236.695663	29092	58	1.000000	30694	0	0.951177	9994842	0.000000
316863685	45679	197	4139.061005	31682	16	1.000000	31883	1	0.079356	9989836	0.000000
318386465	41706	218	3012.409123	31785	0	0.193083	31602	2	0.014011	9984834	0.000000
318446257	54772	256	3404.460045	31826	25	0.178660	31817	0	0.427456	9979849	0.000000
318397404	64299	307	3988.599538	31856	10	1.000000	31831	2	0.060348	9974766	0.000000
318374392	60780	302	4090.223548	31720	4	0.703520	32010	0	0.020160	9969737	0.000000
318420608	58214	351	3908.739001	31849	0	0.647137	32025	0	0.002168	9964757	0.000000
318420370	56903	290	3825.982511	32019	0	0.053916	31894	9	0.045599	9959904	0.000000
318425465	57876	303	3769.152063	31682	0	0.004775	31924	0	0.240608	9954915	0.000000
318412578	57930	299	3877.976327	31574	24	1.000000	31789	8	0.267421	9950004	0.000000
318435891	57105	307	3853.387958	31429	0	0.354547	31812	1	0.136753	9944973	0.000000
318429767	58396	301	3870.250840	31674	0	0.029350	31794	0	0.012044	9940027	0.000000
318427749	57196	300	3851.355597	31791	0	0.002766	31585	16	0.091616	9935017	0.000000
318427705	55578	302	3863.339292	31997	14	0.002339	31768	0	0.183801	9930061	0.000000
318415306	58300	305	3816.408056	31499	15	1.000000	31779	3	0.518119	9924982	0.000000
318409148	58633	339	3822.973994	31933	1	0.240264	31847	1	0.053649	9920122	0.000000
318400745	59506	298	3943.648197	32143	0	0.020342	31720	1	0.005797	9915263	0.000000
318417423	55814	275	3867.550451	31844	48	0.804408	31606	0	0.002177	9910361	0.000000
318423791	58232	311	3748.058420	31543	23	1.000000	31775	0	0.000566	9905410	0.000000
318393532	61074	299	3929.342009	31752	0	0.558711	31782	4	0.000963	9900417	0.000000
318402869	60333	324	3885.524672	31930	0	0.046040	31911	11	0.212792	9895549	0.000000
318386378	59639	304	3942.951554	31685	0	0.004372	31922	0	0.136769	9890513	0.000000
318413551	59484	321	3940.502329	31810	4	0.000780	31975	7	0.230517	9885721	0.000000
318401100	59574	277	3901.662960	31605	46	1.000000	32010	0	0.102754	9880893	0.000000
318398962	60861	316	3943.406954	31813	6	1.000000	31963	0	0.312080	9876045	0.000000
318406041	60754	300	3937.994572	31942	0	0.438389	31836	1	0.045226	9871195	0.000000
318424818	56747	263	3917.852447	31642	6	0.999992	31798	1	0.169960	9866241	0.000000
318431359	56361	289	3771.465554	31806	0	0.249564	31763	1	0.326093	9861315	0.000000
318428319	59808	333	3828.738487	32023	11	0.090057	31746	0	0.130776	9856451	0.000000
318406376	57938	282	3920.926599	31639	10	1.000000	32042	4	0.179474	9851483	0.000000
318417681	58647	315	3873.851390	31929	0	0.282638	31914	2	0.134656	9846510	0.000000
318430387	55329	319	3829.593551	31920	27	0.535625	31934	4	0.214495	9841550	0.000000
318418419	60796	322	3844.621840	31577	16	1.000000	31756	0	0.064127	9836606	0.000000
318407787	59427	273	3948.501078	31566	0	0.593356	31785	0	0.005732	9831684	0.000000
318419429	58462	316	3851.742334	31724	32	0.965287	31989	5	0.005874	9826779	0.000000
318423565	56574	324	3820.017378	31653	0	0.676261	31865	0	0.430286	9821805	0.000000
318420246	58729	308	3873.225986	31957	0	0.057889	31949	0	0.309496	9816824	0.000000
318416370	57789	308	3838.425522	31556	40	1.000000	31806	0	0.461285	9811791	0.000000
318403515	61374	298	3973.731118	31816	10	1.000000	32002	0	0.038076	9806879	0.000000
318410782	58178	295	3902.576478	32040	1	0.509572	31919	0	0.021133	9801961	-1.#IND00
318431144	57142	284	3854.691385	31877	0	0.493558	31689	2	0.007172	9797141	-1.#IND00
318426552	55993	301	3842.877204	31788	1	0.924972	32155	8	0.318443	9792316	-1.#IND00
318394453	59231	311	3799.204241	31715	1	0.079206	32049	0	0.103739	9787347	-1.#IND00
318427361	58278	308	3884.392798	31738	8	0.999985	31982	0	0.010376	9782344	-1.#IND00
318415274	58844	273	3844.524145	31815	3	1.000000	31893	0	0.001215	9777423	-1.#IND00
318415525	59915	306	3870.756840	31742	8	0.452071	31854	0	0.000492	9772484	-0.006582
318420527	60236	284	3926.242361	31819	2	0.993863	31832	0	0.000407	9767613	-0.005569
318440100	56366	296	3859.297139	31967	0	0.245119	31934	9	0.025967	9762742	-0.001967
318435556	57476	299	3831.558792	31721	27	0.999962	31767	0	0.476871	9757807	-0.005614
318423647	58629	341	3808.979084	31609	0	0.757241	31962	0	0.086866	9752878	-0.004770
318390383	60964	325	3883.188975	31906	0	0.115289	32100	1	0.015082	9747897	-0.003703
318418602	60695	310	3997.579737	31846	5	0.014650	31838	0	0.001854	9743069	-0.000058
318413824	57030	256	3875.759433	31910	3	1.000000	31918	2	0.000860	9738219	-0.001089
318436022	58430	280	3849.885260	31988	0	0.138829	32028	0	0.002137	9733348	-0.001343
318432232	57412	306	3837.855706	32054	0	0.012028	31908	2	0.000677	9728417	-0.000661
318434183	56832	277	3855.334047	31805	7	0.999888	31809	0	0.000589	9723571	-0.000801
318419324	58097	288	3822.479574	31843	0	0.268202	31978	0	0.000415	9718866	-0.000637
318424730	57116	307	3844.770358	31665	2	0.033043	31713	0	0.000407	9713950	-0.000549
318419566	55841	323	3736.148110	31699	22	1.000000	31915	0	0.000435	9709252	-0.001147
318416718	57809	282	3795.508263	31752	0	0.447431	31971	0	0.000403	9704410	-0.001498
318433768	58825	300	3860.479964	31978	0	0.041626	31834	12	0.004040	9699576	-0.000691
318387210	60342	316	3854.877942	31633	37	1.000000	31857	1	0.462206	9694809	-0.000543
318408689	59764	340	3949.447537	31947	1	0.930956	31949	1	0.218124	9689987	-0.000382
318439119	57576	284	3866.412920	31786	2	0.139441	32108	1	0.093803	9685178	-0.000252
318415185	57446	294	3839.305945	31694	45	1.000000	32054	0	0.071159	9680339	-0.000193
318412078	58284	293	3863.346968	31597	22	1.000000	31976	0	0.006184	9675588	-0.000280
318406788	58646	296	3877.110881	31513	0	0.259092	32124	6	0.007328	9670756	-0.001051
318417226	60285	317	3920.300842	32049	5	0.997138	31876	0	0.356900	9665905	-0.000758
318410059	58807	300	3911.229189	31978	30	1.000000	32042	3	0.072738	9660809	0.000030
318406059	56768	308	3871.814644	31615	45	1.000000	31777	1	0.016151	9655918	0.000220
318438545	58142	293	3849.134725	31759	12	1.000000	31709	0	0.020748	9651003	0.000218
318431079	55951	292	3813.012365	31790	0	0.792570	31905	0	0.367240	9646187	0.000112
318447892	57585	291	3781.363554	32135	0	0.065157	31973	0	0.030388	9641373	0.000844
318428723	59083	313	3916.989135	31893	27	0.999947	31879	0	0.003108	9636643	0.000901
318410460	59093	296	3922.365474	32080	0	0.619812	31777	0	0.000621	9631836	0.000899
318414051	56724	297	3803.566239	31882	9	0.994290	31903	13	0.006470	9627058	0.000575
318420056	57453	303	3808.895250	31883	18	1.000000	31489	1	0.841622	9622151	-0.000016
318411549	59263	321	3865.745531	31754	0	0.273361	31806	1	0.073886	9617305	0.000471
318397274	57761	292	3924.807990	31884	0	0.029219	31746	0	0.346788	9612453	0.000070
318424432	58116	292	3887.622479	31929	0	0.002756	31856	0	0.028716	9607762	0.000361
318419213	57115	291	3843.943441	31655	44	1.000000	31796	6	0.014815	9603005	0.000251
318424734	58361	322	3830.197945	32020	10	1.000000	31505	2	0.425577	9598124	0.000582
318425079	57889	278	3823.855702	31857	13	0.842171	31883	0	0.289358	9593325	0.000339
318399009	59814	309	3888.128821	31724	0	0.842310	31849	0	0.043259	9588581	0.002124
318415608	60127	275	3973.869005	31869	10	0.887419	31828	1	0.004413	9583783	0.000127
318401990	57722	308	3893.739927	32030	0	0.232943	31866	0	0.000730	9578986	-0.000349
318408918	58558	304	3879.874071	31886	0	0.019409	31822	1	0.001030	9574116	-0.001461
318409459	59804	344	3844.054583	31874	0	0.001954	31904	0	0.000529	9569365	-0.001266
318395297	59647	351	3910.084653	31852	4	0.000628	31839	0	0.000410	9564636	-0.001523
318397775	57823	311	3886.076481	31869	11	1.000000	31935	1	0.001631	9559859	-0.001541
318427810	57519	293	3804.047220	31721	1	0.864770	31691	0	0.000574	9554977	-0.001338
318419261	59647	307	3908.945569	32013	1	0.089231	31805	0	0.000414	9550192	-0.001196
318379820	60441	326	3923.614830	31729	21	1.000000	31980	0	0.000415	9545322	-0.001357
318409110	57235	311	3855.819927	31940	3	1.000000	31878	0	0.000401	9540563	-0.000927
318405783	59297	336	3840.362388	31809	12	0.266778	32004	0	0.000419	9535744	-0.000947
318410227	58044	300	3960.559833	31640	4	0.999998	31991	0	0.000401	9531027	-0.000942
318456020	56037	344	3818.908958	31764	0	0.103284	32041	0	0.000400	9526285	-0.000424
318418399	58880	305	3879.808847	31869	21	0.999999	31923	0	0.000400	9521484	-0.000529
318438004	57631	289	3892.660947	31814	6	1.000000	31636	14	0.006526	9516711	-0.000161
npatches	nstrain	runtime	dt	init_x	init_y	init_y_blood	init_z	init_S	beta0	beta1	beta2	beta3	mean_beta	B	d	delta	delta_blood	b[0]	mut	m	CTL	c	g	epsilon	k	het	lambda	rho	omega	x_max	patch.dyna	DELTA	A	VA
10000	1	100.000000	0.001000	21900	9499	5000000	0.001000	10000000	5.987607	10.049712	15.421245	7.003910	11	800000000	0.010000	1.000000	432.000000	80000	0.000050	0.004800	1	0.001000	1.000000	2.500000	14.000000	0.500000	0.000000	0.000000	0.000000	31872	0	10.000000	7.000000	1.000000
sus	inf	inf_blood	z	x[0]	y[0][0]	z[0]	x[1]	y[1][0]	z[1]	S[0]	synchrony
219000000	94990000	5000000	10.000000	21900	9499	0.001000	21900	9499	0.001000	10000000	0.000000
301693413	86149	470	8471.075312	30783	0	0.731849	30133	4	1.000000	9994887	0.000000
317244904	10873	43	2428.934217	31824	0	0.060332	31736	0	0.085623	9989826	0.000000
318524628	10336	62	1072.818189	31846	0	0.005299	31847	0	0.007366	9984865	0.000000
318607084	31173	160	1372.917532	31986	0	0.000800	31912	0	0.000969	9979845	0.000000
318410122	81964	445	3240.659812	31889	0	0.000433	31799	2	0.000633	9974743	0.000000
318344760	65927	317	4588.955862	31844	9	0.000901	31862	3	0.999731	9969776	0.000000
318495672	29273	149	3271.684739	31840	0	0.601024	31884	0	0.090436	9964777	0.000000
318601881	26567	127	2237.018823	31771	0	0.049499	31905	0	0.007760	9959749	0.000000
318538827	42544	253	2435.205306	32026	0	0.004414	31872	9	0.003540	9954758	0.000000
318451759	59713	279	3398.159560	31641	0	0.000728	31886	0	0.338802	9949770	0.000000
318461846	49269	250	3686.263590	31775	0	0.000427	31944	0	0.028448	9944737	0.000000
318529973	34376	192	3032.068351	31982	0	0.000417	31708	2	0.002918	9939722	0.000000
318552391	34280	184	2593.434553	31948	0	0.000401	32039	4	0.986445	9934819	0.000000
318523030	43468	232	2796.213063	32083	0	0.000400	31845	0	0.196248	9929816	0.000000
318490653	49037	259	3178.385634	31991	0	0.000400	31751	0	0.737307	9924921	0.000000
318476057	47784	244	3337.335712	32066	4	0.000759	31815	0	0.448205	9919940	0.000000
318515539	40960	205	3194.194429	31849	11	0.835304	31890	0	0.038858	9914915	0.000000
318508384	38875	188	2949.906931	31699	2	0.460232	32040	1	0.003649	9909890	0.000000
318512280	41824	232	2878.187690	31600	4	0.104746	31738	2	0.965342	9905011	0.000000
318485293	45124	239	3112.871884	31765	0	0.270319	31766	0	0.085677	9900068	0.000000
318496447	44988	241	3201.428188	31988	0	0.025246	32009	0	0.007371	9895126	0.000000
318517822	42276	234	3073.554733	31729	0	0.002431	31873	1	0.001013	9890171	0.000000
318501371	41272	207	3033.566997	31931	5	0.003260	31788	3	0.991227	9885307	0.000000
318512020	41811	227	3024.426723	31919	2	0.779783	31862	1	0.102753	9880361	0.000000
318496526	43008	226	3084.925448	31892	0	0.078250	31879	0	0.599856	9875475	0.000000
318513044	44307	231	3049.391421	31984	2	0.057833	31764	0	0.719161	9870442	0.000000
318496310	43058	235	3152.983937	31786	1	0.242261	31755	0	0.361017	9865480	0.000000
318530520	40113	204	3039.421238	31856	0	0.026365	31700	1	0.029879	9860556	0.000000
318531449	41625	205	2958.530301	31920	4	0.730556	31918	0	0.003698	9855575	0.000000
318518817	45533	241	3050.271192	31782	0	0.212313	31846	0	0.000669	9850659	0.000000
318512593	45799	235	3241.080421	31817	1	0.018945	31695	15	0.001653	9845651	0.000000
318484181	42227	255	3169.142212	31711	0	0.002005	31632	0	0.691756	9840743	0.000000
318520448	39647	211	2947.151968	32012	0	0.000730	31909	1	0.061512	9835782	0.000000
318519940	41080	211	2898.271961	31974	9	0.013862	31760	0	0.007486	9830855	0.000000
318492619	44608	233	3120.107579	31780	0	0.209667	31765	31	0.081859	9825992	0.000000
318496629	41784	228	3054.176379	31932	2	0.147187	31828	0	0.219754	9820977	0.000000
318514753	41105	206	2969.819199	32025	2	0.205739	31891	0	0.018331	9816155	0.000000
318527697	42508	195	3003.307168	31718	0	0.020932	31808	28	0.349580	9811235	0.000000
318532277	41972	220	2995.562335	31935	0	0.002078	32147	1	0.218987	9806309	0.000000
318480203	45156	250	3146.596604	31832	0	0.000565	31655	0	0.581095	9801423	-1.#IND00
318505688	42942	230	3176.195546	31777	0	0.000413	31958	0	0.052363	9796492	-1.#IND00
318516488	39799	224	2988.525815	31674	0	0.000401	31907	0	0.004855	9791607	-1.#IND00
318517113	40996	217	2946.889413	31904	5	0.042517	31885	2	0.001362	9786717	-1.#IND00
318518876	42686	230	2982.626441	31901	0	0.342788	31883	2	0.833346	9781787	-1.#IND00
318487502	45204	229	3160.249731	32014	1	0.078521	31869	0	0.115786	9776923	-1.#IND00
318511068	42311	235	3170.669061	31756	1	0.601047	31815	0	0.009832	9772072	-1.#IND00
318509429	40399	227	3031.104153	31722	2	0.116969	31902	6	0.910227	9767292	-1.#IND00
318529507	41731	213	2950.409357	31912	0	0.014910	31928	0	0.122500	9762366	0.001188
318531641	41275	211	2992.108616	31792	0	0.002541	31916	0	0.013096	9757534	0.003668
318512270	45572	231	3064.980764	31992	2	0.001365	31782	7	0.010143	9752741	0.005572
318488343	47006	286	3293.833512	31780	15	0.171487	31934	0	0.418469	9747859	0.007158
318519495	39964	211	3074.829636	31937	0	0.261797	31966	0	0.034575	9742928	0.006055
318504752	40801	223	2930.085942	32019	0	0.021801	31852	0	0.003194	9738111	0.003962
318524891	41790	260	2928.035937	31662	0	0.002149	32032	0	0.000752	9733273	0.004423
318505462	46687	235	3128.145435	31841	0	0.000543	31892	15	0.996641	9728534	0.004724
318498050	45312	239	3264.406768	32038	0	0.000412	31925	0	0.248335	9723581	0.003335
318530437	40938	229	3124.235865	31998	0	0.000401	31848	0	0.021241	9718656	0.003319
318531116	39104	193	2958.259228	31854	0	0.000545	31981	6	0.006179	9713616	0.003123
318519905	42436	229	2934.416442	31900	0	0.000412	31763	0	0.500639	9708827	0.003153
318504243	43720	234	3102.309080	31794	0	0.000401	31827	0	0.044473	9703972	0.002857
318516641	44647	224	3181.085504	31906	4	0.002308	31808	0	0.005167	9699096	0.004605
318515844	41803	227	3126.810704	32167	0	0.019649	31985	0	0.000790	9694286	0.003813
318486182	41546	238	3072.094471	31824	0	0.003180	31869	0	0.000432	9689584	0.004245
318530504	42432	224	2983.193089	31952	0	0.000627	31996	0	0.000402	9684838	0.004448
318507765	43010	185	3048.443281	31895	0	0.000418	31761	0	0.000400	9679972	0.004078
318507131	43543	228	3068.532175	31823	3	0.000461	31808	2	0.998568	9675176	0.003869
318493631	43666	224	3107.223431	31861	0	0.533388	31822	0	0.102304	9670249	0.004934
318505898	42694	206	3061.709230	31923	3	0.352594	31864	4	0.022006	9665443	0.005111
318522030	44801	222	3132.894985	31823	2	0.362097	31693	0	0.555685	9660536	0.004758
318509814	42696	226	3129.333229	31862	2	0.130318	32018	0	0.045792	9655845	0.004455
318518457	41085	190	3007.817418	31863	0	0.019329	31782	0	0.004111	9651076	0.003416
318526594	42976	253	3049.504207	31908	11	0.056680	31713	47	0.742940	9646137	0.003491
318538855	42446	228	3028.390107	31803	0	0.251505	31639	0	0.302240	9641448	0.002532
318513887	44135	209	3117.487990	31993	0	0.021460	31774	1	0.028356	9636614	0.003053
318498619	44661	239	3142.061089	31928	0	0.002121	31938	0	0.638496	9631865	0.001640
318491799	41276	209	3086.826920	31996	0	0.000549	31998	0	0.052562	9626975	0.001465
318498124	45153	244	3040.958048	32002	0	0.000412	31596	0	0.004664	9622027	0.001207
318529235	43203	205	3034.271466	32042	0	0.000402	31784	0	0.000748	9617215	0.001219
318533918	43005	199	3017.681446	31951	0	0.000413	32043	0	0.000428	9612411	0.001593
318516536	44460	191	3119.244747	31805	0	0.000401	31935	0	0.000402	9607532	0.001601
318506764	41907	206	3097.552489	32036	0	0.000400	31925	0	0.000400	9602653	0.002056
318491938	43067	233	3042.060495	32023	0	0.000406	31782	32	0.018894	9597898	0.002157
318513712	42179	198	3094.550735	31909	0	0.000400	31804	0	0.407199	9592984	0.002022
318543723	40582	211	2912.593189	32118	13	0.019699	31914	0	0.034449	9588188	0.001769
318506735	42971	225	2912.419050	31870	0	0.174648	32068	0	0.003183	9583507	0.001630
318489383	46281	236	3082.739083	31883	3	0.055559	32028	6	0.039203	9578833	0.002436
318492064	42637	214	3148.702437	31648	0	0.214809	31985	0	0.340335	9574005	0.002553
318511087	42489	224	3098.011778	31905	3	0.077533	31895	1	0.033719	9569240	0.002475
318522535	40881	231	3013.925849	31875	0	0.195583	31832	3	0.749862	9564517	0.002187
318523956	41468	199	2944.970739	32136	0	0.021772	31939	0	0.144825	9559676	0.001958
318466363	44557	236	3096.168903	31926	0	0.002147	31908	0	0.017108	9554911	0.001451
318490784	42561	223	3094.782297	31906	0	0.000547	31823	27	0.894395	9550184	0.001444
318508654	44450	231	3138.304771	31885	4	0.002637	32159	0	0.164704	9545228	0.001509
318523982	40848	215	2969.399999	31946	0	0.001021	31802	0	0.014777	9540397	0.001740
318525258	42732	210	3037.039933	31724	0	0.000451	31811	0	0.001575	9535521	0.002201
318512991	40741	204	2999.836843	32103	0	0.000404	31821	0	0.000496	9530713	0.002189
318528282	43742	203	2931.806377	31912	0	0.000400	32004	0	0.000408	9525932	0.002032
318490198	46145	230	3195.084539	31839	0	0.000403	31941	7	0.002882	9521188	0.001775
318509698	44129	230	3180.863495	31981	0	0.000420	31805	0	0.586967	9516516	0.001584
npatches	nstrain	runtime	dt	init_x	init_y	init_y_blood	init_z	init_S	beta0	beta1	beta2	beta3	mean_beta	B	d	delta	delta_blood	b[0]	mut	m	CTL	c	g	epsilon	k	het	lambda	rho	omega	x_max	patch.dyna	DELTA	A	VA
10000	1	100.000000	0.001000	21900	9499	5000000	0.001000	10000000	7.538938	15.580991	7.815571	13.850388	11	800000000	0.010000	1.000000	432.000000	80000	0.000050	0.004800	1	0.001000	1.000000	2.500000	15.000000	0.500000	0.000000	0.000000	0.000000	31872	0	10.000000	7.000000	1.000000
sus	inf	inf_blood	z	x[0]	y[0][0]	z[0]	x[1]	y[1][0]	z[1]	S[0]	synchrony
219000000	94990000	5000000	10.000000	21900	9499	0.001000	21900	9499	0.001000	10000000	0.000000
302865973	39154	232	7659.520584	30606	0	0.441162	29683	7	1.000000	9995099	0.000000
317425775	3164	14	1457.591943	31837	0	0.036431	31803	0	0.456977	9990135	0.000000
318616463	3842	21	400.313471	31933	0	0.003345	31871	0	0.037723	9985179	0.000000
318676574	13943	67	496.945484	31956	1	0.000647	31821	0	0.003451	9980230	0.000000
318497970	68654	315	1922.278550	32276	0	0.000429	31891	0	0.000649	9975246	0.000000
318322417	80480	406	4638.632445	31646	5	0.002495	31780	14	0.002223	9970293	0.000000
318522659	24634	122	3275.726627	31566	0	0.423657	31544	5	1.000000	9965294	0.000000
318622499	15669	61	1722.907058	31852	0	0.035000	31750	0	0.162531	9960354	0.000000
318593833	27866	129	1602.591430	31747	0	0.003228	31845	0	0.013653	9955346	0.000000
318520347	52268	270	2536.447273	31800	1	0.000809	31633	60	0.276191	9950350	0.000000
318448861	53891	277	3478.226006	31895	0	0.000448	31943	0	0.510685	9945402	0.000000
318534659	32507	161	2988.818333	31807	0	0.000404	31851	0	0.042114	9940430	0.000000
318589089	26180	143	2204.087490	31866	0	0.000400	31838	0	0.003810	9935437	0.000000
318566247	33213	184	2157.195701	31808	0	0.000400	31707	0	0.000679	9930452	0.000000
318505150	45000	268	2708.108321	31837	1	0.000436	31773	0	0.000423	9925583	0.000000
318513886	43805	214	3086.868275	31944	0	0.881068	31619	5	1.000000	9920626	0.000000
318543255	31847	175	2699.327306	31884	0	0.072895	31858	0	0.817220	9915677	0.000000
318579055	30385	157	2264.731522	31889	9	0.977745	31836	0	0.067172	9910810	0.000000
318548770	37715	190	2469.017866	31797	0	0.210182	31855	6	0.999990	9905850	0.000000
318535041	43109	246	2844.991358	32050	0	0.017549	31712	0	0.095204	9900804	0.000000
318531420	36255	195	2828.771825	31901	0	0.007729	31832	4	0.013553	9895838	0.000000
318550332	32651	184	2464.443040	31894	0	0.001037	31765	10	0.999956	9890805	0.000000
318551680	34551	189	2397.739029	31797	6	0.958654	31664	0	0.210097	9885821	0.000000
318548251	38785	210	2545.516212	31746	2	0.192211	31880	1	0.024106	9880853	0.000000
318518928	42002	210	2849.816385	31952	10	0.138759	31760	13	1.000000	9875849	0.000000
318549675	37959	199	2785.050723	31826	0	0.191159	31767	17	0.805379	9870880	0.000000
318531709	33791	178	2651.224896	31945	1	0.035295	31784	0	0.519138	9865959	0.000000
318576832	33841	181	2494.099428	32045	0	0.276499	31680	12	0.999952	9860996	0.000000
318553921	36487	204	2498.676840	31970	0	0.023777	31930	10	0.994565	9856009	0.000000
318522672	38188	212	2677.682390	31820	15	0.098115	31837	0	0.332565	9851199	0.000000
318518437	40318	250	2745.025652	31889	0	0.163282	31685	4	0.996954	9846335	0.000000
318552549	38732	192	2734.168167	31827	7	0.793755	31796	0	0.187881	9841425	0.000000
318549149	32958	176	2573.497720	31957	0	0.139993	32192	28	0.634107	9836541	0.000000
318553910	34046	166	2474.860380	31997	0	0.012982	31892	0	0.661698	9831596	0.000000
318541641	37489	204	2508.215639	31965	0	0.001428	31898	0	0.054459	9826727	0.000000
318547954	38209	197	2696.740761	31988	2	0.959770	31972	17	0.999292	9821783	0.000000
318562454	37639	205	2769.196919	31937	0	0.081191	31869	1	0.706749	9816895	0.000000
318557302	35492	181	2619.226262	31731	0	0.017099	31833	0	0.161884	9811952	0.000000
318538436	35958	158	2583.867903	31733	0	0.001770	31904	0	0.013601	9807089	0.000000
318549174	38286	211	2624.789649	31803	5	0.003065	31861	43	0.999766	9802310	-1.#IND00
318557208	39286	200	2788.352087	31734	0	0.428838	31926	4	0.938439	9797430	-1.#IND00
318553078	35607	212	2647.656101	31922	0	0.035423	31777	0	0.109342	9792558	-1.#IND00
318556815	34138	167	2497.268835	31966	0	0.003635	31872	13	1.000000	9787576	-1.#IND00
318562250	34350	200	2505.434195	32115	0	0.000664	32077	0	0.192141	9782667	-1.#IND00
318555443	38150	207	2589.148438	31911	5	0.928965	32150	0	0.016074	9777805	-1.#IND00
318540476	39608	214	2763.191095	31859	1	0.133843	31849	55	0.283051	9772999	-0.001515
318555781	37623	205	2795.200306	31828	6	0.815737	31628	0	0.379237	9768069	-0.006333
318530242	35617	189	2587.879927	31929	0	0.089874	31913	3	0.983911	9763289	-0.007804
318521424	36343	175	2640.667813	31776	0	0.007714	31856	0	0.105286	9758357	-0.010160
318546265	35588	200	2583.795041	31922	7	0.002027	31837	0	0.009268	9753513	-0.008803
318561093	37433	192	2627.394028	31934	0	0.496615	31688	0	0.001125	9748726	-0.007481
318547105	36803	186	2614.709550	31748	0	0.042489	31772	50	0.127080	9743839	-0.008773
318564164	38861	188	2675.830647	31830	0	0.003841	31582	14	1.000000	9738910	-0.009464
318553557	37273	200	2774.122891	31884	6	0.004820	31672	15	0.526252	9734041	-0.010385
318538521	32841	163	2496.284178	32021	0	0.510986	31950	0	0.299682	9729235	-0.009529
318546610	34177	212	2441.613370	31742	1	0.059755	31664	22	0.952568	9724461	-0.009978
318522081	40098	212	2551.141899	31921	1	0.614295	31973	0	0.428184	9719558	-0.009568
318496006	41595	209	2965.519539	32017	0	0.055632	31821	0	0.035370	9714677	-0.008743
318521545	35882	161	2771.671659	31797	13	0.297182	31921	0	0.003259	9709889	-0.007754
318582692	30928	159	2492.210120	31910	0	0.170299	31819	5	1.000000	9705084	-0.007701
318574633	35891	208	2414.389763	32029	2	0.020186	31592	0	0.088932	9700350	-0.007078
318528183	40128	223	2650.449638	31962	0	0.425266	31752	18	0.053753	9695559	-0.006488
318536634	39867	216	2849.621038	31865	0	0.035131	31741	0	0.609311	9690555	-0.002206
318517978	34020	178	2737.621279	31667	2	0.037174	31702	0	0.050176	9685697	-0.001743
318545080	35745	205	2542.120377	31761	0	0.008267	31988	12	0.016203	9680926	-0.001682
318538446	35448	192	2606.806996	31824	14	0.160048	31782	0	0.765052	9676238	-0.002460
318547957	37915	203	2661.193966	31812	0	0.074365	31914	0	0.106710	9671319	-0.000399
318539143	37645	197	2710.825740	31867	0	0.006446	31729	12	0.993188	9666392	-0.000412
318541307	35502	184	2649.942854	31934	0	0.000894	31912	0	0.116772	9661536	-0.000905
318543083	36346	180	2622.839647	32007	0	0.000443	31682	0	0.010319	9656667	-0.001111
318541749	34726	187	2573.316440	31937	1	0.000416	31680	49	0.872241	9651848	-0.000917
318548063	37922	196	2597.254586	31626	21	0.191246	31423	17	1.000000	9647074	-0.000798
318549413	38743	176	2702.471323	31998	0	0.138692	31857	0	0.162442	9642257	-0.000358
318545235	36566	193	2734.880745	31839	0	0.011705	31675	27	0.997684	9637484	-0.000441
318532451	37854	181	2743.739452	31855	11	0.014999	31995	0	0.292789	9632567	-0.000537
318550330	34975	169	2642.176073	31858	0	0.271057	31890	0	0.024302	9627755	0.000123
318527884	38363	180	2636.472014	31893	0	0.022525	32140	0	0.002354	9622977	0.000599
318528849	36682	214	2688.118666	31918	0	0.002413	31974	0	0.000560	9618119	0.000735
318530219	37118	175	2605.848554	31972	10	0.008234	31572	45	1.000000	9613335	0.000886
318543189	36070	173	2606.547955	32041	0	0.415023	31867	0	0.732846	9608594	-0.000589
318561382	36161	209	2619.643745	31720	0	0.045355	31885	12	0.937258	9603859	-0.001242
318562962	36411	176	2629.048587	31843	6	0.063162	31924	0	0.176341	9599048	-0.002600
318559866	37494	188	2641.552079	31866	0	0.270183	31997	0	0.015183	9594273	-0.002776
318524129	39062	194	2722.489252	31913	1	0.380446	31836	10	0.999997	9589455	-0.003273
318541490	35788	204	2675.602257	31855	3	0.082318	31818	0	0.224106	9584540	-0.003209
318546558	36012	173	2583.785526	31845	0	0.208207	31864	11	0.044583	9579665	-0.002560
318544046	35763	189	2594.812401	32001	0	0.017387	31834	6	1.000000	9574902	-0.002322
318544925	38116	199	2727.348323	31795	0	0.001789	32131	1	0.155586	9570200	-0.002135
318523302	38689	183	2758.887095	31797	0	0.000513	31690	4	0.015490	9565406	-0.002211
318526764	37937	213	2742.901052	31915	0	0.000450	31879	0	0.558349	9560656	-0.002186
318547439	33601	167	2606.503699	32070	1	0.000415	32042	0	0.051307	9555913	-0.002282
318533938	34681	183	2503.566206	31917	1	0.907252	31888	0	0.004561	9550967	-0.002028
318535171	38652	203	2567.175488	31925	0	0.078068	31930	32	1.000000	9546226	-0.002707
318539285	37925	174	2753.897084	32008	6	0.534463	31785	0	0.335399	9541557	-0.002892
318556739	38026	207	2698.870548	31974	0	0.225986	31737	0	0.027785	9536904	-0.002359
318547034	36499	219	2663.461544	31940	0	0.019203	31818	0	0.002638	9532186	-0.002647
318554091	37340	174	2633.389004	31955	0	0.001937	31756	0	0.000583	9527320	-0.002431
318554022	37244	204	2669.691946	31826	25	0.022132	31892	0	0.000415	9522626	-0.002840
318541644	36953	215	2668.808800	31711	0	0.226151	31916	0	0.000401	9517835	-0.002791
npatches	nstrain	runtime	dt	init_x	init_y	init_y_blood	init_z	init_S	beta0	beta1	beta2	beta3	mean_beta	B	d	delta	delta_blood	b[0]	mut	m	CTL	c	g	epsilon	k	het	lambda	rho	omega	x_max	patch.dyna	DELTA	A	VA
10000	1	100.000000	0.001000	21900	9499	5000000	0.001000	10000000	10.119664	7.876431	6.470864	6.835365	11	800000000	0.010000	1.000000	432.000000	80000	0.000050	0.004800	1	0.001000	1.000000	2.500000	16.000000	0.500000	0.000000	0.000000	0.000000	31872	0	10.000000	7.000000	1.000000
sus	inf	inf_blood	z	x[0]	y[0][0]	z[0]	x[1]	y[1][0]	z[1]	S[0]	synchrony
219000000	94990000	5000000	10.000000	21900	9499	0.001000	21900	9499	0.001000	10000000	0.000000
303730443	17680	93	6798.810225	30687	0	0.860088	30577	0	0.415768	9995093	0.000000
317493533	1257	5	958.700972	31750	0	0.070676	31755	0	0.588255	9990107	0.000000
318619186	1619	12	190.247908	31908	0	0.006145	32082	0	0.048455	9985133	0.000000
318684149	6458	26	230.848535	31922	0	0.000869	31946	0	0.004328	9980107	0.000000
318625440	34972	210	911.934520	31786	0	0.000438	32093	0	0.000721	9974973	0.000000
318362349	92891	468	3461.591487	31773	1	0.000480	31986	6	0.001315	9969983	0.000000
318461760	35965	188	3866.714626	31763	0	0.878667	31837	0	0.559858	9965031	0.000000
318635722	13645	76	1774.252695	31772	0	0.072195	31827	0	0.046134	9959972	0.000000
318654919	17964	82	1238.110739	31734	0	0.006269	31904	15	0.035280	9954923	0.000000
318582124	37177	197	1764.288158	31882	1	0.000973	31593	0	0.203194	9949947	0.000000
318474181	53755	274	2940.207829	32135	2	0.000828	31807	0	0.017930	9944948	0.000000
318501270	36454	160	3017.300979	31997	0	0.522537	31959	1	0.003076	9940070	0.000000
318624721	23624	124	2186.169489	31831	0	0.043083	31845	0	0.000722	9935109	0.000000
318614531	25183	127	1778.888106	31944	11	0.065981	31685	0	0.000426	9930124	0.000000
318559728	36487	186	2099.593628	31735	0	0.480506	31832	0	0.000424	9925167	0.000000
318524660	46215	227	2781.791054	31901	0	0.407372	31806	0	0.000402	9920381	0.000000
318525207	35156	201	2810.174350	31874	0	0.033668	31680	4	0.988575	9915459	0.000000
318575877	25292	157	2204.044881	31996	25	0.496219	31832	0	0.116556	9910558	0.000000
318586379	28163	134	1977.700385	31678	0	0.155304	32053	0	0.009895	9905653	0.000000
318568985	35503	168	2265.539247	31786	0	0.013063	31938	4	0.004442	9900900	0.000000
318545224	36020	199	2521.025632	31871	0	0.001435	31705	1	0.750672	9895881	0.000000
318556630	32459	169	2472.623311	31986	0	0.619069	31853	0	0.063145	9890796	0.000000
318557480	31344	150	2292.005321	31709	0	0.070686	31682	0	0.005529	9885895	0.000000
318566978	32907	176	2286.242658	31905	0	0.006145	31915	0	0.000819	9880941	0.000000
318560817	33720	182	2296.146155	31676	2	0.845124	31925	0	0.000434	9876012	0.000000
318563835	32656	156	2327.547331	31927	8	0.807327	31780	0	0.000403	9870871	0.000000
318568936	31970	180	2270.321526	31888	0	0.146470	31717	0	0.000400	9865843	0.000000
318529791	34171	178	2340.443186	31848	0	0.012341	31822	0	0.000404	9860904	0.000000
318539036	33572	201	2410.191425	31767	0	0.001376	31639	0	0.000400	9855997	0.000000
318570047	33479	175	2331.847949	31719	0	0.000480	31976	0	0.000400	9851058	0.000000
318566060	31713	157	2343.734226	31780	1	0.979826	31809	0	0.000400	9846061	0.000000
318554119	32421	149	2269.273202	31789	0	0.491260	32004	0	0.000400	9841291	0.000000
318555909	32483	135	2244.350805	31853	0	0.040526	31705	1	0.916044	9836361	0.000000
318534195	34600	168	2351.181853	31907	0	0.003680	31942	0	0.077602	9831393	0.000000
318539943	34123	197	2389.174511	31931	0	0.000668	31707	7	0.036600	9826460	0.000000
318562303	32122	188	2407.784076	32195	0	0.000424	31766	0	0.486121	9821497	0.000000
318560834	32732	169	2327.288822	31849	2	0.869022	31821	0	0.040106	9816689	0.000000
318563764	31829	163	2307.259125	31839	0	0.073327	31827	0	0.003834	9811737	0.000000
318568244	34362	188	2285.456659	31818	1	0.750177	31744	0	0.000681	9806822	0.000000
318546912	34963	184	2454.418829	31931	6	0.363504	31890	0	0.000423	9802039	-1.#IND00
318557935	32647	155	2400.274656	31771	0	0.220446	31820	8	0.001329	9797313	-1.#IND00
318572683	31402	182	2387.343544	31848	0	0.018388	31813	0	0.320292	9792332	-1.#IND00
318569949	30480	136	2213.785809	31747	1	0.597714	31815	0	0.026550	9787525	-1.#IND00
318572627	31212	164	2188.354331	31807	0	0.292372	31966	0	0.002538	9782721	-1.#IND00
318562801	35663	217	2347.848143	31823	0	0.026108	31824	0	0.000575	9777768	-1.#IND00
318541857	35992	185	2494.187912	31764	0	0.002501	31877	18	0.047028	9772880	-1.#IND00
318557927	33499	168	2468.275316	31875	21	0.916781	31700	0	0.235649	9767998	-1.#IND00
318559905	30143	151	2298.330354	31790	0	0.311579	31860	0	0.019631	9763062	-1.#IND00
318553192	32238	164	2182.447919	31690	0	0.040835	31823	3	0.931021	9758198	-1.#IND00
318558915	33183	190	2342.469807	32049	0	0.003705	31872	0	0.125471	9753257	-1.#IND00
318543873	33277	171	2426.229881	31842	0	0.000670	32124	7	0.016850	9748591	-1.#IND00
318579028	31481	170	2301.221627	31955	25	0.009051	31800	0	0.304047	9743601	-1.#IND00
318562975	32372	181	2285.388969	31955	0	0.195602	31738	11	0.152814	9738703	-1.#IND00
318537020	33391	166	2356.562442	31745	5	0.139464	31827	0	0.077675	9733988	-0.000139
318564969	34839	181	2371.580049	31999	0	0.290012	31922	0	0.007885	9729127	0.000755
318583977	31931	171	2415.721474	32039	10	0.069080	31729	0	0.001063	9724181	0.002597
318571756	33029	194	2282.499271	31926	0	0.197856	31916	10	0.635121	9719358	0.002583
318581335	32632	173	2311.746897	31849	0	0.018649	31759	0	0.153886	9714449	-0.000178
318546678	33545	183	2282.245055	31892	18	0.686786	31879	6	0.047648	9709552	-0.000012
318535796	35396	194	2393.023642	32063	0	0.173693	31730	3	0.855420	9704632	-0.000827
318543261	35700	187	2471.925955	31912	0	0.014566	31847	0	0.117599	9699791	-0.000765
318561961	31370	148	2386.594942	32121	0	0.001560	31856	0	0.010840	9694813	-0.000789
318576072	30274	159	2269.364933	31961	0	0.000495	31770	2	0.464984	9689964	-0.001145
318564677	32143	149	2203.732507	31970	0	0.000408	31994	0	0.060243	9685201	-0.000701
318550684	34595	169	2366.223937	31860	0	0.000527	31989	0	0.005292	9680398	-0.000365
318537310	34001	189	2483.735656	31908	0	0.000434	31773	0	0.531580	9675599	0.000891
318579999	31080	167	2291.561205	31651	0	0.000403	31908	1	0.071412	9670814	0.001382
318582252	30834	154	2215.509526	31622	0	0.000701	31891	0	0.236843	9665997	0.000971
318576955	34228	157	2262.492100	31843	0	0.000622	31745	0	0.020364	9661137	0.000907
318548978	35591	182	2460.663464	31672	0	0.000429	31760	2	0.002906	9656337	0.001233
318556926	33560	166	2474.901476	31786	17	0.005772	31755	0	0.771746	9651489	0.001091
318576595	31360	165	2307.176102	31956	0	0.307922	32182	0	0.063455	9646507	0.001507
318547646	32705	167	2292.443845	31889	1	0.025639	31983	0	0.005554	9641720	0.002007
318569833	33256	200	2353.270572	31745	1	0.828491	31843	1	0.000855	9636786	0.002230
318552387	32339	153	2370.354089	31515	0	0.068165	31834	0	0.698871	9631970	0.002263
318564628	32977	171	2345.277653	31867	0	0.005939	31828	0	0.058480	9627182	0.002516
318556018	34651	185	2388.131985	31769	0	0.000853	31605	1	0.013602	9622316	0.002156
318560874	32325	175	2345.345353	31865	25	0.019980	32108	1	0.001934	9617546	0.001593
318551270	33504	169	2355.021861	32034	0	0.189468	31771	0	0.000531	9612677	0.001915
318553484	33276	183	2366.504105	31984	0	0.920598	31892	0	0.000411	9607848	0.002221
318566666	34373	167	2436.514527	31998	1	0.132600	31747	0	0.000422	9603032	0.001927
318565930	31954	161	2364.316496	31995	0	0.011661	31989	3	0.926033	9598171	0.002203
318564580	31788	149	2305.652636	31891	0	0.001320	31973	0	0.129690	9593448	0.002174
318583376	30690	150	2165.083734	31978	13	0.002621	31840	0	0.010969	9588635	0.001871
318569094	34886	194	2238.627811	31832	0	0.493369	31772	0	0.001264	9583756	0.001956
318539469	36639	211	2509.450272	32072	0	0.040698	31766	0	0.000543	9578893	0.001738
318562701	31504	158	2448.145574	31864	0	0.003694	31713	0	0.000438	9574152	0.001867
318587041	28432	158	2246.286758	31774	24	0.070224	31843	0	0.000413	9569346	0.002025
318606424	31014	162	2132.709356	31902	0	0.186966	31764	0	0.000474	9564492	0.001455
318553463	36025	210	2348.188557	31627	6	0.037675	31950	0	0.000406	9559832	0.001472
318541862	36549	192	2523.285326	31875	1	0.350488	31770	7	0.740335	9555123	0.001415
318575486	32790	169	2423.773632	31988	1	0.105461	31832	0	0.104129	9550333	0.001380
318563411	31921	182	2376.114650	31764	0	0.255818	31897	4	0.921524	9545401	0.000917
318589053	30448	180	2322.865476	32005	0	0.030525	31854	0	0.106476	9540626	0.000760
318568695	32628	175	2251.498470	31815	11	0.814173	31752	2	0.016505	9535717	0.000893
318558475	32845	179	2324.776562	31989	0	0.127440	31854	0	0.002223	9530902	0.000633
318552948	33525	178	2372.332097	31812	0	0.010785	31947	0	0.000549	9526100	0.000815
318545148	33775	157	2384.506134	31824	15	0.181887	31877	31	0.498756	9521311	0.001366
318542774	34921	201	2419.553360	31759	0	0.169629	31760	0	0.135675	9516567	0.001065
npatches	nstrain	runtime	dt	init_x	init_y	init_y_blood	init_z	init_S	beta0	beta1	beta2	beta3	mean_beta	B	d	delta	delta_blood	b[0]	mut	m	CTL	c	g	epsilon	k	het	lambda	rho	omega	x_max	patch.dyna	DELTA	A	VA
10000	1	100.000000	0.001000	21900	9499	5000000	0.001000	10000000	11.513932	16.058553	13.529957	13.155960	11	800000000	0.010000	1.000000	432.000000	80000	0.000050	0.004800	1	0.001000	1.000000	2.500000	17.000000	0.500000	0.000000	0.000000	0.000000	31872	0	10.000000	7.000000	1.000000
sus	inf	inf_blood	z	x[0]	y[0][0]	z[0]	x[1]	y[1][0]	z[1]	S[0]	synchrony
219000000	94990000	5000000	10.000000	21900	9499	0.001000	21900	9499	0.001000	10000000	0.000000
304422525	7742	33	5923.818052	30630	0	0.480350	29716	0	0.812520	9994933	0.000000
317556947	500	2	647.200491	31710	0	0.039634	31939	0	0.066788	9989929	0.000000
318636971	591	3	105.770040	31570	0	0.003607	31568	0	0.005827	9984917	0.000000
318730974	2763	7	78.974421	31826	0	0.000662	31751	0	0.000843	9980043	0.000000
318701651	16542	88	406.067699	31728	1	0.000433	31965	0	0.000436	9975102	0.000000
318493252	67020	335	2010.219068	31961	0	0.000403	31722	3	0.999991	9970078	0.000000
318390989	57274	287	3959.348729	31846	0	0.000400	31941	4	0.309809	9964937	0.000000
318587200	18758	106	2407.290054	31702	9	0.996807	31694	0	0.051941	9959967	0.000000
318668082	14340	78	1333.878892	31889	0	0.166488	31888	0	0.004613	9954880	0.000000
318636371	21590	105	1260.851679	31901	0	0.599479	32049	0	0.000744	9949806	0.000000
318556015	41446	198	2035.510646	31899	0	0.049372	32060	0	0.000428	9944813	0.000000
318512660	44693	215	2874.631744	31885	29	0.701181	32046	3	0.000696	9939857	0.000000
318567460	27275	137	2450.551974	31876	0	0.252677	31619	0	0.567520	9934873	0.000000
318608225	21329	141	1792.705220	31708	0	0.045461	31870	6	0.420923	9929856	0.000000
318597102	25950	144	1661.560660	31856	0	0.004083	31807	0	0.316835	9924919	0.000000
318572853	33540	185	2012.680386	31878	27	0.019733	31768	0	0.054924	9919987	0.000000
318534670	37085	180	2461.471681	31884	0	0.682810	31709	35	0.997998	9915074	0.000000
318569747	29478	151	2351.670714	31823	0	0.056184	31922	0	0.293450	9910166	0.000000
318582784	25433	137	1960.623965	31672	0	0.004960	31799	22	0.143092	9905251	0.000000
318596010	26453	149	1871.898988	31835	0	0.000773	31796	0	0.600290	9900358	0.000000
318581374	30568	153	2021.775321	31983	0	0.000430	32039	8	0.088417	9895398	0.000000
318588952	32514	205	2155.510759	31913	1	0.000599	31593	0	0.637951	9890401	0.000000
318564809	32675	179	2266.897361	31735	0	0.624278	31836	0	0.057206	9885392	0.000000
318560018	29855	141	2221.357664	31823	0	0.051400	31876	0	0.005044	9880532	0.000000
318586920	26585	137	2034.235976	31918	22	0.967110	31804	5	1.000000	9875549	0.000000
318593565	26978	136	1911.402642	31706	1	0.856962	31933	0	0.104075	9870559	0.000000
318576358	29510	168	2018.066447	31943	0	0.070539	31624	3	0.999998	9865636	0.000000
318571168	33668	199	2213.937391	31904	0	0.006133	31813	0	0.129702	9860757	0.000000
318583547	31956	183	2322.213609	31826	0	0.000888	32005	0	0.010970	9855656	0.000000
318586929	26233	145	2062.017240	31641	0	0.000440	31929	0	0.001264	9850829	0.000000
318568166	26764	119	1916.737106	31687	0	0.000403	31937	0	0.000474	9845923	0.000000
318583631	31200	159	2055.311505	31915	0	0.000401	31921	0	0.000406	9841048	0.000000
318560587	34779	197	2309.075641	31838	0	0.598924	31956	0	0.000400	9836132	0.000000
318582736	30301	146	2281.662507	31747	0	0.049327	31732	10	1.000000	9831197	0.000000
318581179	27389	156	2039.194685	31975	0	0.004399	31979	0	0.398154	9826277	0.000000
318589958	27768	144	1938.716410	31879	0	0.000776	31924	0	0.032915	9821497	0.000000
318593404	31288	148	2076.821630	32051	0	0.000431	31791	5	0.999982	9816479	0.000000
318572542	31859	165	2190.166923	31861	48	0.467458	31771	0	0.145671	9811464	0.000000
318560267	30677	143	2185.078125	31751	0	0.247186	31984	0	0.012275	9806553	0.000000
318581773	28764	135	2091.665600	31978	0	0.021372	32070	1	0.001413	9801618	-1.#IND00
318588488	29454	153	2019.858898	31797	0	0.002229	31730	16	1.000000	9796856	-1.#IND00
318570325	29859	157	2069.776741	31855	4	0.995084	31774	0	0.673248	9792039	-1.#IND00
318579601	29871	161	2057.375231	32006	0	0.433041	31722	0	0.055403	9787220	-1.#IND00
318585669	30623	159	2109.206943	31705	0	0.070908	31797	0	0.664941	9782246	-1.#IND00
318572227	29827	152	2135.833512	32066	0	0.006164	32032	0	0.054724	9777250	-1.#IND00
318567953	31765	170	2153.068360	32023	0	0.000871	31703	0	0.004841	9772356	-1.#IND00
318577112	30411	148	2164.012564	31863	41	0.098295	31735	1	0.907241	9767502	-1.#IND00
318572693	28968	144	2141.165227	31680	0	0.209211	31874	3	0.366339	9762608	0.004669
318574824	29945	172	2062.372822	31754	0	0.017469	31677	0	0.576674	9757650	0.004224
318604398	29175	174	2080.576808	32035	10	0.972729	32098	0	0.047508	9752727	0.002032
318582010	29834	137	2105.311626	31961	5	0.507290	31843	0	0.004251	9747847	0.003178
318553011	28808	148	2065.808029	31711	0	0.149636	31929	1	0.000800	9743021	0.003944
318584767	28937	156	1965.218486	32047	0	0.012599	31751	0	0.000435	9738207	0.005521
318572638	31263	150	2054.897326	31651	36	0.526012	31876	50	0.023451	9733295	0.005549
318558196	33582	181	2301.648837	31914	0	0.228949	31729	0	0.624374	9728607	0.005765
318560501	32193	150	2226.263584	31676	1	0.782352	32018	0	0.051408	9723647	0.006073
318582095	28634	156	2178.852928	32039	0	0.064969	31786	3	0.999763	9718720	0.006034
318580849	27963	146	2018.354902	31934	4	0.995436	32054	0	0.094638	9713884	0.005736
318566482	29992	162	2030.572981	31667	2	0.922933	31995	4	0.014746	9709064	0.005436
318567109	30869	154	2076.422210	32131	0	0.117370	32040	0	0.348915	9704116	0.005445
318570972	31894	179	2225.263126	31927	0	0.009962	31917	0	0.028890	9699292	0.005318
318585346	30427	164	2195.756705	31795	0	0.001181	32094	0	0.002729	9694527	0.005476
318585161	27794	142	2015.140434	32020	0	0.000465	31740	59	0.418071	9689730	0.005124
318585111	30128	169	2057.148637	31846	0	0.000405	31833	9	1.000000	9684875	0.005208
318583518	29870	155	2037.093468	31804	19	0.003220	31968	0	0.637332	9680126	0.005564
318556050	30124	164	2121.240760	31918	0	0.497745	31934	0	0.052467	9675364	0.004554
318584651	30712	166	2125.234085	31743	1	0.874126	31940	14	0.999951	9670514	0.004018
318592727	29866	166	2149.906929	31752	3	0.742841	31732	0	0.417961	9665795	0.003863
318579258	28598	150	2070.866023	32049	0	0.327298	31858	1	0.036588	9661092	0.003391
318582746	29453	135	2077.615574	32008	0	0.027912	31830	4	0.957109	9656262	0.002772
318569963	31395	151	2112.457899	31756	0	0.002698	31853	7	0.332635	9651423	0.002845
318573999	28040	137	2092.038172	32055	0	0.000588	31813	0	0.449482	9646669	0.002647
318587620	28948	149	2005.862319	31865	1	0.935183	31849	0	0.037111	9641824	0.001935
318588786	31099	157	2048.146714	31947	0	0.076964	31740	45	0.954463	9636998	0.001737
318574293	31438	163	2240.981772	31839	0	0.006659	31862	0	0.238192	9632194	0.001792
318578368	30261	141	2181.790549	32061	0	0.843761	31834	16	0.228696	9627269	0.001470
318590042	28119	147	2062.642645	31937	0	0.085462	31515	0	0.566405	9622372	0.001970
318575811	27705	141	1949.639574	31798	9	0.017124	31807	0	0.046669	9617591	0.000700
318603037	30782	162	2137.058563	31727	0	0.380249	31609	36	0.999998	9612777	0.000700
318563226	31244	173	2120.881678	31942	0	0.031451	31866	0	0.276820	9607912	0.000378
318560422	31685	187	2154.734984	31841	0	0.002938	31905	0	0.024309	9603239	0.000974
318577324	30634	158	2189.210603	31651	27	0.975607	32081	0	0.002354	9598461	0.000827
318588436	30353	163	2093.782833	31746	0	0.182838	32086	0	0.000560	9593754	0.000166
318558392	30266	165	2103.655987	31782	0	0.015313	31639	13	1.000000	9589049	0.000541
318573182	30235	155	2129.014156	31826	8	0.961269	31820	0	0.257967	9584230	0.000391
318581302	31829	157	2190.784031	32172	6	0.204335	31863	0	0.021455	9579520	0.000377
318610283	31453	173	2173.545850	31949	0	0.282556	32023	0	0.002121	9574849	0.000095
318590502	29769	142	2165.908228	31701	0	0.024708	31911	27	0.004341	9570056	-0.000007
318600342	28591	146	2063.700841	31977	0	0.002387	31803	2	1.000000	9565272	0.000126
318575981	29232	165	2023.357462	31832	0	0.900426	31924	0	0.083982	9560580	0.000340
318561028	32899	168	2160.216515	32050	0	0.073974	31856	0	0.007232	9555699	0.000477
318554450	30579	149	2199.338080	31892	0	0.006414	31835	0	0.000958	9550805	0.000544
318583777	28064	129	2049.241653	31975	0	0.000891	31767	0	0.000445	9545955	0.000636
318586232	28759	145	1988.587148	31933	28	0.026969	31855	0	0.000434	9541139	0.000207
318577125	30763	158	2002.900984	31847	0	0.293833	31759	0	0.000403	9536309	0.000095
318567859	33011	177	2214.690749	31909	2	0.177660	31733	4	0.999996	9531686	0.000428
318592321	29941	152	2141.476703	31978	13	0.141198	31886	0	0.090277	9526801	0.000803
318583168	27992	146	2054.031609	31683	0	0.405882	31841	0	0.007747	9522041	0.000777
318590901	29170	143	2018.395563	32008	0	0.033547	31811	0	0.001000	9517373	0.000606
npatches	nstrain	runtime	dt	init_x	init_y	init_y_blood	init_z	init_S	beta0	beta1	beta2	beta3	mean_beta	B	d	delta	delta_blood	b[0]	mut	m	CTL	c	g	epsilon	k	het	lambda	rho	omega	x_max	patch.dyna	DELTA	A	VA
10000	1	100.000000	0.001000	21900	9499	5000000	0.001000	10000000	8.331558	9.265286	9.619766	8.155919	11	800000000	0.010000	1.000000	432.000000	80000	0.000050	0.004800	1	0.001000	1.000000	2.500000	18.000000	0.500000	0.000000	0.000000	0.000000	31872	0	10.000000	7.000000	1.000000
sus	inf	inf_blood	z	x[0]	y[0][0]	z[0]	x[1]	y[1][0]	z[1]	S[0]	synchrony
219000000	94990000	5000000	10.000000	21900	9499	0.001000	21900	9499	0.001000	10000000	0.000000
305051963	3429	15	5086.805312	30570	0	0.531351	30365	0	0.916122	9994924	0.000000
317606789	185	1	497.921183	31732	0	0.043803	31523	0	0.075257	9989930	0.000000
318621978	262	4	59.880013	32022	0	0.003948	32017	0	0.006519	9984894	0.000000
318724374	1195	8	40.994468	31813	0	0.000690	31690	1	0.000953	9979800	0.000000
318692882	7298	39	174.803205	31895	0	0.000424	31739	0	0.453967	9974635	0.000000
318590425	34987	167	901.560761	31942	0	0.000402	31942	0	0.037477	9969784	0.000000
318450191	70721	301	3084.549246	31913	0	0.000400	31874	1	0.003498	9964883	0.000000
318524768	26519	144	2925.545514	31976	0	0.000400	31672	0	0.584299	9959777	0.000000
318634025	13297	76	1442.397392	31804	0	0.000400	31891	1	0.566289	9954854	0.000000
318655503	15074	86	1005.955272	31769	31	0.115944	31743	0	0.053649	9949826	0.000000
318597431	27207	143	1359.383906	31936	0	0.209676	31747	0	0.568971	9944815	0.000000
318539681	42548	234	2279.192135	31970	0	0.017507	31716	0	0.046879	9939783	0.000000
318558805	31603	159	2437.594069	31993	0	0.851660	31887	7	0.011400	9934945	0.000000
318619392	22079	113	1813.545501	31697	0	0.069987	31840	0	0.462604	9929939	0.000000
318592986	21284	109	1533.168931	31701	0	0.007045	31756	0	0.061512	9924879	0.000000
318613520	28348	143	1689.956710	31914	0	0.000943	31993	0	0.005396	9919946	0.000000
318560873	34994	181	2056.935777	31889	0	0.000444	31810	0	0.000808	9915011	0.000000
318592888	29320	164	2161.029262	31842	8	0.644203	31797	0	0.000433	9909993	0.000000
318599967	24484	128	1930.169353	31909	0	0.101359	32016	0	0.000403	9904940	0.000000
318620024	23686	122	1760.976047	32063	0	0.008653	32002	23	0.006808	9900005	0.000000
318604637	27727	148	1748.641038	32024	2	0.615726	31820	0	0.314930	9895057	0.000000
318585263	30658	177	2012.978337	31846	0	0.319278	31981	1	0.026522	9890171	0.000000
318579145	29504	147	2075.389756	31993	0	0.328895	31627	2	0.003653	9885321	0.000000
318611639	26371	129	1917.382940	32124	0	0.027253	31938	0	0.466218	9880212	0.000000
318603413	26073	134	1869.127563	31982	0	0.002595	31895	0	0.038479	9875176	0.000000
318597835	28325	132	1880.004508	31751	0	0.000619	31925	0	0.003968	9870219	0.000000
318606619	27597	146	1899.846162	31833	7	0.001272	32046	1	0.921906	9865145	0.000000
318577038	28559	154	1943.136142	31784	0	0.204116	31840	0	0.078117	9860125	0.000000
318600809	26623	132	1918.609565	31983	0	0.018978	31780	0	0.006753	9855128	0.000000
318603618	26443	153	1882.397335	31852	0	0.001919	32072	0	0.000919	9850380	0.000000
318595228	27666	137	1869.926326	31806	1	0.720113	31612	0	0.000442	9845421	0.000000
318585366	26771	141	1879.642157	31782	0	0.088854	31883	11	0.904441	9840550	0.000000
318591300	27104	119	1892.477201	31943	0	0.487324	31754	0	0.145490	9835665	0.000000
318608954	26857	138	1854.586040	31596	0	0.040204	31831	0	0.012260	9830840	0.000000
318596166	27055	146	1888.484088	31770	0	0.003654	31951	0	0.001437	9825956	0.000000
318594667	28047	135	1946.021906	31952	0	0.000666	31909	0	0.000485	9821015	0.000000
318580807	27133	128	1890.849805	31850	0	0.000492	31946	0	0.000407	9816218	0.000000
318581533	25670	131	1855.724907	31997	0	0.000407	31807	0	0.000400	9811355	0.000000
318589310	28391	144	1844.312315	31726	0	0.000401	31866	0	0.000400	9806511	0.000000
318593396	28190	132	1933.059306	31884	0	0.000400	32086	16	0.002664	9801513	-1.#IND00
318554413	29206	154	1951.436158	31820	0	0.000422	31684	0	0.205942	9796586	-1.#IND00
318586506	27181	134	1955.486519	31980	5	0.000943	31935	0	0.017202	9791689	-1.#IND00
318592414	25938	136	1794.441855	31671	0	0.453532	31985	0	0.001773	9786741	-1.#IND00
318599353	27830	152	1859.032213	31936	12	0.350181	31837	0	0.000512	9781855	-1.#IND00
318591768	30828	153	2030.768659	31961	4	0.281788	31601	8	0.986986	9777037	-1.#IND00
318586303	25227	121	1959.694710	31932	1	0.405403	31889	0	0.135980	9772275	-1.#IND00
318613405	25695	150	1726.152433	31598	0	0.096969	31902	0	0.011483	9767375	-1.#IND00
318599747	27962	144	1820.068171	31930	0	0.016946	31901	6	0.927070	9762533	-1.#IND00
318591279	27889	146	1855.231928	31824	0	0.001752	31910	3	0.159892	9757788	-1.#IND00
318586311	29107	129	1920.091028	31802	2	0.000713	31644	0	0.162466	9752920	-1.#IND00
318602998	27065	138	1927.882051	31820	0	0.533141	31897	0	0.051736	9748090	-1.#IND00
318580763	25606	150	1855.018835	31974	0	0.043950	31801	0	0.004596	9743234	-1.#IND00
318594409	24918	124	1799.815449	31700	4	0.316566	31857	1	0.843552	9738257	-1.#IND00
318583058	26523	162	1809.237321	32115	5	0.127437	31975	0	0.070497	9733395	-0.001838
318600987	29091	164	1856.873668	31953	0	0.039975	31959	0	0.006130	9728540	-0.002024
318577941	29140	136	1995.325231	31749	0	0.003940	31892	0	0.002627	9723672	-0.001591
318598401	27422	163	1872.151745	32060	0	0.000706	31771	4	0.001087	9718843	-0.001210
318606236	26690	159	1843.229322	32064	0	0.000425	31717	0	0.432603	9713993	-0.000973
318596234	26406	129	1832.253339	31803	0	0.000402	31823	0	0.283794	9709119	-0.001757
318573004	29316	149	1858.423775	32095	0	0.000400	31890	0	0.024769	9704207	-0.001229
318562214	29209	142	1990.109296	31804	0	0.000400	31759	2	0.061340	9699385	0.000486
318592200	26329	123	1912.397734	31710	0	0.736996	31931	0	0.006477	9694530	0.002066
318610335	25606	135	1771.423325	31978	0	0.060614	31757	0	0.001827	9689667	0.002347
318609113	28159	130	1865.283416	32045	1	0.009024	31952	0	0.000516	9684827	0.002899
318591260	29541	184	1949.215611	31866	1	0.805950	31810	0	0.000409	9680071	0.003581
318572583	27370	129	1953.125230	32187	0	0.071113	31755	0	0.472133	9675082	0.004418
318591896	27948	146	1918.785313	31896	0	0.006583	31655	0	0.039336	9670266	0.004033
318581237	27136	157	1941.117519	31796	0	0.000905	31767	3	0.004895	9665393	0.003065
318584951	26664	144	1851.448541	31698	5	0.889464	31793	0	0.331464	9660539	0.002408
318605159	26753	134	1829.344457	31982	0	0.092235	31568	0	0.027463	9655710	0.002493
318578472	29436	156	1899.081150	31784	0	0.007907	31754	2	0.003791	9650958	0.003579
318597470	27770	170	1988.962544	32141	3	0.004354	31690	0	0.736487	9646049	0.003621
318621691	26680	146	1885.957287	31865	6	0.841674	32057	1	0.066587	9641259	0.003876
318615264	25883	133	1797.266812	31914	0	0.092251	31818	0	0.006626	9636394	0.004017
318595826	27377	138	1831.776099	31798	0	0.007908	32096	1	0.814457	9631683	0.003790
318570725	30245	153	1986.466669	31851	12	0.002294	31847	0	0.069298	9626773	0.003900
318592799	28169	150	2010.480097	31951	0	0.289352	31954	14	0.785934	9621874	0.003501
318607426	25327	148	1860.376085	31804	1	0.136691	31700	0	0.148826	9617132	0.003553
318599339	26655	136	1796.567331	32006	0	0.023228	31925	0	0.527780	9612399	0.003287
318578792	28693	128	1958.421988	31862	0	0.004842	31975	0	0.043511	9607596	0.003411
318604897	25947	119	1891.095262	31915	0	0.000763	31855	4	0.007143	9602826	0.003096
318610405	25989	152	1815.888248	31683	12	0.953375	31902	0	0.301108	9598132	0.002631
318601763	26517	132	1784.120990	31778	0	0.190609	31863	0	0.025073	9593442	0.002573
318595224	28746	135	1864.062879	31536	0	0.015949	31928	0	0.002417	9588648	0.002643
318572143	27581	152	1970.088048	31799	0	0.001671	31878	4	0.898615	9583871	0.003178
318587811	27854	142	1909.698542	31868	3	0.912883	32039	0	0.185534	9578965	0.002486
318583459	27888	134	1924.145367	31829	0	0.082814	32045	3	0.853894	9574149	0.002002
318607303	26916	150	1945.697115	31757	0	0.016842	31873	0	0.162370	9569315	0.001975
318605524	26397	132	1875.002842	31735	14	0.566828	31945	0	0.014209	9564481	0.002245
318572691	28829	118	1918.498464	31828	0	0.093422	32080	0	0.001529	9559681	0.001986
318591435	26904	151	1941.182829	32031	2	0.009839	31642	0	0.000492	9554949	0.002598
318607285	27164	136	1856.657962	32023	2	0.771534	32086	3	0.000656	9550233	0.002834
318585630	28550	149	1875.791322	31835	0	0.078633	31867	1	0.919587	9545436	0.003795
318633114	28032	139	1950.745070	32038	0	0.006795	31872	0	0.101284	9540745	0.004041
318589074	27381	139	1899.359197	31847	10	0.030288	31930	0	0.008647	9535922	0.004015
318570730	27566	138	1843.443245	31891	0	0.216123	31726	0	0.001074	9531307	0.004172
318593535	28397	137	1878.378478	31964	0	0.018034	31893	0	0.000455	9526664	0.003999
318573454	28525	134	1933.680298	31920	0	0.001841	31798	0	0.000404	9521962	0.004110
318593530	27137	130	1887.518457	31955	0	0.000518	31949	0	0.000400	9517212	0.004607
npatches	nstrain	runtime	dt	init_x	init_y	init_y_blood	init_z	init_S	beta0	beta1	beta2	beta3	mean_beta	B	d	delta	delta_blood	b[0]	mut	m	CTL	c	g	epsilon	k	het	lambda	rho	omega	x_max	patch.dyna	DELTA	A	VA
10000	1	100.000000	0.001000	21900	9499	5000000	0.001000	10000000	8.982397	8.737438	13.368997	13.327234	11	800000000	0.010000	1.000000	432.000000	80000	0.000050	0.004800	1	0.001000	1.000000	2.500000	19.000000	0.500000	0.000000	0.000000	0.000000	31872	0	10.000000	7.000000	1.000000
sus	inf	inf_blood	z	x[0]	y[0][0]	z[0]	x[1]	y[1][0]	z[1]	S[0]	synchrony
219000000	94990000	5000000	10.000000	21900	9499	0.001000	21900	9499	0.001000	10000000	0.000000
305529037	1453	10	4432.046054	30875	0	0.435693	30868	0	0.340104	9995019	0.000000
317648109	71	3	399.126081	31848	0	0.035984	31518	0	0.028169	9990130	0.000000
318651714	66	1	41.647127	31766	0	0.003309	31619	0	0.002670	9985158	0.000000
318714097	125	1	15.741365	31940	0	0.000638	31903	0	0.000585	9980216	0.000000
318715116	697	4	22.861983	31828	0	0.000419	31957	0	0.000415	9975334	0.000000
318712349	2472	9	72.734306	31853	0	0.000401	31977	0	0.000409	9970396	0.000000
318660610	16772	69	406.727231	31929	1	0.000401	31633	0	0.000401	9965301	0.000000
318525072	56327	312	1754.907067	31968	0	0.850607	31762	29	0.032932	9960397	0.000000
318461973	44793	225	3138.116187	31997	5	0.339224	31866	0	0.615250	9955474	0.000000
318602056	16759	85	1958.799844	31891	0	0.081082	31938	0	0.050662	9950412	0.000000
318651690	13401	79	1146.643098	31738	3	0.008196	31781	0	0.004509	9945371	0.000000
318625136	21305	97	1168.503684	31706	0	0.310081	32058	0	0.000736	9940386	0.000000
318583573	33472	161	1773.486505	31985	0	0.027369	31850	7	0.001272	9935423	0.000000
318566385	31802	159	2094.007126	31957	2	0.495064	31863	0	0.601657	9930533	0.000000
318567486	23776	124	1869.464771	31746	0	0.052124	31793	0	0.049550	9925539	0.000000
318604492	20395	88	1522.357603	31779	0	0.004628	31811	0	0.004418	9920524	0.000000
318607302	25312	129	1544.146260	31990	0	0.000745	31838	0	0.000728	9915596	0.000000
318595230	30255	150	1818.886600	32087	0	0.000428	31800	0	0.936017	9910771	0.000000
318580443	27911	139	1979.305113	31839	0	0.000402	31814	0	0.076883	9905910	0.000000
318607052	24417	120	1796.927073	31928	2	0.000504	31805	0	0.007209	9901000	0.000000
318618997	22293	137	1613.978085	31630	3	0.874607	31877	0	0.000956	9896008	0.000000
318609455	24738	127	1640.058574	31900	0	0.095281	32071	0	0.000445	9891072	0.000000
318597455	27250	160	1766.885680	32062	0	0.376383	31894	0	0.000522	9886061	0.000000
318588430	25194	128	1760.689471	31796	8	0.286319	32166	0	0.000410	9881223	0.000000
318594541	25750	135	1771.193774	31991	0	0.137688	31932	30	0.816254	9876331	0.000000
318616829	24338	123	1762.299309	31994	0	0.011623	31924	0	0.185125	9871329	0.000000
318600249	23667	128	1684.835502	31788	0	0.001317	31818	6	0.124028	9866452	0.000000
318607408	25831	140	1717.491196	31956	15	0.007501	31882	0	0.205175	9861512	0.000000
318591746	25788	121	1765.234710	31923	0	0.209324	31818	0	0.017139	9856599	0.000000
318580034	26565	123	1781.322620	32140	0	0.017479	31894	25	0.138625	9851655	0.000000
318600340	26748	143	1815.209520	31694	0	0.001796	31799	0	0.201341	9846686	0.000000
318621113	23845	124	1653.393779	31847	0	0.000527	31862	0	0.016826	9841732	0.000000
318587655	24666	103	1632.222325	31878	0	0.000424	32032	0	0.001743	9836940	0.000000
318590786	26118	140	1671.303463	32184	0	0.000402	32043	0	0.000510	9832077	0.000000
318598602	28148	141	1761.931681	31993	1	0.000450	31869	0	0.000409	9827128	0.000000
318571135	26098	151	1804.933434	31730	25	0.417810	31737	7	0.002812	9822133	0.000000
318639950	24437	134	1744.496405	31722	1	0.393186	31800	0	0.332355	9817322	0.000000
318603446	24143	101	1675.940692	31759	0	0.039316	31861	4	0.041764	9812445	0.000000
318595135	25499	136	1697.574680	31942	0	0.003581	31892	0	0.244577	9807563	0.000000
[truncated: 68 more rows]
