# Supplementary material for: Large Variations in HIV-1 Viral Load Explained by Shifting-Mosaic Metapopulation Dynamics
Source: PLoS Biol. 2016 Oct 5;14(10):e1002567. doi: 10.1371/journal.pbio.1002567 (PMC5051940; doi:10.1371/journal.pbio.1002567)
Supplement: S1 Data — Each file gives the output from the simulations indicated by the filename: low migration (ms1, db432); high migration (ms1, db1); very high migration (ms10, db1); number of patches (np); reservoir (storage); no reservoir (nostorage); CTL immigration model (CTLimmig); CTL proliferation model (CTLprolif); β¯ (beta1, beta2, …). Within each file, there are 21 simulations for (k = 0,1,..,20), and data is output each day. For measures of synchrony, the final entry should be used. See Methods and S1 Simulation Code for further details. (ZIP) [file pbio.1002567.s002.zip › S1_Data/ms1_np10000_nostorage_noPD_CTLprolif_db432_beta12.tsv]

npatches	nstrain	runtime	dt	init_x	init_y	init_y_blood	init_z	init_S	beta0	beta1	beta2	beta3	mean_beta	B	d	delta	delta_blood	b[0]	mut	m	CTL	c	g	epsilon	k	het	lambda	rho	omega	x_max	patch.dyna	DELTA	A	VA
10000	1	100.000000	0.001000	21900	9499	5000000	0.001000	10000000	9.436928	6.890856	10.424525	10.747774	12	800000000	0.010000	1.000000	432.000000	80000	0.000050	0.004800	1	0.001000	1.000000	2.500000	0.000000	0.500000	0.000000	0.000000	0.000000	31872	0	10.000000	7.000000	1.000000
sus	inf	inf_blood	z	x[0]	y[0][0]	z[0]	x[1]	y[1][0]	z[1]	S[0]	synchrony
219000000	94990000	5000000	10.000000	21900	9499	0.001000	21900	9499	0.001000	10000000	0.000000
92082882	177627895	923584	10000.000000	10749	16788	1.000000	14403	14118	1.000000	9994901	0.000000
94008909	173578990	902537	10000.000000	11032	16218	1.000000	14703	13544	1.000000	9989966	0.000000
94084971	173491286	901106	10000.000000	10744	16578	1.000000	14541	13849	1.000000	9984873	0.000000
94096550	173510547	904226	10000.000000	10851	16440	1.000000	14569	13849	1.000000	9979840	0.000000
94089025	173482834	902249	10000.000000	10944	16228	1.000000	14621	13689	1.000000	9974857	0.000000
94077528	173506664	904074	10000.000000	10866	16356	1.000000	14835	13419	1.000000	9969933	0.000000
94092645	173474836	904573	10000.000000	10791	16494	1.000000	14555	13799	1.000000	9964972	0.000000
94094151	173501934	902635	10000.000000	10850	16442	1.000000	14816	13346	1.000000	9959978	0.000000
94085607	173491990	903946	10000.000000	10852	16538	1.000000	14727	13596	1.000000	9954970	0.000000
94104236	173464909	904408	10000.000000	10870	16455	1.000000	14695	13496	1.000000	9949970	0.000000
94104567	173500989	903163	10000.000000	10961	16235	1.000000	14749	13475	1.000000	9944969	0.000000
94080247	173493529	904532	10000.000000	11047	16107	1.000000	14428	13882	1.000000	9939956	0.000000
94088404	173480079	903499	10000.000000	10802	16182	1.000000	14661	13435	1.000000	9934997	0.000000
94085134	173480308	903838	10000.000000	11115	15975	1.000000	14729	13494	1.000000	9929985	0.000000
94097780	173494856	902458	10000.000000	10811	16552	1.000000	14699	13479	1.000000	9924983	0.000000
94099923	173480586	901865	10000.000000	10974	16306	1.000000	14681	13618	1.000000	9919927	0.000000
94096540	173472858	902689	10000.000000	11044	16128	1.000000	14602	13681	1.000000	9915005	0.000000
94092959	173488442	904088	10000.000000	10955	16067	1.000000	14808	13639	1.000000	9910038	0.000000
94095226	173477609	902911	10000.000000	10710	16325	1.000000	14715	13320	1.000000	9905040	0.000000
94075670	173491778	902973	10000.000000	10940	16319	1.000000	14587	13816	1.000000	9900140	0.000000
94099855	173474989	903815	10000.000000	10736	16330	1.000000	14709	13519	1.000000	9895211	0.000000
94081862	173512659	902720	10000.000000	10932	16286	1.000000	14682	13548	1.000000	9890268	0.000000
94094576	173491397	903780	10000.000000	10747	16459	1.000000	14813	13553	1.000000	9885414	0.000000
94100715	173483633	904018	10000.000000	11019	16071	1.000000	14766	13546	1.000000	9880562	0.000000
94097490	173482597	904431	10000.000000	10827	16309	1.000000	14644	13642	1.000000	9875675	0.000000
94104735	173453478	903098	10000.000000	10831	16339	1.000000	14582	13618	1.000000	9870732	0.000000
94083111	173500700	902813	10000.000000	10860	16264	1.000000	14566	13585	1.000000	9865753	0.000000
94092394	173504364	901908	10000.000000	10854	16528	1.000000	14756	13422	1.000000	9860883	0.000000
94092897	173492255	905143	10000.000000	10833	16552	1.000000	14810	13235	1.000000	9855980	0.000000
94083192	173473802	904722	10000.000000	10771	16340	1.000000	14642	13468	1.000000	9851066	0.000000
94085214	173486835	903878	10000.000000	10736	16419	1.000000	14801	13393	1.000000	9846101	0.000000
94092850	173486770	903636	10000.000000	11007	16208	1.000000	14708	13479	1.000000	9841277	0.000000
94088469	173491588	905170	10000.000000	10862	16572	1.000000	14560	13611	1.000000	9836410	0.000000
94082381	173498219	903851	10000.000000	10845	16474	1.000000	14873	13226	1.000000	9831408	0.000000
94088395	173491864	903337	10000.000000	10859	16391	1.000000	14780	13646	1.000000	9826523	0.000000
94102572	173484338	903098	10000.000000	10899	16382	1.000000	14792	13310	1.000000	9821699	0.000000
94100706	173460164	904551	10000.000000	10928	16277	1.000000	14698	13669	1.000000	9816782	0.000000
94097141	173473929	903706	10000.000000	10948	16123	1.000000	14612	13756	1.000000	9811848	0.000000
94110240	173477343	903132	10000.000000	11018	16173	1.000000	14985	13289	1.000000	9807007	0.000000
94093878	173483760	902626	10000.000000	10960	16168	1.000000	14579	13665	1.000000	9802089	-1.#IND00
94077820	173494013	902287	10000.000000	10933	16133	1.000000	14719	13631	1.000000	9797206	-0.019200
94082918	173476222	903540	10000.000000	10939	16409	1.000000	14624	13799	1.000000	9792399	-0.020153
94105177	173462345	903554	10000.000000	10941	16333	1.000000	14673	13564	1.000000	9787481	-0.014374
94091490	173484541	903552	10000.000000	10845	16494	1.000000	14739	13582	1.000000	9782438	-0.023475
94074773	173515493	903537	10000.000000	10861	16301	1.000000	14597	13707	1.000000	9777540	-0.017664
94090682	173491153	903919	10000.000000	10777	16617	1.000000	14775	13535	1.000000	9772636	-0.014966
94089228	173487609	904237	10000.000000	11090	16007	1.000000	14631	13715	1.000000	9767750	-0.009286
94102603	173464745	903616	10000.000000	10862	16291	1.000000	14669	13608	1.000000	9762950	-0.002043
94099147	173473711	904503	10000.000000	10996	16130	1.000000	14521	13867	1.000000	9758178	-0.002767
94083595	173497473	901680	10000.000000	11126	15915	1.000000	14828	13331	1.000000	9753242	-0.003693
94092953	173484321	904204	10000.000000	10797	16445	1.000000	14641	13392	1.000000	9748411	-0.003025
94091334	173497668	904613	10000.000000	10868	16388	1.000000	14868	13438	1.000000	9743489	-0.004021
94098622	173463873	903056	10000.000000	11075	15971	1.000000	14563	13785	1.000000	9738685	-0.004021
94100001	173487399	902789	10000.000000	10977	16079	1.000000	14719	13448	1.000000	9733792	-0.002299
94104514	173469555	902318	10000.000000	10849	16333	1.000000	14759	13627	1.000000	9729013	-0.003054
94100600	173484536	901273	10000.000000	10909	16063	1.000000	14744	13814	1.000000	9724260	-0.003375
94084042	173504543	901799	10000.000000	11017	16254	1.000000	14729	13578	1.000000	9719327	-0.003254
94096478	173501824	903067	10000.000000	10810	16458	1.000000	14797	13494	1.000000	9714468	0.000238
94088001	173481831	902128	10000.000000	10945	16105	1.000000	14667	13722	1.000000	9709644	0.000289
94093342	173475976	903854	10000.000000	11111	15977	1.000000	14742	13604	1.000000	9704850	0.001654
94088244	173496981	903986	10000.000000	10875	16124	1.000000	14622	13595	1.000000	9700004	0.001371
94101355	173467453	905687	10000.000000	11036	16134	1.000000	14810	13373	1.000000	9695028	0.001791
94084255	173513429	903968	10000.000000	10976	16140	1.000000	14431	13777	1.000000	9690069	0.003082
94087558	173468409	903552	10000.000000	10825	16296	1.000000	14729	13563	1.000000	9685197	0.002834
94098591	173467251	902455	10000.000000	10984	16259	1.000000	14580	13824	1.000000	9680249	0.002923
94094127	173498929	903804	10000.000000	10801	16360	1.000000	14744	13529	1.000000	9675500	0.002285
94093034	173487312	902745	10000.000000	10953	16311	1.000000	14785	13480	1.000000	9670713	0.002090
94089374	173497351	904636	10000.000000	10889	16259	1.000000	14785	13541	1.000000	9665869	0.002001
94089552	173481053	902940	10000.000000	10863	16166	1.000000	14574	13879	1.000000	9660974	0.001519
94086731	173501194	904902	10000.000000	11102	16064	1.000000	14894	13382	1.000000	9656041	0.002114
94080349	173488845	904801	10000.000000	10729	16381	1.000000	14497	13808	1.000000	9651261	-0.000345
94090708	173469794	905410	10000.000000	10841	16504	1.000000	14878	13352	1.000000	9646500	-0.000717
94110439	173456834	903784	10000.000000	11011	16290	1.000000	14969	13399	1.000000	9641769	-0.001887
94092784	173500956	905689	10000.000000	10911	16341	1.000000	14631	13691	1.000000	9636898	-0.001704
94096777	173483019	903176	10000.000000	10986	16194	1.000000	14771	13682	1.000000	9632139	-0.001931
94096248	173476183	904109	10000.000000	11189	15968	1.000000	14767	13572	1.000000	9627298	-0.001741
94092465	173485363	903188	10000.000000	10819	16428	1.000000	14618	13558	1.000000	9622586	-0.002800
94104771	173471919	903923	10000.000000	10996	16189	1.000000	14788	13554	1.000000	9617751	-0.003478
94087944	173471617	902426	10000.000000	11060	16023	1.000000	14769	13593	1.000000	9612974	-0.002578
94089892	173485745	903710	10000.000000	10900	16198	1.000000	14627	13579	1.000000	9608104	-0.002207
94092410	173497197	902842	10000.000000	10941	16204	1.000000	14883	13402	1.000000	9603199	-0.002171
94089524	173481230	902588	10000.000000	10753	16357	1.000000	14699	13412	1.000000	9598532	-0.001396
94101342	173482918	902907	10000.000000	10899	16216	1.000000	14733	13552	1.000000	9593593	-0.001324
94083981	173496104	902702	10000.000000	10819	16445	1.000000	14704	13513	1.000000	9588862	-0.001450
94096781	173494120	902876	10000.000000	10793	16385	1.000000	14674	13548	1.000000	9584183	-0.001395
94099657	173480531	902959	10000.000000	10955	16310	1.000000	14684	13639	1.000000	9579334	-0.001285
94087890	173501483	901645	10000.000000	10818	16130	1.000000	14768	13262	1.000000	9574579	-0.001316
94091996	173481734	902760	10000.000000	10734	16394	1.000000	14729	13521	1.000000	9569762	-0.001747
94081589	173464284	903638	10000.000000	10798	16351	1.000000	14859	13360	1.000000	9564908	-0.001830
94082881	173483563	905226	10000.000000	10741	16568	1.000000	14676	13692	1.000000	9560159	-0.001824
94078340	173493339	903341	10000.000000	10856	16459	1.000000	14726	13243	1.000000	9555386	-0.001578
94096035	173488313	905061	10000.000000	11000	16168	1.000000	14495	13797	1.000000	9550708	-0.001165
94090454	173502582	904918	10000.000000	10810	16528	1.000000	14612	13622	1.000000	9545964	-0.001066
94087379	173502957	904168	10000.000000	10885	16277	1.000000	14879	13545	1.000000	9541082	-0.001028
94112460	173459007	904414	10000.000000	10813	16253	1.000000	14712	13523	1.000000	9536248	-0.001031
94110471	173472727	903631	10000.000000	10916	16185	1.000000	14518	13650	1.000000	9531370	-0.000179
94087540	173492480	903150	10000.000000	10920	16206	1.000000	14587	13691	1.000000	9526626	-0.000061
94071652	173512295	903403	10000.000000	11027	16109	1.000000	14699	13429	1.000000	9521903	0.000021
94084582	173504919	904020	10000.000000	11014	16079	1.000000	14703	13273	1.000000	9517005	-0.000015
npatches	nstrain	runtime	dt	init_x	init_y	init_y_blood	init_z	init_S	beta0	beta1	beta2	beta3	mean_beta	B	d	delta	delta_blood	b[0]	mut	m	CTL	c	g	epsilon	k	het	lambda	rho	omega	x_max	patch.dyna	DELTA	A	VA
10000	1	100.000000	0.001000	21900	9499	5000000	0.001000	10000000	8.649470	10.793634	16.075505	8.661528	12	800000000	0.010000	1.000000	432.000000	80000	0.000050	0.004800	1	0.001000	1.000000	2.500000	1.000000	0.500000	0.000000	0.000000	0.000000	31872	0	10.000000	7.000000	1.000000
sus	inf	inf_blood	z	x[0]	y[0][0]	z[0]	x[1]	y[1][0]	z[1]	S[0]	synchrony
219000000	94990000	5000000	10.000000	21900	9499	0.001000	21900	9499	0.001000	10000000	0.000000
118491359	118682938	618507	10000.000000	15043	10007	1.000000	12241	11475	1.000000	9995195	0.000000
122708290	115658179	601652	10000.000000	15517	9595	1.000000	12809	11229	1.000000	9990199	0.000000
122668306	115798447	603561	10000.000000	15608	9945	1.000000	12406	11572	1.000000	9985264	0.000000
122644205	115800108	604911	10000.000000	15389	9805	1.000000	12469	11621	1.000000	9980297	0.000000
122650584	115814975	601564	10000.000000	15464	9775	1.000000	12496	11470	1.000000	9975352	0.000000
122647595	115803000	603834	10000.000000	15379	9867	1.000000	12262	11835	1.000000	9970260	0.000000
122640818	115791414	604594	10000.000000	15539	9714	1.000000	12634	11389	1.000000	9965262	0.000000
122655229	115791063	602031	10000.000000	15805	9484	1.000000	12177	11760	1.000000	9960365	0.000000
122649511	115807577	604051	10000.000000	15665	9511	1.000000	12628	11397	1.000000	9955453	0.000000
122643127	115813294	602887	10000.000000	15405	9778	1.000000	12580	11246	1.000000	9950395	0.000000
122638645	115822663	603407	10000.000000	15541	9660	1.000000	12606	11397	1.000000	9945381	0.000000
122658668	115800734	602962	10000.000000	15444	9702	1.000000	12587	11353	1.000000	9940389	0.000000
122664683	115808741	603578	10000.000000	15559	9710	1.000000	12680	11215	1.000000	9935401	0.000000
122635900	115819794	602408	10000.000000	15292	10048	1.000000	12596	11386	1.000000	9930530	0.000000
122663479	115776246	603492	10000.000000	15601	9707	1.000000	12574	11297	1.000000	9925569	0.000000
122663196	115763509	604172	10000.000000	15542	9716	1.000000	12509	11578	1.000000	9920626	0.000000
122659054	115793775	603108	10000.000000	15937	9468	1.000000	12592	11322	1.000000	9915752	0.000000
122652213	115805177	602417	10000.000000	15351	9897	1.000000	12554	11412	1.000000	9910644	0.000000
122650741	115798757	603334	10000.000000	15295	9882	1.000000	12357	11434	1.000000	9905709	0.000000
122648029	115792036	603581	10000.000000	15323	9821	1.000000	12436	11582	1.000000	9900736	0.000000
122658110	115797436	602436	10000.000000	15484	9748	1.000000	12564	11636	1.000000	9895925	0.000000
122656002	115817869	602391	10000.000000	15842	9546	1.000000	12522	11371	1.000000	9890979	0.000000
122639790	115798490	602687	10000.000000	15599	9548	1.000000	12506	11388	1.000000	9886087	0.000000
122661737	115777460	603832	10000.000000	15335	9807	1.000000	12605	11325	1.000000	9881038	0.000000
122678726	115788810	603848	10000.000000	15413	9886	1.000000	12533	11445	1.000000	9876202	0.000000
122639234	115802190	602521	10000.000000	15419	9871	1.000000	12611	11427	1.000000	9871337	0.000000
122640646	115798828	604500	10000.000000	15308	9819	1.000000	12594	11237	1.000000	9866443	0.000000
122652846	115819149	603320	10000.000000	15331	9722	1.000000	12520	11487	1.000000	9861456	0.000000
122654378	115798661	603950	10000.000000	15446	9612	1.000000	12658	11230	1.000000	9856507	0.000000
122653082	115807893	601527	10000.000000	15526	9648	1.000000	12644	11334	1.000000	9851564	0.000000
122636827	115804536	603521	10000.000000	15489	9766	1.000000	12484	11388	1.000000	9846653	0.000000
122624059	115794111	603714	10000.000000	15445	9819	1.000000	12548	11383	1.000000	9841787	0.000000
122660550	115785073	602321	10000.000000	15565	9745	1.000000	12590	11464	1.000000	9836884	0.000000
122634120	115803953	602919	10000.000000	15465	9696	1.000000	12277	11819	1.000000	9831868	0.000000
122658385	115800507	603730	10000.000000	15618	9500	1.000000	12294	11499	1.000000	9827002	0.000000
122633041	115825309	602249	10000.000000	15671	9467	1.000000	12340	11593	1.000000	9822104	0.000000
122654337	115796665	602976	10000.000000	15493	9846	1.000000	12780	11312	1.000000	9817161	0.000000
122650253	115805201	603737	10000.000000	15476	9755	1.000000	12448	11433	1.000000	9812235	0.000000
122647089	115804082	603007	10000.000000	15372	9979	1.000000	12652	11380	1.000000	9807268	0.000000
122641323	115800375	604540	10000.000000	15393	9965	1.000000	12619	11518	1.000000	9802364	-1.#IND00
122651867	115789218	602779	10000.000000	15746	9467	1.000000	12663	11293	1.000000	9797397	0.028800
122652418	115808612	603508	10000.000000	15451	9652	1.000000	12550	11526	1.000000	9792485	-0.003457
122656627	115788044	604839	10000.000000	15485	9703	1.000000	12652	11313	1.000000	9787699	-0.011914
122624270	115827945	602604	10000.000000	15536	9856	1.000000	12677	11289	1.000000	9782850	-0.003421
122663570	115773296	601161	10000.000000	15414	9698	1.000000	12377	11687	1.000000	9777993	0.003284
122670622	115773025	603004	10000.000000	15544	9587	1.000000	12517	11218	1.000000	9773005	-0.000273
122632733	115819874	604679	10000.000000	15582	9728	1.000000	12362	11493	1.000000	9768192	-0.004096
122643498	115820695	602096	10000.000000	15457	9825	1.000000	12559	11392	1.000000	9763252	-0.001855
122651750	115803561	603108	10000.000000	15556	9781	1.000000	12439	11395	1.000000	9758442	-0.003366
122663298	115790224	602314	10000.000000	15246	10015	1.000000	12509	11395	1.000000	9753578	-0.002884
122645959	115811507	602782	10000.000000	15452	9782	1.000000	12463	11572	1.000000	9748771	-0.001712
122657911	115795392	603001	10000.000000	15594	9792	1.000000	12565	11350	1.000000	9743850	-0.001473
122635859	115822092	602822	10000.000000	15328	9977	1.000000	12417	11437	1.000000	9738962	-0.003168
122652063	115788345	602219	10000.000000	15269	9993	1.000000	12379	11459	1.000000	9734066	-0.002250
122663181	115797019	602464	10000.000000	15793	9685	1.000000	12480	11445	1.000000	9729123	0.000478
122672499	115788766	603913	10000.000000	15493	9786	1.000000	12519	11555	1.000000	9724281	-0.000423
122648736	115801559	602986	10000.000000	15737	9585	1.000000	12658	11414	1.000000	9719408	-0.000775
122630718	115821051	605297	10000.000000	15462	9722	1.000000	12418	11611	1.000000	9714506	-0.000427
122650283	115779911	602392	10000.000000	15506	9822	1.000000	12566	11426	1.000000	9709700	-0.001875
122665111	115800784	602510	10000.000000	15533	9791	1.000000	12467	11406	1.000000	9704784	-0.001550
122641358	115805551	601842	10000.000000	15554	9665	1.000000	12438	11411	1.000000	9699959	-0.001500
122637446	115797150	602494	10000.000000	15356	9788	1.000000	12504	11387	1.000000	9695127	-0.001131
122655294	115809775	603109	10000.000000	15587	9719	1.000000	12584	11447	1.000000	9690223	-0.001229
122639635	115813962	602278	10000.000000	15528	9672	1.000000	12500	11467	1.000000	9685430	-0.001624
122661137	115779695	602988	10000.000000	15654	9616	1.000000	12512	11402	1.000000	9680590	-0.001641
122666111	115778051	602496	10000.000000	15570	9655	1.000000	12447	11612	1.000000	9675851	-0.001149
122631321	115820387	603741	10000.000000	15551	9754	1.000000	12662	11221	1.000000	9671045	-0.001160
122642120	115814100	602059	10000.000000	15590	9752	1.000000	12297	11605	1.000000	9666214	-0.001112
122661316	115774697	603086	10000.000000	15244	9926	1.000000	12738	11337	1.000000	9661255	-0.000390
122648715	115804946	602698	10000.000000	15330	9743	1.000000	12427	11604	1.000000	9656382	-0.001018
122651325	115791117	604471	10000.000000	15496	9911	1.000000	12721	11318	1.000000	9651589	0.000837
122650384	115810653	603764	10000.000000	15378	9856	1.000000	12500	11466	1.000000	9646732	0.000261
122647032	115802136	603220	10000.000000	15541	9865	1.000000	12557	11448	1.000000	9641875	0.000125
122667653	115797926	602782	10000.000000	15778	9436	1.000000	12364	11614	1.000000	9637153	0.000219
122649323	115799212	604677	10000.000000	15504	9854	1.000000	12443	11363	1.000000	9632319	0.000554
122654671	115791474	602967	10000.000000	15529	9757	1.000000	12554	11447	1.000000	9627531	0.000742
122640437	115816339	602026	10000.000000	15657	9609	1.000000	12510	11503	1.000000	9622784	0.000949
122646288	115804626	603440	10000.000000	15515	9756	1.000000	12591	11371	1.000000	9617960	0.002442
122653309	115807886	602777	10000.000000	15541	9844	1.000000	12552	11590	1.000000	9613244	0.002169
122642190	115800141	603194	10000.000000	15763	9618	1.000000	12365	11556	1.000000	9608499	0.002255
122645502	115799690	602780	10000.000000	15571	9738	1.000000	12518	11508	1.000000	9603588	0.002439
122626863	115814280	603430	10000.000000	15436	9845	1.000000	12527	11415	1.000000	9598778	0.002261
122663252	115787099	604155	10000.000000	15215	10039	1.000000	12387	11544	1.000000	9593937	0.002205
122661738	115785317	603425	10000.000000	15309	9848	1.000000	12553	11388	1.000000	9589311	0.002246
122646244	115787818	602713	10000.000000	15405	10031	1.000000	12729	11495	1.000000	9584526	0.002186
122636854	115795319	604163	10000.000000	15447	9805	1.000000	12400	11576	1.000000	9579579	0.003376
122647586	115794745	603757	10000.000000	15501	9768	1.000000	12436	11400	1.000000	9574727	0.003685
122666395	115779164	602066	10000.000000	15528	10000	1.000000	12742	11122	1.000000	9570007	0.003148
122660070	115781210	602363	10000.000000	15512	9628	1.000000	12590	11539	1.000000	9565185	0.003103
122673848	115771199	603231	10000.000000	15753	9546	1.000000	12706	11290	1.000000	9560486	0.002276
122659012	115800209	603761	10000.000000	15499	9650	1.000000	12571	11533	1.000000	9555672	0.002187
122675467	115766584	602932	10000.000000	15558	9482	1.000000	12484	11443	1.000000	9550937	0.001259
122634416	115814296	602447	10000.000000	15541	9857	1.000000	12745	11507	1.000000	9546107	0.001016
122661615	115785747	603506	10000.000000	15467	9789	1.000000	12527	11399	1.000000	9541304	0.000831
122638227	115805738	604371	10000.000000	15420	9793	1.000000	12605	11387	1.000000	9536547	0.000501
122678571	115753632	603489	10000.000000	15449	9904	1.000000	12652	11379	1.000000	9531771	0.000475
122648362	115799422	603682	10000.000000	15563	9478	1.000000	12500	11561	1.000000	9526980	0.000566
122652368	115799720	603801	10000.000000	15339	10042	1.000000	12519	11317	1.000000	9522144	0.001005
122641942	115799316	602942	10000.000000	15448	9838	1.000000	12520	11606	1.000000	9517413	0.001167
npatches	nstrain	runtime	dt	init_x	init_y	init_y_blood	init_z	init_S	beta0	beta1	beta2	beta3	mean_beta	B	d	delta	delta_blood	b[0]	mut	m	CTL	c	g	epsilon	k	het	lambda	rho	omega	x_max	patch.dyna	DELTA	A	VA
10000	1	100.000000	0.001000	21900	9499	5000000	0.001000	10000000	14.837366	12.019437	15.355279	14.220968	12	800000000	0.010000	1.000000	432.000000	80000	0.000050	0.004800	1	0.001000	1.000000	2.500000	2.000000	0.500000	0.000000	0.000000	0.000000	31872	0	10.000000	7.000000	1.000000
sus	inf	inf_blood	z	x[0]	y[0][0]	z[0]	x[1]	y[1][0]	z[1]	S[0]	synchrony
219000000	94990000	5000000	10.000000	21900	9499	0.001000	21900	9499	0.001000	10000000	0.000000
145509326	80814898	421411	10000.000000	11309	9468	1.000000	13600	8629	1.000000	9995058	0.000000
151553015	79825968	415991	10000.000000	11331	9739	1.000000	13820	8669	1.000000	9990066	0.000000
151264929	80074446	417019	10000.000000	11351	9693	1.000000	13729	8724	1.000000	9985064	0.000000
151236886	80069963	418091	10000.000000	11325	9838	1.000000	14080	8579	1.000000	9979967	0.000000
151218811	80090585	417943	10000.000000	11396	9680	1.000000	14139	8446	1.000000	9974903	0.000000
151236948	80077623	417766	10000.000000	11464	9762	1.000000	14048	8727	1.000000	9969966	0.000000
151212358	80078537	416973	10000.000000	11488	9662	1.000000	14021	8375	1.000000	9964976	0.000000
151217180	80085429	417058	10000.000000	11507	9672	1.000000	14012	8678	1.000000	9959916	0.000000
151245382	80072661	416749	10000.000000	11590	9628	1.000000	13946	8598	1.000000	9954926	0.000000
151246935	80070669	418004	10000.000000	11278	9698	1.000000	14152	8278	1.000000	9949923	0.000000
151228825	80078116	417347	10000.000000	11382	9667	1.000000	14085	8620	1.000000	9944898	0.000000
151250977	80080996	416715	10000.000000	11438	9702	1.000000	13951	8653	1.000000	9939835	0.000000
151205067	80095305	416020	10000.000000	11293	9948	1.000000	13881	8813	1.000000	9934883	0.000000
151247638	80082631	416705	10000.000000	11448	9782	1.000000	13869	8567	1.000000	9929859	0.000000
151230775	80068808	417818	10000.000000	11569	9375	1.000000	13892	8577	1.000000	9924954	0.000000
151230877	80091685	417940	10000.000000	11201	10075	1.000000	14078	8498	1.000000	9919962	0.000000
151230215	80074162	417558	10000.000000	11526	9525	1.000000	13976	8587	1.000000	9915064	0.000000
151219334	80093386	417301	10000.000000	11386	9803	1.000000	13951	8626	1.000000	9910321	0.000000
151234986	80060100	417818	10000.000000	11326	9685	1.000000	13893	8560	1.000000	9905306	0.000000
151235268	80072476	417287	10000.000000	11290	9897	1.000000	14090	8519	1.000000	9900189	0.000000
151255630	80054446	417494	10000.000000	11147	9950	1.000000	13958	8560	1.000000	9895292	0.000000
151243136	80070698	416531	10000.000000	11293	9724	1.000000	13635	8887	1.000000	9890268	0.000000
151242836	80064990	416495	10000.000000	11290	9859	1.000000	14029	8325	1.000000	9885443	0.000000
151232517	80083044	416353	10000.000000	11285	9673	1.000000	14062	8579	1.000000	9880580	0.000000
151236186	80050234	417168	10000.000000	11371	9576	1.000000	14101	8515	1.000000	9875594	0.000000
151218956	80090244	417514	10000.000000	11523	9600	1.000000	14187	8445	1.000000	9870587	0.000000
151200924	80099092	418252	10000.000000	11449	9615	1.000000	13832	8669	1.000000	9865625	0.000000
151214031	80095798	419371	10000.000000	11310	9625	1.000000	13961	8697	1.000000	9860793	0.000000
151264238	80058742	416970	10000.000000	11557	9484	1.000000	14119	8326	1.000000	9855866	0.000000
151260026	80059783	417410	10000.000000	11258	9747	1.000000	13762	8581	1.000000	9850924	0.000000
151227865	80095377	417800	10000.000000	11392	9722	1.000000	13725	8614	1.000000	9846114	0.000000
151258852	80064490	417113	10000.000000	11457	9653	1.000000	14169	8387	1.000000	9841190	0.000000
151242600	80090599	416954	10000.000000	11657	9518	1.000000	13888	8714	1.000000	9836310	0.000000
151228162	80083278	417832	10000.000000	11385	9610	1.000000	14025	8490	1.000000	9831404	0.000000
151264681	80059790	416944	10000.000000	11418	9719	1.000000	14023	8504	1.000000	9826436	0.000000
151237145	80077840	416819	10000.000000	11240	9672	1.000000	14104	8367	1.000000	9821536	0.000000
151226281	80085940	417095	10000.000000	11333	9882	1.000000	14015	8357	1.000000	9816756	0.000000
151213848	80090930	417043	10000.000000	11400	9622	1.000000	14138	8467	1.000000	9811722	0.000000
151239801	80090293	417309	10000.000000	11487	9855	1.000000	13783	8655	1.000000	9806868	0.000000
151222879	80092925	417035	10000.000000	11418	9679	1.000000	13871	8499	1.000000	9802043	-1.#IND00
151245211	80073357	416898	10000.000000	11643	9483	1.000000	13673	8801	1.000000	9797111	0.014400
151237524	80068882	416907	10000.000000	11518	9553	1.000000	13941	8648	1.000000	9792221	-0.012445
151258184	80070986	417411	10000.000000	11298	9910	1.000000	14092	8289	1.000000	9787339	-0.009299
151246868	80062374	417845	10000.000000	11326	9783	1.000000	13840	8577	1.000000	9782533	-0.014520
151231666	80080334	416621	10000.000000	11312	9921	1.000000	14171	8126	1.000000	9777742	-0.013357
151200294	80089136	417757	10000.000000	11315	9868	1.000000	13808	8570	1.000000	9772949	-0.011429
151218533	80102883	417721	10000.000000	11387	9769	1.000000	13683	8680	1.000000	9768113	-0.008055
151241254	80066065	416803	10000.000000	11201	9874	1.000000	13771	8547	1.000000	9763124	-0.009787
151244783	80070162	417089	10000.000000	11364	9656	1.000000	14145	8438	1.000000	9758293	-0.010622
151229576	80088895	418203	10000.000000	11603	9492	1.000000	13474	8884	1.000000	9753529	-0.014833
151229784	80063162	417262	10000.000000	11177	9759	1.000000	13825	8485	1.000000	9748665	-0.010096
151222441	80077151	417130	10000.000000	11337	9566	1.000000	13983	8528	1.000000	9743769	-0.008834
151258045	80047822	416678	10000.000000	11349	9744	1.000000	13844	8546	1.000000	9738976	-0.006093
151239459	80070561	417365	10000.000000	11470	9441	1.000000	13755	8878	1.000000	9734078	-0.005908
151254894	80055263	418048	10000.000000	11559	9582	1.000000	14233	8365	1.000000	9729162	-0.003991
151250814	80066417	417730	10000.000000	11301	9620	1.000000	14151	8317	1.000000	9724260	-0.003655
151243224	80078092	416857	10000.000000	11570	9645	1.000000	13936	8536	1.000000	9719363	-0.004255
151246389	80084778	415926	10000.000000	11401	9528	1.000000	13991	8428	1.000000	9714623	-0.005889
151240752	80065854	416834	10000.000000	11388	9651	1.000000	13745	8691	1.000000	9709754	-0.008521
151246449	80070451	416547	10000.000000	11266	9827	1.000000	13791	8614	1.000000	9704842	-0.008459
151245736	80071935	416806	10000.000000	11355	9762	1.000000	14004	8442	1.000000	9700012	-0.008090
151236112	80065849	416984	10000.000000	11187	9950	1.000000	14093	8579	1.000000	9695154	-0.008238
151211801	80105060	417039	10000.000000	11563	9584	1.000000	14102	8488	1.000000	9690343	-0.009605
151240432	80079140	416789	10000.000000	11190	9975	1.000000	13763	8616	1.000000	9685675	-0.009384
151215448	80093206	418090	10000.000000	11401	9693	1.000000	13923	8565	1.000000	9680826	-0.008742
151232449	80081114	417307	10000.000000	11501	9580	1.000000	13679	8849	1.000000	9675988	-0.008622
151240329	80060107	417169	10000.000000	11286	9632	1.000000	13698	8730	1.000000	9671086	-0.008169
151240418	80069116	417458	10000.000000	11182	9912	1.000000	14170	8310	1.000000	9666275	-0.007887
151234589	80088237	415700	10000.000000	11430	9876	1.000000	13974	8547	1.000000	9661474	-0.007106
151241577	80074876	416914	10000.000000	11260	9825	1.000000	14187	8495	1.000000	9656584	-0.006416
151241499	80081343	416420	10000.000000	11253	9845	1.000000	13924	8615	1.000000	9651756	-0.006076
151245870	80074332	417765	10000.000000	11419	9671	1.000000	13845	8627	1.000000	9646957	-0.005580
151220528	80104922	417287	10000.000000	11304	9816	1.000000	13876	8577	1.000000	9642173	-0.005251
151235115	80066982	416942	10000.000000	11345	9847	1.000000	13873	8416	1.000000	9637252	-0.005408
151220427	80096037	416763	10000.000000	11308	9732	1.000000	13732	8788	1.000000	9632597	-0.005021
151228672	80084714	416935	10000.000000	11525	9680	1.000000	14156	8345	1.000000	9627712	-0.005269
151229926	80073086	416810	10000.000000	11489	9799	1.000000	14084	8373	1.000000	9622789	-0.004860
151231358	80059425	416897	10000.000000	11324	9793	1.000000	13974	8576	1.000000	9617997	-0.004595
151241510	80070877	417329	10000.000000	11286	9822	1.000000	13992	8605	1.000000	9613112	-0.004601
151227390	80073933	415356	10000.000000	11347	9767	1.000000	14065	8511	1.000000	9608399	-0.004121
151239211	80089364	417646	10000.000000	11282	9769	1.000000	13830	8502	1.000000	9603567	-0.003395
151220872	80069633	417356	10000.000000	11284	9641	1.000000	13834	8643	1.000000	9598728	-0.003286
151248483	80060734	416449	10000.000000	11322	9712	1.000000	13848	8656	1.000000	9593941	-0.002854
151267423	80086246	417428	10000.000000	11254	9770	1.000000	13984	8553	1.000000	9589186	-0.003090
151227051	80085197	416985	10000.000000	11305	9871	1.000000	14110	8496	1.000000	9584413	-0.003075
151209687	80083211	417259	10000.000000	11537	9736	1.000000	14083	8470	1.000000	9579682	-0.002917
151223449	80071969	417275	10000.000000	11482	9640	1.000000	14053	8584	1.000000	9574917	-0.003505
151260718	80068108	418175	10000.000000	11099	9946	1.000000	13993	8597	1.000000	9570161	-0.002866
151225228	80089912	417439	10000.000000	11201	10090	1.000000	13879	8651	1.000000	9565427	-0.002746
151265827	80057088	417121	10000.000000	11470	9668	1.000000	13984	8639	1.000000	9560720	-0.002725
151220766	80079120	415094	10000.000000	11607	9545	1.000000	14280	8439	1.000000	9555928	-0.002645
151249513	80044963	416766	10000.000000	11430	9553	1.000000	13884	8463	1.000000	9551111	-0.002549
151241585	80076565	417790	10000.000000	11348	9756	1.000000	13801	8711	1.000000	9546149	-0.001987
151245136	80067688	417120	10000.000000	11412	9795	1.000000	14041	8336	1.000000	9541436	-0.002008
151209406	80096124	416178	10000.000000	11290	9687	1.000000	13923	8367	1.000000	9536605	-0.002203
151261405	80056836	417488	10000.000000	11591	9384	1.000000	14026	8598	1.000000	9531979	-0.002635
151249048	80061230	416040	10000.000000	11438	9683	1.000000	14052	8436	1.000000	9527234	-0.002134
151232977	80084936	417145	10000.000000	11341	9765	1.000000	14214	8184	1.000000	9522393	-0.002212
151243095	80071942	417367	10000.000000	11409	9668	1.000000	13939	8473	1.000000	9517570	-0.002240
npatches	nstrain	runtime	dt	init_x	init_y	init_y_blood	init_z	init_S	beta0	beta1	beta2	beta3	mean_beta	B	d	delta	delta_blood	b[0]	mut	m	CTL	c	g	epsilon	k	het	lambda	rho	omega	x_max	patch.dyna	DELTA	A	VA
10000	1	100.000000	0.001000	21900	9499	5000000	0.001000	10000000	17.188127	12.480680	12.028353	9.255359	12	800000000	0.010000	1.000000	432.000000	80000	0.000050	0.004800	1	0.001000	1.000000	2.500000	3.000000	0.500000	0.000000	0.000000	0.000000	31872	0	10.000000	7.000000	1.000000
sus	inf	inf_blood	z	x[0]	y[0][0]	z[0]	x[1]	y[1][0]	z[1]	S[0]	synchrony
219000000	94990000	5000000	10.000000	21900	9499	0.001000	21900	9499	0.001000	10000000	0.000000
171202965	55667188	289794	10000.000000	11940	7660	1.000000	15689	5980	1.000000	9995007	0.000000
178891300	56082150	292017	10000.000000	11836	7871	1.000000	15865	6397	1.000000	9989986	0.000000
178562296	56324448	293352	10000.000000	11728	7973	1.000000	15828	6348	1.000000	9985003	0.000000
178513519	56309641	293485	10000.000000	11897	7871	1.000000	16046	6340	1.000000	9980017	0.000000
178509284	56323957	293158	10000.000000	11716	8063	1.000000	15892	6436	1.000000	9975022	0.000000
178503774	56309615	293699	10000.000000	11445	8193	1.000000	16027	6199	1.000000	9970075	0.000000
178482678	56322199	292354	10000.000000	11721	8098	1.000000	16182	6362	1.000000	9965060	0.000000
178477720	56318462	293410	10000.000000	11706	8047	1.000000	16030	6415	1.000000	9959981	0.000000
178516227	56304226	294222	10000.000000	11769	7970	1.000000	15958	6408	1.000000	9954934	0.000000
178508095	56300223	292206	10000.000000	11856	7815	1.000000	15934	6435	1.000000	9950075	0.000000
178475664	56327629	292894	10000.000000	11670	8053	1.000000	15965	6327	1.000000	9945200	0.000000
178504516	56307019	293048	10000.000000	11545	8131	1.000000	16069	6470	1.000000	9940377	0.000000
178482651	56327296	293329	10000.000000	11624	8181	1.000000	15961	6384	1.000000	9935430	0.000000
178508031	56316910	293364	10000.000000	11739	8063	1.000000	16020	6456	1.000000	9930436	0.000000
178469529	56331556	294344	10000.000000	11514	7956	1.000000	16108	6135	1.000000	9925443	0.000000
178498349	56309931	294318	10000.000000	11756	8035	1.000000	16150	6257	1.000000	9920463	0.000000
178453410	56330339	293063	10000.000000	11474	8125	1.000000	16295	6164	1.000000	9915525	0.000000
178496667	56307426	293583	10000.000000	11707	8020	1.000000	16071	6221	1.000000	9910543	0.000000
178472085	56324545	293989	10000.000000	11896	7875	1.000000	16144	6143	1.000000	9905514	0.000000
178492282	56320428	293847	10000.000000	11672	8015	1.000000	15626	6525	1.000000	9900600	0.000000
178504964	56302936	294573	10000.000000	11752	7954	1.000000	15887	6263	1.000000	9895583	0.000000
178500827	56304696	292172	10000.000000	11707	7945	1.000000	16072	6190	1.000000	9890707	0.000000
178467314	56317787	293656	10000.000000	11694	8007	1.000000	16209	6323	1.000000	9885794	0.000000
178447593	56340712	293702	10000.000000	11643	8110	1.000000	15792	6361	1.000000	9880796	0.000000
178489697	56307311	293691	10000.000000	11705	7956	1.000000	15991	6160	1.000000	9875805	0.000000
178482941	56319639	292729	10000.000000	11551	8068	1.000000	15674	6499	1.000000	9870778	0.000000
178466794	56322551	293563	10000.000000	11846	7975	1.000000	16012	6380	1.000000	9865766	0.000000
178510527	56306070	292801	10000.000000	11804	7936	1.000000	16194	6282	1.000000	9860673	0.000000
178474551	56318927	292274	10000.000000	11572	8149	1.000000	15961	6376	1.000000	9855718	0.000000
178467006	56352636	293508	10000.000000	11872	7891	1.000000	16235	6249	1.000000	9850830	0.000000
178467957	56327991	293428	10000.000000	11678	7877	1.000000	16288	6206	1.000000	9845926	0.000000
178464376	56324411	293690	10000.000000	11870	7902	1.000000	16166	6032	1.000000	9841110	0.000000
178472480	56324202	294122	10000.000000	11792	7861	1.000000	15997	6290	1.000000	9836253	0.000000
178499954	56303896	293571	10000.000000	11743	7985	1.000000	15939	6392	1.000000	9831383	0.000000
178465125	56322066	293233	10000.000000	11753	7938	1.000000	15654	6546	1.000000	9826469	0.000000
178481590	56324880	293878	10000.000000	11511	8128	1.000000	16380	6230	1.000000	9821571	0.000000
178491142	56319272	293248	10000.000000	11784	8075	1.000000	16073	6418	1.000000	9816682	0.000000
178483685	56326517	292478	10000.000000	11615	8079	1.000000	15999	6396	1.000000	9811674	0.000000
178477243	56340892	293963	10000.000000	11849	7999	1.000000	16234	6186	1.000000	9806902	0.000000
178460729	56319498	293979	10000.000000	11989	7810	1.000000	16042	6258	1.000000	9801932	-1.#IND00
178493754	56306007	293163	10000.000000	11914	7808	1.000000	15996	6361	1.000000	9796936	0.057600
178475118	56340147	294850	10000.000000	11821	8025	1.000000	16180	6187	1.000000	9792049	0.024468
178493551	56311530	293117	10000.000000	11752	8035	1.000000	15925	6328	1.000000	9787265	0.008415
178494556	56312980	293858	10000.000000	11644	8026	1.000000	16347	6292	1.000000	9782386	0.000771
178493386	56320828	293017	10000.000000	11570	8162	1.000000	15799	6364	1.000000	9777623	0.010636
178465479	56312525	293583	10000.000000	11568	8032	1.000000	16119	6417	1.000000	9772697	-0.002740
178462512	56337864	292542	10000.000000	11812	7861	1.000000	15902	6268	1.000000	9767770	-0.008615
178490455	56310546	293819	10000.000000	11643	8084	1.000000	15964	6616	1.000000	9762947	-0.011005
178461200	56334522	293369	10000.000000	11641	8057	1.000000	16188	6137	1.000000	9757974	-0.006842
178486405	56318697	292713	10000.000000	11618	8065	1.000000	16094	6267	1.000000	9753129	-0.010896
178491029	56315259	292894	10000.000000	11690	8120	1.000000	16002	6226	1.000000	9748251	-0.008749
178510560	56317645	292102	10000.000000	11964	7898	1.000000	15654	6613	1.000000	9743260	-0.005006
178485758	56329484	293447	10000.000000	11969	7935	1.000000	16107	6144	1.000000	9738433	-0.004083
178497347	56311142	293554	10000.000000	11484	8203	1.000000	16075	6352	1.000000	9733604	-0.003220
178482585	56326315	293441	10000.000000	11612	7947	1.000000	16010	6349	1.000000	9728706	-0.001803
178475481	56335155	293785	10000.000000	11689	7873	1.000000	16089	6273	1.000000	9723882	-0.001624
178494006	56321657	292977	10000.000000	11651	8017	1.000000	16167	6135	1.000000	9718955	-0.001878
178466587	56323735	293768	10000.000000	11788	8084	1.000000	15881	6480	1.000000	9714141	-0.000746
178482646	56316012	293587	10000.000000	11555	8334	1.000000	16098	6255	1.000000	9709326	-0.000733
178479198	56329630	293205	10000.000000	11934	7895	1.000000	16096	6327	1.000000	9704450	-0.001572
178481559	56329430	293174	10000.000000	11736	8103	1.000000	16109	6292	1.000000	9699488	-0.001472
178488844	56321333	292723	10000.000000	11623	8139	1.000000	16068	6474	1.000000	9694598	-0.001687
178495195	56309294	292434	10000.000000	11697	8046	1.000000	15952	6184	1.000000	9689727	-0.001832
178511958	56309138	293094	10000.000000	11680	8025	1.000000	16174	6448	1.000000	9684879	-0.001509
178476122	56321871	293541	10000.000000	11894	7793	1.000000	16016	6306	1.000000	9680003	-0.001470
178469133	56322231	293790	10000.000000	11729	7791	1.000000	16137	6084	1.000000	9675156	-0.001559
178473710	56326980	293457	10000.000000	11527	8216	1.000000	16234	6158	1.000000	9670261	-0.002470
178462725	56331059	293675	10000.000000	11747	8020	1.000000	16089	6375	1.000000	9665358	-0.001611
178493963	56319414	292531	10000.000000	11726	7997	1.000000	15879	6474	1.000000	9660499	-0.001554
178485147	56324516	293424	10000.000000	11691	7961	1.000000	16119	6216	1.000000	9655649	-0.002051
178485563	56319547	293032	10000.000000	11788	7963	1.000000	16108	6352	1.000000	9650814	-0.003559
178491366	56290847	292215	10000.000000	11681	8040	1.000000	16308	6280	1.000000	9645993	-0.003389
178465616	56330581	292862	10000.000000	11553	8218	1.000000	16093	6182	1.000000	9641126	-0.004406
178487070	56304692	292818	10000.000000	11814	7939	1.000000	16046	6403	1.000000	9636436	-0.004236
178458804	56352859	293854	10000.000000	11805	7824	1.000000	16080	6271	1.000000	9631431	-0.006532
178466894	56331168	293694	10000.000000	11970	8068	1.000000	15755	6673	1.000000	9626569	-0.006117
178498894	56309388	292902	10000.000000	11725	8166	1.000000	16284	6156	1.000000	9621734	-0.006907
178487222	56307347	293216	10000.000000	11876	7851	1.000000	15688	6539	1.000000	9616907	-0.005895
178482044	56315593	292807	10000.000000	11620	8124	1.000000	16095	6283	1.000000	9612151	-0.006110
178488094	56322086	293611	10000.000000	11823	8069	1.000000	16315	6143	1.000000	9607493	-0.005925
178490919	56316595	294401	10000.000000	11762	8016	1.000000	15687	6629	1.000000	9602763	-0.006210
178512129	56296468	293720	10000.000000	11592	8109	1.000000	16158	6180	1.000000	9597919	-0.005983
178515015	56311319	294442	10000.000000	11676	7849	1.000000	15932	6534	1.000000	9593140	-0.006014
178478080	56318412	293255	10000.000000	11817	7965	1.000000	16255	6205	1.000000	9588251	-0.005780
178476343	56327469	293302	10000.000000	11850	8015	1.000000	16386	5997	1.000000	9583573	-0.004878
178481698	56322894	293345	10000.000000	11986	7768	1.000000	16302	6206	1.000000	9578814	-0.004618
178475701	56344972	293555	10000.000000	11751	8019	1.000000	16299	6336	1.000000	9573972	-0.004537
178476218	56320196	292633	10000.000000	11834	7852	1.000000	16196	6197	1.000000	9569148	-0.004801
178479105	56325328	293240	10000.000000	11891	7751	1.000000	16050	6118	1.000000	9564342	-0.004556
178487517	56317059	293139	10000.000000	11914	7849	1.000000	16333	6029	1.000000	9559411	-0.004163
178478047	56318199	292963	10000.000000	11750	7984	1.000000	16163	6032	1.000000	9554620	-0.005164
178501358	56308802	292635	10000.000000	11772	7829	1.000000	16036	6389	1.000000	9549890	-0.005601
178454573	56348761	293219	10000.000000	11664	7992	1.000000	15871	6312	1.000000	9545022	-0.005568
178501772	56329651	293409	10000.000000	11868	7863	1.000000	16032	6395	1.000000	9540202	-0.005983
178478650	56325541	293498	10000.000000	11939	7766	1.000000	16028	6301	1.000000	9535448	-0.005845
178467645	56342906	294454	10000.000000	11634	8109	1.000000	16550	5880	1.000000	9530701	-0.005651
178484497	56318877	294431	10000.000000	11821	7906	1.000000	15940	6417	1.000000	9526000	-0.005243
178501371	56304898	293985	10000.000000	11731	7895	1.000000	16143	6226	1.000000	9521170	-0.005100
178511893	56309786	293827	10000.000000	11606	8150	1.000000	16143	6352	1.000000	9516389	-0.005130
npatches	nstrain	runtime	dt	init_x	init_y	init_y_blood	init_z	init_S	beta0	beta1	beta2	beta3	mean_beta	B	d	delta	delta_blood	b[0]	mut	m	CTL	c	g	epsilon	k	het	lambda	rho	omega	x_max	patch.dyna	DELTA	A	VA
10000	1	100.000000	0.001000	21900	9499	5000000	0.001000	10000000	10.821645	12.506780	8.008750	13.321826	12	800000000	0.010000	1.000000	432.000000	80000	0.000050	0.004800	1	0.001000	1.000000	2.500000	4.000000	0.500000	0.000000	0.000000	0.000000	31872	0	10.000000	7.000000	1.000000
sus	inf	inf_blood	z	x[0]	y[0][0]	z[0]	x[1]	y[1][0]	z[1]	S[0]	synchrony
219000000	94990000	5000000	10.000000	21900	9499	0.001000	21900	9499	0.001000	10000000	0.000000
195639422	38133666	198444	10000.000000	20637	3481	1.000000	18167	4386	1.000000	9994982	0.000000
204815789	39410907	205445	10000.000000	21614	3447	1.000000	18256	4829	1.000000	9989985	0.000000
204593257	39521027	205406	10000.000000	21491	3679	1.000000	18605	4341	1.000000	9984976	0.000000
204477257	39560648	205529	10000.000000	21621	3593	1.000000	18711	4599	1.000000	9979972	0.000000
204491735	39547620	205831	10000.000000	21483	3481	1.000000	18195	4870	1.000000	9974902	0.000000
204472379	39554795	206601	10000.000000	21423	3720	1.000000	18576	4651	1.000000	9969867	0.000000
204461450	39557153	205473	10000.000000	21445	3533	1.000000	18629	4677	1.000000	9964897	0.000000
204483733	39548448	205713	10000.000000	21086	3768	1.000000	18358	4676	1.000000	9959951	0.000000
204472994	39557789	207214	10000.000000	20857	3879	1.000000	18213	4753	1.000000	9954959	0.000000
204482956	39551992	205973	10000.000000	21541	3668	1.000000	18152	4847	1.000000	9949940	0.000000
204485725	39566228	206854	10000.000000	21553	3621	1.000000	18748	4545	1.000000	9945054	0.000000
204467927	39553717	205961	10000.000000	21527	3600	1.000000	18344	4721	1.000000	9940030	0.000000
204475476	39548102	206227	10000.000000	21766	3486	1.000000	18827	4468	1.000000	9934899	0.000000
204481733	39546559	205337	10000.000000	21241	3671	1.000000	18438	4730	1.000000	9929888	0.000000
204477902	39560680	205666	10000.000000	21117	3693	1.000000	18445	4717	1.000000	9925141	0.000000
204515925	39543397	205915	10000.000000	20888	3871	1.000000	18441	4524	1.000000	9920245	0.000000
204472668	39546322	206042	10000.000000	21741	3576	1.000000	18716	4470	1.000000	9915401	0.000000
204501697	39543649	205573	10000.000000	21196	3678	1.000000	18437	4598	1.000000	9910286	0.000000
204510100	39550702	206158	10000.000000	21173	3806	1.000000	18134	4815	1.000000	9905395	0.000000
204530358	39538438	204847	10000.000000	21353	3538	1.000000	18630	4585	1.000000	9900413	0.000000
204517306	39535049	206011	10000.000000	21203	3734	1.000000	18566	4518	1.000000	9895466	0.000000
204510968	39535771	206596	10000.000000	21315	3692	1.000000	18489	4642	1.000000	9890588	0.000000
204501583	39559905	205582	10000.000000	21496	3736	1.000000	18735	4431	1.000000	9885739	0.000000
204506420	39553933	206178	10000.000000	21245	3777	1.000000	18664	4567	1.000000	9880763	0.000000
204513326	39532416	205448	10000.000000	21268	3776	1.000000	18422	4499	1.000000	9875888	0.000000
204494422	39549679	205290	10000.000000	21435	3587	1.000000	18399	4652	1.000000	9870904	0.000000
204444668	39557051	205782	10000.000000	21185	3879	1.000000	18444	4747	1.000000	9866038	0.000000
204519236	39526395	205496	10000.000000	21209	3724	1.000000	18596	4648	1.000000	9861179	0.000000
204499041	39542590	205737	10000.000000	21561	3495	1.000000	18640	4495	1.000000	9856375	0.000000
204507801	39542617	205942	10000.000000	21222	3960	1.000000	18700	4616	1.000000	9851582	0.000000
204499932	39548691	206325	10000.000000	21272	3525	1.000000	18130	4936	1.000000	9846621	0.000000
204478328	39567291	206370	10000.000000	21582	3537	1.000000	18692	4802	1.000000	9841646	0.000000
204483725	39556368	205712	10000.000000	21764	3521	1.000000	18562	4449	1.000000	9836650	0.000000
204489073	39565402	206219	10000.000000	21020	3710	1.000000	18568	4563	1.000000	9831720	0.000000
204493758	39542433	205620	10000.000000	21101	3823	1.000000	18795	4512	1.000000	9826830	0.000000
204496141	39549932	206079	10000.000000	21617	3519	1.000000	18617	4605	1.000000	9821923	0.000000
204493415	39540921	205757	10000.000000	21087	3748	1.000000	18443	4601	1.000000	9817067	0.000000
204466492	39561880	205562	10000.000000	21021	3768	1.000000	18479	4529	1.000000	9812138	0.000000
204494292	39546289	205597	10000.000000	21292	3617	1.000000	18745	4420	1.000000	9807177	0.000000
204525652	39545367	205122	10000.000000	21510	3458	1.000000	18329	4634	1.000000	9802189	-1.#IND00
204498050	39540978	205560	10000.000000	21361	3804	1.000000	18203	4610	1.000000	9797355	-0.086400
204482200	39555686	206188	10000.000000	21456	3551	1.000000	18805	4497	1.000000	9792446	-0.051282
204479424	39560695	206084	10000.000000	20977	3918	1.000000	18421	4837	1.000000	9787458	-0.057148
204460523	39558332	205521	10000.000000	21066	3728	1.000000	18572	4563	1.000000	9782516	-0.040905
204472205	39552294	206196	10000.000000	21564	3613	1.000000	18740	4328	1.000000	9777574	-0.024048
204483574	39549444	205256	10000.000000	21455	3595	1.000000	18877	4433	1.000000	9772697	-0.024139
204500726	39533422	206167	10000.000000	21120	3709	1.000000	18748	4510	1.000000	9767854	-0.023263
204488323	39556534	206725	10000.000000	21296	3661	1.000000	18528	4585	1.000000	9762978	-0.024930
204436779	39556565	205248	10000.000000	21356	3773	1.000000	18589	4550	1.000000	9758080	-0.025888
204496249	39544100	205287	10000.000000	20908	4019	1.000000	18751	4482	1.000000	9753176	-0.021306
204506351	39553284	205329	10000.000000	21171	3676	1.000000	18790	4531	1.000000	9748254	-0.018334
204459191	39553461	205169	10000.000000	21322	3657	1.000000	18204	4904	1.000000	9743274	-0.015275
204498372	39543597	206350	10000.000000	21199	3690	1.000000	18733	4439	1.000000	9738431	-0.014034
204540688	39519364	205991	10000.000000	21287	3619	1.000000	18492	4614	1.000000	9733599	-0.013728
204462170	39562502	205984	10000.000000	20874	3850	1.000000	18717	4665	1.000000	9728674	-0.010110
204503934	39548565	205492	10000.000000	21538	3405	1.000000	18327	4616	1.000000	9723839	-0.008231
204474857	39554238	204902	10000.000000	21375	3659	1.000000	18521	4621	1.000000	9718971	-0.013864
204501141	39539296	206742	10000.000000	21439	3556	1.000000	18548	4681	1.000000	9714053	-0.012425
204481807	39543585	205612	10000.000000	21283	3741	1.000000	18563	4474	1.000000	9709201	-0.012087
204464417	39554970	206511	10000.000000	20897	3767	1.000000	18449	4606	1.000000	9704167	-0.011234
204479938	39552624	206397	10000.000000	20766	3839	1.000000	18611	4665	1.000000	9699418	-0.009718
204478508	39552106	205745	10000.000000	21269	3570	1.000000	18411	4726	1.000000	9694630	-0.007793
204461321	39564308	206190	10000.000000	21189	3637	1.000000	18509	4633	1.000000	9689781	-0.007172
204480275	39566463	205825	10000.000000	21235	3661	1.000000	18438	4636	1.000000	9684921	-0.006599
204511474	39523537	205125	10000.000000	21625	3484	1.000000	18637	4588	1.000000	9680054	-0.007033
204467555	39559557	207151	10000.000000	21052	3998	1.000000	18637	4455	1.000000	9675252	-0.007079
204504222	39549162	205707	10000.000000	21385	3660	1.000000	18361	4852	1.000000	9670355	-0.006033
204492142	39531898	205321	10000.000000	21508	3641	1.000000	18574	4654	1.000000	9665543	-0.007125
204489826	39552895	206165	10000.000000	20782	3639	1.000000	18399	4408	1.000000	9660687	-0.007272
204490957	39560383	205689	10000.000000	21394	3668	1.000000	18573	4674	1.000000	9655809	-0.005425
204473737	39546509	205740	10000.000000	21330	3565	1.000000	18652	4587	1.000000	9651022	-0.005685
204516431	39546208	204813	10000.000000	21154	3678	1.000000	18323	4651	1.000000	9646259	-0.005319
204480981	39553921	205001	10000.000000	21072	3727	1.000000	18613	4536	1.000000	9641442	-0.005270
204490975	39564049	206073	10000.000000	21212	3662	1.000000	18555	4522	1.000000	9636716	-0.005295
204467436	39576629	206477	10000.000000	21495	3615	1.000000	18485	4529	1.000000	9631909	-0.005052
204458194	39556991	205493	10000.000000	21486	3616	1.000000	18521	4686	1.000000	9627082	-0.005184
204490528	39548186	206205	10000.000000	21306	3772	1.000000	18732	4551	1.000000	9622142	-0.004993
204487295	39545255	206279	10000.000000	21263	3557	1.000000	18613	4487	1.000000	9617324	-0.005093
204487171	39550786	205894	10000.000000	21367	3727	1.000000	18811	4579	1.000000	9612542	-0.004881
204521728	39541274	207048	10000.000000	21130	3771	1.000000	18601	4491	1.000000	9607792	-0.004480
204488037	39535583	206950	10000.000000	21077	3829	1.000000	18358	4757	1.000000	9603015	-0.004376
204478820	39545464	205527	10000.000000	21325	3463	1.000000	18294	4732	1.000000	9598237	-0.003808
204468814	39543091	206808	10000.000000	21604	3575	1.000000	18381	4746	1.000000	9593397	-0.003566
204511865	39541047	206006	10000.000000	20999	3978	1.000000	18562	4570	1.000000	9588580	-0.003553
204483951	39567205	206069	10000.000000	21441	3507	1.000000	18391	4787	1.000000	9583879	-0.003943
204470343	39561000	206061	10000.000000	21585	3539	1.000000	18741	4366	1.000000	9578999	-0.003874
204486905	39552578	205537	10000.000000	21504	3609	1.000000	18276	4839	1.000000	9574160	-0.004327
204480388	39539413	205310	10000.000000	21412	3668	1.000000	18419	4665	1.000000	9569430	-0.004353
204516274	39552963	204939	10000.000000	21275	3651	1.000000	18419	4676	1.000000	9564640	-0.004190
204456593	39558926	206577	10000.000000	21505	3712	1.000000	18415	4708	1.000000	9559847	-0.004210
204508108	39557359	205954	10000.000000	21213	3718	1.000000	18805	4398	1.000000	9555170	-0.004158
204494363	39553788	205668	10000.000000	21055	3693	1.000000	18844	4561	1.000000	9550414	-0.004059
204464820	39574452	206709	10000.000000	21259	3777	1.000000	18784	4393	1.000000	9545632	-0.004969
204523338	39525527	205617	10000.000000	21037	3766	1.000000	18784	4666	1.000000	9540886	-0.004887
204484122	39553821	205759	10000.000000	21226	3666	1.000000	18197	4677	1.000000	9536019	-0.004839
204465158	39547440	206607	10000.000000	21390	3629	1.000000	18178	4763	1.000000	9531172	-0.004777
204504877	39530689	205825	10000.000000	20920	3833	1.000000	18618	4658	1.000000	9526377	-0.004660
204480416	39552202	207040	10000.000000	21553	3680	1.000000	18748	4474	1.000000	9521677	-0.004663
204481021	39555716	205578	10000.000000	20853	3826	1.000000	18629	4545	1.000000	9516869	-0.004137
npatches	nstrain	runtime	dt	init_x	init_y	init_y_blood	init_z	init_S	beta0	beta1	beta2	beta3	mean_beta	B	d	delta	delta_blood	b[0]	mut	m	CTL	c	g	epsilon	k	het	lambda	rho	omega	x_max	patch.dyna	DELTA	A	VA
10000	1	100.000000	0.001000	21900	9499	5000000	0.001000	10000000	7.111489	7.502365	7.994612	14.493499	12	800000000	0.010000	1.000000	432.000000	80000	0.000050	0.004800	1	0.001000	1.000000	2.500000	5.000000	0.500000	0.000000	0.000000	0.000000	31872	0	10.000000	7.000000	1.000000
sus	inf	inf_blood	z	x[0]	y[0][0]	z[0]	x[1]	y[1][0]	z[1]	S[0]	synchrony
219000000	94990000	5000000	10.000000	21900	9499	0.001000	21900	9499	0.001000	10000000	0.000000
217883532	25764821	134507	10000.000000	27946	710	1.000000	27462	831	1.000000	9994907	0.000000
228538927	27435954	142933	10000.000000	30360	395	1.000000	30195	482	1.000000	9989918	0.000000
228293761	27522018	143163	10000.000000	30662	365	1.000000	30098	518	1.000000	9985028	0.000000
228211543	27534705	143929	10000.000000	30829	390	1.000000	30397	498	1.000000	9980114	0.000000
228162392	27567449	142915	10000.000000	30505	474	1.000000	30059	550	1.000000	9974977	0.000000
228217110	27538053	143282	10000.000000	30611	409	1.000000	30491	502	1.000000	9970080	0.000000
228207909	27541958	143767	10000.000000	30594	434	1.000000	30433	546	1.000000	9965064	0.000000
228159993	27555743	144036	10000.000000	31050	389	1.000000	30538	417	1.000000	9960061	0.000000
228185903	27544669	143548	10000.000000	30930	419	1.000000	30685	497	1.000000	9955073	0.000000
228201426	27547647	143282	10000.000000	30570	441	1.000000	30676	450	1.000000	9950004	0.000000
228193219	27547089	143628	10000.000000	30722	450	1.000000	30452	510	1.000000	9945012	0.000000
228205527	27542527	142976	10000.000000	30670	393	1.000000	30560	510	1.000000	9940029	0.000000
228211986	27546101	143525	10000.000000	30778	381	1.000000	30221	619	1.000000	9935055	0.000000
228144682	27568879	144067	10000.000000	30775	417	1.000000	30049	678	1.000000	9930132	0.000000
228151198	27559926	144475	10000.000000	30792	415	1.000000	30117	504	1.000000	9925185	0.000000
228170892	27553756	144061	10000.000000	30773	353	1.000000	30280	547	1.000000	9920228	0.000000
228168310	27555118	143351	10000.000000	30998	360	1.000000	30526	542	1.000000	9915316	0.000000
228147732	27558011	143695	10000.000000	31046	423	1.000000	30407	570	1.000000	9910459	0.000000
228162445	27562456	143511	10000.000000	30640	410	1.000000	30219	588	1.000000	9905520	0.000000
228169144	27538817	143159	10000.000000	30698	365	1.000000	30144	546	1.000000	9900569	0.000000
228192085	27549296	144314	10000.000000	30615	467	1.000000	30316	529	1.000000	9895685	0.000000
228178081	27545896	143917	10000.000000	30734	399	1.000000	30579	492	1.000000	9890761	0.000000
228138213	27552448	143274	10000.000000	30761	428	1.000000	30511	452	1.000000	9885907	0.000000
228200708	27534433	143793	10000.000000	30484	462	1.000000	30610	473	1.000000	9880947	0.000000
228219026	27528118	143768	10000.000000	30736	432	1.000000	30405	498	1.000000	9876034	0.000000
228161640	27555326	144059	10000.000000	30892	340	1.000000	30281	520	1.000000	9871079	0.000000
228203503	27535940	143653	10000.000000	30891	386	1.000000	30433	442	1.000000	9866158	0.000000
228149907	27550795	143820	10000.000000	30751	437	1.000000	30503	448	1.000000	9861244	0.000000
228199472	27540780	142896	10000.000000	30804	463	1.000000	30389	611	1.000000	9856256	0.000000
228185098	27542506	143315	10000.000000	30408	424	1.000000	30371	588	1.000000	9851355	0.000000
228206303	27539123	143571	10000.000000	30694	379	1.000000	30370	567	1.000000	9846444	0.000000
228174749	27547468	144087	10000.000000	30844	403	1.000000	30312	562	1.000000	9841456	0.000000
228173955	27553228	143795	10000.000000	30753	465	1.000000	30334	557	1.000000	9836565	0.000000
228179716	27548033	143387	10000.000000	30710	451	1.000000	30356	564	1.000000	9831770	0.000000
228158298	27545269	142974	10000.000000	30968	405	1.000000	30226	554	1.000000	9826848	0.000000
228216941	27541774	143347	10000.000000	30921	391	1.000000	30271	487	1.000000	9821993	0.000000
228142575	27564515	144294	10000.000000	30864	383	1.000000	30255	409	1.000000	9817166	0.000000
228195696	27537058	143818	10000.000000	31045	417	1.000000	30617	481	1.000000	9812282	0.000000
228149480	27562742	143072	10000.000000	30614	490	1.000000	30413	464	1.000000	9807437	0.000000
228135310	27564455	143510	10000.000000	30433	501	1.000000	30431	466	1.000000	9802463	-1.#IND00
228194101	27551792	143215	10000.000000	30746	395	1.000000	30719	419	1.000000	9797598	-0.000000
228187324	27555792	142981	10000.000000	30830	377	1.000000	30451	513	1.000000	9792658	0.004390
228150200	27556675	143411	10000.000000	30703	383	1.000000	30510	535	1.000000	9787861	0.016050
228140429	27566708	144065	10000.000000	30520	431	1.000000	30301	496	1.000000	9783029	0.011484
228197878	27540692	143049	10000.000000	30399	434	1.000000	30436	484	1.000000	9778117	0.007178
228181796	27544141	143670	10000.000000	30792	437	1.000000	30627	466	1.000000	9773304	0.004924
228149426	27568196	143366	10000.000000	31025	402	1.000000	30691	421	1.000000	9768450	0.004269
228156149	27558675	143268	10000.000000	30622	403	1.000000	30952	472	1.000000	9763526	0.004229
228148002	27557479	144431	10000.000000	30546	401	1.000000	30596	534	1.000000	9758577	0.002571
228152203	27551483	143383	10000.000000	30807	418	1.000000	30532	551	1.000000	9753617	0.002882
228148060	27550096	143178	10000.000000	30711	481	1.000000	30353	496	1.000000	9748698	0.002185
228195559	27544883	142890	10000.000000	30604	441	1.000000	30323	577	1.000000	9743910	0.006025
228140881	27558081	144080	10000.000000	30594	519	1.000000	30174	519	1.000000	9738861	0.004516
228177107	27564159	143722	10000.000000	30578	448	1.000000	30375	483	1.000000	9734031	0.004079
228162919	27565541	143731	10000.000000	30793	383	1.000000	30487	413	1.000000	9729198	0.003588
228133711	27565992	143231	10000.000000	30550	421	1.000000	30539	540	1.000000	9724416	0.003994
228125829	27553413	143631	10000.000000	30875	405	1.000000	30368	548	1.000000	9719580	0.004309
228189855	27540254	143486	10000.000000	30611	455	1.000000	30004	647	1.000000	9714730	0.003506
228144087	27571898	143965	10000.000000	31161	338	1.000000	30397	545	1.000000	9709927	0.003764
228173875	27530984	143478	10000.000000	30717	443	1.000000	30433	579	1.000000	9705051	0.003655
228185718	27541710	142923	10000.000000	30848	431	1.000000	30410	454	1.000000	9700243	0.005215
228158130	27563304	143683	10000.000000	30409	476	1.000000	30532	437	1.000000	9695431	0.004997
228158142	27551026	143482	10000.000000	30727	412	1.000000	30531	481	1.000000	9690596	0.004639
228194568	27535021	143037	10000.000000	30637	419	1.000000	30042	560	1.000000	9685640	0.005815
228190942	27551591	143695	10000.000000	30457	407	1.000000	30586	524	1.000000	9680830	0.006429
228148925	27565082	142867	10000.000000	30780	383	1.000000	30388	541	1.000000	9675908	0.005325
228187371	27540757	143686	10000.000000	30621	430	1.000000	30581	542	1.000000	9671215	0.005859
228170548	27538974	143372	10000.000000	30639	435	1.000000	30531	551	1.000000	9666527	0.005098
228173640	27553268	143732	10000.000000	30846	404	1.000000	30257	534	1.000000	9661629	0.005213
228230715	27519974	143839	10000.000000	30887	388	1.000000	30456	466	1.000000	9656774	0.005012
228185328	27548552	143284	10000.000000	30636	469	1.000000	30237	609	1.000000	9652010	0.005149
228191733	27545591	143190	10000.000000	30630	450	1.000000	30120	545	1.000000	9647174	0.003824
228178059	27554541	143502	10000.000000	30771	395	1.000000	30262	556	1.000000	9642547	0.004709
228172468	27553713	143611	10000.000000	30818	437	1.000000	30366	491	1.000000	9637531	0.004558
228177678	27552918	144167	10000.000000	30731	376	1.000000	30456	458	1.000000	9632799	0.004113
228181863	27531226	143948	10000.000000	30878	327	1.000000	30640	402	1.000000	9627989	0.005133
228194784	27558141	143532	10000.000000	30715	416	1.000000	30749	467	1.000000	9623168	0.004984
228141445	27559762	143961	10000.000000	30800	397	1.000000	30650	423	1.000000	9618329	0.005408
228161483	27542933	143545	10000.000000	30837	353	1.000000	30623	563	1.000000	9613492	0.005158
228175826	27546535	143498	10000.000000	30774	440	1.000000	30540	467	1.000000	9608684	0.005094
228174212	27563910	143655	10000.000000	30586	473	1.000000	30116	497	1.000000	9603977	0.005416
228151392	27555511	143458	10000.000000	30750	487	1.000000	30461	498	1.000000	9599205	0.005956
228179818	27542061	143762	10000.000000	30546	457	1.000000	30380	496	1.000000	9594484	0.005202
228202135	27553524	143562	10000.000000	30763	408	1.000000	30365	549	1.000000	9589652	0.005050
228163653	27555870	144017	10000.000000	30546	401	1.000000	30172	562	1.000000	9584910	0.004603
228190279	27545243	143656	10000.000000	30673	413	1.000000	30298	509	1.000000	9580133	0.004609
228161057	27549025	143212	10000.000000	30893	346	1.000000	30471	490	1.000000	9575414	0.005503
228160854	27554463	143448	10000.000000	30896	356	1.000000	30180	516	1.000000	9570681	0.005169
228190958	27541754	143822	10000.000000	30908	439	1.000000	30536	511	1.000000	9565958	0.005027
228198396	27543258	142861	10000.000000	30542	467	1.000000	30519	537	1.000000	9561321	0.004818
228185703	27540772	143336	10000.000000	30541	449	1.000000	30269	527	1.000000	9556468	0.004631
228196740	27548502	143947	10000.000000	30351	478	1.000000	30459	519	1.000000	9551807	0.004571
228121432	27560568	143188	10000.000000	30713	432	1.000000	30369	471	1.000000	9546965	0.004260
228172860	27541036	143934	10000.000000	30517	424	1.000000	30262	548	1.000000	9542116	0.004187
228201470	27549279	144048	10000.000000	30911	393	1.000000	30057	543	1.000000	9537373	0.004066
228192584	27533446	143430	10000.000000	30536	403	1.000000	30450	563	1.000000	9532577	0.003405
228196494	27560524	142936	10000.000000	30742	390	1.000000	30764	421	1.000000	9527811	0.003719
228186220	27550238	143061	10000.000000	30984	335	1.000000	30179	605	1.000000	9523105	0.003494
228198607	27550256	143497	10000.000000	30864	432	1.000000	30478	524	1.000000	9518295	0.003373
npatches	nstrain	runtime	dt	init_x	init_y	init_y_blood	init_z	init_S	beta0	beta1	beta2	beta3	mean_beta	B	d	delta	delta_blood	b[0]	mut	m	CTL	c	g	epsilon	k	het	lambda	rho	omega	x_max	patch.dyna	DELTA	A	VA
10000	1	100.000000	0.001000	21900	9499	5000000	0.001000	10000000	13.835155	12.387390	16.780369	13.210453	12	800000000	0.010000	1.000000	432.000000	80000	0.000050	0.004800	1	0.001000	1.000000	2.500000	6.000000	0.500000	0.000000	0.000000	0.000000	31872	0	10.000000	7.000000	1.000000
sus	inf	inf_blood	z	x[0]	y[0][0]	z[0]	x[1]	y[1][0]	z[1]	S[0]	synchrony
219000000	94990000	5000000	10.000000	21900	9499	0.001000	21900	9499	0.001000	10000000	0.000000
236859013	17200403	89531	10000.000000	21410	2390	1.000000	23192	1840	1.000000	9994917	0.000000
248681505	19027318	99243	10000.000000	21264	3213	1.000000	24281	2064	1.000000	9989918	0.000000
248401012	19087018	98921	10000.000000	21616	2699	1.000000	23817	2172	1.000000	9984858	0.000000
248344825	19105193	99197	10000.000000	21335	3075	1.000000	24118	2116	1.000000	9979783	0.000000
248353397	19096139	99450	10000.000000	21323	2833	1.000000	23689	2129	1.000000	9974769	0.000000
248359587	19086369	99308	10000.000000	21486	2825	1.000000	23810	2204	1.000000	9969812	0.000000
248332005	19097072	99617	10000.000000	21403	2834	1.000000	23729	2241	1.000000	9964819	0.000000
248294490	19114721	99334	10000.000000	21401	2814	1.000000	24159	2098	1.000000	9959895	0.000000
248336749	19099332	99652	10000.000000	21624	2791	1.000000	23643	2197	1.000000	9954782	0.000000
248299148	19105489	98924	10000.000000	21632	2692	1.000000	23792	2208	1.000000	9949736	0.000000
248298825	19098883	99542	10000.000000	21728	2785	1.000000	23941	2151	1.000000	9944816	0.000000
248294742	19107832	99702	10000.000000	21393	2813	1.000000	23949	2189	1.000000	9939846	0.000000
248309692	19103250	99366	10000.000000	21904	2717	1.000000	23998	2173	1.000000	9934995	0.000000
248265935	19116159	99636	10000.000000	21498	2748	1.000000	23883	2141	1.000000	9930019	0.000000
248326254	19100331	99220	10000.000000	21868	2481	1.000000	24127	1939	1.000000	9925139	0.000000
248324791	19099240	99598	10000.000000	20980	2974	1.000000	23944	2275	1.000000	9920173	0.000000
248328786	19109831	99308	10000.000000	21430	2714	1.000000	23676	2172	1.000000	9915256	0.000000
248302164	19105644	99526	10000.000000	21439	2863	1.000000	24113	2006	1.000000	9910235	0.000000
248316202	19104556	99550	10000.000000	21172	2743	1.000000	24242	2042	1.000000	9905229	0.000000
248355317	19086074	99913	10000.000000	21590	2866	1.000000	24018	2180	1.000000	9900225	0.000000
248307756	19119054	99804	10000.000000	21392	2911	1.000000	23595	2414	1.000000	9895174	0.000000
248309372	19107480	99184	10000.000000	21026	2770	1.000000	23886	2146	1.000000	9890284	0.000000
248318661	19089834	100137	10000.000000	21314	2753	1.000000	23389	2357	1.000000	9885250	0.000000
248307734	19112187	99645	10000.000000	21439	2818	1.000000	23418	2282	1.000000	9880282	0.000000
248343728	19087011	99526	10000.000000	21271	2810	1.000000	24034	1995	1.000000	9875333	0.000000
248256687	19111629	99521	10000.000000	21466	2761	1.000000	23569	2325	1.000000	9870310	0.000000
248338457	19102703	100168	10000.000000	21659	2780	1.000000	23769	2127	1.000000	9865498	0.000000
248328744	19094982	99556	10000.000000	21517	2751	1.000000	24229	2015	1.000000	9860613	0.000000
248330047	19107843	99374	10000.000000	21515	2755	1.000000	23922	2183	1.000000	9855683	0.000000
248328011	19111133	99871	10000.000000	21930	2701	1.000000	23884	2210	1.000000	9850685	0.000000
248299373	19113442	99582	10000.000000	21627	2805	1.000000	24560	1923	1.000000	9845699	0.000000
248358756	19090640	99298	10000.000000	21096	3008	1.000000	23871	2154	1.000000	9840842	0.000000
248348137	19102657	99745	10000.000000	21180	2925	1.000000	23997	2061	1.000000	9835791	0.000000
248337844	19106510	99696	10000.000000	21591	2749	1.000000	23932	2143	1.000000	9831012	0.000000
248318022	19100900	99257	10000.000000	21551	2611	1.000000	23976	2190	1.000000	9826076	0.000000
248325485	19099373	99397	10000.000000	22228	2683	1.000000	24247	2036	1.000000	9821107	0.000000
248344549	19101227	99474	10000.000000	21661	2697	1.000000	23722	2265	1.000000	9816074	0.000000
248327038	19106179	99501	10000.000000	21388	2817	1.000000	23710	2295	1.000000	9811216	0.000000
248337001	19104202	99580	10000.000000	21087	2952	1.000000	23869	2142	1.000000	9806235	0.000000
248302068	19100203	99570	10000.000000	21494	2845	1.000000	24091	2165	1.000000	9801383	-1.#IND00
248313259	19111158	99946	10000.000000	21225	2821	1.000000	23786	2139	1.000000	9796469	-1.#IND00
248304375	19098972	99429	10000.000000	21898	2759	1.000000	23800	2068	1.000000	9791592	-0.022303
248335386	19108812	98591	10000.000000	21419	2826	1.000000	24662	2035	1.000000	9786951	-0.013431
248316567	19113693	99593	10000.000000	21853	2698	1.000000	23952	2080	1.000000	9782033	-0.012194
248295004	19122477	99986	10000.000000	21627	2737	1.000000	23937	2015	1.000000	9777172	-0.009696
248316206	19088508	99457	10000.000000	21791	2802	1.000000	23584	2462	1.000000	9772237	-0.007648
248305261	19126573	99526	10000.000000	20859	3094	1.000000	23211	2355	1.000000	9767304	-0.004586
248303016	19094972	99299	10000.000000	21746	2658	1.000000	24354	1955	1.000000	9762516	-0.008804
248314099	19108882	98900	10000.000000	21064	2918	1.000000	23383	2332	1.000000	9757624	-0.007349
248324541	19102685	99349	10000.000000	21205	2808	1.000000	24294	2001	1.000000	9752677	-0.006274
248320915	19110671	99773	10000.000000	22049	2557	1.000000	23673	2284	1.000000	9747842	-0.004941
248333738	19107226	99814	10000.000000	21429	2870	1.000000	24235	1982	1.000000	9743062	-0.004561
248301938	19102162	99375	10000.000000	21631	2677	1.000000	24117	2107	1.000000	9738223	-0.002265
248331525	19098281	99774	10000.000000	21576	2726	1.000000	23559	2274	1.000000	9733314	-0.001510
248281407	19123394	99114	10000.000000	21684	2740	1.000000	23836	2207	1.000000	9728348	-0.001580
248294223	19113521	99459	10000.000000	21389	2816	1.000000	23407	2389	1.000000	9723367	-0.000965
248300342	19113255	99482	10000.000000	21678	2847	1.000000	23751	2226	1.000000	9718510	-0.001759
248308186	19108067	99207	10000.000000	21802	2689	1.000000	23914	2236	1.000000	9713641	-0.001561
248336370	19103685	99603	10000.000000	21103	2823	1.000000	23655	2285	1.000000	9708768	-0.001686
248308911	19099356	99126	10000.000000	21422	2790	1.000000	23947	2059	1.000000	9703967	-0.002535
248334867	19102181	99218	10000.000000	21517	2877	1.000000	24043	2045	1.000000	9699055	-0.003255
248338405	19102078	99178	10000.000000	21846	2709	1.000000	23659	2396	1.000000	9694128	-0.001728
248289860	19113887	99790	10000.000000	21164	2901	1.000000	23635	2053	1.000000	9689371	-0.002989
248304330	19115439	99607	10000.000000	21619	2495	1.000000	23632	2307	1.000000	9684455	-0.002751
248270825	19134173	100345	10000.000000	21772	2789	1.000000	23916	2079	1.000000	9679612	-0.001715
248326417	19089373	99206	10000.000000	21613	2719	1.000000	24566	2031	1.000000	9674876	-0.001605
248321781	19109908	99972	10000.000000	21289	2921	1.000000	23490	2318	1.000000	9670108	-0.001064
248311947	19106316	98672	10000.000000	21528	2808	1.000000	23814	2242	1.000000	9665276	0.000584
248314020	19097219	99594	10000.000000	20920	2912	1.000000	23679	2288	1.000000	9660316	-0.000237
248292994	19109011	99304	10000.000000	21322	2713	1.000000	23952	2101	1.000000	9655446	-0.000152
248268750	19111984	99573	10000.000000	21288	2904	1.000000	24284	1973	1.000000	9650443	-0.001090
248296339	19093747	99295	10000.000000	21830	2716	1.000000	23486	2355	1.000000	9645574	-0.000592
248317205	19090931	99541	10000.000000	21616	2686	1.000000	23911	1935	1.000000	9640868	0.000028
248336203	19104712	99667	10000.000000	21242	2685	1.000000	24295	2024	1.000000	9636106	0.000095
248326187	19101076	99547	10000.000000	21382	2926	1.000000	23711	2208	1.000000	9631329	-0.000137
248298130	19116686	99682	10000.000000	21313	2862	1.000000	24150	2200	1.000000	9626569	-0.000403
248272434	19110907	99274	10000.000000	21854	2729	1.000000	23409	2214	1.000000	9621766	-0.000091
248373438	19086822	99389	10000.000000	21390	2626	1.000000	24036	1994	1.000000	9617016	-0.000134
248306615	19109259	99273	10000.000000	21948	2534	1.000000	24270	2131	1.000000	9612145	-0.000614
248341844	19107796	99665	10000.000000	21449	2823	1.000000	24160	2130	1.000000	9607322	-0.000618
248290925	19106617	100364	10000.000000	21408	3016	1.000000	23869	2194	1.000000	9602506	-0.000845
248309832	19116164	99496	10000.000000	21351	2791	1.000000	24120	2048	1.000000	9597831	-0.001560
248300671	19108059	98810	10000.000000	21674	2759	1.000000	23892	2207	1.000000	9592997	-0.001678
248325945	19109971	98907	10000.000000	21596	2819	1.000000	24139	2090	1.000000	9588224	-0.001770
248301752	19101270	100205	10000.000000	21471	2732	1.000000	23892	2279	1.000000	9583533	-0.000890
248276465	19115273	99284	10000.000000	21364	2871	1.000000	23942	2079	1.000000	9578700	-0.000924
248301185	19108247	99198	10000.000000	21495	2802	1.000000	23884	2268	1.000000	9573912	-0.000173
248356156	19097526	99429	10000.000000	21105	2855	1.000000	24251	1976	1.000000	9569112	-0.000300
248305370	19105083	98989	10000.000000	21205	2883	1.000000	24317	2213	1.000000	9564420	-0.000393
248337112	19096632	99763	10000.000000	21467	2832	1.000000	23561	2093	1.000000	9559623	-0.000285
248316658	19114803	99630	10000.000000	21808	2752	1.000000	23869	2063	1.000000	9554881	0.000433
248312914	19103189	98764	10000.000000	21067	2817	1.000000	23590	2139	1.000000	9550149	0.001192
248304925	19112475	99544	10000.000000	21650	2677	1.000000	23522	2131	1.000000	9545408	0.001404
248302362	19115805	99563	10000.000000	21694	2851	1.000000	23834	2183	1.000000	9540676	0.001287
248300207	19097125	99832	10000.000000	21120	2860	1.000000	23921	2009	1.000000	9535782	0.001305
248303850	19113029	99558	10000.000000	21819	2831	1.000000	23073	2356	1.000000	9531054	0.001269
248275026	19116780	99685	10000.000000	21406	2785	1.000000	23865	2305	1.000000	9526193	0.001170
248329539	19104114	99629	10000.000000	21423	2856	1.000000	23734	2165	1.000000	9521421	0.001427
248305393	19112742	99409	10000.000000	21560	2737	1.000000	23859	2048	1.000000	9516660	0.001300
npatches	nstrain	runtime	dt	init_x	init_y	init_y_blood	init_z	init_S	beta0	beta1	beta2	beta3	mean_beta	B	d	delta	delta_blood	b[0]	mut	m	CTL	c	g	epsilon	k	het	lambda	rho	omega	x_max	patch.dyna	DELTA	A	VA
10000	1	100.000000	0.001000	21900	9499	5000000	0.001000	10000000	9.934205	9.746593	6.299691	12.862987	12	800000000	0.010000	1.000000	432.000000	80000	0.000050	0.004800	1	0.001000	1.000000	2.500000	7.000000	0.500000	0.000000	0.000000	0.000000	31872	0	10.000000	7.000000	1.000000
sus	inf	inf_blood	z	x[0]	y[0][0]	z[0]	x[1]	y[1][0]	z[1]	S[0]	synchrony
219000000	94990000	5000000	10.000000	21900	9499	0.001000	21900	9499	0.001000	10000000	0.000000
252489138	11296075	58558	10000.000000	27413	547	1.000000	27561	463	1.000000	9995029	0.000000
265501342	13062375	67749	10000.000000	30191	295	1.000000	30307	223	1.000000	9990095	0.000000
265205897	13119404	68080	10000.000000	31324	244	1.000000	31006	194	1.000000	9985116	0.000000
265120116	13119462	68289	10000.000000	30636	356	1.000000	31137	240	1.000000	9980161	0.000000
265100850	13136318	68135	10000.000000	30164	423	1.000000	31013	236	1.000000	9975136	0.000000
265090888	13121872	68314	10000.000000	30517	344	1.000000	30879	282	1.000000	9970119	0.000000
265105700	13131528	68435	10000.000000	30486	350	1.000000	30513	330	1.000000	9965199	0.000000
265124768	13124108	68500	10000.000000	30581	291	1.000000	30704	266	1.000000	9960340	0.000000
265109795	13133429	67999	10000.000000	30667	280	1.000000	30756	309	1.000000	9955405	0.000000
265080695	13124566	68443	10000.000000	30811	339	1.000000	30831	358	1.000000	9950320	0.000000
265083403	13148082	68433	10000.000000	30669	319	1.000000	30611	321	1.000000	9945399	0.000000
265054184	13137985	68351	10000.000000	30481	339	1.000000	30777	309	1.000000	9940400	0.000000
265098899	13125474	68345	10000.000000	30320	423	1.000000	30866	236	1.000000	9935488	0.000000
265145685	13115259	68597	10000.000000	30507	374	1.000000	31066	218	1.000000	9930600	0.000000
265099498	13140525	68432	10000.000000	30599	356	1.000000	30957	309	1.000000	9925617	0.000000
265103627	13126617	68244	10000.000000	30546	343	1.000000	30898	274	1.000000	9920742	0.000000
265090686	13138461	68647	10000.000000	30580	333	1.000000	31012	257	1.000000	9915618	0.000000
265095677	13132282	68396	10000.000000	31010	244	1.000000	30609	284	1.000000	9910587	0.000000
265143750	13123898	68515	10000.000000	30714	304	1.000000	30805	200	1.000000	9905673	0.000000
265093692	13139669	68758	10000.000000	30632	318	1.000000	30812	233	1.000000	9900643	0.000000
265123644	13118161	68377	10000.000000	30554	279	1.000000	30627	303	1.000000	9895668	0.000000
265148501	13120076	67976	10000.000000	30948	297	1.000000	30524	318	1.000000	9890750	0.000000
265085271	13150898	68405	10000.000000	30509	401	1.000000	30613	289	1.000000	9885850	0.000000
265095941	13117311	68714	10000.000000	30778	345	1.000000	30833	224	1.000000	9880875	0.000000
265055737	13151774	68246	10000.000000	30238	441	1.000000	30776	317	1.000000	9875925	0.000000
265076655	13126208	68327	10000.000000	30489	348	1.000000	30356	363	1.000000	9871047	0.000000
265098670	13124608	68203	10000.000000	30774	273	1.000000	30494	343	1.000000	9866155	0.000000
265077591	13141082	68499	10000.000000	30770	277	1.000000	30771	336	1.000000	9861261	0.000000
265046417	13141111	68428	10000.000000	30511	367	1.000000	30789	333	1.000000	9856333	0.000000
265064118	13146442	68948	10000.000000	30483	367	1.000000	30650	255	1.000000	9851356	0.000000
265100433	13127326	68570	10000.000000	30523	291	1.000000	30738	286	1.000000	9846301	0.000000
265090642	13128154	68519	10000.000000	30273	368	1.000000	30614	354	1.000000	9841428	0.000000
265107401	13125914	68409	10000.000000	30953	316	1.000000	30926	280	1.000000	9836525	0.000000
265061454	13138628	68650	10000.000000	30313	451	1.000000	31030	285	1.000000	9831483	0.000000
265114280	13131956	68709	10000.000000	30136	341	1.000000	30640	358	1.000000	9826638	0.000000
265092321	13127297	68024	10000.000000	30109	366	1.000000	30842	282	1.000000	9821718	0.000000
265114076	13138455	68340	10000.000000	30538	288	1.000000	30824	281	1.000000	9816770	0.000000
265078259	13138600	68361	10000.000000	30728	340	1.000000	30914	271	1.000000	9812008	0.000000
265087268	13131666	68519	10000.000000	30818	268	1.000000	30439	235	1.000000	9807162	0.000000
265070372	13141468	68437	10000.000000	30594	357	1.000000	30708	356	1.000000	9802290	-1.#IND00
265096009	13122321	68279	10000.000000	30463	301	1.000000	30563	283	1.000000	9797334	0.100800
265074161	13133231	67973	10000.000000	30831	327	1.000000	30388	415	1.000000	9792537	0.069588
265136731	13117205	68923	10000.000000	30421	358	1.000000	30664	323	1.000000	9787657	0.032050
265075245	13136923	68573	10000.000000	30687	255	1.000000	30720	342	1.000000	9782835	0.017982
265148054	13117093	68083	10000.000000	30875	236	1.000000	30509	412	1.000000	9778049	0.004021
265133108	13133898	68693	10000.000000	30876	312	1.000000	30891	289	1.000000	9773175	0.007612
265086518	13125398	68447	10000.000000	30750	287	1.000000	30624	351	1.000000	9768263	0.007412
265065463	13149929	69299	10000.000000	30628	390	1.000000	30820	339	1.000000	9763487	0.009255
265056545	13153945	67790	10000.000000	30706	353	1.000000	30575	349	1.000000	9758654	0.007990
265085185	13135149	68383	10000.000000	30951	324	1.000000	30914	250	1.000000	9753785	0.005692
265081523	13129189	68105	10000.000000	30799	347	1.000000	31144	250	1.000000	9748924	0.004414
265069804	13137852	68409	10000.000000	30452	389	1.000000	30454	306	1.000000	9744186	0.002161
265092632	13134059	68024	10000.000000	30232	436	1.000000	30525	255	1.000000	9739347	0.001377
265085661	13139145	68767	10000.000000	30757	378	1.000000	30822	233	1.000000	9734478	0.002395
265092189	13128602	68304	10000.000000	30496	342	1.000000	31048	285	1.000000	9729550	0.003109
265081613	13136270	68152	10000.000000	30393	374	1.000000	30984	244	1.000000	9724780	0.004109
265070488	13137775	68516	10000.000000	30567	335	1.000000	30952	290	1.000000	9719854	0.002960
265089961	13133555	68382	10000.000000	30798	301	1.000000	31219	206	1.000000	9715077	0.004406
265094439	13129177	68274	10000.000000	30655	284	1.000000	30718	377	1.000000	9710289	0.004403
265086425	13134814	68596	10000.000000	30611	278	1.000000	30850	309	1.000000	9705384	0.003793
265114851	13128699	68426	10000.000000	30920	286	1.000000	30652	252	1.000000	9700549	0.003446
265072505	13135034	68501	10000.000000	30783	347	1.000000	30774	322	1.000000	9695792	0.003314
265067367	13137376	68530	10000.000000	30713	334	1.000000	30612	289	1.000000	9690957	0.002522
265096940	13127309	68497	10000.000000	30517	472	1.000000	30842	267	1.000000	9686152	0.002047
265134406	13135051	68282	10000.000000	30374	353	1.000000	30610	298	1.000000	9681289	0.002345
265083389	13132189	68031	10000.000000	30567	311	1.000000	30713	327	1.000000	9676452	0.002627
265103345	13127207	67989	10000.000000	30322	396	1.000000	30405	471	1.000000	9671640	0.001577
265069763	13141852	68554	10000.000000	30664	343	1.000000	30327	378	1.000000	9666688	0.001668
265106622	13136871	68757	10000.000000	30484	278	1.000000	30718	303	1.000000	9661800	0.001396
265089586	13133606	68323	10000.000000	30483	291	1.000000	30864	308	1.000000	9656957	0.001240
265106889	13127875	67960	10000.000000	30208	442	1.000000	30980	295	1.000000	9652156	0.000909
265111695	13129168	68039	10000.000000	30288	353	1.000000	30732	267	1.000000	9647403	0.001143
265136648	13123916	68315	10000.000000	30769	261	1.000000	30935	331	1.000000	9642513	0.001409
265089533	13139572	68041	10000.000000	30787	340	1.000000	30809	308	1.000000	9637806	0.001007
265059062	13139205	68419	10000.000000	30913	331	1.000000	30812	289	1.000000	9632926	0.000797
265100303	13133870	68525	10000.000000	30628	346	1.000000	30738	294	1.000000	9628210	0.001549
265108925	13129204	68468	10000.000000	30197	423	1.000000	30903	292	1.000000	9623393	0.001639
265092866	13137446	68111	10000.000000	30323	385	1.000000	31100	251	1.000000	9618556	0.001668
265086585	13148364	68855	10000.000000	30421	332	1.000000	30684	329	1.000000	9613744	0.001342
265027489	13158458	68868	10000.000000	30462	356	1.000000	31002	342	1.000000	9608939	0.001477
265100329	13138451	68904	10000.000000	30595	311	1.000000	30624	352	1.000000	9604148	0.001280
265113018	13131969	68212	10000.000000	30600	442	1.000000	30378	296	1.000000	9599402	0.001381
265110976	13135488	68373	10000.000000	30515	286	1.000000	30505	325	1.000000	9594547	0.001281
265120825	13130850	68312	10000.000000	30795	281	1.000000	30638	273	1.000000	9589831	0.001004
265107249	13123303	68470	10000.000000	30786	250	1.000000	30538	349	1.000000	9585046	0.000963
265093287	13123642	68550	10000.000000	30927	382	1.000000	30471	348	1.000000	9580279	0.000908
265076037	13141733	67771	10000.000000	30507	364	1.000000	30612	295	1.000000	9575521	0.000818
265157357	13118267	68510	10000.000000	30325	351	1.000000	30790	267	1.000000	9570755	0.000916
265111675	13128999	68664	10000.000000	30714	342	1.000000	30810	285	1.000000	9566228	0.001228
265100275	13134350	68162	10000.000000	30620	382	1.000000	30781	308	1.000000	9561477	0.001427
265157854	13116971	68252	10000.000000	30347	367	1.000000	30544	284	1.000000	9556875	0.001207
265094002	13136346	68356	10000.000000	30311	413	1.000000	30869	270	1.000000	9552120	0.000673
265042752	13150384	68185	10000.000000	30231	489	1.000000	30580	353	1.000000	9547253	0.000757
265128782	13122140	67925	10000.000000	30375	330	1.000000	30565	350	1.000000	9542527	0.000276
265075122	13143397	68430	10000.000000	30491	393	1.000000	30885	276	1.000000	9537745	0.000477
265073762	13145773	68490	10000.000000	30699	281	1.000000	30735	275	1.000000	9532996	0.000858
265100612	13135092	68065	10000.000000	30702	290	1.000000	30509	352	1.000000	9528263	0.000983
265130612	13131677	68584	10000.000000	30625	359	1.000000	30719	296	1.000000	9523462	0.000292
265094521	13139570	68991	10000.000000	30544	315	1.000000	30865	209	1.000000	9518834	0.000243
npatches	nstrain	runtime	dt	init_x	init_y	init_y_blood	init_z	init_S	beta0	beta1	beta2	beta3	mean_beta	B	d	delta	delta_blood	b[0]	mut	m	CTL	c	g	epsilon	k	het	lambda	rho	omega	x_max	patch.dyna	DELTA	A	VA
10000	1	100.000000	0.001000	21900	9499	5000000	0.001000	10000000	13.337466	6.459173	14.263441	7.927615	12	800000000	0.010000	1.000000	432.000000	80000	0.000050	0.004800	1	0.001000	1.000000	2.500000	8.000000	0.500000	0.000000	0.000000	0.000000	31872	0	10.000000	7.000000	1.000000
sus	inf	inf_blood	z	x[0]	y[0][0]	z[0]	x[1]	y[1][0]	z[1]	S[0]	synchrony
219000000	94990000	5000000	10.000000	21900	9499	0.001000	21900	9499	0.001000	10000000	0.000000
265525433	7149821	37138	10000.000000	25674	893	1.000000	30040	65	1.000000	9994902	0.000000
280117471	8654834	45139	10000.000000	27636	965	1.000000	31653	32	1.000000	9989967	0.000000
279685748	8712206	45312	10000.000000	27377	1065	1.000000	31653	46	1.000000	9984959	0.000000
279569443	8736733	45639	10000.000000	27706	936	1.000000	31770	30	1.000000	9980025	0.000000
279564353	8746079	45922	10000.000000	26737	1229	1.000000	31768	50	1.000000	9975131	0.000000
279541789	8738216	45500	10000.000000	27069	1031	1.000000	31742	25	1.000000	9970173	0.000000
279577456	8719034	45438	10000.000000	27222	1033	1.000000	31952	34	1.000000	9965121	0.000000
279578913	8736087	45302	10000.000000	26941	1153	1.000000	31956	48	1.000000	9960192	0.000000
279551842	8742567	45256	10000.000000	27042	980	1.000000	31785	44	1.000000	9955235	0.000000
279528213	8741596	45412	10000.000000	27022	1103	1.000000	31630	50	1.000000	9950415	0.000000
279594401	8727257	45351	10000.000000	26875	1041	1.000000	31689	57	1.000000	9945352	0.000000
279546404	8739042	45686	10000.000000	27077	1111	1.000000	31641	38	1.000000	9940435	0.000000
279562466	8736269	45342	10000.000000	27153	999	1.000000	31871	49	1.000000	9935562	0.000000
279519224	8751774	46006	10000.000000	26434	1207	1.000000	31919	45	1.000000	9930580	0.000000
279562580	8732826	45481	10000.000000	27312	1000	1.000000	31665	46	1.000000	9925461	0.000000
279590716	8726337	45259	10000.000000	27069	1097	1.000000	31879	46	1.000000	9920528	0.000000
279550330	8735145	45972	10000.000000	26918	1028	1.000000	31710	53	1.000000	9915507	0.000000
279530150	8736324	45566	10000.000000	26971	1111	1.000000	31689	45	1.000000	9910570	0.000000
279560860	8737919	45828	10000.000000	26263	1186	1.000000	31825	50	1.000000	9905734	0.000000
279550680	8739770	45528	10000.000000	26812	1112	1.000000	31756	46	1.000000	9900821	0.000000
279546163	8741973	45335	10000.000000	26989	1106	1.000000	32085	36	1.000000	9895787	0.000000
279555856	8731090	45429	10000.000000	27298	980	1.000000	31765	53	1.000000	9890906	0.000000
279577616	8731001	45211	10000.000000	27374	974	1.000000	31872	51	1.000000	9885929	0.000000
279560528	8741778	45587	10000.000000	27328	878	1.000000	31999	46	1.000000	9881221	0.000000
279496510	8758176	45476	10000.000000	27126	1061	1.000000	31893	23	1.000000	9876263	0.000000
279573480	8738833	45514	10000.000000	26819	1273	1.000000	31725	43	1.000000	9871219	0.000000
279543541	8742265	45660	10000.000000	27150	972	1.000000	31674	57	1.000000	9866112	0.000000
279559285	8734468	45215	10000.000000	27320	1020	1.000000	31635	41	1.000000	9861125	0.000000
279551456	8746388	45439	10000.000000	27583	1011	1.000000	31608	30	1.000000	9856223	0.000000
279525327	8746284	45576	10000.000000	26843	1249	1.000000	31724	40	1.000000	9851248	0.000000
279565494	8729509	45294	10000.000000	26340	1174	1.000000	31682	43	1.000000	9846361	0.000000
279572782	8729197	45163	10000.000000	27048	1131	1.000000	31908	49	1.000000	9841380	0.000000
279553442	8745406	45979	10000.000000	26823	1234	1.000000	32007	42	1.000000	9836396	0.000000
279486573	8754619	45726	10000.000000	26470	1195	1.000000	31858	35	1.000000	9831364	0.000000
279539151	8737567	45350	10000.000000	27137	1069	1.000000	32012	26	1.000000	9826470	0.000000
279538092	8738944	45004	10000.000000	27319	1017	1.000000	31808	34	1.000000	9821650	0.000000
279536203	8739271	45385	10000.000000	27384	1047	1.000000	31854	40	1.000000	9816741	0.000000
279551220	8737103	45400	10000.000000	27156	1006	1.000000	31717	29	1.000000	9811868	0.000000
279518750	8735430	45380	10000.000000	27098	1041	1.000000	31941	52	1.000000	9806937	0.000000
279559099	8732658	45505	10000.000000	26956	1137	1.000000	31587	42	1.000000	9802196	-1.#IND00
279548747	8736324	45619	10000.000000	26670	1180	1.000000	31387	38	1.000000	9797416	0.021600
279581230	8730621	45758	10000.000000	26992	1129	1.000000	31504	45	1.000000	9792464	-0.018572
279576826	8735433	45682	10000.000000	26511	1186	1.000000	31655	35	1.000000	9787505	-0.013703
279545647	8740845	45039	10000.000000	27022	1008	1.000000	31632	36	1.000000	9782558	-0.010181
279544542	8745144	45711	10000.000000	27288	1167	1.000000	31855	57	1.000000	9777667	-0.008697
279576422	8722371	45556	10000.000000	26465	1320	1.000000	31764	43	1.000000	9772815	-0.001554
279585715	8723666	44901	10000.000000	27111	951	1.000000	31809	36	1.000000	9767839	-0.001186
279509942	8739169	45712	10000.000000	27102	1093	1.000000	31917	46	1.000000	9762882	-0.005738
279521203	8754223	45726	10000.000000	27504	1022	1.000000	31820	45	1.000000	9758030	-0.003435
279531439	8732140	45684	10000.000000	27004	1135	1.000000	31871	65	1.000000	9753318	-0.001228
279542099	8733490	45607	10000.000000	26801	976	1.000000	31554	35	1.000000	9748420	-0.001533
279550685	8741462	45581	10000.000000	27214	1123	1.000000	31806	38	1.000000	9743459	-0.000667
279511174	8749561	45752	10000.000000	26983	1003	1.000000	31672	49	1.000000	9738709	-0.000803
279521431	8748888	45037	10000.000000	27383	1013	1.000000	31748	28	1.000000	9733890	-0.000023
279552702	8735009	45378	10000.000000	27402	953	1.000000	31676	38	1.000000	9728994	-0.000126
279589876	8736368	45530	10000.000000	27038	1127	1.000000	31584	37	1.000000	9724095	0.000864
279558799	8737740	45268	10000.000000	26718	1083	1.000000	31756	28	1.000000	9719170	0.000462
279578157	8733114	45678	10000.000000	27157	1039	1.000000	31808	24	1.000000	9714361	-0.000181
279559072	8743161	45556	10000.000000	26935	1167	1.000000	31740	43	1.000000	9709547	-0.000341
279626504	8722994	45709	10000.000000	27079	1060	1.000000	31966	39	1.000000	9704621	-0.000197
279543507	8735487	45754	10000.000000	27101	1087	1.000000	31977	27	1.000000	9699816	0.001056
279552391	8740397	45563	10000.000000	27105	996	1.000000	31577	52	1.000000	9694952	0.000809
279557506	8741465	45714	10000.000000	27733	884	1.000000	31633	38	1.000000	9690140	0.001390
279527979	8749877	45545	10000.000000	27012	1270	1.000000	31974	42	1.000000	9685356	0.001847
279560465	8732777	45979	10000.000000	27031	958	1.000000	31811	39	1.000000	9680494	0.002850
279541309	8749583	45610	10000.000000	27323	1073	1.000000	31905	47	1.000000	9675659	0.003746
279562356	8737154	45573	10000.000000	26999	1151	1.000000	31665	41	1.000000	9670935	0.003577
279569165	8740426	45498	10000.000000	26710	1038	1.000000	31881	42	1.000000	9666066	0.003003
279521481	8745930	45630	10000.000000	26725	1141	1.000000	31836	42	1.000000	9661202	0.002650
279545972	8748182	45909	10000.000000	27330	931	1.000000	31645	42	1.000000	9656482	0.002343
279555524	8734305	45595	10000.000000	27108	1084	1.000000	31818	44	1.000000	9651576	0.001712
279577313	8737221	45568	10000.000000	26958	1081	1.000000	31869	36	1.000000	9646729	0.001601
279574732	8736282	45361	10000.000000	27227	1143	1.000000	31681	48	1.000000	9641910	0.002419
279582351	8731284	45314	10000.000000	27275	984	1.000000	31681	46	1.000000	9637039	0.003222
279548808	8745125	45392	10000.000000	26890	1024	1.000000	31941	49	1.000000	9632357	0.003352
279545041	8734376	45489	10000.000000	26977	1034	1.000000	31855	43	1.000000	9627553	0.002994
279609855	8718997	45513	10000.000000	27332	1086	1.000000	31723	35	1.000000	9622744	0.002718
279585747	8735817	45748	10000.000000	26744	1180	1.000000	31806	37	1.000000	9617943	0.002721
279545677	8749742	45404	10000.000000	27039	974	1.000000	31640	40	1.000000	9613143	0.002460
279515696	8747000	45727	10000.000000	26558	1233	1.000000	31865	34	1.000000	9608360	0.001834
279537790	8750578	45780	10000.000000	26560	1214	1.000000	31649	64	1.000000	9603497	0.002663
279537331	8737431	45202	10000.000000	26643	1245	1.000000	31691	50	1.000000	9598769	0.002668
279576523	8741098	45296	10000.000000	26243	1359	1.000000	31741	40	1.000000	9593991	0.002756
279513102	8746973	45414	10000.000000	26872	1058	1.000000	31899	48	1.000000	9589202	0.002869
279569411	8745302	45318	10000.000000	26560	1229	1.000000	31962	32	1.000000	9584267	0.002884
279540554	8736147	45460	10000.000000	26808	1046	1.000000	31708	36	1.000000	9579476	0.002816
279551583	8739456	45353	10000.000000	27242	988	1.000000	31903	57	1.000000	9574651	0.002843
279538529	8742796	45217	10000.000000	26693	1166	1.000000	31944	38	1.000000	9569808	0.002733
279545752	8735730	45537	10000.000000	26515	1114	1.000000	31759	35	1.000000	9564990	0.002660
279565432	8737319	45209	10000.000000	27271	1062	1.000000	31689	34	1.000000	9560273	0.002691
279527646	8741877	45940	10000.000000	26594	1105	1.000000	31591	43	1.000000	9555540	0.002710
279589768	8725105	45602	10000.000000	26628	1169	1.000000	31567	25	1.000000	9550871	0.002862
279551219	8737304	45366	10000.000000	26296	1347	1.000000	31703	25	1.000000	9546112	0.002755
279543924	8735426	45439	10000.000000	26891	1112	1.000000	32059	35	1.000000	9541378	0.002716
279525573	8753293	45391	10000.000000	27103	1016	1.000000	31516	42	1.000000	9536498	0.002684
279523032	8740632	45424	10000.000000	27192	1027	1.000000	31712	43	1.000000	9531789	0.000773
279535229	8745187	45678	10000.000000	26860	1105	1.000000	31608	50	1.000000	9526962	0.000809
279540936	8747698	45216	10000.000000	27359	979	1.000000	31784	39	1.000000	9522164	0.000748
279535584	8743582	45242	10000.000000	27280	965	1.000000	31757	31	1.000000	9517437	0.000818
npatches	nstrain	runtime	dt	init_x	init_y	init_y_blood	init_z	init_S	beta0	beta1	beta2	beta3	mean_beta	B	d	delta	delta_blood	b[0]	mut	m	CTL	c	g	epsilon	k	het	lambda	rho	omega	x_max	patch.dyna	DELTA	A	VA
10000	1	100.000000	0.001000	21900	9499	5000000	0.001000	10000000	10.036104	11.410909	8.795902	10.743343	12	800000000	0.010000	1.000000	432.000000	80000	0.000050	0.004800	1	0.001000	1.000000	2.500000	9.000000	0.500000	0.000000	0.000000	0.000000	31872	0	10.000000	7.000000	1.000000
sus	inf	inf_blood	z	x[0]	y[0][0]	z[0]	x[1]	y[1][0]	z[1]	S[0]	synchrony
219000000	94990000	5000000	10.000000	21900	9499	0.001000	21900	9499	0.001000	10000000	0.000000
275419083	4476006	23511	10000.000000	29212	157	1.000000	28419	144	1.000000	9994996	0.000000
291203948	5667082	29330	9999.995854	31450	54	1.000000	31027	127	1.000000	9990143	0.000000
290523558	5782551	30159	10000.000000	31781	55	1.000000	31337	125	1.000000	9985169	0.000000
290491729	5785853	30232	10000.000000	31676	53	1.000000	31539	102	1.000000	9980249	0.000000
290398531	5809982	30423	10000.000000	31725	49	1.000000	31153	66	1.000000	9975347	0.000000
290365921	5813905	30357	10000.000000	31803	30	1.000000	31250	95	1.000000	9970245	0.000000
290392203	5803785	29854	10000.000000	31720	36	1.000000	30935	204	1.000000	9965295	0.000000
290388517	5815090	30353	9999.999992	31659	40	1.000000	31292	134	1.000000	9960143	0.000000
290347322	5810562	30414	10000.000000	31518	63	1.000000	31504	81	1.000000	9955196	0.000000
290398811	5809457	30329	10000.000000	31550	106	1.000000	31540	72	1.000000	9950228	0.000000
290410850	5804410	29920	10000.000000	31580	41	1.000000	31644	86	1.000000	9945249	0.000000
290387652	5802386	30286	10000.000000	31503	65	1.000000	31779	96	1.000000	9940241	0.000000
290408019	5796185	29974	10000.000000	31822	55	1.000000	31260	125	1.000000	9935301	0.000000
290306617	5820869	30526	10000.000000	31738	69	1.000000	31317	99	1.000000	9930425	0.000000
290399335	5800399	30334	10000.000000	31697	39	1.000000	31533	66	1.000000	9925257	0.000000
290404690	5811588	29968	10000.000000	31398	113	1.000000	31497	50	1.000000	9920206	0.000000
290376434	5806483	30275	10000.000000	31615	67	1.000000	31534	101	1.000000	9915254	0.000000
290418585	5797290	30036	10000.000000	31401	57	1.000000	31222	157	1.000000	9910258	0.000000
290321876	5827368	30251	10000.000000	31561	30	1.000000	31173	138	1.000000	9905290	0.000000
290346171	5807789	30015	10000.000000	31506	66	1.000000	31433	125	1.000000	9900385	0.000000
290380224	5804772	30307	9999.999127	31766	39	1.000000	31256	138	1.000000	9895539	0.000000
290372608	5807829	30766	10000.000000	31423	80	1.000000	31419	95	1.000000	9890460	0.000000
290381900	5813689	30292	10000.000000	31337	83	1.000000	31163	114	1.000000	9885663	0.000000
290397716	5802830	30250	10000.000000	31709	73	1.000000	31413	123	1.000000	9880687	0.000000
290350500	5808859	30304	10000.000000	31719	63	1.000000	31360	115	1.000000	9875789	0.000000
290399217	5804165	30122	10000.000000	31761	43	1.000000	31322	141	1.000000	9870867	0.000000
290384092	5808758	29954	10000.000000	31617	102	1.000000	31415	116	1.000000	9865840	0.000000
290339866	5821949	30217	10000.000000	31672	44	1.000000	31390	124	1.000000	9860881	0.000000
290412846	5798266	30377	10000.000000	31553	65	1.000000	31422	107	1.000000	9856087	0.000000
290351784	5811543	30360	10000.000000	31622	50	1.000000	31501	91	1.000000	9851110	0.000000
290377616	5804035	30281	10000.000000	31678	70	1.000000	31279	120	1.000000	9846233	0.000000
290358650	5812978	30158	10000.000000	31732	58	1.000000	31280	129	1.000000	9841301	0.000000
290409644	5801474	29929	10000.000000	31582	50	1.000000	31376	151	1.000000	9836337	0.000000
290361175	5807572	30372	9999.996932	31603	45	1.000000	31679	82	1.000000	9831422	0.000000
290324557	5821560	30368	9999.999999	31588	54	1.000000	31367	98	1.000000	9826513	0.000000
290381956	5792880	30245	10000.000000	31351	71	1.000000	31321	130	1.000000	9821593	0.000000
290425745	5789380	30233	10000.000000	31703	62	1.000000	31396	77	1.000000	9816713	0.000000
290348679	5820237	30376	10000.000000	31482	47	1.000000	31442	86	1.000000	9811852	0.000000
290397740	5801248	30289	10000.000000	31963	46	1.000000	31445	113	1.000000	9807069	0.000000
290377976	5809172	30744	10000.000000	31555	34	1.000000	31407	86	1.000000	9802210	-1.#IND00
290339666	5816009	30593	10000.000000	31825	61	1.000000	31667	61	1.000000	9797249	-1.#IND00
290364682	5809006	30326	9999.995294	31707	30	1.000000	31579	46	1.000000	9792392	0.002604
290388662	5807748	30332	10000.000000	31626	26	1.000000	31497	75	1.000000	9787591	0.005043
290351855	5809558	30085	9999.999979	31341	102	1.000000	31474	106	1.000000	9782743	0.013833
290367766	5813377	29795	10000.000000	31706	87	1.000000	31456	78	1.000000	9777890	0.010326
290367747	5805568	30432	10000.000000	31632	53	1.000000	31530	79	1.000000	9773079	0.008224
290365423	5815303	30289	10000.000000	31608	59	1.000000	31385	147	1.000000	9768237	0.011968
290409156	5800307	30517	10000.000000	31573	28	1.000000	31299	149	1.000000	9763322	0.011660
290403984	5810544	30336	10000.000000	31740	49	1.000000	31307	125	1.000000	9758437	0.012423
290356922	5825243	30471	10000.000000	31575	67	1.000000	31327	99	1.000000	9753578	0.012186
290407777	5794274	30280	10000.000000	31640	39	1.000000	31216	108	1.000000	9748759	0.009817
290353505	5811339	30365	10000.000000	31715	58	1.000000	31361	93	1.000000	9743808	0.007728
290377001	5813924	30498	10000.000000	31699	53	1.000000	31143	123	1.000000	9738864	0.004762
290385833	5804975	30316	9999.994340	31434	47	1.000000	31362	124	1.000000	9734127	0.005085
290387434	5815597	30354	10000.000000	31560	58	1.000000	31267	136	1.000000	9729142	0.004758
290388868	5803501	30134	10000.000000	31576	43	1.000000	31462	94	1.000000	9724333	0.004331
290369410	5811679	30322	10000.000000	31677	23	1.000000	31482	99	1.000000	9719331	0.004390
290384682	5810500	30160	10000.000000	31565	50	1.000000	31499	139	1.000000	9714550	0.003579
290376573	5803735	30145	10000.000000	31546	50	1.000000	31405	112	1.000000	9709642	0.001686
290368802	5802633	30201	10000.000000	31443	47	1.000000	31500	70	1.000000	9704845	0.001433
290428965	5796918	30205	10000.000000	31680	43	1.000000	31593	149	1.000000	9700013	0.004956
290316874	5828295	30160	10000.000000	31802	66	1.000000	31096	163	1.000000	9695206	0.004197
290366067	5803581	29830	10000.000000	31775	63	1.000000	31501	113	1.000000	9690293	0.003655
290375113	5810434	30072	10000.000000	31539	72	1.000000	31099	141	1.000000	9685551	0.003218
290380676	5806273	30385	10000.000000	31704	73	1.000000	31254	117	1.000000	9680777	0.002905
290374091	5815961	29937	10000.000000	31494	46	1.000000	31509	81	1.000000	9675967	0.001480
290354359	5818053	30633	10000.000000	31583	48	1.000000	31395	98	1.000000	9671155	0.001413
290378700	5803228	30313	10000.000000	31577	69	1.000000	31343	112	1.000000	9666468	0.001714
290373159	5804213	30293	10000.000000	31555	47	1.000000	31516	149	1.000000	9661664	0.002287
290378915	5803079	30050	10000.000000	31550	72	1.000000	31543	74	1.000000	9656889	0.002687
290406994	5798134	30195	10000.000000	31456	76	1.000000	31291	97	1.000000	9652056	0.002297
290387601	5803427	30158	10000.000000	31568	55	1.000000	31416	75	1.000000	9647291	0.001837
290378075	5814341	30111	10000.000000	31680	61	1.000000	31227	102	1.000000	9642431	0.001669
290397732	5801290	30059	10000.000000	31725	76	1.000000	31477	96	1.000000	9637602	0.001887
290358007	5816762	30312	10000.000000	31452	78	1.000000	31522	65	1.000000	9632820	0.001741
290367400	5804087	29851	10000.000000	31433	63	1.000000	31295	169	1.000000	9628089	0.001774
290386297	5808528	29963	10000.000000	31709	59	1.000000	31370	116	1.000000	9623396	0.002005
290360133	5809678	30419	10000.000000	31768	52	1.000000	31526	109	1.000000	9618619	0.001945
290386562	5805858	30336	10000.000000	31629	39	1.000000	31210	105	1.000000	9613814	0.002171
290372832	5814132	30238	10000.000000	31746	38	1.000000	31555	142	1.000000	9608932	0.002217
290379172	5802152	30095	10000.000000	31800	29	1.000000	31474	84	1.000000	9604146	0.002952
290371723	5809114	30081	10000.000000	31832	51	1.000000	31437	118	1.000000	9599404	0.002809
290369839	5814919	30416	10000.000000	31535	54	1.000000	31407	138	1.000000	9594618	0.002569
290381913	5807595	30399	10000.000000	31431	45	1.000000	31311	125	1.000000	9589920	0.002418
290385986	5806467	29917	10000.000000	31766	64	1.000000	31316	112	1.000000	9585164	0.002411
290406495	5801288	30440	10000.000000	31967	46	1.000000	31614	91	1.000000	9580405	0.002209
290395685	5806655	30169	10000.000000	31920	37	1.000000	31347	70	1.000000	9575632	0.002272
290388977	5813834	30250	10000.000000	31600	73	1.000000	31618	105	1.000000	9570890	0.002198
290359165	5811218	30946	9999.999081	31731	64	1.000000	31349	106	1.000000	9566102	0.002037
290396237	5807953	30120	10000.000000	31619	37	1.000000	31654	69	1.000000	9561387	0.002103
290345445	5815272	29872	10000.000000	31721	39	1.000000	31549	91	1.000000	9556672	0.002176
290391708	5799363	30040	10000.000000	31636	50	1.000000	31522	148	1.000000	9551961	0.003250
290382711	5808526	30262	10000.000000	31430	72	1.000000	31197	177	1.000000	9547091	0.003159
290380287	5803040	30402	10000.000000	31648	71	1.000000	31293	52	1.000000	9542201	0.003334
290365211	5810234	30385	10000.000000	31425	68	1.000000	31599	100	1.000000	9537404	0.003259
290350899	5810151	30549	9999.999999	31401	48	1.000000	31400	142	1.000000	9532673	0.003736
290359560	5807430	30491	10000.000000	31667	47	1.000000	31168	105	1.000000	9527848	0.003528
290426547	5799385	30459	10000.000000	31566	61	1.000000	31243	109	1.000000	9523091	0.003480
290330394	5815829	30495	10000.000000	31496	69	1.000000	31133	124	1.000000	9518388	0.003536
npatches	nstrain	runtime	dt	init_x	init_y	init_y_blood	init_z	init_S	beta0	beta1	beta2	beta3	mean_beta	B	d	delta	delta_blood	b[0]	mut	m	CTL	c	g	epsilon	k	het	lambda	rho	omega	x_max	patch.dyna	DELTA	A	VA
10000	1	100.000000	0.001000	21900	9499	5000000	0.001000	10000000	15.873128	8.846710	7.673904	7.521387	12	800000000	0.010000	1.000000	432.000000	80000	0.000050	0.004800	1	0.001000	1.000000	2.500000	10.000000	0.500000	0.000000	0.000000	0.000000	31872	0	10.000000	7.000000	1.000000
sus	inf	inf_blood	z	x[0]	y[0][0]	z[0]	x[1]	y[1][0]	z[1]	S[0]	synchrony
219000000	94990000	5000000	10.000000	21900	9499	0.001000	21900	9499	0.001000	10000000	0.000000
283570972	2621412	13795	10000.000000	26275	618	1.000000	29888	32	1.000000	9995073	0.000000
300944201	3320002	17254	9997.962463	27173	987	1.000000	31630	13	1.000000	9990155	0.000000
300197871	3526632	18400	9999.388612	27504	852	1.000000	31736	25	1.000000	9985230	0.000000
300116289	3530374	18305	9999.546647	27186	924	1.000000	31929	16	1.000000	9980292	0.000000
300062640	3538897	18224	9999.409485	27495	751	1.000000	31972	36	1.000000	9975374	0.000000
300023322	3547128	18218	9999.509492	26479	1022	1.000000	31801	11	1.000000	9970324	0.000000
300034518	3538905	18307	9999.311395	26954	964	1.000000	31948	7	1.000000	9965373	0.000000
300022513	3542200	18567	9999.135870	26569	955	1.000000	31799	17	1.000000	9960472	0.000000
300025655	3545943	18433	9999.720861	26857	870	1.000000	31801	19	1.000000	9955551	0.000000
300021745	3532535	18552	9999.443359	27150	848	1.000000	31810	8	1.000000	9950567	0.000000
300053779	3533625	18511	9999.403275	27103	995	1.000000	31979	10	1.000000	9945628	0.000000
300039914	3537774	18129	9999.512395	26651	955	1.000000	31646	18	1.000000	9940658	0.000000
300045615	3542266	18437	9999.607969	27586	789	1.000000	31782	9	1.000000	9935667	0.000000
300027903	3541489	18362	9999.048018	27329	863	1.000000	31519	16	1.000000	9930680	0.000000
300001505	3547000	18595	9999.532471	27433	845	1.000000	31624	29	1.000000	9925800	0.000000
300040391	3535394	18459	9999.287234	26786	1008	1.000000	31848	13	1.000000	9920897	0.000000
300018441	3539251	18404	9999.565075	26488	968	1.000000	31841	10	1.000000	9915914	0.000000
300042352	3539471	18515	9999.427829	27206	806	1.000000	31614	10	1.000000	9910939	0.000000
300029352	3537862	18277	9999.454164	27148	991	1.000000	31958	18	1.000000	9906034	0.000000
300022542	3552332	18418	9999.364760	26970	1025	1.000000	31612	14	1.000000	9900995	0.000000
300024078	3544731	18596	9999.552849	26465	985	1.000000	31493	13	1.000000	9896103	0.000000
300061981	3526889	18391	9999.294283	26388	1024	1.000000	31885	14	1.000000	9891060	0.000000
300049964	3525603	18277	9999.345666	27012	912	1.000000	31783	23	1.000000	9886072	0.000000
300031189	3539530	18439	9998.902878	27134	833	1.000000	31852	22	1.000000	9881003	0.000000
300042588	3540474	18496	9999.318637	26937	812	1.000000	31875	10	1.000000	9876113	0.000000
300041494	3535304	18404	9999.135299	26989	957	1.000000	31729	24	1.000000	9871198	0.000000
300060020	3535906	18532	9999.624881	26650	862	1.000000	31779	25	1.000000	9866343	0.000000
300025333	3555311	18350	9999.483887	26678	926	1.000000	32035	22	1.000000	9861498	0.000000
300036266	3543711	18714	9999.357097	27275	926	1.000000	31904	10	1.000000	9856519	0.000000
299989675	3546737	18175	9999.357487	26663	1144	1.000000	31850	19	1.000000	9851550	0.000000
299987271	3548455	18551	9999.457838	26838	983	1.000000	31711	14	1.000000	9846674	0.000000
300008830	3548643	18562	9999.663982	26888	888	1.000000	31811	18	1.000000	9841747	0.000000
300018528	3538516	18448	9999.328305	27332	748	1.000000	31748	14	1.000000	9836812	0.000000
300055382	3543884	18594	9999.299326	26890	913	1.000000	31765	18	1.000000	9831862	0.000000
300047020	3536725	18329	9999.351617	27122	869	1.000000	31917	24	1.000000	9826872	0.000000
300060323	3540622	18402	9999.536164	27405	769	1.000000	31651	18	1.000000	9821967	0.000000
300014562	3548778	18250	9999.409429	26923	1034	1.000000	31706	16	1.000000	9817145	0.000000
300022402	3541368	18079	9999.252328	26320	930	1.000000	31925	22	1.000000	9812211	0.000000
300032439	3534746	18257	9999.486474	26878	861	1.000000	31591	13	1.000000	9807345	0.000000
300050352	3536183	18363	9999.490378	26527	1028	1.000000	31821	17	1.000000	9802290	-1.#IND00
300048286	3541693	18505	9998.877813	27506	732	1.000000	31879	14	1.000000	9797355	-1.#IND00
300071058	3538771	18367	9999.609296	26612	1080	1.000000	31908	19	1.000000	9792499	-0.006058
300051717	3541497	18123	9999.594419	27112	682	1.000000	31762	24	1.000000	9787593	0.005831
300065963	3527355	18270	9999.192054	27511	895	1.000000	31683	18	1.000000	9782558	0.004969
300026087	3549253	18495	9999.635257	27089	880	1.000000	31833	23	1.000000	9777624	0.001959
300030818	3538800	18430	9999.096539	26935	920	1.000000	31565	26	1.000000	9772690	0.001275
300023166	3547823	18302	9999.402269	27532	899	1.000000	32070	4	1.000000	9767861	0.004605
300052685	3531594	18224	9999.362999	26553	1059	1.000000	31840	26	1.000000	9763014	0.002774
300062860	3541163	18375	9999.228936	26845	1025	1.000000	31750	28	1.000000	9758103	0.001744
300034101	3541769	18188	9999.243361	26406	946	1.000000	31834	13	1.000000	9753195	0.001563
300061545	3531340	18151	9999.667415	26937	1018	1.000000	31910	21	1.000000	9748359	0.005126
299995715	3550101	18479	9999.178214	27040	745	1.000000	31898	23	1.000000	9743389	0.003772
300021748	3540836	18469	9999.315295	27164	864	1.000000	31991	25	1.000000	9738617	0.003584
300046493	3541166	18289	9999.412729	27077	915	1.000000	31670	21	1.000000	9733738	0.005501
300066897	3536543	18399	9999.539168	26495	1100	1.000000	31736	16	1.000000	9728935	0.005553
300068335	3530637	18161	9999.212608	27146	914	1.000000	31697	29	1.000000	9724075	0.004967
300037356	3544328	18576	9999.427726	27326	887	1.000000	31946	12	1.000000	9719155	0.004691
300004611	3536893	18568	9999.531745	27078	931	1.000000	31944	9	1.000000	9714218	0.004055
300005862	3551200	18447	9999.726624	26782	947	1.000000	31755	29	1.000000	9709314	0.003378
300008939	3542467	18584	9999.382203	27725	702	1.000000	31886	14	1.000000	9704354	0.002675
300050001	3543403	18188	9999.281373	27317	951	1.000000	31809	29	1.000000	9699495	0.000949
300019250	3532348	18313	9998.980710	26894	886	1.000000	31827	20	1.000000	9694722	0.000582
300067476	3536899	18382	9999.123988	27742	741	1.000000	31804	10	1.000000	9689896	0.000817
300054313	3541551	18287	9999.034857	27214	981	1.000000	31668	22	1.000000	9685150	0.000771
300021594	3545379	18330	9999.711715	26287	1135	1.000000	31665	11	1.000000	9680360	-0.001685
300041814	3542593	18461	9999.383411	27187	912	1.000000	31708	18	1.000000	9675546	-0.000863
300059053	3541333	18696	9999.490572	26630	1096	1.000000	31882	20	1.000000	9670720	-0.001813
300053915	3541058	18456	9999.484064	27142	860	1.000000	31759	38	1.000000	9665720	-0.001957
300039519	3536141	18425	9999.234722	26785	1000	1.000000	31674	12	1.000000	9660917	-0.000229
299982429	3546501	18584	9999.516129	26702	991	1.000000	31632	20	1.000000	9656055	-0.000163
300063174	3532024	18460	9999.137723	26741	1004	1.000000	31697	14	1.000000	9651243	-0.000567
300066001	3533128	18732	9999.454393	26348	988	1.000000	31767	17	1.000000	9646452	-0.000534
300033634	3536319	18525	9999.703868	26955	934	1.000000	31979	30	1.000000	9641598	-0.000536
300062100	3534657	18417	9999.315799	27558	791	1.000000	31753	20	1.000000	9636779	-0.000171
299996906	3550800	18430	9999.602370	26524	1009	1.000000	31993	18	1.000000	9631883	0.000684
300033918	3536578	18167	9999.493447	27503	847	1.000000	31887	16	1.000000	9626983	0.000916
300036764	3548111	18162	9999.561393	27023	856	1.000000	31784	36	1.000000	9622056	0.000972
300050229	3545680	18384	9999.323622	27524	754	1.000000	31826	7	1.000000	9617136	0.000635
300052450	3531314	18332	9999.389155	26999	1008	1.000000	31812	16	1.000000	9612219	0.000105
300018982	3535811	18399	9999.430055	26323	1086	1.000000	31684	16	1.000000	9607322	-0.000190
300018940	3540767	18510	9999.289693	27329	806	1.000000	31751	28	1.000000	9602530	0.000165
300056853	3543240	18400	9999.338491	26951	948	1.000000	31876	18	1.000000	9597803	-0.000406
300032776	3542270	18507	9999.459143	27333	827	1.000000	31689	30	1.000000	9593061	-0.000372
300041657	3543641	18392	9999.541214	27659	765	1.000000	31998	13	1.000000	9588260	0.000011
300039509	3531859	18232	9999.421241	26723	966	1.000000	31833	19	1.000000	9583459	0.000204
300009257	3556450	18339	9999.539914	26968	912	1.000000	31990	17	1.000000	9578633	-0.000124
300030695	3538602	18354	9999.063301	27118	857	1.000000	31780	25	1.000000	9573837	0.000048
300035583	3548255	18560	9999.254784	26759	959	1.000000	31957	40	1.000000	9569040	0.000004
300005627	3543696	18238	9999.347293	26815	938	1.000000	31776	19	1.000000	9564394	-0.000589
299991054	3544742	18471	9999.725888	27142	829	1.000000	31641	14	1.000000	9559582	-0.000152
300008695	3546991	18491	9999.248058	26825	978	1.000000	31813	22	1.000000	9554663	-0.000248
300023357	3549409	18460	9999.563787	27204	898	1.000000	31693	32	1.000000	9549815	-0.000120
299998639	3535265	18425	9999.461521	27073	856	1.000000	31837	27	1.000000	9544925	-0.000701
300007702	3543142	18424	9999.510952	26761	1053	1.000000	31660	18	1.000000	9540156	-0.000083
300018191	3549533	18239	9999.429360	26436	983	1.000000	31823	26	1.000000	9535417	0.000232
299998702	3539925	18493	9999.503857	26780	973	1.000000	31754	25	1.000000	9530614	0.000057
300057196	3543682	18421	9999.320286	27837	856	1.000000	31741	17	1.000000	9525700	0.000281
300011264	3536025	18252	9999.256290	26707	849	1.000000	31968	20	1.000000	9520917	0.001255
300086728	3539371	18564	9999.170045	26854	1078	1.000000	31938	19	1.000000	9516279	0.001207
npatches	nstrain	runtime	dt	init_x	init_y	init_y_blood	init_z	init_S	beta0	beta1	beta2	beta3	mean_beta	B	d	delta	delta_blood	b[0]	mut	m	CTL	c	g	epsilon	k	het	lambda	rho	omega	x_max	patch.dyna	DELTA	A	VA
10000	1	100.000000	0.001000	21900	9499	5000000	0.001000	10000000	6.097348	14.584408	13.508410	14.135475	12	800000000	0.010000	1.000000	432.000000	80000	0.000050	0.004800	1	0.001000	1.000000	2.500000	11.000000	0.500000	0.000000	0.000000	0.000000	31872	0	10.000000	7.000000	1.000000
sus	inf	inf_blood	z	x[0]	y[0][0]	z[0]	x[1]	y[1][0]	z[1]	S[0]	synchrony
219000000	94990000	5000000	10.000000	21900	9499	0.001000	21900	9499	0.001000	10000000	0.000000
289456605	1473396	7815	9992.933138	30517	0	0.912405	28486	185	1.000000	9994952	0.000000
308189581	1711636	8841	9839.507931	31876	3	0.907199	31132	72	1.000000	9989922	0.000000
307697084	1976279	10499	9940.005814	31685	10	0.978700	30771	199	1.000000	9984881	0.000000
307561652	1970392	10259	9937.729394	31864	3	0.797902	31379	109	1.000000	9979977	0.000000
307497566	1984568	10335	9943.402225	31886	3	0.774103	31082	137	1.000000	9974856	0.000000
307447338	1984291	10121	9946.800749	31666	3	0.969754	30953	203	1.000000	9969889	0.000000
307444268	1987090	10517	9942.939714	31768	15	0.999935	30936	93	1.000000	9964865	0.000000
307449640	1983591	10363	9943.450548	32046	3	1.000000	31572	38	1.000000	9959912	0.000000
307460648	1980314	10433	9938.916680	32053	10	0.990193	31283	83	1.000000	9954981	0.000000
307448633	1977257	10469	9944.341826	31826	6	0.999998	31327	83	1.000000	9950135	0.000000
307446826	1979615	10374	9945.691296	31942	3	1.000000	31438	84	1.000000	9945090	0.000000
307460255	1985516	10255	9943.059358	32012	4	0.999106	31328	128	1.000000	9940043	0.000000
307440275	1978023	10314	9942.434026	31726	8	0.999999	30868	146	1.000000	9935008	0.000000
307473951	1989415	10476	9944.509902	31887	10	0.979236	30761	157	1.000000	9930082	0.000000
307458130	1983873	10374	9937.180435	31877	5	0.996044	30945	141	1.000000	9925245	0.000000
307467526	1980377	10365	9949.469384	31802	5	0.984662	30941	112	1.000000	9920204	0.000000
307490138	1978337	10312	9946.238488	31569	7	0.999987	31145	136	1.000000	9915183	0.000000
307450033	1987670	10381	9945.558190	31799	0	0.831162	31133	170	1.000000	9910310	0.000000
307420102	1991852	10193	9943.335690	31859	7	0.999934	30806	215	1.000000	9905318	0.000000
307408119	1996238	10347	9944.591609	31634	5	0.993203	30801	120	1.000000	9900367	0.000000
307376311	1995147	10507	9945.544004	31481	6	0.999994	31177	92	1.000000	9895476	0.000000
307445462	1988888	10157	9943.600080	31687	8	0.999688	31169	90	1.000000	9890550	0.000000
307487874	1981051	10321	9945.530536	31847	2	0.900633	31181	74	1.000000	9885596	0.000000
307445725	1981608	10249	9941.606885	32129	3	0.949779	31224	92	1.000000	9880767	0.000000
307487632	1980745	10247	9941.681732	31743	9	0.991401	31422	85	1.000000	9875883	0.000000
307449807	1984511	10304	9944.083021	31847	8	0.999738	31200	122	1.000000	9870963	0.000000
307483311	1979570	10572	9944.686959	31771	7	1.000000	31113	130	1.000000	9865947	0.000000
307425958	1988540	10437	9944.584539	31776	8	1.000000	30984	211	1.000000	9860953	0.000000
307488971	1973853	10306	9942.211038	31836	4	0.979161	30691	152	1.000000	9855981	0.000000
307455570	1991036	10321	9942.834116	31655	3	0.999877	30768	199	1.000000	9851058	0.000000
307449594	1988236	10259	9941.784253	31958	7	0.994520	31386	105	1.000000	9846101	0.000000
307471996	1979874	10341	9941.800071	31892	6	1.000000	31335	78	1.000000	9841060	0.000000
307528465	1978434	10305	9940.132990	31969	1	0.936477	31067	132	1.000000	9836253	0.000000
307468152	1987310	10340	9943.033687	31791	4	0.716048	31349	45	1.000000	9831407	0.000000
307492783	1979976	10399	9938.808670	31722	5	0.996366	31268	182	1.000000	9826543	0.000000
307478259	1983544	10371	9941.248516	31945	8	1.000000	30832	143	1.000000	9821690	0.000000
307472210	1980988	10350	9942.221407	31716	2	0.927345	31215	128	1.000000	9816837	0.000000
307460157	1985687	10473	9946.280671	31655	12	0.999812	31238	120	1.000000	9811938	0.000000
307490135	1977603	10178	9946.868574	31642	10	1.000000	31529	83	1.000000	9806866	0.000000
307468324	1979472	10125	9940.868934	31770	6	0.951352	30709	155	1.000000	9801986	-1.#IND00
307490717	1978826	10227	9944.626029	31844	5	0.999757	31076	156	1.000000	9796971	0.000000
307496356	1985374	10209	9941.353930	32083	4	1.000000	31191	114	1.000000	9791991	-0.004390
307436807	1991769	10292	9943.433153	31902	3	0.896806	31070	91	1.000000	9787082	-0.000723
307446052	1988153	10231	9945.521590	31932	4	0.975034	31151	97	1.000000	9782262	-0.008664
307435989	1984502	10432	9947.224124	32065	4	0.999913	31101	124	1.000000	9777308	-0.011325
307492676	1978483	10445	9948.088143	31849	7	1.000000	31368	79	1.000000	9772364	-0.009276
307497879	1985670	10265	9941.643598	31791	5	0.997779	31256	172	1.000000	9767569	-0.005022
307449931	1984107	10278	9940.356828	32147	7	1.000000	31000	113	1.000000	9762684	-0.000395
307447751	1981951	10218	9938.661160	31797	7	0.999022	31015	129	1.000000	9757888	-0.000558
307484806	1978024	10306	9941.713840	31810	6	0.993401	31302	90	1.000000	9752966	0.001201
307512777	1973039	10298	9942.044961	31835	4	0.993969	31532	44	1.000000	9747968	0.000253
307502935	1979453	10480	9942.458203	31916	3	0.924213	31605	61	1.000000	9743130	-0.004144
307498569	1974842	10274	9943.442400	31929	6	0.998166	31228	164	1.000000	9738369	-0.003155
307500849	1980569	10189	9942.293894	31779	6	0.995287	31200	100	1.000000	9733509	-0.002830
307531621	1968893	10298	9945.110314	32028	4	0.970304	31207	156	1.000000	9728640	-0.001272
307476747	1987999	10364	9938.542042	31792	1	0.650430	31247	118	1.000000	9723806	-0.001143
307403253	1995705	10492	9945.896776	31721	5	0.993045	31241	115	1.000000	9719038	-0.001099
307451710	1981127	10322	9942.209357	31618	2	0.999972	30814	187	1.000000	9714083	-0.001796
307488722	1982339	10500	9940.242289	31559	4	0.986885	31288	72	1.000000	9709407	-0.001406
307441211	1992378	10337	9945.548797	31928	3	0.997002	31432	177	1.000000	9704593	-0.000936
307431262	1988144	10284	9935.210051	31752	6	0.980980	31110	164	1.000000	9699718	0.000505
307447396	1990063	10250	9944.072171	31826	6	0.960746	30891	172	1.000000	9694955	-0.000492
307474289	1977757	10307	9939.975241	31734	4	0.999995	30741	223	1.000000	9690013	-0.000582
307449966	1987691	10092	9942.965941	31972	6	0.993440	30770	124	1.000000	9685232	-0.000088
307499279	1975416	10522	9936.629882	31775	14	0.961223	30966	178	1.000000	9680337	-0.000047
307484694	1982660	10464	9938.308034	31757	8	0.999963	30796	171	1.000000	9675492	-0.000435
307467834	1983464	10395	9943.666352	31934	7	1.000000	30662	173	1.000000	9670602	-0.000334
307457890	1984556	10389	9938.705177	31983	7	0.978784	30482	252	1.000000	9665802	-0.001052
307477890	1981162	10315	9948.167157	31840	10	0.999977	30872	188	1.000000	9661037	-0.000471
307448329	1991767	10422	9938.285922	32046	11	1.000000	30863	126	1.000000	9656212	-0.000665
307474753	1979659	10122	9941.418853	31793	5	1.000000	31031	111	1.000000	9651418	-0.000693
307450272	1989408	10357	9945.758071	31835	5	0.944038	30866	92	1.000000	9646545	-0.000786
307439311	1984014	10513	9947.016334	31728	6	0.999771	31446	144	1.000000	9641634	-0.000597
307464914	1982711	10416	9943.624229	31879	5	0.947117	31471	60	1.000000	9636777	-0.000503
307471497	1981861	10398	9943.152910	31921	4	0.999922	31312	75	1.000000	9631995	-0.000670
307519048	1969717	10272	9941.251454	32226	5	0.996848	31195	92	1.000000	9627272	-0.000351
307457045	1987387	10250	9944.047117	31666	4	0.999999	31167	72	1.000000	9622402	-0.000471
307455369	1986835	10305	9944.932782	31906	3	0.995375	31493	135	1.000000	9617470	-0.000486
307464842	1988046	10427	9943.504931	31789	4	0.999918	30821	205	1.000000	9612541	-0.000512
307413227	1988885	10365	9944.276153	31846	6	0.695535	31317	112	1.000000	9607733	-0.000429
307446937	1983375	10341	9939.729172	31865	11	0.994019	31505	50	1.000000	9602931	-0.000264
307461813	1987434	10310	9941.766311	31930	9	0.994791	31593	26	1.000000	9598071	0.000020
307437839	1987560	10285	9945.605588	32150	8	0.999972	31740	11	1.000000	9593119	0.000032
307445386	1991140	10544	9942.659416	31802	8	1.000000	31802	39	1.000000	9588275	0.000051
307454656	1993714	10553	9943.600083	31833	3	0.891475	31186	131	1.000000	9583411	0.000052
307450370	1989004	10429	9941.251188	31822	8	0.999831	30764	246	1.000000	9578650	0.000308
307472487	1984340	10347	9943.121661	31830	3	0.994210	30610	206	1.000000	9573954	-0.000298
307488918	1973961	10247	9944.012670	31693	6	0.875964	30363	274	1.000000	9569154	-0.000188
307470150	1983285	10210	9940.306210	31752	6	0.976614	30745	211	1.000000	9564446	-0.000306
307455452	1989652	10321	9944.778155	31774	4	0.954041	30231	343	1.000000	9559614	-0.000532
307520480	1973343	10294	9940.644995	31715	6	0.999949	30046	253	1.000000	9554870	-0.000042
307491990	1983939	10351	9941.797661	31476	4	0.997144	30977	152	1.000000	9550084	-0.000083
307463658	1988944	10366	9943.161732	31873	6	0.990834	30887	204	1.000000	9545363	0.000092
307442742	1990228	10348	9945.593506	31777	2	0.811053	30774	121	1.000000	9540490	0.001115
307481220	1981378	10357	9944.291237	31959	6	0.999705	31538	99	1.000000	9535833	0.000993
307478553	1985900	10281	9947.947804	32008	10	1.000000	31409	99	1.000000	9531037	0.001146
307489622	1979013	10077	9942.595924	32033	10	0.991342	31204	129	1.000000	9526359	0.001754
307463263	1986554	10465	9942.278435	31806	8	0.953970	31359	53	1.000000	9521607	0.002597
307464870	1990202	10569	9941.399736	31789	6	0.951062	31408	63	1.000000	9516764	0.003826
npatches	nstrain	runtime	dt	init_x	init_y	init_y_blood	init_z	init_S	beta0	beta1	beta2	beta3	mean_beta	B	d	delta	delta_blood	b[0]	mut	m	CTL	c	g	epsilon	k	het	lambda	rho	omega	x_max	patch.dyna	DELTA	A	VA
10000	1	100.000000	0.001000	21900	9499	5000000	0.001000	10000000	8.064744	6.619195	8.801533	16.477362	12	800000000	0.010000	1.000000	432.000000	80000	0.000050	0.004800	1	0.001000	1.000000	2.500000	12.000000	0.500000	0.000000	0.000000	0.000000	31872	0	10.000000	7.000000	1.000000
sus	inf	inf_blood	z	x[0]	y[0][0]	z[0]	x[1]	y[1][0]	z[1]	S[0]	synchrony
219000000	94990000	5000000	10.000000	21900	9499	0.001000	21900	9499	0.001000	10000000	0.000000
294271787	750175	3878	9897.821023	30446	8	1.000000	30571	3	0.932889	9995073	0.000000
313270458	666820	3416	8521.499344	31706	2	0.963769	31819	2	0.899892	9990058	0.000000
313766386	842106	4362	8993.273920	31788	1	0.940034	31811	2	0.612069	9985095	0.000000
313459684	875298	4537	9091.319537	31857	2	0.823033	31673	4	0.940927	9980052	0.000000
313397939	880966	4700	9117.140439	31876	2	0.909685	31852	7	0.813384	9974962	0.000000
313365356	888409	4676	9126.202020	31972	6	0.562261	31931	3	0.847866	9969979	0.000000
313356824	889088	4706	9110.544806	31668	9	0.942425	31719	8	0.906027	9965057	0.000000
313380072	878231	4582	9121.528959	31734	7	0.960719	31711	4	0.549872	9960115	0.000000
313406063	879059	4505	9101.177476	31757	3	0.897916	31796	3	0.910806	9955209	0.000000
313389153	882211	4540	9117.188680	31762	2	0.699486	31650	2	0.633209	9950218	0.000000
313374788	883392	4632	9126.756740	31846	5	0.778580	31854	0	0.481138	9945309	0.000000
313409501	876172	4677	9108.349031	31477	5	0.977702	31839	4	0.845321	9940267	0.000000
313437073	874710	4454	9109.362883	31587	2	0.980997	31857	4	0.961132	9935204	0.000000
313404403	884448	4618	9120.681176	32018	2	0.976395	32015	4	0.769355	9930178	0.000000
313385982	875881	4599	9117.668440	31859	3	0.709581	32167	5	0.716389	9925268	0.000000
313398689	880307	4565	9097.352782	31916	1	0.828566	31808	6	0.888545	9920253	0.000000
313374076	883690	4524	9146.753013	31971	5	0.940766	31905	4	0.983149	9915183	0.000000
313362050	881713	4781	9117.577788	32073	12	0.899540	32028	5	0.984359	9910227	0.000000
313383885	880968	4564	9101.565500	31896	6	0.782670	31890	2	0.955093	9905257	0.000000
313371485	882230	4595	9105.475190	31740	1	0.913997	31566	6	0.792241	9900225	0.000000
313334074	884261	4546	9132.774619	31854	5	0.765741	31826	6	0.533199	9895340	0.000000
313417707	876709	4616	9111.587054	31971	4	0.983922	31985	0	0.781103	9890216	0.000000
313397324	878823	4584	9096.738018	32039	2	0.888279	31695	1	0.916710	9885200	0.000000
313395690	878302	4543	9104.959007	31975	1	0.660653	31814	3	0.870150	9880264	0.000000
313412069	879765	4613	9114.732133	31846	5	0.521219	31985	5	0.626474	9875267	0.000000
313375067	879137	4532	9090.043323	31897	1	0.637857	31988	5	0.736835	9870263	0.000000
313392710	884844	4474	9098.896168	31892	8	0.758684	31802	4	0.991422	9865442	0.000000
313379019	880462	4611	9092.759770	31833	8	0.566740	31814	2	0.772927	9860535	0.000000
313386521	878552	4693	9107.451501	31847	2	0.981650	31740	5	0.743052	9855666	0.000000
313384258	884699	4631	9108.572105	31833	3	0.835227	31722	3	0.708346	9850684	0.000000
313336118	887300	4651	9127.086210	31962	3	0.696067	31751	2	0.899731	9845707	0.000000
313400178	876127	4710	9098.088605	32045	2	0.716760	31820	2	0.469881	9840745	0.000000
313386529	884814	4560	9113.196754	32003	5	0.645258	31858	7	0.901370	9835791	0.000000
313377654	880025	4635	9100.737386	31844	2	0.640027	31903	1	0.840542	9830964	0.000000
313377236	883837	4715	9107.729650	31836	3	0.754843	31853	5	0.924569	9825987	0.000000
313374344	886028	4627	9132.627238	31797	2	0.481387	32100	4	0.549560	9821085	0.000000
313387270	879123	4604	9104.445909	31861	7	0.815970	31962	0	0.277504	9816119	0.000000
313361123	882612	4604	9121.003676	31920	0	0.769014	31886	1	0.802310	9811292	0.000000
313408515	875046	4688	9091.024634	31887	6	0.952234	31869	2	0.655478	9806362	0.000000
313374065	883314	4601	9106.125346	31933	5	0.913870	31819	2	0.921683	9801391	-1.#IND00
313386036	884740	4666	9098.690907	32093	4	0.753118	31753	1	0.896910	9796536	-1.#IND00
313362836	883147	4578	9109.177288	31987	5	0.999864	31912	4	0.945416	9791678	0.014802
313386375	880095	4562	9126.945845	31970	1	0.646177	32139	6	0.626265	9786766	0.001774
313382407	878722	4562	9096.882938	31849	3	0.852824	31975	6	0.764115	9782049	0.002334
313369403	879799	4598	9117.371345	31777	4	0.935984	31833	1	0.953368	9777288	0.006065
313375606	879743	4626	9121.636574	31980	6	0.963686	31774	3	0.738950	9772478	0.004717
313396799	878350	4613	9100.717269	31806	3	0.997117	31955	2	0.622245	9767679	0.004238
313400629	880758	4647	9098.475699	31855	7	0.964034	31568	1	0.962752	9762708	0.003675
313351069	885124	4677	9100.467883	31910	0	0.361591	31990	8	0.910915	9757857	0.003550
313392414	874843	4574	9100.200272	31965	2	0.578639	31764	2	0.851665	9752942	0.004552
313336353	888588	4559	9119.869118	31764	5	0.819739	31865	4	0.703114	9748106	0.006140
313333443	890926	4586	9113.601912	31979	3	0.996072	31497	5	0.910194	9743170	0.006445
313345381	887054	4658	9135.399462	31991	10	0.949980	31576	5	0.750736	9738246	0.003328
313374628	882944	4684	9116.350955	31914	4	0.854986	31930	1	0.560643	9733409	0.002650
313353309	883792	4612	9098.896542	31958	4	0.655726	31826	3	0.894084	9728512	0.003404
313390228	877845	4597	9115.228062	31956	8	0.998259	31952	4	0.880735	9723644	0.003795
313409847	880847	4549	9114.393535	31339	8	0.810586	32033	4	0.908512	9718844	0.003952
313368637	884073	4560	9127.573551	31869	3	0.605534	31897	2	0.985144	9713844	0.005104
313417500	878912	4634	9118.306739	31759	4	0.993476	31983	3	0.885448	9709026	0.004569
313396228	883706	4697	9111.239315	31906	6	0.944088	31769	2	0.854173	9704268	0.004747
313404376	881279	4627	9120.604196	31719	8	0.911034	31759	5	0.943705	9699385	0.002649
313408104	876773	4606	9108.173627	31815	5	0.623889	31903	3	0.494926	9694533	0.001672
313366848	884725	4695	9123.468130	31810	8	0.989942	31803	0	0.899393	9689764	0.001703
313360823	885573	4566	9119.386671	32044	6	0.953282	32000	10	0.749850	9684910	0.001509
313361050	887830	4509	9094.203032	31865	1	0.575900	31902	1	0.482813	9680086	0.001208
313385839	883796	4620	9124.227739	31866	5	0.775307	31777	5	0.778381	9675287	0.001076
313336592	892076	4583	9120.789337	31907	6	0.863534	31944	1	0.424582	9670392	0.001138
313394735	881093	4637	9121.609898	31794	2	0.999704	31960	3	0.597914	9665573	0.000961
313417197	877924	4537	9106.031338	31892	1	0.235359	31900	2	0.993587	9660707	0.000629
313385409	881681	4586	9115.077275	31920	4	0.951282	31844	6	0.508784	9655871	0.000063
313412226	879231	4714	9120.767637	31768	5	0.957887	31793	1	0.761022	9651079	0.000212
313407321	876002	4558	9106.042903	31963	1	0.656343	31961	3	0.800681	9646251	0.000603
313404826	881014	4599	9111.974272	31681	5	0.795672	31872	3	0.989486	9641336	0.001144
313382541	877751	4640	9118.901708	31855	3	0.965093	31905	3	0.686342	9636534	0.001040
313371879	883550	4598	9097.100264	31919	2	0.667231	31900	3	0.888739	9631821	0.000495
313346626	887877	4634	9112.352678	31838	3	0.990164	32124	7	0.996436	9626909	-0.000558
313358675	884427	4638	9100.606324	31862	3	0.992334	31928	2	0.619577	9622123	-0.000548
313382223	881752	4637	9104.804841	31993	4	0.833062	31665	4	0.895245	9617257	-0.000838
313375892	886649	4592	9104.663954	31958	7	0.787323	31928	2	0.935790	9612435	-0.000658
313372228	883190	4659	9110.540739	31606	0	0.651570	32058	0	0.541568	9607626	-0.000655
313388057	880237	4535	9124.500934	31710	2	0.612031	31923	3	0.849620	9602912	0.000813
313405866	879609	4519	9093.859675	31571	8	0.968088	32088	2	0.969416	9598057	0.000600
313383974	882925	4675	9097.228243	31830	4	0.935800	31750	0	0.382737	9593237	0.000265
313377525	882588	4642	9106.031258	31814	2	0.547216	31727	3	0.944817	9588476	0.000346
313381931	881276	4531	9094.603015	31866	2	0.920461	31869	2	0.527396	9583680	0.000180
313370415	879310	4655	9108.788806	31951	0	0.600832	31674	3	0.918227	9578884	0.000513
313402720	877916	4478	9089.757322	31732	2	0.923525	31954	7	0.822296	9574112	0.000272
313398161	882900	4506	9108.349189	31675	2	0.922441	31769	5	0.792019	9569315	0.000440
313412968	875209	4692	9115.732311	31936	3	0.983980	31738	10	0.963910	9564472	-0.000320
313400150	882163	4715	9094.501821	31679	7	0.964324	32022	2	0.519946	9559619	-0.000120
313349691	883962	4524	9122.670561	31676	4	0.838229	31820	0	0.444301	9554785	-0.000745
313364189	882016	4564	9121.100032	31735	3	0.999546	32312	3	0.688552	9549933	-0.000253
313411894	878214	4505	9091.830370	31838	8	0.999266	31703	0	0.745072	9545065	-0.000211
313380361	884212	4579	9106.551499	32278	7	0.585644	31835	3	0.889712	9540224	-0.000244
313370912	883417	4628	9112.323560	31920	6	0.551323	31864	4	0.822696	9535487	-0.000057
313383288	876067	4615	9118.103756	31927	3	0.357537	31708	2	0.862070	9530728	-0.000081
313363482	882629	4685	9122.335716	31823	2	0.949093	31873	0	0.752482	9525997	-0.000077
313391958	873953	4634	9098.050373	31808	0	0.836930	31849	0	0.874418	9521194	-0.000132
313419934	879483	4524	9093.199553	31983	1	0.380297	31802	4	0.742248	9516366	0.000246
npatches	nstrain	runtime	dt	init_x	init_y	init_y_blood	init_z	init_S	beta0	beta1	beta2	beta3	mean_beta	B	d	delta	delta_blood	b[0]	mut	m	CTL	c	g	epsilon	k	het	lambda	rho	omega	x_max	patch.dyna	DELTA	A	VA
10000	1	100.000000	0.001000	21900	9499	5000000	0.001000	10000000	9.642697	6.914982	6.708174	9.225111	12	800000000	0.010000	1.000000	432.000000	80000	0.000050	0.004800	1	0.001000	1.000000	2.500000	13.000000	0.500000	0.000000	0.000000	0.000000	31872	0	10.000000	7.000000	1.000000
sus	inf	inf_blood	z	x[0]	y[0][0]	z[0]	x[1]	y[1][0]	z[1]	S[0]	synchrony
219000000	94990000	5000000	10.000000	21900	9499	0.001000	21900	9499	0.001000	10000000	0.000000
297520634	371259	2000	9565.240022	30524	4	0.929419	30716	0	0.752295	9995085	0.000000
315780808	209831	1076	6274.603978	31653	0	0.100802	31568	0	0.466787	9990092	0.000000
317092016	252095	1306	6559.411145	31922	1	0.810961	31552	0	0.255751	9985065	0.000000
317043813	272090	1426	6729.291030	31597	2	0.186319	31624	0	0.210261	9980083	0.000000
316982659	281429	1461	6783.798808	32057	0	0.617983	31500	0	0.358357	9975002	0.000000
316920793	284445	1494	6833.264211	31865	0	0.145529	31707	0	0.427734	9969942	0.000000
316908037	287842	1475	6903.386496	31836	4	0.870067	32001	11	0.553443	9964898	0.000000
316892088	287931	1521	6870.227558	31950	6	0.546329	31853	4	0.785088	9959993	0.000000
316923309	289107	1532	6863.291103	31848	2	0.471115	32048	4	0.388299	9954957	0.000000
316886142	294485	1483	6850.609199	31692	1	0.742007	32045	1	0.241335	9949980	0.000000
316853300	292618	1450	6858.051740	32126	5	0.503373	31949	3	0.291424	9944919	0.000000
316900835	291592	1519	6847.178340	31902	0	0.645083	31823	0	0.309913	9939900	0.000000
316893048	290154	1570	6853.917859	31960	6	0.727666	31852	0	0.474514	9934929	0.000000
316891415	292264	1593	6881.400370	32064	1	0.467572	31876	2	0.274412	9929842	0.000000
316863299	293303	1501	6851.205803	31776	5	0.979242	31933	2	0.469874	9924876	0.000000
316873895	288970	1488	6858.619354	32090	10	0.566960	32074	5	0.141664	9919944	0.000000
316874705	288497	1573	6852.524609	31905	3	0.153963	31812	1	0.282168	9914947	0.000000
316863015	293180	1591	6846.981506	31903	0	0.760065	32176	9	0.174604	9910068	0.000000
316865276	289357	1474	6828.874006	31757	11	0.289543	31912	3	0.419467	9905255	0.000000
316880614	291020	1543	6856.980986	31938	1	0.376266	31778	0	0.229189	9900233	0.000000
316881879	289203	1489	6857.964492	31935	5	0.111487	31656	3	0.305277	9895204	0.000000
316893430	292547	1521	6845.642752	31852	1	0.834593	31838	1	0.325199	9890222	0.000000
316856775	292168	1551	6881.571167	31752	5	0.669374	31760	0	0.062831	9885224	0.000000
316883258	291451	1627	6893.149313	31817	3	0.083359	31797	0	0.007214	9880273	0.000000
316929962	285713	1426	6815.255642	31608	7	0.859595	31811	4	0.905081	9875301	0.000000
316906041	285763	1509	6808.488502	31716	1	0.594759	31691	3	0.452128	9870469	0.000000
316902123	285517	1463	6863.776942	31977	3	0.690793	31857	2	0.912028	9865576	0.000000
316903109	290993	1492	6861.616752	31755	0	0.274208	31855	2	0.712690	9860696	0.000000
316902260	286280	1543	6884.360284	31955	2	0.875858	31700	2	0.642579	9855694	0.000000
316916072	289854	1513	6850.480946	31949	2	0.617163	31797	1	0.287021	9850881	0.000000
316899847	292055	1487	6840.988152	31849	0	0.445741	31872	3	0.281100	9845890	0.000000
316894460	289643	1476	6906.377874	31842	1	0.461169	31913	4	0.196275	9840950	0.000000
316884481	289944	1525	6831.456380	31703	3	0.935340	31984	1	0.032484	9836074	0.000000
316882476	292938	1594	6858.051357	31760	5	0.959955	31878	4	0.036192	9831117	0.000000
316895293	288331	1542	6881.286533	32043	0	0.116847	31786	4	0.825890	9826302	0.000000
316902794	287805	1528	6791.549334	31981	0	0.511662	31813	2	0.356768	9821334	0.000000
316916748	286316	1458	6851.711549	31705	2	0.054718	31955	1	0.705719	9816437	0.000000
316918111	284038	1541	6798.223198	32073	4	0.758598	31840	1	0.783324	9811544	0.000000
316915821	285885	1458	6842.897506	31875	4	0.432372	31940	1	0.291730	9806621	0.000000
316909985	285083	1437	6857.365454	31949	4	0.656197	31807	5	0.557401	9801616	-1.#IND00
316901794	285717	1514	6811.531368	31729	4	0.192523	31912	1	0.406455	9796606	-1.#IND00
316880888	292926	1498	6888.075580	32003	2	0.212142	32144	1	0.061741	9791621	-1.#IND00
316885908	287871	1438	6816.165372	32077	0	0.047730	31804	1	0.482748	9786637	-0.008701
316921822	285157	1434	6855.246272	31691	0	0.750161	31667	0	0.265611	9781796	-0.004719
316900984	285082	1437	6840.683521	31643	2	0.880496	31991	8	0.659247	9776914	-0.003217
316859133	292764	1484	6876.229391	31826	0	0.335734	31967	1	0.410883	9772058	-0.006519
316867937	288423	1507	6839.626604	32037	12	0.964901	31913	3	0.067859	9767097	-0.007488
316881050	289679	1439	6866.997965	31791	1	0.216963	31766	0	0.295899	9762349	-0.003950
316892343	289640	1573	6842.995803	32013	3	0.867589	32042	4	0.764502	9757504	-0.004400
316901403	292083	1490	6840.730723	32010	1	0.496875	31872	4	0.725310	9752711	-0.004487
316876906	292369	1522	6869.023554	32029	2	0.530752	31752	5	0.146591	9747755	-0.004733
316897524	289845	1540	6862.592163	31788	6	0.996699	31926	1	0.486504	9742880	-0.006877
316923735	285656	1526	6826.378865	31795	1	0.623410	31732	2	0.256180	9738047	-0.006043
316921435	284836	1489	6835.023337	31893	0	0.593128	31821	1	0.427212	9733193	-0.007095
316919532	288856	1613	6826.571843	31755	1	0.198972	31945	8	0.451297	9728265	-0.006368
316902636	286828	1437	6834.977257	32165	11	0.564252	31934	1	0.409626	9723467	-0.008738
316924160	286887	1540	6822.818873	31855	3	0.794777	32033	3	0.054332	9718633	-0.008624
316879243	293678	1551	6834.405166	31841	5	0.659042	31963	8	0.961533	9713704	-0.007574
316889754	294724	1451	6895.993362	32142	4	0.903384	31907	2	0.253659	9708897	-0.007544
316911271	291250	1480	6873.347050	32138	4	0.512937	31739	0	0.315282	9704051	-0.006594
316904476	287889	1508	6847.669768	31823	2	0.966798	31834	0	0.466812	9699220	-0.006032
316923213	287043	1364	6854.702042	32012	1	0.503435	31936	5	0.248108	9694484	-0.005039
316900683	289311	1488	6842.356685	32009	0	0.069403	31799	0	0.821305	9689686	-0.005276
316906029	288809	1499	6845.992636	31848	1	0.859496	31861	0	0.182206	9684820	-0.005012
316887218	291045	1506	6861.312488	31975	3	0.381785	31931	3	0.732141	9680046	-0.004679
316899748	289934	1536	6872.374974	31940	5	0.857198	31917	1	0.266024	9675138	-0.004502
316895990	287756	1541	6852.752353	31732	1	0.553497	31931	0	0.125080	9670175	-0.003449
316881329	288243	1455	6810.310523	31931	2	0.141802	31991	2	0.564793	9665295	-0.002501
316894975	289594	1496	6888.630031	31972	2	0.492558	31896	1	0.080177	9660568	-0.001870
316886945	288247	1534	6855.729116	31750	0	0.361537	32065	0	0.670206	9655670	-0.001829
316898946	289664	1515	6859.116478	31906	0	0.467357	31888	0	0.356874	9650867	-0.001299
316893371	288130	1484	6835.083785	32141	7	0.928800	31865	2	0.853151	9645996	-0.000934
316903332	288530	1535	6865.561416	31954	0	0.758888	31765	1	0.400243	9641262	-0.000556
316912022	285496	1491	6865.980436	32009	3	0.174713	31652	0	0.499449	9636651	-0.000636
316899695	290712	1576	6849.250834	31746	1	0.434211	31838	1	0.085050	9631806	0.000693
316885971	290078	1524	6876.348996	31776	2	0.482555	31800	4	0.699030	9627002	0.001222
316878067	288994	1548	6829.526640	31943	2	0.083520	31945	1	0.369130	9622247	0.001852
316904906	286885	1493	6819.015845	31925	1	0.652858	31797	0	0.402920	9617449	0.001247
316879332	287259	1522	6831.354661	31981	5	0.106347	32111	2	0.916123	9612737	0.000988
316909053	286364	1514	6794.565158	31949	3	0.749680	31703	1	0.477683	9607937	0.001087
316878222	293731	1592	6886.406876	32000	4	0.901338	31642	0	0.242883	9603154	0.001157
316889825	288083	1527	6839.925870	31881	5	0.760964	31759	6	0.281642	9598363	0.001243
316907193	287725	1503	6829.886382	31932	5	0.219920	31955	0	0.425044	9593688	0.001263
316925736	284935	1450	6837.380218	31723	1	0.509122	31907	1	0.624443	9588865	0.001026
316926081	282289	1487	6804.593728	31710	2	0.384667	31658	9	0.676996	9584035	0.000905
316892248	289744	1526	6853.787072	31555	2	0.503578	31803	0	0.203536	9579144	0.000906
316883487	290073	1532	6908.979367	31748	0	0.308214	31837	4	0.391684	9574307	0.001254
316872848	288739	1437	6825.952445	31671	1	0.174574	31904	1	0.278056	9569516	-0.000258
316874342	290828	1461	6860.244665	31823	5	0.910648	31951	1	0.578498	9564741	-0.000130
316898978	288397	1526	6847.170478	31654	6	0.822540	31831	1	0.455401	9559947	-0.000370
316860584	290378	1549	6853.802701	32068	5	0.749179	31803	2	0.192009	9555214	-0.000501
316882647	287021	1445	6809.249048	31781	3	0.238714	31822	2	0.094123	9550350	-0.000947
316907606	290985	1503	6829.426771	32092	5	0.714690	31802	0	0.412427	9545541	-0.000964
316864467	291579	1469	6855.548016	32089	1	0.926995	31987	2	0.528540	9540769	-0.000970
316849525	296378	1486	6877.925487	31895	1	0.185167	31754	3	0.207107	9536059	-0.000700
316862215	292319	1546	6871.250961	31848	2	0.374616	31628	5	0.486866	9531430	-0.000835
316856767	290992	1573	6918.472734	31854	1	0.381016	32066	1	0.405870	9526685	-0.002343
316901696	288597	1567	6810.237284	31854	2	0.060344	31840	3	0.394724	9521889	-0.002305
316923295	289550	1484	6853.834595	31713	1	0.548084	31873	0	0.553579	9517221	-0.002949
npatches	nstrain	runtime	dt	init_x	init_y	init_y_blood	init_z	init_S	beta0	beta1	beta2	beta3	mean_beta	B	d	delta	delta_blood	b[0]	mut	m	CTL	c	g	epsilon	k	het	lambda	rho	omega	x_max	patch.dyna	DELTA	A	VA
10000	1	100.000000	0.001000	21900	9499	5000000	0.001000	10000000	14.026257	15.673670	13.068621	14.972672	12	800000000	0.010000	1.000000	432.000000	80000	0.000050	0.004800	1	0.001000	1.000000	2.500000	14.000000	0.500000	0.000000	0.000000	0.000000	31872	0	10.000000	7.000000	1.000000
sus	inf	inf_blood	z	x[0]	y[0][0]	z[0]	x[1]	y[1][0]	z[1]	S[0]	synchrony
219000000	94990000	5000000	10.000000	21900	9499	0.001000	21900	9499	0.001000	10000000	0.000000
299673575	183454	978	8995.012320	29835	7	1.000000	29222	55	1.000000	9995003	0.000000
316750052	60549	311	4297.225980	31752	0	0.244983	31253	23	1.000000	9989992	0.000000
318204018	67054	349	3823.378388	31796	1	0.021312	31766	1	0.815748	9985105	0.000000
318279129	81687	411	4448.839155	31664	34	1.000000	31998	10	0.893859	9980095	0.000000
318225159	83928	437	4721.866267	31785	1	0.402254	31884	0	0.308335	9975126	0.000000
318220440	80455	390	4577.535690	32116	0	0.818078	31935	14	0.735709	9969954	0.000000
318231526	78984	429	4561.420467	31788	2	0.999788	31740	2	0.985729	9964874	0.000000
318259387	79296	373	4501.621946	31845	0	0.421995	31681	0	0.497557	9959931	0.000000
318237893	81616	409	4507.906825	31845	2	0.060177	32020	4	0.084084	9954998	0.000000
318235328	86135	488	4674.511459	31694	0	0.432872	31804	6	0.991074	9950043	0.000000
318214296	84727	452	4776.574788	32035	8	0.132067	31889	3	0.150242	9945099	0.000000
318229957	83885	446	4569.066889	31715	0	0.427597	31601	6	0.999983	9940087	0.000000
318223334	82171	475	4621.795608	31853	0	0.036743	31878	0	0.301625	9935114	0.000000
318235446	79592	392	4528.110274	32012	9	0.999978	31688	10	0.998583	9930062	0.000000
318225545	82393	408	4540.896946	31753	0	0.616657	31995	0	0.242563	9925098	0.000000
318229563	81264	392	4606.232274	31739	0	0.053774	32018	0	0.020196	9920095	0.000000
318236030	78566	419	4487.293671	31781	35	0.150654	31863	24	1.000000	9915166	0.000000
318231314	81152	429	4557.845247	31747	0	0.617998	31850	27	1.000000	9910086	0.000000
318233373	80569	406	4548.098987	31958	0	0.540381	31775	1	0.810544	9905155	0.000000
318239549	80864	422	4619.493550	31902	3	0.061831	31763	20	0.578856	9900259	0.000000
318245767	81206	372	4572.446170	31781	0	0.635561	31710	11	1.000000	9895264	0.000000
318257736	80724	397	4559.177836	31984	7	0.340137	32008	0	0.462570	9890410	0.000000
318260535	80416	409	4540.250062	31866	0	0.335268	31703	14	0.997889	9885366	0.000000
318254744	80448	431	4503.242330	31863	0	0.027774	31872	6	0.234936	9880312	0.000000
318250396	81065	415	4532.957178	31770	27	1.000000	31698	34	1.000000	9875221	0.000000
318227106	82082	442	4566.980066	31765	8	0.452262	31875	0	0.422933	9870387	0.000000
318221842	81351	416	4517.195175	31781	0	0.577690	31804	0	0.034940	9865319	0.000000
318247694	78554	400	4508.414939	31702	0	0.051047	31830	42	0.999052	9860413	0.000000
318213749	83214	451	4536.005780	31817	33	0.361165	31891	0	0.821707	9855442	0.000000
318227674	83626	448	4622.999374	31908	0	0.478504	31852	1	0.118675	9850488	0.000000
318249539	81218	430	4543.294629	32083	0	0.039483	31835	14	1.000000	9845637	0.000000
318209593	85587	435	4545.745279	31820	16	0.999656	31979	0	0.105632	9840580	0.000000
318230230	85694	445	4632.546034	31964	2	0.963526	31803	9	0.999998	9835628	0.000000
318180698	84735	435	4646.004578	31987	5	0.950619	31877	0	0.109383	9830683	0.000000
318211751	82639	455	4642.610206	31770	1	0.209691	32146	0	0.009377	9825652	0.000000
318227762	81700	430	4568.268593	32082	3	0.757190	31780	45	0.999636	9820797	0.000000
318248173	81689	381	4537.642144	31967	6	0.176157	31559	4	1.000000	9815880	0.000000
318208930	84211	440	4673.723918	31791	4	0.999444	31796	0	0.108675	9810881	0.000000
318234117	82892	422	4646.895659	31871	0	0.138009	31928	6	1.000000	9806019	0.000000
318224132	80540	415	4577.681842	31950	0	0.013185	31866	2	0.260628	9801089	-1.#IND00
318222830	79136	395	4546.648297	31925	5	1.000000	31959	0	0.360423	9796172	-1.#IND00
318235688	82062	456	4557.405830	31733	4	0.143953	31714	12	0.981894	9791299	-1.#IND00
318220094	81474	461	4615.450790	31936	1	0.930617	31696	12	0.731606	9786418	-1.#IND00
318236547	80290	403	4646.245124	31842	6	0.988968	31742	4	0.790102	9781489	0.003743
318263650	76904	387	4420.980224	31856	22	0.809602	31845	0	0.620040	9776588	0.003095
318226610	82032	407	4505.872288	31757	3	1.000000	31889	5	0.996374	9771800	0.005560
318245451	82891	430	4625.980354	31825	1	0.089085	31878	22	0.976287	9766909	0.004600
318238944	81936	444	4661.164840	31913	17	0.999999	31903	1	0.298170	9762032	0.001863
318248526	81262	425	4568.509671	31798	0	0.617224	31970	16	0.999973	9757143	-0.002666
318243153	80646	430	4553.005570	31702	10	0.999573	31883	0	0.275837	9752369	-0.001104
318238894	82147	427	4594.115330	31860	0	0.213623	31648	20	0.999871	9747523	-0.001354
318209964	82025	476	4604.963503	31740	15	0.994027	31781	0	0.386631	9742685	-0.002947
318225757	81582	440	4532.671684	32262	7	0.138248	31902	39	0.935596	9737772	-0.003414
318215012	83410	423	4584.974109	31823	0	0.341326	31873	7	0.987302	9732908	-0.003603
318252376	84374	436	4624.280432	31973	0	0.028269	31709	9	0.460808	9728081	-0.003832
318251521	80754	435	4625.022631	31853	47	0.999807	31636	7	1.000000	9723177	-0.004366
318244720	81046	429	4539.477314	31780	0	0.681179	31981	6	0.859391	9718356	-0.004937
318248994	81699	419	4558.051901	31957	2	0.073805	31746	30	0.999986	9713473	-0.005333
318216151	80433	449	4582.464797	31923	0	0.437114	31899	1	0.834171	9708651	-0.004529
318236587	79554	443	4531.539164	31740	14	0.228136	31686	7	0.930832	9703747	-0.003996
318244694	82052	425	4605.371582	31900	0	0.551728	31700	4	0.373630	9698818	-0.002287
318238475	82727	439	4584.980640	31755	0	0.048636	31743	0	0.057278	9693914	0.001197
318234896	83081	425	4654.358242	31847	20	0.989805	31648	43	1.000000	9688924	0.001562
318227863	80919	371	4625.088178	31831	11	1.000000	31724	1	0.985130	9684065	0.001872
318240467	81282	423	4556.514091	31799	0	0.251557	32060	2	0.181592	9679284	0.001755
318222949	82470	447	4580.522508	31714	5	0.997685	31859	0	0.379251	9674477	0.001824
318243731	82218	457	4601.570093	31751	2	0.192849	31882	16	0.999686	9669712	0.001566
318247787	76136	402	4482.861198	32006	3	0.977741	32019	1	0.777191	9664824	0.000224
318257118	77422	412	4505.128790	31669	4	0.648897	32144	14	0.365101	9659969	-0.000474
318232239	81483	423	4498.301680	31863	6	0.286797	31839	16	0.999999	9655114	-0.000336
318212970	83293	435	4604.320307	32051	7	0.999881	31937	0	0.123370	9650363	-0.000396
318225576	84871	462	4720.974777	32049	0	0.173345	31592	45	0.999977	9645483	-0.000148
318208276	82373	401	4622.683371	32030	0	0.014537	31897	14	1.000000	9640654	-0.000002
318225931	81021	437	4634.153150	31747	0	0.001556	31855	7	0.521151	9635810	-0.000019
318222387	84360	464	4566.708774	31771	25	0.999804	31822	0	0.830446	9630997	-0.000633
318237802	82709	409	4621.327998	31931	4	0.698103	31822	16	0.993310	9626069	-0.001046
318253394	81418	426	4604.643264	31716	0	0.079093	31868	3	0.992200	9621181	-0.001116
318253568	80368	414	4588.369532	31734	5	0.009066	31874	0	0.159714	9616405	-0.001258
318250589	80298	414	4513.539464	32003	1	0.806163	31888	12	0.999950	9611600	-0.001418
318249609	83317	470	4635.053329	31749	7	0.998724	31763	0	0.512168	9606761	-0.002409
318224823	80362	444	4551.799374	31919	1	0.275165	32037	2	0.056189	9601936	-0.002601
318224064	80358	402	4522.653351	32111	0	0.648066	31767	22	1.000000	9597092	-0.002320
318215498	82812	459	4651.095204	31876	6	0.161994	31683	2	1.000000	9592327	-0.002544
318245899	80845	410	4625.840112	32096	0	0.269468	31802	0	0.102122	9587394	-0.001690
318214230	82427	438	4605.813102	31766	0	0.022395	31654	70	0.884767	9582498	-0.001684
318221952	83851	438	4641.537014	31863	14	0.999479	31821	0	0.611482	9577666	-0.001591
318201088	85087	458	4677.001226	31819	0	0.438874	31855	2	0.926755	9572955	-0.001545
318208792	83878	457	4610.178014	31768	18	0.267909	31811	0	0.090068	9568228	-0.000998
318228158	82033	415	4635.888250	31670	2	0.989938	31701	0	0.007730	9563457	-0.000688
318235407	80555	405	4551.422975	31892	0	0.218659	31783	22	0.999999	9558658	-0.000798
318242367	80473	444	4567.055446	31710	2	0.999904	31727	0	0.164045	9553877	-0.000510
318230583	77627	425	4495.843787	31760	0	0.128378	31641	22	0.999998	9549068	-0.000197
318221942	81571	429	4562.459486	31712	0	0.010862	31922	0	0.139056	9544285	0.000036
318226890	82365	445	4637.077202	31964	0	0.001309	32007	11	0.997916	9539465	-0.000444
318232689	82295	436	4556.002880	31870	28	1.000000	31809	6	0.999998	9534693	-0.000154
318232364	82237	447	4588.007728	31967	0	0.347016	31837	16	0.999875	9529987	-0.000053
318234240	81648	455	4623.099011	31843	8	0.982170	32029	0	0.124601	9525226	0.000199
318225934	83051	431	4604.911176	31782	0	0.361599	31858	41	0.233591	9520369	0.000302
318213081	83714	469	4634.977413	32118	0	0.030100	31501	35	1.000000	9515581	0.000409
npatches	nstrain	runtime	dt	init_x	init_y	init_y_blood	init_z	init_S	beta0	beta1	beta2	beta3	mean_beta	B	d	delta	delta_blood	b[0]	mut	m	CTL	c	g	epsilon	k	het	lambda	rho	omega	x_max	patch.dyna	DELTA	A	VA
10000	1	100.000000	0.001000	21900	9499	5000000	0.001000	10000000	15.446198	10.983180	16.131666	15.273306	12	800000000	0.010000	1.000000	432.000000	80000	0.000050	0.004800	1	0.001000	1.000000	2.500000	15.000000	0.500000	0.000000	0.000000	0.000000	31872	0	10.000000	7.000000	1.000000
sus	inf	inf_blood	z	x[0]	y[0][0]	z[0]	x[1]	y[1][0]	z[1]	S[0]	synchrony
219000000	94990000	5000000	10.000000	21900	9499	0.001000	21900	9499	0.001000	10000000	0.000000
301424902	81593	444	8232.713169	29720	18	1.000000	30309	1	0.718992	9995044	0.000000
317182385	15346	66	2515.745298	31698	0	0.415452	31735	0	0.059226	9990074	0.000000
318516736	22238	107	1631.188221	31849	0	0.034329	31931	0	0.005209	9985091	0.000000
318503965	57814	341	2571.759637	31920	0	0.003173	31880	0	0.000847	9980113	0.000000
318276553	85396	475	4545.573841	31813	0	0.000627	31774	4	0.000750	9975233	0.000000
318372292	48202	255	4142.674468	31832	0	0.000418	31707	5	0.997593	9970388	0.000000
318469198	37369	179	3071.350423	31772	25	0.003682	31722	0	0.142904	9965455	0.000000
318505907	45133	225	3025.263924	31689	1	0.887387	31804	0	0.012370	9960539	0.000000
318447089	55922	290	3436.967172	31857	5	0.869014	32068	0	0.001378	9955558	0.000000
318383134	57207	312	3802.333509	31770	0	0.317341	31863	0	0.000480	9950659	0.000000
318443244	47569	239	3598.850608	31713	0	0.684070	32037	0	0.000446	9945618	0.000000
318460747	46879	239	3416.775429	31847	1	0.057198	31673	39	0.181063	9940626	0.000000
318453351	49744	267	3323.646448	31720	3	0.999902	31766	1	0.214463	9935676	0.000000
318452046	51162	278	3477.700054	31796	16	0.671115	31762	1	0.905772	9930797	0.000000
318427865	52061	273	3596.216571	31952	6	0.478671	31713	0	0.081090	9925903	0.000000
318436200	49915	252	3516.316952	31640	0	0.896967	31870	0	0.685660	9920905	0.000000
318454344	48960	266	3446.542622	31787	0	0.073691	31561	16	0.962774	9915937	0.000000
318441675	49087	250	3374.918730	31735	44	0.993777	31822	2	0.174432	9910977	0.000000
318455329	49607	237	3457.279379	31896	0	0.621687	31877	1	0.853964	9905949	0.000000
318455413	49507	241	3443.129752	32012	0	0.056602	31713	2	0.083850	9901151	0.000000
318444906	53001	295	3451.463549	31550	7	1.000000	32021	0	0.239248	9896103	0.000000
318432048	53044	260	3584.223157	31876	3	0.813520	31872	0	0.216014	9891070	0.000000
318429042	50872	278	3567.141954	31968	0	0.137201	31649	0	0.018026	9886204	0.000000
318427287	47998	233	3444.286632	31947	1	0.012632	31745	1	0.002043	9881304	0.000000
318434403	50260	258	3392.014801	31737	19	0.999999	31780	4	0.961398	9876369	0.000000
318432910	49729	239	3506.293480	31785	4	1.000000	31754	0	0.184365	9871418	0.000000
318447385	51629	251	3544.309332	31794	0	0.226676	31691	0	0.671348	9866387	0.000000
318461655	49714	246	3458.983847	31832	9	0.999999	31928	1	0.072941	9861536	0.000000
318444841	48718	291	3456.998998	32011	0	0.270653	32055	0	0.008096	9856596	0.000000
318441534	50778	261	3508.862867	31823	12	0.997068	31883	0	0.001029	9851715	0.000000
318447022	50589	273	3526.727663	31955	0	0.342035	31790	0	0.000451	9846878	0.000000
318436531	50286	270	3445.706807	31778	0	0.028327	31909	6	0.001061	9841949	0.000000
318425672	50789	252	3539.528502	31823	0	0.002683	31854	3	0.752169	9837060	0.000000
318445125	47875	276	3467.832012	31877	0	0.000617	31939	0	0.100830	9832097	0.000000
318443759	49984	270	3401.743104	31783	68	0.238164	31888	0	0.008610	9827102	0.000000
318444541	52200	266	3472.276093	31759	24	1.000000	31690	0	0.001071	9822234	0.000000
318419093	50218	262	3595.372020	31678	2	1.000000	31762	0	0.656055	9817197	0.000000
318447503	48969	241	3480.182335	31708	0	0.137720	31795	33	0.853794	9812371	0.000000
318454313	48816	277	3435.382252	31863	0	0.012200	31889	0	0.444191	9807374	0.000000
318442857	50010	258	3442.825560	31734	16	0.995541	31844	0	0.388433	9802527	-1.#IND00
318450056	51942	288	3472.020164	31775	0	0.428040	31716	0	0.034521	9797636	-1.#IND00
318406103	51438	284	3541.651449	31871	2	0.763673	31655	0	0.003189	9792825	-1.#IND00
318435042	50294	258	3493.462150	32091	0	0.117161	31839	2	0.000991	9788055	-1.#IND00
318421999	47789	253	3435.336646	31861	6	0.011852	31786	5	0.999994	9783182	-1.#IND00
318467947	47905	244	3413.057526	31724	14	1.000000	31934	8	0.281379	9778377	-1.#IND00
318448502	52718	277	3478.104814	31791	1	0.805602	31853	0	0.215665	9773542	-1.#IND00
318456644	54182	291	3617.587558	31883	2	0.219059	32004	0	0.017997	9768698	-1.#IND00
318432670	47685	257	3509.541339	31722	5	1.000000	31717	5	0.002450	9763771	0.004372
318458558	46343	218	3275.080155	31888	2	0.181594	31732	0	0.798060	9759037	0.003816
318445583	51811	286	3337.579795	31856	12	0.999999	31976	0	0.065606	9754173	0.004213
318391730	58772	336	3792.143951	31904	0	0.595540	31884	2	0.006205	9749254	0.003988
318448020	47449	247	3616.567316	31919	0	0.049050	31768	6	0.952615	9744295	-0.000845
318481504	43295	233	3246.643163	31926	2	0.999124	31955	0	0.117021	9739407	-0.001368
318448576	48045	238	3231.301441	31567	6	0.759950	31728	0	0.009996	9734581	-0.000330
318425985	53200	260	3535.014157	31948	0	0.571717	31881	0	0.001184	9729728	-0.000824
318432237	53723	284	3636.887897	31814	22	0.132468	31907	2	0.000537	9724817	-0.003601
318453739	48112	238	3556.653686	31769	0	0.314768	31926	0	0.579128	9719881	-0.003300
318464691	48296	262	3439.928087	31825	0	0.026098	32030	0	0.067267	9714996	-0.002641
318477605	48844	290	3416.557534	31835	0	0.002819	31978	0	0.005947	9710057	-0.002836
318443861	49686	272	3364.217003	32105	0	0.000598	31941	0	0.000853	9705221	-0.004212
318437440	53698	261	3568.207690	32138	4	0.000739	31967	0	0.000452	9700364	-0.004306
318422654	52990	270	3637.310714	31717	13	1.000000	31900	31	0.998798	9695559	-0.004481
318450124	47025	260	3522.573642	31534	0	0.250644	31857	0	0.186788	9690715	-0.003503
318473360	46159	268	3343.176142	31833	39	0.987195	32017	6	0.909853	9685855	-0.003752
318441981	50705	266	3363.516740	32075	1	0.472559	31826	0	0.149620	9681044	-0.003932
318449463	52969	261	3610.224165	31595	5	0.993473	31949	0	0.016086	9676077	-0.003184
318449518	49516	279	3551.500040	31850	0	0.095610	31771	8	0.995127	9671153	-0.002880
318484446	48205	235	3395.814975	31777	3	0.017235	31991	0	0.420140	9666365	-0.003289
318438748	52413	286	3391.885655	31899	0	0.817432	31746	0	0.054273	9661454	-0.003283
318423762	53244	281	3559.104870	31978	13	0.867349	31886	0	0.004804	9656633	-0.003269
318446772	49313	243	3547.401490	31994	5	0.578674	31730	26	0.978488	9651702	-0.004278
318461629	47769	231	3382.833877	31897	0	0.067047	31954	0	0.157433	9646864	-0.004063
318449962	51167	243	3422.622215	31796	0	0.005848	31757	8	0.195924	9642024	-0.003979
318436942	50880	264	3601.375676	31789	58	0.887035	31811	1	0.409651	9637128	-0.001468
318466052	49931	256	3540.069886	31891	0	0.571654	31893	0	0.035837	9632209	-0.001014
318442064	50571	251	3395.617808	31501	0	0.051400	31842	0	0.003297	9627315	-0.001066
318405687	51535	256	3520.876061	31640	15	0.999980	31846	0	0.000637	9622447	-0.001061
318454327	49263	257	3485.521309	31826	12	0.664551	31720	0	0.000431	9617605	-0.000780
318439902	49242	273	3495.645069	31692	0	0.525762	31726	14	0.999266	9612875	-0.000773
318438525	49322	265	3448.948185	31860	0	0.044465	32058	0	0.505981	9608094	-0.001002
318465193	51170	247	3484.751566	31639	14	0.999999	31641	0	0.044663	9603377	-0.000876
318460006	48589	258	3494.690498	31931	0	0.159526	32067	17	0.034792	9598548	-0.001386
318453019	49843	259	3416.045414	31927	7	0.065123	31810	1	0.696738	9593705	-0.000167
318460818	51589	265	3531.148503	31829	6	1.000000	31936	0	0.104812	9588823	0.000036
318440973	49318	253	3409.396667	31757	0	0.365785	31947	15	0.823416	9584103	-0.000112
318462501	50956	255	3481.665731	31949	3	0.035383	31942	0	0.136661	9579298	-0.000406
318435500	51907	246	3475.757698	31829	15	1.000000	31718	1	0.895375	9574510	-0.000816
318433239	51231	274	3525.257328	31658	2	0.438638	31740	0	0.081605	9569707	-0.000615
318469006	51064	239	3501.069793	31828	0	0.042717	31982	0	0.007038	9564997	-0.000250
318460069	48945	245	3410.708798	31756	0	0.003859	31831	0	0.000942	9560210	0.000249
318456438	50714	285	3483.413840	31612	59	0.999990	31958	0	0.681456	9555366	-0.000752
318438569	52684	272	3561.418900	31822	0	0.753866	31693	0	0.060047	9550565	-0.000632
318433804	50804	248	3625.946676	31883	31	0.752309	31689	3	0.966288	9545733	-0.000624
318470504	46702	280	3434.110226	31837	0	0.487459	32009	1	0.099719	9540862	-0.000038
318462815	49169	272	3339.521611	31812	0	0.040215	32062	0	0.010444	9536012	0.000045
318449907	52038	269	3473.394663	31918	4	0.831693	31775	1	0.759087	9531235	-0.000284
318421763	54052	295	3605.306360	31951	0	0.161231	31740	0	0.280222	9526541	-0.000321
318437368	51587	268	3578.651198	31771	8	0.025113	31869	0	0.024076	9521672	-0.000343
318457760	49935	256	3475.401289	31886	11	1.000000	31937	1	0.880713	9516850	-0.000219
npatches	nstrain	runtime	dt	init_x	init_y	init_y_blood	init_z	init_S	beta0	beta1	beta2	beta3	mean_beta	B	d	delta	delta_blood	b[0]	mut	m	CTL	c	g	epsilon	k	het	lambda	rho	omega	x_max	patch.dyna	DELTA	A	VA
10000	1	100.000000	0.001000	21900	9499	5000000	0.001000	10000000	11.703164	6.091998	7.679329	6.116476	12	800000000	0.010000	1.000000	432.000000	80000	0.000050	0.004800	1	0.001000	1.000000	2.500000	16.000000	0.500000	0.000000	0.000000	0.000000	31872	0	10.000000	7.000000	1.000000
sus	inf	inf_blood	z	x[0]	y[0][0]	z[0]	x[1]	y[1][0]	z[1]	S[0]	synchrony
219000000	94990000	5000000	10.000000	21900	9499	0.001000	21900	9499	0.001000	10000000	0.000000
302636606	36627	176	7378.085339	30319	0	0.529595	30648	0	0.363239	9994885	0.000000
317372762	4126	24	1454.432530	31616	0	0.043660	31805	0	0.030061	9989707	0.000000
318586012	7751	38	559.372995	31917	0	0.003936	31682	0	0.002825	9984725	0.000000
318578279	36032	189	1158.477167	31943	0	0.000689	31698	0	0.000598	9979680	0.000000
318271431	109245	523	3953.621416	31728	18	0.006477	31937	0	0.000416	9974708	0.000000
318320661	45191	239	4528.315253	31616	0	0.508449	31794	6	0.001079	9969750	0.000000
318565133	20071	108	2369.436039	31760	0	0.041931	31636	0	0.500277	9964703	0.000000
318605204	25760	141	1758.618334	31759	0	0.003795	31820	0	0.041263	9959791	0.000000
318494384	54248	268	2574.278249	31876	1	0.000686	31767	0	0.003740	9954779	0.000000
318393130	63159	341	3791.718859	31603	5	0.999356	31936	4	0.001217	9949824	0.000000
318457494	37570	190	3354.175231	31698	0	0.220113	31779	1	0.808571	9944904	0.000000
318543106	29540	142	2530.210935	31567	9	0.858287	31964	0	0.066867	9939901	0.000000
318523911	38443	213	2453.430301	31844	0	0.083323	31995	0	0.005891	9934932	0.000000
318465555	52214	257	3056.203884	31940	17	0.520215	31799	0	0.000849	9929746	0.000000
318456882	45597	245	3371.787455	31901	0	0.184501	31751	0	0.000470	9924867	0.000000
318513585	36410	191	2932.056247	31803	9	0.399904	31841	0	0.000430	9919921	0.000000
318515114	37948	202	2691.391281	32054	1	0.890151	31778	4	0.005250	9914955	0.000000
318486686	44939	217	2874.871089	31936	3	0.286439	31651	1	0.436983	9909996	0.000000
318486493	46182	219	3167.050520	31919	0	0.099283	32033	0	0.037716	9904928	0.000000
318469866	39150	205	3072.712330	31757	0	0.008483	32038	0	0.003450	9900050	0.000000
318484915	39181	182	2793.109454	31570	0	0.001061	31817	20	0.187886	9895074	0.000000
318499647	42583	232	2879.978601	31996	0	0.000454	31726	0	0.122772	9889993	0.000000
318504211	43077	255	3063.070188	31769	3	0.999563	31637	5	0.425689	9884949	0.000000
318495946	40787	218	2940.043610	32076	0	0.089807	31786	2	0.121495	9879987	0.000000
318520269	42238	201	2893.669520	31999	2	0.018682	31823	0	0.020153	9875032	0.000000
318511191	42751	210	3010.924974	31948	0	0.643314	31729	3	0.066410	9870135	0.000000
318491641	42561	234	3006.235626	31874	0	0.053197	31816	3	0.321134	9865148	0.000000
318545234	41449	218	3001.845370	31712	0	0.004716	31652	0	0.062197	9860149	0.000000
318501811	42182	207	2981.602972	31783	9	0.999292	31811	0	0.005452	9855269	0.000000
318478604	41158	206	2974.757964	31868	1	0.191624	31677	5	0.262964	9850243	0.000000
318495317	40689	210	2959.029826	31862	0	0.022445	31723	0	0.087491	9845383	0.000000
318504625	40568	189	2856.156137	32053	0	0.002202	31768	0	0.008286	9840450	0.000000
318493840	42966	225	2941.643739	31725	1	0.875672	31941	5	0.033588	9835583	0.000000
318494764	45583	207	3021.923586	31992	0	0.168290	31833	1	0.349443	9830639	0.000000
318508316	39683	199	2999.770727	31792	4	0.027750	31693	1	0.471195	9825660	0.000000
318518958	38964	186	2797.681977	31727	2	0.930463	32003	0	0.068066	9820869	0.000000
318516301	41883	186	2787.292490	31765	0	0.094539	31862	0	0.005931	9816039	0.000000
318478804	45765	245	3059.828441	31491	0	0.008359	31892	14	0.811757	9811260	0.000000
318460275	43379	205	3074.909313	31826	1	0.994815	32043	0	0.127545	9806423	0.000000
318495098	36576	199	2824.541443	31868	0	0.081844	31902	0	0.010794	9801691	-1.#IND00
318496201	42198	230	2852.851550	31960	0	0.007058	31888	1	0.001501	9796836	-1.#IND00
318475627	45849	226	3051.203235	31698	2	0.932903	31903	1	0.400877	9791986	-1.#IND00
318485953	42241	220	3073.000386	31758	0	0.204245	31988	2	0.350428	9787055	-1.#IND00
318510336	39024	212	2885.112735	31970	1	0.019697	31711	1	0.056295	9782235	-1.#IND00
318523161	41033	186	2898.348821	31802	0	0.480148	31736	0	0.296310	9777285	-1.#IND00
318484929	44453	235	2945.459247	31671	0	0.039618	31909	1	0.024807	9772425	-1.#IND00
318477632	43204	231	3078.296609	31856	13	0.561517	31685	6	0.015651	9767472	-0.001879
318515909	41323	212	2907.657070	31864	0	0.175756	31670	0	0.359740	9762532	-0.002426
318492416	43111	223	2977.929584	32096	7	0.029877	31784	2	0.510454	9757641	-0.001913
318511371	39925	223	2945.085428	31975	0	0.260987	31959	0	0.046624	9752734	-0.000618
318520293	41017	193	2850.649649	31950	0	0.036575	31928	1	0.004356	9747925	-0.000036
318496902	44108	226	2926.860232	31791	2	0.004005	32009	1	0.514714	9743019	-0.001731
318491875	44707	240	3049.471266	31627	0	0.968305	31932	0	0.106285	9738216	-0.000587
318482273	39689	211	2940.542204	31820	10	0.623357	31895	0	0.071047	9733292	0.000087
318506146	40798	209	2922.951788	31715	3	0.407499	31837	0	0.006175	9728398	0.001122
318490836	40867	221	2938.362664	32056	0	0.047795	31899	10	0.221549	9723492	0.001780
318496907	43236	238	2928.401586	31788	0	0.004274	31667	0	0.222285	9718496	0.002328
318480321	44738	212	3126.329039	31864	0	0.000717	31762	0	0.018794	9713572	0.001326
318505342	40471	198	2931.954760	32105	3	0.000489	31610	5	0.015881	9708783	0.001521
318494541	41566	202	2924.117008	31743	0	0.534926	31830	0	0.214799	9703836	0.001010
318504274	40883	206	2940.727170	31809	1	0.061516	31882	0	0.017926	9698988	0.002121
318501956	41691	222	2908.310757	31839	0	0.005649	31818	3	0.003106	9694177	0.002529
318479472	43688	234	2996.362176	32018	14	0.020354	31887	0	0.255059	9689273	0.001718
318509026	41943	220	3025.722732	31778	1	0.296079	31800	4	0.034938	9684376	0.001303
318500671	41481	216	2956.842438	31993	0	0.025714	31894	0	0.214142	9679543	0.001752
318511085	40260	180	2895.098239	31988	14	0.016335	31951	0	0.018734	9674718	0.001501
318498169	43021	249	2965.983322	31750	0	0.251878	32039	0	0.001899	9669935	0.001485
318455226	42487	215	3036.755607	31931	0	0.097389	31954	13	0.053779	9665158	0.001927
318485784	40558	210	2978.323145	31898	0	0.008328	31949	0	0.182191	9660253	0.000890
318498301	39318	188	2882.110755	31603	0	0.001048	31781	0	0.015261	9655428	0.000739
318479285	41879	196	2876.198803	31978	0	0.000453	31737	0	0.001615	9650592	-0.000166
318505701	43690	234	2916.802741	31747	18	0.005010	32081	0	0.000499	9645774	0.000128
318505916	46647	254	3131.102301	31948	0	0.446534	31605	1	0.000431	9640866	0.000499
318491044	40720	185	3058.166468	32039	1	0.042720	31740	8	0.002473	9636087	-0.000038
318521674	39127	186	2848.022225	31737	3	0.999935	31746	4	0.447244	9631238	0.000213
318499190	41031	204	2887.851707	32036	1	0.117226	31808	0	0.282309	9626469	-0.001732
318496926	43312	200	2956.690020	31854	3	0.998428	31783	0	0.023445	9621582	-0.001786
318486316	44964	239	3106.269278	32012	0	0.101090	31901	7	0.094085	9616582	-0.002366
318497820	39119	198	3023.804278	32140	0	0.008631	31726	0	0.247611	9611806	-0.002095
318500703	39578	220	2880.270539	31672	23	0.074838	31919	8	0.058306	9606970	-0.001805
318497799	43477	222	2990.853656	31976	0	0.328491	31828	0	0.186944	9602068	-0.001579
318510183	43554	228	3020.688698	31970	14	0.607634	32147	0	0.015649	9597275	-0.001686
318501398	39124	201	2925.401131	32004	0	0.199513	31846	0	0.001646	9592512	-0.001687
318482822	39754	189	2842.879499	31887	7	0.940242	31938	0	0.000502	9587722	-0.001677
318481157	44551	241	2987.143889	32003	1	0.979634	32017	0	0.000424	9582944	-0.001300
318468697	44828	216	3150.015096	31797	0	0.081942	31729	0	0.000402	9578214	-0.001085
318516218	38926	206	2928.125719	31945	1	0.007165	31944	0	0.000400	9573417	-0.001059
318509806	38272	204	2705.072371	31820	0	0.000970	31940	1	0.000481	9568635	-0.000974
318483305	44478	221	2891.242399	31858	0	0.000446	32035	0	0.000503	9563755	-0.001064
318447072	45783	233	3104.194456	31563	0	0.000404	32094	0	0.000408	9558927	-0.001664
318453670	42689	218	3117.201273	31860	0	0.000400	31813	1	0.000522	9554206	-0.001638
318519543	38400	190	2864.441196	31859	4	0.000890	31795	0	0.613137	9549477	-0.001655
318515070	40273	213	2833.886195	31866	0	0.472449	31941	2	0.060778	9544634	-0.000125
318504874	44364	225	2942.252409	31788	0	0.038988	31812	0	0.022685	9539849	0.000454
318481364	41673	213	3022.075872	31883	0	0.003554	31818	0	0.002222	9535264	0.000638
318510710	41300	205	2888.332093	31678	1	0.000907	31872	0	0.000549	9530581	0.000430
318480913	42462	213	2989.554915	31587	2	0.829998	31801	1	0.000681	9525861	0.000340
318488381	40743	249	2962.046581	31940	0	0.126443	31901	2	0.000602	9521084	0.000494
318497413	41936	230	2989.225052	32088	0	0.010703	32044	10	0.272504	9516304	0.000524
npatches	nstrain	runtime	dt	init_x	init_y	init_y_blood	init_z	init_S	beta0	beta1	beta2	beta3	mean_beta	B	d	delta	delta_blood	b[0]	mut	m	CTL	c	g	epsilon	k	het	lambda	rho	omega	x_max	patch.dyna	DELTA	A	VA
10000	1	100.000000	0.001000	21900	9499	5000000	0.001000	10000000	8.149048	10.113649	17.129326	7.111166	12	800000000	0.010000	1.000000	432.000000	80000	0.000050	0.004800	1	0.001000	1.000000	2.500000	17.000000	0.500000	0.000000	0.000000	0.000000	31872	0	10.000000	7.000000	1.000000
sus	inf	inf_blood	z	x[0]	y[0][0]	z[0]	x[1]	y[1][0]	z[1]	S[0]	synchrony
219000000	94990000	5000000	10.000000	21900	9499	0.001000	21900	9499	0.001000	10000000	0.000000
303530494	16681	86	6550.253926	30703	0	0.257671	30369	0	0.556883	9995104	0.000000
317478205	1833	15	957.351933	31889	0	0.021431	31822	0	0.046069	9990078	0.000000
318614959	3030	11	266.374173	31859	0	0.002119	31852	0	0.004133	9985027	0.000000
318664362	16817	80	462.261894	31765	0	0.000540	31972	1	0.000732	9980109	0.000000
318385498	92483	474	2413.999451	31728	0	0.000434	31739	53	0.901898	9975150	0.000000
318232251	66216	349	4903.898175	31625	6	0.982344	31837	0	0.514225	9970160	0.000000
318557558	16405	73	2450.920005	31727	0	0.104360	31857	0	0.042403	9965316	0.000000
318634598	16912	97	1377.322294	32158	11	0.580499	31677	0	0.003833	9960299	0.000000
318556983	38777	207	1860.712405	32127	0	0.260129	31716	6	0.007184	9955383	0.000000
318430872	65186	328	3306.771637	32007	4	0.899384	32044	0	0.374439	9950452	0.000000
318462492	37282	173	3356.615821	32058	0	0.100646	32058	0	0.031354	9945485	0.000000
318592623	23895	132	2241.013246	31913	0	0.008595	31730	0	0.002930	9940532	0.000000
318561342	32404	151	2080.179872	31910	0	0.001162	31871	0	0.000608	9935517	0.000000
318517633	43958	195	2608.174522	31931	2	0.000730	31668	38	0.646405	9930579	0.000000
318482873	45319	257	3066.340573	31799	0	0.442822	31797	0	0.172039	9925627	0.000000
318519124	33838	172	2753.567251	31776	0	0.036566	31916	2	0.016521	9920685	0.000000
318555401	30655	137	2359.089313	31764	0	0.003356	31900	1	0.391615	9915629	0.000000
318555379	38331	200	2451.505432	31861	0	0.000642	31827	0	0.040354	9910692	0.000000
318514597	41716	218	2713.577722	32038	0	0.000578	31743	10	0.010740	9905618	0.000000
318498118	38324	196	2778.714430	31786	7	0.000725	31892	0	0.377178	9900639	0.000000
318530830	35750	194	2658.007588	31913	3	0.916956	31802	0	0.031200	9895636	0.000000
318540501	34469	173	2498.027478	32055	0	0.111959	31817	0	0.002918	9890659	0.000000
318510377	35929	182	2573.382434	31848	0	0.611992	31622	0	0.000606	9885767	0.000000
318514989	38877	176	2651.547598	31829	4	0.239400	32031	0	0.000418	9880783	0.000000
318540190	35014	217	2679.019785	31882	1	0.504371	31883	48	0.859233	9875838	0.000000
318525027	36705	206	2600.722476	31711	2	0.047920	32071	2	0.348451	9870858	0.000000
318505100	36933	156	2616.081882	31664	1	0.183528	32023	2	0.497756	9865930	0.000000
318510014	38958	184	2675.400535	31882	1	0.804067	31710	4	0.613010	9860883	0.000000
318524239	37426	205	2674.790435	31934	3	0.317122	31881	0	0.069950	9855931	0.000000
318515490	37680	189	2647.976517	31835	0	0.044504	31743	1	0.605716	9850982	0.000000
318516659	36569	186	2610.054331	31728	0	0.004358	31699	0	0.052881	9846092	0.000000
318533357	36198	192	2546.142071	31997	0	0.000743	31906	16	0.191516	9841078	0.000000
318503954	40727	213	2650.021545	31878	3	0.003313	32036	0	0.208574	9836092	0.000000
318545823	36735	194	2681.914090	31838	1	0.847733	31995	0	0.017417	9831148	0.000000
318534555	35838	186	2633.699036	31826	7	0.296777	31830	16	0.831542	9826200	0.000000
318536145	37170	208	2517.982823	32043	0	0.216106	31833	0	0.578521	9821324	0.000000
318534078	38417	213	2626.463613	31951	0	0.030556	31928	0	0.047659	9816398	0.000000
318498181	39316	196	2707.466104	31831	0	0.002865	32057	2	0.004472	9811583	0.000000
318523278	36005	188	2660.729844	31806	0	0.000601	32020	0	0.612128	9806547	0.000000
318538727	37383	197	2647.699248	31823	22	0.012045	31829	0	0.051845	9801584	-1.#IND00
318532145	35670	165	2575.316003	31751	0	0.353261	31659	1	0.004965	9796681	-1.#IND00
318531052	36900	195	2509.143542	31845	0	0.029245	31758	1	0.605513	9791823	-1.#IND00
318535271	40011	195	2657.895572	31758	3	0.005373	31924	0	0.053957	9786956	-1.#IND00
318515775	37145	208	2734.620179	31827	3	0.632182	31853	3	0.937957	9782096	-1.#IND00
318538813	37628	202	2597.162152	31799	1	0.127107	31802	0	0.094284	9777217	-1.#IND00
318511005	35949	185	2654.400671	31771	0	0.012094	31965	0	0.008075	9772309	-1.#IND00
318523082	37127	194	2625.033896	31890	0	0.001356	31943	0	0.001027	9767394	-1.#IND00
318525142	35980	184	2623.251213	31629	5	0.944261	31712	0	0.000451	9762561	-1.#IND00
318521396	37052	191	2621.066273	31937	0	0.086090	31651	1	0.000418	9757737	-1.#IND00
318521807	39206	215	2694.367978	32024	0	0.009251	31649	25	0.149746	9752800	-0.006794
318525456	35591	170	2658.624320	31926	0	0.001123	31658	0	0.225607	9747952	-0.007800
318531082	33744	195	2499.582179	31878	7	0.002745	31987	1	0.363355	9743023	-0.007577
318545252	38768	186	2523.808969	32030	1	0.328088	31911	1	0.170607	9738270	-0.005368
318513909	42128	212	2798.755394	31843	0	0.104083	31824	0	0.016011	9733382	-0.007120
318510781	38066	192	2780.296900	31976	12	0.044359	31906	0	0.001676	9728554	-0.007514
318520699	32577	192	2550.148391	31826	0	0.170548	31874	1	0.000545	9723714	-0.006866
318566319	36605	207	2456.581109	31818	0	0.102119	31763	0	0.763862	9718780	-0.005399
318500423	39980	208	2740.702327	32171	4	0.738902	32215	0	0.064296	9713928	-0.004886
318520054	38691	199	2734.902848	32003	5	0.267615	32052	0	0.005623	9709018	-0.004448
318523328	35557	182	2616.260878	32010	0	0.206310	32023	0	0.000827	9704031	-0.004494
318539250	35117	195	2435.745884	31846	0	0.046076	31897	0	0.000435	9699185	-0.006241
318524070	40687	215	2628.903454	31895	0	0.004134	31702	1	0.944122	9694301	-0.006904
318487117	39390	189	2801.366082	31715	10	0.848195	31743	0	0.081094	9689424	-0.007766
318515847	36095	222	2618.552457	31972	0	0.130485	31868	1	0.010674	9684558	-0.007174
318507671	36933	170	2598.063937	32002	0	0.013138	31928	2	0.937817	9679626	-0.006654
318535612	36323	188	2623.981094	31857	0	0.002102	31915	0	0.080651	9674860	-0.006886
318520804	37418	197	2559.667587	31776	0	0.000539	31721	1	0.007051	9670027	-0.007485
318496896	39764	204	2734.604146	31864	1	0.000416	31919	0	0.399312	9665280	-0.006508
318516107	36539	207	2645.072574	31789	3	0.014075	31800	0	0.033010	9660421	-0.005758
318528096	37208	174	2572.789989	31700	0	0.456644	31782	0	0.650219	9655558	-0.005621
318520037	39435	232	2661.908675	31635	0	0.075881	31767	0	0.054327	9650731	-0.004663
318510084	36858	185	2738.409260	31820	2	0.009899	31662	4	0.040018	9645908	-0.004119
318533470	36066	189	2616.412897	31989	0	0.571985	31948	0	0.281596	9641082	-0.003757
318529025	36405	170	2553.417577	31928	2	0.080183	32038	4	0.042763	9636259	-0.004156
318529352	36833	198	2526.446601	31935	6	0.665851	31639	0	0.329445	9631434	-0.003820
318512719	38827	185	2597.601830	31944	0	0.112685	31900	0	0.027298	9626728	-0.003825
318494597	38257	190	2668.657002	31665	0	0.009660	31699	0	0.002599	9622015	-0.003708
318525144	36756	190	2645.142277	31804	0	0.001157	31796	5	0.005149	9617243	-0.003307
318524630	35699	180	2621.306469	31756	0	0.000462	31930	1	0.614859	9612362	-0.002393
318526926	36449	214	2550.294956	31832	30	0.583005	31904	4	0.488870	9607766	-0.002642
318496851	35951	185	2598.424181	31897	9	0.312616	32042	0	0.141994	9602909	-0.001518
318517879	35408	185	2553.076497	32029	0	0.111519	31918	0	0.011975	9598056	-0.000762
318501479	38108	197	2611.733965	31805	1	0.024009	31843	0	0.001346	9593274	-0.000715
318514854	37757	190	2707.550316	31650	0	0.436810	31783	5	0.969967	9588445	-0.000409
318525090	34025	169	2618.389305	31937	2	0.178270	31867	0	0.098155	9583749	-0.000880
318540867	35201	165	2493.306747	31941	0	0.019876	31799	7	0.070508	9578977	-0.000870
318521564	39495	204	2663.107738	31716	4	0.648388	31558	1	0.807870	9574108	-0.001312
318517873	37380	188	2664.363855	31814	0	0.108121	31935	0	0.066433	9569425	-0.001287
318532236	36708	187	2682.992246	31887	0	0.009206	32020	0	0.005841	9564563	-0.000869
318510133	35600	165	2580.426786	31833	0	0.001541	32069	0	0.000845	9559714	-0.000936
318524715	36459	190	2617.534492	31873	0	0.000493	31712	0	0.000452	9554965	-0.001060
318503687	38074	180	2643.408264	31814	0	0.000407	32000	0	0.000404	9550196	-0.000655
318526264	36917	188	2657.610403	31904	2	0.000678	31706	8	0.998778	9545426	-0.001049
318499336	38773	195	2680.637589	32017	2	0.913457	31817	0	0.221631	9540671	-0.001097
318521089	36090	175	2600.765054	31910	0	0.075907	31782	0	0.018485	9536046	-0.000817
318519943	37802	222	2586.679032	31866	0	0.008157	31900	1	0.003389	9531342	-0.000926
318518087	37229	179	2645.328353	31907	0	0.001104	31880	0	0.561853	9526675	-0.000681
318529134	38311	188	2675.936565	31943	0	0.000457	31838	2	0.050821	9521859	-0.000436
318536140	36576	187	2567.903818	31941	1	0.000413	31906	1	0.642455	9517115	-0.000603
npatches	nstrain	runtime	dt	init_x	init_y	init_y_blood	init_z	init_S	beta0	beta1	beta2	beta3	mean_beta	B	d	delta	delta_blood	b[0]	mut	m	CTL	c	g	epsilon	k	het	lambda	rho	omega	x_max	patch.dyna	DELTA	A	VA
10000	1	100.000000	0.001000	21900	9499	5000000	0.001000	10000000	6.925027	17.930151	12.475825	14.063996	12	800000000	0.010000	1.000000	432.000000	80000	0.000050	0.004800	1	0.001000	1.000000	2.500000	18.000000	0.500000	0.000000	0.000000	0.000000	31872	0	10.000000	7.000000	1.000000
sus	inf	inf_blood	z	x[0]	y[0][0]	z[0]	x[1]	y[1][0]	z[1]	S[0]	synchrony
219000000	94990000	5000000	10.000000	21900	9499	0.001000	21900	9499	0.001000	10000000	0.000000
304237348	7348	43	5658.729260	30856	0	0.471784	30014	0	0.790377	9994992	0.000000
317550897	517	2	619.140970	31657	0	0.038934	31772	0	0.064978	9989887	0.000000
318648885	1411	4	122.494581	31844	0	0.003550	31821	0	0.005679	9984936	0.000000
318685208	9703	44	244.570940	31779	2	0.000821	31790	0	0.000831	9980055	0.000000
318521406	60503	297	1456.173864	31743	0	0.000462	31730	0	0.000448	9975160	0.000000
318269721	80962	417	4578.521735	31835	0	0.000405	31474	25	1.000000	9970195	0.000000
318543086	18025	96	2733.830173	31815	0	0.000400	31775	0	0.420470	9965357	0.000000
318635822	12579	74	1271.358457	31930	0	0.000408	31676	1	0.932140	9960467	0.000000
318595359	27183	138	1391.861800	31808	17	0.074694	31714	0	0.076626	9955590	0.000000
318478347	53704	298	2492.271481	31795	0	0.186334	31609	22	0.999988	9950513	0.000000
318483018	44491	233	3227.086770	31877	0	0.077176	31852	0	0.216148	9945534	0.000000
318551886	25410	118	2406.468590	31835	0	0.006676	31791	0	0.018036	9940482	0.000000
318580733	24865	121	1839.641631	31736	0	0.000913	31665	0	0.001842	9935573	0.000000
318567150	35038	178	2064.968701	31793	0	0.000442	31877	4	0.001820	9930649	0.000000
318497922	42335	237	2590.621878	31782	0	0.000512	31789	5	1.000000	9925770	0.000000
318529183	36454	184	2631.180452	31812	14	0.412723	31720	0	0.201412	9920713	0.000000
318564019	28573	135	2356.272630	31845	1	0.204347	31872	7	0.029566	9915860	0.000000
318575917	28059	129	2047.850586	31930	0	0.019056	31920	17	1.000000	9910807	0.000000
318551031	37111	193	2261.229570	32002	0	0.001925	31636	0	0.559690	9905935	0.000000
318531494	38901	195	2561.199620	31850	1	0.001413	31913	0	0.730751	9900975	0.000000
318530220	33746	165	2457.403637	31946	0	0.000508	31800	4	0.998636	9896130	0.000000
318557201	31878	156	2277.386583	31625	2	0.004281	31954	0	0.276057	9891122	0.000000
318556880	32204	172	2267.694744	31652	0	0.653634	31786	3	0.041113	9886252	0.000000
318553439	34911	183	2337.476173	32030	0	0.475487	31847	0	0.568747	9881345	0.000000
318543844	34332	167	2427.973853	32002	0	0.039237	31921	0	0.046860	9876340	0.000000
318525349	33158	201	2387.661558	31885	0	0.003575	31767	14	0.999738	9871491	0.000000
318540318	31652	168	2306.175501	31834	0	0.000659	31918	0	0.767943	9866484	0.000000
318580568	33162	160	2267.165400	31955	0	0.000421	31755	0	0.064124	9861527	0.000000
318530489	36522	212	2463.589110	31982	0	0.000402	32004	0	0.005609	9856694	0.000000
318522777	33297	189	2444.322541	31738	0	0.000406	31936	0	0.000855	9851837	0.000000
318545287	30077	156	2290.897192	32009	0	0.000400	31831	7	0.000562	9846928	0.000000
318535607	31522	160	2194.494046	32005	11	0.440729	31936	1	0.847974	9842012	0.000000
318525024	35693	177	2414.019363	31858	0	0.116823	32050	0	0.069810	9837040	0.000000
318544034	33849	192	2408.242684	31860	1	0.057442	31661	36	1.000000	9832155	0.000000
318583158	31622	179	2275.528183	31736	0	0.005184	31965	0	0.655606	9827457	0.000000
318547974	32492	152	2251.688149	31801	2	0.001141	31916	0	0.053961	9822655	0.000000
318526089	35126	173	2366.890274	31962	16	0.431006	31792	0	0.004778	9817863	0.000000
318536225	33735	173	2405.153987	31864	0	0.501552	31629	0	0.000758	9812851	0.000000
318553245	32883	174	2299.542047	31755	0	0.041367	31680	0	0.000429	9807945	0.000000
318556752	33670	163	2344.515051	31699	6	0.119373	31705	18	0.999999	9803097	-1.#IND00
318554883	34272	189	2287.702665	31850	0	0.183012	31888	0	0.423975	9798179	-1.#IND00
318552815	33333	198	2360.751407	31823	0	0.041950	31829	0	0.035026	9793335	-1.#IND00
318536366	33727	177	2329.844355	32003	8	0.183617	31804	1	0.003405	9788503	-1.#IND00
318541559	33281	176	2327.375712	31877	1	0.077439	31740	1	0.868570	9783629	-1.#IND00
318543395	33018	164	2387.356277	31856	0	0.007010	31664	0	0.071438	9778814	-1.#IND00
318565164	31321	146	2256.343513	31884	0	0.000940	31757	12	0.018193	9773873	-1.#IND00
318532814	36703	176	2350.654888	32047	0	0.000444	31780	0	0.535255	9768957	-1.#IND00
318513674	37219	173	2519.004177	31878	0	0.000403	31792	0	0.653206	9764115	-1.#IND00
318537337	33022	153	2499.506170	31806	0	0.000402	31864	0	0.053764	9759272	-0.003305
318564078	31178	178	2238.270047	31975	2	0.001216	32093	0	0.004762	9754362	-0.001447
318570166	32947	186	2286.078608	32006	0	0.000686	31877	0	0.000756	9749467	0.001010
318557659	33986	188	2320.842025	31958	0	0.000425	31331	23	1.000000	9744539	0.001110
318540875	33514	159	2393.682009	31900	0	0.000402	31687	0	0.228557	9739584	0.000795
318542470	33225	153	2295.844555	31691	16	0.443016	31732	32	0.943496	9734675	-0.000438
318557403	33305	166	2275.046326	32096	0	0.126875	31788	0	0.142922	9729808	0.000552
318568661	33845	180	2394.375216	31758	3	0.585741	31851	0	0.857355	9724932	-0.000008
318535432	33547	171	2386.040086	31989	2	0.260877	31947	0	0.071566	9719887	-0.001652
318545789	34243	181	2336.360361	31858	0	0.132721	31929	0	0.006217	9714995	-0.001217
318554613	31896	166	2322.667672	31802	0	0.011217	31699	0	0.000875	9710062	-0.001004
318577832	35569	209	2405.005771	31818	0	0.001284	31814	0	0.000439	9705253	0.000582
318523219	32716	160	2402.954288	31933	0	0.000686	31883	0	0.000403	9700336	0.001731
318547426	32691	175	2336.925113	31941	0	0.000429	31529	38	1.000000	9695494	0.001301
318553548	32823	157	2323.661244	31714	0	0.000413	31914	0	0.414078	9690603	0.001800
318547499	32334	148	2255.810709	31779	31	0.300023	31779	10	0.064790	9685719	0.002814
318558249	35104	182	2339.231248	31780	2	0.156046	31733	0	0.218705	9680875	0.002802
318553049	34556	169	2434.226229	31913	2	0.028968	31957	0	0.018652	9676047	0.003039
318577258	32895	190	2320.885558	32033	3	0.340643	31832	0	0.001892	9671289	0.003502
318558909	31598	164	2318.827440	31826	0	0.117934	31964	0	0.000522	9666537	0.003347
318562023	34004	163	2250.918445	31948	1	0.011541	31889	57	0.020820	9661726	0.003490
318537869	34128	160	2359.893257	31912	1	0.001572	31678	0	0.692279	9656883	0.002440
318538662	35115	190	2367.826380	31901	0	0.354499	31729	0	0.057266	9652166	0.002355
318535577	33582	161	2453.769667	31965	0	0.029346	31708	10	0.999998	9647456	0.002908
318526797	32449	149	2331.384003	31856	1	0.002952	31768	0	0.250998	9642603	0.003242
318534047	33732	194	2260.124590	31810	0	0.646361	32048	0	0.020885	9637781	0.002849
318541334	33925	183	2375.920509	31876	0	0.168774	31802	0	0.002074	9633034	0.002806
318545080	33013	183	2399.027681	31717	0	0.014164	31551	0	0.941848	9628191	0.003155
318555564	32109	172	2297.031840	32092	1	0.001954	31625	11	0.165510	9623291	0.003190
318537131	33687	174	2400.138475	31972	0	0.355687	31720	0	0.180836	9618393	0.003279
318561737	32384	176	2329.065739	31627	0	0.029443	31683	0	0.679132	9613659	0.002893
318549232	33324	176	2341.307316	31875	0	0.003219	31715	0	0.055884	9608887	0.003110
318554783	30893	190	2302.507180	31925	5	0.026670	31741	0	0.004935	9604060	0.003160
318573323	33575	182	2314.495110	31806	2	0.174619	31691	27	1.000000	9599390	0.003100
318538974	33862	149	2314.008616	31969	0	0.133296	31628	12	0.999923	9594590	0.003601
318535072	33009	165	2346.005453	31880	0	0.012818	31873	0	0.141712	9589758	0.003969
318575948	32230	188	2311.412069	31635	6	0.017514	31738	1	0.012482	9584949	0.003823
318523102	33216	188	2305.190539	31972	0	0.154789	31759	0	0.001406	9580158	0.004391
318529217	34215	211	2394.761084	31697	0	0.013021	31631	3	1.000000	9575324	0.004294
318556253	35064	205	2451.546793	31840	0	0.001432	31874	2	0.988490	9570611	0.004466
318549677	30950	148	2281.621882	31881	0	0.000491	31868	0	0.254390	9565788	0.004304
318551016	35103	176	2315.748989	31818	0	0.000407	31820	0	0.021895	9560974	0.004679
318532349	36771	181	2474.644145	31694	7	0.004970	31705	0	0.002157	9556161	0.004916
318547798	31048	155	2322.803853	31807	0	0.413113	31917	9	0.001147	9551309	0.004876
318533906	34441	169	2409.821456	31958	3	0.116497	31817	0	0.564658	9546482	0.004869
318564099	32568	161	2336.394969	32074	0	0.425752	31702	30	0.788617	9541713	0.004773
318553104	33771	177	2337.642743	31966	1	0.292618	31756	0	0.655933	9536908	0.004605
318540806	34028	170	2334.106586	31882	6	0.106898	31810	0	0.053987	9532113	0.004446
318542920	35272	179	2425.389478	31991	0	0.022979	31712	78	0.977408	9527374	0.004408
318576694	32808	187	2315.305362	31868	0	0.002246	31796	1	0.409860	9522549	0.004690
318556669	30907	166	2216.476538	32074	0	0.000551	31881	5	1.000000	9517891	0.004821
npatches	nstrain	runtime	dt	init_x	init_y	init_y_blood	init_z	init_S	beta0	beta1	beta2	beta3	mean_beta	B	d	delta	delta_blood	b[0]	mut	m	CTL	c	g	epsilon	k	het	lambda	rho	omega	x_max	patch.dyna	DELTA	A	VA
10000	1	100.000000	0.001000	21900	9499	5000000	0.001000	10000000	10.840824	6.126406	6.566964	9.839945	12	800000000	0.010000	1.000000	432.000000	80000	0.000050	0.004800	1	0.001000	1.000000	2.500000	19.000000	0.500000	0.000000	0.000000	0.000000	31872	0	10.000000	7.000000	1.000000
sus	inf	inf_blood	z	x[0]	y[0][0]	z[0]	x[1]	y[1][0]	z[1]	S[0]	synchrony
219000000	94990000	5000000	10.000000	21900	9499	0.001000	21900	9499	0.001000	10000000	0.000000
304784934	3467	20	4947.569660	30501	0	0.404175	30779	0	0.301407	9995041	0.000000
317605768	357	3	495.338638	31854	0	0.033407	31882	0	0.025006	9990107	0.000000
318637228	652	2	71.224636	31836	0	0.003098	31841	0	0.002411	9985123	0.000000
318702118	3626	15	104.415656	31869	0	0.000620	31845	0	0.000564	9980169	0.000000
318656434	21867	117	514.514431	31962	0	0.000418	31910	0	0.000413	9974925	0.000000
318376271	88966	477	2715.031890	31854	0	0.000401	31696	0	0.000401	9969981	0.000000
318375554	40157	207	3886.600701	31793	3	0.000539	31771	0	0.000402	9965061	0.000000
318634180	12865	66	1711.014372	31833	0	0.656131	31943	0	0.000400	9960072	0.000000
318635423	16851	103	1151.399173	31964	0	0.054253	31892	0	0.000400	9955074	0.000000
318565642	35197	181	1648.802242	31848	0	0.005071	31722	0	0.000400	9950075	0.000000
318495050	52981	267	2778.929972	31878	0	0.000782	31812	0	0.000400	9945168	0.000000
318519136	32320	176	2762.037626	32001	0	0.000431	31734	0	0.000400	9940263	0.000000
318592311	20975	106	1875.385568	31721	16	0.990125	31767	0	0.000400	9935301	0.000000
318599377	22306	130	1572.980709	31890	2	0.170334	31865	0	0.000421	9930365	0.000000
318593254	33796	182	1849.762073	31805	0	0.622468	31840	0	0.000402	9925397	0.000000
318504624	41270	225	2471.576272	31831	0	0.051252	31984	0	0.000400	9920482	0.000000
318543383	30927	178	2380.857349	31950	0	0.004557	31968	2	0.000558	9915495	0.000000
318563757	26288	134	2069.711938	31847	0	0.666611	31867	3	0.806412	9910571	0.000000
318583178	27767	141	1940.724330	31866	0	0.054860	31951	0	0.125512	9905621	0.000000
318560275	31838	150	2099.442066	31800	0	0.004852	31874	0	0.010627	9900702	0.000000
318540175	35172	152	2265.116584	31828	0	0.000764	31936	0	0.033739	9895703	0.000000
318548575	31196	167	2315.503054	31975	0	0.000444	31907	0	0.003125	9890859	0.000000
318565961	28987	157	2158.363805	31786	0	0.000411	32015	1	0.006253	9885950	0.000000
318575447	30413	151	2059.358108	31886	0	0.000414	31921	0	0.000986	9881103	0.000000
318570467	32352	196	2151.991023	31724	1	0.000410	31825	0	0.000448	9876266	0.000000
318561306	29686	136	2068.739905	31840	0	0.522479	31856	0	0.000404	9871434	0.000000
318549529	31172	138	2044.958819	31825	0	0.043078	32007	6	0.002586	9866430	0.000000
318541827	33170	168	2203.478856	31833	0	0.004583	31904	0	0.298373	9861429	0.000000
318529461	32763	153	2297.985584	31926	0	0.000742	31786	0	0.024758	9856427	0.000000
318552083	27778	150	2123.220688	31692	1	0.000505	31952	0	0.011249	9851407	0.000000
318570945	29851	151	2094.253968	31821	0	0.884066	31910	0	0.001287	9846402	0.000000
318557254	31754	175	2142.578386	31961	0	0.072636	31777	0	0.000472	9841361	0.000000
318545359	30136	160	2137.260200	31762	3	0.771285	32121	0	0.000407	9836463	0.000000
318572028	28716	161	2063.748602	31942	0	0.150944	31794	1	0.000715	9831498	0.000000
318565030	31151	191	2086.524962	31837	0	0.012706	31765	5	0.000645	9826564	0.000000
318561901	34173	195	2270.666913	31756	38	0.498485	31747	0	0.001384	9821505	0.000000
318531067	31297	156	2329.731329	32006	0	0.132003	31757	0	0.000508	9816510	0.000000
318561136	30180	164	2120.678595	32029	0	0.011158	31977	1	0.000454	9811593	0.000000
318571155	29340	157	2119.366509	32017	0	0.001279	31915	6	0.009244	9806622	0.000000
[truncated: 163 more rows]
