# Supplementary material for: Large Variations in HIV-1 Viral Load Explained by Shifting-Mosaic Metapopulation Dynamics
Source: PLoS Biol. 2016 Oct 5;14(10):e1002567. doi: 10.1371/journal.pbio.1002567 (PMC5051940; doi:10.1371/journal.pbio.1002567)
Supplement: S1 Data — Each file gives the output from the simulations indicated by the filename: low migration (ms1, db432); high migration (ms1, db1); very high migration (ms10, db1); number of patches (np); reservoir (storage); no reservoir (nostorage); CTL immigration model (CTLimmig); CTL proliferation model (CTLprolif); β¯ (beta1, beta2, …). Within each file, there are 21 simulations for (k = 0,1,..,20), and data is output each day. For measures of synchrony, the final entry should be used. See Methods and S1 Simulation Code for further details. (ZIP) [file pbio.1002567.s002.zip › S1_Data/ms1_np10000_nostorage_noPD_CTLprolif_db432_beta13.tsv]

npatches	nstrain	runtime	dt	init_x	init_y	init_y_blood	init_z	init_S	beta0	beta1	beta2	beta3	mean_beta	B	d	delta	delta_blood	b[0]	mut	m	CTL	c	g	epsilon	k	het	lambda	rho	omega	x_max	patch.dyna	DELTA	A	VA
10000	1	100.000000	0.001000	21900	9499	5000000	0.001000	10000000	9.032580	13.091649	7.696218	15.855756	13	800000000	0.010000	1.000000	432.000000	80000	0.000050	0.004800	1	0.001000	1.000000	2.500000	0.000000	0.500000	0.000000	0.000000	0.000000	31872	0	10.000000	7.000000	1.000000
sus	inf	inf_blood	z	x[0]	y[0][0]	z[0]	x[1]	y[1][0]	z[1]	S[0]	synchrony
219000000	94990000	5000000	10.000000	21900	9499	0.001000	21900	9499	0.001000	10000000	0.000000
85160102	182973159	952415	10000.000000	11271	16427	1.000000	7777	18708	1.000000	9994997	0.000000
86973705	179019564	931590	10000.000000	11198	16297	1.000000	7860	18576	1.000000	9990053	0.000000
87077106	178921847	931520	10000.000000	11340	15925	1.000000	7876	18452	1.000000	9984960	0.000000
87057338	178920664	932004	10000.000000	11526	15814	1.000000	7934	18311	1.000000	9980039	0.000000
87064131	178919248	932667	10000.000000	11388	16023	1.000000	8026	18446	1.000000	9975005	0.000000
87058370	178912560	931394	10000.000000	11252	16237	1.000000	7884	18602	1.000000	9970085	0.000000
87068163	178878098	931075	10000.000000	11355	16048	1.000000	7745	18565	1.000000	9965088	0.000000
87064612	178928675	931145	10000.000000	11343	15701	1.000000	8013	18194	1.000000	9960153	0.000000
87079181	178894267	931846	10000.000000	11323	16047	1.000000	7987	18478	1.000000	9955179	0.000000
87047883	178915076	932908	10000.000000	11232	16215	1.000000	7942	18569	1.000000	9950261	0.000000
87072114	178889998	931132	10000.000000	11284	16220	1.000000	7969	18611	1.000000	9945308	0.000000
87070640	178900153	930079	10000.000000	11364	16008	1.000000	8000	18320	1.000000	9940246	0.000000
87053928	178918364	932113	10000.000000	11291	16036	1.000000	8017	18620	1.000000	9935305	0.000000
87074709	178886429	930915	10000.000000	11424	15955	1.000000	8037	18281	1.000000	9930305	0.000000
87052532	178913374	932102	10000.000000	11329	15830	1.000000	7969	18405	1.000000	9925385	0.000000
87073161	178909851	929561	10000.000000	11295	15978	1.000000	8128	18277	1.000000	9920284	0.000000
87084321	178896440	931464	10000.000000	11437	15945	1.000000	7907	18521	1.000000	9915356	0.000000
87065720	178911448	932367	10000.000000	11258	15973	1.000000	8059	18144	1.000000	9910483	0.000000
87079854	178896150	931977	10000.000000	11546	15794	1.000000	7899	18600	1.000000	9905569	0.000000
87051020	178924805	932203	10000.000000	11344	16132	1.000000	8014	18444	1.000000	9900742	0.000000
87058758	178927922	932908	10000.000000	11275	16149	1.000000	7906	18405	1.000000	9895758	0.000000
87055312	178920302	932560	10000.000000	11318	16243	1.000000	8060	18345	1.000000	9890888	0.000000
87057628	178918578	931400	10000.000000	11247	16196	1.000000	8001	18431	1.000000	9885935	0.000000
87063088	178909868	932270	10000.000000	11339	15949	1.000000	7905	18322	1.000000	9881059	0.000000
87053830	178910525	931779	10000.000000	11510	15822	1.000000	7791	18639	1.000000	9876131	0.000000
87064973	178908178	932758	10000.000000	11454	16023	1.000000	7952	18439	1.000000	9871203	0.000000
87065419	178894647	933408	10000.000000	11562	15701	1.000000	7821	18504	1.000000	9866260	0.000000
87054944	178925147	931257	10000.000000	11423	15944	1.000000	7895	18558	1.000000	9861478	0.000000
87050079	178945358	933622	10000.000000	11397	16079	1.000000	8087	18245	1.000000	9856563	0.000000
87048902	178930911	930852	10000.000000	11205	16243	1.000000	7982	18261	1.000000	9851666	0.000000
87062755	178907268	931179	10000.000000	11268	15980	1.000000	8093	18331	1.000000	9846750	0.000000
87056861	178920893	933294	10000.000000	11342	15884	1.000000	7993	18326	1.000000	9841875	0.000000
87059734	178913531	932372	10000.000000	11335	15975	1.000000	7928	18361	1.000000	9837033	0.000000
87057978	178916754	930437	10000.000000	11174	16202	1.000000	7945	18588	1.000000	9832200	0.000000
87072417	178900847	930045	10000.000000	11438	15776	1.000000	7993	18278	1.000000	9827239	0.000000
87056663	178937751	931698	10000.000000	11387	15997	1.000000	7926	18533	1.000000	9822352	0.000000
87057725	178922452	930780	10000.000000	11458	15910	1.000000	7889	18608	1.000000	9817379	0.000000
87061559	178929620	932848	10000.000000	11321	15912	1.000000	7980	18532	1.000000	9812498	0.000000
87063162	178918746	930986	10000.000000	11556	15714	1.000000	7960	18329	1.000000	9807596	0.000000
87070090	178908912	931459	10000.000000	11405	16205	1.000000	7919	18298	1.000000	9802648	-1.#IND00
87067158	178920983	931152	10000.000000	11373	15854	1.000000	8054	18292	1.000000	9797724	0.016000
87065348	178906527	932909	10000.000000	11419	16030	1.000000	7869	18532	1.000000	9792824	-0.000787
87063890	178907880	930416	10000.000000	11407	15999	1.000000	7828	18477	1.000000	9787988	0.018856
87079094	178899459	931762	10000.000000	11419	15864	1.000000	7867	18396	1.000000	9783084	0.014780
87056211	178926472	930648	10000.000000	11292	16067	1.000000	8119	18215	1.000000	9778099	0.014931
87058555	178916651	932712	10000.000000	11338	16082	1.000000	8027	18188	1.000000	9773124	0.011916
87065525	178914453	931265	10000.000000	11352	16038	1.000000	8071	18269	1.000000	9768195	0.009714
87047108	178921332	933431	10000.000000	11495	15752	1.000000	8025	18453	1.000000	9763188	0.006920
87065333	178880998	931199	10000.000000	11188	16335	1.000000	7984	18371	1.000000	9758114	0.004992
87054553	178933918	932330	10000.000000	11307	15940	1.000000	8005	18645	1.000000	9753235	0.009172
87039134	178932534	932194	10000.000000	11341	16002	1.000000	7758	18655	1.000000	9748431	0.007450
87071853	178901998	930521	10000.000000	11430	15904	1.000000	7941	18206	1.000000	9743598	0.008488
87074729	178889086	931535	10000.000000	11307	16134	1.000000	7919	18445	1.000000	9738744	0.007565
87062218	178914062	931125	10000.000000	11263	16360	1.000000	7868	18456	1.000000	9733867	0.007081
87078050	178891751	930600	10000.000000	11379	15880	1.000000	7882	18418	1.000000	9729033	0.002763
87066675	178924106	932779	10000.000000	11490	15961	1.000000	8014	18400	1.000000	9724000	0.002960
87062961	178906965	929565	10000.000000	11473	15891	1.000000	7781	18765	1.000000	9719081	0.002918
87057175	178930774	932092	10000.000000	11404	16220	1.000000	7949	18447	1.000000	9714119	0.003743
87051647	178928019	931912	10000.000000	11382	16293	1.000000	7939	18649	1.000000	9709188	0.003046
87051572	178926693	931593	10000.000000	11359	15830	1.000000	8066	18331	1.000000	9704251	0.003457
87054092	178933789	932729	10000.000000	11271	16291	1.000000	7865	18564	1.000000	9699380	0.004072
87064802	178915337	931125	10000.000000	11381	15935	1.000000	7996	18396	1.000000	9694455	0.004204
87068581	178921458	932293	10000.000000	11353	16015	1.000000	7930	18525	1.000000	9689655	0.003898
87059649	178917475	929733	10000.000000	11369	15878	1.000000	7873	18585	1.000000	9684794	0.003624
87062246	178927820	931788	10000.000000	11336	16047	1.000000	7915	18505	1.000000	9680027	0.003487
87063834	178901407	930347	10000.000000	11460	15910	1.000000	7911	18725	1.000000	9675182	0.003160
87080866	178904005	932057	10000.000000	11463	15787	1.000000	7982	18548	1.000000	9670399	0.002792
87067627	178909817	931081	10000.000000	11419	16115	1.000000	7954	18352	1.000000	9665694	0.002901
87077561	178904515	931200	10000.000000	11440	15778	1.000000	7799	18697	1.000000	9661043	0.003126
87061157	178904824	932208	10000.000000	11394	15926	1.000000	7744	18514	1.000000	9656282	0.001960
87058175	178918514	930977	10000.000000	11478	15837	1.000000	7893	18488	1.000000	9651534	0.001608
87083984	178893567	933097	10000.000000	11380	16115	1.000000	7877	18631	1.000000	9646832	0.001350
87074870	178886927	931910	10000.000000	11374	15948	1.000000	7912	18541	1.000000	9641982	0.001267
87050392	178940742	932319	10000.000000	11520	15851	1.000000	7937	18353	1.000000	9637162	0.000119
87066619	178903790	931772	10000.000000	11212	16185	1.000000	7989	18366	1.000000	9632487	0.000033
87061622	178905399	930315	10000.000000	11281	15989	1.000000	7986	18439	1.000000	9627622	-0.000371
87058052	178906549	930970	10000.000000	11345	16076	1.000000	7868	18448	1.000000	9622755	0.000077
87060321	178922146	931598	10000.000000	11301	15974	1.000000	8110	18257	1.000000	9618107	-0.001215
87046132	178929046	932421	10000.000000	11370	15896	1.000000	7926	18474	1.000000	9613189	-0.000962
87059872	178907043	930620	10000.000000	11476	15775	1.000000	7857	18469	1.000000	9608365	-0.000735
87067183	178925570	930661	10000.000000	11237	15977	1.000000	7970	18588	1.000000	9603591	-0.000749
87062720	178895118	931096	10000.000000	11233	16143	1.000000	7852	18540	1.000000	9598760	-0.000897
87056872	178916793	931826	10000.000000	11455	15858	1.000000	7924	18594	1.000000	9593893	-0.001361
87073566	178907883	931060	10000.000000	11103	16131	1.000000	7991	18343	1.000000	9589110	-0.001356
87083359	178890317	931421	10000.000000	11223	16151	1.000000	7936	18367	1.000000	9584329	-0.001353
87059566	178921256	932402	10000.000000	11347	16178	1.000000	7864	18452	1.000000	9579609	-0.001075
87054870	178924221	931527	10000.000000	11385	15900	1.000000	7994	18428	1.000000	9574975	-0.001030
87055413	178914335	932066	10000.000000	11412	15818	1.000000	7923	18478	1.000000	9570261	-0.001376
87059965	178921353	931556	10000.000000	11417	15893	1.000000	7842	18374	1.000000	9565304	-0.001768
87084739	178874836	930435	10000.000000	11256	16081	1.000000	7860	18503	1.000000	9560564	-0.001042
87077925	178901166	932649	10000.000000	11265	16122	1.000000	8046	18228	1.000000	9555790	-0.000987
87057149	178915810	930802	10000.000000	11246	16221	1.000000	7886	18576	1.000000	9551072	0.001336
87071988	178901415	931573	10000.000000	11228	16084	1.000000	8003	18169	1.000000	9546328	0.001329
87068478	178916373	933819	10000.000000	11273	16087	1.000000	7879	18585	1.000000	9541691	0.001822
87050182	178944726	932132	10000.000000	11343	16038	1.000000	7965	18285	1.000000	9537091	0.001882
87061526	178919608	932063	10000.000000	11243	16024	1.000000	7890	18669	1.000000	9532286	0.002167
87062926	178900050	931963	10000.000000	11430	15786	1.000000	8037	18212	1.000000	9527578	0.002173
87065845	178917335	932062	10000.000000	11430	15917	1.000000	7933	18375	1.000000	9522774	0.002259
87057323	178928182	932153	10000.000000	11396	15932	1.000000	7845	18579	1.000000	9518018	0.002366
npatches	nstrain	runtime	dt	init_x	init_y	init_y_blood	init_z	init_S	beta0	beta1	beta2	beta3	mean_beta	B	d	delta	delta_blood	b[0]	mut	m	CTL	c	g	epsilon	k	het	lambda	rho	omega	x_max	patch.dyna	DELTA	A	VA
10000	1	100.000000	0.001000	21900	9499	5000000	0.001000	10000000	17.202737	7.883971	14.094421	7.125258	13	800000000	0.010000	1.000000	432.000000	80000	0.000050	0.004800	1	0.001000	1.000000	2.500000	1.000000	0.500000	0.000000	0.000000	0.000000	31872	0	10.000000	7.000000	1.000000
sus	inf	inf_blood	z	x[0]	y[0][0]	z[0]	x[1]	y[1][0]	z[1]	S[0]	synchrony
219000000	94990000	5000000	10.000000	21900	9499	0.001000	21900	9499	0.001000	10000000	0.000000
110118336	123698752	643930	10000.000000	7656	14175	1.000000	16293	9453	1.000000	9994996	0.000000
113763453	120965767	630438	10000.000000	7859	14075	1.000000	16689	9042	1.000000	9990052	0.000000
113680803	121112530	631760	10000.000000	8046	13840	1.000000	17002	8862	1.000000	9985147	0.000000
113680348	121106011	629781	10000.000000	8000	14023	1.000000	16683	9195	1.000000	9980205	0.000000
113687353	121088977	630950	10000.000000	7902	13996	1.000000	16973	9109	1.000000	9975159	0.000000
113685261	121095720	630208	10000.000000	7820	14132	1.000000	16750	9104	1.000000	9970098	0.000000
113676512	121079719	630007	10000.000000	7898	14002	1.000000	17029	9061	1.000000	9965138	0.000000
113687714	121095429	631036	10000.000000	7820	14072	1.000000	16606	9161	1.000000	9960211	0.000000
113663050	121115486	629729	10000.000000	8028	13981	1.000000	17027	9106	1.000000	9955252	0.000000
113694359	121080033	628919	10000.000000	7898	14068	1.000000	16758	9120	1.000000	9950165	0.000000
113676344	121102107	629840	10000.000000	7999	14017	1.000000	17032	8984	1.000000	9945198	0.000000
113671252	121112728	629767	10000.000000	8082	14025	1.000000	17062	9012	1.000000	9940175	0.000000
113696065	121073755	630224	10000.000000	7933	14006	1.000000	16700	9052	1.000000	9935033	0.000000
113667014	121124202	629991	10000.000000	8082	13924	1.000000	16857	9100	1.000000	9930099	0.000000
113687175	121076888	629725	10000.000000	7955	14168	1.000000	17012	8936	1.000000	9925069	0.000000
113652951	121131315	631750	10000.000000	7995	13999	1.000000	16976	8932	1.000000	9920103	0.000000
113679195	121086646	631055	10000.000000	7962	13960	1.000000	16759	9071	1.000000	9915253	0.000000
113690871	121084256	630065	10000.000000	7904	14029	1.000000	16941	8963	1.000000	9910204	0.000000
113678950	121072490	630723	10000.000000	7844	14097	1.000000	16838	8873	1.000000	9905236	0.000000
113691997	121106545	631102	10000.000000	7825	14129	1.000000	17038	8954	1.000000	9900278	0.000000
113683268	121094859	631302	10000.000000	7929	13953	1.000000	16788	9330	1.000000	9895241	0.000000
113697459	121103064	629751	10000.000000	7830	14166	1.000000	16699	9070	1.000000	9890297	0.000000
113666178	121094670	632048	10000.000000	7967	14035	1.000000	16869	8950	1.000000	9885417	0.000000
113661979	121114531	631533	10000.000000	8114	13940	1.000000	16585	9278	1.000000	9880331	0.000000
113670848	121096667	630397	10000.000000	7922	14062	1.000000	16506	9101	1.000000	9875443	0.000000
113674445	121104578	629686	10000.000000	8073	13882	1.000000	16880	9175	1.000000	9870488	0.000000
113680522	121078746	630703	10000.000000	7969	13961	1.000000	16683	9231	1.000000	9865623	0.000000
113674053	121082945	629721	10000.000000	7997	13878	1.000000	16515	9243	1.000000	9860739	0.000000
113689701	121090216	629844	10000.000000	7982	13933	1.000000	16852	8778	1.000000	9855782	0.000000
113670180	121103317	632830	10000.000000	8041	13930	1.000000	16842	9010	1.000000	9850709	0.000000
113670059	121092820	630084	10000.000000	7938	13948	1.000000	17005	9015	1.000000	9845808	0.000000
113690243	121089028	630914	10000.000000	8040	13952	1.000000	16603	9341	1.000000	9840819	0.000000
113687963	121087844	630863	10000.000000	7891	13997	1.000000	16620	9266	1.000000	9835919	0.000000
113676540	121110685	631039	10000.000000	7868	14110	1.000000	16769	9090	1.000000	9830930	0.000000
113659988	121113918	632139	10000.000000	7932	14110	1.000000	17003	8950	1.000000	9825968	0.000000
113695484	121076115	629676	10000.000000	7878	14238	1.000000	16583	9303	1.000000	9820908	0.000000
113689901	121092545	630702	10000.000000	8098	13841	1.000000	16581	9223	1.000000	9816024	0.000000
113690731	121075416	631829	10000.000000	7891	14148	1.000000	16983	8961	1.000000	9811000	0.000000
113654915	121127445	631687	10000.000000	7962	13967	1.000000	16885	8950	1.000000	9806207	0.000000
113680041	121106888	630441	10000.000000	7927	14260	1.000000	16878	9134	1.000000	9801339	-1.#IND00
113672660	121106417	630786	10000.000000	7928	14132	1.000000	17008	9031	1.000000	9796281	0.006400
113681590	121070544	630850	10000.000000	7911	14043	1.000000	16782	9109	1.000000	9791419	0.001607
113673466	121110924	631464	10000.000000	7872	14058	1.000000	16685	9276	1.000000	9786540	-0.003838
113653703	121127324	630509	10000.000000	8029	13942	1.000000	16831	9056	1.000000	9781524	-0.013027
113677051	121104679	630607	10000.000000	7819	14070	1.000000	17026	9156	1.000000	9776668	-0.010599
113692939	121087515	630055	10000.000000	7875	14215	1.000000	16814	9081	1.000000	9771750	-0.002198
113664423	121102802	630568	10000.000000	7990	14026	1.000000	16847	9146	1.000000	9767018	-0.003066
113667240	121118121	630624	10000.000000	7981	14172	1.000000	16985	9053	1.000000	9762028	-0.000121
113682616	121104121	630331	10000.000000	7958	13931	1.000000	16652	9480	1.000000	9757082	-0.001009
113687176	121072947	630602	10000.000000	7991	13862	1.000000	16715	9158	1.000000	9752385	-0.000076
113677852	121093320	629400	10000.000000	8007	13934	1.000000	16771	9099	1.000000	9747510	0.001960
113681708	121088189	630295	10000.000000	7933	13926	1.000000	16822	9039	1.000000	9742601	0.002223
113664876	121113589	630919	10000.000000	7931	13928	1.000000	16959	9001	1.000000	9737726	0.002264
113678906	121102009	631522	10000.000000	7903	14020	1.000000	16806	8775	1.000000	9732786	0.001775
113678345	121090642	631859	10000.000000	7753	14267	1.000000	16764	9097	1.000000	9727791	0.001082
113676486	121087834	630316	10000.000000	7948	13856	1.000000	16640	9362	1.000000	9722807	0.004570
113669655	121102425	631150	10000.000000	7896	14093	1.000000	16799	9126	1.000000	9717889	0.004188
113679461	121098703	631222	10000.000000	7813	14172	1.000000	17029	8883	1.000000	9712974	0.003594
113688976	121088462	631657	10000.000000	7849	14233	1.000000	16664	9082	1.000000	9708179	0.002009
113674265	121107609	630106	10000.000000	7935	13963	1.000000	16808	9118	1.000000	9703296	0.002243
113676428	121098183	630463	10000.000000	8073	13804	1.000000	16996	9042	1.000000	9698375	0.001830
113672483	121120439	629629	10000.000000	7902	14194	1.000000	16866	9119	1.000000	9693662	0.002121
113669135	121107987	631115	10000.000000	7796	14254	1.000000	16548	9480	1.000000	9688865	0.002237
113670617	121112898	630581	10000.000000	7922	13919	1.000000	17114	8748	1.000000	9684125	0.003119
113680506	121115028	629242	10000.000000	7815	13913	1.000000	16886	8958	1.000000	9679181	0.002621
113668063	121109133	630292	10000.000000	7819	14355	1.000000	16859	9035	1.000000	9674196	0.002619
113679485	121084837	631155	10000.000000	7949	13963	1.000000	16712	9277	1.000000	9669364	0.002537
113700435	121091404	629839	10000.000000	7954	13840	1.000000	16976	9006	1.000000	9664454	0.002196
113679970	121088907	630749	10000.000000	7813	14198	1.000000	16895	8993	1.000000	9659673	0.002046
113656284	121124051	630458	10000.000000	7865	14059	1.000000	16938	8983	1.000000	9655005	0.001730
113670573	121121126	630757	10000.000000	7949	13963	1.000000	17044	8990	1.000000	9650042	0.001370
113672799	121103853	630857	10000.000000	8060	13704	1.000000	16914	8921	1.000000	9645236	0.001247
113668673	121102735	629768	10000.000000	7888	14002	1.000000	16843	9129	1.000000	9640420	0.000169
113681336	121096306	630845	10000.000000	7862	14033	1.000000	16613	9082	1.000000	9635620	0.000065
113676290	121101712	630662	10000.000000	7763	14330	1.000000	16841	9037	1.000000	9630769	-0.000203
113672170	121092809	631862	10000.000000	8108	13782	1.000000	16928	9051	1.000000	9625965	-0.000432
113686195	121096181	630529	10000.000000	7959	13876	1.000000	16858	9165	1.000000	9621176	-0.000216
113696927	121080015	630697	10000.000000	7905	14139	1.000000	16822	9152	1.000000	9616474	0.000762
113673346	121084538	632068	10000.000000	7967	13949	1.000000	16937	8963	1.000000	9611670	-0.001291
113678768	121088619	630564	10000.000000	7880	14163	1.000000	16916	9060	1.000000	9606752	-0.001138
113684399	121107351	631002	10000.000000	7919	14147	1.000000	16813	9271	1.000000	9601862	-0.001106
113684967	121094007	629370	10000.000000	7994	14009	1.000000	16955	8899	1.000000	9597056	-0.000981
113681346	121085054	629613	10000.000000	7945	13996	1.000000	16709	9284	1.000000	9592129	-0.000048
113692622	121082102	630868	10000.000000	8067	13818	1.000000	16814	9032	1.000000	9587219	0.000541
113685130	121069059	630555	10000.000000	7990	14054	1.000000	17071	8711	1.000000	9582395	0.000253
113685840	121090783	631259	10000.000000	7932	14196	1.000000	16534	9164	1.000000	9577594	0.000371
113685203	121080219	631512	10000.000000	7856	13983	1.000000	16761	9049	1.000000	9572939	0.000685
113641896	121129644	630493	10000.000000	7723	14348	1.000000	16704	9012	1.000000	9568105	0.000193
113675621	121109740	631768	10000.000000	7984	14070	1.000000	17086	8964	1.000000	9563272	-0.000045
113667948	121105084	632263	10000.000000	7998	13847	1.000000	16669	9063	1.000000	9558542	0.000228
113663430	121097764	630060	10000.000000	7812	14173	1.000000	16802	9013	1.000000	9553777	0.000427
113677135	121095961	630658	10000.000000	8005	13957	1.000000	16860	9175	1.000000	9548981	0.000219
113652232	121121856	631889	10000.000000	7835	14090	1.000000	16914	9107	1.000000	9544282	0.000148
113652827	121130867	630669	10000.000000	7990	14039	1.000000	16701	9367	1.000000	9539375	-0.000162
113674646	121094266	630108	10000.000000	7958	14054	1.000000	16930	9011	1.000000	9534617	-0.000406
113665209	121105733	629817	10000.000000	8089	14001	1.000000	16579	9353	1.000000	9529913	-0.000722
113683338	121094099	630657	10000.000000	7980	14051	1.000000	16718	9321	1.000000	9525119	-0.000786
113684419	121104783	629563	10000.000000	7969	13975	1.000000	16783	9232	1.000000	9520331	-0.000759
113671486	121098633	630541	10000.000000	8015	13827	1.000000	16887	9046	1.000000	9515619	-0.000580
npatches	nstrain	runtime	dt	init_x	init_y	init_y_blood	init_z	init_S	beta0	beta1	beta2	beta3	mean_beta	B	d	delta	delta_blood	b[0]	mut	m	CTL	c	g	epsilon	k	het	lambda	rho	omega	x_max	patch.dyna	DELTA	A	VA
10000	1	100.000000	0.001000	21900	9499	5000000	0.001000	10000000	16.098682	18.619885	7.425570	7.163165	13	800000000	0.010000	1.000000	432.000000	80000	0.000050	0.004800	1	0.001000	1.000000	2.500000	2.000000	0.500000	0.000000	0.000000	0.000000	31872	0	10.000000	7.000000	1.000000
sus	inf	inf_blood	z	x[0]	y[0][0]	z[0]	x[1]	y[1][0]	z[1]	S[0]	synchrony
219000000	94990000	5000000	10.000000	21900	9499	0.001000	21900	9499	0.001000	10000000	0.000000
135457452	85832409	446507	10000.000000	10267	10100	1.000000	9049	10735	1.000000	9995049	0.000000
140226792	85286225	444359	10000.000000	10399	10331	1.000000	9002	11044	1.000000	9990137	0.000000
139967519	85494086	444436	10000.000000	10231	10309	1.000000	9144	10793	1.000000	9985035	0.000000
139937354	85473229	443760	10000.000000	10517	10160	1.000000	9133	10680	1.000000	9979989	0.000000
139936677	85461638	445888	10000.000000	10497	10150	1.000000	9087	10939	1.000000	9975064	0.000000
139935957	85488649	445271	10000.000000	10608	10014	1.000000	8973	10974	1.000000	9970093	0.000000
139978299	85445728	444444	10000.000000	10424	10321	1.000000	9037	10972	1.000000	9965067	0.000000
139952857	85479161	444622	10000.000000	10554	10148	1.000000	8996	10788	1.000000	9960061	0.000000
139924615	85491494	445378	10000.000000	10469	10267	1.000000	9016	10760	1.000000	9955096	0.000000
139955951	85458149	445210	10000.000000	10433	10368	1.000000	8986	10919	1.000000	9950071	0.000000
139946852	85454492	444435	10000.000000	10410	10084	1.000000	9191	10824	1.000000	9944989	0.000000
139950333	85500912	443224	10000.000000	10566	10302	1.000000	9102	10805	1.000000	9940102	0.000000
139956336	85478108	445768	10000.000000	10403	10325	1.000000	9102	10687	1.000000	9935211	0.000000
139955096	85462098	443980	10000.000000	10539	10047	1.000000	8951	10966	1.000000	9930203	0.000000
139934589	85480955	445813	10000.000000	10559	10126	1.000000	9230	10651	1.000000	9925225	0.000000
139928232	85482743	445697	10000.000000	10592	10060	1.000000	8970	10808	1.000000	9920337	0.000000
139937169	85484777	446485	10000.000000	10486	10167	1.000000	9042	10750	1.000000	9915305	0.000000
139963313	85457796	446190	10000.000000	10434	10145	1.000000	8947	10994	1.000000	9910410	0.000000
139937408	85483434	445050	10000.000000	10354	10363	1.000000	9041	10868	1.000000	9905427	0.000000
139961151	85447709	444983	10000.000000	10486	10171	1.000000	9084	10825	1.000000	9900469	0.000000
139964914	85470261	443702	10000.000000	10627	9915	1.000000	9046	10772	1.000000	9895478	0.000000
139939722	85480048	445964	10000.000000	10372	10207	1.000000	9054	10800	1.000000	9890606	0.000000
139938595	85485042	445646	10000.000000	10421	10314	1.000000	8820	11070	1.000000	9885654	0.000000
139960978	85449461	444190	10000.000000	10623	10070	1.000000	9126	10795	1.000000	9880694	0.000000
139967411	85455484	444680	10000.000000	10698	9901	1.000000	8940	11145	1.000000	9875765	0.000000
139943197	85464765	445613	10000.000000	10331	10112	1.000000	8978	10964	1.000000	9870776	0.000000
139939382	85467029	445807	10000.000000	10590	10055	1.000000	9135	10652	1.000000	9865832	0.000000
139988776	85463044	446322	10000.000000	10457	10175	1.000000	9076	10779	1.000000	9860860	0.000000
139946430	85480355	444789	10000.000000	10549	10094	1.000000	9048	10913	1.000000	9855878	0.000000
139937512	85501817	445189	10000.000000	10340	10348	1.000000	9113	10807	1.000000	9851003	0.000000
139947146	85477368	444632	10000.000000	10507	10036	1.000000	9079	10710	1.000000	9846150	0.000000
139949321	85466886	445704	10000.000000	10237	10390	1.000000	9115	10728	1.000000	9841137	0.000000
139959049	85471677	444628	10000.000000	10438	9920	1.000000	8984	10910	1.000000	9836291	0.000000
139961185	85465616	446465	10000.000000	10425	10198	1.000000	9106	10788	1.000000	9831314	0.000000
139957614	85466297	444605	10000.000000	10449	10220	1.000000	8947	10849	1.000000	9826492	0.000000
139943616	85468762	445794	10000.000000	10463	10302	1.000000	9185	10695	1.000000	9821632	0.000000
139956533	85465617	445669	10000.000000	10532	10051	1.000000	8968	11012	1.000000	9816528	0.000000
139943363	85477437	446192	10000.000000	10524	10106	1.000000	8932	10975	1.000000	9811759	0.000000
139951702	85471372	444998	10000.000000	10363	10177	1.000000	9081	10772	1.000000	9806837	0.000000
139955632	85478499	445627	10000.000000	10531	10172	1.000000	8999	10844	1.000000	9801936	-1.#IND00
139942552	85474370	446308	10000.000000	10410	10086	1.000000	9153	10791	1.000000	9796980	-0.009600
139956299	85472121	445129	10000.000000	10603	10002	1.000000	9253	10787	1.000000	9792125	-0.023334
139941650	85487226	444793	10000.000000	10518	10057	1.000000	9056	10923	1.000000	9787182	-0.019689
139961817	85459486	445516	10000.000000	10455	10128	1.000000	8915	10843	1.000000	9782420	-0.011746
139939019	85483431	445852	10000.000000	10469	10091	1.000000	9009	10909	1.000000	9777444	-0.008973
139931619	85495929	443832	10000.000000	10422	10234	1.000000	8908	10961	1.000000	9772601	-0.009414
139946451	85489411	443960	10000.000000	10518	10254	1.000000	8947	11002	1.000000	9767653	-0.009924
139965924	85476001	445209	10000.000000	10648	9999	1.000000	9017	10892	1.000000	9762834	-0.012592
139964976	85449996	445535	10000.000000	10522	10207	1.000000	9112	10763	1.000000	9757866	-0.013984
139942256	85482359	445106	10000.000000	10548	10119	1.000000	9082	10799	1.000000	9752898	-0.011652
139935600	85506571	444883	10000.000000	10423	10365	1.000000	9100	10865	1.000000	9748118	-0.009036
139961221	85469095	444064	10000.000000	10499	10020	1.000000	9128	10741	1.000000	9743260	-0.009471
139938636	85482885	444145	10000.000000	10508	10080	1.000000	8921	10924	1.000000	9738437	-0.008726
139987907	85453417	446217	10000.000000	10702	9909	1.000000	9265	10571	1.000000	9733633	-0.006770
139961730	85467757	445105	10000.000000	10455	9961	1.000000	9014	10999	1.000000	9728722	-0.008422
139928493	85498683	444331	10000.000000	10321	10165	1.000000	9178	10722	1.000000	9723943	-0.007606
139935183	85485929	444493	10000.000000	10432	10258	1.000000	8995	10761	1.000000	9719065	-0.007176
139956930	85491799	444786	10000.000000	10474	10213	1.000000	8994	10853	1.000000	9714103	-0.005795
139936222	85482637	445826	10000.000000	10523	10169	1.000000	9124	10752	1.000000	9709357	-0.005377
139966284	85458523	445758	10000.000000	10455	10170	1.000000	9072	10782	1.000000	9704481	-0.005209
139946686	85480463	445333	10000.000000	10450	10044	1.000000	9084	10817	1.000000	9699618	-0.005174
139932632	85461879	445793	10000.000000	10461	10103	1.000000	8887	10937	1.000000	9694834	-0.005014
139955843	85482962	445402	10000.000000	10454	10289	1.000000	9081	10781	1.000000	9689985	-0.004893
139937021	85485583	446100	10000.000000	10389	10145	1.000000	9111	10579	1.000000	9685107	-0.003791
139950445	85461029	446148	10000.000000	10408	10084	1.000000	9141	10909	1.000000	9680321	-0.003535
139969478	85461832	444354	10000.000000	10361	10325	1.000000	8964	11000	1.000000	9675514	-0.002296
139933408	85483536	444985	10000.000000	10451	10125	1.000000	9146	10725	1.000000	9670684	-0.001843
139931339	85485793	444497	10000.000000	10457	10074	1.000000	9003	11081	1.000000	9665830	-0.003983
139935292	85486697	444954	10000.000000	10545	10227	1.000000	9080	10862	1.000000	9660962	-0.003917
139947523	85468377	445252	10000.000000	10406	10177	1.000000	9171	10752	1.000000	9656172	-0.002968
139947405	85470480	444515	10000.000000	10574	10044	1.000000	9321	10570	1.000000	9651380	-0.002534
139961645	85473815	446841	10000.000000	10242	10434	1.000000	9335	10606	1.000000	9646561	-0.002296
139942913	85483296	444443	10000.000000	10508	10190	1.000000	8903	10910	1.000000	9641616	-0.001725
139926844	85488934	446002	10000.000000	10520	10115	1.000000	9162	10739	1.000000	9636686	-0.001940
139950030	85484506	446175	10000.000000	10276	10490	1.000000	9160	10696	1.000000	9631892	-0.001904
139962869	85457260	445000	10000.000000	10478	10257	1.000000	8907	10911	1.000000	9626996	-0.002147
139959883	85475775	444980	10000.000000	10539	10120	1.000000	9089	10638	1.000000	9622202	-0.002358
139972306	85463083	444286	10000.000000	10273	10260	1.000000	9128	10923	1.000000	9617349	-0.002807
139908285	85532616	444679	10000.000000	10503	10139	1.000000	9207	10763	1.000000	9612517	-0.003294
139925313	85500393	445489	10000.000000	10647	9945	1.000000	9122	10771	1.000000	9607804	-0.002888
139945585	85463841	444362	10000.000000	10499	10115	1.000000	9158	10643	1.000000	9603007	-0.002742
139958512	85458094	445535	10000.000000	10515	10258	1.000000	9122	10634	1.000000	9598297	-0.002814
139954943	85478547	444737	10000.000000	10696	9862	1.000000	9012	10939	1.000000	9593634	-0.004137
139976139	85459052	444258	10000.000000	10491	10227	1.000000	9091	10823	1.000000	9588846	-0.004057
139949588	85464714	445883	10000.000000	10537	9982	1.000000	8935	10936	1.000000	9584036	-0.003940
139971007	85467632	445425	10000.000000	10425	10437	1.000000	9071	10784	1.000000	9579251	-0.004301
139945573	85473141	444988	10000.000000	10473	10185	1.000000	9071	10888	1.000000	9574506	-0.004570
139952370	85466223	444797	10000.000000	10553	10107	1.000000	9195	10662	1.000000	9569704	-0.004412
139931329	85470468	444359	10000.000000	10225	10375	1.000000	9040	10802	1.000000	9564877	-0.004307
139957391	85461256	445897	10000.000000	10545	10186	1.000000	9073	10650	1.000000	9560162	-0.004588
139930235	85497787	445608	10000.000000	10530	10117	1.000000	9069	10901	1.000000	9555461	-0.004404
139960644	85457909	445929	10000.000000	10440	10252	1.000000	9150	10943	1.000000	9550689	-0.004130
139953542	85480218	443989	10000.000000	10519	10098	1.000000	9084	10661	1.000000	9545877	-0.003568
139937497	85482005	444077	10000.000000	10248	10389	1.000000	8986	10909	1.000000	9541241	-0.003797
139944022	85472200	445303	10000.000000	10552	10120	1.000000	8789	11043	1.000000	9536504	-0.003699
139950675	85461979	445889	10000.000000	10501	10143	1.000000	9315	10662	1.000000	9531738	-0.003840
139927798	85480894	445500	10000.000000	10524	10155	1.000000	9141	10684	1.000000	9527060	-0.003870
139948197	85466528	444641	10000.000000	10581	10147	1.000000	9049	10742	1.000000	9522325	-0.004191
139949560	85467182	444418	10000.000000	10419	10042	1.000000	8930	10862	1.000000	9517601	-0.004028
npatches	nstrain	runtime	dt	init_x	init_y	init_y_blood	init_z	init_S	beta0	beta1	beta2	beta3	mean_beta	B	d	delta	delta_blood	b[0]	mut	m	CTL	c	g	epsilon	k	het	lambda	rho	omega	x_max	patch.dyna	DELTA	A	VA
10000	1	100.000000	0.001000	21900	9499	5000000	0.001000	10000000	16.896307	8.993204	13.363625	13.831319	13	800000000	0.010000	1.000000	432.000000	80000	0.000050	0.004800	1	0.001000	1.000000	2.500000	3.000000	0.500000	0.000000	0.000000	0.000000	31872	0	10.000000	7.000000	1.000000
sus	inf	inf_blood	z	x[0]	y[0][0]	z[0]	x[1]	y[1][0]	z[1]	S[0]	synchrony
219000000	94990000	5000000	10.000000	21900	9499	0.001000	21900	9499	0.001000	10000000	0.000000
161333876	59905467	311312	10000.000000	11940	7872	1.000000	20818	4160	1.000000	9995080	0.000000
167309635	60790250	316733	10000.000000	11917	7908	1.000000	21949	4094	1.000000	9990106	0.000000
166894813	60993707	317416	10000.000000	11936	7928	1.000000	21646	4227	1.000000	9985142	0.000000
166866796	60974597	317639	10000.000000	11834	8240	1.000000	21681	4131	1.000000	9980136	0.000000
166862387	61004747	316883	10000.000000	11932	7864	1.000000	22181	3867	1.000000	9975064	0.000000
166878759	60954335	318335	10000.000000	12005	7925	1.000000	21528	4248	1.000000	9970021	0.000000
166859240	60994360	317584	10000.000000	11603	8085	1.000000	21842	3897	1.000000	9965154	0.000000
166871530	60985179	317148	10000.000000	11925	8018	1.000000	22244	3959	1.000000	9960228	0.000000
166877407	60985975	318109	10000.000000	11815	8011	1.000000	21713	4182	1.000000	9955342	0.000000
166848391	60988162	318445	10000.000000	11795	7904	1.000000	21665	4262	1.000000	9950286	0.000000
166886015	60983477	317720	10000.000000	11741	8063	1.000000	21939	4002	1.000000	9945400	0.000000
166876163	61001946	316005	10000.000000	11884	7896	1.000000	21448	4376	1.000000	9940332	0.000000
166879104	60978839	317989	10000.000000	11783	7909	1.000000	21644	4215	1.000000	9935429	0.000000
166844621	61001257	317654	10000.000000	11774	8053	1.000000	21826	4132	1.000000	9930572	0.000000
166852236	60987900	318564	10000.000000	12106	7884	1.000000	22011	3983	1.000000	9925640	0.000000
166861008	60998628	318496	10000.000000	11901	8000	1.000000	21773	4104	1.000000	9920707	0.000000
166864873	60985698	316984	10000.000000	11789	8149	1.000000	21582	4164	1.000000	9915834	0.000000
166878178	60991181	317347	10000.000000	11781	8099	1.000000	21853	4060	1.000000	9910786	0.000000
166859301	60988995	316462	10000.000000	12119	7816	1.000000	21663	4141	1.000000	9905773	0.000000
166878322	60984380	316800	10000.000000	12064	7838	1.000000	21989	4103	1.000000	9900837	0.000000
166853744	60977927	317738	10000.000000	11804	8125	1.000000	21710	4129	1.000000	9895919	0.000000
166851641	61004017	317411	10000.000000	12089	7892	1.000000	21624	4129	1.000000	9891001	0.000000
166867637	60968734	317446	10000.000000	11927	7952	1.000000	21529	4360	1.000000	9886113	0.000000
166874396	60969176	317833	10000.000000	11958	7989	1.000000	21524	4262	1.000000	9881084	0.000000
166858892	61003965	318225	10000.000000	11740	7990	1.000000	21345	4400	1.000000	9876107	0.000000
166879995	60985381	317679	10000.000000	11837	7966	1.000000	21981	3876	1.000000	9871153	0.000000
166845502	60996019	317866	10000.000000	11913	8082	1.000000	21535	4165	1.000000	9866120	0.000000
166878677	60974001	315995	10000.000000	11792	8049	1.000000	21683	4183	1.000000	9861131	0.000000
166854044	61005732	318100	10000.000000	11912	7941	1.000000	21847	4089	1.000000	9856224	0.000000
166859865	60989090	317422	10000.000000	12161	7737	1.000000	21721	4079	1.000000	9851242	0.000000
166847092	60988408	316967	10000.000000	11830	7967	1.000000	21665	4137	1.000000	9846269	0.000000
166863357	60998591	317231	10000.000000	11938	7947	1.000000	21708	4263	1.000000	9841411	0.000000
166877481	60986475	318151	10000.000000	11854	8083	1.000000	21803	3985	1.000000	9836687	0.000000
166851421	60997791	318644	10000.000000	11828	7944	1.000000	21623	4217	1.000000	9831873	0.000000
166859001	60972367	317141	10000.000000	11888	7970	1.000000	21176	4335	1.000000	9826959	0.000000
166855226	61013374	317629	10000.000000	12094	7921	1.000000	21625	4198	1.000000	9822095	0.000000
166880023	60993862	317706	10000.000000	12149	7708	1.000000	21908	4013	1.000000	9817116	0.000000
166839741	60996622	318721	10000.000000	11912	8104	1.000000	21683	4205	1.000000	9812144	0.000000
166853073	60997404	318037	10000.000000	11962	7926	1.000000	21697	4298	1.000000	9807261	0.000000
166902294	60963886	317092	10000.000000	12148	7704	1.000000	21664	4155	1.000000	9802424	-1.#IND00
166829487	61001756	317737	10000.000000	11844	8025	1.000000	21618	4276	1.000000	9797556	-0.016800
166874135	60981555	317123	10000.000000	11843	8045	1.000000	21621	4078	1.000000	9792631	0.010131
166846274	61005787	317875	10000.000000	12021	7843	1.000000	21312	4307	1.000000	9787654	0.007190
166857303	60987523	317954	10000.000000	11827	8181	1.000000	22166	3938	1.000000	9782736	0.002661
166872686	60988753	317487	10000.000000	11894	7919	1.000000	21898	4204	1.000000	9777954	0.000972
166870187	60989964	318039	10000.000000	11918	7929	1.000000	21859	4079	1.000000	9773106	0.004541
166845843	61008405	317292	10000.000000	11759	7909	1.000000	21912	4028	1.000000	9768204	-0.001647
166891320	60971020	317173	10000.000000	12015	7785	1.000000	21570	4129	1.000000	9763455	-0.001264
166880681	60984700	317333	10000.000000	11930	7828	1.000000	22052	4069	1.000000	9758539	-0.002132
166871766	60987608	317246	10000.000000	12003	7909	1.000000	21786	4123	1.000000	9753542	-0.004017
166864328	60993364	318074	10000.000000	12047	7842	1.000000	21664	4173	1.000000	9748604	-0.004870
166859647	60974040	316973	10000.000000	11798	7876	1.000000	21689	4151	1.000000	9743765	-0.006987
166854687	60994033	317342	10000.000000	12041	7911	1.000000	21416	4187	1.000000	9738946	-0.007370
166893101	60980758	317228	10000.000000	12037	7870	1.000000	21949	4117	1.000000	9734128	-0.006467
166889506	60964005	318164	10000.000000	11930	7928	1.000000	21757	4268	1.000000	9729341	-0.005181
166849124	60999360	317545	10000.000000	11951	7889	1.000000	21720	4123	1.000000	9724437	-0.005444
166858048	60990066	316817	10000.000000	11801	7995	1.000000	21648	4267	1.000000	9719503	-0.003567
166844479	61009852	316802	10000.000000	11846	8040	1.000000	21688	4272	1.000000	9714605	-0.003519
166866713	60982523	317617	10000.000000	11957	7812	1.000000	21482	4260	1.000000	9709711	-0.002945
166882176	60963079	317356	10000.000000	12027	7894	1.000000	21557	4201	1.000000	9704789	-0.002578
166887049	60986321	317764	10000.000000	11967	7820	1.000000	21709	4225	1.000000	9699991	-0.002713
166868439	60980485	319132	10000.000000	11804	8102	1.000000	21725	4161	1.000000	9695076	-0.002763
166847367	60995967	317708	10000.000000	12040	7809	1.000000	21773	4179	1.000000	9690151	-0.002791
166860056	60974412	317961	10000.000000	12013	8026	1.000000	21837	4138	1.000000	9685367	-0.001819
166878387	60971902	316588	10000.000000	11611	8257	1.000000	21373	4242	1.000000	9680576	0.000926
166894196	60973496	317561	10000.000000	11922	7963	1.000000	21726	3900	1.000000	9675857	0.000986
166853825	60997632	317533	10000.000000	11719	7916	1.000000	22382	3804	1.000000	9671003	0.001698
166870715	60996434	317696	10000.000000	11996	8037	1.000000	21718	4254	1.000000	9666320	0.001756
166861237	60996709	318396	10000.000000	11885	7975	1.000000	21754	4302	1.000000	9661530	0.001810
166877309	60992378	317960	10000.000000	11781	8099	1.000000	21378	4175	1.000000	9656843	0.001880
166852211	60986410	317448	10000.000000	11855	8054	1.000000	21771	4123	1.000000	9651967	0.001570
166856683	60964722	317996	10000.000000	11966	8058	1.000000	21417	4265	1.000000	9647250	0.001584
166873280	60984124	318781	10000.000000	11876	7920	1.000000	21768	4019	1.000000	9642408	0.001964
166876147	60970780	317478	10000.000000	11967	7874	1.000000	22008	4008	1.000000	9637584	0.001775
166866147	60994074	317409	10000.000000	12011	7728	1.000000	22036	3966	1.000000	9632816	0.002084
166873627	60972434	317482	10000.000000	11853	8050	1.000000	21689	3990	1.000000	9627994	0.002022
166845029	60997269	316850	10000.000000	12246	7726	1.000000	21627	4144	1.000000	9623168	0.001932
166891750	60974045	317548	10000.000000	11886	7900	1.000000	21445	4358	1.000000	9618336	0.002111
166848731	60996302	318529	10000.000000	11915	7963	1.000000	22006	3936	1.000000	9613492	0.001790
166874306	60981749	316526	10000.000000	12043	7964	1.000000	21969	4036	1.000000	9608688	0.001639
166875437	60988617	317848	10000.000000	11920	8018	1.000000	21879	4207	1.000000	9603923	0.001841
166867891	60982872	318181	10000.000000	11978	7804	1.000000	22051	4095	1.000000	9599031	0.002222
166846200	60997052	319049	10000.000000	11878	8086	1.000000	21491	4198	1.000000	9594289	0.001725
166863473	60979803	318313	10000.000000	11600	8111	1.000000	21521	4365	1.000000	9589403	0.001750
166914905	60975134	317090	10000.000000	12041	7846	1.000000	21090	4462	1.000000	9584616	0.001844
166871896	60983954	318289	10000.000000	12234	7678	1.000000	21782	4064	1.000000	9579825	0.001810
166885281	60985587	316203	10000.000000	12060	7730	1.000000	21761	4050	1.000000	9575042	0.001791
166862957	60979041	317752	10000.000000	11957	7769	1.000000	22031	3921	1.000000	9570293	0.001959
166835012	61005484	317540	10000.000000	11861	7884	1.000000	21905	4124	1.000000	9565508	0.002040
166880390	60976900	317498	10000.000000	11775	7960	1.000000	21567	4205	1.000000	9560733	0.002157
166898881	60975990	317677	10000.000000	11762	7938	1.000000	21680	4202	1.000000	9555823	0.002649
166840491	60996928	317975	10000.000000	11786	7963	1.000000	21855	4079	1.000000	9551141	0.003060
166871364	60981499	317689	10000.000000	11929	7998	1.000000	21778	4132	1.000000	9546333	0.002851
166876078	60988057	318500	10000.000000	11992	8009	1.000000	21643	4338	1.000000	9541626	0.002789
166872184	60970993	317466	10000.000000	11811	7807	1.000000	21854	4033	1.000000	9536841	0.002336
166842862	60993267	317557	10000.000000	12217	7592	1.000000	21920	4134	1.000000	9532161	0.002106
166849407	60990834	317404	10000.000000	11995	7995	1.000000	22117	3976	1.000000	9527445	0.002110
166907879	60956220	317305	10000.000000	11725	8126	1.000000	21622	4156	1.000000	9522610	0.001574
166866213	60989934	317792	10000.000000	11801	8086	1.000000	21738	4103	1.000000	9517751	0.001607
npatches	nstrain	runtime	dt	init_x	init_y	init_y_blood	init_z	init_S	beta0	beta1	beta2	beta3	mean_beta	B	d	delta	delta_blood	b[0]	mut	m	CTL	c	g	epsilon	k	het	lambda	rho	omega	x_max	patch.dyna	DELTA	A	VA
10000	1	100.000000	0.001000	21900	9499	5000000	0.001000	10000000	14.424678	14.039108	18.114399	14.074698	13	800000000	0.010000	1.000000	432.000000	80000	0.000050	0.004800	1	0.001000	1.000000	2.500000	4.000000	0.500000	0.000000	0.000000	0.000000	31872	0	10.000000	7.000000	1.000000
sus	inf	inf_blood	z	x[0]	y[0][0]	z[0]	x[1]	y[1][0]	z[1]	S[0]	synchrony
219000000	94990000	5000000	10.000000	21900	9499	0.001000	21900	9499	0.001000	10000000	0.000000
184417397	42370614	220353	10000.000000	16202	4966	1.000000	16709	4862	1.000000	9995079	0.000000
191384503	44115455	229186	10000.000000	16270	5448	1.000000	16570	5262	1.000000	9990112	0.000000
191069863	44216277	230170	10000.000000	16218	5280	1.000000	16361	5462	1.000000	9985052	0.000000
190978839	44220838	229732	10000.000000	15981	5557	1.000000	16226	5296	1.000000	9979949	0.000000
190969663	44228021	231164	10000.000000	16075	5560	1.000000	16588	5350	1.000000	9974915	0.000000
190974889	44233993	231171	10000.000000	15970	5421	1.000000	16539	5291	1.000000	9969936	0.000000
190969067	44218763	229772	10000.000000	16038	5525	1.000000	16649	5147	1.000000	9965006	0.000000
190944542	44233923	230548	10000.000000	16358	5126	1.000000	16503	5330	1.000000	9959938	0.000000
190969473	44218746	230748	10000.000000	15970	5494	1.000000	16267	5407	1.000000	9955039	0.000000
190956174	44225483	230114	10000.000000	15973	5444	1.000000	16658	5161	1.000000	9950098	0.000000
190971489	44240568	229705	10000.000000	16034	5454	1.000000	16657	5179	1.000000	9945199	0.000000
190981498	44225111	230545	10000.000000	16317	5261	1.000000	16575	5222	1.000000	9940227	0.000000
190943078	44240082	230511	10000.000000	16347	5401	1.000000	16717	5118	1.000000	9935277	0.000000
190962287	44223601	230253	10000.000000	16135	5350	1.000000	16766	5116	1.000000	9930357	0.000000
190940173	44235607	230926	10000.000000	16260	5396	1.000000	16775	5267	1.000000	9925367	0.000000
190971639	44223307	229766	10000.000000	16039	5274	1.000000	16644	5192	1.000000	9920374	0.000000
190968855	44217948	229747	10000.000000	16335	5299	1.000000	16397	5289	1.000000	9915434	0.000000
190970283	44217384	230754	10000.000000	16344	5243	1.000000	16556	5315	1.000000	9910465	0.000000
190984960	44215284	230051	10000.000000	16055	5423	1.000000	16402	5286	1.000000	9905470	0.000000
191036762	44195548	230680	10000.000000	16100	5389	1.000000	16609	5272	1.000000	9900415	0.000000
190973425	44224278	230466	10000.000000	15917	5566	1.000000	16142	5477	1.000000	9895374	0.000000
190976090	44226843	230898	10000.000000	16175	5383	1.000000	16777	5319	1.000000	9890398	0.000000
190971076	44244391	230078	10000.000000	16147	5331	1.000000	16258	5354	1.000000	9885494	0.000000
190998332	44220847	230949	10000.000000	16218	5397	1.000000	16798	5108	1.000000	9880674	0.000000
190999092	44233244	230806	10000.000000	16117	5435	1.000000	16479	5310	1.000000	9875807	0.000000
190953936	44246184	230353	10000.000000	16069	5379	1.000000	16657	5240	1.000000	9870928	0.000000
190975285	44235973	230414	10000.000000	16253	5332	1.000000	16864	5290	1.000000	9866023	0.000000
190962584	44231970	230045	10000.000000	16181	5545	1.000000	16580	5214	1.000000	9861067	0.000000
190964054	44233506	230720	10000.000000	16290	5236	1.000000	16352	5288	1.000000	9856026	0.000000
190977702	44219608	230128	10000.000000	16059	5426	1.000000	16321	5507	1.000000	9851233	0.000000
190964312	44227036	230089	10000.000000	16212	5356	1.000000	16543	5361	1.000000	9846128	0.000000
190983924	44211664	230856	10000.000000	16070	5504	1.000000	16186	5348	1.000000	9841344	0.000000
190980023	44225549	231190	10000.000000	16111	5401	1.000000	16690	5087	1.000000	9836428	0.000000
190978308	44221958	231039	10000.000000	16178	5407	1.000000	16259	5415	1.000000	9831587	0.000000
190961358	44239890	229923	10000.000000	16050	5475	1.000000	16729	5282	1.000000	9826709	0.000000
191024327	44212608	230703	10000.000000	16155	5505	1.000000	16716	5098	1.000000	9821750	0.000000
190958987	44248436	230196	10000.000000	16209	5446	1.000000	16371	5469	1.000000	9816944	0.000000
190982850	44216776	229962	10000.000000	15904	5426	1.000000	16425	5343	1.000000	9812027	0.000000
190953041	44224488	230356	10000.000000	16061	5442	1.000000	16661	5216	1.000000	9807144	0.000000
190994728	44219049	230711	10000.000000	16212	5486	1.000000	16506	5315	1.000000	9802153	-1.#IND00
190950198	44248107	230467	10000.000000	16374	5164	1.000000	17067	5065	1.000000	9797332	0.003200
190943214	44225460	229750	10000.000000	15931	5474	1.000000	16491	5357	1.000000	9792469	0.002185
190942229	44244273	230751	10000.000000	15887	5432	1.000000	16531	5377	1.000000	9787574	0.004792
190974547	44220645	231195	10000.000000	16294	5468	1.000000	16354	5591	1.000000	9782769	0.004255
190953912	44245241	229759	10000.000000	15974	5475	1.000000	16780	5224	1.000000	9777787	0.003530
190963943	44224237	230472	10000.000000	16391	5147	1.000000	16784	4964	1.000000	9772760	0.001633
190978302	44239577	230364	10000.000000	16049	5493	1.000000	16288	5622	1.000000	9767844	0.001614
190983951	44228334	230747	10000.000000	15987	5539	1.000000	16714	5179	1.000000	9762922	0.007637
190967747	44238330	230153	10000.000000	15749	5635	1.000000	16248	5508	1.000000	9758011	0.004480
190981432	44220078	229768	10000.000000	16368	5252	1.000000	16859	5391	1.000000	9753106	0.002713
191002302	44228370	230608	10000.000000	15882	5595	1.000000	16440	5414	1.000000	9748300	0.002054
190969906	44242806	230105	10000.000000	16276	5399	1.000000	16539	5294	1.000000	9743378	0.001155
190985182	44218726	229890	10000.000000	16356	5168	1.000000	16667	5251	1.000000	9738431	0.001102
190962259	44220389	231060	10000.000000	16227	5402	1.000000	16453	5483	1.000000	9733594	0.001593
190973596	44217421	229757	10000.000000	16364	5340	1.000000	16965	5166	1.000000	9728687	0.002230
190951619	44238208	230202	10000.000000	16026	5466	1.000000	16351	5232	1.000000	9723837	0.002974
190969066	44223924	230703	10000.000000	15775	5402	1.000000	16949	5064	1.000000	9718870	0.003451
190974240	44227584	230631	10000.000000	16277	5214	1.000000	16801	5202	1.000000	9713939	0.003503
190972595	44212089	230642	10000.000000	16439	5148	1.000000	16314	5331	1.000000	9708983	0.003455
190975397	44236897	230394	10000.000000	16084	5466	1.000000	16786	5041	1.000000	9704149	0.003413
190960420	44233719	231133	10000.000000	15911	5280	1.000000	16399	5429	1.000000	9699205	0.004164
190958877	44243541	230543	10000.000000	15850	5578	1.000000	16317	5426	1.000000	9694355	0.003950
190967375	44234907	230072	10000.000000	16209	5402	1.000000	16437	5287	1.000000	9689388	0.004051
190992125	44219835	230741	10000.000000	15771	5737	1.000000	16326	5340	1.000000	9684589	0.004097
190956676	44245753	230447	10000.000000	16361	5217	1.000000	16518	5293	1.000000	9679733	0.004514
190947009	44247292	230872	10000.000000	16205	5411	1.000000	16637	5199	1.000000	9674903	0.005473
190991394	44233427	231333	10000.000000	15998	5505	1.000000	16639	5268	1.000000	9670053	0.004270
191001991	44214170	230460	10000.000000	16031	5586	1.000000	16699	5118	1.000000	9665131	0.004231
190955392	44238643	230992	10000.000000	16069	5576	1.000000	16331	5254	1.000000	9660305	0.004908
190966057	44239139	230504	10000.000000	16065	5479	1.000000	16742	5175	1.000000	9655406	0.004750
190993547	44220564	229361	10000.000000	15857	5394	1.000000	16638	5129	1.000000	9650444	0.004391
190977086	44228458	230333	10000.000000	15807	5441	1.000000	16584	5323	1.000000	9645600	0.004312
190952551	44241743	230324	10000.000000	16101	5445	1.000000	16576	5212	1.000000	9640811	0.004158
190948061	44241148	229956	10000.000000	16360	5197	1.000000	16649	5057	1.000000	9635948	0.004151
190996771	44227603	230319	10000.000000	16430	5340	1.000000	16409	5445	1.000000	9631095	0.004084
191012588	44209294	230056	10000.000000	16170	5324	1.000000	16609	5311	1.000000	9626330	0.003681
190997839	44221607	229604	10000.000000	15940	5726	1.000000	16579	5205	1.000000	9621406	0.004428
190941489	44235817	230969	10000.000000	16196	5396	1.000000	16670	5251	1.000000	9616561	0.002807
190948597	44234708	230675	10000.000000	15768	5761	1.000000	16715	5060	1.000000	9611756	0.002720
190965391	44249135	230092	10000.000000	16045	5330	1.000000	16638	5275	1.000000	9607048	0.002765
190966811	44238685	230531	10000.000000	16353	5248	1.000000	16461	5253	1.000000	9602268	0.002504
190980305	44226303	230743	10000.000000	16026	5410	1.000000	16598	5301	1.000000	9597450	0.002104
190979749	44227876	230369	10000.000000	16083	5495	1.000000	16252	5563	1.000000	9592620	0.002232
190947121	44248217	230730	10000.000000	16609	5173	1.000000	16206	5547	1.000000	9587876	0.002299
190977549	44217181	229651	10000.000000	16368	5370	1.000000	16505	5117	1.000000	9583184	0.002464
190958782	44223145	229822	10000.000000	16004	5526	1.000000	16711	5104	1.000000	9578414	0.002431
190963246	44229207	230642	10000.000000	16261	5329	1.000000	16778	5287	1.000000	9573710	0.002390
190989552	44206640	229648	10000.000000	16113	5631	1.000000	16462	5286	1.000000	9569011	0.002185
190978182	44232184	230391	10000.000000	16076	5392	1.000000	16522	5353	1.000000	9564228	0.001985
190983420	44217218	229293	10000.000000	15993	5459	1.000000	16524	5268	1.000000	9559468	0.001842
190959465	44234100	230697	10000.000000	16182	5376	1.000000	16633	5146	1.000000	9554545	0.001824
190965292	44236368	229790	10000.000000	16290	5248	1.000000	16535	5451	1.000000	9549691	0.000575
190968314	44230889	230250	10000.000000	16064	5573	1.000000	16626	5264	1.000000	9544892	0.000152
190960033	44238069	230106	10000.000000	15930	5376	1.000000	16874	5075	1.000000	9540183	-0.000426
190969936	44228857	231106	10000.000000	15853	5665	1.000000	16318	5385	1.000000	9535398	-0.000425
190985253	44225610	230070	10000.000000	16130	5311	1.000000	16679	5287	1.000000	9530584	-0.000484
190937065	44241181	230344	10000.000000	15989	5548	1.000000	16734	5173	1.000000	9525849	-0.000138
190977559	44222379	230037	10000.000000	16555	5107	1.000000	16741	5287	1.000000	9521251	0.000510
190981028	44222580	229494	10000.000000	15846	5525	1.000000	16633	5215	1.000000	9516562	0.000264
npatches	nstrain	runtime	dt	init_x	init_y	init_y_blood	init_z	init_S	beta0	beta1	beta2	beta3	mean_beta	B	d	delta	delta_blood	b[0]	mut	m	CTL	c	g	epsilon	k	het	lambda	rho	omega	x_max	patch.dyna	DELTA	A	VA
10000	1	100.000000	0.001000	21900	9499	5000000	0.001000	10000000	15.563179	9.403250	12.643585	11.005656	13	800000000	0.010000	1.000000	432.000000	80000	0.000050	0.004800	1	0.001000	1.000000	2.500000	5.000000	0.500000	0.000000	0.000000	0.000000	31872	0	10.000000	7.000000	1.000000
sus	inf	inf_blood	z	x[0]	y[0][0]	z[0]	x[1]	y[1][0]	z[1]	S[0]	synchrony
219000000	94990000	5000000	10.000000	21900	9499	0.001000	21900	9499	0.001000	10000000	0.000000
206197016	29677559	154477	10000.000000	17612	3742	1.000000	24933	1369	1.000000	9995024	0.000000
214131541	31867269	165556	10000.000000	16890	4733	1.000000	27669	1220	1.000000	9990008	0.000000
213823083	31948975	166764	10000.000000	17270	4462	1.000000	27894	1384	1.000000	9985114	0.000000
213715950	31975369	166816	10000.000000	17047	4392	1.000000	26774	1522	1.000000	9980241	0.000000
213745896	31936653	166236	10000.000000	16866	4395	1.000000	27120	1507	1.000000	9975222	0.000000
213720209	31951818	166689	10000.000000	16844	4477	1.000000	26695	1671	1.000000	9970247	0.000000
213771961	31929195	166494	10000.000000	17109	4521	1.000000	26893	1553	1.000000	9965208	0.000000
213750736	31936997	165144	10000.000000	17262	4509	1.000000	26967	1486	1.000000	9960233	0.000000
213758671	31939302	166337	10000.000000	16865	4561	1.000000	26883	1569	1.000000	9955290	0.000000
213727951	31925876	166444	10000.000000	17082	4415	1.000000	27096	1592	1.000000	9950262	0.000000
213746677	31937000	166783	10000.000000	16981	4370	1.000000	27069	1489	1.000000	9945327	0.000000
213756156	31938483	165978	10000.000000	17170	4461	1.000000	27444	1312	1.000000	9940327	0.000000
213740508	31957445	166374	10000.000000	17049	4413	1.000000	27350	1442	1.000000	9935279	0.000000
213710749	31940302	166414	10000.000000	17168	4476	1.000000	27146	1477	1.000000	9930144	0.000000
213770423	31916529	166789	10000.000000	16574	4747	1.000000	27224	1443	1.000000	9925158	0.000000
213729305	31929593	165447	10000.000000	16882	4599	1.000000	27373	1403	1.000000	9920146	0.000000
213764511	31923856	167068	10000.000000	16854	4421	1.000000	27105	1454	1.000000	9915040	0.000000
213748078	31947807	167009	10000.000000	17118	4447	1.000000	27447	1423	1.000000	9910044	0.000000
213725665	31951159	167001	10000.000000	16926	4463	1.000000	27087	1599	1.000000	9905072	0.000000
213737845	31935654	166418	10000.000000	17247	4461	1.000000	26580	1563	1.000000	9900052	0.000000
213786911	31921694	166510	10000.000000	17281	4466	1.000000	27187	1594	1.000000	9894959	0.000000
213742788	31947995	166039	10000.000000	17016	4293	1.000000	27302	1385	1.000000	9889994	0.000000
213728003	31943879	165710	10000.000000	16933	4590	1.000000	27112	1573	1.000000	9885124	0.000000
213759581	31940565	167154	10000.000000	16845	4526	1.000000	26775	1666	1.000000	9880120	0.000000
213752735	31945137	166453	10000.000000	17170	4552	1.000000	26687	1587	1.000000	9875201	0.000000
213740294	31943776	166635	10000.000000	16870	4538	1.000000	27270	1466	1.000000	9870284	0.000000
213750156	31936887	166007	10000.000000	17125	4584	1.000000	27264	1382	1.000000	9865231	0.000000
213754542	31927518	166246	10000.000000	17188	4216	1.000000	27234	1426	1.000000	9860325	0.000000
213714896	31945253	166383	10000.000000	17146	4463	1.000000	26868	1645	1.000000	9855424	0.000000
213754949	31939816	166292	10000.000000	17189	4499	1.000000	27154	1319	1.000000	9850410	0.000000
213749533	31938079	166536	10000.000000	16841	4505	1.000000	27188	1581	1.000000	9845597	0.000000
213752077	31939650	166284	10000.000000	16906	4557	1.000000	27447	1293	1.000000	9840754	0.000000
213734491	31936381	166903	10000.000000	17293	4395	1.000000	27050	1448	1.000000	9835913	0.000000
213752633	31938902	166068	10000.000000	17254	4373	1.000000	26708	1568	1.000000	9831032	0.000000
213714505	31961057	165482	10000.000000	17220	4381	1.000000	26845	1544	1.000000	9826155	0.000000
213742952	31959340	167049	10000.000000	17332	4228	1.000000	26814	1563	1.000000	9821227	0.000000
213708533	31943195	166205	10000.000000	17167	4402	1.000000	27011	1508	1.000000	9816275	0.000000
213741677	31932829	166566	10000.000000	16993	4482	1.000000	26969	1559	1.000000	9811376	0.000000
213717653	31958818	166077	10000.000000	17315	4352	1.000000	26744	1558	1.000000	9806471	0.000000
213738231	31947661	166691	10000.000000	16948	4600	1.000000	27151	1578	1.000000	9801466	-1.#IND00
213759344	31921088	166324	10000.000000	17472	4330	1.000000	27142	1453	1.000000	9796649	0.012800
213746129	31946338	166334	10000.000000	17548	4122	1.000000	27242	1366	1.000000	9791736	0.000681
213714586	31937220	166389	10000.000000	17077	4460	1.000000	26498	1712	1.000000	9786894	0.000381
213774131	31929233	166198	10000.000000	17241	4296	1.000000	26892	1478	1.000000	9782079	0.002652
213757384	31936930	166013	10000.000000	16605	4649	1.000000	26679	1771	1.000000	9777366	-0.000181
213752315	31938284	165764	10000.000000	17071	4391	1.000000	26803	1598	1.000000	9772428	-0.000615
213780029	31923875	166389	10000.000000	16948	4547	1.000000	27248	1392	1.000000	9767485	0.004950
213720987	31958119	165724	10000.000000	17282	4433	1.000000	26629	1726	1.000000	9762465	0.003039
213737431	31953854	165552	10000.000000	16972	4623	1.000000	26785	1511	1.000000	9757529	0.002270
213713807	31946681	166020	10000.000000	17519	4269	1.000000	27001	1523	1.000000	9752577	0.001378
213750686	31944829	165506	10000.000000	17046	4463	1.000000	26848	1561	1.000000	9747750	0.002168
213736945	31943227	165837	10000.000000	16934	4520	1.000000	26879	1589	1.000000	9742921	0.002358
213714954	31950860	165988	10000.000000	17069	4493	1.000000	27005	1525	1.000000	9738062	0.001994
213738361	31948892	166958	10000.000000	17297	4299	1.000000	26733	1527	1.000000	9733256	0.000407
213707681	31952170	165829	10000.000000	16914	4631	1.000000	27431	1338	1.000000	9728473	0.000027
213752262	31945528	166585	10000.000000	17516	4342	1.000000	27595	1471	1.000000	9723668	0.000461
213705398	31957040	167266	10000.000000	16924	4614	1.000000	27030	1651	1.000000	9718744	0.000851
213752551	31928664	166351	10000.000000	17254	4539	1.000000	26756	1615	1.000000	9713861	0.000654
213722114	31940553	165935	10000.000000	17014	4709	1.000000	26845	1584	1.000000	9708943	-0.000800
213778772	31933549	166106	10000.000000	17169	4546	1.000000	27046	1467	1.000000	9704132	-0.000688
213762201	31936596	166571	10000.000000	16930	4415	1.000000	26592	1763	1.000000	9699196	0.000987
213761028	31944370	166247	10000.000000	17194	4375	1.000000	26910	1479	1.000000	9694524	0.000626
213704816	31950121	166037	10000.000000	16968	4612	1.000000	27159	1484	1.000000	9689740	0.000558
213753798	31935827	166361	10000.000000	16969	4550	1.000000	26982	1574	1.000000	9684754	0.000024
213743183	31934153	166714	10000.000000	16906	4566	1.000000	26829	1564	1.000000	9679989	-0.000441
213736791	31933927	166272	10000.000000	16933	4557	1.000000	27138	1500	1.000000	9675172	-0.000346
213737992	31932297	166380	10000.000000	17208	4438	1.000000	26827	1567	1.000000	9670291	0.000059
213757931	31922984	166583	10000.000000	17203	4397	1.000000	27618	1354	1.000000	9665358	0.000529
213774374	31918203	166638	10000.000000	17047	4588	1.000000	27172	1413	1.000000	9660455	0.001713
213736667	31957939	167163	10000.000000	17239	4585	1.000000	27188	1417	1.000000	9655632	0.001382
213702044	31939156	166717	10000.000000	16886	4532	1.000000	26944	1496	1.000000	9650617	0.000083
213735695	31943220	166133	10000.000000	17279	4461	1.000000	27115	1409	1.000000	9645888	-0.000731
213752408	31926101	165890	10000.000000	17472	4220	1.000000	27357	1453	1.000000	9641079	-0.000214
213745269	31941239	166420	10000.000000	16991	4406	1.000000	26641	1647	1.000000	9636259	-0.000686
213730580	31946352	166233	10000.000000	16712	4605	1.000000	26886	1490	1.000000	9631392	-0.001370
213724865	31949567	165842	10000.000000	16849	4547	1.000000	26884	1551	1.000000	9626562	-0.001413
213708993	31945605	166528	10000.000000	16777	4605	1.000000	26935	1564	1.000000	9621761	-0.001358
213712094	31948482	166028	10000.000000	17332	4419	1.000000	27117	1489	1.000000	9616876	-0.001255
213718538	31953210	166267	10000.000000	16821	4614	1.000000	26878	1667	1.000000	9612083	-0.001352
213728512	31944788	167038	10000.000000	16940	4578	1.000000	27142	1338	1.000000	9607282	-0.000282
213771802	31925829	166116	10000.000000	16829	4778	1.000000	26879	1575	1.000000	9602412	-0.000408
213765042	31937753	166813	10000.000000	17145	4359	1.000000	27222	1449	1.000000	9597523	-0.000494
213745087	31926954	165697	10000.000000	16667	4599	1.000000	26641	1577	1.000000	9592753	-0.001202
213713516	31964728	166464	10000.000000	16544	4686	1.000000	26771	1565	1.000000	9588010	-0.001091
213690695	31956595	166598	10000.000000	17446	4268	1.000000	27079	1456	1.000000	9583203	-0.001010
213743293	31935813	167020	10000.000000	16887	4506	1.000000	27229	1444	1.000000	9578522	-0.001043
213795133	31925264	166252	10000.000000	17199	4337	1.000000	27130	1493	1.000000	9573659	-0.000817
213725153	31952016	166929	10000.000000	16970	4513	1.000000	26974	1597	1.000000	9568904	-0.001157
213746460	31936262	166172	10000.000000	17022	4646	1.000000	27192	1546	1.000000	9564152	-0.001104
213734881	31954422	166871	10000.000000	16892	4549	1.000000	27232	1423	1.000000	9559396	-0.001093
213738853	31944274	166170	10000.000000	16886	4505	1.000000	27487	1327	1.000000	9554640	-0.000828
213756660	31915156	166508	10000.000000	17160	4250	1.000000	27042	1621	1.000000	9549849	-0.000968
213740810	31950907	166562	10000.000000	16899	4556	1.000000	26863	1557	1.000000	9545054	-0.001382
213756703	31925699	166441	10000.000000	17262	4406	1.000000	26879	1654	1.000000	9540195	-0.001355
213746825	31958456	166249	10000.000000	16959	4692	1.000000	26802	1556	1.000000	9535373	-0.001250
213714030	31946038	166245	10000.000000	17457	4292	1.000000	26956	1577	1.000000	9530510	-0.001261
213700361	31952489	166506	10000.000000	17088	4392	1.000000	27125	1569	1.000000	9525783	-0.001075
213733806	31953280	165967	10000.000000	16705	4551	1.000000	26912	1544	1.000000	9521074	-0.001547
213729470	31941156	166106	10000.000000	17360	4255	1.000000	26774	1653	1.000000	9516259	-0.001631
npatches	nstrain	runtime	dt	init_x	init_y	init_y_blood	init_z	init_S	beta0	beta1	beta2	beta3	mean_beta	B	d	delta	delta_blood	b[0]	mut	m	CTL	c	g	epsilon	k	het	lambda	rho	omega	x_max	patch.dyna	DELTA	A	VA
10000	1	100.000000	0.001000	21900	9499	5000000	0.001000	10000000	13.771175	16.984214	14.294506	17.889343	13	800000000	0.010000	1.000000	432.000000	80000	0.000050	0.004800	1	0.001000	1.000000	2.500000	6.000000	0.500000	0.000000	0.000000	0.000000	31872	0	10.000000	7.000000	1.000000
sus	inf	inf_blood	z	x[0]	y[0][0]	z[0]	x[1]	y[1][0]	z[1]	S[0]	synchrony
219000000	94990000	5000000	10.000000	21900	9499	0.001000	21900	9499	0.001000	10000000	0.000000
225178091	20693776	107490	10000.000000	21379	2378	1.000000	17827	3491	1.000000	9995056	0.000000
233845816	23096311	120141	10000.000000	21229	2979	1.000000	17875	3604	1.000000	9989944	0.000000
233522672	23130585	120455	10000.000000	21341	2766	1.000000	17842	3695	1.000000	9985051	0.000000
233431149	23157881	119797	10000.000000	21257	2842	1.000000	17819	3720	1.000000	9980101	0.000000
233455368	23145605	120837	10000.000000	21220	3012	1.000000	17455	3825	1.000000	9975160	0.000000
233437329	23133077	120451	10000.000000	21646	2831	1.000000	17549	3964	1.000000	9970184	0.000000
233475088	23131634	120363	10000.000000	21717	2628	1.000000	18351	3461	1.000000	9965222	0.000000
233426057	23143427	119908	10000.000000	21586	2760	1.000000	17397	3889	1.000000	9960208	0.000000
233449868	23135403	120238	10000.000000	21767	2685	1.000000	17735	3721	1.000000	9955154	0.000000
233452845	23142655	120124	10000.000000	21411	2907	1.000000	17665	3731	1.000000	9950141	0.000000
233421406	23153371	120667	10000.000000	21817	2726	1.000000	17641	3688	1.000000	9945061	0.000000
233470227	23123890	120189	10000.000000	21276	2875	1.000000	17485	3836	1.000000	9940108	0.000000
233470308	23139928	120232	10000.000000	21748	2555	1.000000	17625	3902	1.000000	9935059	0.000000
233462838	23141918	120951	10000.000000	21370	2707	1.000000	17405	3995	1.000000	9930069	0.000000
233430306	23158256	120412	10000.000000	21536	2810	1.000000	17507	3904	1.000000	9925061	0.000000
233414066	23148719	120783	10000.000000	21595	2719	1.000000	17634	3790	1.000000	9920056	0.000000
233403726	23141602	120389	10000.000000	20984	2913	1.000000	17602	3664	1.000000	9915030	0.000000
233421346	23149396	120478	10000.000000	21346	2829	1.000000	17278	3865	1.000000	9910104	0.000000
233432752	23136430	119847	10000.000000	22083	2582	1.000000	17373	3877	1.000000	9905149	0.000000
233480149	23139324	120234	10000.000000	21513	2694	1.000000	17996	3672	1.000000	9900179	0.000000
233397721	23158476	120969	10000.000000	21639	2768	1.000000	17371	4012	1.000000	9895273	0.000000
233447120	23129304	120781	10000.000000	21526	2869	1.000000	17853	3711	1.000000	9890331	0.000000
233453561	23134298	120928	10000.000000	21653	2741	1.000000	17599	3893	1.000000	9885458	0.000000
233387670	23176287	120799	10000.000000	21554	2712	1.000000	17678	3771	1.000000	9880480	0.000000
233450152	23137899	120616	10000.000000	21649	2677	1.000000	17449	3836	1.000000	9875492	0.000000
233460165	23136197	121375	10000.000000	21446	2676	1.000000	17765	3688	1.000000	9870550	0.000000
233422982	23151870	120600	10000.000000	21799	2661	1.000000	17490	3860	1.000000	9865654	0.000000
233406347	23131047	120580	10000.000000	21432	2752	1.000000	17693	3907	1.000000	9860700	0.000000
233469045	23131955	119975	10000.000000	21479	2780	1.000000	17772	3824	1.000000	9855755	0.000000
233465762	23130701	120592	10000.000000	21468	2824	1.000000	17635	3672	1.000000	9850835	0.000000
233471860	23145974	120893	10000.000000	21497	2754	1.000000	17219	3963	1.000000	9845887	0.000000
233406652	23148381	120742	10000.000000	21499	2854	1.000000	17712	3747	1.000000	9840930	0.000000
233427024	23153863	119947	10000.000000	21485	2930	1.000000	17269	4086	1.000000	9835972	0.000000
233464433	23138296	120644	10000.000000	21322	2931	1.000000	17395	3945	1.000000	9831095	0.000000
233456108	23146026	120452	10000.000000	21627	2705	1.000000	17507	4041	1.000000	9826091	0.000000
233417419	23150658	120504	10000.000000	21863	2624	1.000000	17485	3937	1.000000	9821222	0.000000
233460901	23131643	120093	10000.000000	21303	2891	1.000000	17736	3740	1.000000	9816204	0.000000
233443068	23133083	120667	10000.000000	21767	2764	1.000000	17488	3888	1.000000	9811363	0.000000
233388217	23153648	120110	10000.000000	21362	2950	1.000000	17385	3959	1.000000	9806537	0.000000
233421166	23147158	120875	10000.000000	21827	2778	1.000000	17503	3712	1.000000	9801605	-1.#IND00
233419423	23150997	120509	10000.000000	21397	2744	1.000000	17443	3910	1.000000	9796739	0.000000
233458361	23135978	120646	10000.000000	21136	2944	1.000000	17734	3868	1.000000	9791779	0.001024
233475391	23129937	120715	10000.000000	21610	2789	1.000000	17716	3736	1.000000	9786884	-0.001911
233428703	23142085	120726	10000.000000	21318	2912	1.000000	17849	3784	1.000000	9782072	-0.004311
233445283	23146078	120045	10000.000000	21726	2791	1.000000	17823	3744	1.000000	9777146	-0.002138
233457662	23134066	120779	10000.000000	21008	2872	1.000000	17483	3991	1.000000	9772254	-0.002621
233448752	23140005	120616	10000.000000	21868	2787	1.000000	17518	3878	1.000000	9767511	-0.001208
233460259	23133752	119898	10000.000000	21435	2769	1.000000	17361	3937	1.000000	9762559	-0.004311
233401917	23159137	120545	10000.000000	21658	2902	1.000000	17265	3863	1.000000	9757698	-0.003452
233455121	23131441	120699	10000.000000	21530	2808	1.000000	17809	3762	1.000000	9752793	0.000444
233430390	23151762	120926	10000.000000	21336	2926	1.000000	17361	3860	1.000000	9747975	-0.000917
233441928	23150168	120151	10000.000000	21607	2764	1.000000	17765	3681	1.000000	9743057	-0.001085
233448666	23128896	120142	10000.000000	21454	2754	1.000000	17285	4132	1.000000	9738252	-0.000621
233418089	23156372	121282	10000.000000	21522	2735	1.000000	17863	3679	1.000000	9733433	0.000466
233394353	23151754	119891	10000.000000	21376	2839	1.000000	17671	3720	1.000000	9728549	0.000374
233479830	23130919	120091	10000.000000	21549	2696	1.000000	17538	3849	1.000000	9723610	0.003541
233452562	23147668	120811	10000.000000	21963	2704	1.000000	17613	3938	1.000000	9718766	0.003381
233388205	23157891	120317	10000.000000	21549	2695	1.000000	17334	3836	1.000000	9713921	0.003736
233418949	23145694	120289	10000.000000	21672	2761	1.000000	17588	3867	1.000000	9708967	0.003086
233391110	23157407	121156	10000.000000	21621	2662	1.000000	17803	3681	1.000000	9704169	-0.000441
233433373	23154067	119932	10000.000000	21661	2562	1.000000	17809	3827	1.000000	9699409	-0.002098
233430562	23139463	120417	10000.000000	21658	2849	1.000000	17490	3951	1.000000	9694570	-0.001919
233437133	23159905	120437	10000.000000	21735	2752	1.000000	17790	3846	1.000000	9689716	-0.001306
233443535	23145927	120798	10000.000000	21324	2821	1.000000	17584	3798	1.000000	9684833	-0.001713
233473045	23126260	120289	10000.000000	21511	2633	1.000000	17782	3693	1.000000	9679933	-0.000770
233426747	23149383	120736	10000.000000	21852	2678	1.000000	17407	4142	1.000000	9675066	-0.000626
233469551	23133887	120504	10000.000000	21798	2568	1.000000	17759	3776	1.000000	9670298	-0.000087
233441645	23135028	120463	10000.000000	21525	2897	1.000000	17448	3741	1.000000	9665471	-0.000399
233398599	23158360	120335	10000.000000	21652	2636	1.000000	17469	3889	1.000000	9660687	-0.000447
233455109	23139797	120726	10000.000000	21727	2731	1.000000	18051	3571	1.000000	9655885	-0.000540
233454003	23143624	120378	10000.000000	21838	2656	1.000000	17712	3828	1.000000	9651016	-0.000772
233427376	23139388	120261	10000.000000	21467	2743	1.000000	17243	3914	1.000000	9646302	0.000099
233453749	23140155	120214	10000.000000	21143	2929	1.000000	17267	3941	1.000000	9641556	0.000174
233464243	23125986	120496	10000.000000	21781	2700	1.000000	17613	3839	1.000000	9636815	0.000440
233409944	23162878	121255	10000.000000	21784	2669	1.000000	17518	4033	1.000000	9632035	0.000527
233426814	23147147	120577	10000.000000	21670	2693	1.000000	17751	3622	1.000000	9627231	0.001833
233460838	23137985	120446	10000.000000	20952	2987	1.000000	17346	4010	1.000000	9622562	0.001780
233427339	23150128	120610	10000.000000	21433	2687	1.000000	17435	3777	1.000000	9617880	0.000689
233400007	23136730	119943	10000.000000	22022	2727	1.000000	17444	3880	1.000000	9613123	0.000754
233427146	23149132	120889	10000.000000	21148	2857	1.000000	17733	3784	1.000000	9608332	0.000684
233431861	23146014	120900	10000.000000	21895	2652	1.000000	17638	3627	1.000000	9603563	0.000941
233448390	23137891	121036	10000.000000	21686	2788	1.000000	17575	3977	1.000000	9598748	0.001102
233449053	23130407	119951	10000.000000	21162	2953	1.000000	17853	3775	1.000000	9593945	0.001021
233418499	23156296	120505	10000.000000	21309	2812	1.000000	17775	3861	1.000000	9589218	0.000716
233374676	23161811	120393	10000.000000	21425	2815	1.000000	17411	3983	1.000000	9584392	0.001124
233399593	23145504	120992	10000.000000	21452	2842	1.000000	17650	3773	1.000000	9579656	0.001330
233447581	23127561	120211	10000.000000	21550	2746	1.000000	17718	3809	1.000000	9574920	0.001333
233437134	23142379	120214	10000.000000	21724	2792	1.000000	17328	3880	1.000000	9570103	0.001014
233464403	23148702	120740	10000.000000	21623	2770	1.000000	17765	3797	1.000000	9565322	0.000944
233435657	23133892	120807	10000.000000	21320	2615	1.000000	17878	3644	1.000000	9560618	0.000917
233430273	23149727	120700	10000.000000	21565	2791	1.000000	17684	3792	1.000000	9555701	0.000888
233398878	23147516	120267	10000.000000	21545	2889	1.000000	17604	3866	1.000000	9550900	0.000638
233403044	23161239	120306	10000.000000	21291	2912	1.000000	17657	3844	1.000000	9546114	0.000665
233421372	23140345	120942	10000.000000	21455	2837	1.000000	17580	3737	1.000000	9541390	0.000878
233474299	23123369	120717	10000.000000	21080	3024	1.000000	17365	3945	1.000000	9536600	0.000867
233472866	23142921	120071	10000.000000	21601	2669	1.000000	17970	3666	1.000000	9531826	0.000210
233438909	23140820	120586	10000.000000	21343	2901	1.000000	17786	3726	1.000000	9527084	0.000442
233453061	23144039	120916	10000.000000	21647	2601	1.000000	17284	3951	1.000000	9522271	0.000481
233454972	23136722	120548	10000.000000	21328	2829	1.000000	17849	3760	1.000000	9517494	0.000512
npatches	nstrain	runtime	dt	init_x	init_y	init_y_blood	init_z	init_S	beta0	beta1	beta2	beta3	mean_beta	B	d	delta	delta_blood	b[0]	mut	m	CTL	c	g	epsilon	k	het	lambda	rho	omega	x_max	patch.dyna	DELTA	A	VA
10000	1	100.000000	0.001000	21900	9499	5000000	0.001000	10000000	13.210858	10.913229	8.269307	19.302850	13	800000000	0.010000	1.000000	432.000000	80000	0.000050	0.004800	1	0.001000	1.000000	2.500000	7.000000	0.500000	0.000000	0.000000	0.000000	31872	0	10.000000	7.000000	1.000000
sus	inf	inf_blood	z	x[0]	y[0][0]	z[0]	x[1]	y[1][0]	z[1]	S[0]	synchrony
219000000	94990000	5000000	10.000000	21900	9499	0.001000	21900	9499	0.001000	10000000	0.000000
242346859	14055244	72993	10000.000000	23991	1349	1.000000	26523	728	1.000000	9995001	0.000000
252092170	16391924	85455	10000.000000	25697	1544	1.000000	29280	634	1.000000	9989994	0.000000
251761184	16400262	85275	10000.000000	24868	1676	1.000000	29045	640	1.000000	9985040	0.000000
251703027	16408385	85515	10000.000000	25133	1732	1.000000	28983	739	1.000000	9980136	0.000000
251655168	16419763	85490	10000.000000	24729	1784	1.000000	28972	678	1.000000	9975128	0.000000
251670108	16409065	85753	10000.000000	24864	1754	1.000000	29029	733	1.000000	9970113	0.000000
251702874	16410293	85286	10000.000000	24583	1855	1.000000	29156	645	1.000000	9965228	0.000000
251702452	16411256	86037	10000.000000	24742	1823	1.000000	28881	874	1.000000	9960357	0.000000
251624605	16422228	85400	10000.000000	24194	1955	1.000000	28620	752	1.000000	9955420	0.000000
251660167	16425248	85440	10000.000000	24697	1727	1.000000	29089	791	1.000000	9950437	0.000000
251619985	16430362	85044	10000.000000	25135	1777	1.000000	28873	765	1.000000	9945500	0.000000
251673607	16420209	85281	10000.000000	24463	1899	1.000000	28947	701	1.000000	9940625	0.000000
251614572	16434067	84867	10000.000000	24775	1624	1.000000	29033	696	1.000000	9935785	0.000000
251658847	16421320	85801	10000.000000	24633	1640	1.000000	29235	704	1.000000	9930644	0.000000
251671177	16422955	85818	10000.000000	24433	1738	1.000000	29445	552	1.000000	9925870	0.000000
251668775	16429634	85393	10000.000000	25019	1674	1.000000	29123	744	1.000000	9920947	0.000000
251677080	16418408	85490	10000.000000	24739	1844	1.000000	29301	597	1.000000	9915993	0.000000
251671747	16419675	85432	10000.000000	24914	1722	1.000000	29425	622	1.000000	9910964	0.000000
251701433	16412421	85733	10000.000000	25139	1504	1.000000	29127	691	1.000000	9905950	0.000000
251664400	16421622	85741	10000.000000	24897	1757	1.000000	29458	614	1.000000	9901048	0.000000
251645825	16426829	85505	10000.000000	24385	1890	1.000000	29195	732	1.000000	9896233	0.000000
251669391	16423370	85626	10000.000000	24395	1732	1.000000	28699	795	1.000000	9891331	0.000000
251622378	16433770	85967	10000.000000	24965	1612	1.000000	28748	826	1.000000	9886240	0.000000
251666300	16419062	85214	10000.000000	24663	1858	1.000000	28356	932	1.000000	9881370	0.000000
251653544	16434215	85462	10000.000000	24797	1717	1.000000	28677	820	1.000000	9876336	0.000000
251669234	16420040	85660	10000.000000	25123	1696	1.000000	28990	726	1.000000	9871472	0.000000
251654332	16422150	85889	10000.000000	24787	1879	1.000000	29121	717	1.000000	9866439	0.000000
251626010	16437530	85886	10000.000000	24469	1857	1.000000	28606	816	1.000000	9861503	0.000000
251643157	16433912	85367	10000.000000	24623	1795	1.000000	29086	653	1.000000	9856635	0.000000
251679938	16417185	85632	10000.000000	24814	1718	1.000000	28783	819	1.000000	9851558	0.000000
251716381	16399288	85512	10000.000000	24881	1789	1.000000	28774	781	1.000000	9846572	0.000000
251665263	16434002	85398	10000.000000	24535	1688	1.000000	29141	688	1.000000	9841641	0.000000
251627891	16426127	85875	10000.000000	24709	1846	1.000000	29115	653	1.000000	9836620	0.000000
251659688	16425110	85957	10000.000000	24645	1741	1.000000	29198	609	1.000000	9831687	0.000000
251646568	16434693	85614	10000.000000	24444	1775	1.000000	28689	803	1.000000	9826805	0.000000
251656420	16424598	84883	10000.000000	25293	1665	1.000000	29148	676	1.000000	9821881	0.000000
251655860	16426411	85720	10000.000000	25226	1568	1.000000	28652	849	1.000000	9817032	0.000000
251650035	16425255	85677	10000.000000	24860	1740	1.000000	28589	805	1.000000	9812215	0.000000
251688823	16419071	85023	10000.000000	24861	1669	1.000000	29022	677	1.000000	9807315	0.000000
251672012	16412347	85092	10000.000000	25160	1693	1.000000	28901	790	1.000000	9802468	-1.#IND00
251657523	16438599	85554	10000.000000	24644	1815	1.000000	29067	696	1.000000	9797567	-0.000000
251635546	16424321	85502	10000.000000	25103	1646	1.000000	28783	712	1.000000	9792687	0.008601
251691503	16406903	85396	10000.000000	24676	1844	1.000000	29178	686	1.000000	9787842	0.002862
251691061	16406311	85662	10000.000000	24619	1704	1.000000	28888	755	1.000000	9783009	0.002929
251682776	16411653	85540	10000.000000	24595	1729	1.000000	29099	725	1.000000	9778009	-0.001727
251644680	16425786	85543	10000.000000	24827	1735	1.000000	29048	659	1.000000	9773046	-0.000809
251681091	16420891	85714	10000.000000	25133	1686	1.000000	29163	681	1.000000	9768238	0.000571
251653155	16423662	85575	10000.000000	24759	1765	1.000000	28960	836	1.000000	9763391	-0.000391
251663090	16419249	85272	10000.000000	24575	1900	1.000000	29208	719	1.000000	9758533	-0.000068
251617097	16427972	85520	10000.000000	24745	1761	1.000000	29107	787	1.000000	9753632	-0.000999
251653727	16431138	86312	10000.000000	24570	1649	1.000000	29259	634	1.000000	9748835	0.000595
251655259	16422491	85241	10000.000000	24919	1601	1.000000	29330	687	1.000000	9743961	0.000326
251646281	16420421	85612	10000.000000	25095	1662	1.000000	28748	832	1.000000	9739036	-0.002048
251683473	16418579	85540	10000.000000	24132	1978	1.000000	28946	701	1.000000	9734209	-0.000568
251690313	16413686	85226	10000.000000	24195	1843	1.000000	29613	564	1.000000	9729278	-0.000360
251658965	16424253	85385	10000.000000	24588	1727	1.000000	29492	709	1.000000	9724404	-0.001715
251649709	16418073	85592	10000.000000	24684	1817	1.000000	29069	688	1.000000	9719370	-0.001294
251694230	16402827	85443	10000.000000	24649	1776	1.000000	29464	645	1.000000	9714544	-0.001476
251680043	16431417	85666	10000.000000	24556	1767	1.000000	28606	899	1.000000	9709624	0.000437
251673966	16413161	85601	10000.000000	24750	1733	1.000000	28847	807	1.000000	9704905	0.000262
251663250	16426396	85823	10000.000000	24196	1818	1.000000	28794	714	1.000000	9699942	0.000078
251703671	16403171	85091	10000.000000	25376	1681	1.000000	29382	583	1.000000	9695059	0.001730
251655169	16408479	86179	10000.000000	24858	1771	1.000000	29076	597	1.000000	9690226	0.001261
251686162	16416187	85286	10000.000000	24037	1803	1.000000	28743	865	1.000000	9685499	0.001159
251698018	16421188	85852	10000.000000	24492	1837	1.000000	29030	672	1.000000	9680857	0.001287
251649953	16419526	85440	10000.000000	25293	1548	1.000000	29015	765	1.000000	9676041	0.001674
251604691	16419206	85459	10000.000000	24411	1798	1.000000	28973	800	1.000000	9671190	0.001706
251646317	16421355	85413	10000.000000	24876	1693	1.000000	28708	820	1.000000	9666306	0.000999
251663407	16422368	85864	10000.000000	24811	1718	1.000000	29339	633	1.000000	9661492	0.000905
251718742	16398938	85864	10000.000000	25353	1625	1.000000	29231	584	1.000000	9656628	0.000673
251648806	16427281	85654	10000.000000	25235	1609	1.000000	29184	733	1.000000	9651864	-0.000083
251640762	16429795	85736	10000.000000	24672	1780	1.000000	29138	713	1.000000	9647026	-0.001182
251657993	16404333	85600	10000.000000	24746	1739	1.000000	28987	728	1.000000	9642185	-0.000707
251638892	16426440	85658	10000.000000	24931	1532	1.000000	29570	599	1.000000	9637421	-0.000914
251647184	16424763	85667	10000.000000	25246	1739	1.000000	29266	604	1.000000	9632570	-0.000887
251635805	16423844	85504	10000.000000	24606	1835	1.000000	28981	737	1.000000	9627741	-0.000849
251641489	16442089	85585	10000.000000	24759	1668	1.000000	29108	797	1.000000	9622924	-0.000120
251706502	16401474	84760	10000.000000	24868	1690	1.000000	29311	640	1.000000	9618055	-0.000430
251701684	16404791	85764	10000.000000	24513	1829	1.000000	28925	744	1.000000	9613275	0.001475
251640134	16442926	85734	10000.000000	24843	1593	1.000000	29069	657	1.000000	9608470	0.001415
251668413	16420336	85464	10000.000000	25255	1708	1.000000	29243	638	1.000000	9603672	0.000132
251700735	16399430	85893	10000.000000	24935	1771	1.000000	29243	731	1.000000	9598836	-0.001570
251676136	16423667	85423	10000.000000	25070	1550	1.000000	28940	805	1.000000	9593935	-0.001640
251618598	16439654	85362	10000.000000	24801	1825	1.000000	28544	885	1.000000	9588994	-0.001106
251681099	16418684	85985	10000.000000	24820	1711	1.000000	28533	827	1.000000	9584283	-0.000856
251662132	16417472	85394	10000.000000	25412	1647	1.000000	29159	664	1.000000	9579438	0.000160
251708518	16408648	85520	10000.000000	24670	1619	1.000000	28862	760	1.000000	9574659	0.001034
251692397	16414952	85589	10000.000000	25007	1809	1.000000	28653	839	1.000000	9569885	0.001155
251700523	16416337	85552	10000.000000	24616	1697	1.000000	29141	626	1.000000	9565191	0.001254
251673538	16405784	85429	10000.000000	25263	1670	1.000000	29356	713	1.000000	9560353	0.000990
251665886	16417895	85026	10000.000000	24795	1789	1.000000	28810	740	1.000000	9555544	-0.000136
251644607	16427753	85351	10000.000000	24918	1704	1.000000	29701	574	1.000000	9550718	-0.000193
251667318	16424584	85449	10000.000000	24513	1767	1.000000	28895	766	1.000000	9545959	0.000055
251653308	16431750	85748	10000.000000	24230	1879	1.000000	28809	765	1.000000	9541171	0.000290
251655282	16423811	85262	10000.000000	24923	1697	1.000000	29105	613	1.000000	9536490	-0.000113
251681652	16408622	85235	10000.000000	24785	1738	1.000000	29555	603	1.000000	9531616	0.000149
251650067	16432571	84794	10000.000000	24964	1729	1.000000	29341	583	1.000000	9526940	-0.000865
251664470	16423708	85502	10000.000000	24430	1766	1.000000	29243	683	1.000000	9522223	-0.000734
251643232	16428584	85325	10000.000000	24483	1895	1.000000	29105	750	1.000000	9517476	-0.000593
npatches	nstrain	runtime	dt	init_x	init_y	init_y_blood	init_z	init_S	beta0	beta1	beta2	beta3	mean_beta	B	d	delta	delta_blood	b[0]	mut	m	CTL	c	g	epsilon	k	het	lambda	rho	omega	x_max	patch.dyna	DELTA	A	VA
10000	1	100.000000	0.001000	21900	9499	5000000	0.001000	10000000	7.093417	14.432670	17.981172	7.246095	13	800000000	0.010000	1.000000	432.000000	80000	0.000050	0.004800	1	0.001000	1.000000	2.500000	8.000000	0.500000	0.000000	0.000000	0.000000	31872	0	10.000000	7.000000	1.000000
sus	inf	inf_blood	z	x[0]	y[0][0]	z[0]	x[1]	y[1][0]	z[1]	S[0]	synchrony
219000000	94990000	5000000	10.000000	21900	9499	0.001000	21900	9499	0.001000	10000000	0.000000
256618196	9331999	48565	10000.000000	30085	74	1.000000	24398	1243	1.000000	9995015	0.000000
267615179	11496590	59778	10000.000000	31725	47	1.000000	25424	1542	1.000000	9989996	0.000000
267154976	11513051	60056	10000.000000	31713	72	1.000000	24661	1642	1.000000	9984901	0.000000
267050278	11531825	60115	10000.000000	31696	71	1.000000	24813	1658	1.000000	9979833	0.000000
267009525	11540057	60054	10000.000000	31627	58	1.000000	24734	1509	1.000000	9974898	0.000000
267059152	11532233	60004	10000.000000	31565	69	1.000000	25420	1471	1.000000	9969957	0.000000
267041311	11535851	60024	10000.000000	31729	55	1.000000	25071	1415	1.000000	9964977	0.000000
267066652	11518053	60173	10000.000000	31619	80	1.000000	24764	1620	1.000000	9959905	0.000000
267007573	11541817	60158	10000.000000	31845	86	1.000000	25747	1329	1.000000	9954826	0.000000
267064528	11527777	60249	10000.000000	31672	68	1.000000	25058	1510	1.000000	9949872	0.000000
267055347	11533319	60017	10000.000000	31603	83	1.000000	25058	1645	1.000000	9944949	0.000000
266968838	11557313	60011	10000.000000	31844	66	1.000000	24920	1619	1.000000	9940048	0.000000
267040369	11530221	60388	10000.000000	31688	58	1.000000	25349	1396	1.000000	9934981	0.000000
267022774	11538062	59840	10000.000000	31773	34	1.000000	24953	1618	1.000000	9929966	0.000000
267051347	11530589	60143	10000.000000	31705	51	1.000000	25043	1496	1.000000	9925022	0.000000
267044113	11534021	59885	10000.000000	31502	51	1.000000	24650	1666	1.000000	9920065	0.000000
267071752	11527220	60370	10000.000000	31741	81	1.000000	24822	1486	1.000000	9915104	0.000000
266998352	11552136	60048	10000.000000	31940	45	1.000000	25150	1477	1.000000	9910062	0.000000
267047534	11528918	60323	10000.000000	31493	74	1.000000	24829	1671	1.000000	9905174	0.000000
266982248	11542313	60185	10000.000000	31807	57	1.000000	24734	1564	1.000000	9900318	0.000000
267057385	11527308	60079	10000.000000	31688	72	1.000000	25073	1421	1.000000	9895465	0.000000
267032180	11538650	60306	10000.000000	31632	85	1.000000	24696	1596	1.000000	9890454	0.000000
267043564	11529874	59956	10000.000000	31827	61	1.000000	25307	1409	1.000000	9885463	0.000000
267056198	11533131	60098	10000.000000	31871	49	1.000000	24992	1589	1.000000	9880613	0.000000
267029724	11532575	60113	10000.000000	31789	55	1.000000	25036	1545	1.000000	9875758	0.000000
266996597	11534638	60057	10000.000000	31673	71	1.000000	25088	1470	1.000000	9870852	0.000000
267041208	11527235	59902	10000.000000	31596	88	1.000000	24889	1649	1.000000	9865932	0.000000
267031316	11527124	59913	10000.000000	31631	77	1.000000	24830	1549	1.000000	9861135	0.000000
267053831	11533993	60070	10000.000000	31712	71	1.000000	25051	1462	1.000000	9856318	0.000000
267041332	11536233	60202	10000.000000	31788	76	1.000000	24923	1602	1.000000	9851303	0.000000
267044900	11528488	59799	10000.000000	31620	61	1.000000	25028	1589	1.000000	9846340	0.000000
267043720	11528654	60150	10000.000000	31602	81	1.000000	25073	1419	1.000000	9841425	0.000000
267068038	11519714	59948	10000.000000	31665	64	1.000000	25335	1476	1.000000	9836593	0.000000
267006193	11524947	59705	10000.000000	31800	42	1.000000	25067	1549	1.000000	9831638	0.000000
267057405	11527895	59973	10000.000000	31818	77	1.000000	24723	1649	1.000000	9826777	0.000000
267008470	11526880	60137	10000.000000	31723	63	1.000000	25350	1539	1.000000	9821917	0.000000
267025468	11543773	59774	10000.000000	31747	88	1.000000	24528	1606	1.000000	9816961	0.000000
267034910	11543841	60378	10000.000000	31697	74	1.000000	25207	1379	1.000000	9812094	0.000000
266977281	11535695	60240	10000.000000	31693	59	1.000000	24775	1632	1.000000	9807084	0.000000
267059100	11531566	60453	10000.000000	31714	65	1.000000	25310	1377	1.000000	9802117	-1.#IND00
267069149	11523183	60279	10000.000000	31805	73	1.000000	25352	1465	1.000000	9797178	-1.#IND00
266997770	11548129	60293	10000.000000	31593	80	1.000000	25258	1310	1.000000	9792356	0.004424
267017101	11537404	60299	10000.000000	31913	54	1.000000	24316	1794	1.000000	9787536	-0.002493
267028802	11526498	60133	10000.000000	31787	42	1.000000	25075	1593	1.000000	9782701	-0.004500
267015467	11541615	59565	10000.000000	31748	52	1.000000	24590	1626	1.000000	9777872	-0.005841
267017510	11540477	59482	10000.000000	31332	82	1.000000	24880	1526	1.000000	9773060	-0.010842
267056094	11529858	60161	10000.000000	31595	37	1.000000	25064	1497	1.000000	9768124	-0.009578
267007801	11545026	60164	10000.000000	31704	51	1.000000	25549	1455	1.000000	9763250	-0.009939
267057819	11543291	60468	10000.000000	31609	66	1.000000	24942	1607	1.000000	9758383	-0.008458
266982768	11551094	59939	10000.000000	31696	58	1.000000	25035	1525	1.000000	9753520	-0.008284
267088511	11521136	60185	10000.000000	31741	73	1.000000	25159	1506	1.000000	9748521	-0.006916
267023144	11539275	60206	10000.000000	31736	59	1.000000	24780	1674	1.000000	9743812	-0.010086
266997321	11533217	60305	10000.000000	31559	67	1.000000	24911	1438	1.000000	9738859	-0.010213
267045998	11526911	59624	10000.000000	31795	54	1.000000	25169	1477	1.000000	9733890	-0.009772
266999441	11540522	60331	10000.000000	31715	39	1.000000	25872	1310	1.000000	9728828	-0.008817
266998651	11543165	60539	10000.000000	31734	57	1.000000	25450	1482	1.000000	9723990	-0.008570
267032371	11540401	60250	10000.000000	31803	83	1.000000	25477	1386	1.000000	9719219	-0.006607
267046773	11523900	60362	10000.000000	31484	73	1.000000	24694	1595	1.000000	9714302	-0.005607
267048043	11520123	60356	10000.000000	31816	46	1.000000	24979	1467	1.000000	9709591	-0.005332
266978855	11558189	60144	10000.000000	31793	44	1.000000	25427	1446	1.000000	9704696	-0.004381
267007737	11539958	60255	10000.000000	31605	79	1.000000	24829	1526	1.000000	9699694	-0.004384
267027459	11525855	60360	10000.000000	31592	74	1.000000	24840	1508	1.000000	9694804	-0.004648
267029150	11528682	60293	10000.000000	31685	69	1.000000	24475	1738	1.000000	9689935	-0.004548
267041294	11540951	60455	10000.000000	31792	60	1.000000	24815	1478	1.000000	9685133	-0.004278
267046251	11524098	59695	10000.000000	31563	62	1.000000	25324	1399	1.000000	9680315	-0.004177
267044391	11527283	60031	10000.000000	31690	67	1.000000	25370	1407	1.000000	9675661	-0.003771
267049205	11536494	60296	10000.000000	31532	59	1.000000	24642	1707	1.000000	9671012	-0.003174
267047023	11530778	59576	10000.000000	31772	51	1.000000	24672	1577	1.000000	9666185	-0.003100
267007563	11545153	59882	10000.000000	31502	82	1.000000	25310	1401	1.000000	9661231	-0.003169
267019256	11533545	60332	10000.000000	31573	66	1.000000	25177	1468	1.000000	9656204	-0.002805
267056287	11527700	59930	10000.000000	31691	66	1.000000	25398	1526	1.000000	9651343	-0.002782
267047413	11525877	60257	10000.000000	31789	59	1.000000	24872	1561	1.000000	9646621	-0.002847
267045192	11528722	59827	10000.000000	31549	71	1.000000	24758	1645	1.000000	9641716	-0.003540
267040122	11534242	60245	10000.000000	31455	64	1.000000	25081	1444	1.000000	9637032	-0.003451
267043227	11535493	60387	10000.000000	31764	63	1.000000	25100	1611	1.000000	9632296	-0.004858
266974705	11549218	59989	10000.000000	31760	69	1.000000	24245	1639	1.000000	9627365	-0.004428
266988939	11538792	60698	10000.000000	31631	41	1.000000	25003	1538	1.000000	9622526	-0.004488
267010228	11538122	60113	10000.000000	31499	32	1.000000	24605	1576	1.000000	9617754	-0.003295
267069606	11529446	59834	10000.000000	31778	81	1.000000	24989	1502	1.000000	9612812	-0.004158
267003552	11534005	59919	10000.000000	31589	72	1.000000	25055	1527	1.000000	9608115	-0.004050
267011095	11533000	60126	10000.000000	31815	56	1.000000	25261	1425	1.000000	9603397	-0.003963
267034939	11541635	60449	10000.000000	31691	65	1.000000	24913	1709	1.000000	9598682	-0.003684
267008241	11521166	59922	10000.000000	31281	60	1.000000	24610	1409	1.000000	9593862	-0.003018
267029085	11533531	60176	10000.000000	31747	59	1.000000	25300	1561	1.000000	9589002	-0.003379
267067076	11527349	60015	10000.000000	31667	89	1.000000	24924	1600	1.000000	9584222	-0.003452
267058430	11533816	60309	10000.000000	31681	60	1.000000	25253	1318	1.000000	9579408	-0.004195
267027987	11537245	60115	10000.000000	31656	65	1.000000	25068	1536	1.000000	9574552	-0.004183
266977582	11541683	60015	10000.000000	31421	69	1.000000	24953	1401	1.000000	9569832	-0.003908
267037672	11529667	60340	10000.000000	31843	56	1.000000	25119	1572	1.000000	9565081	-0.002623
266999631	11544956	60119	10000.000000	31633	60	1.000000	24776	1478	1.000000	9560454	-0.002828
267025921	11536002	60415	10000.000000	31309	84	1.000000	25141	1462	1.000000	9555661	-0.002717
267003267	11542054	60172	10000.000000	31740	69	1.000000	24462	1740	1.000000	9550833	-0.002660
267035337	11525555	60534	10000.000000	31656	52	1.000000	24972	1567	1.000000	9546080	-0.002479
267012920	11543415	59902	10000.000000	31734	67	1.000000	24965	1556	1.000000	9541207	-0.001619
267033151	11540913	59902	10000.000000	31582	76	1.000000	24919	1543	1.000000	9536500	-0.001700
267011914	11532743	59869	10000.000000	31618	58	1.000000	25533	1383	1.000000	9531682	-0.001185
267051329	11534797	59799	10000.000000	31618	54	1.000000	25188	1581	1.000000	9526835	-0.001512
267050118	11532248	59868	10000.000000	31814	78	1.000000	25062	1558	1.000000	9522116	-0.001605
267051529	11531621	59909	10000.000000	31602	52	1.000000	24804	1553	1.000000	9517286	-0.001444
npatches	nstrain	runtime	dt	init_x	init_y	init_y_blood	init_z	init_S	beta0	beta1	beta2	beta3	mean_beta	B	d	delta	delta_blood	b[0]	mut	m	CTL	c	g	epsilon	k	het	lambda	rho	omega	x_max	patch.dyna	DELTA	A	VA
10000	1	100.000000	0.001000	21900	9499	5000000	0.001000	10000000	10.405978	16.516876	18.735462	7.663410	13	800000000	0.010000	1.000000	432.000000	80000	0.000050	0.004800	1	0.001000	1.000000	2.500000	9.000000	0.500000	0.000000	0.000000	0.000000	31872	0	10.000000	7.000000	1.000000
sus	inf	inf_blood	z	x[0]	y[0][0]	z[0]	x[1]	y[1][0]	z[1]	S[0]	synchrony
219000000	94990000	5000000	10.000000	21900	9499	0.001000	21900	9499	0.001000	10000000	0.000000
267893271	6105340	31794	10000.000000	29139	152	1.000000	23903	1066	1.000000	9994977	0.000000
280145667	8003295	41725	10000.000000	31212	105	1.000000	24690	1533	1.000000	9989948	0.000000
279562263	8034507	41844	10000.000000	31411	108	1.000000	24099	1585	1.000000	9984964	0.000000
279489911	8039884	42087	10000.000000	31206	140	1.000000	23792	1657	1.000000	9979886	0.000000
279461432	8040077	41540	10000.000000	31381	95	1.000000	24034	1633	1.000000	9974946	0.000000
279470465	8033678	41864	10000.000000	31711	54	1.000000	23599	1617	1.000000	9969965	0.000000
279516941	8031911	41727	10000.000000	31407	102	1.000000	23898	1590	1.000000	9965018	0.000000
279458408	8048983	42071	10000.000000	31869	81	1.000000	23806	1693	1.000000	9960079	0.000000
279440936	8050602	42357	10000.000000	31382	82	1.000000	24037	1450	1.000000	9955081	0.000000
279449189	8051117	41833	10000.000000	31320	66	1.000000	23742	1629	1.000000	9950107	0.000000
279422510	8060417	42209	10000.000000	31551	112	1.000000	24648	1504	1.000000	9945123	0.000000
279446881	8034556	41922	10000.000000	31475	114	1.000000	23837	1612	1.000000	9940162	0.000000
279459978	8042376	42158	10000.000000	31722	105	1.000000	24048	1529	1.000000	9935129	0.000000
279472319	8046461	42189	10000.000000	31576	78	1.000000	24062	1588	1.000000	9930051	0.000000
279459902	8049908	42120	10000.000000	31747	80	1.000000	23498	1870	1.000000	9925110	0.000000
279445736	8043722	41697	10000.000000	31440	59	1.000000	24283	1481	1.000000	9920157	0.000000
279438560	8058511	41709	10000.000000	31580	94	1.000000	23576	1731	1.000000	9915152	0.000000
279414553	8043292	41943	10000.000000	31708	119	1.000000	24092	1618	1.000000	9910133	0.000000
279492184	8051143	41511	10000.000000	31525	112	1.000000	23914	1440	1.000000	9905096	0.000000
279461040	8039836	42041	10000.000000	31319	102	1.000000	24134	1511	1.000000	9900092	0.000000
279491780	8027929	41744	10000.000000	31385	90	1.000000	23755	1676	1.000000	9895077	0.000000
279450113	8055471	42044	10000.000000	31314	114	1.000000	24012	1588	1.000000	9890158	0.000000
279497352	8034523	42094	10000.000000	31787	95	1.000000	23937	1517	1.000000	9885133	0.000000
279456080	8053373	42142	10000.000000	31536	87	1.000000	24090	1626	1.000000	9880316	0.000000
279448434	8051604	41664	10000.000000	31316	169	1.000000	24160	1395	1.000000	9875353	0.000000
279472301	8045826	41673	10000.000000	31572	91	1.000000	23964	1677	1.000000	9870481	0.000000
279445481	8042654	42056	10000.000000	31432	69	1.000000	24174	1636	1.000000	9865441	0.000000
279504378	8033989	41694	10000.000000	31606	70	1.000000	24565	1475	1.000000	9860607	0.000000
279410642	8051395	41902	10000.000000	31741	86	1.000000	23668	1662	1.000000	9855620	0.000000
279494535	8038543	41738	10000.000000	31259	115	1.000000	23968	1616	1.000000	9850713	0.000000
279477871	8039312	41944	10000.000000	31529	72	1.000000	23976	1652	1.000000	9845884	0.000000
279420894	8053482	41790	10000.000000	31485	82	1.000000	23759	1544	1.000000	9840990	0.000000
279421635	8052825	42191	10000.000000	31508	72	1.000000	23782	1687	1.000000	9836086	0.000000
279434735	8045070	42108	10000.000000	31470	81	1.000000	23594	1707	1.000000	9831250	0.000000
279460505	8050655	41947	10000.000000	31420	90	1.000000	24017	1637	1.000000	9826390	0.000000
279427966	8047250	42337	10000.000000	31408	66	1.000000	23794	1629	1.000000	9821437	0.000000
279475617	8041410	41752	10000.000000	31100	95	1.000000	23412	1805	1.000000	9816596	0.000000
279478268	8041169	41677	10000.000000	31644	91	1.000000	23488	1623	1.000000	9811755	0.000000
279484690	8048632	41931	10000.000000	31515	87	1.000000	23923	1562	1.000000	9806846	0.000000
279413700	8050514	41366	10000.000000	31697	100	1.000000	23934	1557	1.000000	9801966	-1.#IND00
279457537	8044664	42496	10000.000000	31656	100	1.000000	24101	1656	1.000000	9796984	-1.#IND00
279463507	8043396	41780	10000.000000	31487	106	1.000000	23539	1771	1.000000	9792145	0.015580
279423307	8048304	41845	10000.000000	31367	111	1.000000	24018	1538	1.000000	9787439	0.011323
279444130	8047301	41681	10000.000000	31594	115	1.000000	23689	1559	1.000000	9782600	0.007372
279430269	8041733	41934	10000.000000	31440	79	1.000000	23308	1802	1.000000	9777671	0.007678
279462648	8049221	41997	10000.000000	31531	76	1.000000	24091	1602	1.000000	9772716	0.007147
279465897	8044744	41707	10000.000000	31743	73	1.000000	23522	1663	1.000000	9767881	0.004567
279435588	8042462	41646	10000.000000	31211	130	1.000000	23756	1654	1.000000	9762882	0.002435
279458994	8047654	41577	10000.000000	31552	77	1.000000	24602	1436	1.000000	9758043	0.002146
279481551	8034541	41771	10000.000000	31303	92	1.000000	23383	1755	1.000000	9753175	0.002603
279482548	8042029	42268	10000.000000	31473	95	1.000000	23471	1828	1.000000	9748293	0.001100
279457636	8046715	41993	10000.000000	31495	59	1.000000	24655	1397	1.000000	9743427	-0.002122
279468206	8043874	41987	10000.000000	31641	104	1.000000	23963	1674	1.000000	9738607	-0.000624
279410179	8050269	42401	10000.000000	31356	75	1.000000	23379	1780	1.000000	9733825	0.000062
279453774	8039485	42199	10000.000000	31491	110	1.000000	24457	1392	1.000000	9728989	0.000482
279455981	8054233	41921	10000.000000	31350	110	1.000000	24283	1542	1.000000	9724024	0.000114
279482657	8033977	42037	10000.000000	31676	75	1.000000	23938	1501	1.000000	9719062	-0.000183
279475608	8030757	42221	10000.000000	31629	72	1.000000	24316	1493	1.000000	9714236	-0.000188
279471087	8038029	41846	10000.000000	31490	66	1.000000	23876	1650	1.000000	9709354	-0.000267
279447165	8053162	41829	10000.000000	31451	106	1.000000	23969	1644	1.000000	9704433	-0.001355
279457619	8046381	42146	10000.000000	31212	126	1.000000	23653	1559	1.000000	9699614	-0.000785
279434435	8049619	41644	10000.000000	31493	81	1.000000	24250	1708	1.000000	9694545	-0.000285
279488561	8027752	42085	10000.000000	31371	117	1.000000	23910	1595	1.000000	9689744	-0.001056
279471828	8038898	41712	10000.000000	31634	67	1.000000	24019	1513	1.000000	9684897	-0.001070
279450792	8041459	42168	10000.000000	31600	83	1.000000	23832	1765	1.000000	9680002	-0.000235
279454753	8051362	41879	10000.000000	31533	95	1.000000	23633	1499	1.000000	9675236	-0.000378
279474233	8034894	41615	10000.000000	31618	70	1.000000	23545	1655	1.000000	9670409	-0.000798
279467027	8046231	41869	10000.000000	31600	71	1.000000	24388	1526	1.000000	9665553	-0.001004
279477498	8032223	42025	10000.000000	31473	96	1.000000	23755	1579	1.000000	9660639	0.001120
279471307	8042859	41713	10000.000000	31524	98	1.000000	24241	1555	1.000000	9655944	0.001553
279450072	8048730	41860	10000.000000	31673	86	1.000000	24810	1452	1.000000	9651074	0.001218
279422246	8056923	42204	10000.000000	31502	85	1.000000	23744	1564	1.000000	9646111	0.001406
279465562	8034605	41993	10000.000000	31258	98	1.000000	23715	1603	1.000000	9641222	0.001550
279415534	8047184	42022	10000.000000	31517	90	1.000000	23902	1727	1.000000	9636492	0.001366
279432598	8048931	41827	10000.000000	31560	101	1.000000	23513	1686	1.000000	9631706	0.000944
279483268	8041799	42254	10000.000000	31338	84	1.000000	23741	1717	1.000000	9626943	0.001033
279461847	8038968	41841	10000.000000	31533	76	1.000000	24191	1444	1.000000	9622160	0.001331
279486369	8038486	41926	10000.000000	31529	58	1.000000	24286	1496	1.000000	9617434	0.001492
279501808	8040456	42128	10000.000000	31327	122	1.000000	23976	1559	1.000000	9612604	0.001398
279450148	8042916	42072	10000.000000	31709	79	1.000000	23766	1675	1.000000	9607837	0.001538
279403046	8051117	41772	10000.000000	31378	101	1.000000	23704	1514	1.000000	9603044	0.002094
279436093	8055887	41843	10000.000000	31660	83	1.000000	24597	1448	1.000000	9598206	0.002290
279493939	8044206	41962	10000.000000	31522	79	1.000000	23386	1743	1.000000	9593460	0.002959
279458539	8049070	41961	10000.000000	31401	104	1.000000	23971	1551	1.000000	9588620	0.002826
279489841	8039362	41994	10000.000000	31380	100	1.000000	23921	1596	1.000000	9583725	0.002913
279451189	8051404	41838	10000.000000	31437	99	1.000000	23285	1833	1.000000	9579018	0.003664
279474991	8042672	42130	10000.000000	31515	102	1.000000	24216	1480	1.000000	9574320	0.003677
279450485	8047479	41790	10000.000000	31391	105	1.000000	23577	1589	1.000000	9569573	0.004179
279459803	8037247	41777	10000.000000	31404	81	1.000000	24017	1545	1.000000	9564727	0.002692
279451612	8047364	42378	10000.000000	31280	120	1.000000	24136	1588	1.000000	9560074	0.003125
279441519	8063004	41763	10000.000000	31287	75	1.000000	23532	1698	1.000000	9555123	0.003207
279490506	8034846	41619	10000.000000	31383	83	1.000000	23767	1706	1.000000	9550177	0.003455
279496251	8035862	41909	10000.000000	31479	70	1.000000	23575	1698	1.000000	9545320	0.003465
279460081	8044139	41933	10000.000000	31316	86	1.000000	23740	1638	1.000000	9540550	0.003401
279493412	8045508	41811	10000.000000	31523	74	1.000000	24083	1663	1.000000	9535720	0.003353
279437532	8052313	42088	10000.000000	31512	119	1.000000	23260	1810	1.000000	9530973	0.001962
279467443	8049716	42316	10000.000000	31402	62	1.000000	23871	1511	1.000000	9526286	0.002207
279465842	8038180	42024	10000.000000	31450	92	1.000000	24277	1684	1.000000	9521383	0.002193
279427355	8054148	41731	10000.000000	31498	98	1.000000	23995	1569	1.000000	9516594	0.003081
npatches	nstrain	runtime	dt	init_x	init_y	init_y_blood	init_z	init_S	beta0	beta1	beta2	beta3	mean_beta	B	d	delta	delta_blood	b[0]	mut	m	CTL	c	g	epsilon	k	het	lambda	rho	omega	x_max	patch.dyna	DELTA	A	VA
10000	1	100.000000	0.001000	21900	9499	5000000	0.001000	10000000	14.807691	12.256938	19.226184	12.370152	13	800000000	0.010000	1.000000	432.000000	80000	0.000050	0.004800	1	0.001000	1.000000	2.500000	10.000000	0.500000	0.000000	0.000000	0.000000	31872	0	10.000000	7.000000	1.000000
sus	inf	inf_blood	z	x[0]	y[0][0]	z[0]	x[1]	y[1][0]	z[1]	S[0]	synchrony
219000000	94990000	5000000	10.000000	21900	9499	0.001000	21900	9499	0.001000	10000000	0.000000
277691375	3727537	19495	10000.000000	27063	393	1.000000	28594	164	1.000000	9995065	0.000000
291820712	5176114	26922	9999.994514	29100	534	1.000000	31151	120	1.000000	9990051	0.000000
291134807	5229498	27108	9999.999399	29130	593	1.000000	31357	60	1.000000	9985069	0.000000
291002250	5256374	27517	9999.999853	28930	510	1.000000	31583	114	1.000000	9980015	0.000000
291011285	5248416	27607	10000.000000	28727	597	1.000000	31156	141	1.000000	9975057	0.000000
290924674	5268710	27297	9999.999973	27918	747	1.000000	31284	149	1.000000	9969887	0.000000
291022130	5243536	27645	10000.000000	29052	509	1.000000	31228	125	1.000000	9964889	0.000000
290971717	5253180	27628	9999.996832	28327	736	1.000000	31156	131	1.000000	9959857	0.000000
291000418	5258830	27202	9999.999208	28400	733	1.000000	31724	94	1.000000	9954826	0.000000
290936413	5272063	27632	10000.000000	27950	733	1.000000	31555	82	1.000000	9949863	0.000000
290956151	5257143	27059	9999.991118	28934	520	1.000000	31610	47	1.000000	9944771	0.000000
290957535	5259238	27224	10000.000000	28900	663	1.000000	31482	58	1.000000	9939757	0.000000
290936290	5254285	27452	9999.999998	28864	501	1.000000	31364	144	1.000000	9934655	0.000000
290980627	5255546	27559	10000.000000	28968	625	1.000000	31496	66	1.000000	9929641	0.000000
290945931	5257784	27373	9999.991829	29058	475	1.000000	31431	92	1.000000	9924790	0.000000
290941600	5269833	27674	10000.000000	28851	572	1.000000	31650	82	1.000000	9919849	0.000000
290976460	5264926	27613	9999.999990	28819	599	1.000000	31461	51	1.000000	9914817	0.000000
290923139	5254868	27515	10000.000000	28619	588	1.000000	31409	81	1.000000	9909824	0.000000
290990602	5256257	27497	9999.999998	27879	733	1.000000	31887	55	1.000000	9904832	0.000000
290978923	5256163	27368	10000.000000	28751	591	1.000000	31611	126	1.000000	9899983	0.000000
291005053	5256241	27437	9999.999972	28123	721	1.000000	31599	95	1.000000	9894998	0.000000
290966280	5253369	27058	10000.000000	28683	580	1.000000	31289	102	1.000000	9890111	0.000000
290946816	5264432	27233	10000.000000	28691	641	1.000000	31743	38	1.000000	9885205	0.000000
290980966	5255339	27522	10000.000000	29194	501	1.000000	31348	147	1.000000	9880303	0.000000
290954390	5253871	27659	10000.000000	29017	475	1.000000	31335	85	1.000000	9875387	0.000000
290972870	5261837	27519	9999.999888	27859	903	1.000000	31499	117	1.000000	9870550	0.000000
290961760	5254961	27182	9999.997662	27796	775	1.000000	31584	91	1.000000	9865606	0.000000
290990888	5252655	27300	9999.999674	28659	615	1.000000	31582	123	1.000000	9860713	0.000000
290971421	5254338	27309	10000.000000	29000	527	1.000000	31260	135	1.000000	9855821	0.000000
290979812	5248309	27112	9999.999898	28896	566	1.000000	31430	80	1.000000	9850913	0.000000
290980655	5268515	27687	10000.000000	28599	591	1.000000	31450	92	1.000000	9845827	0.000000
290931114	5266476	27410	10000.000000	28494	554	1.000000	31503	68	1.000000	9840879	0.000000
290990365	5255707	27281	10000.000000	28310	654	1.000000	31652	51	1.000000	9835969	0.000000
290898421	5259649	27385	9999.999749	28362	656	1.000000	31604	43	1.000000	9830996	0.000000
290994588	5255259	27216	10000.000000	28386	638	1.000000	31541	40	1.000000	9826196	0.000000
290938557	5267028	27579	10000.000000	28662	581	1.000000	31598	95	1.000000	9821201	0.000000
290984748	5247365	27341	10000.000000	29015	521	1.000000	31364	118	1.000000	9816297	0.000000
290954873	5263416	27375	10000.000000	28437	695	1.000000	31307	89	1.000000	9811334	0.000000
290967506	5257898	27235	10000.000000	28431	670	1.000000	31408	84	1.000000	9806436	0.000000
290981084	5250117	27411	10000.000000	28459	706	1.000000	31609	91	1.000000	9801520	-1.#IND00
290927199	5265485	27342	10000.000000	28390	773	1.000000	31249	97	1.000000	9796510	-1.#IND00
290961243	5259858	27505	9999.997182	28160	690	1.000000	31448	114	1.000000	9791670	-0.002465
290969861	5253371	27461	10000.000000	27914	706	1.000000	31113	76	1.000000	9786788	-0.004662
291017368	5245038	27255	10000.000000	28152	617	1.000000	31416	73	1.000000	9781859	-0.006759
290994387	5257571	27271	9999.999789	28541	597	1.000000	31164	131	1.000000	9776957	-0.004152
290992330	5258018	27296	9999.999954	28348	654	1.000000	31078	79	1.000000	9772009	-0.001213
290961248	5254074	27250	10000.000000	28486	721	1.000000	31488	90	1.000000	9767250	0.000970
290965706	5274875	27844	9999.997881	28394	574	1.000000	31339	146	1.000000	9762371	0.002701
290986123	5254363	27207	10000.000000	28730	554	1.000000	31378	80	1.000000	9757523	0.004746
291006371	5247781	27117	10000.000000	28759	661	1.000000	31697	102	1.000000	9752703	0.003295
291000157	5247107	27186	9999.980734	28620	577	1.000000	31452	108	1.000000	9747848	0.000961
290958378	5262275	27428	9999.999994	28326	855	1.000000	31203	151	1.000000	9742957	0.001144
290962549	5255937	27241	10000.000000	27780	761	1.000000	31368	88	1.000000	9738123	-0.001117
290965288	5250639	27469	9999.999998	27904	675	1.000000	31434	101	1.000000	9733349	0.000855
290984672	5260835	27730	9999.999980	28454	730	1.000000	31527	71	1.000000	9728483	-0.000530
290935735	5263095	27236	9999.999968	28553	625	1.000000	31263	147	1.000000	9723790	0.000496
290950594	5265182	27616	10000.000000	28990	549	1.000000	31300	83	1.000000	9718909	-0.000716
290907239	5265305	27221	9999.984233	28941	441	1.000000	31484	121	1.000000	9713867	-0.001083
290971595	5247921	27582	9999.963778	28329	763	1.000000	31251	129	1.000000	9708895	-0.001227
290970983	5258483	27415	9999.999241	27532	798	1.000000	31329	87	1.000000	9703942	-0.001641
290987886	5259051	27452	9999.999877	28363	666	1.000000	31482	62	1.000000	9698928	-0.001137
290986414	5251327	27224	10000.000000	28666	581	1.000000	31468	126	1.000000	9694002	0.000640
290974909	5261692	27636	9999.995348	28742	546	1.000000	31216	91	1.000000	9689231	-0.000261
290991858	5254648	27449	10000.000000	28393	733	1.000000	31431	146	1.000000	9684465	-0.000518
290961462	5260594	27387	10000.000000	27982	768	1.000000	31356	71	1.000000	9679753	-0.001268
290940097	5263627	27374	10000.000000	28771	485	1.000000	31663	69	1.000000	9674912	-0.001172
290980400	5246539	27166	10000.000000	28884	566	1.000000	31468	60	1.000000	9670187	-0.000937
290978062	5261971	27078	10000.000000	28875	634	1.000000	31459	78	1.000000	9665399	-0.001169
290953766	5263356	27450	10000.000000	28493	736	1.000000	31642	69	1.000000	9660514	-0.001251
290977791	5246045	27433	10000.000000	28637	596	1.000000	31268	87	1.000000	9655617	-0.001015
290951648	5263720	27264	9999.956921	28279	722	1.000000	31487	89	1.000000	9650720	-0.000950
290958741	5252165	27517	10000.000000	28013	717	1.000000	31587	78	1.000000	9645855	-0.001286
290941244	5268846	27460	9999.999832	28685	595	1.000000	31265	154	1.000000	9641133	-0.001100
291003060	5243196	27229	9999.992231	28409	768	1.000000	31089	78	1.000000	9636353	-0.001794
291016281	5255508	27560	10000.000000	28248	633	1.000000	31312	133	1.000000	9631563	-0.001802
290973262	5258630	27312	9999.998993	28888	555	1.000000	31687	82	1.000000	9626699	-0.001853
290937048	5267295	27613	9999.999995	28876	581	1.000000	31154	133	1.000000	9621823	-0.002411
290983240	5258081	27498	9999.999996	29385	534	1.000000	31381	125	1.000000	9616935	-0.000845
290974604	5253559	27418	10000.000000	28686	695	1.000000	31222	87	1.000000	9612116	-0.001035
290938831	5268823	27631	10000.000000	28881	600	1.000000	31484	90	1.000000	9607235	-0.001043
290953517	5249764	27162	9999.974367	28395	737	1.000000	31412	89	1.000000	9602438	-0.000874
290977557	5249120	27336	9999.999964	27981	780	1.000000	31526	77	1.000000	9597792	-0.000821
290972298	5258333	27405	10000.000000	28082	602	1.000000	31353	102	1.000000	9593003	-0.001131
290970876	5262986	27388	9999.998742	28630	604	1.000000	31299	91	1.000000	9588211	-0.000963
290968456	5262294	27545	9999.999983	28736	488	1.000000	31538	101	1.000000	9583562	-0.000149
290944663	5263294	27338	9999.999577	29430	453	1.000000	31623	73	1.000000	9578763	-0.000167
291008491	5247557	27475	10000.000000	28664	696	1.000000	31289	109	1.000000	9573991	-0.000155
291010386	5248241	27430	9999.996411	28099	765	1.000000	31648	97	1.000000	9569231	0.000205
290967843	5260923	27489	10000.000000	28041	679	1.000000	31480	70	1.000000	9564421	0.000819
290934999	5260678	27389	10000.000000	29172	456	1.000000	31556	63	1.000000	9559623	0.000936
290969026	5256502	27405	10000.000000	29111	660	1.000000	31549	72	1.000000	9554784	0.000858
291017271	5245443	27232	10000.000000	29315	612	1.000000	31250	86	1.000000	9550040	0.000824
290950421	5269052	27470	9999.982785	28670	643	1.000000	31474	137	1.000000	9545230	0.000847
290968355	5266439	27399	9999.952670	28478	765	1.000000	31466	123	1.000000	9540431	0.000851
290952353	5265637	27419	10000.000000	28324	618	1.000000	31538	72	1.000000	9535604	0.000717
290991497	5252362	27360	10000.000000	28767	583	1.000000	31273	121	1.000000	9530946	0.000870
290936491	5269103	27614	9999.999492	29365	423	1.000000	31523	66	1.000000	9526245	0.001298
290963339	5256074	27642	9999.999999	28433	705	1.000000	31482	89	1.000000	9521581	0.001092
290977576	5257921	27522	9999.996493	28707	528	1.000000	31402	140	1.000000	9516873	0.000875
npatches	nstrain	runtime	dt	init_x	init_y	init_y_blood	init_z	init_S	beta0	beta1	beta2	beta3	mean_beta	B	d	delta	delta_blood	b[0]	mut	m	CTL	c	g	epsilon	k	het	lambda	rho	omega	x_max	patch.dyna	DELTA	A	VA
10000	1	100.000000	0.001000	21900	9499	5000000	0.001000	10000000	16.205659	10.174518	14.129321	8.053611	13	800000000	0.010000	1.000000	432.000000	80000	0.000050	0.004800	1	0.001000	1.000000	2.500000	11.000000	0.500000	0.000000	0.000000	0.000000	31872	0	10.000000	7.000000	1.000000
sus	inf	inf_blood	z	x[0]	y[0][0]	z[0]	x[1]	y[1][0]	z[1]	S[0]	synchrony
219000000	94990000	5000000	10.000000	21900	9499	0.001000	21900	9499	0.001000	10000000	0.000000
285082180	2198585	11645	9998.867827	27216	369	1.000000	30018	26	1.000000	9994837	0.000000
300902434	3158115	16341	9994.656807	29638	290	1.000000	31616	23	1.000000	9989766	0.000000
300084761	3298571	17089	9998.085638	29048	600	1.000000	31705	21	1.000000	9984838	0.000000
299971698	3303336	17529	9997.875991	28458	615	1.000000	31963	24	1.000000	9979959	0.000000
299897768	3323738	17216	9998.267928	28310	672	1.000000	31957	14	1.000000	9974808	0.000000
299901186	3311327	17238	9998.487124	28477	569	1.000000	31758	12	1.000000	9969747	0.000000
299897611	3305051	17187	9998.288203	28073	674	1.000000	31965	16	1.000000	9964727	0.000000
299911238	3320461	17485	9998.736905	28270	769	1.000000	31958	14	1.000000	9959680	0.000000
299850222	3322783	17280	9997.718942	28003	681	1.000000	31954	42	1.000000	9954640	0.000000
299916305	3314060	17205	9997.606128	29043	461	1.000000	31823	21	1.000000	9949733	0.000000
299905466	3312233	17375	9998.186652	28842	595	1.000000	31613	29	1.000000	9944702	0.000000
299880581	3317399	17143	9998.228311	28172	628	1.000000	31808	22	1.000000	9939533	0.000000
299901575	3308544	17068	9997.929575	28108	728	1.000000	31914	14	1.000000	9934489	0.000000
299885909	3314294	17123	9997.951063	28145	655	1.000000	31786	32	1.000000	9929372	0.000000
299885155	3327893	17221	9998.346172	27912	653	1.000000	31704	24	1.000000	9924373	0.000000
299919912	3318562	17174	9997.705526	27931	695	1.000000	31654	18	1.000000	9919489	0.000000
299898913	3305191	17258	9997.980326	28191	579	1.000000	31841	16	1.000000	9914506	0.000000
299894318	3315848	17142	9998.715789	28417	631	1.000000	31629	29	1.000000	9909503	0.000000
299914933	3311327	17360	9998.548506	27809	814	1.000000	31796	13	1.000000	9904507	0.000000
299880788	3318506	17303	9998.289256	27745	698	1.000000	31436	20	1.000000	9899518	0.000000
299888812	3318433	17267	9998.336142	28143	775	1.000000	31734	20	1.000000	9894416	0.000000
299931161	3308727	17539	9998.242228	27865	680	1.000000	31786	18	1.000000	9889532	0.000000
299994235	3298900	17244	9998.567904	28370	628	1.000000	31782	18	1.000000	9884642	0.000000
299934033	3307540	17111	9998.603837	28790	552	1.000000	32053	16	1.000000	9879724	0.000000
299895292	3324527	17394	9998.578870	28504	492	1.000000	31913	17	0.999304	9874764	0.000000
299923594	3307831	17308	9997.945347	27864	756	1.000000	31993	15	1.000000	9869827	0.000000
299943723	3313981	17406	9997.562290	28220	654	1.000000	32001	21	1.000000	9864909	0.000000
299871166	3316479	17214	9998.485325	27801	703	1.000000	31710	20	1.000000	9859932	0.000000
299952815	3305995	17191	9998.456763	28582	637	1.000000	31691	14	1.000000	9855018	0.000000
299904529	3320575	17293	9998.190215	27992	759	1.000000	31721	17	1.000000	9850055	0.000000
299927944	3302311	17435	9997.587729	28130	528	1.000000	31859	12	1.000000	9844936	0.000000
299930254	3319366	17065	9998.362565	28848	528	1.000000	31794	27	1.000000	9839946	0.000000
299894822	3313484	17239	9998.417439	28578	721	1.000000	31773	21	1.000000	9834987	0.000000
299906209	3312459	17269	9997.808161	27954	618	1.000000	31771	10	1.000000	9829998	0.000000
299913324	3311917	17354	9998.852053	28319	715	1.000000	31922	12	1.000000	9825102	0.000000
299907307	3315194	17237	9997.929359	28327	608	1.000000	32060	19	1.000000	9820078	0.000000
299899953	3314378	17152	9998.073297	28395	651	1.000000	31797	13	1.000000	9815236	0.000000
299896893	3319969	17348	9997.554143	28843	480	1.000000	31643	16	1.000000	9810430	0.000000
299907623	3315687	17206	9997.661961	28604	696	1.000000	31844	19	1.000000	9805436	0.000000
299864333	3318122	17359	9997.412017	28256	595	1.000000	31844	22	1.000000	9800469	-1.#IND00
299922912	3310831	17303	9998.566864	27932	639	1.000000	31484	28	1.000000	9795537	-1.#IND00
299882759	3315217	17224	9997.756939	28844	411	1.000000	31717	22	1.000000	9790649	-1.#IND00
299885695	3314849	17288	9997.643877	28851	576	1.000000	31955	14	1.000000	9785685	-1.#IND00
299921277	3309456	17300	9998.571613	28257	557	1.000000	31718	30	1.000000	9780766	0.002015
299892906	3322110	17191	9997.908269	27804	738	1.000000	31825	18	1.000000	9775821	0.001867
299857182	3320538	17404	9998.243815	28099	684	1.000000	31887	24	1.000000	9770923	0.000653
299924473	3309733	17197	9997.927720	28159	564	1.000000	31721	18	1.000000	9765934	-0.004158
299919323	3315170	17299	9998.128680	28206	672	1.000000	31498	29	1.000000	9761079	-0.004864
299919008	3316156	17261	9998.372971	28295	621	1.000000	31860	14	1.000000	9756199	-0.001939
299910502	3315875	17381	9998.169327	28914	493	1.000000	31694	15	1.000000	9751294	0.001783
299931615	3317304	17257	9997.511472	28201	684	1.000000	31879	25	1.000000	9746454	0.001749
299890749	3315350	17254	9998.161630	28054	665	1.000000	31839	13	1.000000	9741623	0.002365
299897889	3310525	17455	9998.663586	28388	600	1.000000	31953	6	1.000000	9736711	0.003031
299908417	3310365	17113	9998.002167	28482	516	1.000000	31721	6	1.000000	9731877	0.003407
299930893	3315267	17365	9997.486230	29633	359	1.000000	31884	21	1.000000	9726985	0.002830
299927290	3315872	17052	9998.225845	28517	586	1.000000	31653	17	1.000000	9722143	0.003247
299876433	3323683	17653	9998.420818	28397	613	1.000000	31732	23	1.000000	9717155	0.002723
299908970	3320074	17450	9997.762550	28730	629	1.000000	31740	28	1.000000	9712357	0.004811
299927639	3310249	17204	9997.370056	28086	701	1.000000	31745	23	1.000000	9707562	0.007737
299885007	3323042	17249	9997.694066	28467	582	1.000000	31737	14	1.000000	9702648	0.007342
299910662	3314543	17434	9998.261348	29045	503	1.000000	31683	29	1.000000	9697756	0.007469
299933574	3305302	17089	9998.292461	27946	803	1.000000	31672	19	1.000000	9692913	0.006777
299887361	3322968	17356	9997.323587	28167	639	1.000000	31739	15	1.000000	9688035	0.005824
299881949	3322603	17253	9997.934355	27631	793	1.000000	32066	20	1.000000	9683047	0.005745
299908806	3311909	17432	9997.991669	27750	713	1.000000	31795	14	1.000000	9678319	0.005594
299919321	3316824	17209	9998.342731	27865	712	1.000000	31931	18	1.000000	9673487	0.005506
299859028	3318245	17323	9998.645033	29076	552	1.000000	31771	19	1.000000	9668720	0.004642
299901932	3317563	17252	9998.238951	28691	582	1.000000	31778	7	1.000000	9663906	0.004310
299887047	3314326	17094	9997.862695	28731	565	1.000000	31677	25	1.000000	9658989	0.004025
299914444	3314206	17194	9998.309716	28667	549	1.000000	31777	26	1.000000	9654180	0.003423
299891113	3323677	17248	9997.505825	28493	608	1.000000	31559	32	1.000000	9649307	0.002523
299895831	3313589	17370	9998.165220	28267	656	1.000000	31706	27	1.000000	9644440	0.002469
299931723	3310900	17227	9998.406077	28022	700	1.000000	31808	8	1.000000	9639762	0.002107
299847637	3323280	17397	9998.128379	28323	617	1.000000	31817	29	1.000000	9634968	0.001204
299895165	3320889	17592	9997.819076	28967	518	1.000000	32004	20	1.000000	9630118	0.001169
299894429	3315967	17188	9998.285037	28144	680	1.000000	31627	23	1.000000	9625251	0.001024
299891667	3314584	17378	9997.689423	28127	602	1.000000	31899	21	1.000000	9620410	0.000716
299938229	3312412	17172	9997.582005	28817	540	1.000000	31806	17	1.000000	9615594	0.000561
299882608	3317431	17481	9998.208385	28195	721	1.000000	31826	20	1.000000	9610869	0.000770
299898817	3315593	17202	9998.012740	28143	573	1.000000	31832	19	1.000000	9606111	0.000642
299900894	3310913	17112	9998.317279	28222	693	1.000000	31712	13	1.000000	9601257	0.000997
299867785	3321805	17496	9998.168468	28632	508	1.000000	31867	15	1.000000	9596414	0.000439
299892054	3312980	17497	9998.379581	29082	489	1.000000	31932	12	1.000000	9591453	0.000633
299856163	3317850	17069	9998.284377	28762	640	1.000000	31786	12	1.000000	9586652	0.000332
299872256	3317654	17114	9998.110021	28260	594	1.000000	31789	20	1.000000	9581840	0.000385
299906626	3319111	17596	9998.124966	28475	592	1.000000	31637	13	1.000000	9577049	0.000497
299929560	3310868	16969	9998.073051	28775	554	1.000000	31726	25	1.000000	9572258	0.000473
299928149	3310404	17163	9997.761097	28994	548	1.000000	31783	16	1.000000	9567461	0.000381
299936862	3315152	17094	9998.163213	28442	585	1.000000	31695	13	0.999698	9562776	0.000388
299858730	3318158	17264	9998.026642	28384	700	1.000000	31906	15	1.000000	9558179	0.000683
299917330	3318330	17256	9997.608189	28412	636	1.000000	31606	29	1.000000	9553449	0.000713
299956491	3309211	17118	9998.332417	27946	690	1.000000	31746	24	1.000000	9548649	0.001559
299925965	3314263	17352	9998.135281	28458	508	1.000000	31648	14	1.000000	9543866	0.001637
299881313	3320750	17317	9998.478628	28521	650	1.000000	31806	5	1.000000	9539154	0.001987
299990286	3300546	17334	9998.131660	28163	689	1.000000	31819	26	1.000000	9534569	0.001312
299898103	3319203	17378	9998.560934	28217	645	1.000000	31666	7	1.000000	9529883	0.000984
299894513	3311383	17233	9998.041809	28676	550	1.000000	32004	15	1.000000	9525052	0.000848
299909731	3312160	17307	9997.814674	27771	617	1.000000	31785	12	1.000000	9520367	0.000832
299893720	3316171	17315	9998.338697	28690	569	1.000000	31646	24	1.000000	9515768	0.000790
npatches	nstrain	runtime	dt	init_x	init_y	init_y_blood	init_z	init_S	beta0	beta1	beta2	beta3	mean_beta	B	d	delta	delta_blood	b[0]	mut	m	CTL	c	g	epsilon	k	het	lambda	rho	omega	x_max	patch.dyna	DELTA	A	VA
10000	1	100.000000	0.001000	21900	9499	5000000	0.001000	10000000	7.494107	9.548740	14.706226	11.311434	13	800000000	0.010000	1.000000	432.000000	80000	0.000050	0.004800	1	0.001000	1.000000	2.500000	12.000000	0.500000	0.000000	0.000000	0.000000	31872	0	10.000000	7.000000	1.000000
sus	inf	inf_blood	z	x[0]	y[0][0]	z[0]	x[1]	y[1][0]	z[1]	S[0]	synchrony
219000000	94990000	5000000	10.000000	21900	9499	0.001000	21900	9499	0.001000	10000000	0.000000
290336955	1264382	6564	9973.689535	30403	4	0.973309	30271	13	1.000000	9994999	0.000000
307674939	1757121	9035	9798.017245	31855	6	0.997593	31701	3	1.000000	9989972	0.000000
306754026	1995532	10367	9928.151735	31763	3	0.999996	32020	19	1.000000	9984936	0.000000
306676994	1990408	10527	9929.194863	31905	8	1.000000	32069	7	1.000000	9979934	0.000000
306618065	1995599	10310	9924.027306	31853	9	1.000000	31704	10	1.000000	9974944	0.000000
306620201	1991143	10419	9922.539396	31636	1	0.977811	31690	5	0.921935	9969971	0.000000
306581151	2004016	10275	9925.284972	31847	6	0.993675	31829	3	0.929749	9965026	0.000000
306586027	2002358	10607	9929.864660	31899	2	0.885673	31853	12	0.999975	9960080	0.000000
306563094	2000534	10453	9927.639929	31978	3	0.965445	32043	4	1.000000	9955081	0.000000
306577228	2000731	10307	9931.128843	31907	7	0.999812	31663	5	0.999999	9950195	0.000000
306601941	1994375	10406	9930.481027	31943	7	1.000000	31730	6	1.000000	9945349	0.000000
306610122	1990629	10506	9929.374958	31649	15	0.998201	31815	10	1.000000	9940378	0.000000
306588503	1986813	10300	9930.747049	31984	5	0.999148	31772	15	1.000000	9935417	0.000000
306585841	1995930	10457	9929.410066	32049	6	0.995877	31762	4	1.000000	9930468	0.000000
306564300	2001178	10313	9927.728034	31776	8	0.999498	31738	11	1.000000	9925457	0.000000
306584301	2000998	10241	9928.018473	31995	11	0.999520	31826	16	1.000000	9920504	0.000000
306568129	1995754	10334	9927.081883	31810	2	0.999999	31846	7	0.987610	9915506	0.000000
306593634	1997432	10416	9925.517650	31926	6	0.973211	31852	10	0.949780	9910645	0.000000
306628502	1987215	10166	9931.203795	31882	8	0.999988	31878	3	0.991667	9905607	0.000000
306603233	1994522	10398	9923.564552	31897	0	0.857076	31592	10	0.988577	9900650	0.000000
306583165	2002434	10537	9925.106879	31788	5	0.999677	31658	9	0.999999	9895696	0.000000
306598692	1996554	10275	9929.355621	31922	7	0.999952	31935	10	1.000000	9890632	0.000000
306570956	1999950	10643	9930.146711	31905	9	1.000000	32045	1	0.890792	9885687	0.000000
306585722	2003289	10683	9931.420449	31879	2	0.990155	31915	12	0.996796	9880853	0.000000
306586690	1996932	10356	9926.352476	31904	5	0.988630	31804	4	0.999999	9875890	0.000000
306565045	2004920	10454	9926.334919	32217	8	0.999734	31987	15	0.999608	9870999	0.000000
306616138	1990688	10400	9923.164664	31786	2	0.940600	31930	11	0.999790	9866074	0.000000
306605354	1994486	10421	9927.628326	31947	3	0.869777	31898	6	1.000000	9861146	0.000000
306615829	1995797	10317	9926.433827	31714	13	0.983109	31658	10	0.937222	9856205	0.000000
306625303	1994814	10286	9923.561902	31843	8	0.968454	31851	8	0.999964	9851118	0.000000
306563083	2005007	10375	9929.620692	32010	1	0.985748	31907	12	0.999990	9846164	0.000000
306644937	1983515	10267	9930.737672	31865	5	0.992506	31827	2	1.000000	9841315	0.000000
306589058	1999417	10492	9924.186421	31707	13	0.998469	32085	5	1.000000	9836469	0.000000
306599292	1989942	10113	9926.331119	31967	6	0.988805	31893	17	0.999934	9831462	0.000000
306576300	1995527	10671	9929.700285	31614	10	0.999972	31761	6	1.000000	9826525	0.000000
306637945	1990218	10390	9927.521698	31963	2	0.901248	31953	20	1.000000	9821752	0.000000
306578457	1998950	10445	9924.919449	32023	1	0.933167	31599	18	1.000000	9816900	0.000000
306599042	1994618	10249	9925.431418	31809	5	0.978697	31776	6	0.982686	9811912	0.000000
306610711	2002166	10487	9929.295118	31764	1	0.862706	31921	8	0.995764	9807113	0.000000
306566842	1995459	10445	9934.336580	32006	3	0.999968	31948	14	0.999851	9802194	-1.#IND00
306552618	2003274	10490	9930.465927	31973	9	1.000000	31891	8	0.946112	9797320	0.007200
306572810	1997450	10397	9931.071559	31993	8	0.994942	31833	3	0.974015	9792443	-0.003135
306572184	1994598	10251	9923.793691	31703	0	0.901180	31625	8	0.999948	9787541	-0.003565
306585552	1998727	10482	9930.674551	31948	11	0.958002	32104	8	1.000000	9782727	-0.000613
306594695	1997782	10297	9929.200704	31890	8	0.999234	31909	13	1.000000	9777929	0.001111
306542152	2003081	10528	9929.671611	31886	5	0.999998	31895	8	1.000000	9773008	0.000652
306596046	1999148	10329	9923.802305	31927	4	1.000000	31996	10	0.999849	9768170	0.002116
306595094	1990995	10379	9928.547028	31685	10	0.999799	32088	9	1.000000	9763230	0.001002
306536834	2017455	10560	9930.358518	31776	7	1.000000	31840	12	0.987261	9758332	0.001657
306585951	1994215	10432	9929.299260	31759	15	0.999989	31737	26	1.000000	9753404	0.002966
306578184	2000508	10526	9930.198512	31887	4	0.999445	31631	3	1.000000	9748562	0.002249
306587821	1993071	10311	9925.024727	31773	11	0.995915	31907	3	0.999889	9743731	0.003172
306541454	2008857	10505	9929.455056	31920	10	0.999995	31783	6	1.000000	9738881	0.003666
306548504	2004874	10353	9932.104332	32086	5	1.000000	31913	4	0.899293	9734067	0.002159
306562434	2006540	10486	9932.043975	31893	2	0.999068	31727	10	0.999879	9729264	0.002499
306582238	1997177	10524	9930.458513	31865	10	0.999999	32045	11	1.000000	9724459	-0.001333
306587008	2002854	10390	9930.722067	31881	8	1.000000	31763	10	0.999852	9719613	-0.002091
306556891	1995464	10382	9928.704217	32137	3	0.989312	32161	7	0.954764	9714703	-0.001818
306620234	1992172	10541	9927.648527	31674	8	0.997047	31907	8	0.987850	9709839	-0.002087
306636000	1997005	10377	9928.359169	31812	4	0.998993	32117	17	1.000000	9704991	-0.002466
306586001	2000690	10394	9929.274761	31915	13	0.999702	31932	3	0.992878	9700135	-0.002421
306586398	1993610	10333	9930.362843	31614	12	1.000000	31809	9	0.999979	9695198	-0.001762
306587909	1992193	10251	9925.788724	31617	12	0.999949	31778	11	1.000000	9690356	-0.001361
306586693	1998982	10274	9931.571688	31819	6	0.992642	31803	7	1.000000	9685360	-0.001197
306536661	2007226	10317	9929.576421	31864	13	0.995889	31473	2	1.000000	9680472	-0.001534
306589071	1996670	10428	9928.567173	31972	0	0.985106	32011	14	0.999989	9675549	-0.002031
306546518	2006290	10404	9928.020465	31754	7	0.999923	32011	10	0.993228	9670660	-0.001824
306615189	1993474	10376	9924.722222	31931	5	0.988622	31762	6	0.991308	9665987	-0.001593
306605234	1990445	10521	9927.287927	31664	9	0.984013	31675	2	0.999929	9661191	-0.001837
306613505	1995808	10419	9927.915583	31674	8	0.975453	31703	5	1.000000	9656320	-0.001639
306584725	1996960	10429	9927.165869	31766	11	0.997929	31727	11	0.999846	9651544	-0.001800
306581786	2005926	10552	9925.912151	31866	5	0.892060	31915	12	0.999321	9646716	-0.003414
306564489	2004568	10557	9930.975475	32202	4	0.998050	31967	5	0.996477	9641993	-0.004271
306545219	2006929	10440	9928.100146	31752	6	0.998237	32004	8	1.000000	9637165	-0.004881
306564248	2002070	10435	9928.745678	31797	6	0.902228	31783	3	0.996546	9632401	-0.004990
306559625	2001818	10299	9933.035583	31807	13	0.998237	31978	9	1.000000	9627515	-0.005492
306546808	2002248	10181	9928.759089	31725	8	0.996958	31881	10	1.000000	9622675	-0.005189
306551813	2001412	10394	9930.283793	31833	4	0.999974	31772	20	1.000000	9617848	-0.004980
306564828	2004869	10353	9926.546769	31948	3	1.000000	32024	5	1.000000	9613045	-0.004840
306578935	2000787	10626	9929.345337	31865	11	0.999768	31843	6	0.998699	9608251	-0.004542
306565309	2004361	10565	9932.230626	31914	6	1.000000	31898	14	1.000000	9603450	-0.003958
306613670	1994871	10413	9922.492592	31614	5	0.996866	32015	3	0.997846	9598709	-0.003569
306586408	1996817	10143	9931.752636	31768	5	0.999042	31672	17	1.000000	9593850	-0.003471
306543223	2002130	10311	9929.139778	31858	11	1.000000	31832	12	0.997954	9589047	-0.004607
306598048	1991206	10244	9930.001066	31928	2	1.000000	31663	9	0.998978	9584301	-0.005176
306633985	1993567	10431	9924.689996	31781	3	0.997114	31903	6	0.975211	9579556	-0.005290
306597060	1996363	10508	9926.725468	31718	4	0.891165	31679	17	0.999995	9574698	-0.005190
306548199	2006864	10446	9933.814811	31936	5	0.999919	32105	9	1.000000	9569992	-0.004137
306587222	1996356	10325	9934.709506	31755	4	1.000000	31800	1	1.000000	9565282	-0.004292
306581077	1998565	10343	9928.333591	31705	6	1.000000	31991	8	0.999892	9560502	-0.003859
306601141	1995339	10467	9924.335885	31592	14	0.978895	31809	13	1.000000	9555723	-0.004009
306591244	2002902	10454	9924.255599	31869	11	0.982563	31857	7	1.000000	9550875	-0.004176
306589222	2001620	10517	9926.892250	31734	9	0.999290	31840	1	0.997492	9546173	-0.004115
306639073	1990844	10380	9927.568494	31753	8	0.993836	31959	8	0.999985	9541449	-0.003955
306543304	2005466	10350	9932.119437	31952	3	0.990372	31945	7	1.000000	9536565	-0.003832
306593046	1992180	10387	9935.513055	31938	6	0.998898	31752	4	0.998558	9531783	-0.003918
306574648	2003402	10372	9926.915099	31800	3	0.997924	31940	4	1.000000	9527052	-0.003871
306585097	1996780	10206	9929.480052	31629	5	0.979604	31987	7	0.999992	9522438	-0.004070
306587074	2001552	10474	9927.330111	31672	6	0.999975	31724	7	1.000000	9517668	-0.004027
npatches	nstrain	runtime	dt	init_x	init_y	init_y_blood	init_z	init_S	beta0	beta1	beta2	beta3	mean_beta	B	d	delta	delta_blood	b[0]	mut	m	CTL	c	g	epsilon	k	het	lambda	rho	omega	x_max	patch.dyna	DELTA	A	VA
10000	1	100.000000	0.001000	21900	9499	5000000	0.001000	10000000	9.962905	6.552927	17.764096	17.385097	13	800000000	0.010000	1.000000	432.000000	80000	0.000050	0.004800	1	0.001000	1.000000	2.500000	13.000000	0.500000	0.000000	0.000000	0.000000	31872	0	10.000000	7.000000	1.000000
sus	inf	inf_blood	z	x[0]	y[0][0]	z[0]	x[1]	y[1][0]	z[1]	S[0]	synchrony
219000000	94990000	5000000	10.000000	21900	9499	0.001000	21900	9499	0.001000	10000000	0.000000
294398358	681239	3556	9800.322500	30257	16	1.000000	30484	3	0.987700	9994981	0.000000
312571120	786833	4135	8683.758045	31822	1	0.715636	31856	2	0.436540	9989958	0.000000
312419393	1008291	5307	9224.186845	31730	4	0.973884	31940	4	0.826812	9985080	0.000000
312129792	1024782	5278	9299.704235	31571	1	0.701615	31977	1	0.873508	9979987	0.000000
312037247	1039080	5460	9297.963894	31753	6	0.996341	31683	1	0.604821	9974971	0.000000
312044656	1034401	5275	9301.087466	31793	4	0.993488	31712	1	0.542984	9969961	0.000000
312035977	1036343	5349	9324.619554	31856	3	0.832187	31829	3	0.972808	9964893	0.000000
312023047	1035933	5401	9297.202046	31844	2	0.830130	32074	4	0.572782	9959908	0.000000
312029359	1041859	5459	9308.502574	31945	4	0.668870	31838	2	0.854409	9954983	0.000000
312022173	1034552	5466	9329.075608	32025	10	0.968395	31793	7	0.666153	9949996	0.000000
312027023	1037720	5289	9300.052001	31983	3	0.899745	31816	4	0.923692	9944918	0.000000
312031308	1035500	5379	9312.828341	31851	5	0.974413	31744	1	0.728882	9939993	0.000000
312018768	1039902	5486	9309.414031	31779	3	0.960987	31577	1	0.353107	9935102	0.000000
312034186	1034634	5331	9301.270941	31936	3	0.928030	31770	4	0.945247	9930113	0.000000
312092680	1031575	5370	9298.473272	31887	3	0.947645	31918	0	0.609453	9925172	0.000000
312047780	1033822	5538	9305.848028	31973	6	0.951200	31823	2	0.763033	9920189	0.000000
311985799	1038296	5365	9325.561331	31945	2	0.844493	31967	4	0.849144	9915247	0.000000
312029212	1034903	5391	9321.266628	31942	6	0.800280	31879	1	0.507082	9910364	0.000000
312001953	1037278	5468	9327.657021	31991	4	0.819560	32116	5	0.835554	9905340	0.000000
312032931	1042260	5565	9317.021123	31935	2	0.663622	31816	5	0.742075	9900331	0.000000
312004831	1037155	5317	9306.500114	31962	16	0.986497	31775	6	0.958562	9895447	0.000000
311980029	1043960	5437	9314.640811	31798	1	0.656718	31784	5	0.956747	9890662	0.000000
311994878	1041050	5459	9316.118574	31753	4	0.902816	31788	7	0.731449	9885751	0.000000
312021577	1042070	5381	9313.781726	31774	13	0.998270	31791	0	0.931269	9880787	0.000000
312003466	1040403	5328	9313.560911	32072	3	0.974711	31758	7	0.955378	9875876	0.000000
312014025	1032292	5368	9288.701319	32058	0	0.726654	31973	4	0.538470	9871003	0.000000
312027633	1041944	5460	9297.719205	31706	7	0.997974	31905	3	0.697687	9866130	0.000000
312003168	1036854	5314	9302.401608	31771	2	0.983434	31946	3	0.852479	9861219	0.000000
312029918	1039514	5320	9317.250568	31796	2	0.992404	31935	4	0.819920	9856339	0.000000
311995257	1038125	5414	9318.305045	31884	7	0.959277	31906	3	0.864528	9851421	0.000000
311999464	1042533	5451	9322.902634	31875	3	0.981874	32100	6	0.402608	9846371	0.000000
311980972	1046397	5561	9340.478588	31816	5	0.969051	31788	6	0.992878	9841518	0.000000
312020233	1039644	5360	9305.986192	31947	11	0.981933	32012	4	0.942190	9836546	0.000000
311993990	1039532	5211	9306.664834	31807	1	0.878132	31872	5	0.993438	9831716	0.000000
312024385	1035126	5430	9288.431949	31800	5	0.821601	31709	7	0.894512	9826749	0.000000
312017629	1039201	5487	9326.066908	31620	13	0.835912	31867	4	0.972842	9821841	0.000000
311980325	1048017	5554	9317.041315	31844	7	0.800880	31733	0	0.770096	9816940	0.000000
311975780	1038508	5332	9312.228530	31763	6	0.998263	31854	4	0.907621	9812018	0.000000
311984331	1041260	5533	9301.247556	31683	4	0.889592	31854	1	0.823835	9807054	0.000000
311968117	1042771	5365	9324.947606	31654	3	0.985284	31924	2	0.816776	9802233	-1.#IND00
311976312	1045016	5452	9333.609156	32120	7	0.976107	31864	2	0.845174	9797351	-1.#IND00
311984213	1047682	5652	9322.550974	31819	6	0.805148	31867	2	0.837941	9792460	-1.#IND00
311998715	1044615	5458	9324.681387	31848	12	0.938233	31831	2	0.731704	9787604	-1.#IND00
311941656	1049947	5421	9344.778665	31988	5	0.995248	31910	4	0.710885	9782686	-0.003971
311982865	1043584	5529	9330.383481	31991	10	0.945743	31851	2	0.868121	9777865	-0.002218
311969582	1045172	5433	9308.777334	31820	3	0.984593	31946	4	0.932380	9773002	-0.002639
312015543	1035128	5533	9312.622470	31870	7	0.887501	31908	2	0.974707	9767969	-0.001345
311991911	1040964	5398	9300.183447	31714	1	0.713397	31947	2	0.928237	9763038	-0.001196
312002881	1041509	5473	9297.436162	32011	4	0.999705	31803	1	0.446462	9758178	0.001740
311991537	1038889	5302	9310.951812	32029	1	0.743838	32032	2	0.922644	9753227	0.002149
312008644	1038222	5349	9309.621006	31786	0	0.759960	31836	0	0.787407	9748275	0.000271
311998779	1038576	5310	9307.649952	31854	2	0.634943	31794	2	0.917882	9743354	0.000000
312001549	1035547	5341	9321.016933	31825	6	0.941998	31777	5	0.854481	9738512	-0.001323
312021672	1040233	5436	9292.688778	31829	4	0.926305	31971	0	0.632639	9733662	-0.001204
312004536	1042705	5453	9315.928213	31853	3	0.926141	31936	3	0.947843	9728787	-0.001003
311979498	1042761	5271	9303.564043	31803	2	0.533389	32092	5	0.980110	9723904	-0.000916
311988806	1043140	5512	9315.918945	31874	4	0.964304	31961	3	0.844950	9719018	-0.000070
311993971	1040277	5491	9340.921038	31904	4	0.997237	31820	3	0.714281	9714101	-0.000091
311975591	1046627	5497	9336.109042	31955	1	0.837538	31951	1	0.694288	9709320	-0.001328
311995866	1045681	5398	9328.241648	31869	5	0.705709	31786	7	0.932278	9704415	-0.001913
311989389	1042472	5301	9299.431447	31799	3	0.676007	31718	5	0.848074	9699563	-0.002528
311960544	1048435	5422	9306.890376	31912	13	0.999911	31955	5	0.781982	9694788	-0.002985
311958468	1043950	5459	9325.946695	31662	12	1.000000	31821	3	0.824158	9690045	-0.001124
312033319	1035762	5392	9304.834310	31867	8	0.825228	31956	2	0.993255	9685216	-0.001138
311972764	1049627	5565	9314.385176	31654	0	0.791120	31894	0	0.476398	9680352	-0.001817
312004270	1040044	5477	9307.707538	31882	7	0.988366	31753	2	0.877490	9675517	-0.001745
312020152	1044026	5409	9315.266433	31936	2	0.901813	31843	3	0.932346	9670696	-0.000886
311947687	1041629	5401	9317.033608	31774	4	0.947521	31987	9	0.583788	9665918	-0.001348
311960497	1048598	5537	9305.063500	31668	8	0.965684	31952	4	0.848292	9661204	-0.001181
312010268	1038202	5428	9300.333709	31754	4	0.998921	31830	4	0.595824	9656349	-0.000216
312038702	1032236	5411	9314.335798	31765	4	0.432357	31734	1	0.824343	9651681	-0.001144
312024179	1039782	5402	9308.894450	31998	8	0.999925	31833	6	0.884752	9646841	-0.001066
312007928	1038116	5364	9320.937050	31788	2	0.967060	31993	1	0.733531	9642057	-0.001282
312013253	1040870	5521	9301.496040	31666	3	0.755962	31916	3	0.624371	9637188	-0.002050
312053494	1031736	5355	9308.155475	31931	7	0.999635	31851	5	0.908478	9632374	-0.003460
311985122	1050827	5428	9330.627362	31937	6	0.893817	31728	0	0.492608	9627579	-0.003373
311997898	1037079	5390	9304.190972	31744	8	0.943128	31662	6	0.828389	9622664	-0.005052
311995428	1046775	5538	9312.440620	31588	6	0.999195	31751	4	0.710479	9618077	-0.004934
311970427	1043358	5447	9321.359230	31727	2	0.875601	32052	2	0.755058	9613441	-0.004306
312047543	1035126	5414	9305.491409	31762	0	0.617884	31883	4	0.771006	9608623	-0.004345
312024388	1036805	5375	9322.908721	31884	7	0.992719	31912	0	0.662134	9603761	-0.004247
311994270	1044759	5413	9316.746859	31991	0	0.616433	31936	1	0.827238	9598880	-0.004121
311961076	1048328	5449	9315.073128	31798	1	0.957781	31944	3	0.725176	9594032	-0.004529
311995027	1041178	5331	9319.561952	31842	5	0.984256	32037	1	0.662207	9589293	-0.004430
312022547	1042295	5404	9306.560573	31939	14	0.999964	31989	2	0.903710	9584486	-0.004884
312035048	1038922	5410	9332.569931	31754	5	0.982550	31737	3	0.956419	9579683	-0.004878
311986542	1044288	5400	9306.880328	31764	11	0.992498	32155	5	0.996989	9574874	-0.004834
312000643	1036637	5400	9302.154558	31891	11	0.988015	31929	3	0.994059	9570087	-0.004660
312039547	1033523	5347	9307.140646	31843	12	0.899865	31832	4	0.657059	9565177	-0.005176
312001719	1041888	5479	9299.947201	31876	2	0.984873	31723	0	0.915082	9560361	-0.005181
311993528	1036548	5362	9304.405079	31897	5	0.842793	31731	0	0.708702	9555464	-0.005007
312041012	1039024	5328	9310.917607	32003	0	0.712948	31795	2	0.851597	9550713	-0.004907
311976983	1043811	5445	9316.076518	31959	5	0.984670	31857	1	0.740620	9546014	-0.004942
311984781	1042952	5416	9311.324392	31925	2	0.732365	31843	2	0.882751	9541255	-0.004786
312002958	1037835	5407	9304.925301	31646	7	0.997096	31985	5	0.876632	9536459	-0.004800
311969112	1041576	5390	9321.475672	31736	1	0.819876	31888	1	0.664202	9531647	-0.004424
311998832	1037085	5280	9321.615526	31854	8	0.998672	31560	5	0.961715	9526851	-0.004212
312000450	1039622	5292	9325.672884	31922	1	0.640626	31794	3	0.892569	9522008	-0.004403
312022826	1044045	5413	9300.072811	31972	4	0.989430	31924	2	0.826196	9517211	-0.004364
npatches	nstrain	runtime	dt	init_x	init_y	init_y_blood	init_z	init_S	beta0	beta1	beta2	beta3	mean_beta	B	d	delta	delta_blood	b[0]	mut	m	CTL	c	g	epsilon	k	het	lambda	rho	omega	x_max	patch.dyna	DELTA	A	VA
10000	1	100.000000	0.001000	21900	9499	5000000	0.001000	10000000	16.464031	6.532104	17.429022	9.306822	13	800000000	0.010000	1.000000	432.000000	80000	0.000050	0.004800	1	0.001000	1.000000	2.500000	14.000000	0.500000	0.000000	0.000000	0.000000	31872	0	10.000000	7.000000	1.000000
sus	inf	inf_blood	z	x[0]	y[0][0]	z[0]	x[1]	y[1][0]	z[1]	S[0]	synchrony
219000000	94990000	5000000	10.000000	21900	9499	0.001000	21900	9499	0.001000	10000000	0.000000
297318687	351756	1834	9410.130984	29342	30	1.000000	30564	0	0.582776	9995100	0.000000
315333206	278189	1424	6623.586402	31675	8	0.688959	31625	0	0.429699	9990083	0.000000
316219850	378918	1954	7401.484191	31846	52	1.000000	31853	5	0.572616	9985068	0.000000
315979626	416055	2107	7571.727053	31703	9	1.000000	31901	2	0.349560	9980092	0.000000
315850981	424747	2248	7631.658298	31716	12	1.000000	31905	0	0.338564	9974932	0.000000
315824082	431480	2281	7590.137704	32062	4	0.551629	32054	11	0.532394	9970076	0.000000
315793181	431971	2235	7663.764494	31833	17	0.973485	31738	3	0.716586	9965104	0.000000
315772180	432335	2166	7626.829120	32018	19	0.878979	31642	0	0.226993	9960103	0.000000
315770533	431394	2209	7636.423497	31846	8	1.000000	31903	8	0.308003	9955213	0.000000
315718863	443005	2330	7714.012054	31618	34	1.000000	32042	1	0.515388	9950261	0.000000
315738148	443150	2282	7650.717910	31731	0	0.872570	31905	1	0.385375	9945215	0.000000
315706351	444431	2273	7688.522831	32093	17	0.699553	31997	2	0.204212	9940207	0.000000
315731494	442744	2323	7674.189804	31818	15	1.000000	31767	0	0.434705	9935192	0.000000
315737507	440531	2377	7686.445533	31868	9	1.000000	31880	2	0.752209	9930279	0.000000
315742785	431949	2187	7649.278847	31467	19	1.000000	31854	5	0.445382	9925280	0.000000
315802821	429568	2249	7693.046360	31665	3	0.892993	31905	4	0.399936	9920284	0.000000
315813914	428960	2207	7650.738776	31711	36	1.000000	31795	0	0.310247	9915284	0.000000
315789553	432006	2239	7631.848343	31586	35	1.000000	31944	1	0.641046	9910426	0.000000
315773620	435721	2324	7663.734821	31683	9	1.000000	31862	2	0.801918	9905526	0.000000
315749351	437293	2280	7661.608935	32048	10	0.997418	31893	1	0.538174	9900615	0.000000
315783766	436825	2302	7640.966926	31844	2	0.957846	31977	2	0.356328	9895724	0.000000
315757179	437225	2311	7661.753908	31734	2	0.386306	31950	0	0.526600	9890738	0.000000
315750832	437924	2314	7684.058154	31726	31	1.000000	31987	2	0.735236	9885821	0.000000
315749093	435986	2281	7664.375623	31788	5	0.747976	31723	6	0.766561	9880720	0.000000
315781058	431531	2181	7615.209220	31755	8	0.999981	32044	1	0.261228	9875829	0.000000
315772280	436123	2267	7663.926785	31822	13	1.000000	31767	9	0.297736	9870934	0.000000
315759699	435892	2293	7662.443224	31939	1	0.748113	31954	0	0.524620	9865974	0.000000
315754694	434295	2206	7685.742747	31728	28	0.999998	31805	1	0.144767	9861085	0.000000
315759002	436094	2278	7650.213401	31669	0	0.453605	31871	1	0.407248	9856135	0.000000
315771450	433939	2156	7669.479753	31811	9	0.991851	31840	2	0.416667	9851117	0.000000
315766527	434874	2266	7614.314365	31882	11	0.999806	31981	3	0.572708	9846253	0.000000
315766724	433552	2337	7648.286879	31676	56	1.000000	32065	3	0.881066	9841344	0.000000
315761237	438441	2249	7706.876096	31476	27	1.000000	31891	0	0.247351	9836343	0.000000
315707885	440039	2332	7657.748942	31409	27	1.000000	31947	2	0.396798	9831419	0.000000
315760171	439664	2270	7694.456665	31655	22	1.000000	31758	4	0.600500	9826643	0.000000
315756876	436825	2298	7671.406016	31733	23	1.000000	31868	2	0.563617	9821852	0.000000
315736244	438029	2335	7672.909187	32001	4	0.887869	31664	5	0.718982	9816828	0.000000
315759291	438735	2302	7644.274717	31740	8	0.455365	32051	2	0.317339	9811953	0.000000
315723068	441001	2392	7671.708658	31567	11	1.000000	31743	5	0.491204	9807073	0.000000
315739120	441185	2254	7722.431691	31680	10	0.668717	32038	3	0.532979	9802181	-1.#IND00
315697491	442891	2242	7659.206111	31832	39	1.000000	31872	4	0.716173	9797327	-1.#IND00
315757627	432340	2199	7613.194714	31593	29	1.000000	31986	4	0.693951	9792500	-1.#IND00
315775627	432916	2262	7625.161598	31584	49	1.000000	31669	0	0.204126	9787516	0.019468
315757093	432655	2259	7675.410071	31787	17	1.000000	31856	8	0.762626	9782548	0.014106
315800507	432359	2274	7628.679440	31712	8	0.663022	32020	5	0.596999	9777546	0.006867
315771866	436399	2279	7652.312230	31927	5	0.209958	31856	0	0.185232	9772676	0.001449
315724282	440365	2341	7649.327804	31642	11	1.000000	31809	1	0.332162	9767629	-0.001037
315749571	441773	2290	7696.015816	31560	5	1.000000	31873	3	0.305948	9762855	0.007777
315749940	440231	2318	7668.706752	31705	3	0.754540	31782	0	0.485239	9757927	0.008099
315772023	438713	2283	7664.447075	31848	29	0.999876	31754	1	0.292890	9752987	0.005826
315776321	433794	2297	7668.136246	31770	15	1.000000	31881	1	0.617041	9748078	0.004790
315751146	435959	2265	7639.156996	31617	5	1.000000	31937	2	0.418658	9743075	0.005537
315763057	435051	2283	7665.100229	31742	1	0.626202	32022	4	0.963399	9738318	0.006639
315770158	438380	2300	7657.460720	32008	2	0.593153	32001	1	0.321345	9733456	0.006005
315753585	440856	2256	7647.984597	31647	45	1.000000	32129	2	0.302496	9728581	0.004881
315744959	439402	2291	7696.404629	31967	2	0.752175	31778	0	0.247091	9723744	0.005823
315760235	438888	2216	7652.693376	31609	8	1.000000	31824	0	0.838321	9718896	0.005231
315749243	435679	2312	7665.483629	32004	3	1.000000	31673	1	0.704247	9714077	0.005292
315736291	441322	2280	7665.616808	31774	32	0.999997	31751	3	0.130566	9709257	0.005170
315711840	445995	2390	7693.983162	31697	2	1.000000	32055	6	0.171166	9704365	0.006186
315724331	441680	2318	7711.169122	31756	22	0.999986	31931	1	0.592594	9699534	0.006354
315711618	442632	2338	7666.427674	31664	42	1.000000	31933	2	0.410180	9694687	0.005732
315723929	441550	2239	7704.491960	31694	9	1.000000	31750	3	0.592451	9689807	0.005206
315721057	439576	2287	7662.494826	31656	1	0.477405	32036	2	0.153844	9684928	0.005407
315742401	436201	2320	7670.375913	31764	14	0.999843	31830	2	0.509872	9680044	0.006113
315749849	438592	2287	7657.963766	31789	2	0.251462	31739	0	0.331269	9675240	0.005822
315762581	433898	2258	7637.009422	31646	38	1.000000	32025	1	0.773650	9670328	0.003829
315784523	440417	2290	7659.997985	31815	4	1.000000	31775	4	0.274234	9665533	0.002411
315764554	438712	2397	7642.526707	31650	9	1.000000	32129	0	0.270569	9660736	0.003216
315729683	439460	2365	7689.752381	31784	5	0.461024	31855	0	0.660307	9655877	0.003323
315750932	439165	2333	7630.139014	31884	3	0.866637	31786	4	0.168587	9651082	0.003492
315732496	441788	2297	7687.610111	31743	6	0.998376	31944	0	0.833236	9646403	0.002999
315738014	436548	2245	7704.930575	31874	0	0.457629	31780	4	0.634970	9641577	0.003158
315753704	439605	2312	7704.478755	31771	25	1.000000	31898	1	0.140556	9636787	0.003693
315734393	437327	2228	7673.680172	31794	6	1.000000	32050	5	0.544389	9631930	0.003869
315727761	440707	2270	7676.124375	31780	0	0.901807	31719	3	0.652130	9627162	0.003734
315712191	440696	2295	7710.380950	31563	37	0.999987	32019	0	0.354680	9622254	0.003604
315704886	442714	2292	7691.863336	31580	44	1.000000	31944	0	0.567001	9617501	0.003454
315720312	434588	2300	7695.289608	31631	6	1.000000	31822	1	0.507811	9612737	0.003322
315744158	438459	2311	7689.104799	31565	7	0.980634	31669	1	0.662966	9607987	0.003293
315755947	438410	2213	7636.166179	31556	25	1.000000	31704	2	0.189217	9603232	0.003402
315766340	440019	2298	7634.325565	31958	6	0.929236	31731	1	0.800194	9598413	0.003431
315732129	441236	2217	7663.367971	31959	5	0.997256	31947	0	0.379608	9593628	0.003396
315783409	433564	2226	7654.638965	31982	12	1.000000	31855	1	0.204213	9588877	0.003281
315777184	434404	2204	7630.905625	31813	18	1.000000	31871	1	0.808941	9583939	0.004161
315755866	434268	2290	7637.166274	31423	20	1.000000	31852	1	0.144195	9579180	0.003796
315766655	435280	2256	7668.066519	31752	7	0.888190	32015	1	0.682435	9574397	0.004744
315698338	445248	2390	7666.214229	31559	26	1.000000	31699	3	0.812511	9569831	0.004882
315701750	441581	2264	7710.812040	31788	22	0.992553	31864	4	0.193818	9564970	0.004808
315764718	436019	2287	7650.965939	31718	20	0.993554	31932	0	0.739620	9560130	0.004431
315720439	447109	2314	7694.297710	32143	15	1.000000	31832	2	0.629933	9555366	0.004338
315737647	438075	2281	7669.004684	31635	21	1.000000	31992	0	0.348546	9550581	0.004149
315736936	440443	2342	7657.136436	31440	13	1.000000	31878	7	0.542095	9545764	0.004013
315729751	439215	2316	7618.629399	31606	7	0.611153	31806	1	0.825713	9541043	0.004047
315732233	439805	2322	7667.628916	31886	3	0.947372	31720	1	0.422225	9536258	0.004319
315742515	438037	2286	7647.252580	31861	18	0.981468	31815	2	0.729586	9531563	0.004220
315752010	438336	2285	7691.722632	32102	3	0.999995	31854	0	0.482361	9526967	0.003883
315725521	439412	2326	7667.298002	31841	22	1.000000	31656	3	0.690846	9522046	0.004603
315733353	436832	2244	7657.029877	31591	35	1.000000	31963	2	0.476265	9517306	0.004486
npatches	nstrain	runtime	dt	init_x	init_y	init_y_blood	init_z	init_S	beta0	beta1	beta2	beta3	mean_beta	B	d	delta	delta_blood	b[0]	mut	m	CTL	c	g	epsilon	k	het	lambda	rho	omega	x_max	patch.dyna	DELTA	A	VA
10000	1	100.000000	0.001000	21900	9499	5000000	0.001000	10000000	12.087758	12.041619	11.080204	11.244206	13	800000000	0.010000	1.000000	432.000000	80000	0.000050	0.004800	1	0.001000	1.000000	2.500000	15.000000	0.500000	0.000000	0.000000	0.000000	31872	0	10.000000	7.000000	1.000000
sus	inf	inf_blood	z	x[0]	y[0][0]	z[0]	x[1]	y[1][0]	z[1]	S[0]	synchrony
219000000	94990000	5000000	10.000000	21900	9499	0.001000	21900	9499	0.001000	10000000	0.000000
299578296	172768	921	8759.166320	30272	0	0.970496	30124	0	0.794326	9995073	0.000000
316589386	84148	440	4492.873811	31591	1	0.283557	31722	0	0.066109	9989932	0.000000
317919556	112103	566	4866.507712	31889	0	0.653858	31828	4	0.984062	9984963	0.000000
317903402	125562	634	5457.851939	31804	6	0.904493	31758	2	0.637961	9979942	0.000000
317885762	127309	636	5327.940925	31670	0	0.124630	31780	0	0.107629	9974923	0.000000
317851120	132211	739	5459.397288	31955	0	0.816259	32007	0	0.011515	9969913	0.000000
317833426	132196	674	5462.915227	31802	0	0.067093	31961	25	0.006173	9964937	0.000000
317836277	130259	703	5396.623220	31945	0	0.035503	32003	0	0.440639	9959876	0.000000
317805945	130542	681	5426.801918	31654	8	0.981706	32016	0	0.048579	9955034	0.000000
317827243	131981	717	5455.556511	31623	1	0.441364	31901	10	0.999885	9950062	0.000000
317811667	136203	723	5425.194934	31770	0	0.043481	31974	2	0.197191	9945121	0.000000
317809128	135208	702	5468.720315	31820	0	0.003922	31688	0	0.458699	9940051	0.000000
317817437	133278	666	5530.773666	31865	0	0.950050	31632	0	0.040375	9935008	0.000000
317825680	131979	641	5433.206131	32013	2	0.142259	31642	1	0.015819	9930031	0.000000
317823723	130729	655	5461.874295	31885	0	0.702456	32110	0	0.002612	9924989	0.000000
317828488	132940	634	5414.712212	31743	0	0.304471	31796	1	0.879338	9919925	0.000000
317849701	133524	707	5482.096239	31695	10	0.263647	32024	0	0.165027	9914906	0.000000
317807077	135226	689	5452.510473	31762	0	0.261619	31740	0	0.013858	9909959	0.000000
317794552	137350	670	5537.931934	31772	2	0.805987	31883	0	0.709184	9904975	0.000000
317830550	131836	680	5445.643369	32240	15	0.884609	31580	0	0.722445	9900090	0.000000
317800848	135924	683	5470.480825	31906	0	0.567502	31928	18	0.903447	9895237	0.000000
317819615	135002	709	5473.002931	31842	1	0.654856	31997	6	0.686140	9890318	0.000000
317803641	135543	775	5463.861742	31839	2	0.866573	31844	0	0.149090	9885378	0.000000
317813854	133268	743	5489.821680	32055	2	0.120655	31797	2	0.969388	9880365	0.000000
317784282	133107	683	5499.364592	31606	0	0.349563	31834	0	0.620447	9875458	0.000000
317829215	129710	756	5407.146300	31995	5	0.099517	31783	0	0.406065	9870520	0.000000
317833616	131597	669	5443.976000	31983	6	0.626846	31850	9	0.823521	9865515	0.000000
317797571	132708	672	5474.711675	31982	0	0.262424	31831	0	0.292923	9860617	0.000000
317811757	128497	702	5428.747069	32220	3	0.176456	31742	1	0.658840	9855618	0.000000
317854321	130581	687	5415.381777	31849	0	0.320984	31821	0	0.539793	9850721	0.000000
317840730	133173	723	5458.958672	31958	9	0.080740	31912	0	0.190264	9845643	0.000000
317806421	134957	737	5522.374618	31942	0	0.431893	32023	16	0.734097	9840670	0.000000
317837406	130468	663	5404.938936	31791	4	0.870420	31824	1	0.149725	9835679	0.000000
317836502	133024	691	5431.870764	31957	5	0.131573	31706	13	0.669009	9830774	0.000000
317819094	133758	702	5370.671461	31813	0	0.389693	31731	0	0.267454	9825874	0.000000
317791903	135938	733	5425.782001	31755	6	0.998971	31854	23	0.601949	9821015	0.000000
317816716	134970	702	5459.360112	31910	0	0.106626	31833	4	0.906861	9816127	0.000000
317829367	131919	695	5384.537093	31947	0	0.489160	31813	11	0.570704	9811255	0.000000
317831705	132127	697	5454.072517	31793	0	0.447280	31785	0	0.204272	9806292	0.000000
317830838	129762	659	5394.579171	31999	21	0.932534	31826	12	0.913131	9801276	-1.#IND00
317821982	134311	682	5452.758553	31931	0	0.726428	31752	2	0.157511	9796422	-1.#IND00
317850031	131732	676	5473.825571	31932	0	0.371128	31865	0	0.859062	9791585	-1.#IND00
317854000	131704	685	5400.961667	31763	8	0.996487	32037	7	0.296885	9786802	-0.000184
317864622	128931	689	5422.823284	31853	6	0.994774	31913	5	0.885746	9781877	-0.001124
317838524	126954	658	5366.853839	31749	0	0.788185	31761	0	0.163636	9776990	-0.008938
317839621	131213	715	5447.448277	31892	2	0.377322	31704	25	0.511417	9772123	-0.007931
317846676	130607	696	5373.524169	31765	12	0.999653	31823	2	0.359097	9767254	-0.007610
317806145	135815	729	5499.149814	31988	12	0.541220	31831	4	0.224312	9762502	-0.005648
317823645	133455	700	5423.920362	31913	0	0.694715	31644	1	0.816214	9757680	-0.006289
317810783	130215	732	5427.706828	31710	4	0.341628	31894	0	0.067617	9752865	-0.004799
317824529	133495	742	5410.203753	31996	2	0.372959	31877	19	0.089021	9748021	-0.005134
317854809	127831	688	5456.815416	31764	3	0.976880	31979	0	0.583078	9743148	-0.005439
317826007	131018	699	5385.626903	31817	2	0.154999	31884	0	0.346210	9738203	-0.004062
317863098	129731	691	5419.180852	31993	8	0.955260	32017	4	0.996367	9733380	-0.003100
317826592	134075	647	5461.396338	31865	3	0.141943	31855	17	0.540541	9728553	-0.003145
317815794	132097	719	5422.370998	31655	0	0.241120	31795	0	0.807569	9723655	0.000504
317832123	133159	731	5425.164068	31726	3	0.679088	31869	0	0.126306	9718810	0.000067
317823380	133259	671	5418.750087	31777	3	0.743079	31844	1	0.858265	9713872	-0.000190
317823073	134108	645	5444.463866	31804	13	0.931394	31974	0	0.070579	9709130	0.000120
317816272	132593	685	5415.978687	31878	0	0.287976	31831	30	0.500880	9704292	0.000175
317823326	132725	675	5459.879994	31731	0	0.829142	31775	0	0.354809	9699346	-0.000492
317809690	135150	702	5455.479465	31731	0	0.072201	31725	0	0.030085	9694489	-0.000941
317830634	133145	710	5461.851013	31855	0	0.617694	31794	0	0.907055	9689580	-0.001152
317812749	132791	645	5409.487847	31808	5	0.620612	31928	0	0.162428	9684667	-0.001387
317814699	133158	730	5468.190564	31745	0	0.141714	31986	0	0.524047	9679790	-0.001484
317831458	134341	673	5462.112939	31669	7	0.978744	31989	6	0.996206	9674939	-0.000985
317820406	132915	736	5418.329131	31515	5	0.822935	31829	1	0.428519	9670146	-0.001519
317850845	133905	697	5437.123507	32008	2	0.202598	31754	0	0.109001	9665261	-0.001417
317834194	134569	691	5522.706480	31807	2	0.373894	31914	7	0.998476	9660386	-0.001120
317806504	134751	739	5465.280706	31736	0	0.341579	31997	1	0.745050	9655608	-0.001085
317806174	133800	718	5462.674886	31810	1	0.035193	31943	1	0.650785	9650726	-0.000907
317818693	134911	714	5426.469063	32223	23	0.182071	31895	0	0.055555	9645911	-0.001046
317795783	134272	747	5502.371154	31910	0	0.479910	31974	10	0.994417	9641113	-0.000532
317809784	132201	724	5373.331315	31924	1	0.208853	31971	0	0.538648	9636283	-0.000499
317822310	133334	662	5537.588858	31998	2	0.579638	31926	1	0.945310	9631553	-0.000857
317858648	130641	653	5392.077752	31710	0	0.396625	31889	2	0.616360	9626768	-0.001189
317826715	134437	723	5462.378212	31769	13	0.904542	31724	14	0.972384	9622028	-0.000860
317847415	129916	654	5450.512414	32011	0	0.113007	31674	0	0.143023	9617207	-0.000838
317826772	132597	722	5427.987198	31834	13	0.025568	31739	6	0.985605	9612411	-0.001349
317825560	134529	699	5504.139056	31852	1	0.994994	31711	4	0.811737	9607535	-0.000703
317800355	131372	730	5402.719154	31847	6	0.133115	31769	0	0.096643	9602787	-0.001010
317795030	133733	708	5480.524067	31919	1	0.393959	31876	0	0.008323	9597857	-0.001048
317823906	132427	698	5444.336429	31777	2	0.037698	31917	0	0.911610	9592953	-0.000365
317841103	132750	710	5376.705282	31903	2	0.674447	31918	12	0.289789	9588160	-0.000115
317824557	133011	675	5425.772908	31789	6	0.241170	31802	0	0.845780	9583419	-0.000273
317828657	134039	723	5452.271396	31989	1	0.626678	31822	10	0.922928	9578556	-0.000088
317799079	134585	743	5495.322189	32026	0	0.448390	31998	0	0.159805	9573693	0.000226
317832911	133613	707	5448.602159	32074	15	0.719658	31909	0	0.582008	9568968	0.000708
317814834	133276	731	5466.556443	31910	1	0.191079	31826	4	0.374029	9564252	0.000531
317831441	133565	731	5426.204444	31994	0	0.422795	31861	8	0.450517	9559427	0.000598
317826962	132520	686	5397.270261	31724	0	0.035184	31919	5	0.999520	9554567	0.000594
317796656	135947	686	5537.328891	31873	5	0.999788	31931	3	0.185853	9549811	0.000490
317845683	130681	686	5428.312018	31745	10	0.712863	31727	1	0.315479	9545060	0.000818
317821263	133701	667	5399.842046	31956	3	0.514713	31873	4	0.952890	9540283	0.000518
317825544	130967	700	5384.955523	31593	6	0.297232	31675	0	0.115967	9535585	0.000689
317826534	130553	641	5521.619811	31755	0	0.357206	31905	0	0.359309	9530824	0.000500
317858557	128137	703	5361.973769	31925	25	0.471050	31933	0	0.030534	9526055	0.000696
317813877	132709	695	5432.461367	31623	0	0.349259	31669	3	0.004019	9521320	0.000375
317842904	131326	690	5453.504379	31862	3	0.050609	31655	1	0.924008	9516531	-0.000327
npatches	nstrain	runtime	dt	init_x	init_y	init_y_blood	init_z	init_S	beta0	beta1	beta2	beta3	mean_beta	B	d	delta	delta_blood	b[0]	mut	m	CTL	c	g	epsilon	k	het	lambda	rho	omega	x_max	patch.dyna	DELTA	A	VA
10000	1	100.000000	0.001000	21900	9499	5000000	0.001000	10000000	15.673201	14.917437	15.929610	14.525042	13	800000000	0.010000	1.000000	432.000000	80000	0.000050	0.004800	1	0.001000	1.000000	2.500000	16.000000	0.500000	0.000000	0.000000	0.000000	31872	0	10.000000	7.000000	1.000000
sus	inf	inf_blood	z	x[0]	y[0][0]	z[0]	x[1]	y[1][0]	z[1]	S[0]	synchrony
219000000	94990000	5000000	10.000000	21900	9499	0.001000	21900	9499	0.001000	10000000	0.000000
301195442	78841	402	7984.537428	29915	3	1.000000	30045	4	1.000000	9995012	0.000000
317110834	23781	118	2721.016533	31684	0	0.113425	31630	1	0.213690	9990109	0.000000
318411249	39177	165	2337.424277	31655	0	0.009639	31804	4	0.047731	9985078	0.000000
318328533	80153	412	3772.156848	31631	36	0.999983	31912	1	0.406166	9980102	0.000000
318210186	80782	459	4890.251023	31953	2	0.293766	31862	1	0.049145	9975250	0.000000
318351134	49499	247	3957.000122	31790	2	0.999986	31955	5	0.999477	9970212	0.000000
318397110	51773	259	3419.382625	31857	0	0.096345	31782	1	0.121775	9965257	0.000000
318326411	64938	324	3793.470601	31809	3	0.980575	31865	0	0.034243	9960279	0.000000
318301214	71023	374	4237.114094	31624	0	0.472788	31622	25	0.985647	9955455	0.000000
318343403	60222	335	4169.137741	31659	4	0.817257	31941	1	0.871982	9950399	0.000000
318387551	55632	272	3741.756647	31711	0	0.426871	32132	0	0.593296	9945439	0.000000
318354720	61625	343	3841.479225	31984	14	0.999577	31992	0	0.048867	9940359	0.000000
318350469	60946	280	3957.895800	31767	3	0.512565	31931	0	0.602252	9935432	0.000000
318337366	62405	356	4005.418133	31924	0	0.095936	31909	2	0.051248	9930464	0.000000
318336480	59379	320	3911.183091	31742	32	0.999968	31702	0	0.878243	9925500	0.000000
318358912	59652	293	3874.129707	31862	0	0.373463	31787	2	0.228756	9920536	0.000000
318334577	60623	317	3931.018260	31853	13	0.971898	31625	0	0.643708	9915568	0.000000
318345237	63231	327	3991.420075	31791	1	0.152259	31722	1	0.742083	9910647	0.000000
318341937	59465	335	4013.934073	31667	7	0.999530	31740	1	0.853305	9905687	0.000000
318345457	59053	316	3872.589224	31757	0	0.338247	31624	3	0.141195	9900772	0.000000
318335418	62677	299	3908.549170	31784	17	0.752871	31660	6	0.972979	9895758	0.000000
318352830	59189	300	4007.205856	31859	9	0.890750	32078	0	0.122376	9890923	0.000000
318359972	60902	322	3814.091899	31954	1	0.334672	31772	45	0.794474	9886001	0.000000
318346390	62373	377	3943.014167	31816	1	0.174999	31800	0	0.572346	9881051	0.000000
318326273	64190	311	4028.252689	31879	0	0.015911	31906	0	0.554718	9876099	0.000000
318351323	59011	288	3981.312958	31813	38	0.028866	31862	0	0.045713	9871131	0.000000
318347431	59347	331	3890.384835	31715	0	0.607298	31731	28	0.999976	9866193	0.000000
318336682	61864	328	4013.827165	31746	2	0.431641	31705	0	0.415456	9861199	0.000000
318350573	57899	296	3906.398351	32051	1	0.442420	31970	0	0.034329	9856211	0.000000
318360640	60823	348	3878.988993	31713	12	0.948351	31856	7	0.008188	9851286	0.000000
318347480	59445	289	3948.649233	31678	4	0.583548	31734	0	0.560911	9846337	0.000000
318376472	60394	326	3793.891345	31955	0	0.155880	31678	0	0.051246	9841352	0.000000
318332117	62798	341	4007.490591	31663	14	0.986256	31970	17	0.991005	9836452	0.000000
318370042	60715	333	3998.287534	31933	0	0.181638	31844	0	0.163403	9831511	0.000000
318357251	60549	300	3901.274646	31755	0	0.015215	31883	0	0.627097	9826543	0.000000
318345289	61254	322	3965.135154	31780	0	0.681296	31886	1	0.052123	9821662	0.000000
318366308	61209	299	4035.607324	31885	12	0.991622	31972	18	0.999140	9816756	0.000000
318330393	60010	306	3954.286777	31933	0	0.370547	31920	1	0.618659	9811839	0.000000
318363501	61809	338	3912.158588	31792	7	0.990727	31818	0	0.177285	9806989	0.000000
318345266	63534	337	3975.021767	31924	0	0.448283	31777	2	0.015581	9802065	-1.#IND00
318323615	61104	315	4089.995024	31871	6	0.079631	31729	1	0.961025	9797252	-1.#IND00
318340811	58463	310	3880.028733	31757	7	1.000000	31959	0	0.130278	9792374	-1.#IND00
318333965	60237	311	3917.360155	31624	0	0.150188	32145	23	0.083256	9787406	-1.#IND00
318356611	60181	311	3848.776678	32006	0	0.012645	31860	0	0.248734	9782477	-1.#IND00
318377971	60124	347	3913.537673	31874	0	0.001401	31896	30	0.324752	9777545	-1.#IND00
318342972	62183	362	3991.564369	31621	30	1.000000	31986	0	0.434717	9772513	-0.003224
318363043	59164	323	3923.215944	31953	3	1.000000	32010	8	0.047836	9767705	-0.000968
318336942	62614	312	4048.788340	31940	5	0.526671	31892	2	0.771368	9762932	-0.000760
318352470	61737	292	4053.332573	31808	0	0.657239	32035	0	0.074881	9758098	-0.001018
318364421	58854	294	3829.327835	31896	4	0.874105	31786	28	0.998877	9753269	-0.001840
318360234	60404	291	3915.399772	31857	0	0.690478	31925	0	0.383381	9748436	-0.001787
318332945	62138	306	3991.810822	31930	0	0.056811	31707	24	0.836960	9743547	-0.004096
318339972	61606	327	3963.754135	31997	4	0.006626	32049	0	0.275613	9738761	-0.001507
318340760	61541	315	4005.831081	31724	9	1.000000	31865	19	0.120886	9733939	0.002942
318344627	58424	298	3920.425571	31784	0	0.124631	31878	4	0.999987	9729062	0.002533
318340675	60267	328	3932.835984	31735	6	0.014392	31887	13	0.514165	9724125	0.002291
318358413	58763	308	3940.391551	31718	7	1.000000	31831	0	0.501424	9719289	0.003762
318335793	64252	336	3950.936539	31858	0	0.246781	32049	0	0.041445	9714473	0.003500
318347100	61511	312	4007.561075	31861	0	0.021073	31667	41	0.733166	9709653	0.003078
318355378	60967	338	3936.778775	32052	0	0.002090	31814	0	0.705976	9704879	0.003283
318339525	60885	307	3969.850215	31807	0	0.000538	32017	0	0.058078	9699934	0.002772
318345863	58893	284	3863.568596	31821	0	0.000411	31850	2	0.010082	9695041	0.000163
318351260	61126	347	3896.224584	31706	28	1.000000	31775	2	0.995956	9690157	0.000403
318320516	64305	315	3953.423692	31688	0	0.552136	31809	12	0.632848	9685337	0.000434
318319049	64642	355	4084.767147	31881	0	0.053794	31622	0	0.573070	9680530	0.000364
318333910	61659	312	4060.430740	32004	14	0.012013	31959	9	0.077999	9675819	0.000139
318346641	59489	328	3863.998143	31688	4	1.000000	31947	0	0.796128	9671090	0.000234
318365766	59908	290	3984.146034	31607	0	0.116611	31829	24	0.765426	9666344	-0.000062
318344414	58989	347	3972.742327	31733	0	0.009900	31958	0	0.554432	9661527	-0.000396
318340121	60632	301	3894.134184	31693	16	1.000000	31766	7	0.338501	9656727	-0.000096
318335972	60942	293	3958.939059	31818	0	0.460544	31792	0	0.303134	9651868	0.000337
318336816	61482	333	3959.772783	32104	0	0.794752	31890	5	0.859322	9647021	0.000225
318356475	61920	324	3936.532442	31977	3	0.996081	31950	0	0.270287	9642160	-0.000192
318346943	62621	311	4021.564487	31974	0	0.479806	32191	4	0.024750	9637368	0.000209
318362274	60883	330	4001.961046	31731	12	0.156135	32005	2	0.711453	9632525	-0.001072
318364212	60118	325	3923.030704	31882	0	0.390892	31877	0	0.663147	9627670	-0.001282
318351594	60856	302	3908.515721	31827	0	0.032321	31896	0	0.062548	9622873	-0.000983
318356212	64322	328	4006.117097	31729	68	1.000000	31671	14	0.804724	9618093	-0.001136
318341494	62191	310	4095.544383	31643	0	0.567420	31854	0	0.518545	9613311	-0.001468
318381920	55999	311	3840.101732	31752	23	0.963762	31709	1	0.043127	9608530	-0.000666
318372262	62379	338	3884.055962	31875	0	0.317291	31746	3	0.993319	9603693	-0.000244
318334582	63077	329	4022.684947	31856	0	0.026305	31755	0	0.671837	9598935	-0.001085
318359902	60213	312	3953.844537	31697	18	0.008782	31936	0	0.057836	9594140	-0.001159
318338086	60295	341	3902.118840	31865	0	0.529654	31965	1	0.005338	9589295	-0.000917
318350279	60641	309	3928.118874	32042	18	0.957648	31589	16	1.000000	9584644	-0.000529
318351670	63713	367	4036.768614	31935	0	0.163825	31704	0	0.176994	9579816	-0.000398
318364963	59085	295	3931.786970	32052	6	0.018581	31755	13	0.992233	9574948	-0.001133
318351681	60646	297	3965.275578	32051	0	0.980152	31849	0	0.165561	9570227	-0.001256
318355829	57893	271	3859.866209	31785	0	0.081239	31910	51	0.321777	9565436	-0.001216
318355845	61011	310	3871.447514	31616	1	0.887412	31554	0	0.218467	9560620	-0.001729
318344031	61246	308	3997.704997	31948	5	0.404592	31756	1	0.763616	9555799	-0.003061
318355698	60982	315	3952.741081	31972	0	0.482115	31788	0	0.063910	9551000	-0.002769
318335441	60478	325	3934.097883	31741	2	0.114492	31727	0	0.649701	9546147	-0.002670
318361132	61520	322	3851.363918	31657	12	0.999909	31737	16	0.661153	9541335	-0.002368
318334323	64868	343	4029.850580	31928	0	0.124669	32116	0	0.119152	9536528	-0.002419
318350120	57072	322	3945.595618	32050	22	0.455330	31910	33	0.999881	9531722	-0.002472
318353162	60149	320	3776.244469	31897	0	0.404437	31691	0	0.572077	9526816	-0.002227
318335323	62524	314	4002.254243	31890	5	0.996988	31803	21	0.921796	9522103	-0.002039
318337372	61246	326	3956.814750	31744	11	0.993712	31678	0	0.150782	9517318	-0.001635
npatches	nstrain	runtime	dt	init_x	init_y	init_y_blood	init_z	init_S	beta0	beta1	beta2	beta3	mean_beta	B	d	delta	delta_blood	b[0]	mut	m	CTL	c	g	epsilon	k	het	lambda	rho	omega	x_max	patch.dyna	DELTA	A	VA
10000	1	100.000000	0.001000	21900	9499	5000000	0.001000	10000000	12.135090	18.303383	17.329316	16.977760	13	800000000	0.010000	1.000000	432.000000	80000	0.000050	0.004800	1	0.001000	1.000000	2.500000	17.000000	0.500000	0.000000	0.000000	0.000000	31872	0	10.000000	7.000000	1.000000
sus	inf	inf_blood	z	x[0]	y[0][0]	z[0]	x[1]	y[1][0]	z[1]	S[0]	synchrony
219000000	94990000	5000000	10.000000	21900	9499	0.001000	21900	9499	0.001000	10000000	0.000000
302278562	38237	191	7203.461152	30277	0	0.615924	29744	6	1.000000	9995022	0.000000
317340220	7440	57	1618.510633	31636	0	0.050717	31716	0	0.187081	9990003	0.000000
318533980	15818	71	945.659035	31867	0	0.004513	31741	0	0.015660	9985038	0.000000
318427282	73140	373	2267.041498	31987	0	0.000736	31943	0	0.001647	9980009	0.000000
318067152	104532	547	5381.695900	31643	2	0.999790	31668	122	0.999852	9975079	0.000000
318397779	32390	144	3720.645282	31829	0	0.150557	31704	6	1.000000	9970003	0.000000
318546835	26372	141	2265.618203	32095	0	0.012675	31889	0	0.105633	9964887	0.000000
318486848	50059	243	2711.893123	31759	7	0.002705	31757	19	1.000000	9959893	0.000000
318322672	70458	412	4006.123656	31807	0	0.392064	31709	18	1.000000	9954923	0.000000
318392174	46938	266	3892.185793	31842	0	0.032417	31734	8	1.000000	9950023	0.000000
318495512	34521	194	2989.159757	31756	33	0.446472	31936	0	0.109588	9945084	0.000000
318456004	44202	228	2906.626801	31839	0	0.319836	31918	0	0.009326	9940198	0.000000
318397400	57173	289	3441.229940	31804	0	0.026513	31776	58	0.999822	9935398	0.000000
318403451	53254	270	3746.355038	31780	0	0.002534	31770	0	0.480366	9930437	0.000000
318439750	44547	259	3321.381653	31694	28	0.031063	31938	4	0.988982	9925586	0.000000
318465578	44457	241	3154.774896	31916	0	0.311808	31724	0	0.606733	9920525	0.000000
318421541	50647	262	3316.363197	32071	0	0.027081	31942	17	0.407295	9915522	0.000000
318408571	50325	244	3487.979489	31845	21	0.945478	31759	0	0.184736	9910411	0.000000
318433513	49060	243	3478.099948	31795	2	0.320513	31999	0	0.015469	9905441	0.000000
318419751	45568	232	3281.996740	31746	0	0.028022	31512	41	1.000000	9900510	0.000000
318437552	48221	252	3250.085378	31921	3	0.992723	31846	1	0.915582	9895539	0.000000
318434000	50960	267	3454.963446	31858	0	0.091508	31730	8	0.975881	9890576	0.000000
318429964	48702	277	3437.593491	32086	0	0.902100	32050	0	0.105317	9885552	0.000000
318448959	46687	205	3309.892953	32002	0	0.074111	32046	12	0.999999	9880630	0.000000
318427606	49631	230	3358.685140	31744	14	0.140571	32063	0	0.171091	9875603	0.000000
318405818	49717	239	3457.172645	31715	1	0.505443	31967	17	0.484629	9870687	0.000000
318466594	46477	262	3335.093182	31784	0	0.042191	31713	0	0.210120	9865855	0.000000
318419690	48890	267	3330.308341	31970	0	0.004089	31779	0	0.017544	9861031	0.000000
318434503	49978	256	3432.009035	31728	10	0.999201	31889	0	0.001801	9856159	0.000000
318410966	50123	259	3418.306510	31877	0	0.159720	31429	16	1.000000	9851174	0.000000
318414438	49640	305	3435.197306	31788	3	0.883254	31776	0	0.394234	9846240	0.000000
318448789	45124	215	3313.853155	31986	0	0.163676	31579	8	0.999284	9841439	0.000000
318455851	47612	273	3232.491601	31935	3	0.957865	31878	0	0.110643	9836383	0.000000
318415977	51194	243	3453.086606	32078	0	0.085689	31679	0	0.009412	9831561	0.000000
318394113	49987	253	3502.335980	31694	0	0.007372	31776	0	0.001544	9826731	0.000000
318440873	44665	235	3360.145483	31860	26	0.047075	31515	47	1.000000	9821807	0.000000
318433911	49049	255	3252.805661	31988	3	0.343185	32000	0	0.415948	9817004	0.000000
318410681	53168	265	3388.374593	31889	5	0.850516	31550	0	0.034369	9812193	0.000000
318417489	50870	274	3543.835705	31884	1	0.149946	31468	1	0.003196	9807420	0.000000
318428021	48512	257	3471.945337	31771	4	0.537562	31605	28	1.000000	9802614	-1.#IND00
318438630	46152	225	3304.383722	31836	0	0.242146	31953	0	0.363758	9797652	-1.#IND00
318445525	47638	226	3340.115049	31861	3	0.988199	31949	0	0.858954	9792792	-1.#IND00
318436539	50439	274	3369.754830	31742	0	0.089595	31778	34	0.999994	9787919	-1.#IND00
318420268	48483	258	3441.723321	31848	0	0.007691	31662	5	0.934745	9783126	-1.#IND00
318459020	46062	244	3347.655546	31982	39	0.405657	31930	0	0.239165	9778241	-1.#IND00
318463002	47582	231	3301.730360	31747	0	0.183179	31463	28	1.000000	9773496	-1.#IND00
318425017	48512	284	3303.172955	31678	0	0.379254	31484	16	1.000000	9768578	-1.#IND00
318425605	50462	271	3388.634639	31999	0	0.032865	31584	0	0.404364	9763567	-1.#IND00
318418394	49638	261	3462.979055	31799	7	0.997404	31992	0	0.033422	9758782	0.004292
318437328	45493	230	3310.235357	31940	2	0.546827	31677	13	1.000000	9753961	0.004456
318435849	47245	244	3247.157614	31784	0	0.241035	31714	0	0.310308	9749057	0.003020
318436750	49922	261	3330.164383	31862	7	0.084300	31905	10	0.057996	9744075	0.004868
318454979	49960	260	3398.279797	31865	0	0.269253	31792	0	0.276960	9739024	0.002741
318430297	48624	270	3391.301516	31944	0	0.040847	31926	26	0.300759	9734280	-0.000240
318414172	50922	270	3314.337118	31744	4	0.004771	31681	2	1.000000	9729355	0.000771
318425972	48970	254	3468.499276	31790	1	0.721549	31769	0	0.132428	9724510	-0.000248
318432606	46255	219	3322.915006	31719	0	0.060101	31739	36	0.413185	9719563	-0.001068
318429754	48302	241	3230.134641	31684	0	0.594222	31874	2	0.925277	9714850	-0.001135
318413601	50851	275	3498.737020	31897	0	0.051073	31972	0	0.086936	9709899	-0.000045
318432119	47016	242	3379.962015	31822	0	0.913062	31569	5	0.999998	9705083	-0.000241
318432055	46736	221	3232.418697	31733	0	0.118546	31870	0	0.456426	9700359	0.000298
318420191	53573	305	3454.607589	31955	10	0.246555	31774	7	0.961908	9695489	0.000470
318440550	48604	260	3475.865020	31976	0	0.206524	31816	6	0.999027	9690615	0.002350
318441951	47409	251	3338.551042	31951	1	0.021754	31782	6	0.522885	9685746	0.003500
318465968	45588	271	3190.239934	31634	48	0.529247	31745	0	0.234148	9680983	0.002946
318413352	51283	280	3421.993174	31793	0	0.297973	31901	0	0.019508	9676157	0.003009
318407513	50122	257	3546.182995	31978	0	0.026916	31788	10	0.999992	9671464	0.001705
318435742	44879	256	3268.783345	31955	0	0.002567	31906	0	0.137731	9666801	0.002891
318443970	48878	266	3289.036715	31995	0	0.000580	31917	0	0.857858	9662046	0.003060
318417177	49962	263	3412.376870	31837	6	0.001265	31952	6	0.865429	9657171	0.002993
318415426	50061	240	3498.093705	31845	0	0.469226	31981	0	0.490838	9652385	0.002733
318417636	47521	254	3441.781346	32138	0	0.038725	31895	0	0.436945	9647589	0.001635
318450703	47556	244	3297.371272	32053	0	0.003557	32094	0	0.036086	9642752	0.001775
318440501	47302	249	3264.633723	31814	0	0.000658	31781	61	0.999925	9637916	0.002165
318433123	49959	248	3311.590273	31648	0	0.000478	31803	0	0.908744	9633047	0.003190
318405494	51688	251	3466.462944	31778	0	0.714822	31909	0	0.084867	9628321	0.002461
318410488	48817	277	3512.904099	32003	0	0.072007	31761	19	0.096214	9623419	0.001982
318431841	44512	227	3233.467660	31666	2	0.988614	31688	12	1.000000	9618628	0.001681
318432083	49954	283	3231.728028	32004	0	0.092694	31988	0	0.148875	9613715	0.000725
318411268	50430	244	3473.093874	31911	0	0.007945	31798	0	0.012537	9609008	-0.000295
318427983	47930	261	3466.584993	31770	24	0.016690	31701	36	0.999999	9604175	-0.000380
318429405	45062	245	3251.037765	31871	0	0.212177	31503	24	1.000000	9599321	-0.000771
318460382	49172	275	3220.864647	31668	4	0.081880	32033	0	0.394238	9594492	-0.001449
318411724	54288	264	3473.885985	31763	2	0.394695	31917	11	0.991558	9589827	-0.001565
318421463	48845	286	3477.379339	32155	0	0.628150	31836	8	0.906433	9585025	-0.001940
318422672	47315	257	3291.540633	31809	0	0.051716	31969	0	0.365174	9580282	-0.002080
318454777	48055	223	3246.062212	31781	32	0.053570	31907	1	0.033502	9575565	-0.001796
318418279	51540	252	3467.719239	31835	0	0.191679	31797	34	1.000000	9570755	-0.002710
318444293	48736	264	3449.505288	31885	8	0.148084	31648	6	1.000000	9566039	-0.002645
318436590	45959	220	3259.864398	31883	2	0.854056	31962	12	0.960985	9561233	-0.002567
318417123	48766	247	3252.519653	31685	0	0.116384	31832	4	0.684165	9556429	-0.001629
318429890	52410	304	3520.324966	31831	10	0.441482	31788	0	0.331575	9551500	-0.001770
318407742	50204	257	3486.857999	31933	0	0.154682	31772	0	0.638965	9546713	-0.001849
318459653	46131	228	3434.783570	31809	2	0.934839	31861	0	0.154345	9541913	-0.001052
318455875	46932	262	3194.111471	31711	2	0.887450	31622	10	0.999662	9537245	-0.001344
318428387	50105	279	3426.995975	32084	0	0.125093	32094	1	0.470541	9532463	-0.001326
318442936	50580	249	3445.211004	31841	2	0.974367	31725	7	0.994958	9527736	-0.001378
318422614	49028	250	3392.235334	31956	4	0.111020	31893	0	0.162228	9522951	-0.001494
318443966	46822	243	3397.995312	31758	0	0.291199	31521	2	0.923319	9518202	-0.001584
npatches	nstrain	runtime	dt	init_x	init_y	init_y_blood	init_z	init_S	beta0	beta1	beta2	beta3	mean_beta	B	d	delta	delta_blood	b[0]	mut	m	CTL	c	g	epsilon	k	het	lambda	rho	omega	x_max	patch.dyna	DELTA	A	VA
10000	1	100.000000	0.001000	21900	9499	5000000	0.001000	10000000	12.949545	11.608833	11.692139	16.567612	13	800000000	0.010000	1.000000	432.000000	80000	0.000050	0.004800	1	0.001000	1.000000	2.500000	18.000000	0.500000	0.000000	0.000000	0.000000	31872	0	10.000000	7.000000	1.000000
sus	inf	inf_blood	z	x[0]	y[0][0]	z[0]	x[1]	y[1][0]	z[1]	S[0]	synchrony
219000000	94990000	5000000	10.000000	21900	9499	0.001000	21900	9499	0.001000	10000000	0.000000
303272948	16823	82	6306.153255	30574	0	0.482147	30456	0	0.437557	9995055	0.000000
317444386	2806	14	977.630326	31856	0	0.039781	31738	0	0.036136	9989970	0.000000
318596874	7473	41	417.001805	31889	0	0.004233	31877	0	0.003321	9984872	0.000000
318552492	51675	280	1324.796249	31904	39	0.999253	31994	0	0.000639	9979832	0.000000
318083695	116607	609	4906.738663	31828	0	0.237810	31910	10	0.999987	9974779	0.000000
318398506	27944	162	3713.075621	31857	0	0.019807	32046	1	0.142627	9969789	0.000000
318598663	17119	105	1738.771812	31800	0	0.001986	31685	0	0.535365	9964670	0.000000
318573193	36142	169	1798.965796	31754	0	0.000530	31620	0	0.044131	9959783	0.000000
318374854	72237	370	3360.777220	31814	0	0.000410	31739	1	0.903131	9954726	0.000000
318386155	48050	272	3919.060871	31763	15	0.993259	31629	11	0.859906	9949732	0.000000
318530212	26032	141	2632.881449	31770	0	0.228663	31702	0	0.130245	9944635	0.000000
318571059	33024	162	2176.262315	31866	10	0.054334	32003	0	0.017113	9939699	0.000000
318458484	53400	282	2984.443051	31900	2	0.302676	31747	12	0.976634	9934791	0.000000
318416350	48931	255	3483.026976	31737	3	0.725673	31758	3	0.504111	9929690	0.000000
318483676	35053	161	2877.269994	31842	0	0.450189	31837	1	0.171288	9924789	0.000000
318493296	37966	197	2646.267586	31988	0	0.037169	31918	0	0.182889	9919720	0.000000
318479533	44879	225	2849.026405	31883	11	0.040073	31915	6	0.783059	9914761	0.000000
318453459	47042	263	3162.698787	31757	0	0.430006	31754	0	0.093527	9909766	0.000000
318461763	40165	207	3018.750974	31766	0	0.042645	32028	0	0.008753	9904855	0.000000
318492759	38238	222	2754.446061	31891	0	0.003853	31930	0	0.001083	9900009	0.000000
318473634	41955	188	2800.005344	31750	1	0.592149	31892	30	0.103380	9895115	0.000000
318472612	43269	240	2982.103534	31556	0	0.049140	31918	0	0.197239	9890079	0.000000
318471134	43771	224	3024.837501	31798	0	0.004384	31834	0	0.859055	9885112	0.000000
318462072	42569	234	3013.020196	31825	0	0.000726	31909	0	0.388187	9880102	0.000000
318478683	39904	192	2887.007340	31834	0	0.000426	31869	0	0.032100	9875087	0.000000
318510796	41849	225	2882.033322	31875	0	0.000402	31819	0	0.002991	9870242	0.000000
318503952	42591	220	2908.902787	31585	23	0.999808	31820	3	0.999821	9865323	0.000000
318469552	42912	220	2981.494468	31811	0	0.175783	31838	3	0.728057	9860458	0.000000
318478914	42617	200	2989.925857	31850	0	0.014737	31763	0	0.068143	9855635	0.000000
318495543	39473	220	2907.912261	31640	1	0.507443	31875	7	0.953298	9850746	0.000000
318476412	42350	203	2845.041011	31849	0	0.042552	31917	0	0.118958	9845891	0.000000
318450646	41937	232	2943.484858	31733	12	0.991140	31937	0	0.010092	9840915	0.000000
318456053	42797	213	2943.060272	31830	0	0.109672	31843	0	0.001192	9835990	0.000000
318475362	41464	223	2941.307746	31549	6	0.905248	32144	10	0.002836	9831079	0.000000
318489210	41948	211	2919.794555	31686	3	0.137653	31676	0	0.287089	9826238	0.000000
318478741	41564	222	2956.605798	31859	0	0.092771	31846	0	0.023836	9821343	0.000000
318483724	41135	200	2817.195344	31955	3	0.999449	31846	0	0.002329	9816432	0.000000
318482602	42955	236	2937.648261	31788	0	0.303825	31994	39	0.981007	9811457	0.000000
318474533	42277	215	2932.200682	31831	0	0.025204	31875	0	0.317832	9806522	0.000000
318472332	41416	204	2950.786919	31798	0	0.002482	31867	0	0.026349	9801680	-1.#IND00
318464457	41281	204	2933.409403	32000	0	0.000570	31774	12	0.892150	9796696	-1.#IND00
318466892	41871	205	2940.749064	31644	3	0.944018	31875	0	0.189288	9791708	-1.#IND00
318507075	40349	194	2892.915230	31820	0	0.128670	31952	0	0.069168	9786860	-1.#IND00
318480484	43330	235	2919.751059	31953	0	0.011301	31677	0	0.006333	9781992	-1.#IND00
318465508	41810	229	2993.174451	32002	0	0.911485	31691	0	0.000885	9777202	-0.006475
318493722	38486	176	2875.671059	31876	1	0.077192	31918	26	0.998794	9772429	-0.001696
318480328	38273	193	2731.375230	31774	0	0.007184	31941	0	0.123912	9767500	0.000769
318493685	44191	213	2903.811813	31704	0	0.000954	31845	5	0.590742	9762703	-0.000452
318446020	43892	227	3093.428757	31767	0	0.000445	31949	0	0.084741	9757821	-0.000827
318473259	41470	203	3039.259867	31769	3	0.999912	32058	0	0.010327	9752944	-0.000915
318503265	36259	210	2747.302815	32006	0	0.090778	31950	5	0.006326	9748006	-0.008550
318473065	42008	214	2790.742956	31863	0	0.468743	31816	1	0.223177	9743158	-0.009087
318442721	46134	219	3094.338240	31777	0	0.038685	31853	0	0.380762	9738330	-0.007358
318463115	41309	235	3035.407181	31580	0	0.821710	31871	0	0.031493	9733475	-0.005783
318465754	39574	241	2931.550284	31561	1	0.886093	31894	0	0.002942	9728673	-0.004371
318497757	39043	210	2764.979357	32097	0	0.128180	31915	0	0.000738	9723765	-0.005567
318484255	41238	197	2867.398644	31701	13	0.982206	32002	0	0.898960	9718956	-0.003913
318455594	44790	246	3036.496250	31872	0	0.153707	31754	2	0.094838	9714193	-0.004267
318461594	42779	225	3011.566521	31782	0	0.012932	31843	0	0.287059	9709411	-0.003495
318473833	40597	199	3000.731197	32114	3	0.005164	31684	0	0.024633	9704556	-0.004074
318497894	38580	211	2828.956773	31856	0	0.495950	31857	2	0.887878	9699727	-0.002685
318473284	43716	243	2944.408936	31967	11	0.295706	31855	0	0.123838	9694942	-0.002285
318469642	42004	215	3056.363188	31799	0	0.105448	31777	2	0.011211	9690075	-0.001956
318502763	40392	201	2898.535655	31927	0	0.008987	31820	0	0.613343	9685208	-0.000391
318490916	43227	214	2961.777020	31701	1	0.001232	31839	0	0.050506	9680540	0.000078
318464554	42200	186	2930.266781	32076	0	0.000472	31940	11	0.097997	9675659	-0.001448
318465781	42240	218	2949.697531	31773	0	0.000410	31842	0	0.253613	9670941	-0.001067
318507093	39776	202	2859.711638	31964	0	0.000401	32003	1	0.026560	9666048	-0.000597
318471184	42440	240	2887.582296	31908	0	0.000400	31852	0	0.915817	9661122	-0.000199
318468095	44335	237	3009.139105	31941	2	0.000944	31810	3	0.489702	9656350	-0.000770
318470783	42662	253	2945.674960	31980	3	0.999991	31593	0	0.095106	9651449	-0.000422
318471138	39966	232	2899.588797	31865	0	0.106371	31642	21	0.851912	9646579	-0.000957
318471004	41378	210	2891.660658	31700	29	0.171979	31705	0	0.158891	9641792	-0.001074
318450289	41906	208	2917.740518	31772	2	0.264928	31781	3	0.024337	9636927	-0.000933
318471865	43304	248	2908.399802	31777	1	0.087297	31753	5	0.060938	9631963	-0.000440
318463733	41755	211	2948.367329	31826	0	0.678297	31738	1	0.434953	9627080	0.000843
318486876	39322	225	2948.756300	31715	5	0.447380	31708	0	0.080539	9622307	-0.000849
318486364	38674	184	2707.742236	31916	0	0.059721	31750	0	0.498297	9617586	-0.001145
318464793	43388	226	2875.048436	31957	0	0.006104	32020	0	0.044325	9612596	-0.001333
318462604	46794	229	3122.419035	32109	0	0.000878	31724	0	0.630302	9607895	-0.001138
318473802	39372	179	2950.591480	31886	13	0.001324	31885	11	0.253774	9603037	-0.001145
318496410	41004	222	2843.944582	31907	1	0.451194	31853	1	0.390778	9598171	-0.001642
318455973	42887	241	2921.346699	31968	0	0.327837	31957	0	0.032331	9593399	-0.001888
318471999	42350	256	2969.328016	31719	2	0.804586	31903	8	0.016625	9588618	-0.001817
318476688	42877	241	2973.048332	32099	0	0.112990	31816	0	0.330397	9583956	-0.002438
318480990	40808	204	2923.017706	31768	0	0.009604	32089	10	0.888377	9579237	-0.003307
318469940	42095	236	2920.872168	31977	22	0.865191	31868	0	0.157920	9574480	-0.003877
318490651	40087	212	2966.375622	31957	0	0.145082	32098	0	0.172217	9569691	-0.003953
318486118	41992	257	2828.750876	31895	0	0.012301	31794	0	0.014445	9565030	-0.004400
318492876	42848	195	2955.167873	31979	5	0.003034	31790	0	0.001548	9560286	-0.004246
318447723	43399	221	2974.104231	31904	0	0.352826	31833	0	0.000494	9555511	-0.004164
318465738	40712	230	2892.627657	31712	0	0.029209	31848	0	0.702886	9550766	-0.004058
318479411	41635	245	2925.385505	31694	0	0.002777	31781	3	0.061465	9545995	-0.003449
318465175	42256	214	2960.815605	31765	0	0.000594	31928	0	0.258151	9541235	-0.003653
318477896	40269	227	2856.463451	31595	43	0.997061	31719	0	0.021662	9536484	-0.003162
318458185	42622	223	2849.479199	32000	0	0.118813	31950	0	0.002138	9531694	-0.002969
318443686	44071	240	3067.373693	31605	0	0.741989	31613	42	0.088264	9526868	-0.003141
318492528	40341	189	2954.331142	31874	0	0.096809	31704	0	0.150273	9522024	-0.003070
318501630	38881	200	2796.799409	31760	54	0.721005	31802	0	0.012651	9517257	-0.003301
npatches	nstrain	runtime	dt	init_x	init_y	init_y_blood	init_z	init_S	beta0	beta1	beta2	beta3	mean_beta	B	d	delta	delta_blood	b[0]	mut	m	CTL	c	g	epsilon	k	het	lambda	rho	omega	x_max	patch.dyna	DELTA	A	VA
10000	1	100.000000	0.001000	21900	9499	5000000	0.001000	10000000	10.334857	14.664916	10.689293	13.651402	13	800000000	0.010000	1.000000	432.000000	80000	0.000050	0.004800	1	0.001000	1.000000	2.500000	19.000000	0.500000	0.000000	0.000000	0.000000	31872	0	10.000000	7.000000	1.000000
sus	inf	inf_blood	z	x[0]	y[0][0]	z[0]	x[1]	y[1][0]	z[1]	S[0]	synchrony
219000000	94990000	5000000	10.000000	21900	9499	0.001000	21900	9499	0.001000	10000000	0.000000
304051629	7045	43	5447.098701	30902	0	0.479604	30303	0	0.518149	9995036	0.000000
317533486	862	3	636.165464	31884	0	0.039573	31698	0	0.042724	9989988	0.000000
318611506	3412	19	179.874966	31747	0	0.003602	31842	0	0.003860	9984963	0.000000
318655327	25379	138	618.094156	31714	0	0.000662	31950	2	0.000686	9980035	0.000000
318236955	119008	593	3427.270123	31913	15	0.005433	31866	2	0.999998	9974961	0.000000
318336728	37668	214	4341.345805	31844	0	0.404705	31684	4	0.743563	9969892	0.000000
318616524	12756	73	1735.923582	31958	0	0.033450	31732	0	0.070050	9964980	0.000000
318622337	20519	109	1244.437424	32116	0	0.003102	31584	39	0.987410	9960109	0.000000
318476140	55723	299	2230.081616	31905	0	0.000621	31579	0	0.365072	9955118	0.000000
318333576	59166	290	3781.949365	31803	10	0.000978	31915	9	0.045684	9950092	0.000000
318526682	26830	132	2707.365137	31715	0	0.544254	31864	0	0.365540	9945186	0.000000
318568597	23022	119	1860.476250	31711	0	0.076987	31970	0	0.030249	9940091	0.000000
318540981	41056	218	2230.782726	31950	0	0.006661	31908	0	0.002840	9935053	0.000000
318440038	50206	249	3017.396965	31922	3	0.005182	31985	1	0.000615	9930131	0.000000
318490863	35197	178	2887.163203	31911	0	0.557719	31901	35	0.006023	9925232	0.000000
318545698	31738	156	2412.738778	31883	0	0.046788	31791	0	0.234186	9920183	0.000000
318517569	36828	177	2440.542119	32127	0	0.004192	31915	0	0.019511	9915096	0.000000
318477872	38788	198	2647.043040	31891	0	0.000710	31979	0	0.001962	9910197	0.000000
318512569	38363	215	2656.025581	31754	38	0.115972	31861	48	0.806194	9905303	0.000000
318515025	36623	193	2588.226009	31723	0	0.183936	31759	5	0.822427	9900271	0.000000
318487336	37052	196	2586.726465	32174	0	0.015403	32051	0	0.270046	9895430	0.000000
318506900	37607	198	2574.014055	31811	0	0.001626	31826	0	0.539775	9890463	0.000000
318511792	36914	189	2639.577839	31830	25	0.914130	31861	0	0.044492	9885687	0.000000
318517109	37567	185	2630.044383	31796	0	0.116451	32032	1	0.004233	9880766	0.000000
318505293	37492	178	2603.025118	31902	2	0.011796	32124	1	0.809768	9875692	0.000000
318512542	34275	161	2494.147909	31918	0	0.001665	31652	0	0.069102	9870836	0.000000
318512530	39626	204	2532.093720	31815	22	0.017806	31870	31	0.190171	9865865	0.000000
318497633	40024	223	2764.342094	31749	0	0.183501	31611	0	0.255666	9861017	0.000000
318510136	36559	165	2649.872219	31928	0	0.015368	31855	0	0.021267	9856087	0.000000
318512455	34669	189	2545.438381	31899	0	0.001623	31806	0	0.002106	9851223	0.000000
318513610	36021	191	2493.322516	32017	0	0.000500	31988	0	0.000539	9846315	0.000000
318477366	40155	215	2641.331269	31890	0	0.000408	31849	0	0.000411	9841468	0.000000
318505080	39252	208	2713.009006	31910	0	0.000401	31911	0	0.000401	9836551	0.000000
318509154	37484	201	2616.403304	31873	25	0.202582	31845	0	0.000400	9831662	0.000000
318511855	36309	182	2559.791079	31872	3	0.330050	31516	72	0.957451	9826822	0.000000
318495771	38066	206	2576.224314	31783	3	0.156147	31625	0	0.363106	9821965	0.000000
318523123	38140	203	2526.498032	31633	0	0.015720	31736	15	0.433275	9816969	0.000000
318524983	38910	195	2640.326658	31787	0	0.001755	31855	0	0.444868	9812135	0.000000
318527043	37664	188	2643.736304	32030	0	0.000511	31647	0	0.036734	9807301	0.000000
[truncated: 163 more rows]
