# Supplementary material for: Large Variations in HIV-1 Viral Load Explained by Shifting-Mosaic Metapopulation Dynamics
Source: PLoS Biol. 2016 Oct 5;14(10):e1002567. doi: 10.1371/journal.pbio.1002567 (PMC5051940; doi:10.1371/journal.pbio.1002567)
Supplement: S1 Data — Each file gives the output from the simulations indicated by the filename: low migration (ms1, db432); high migration (ms1, db1); very high migration (ms10, db1); number of patches (np); reservoir (storage); no reservoir (nostorage); CTL immigration model (CTLimmig); CTL proliferation model (CTLprolif); β¯ (beta1, beta2, …). Within each file, there are 21 simulations for (k = 0,1,..,20), and data is output each day. For measures of synchrony, the final entry should be used. See Methods and S1 Simulation Code for further details. (ZIP) [file pbio.1002567.s002.zip › S1_Data/ms1_np10000_nostorage_noPD_CTLprolif_db432_beta14.tsv]

npatches	nstrain	runtime	dt	init_x	init_y	init_y_blood	init_z	init_S	beta0	beta1	beta2	beta3	mean_beta	B	d	delta	delta_blood	b[0]	mut	m	CTL	c	g	epsilon	k	het	lambda	rho	omega	x_max	patch.dyna	DELTA	A	VA
10000	1	100.000000	0.001000	21900	9499	5000000	0.001000	10000000	9.727394	14.098699	8.288235	17.075429	14	800000000	0.010000	1.000000	432.000000	80000	0.000050	0.004800	1	0.001000	1.000000	2.500000	0.000000	0.500000	0.000000	0.000000	0.000000	31872	0	10.000000	7.000000	1.000000
sus	inf	inf_blood	z	x[0]	y[0][0]	z[0]	x[1]	y[1][0]	z[1]	S[0]	synchrony
219000000	94990000	5000000	10.000000	21900	9499	0.001000	21900	9499	0.001000	10000000	0.000000
79120573	187626730	977659	10000.000000	10190	17189	1.000000	7121	19365	1.000000	9994922	0.000000
80813347	183778665	957991	10000.000000	10555	16358	1.000000	7287	19095	1.000000	9989848	0.000000
80876667	183684780	957645	10000.000000	10590	16579	1.000000	7235	19078	1.000000	9984932	0.000000
80876512	183700355	956617	10000.000000	10612	16381	1.000000	7241	19001	1.000000	9979916	0.000000
80862889	183700989	958154	10000.000000	10773	16149	1.000000	7349	18863	1.000000	9974894	0.000000
80889781	183669688	956972	10000.000000	10410	16634	1.000000	7323	18772	1.000000	9969958	0.000000
80883136	183690514	958051	10000.000000	10526	16937	1.000000	7335	18938	1.000000	9965061	0.000000
80882378	183705013	955757	10000.000000	10330	16902	1.000000	7317	18821	1.000000	9960138	0.000000
80869908	183709519	956562	10000.000000	10697	16432	1.000000	7451	18817	1.000000	9955139	0.000000
80888729	183680324	955897	10000.000000	10620	16484	1.000000	7489	18791	1.000000	9950119	0.000000
80891501	183681863	956562	10000.000000	10639	16419	1.000000	7410	18901	1.000000	9945115	0.000000
80881281	183700125	956908	10000.000000	10549	16884	1.000000	7463	18686	1.000000	9940165	0.000000
80883160	183686837	957170	10000.000000	10560	16580	1.000000	7305	18918	1.000000	9935144	0.000000
80870708	183699186	958042	10000.000000	10561	16562	1.000000	7359	18773	1.000000	9930172	0.000000
80881204	183708077	957227	10000.000000	10429	16667	1.000000	7461	18722	1.000000	9925120	0.000000
80877830	183684345	957861	10000.000000	10500	16460	1.000000	7361	18915	1.000000	9920143	0.000000
80879566	183676559	958830	10000.000000	10532	16498	1.000000	7370	19056	1.000000	9915224	0.000000
80897884	183689731	957869	10000.000000	10584	16252	1.000000	7436	18885	1.000000	9909996	0.000000
80889962	183692008	958330	10000.000000	10564	16664	1.000000	7305	18883	1.000000	9905037	0.000000
80877899	183694932	958402	10000.000000	10531	16634	1.000000	7476	18538	1.000000	9900177	0.000000
80873045	183688436	958455	10000.000000	10824	16312	1.000000	7311	19058	1.000000	9895197	0.000000
80891627	183675298	957878	10000.000000	10630	16409	1.000000	7250	18968	1.000000	9890254	0.000000
80886292	183676839	956782	10000.000000	10525	16688	1.000000	7293	19213	1.000000	9885411	0.000000
80883237	183681489	957178	10000.000000	10519	16536	1.000000	7407	18898	1.000000	9880516	0.000000
80874399	183683788	957529	10000.000000	10491	16580	1.000000	7423	18800	1.000000	9875588	0.000000
80877008	183681959	956966	10000.000000	10662	16438	1.000000	7338	18636	1.000000	9870583	0.000000
80880050	183692855	958455	10000.000000	10429	16936	1.000000	7489	18738	1.000000	9865475	0.000000
80887854	183677945	957434	10000.000000	10595	16595	1.000000	7375	19004	1.000000	9860652	0.000000
80871108	183694719	956534	10000.000000	10529	16593	1.000000	7378	18858	1.000000	9855719	0.000000
80888026	183686174	959881	10000.000000	10639	16360	1.000000	7325	18778	1.000000	9850807	0.000000
80883072	183690474	956457	10000.000000	10498	16569	1.000000	7376	18925	1.000000	9845838	0.000000
80874878	183695125	957189	10000.000000	10625	16384	1.000000	7249	18842	1.000000	9840849	0.000000
80872526	183715838	955971	10000.000000	10510	16587	1.000000	7494	18712	1.000000	9835907	0.000000
80888281	183685262	956393	10000.000000	10766	16273	1.000000	7337	18912	1.000000	9831048	0.000000
80878331	183690748	955631	10000.000000	10435	16578	1.000000	7434	18671	1.000000	9826128	0.000000
80876376	183672721	955390	10000.000000	10675	16421	1.000000	7274	19014	1.000000	9821136	0.000000
80878754	183681797	956412	10000.000000	10451	16739	1.000000	7391	18804	1.000000	9816273	0.000000
80878722	183682765	955745	10000.000000	10378	16829	1.000000	7304	19070	1.000000	9811153	0.000000
80880143	183689522	956954	10000.000000	10776	16369	1.000000	7291	18830	1.000000	9806302	0.000000
80881866	183690816	956522	10000.000000	10490	16668	1.000000	7395	18769	1.000000	9801519	-1.#IND00
80884659	183692746	957048	10000.000000	10599	16482	1.000000	7442	18621	1.000000	9796509	-0.014400
80871637	183700021	958311	10000.000000	10369	16646	1.000000	7378	18925	1.000000	9791600	-0.022074
80879796	183694214	957125	10000.000000	10537	16633	1.000000	7444	18716	1.000000	9786633	-0.017928
80885932	183674941	954846	10000.000000	10602	16630	1.000000	7349	18818	1.000000	9781827	-0.017025
80880375	183691489	957200	10000.000000	10537	16698	1.000000	7423	19008	1.000000	9777054	-0.015072
80875418	183700287	956634	10000.000000	10583	16538	1.000000	7300	18936	1.000000	9772142	-0.010050
80883781	183706915	955088	10000.000000	10490	16619	1.000000	7476	18835	1.000000	9767401	-0.007943
80897136	183685924	956978	10000.000000	10640	16348	1.000000	7435	18816	1.000000	9762541	-0.006634
80890312	183670753	955796	10000.000000	10232	16747	1.000000	7347	19079	1.000000	9757592	-0.004992
80895190	183681935	955041	10000.000000	10703	16332	1.000000	7451	18756	1.000000	9752803	-0.004060
80877444	183687237	957118	10000.000000	10469	17054	1.000000	7389	19003	1.000000	9747871	-0.003809
80890987	183677868	954812	10000.000000	10553	16638	1.000000	7230	18899	1.000000	9743116	-0.003861
80891080	183684752	956602	10000.000000	10500	16724	1.000000	7354	18925	1.000000	9738126	-0.004574
80894825	183666812	957760	10000.000000	10494	16766	1.000000	7405	18856	1.000000	9733289	-0.004091
80886328	183704278	957670	10000.000000	10426	16754	1.000000	7418	18901	1.000000	9728332	-0.004489
80876437	183687286	956758	10000.000000	10729	16536	1.000000	7323	18761	1.000000	9723391	-0.007084
80889126	183695037	956576	10000.000000	10449	16726	1.000000	7463	18668	1.000000	9718597	-0.006241
80880292	183696258	955868	10000.000000	10511	16658	1.000000	7289	18786	1.000000	9713781	-0.005868
80880784	183719081	955206	10000.000000	10630	16677	1.000000	7470	18663	1.000000	9708934	-0.006565
80881250	183684262	956016	10000.000000	10489	16711	1.000000	7331	19072	1.000000	9704075	-0.005950
80892981	183667310	959643	10000.000000	10456	16705	1.000000	7193	19140	1.000000	9699202	-0.005815
80888773	183671832	955540	10000.000000	10446	16890	1.000000	7371	18780	1.000000	9694413	-0.005414
80874733	183694705	956105	10000.000000	10460	16635	1.000000	7494	18683	1.000000	9689640	-0.004859
80889694	183681516	957267	10000.000000	10468	16833	1.000000	7236	19036	1.000000	9684942	-0.004906
80905711	183682341	956455	10000.000000	10617	16373	1.000000	7325	19118	1.000000	9680124	-0.003455
80913838	183641905	955762	10000.000000	10623	16575	1.000000	7378	18714	1.000000	9675273	-0.003670
80891233	183690608	956006	10000.000000	10679	16599	1.000000	7377	18811	1.000000	9670408	-0.003874
80870665	183692879	955362	10000.000000	10562	16631	1.000000	7332	18890	1.000000	9665646	-0.003443
80888645	183672755	956792	10000.000000	10421	16762	1.000000	7427	18769	1.000000	9660845	-0.004272
80876784	183692310	958042	10000.000000	10571	16642	1.000000	7383	18901	1.000000	9655888	-0.003780
80868213	183704947	957696	10000.000000	10585	16653	1.000000	7406	18852	1.000000	9651088	-0.004138
80875471	183703698	955981	10000.000000	10480	16649	1.000000	7430	18752	1.000000	9646279	-0.003736
80882643	183702646	956075	10000.000000	10601	16580	1.000000	7280	18840	1.000000	9641493	-0.003335
80884901	183694964	956920	10000.000000	10433	16761	1.000000	7289	19038	1.000000	9636788	-0.003242
80889966	183687013	955887	10000.000000	10662	16488	1.000000	7380	18694	1.000000	9632146	-0.003205
80892229	183685541	957638	10000.000000	10678	16394	1.000000	7295	18901	1.000000	9627168	-0.003364
80871175	183687387	955906	10000.000000	10593	16489	1.000000	7277	18998	1.000000	9622369	-0.000541
80886449	183688819	957984	10000.000000	10538	16656	1.000000	7350	18946	1.000000	9617652	-0.000116
80879617	183680179	954695	10000.000000	10851	16366	1.000000	7266	19072	1.000000	9612935	-0.000633
80895572	183679600	956145	10000.000000	10760	16583	1.000000	7398	18944	1.000000	9608175	-0.000194
80882118	183700238	957078	10000.000000	10530	16819	1.000000	7481	18942	1.000000	9603387	-0.000011
80893995	183664414	957395	10000.000000	10466	16616	1.000000	7323	18870	1.000000	9598629	-0.000222
80890779	183678736	957105	10000.000000	10606	16547	1.000000	7354	18930	1.000000	9593838	-0.000314
80893992	183676272	958156	10000.000000	10528	16782	1.000000	7178	19110	1.000000	9589091	-0.000072
80885492	183685816	955675	10000.000000	10614	16559	1.000000	7443	18833	1.000000	9584290	-0.000252
80877522	183700464	956429	10000.000000	10658	16513	1.000000	7402	18872	1.000000	9579576	-0.002379
80885082	183677211	957544	10000.000000	10511	16691	1.000000	7404	18883	1.000000	9574773	-0.002171
80881203	183690281	955509	10000.000000	10645	16510	1.000000	7214	19198	1.000000	9570062	-0.001252
80883474	183692306	955490	10000.000000	10533	16530	1.000000	7286	19015	1.000000	9565259	-0.001167
80892344	183662772	956105	10000.000000	10514	16424	1.000000	7370	18834	1.000000	9560498	-0.001647
80882977	183682547	957713	10000.000000	10676	16370	1.000000	7403	18733	1.000000	9555677	-0.001480
80890626	183665429	955845	10000.000000	10727	16365	1.000000	7362	18963	1.000000	9550890	-0.001325
80896833	183671149	957715	10000.000000	10578	16621	1.000000	7222	19051	1.000000	9546158	-0.001379
80877658	183682238	957231	10000.000000	10591	16511	1.000000	7327	18858	1.000000	9541458	-0.001299
80872425	183724935	958090	10000.000000	10601	16652	1.000000	7428	18949	1.000000	9536732	-0.001276
80884716	183698472	956892	10000.000000	10485	16631	1.000000	7384	18893	1.000000	9532010	-0.001279
80882881	183689927	956243	10000.000000	10589	16502	1.000000	7423	18636	1.000000	9527311	-0.001071
80894167	183677969	956171	10000.000000	10648	16399	1.000000	7361	18600	1.000000	9522598	-0.001063
80884029	183691106	956596	10000.000000	10476	16629	1.000000	7359	18977	1.000000	9517726	-0.001521
npatches	nstrain	runtime	dt	init_x	init_y	init_y_blood	init_z	init_S	beta0	beta1	beta2	beta3	mean_beta	B	d	delta	delta_blood	b[0]	mut	m	CTL	c	g	epsilon	k	het	lambda	rho	omega	x_max	patch.dyna	DELTA	A	VA
10000	1	100.000000	0.001000	21900	9499	5000000	0.001000	10000000	20.729259	19.473515	11.639898	16.734841	14	800000000	0.010000	1.000000	432.000000	80000	0.000050	0.004800	1	0.001000	1.000000	2.500000	1.000000	0.500000	0.000000	0.000000	0.000000	31872	0	10.000000	7.000000	1.000000
sus	inf	inf_blood	z	x[0]	y[0][0]	z[0]	x[1]	y[1][0]	z[1]	S[0]	synchrony
219000000	94990000	5000000	10.000000	21900	9499	0.001000	21900	9499	0.001000	10000000	0.000000
102647181	128199776	668368	10000.000000	6575	14857	1.000000	6913	14448	1.000000	9994937	0.000000
105867231	125637142	653809	10000.000000	6507	14752	1.000000	7080	14401	1.000000	9990066	0.000000
105809689	125732891	655234	10000.000000	6581	14640	1.000000	7089	14441	1.000000	9985217	0.000000
105785351	125750012	655388	10000.000000	6492	14840	1.000000	6979	14459	1.000000	9980170	0.000000
105790760	125760786	655024	10000.000000	6496	14812	1.000000	6891	14708	1.000000	9975155	0.000000
105787095	125742552	655735	10000.000000	6468	15031	1.000000	6988	14581	1.000000	9970240	0.000000
105796230	125758270	655164	10000.000000	6544	14966	1.000000	7135	14353	1.000000	9965176	0.000000
105784645	125752996	654821	10000.000000	6578	14787	1.000000	7092	14499	1.000000	9960222	0.000000
105768479	125762050	655495	10000.000000	6617	14596	1.000000	6910	14667	1.000000	9955286	0.000000
105791452	125777000	655403	10000.000000	6579	14890	1.000000	7103	14305	1.000000	9950278	0.000000
105788535	125742672	654988	10000.000000	6551	14933	1.000000	6899	14682	1.000000	9945265	0.000000
105784376	125763365	655516	10000.000000	6598	14834	1.000000	6922	14933	1.000000	9940438	0.000000
105779467	125767930	654891	10000.000000	6586	14934	1.000000	6895	14918	1.000000	9935598	0.000000
105763432	125776201	654785	10000.000000	6665	14829	1.000000	7070	14419	1.000000	9930674	0.000000
105771309	125776412	656800	10000.000000	6548	14665	1.000000	7018	14704	1.000000	9925698	0.000000
105785024	125754217	656194	10000.000000	6618	14669	1.000000	6916	14641	1.000000	9920851	0.000000
105802149	125731768	655463	10000.000000	6450	14798	1.000000	7043	14400	1.000000	9915725	0.000000
105794776	125766567	656374	10000.000000	6700	14840	1.000000	7052	14483	1.000000	9910847	0.000000
105775936	125787252	655051	10000.000000	6717	14651	1.000000	7082	14606	1.000000	9905901	0.000000
105779998	125761434	654933	10000.000000	6628	14802	1.000000	7087	14428	1.000000	9900954	0.000000
105786057	125754502	655209	10000.000000	6568	14796	1.000000	6903	14736	1.000000	9895966	0.000000
105792962	125741337	654434	10000.000000	6677	14638	1.000000	6985	14597	1.000000	9891006	0.000000
105782814	125762239	652904	10000.000000	6637	14806	1.000000	7016	14465	1.000000	9886081	0.000000
105763566	125782836	655187	10000.000000	6680	14819	1.000000	6967	14517	1.000000	9881090	0.000000
105779215	125764985	655332	10000.000000	6624	14885	1.000000	7057	14793	1.000000	9876186	0.000000
105774117	125783212	655822	10000.000000	6594	14705	1.000000	6823	14779	1.000000	9871424	0.000000
105785130	125760478	655615	10000.000000	6511	14774	1.000000	6881	14817	1.000000	9866545	0.000000
105811936	125738912	653504	10000.000000	6623	14696	1.000000	7206	14283	1.000000	9861637	0.000000
105810156	125746417	655909	10000.000000	6565	14808	1.000000	6845	14750	1.000000	9856753	0.000000
105776437	125773205	655735	10000.000000	6619	14662	1.000000	7066	14394	1.000000	9851752	0.000000
105791006	125766603	653663	10000.000000	6472	14798	1.000000	6896	14681	1.000000	9846741	0.000000
105802431	125752659	655174	10000.000000	6521	14802	1.000000	6949	14646	1.000000	9841919	0.000000
105785682	125768687	653804	10000.000000	6691	14539	1.000000	7024	14575	1.000000	9836955	0.000000
105775019	125760151	654565	10000.000000	6599	14883	1.000000	6865	14675	1.000000	9832128	0.000000
105788623	125773274	655721	10000.000000	6589	14951	1.000000	7063	14533	1.000000	9827287	0.000000
105764578	125782855	654320	10000.000000	6610	14721	1.000000	6964	14657	1.000000	9822273	0.000000
105770617	125760187	654736	10000.000000	6711	14480	1.000000	6999	14571	1.000000	9817363	0.000000
105798926	125719542	654201	10000.000000	6455	14947	1.000000	7135	14363	1.000000	9812411	0.000000
105794596	125754522	653941	10000.000000	6564	14819	1.000000	6961	14570	1.000000	9807422	0.000000
105772245	125751252	655024	10000.000000	6632	14755	1.000000	7100	14450	1.000000	9802511	-1.#IND00
105793817	125755141	654381	10000.000000	6665	14798	1.000000	7080	14449	1.000000	9797691	-0.016000
105795184	125735974	653713	10000.000000	6455	15023	1.000000	6936	14645	1.000000	9792839	-0.013393
105810544	125748109	655518	10000.000000	6600	14759	1.000000	7053	14615	1.000000	9787946	-0.010304
105791999	125726486	655683	10000.000000	6693	14636	1.000000	6847	14697	1.000000	9783198	-0.009323
105782521	125760870	655335	10000.000000	6564	14804	1.000000	6978	14642	1.000000	9778381	-0.007608
105798129	125740361	653173	10000.000000	6596	14667	1.000000	6920	14658	1.000000	9773605	0.001104
105791610	125765363	655675	10000.000000	6486	14813	1.000000	6985	14686	1.000000	9768779	-0.000698
105784423	125762496	654242	10000.000000	6599	14723	1.000000	6914	14601	1.000000	9763838	-0.000411
105781812	125778726	654424	10000.000000	6591	14783	1.000000	7015	14505	1.000000	9759020	0.000098
105793748	125758270	655198	10000.000000	6481	14724	1.000000	6917	14721	1.000000	9753941	0.001526
105779729	125767503	654097	10000.000000	6592	14959	1.000000	6999	14566	1.000000	9749063	0.006402
105790629	125746161	655601	10000.000000	6640	14602	1.000000	7010	14653	1.000000	9744119	0.005891
105771582	125760135	654772	10000.000000	6634	14795	1.000000	7076	14660	1.000000	9739313	0.005866
105775044	125768528	655458	10000.000000	6504	14854	1.000000	7027	14649	1.000000	9734434	0.005508
105789432	125755793	654679	10000.000000	6569	14738	1.000000	6882	14694	1.000000	9729589	0.002239
105765106	125778748	654650	10000.000000	6672	14628	1.000000	6998	14718	1.000000	9724733	0.003601
105789045	125770121	654682	10000.000000	6666	14644	1.000000	7024	14577	1.000000	9719981	0.000188
105793939	125739939	654661	10000.000000	6570	14686	1.000000	7100	14553	1.000000	9715065	-0.000651
105793414	125736911	653944	10000.000000	6603	14767	1.000000	7086	14558	1.000000	9710297	-0.003006
105790351	125744896	654195	10000.000000	6666	14766	1.000000	6949	14689	1.000000	9705537	-0.002975
105787988	125774140	656332	10000.000000	6647	14617	1.000000	7097	14397	1.000000	9700537	-0.002985
105800527	125755921	654075	10000.000000	6664	14738	1.000000	6895	14610	1.000000	9695776	-0.003159
105792968	125755609	654406	10000.000000	6648	14944	1.000000	7085	14510	1.000000	9691029	-0.003202
105785067	125776700	655035	10000.000000	6539	14806	1.000000	7042	14553	1.000000	9686184	-0.002968
105784608	125777169	655066	10000.000000	6576	14675	1.000000	7001	14619	1.000000	9681315	-0.002866
105798978	125758882	655287	10000.000000	6484	15046	1.000000	7002	14477	1.000000	9676427	-0.003463
105790715	125762628	655757	10000.000000	6583	14626	1.000000	6869	14707	1.000000	9671671	-0.003046
105796188	125751648	654101	10000.000000	6523	14775	1.000000	7046	14631	1.000000	9666846	-0.000140
105780599	125746981	655014	10000.000000	6576	14789	1.000000	7142	14380	1.000000	9661998	0.000184
105757607	125779902	655337	10000.000000	6534	14779	1.000000	6868	14601	1.000000	9657146	0.000886
105782338	125762221	656244	10000.000000	6661	14801	1.000000	6885	14792	1.000000	9652279	0.000306
105779411	125781677	655787	10000.000000	6559	14713	1.000000	6989	14780	1.000000	9647391	-0.000085
105791903	125757953	656122	10000.000000	6567	14830	1.000000	6996	14565	1.000000	9642560	-0.000352
105783278	125762932	654618	10000.000000	6620	14725	1.000000	6984	14676	1.000000	9637745	-0.001018
105762334	125770911	654037	10000.000000	6493	14638	1.000000	6965	14564	1.000000	9632903	-0.003689
105791595	125741613	655403	10000.000000	6561	14859	1.000000	6959	14616	1.000000	9627995	-0.003685
105783872	125754045	656070	10000.000000	6694	14571	1.000000	7182	14353	1.000000	9623181	-0.003536
105778365	125783319	654045	10000.000000	6639	14828	1.000000	7007	14670	1.000000	9618348	-0.003482
105795243	125767477	654947	10000.000000	6561	14797	1.000000	7028	14543	1.000000	9613472	-0.002710
105791737	125753744	653886	10000.000000	6613	14879	1.000000	6928	14624	1.000000	9608758	-0.002861
105783582	125773237	655081	10000.000000	6673	14740	1.000000	6994	14561	1.000000	9603949	-0.002921
105805000	125739949	654775	10000.000000	6612	14658	1.000000	6970	14723	1.000000	9599111	-0.002650
105805354	125748475	654899	10000.000000	6610	14797	1.000000	6961	14471	1.000000	9594295	-0.002669
105773446	125763219	656066	10000.000000	6510	14857	1.000000	6970	14723	1.000000	9589521	-0.002634
105782635	125765159	654036	10000.000000	6681	14671	1.000000	7001	14745	1.000000	9584677	-0.002551
105781647	125761491	654789	10000.000000	6522	14852	1.000000	7045	14546	1.000000	9579986	-0.002897
105793394	125768061	654185	10000.000000	6701	14648	1.000000	7010	14656	1.000000	9575211	-0.002145
105790080	125764405	655310	10000.000000	6578	14782	1.000000	7116	14572	1.000000	9570442	-0.002060
105804433	125752947	655531	10000.000000	6657	14827	1.000000	6967	14619	1.000000	9565666	-0.002001
105789423	125763509	655237	10000.000000	6655	14680	1.000000	7009	14622	1.000000	9560912	-0.001833
105788191	125748515	655599	10000.000000	6548	14845	1.000000	6908	14761	1.000000	9556220	-0.001834
105771746	125772097	656007	10000.000000	6558	14726	1.000000	7036	14610	1.000000	9551383	-0.001510
105798852	125768781	654253	10000.000000	6665	14617	1.000000	6860	14655	1.000000	9546658	-0.001532
105787185	125748647	655345	10000.000000	6599	14979	1.000000	6873	14732	1.000000	9541948	-0.001449
105796287	125757301	655974	10000.000000	6365	14956	1.000000	7094	14546	1.000000	9537309	-0.001257
105784370	125783657	655921	10000.000000	6607	14867	1.000000	7049	14642	1.000000	9532547	-0.001210
105802683	125741898	654360	10000.000000	6534	14882	1.000000	6986	14564	1.000000	9527776	-0.001581
105791388	125774206	655348	10000.000000	6613	14793	1.000000	6959	14573	1.000000	9523049	-0.001029
105792534	125751399	654260	10000.000000	6678	14524	1.000000	6942	14712	1.000000	9518339	-0.001707
npatches	nstrain	runtime	dt	init_x	init_y	init_y_blood	init_z	init_S	beta0	beta1	beta2	beta3	mean_beta	B	d	delta	delta_blood	b[0]	mut	m	CTL	c	g	epsilon	k	het	lambda	rho	omega	x_max	patch.dyna	DELTA	A	VA
10000	1	100.000000	0.001000	21900	9499	5000000	0.001000	10000000	11.612481	10.066530	10.108909	19.409820	14	800000000	0.010000	1.000000	432.000000	80000	0.000050	0.004800	1	0.001000	1.000000	2.500000	2.000000	0.500000	0.000000	0.000000	0.000000	31872	0	10.000000	7.000000	1.000000
sus	inf	inf_blood	z	x[0]	y[0][0]	z[0]	x[1]	y[1][0]	z[1]	S[0]	synchrony
219000000	94990000	5000000	10.000000	21900	9499	0.001000	21900	9499	0.001000	10000000	0.000000
126631753	90254804	469813	10000.000000	13875	8463	1.000000	16040	7330	1.000000	9994966	0.000000
130444686	90012981	466106	10000.000000	14319	8394	1.000000	16480	7495	1.000000	9989941	0.000000
130221877	90129880	469488	10000.000000	14317	8432	1.000000	16567	7483	1.000000	9984960	0.000000
130198681	90126702	469178	10000.000000	14202	8474	1.000000	16313	7517	1.000000	9979919	0.000000
130192135	90150380	468799	10000.000000	14442	8369	1.000000	16380	7289	1.000000	9974890	0.000000
130199240	90134481	469496	10000.000000	14263	8395	1.000000	16586	7302	1.000000	9969874	0.000000
130163858	90165124	470050	10000.000000	14500	8339	1.000000	16442	7588	1.000000	9964944	0.000000
130196534	90133679	468700	10000.000000	14353	8245	1.000000	16127	7591	1.000000	9959862	0.000000
130191099	90138314	469233	10000.000000	14390	8425	1.000000	16285	7610	1.000000	9954906	0.000000
130183636	90150888	469235	10000.000000	14330	8295	1.000000	16448	7461	1.000000	9949966	0.000000
130167229	90152186	469557	10000.000000	14448	8293	1.000000	16603	7424	1.000000	9945070	0.000000
130196115	90126271	469497	10000.000000	14503	8308	1.000000	16405	7543	1.000000	9940087	0.000000
130190708	90130747	469322	10000.000000	14274	8619	1.000000	16360	7581	1.000000	9935210	0.000000
130185753	90146931	469754	10000.000000	14492	8161	1.000000	16502	7573	1.000000	9930350	0.000000
130208069	90125675	469519	10000.000000	14555	8190	1.000000	16605	7186	1.000000	9925395	0.000000
130193727	90146237	469063	10000.000000	14281	8544	1.000000	16763	7179	1.000000	9920421	0.000000
130191777	90139761	469732	10000.000000	14566	8043	1.000000	16336	7567	1.000000	9915343	0.000000
130216677	90112838	468375	10000.000000	14235	8482	1.000000	16704	7331	1.000000	9910541	0.000000
130170322	90156174	469207	10000.000000	14495	8405	1.000000	16553	7367	1.000000	9905589	0.000000
130189548	90143678	468757	10000.000000	14402	8380	1.000000	16183	7608	1.000000	9900659	0.000000
130201564	90141573	469417	10000.000000	14476	8352	1.000000	16170	7636	1.000000	9895643	0.000000
130194064	90143549	468667	10000.000000	14319	8429	1.000000	16472	7276	1.000000	9890733	0.000000
130196899	90139202	469689	10000.000000	14392	8356	1.000000	16616	7321	1.000000	9885802	0.000000
130187258	90151614	469474	10000.000000	14089	8529	1.000000	16458	7381	1.000000	9880815	0.000000
130215131	90125285	470399	10000.000000	14291	8522	1.000000	16454	7683	1.000000	9875935	0.000000
130200102	90127732	469290	10000.000000	14303	8275	1.000000	16432	7553	1.000000	9871010	0.000000
130171966	90161699	470185	10000.000000	14737	8041	1.000000	16193	7673	1.000000	9866123	0.000000
130166690	90159772	469863	10000.000000	14498	8195	1.000000	16470	7407	1.000000	9861287	0.000000
130191580	90129958	468792	10000.000000	14514	8458	1.000000	16495	7390	1.000000	9856432	0.000000
130187744	90138216	469665	10000.000000	14471	8420	1.000000	16467	7394	1.000000	9851479	0.000000
130189121	90148775	469077	10000.000000	14189	8695	1.000000	16710	7389	1.000000	9846515	0.000000
130223249	90122317	468675	10000.000000	14328	8517	1.000000	16345	7635	1.000000	9841633	0.000000
130196618	90135958	469958	10000.000000	14335	8454	1.000000	16573	7457	1.000000	9836780	0.000000
130211008	90132552	470067	10000.000000	14030	8662	1.000000	16430	7371	1.000000	9831682	0.000000
130212487	90138030	469203	10000.000000	14349	8601	1.000000	16657	7444	1.000000	9826708	0.000000
130187102	90152441	470368	10000.000000	14113	8519	1.000000	16280	7705	1.000000	9821853	0.000000
130197040	90134238	469665	10000.000000	14351	8332	1.000000	16468	7333	1.000000	9816943	0.000000
130202633	90131180	468926	10000.000000	14133	8545	1.000000	16682	7368	1.000000	9812006	0.000000
130218652	90097438	469480	10000.000000	14361	8299	1.000000	16641	7413	1.000000	9807103	0.000000
130216810	90115471	469276	10000.000000	14134	8517	1.000000	16517	7594	1.000000	9802305	-1.#IND00
130177788	90161810	469829	10000.000000	14014	8641	1.000000	16590	7358	1.000000	9797375	-0.003200
130208342	90132595	470727	10000.000000	14448	8402	1.000000	16771	7419	1.000000	9792324	-0.008174
130215651	90102276	469581	10000.000000	14519	8253	1.000000	16218	7695	1.000000	9787301	0.000988
130194796	90140857	469892	10000.000000	14354	8499	1.000000	16343	7553	1.000000	9782569	0.005676
130233041	90101110	469755	10000.000000	14341	8528	1.000000	16471	7498	1.000000	9777676	0.006825
130202770	90143215	470214	10000.000000	14255	8439	1.000000	16471	7413	1.000000	9772594	0.005312
130211620	90123187	469714	10000.000000	14522	8218	1.000000	16462	7316	1.000000	9767796	0.006028
130205461	90136152	468666	10000.000000	14288	8423	1.000000	16406	7343	1.000000	9762902	0.004555
130186118	90148003	469626	10000.000000	14581	8240	1.000000	16581	7338	1.000000	9758022	0.001769
130207202	90127251	469504	10000.000000	14204	8605	1.000000	16794	7320	1.000000	9753086	0.002786
130199133	90121066	470388	10000.000000	14298	8383	1.000000	16354	7605	1.000000	9748214	0.003372
130185860	90148982	469651	10000.000000	14343	8476	1.000000	16429	7316	1.000000	9743303	0.002240
130199413	90139473	468422	10000.000000	14684	8222	1.000000	16490	7470	1.000000	9738372	0.004744
130189684	90125931	468496	10000.000000	14626	8362	1.000000	16311	7445	1.000000	9733508	0.003936
130205114	90127785	468581	10000.000000	14290	8284	1.000000	16563	7436	1.000000	9728631	0.003902
130207940	90119719	469472	10000.000000	14568	8314	1.000000	16565	7310	1.000000	9723811	0.005134
130200060	90128450	469034	10000.000000	14338	8436	1.000000	16490	7628	1.000000	9718866	0.003664
130203295	90126004	469771	10000.000000	14460	8224	1.000000	16214	7584	1.000000	9713978	0.003552
130214573	90108816	469088	10000.000000	14574	8324	1.000000	16351	7390	1.000000	9709024	0.001119
130195788	90119108	469123	10000.000000	14410	8273	1.000000	16492	7567	1.000000	9704192	0.001724
130226994	90115832	468651	10000.000000	14514	8212	1.000000	16273	7623	1.000000	9699292	0.001752
130204320	90124192	470048	10000.000000	14210	8383	1.000000	16260	7647	1.000000	9694425	0.001533
130190767	90132976	470458	10000.000000	14342	8427	1.000000	16459	7450	1.000000	9689625	0.001376
130214892	90124746	469854	10000.000000	14366	8565	1.000000	16665	7203	1.000000	9684809	0.001617
130187744	90135229	469141	10000.000000	14157	8385	1.000000	16500	7330	1.000000	9679995	0.001254
130203787	90142170	469116	10000.000000	14394	8336	1.000000	16388	7591	1.000000	9675147	0.001514
130202769	90127148	469595	10000.000000	14587	8406	1.000000	16477	7275	1.000000	9670350	0.001206
130218282	90123868	470217	10000.000000	14159	8476	1.000000	16591	7235	1.000000	9665444	0.000105
130182667	90144811	469873	10000.000000	14507	8071	1.000000	16593	7466	1.000000	9660719	-0.000368
130199183	90141926	469896	10000.000000	14429	8348	1.000000	16432	7534	1.000000	9655794	-0.000223
130207179	90120523	469532	10000.000000	14268	8382	1.000000	16327	7760	1.000000	9650970	-0.000886
130218209	90130703	470671	10000.000000	14310	8318	1.000000	16254	7291	1.000000	9646120	-0.000947
130202173	90143361	468853	10000.000000	14434	8552	1.000000	16661	7369	1.000000	9641329	-0.000799
130203185	90139149	469549	10000.000000	14611	8116	1.000000	16452	7469	1.000000	9636554	-0.000807
130199544	90128367	468656	10000.000000	14428	8259	1.000000	16519	7611	1.000000	9631737	-0.002247
130189930	90136046	470278	10000.000000	14283	8389	1.000000	16541	7310	1.000000	9626927	-0.002453
130177498	90156976	470089	10000.000000	14305	8228	1.000000	16571	7428	1.000000	9622104	-0.002224
130213028	90110913	469088	10000.000000	14510	8090	1.000000	16233	7613	1.000000	9617301	-0.001832
130205109	90118295	469504	10000.000000	14583	8241	1.000000	16617	7447	1.000000	9612512	-0.001652
130193482	90124115	468527	10000.000000	14282	8430	1.000000	16551	7309	1.000000	9607684	-0.001589
130195115	90134449	470018	10000.000000	14555	8350	1.000000	16511	7513	1.000000	9602873	-0.001519
130194178	90122325	470137	10000.000000	14293	8372	1.000000	16274	7374	1.000000	9598155	-0.001455
130198003	90150065	469153	10000.000000	14135	8679	1.000000	16893	7396	1.000000	9593241	0.000279
130178089	90150986	468484	10000.000000	14417	8412	1.000000	16522	7476	1.000000	9588343	0.000487
130195090	90136878	469916	10000.000000	14141	8540	1.000000	16499	7372	1.000000	9583663	0.000592
130196622	90152779	468862	10000.000000	14354	8485	1.000000	16621	7294	1.000000	9578966	0.000637
130181632	90146754	469247	10000.000000	14348	8181	1.000000	16360	7510	1.000000	9574216	0.000636
130212928	90132717	470358	10000.000000	14531	8360	1.000000	16635	7385	1.000000	9569443	0.000512
130177031	90158724	469147	10000.000000	14383	8369	1.000000	16684	7259	1.000000	9564774	0.000424
130195561	90129918	470037	10000.000000	14398	8333	1.000000	16663	7291	1.000000	9559835	0.000729
130210808	90112521	468320	10000.000000	14200	8483	1.000000	16373	7614	1.000000	9555107	0.000833
130190782	90150256	469689	10000.000000	14244	8427	1.000000	16567	7382	1.000000	9550269	0.000498
130199629	90149228	470175	10000.000000	14301	8345	1.000000	16615	7296	1.000000	9545451	0.000597
130195063	90127877	470250	10000.000000	14196	8629	1.000000	16559	7359	1.000000	9540715	0.000650
130169010	90135343	467988	10000.000000	14339	8404	1.000000	16473	7477	1.000000	9535935	0.000754
130215241	90135748	470171	10000.000000	14562	8227	1.000000	16558	7456	1.000000	9531243	0.000767
130207201	90118638	470252	10000.000000	14248	8501	1.000000	16399	7460	1.000000	9526534	0.000558
130188813	90138812	469358	10000.000000	14472	8221	1.000000	16466	7504	1.000000	9521773	0.000274
130199740	90133270	468010	10000.000000	14384	8349	1.000000	16695	7355	1.000000	9517097	0.000316
npatches	nstrain	runtime	dt	init_x	init_y	init_y_blood	init_z	init_S	beta0	beta1	beta2	beta3	mean_beta	B	d	delta	delta_blood	b[0]	mut	m	CTL	c	g	epsilon	k	het	lambda	rho	omega	x_max	patch.dyna	DELTA	A	VA
10000	1	100.000000	0.001000	21900	9499	5000000	0.001000	10000000	13.222630	8.428337	16.102948	17.982252	14	800000000	0.010000	1.000000	432.000000	80000	0.000050	0.004800	1	0.001000	1.000000	2.500000	3.000000	0.500000	0.000000	0.000000	0.000000	31872	0	10.000000	7.000000	1.000000
sus	inf	inf_blood	z	x[0]	y[0][0]	z[0]	x[1]	y[1][0]	z[1]	S[0]	synchrony
219000000	94990000	5000000	10.000000	21900	9499	0.001000	21900	9499	0.001000	10000000	0.000000
151643098	64075238	334026	10000.000000	14978	6514	1.000000	21860	3792	1.000000	9994947	0.000000
156180412	65315705	339315	10000.000000	15146	6710	1.000000	23166	3555	1.000000	9989939	0.000000
155771356	65460219	341147	10000.000000	15171	6755	1.000000	23205	3474	1.000000	9984985	0.000000
155732685	65470036	341390	10000.000000	15134	6844	1.000000	22667	3839	1.000000	9979791	0.000000
155713034	65468570	341228	10000.000000	14974	6801	1.000000	22451	3977	1.000000	9974704	0.000000
155718572	65459531	341618	10000.000000	14963	6882	1.000000	22749	3705	1.000000	9969684	0.000000
155719189	65461396	341205	10000.000000	15118	6638	1.000000	22884	3631	1.000000	9964716	0.000000
155726947	65472147	340656	10000.000000	15185	6739	1.000000	22816	3762	1.000000	9959775	0.000000
155728914	65464527	339973	10000.000000	15062	6701	1.000000	22638	3754	1.000000	9954776	0.000000
155700684	65482516	341445	10000.000000	15036	6803	1.000000	22953	3708	1.000000	9949822	0.000000
155725109	65473949	341188	10000.000000	15006	6731	1.000000	23139	3624	1.000000	9944774	0.000000
155715839	65471461	341050	10000.000000	14927	6915	1.000000	23441	3536	1.000000	9939842	0.000000
155766785	65435671	340617	10000.000000	15132	6646	1.000000	23149	3629	1.000000	9934846	0.000000
155698485	65471269	341158	10000.000000	14971	6841	1.000000	23191	3553	1.000000	9929808	0.000000
155723419	65484277	341986	10000.000000	15210	6660	1.000000	22696	3788	1.000000	9924878	0.000000
155737719	65457880	340482	10000.000000	15156	6728	1.000000	22902	3850	1.000000	9919825	0.000000
155710934	65479646	341540	10000.000000	15128	6734	1.000000	22644	3754	1.000000	9914780	0.000000
155749309	65440370	341469	10000.000000	15160	6670	1.000000	22822	3810	1.000000	9909907	0.000000
155754053	65423098	340699	10000.000000	15112	6780	1.000000	22617	3791	1.000000	9904907	0.000000
155733524	65456107	340652	10000.000000	15196	6753	1.000000	22945	3772	1.000000	9900054	0.000000
155726784	65454140	340296	10000.000000	15067	6784	1.000000	22957	3738	1.000000	9895087	0.000000
155743702	65451257	341421	10000.000000	15246	6522	1.000000	22809	3594	1.000000	9890181	0.000000
155715777	65462441	341005	10000.000000	14990	6699	1.000000	22930	3582	1.000000	9885292	0.000000
155727392	65471277	341214	10000.000000	15216	6662	1.000000	22795	3840	1.000000	9880361	0.000000
155720240	65464976	341867	10000.000000	15047	6666	1.000000	23001	3676	1.000000	9875337	0.000000
155709885	65466982	340515	10000.000000	15140	6762	1.000000	22836	3810	1.000000	9870437	0.000000
155731852	65454058	340747	10000.000000	15303	6581	1.000000	22657	3820	1.000000	9865530	0.000000
155729036	65455453	341023	10000.000000	14920	6755	1.000000	23181	3689	1.000000	9860539	0.000000
155713977	65464602	340972	10000.000000	14904	6900	1.000000	22312	3943	1.000000	9855577	0.000000
155722814	65453546	340251	10000.000000	15050	6763	1.000000	23030	3598	1.000000	9850669	0.000000
155702328	65477591	341113	10000.000000	14943	6959	1.000000	22774	3738	1.000000	9845778	0.000000
155717431	65448497	340707	10000.000000	15469	6562	1.000000	23128	3591	1.000000	9840781	0.000000
155732921	65458851	339687	10000.000000	14965	6850	1.000000	22554	3801	1.000000	9835875	0.000000
155720296	65460453	340941	10000.000000	15037	6787	1.000000	22621	3978	1.000000	9830841	0.000000
155717411	65461969	340516	10000.000000	14933	6917	1.000000	22661	3714	1.000000	9825942	0.000000
155737388	65441667	341287	10000.000000	15392	6575	1.000000	22946	3755	1.000000	9821033	0.000000
155746605	65457480	340796	10000.000000	15066	6773	1.000000	22781	3744	1.000000	9816116	0.000000
155711825	65474898	341637	10000.000000	15113	6760	1.000000	22969	3538	1.000000	9811215	0.000000
155703721	65488895	341624	10000.000000	15207	6717	1.000000	22487	3867	1.000000	9806291	0.000000
155696577	65471927	341662	10000.000000	15178	6802	1.000000	22948	3600	1.000000	9801408	-1.#IND00
155728290	65449194	342012	10000.000000	15199	6593	1.000000	22906	3780	1.000000	9796399	0.016000
155732797	65454759	340163	10000.000000	15036	6679	1.000000	22906	3654	1.000000	9791381	0.000351
155740967	65441905	340697	10000.000000	15141	6836	1.000000	22973	3701	1.000000	9786588	-0.000030
155741886	65462209	340860	10000.000000	14952	6806	1.000000	23102	3608	1.000000	9781739	0.003371
155734404	65452573	339704	10000.000000	15101	6744	1.000000	22955	3775	1.000000	9776906	0.002219
155720762	65475085	342658	10000.000000	15009	6820	1.000000	23282	3559	1.000000	9771972	0.003162
155759977	65434663	341371	10000.000000	14869	6739	1.000000	23335	3465	1.000000	9767165	0.006777
155733825	65470763	340835	10000.000000	15400	6690	1.000000	22848	3692	1.000000	9762315	0.004308
155730712	65451069	340792	10000.000000	15248	6644	1.000000	23181	3483	1.000000	9757420	0.002974
155710052	65471421	340921	10000.000000	15060	6779	1.000000	22718	3766	1.000000	9752585	0.005182
155737772	65451964	341130	10000.000000	15144	6585	1.000000	23136	3437	1.000000	9747770	0.002722
155707943	65467672	340166	10000.000000	14998	6753	1.000000	22562	3779	1.000000	9742984	0.002686
155749187	65455920	340816	10000.000000	15367	6613	1.000000	22578	3915	1.000000	9738091	0.001965
155732038	65452963	340234	10000.000000	15064	6882	1.000000	22883	3722	1.000000	9733258	0.002388
155724796	65478935	340701	10000.000000	15151	6754	1.000000	22840	3648	1.000000	9728325	0.001679
155707370	65476521	340287	10000.000000	14989	6734	1.000000	23222	3506	1.000000	9723470	-0.003459
155738560	65450562	340865	10000.000000	14784	6916	1.000000	22508	3838	1.000000	9718701	-0.003321
155747543	65445037	340446	10000.000000	15358	6522	1.000000	23020	3677	1.000000	9713834	-0.001214
155720496	65462528	341043	10000.000000	15054	6861	1.000000	23032	3563	1.000000	9709025	-0.001274
155740208	65444140	339896	10000.000000	14774	6955	1.000000	23176	3527	1.000000	9704089	-0.000976
155746969	65438010	340884	10000.000000	15122	6675	1.000000	22809	3795	1.000000	9699235	0.000522
155707404	65486429	341606	10000.000000	15162	6793	1.000000	22778	3777	1.000000	9694405	0.000933
155730434	65460688	341150	10000.000000	15038	6800	1.000000	22958	3649	1.000000	9689586	0.000856
155725887	65461575	341326	10000.000000	14834	6970	1.000000	22958	3704	1.000000	9684717	0.002373
155740656	65460803	340352	10000.000000	15125	6639	1.000000	23112	3655	1.000000	9679899	0.002877
155746353	65460099	340193	10000.000000	14921	6863	1.000000	22512	3813	1.000000	9675216	0.003013
155718353	65466802	340952	10000.000000	15049	6790	1.000000	22817	3729	1.000000	9670366	0.001424
155725645	65462578	340887	10000.000000	15086	6656	1.000000	22681	3893	1.000000	9665571	0.001572
155733995	65457596	340389	10000.000000	15223	6536	1.000000	22646	3867	1.000000	9660673	0.001364
155697917	65497371	339971	10000.000000	15045	6794	1.000000	23010	3539	1.000000	9655760	0.002882
155744557	65448236	340825	10000.000000	14973	6763	1.000000	22815	3761	1.000000	9650863	0.002158
155735407	65442648	340366	10000.000000	15155	6624	1.000000	23267	3649	1.000000	9646119	0.003240
155739872	65446653	340664	10000.000000	15122	6804	1.000000	22640	3861	1.000000	9641247	0.003621
155763235	65450269	340550	10000.000000	15166	6616	1.000000	23350	3444	1.000000	9636430	0.003380
155738218	65453931	340085	10000.000000	15165	6618	1.000000	22893	3761	1.000000	9631763	0.003363
155746098	65444482	340910	10000.000000	15258	6697	1.000000	23036	3684	1.000000	9627036	0.003232
155721017	65464681	341360	10000.000000	15251	6674	1.000000	22998	3929	1.000000	9622154	0.003184
155709064	65465138	340736	10000.000000	15015	6808	1.000000	22972	3778	1.000000	9617401	0.004044
155765674	65454973	340131	10000.000000	14962	6912	1.000000	22890	3838	1.000000	9612688	0.004426
155713558	65473440	341384	10000.000000	15002	6840	1.000000	22745	3739	1.000000	9607818	0.004336
155742798	65464221	341428	10000.000000	15271	6642	1.000000	23208	3667	1.000000	9603021	0.004278
155709871	65474822	340587	10000.000000	14828	6808	1.000000	22989	3634	1.000000	9598349	0.003926
155706179	65465041	341740	10000.000000	15095	6749	1.000000	22841	3605	1.000000	9593596	0.003992
155732116	65463154	342294	10000.000000	15183	6514	1.000000	23193	3640	1.000000	9588868	0.003948
155747534	65434808	341168	10000.000000	15268	6531	1.000000	22552	4013	1.000000	9584038	0.004284
155719014	65466271	341556	10000.000000	15178	6724	1.000000	22788	3675	1.000000	9579132	0.003659
155732357	65448187	341457	10000.000000	15170	6642	1.000000	22728	3836	1.000000	9574261	0.003774
155733093	65461360	341275	10000.000000	15185	6745	1.000000	23013	3560	1.000000	9569341	0.002927
155718857	65460520	341698	10000.000000	15254	6632	1.000000	23162	3626	1.000000	9564526	0.002916
155718990	65468323	340608	10000.000000	15316	6606	1.000000	22944	3680	1.000000	9559640	0.002951
155737937	65453298	341165	10000.000000	15285	6669	1.000000	23100	3777	1.000000	9554723	0.002926
155712217	65470774	341514	10000.000000	15084	6752	1.000000	22793	3707	1.000000	9549864	0.002955
155718187	65465060	341277	10000.000000	15013	6675	1.000000	22758	3785	1.000000	9544945	0.002721
155704599	65473387	341431	10000.000000	15242	6742	1.000000	23282	3478	1.000000	9540186	0.002840
155725245	65473726	341041	10000.000000	14927	6807	1.000000	23205	3675	1.000000	9535441	0.002808
155730404	65468981	341257	10000.000000	15251	6609	1.000000	22777	3835	1.000000	9530682	0.002344
155745863	65446184	340520	10000.000000	14680	6942	1.000000	22950	3673	1.000000	9525982	0.001896
155716322	65469914	341536	10000.000000	15105	6708	1.000000	23072	3697	1.000000	9521266	0.002448
155728079	65464828	341534	10000.000000	15144	6818	1.000000	22952	3696	1.000000	9516630	0.002970
npatches	nstrain	runtime	dt	init_x	init_y	init_y_blood	init_z	init_S	beta0	beta1	beta2	beta3	mean_beta	B	d	delta	delta_blood	b[0]	mut	m	CTL	c	g	epsilon	k	het	lambda	rho	omega	x_max	patch.dyna	DELTA	A	VA
10000	1	100.000000	0.001000	21900	9499	5000000	0.001000	10000000	12.330534	8.846623	11.342692	7.364494	14	800000000	0.010000	1.000000	432.000000	80000	0.000050	0.004800	1	0.001000	1.000000	2.500000	4.000000	0.500000	0.000000	0.000000	0.000000	31872	0	10.000000	7.000000	1.000000
sus	inf	inf_blood	z	x[0]	y[0][0]	z[0]	x[1]	y[1][0]	z[1]	S[0]	synchrony
219000000	94990000	5000000	10.000000	21900	9499	0.001000	21900	9499	0.001000	10000000	0.000000
174366581	46185723	240819	10000.000000	18355	4263	1.000000	23307	2586	1.000000	9995049	0.000000
179551364	48259143	251702	10000.000000	18800	4524	1.000000	25557	2071	1.000000	9990104	0.000000
179060461	48365441	251998	10000.000000	18731	4681	1.000000	25601	2286	1.000000	9985166	0.000000
179030782	48360533	251779	10000.000000	18735	4585	1.000000	25080	2379	1.000000	9980119	0.000000
179018767	48362077	252116	10000.000000	18734	4627	1.000000	25308	2406	1.000000	9975280	0.000000
179003481	48371580	251678	10000.000000	18652	4594	1.000000	25284	2379	1.000000	9970216	0.000000
179014854	48372857	251740	10000.000000	18796	4621	1.000000	25227	2339	1.000000	9965326	0.000000
179007591	48384969	251989	10000.000000	18599	4600	1.000000	24990	2465	1.000000	9960179	0.000000
179019306	48383391	253084	10000.000000	18498	4703	1.000000	24986	2499	1.000000	9955079	0.000000
178994225	48372641	251957	10000.000000	18632	4748	1.000000	25545	2145	1.000000	9949999	0.000000
179037911	48351612	251581	10000.000000	18098	4832	1.000000	25227	2542	1.000000	9945053	0.000000
179021192	48362833	251996	10000.000000	18752	4440	1.000000	25587	2231	1.000000	9940116	0.000000
179054003	48349930	252424	10000.000000	19077	4341	1.000000	25327	2496	1.000000	9935208	0.000000
179030759	48359788	251955	10000.000000	18652	4828	1.000000	25213	2336	1.000000	9930199	0.000000
179032917	48368093	251867	10000.000000	18810	4502	1.000000	25133	2480	1.000000	9925222	0.000000
179046376	48354004	252717	10000.000000	18704	4529	1.000000	25214	2405	1.000000	9920378	0.000000
179030378	48367390	252545	10000.000000	18494	4713	1.000000	25252	2519	1.000000	9915465	0.000000
179021779	48366243	252139	10000.000000	18862	4379	1.000000	25049	2369	1.000000	9910567	0.000000
179017181	48360850	251470	10000.000000	18438	4602	1.000000	25334	2381	1.000000	9905644	0.000000
179035761	48358330	252084	10000.000000	18803	4472	1.000000	25235	2450	1.000000	9900731	0.000000
179032412	48374466	251391	10000.000000	18724	4584	1.000000	25162	2499	1.000000	9895799	0.000000
179003504	48379434	252427	10000.000000	18684	4634	1.000000	25023	2514	1.000000	9890873	0.000000
179011584	48355671	251584	10000.000000	18810	4575	1.000000	25123	2522	1.000000	9885906	0.000000
179010993	48373812	251901	10000.000000	18688	4595	1.000000	25501	2180	1.000000	9880973	0.000000
179038510	48358983	251884	10000.000000	18829	4643	1.000000	25013	2461	1.000000	9876009	0.000000
179013403	48369299	252516	10000.000000	18348	4700	1.000000	25331	2295	1.000000	9871071	0.000000
179008016	48374854	251543	10000.000000	18967	4575	1.000000	24929	2511	1.000000	9866098	0.000000
179038623	48347178	252904	10000.000000	18618	4755	1.000000	25194	2394	1.000000	9861289	0.000000
179019157	48365765	252216	10000.000000	18773	4548	1.000000	25042	2470	1.000000	9856447	0.000000
179034526	48374547	252581	10000.000000	18470	4668	1.000000	25575	2383	1.000000	9851511	0.000000
179032708	48373541	251826	10000.000000	18730	4703	1.000000	25043	2528	1.000000	9846663	0.000000
179005722	48357031	251264	10000.000000	18596	4512	1.000000	25342	2321	1.000000	9841711	0.000000
178995424	48382930	251364	10000.000000	18603	4700	1.000000	25277	2298	1.000000	9836754	0.000000
179002935	48375812	252275	10000.000000	18682	4531	1.000000	25467	2238	1.000000	9831845	0.000000
178991236	48373151	251774	10000.000000	19067	4318	1.000000	25324	2466	1.000000	9826869	0.000000
179027110	48368119	251586	10000.000000	19175	4416	1.000000	24983	2617	1.000000	9822012	0.000000
179001317	48384820	252972	10000.000000	18603	4722	1.000000	24899	2440	1.000000	9817184	0.000000
179014023	48379508	252394	10000.000000	19045	4355	1.000000	25094	2470	1.000000	9812137	0.000000
179009889	48373266	251434	10000.000000	18834	4516	1.000000	24987	2409	1.000000	9807261	0.000000
179028789	48360372	251621	10000.000000	18644	4473	1.000000	25706	2183	1.000000	9802350	-1.#IND00
179015011	48373133	252207	10000.000000	18518	4748	1.000000	25180	2440	1.000000	9797369	0.001600
178996793	48378380	252229	10000.000000	18431	4758	1.000000	25076	2448	1.000000	9792580	-0.016152
179008484	48375617	252248	10000.000000	18557	4571	1.000000	25397	2353	1.000000	9787774	-0.014928
179038816	48354631	252157	10000.000000	18810	4522	1.000000	25107	2591	1.000000	9782891	-0.008196
179024215	48360903	252081	10000.000000	18539	4552	1.000000	25493	2200	1.000000	9778052	-0.005104
179052202	48363352	250786	10000.000000	18404	4693	1.000000	25412	2349	1.000000	9773275	-0.006230
178996793	48367733	251863	10000.000000	18646	4648	1.000000	24941	2549	1.000000	9768489	-0.005595
178988670	48395229	251650	10000.000000	18502	4676	1.000000	24821	2471	1.000000	9763432	-0.005862
179012458	48356306	251694	10000.000000	18464	4640	1.000000	25275	2288	1.000000	9758591	-0.004653
179014007	48368025	252204	10000.000000	18769	4600	1.000000	25258	2357	1.000000	9753605	-0.003542
179019421	48350113	251913	10000.000000	18377	4612	1.000000	25094	2457	1.000000	9748823	-0.003391
179030262	48352641	251562	10000.000000	18683	4578	1.000000	25010	2368	1.000000	9744150	-0.003128
179010984	48369989	252062	10000.000000	19070	4522	1.000000	25363	2380	1.000000	9739322	-0.002967
179014583	48367068	250657	10000.000000	18515	4723	1.000000	25163	2383	1.000000	9734531	-0.002498
179014123	48368543	252687	10000.000000	18627	4571	1.000000	25062	2369	1.000000	9729571	-0.003358
179032633	48349513	250847	10000.000000	18773	4538	1.000000	25378	2410	1.000000	9724690	-0.004974
179025378	48368373	252446	10000.000000	18887	4504	1.000000	25237	2384	1.000000	9719817	-0.004675
179033627	48361741	251683	10000.000000	18732	4547	1.000000	25171	2450	1.000000	9714982	-0.004477
179039168	48356086	252592	10000.000000	18807	4534	1.000000	25245	2374	1.000000	9710055	-0.004589
178998950	48368015	251852	10000.000000	18643	4625	1.000000	25228	2286	1.000000	9705194	-0.003731
178993789	48377117	251880	10000.000000	18669	4541	1.000000	25634	2188	1.000000	9700389	-0.004257
178985154	48375688	252149	10000.000000	18515	4760	1.000000	25085	2351	1.000000	9695611	-0.004372
179034799	48368575	252253	10000.000000	18882	4549	1.000000	25447	2310	1.000000	9690812	-0.003674
178982693	48369987	251319	10000.000000	18771	4431	1.000000	25307	2262	1.000000	9685876	-0.003417
179040444	48369705	252040	10000.000000	18578	4715	1.000000	25433	2455	1.000000	9681015	-0.003330
179036682	48370610	252257	10000.000000	18859	4690	1.000000	25045	2398	1.000000	9676211	-0.002369
179025735	48352875	252322	10000.000000	18772	4533	1.000000	25026	2402	1.000000	9671349	-0.000904
179022553	48366810	251974	10000.000000	18816	4696	1.000000	25614	2336	1.000000	9666469	0.000744
178994516	48370027	252352	10000.000000	18757	4374	1.000000	25047	2461	1.000000	9661635	0.000657
179026580	48361766	251755	10000.000000	18297	4716	1.000000	25143	2487	1.000000	9656942	0.000051
179000963	48375704	252328	10000.000000	18430	4605	1.000000	25310	2313	1.000000	9652174	0.000046
179034624	48347287	250763	10000.000000	18947	4394	1.000000	24882	2544	1.000000	9647279	-0.000243
179014177	48380961	252153	10000.000000	18707	4563	1.000000	25442	2265	1.000000	9642382	-0.000476
178990747	48387928	251693	10000.000000	18753	4446	1.000000	25243	2517	1.000000	9637590	-0.000433
178975791	48403913	251748	10000.000000	18670	4315	1.000000	25027	2369	1.000000	9632823	-0.000967
179036158	48371195	252080	10000.000000	18824	4656	1.000000	25502	2104	1.000000	9627936	-0.000093
179031603	48362556	251514	10000.000000	18776	4375	1.000000	25460	2430	1.000000	9623177	-0.000144
179010866	48382683	251829	10000.000000	18388	4673	1.000000	25403	2491	1.000000	9618327	-0.000359
178976277	48382417	252399	10000.000000	18831	4533	1.000000	24728	2441	1.000000	9613535	0.001848
179029539	48362062	251954	10000.000000	18631	4679	1.000000	25203	2275	1.000000	9608607	0.001973
178998807	48370982	252500	10000.000000	18748	4601	1.000000	25640	2355	1.000000	9603842	0.002058
179024190	48364768	251562	10000.000000	18544	4505	1.000000	24908	2527	1.000000	9598985	0.002126
179039065	48385196	251363	10000.000000	18954	4540	1.000000	25025	2459	1.000000	9594202	0.002012
179020716	48364467	251749	10000.000000	18665	4499	1.000000	25431	2412	1.000000	9589347	0.002950
179039299	48345971	251808	10000.000000	18501	4587	1.000000	25046	2491	1.000000	9584546	0.002722
179012362	48378846	251290	10000.000000	18882	4401	1.000000	24965	2418	1.000000	9579672	0.002681
178998663	48379646	251658	10000.000000	18677	4686	1.000000	25502	2168	1.000000	9574963	0.002402
178998943	48372601	251426	10000.000000	18517	4542	1.000000	25220	2530	1.000000	9570225	0.002352
179041620	48350865	251548	10000.000000	19099	4498	1.000000	25274	2382	1.000000	9565372	0.002299
179028640	48355156	251572	10000.000000	18419	4715	1.000000	24843	2555	1.000000	9560648	0.002860
179031306	48349841	251923	10000.000000	18787	4577	1.000000	25075	2134	1.000000	9555946	0.002473
179011947	48360439	251721	10000.000000	18627	4540	1.000000	25900	2233	1.000000	9551291	0.002583
179038282	48350972	251382	10000.000000	18656	4635	1.000000	25041	2604	1.000000	9546491	0.002170
179065704	48356868	251802	10000.000000	18551	4620	1.000000	25133	2457	1.000000	9541674	0.002297
179012934	48387359	252556	10000.000000	18864	4551	1.000000	24743	2454	1.000000	9536961	0.002266
179004067	48372056	251363	10000.000000	18758	4554	1.000000	25241	2287	1.000000	9532208	0.002268
179007714	48384479	252881	10000.000000	18723	4487	1.000000	25431	2277	1.000000	9527459	0.001682
179016102	48385494	252271	10000.000000	18861	4557	1.000000	25357	2288	1.000000	9522711	0.003104
179062441	48324956	251363	10000.000000	18323	4839	1.000000	25268	2437	1.000000	9517961	0.003127
npatches	nstrain	runtime	dt	init_x	init_y	init_y_blood	init_z	init_S	beta0	beta1	beta2	beta3	mean_beta	B	d	delta	delta_blood	b[0]	mut	m	CTL	c	g	epsilon	k	het	lambda	rho	omega	x_max	patch.dyna	DELTA	A	VA
10000	1	100.000000	0.001000	21900	9499	5000000	0.001000	10000000	18.079461	7.827472	14.710336	16.168925	14	800000000	0.010000	1.000000	432.000000	80000	0.000050	0.004800	1	0.001000	1.000000	2.500000	5.000000	0.500000	0.000000	0.000000	0.000000	31872	0	10.000000	7.000000	1.000000
sus	inf	inf_blood	z	x[0]	y[0][0]	z[0]	x[1]	y[1][0]	z[1]	S[0]	synchrony
219000000	94990000	5000000	10.000000	21900	9499	0.001000	21900	9499	0.001000	10000000	0.000000
194905041	33510894	174582	10000.000000	14922	4905	1.000000	27101	904	1.000000	9995066	0.000000
200485187	36052816	187332	10000.000000	14919	5004	1.000000	29867	653	1.000000	9990040	0.000000
199974750	36158270	187325	10000.000000	14817	5240	1.000000	30086	585	1.000000	9984934	0.000000
199901223	36158325	188594	10000.000000	14738	5136	1.000000	29845	732	1.000000	9980001	0.000000
199932044	36148029	187378	10000.000000	14519	5408	1.000000	29803	668	1.000000	9975138	0.000000
199954234	36151823	188526	10000.000000	14956	5066	1.000000	29775	846	1.000000	9970074	0.000000
199926206	36146892	188513	10000.000000	14809	5156	1.000000	29652	715	1.000000	9965055	0.000000
199951991	36132658	187615	10000.000000	14856	5168	1.000000	29396	764	1.000000	9960039	0.000000
199960250	36143021	187922	10000.000000	14380	5394	1.000000	29521	829	1.000000	9955050	0.000000
199919774	36152655	188547	10000.000000	14855	5053	1.000000	29542	721	1.000000	9950064	0.000000
199970062	36141065	188103	10000.000000	14904	5093	1.000000	29670	745	1.000000	9945016	0.000000
199917449	36148603	188552	10000.000000	14877	5037	1.000000	29613	798	1.000000	9940012	0.000000
199963340	36130706	189174	10000.000000	14762	5167	1.000000	29859	723	1.000000	9934974	0.000000
199949286	36125650	188130	10000.000000	14356	5254	1.000000	29949	742	1.000000	9929981	0.000000
199936380	36148265	187642	10000.000000	14790	5094	1.000000	29707	693	1.000000	9924963	0.000000
199924224	36148701	188326	10000.000000	14568	5399	1.000000	30038	720	1.000000	9919991	0.000000
199948022	36154061	187862	10000.000000	14579	5300	1.000000	29692	689	1.000000	9915054	0.000000
199984423	36114248	187943	10000.000000	14932	5188	1.000000	29608	726	1.000000	9910202	0.000000
199973240	36118225	188189	10000.000000	14614	5265	1.000000	29610	725	1.000000	9905265	0.000000
199959838	36151168	189103	10000.000000	14932	4969	1.000000	29826	815	1.000000	9900346	0.000000
199952760	36121664	188331	10000.000000	14982	4971	1.000000	29813	767	1.000000	9895407	0.000000
199967917	36131902	189081	10000.000000	14849	5075	1.000000	29767	754	1.000000	9890469	0.000000
199934644	36136901	188897	10000.000000	14415	5295	1.000000	29781	821	1.000000	9885442	0.000000
199932577	36136262	187889	10000.000000	15148	4909	1.000000	29593	852	1.000000	9880521	0.000000
199961765	36146372	188181	10000.000000	14579	5271	1.000000	29457	837	1.000000	9875594	0.000000
199953122	36130231	188674	10000.000000	14811	5088	1.000000	29484	760	1.000000	9870689	0.000000
199963010	36113231	188695	10000.000000	14807	5117	1.000000	29592	754	1.000000	9865864	0.000000
199932194	36136618	189199	10000.000000	14738	5199	1.000000	30056	688	1.000000	9860912	0.000000
199883764	36156062	187823	10000.000000	14981	5250	1.000000	29597	797	1.000000	9855981	0.000000
199966545	36134989	188149	10000.000000	14659	5149	1.000000	29775	673	1.000000	9851133	0.000000
199969264	36122492	188286	10000.000000	14915	4884	1.000000	29815	739	1.000000	9846146	0.000000
199987401	36119042	188763	10000.000000	14543	5291	1.000000	29820	681	1.000000	9841214	0.000000
199965959	36130935	189147	10000.000000	14757	5183	1.000000	29874	746	1.000000	9836241	0.000000
199946968	36135763	187760	10000.000000	14936	5036	1.000000	29914	673	1.000000	9831246	0.000000
199913617	36146002	188101	10000.000000	14934	4935	1.000000	29705	829	1.000000	9826292	0.000000
199933413	36150836	188450	10000.000000	14667	5302	1.000000	29479	746	1.000000	9821349	0.000000
199925389	36135169	188150	10000.000000	14601	5139	1.000000	30107	621	1.000000	9816414	0.000000
199939247	36148303	188118	10000.000000	14636	5307	1.000000	29783	819	1.000000	9811419	0.000000
199929132	36130694	188147	10000.000000	14812	5033	1.000000	29569	730	1.000000	9806460	0.000000
199942189	36147632	188087	10000.000000	14696	5094	1.000000	29960	658	1.000000	9801582	-1.#IND00
199948764	36140287	188655	10000.000000	14524	5163	1.000000	29936	670	1.000000	9796646	0.028800
199907493	36157841	187971	10000.000000	14517	5457	1.000000	29920	645	1.000000	9791716	0.026855
199904453	36156779	188029	10000.000000	14624	5363	1.000000	29722	770	1.000000	9786732	0.022930
199939043	36128699	186976	10000.000000	14981	4972	1.000000	29601	761	1.000000	9781794	0.009415
199955688	36130649	187664	10000.000000	14580	5165	1.000000	29685	688	1.000000	9777009	0.013759
199952858	36126894	188159	10000.000000	14542	5168	1.000000	29709	660	1.000000	9772279	0.011648
199926947	36145109	188226	10000.000000	14702	5418	1.000000	29469	753	1.000000	9767287	0.011029
199912212	36150781	188406	10000.000000	14905	5116	1.000000	29870	690	1.000000	9762439	0.010906
199933065	36154629	188881	10000.000000	14437	5214	1.000000	29789	739	1.000000	9757477	0.008891
199929961	36137202	188260	10000.000000	14783	5192	1.000000	29837	690	1.000000	9752655	0.008573
199936684	36151523	188271	10000.000000	14655	5313	1.000000	29824	665	1.000000	9747781	0.007899
199945763	36131579	187676	10000.000000	14924	4936	1.000000	30037	662	1.000000	9743005	0.008718
199955699	36130442	188418	10000.000000	14601	5217	1.000000	29964	648	1.000000	9738120	0.011886
199977200	36142079	188677	10000.000000	14589	5221	1.000000	29882	740	1.000000	9733221	0.011856
199944042	36146891	188270	10000.000000	15002	5038	1.000000	29633	761	1.000000	9728374	0.011485
199975499	36126503	187627	10000.000000	14831	5039	1.000000	29938	708	1.000000	9723659	0.010566
199924887	36137266	188501	10000.000000	14603	5285	1.000000	29677	709	1.000000	9718815	0.009401
199938119	36154172	188086	10000.000000	14672	5233	1.000000	29650	776	1.000000	9713951	0.009978
199952280	36128196	189430	10000.000000	14491	5320	1.000000	29828	805	1.000000	9709040	0.009634
199964044	36124615	187906	10000.000000	14650	5188	1.000000	29805	707	1.000000	9704094	0.009318
199929314	36150493	188395	10000.000000	14682	5285	1.000000	29638	728	1.000000	9699290	0.008588
199957886	36144838	188130	10000.000000	14338	5248	1.000000	29481	711	1.000000	9694485	0.008405
199973010	36130805	188553	10000.000000	14575	5352	1.000000	29652	721	1.000000	9689680	0.007929
199968587	36134185	187843	10000.000000	14585	5184	1.000000	29703	719	1.000000	9684709	0.008949
199954442	36134662	188447	10000.000000	14768	5310	1.000000	29613	723	1.000000	9679836	0.008491
199934972	36145579	188264	10000.000000	14623	5079	1.000000	29709	775	1.000000	9674984	0.008156
199978713	36133103	187832	10000.000000	14789	5139	1.000000	29349	793	1.000000	9670031	0.008466
199946878	36142014	187912	10000.000000	14661	5217	1.000000	29742	738	1.000000	9665145	0.007785
199913883	36147709	188838	10000.000000	14566	5218	1.000000	29406	771	1.000000	9660275	0.006486
199983105	36114299	188029	10000.000000	14606	5259	1.000000	29991	655	1.000000	9655360	0.005887
199945451	36137808	188570	10000.000000	14721	4985	1.000000	29564	774	1.000000	9650526	0.005925
199941414	36134101	188044	10000.000000	14709	5119	1.000000	29721	698	1.000000	9645559	0.005650
199939672	36143355	188158	10000.000000	14700	5239	1.000000	30058	706	1.000000	9640667	0.005519
199932987	36136370	187109	10000.000000	14759	5075	1.000000	29884	761	1.000000	9635851	0.005874
199965731	36119529	187851	10000.000000	14616	5322	1.000000	29747	731	1.000000	9631053	0.006272
199930830	36157057	188286	10000.000000	14994	5132	1.000000	29586	719	1.000000	9626156	0.006938
199953054	36139908	188418	10000.000000	14605	5178	1.000000	29248	879	1.000000	9621251	0.006998
199952975	36131903	187652	10000.000000	14680	5167	1.000000	29802	727	1.000000	9616467	0.006944
199976385	36127505	188157	10000.000000	14602	5327	1.000000	29546	759	1.000000	9611588	0.006724
199957139	36128729	187694	10000.000000	14650	5411	1.000000	29772	728	1.000000	9606785	0.005640
199954208	36142695	188175	10000.000000	14545	5291	1.000000	29657	756	1.000000	9601989	0.005676
199927624	36146532	189090	10000.000000	14596	5316	1.000000	29899	602	1.000000	9597201	0.005297
199960411	36135967	187606	10000.000000	14718	5143	1.000000	29860	711	1.000000	9592399	0.005769
199973990	36134769	188218	10000.000000	14970	4992	1.000000	29461	780	1.000000	9587507	0.005552
199917429	36138764	188435	10000.000000	14425	5320	1.000000	29586	818	1.000000	9582757	0.003722
199971859	36129324	187680	10000.000000	14593	5159	1.000000	29320	877	1.000000	9577908	0.003864
199958950	36128111	188895	10000.000000	14637	5257	1.000000	29392	794	1.000000	9573104	0.003730
199944215	36145017	187904	10000.000000	14603	5118	1.000000	29755	823	1.000000	9568429	0.003804
199962835	36130158	188391	10000.000000	14600	5326	1.000000	29507	737	1.000000	9563727	0.003021
199923418	36146102	187923	10000.000000	14771	5150	1.000000	29676	613	1.000000	9558975	0.002445
199952487	36127326	187837	10000.000000	14881	5185	1.000000	29837	674	1.000000	9554183	0.002253
199963667	36124214	188437	10000.000000	14807	5057	1.000000	29860	660	1.000000	9549503	0.002278
199943341	36131891	188633	10000.000000	14605	5310	1.000000	29631	763	1.000000	9544737	0.002147
199916322	36144796	188273	10000.000000	14436	5374	1.000000	29814	663	1.000000	9540000	0.002691
199948467	36135006	188581	10000.000000	14706	5175	1.000000	29732	742	1.000000	9535231	0.002570
199936625	36139791	187891	10000.000000	14775	5263	1.000000	29655	709	1.000000	9530435	0.002560
199936023	36147877	188030	10000.000000	14846	5007	1.000000	29594	801	1.000000	9525757	0.002510
199936287	36154531	188038	10000.000000	14515	5215	1.000000	29574	797	1.000000	9521064	0.001336
199966874	36124489	188148	10000.000000	14676	5107	1.000000	29761	783	1.000000	9516276	0.001360
npatches	nstrain	runtime	dt	init_x	init_y	init_y_blood	init_z	init_S	beta0	beta1	beta2	beta3	mean_beta	B	d	delta	delta_blood	b[0]	mut	m	CTL	c	g	epsilon	k	het	lambda	rho	omega	x_max	patch.dyna	DELTA	A	VA
10000	1	100.000000	0.001000	21900	9499	5000000	0.001000	10000000	17.671688	10.765543	18.118221	15.105780	14	800000000	0.010000	1.000000	432.000000	80000	0.000050	0.004800	1	0.001000	1.000000	2.500000	6.000000	0.500000	0.000000	0.000000	0.000000	31872	0	10.000000	7.000000	1.000000
sus	inf	inf_blood	z	x[0]	y[0][0]	z[0]	x[1]	y[1][0]	z[1]	S[0]	synchrony
219000000	94990000	5000000	10.000000	21900	9499	0.001000	21900	9499	0.001000	10000000	0.000000
214568944	23954427	124091	10000.000000	17271	3652	1.000000	25020	1339	1.000000	9995047	0.000000
220793163	26645182	138969	10000.000000	16841	4037	1.000000	27314	1323	1.000000	9990067	0.000000
220418015	26691272	139086	10000.000000	16953	4044	1.000000	26876	1561	1.000000	9985243	0.000000
220306203	26704415	139778	10000.000000	17042	3904	1.000000	26543	1430	1.000000	9980208	0.000000
220385507	26672038	138352	10000.000000	17052	3979	1.000000	27142	1354	1.000000	9975161	0.000000
220346422	26708221	139394	10000.000000	16776	4129	1.000000	26433	1606	1.000000	9970242	0.000000
220338985	26691017	139337	10000.000000	16926	4076	1.000000	26186	1546	1.000000	9965329	0.000000
220361747	26670957	138852	10000.000000	16672	4198	1.000000	26702	1355	1.000000	9960322	0.000000
220365249	26695524	138732	10000.000000	17415	3750	1.000000	26949	1309	1.000000	9955341	0.000000
220375861	26685134	138877	10000.000000	16651	4113	1.000000	26622	1368	1.000000	9950426	0.000000
220338880	26696230	138493	10000.000000	16784	3938	1.000000	26965	1390	1.000000	9945420	0.000000
220350818	26693483	138592	10000.000000	17326	3935	1.000000	27052	1188	1.000000	9940355	0.000000
220322749	26706542	138974	10000.000000	16712	4004	1.000000	27481	1203	1.000000	9935340	0.000000
220331398	26698241	139392	10000.000000	16950	4151	1.000000	26977	1461	1.000000	9930333	0.000000
220318689	26699612	138828	10000.000000	16508	4182	1.000000	27128	1322	1.000000	9925497	0.000000
220345480	26690375	138976	10000.000000	16589	4095	1.000000	26808	1404	1.000000	9920529	0.000000
220334499	26690275	138785	10000.000000	16792	4133	1.000000	26386	1529	1.000000	9915650	0.000000
220370285	26695298	138774	10000.000000	16327	4317	1.000000	26884	1264	1.000000	9910746	0.000000
220268785	26728666	140186	10000.000000	17326	3790	1.000000	27071	1449	1.000000	9905746	0.000000
220306200	26693902	139106	10000.000000	16815	4110	1.000000	25907	1608	1.000000	9900791	0.000000
220321489	26705765	139139	10000.000000	16756	4058	1.000000	26766	1305	1.000000	9895837	0.000000
220331115	26708622	139167	10000.000000	16793	3999	1.000000	27171	1359	1.000000	9890969	0.000000
220337718	26706315	138855	10000.000000	17006	3855	1.000000	26464	1427	1.000000	9886028	0.000000
220292009	26711662	139303	10000.000000	16786	4070	1.000000	26879	1346	1.000000	9881171	0.000000
220381463	26684494	138762	10000.000000	16468	4158	1.000000	26114	1506	1.000000	9876229	0.000000
220365982	26686291	139290	10000.000000	17098	3993	1.000000	27158	1349	1.000000	9871444	0.000000
220350426	26691741	139532	10000.000000	17090	3942	1.000000	27163	1281	1.000000	9866535	0.000000
220369174	26684754	138992	10000.000000	16914	3988	1.000000	26945	1355	1.000000	9861560	0.000000
220379747	26679974	139330	10000.000000	16946	3932	1.000000	26765	1409	1.000000	9856547	0.000000
220342167	26712447	139426	10000.000000	16908	4105	1.000000	26303	1636	1.000000	9851719	0.000000
220316587	26692030	139205	10000.000000	16730	4093	1.000000	26805	1369	1.000000	9846894	0.000000
220315131	26712191	138853	10000.000000	16732	3950	1.000000	27249	1302	1.000000	9841932	0.000000
220340448	26695924	138817	10000.000000	17072	3911	1.000000	26775	1484	1.000000	9837095	0.000000
220388989	26690114	138669	10000.000000	16742	4057	1.000000	27269	1350	1.000000	9832094	0.000000
220340538	26692503	139508	10000.000000	16813	4159	1.000000	26686	1609	1.000000	9827211	0.000000
220319054	26705150	138804	10000.000000	16539	4128	1.000000	26777	1330	1.000000	9822265	0.000000
220367438	26691749	139362	10000.000000	16721	4014	1.000000	27018	1256	1.000000	9817405	0.000000
220303488	26713003	138977	10000.000000	16613	4111	1.000000	27413	1393	1.000000	9812503	0.000000
220363141	26691081	138711	10000.000000	16510	4183	1.000000	26588	1350	1.000000	9807514	0.000000
220355439	26690734	138342	10000.000000	17051	3968	1.000000	27128	1325	1.000000	9802682	-1.#IND00
220320116	26705230	138752	10000.000000	16523	4186	1.000000	26867	1385	1.000000	9797788	-0.006400
220333976	26700276	139393	10000.000000	16900	4084	1.000000	27117	1362	1.000000	9792938	0.006379
220385922	26665353	139019	10000.000000	17068	3996	1.000000	26737	1424	1.000000	9787965	0.005922
220351055	26702435	139062	10000.000000	16418	4128	1.000000	26651	1533	1.000000	9783067	0.004953
220312533	26720834	139216	10000.000000	16708	4073	1.000000	26284	1574	1.000000	9778131	0.005518
220362164	26682093	139404	10000.000000	16598	4293	1.000000	26344	1607	1.000000	9773264	0.005701
220304364	26730867	139704	10000.000000	16831	4107	1.000000	26903	1221	1.000000	9768327	0.005493
220327975	26684193	138382	10000.000000	17190	3832	1.000000	26861	1474	1.000000	9763376	0.003798
220373251	26697676	139486	10000.000000	16589	4358	1.000000	26647	1454	1.000000	9758498	0.004740
220321217	26701324	139388	10000.000000	16442	4025	1.000000	26888	1308	1.000000	9753616	0.004842
220349488	26696045	139496	10000.000000	16914	4114	1.000000	27218	1324	1.000000	9748758	0.002227
220363113	26695509	139681	10000.000000	16410	4237	1.000000	27049	1467	1.000000	9743903	0.002564
220346351	26691783	138782	10000.000000	17019	4065	1.000000	26956	1225	1.000000	9739100	0.001758
220359797	26687141	137986	10000.000000	17015	4069	1.000000	26555	1513	1.000000	9734318	0.000383
220319809	26704133	139355	10000.000000	16660	4040	1.000000	26317	1492	1.000000	9729477	0.001182
220328369	26697904	138702	10000.000000	17269	3877	1.000000	26247	1470	1.000000	9724562	0.000687
220325785	26684927	138551	10000.000000	16785	4036	1.000000	26924	1307	1.000000	9719663	0.000415
220342221	26691153	139427	10000.000000	17011	3899	1.000000	26768	1343	1.000000	9714628	0.000172
220321602	26691259	138817	10000.000000	16480	4166	1.000000	26833	1470	1.000000	9709818	0.000070
220357424	26705403	139460	10000.000000	16688	4321	1.000000	26572	1506	1.000000	9704958	-0.001447
220314631	26694158	139537	10000.000000	17173	3855	1.000000	26694	1424	1.000000	9700072	-0.002585
220357623	26681508	138991	10000.000000	16735	4055	1.000000	26545	1443	1.000000	9695187	-0.002349
220332923	26710665	138566	10000.000000	17017	3872	1.000000	26245	1584	1.000000	9690373	-0.001723
220311396	26705814	139256	10000.000000	16571	4235	1.000000	26918	1434	1.000000	9685598	-0.001918
220325759	26706718	139034	10000.000000	16901	3965	1.000000	26715	1418	1.000000	9680671	-0.002212
220337332	26696712	138831	10000.000000	16738	4078	1.000000	26610	1415	1.000000	9675800	-0.001187
220366497	26701202	138991	10000.000000	17110	4094	1.000000	26988	1390	1.000000	9670877	-0.001489
220354420	26696719	138866	10000.000000	16596	4111	1.000000	26658	1386	1.000000	9666071	0.001640
220323361	26686962	139684	10000.000000	16615	4199	1.000000	26878	1390	1.000000	9661399	0.001870
220347786	26705243	138880	10000.000000	16878	3842	1.000000	27174	1311	1.000000	9656560	0.001439
220339031	26694537	139644	10000.000000	16507	4302	1.000000	26951	1533	1.000000	9651759	0.001404
220341252	26685711	139236	10000.000000	17006	4092	1.000000	26384	1450	1.000000	9646813	0.001680
220292936	26712964	139448	10000.000000	16491	4332	1.000000	26479	1653	1.000000	9642036	0.001759
220358541	26702570	139203	10000.000000	16850	4084	1.000000	26833	1483	1.000000	9637224	0.000683
220337322	26696359	138640	10000.000000	16911	3949	1.000000	26310	1500	1.000000	9632411	0.001162
220366909	26693485	139044	10000.000000	16937	3933	1.000000	26973	1375	1.000000	9627557	0.001255
220344314	26679841	139053	10000.000000	16940	4084	1.000000	26760	1436	1.000000	9622734	0.001288
220367540	26701373	138765	10000.000000	17055	4124	1.000000	26245	1674	1.000000	9617948	0.001302
220356751	26695301	139109	10000.000000	16788	4049	1.000000	26428	1460	1.000000	9613187	0.000840
220347661	26696115	139016	10000.000000	17185	3927	1.000000	26662	1512	1.000000	9608531	0.000416
220301291	26706117	139065	10000.000000	16900	4018	1.000000	27290	1171	1.000000	9603786	0.000362
220346221	26696848	138952	10000.000000	16606	4146	1.000000	27044	1440	1.000000	9598871	0.001171
220345060	26692343	138877	10000.000000	16826	4105	1.000000	26246	1575	1.000000	9594109	0.000733
220340957	26698232	138467	10000.000000	17278	4005	1.000000	26808	1358	1.000000	9589288	0.000503
220355809	26690887	138596	10000.000000	16328	4373	1.000000	26615	1460	1.000000	9584576	0.000509
220367613	26690018	139488	10000.000000	17171	4022	1.000000	26345	1601	1.000000	9579610	-0.000364
220336267	26700673	139047	10000.000000	16688	4028	1.000000	26695	1408	1.000000	9574879	-0.000005
220344588	26696330	138231	10000.000000	16865	4181	1.000000	26556	1495	1.000000	9570055	-0.000433
220306835	26707140	139042	10000.000000	16535	4092	1.000000	26660	1354	1.000000	9565223	-0.000543
220363113	26684328	139688	10000.000000	16798	3980	1.000000	26989	1396	1.000000	9560315	-0.000250
220366319	26703751	138913	10000.000000	16683	4150	1.000000	26627	1420	1.000000	9555563	-0.000593
220318426	26719951	139053	10000.000000	17180	3800	1.000000	26381	1486	1.000000	9550721	0.000227
220359065	26682951	139118	10000.000000	16709	4052	1.000000	26145	1567	1.000000	9545934	-0.000242
220371204	26687189	138905	10000.000000	16840	3975	1.000000	26652	1449	1.000000	9541212	-0.000237
220349995	26675665	138618	10000.000000	17199	3853	1.000000	26910	1400	1.000000	9536286	-0.000277
220297829	26710598	139135	10000.000000	16699	4171	1.000000	26769	1448	1.000000	9531498	-0.000188
220366805	26689784	138724	10000.000000	16862	4040	1.000000	26787	1412	1.000000	9526918	-0.000207
220335372	26690623	138601	10000.000000	16944	4009	1.000000	26882	1440	1.000000	9522163	-0.000352
220329578	26705042	139943	10000.000000	16753	4119	1.000000	26569	1541	1.000000	9517414	-0.000514
npatches	nstrain	runtime	dt	init_x	init_y	init_y_blood	init_z	init_S	beta0	beta1	beta2	beta3	mean_beta	B	d	delta	delta_blood	b[0]	mut	m	CTL	c	g	epsilon	k	het	lambda	rho	omega	x_max	patch.dyna	DELTA	A	VA
10000	1	100.000000	0.001000	21900	9499	5000000	0.001000	10000000	9.601810	10.930295	13.406709	13.183988	14	800000000	0.010000	1.000000	432.000000	80000	0.000050	0.004800	1	0.001000	1.000000	2.500000	7.000000	0.500000	0.000000	0.000000	0.000000	31872	0	10.000000	7.000000	1.000000
sus	inf	inf_blood	z	x[0]	y[0][0]	z[0]	x[1]	y[1][0]	z[1]	S[0]	synchrony
219000000	94990000	5000000	10.000000	21900	9499	0.001000	21900	9499	0.001000	10000000	0.000000
231601313	17023835	88778	10000.000000	27762	464	1.000000	26686	705	1.000000	9994980	0.000000
238347000	19773224	103309	10000.000000	30284	344	1.000000	28859	794	1.000000	9989963	0.000000
238021998	19783441	103142	10000.000000	30637	372	1.000000	28575	839	1.000000	9985013	0.000000
237920426	19783272	103035	10000.000000	30545	423	1.000000	29219	606	1.000000	9980054	0.000000
237922025	19792383	102637	10000.000000	30659	351	1.000000	28901	887	1.000000	9975015	0.000000
237968316	19780629	102781	10000.000000	30768	389	1.000000	28982	723	1.000000	9970086	0.000000
237886083	19802947	103471	10000.000000	30669	380	1.000000	28640	744	1.000000	9965083	0.000000
237941338	19776336	102308	10000.000000	30532	290	1.000000	28512	793	1.000000	9960060	0.000000
237940759	19802450	103788	10000.000000	30616	336	1.000000	28814	795	1.000000	9955070	0.000000
237961804	19780711	102407	10000.000000	30499	348	1.000000	28685	820	1.000000	9950152	0.000000
237956736	19764144	102679	10000.000000	30481	334	1.000000	28527	781	1.000000	9945199	0.000000
237937615	19777799	102428	10000.000000	30364	431	1.000000	28757	742	1.000000	9940305	0.000000
237928560	19786575	103408	10000.000000	30620	396	1.000000	29035	742	1.000000	9935360	0.000000
237909223	19799256	103008	10000.000000	30336	368	1.000000	28655	775	1.000000	9930404	0.000000
237929837	19779679	103440	10000.000000	30647	330	1.000000	28835	840	1.000000	9925401	0.000000
237955709	19772299	103524	10000.000000	30354	386	1.000000	28617	847	1.000000	9920401	0.000000
237907257	19804014	103264	10000.000000	30462	352	1.000000	28912	771	1.000000	9915556	0.000000
237932959	19791354	102632	10000.000000	30621	398	1.000000	28768	806	1.000000	9910540	0.000000
237918268	19785799	102939	10000.000000	30633	409	1.000000	28724	765	1.000000	9905481	0.000000
237896433	19802498	103717	10000.000000	30291	395	1.000000	28846	722	1.000000	9900547	0.000000
237920950	19788088	103134	10000.000000	30325	469	1.000000	28927	742	1.000000	9895638	0.000000
237913159	19795172	103149	10000.000000	30383	331	1.000000	28957	673	1.000000	9890617	0.000000
237928985	19798439	103423	10000.000000	30537	426	1.000000	28991	672	1.000000	9885731	0.000000
237940662	19787054	103335	10000.000000	30456	346	1.000000	29419	628	1.000000	9880783	0.000000
237949147	19769250	102704	10000.000000	30867	290	1.000000	29148	683	1.000000	9875726	0.000000
237945307	19784215	103061	10000.000000	30686	367	1.000000	28933	748	1.000000	9870806	0.000000
237927302	19786139	103010	10000.000000	30480	403	1.000000	28597	779	1.000000	9865894	0.000000
237902855	19797687	103344	10000.000000	30353	426	1.000000	28729	775	1.000000	9860906	0.000000
237931408	19778874	103173	10000.000000	30714	313	1.000000	28517	835	1.000000	9855933	0.000000
237978767	19763605	102868	10000.000000	30504	433	1.000000	28993	775	1.000000	9851100	0.000000
237939197	19777518	103370	10000.000000	30640	357	1.000000	28881	750	1.000000	9846252	0.000000
237901527	19799688	103877	10000.000000	30776	381	1.000000	29238	658	1.000000	9841411	0.000000
237929882	19790324	102859	10000.000000	30552	385	1.000000	28774	770	1.000000	9836427	0.000000
237912587	19793565	103106	10000.000000	30590	316	1.000000	28772	731	1.000000	9831545	0.000000
237912147	19795354	102650	10000.000000	30461	371	1.000000	29227	702	1.000000	9826703	0.000000
237930906	19779112	103029	10000.000000	30529	424	1.000000	29005	637	1.000000	9821756	0.000000
237967417	19772793	103423	10000.000000	30552	306	1.000000	28964	782	1.000000	9816825	0.000000
237920640	19790776	102936	10000.000000	30511	376	1.000000	28321	866	1.000000	9811973	0.000000
237936455	19769307	103084	10000.000000	30677	416	1.000000	28581	754	1.000000	9807035	0.000000
237963179	19776779	103487	10000.000000	30281	419	1.000000	29216	640	1.000000	9802193	-1.#IND00
237901481	19794473	102624	10000.000000	30512	320	1.000000	29152	684	1.000000	9797110	-1.#IND00
237940817	19769129	103059	10000.000000	30123	451	1.000000	29240	603	1.000000	9792217	-0.024797
237912940	19804409	103009	10000.000000	30311	417	1.000000	28811	754	1.000000	9787299	-0.013013
237951916	19768730	103140	10000.000000	30255	414	1.000000	28728	851	1.000000	9782399	-0.007672
237951793	19789513	102678	10000.000000	30541	364	1.000000	28935	748	1.000000	9777443	-0.004531
237930516	19802090	103153	10000.000000	30493	372	1.000000	29240	690	1.000000	9772539	-0.002951
237921654	19786206	103348	10000.000000	30577	364	1.000000	28704	893	1.000000	9767579	-0.002076
237917903	19778458	103270	10000.000000	30255	365	1.000000	28639	865	1.000000	9762711	-0.001213
237946869	19776870	103520	10000.000000	30462	312	1.000000	28709	816	1.000000	9757817	-0.001404
237956266	19786866	103520	10000.000000	30585	378	1.000000	28746	834	1.000000	9752998	-0.001542
237893859	19802639	102735	10000.000000	30335	432	1.000000	28675	882	1.000000	9748085	0.000111
237920189	19780732	103021	10000.000000	30554	417	1.000000	28962	806	1.000000	9743005	0.003965
237922684	19790224	103239	10000.000000	30746	322	1.000000	28618	812	1.000000	9738216	0.003824
237939003	19783311	103199	10000.000000	30999	289	1.000000	28560	853	1.000000	9733439	0.005860
237964657	19773881	102802	10000.000000	30937	253	1.000000	28461	792	1.000000	9728567	0.004155
237955866	19774438	102560	10000.000000	30886	302	1.000000	28404	882	1.000000	9723788	0.004871
237965633	19770500	103236	10000.000000	30776	277	1.000000	28503	856	1.000000	9718890	0.005080
237961053	19771778	103213	10000.000000	30873	358	1.000000	28944	826	1.000000	9713917	0.005304
237932294	19785290	102641	10000.000000	30227	435	1.000000	28711	803	1.000000	9709001	0.004881
237944691	19779258	103044	10000.000000	30497	311	1.000000	28750	697	1.000000	9704196	0.004189
237961816	19780718	103519	10000.000000	30474	381	1.000000	28773	822	1.000000	9699215	0.004284
237930518	19797461	103102	10000.000000	30376	383	1.000000	28206	897	1.000000	9694349	0.003498
237868043	19800720	103371	10000.000000	30381	357	1.000000	28847	701	1.000000	9689466	0.003526
237933189	19800715	103290	10000.000000	30399	459	1.000000	29024	893	1.000000	9684639	0.002909
237929951	19774845	103235	10000.000000	30571	356	1.000000	28461	809	1.000000	9679785	0.003113
237961676	19776582	103377	10000.000000	30476	374	1.000000	29130	728	1.000000	9674864	0.003689
237947105	19777420	103160	10000.000000	30646	376	1.000000	29040	819	1.000000	9670044	0.002387
237946985	19774139	102793	10000.000000	30384	317	1.000000	28798	718	1.000000	9665183	0.001938
237932316	19793305	103019	10000.000000	30500	368	1.000000	28767	747	1.000000	9660379	0.003878
237922428	19775519	103016	10000.000000	30416	306	1.000000	28321	958	1.000000	9655498	0.004179
237913557	19804137	103055	10000.000000	30532	366	1.000000	28742	693	1.000000	9650642	0.004622
237890577	19801497	102708	10000.000000	30649	350	1.000000	28463	852	1.000000	9645832	0.004954
237931443	19788490	102309	10000.000000	30649	310	1.000000	28769	758	1.000000	9640993	0.004859
237966533	19766445	102802	10000.000000	30734	310	1.000000	28784	797	1.000000	9636074	0.005391
237957574	19776280	102441	10000.000000	30728	327	1.000000	28954	716	1.000000	9631187	0.004886
237924402	19784319	103224	10000.000000	30323	432	1.000000	28996	778	1.000000	9626381	0.004525
237927414	19769189	102570	10000.000000	30532	365	1.000000	28739	820	1.000000	9621626	0.004451
237964587	19780759	102747	10000.000000	30609	367	1.000000	28903	897	1.000000	9616852	0.005372
237880750	19812577	103508	10000.000000	30457	390	1.000000	28824	846	1.000000	9611992	0.005137
237957178	19772686	102728	10000.000000	30333	440	1.000000	28909	811	1.000000	9607157	0.005233
237963756	19776012	102855	10000.000000	30167	490	1.000000	28599	951	1.000000	9602368	0.004336
237929744	19775356	103894	10000.000000	30008	455	1.000000	28658	810	1.000000	9597620	0.004061
237933354	19791731	103471	10000.000000	30567	332	1.000000	28663	756	1.000000	9592786	0.003416
237962801	19786350	103154	10000.000000	30260	357	1.000000	28474	871	1.000000	9588081	0.002949
237920552	19780092	102936	10000.000000	30408	363	1.000000	28587	786	1.000000	9583277	0.003467
237945953	19784391	102768	10000.000000	30522	325	1.000000	28915	716	1.000000	9578461	0.003482
237925022	19787192	103145	10000.000000	30586	426	1.000000	29154	753	1.000000	9573800	0.003382
237932927	19774020	103102	10000.000000	30647	343	1.000000	28866	842	1.000000	9569054	0.003555
237909780	19792300	103300	10000.000000	30256	434	1.000000	28424	892	1.000000	9564286	0.003212
237935143	19781517	103107	10000.000000	30373	400	1.000000	28340	903	1.000000	9559329	0.002950
237942609	19772014	102619	10000.000000	30151	448	1.000000	28534	803	1.000000	9554641	0.002997
237956837	19774450	102602	10000.000000	30366	444	1.000000	28738	749	1.000000	9549857	0.002487
237949154	19780358	103291	10000.000000	30476	376	1.000000	29106	734	1.000000	9545113	0.002513
237936225	19781156	102478	10000.000000	30442	394	1.000000	28860	811	1.000000	9540313	0.002094
237942193	19789729	104128	10000.000000	30491	340	1.000000	28284	842	1.000000	9535490	0.002077
237937722	19773359	103186	10000.000000	30439	292	1.000000	28805	657	1.000000	9530705	0.002034
237944920	19778186	103555	10000.000000	30605	390	1.000000	29112	713	1.000000	9525953	0.002295
237986001	19774724	103034	10000.000000	30375	405	1.000000	28939	805	1.000000	9521134	0.002681
237908038	19800822	103493	10000.000000	30436	384	1.000000	28843	837	1.000000	9516423	0.002692
npatches	nstrain	runtime	dt	init_x	init_y	init_y_blood	init_z	init_S	beta0	beta1	beta2	beta3	mean_beta	B	d	delta	delta_blood	b[0]	mut	m	CTL	c	g	epsilon	k	het	lambda	rho	omega	x_max	patch.dyna	DELTA	A	VA
10000	1	100.000000	0.001000	21900	9499	5000000	0.001000	10000000	19.392848	15.024323	9.591509	11.091368	14	800000000	0.010000	1.000000	432.000000	80000	0.000050	0.004800	1	0.001000	1.000000	2.500000	8.000000	0.500000	0.000000	0.000000	0.000000	31872	0	10.000000	7.000000	1.000000
sus	inf	inf_blood	z	x[0]	y[0][0]	z[0]	x[1]	y[1][0]	z[1]	S[0]	synchrony
219000000	94990000	5000000	10.000000	21900	9499	0.001000	21900	9499	0.001000	10000000	0.000000
247538174	11628957	60620	10000.000000	19651	2428	1.000000	24368	1059	1.000000	9995058	0.000000
255494566	14205563	73592	10000.000000	18489	3052	1.000000	23908	1938	1.000000	9990015	0.000000
255107460	14221767	73783	10000.000000	18755	2884	1.000000	24256	1616	1.000000	9985074	0.000000
255061949	14209266	74349	10000.000000	18803	2754	1.000000	24373	1528	1.000000	9980111	0.000000
255029102	14210236	74207	10000.000000	18850	2990	1.000000	23871	1891	1.000000	9975199	0.000000
255088764	14199448	74144	10000.000000	18870	2900	1.000000	24085	1617	1.000000	9970282	0.000000
255065020	14197930	73974	10000.000000	18641	2941	1.000000	24306	1637	1.000000	9965431	0.000000
255068510	14206812	74414	10000.000000	18694	2816	1.000000	24069	1735	1.000000	9960548	0.000000
255036448	14213567	73876	10000.000000	18639	2932	1.000000	24387	1603	1.000000	9955669	0.000000
255045976	14200960	73812	10000.000000	18578	2918	1.000000	24270	1675	1.000000	9950625	0.000000
255010710	14219029	74212	10000.000000	18936	2866	1.000000	23375	1876	1.000000	9945522	0.000000
255068481	14196243	73950	10000.000000	18839	2823	1.000000	23833	1781	1.000000	9940621	0.000000
255060354	14208044	74204	10000.000000	18486	3083	1.000000	24163	1586	1.000000	9935718	0.000000
255038160	14212282	73781	10000.000000	18759	3004	1.000000	24776	1478	1.000000	9930739	0.000000
255052685	14202743	73707	10000.000000	18715	2901	1.000000	23818	1747	1.000000	9925742	0.000000
255005175	14228404	73950	10000.000000	18434	3044	1.000000	24318	1698	1.000000	9920503	0.000000
255052667	14204888	73867	10000.000000	18660	2850	1.000000	24016	1770	1.000000	9915427	0.000000
255023346	14212306	73910	10000.000000	18790	3002	1.000000	23913	1756	1.000000	9910427	0.000000
255032696	14216447	73982	10000.000000	18914	2715	1.000000	23872	1855	1.000000	9905501	0.000000
255066578	14192854	73848	10000.000000	18270	3129	1.000000	24183	1705	1.000000	9900503	0.000000
255036295	14201516	74106	10000.000000	18989	2877	1.000000	24061	1805	1.000000	9895497	0.000000
255043438	14210784	74078	10000.000000	18699	2932	1.000000	24190	1678	1.000000	9890557	0.000000
255065773	14197465	73866	10000.000000	18914	2937	1.000000	23539	2068	1.000000	9885581	0.000000
255022024	14221917	73856	10000.000000	18587	2955	1.000000	23755	1832	1.000000	9880553	0.000000
255065474	14197083	74263	10000.000000	18646	3016	1.000000	23897	1743	1.000000	9875667	0.000000
255041893	14197738	74184	10000.000000	18523	2982	1.000000	24431	1653	1.000000	9870697	0.000000
255022787	14218539	74539	10000.000000	19120	2898	1.000000	24197	1655	1.000000	9865739	0.000000
255047301	14201132	73623	10000.000000	18474	2817	1.000000	23928	1736	1.000000	9860933	0.000000
255034179	14219374	73691	10000.000000	18689	3081	1.000000	24332	1727	1.000000	9856050	0.000000
255021607	14215781	73728	10000.000000	18900	2827	1.000000	23862	1697	1.000000	9851168	0.000000
255060131	14209893	73517	10000.000000	18859	2941	1.000000	24080	1772	1.000000	9846238	0.000000
255042203	14214306	74084	10000.000000	18455	2895	1.000000	23885	1704	1.000000	9841447	0.000000
255045502	14221102	74000	10000.000000	18664	2904	1.000000	23925	1728	1.000000	9836567	0.000000
255063890	14201188	73690	10000.000000	18640	2952	1.000000	23683	1873	1.000000	9831744	0.000000
255022475	14212254	74103	10000.000000	18653	2975	1.000000	23625	1869	1.000000	9826771	0.000000
255058415	14196800	73534	10000.000000	18754	2786	1.000000	23768	1700	1.000000	9821909	0.000000
255098409	14199459	73958	10000.000000	18479	3122	1.000000	23892	1767	1.000000	9816922	0.000000
255064879	14196959	73800	10000.000000	18855	2818	1.000000	24217	1578	1.000000	9812029	0.000000
255016223	14221488	73997	10000.000000	18805	2964	1.000000	23976	1774	1.000000	9807128	0.000000
255077458	14196556	73085	10000.000000	19016	2706	1.000000	23500	1870	1.000000	9802232	-1.#IND00
255036897	14207924	74310	10000.000000	18555	2974	1.000000	24312	1717	1.000000	9797356	-0.019200
255041131	14212814	73938	10000.000000	18665	2979	1.000000	24041	1695	1.000000	9792452	-0.049880
255070948	14208730	74121	10000.000000	19269	2644	1.000000	24342	1741	1.000000	9787545	-0.025023
255034639	14211774	73652	10000.000000	18455	3072	1.000000	23156	2008	1.000000	9782705	-0.004174
255041817	14208867	73433	10000.000000	18932	2787	1.000000	23809	1840	1.000000	9777812	-0.006057
255064218	14199043	74119	10000.000000	18634	2919	1.000000	23866	1805	1.000000	9772982	-0.001412
255069012	14201467	73857	10000.000000	18822	2778	1.000000	23963	1758	1.000000	9768035	0.000122
255019203	14206537	73825	10000.000000	18880	2912	1.000000	23964	1849	1.000000	9763222	-0.000423
255066607	14208579	73904	10000.000000	19042	2828	1.000000	23837	1882	1.000000	9758366	0.000520
255051623	14208690	73775	10000.000000	18696	2822	1.000000	24014	1573	1.000000	9753518	-0.000355
255079614	14193526	74354	10000.000000	18511	2867	1.000000	23945	1790	1.000000	9748707	0.002966
255055998	14200314	73788	10000.000000	18812	2837	1.000000	23764	1826	1.000000	9743853	0.001258
255055689	14206410	74036	10000.000000	18249	2968	1.000000	23787	1806	1.000000	9738917	0.001620
255049699	14206458	73959	10000.000000	18593	2999	1.000000	24255	1665	1.000000	9734012	0.003471
255024561	14206704	73543	10000.000000	18914	2805	1.000000	23808	1973	1.000000	9729143	0.003537
255046015	14210049	73765	10000.000000	18500	2961	1.000000	23901	1659	1.000000	9724243	0.003754
255018711	14215341	74136	10000.000000	18676	2934	1.000000	23891	1742	1.000000	9719442	0.003630
255028066	14209853	74182	10000.000000	18805	2711	1.000000	24236	1547	1.000000	9714480	0.003518
254997416	14222652	74216	10000.000000	18778	2665	1.000000	24191	1649	1.000000	9709611	0.002812
255028186	14212434	74364	10000.000000	18195	3032	1.000000	24627	1515	1.000000	9704783	0.003923
255039850	14201106	73843	10000.000000	18691	2962	1.000000	24039	1726	1.000000	9699901	0.006223
255063563	14200201	74189	10000.000000	19321	2727	1.000000	24036	1685	1.000000	9695045	0.006232
255032238	14207232	74143	10000.000000	18502	2957	1.000000	24275	1661	1.000000	9690292	0.006541
255027744	14222588	74238	10000.000000	18729	2929	1.000000	23795	1767	1.000000	9685404	0.005203
255078137	14194964	73750	10000.000000	18607	2889	1.000000	23980	1784	1.000000	9680582	0.004530
255063966	14213132	73503	10000.000000	18978	2628	1.000000	23773	1763	1.000000	9675606	0.004712
255029292	14217296	74207	10000.000000	18262	2976	1.000000	23618	1870	1.000000	9670815	0.004301
255099516	14190636	73535	10000.000000	18536	3074	1.000000	24261	1600	1.000000	9665888	0.004130
255014787	14217077	74221	10000.000000	18629	2973	1.000000	24270	1789	1.000000	9661154	0.006511
255101524	14189481	73692	10000.000000	18787	2834	1.000000	24148	1692	1.000000	9656210	0.006572
255093268	14203225	74055	10000.000000	18765	2906	1.000000	23896	1713	1.000000	9651342	0.005980
255050506	14209817	74261	10000.000000	18857	2872	1.000000	24432	1544	1.000000	9646490	0.005320
255079643	14187452	73814	10000.000000	18862	2706	1.000000	23397	2013	1.000000	9641580	0.005226
255017765	14224298	74120	10000.000000	18999	2886	1.000000	23646	1763	1.000000	9636851	0.005199
255020999	14208537	73898	10000.000000	18502	3091	1.000000	23799	1864	1.000000	9632036	0.004577
255053841	14210039	73948	10000.000000	18360	3155	1.000000	24288	1523	1.000000	9627135	0.004455
255083610	14190228	74035	10000.000000	18486	2958	1.000000	24078	1793	1.000000	9622248	0.004244
255061377	14206313	73948	10000.000000	18672	2856	1.000000	23626	1822	1.000000	9617368	0.003675
255096519	14207902	74148	10000.000000	18453	3088	1.000000	24288	1761	1.000000	9612571	0.003129
255037322	14215682	73542	10000.000000	18562	2829	1.000000	23228	1952	1.000000	9607845	0.003320
255080477	14197847	73672	10000.000000	18935	2704	1.000000	24364	1688	1.000000	9602983	0.002395
255058683	14212145	73737	10000.000000	18564	2948	1.000000	24159	1763	1.000000	9598183	0.002314
255079507	14204979	74127	10000.000000	18583	3018	1.000000	23495	1787	1.000000	9593480	0.002332
255092207	14198527	73977	10000.000000	18723	2778	1.000000	24369	1611	1.000000	9588695	0.003299
255031343	14218680	74486	10000.000000	18637	2858	1.000000	23782	1810	1.000000	9583883	0.003669
255039371	14211109	74073	10000.000000	18563	2884	1.000000	24236	1719	1.000000	9579090	0.003606
255032804	14212896	74332	10000.000000	18549	2921	1.000000	23732	1828	1.000000	9574284	0.003196
255077735	14205708	73706	10000.000000	18536	2957	1.000000	24148	1745	1.000000	9569503	0.003064
255028606	14211954	74002	10000.000000	18634	3058	1.000000	23337	1901	1.000000	9564788	0.003181
255053481	14203205	73738	10000.000000	18385	2931	1.000000	24027	1691	1.000000	9559995	0.002184
255103773	14189854	73667	10000.000000	18832	2980	1.000000	23588	1796	1.000000	9555239	0.001689
255054384	14215224	73435	10000.000000	18802	2817	1.000000	24033	1777	1.000000	9550606	0.001439
255035115	14213469	73751	10000.000000	18133	2998	1.000000	23724	1863	1.000000	9545861	0.001448
255039875	14212364	73994	10000.000000	18828	2816	1.000000	24208	1855	1.000000	9541114	0.000712
255048551	14208216	74391	10000.000000	18863	2877	1.000000	24176	1614	1.000000	9536337	0.000345
255095669	14196101	73809	10000.000000	18859	2934	1.000000	23945	1933	1.000000	9531581	0.000534
255077850	14196050	73751	10000.000000	18633	2872	1.000000	23808	1843	1.000000	9526688	0.000705
255086600	14195634	74033	10000.000000	18576	2898	1.000000	24082	1780	1.000000	9521991	0.001068
255065841	14199899	73779	10000.000000	18818	2925	1.000000	24430	1646	1.000000	9517348	0.000619
npatches	nstrain	runtime	dt	init_x	init_y	init_y_blood	init_z	init_S	beta0	beta1	beta2	beta3	mean_beta	B	d	delta	delta_blood	b[0]	mut	m	CTL	c	g	epsilon	k	het	lambda	rho	omega	x_max	patch.dyna	DELTA	A	VA
10000	1	100.000000	0.001000	21900	9499	5000000	0.001000	10000000	8.369628	8.395998	20.157267	7.411227	14	800000000	0.010000	1.000000	432.000000	80000	0.000050	0.004800	1	0.001000	1.000000	2.500000	9.000000	0.500000	0.000000	0.000000	0.000000	31872	0	10.000000	7.000000	1.000000
sus	inf	inf_blood	z	x[0]	y[0][0]	z[0]	x[1]	y[1][0]	z[1]	S[0]	synchrony
219000000	94990000	5000000	10.000000	21900	9499	0.001000	21900	9499	0.001000	10000000	0.000000
259740420	7999683	41876	10000.000000	30141	40	1.000000	29813	57	1.000000	9994957	0.000000
268494298	10395691	54039	10000.000000	31594	69	1.000000	31603	47	1.000000	9990090	0.000000
268168768	10373256	53975	10000.000000	31517	57	1.000000	31513	51	1.000000	9985092	0.000000
267962906	10403880	54313	10000.000000	31883	70	1.000000	31897	71	1.000000	9980015	0.000000
267999513	10390538	54454	10000.000000	31613	63	1.000000	31677	71	1.000000	9974887	0.000000
267994343	10393794	54479	10000.000000	31793	65	1.000000	31418	52	1.000000	9969879	0.000000
268056001	10368051	53710	10000.000000	31888	54	1.000000	31666	78	1.000000	9964874	0.000000
267995369	10393346	54853	10000.000000	31763	37	1.000000	31355	64	1.000000	9959790	0.000000
268033770	10382522	54241	10000.000000	31867	78	1.000000	31609	51	1.000000	9954763	0.000000
268044231	10388933	53995	10000.000000	31721	41	1.000000	31587	62	1.000000	9949606	0.000000
268008809	10391290	54120	10000.000000	31760	74	1.000000	31713	59	1.000000	9944589	0.000000
268036487	10382798	53943	10000.000000	31845	41	1.000000	31586	87	1.000000	9939605	0.000000
268014831	10393572	53863	10000.000000	31427	80	1.000000	31473	71	1.000000	9934710	0.000000
267952168	10403688	54390	10000.000000	31567	67	1.000000	31585	60	1.000000	9929753	0.000000
268084295	10373683	54391	10000.000000	31650	63	1.000000	31565	56	1.000000	9924857	0.000000
268024201	10389246	53856	10000.000000	31596	80	1.000000	31589	83	1.000000	9920021	0.000000
268040293	10379296	54087	10000.000000	31650	71	1.000000	31414	68	1.000000	9914993	0.000000
268014868	10388413	53722	10000.000000	31590	66	1.000000	31639	57	1.000000	9910025	0.000000
267990931	10403867	54493	10000.000000	31734	46	1.000000	31735	54	1.000000	9905021	0.000000
267972336	10405505	54077	10000.000000	31505	66	1.000000	31615	54	1.000000	9900149	0.000000
268070504	10382889	54081	10000.000000	31649	61	1.000000	31412	51	1.000000	9895109	0.000000
268031459	10380106	53967	10000.000000	32005	59	1.000000	31604	91	1.000000	9890181	0.000000
268032126	10388359	54357	10000.000000	32017	60	1.000000	31674	52	1.000000	9885315	0.000000
268006416	10390807	54291	10000.000000	31771	52	1.000000	31487	58	1.000000	9880418	0.000000
268000750	10382893	53809	10000.000000	31730	70	1.000000	31685	35	1.000000	9875495	0.000000
268024557	10386522	53795	10000.000000	31808	62	1.000000	31256	109	1.000000	9870678	0.000000
268009096	10393925	54359	10000.000000	31469	56	1.000000	31560	65	1.000000	9865692	0.000000
268010365	10397196	54092	10000.000000	31664	65	1.000000	31676	57	1.000000	9860620	0.000000
268044250	10384780	54323	10000.000000	31630	59	1.000000	31599	44	1.000000	9855657	0.000000
267983825	10405633	54184	10000.000000	31871	54	1.000000	31813	38	1.000000	9850757	0.000000
268030964	10384943	53833	10000.000000	31717	74	1.000000	31657	83	1.000000	9845881	0.000000
268066967	10387997	54070	10000.000000	31724	53	1.000000	31541	89	1.000000	9840892	0.000000
268007694	10407117	54095	10000.000000	31606	51	1.000000	31637	83	1.000000	9835896	0.000000
267988503	10389957	54811	10000.000000	31621	63	1.000000	31729	70	1.000000	9830974	0.000000
267998883	10391230	53924	10000.000000	31790	75	1.000000	31878	53	1.000000	9826180	0.000000
267947723	10397662	53772	10000.000000	31951	81	1.000000	31680	64	1.000000	9821245	0.000000
267997490	10389109	54014	10000.000000	31699	86	1.000000	31646	56	1.000000	9816397	0.000000
268025397	10385876	54180	10000.000000	31313	89	1.000000	31578	72	1.000000	9811383	0.000000
268006276	10386740	54266	10000.000000	31778	72	1.000000	31689	81	1.000000	9806501	0.000000
268005561	10400893	53874	10000.000000	31695	90	1.000000	31681	92	1.000000	9801694	-1.#IND00
268042703	10386786	53979	10000.000000	31853	73	1.000000	31662	58	1.000000	9796820	-1.#IND00
267954825	10397291	54430	10000.000000	31728	66	1.000000	31673	66	1.000000	9791889	0.002437
268008780	10400935	54016	10000.000000	31563	40	1.000000	31592	73	1.000000	9787079	-0.006869
268009681	10393859	53462	10000.000000	31740	39	1.000000	31360	93	1.000000	9782235	-0.005958
267988312	10390063	54166	10000.000000	31454	61	1.000000	31782	43	1.000000	9777401	-0.001367
268047044	10384005	54458	10000.000000	31755	75	1.000000	31508	78	1.000000	9772480	-0.007789
268061959	10379122	54023	10000.000000	31631	33	1.000000	31695	56	1.000000	9767584	-0.007567
268049240	10388392	53865	10000.000000	31467	91	1.000000	31782	66	1.000000	9762716	-0.006870
268017520	10395973	54464	10000.000000	31754	67	1.000000	31759	58	1.000000	9757876	-0.006424
268011908	10399579	54109	10000.000000	31566	53	1.000000	31432	57	1.000000	9753062	-0.005217
268017947	10381048	53573	10000.000000	31636	45	1.000000	31805	52	1.000000	9748232	-0.004557
268057519	10400963	53906	10000.000000	31704	101	1.000000	31655	80	1.000000	9743395	-0.004482
268011634	10384583	54053	10000.000000	31502	67	1.000000	31681	90	1.000000	9738568	-0.004105
268025637	10393064	54337	10000.000000	31698	44	1.000000	31590	93	1.000000	9733656	-0.003438
268009658	10404356	54659	10000.000000	31903	38	1.000000	31823	52	1.000000	9728858	-0.003663
268004421	10398139	53909	10000.000000	31749	59	1.000000	31714	54	1.000000	9724009	-0.002806
267987678	10401286	54179	10000.000000	31615	74	1.000000	31703	52	1.000000	9719177	-0.002310
268061164	10383539	53777	10000.000000	31608	75	1.000000	31576	74	1.000000	9714353	-0.004390
268020596	10379175	53965	10000.000000	31526	74	1.000000	31631	60	1.000000	9709517	-0.004411
268074360	10377578	54364	10000.000000	31689	74	1.000000	31681	55	1.000000	9704645	-0.005200
267978852	10406083	54305	10000.000000	31809	52	1.000000	31834	60	1.000000	9699780	-0.005024
268040576	10382772	54193	10000.000000	31537	56	1.000000	31469	72	1.000000	9694929	-0.004768
267996394	10402251	54179	10000.000000	31559	89	1.000000	31650	51	1.000000	9690106	-0.004801
268046044	10380137	53775	10000.000000	31507	68	1.000000	31594	65	1.000000	9685197	-0.004360
268041900	10379505	53871	10000.000000	31759	54	1.000000	31868	57	1.000000	9680374	-0.004478
268035304	10388470	53925	10000.000000	31488	75	1.000000	31627	60	1.000000	9675639	-0.006124
268038668	10385096	54105	10000.000000	31578	69	1.000000	31455	58	1.000000	9670725	-0.005567
268025537	10388091	54271	10000.000000	31361	87	1.000000	31641	81	1.000000	9665974	-0.005188
267959486	10400875	54270	10000.000000	31698	65	1.000000	31661	48	1.000000	9661142	-0.004817
268050102	10383381	53860	10000.000000	31698	81	1.000000	31778	62	1.000000	9656363	-0.004599
268020538	10399799	53927	10000.000000	31795	61	1.000000	31739	41	1.000000	9651555	-0.005796
268000190	10401175	54030	10000.000000	31834	51	1.000000	31514	44	1.000000	9646831	-0.006542
268057572	10370809	53858	10000.000000	31510	64	1.000000	31840	60	1.000000	9641905	-0.006367
268060723	10388289	54149	10000.000000	31796	44	1.000000	31748	57	1.000000	9637141	-0.005840
268004680	10393639	53948	10000.000000	31793	64	1.000000	31649	50	1.000000	9632257	-0.005916
268003576	10394813	54020	10000.000000	31675	82	1.000000	31642	52	1.000000	9627504	-0.005451
268017451	10393011	53941	10000.000000	31723	82	1.000000	31761	63	1.000000	9622633	-0.005313
268007449	10387341	53939	10000.000000	31607	78	1.000000	31769	57	1.000000	9617793	-0.005429
268041732	10387197	54221	10000.000000	31489	58	1.000000	31742	61	1.000000	9612998	-0.004582
268045807	10385517	54042	10000.000000	31621	66	1.000000	31802	64	1.000000	9608149	-0.004357
267992548	10389709	54474	10000.000000	31570	81	1.000000	31730	66	1.000000	9603387	-0.004326
267967895	10401873	54064	10000.000000	31820	83	1.000000	31853	43	1.000000	9598634	-0.004048
268038804	10390885	53755	10000.000000	31656	69	1.000000	31753	89	1.000000	9593852	-0.003962
268030682	10392931	53934	10000.000000	31620	64	1.000000	31424	55	1.000000	9588958	-0.003952
268071351	10383710	54377	10000.000000	31854	70	1.000000	31643	86	1.000000	9584126	-0.003800
268014006	10397582	54295	10000.000000	31734	50	1.000000	31510	40	1.000000	9579385	-0.003811
268036856	10387077	54279	10000.000000	31692	72	1.000000	31888	58	1.000000	9574648	-0.004022
268006878	10390974	53804	10000.000000	31761	47	1.000000	31715	63	1.000000	9569987	-0.004489
268065078	10380038	53763	10000.000000	31562	59	1.000000	31365	91	1.000000	9565115	-0.004687
268047870	10377896	54233	10000.000000	31850	60	1.000000	31788	59	1.000000	9560366	-0.004455
267974849	10400877	54391	10000.000000	31566	75	1.000000	31815	54	1.000000	9555503	-0.004429
267951321	10407975	54161	10000.000000	31541	68	1.000000	31690	62	1.000000	9550764	-0.004395
268040301	10374738	54129	10000.000000	31648	62	1.000000	31753	79	1.000000	9545995	-0.004291
268079446	10381627	54215	10000.000000	31556	75	1.000000	31667	66	1.000000	9541148	-0.003874
268030265	10389150	53688	10000.000000	31741	50	1.000000	31706	62	1.000000	9536367	-0.003848
267979875	10398095	54486	10000.000000	31817	65	1.000000	31771	73	1.000000	9531593	-0.003873
267956011	10401232	54250	10000.000000	31534	53	1.000000	31577	74	1.000000	9526885	-0.003686
268050546	10375627	54368	10000.000000	31670	46	1.000000	31749	69	1.000000	9522156	-0.004153
268015199	10396355	54333	10000.000000	31547	63	1.000000	31682	66	1.000000	9517350	-0.004039
npatches	nstrain	runtime	dt	init_x	init_y	init_y_blood	init_z	init_S	beta0	beta1	beta2	beta3	mean_beta	B	d	delta	delta_blood	b[0]	mut	m	CTL	c	g	epsilon	k	het	lambda	rho	omega	x_max	patch.dyna	DELTA	A	VA
10000	1	100.000000	0.001000	21900	9499	5000000	0.001000	10000000	13.818011	10.355724	9.850825	16.318332	14	800000000	0.010000	1.000000	432.000000	80000	0.000050	0.004800	1	0.001000	1.000000	2.500000	10.000000	0.500000	0.000000	0.000000	0.000000	31872	0	10.000000	7.000000	1.000000
sus	inf	inf_blood	z	x[0]	y[0][0]	z[0]	x[1]	y[1][0]	z[1]	S[0]	synchrony
219000000	94990000	5000000	10.000000	21900	9499	0.001000	21900	9499	0.001000	10000000	0.000000
270820533	5138630	26778	10000.000000	28046	243	1.000000	29328	70	1.000000	9994995	0.000000
281325221	7209058	37574	10000.000000	30342	309	1.000000	31449	30	1.000000	9990057	0.000000
280807507	7193563	37334	10000.000000	30138	384	1.000000	31637	54	1.000000	9985189	0.000000
280681721	7209601	37867	10000.000000	30287	332	1.000000	31592	55	1.000000	9980128	0.000000
280689968	7203572	37786	10000.000000	29787	344	1.000000	31506	57	1.000000	9974953	0.000000
280670363	7205468	37239	10000.000000	30140	328	1.000000	31571	74	1.000000	9969850	0.000000
280654691	7219579	37641	10000.000000	30282	338	1.000000	31811	69	1.000000	9964817	0.000000
280620226	7210116	37497	10000.000000	29652	419	1.000000	31822	47	1.000000	9959845	0.000000
280674786	7208214	37342	10000.000000	29782	371	1.000000	31871	42	1.000000	9954941	0.000000
280643979	7215197	37679	10000.000000	30123	347	1.000000	31717	35	1.000000	9949726	0.000000
280705481	7206345	37398	10000.000000	30000	405	1.000000	31713	57	1.000000	9944685	0.000000
280629735	7207974	37811	10000.000000	29203	538	1.000000	31566	54	1.000000	9939819	0.000000
280614662	7220136	37688	10000.000000	29683	381	1.000000	31713	71	1.000000	9934901	0.000000
280666679	7214293	37659	10000.000000	30299	339	1.000000	31719	56	1.000000	9929873	0.000000
280616286	7209091	37723	10000.000000	30574	259	1.000000	31377	63	1.000000	9924818	0.000000
280668178	7208151	37525	10000.000000	30416	364	1.000000	31661	50	1.000000	9919836	0.000000
280639415	7213258	37685	10000.000000	29466	465	1.000000	31696	56	1.000000	9914940	0.000000
280661350	7202945	37374	10000.000000	30410	219	1.000000	31680	43	1.000000	9910093	0.000000
280632373	7214025	37888	10000.000000	30128	402	1.000000	31739	52	1.000000	9905111	0.000000
280593824	7226172	37777	10000.000000	29661	395	1.000000	31577	38	1.000000	9900112	0.000000
280652593	7213359	37212	10000.000000	30058	298	1.000000	31763	58	1.000000	9895044	0.000000
280662796	7214039	37653	10000.000000	29911	380	1.000000	31650	55	1.000000	9890099	0.000000
280666512	7194396	37606	10000.000000	30551	247	1.000000	31721	45	1.000000	9885136	0.000000
280660409	7214479	37965	10000.000000	30299	325	1.000000	31368	56	1.000000	9880275	0.000000
280606763	7214412	37563	10000.000000	30209	377	1.000000	31694	70	1.000000	9875276	0.000000
280586327	7222046	37411	10000.000000	29563	459	1.000000	31568	68	1.000000	9870397	0.000000
280621757	7208966	38071	10000.000000	29125	447	1.000000	31401	33	1.000000	9865457	0.000000
280613774	7225938	37518	10000.000000	30291	287	1.000000	31760	48	1.000000	9860469	0.000000
280636440	7226021	37394	10000.000000	29823	454	1.000000	31648	37	1.000000	9855491	0.000000
280638222	7212487	37839	10000.000000	29974	402	1.000000	31692	64	1.000000	9850564	0.000000
280650732	7219015	37490	10000.000000	29617	451	1.000000	31605	79	1.000000	9845620	0.000000
280682342	7204314	37701	10000.000000	29736	503	1.000000	31452	37	1.000000	9840489	0.000000
280624910	7216465	37557	10000.000000	30061	336	1.000000	31490	62	1.000000	9835638	0.000000
280638953	7211973	37687	10000.000000	30158	343	1.000000	31631	74	1.000000	9830812	0.000000
280638739	7211671	37339	10000.000000	30401	287	1.000000	31392	68	1.000000	9825889	0.000000
280658188	7205282	37052	10000.000000	30035	358	1.000000	31460	48	1.000000	9821130	0.000000
280665088	7203652	37376	10000.000000	29957	325	1.000000	31715	46	1.000000	9816297	0.000000
280646852	7211847	37916	10000.000000	29797	322	1.000000	31712	67	1.000000	9811359	0.000000
280663910	7215059	37487	10000.000000	30470	220	1.000000	31665	48	1.000000	9806517	0.000000
280694777	7191642	37577	10000.000000	30448	303	1.000000	31771	33	1.000000	9801536	-1.#IND00
280683939	7213362	37639	10000.000000	30446	387	1.000000	31749	70	1.000000	9796677	-1.#IND00
280667786	7214089	37864	10000.000000	29775	481	1.000000	31800	52	1.000000	9791706	-0.009526
280686193	7198963	37677	10000.000000	29954	346	1.000000	31395	66	1.000000	9786783	-0.011738
280632349	7218727	37632	10000.000000	29900	397	1.000000	31389	63	1.000000	9782044	-0.007255
280601908	7219908	37632	10000.000000	30318	296	1.000000	31664	107	1.000000	9777272	-0.007898
280628350	7216668	37402	10000.000000	30211	349	1.000000	31662	46	1.000000	9772435	-0.003668
280587973	7233539	37710	10000.000000	29884	410	1.000000	31699	50	1.000000	9767486	0.000678
280604711	7223694	37742	10000.000000	29667	401	1.000000	31766	29	1.000000	9762568	-0.002370
280655392	7199382	37160	10000.000000	29621	456	1.000000	31613	47	1.000000	9757729	-0.003294
280698307	7199800	37248	10000.000000	29374	500	1.000000	31612	52	1.000000	9752851	-0.000878
280635240	7219786	37769	10000.000000	30054	309	1.000000	31594	43	1.000000	9747930	-0.000406
280653008	7210818	37336	10000.000000	30589	251	1.000000	31741	60	1.000000	9743003	-0.000594
280638817	7222635	37885	10000.000000	30570	325	1.000000	31741	46	1.000000	9738075	-0.001046
280620721	7209346	37253	10000.000000	30202	401	1.000000	31669	44	1.000000	9733068	-0.000788
280668045	7195150	37467	10000.000000	29986	403	1.000000	31463	73	1.000000	9728194	-0.000984
280632807	7209624	37722	10000.000000	29736	437	1.000000	31570	57	1.000000	9723328	-0.001597
280650823	7200115	37218	10000.000000	29848	317	1.000000	31657	62	1.000000	9718500	-0.000909
280654546	7213754	37186	10000.000000	30599	230	1.000000	31377	75	1.000000	9713548	-0.000315
280661733	7214685	37652	10000.000000	30238	303	1.000000	31693	31	1.000000	9708784	-0.000048
280682201	7207783	37490	10000.000000	30162	302	1.000000	31848	61	1.000000	9704019	-0.002229
280666579	7217927	37783	10000.000000	30141	386	1.000000	31811	65	1.000000	9699064	-0.002315
280625706	7217063	37698	10000.000000	29853	372	1.000000	31763	30	1.000000	9694209	-0.000394
280689666	7207892	37522	10000.000000	30237	340	1.000000	31676	38	1.000000	9689360	-0.000105
280634998	7212260	37847	10000.000000	29987	347	1.000000	31616	36	1.000000	9684626	0.000223
280623029	7225415	37807	10000.000000	30260	356	1.000000	31576	67	1.000000	9679959	0.000118
280617101	7210630	37567	10000.000000	30237	377	1.000000	31421	75	1.000000	9675128	0.000095
280654643	7219613	37692	10000.000000	30243	271	1.000000	31460	77	1.000000	9670194	0.000226
280641249	7208779	37528	10000.000000	29879	439	1.000000	31434	68	1.000000	9665411	0.000336
280627449	7217876	37770	10000.000000	30194	330	1.000000	31838	47	1.000000	9660565	0.000274
280664896	7207680	37635	10000.000000	30206	307	1.000000	31954	47	1.000000	9655763	0.000513
280619239	7222624	37923	10000.000000	30382	249	1.000000	31813	72	1.000000	9650922	0.000571
280647911	7206174	37593	10000.000000	30427	295	1.000000	31656	55	1.000000	9646112	0.001502
280652644	7215562	37648	10000.000000	30195	344	1.000000	31668	39	1.000000	9641310	0.001110
280648722	7211938	37734	10000.000000	29819	419	1.000000	31462	45	1.000000	9636444	0.001517
280695947	7212255	37493	10000.000000	29604	404	1.000000	31586	51	1.000000	9631610	0.001752
280603485	7219691	37885	10000.000000	29112	620	1.000000	31856	33	1.000000	9626764	0.001945
280638183	7212543	37313	10000.000000	29976	345	1.000000	31761	32	1.000000	9621872	0.002020
280674512	7206116	37664	10000.000000	30462	337	1.000000	31762	48	1.000000	9617063	0.001599
280629730	7214006	37620	10000.000000	29796	436	1.000000	31578	61	1.000000	9612306	0.001407
280703512	7201178	37521	10000.000000	30284	306	1.000000	31411	67	1.000000	9607420	0.003120
280672723	7208500	37573	10000.000000	30364	175	1.000000	31396	112	1.000000	9602591	0.003115
280615431	7221844	37838	10000.000000	30728	190	1.000000	31647	62	1.000000	9597790	0.002916
280643713	7212943	37883	10000.000000	30515	292	1.000000	31882	39	1.000000	9593009	0.002817
280598001	7221526	37408	10000.000000	29923	352	1.000000	31617	61	1.000000	9588232	0.002738
280640578	7200842	37888	10000.000000	30071	394	1.000000	31493	73	1.000000	9583470	0.001687
280618139	7219277	37656	10000.000000	30323	345	1.000000	31473	82	1.000000	9578787	0.001476
280653050	7202616	37475	10000.000000	29968	419	1.000000	31424	64	1.000000	9573903	0.001860
280663366	7207873	37400	10000.000000	29985	317	1.000000	31704	62	1.000000	9569172	0.001925
280632673	7216305	37635	10000.000000	30101	408	1.000000	31467	46	1.000000	9564434	0.001397
280690867	7206812	37631	10000.000000	30421	321	1.000000	31666	67	1.000000	9559642	0.001236
280673472	7215046	37522	10000.000000	30185	332	1.000000	31711	39	1.000000	9554858	0.001379
280627357	7223710	37560	10000.000000	30291	265	1.000000	31548	78	1.000000	9550008	0.001477
280584198	7224197	37546	10000.000000	29757	395	1.000000	31453	67	1.000000	9545162	0.000556
280638610	7208815	37482	10000.000000	30015	308	1.000000	31584	52	1.000000	9540453	-0.000868
280678576	7205774	37299	10000.000000	29746	413	1.000000	31717	70	1.000000	9535656	-0.000616
280616728	7221049	37625	10000.000000	29838	397	1.000000	31682	50	1.000000	9530982	-0.000922
280651863	7214614	37406	10000.000000	29666	358	1.000000	31708	46	1.000000	9526208	-0.001038
280646836	7220031	37595	10000.000000	30176	348	1.000000	31753	51	1.000000	9521497	-0.000099
280649287	7216258	37625	10000.000000	30374	274	1.000000	31227	51	1.000000	9516684	-0.000066
npatches	nstrain	runtime	dt	init_x	init_y	init_y_blood	init_z	init_S	beta0	beta1	beta2	beta3	mean_beta	B	d	delta	delta_blood	b[0]	mut	m	CTL	c	g	epsilon	k	het	lambda	rho	omega	x_max	patch.dyna	DELTA	A	VA
10000	1	100.000000	0.001000	21900	9499	5000000	0.001000	10000000	16.561510	7.660707	9.492123	13.452726	14	800000000	0.010000	1.000000	432.000000	80000	0.000050	0.004800	1	0.001000	1.000000	2.500000	11.000000	0.500000	0.000000	0.000000	0.000000	31872	0	10.000000	7.000000	1.000000
sus	inf	inf_blood	z	x[0]	y[0][0]	z[0]	x[1]	y[1][0]	z[1]	S[0]	synchrony
219000000	94990000	5000000	10.000000	21900	9499	0.001000	21900	9499	0.001000	10000000	0.000000
279023875	3284413	17332	9999.992973	27046	402	1.000000	30113	21	1.000000	9995048	0.000000
291064939	4994625	26278	9999.939929	28682	552	1.000000	31632	19	1.000000	9990036	0.000000
290368049	4998891	25649	9999.981966	27877	745	1.000000	31908	18	1.000000	9985040	0.000000
290242035	5023535	25981	9999.987404	27675	856	1.000000	31647	11	1.000000	9979962	0.000000
290226677	5025568	26093	9999.999999	26625	942	1.000000	31473	21	1.000000	9975107	0.000000
290213766	5015721	26005	9999.951572	28059	672	1.000000	31822	16	1.000000	9970072	0.000000
290227049	5014154	25991	9999.970252	27736	835	1.000000	31871	20	1.000000	9964949	0.000000
290221222	5025243	26280	9999.999911	27664	870	1.000000	31888	17	1.000000	9960032	0.000000
290248806	5012181	25755	9999.984502	27224	776	1.000000	31788	17	1.000000	9955076	0.000000
290198354	5022878	25973	9999.963277	27026	912	1.000000	31985	13	1.000000	9950027	0.000000
290219046	5015782	26201	9999.999498	27202	737	1.000000	31803	15	1.000000	9945174	0.000000
290223456	5020903	26137	9999.995662	27620	867	1.000000	31946	11	1.000000	9940153	0.000000
290201425	5026863	26161	9999.973678	27034	828	1.000000	32101	23	1.000000	9935127	0.000000
290149081	5035647	26219	9999.986552	27709	744	1.000000	31773	19	1.000000	9930155	0.000000
290214981	5024694	26132	9999.997951	27227	706	1.000000	31749	19	1.000000	9925053	0.000000
290220730	5026672	26003	9999.960156	27422	681	1.000000	31993	21	1.000000	9920059	0.000000
290157832	5026272	26053	9999.999995	28140	742	1.000000	31776	28	1.000000	9915078	0.000000
290204195	5021182	26038	9999.973807	27823	638	1.000000	32056	8	1.000000	9910140	0.000000
290210396	5028738	26203	9999.984893	28164	718	1.000000	31780	14	1.000000	9905154	0.000000
290231115	5013164	25833	9999.998917	27503	697	1.000000	31986	24	1.000000	9900186	0.000000
290231883	5020889	26028	9999.999987	27763	809	1.000000	31746	14	1.000000	9895149	0.000000
290199716	5030425	26206	9999.993395	27732	800	1.000000	31777	20	1.000000	9890169	0.000000
290194620	5020870	26123	9999.983412	27750	719	1.000000	31595	12	1.000000	9885189	0.000000
290178246	5025051	26208	9999.992826	27607	703	1.000000	32070	23	1.000000	9880266	0.000000
290212876	5015344	26407	9999.992352	28088	590	1.000000	31742	26	1.000000	9875490	0.000000
290170343	5033581	26219	9999.993777	27670	779	1.000000	31886	11	1.000000	9870586	0.000000
290238380	5007244	25908	9999.977661	27808	734	1.000000	31962	12	1.000000	9865663	0.000000
290241941	5027597	26443	9999.974565	27924	734	1.000000	31776	16	1.000000	9860729	0.000000
290235082	5012757	25948	9999.982638	27724	703	1.000000	31843	17	1.000000	9855784	0.000000
290180940	5023885	25945	9999.996899	27258	761	1.000000	31738	10	1.000000	9850848	0.000000
290201039	5021039	26250	9999.985835	27637	711	1.000000	31675	11	1.000000	9846008	0.000000
290223193	5017806	25515	9999.999999	27755	684	1.000000	31679	16	1.000000	9841024	0.000000
290227588	5028232	26214	9999.965384	27705	715	1.000000	31751	17	1.000000	9835965	0.000000
290193694	5025305	26229	9999.966798	27203	913	1.000000	31788	20	1.000000	9830989	0.000000
290182616	5025754	26341	9999.985595	27253	856	1.000000	31797	29	1.000000	9826117	0.000000
290172951	5032392	26491	9999.963890	27324	765	1.000000	31744	32	1.000000	9821135	0.000000
290227098	5025998	26307	9999.995826	27738	769	1.000000	31882	22	1.000000	9816098	0.000000
290210251	5024723	26140	10000.000000	27472	649	1.000000	31786	19	1.000000	9811097	0.000000
290154037	5035583	26414	9999.998037	28399	691	1.000000	31923	16	1.000000	9806310	0.000000
290194919	5030542	26013	9999.997707	27346	797	1.000000	31927	25	1.000000	9801299	-1.#IND00
290163380	5031444	26291	9999.959697	27167	844	1.000000	31696	24	1.000000	9796355	-1.#IND00
290214657	5020211	26047	9999.999976	27033	928	1.000000	31633	25	1.000000	9791499	0.001648
290228714	5014189	26176	9999.937091	27715	741	1.000000	31720	30	1.000000	9786596	-0.014059
290246047	5016427	26215	9999.919176	28047	647	1.000000	31671	29	1.000000	9781803	-0.003924
290203354	5028372	25916	9999.903317	27243	837	1.000000	31874	23	1.000000	9776892	-0.002727
290193147	5017957	26188	9999.989014	27781	706	1.000000	31802	23	1.000000	9772026	0.000477
290237643	5014273	26047	9999.974103	27600	740	1.000000	31844	25	1.000000	9767136	-0.001485
290195277	5026127	26297	9999.998069	27659	900	1.000000	32002	7	1.000000	9762186	-0.002261
290240309	5019794	25930	9999.991431	27215	796	1.000000	31783	28	1.000000	9757308	-0.001091
290217862	5025343	26338	9999.958719	27234	844	1.000000	31540	23	1.000000	9752358	-0.004977
290188305	5029425	26225	9999.998524	26976	881	1.000000	31624	26	1.000000	9747487	-0.003210
290246471	5020503	25927	9999.999967	27485	671	1.000000	31789	14	1.000000	9742577	-0.001973
290230288	5022741	26319	9999.968700	27472	894	1.000000	31641	20	1.000000	9737785	-0.001012
290223058	5023908	26129	9999.999879	27861	664	1.000000	31847	19	1.000000	9732983	-0.001074
290226534	5021086	26179	9999.994190	27419	837	1.000000	31771	25	1.000000	9727960	-0.000715
290166202	5023687	26118	9999.947274	27381	764	1.000000	31941	21	1.000000	9723126	-0.000544
290237186	5018160	26061	9999.997535	27630	668	1.000000	31969	23	1.000000	9718265	-0.001811
290139489	5042961	26008	9999.982699	27691	702	1.000000	31796	8	1.000000	9713410	-0.001640
290181086	5024063	26158	9999.986893	27082	854	1.000000	31562	10	1.000000	9708531	0.000058
290205416	5020513	26185	9999.958275	27549	653	1.000000	31805	26	1.000000	9703695	0.000367
290228221	5016578	25924	9999.999863	27658	741	1.000000	31932	19	1.000000	9698895	0.000443
290238097	5020258	26214	9999.987267	26727	870	1.000000	31719	15	1.000000	9694049	0.000545
290210443	5021754	26248	9999.941801	27780	577	1.000000	32000	5	1.000000	9689108	0.000135
290189804	5028554	26139	9999.999714	27278	895	1.000000	31849	15	1.000000	9684156	0.002363
290231808	5013660	25981	9999.999409	27682	682	1.000000	31711	15	1.000000	9679356	0.002471
290225812	5029127	26338	9999.989587	27849	708	1.000000	31831	25	1.000000	9674533	0.003098
290159834	5033872	26134	9999.934218	27336	748	1.000000	31934	18	1.000000	9669690	0.003021
290214042	5013971	26306	9999.992021	27776	779	1.000000	31824	24	1.000000	9664976	0.004064
290177990	5035637	26567	9999.996600	28297	644	1.000000	31763	18	1.000000	9660133	0.004270
290207037	5023035	26051	9999.993020	27622	778	1.000000	31762	12	1.000000	9655294	0.005459
290205340	5024753	26015	9999.962665	27087	890	1.000000	31693	8	1.000000	9650525	0.005277
290212354	5029126	26151	9999.999240	27488	670	1.000000	31810	23	1.000000	9645630	0.005101
290193898	5024165	25904	9999.853589	27457	834	1.000000	32016	29	1.000000	9640719	0.003941
290218050	5017933	26091	9999.975943	27765	655	1.000000	31633	20	1.000000	9635817	0.004209
290201422	5019562	26162	9999.926139	27674	736	1.000000	31825	26	1.000000	9630972	0.004045
290267631	5009635	26043	9999.988555	27995	689	1.000000	31824	11	1.000000	9626126	0.003997
290248905	5023096	26541	9999.978259	27977	709	1.000000	31997	24	1.000000	9621346	0.003089
290238569	5017003	25853	9999.983470	27705	785	1.000000	31911	19	1.000000	9616474	0.003407
290209650	5018194	26089	9999.987351	27552	766	1.000000	31887	10	1.000000	9611598	0.003124
290243371	5028245	26307	9999.937085	28096	583	1.000000	31687	14	1.000000	9606663	0.002751
290224410	5018746	25838	9999.999979	28329	618	1.000000	31803	23	1.000000	9601915	0.002481
290211065	5023564	26503	9999.984995	27521	831	1.000000	31897	16	1.000000	9597126	0.002619
290180860	5027696	26203	9999.998323	27083	824	1.000000	31834	15	1.000000	9592336	0.001557
290218546	5021307	26072	9999.942771	27314	750	1.000000	31683	43	1.000000	9587531	0.001326
290202721	5013644	25847	9999.996273	28115	682	1.000000	31729	30	1.000000	9582726	0.000528
290194948	5028666	26320	9999.981863	27580	631	1.000000	31880	11	1.000000	9577953	0.000463
290228853	5015443	26398	9999.990607	27968	599	1.000000	31892	40	1.000000	9573169	0.000422
290208096	5023274	26252	9999.998195	27875	702	1.000000	31805	13	1.000000	9568347	0.001050
290195668	5025583	26320	9999.943761	27350	737	1.000000	31823	15	1.000000	9563599	0.001421
290226031	5016251	26289	9999.993202	27544	804	1.000000	31791	14	1.000000	9558739	0.000861
290205470	5035257	26311	9999.998256	27818	840	1.000000	31823	27	1.000000	9554022	-0.000134
290217919	5016979	26409	9999.962111	27194	771	1.000000	31715	16	1.000000	9549208	-0.000089
290237485	5011473	26205	9999.963777	27588	742	1.000000	31923	16	1.000000	9544637	-0.000104
290228358	5016975	25819	9999.996178	27804	777	1.000000	31687	19	1.000000	9539867	-0.000880
290192497	5026889	26059	9999.996988	27303	733	1.000000	31806	20	1.000000	9535062	-0.000181
290245137	5015721	26212	9999.968076	27738	685	1.000000	31919	15	1.000000	9530225	-0.000171
290232001	5019296	26411	9999.998879	27442	889	1.000000	31797	20	1.000000	9525495	-0.000077
290209513	5023109	26099	9999.996883	27708	612	1.000000	31899	25	1.000000	9520889	-0.000165
290186200	5032940	26262	9999.981384	27769	757	1.000000	31780	8	1.000000	9516117	0.000280
npatches	nstrain	runtime	dt	init_x	init_y	init_y_blood	init_z	init_S	beta0	beta1	beta2	beta3	mean_beta	B	d	delta	delta_blood	b[0]	mut	m	CTL	c	g	epsilon	k	het	lambda	rho	omega	x_max	patch.dyna	DELTA	A	VA
10000	1	100.000000	0.001000	21900	9499	5000000	0.001000	10000000	8.256257	15.101197	11.074769	11.932758	14	800000000	0.010000	1.000000	432.000000	80000	0.000050	0.004800	1	0.001000	1.000000	2.500000	12.000000	0.500000	0.000000	0.000000	0.000000	31872	0	10.000000	7.000000	1.000000
sus	inf	inf_blood	z	x[0]	y[0][0]	z[0]	x[1]	y[1][0]	z[1]	S[0]	synchrony
219000000	94990000	5000000	10.000000	21900	9499	0.001000	21900	9499	0.001000	10000000	0.000000
285427946	2016619	10504	9995.961118	30477	8	1.000000	28411	185	1.000000	9994951	0.000000
299340355	3296068	17237	9992.991606	31489	21	0.999183	30968	97	1.000000	9989940	0.000000
298278857	3370096	17554	9997.420046	31635	5	1.000000	31507	81	1.000000	9984995	0.000000
298160780	3394836	17780	9997.091819	31689	11	1.000000	31504	60	1.000000	9979994	0.000000
298085644	3397368	17706	9997.527116	31596	14	1.000000	31498	63	1.000000	9975061	0.000000
298114536	3382654	17662	9997.852366	31951	7	1.000000	31147	183	1.000000	9970039	0.000000
298119637	3393328	18000	9996.787954	31812	13	0.999977	31013	144	1.000000	9965172	0.000000
298096483	3398324	17597	9997.673714	31866	8	0.999984	30962	140	1.000000	9960294	0.000000
298076231	3391448	17676	9997.246242	31620	11	1.000000	31500	68	1.000000	9955221	0.000000
298083480	3400457	17786	9998.199699	31885	12	1.000000	31394	76	1.000000	9950277	0.000000
298120374	3392679	17499	9997.666611	31798	8	1.000000	31335	64	1.000000	9945338	0.000000
298116990	3396145	17533	9997.982952	31967	16	1.000000	31306	89	1.000000	9940365	0.000000
298089741	3395723	17756	9998.347582	31856	11	1.000000	31378	70	1.000000	9935391	0.000000
298151737	3386294	17776	9997.290374	31798	11	1.000000	31138	123	1.000000	9930282	0.000000
298107118	3390940	17817	9997.882886	31724	6	1.000000	31114	109	1.000000	9925236	0.000000
298033934	3401984	17921	9997.714097	31883	20	1.000000	30936	144	1.000000	9920262	0.000000
298074553	3402010	17711	9997.293159	31902	18	1.000000	31236	96	1.000000	9915211	0.000000
298113146	3390846	17496	9997.044241	31749	11	1.000000	31283	140	1.000000	9910210	0.000000
298116527	3390802	17482	9997.212843	31615	28	1.000000	30766	190	1.000000	9905092	0.000000
298087753	3400524	17714	9998.036206	31715	23	1.000000	31153	99	1.000000	9899959	0.000000
298054266	3400419	17847	9997.626301	31983	7	1.000000	31070	138	1.000000	9895166	0.000000
298110542	3394457	17593	9997.401231	31746	24	1.000000	31029	112	1.000000	9890115	0.000000
298083190	3404390	17743	9998.013896	32019	27	1.000000	31482	72	1.000000	9885220	0.000000
298078532	3398271	17401	9997.861696	32004	15	1.000000	30941	123	1.000000	9880309	0.000000
298151089	3386119	17618	9997.561848	31752	9	1.000000	31274	46	1.000000	9875343	0.000000
298063161	3395164	17810	9997.377662	31845	6	1.000000	31327	98	1.000000	9870390	0.000000
298058256	3405062	17727	9997.804596	31808	15	0.999999	31332	56	1.000000	9865533	0.000000
298046049	3400094	17848	9997.663822	31967	6	1.000000	31553	81	1.000000	9860607	0.000000
298086125	3394964	17738	9997.610755	31899	6	1.000000	31254	144	1.000000	9855791	0.000000
298056014	3399743	17741	9997.066738	31966	9	1.000000	31372	89	1.000000	9850738	0.000000
298039490	3400002	17470	9997.625049	31842	15	1.000000	31146	152	1.000000	9845707	0.000000
298106355	3389626	17779	9997.624693	31721	5	1.000000	31236	96	1.000000	9840704	0.000000
298094041	3394405	17650	9997.728172	31746	12	1.000000	31475	65	1.000000	9835835	0.000000
298088966	3394949	17475	9997.656606	31986	6	1.000000	31725	60	1.000000	9830866	0.000000
298095458	3406080	17579	9998.064727	31584	12	1.000000	31312	113	1.000000	9825903	0.000000
298061340	3399165	17687	9997.036598	31751	5	1.000000	31318	89	1.000000	9820994	0.000000
298125876	3387214	17571	9996.822552	31821	8	1.000000	31214	134	1.000000	9816025	0.000000
298084392	3386990	17433	9997.533459	31799	28	1.000000	30977	157	1.000000	9811215	0.000000
298094870	3388610	17874	9997.660847	31862	14	1.000000	31208	92	1.000000	9806264	0.000000
298126377	3393135	17788	9997.634187	31787	21	1.000000	31048	137	1.000000	9801345	-1.#IND00
298107419	3395962	17587	9997.414385	31600	12	0.999985	30870	189	1.000000	9796493	-1.#IND00
298085293	3389870	17624	9997.788692	31629	11	1.000000	30786	190	1.000000	9791696	0.003224
298115092	3391434	17671	9997.388853	31751	10	1.000000	30684	163	1.000000	9786803	-0.011030
298160756	3377941	17538	9997.815830	31781	4	1.000000	30924	95	1.000000	9781916	-0.001888
298091391	3398191	17460	9997.252864	32028	12	1.000000	31205	111	1.000000	9777001	-0.001497
298070625	3400603	17923	9997.623704	31978	16	0.999946	31137	93	1.000000	9772175	0.000586
298021225	3408097	17862	9997.701667	31815	15	1.000000	31319	88	1.000000	9767304	0.000518
298050501	3399931	17736	9997.785759	31709	11	1.000000	30955	188	1.000000	9762333	0.002411
298114462	3389016	17596	9997.648467	31742	14	1.000000	30790	156	1.000000	9757463	0.002051
298124572	3389840	17602	9997.844848	31637	11	1.000000	31231	106	1.000000	9752597	0.001331
298117894	3391225	17702	9997.736214	31770	9	1.000000	31182	125	1.000000	9747687	0.001202
298073079	3397532	17652	9997.837742	31417	15	1.000000	31425	69	1.000000	9742909	0.001619
298103557	3387929	17796	9998.437772	31873	5	1.000000	31298	88	1.000000	9738083	0.003030
298102522	3400917	17544	9997.498630	31920	19	1.000000	30838	250	1.000000	9733193	0.002783
298136534	3388974	17726	9997.942586	31915	8	1.000000	30683	185	1.000000	9728245	-0.001170
298112731	3394224	17692	9997.114224	31847	9	0.996031	31108	118	1.000000	9723343	-0.001017
298091496	3392541	17700	9997.581585	31633	10	1.000000	31108	107	1.000000	9718516	-0.002314
298080381	3399961	17726	9997.708832	31968	23	1.000000	31195	121	1.000000	9713756	-0.004438
298050402	3402221	17774	9997.503365	31855	12	1.000000	31294	136	1.000000	9709061	-0.003932
298084025	3403162	17480	9997.539382	31796	19	1.000000	30969	155	1.000000	9704213	-0.003876
298090973	3394962	17732	9998.183574	32073	1	0.995009	30954	151	1.000000	9699379	-0.004117
298082747	3394342	17822	9997.546181	31923	17	0.999974	30646	184	1.000000	9694475	-0.004582
298077928	3397739	17895	9998.129130	32060	11	1.000000	30867	138	1.000000	9689663	-0.003707
298139604	3385613	17774	9997.042117	31978	14	1.000000	31530	67	1.000000	9684728	-0.004605
298130970	3399026	17529	9996.977654	31899	7	0.999972	31170	104	1.000000	9679893	-0.004325
298090397	3393628	17729	9997.224985	31872	11	1.000000	31200	104	1.000000	9675001	-0.003579
298047493	3399658	17669	9996.991229	31792	8	1.000000	31308	119	1.000000	9670213	-0.003021
298071685	3389772	17859	9997.314196	31894	9	1.000000	31181	145	1.000000	9665345	-0.003060
298092073	3400806	17696	9997.868346	31896	6	1.000000	31238	69	1.000000	9660574	-0.003729
298050873	3399275	17757	9997.471254	31820	9	1.000000	31370	113	1.000000	9655794	-0.003657
298105016	3393208	17984	9997.790537	31866	19	1.000000	30959	157	1.000000	9651020	-0.002385
298111910	3399730	17636	9997.425282	32052	7	1.000000	31171	108	1.000000	9646077	-0.002595
298104004	3393492	17671	9998.107418	31803	10	1.000000	31394	72	1.000000	9641244	-0.002364
298117553	3389738	17712	9996.774310	31629	5	1.000000	31152	103	1.000000	9636403	-0.002983
298110849	3398393	17751	9997.480439	31947	15	1.000000	31035	199	1.000000	9631487	-0.003519
298068423	3390756	17597	9997.297550	31767	9	1.000000	31193	91	1.000000	9626763	-0.003902
298045577	3409769	18024	9997.067522	31704	16	1.000000	31261	120	1.000000	9621996	-0.003585
298078666	3395482	17718	9997.706450	31633	16	1.000000	31381	62	1.000000	9617148	-0.003936
298125806	3382214	18046	9997.554793	31825	10	1.000000	31149	85	1.000000	9612471	-0.003451
298076730	3398988	17586	9997.937694	31955	13	1.000000	31515	76	1.000000	9607703	-0.003803
298078618	3396329	17562	9997.903736	31791	13	1.000000	31348	109	1.000000	9602924	-0.003898
298118844	3398451	17450	9997.935022	31807	8	1.000000	31096	122	1.000000	9598098	-0.003912
298095943	3395929	17857	9997.464064	31823	19	1.000000	31253	87	1.000000	9593353	-0.003907
298067986	3388307	17299	9998.190641	31803	19	1.000000	31275	90	1.000000	9588577	-0.003754
298084469	3403914	17739	9997.378055	32036	15	1.000000	31434	104	1.000000	9583825	-0.003683
298150491	3386509	17725	9997.537512	32135	6	1.000000	30807	140	1.000000	9579095	-0.003643
298115867	3385959	17812	9997.533982	31801	9	1.000000	31362	209	1.000000	9574292	-0.003809
298123204	3400425	17617	9997.579633	31905	18	1.000000	30983	91	1.000000	9569534	-0.003876
298119714	3384862	17384	9997.048673	32022	2	0.999984	31504	71	1.000000	9564722	-0.003687
298068748	3403098	17838	9997.464251	31870	9	1.000000	31447	58	1.000000	9559906	-0.003433
298091529	3397188	17574	9997.729771	31810	13	1.000000	31304	130	1.000000	9555107	-0.003454
298113024	3384230	17623	9997.920879	31856	11	1.000000	30853	165	1.000000	9550395	-0.003192
298052144	3398954	17971	9997.495493	31948	13	0.999999	31259	102	1.000000	9545531	-0.003199
298093330	3390869	17673	9996.737155	31768	17	1.000000	31057	191	1.000000	9540733	-0.002808
298135983	3384782	17812	9997.377503	31979	15	0.999928	31115	83	1.000000	9535995	-0.002995
298077718	3405294	17551	9996.968570	31942	12	1.000000	31097	186	1.000000	9531255	-0.003037
298068543	3399058	17785	9997.754006	31923	12	1.000000	31306	93	1.000000	9526552	-0.003082
298070051	3399380	17635	9997.922161	31932	17	1.000000	31557	35	1.000000	9521812	-0.003148
298074790	3405554	17715	9997.723284	31770	11	1.000000	31460	97	1.000000	9517132	-0.003091
npatches	nstrain	runtime	dt	init_x	init_y	init_y_blood	init_z	init_S	beta0	beta1	beta2	beta3	mean_beta	B	d	delta	delta_blood	b[0]	mut	m	CTL	c	g	epsilon	k	het	lambda	rho	omega	x_max	patch.dyna	DELTA	A	VA
10000	1	100.000000	0.001000	21900	9499	5000000	0.001000	10000000	16.371901	11.937192	19.174855	18.232981	14	800000000	0.010000	1.000000	432.000000	80000	0.000050	0.004800	1	0.001000	1.000000	2.500000	13.000000	0.500000	0.000000	0.000000	0.000000	31872	0	10.000000	7.000000	1.000000
sus	inf	inf_blood	z	x[0]	y[0][0]	z[0]	x[1]	y[1][0]	z[1]	S[0]	synchrony
219000000	94990000	5000000	10.000000	21900	9499	0.001000	21900	9499	0.001000	10000000	0.000000
290808957	1133450	5948	9929.391155	28881	97	1.000000	29875	19	1.000000	9995057	0.000000
306849432	1836914	9621	9798.798575	31297	30	1.000000	31769	3	0.958535	9990010	0.000000
305828813	2013437	10496	9920.337861	31648	13	1.000000	31970	0	0.643707	9984895	0.000000
305714217	2017454	10396	9914.677745	31399	75	1.000000	31993	9	0.999941	9979816	0.000000
305589847	2029395	10452	9916.029509	31505	43	1.000000	31949	6	1.000000	9974843	0.000000
305574410	2029707	10601	9919.361428	31587	54	1.000000	31741	6	1.000000	9969906	0.000000
305580976	2029825	10682	9915.544985	31614	31	1.000000	31781	10	1.000000	9964896	0.000000
305595281	2025139	10711	9917.385531	31640	63	1.000000	31610	14	1.000000	9959872	0.000000
305595207	2026182	10655	9918.729843	30999	118	1.000000	31638	12	1.000000	9954937	0.000000
305591664	2028431	10427	9910.377830	31154	126	1.000000	31752	11	1.000000	9949832	0.000000
305545118	2042706	10686	9915.059875	31066	150	1.000000	31826	10	1.000000	9944808	0.000000
305540799	2036513	10637	9918.841697	30708	169	1.000000	31863	5	0.999738	9939710	0.000000
305496223	2047295	10628	9924.430281	30872	107	1.000000	31982	6	0.926755	9934791	0.000000
305542721	2029733	10616	9916.292075	31005	154	1.000000	31738	11	0.999971	9929907	0.000000
305591063	2026677	10532	9920.132755	31293	103	1.000000	31813	2	1.000000	9924980	0.000000
305526680	2040790	10692	9922.088068	31220	87	1.000000	31858	12	0.999859	9920018	0.000000
305592963	2027324	10408	9915.268771	31236	96	1.000000	31835	26	0.999986	9915017	0.000000
305531118	2040031	10785	9914.186854	31201	114	1.000000	31874	3	0.990698	9910062	0.000000
305543907	2035688	10587	9919.007005	31343	59	1.000000	31860	6	0.999998	9905057	0.000000
305502323	2043340	10762	9923.170410	31331	143	1.000000	31720	9	0.995054	9900135	0.000000
305494096	2041905	10651	9918.127153	30909	121	1.000000	31644	11	1.000000	9895119	0.000000
305544502	2031522	10609	9920.410657	30966	187	1.000000	31740	12	1.000000	9890246	0.000000
305552879	2032394	10473	9916.185369	30748	127	1.000000	31918	7	1.000000	9885274	0.000000
305573714	2028858	10614	9916.248107	31378	51	1.000000	31765	20	0.994408	9880241	0.000000
305584406	2030652	10665	9916.113668	31625	53	1.000000	31995	2	1.000000	9875250	0.000000
305597931	2027297	10518	9923.831458	31424	64	1.000000	31508	5	0.999758	9870323	0.000000
305597490	2037351	10583	9919.522554	31359	97	1.000000	31641	20	1.000000	9865295	0.000000
305529126	2039713	10646	9919.871815	31418	50	1.000000	31953	18	1.000000	9860490	0.000000
305552922	2033546	10517	9918.015969	31322	110	1.000000	31959	1	0.756187	9855499	0.000000
305545255	2043558	10763	9914.214408	31082	134	1.000000	31847	12	0.999949	9850597	0.000000
305542405	2034382	10730	9919.252967	31160	58	1.000000	31725	2	0.942099	9845650	0.000000
305577111	2028941	10590	9922.255358	31281	34	1.000000	31784	8	1.000000	9840617	0.000000
305565005	2033888	10578	9918.681379	31209	58	1.000000	32051	9	0.999998	9835593	0.000000
305545633	2029631	10749	9919.781486	31322	105	1.000000	31895	12	1.000000	9830754	0.000000
305570945	2033461	10541	9919.080937	31217	77	1.000000	31823	4	1.000000	9825816	0.000000
305543682	2035791	10615	9921.186546	31591	63	1.000000	31845	9	1.000000	9820906	0.000000
305580970	2030040	10580	9914.081325	31387	68	1.000000	31950	16	1.000000	9815904	0.000000
305541721	2032802	10467	9924.737370	31405	81	1.000000	31567	5	0.965174	9810867	0.000000
305581708	2027897	10679	9915.225854	31681	28	1.000000	31595	13	0.999983	9806029	0.000000
305577767	2021911	10457	9919.874522	31323	91	1.000000	31653	3	1.000000	9801248	-1.#IND00
305523020	2040580	10710	9918.578822	31348	82	1.000000	31757	8	0.996910	9796534	-1.#IND00
305549072	2027037	10535	9918.150794	31290	112	1.000000	31902	9	0.999999	9791537	0.001415
305573949	2032723	10563	9923.814512	30816	145	1.000000	31913	19	0.999996	9786524	0.000175
305594314	2032402	10558	9918.962539	31104	105	1.000000	31926	12	1.000000	9781761	-0.004359
305553946	2038224	10612	9922.381653	31047	99	1.000000	31912	1	0.961026	9776775	-0.008291
305505936	2041407	10525	9924.982104	30890	150	1.000000	31758	13	0.999965	9771884	-0.008594
305515541	2038649	10526	9925.993319	31355	56	1.000000	31946	6	1.000000	9767045	-0.011313
305585374	2024132	10636	9915.893965	30991	158	1.000000	31887	5	0.999964	9762262	-0.009381
305551567	2041353	10598	9925.466405	31167	95	1.000000	31933	4	0.999011	9757401	-0.008077
305598870	2024489	10638	9916.897703	30988	71	1.000000	31782	6	1.000000	9752700	-0.008184
305611293	2032500	10364	9917.308570	31338	75	1.000000	31992	10	0.999953	9747890	-0.006481
305530781	2038648	10589	9918.949450	31420	131	1.000000	31752	12	1.000000	9743007	-0.004586
305535581	2038965	10613	9917.842857	30643	183	1.000000	31654	6	1.000000	9738169	-0.004732
305563530	2032057	10678	9916.312730	31219	138	1.000000	32004	7	0.998786	9733411	-0.002753
305541242	2038080	10661	9920.564269	31068	113	1.000000	31698	21	1.000000	9728428	-0.003102
305562581	2031847	10588	9914.328856	31336	102	1.000000	31950	21	1.000000	9723675	-0.002668
305557142	2031423	10622	9916.358452	30828	130	1.000000	32059	7	1.000000	9718745	-0.002414
305557356	2038442	10632	9918.722403	30762	109	1.000000	31726	9	0.999077	9713956	-0.002262
305584183	2030538	10651	9924.550799	31325	79	1.000000	31635	14	1.000000	9709061	-0.002194
305583929	2032400	10564	9918.967792	31436	93	1.000000	31610	10	0.997861	9704249	-0.001465
305612742	2027500	10442	9919.694895	30978	93	1.000000	31903	8	0.999998	9699364	-0.001265
305583121	2035364	10493	9917.296433	30826	186	1.000000	31894	12	0.970850	9694464	-0.001131
305543168	2037324	10533	9915.795039	30678	204	1.000000	31772	15	1.000000	9689588	-0.000491
305548110	2034772	10758	9922.308418	31388	71	1.000000	31750	3	0.993873	9684677	0.001147
305594436	2031680	10634	9922.130840	31639	7	1.000000	31848	26	1.000000	9679832	0.002790
305520403	2039669	10328	9920.783036	31493	84	1.000000	31523	10	1.000000	9674998	0.000773
305504558	2032041	10503	9918.970009	31133	111	1.000000	31764	5	1.000000	9670198	0.000739
305524759	2036475	10654	9921.959430	31135	113	1.000000	31876	16	1.000000	9665341	0.000658
305555739	2034939	10719	9913.927712	31061	150	1.000000	31834	16	1.000000	9660553	0.000617
305582187	2033420	10421	9920.766855	31434	82	1.000000	31824	17	1.000000	9655678	0.000237
305518875	2049649	10642	9915.739713	31445	63	1.000000	31792	8	1.000000	9651020	0.000759
305551618	2036141	10676	9916.651921	30920	157	1.000000	31738	26	1.000000	9646179	0.000316
305547778	2043286	10616	9917.994163	30826	203	1.000000	31811	15	1.000000	9641270	0.000547
305593376	2025403	10474	9920.742708	30693	129	1.000000	32070	11	1.000000	9636460	0.000794
305541256	2035024	10624	9921.219468	30792	89	1.000000	31678	10	0.989077	9631628	0.000389
305590254	2026402	10644	9917.406259	31340	141	1.000000	31926	5	1.000000	9626966	0.001727
305574309	2033033	10613	9923.019957	31196	128	1.000000	31745	14	0.997283	9622207	0.001682
305553125	2036951	10590	9920.363522	31550	36	1.000000	31697	6	0.999112	9617371	0.001685
305575982	2031945	10391	9922.604618	31235	140	1.000000	31797	7	0.999987	9612539	0.001093
305559790	2032150	10535	9923.424637	31044	127	1.000000	32001	2	1.000000	9607699	0.000990
305582082	2031901	10550	9919.735971	31193	105	1.000000	31733	12	0.999984	9603005	0.000487
305551079	2038729	10454	9917.212337	30945	135	1.000000	31794	6	1.000000	9598248	0.000745
305567186	2035863	10579	9920.531000	30950	93	1.000000	32039	11	1.000000	9593448	0.000536
305588039	2033808	10480	9916.391274	31490	49	1.000000	31702	12	1.000000	9588668	0.000308
305566659	2037753	10606	9921.942328	31513	72	1.000000	32003	10	1.000000	9583938	0.000300
305566748	2034100	10610	9918.603753	31262	119	1.000000	31803	6	0.822705	9579259	0.000446
305594309	2026277	10495	9915.956487	31171	116	1.000000	31872	1	0.987574	9574444	0.000714
305546755	2038782	10597	9924.549056	30977	114	1.000000	32105	17	0.999998	9569616	0.000786
305556444	2031289	10561	9917.460367	31403	48	1.000000	31858	11	1.000000	9564849	0.001423
305535118	2040881	10811	9913.861764	31580	63	1.000000	31844	13	1.000000	9560098	0.001384
305576869	2038446	10699	9918.714152	31212	119	1.000000	31849	8	0.999793	9555338	0.001108
305564580	2036674	10668	9920.591243	31186	64	1.000000	31863	22	1.000000	9550461	0.001309
305562281	2036725	10597	9921.662628	31505	65	1.000000	31764	17	1.000000	9545673	0.001410
305560742	2038100	10665	9918.020953	31569	65	1.000000	31753	10	0.912183	9540897	0.001462
305517112	2037233	10436	9920.819296	31316	42	1.000000	32013	1	0.800256	9536161	0.001543
305577119	2028571	10586	9915.403200	31270	108	1.000000	31926	14	0.999999	9531404	0.001763
305583461	2028660	10514	9922.729117	31437	86	1.000000	31898	10	1.000000	9526604	0.002543
305593130	2028165	10491	9913.617900	31402	78	1.000000	32010	1	0.951333	9521872	0.002676
305587721	2030338	10605	9918.600483	31332	103	1.000000	31917	10	0.999795	9517199	0.002667
npatches	nstrain	runtime	dt	init_x	init_y	init_y_blood	init_z	init_S	beta0	beta1	beta2	beta3	mean_beta	B	d	delta	delta_blood	b[0]	mut	m	CTL	c	g	epsilon	k	het	lambda	rho	omega	x_max	patch.dyna	DELTA	A	VA
10000	1	100.000000	0.001000	21900	9499	5000000	0.001000	10000000	11.488085	15.966392	20.690419	11.689843	14	800000000	0.010000	1.000000	432.000000	80000	0.000050	0.004800	1	0.001000	1.000000	2.500000	14.000000	0.500000	0.000000	0.000000	0.000000	31872	0	10.000000	7.000000	1.000000
sus	inf	inf_blood	z	x[0]	y[0][0]	z[0]	x[1]	y[1][0]	z[1]	S[0]	synchrony
219000000	94990000	5000000	10.000000	21900	9499	0.001000	21900	9499	0.001000	10000000	0.000000
294818586	599654	3081	9659.321494	30183	2	0.916601	29463	29	1.000000	9995006	0.000000
312090180	861146	4386	8688.246912	31707	3	0.547246	31727	3	1.000000	9990016	0.000000
311629254	1067285	5550	9265.644939	32030	1	0.620625	31633	4	0.999978	9985040	0.000000
311325182	1080839	5698	9317.327763	31913	10	0.896886	31702	4	1.000000	9980099	0.000000
311249597	1098504	5735	9315.421651	31749	7	0.981745	31699	15	1.000000	9975143	0.000000
311175653	1098833	5724	9353.581688	32130	11	0.999791	31922	7	1.000000	9970203	0.000000
311217013	1091488	5697	9341.361362	31962	1	0.699410	31380	28	1.000000	9965215	0.000000
311205983	1098381	5740	9334.640520	31811	1	0.783374	31583	16	1.000000	9960191	0.000000
311192979	1103508	5933	9325.687883	31689	10	0.964789	31269	45	1.000000	9955114	0.000000
311194044	1100578	5796	9336.448226	31830	2	0.580424	31442	53	1.000000	9950126	0.000000
311154376	1104146	5707	9341.777734	31780	3	0.419121	31712	31	1.000000	9945191	0.000000
311167921	1097730	5751	9346.136794	31919	1	0.887831	31784	42	1.000000	9940246	0.000000
311228132	1098322	5879	9319.364877	31651	5	0.900298	31804	24	1.000000	9935385	0.000000
311166457	1102646	5905	9342.778372	31775	2	0.966086	31665	9	1.000000	9930457	0.000000
311179150	1098402	5771	9341.273084	31892	9	0.992836	32010	8	1.000000	9925362	0.000000
311155803	1101355	5700	9348.671786	31616	0	0.682069	31705	37	1.000000	9920469	0.000000
311193935	1098465	5803	9339.649069	31828	0	0.746745	31888	5	0.993262	9915477	0.000000
311163719	1105910	5868	9347.843633	31778	16	0.955235	31903	19	0.911843	9910389	0.000000
311143639	1099221	5686	9344.731437	32066	4	0.999996	31968	17	1.000000	9905466	0.000000
311181005	1098984	5823	9328.808297	31856	0	0.789345	31810	11	1.000000	9900454	0.000000
311130766	1108881	5844	9342.564538	31952	7	0.955732	31751	11	0.994377	9895527	0.000000
311159408	1100165	5735	9347.093030	31830	4	0.953624	31793	14	0.999881	9890479	0.000000
311188163	1096032	5716	9340.213877	31693	7	0.949193	31934	11	1.000000	9885644	0.000000
311118110	1113513	5725	9352.539923	31965	9	0.849638	31811	7	1.000000	9880739	0.000000
311124968	1104542	5824	9342.552768	31695	2	0.543077	31799	2	0.818990	9875740	0.000000
311150612	1103245	5717	9321.909129	31992	1	0.951477	31930	19	0.999992	9870698	0.000000
311164155	1098870	5759	9339.435602	32043	11	0.994647	31768	11	1.000000	9865671	0.000000
311208026	1092357	5773	9317.980297	31931	2	0.793076	31818	10	1.000000	9860769	0.000000
311167769	1102920	5846	9339.959364	32027	2	0.973240	31757	22	0.999768	9855970	0.000000
311177222	1103142	5646	9323.373305	31850	4	0.855427	31864	11	1.000000	9851046	0.000000
311155028	1101330	5624	9335.639150	31993	6	0.989291	31877	14	0.918177	9846200	0.000000
311172686	1099570	5684	9344.486478	31772	12	0.999960	31624	21	1.000000	9841288	0.000000
311159067	1096461	5727	9343.321174	31774	0	0.684211	31830	7	1.000000	9836386	0.000000
311156499	1103295	5846	9332.349509	31864	3	0.782133	31833	18	0.992873	9831487	0.000000
311139938	1103041	5609	9335.315920	31639	2	0.999863	31815	8	1.000000	9826692	0.000000
311143449	1109152	5748	9358.617349	31973	5	0.928863	31730	4	1.000000	9821731	0.000000
311137819	1105768	5772	9354.710856	31726	1	0.650390	31649	3	1.000000	9816845	0.000000
311179148	1096697	5840	9323.579777	31657	10	0.981906	31897	8	0.991235	9811994	0.000000
311194348	1100009	5717	9330.724000	31987	4	0.958938	31849	26	1.000000	9807124	0.000000
311200113	1096913	5831	9330.122015	31780	9	0.990880	31750	19	0.886086	9802224	-1.#IND00
311183409	1101918	5817	9323.821639	31730	7	0.999998	31955	13	1.000000	9797466	-1.#IND00
311172110	1099854	5843	9335.121160	31983	16	0.960932	31778	21	1.000000	9792617	0.005295
311156713	1097093	5887	9311.533783	31800	19	0.981810	31591	46	1.000000	9787745	-0.019386
311153265	1101231	5697	9334.516777	31677	5	0.899029	31640	9	1.000000	9782779	-0.021667
311157577	1105153	5812	9340.326753	31676	8	0.999882	31650	9	0.999895	9777744	-0.016192
311164829	1102511	5667	9349.253992	32052	2	0.885955	31796	8	0.993042	9772796	-0.011367
311137252	1100707	5767	9357.811035	31889	4	0.877301	31815	7	1.000000	9768041	-0.010463
311132985	1103761	5971	9345.954683	31882	1	0.972136	31941	5	1.000000	9763142	-0.007163
311193426	1102489	5799	9342.864413	31612	9	0.861876	31834	16	1.000000	9758240	-0.013589
311189396	1101650	5758	9330.582999	32029	5	0.993605	31778	16	1.000000	9753273	-0.012579
311194876	1092111	5709	9337.719141	31921	3	0.905763	31745	11	0.999082	9748390	-0.011724
311191472	1103071	5814	9327.112777	31934	2	0.999598	31888	20	1.000000	9743567	-0.012157
311152377	1099816	5698	9348.600758	31773	4	0.846896	31841	1	0.754131	9738633	-0.009899
311150847	1102499	5638	9330.502973	31857	0	0.901090	31856	6	1.000000	9733695	-0.009515
311195033	1091935	5746	9328.259582	31739	5	0.999756	31801	4	0.876751	9728834	-0.007596
311198176	1098899	5723	9343.527108	31588	4	0.987838	31815	9	0.999610	9723989	-0.007212
311160004	1104574	5862	9331.853812	31627	4	0.958202	31731	30	1.000000	9719198	-0.006545
311184990	1091666	5742	9340.699750	31855	2	0.859360	31639	14	1.000000	9714237	-0.005783
311215213	1095539	5677	9311.872272	31832	14	0.999110	31938	14	0.988123	9709324	-0.005256
311209962	1097004	5777	9309.711453	31578	5	0.961287	31841	4	0.996040	9704553	-0.004809
311178312	1100136	5604	9333.931264	31729	2	0.926487	31962	18	1.000000	9699833	-0.002569
311184300	1101597	5881	9338.360277	31715	3	0.818322	32090	18	1.000000	9695042	-0.002279
311122337	1105009	5804	9355.801482	31740	7	0.909170	31875	24	0.996952	9690222	-0.001943
311203660	1096447	5532	9329.762582	31790	4	0.605611	31773	7	1.000000	9685445	-0.003130
311214045	1098248	5765	9327.196924	32111	10	0.999193	31870	7	0.999105	9680701	-0.002708
311208288	1098032	5777	9337.376559	31764	2	0.683918	31832	11	1.000000	9675823	-0.001721
311171025	1106002	5775	9331.540337	32000	6	0.997738	31737	14	1.000000	9670912	-0.001696
311157840	1101633	5732	9335.681506	31893	1	0.769925	31723	8	1.000000	9666162	-0.001738
311207509	1094645	5621	9330.777467	31978	10	0.999329	31713	2	0.950035	9661356	-0.001053
311190912	1097427	5685	9338.040878	31694	7	1.000000	31476	3	0.622612	9656566	-0.001991
311177749	1103753	5782	9337.241721	31714	3	0.973615	31661	1	0.956304	9651828	-0.001501
311176886	1100572	5634	9332.510834	31766	2	0.993499	31748	18	0.999991	9646927	-0.000791
311161673	1108829	5868	9351.289528	31771	2	0.986750	31744	31	1.000000	9641951	-0.000532
311130681	1107395	5671	9336.442138	31863	1	0.761460	31657	13	1.000000	9637090	-0.000401
311192727	1093276	5720	9335.621772	31739	6	0.999171	31872	13	1.000000	9632250	0.000508
311206389	1102571	5779	9331.773984	31940	3	0.989627	31805	8	1.000000	9627475	0.000365
311178013	1096620	5734	9331.878482	31818	1	0.977203	31739	12	1.000000	9622699	0.000186
311165164	1095738	5735	9325.686218	31951	6	0.971748	31871	9	0.974341	9617835	-0.000074
311184948	1101354	5769	9324.431247	31843	4	0.989092	31844	9	1.000000	9613009	0.000564
311181784	1100078	5823	9337.786275	31822	2	0.984119	31911	1	0.732151	9608213	0.000597
311164173	1101726	5772	9337.726823	31948	4	0.981507	31816	10	0.999999	9603395	0.001409
311173341	1098843	5803	9346.665748	31927	3	0.877165	31705	29	1.000000	9598723	0.001944
311187560	1098708	5858	9349.372285	31923	2	0.888971	31868	7	1.000000	9593975	0.001964
311149272	1104061	5732	9351.128254	32184	7	0.996620	31646	31	1.000000	9589057	0.001976
311171396	1102702	5443	9341.028786	31957	4	0.929004	31648	16	1.000000	9584244	0.001543
311172951	1099646	5732	9343.248665	31646	1	0.868738	31878	4	1.000000	9579418	0.001396
311136922	1104769	5745	9322.680755	31733	3	0.986440	31697	22	1.000000	9574631	0.000675
311196012	1097288	5703	9330.788447	31676	6	0.940469	31660	13	0.998820	9569776	0.000581
311217643	1097942	5782	9335.848629	31720	7	0.991653	31685	34	0.986292	9564921	0.000586
311159444	1110916	5806	9343.642408	31820	8	0.932083	31747	24	1.000000	9560036	0.000845
311114047	1100626	5796	9360.108614	32051	0	0.742546	31774	10	1.000000	9555258	0.000350
311170945	1099563	5630	9307.725627	31912	3	0.812787	31643	11	1.000000	9550479	0.000402
311148020	1103881	5809	9346.848049	31807	3	0.998600	31702	1	0.719862	9545706	0.000315
311184708	1098465	5688	9318.405869	31926	7	0.877059	31864	9	0.998398	9540981	-0.000015
311186221	1101339	5641	9338.219596	31936	8	0.915274	31981	0	0.856650	9536192	0.000046
311191435	1099017	5738	9338.859927	31669	1	0.779785	31702	18	0.999761	9531549	0.000825
311150012	1106663	5930	9357.898225	31737	3	0.522487	31522	23	1.000000	9526799	0.000833
311179793	1097427	5706	9320.480505	31690	0	0.691483	31677	4	1.000000	9522061	0.000848
311191087	1098492	5794	9346.997128	31730	2	0.790398	31568	22	1.000000	9517318	0.000659
npatches	nstrain	runtime	dt	init_x	init_y	init_y_blood	init_z	init_S	beta0	beta1	beta2	beta3	mean_beta	B	d	delta	delta_blood	b[0]	mut	m	CTL	c	g	epsilon	k	het	lambda	rho	omega	x_max	patch.dyna	DELTA	A	VA
10000	1	100.000000	0.001000	21900	9499	5000000	0.001000	10000000	8.801083	18.778185	18.998077	12.897586	14	800000000	0.010000	1.000000	432.000000	80000	0.000050	0.004800	1	0.001000	1.000000	2.500000	15.000000	0.500000	0.000000	0.000000	0.000000	31872	0	10.000000	7.000000	1.000000
sus	inf	inf_blood	z	x[0]	y[0][0]	z[0]	x[1]	y[1][0]	z[1]	S[0]	synchrony
219000000	94990000	5000000	10.000000	21900	9499	0.001000	21900	9499	0.001000	10000000	0.000000
297572811	313623	1611	9151.208459	30441	0	0.889891	28924	30	1.000000	9994991	0.000000
315071171	332339	1732	6722.432932	31681	1	0.367130	31351	20	1.000000	9990025	0.000000
315457679	478866	2502	7768.820125	31781	6	0.377905	31705	45	1.000000	9985087	0.000000
315108655	505369	2541	7919.055194	31756	0	0.540040	31374	65	1.000000	9980010	0.000000
315018358	516610	2725	7918.506432	32091	2	0.982340	31684	16	1.000000	9975072	0.000000
314947061	522222	2815	7964.234217	32100	0	0.668061	31279	44	1.000000	9969998	0.000000
314957717	526664	2776	7979.040939	31782	3	0.898139	31533	71	1.000000	9965111	0.000000
314913294	533085	2741	8001.805174	31884	0	0.504406	31371	93	1.000000	9960038	0.000000
314909636	529932	2741	7959.271781	31975	0	0.306278	31347	66	1.000000	9955101	0.000000
314902272	528028	2705	7995.927007	31716	2	0.629643	30763	131	1.000000	9950121	0.000000
314901372	530787	2758	7994.237201	31778	0	0.742870	30613	134	1.000000	9945055	0.000000
314912691	523461	2654	7956.139455	31984	8	0.689573	30710	182	1.000000	9940007	0.000000
314950891	528389	2741	7947.347531	31998	2	0.888390	31347	69	1.000000	9935057	0.000000
314922174	529835	2738	8011.104301	31734	4	0.895045	31351	89	1.000000	9930047	0.000000
314889175	532169	2857	7987.360250	31749	3	0.424000	30979	103	1.000000	9925279	0.000000
314876053	532959	2769	7980.487862	31804	2	0.330451	31122	93	1.000000	9920307	0.000000
314911036	527167	2736	7938.358736	31957	1	0.220177	30941	109	1.000000	9915303	0.000000
314875257	531624	2859	7997.153866	31808	2	0.843903	30890	151	1.000000	9910309	0.000000
314894939	532031	2754	7999.590367	31855	4	0.431964	31084	98	1.000000	9905473	0.000000
314877457	535078	2794	7982.422473	31943	4	0.703031	31258	101	1.000000	9900572	0.000000
314889592	534298	2798	7993.765846	31739	0	0.394712	31339	23	1.000000	9895653	0.000000
314858258	535757	2780	8012.624363	31920	0	0.698135	31444	33	1.000000	9890690	0.000000
314866445	536111	2775	7971.876270	32011	1	0.802083	30996	161	1.000000	9885736	0.000000
314898517	531596	2791	8021.358279	32149	4	0.455030	30941	82	1.000000	9880742	0.000000
314911764	526088	2799	7957.351571	31745	0	0.638599	31636	60	1.000000	9875810	0.000000
314950869	531136	2716	7971.216238	31891	0	0.406188	31055	138	1.000000	9870826	0.000000
314883850	531775	2778	8000.459543	31801	0	0.856957	31503	44	1.000000	9865896	0.000000
314918840	533767	2852	7961.013636	31893	0	0.627497	31536	49	1.000000	9860955	0.000000
314879973	530732	2809	7986.211825	32062	5	0.558821	30985	111	1.000000	9855958	0.000000
314879762	535727	2833	7972.162165	31959	1	0.511382	30717	101	1.000000	9851119	0.000000
314835397	536822	2815	7990.653288	31807	3	0.708567	30959	108	1.000000	9846264	0.000000
314900064	531575	2847	7948.070458	31913	4	0.621768	30945	155	1.000000	9841416	0.000000
314869682	533960	2814	8046.986639	31903	4	0.576674	30819	111	1.000000	9836278	0.000000
314899067	533758	2678	7991.404024	31890	1	0.101456	31133	117	1.000000	9831427	0.000000
314928868	526193	2670	7978.734721	31890	4	0.936593	31533	37	1.000000	9826445	0.000000
314855218	539859	2806	7990.061173	31964	8	0.751418	31245	128	1.000000	9821513	0.000000
314900195	531235	2759	7969.755352	31934	6	0.603734	31273	114	1.000000	9816514	0.000000
314870164	539239	2853	8009.990434	31917	2	0.555057	31330	78	1.000000	9811440	0.000000
314873197	532994	2783	8007.443183	31945	0	0.471938	31103	92	1.000000	9806469	0.000000
314899715	529315	2679	7961.164872	31795	2	0.819478	31374	81	1.000000	9801501	-1.#IND00
314898013	530263	2625	7973.180434	32031	6	0.833098	31460	33	1.000000	9796549	-1.#IND00
314900615	532445	2753	7994.875375	32161	0	0.230160	31528	92	1.000000	9791638	-1.#IND00
314908163	528000	2738	8007.373673	31802	5	0.747187	31294	175	1.000000	9786639	-1.#IND00
314922598	524704	2773	7988.124624	31780	2	0.629447	31236	80	1.000000	9781698	0.002865
314918487	524778	2721	7981.015592	31799	5	0.451495	31259	54	1.000000	9776804	0.003206
314904640	529816	2780	7992.598586	31632	2	0.457303	31256	63	1.000000	9771969	0.003311
314944202	525872	2687	7961.533958	32067	1	0.361290	31271	62	1.000000	9767044	0.005140
314918293	531620	2753	8002.136164	31801	2	0.892684	31683	44	1.000000	9762162	0.004006
314863211	532866	2759	7977.152338	31960	3	0.925652	31467	61	1.000000	9757285	0.002739
314920440	529662	2777	8006.223933	32104	2	0.298305	31332	88	1.000000	9752356	0.006807
314881959	531776	2924	7940.507950	31966	3	0.965897	31451	96	1.000000	9747508	0.005525
314881270	533478	2828	7982.224228	31785	6	0.851205	31435	57	1.000000	9742650	0.005243
314904176	525352	2718	7960.388644	31807	3	0.632752	31602	52	1.000000	9737796	0.005429
314907138	530833	2755	7987.685628	31900	2	0.688967	31491	35	1.000000	9732852	0.005443
314884776	528299	2716	7970.524020	31840	3	0.278518	31420	71	1.000000	9728030	0.008625
314898704	531053	2653	7963.370462	31902	2	0.767790	31728	32	1.000000	9723214	0.008421
314907294	530750	2887	7972.349580	31986	5	0.668388	31812	31	1.000000	9718284	0.007280
314915420	527988	2842	8004.240517	31965	2	0.372920	31850	43	1.000000	9713368	0.007175
314909444	528946	2742	7991.543009	31947	2	0.755370	31422	72	1.000000	9708489	0.006752
314907643	531912	2816	7996.390495	31520	0	0.526961	31255	129	1.000000	9703654	0.006234
314858664	532865	2794	8006.200537	31913	2	0.518448	31202	81	1.000000	9698799	0.007883
314916706	529466	2715	7988.235578	31636	13	0.916953	30905	204	1.000000	9693918	0.007461
314871780	535157	2750	7986.565392	31875	2	0.481950	30288	167	1.000000	9689130	0.007575
314897608	526246	2787	7939.137530	31812	5	0.519417	30745	93	1.000000	9684253	0.007130
314918286	524638	2732	7928.310802	31730	2	0.436020	31319	62	1.000000	9679495	0.005282
314939343	527916	2714	7979.467475	31773	0	0.548629	31729	3	0.980823	9674495	0.004754
314884520	533253	2785	7965.623915	31843	0	0.807093	31886	9	0.973276	9669718	0.004599
314909911	528945	2798	8006.679547	31914	0	0.309066	31900	9	0.995942	9664903	0.004514
314918054	529324	2671	7941.355497	31928	2	0.639080	31791	6	1.000000	9660124	0.004002
314883468	530725	2718	7955.630943	31915	1	0.579632	31762	6	0.959330	9655285	0.003916
314928145	533380	2712	7953.439021	31973	3	0.732062	31415	79	1.000000	9650545	0.007348
314904840	530691	2778	7975.062225	31706	0	0.628019	31271	90	1.000000	9645669	0.007571
314900782	532347	2727	7969.091863	32066	2	0.929455	31261	44	1.000000	9640802	0.007600
314881318	527008	2767	7953.236737	32030	0	0.322092	31393	81	1.000000	9635900	0.006144
314898828	528613	2705	7989.118732	31815	0	0.369450	31713	54	1.000000	9631092	0.005942
314913722	525680	2735	7958.546790	31920	6	0.680582	31386	51	1.000000	9626248	0.006129
314891315	534524	2845	7989.248581	32047	2	0.895382	31149	113	1.000000	9621400	0.005826
314886007	534688	2802	7976.338341	32052	3	0.928809	31352	85	1.000000	9616620	0.005655
314889311	530428	2761	7979.433359	31859	0	0.333150	31487	62	1.000000	9611737	0.004746
314907865	534747	2814	8003.426085	31823	2	0.779683	31484	54	1.000000	9606876	0.004573
314865309	532469	2708	8004.725066	31919	4	0.628188	31352	112	1.000000	9602074	0.004391
314929573	525432	2674	7960.595801	31926	1	0.488006	31317	39	1.000000	9597253	0.004956
314930895	532869	2847	7988.970235	32091	9	0.376890	31524	13	1.000000	9592458	0.005161
314902833	530416	2807	7981.363193	31850	1	0.699243	31556	95	1.000000	9587608	0.003973
314881277	535720	2704	7989.713801	31837	4	0.817230	30722	187	1.000000	9582786	0.003943
314865260	538205	2718	8005.293453	31765	3	0.600785	31426	39	1.000000	9577946	0.003756
314893295	532982	2804	7982.374570	31673	2	0.360745	31635	49	1.000000	9573091	0.003664
314877257	538793	2817	7991.844230	31900	2	0.998505	30603	193	1.000000	9568355	0.003881
314909262	527077	2771	7972.827624	31905	0	0.486720	30504	170	1.000000	9563567	0.003578
314859263	536810	2845	8021.808102	31782	2	0.848269	31260	41	1.000000	9558706	0.002539
314885205	532353	2721	7976.481754	31765	3	0.341814	31568	95	1.000000	9553934	0.002496
314845547	535256	2792	7994.420197	31869	3	0.860954	31303	64	1.000000	9549085	0.002372
314904902	529495	2779	7974.590344	31623	0	0.248241	31570	96	1.000000	9544238	0.002501
314893121	534488	2782	7991.395875	31962	0	0.484937	30909	134	1.000000	9539503	0.002367
314860272	532455	2793	7925.727616	31855	1	0.563961	30995	105	1.000000	9534737	0.002425
314901304	528835	2745	8011.134046	31886	7	0.917802	31051	37	1.000000	9530011	0.002848
314913239	527851	2766	7966.195575	31819	3	0.639632	31603	6	1.000000	9525305	0.002957
314917255	529162	2713	7992.303282	31615	0	0.605472	31932	15	0.999698	9520604	0.003039
314868526	536592	2723	7992.595391	31812	1	0.643368	31883	9	1.000000	9515834	0.003279
npatches	nstrain	runtime	dt	init_x	init_y	init_y_blood	init_z	init_S	beta0	beta1	beta2	beta3	mean_beta	B	d	delta	delta_blood	b[0]	mut	m	CTL	c	g	epsilon	k	het	lambda	rho	omega	x_max	patch.dyna	DELTA	A	VA
10000	1	100.000000	0.001000	21900	9499	5000000	0.001000	10000000	8.348581	15.309820	16.887228	17.815066	14	800000000	0.010000	1.000000	432.000000	80000	0.000050	0.004800	1	0.001000	1.000000	2.500000	16.000000	0.500000	0.000000	0.000000	0.000000	31872	0	10.000000	7.000000	1.000000
sus	inf	inf_blood	z	x[0]	y[0][0]	z[0]	x[1]	y[1][0]	z[1]	S[0]	synchrony
219000000	94990000	5000000	10.000000	21900	9499	0.001000	21900	9499	0.001000	10000000	0.000000
299539887	159270	828	8501.224441	30488	1	0.642999	29909	2	1.000000	9995045	0.000000
316448389	109832	553	4661.934241	31754	0	0.220160	31652	2	0.779780	9990000	0.000000
317544373	164320	837	5771.679913	31848	2	0.028139	31908	0	0.740201	9985016	0.000000
317431152	182010	961	6032.017709	31801	0	0.556918	31795	11	0.377336	9979967	0.000000
317346771	189845	1007	6086.799673	31943	6	0.080029	31675	0	0.916686	9975006	0.000000
317290574	197344	1047	6134.162694	31992	0	0.188316	32157	0	0.874379	9970120	0.000000
317261278	198574	1031	6165.650747	31608	3	0.076330	31981	6	0.865128	9965084	0.000000
317259187	198815	1053	6158.465319	31810	1	0.399380	31860	3	0.230239	9960108	0.000000
317239458	199771	954	6145.848269	32038	2	0.423228	31727	1	0.637590	9955046	0.000000
317243984	201501	1017	6159.693149	31764	5	0.658239	31950	7	0.724069	9950132	0.000000
317221760	204524	1057	6221.516103	31746	0	0.322777	31865	3	0.456265	9945268	0.000000
317229883	201280	962	6158.919216	31801	0	0.030947	31773	1	0.511830	9940204	0.000000
317238777	201788	1085	6227.068978	31837	7	0.054051	31932	1	0.167299	9935120	0.000000
317252673	197480	1042	6156.935107	31914	0	0.338871	31817	5	0.961587	9930146	0.000000
317253418	202400	1072	6170.346417	32016	1	0.032964	31587	5	0.966488	9925220	0.000000
317217379	206032	1100	6173.813401	32103	0	0.710836	31940	5	0.999519	9920332	0.000000
317214594	201629	1093	6164.817318	32018	1	0.158309	31993	0	0.358342	9915520	0.000000
317242813	199501	1058	6162.240180	31929	4	0.861325	31903	35	0.830604	9910538	0.000000
317234421	203078	1010	6168.635539	31816	1	0.097375	31774	7	1.000000	9905648	0.000000
317247212	201599	1045	6162.610369	31677	0	0.426330	32052	0	0.289333	9900766	0.000000
317242782	200138	1034	6217.450297	31699	7	0.394771	31867	4	0.554800	9895809	0.000000
317247650	203305	1058	6190.423745	31788	3	0.576168	31896	0	0.821070	9890804	0.000000
317245452	199443	983	6170.409392	31856	0	0.081659	31943	3	0.983180	9885926	0.000000
317246046	201545	1079	6138.927803	31824	3	0.834194	31725	6	0.194315	9881093	0.000000
317218189	204157	1105	6187.052566	31748	3	0.537868	31923	3	0.599978	9876230	0.000000
317251036	201660	1001	6124.767446	31874	0	0.127449	31663	4	0.246171	9871294	0.000000
317202746	203069	1005	6133.393322	31871	0	0.577218	31778	1	0.414775	9866348	0.000000
317223547	202295	998	6159.120085	31770	2	0.123589	31794	0	0.649058	9861413	0.000000
317220746	201569	1048	6248.238593	31852	0	0.271580	31859	19	0.431854	9856508	0.000000
317246376	204309	1057	6159.780247	31843	15	0.370592	31765	1	0.670674	9851677	0.000000
317245703	201212	1015	6188.834479	31856	2	0.409679	31814	0	0.344446	9846824	0.000000
317200931	202728	1065	6171.491143	31788	0	0.203470	31985	7	0.524509	9841833	0.000000
317247917	201650	1066	6109.613728	32022	11	0.104415	31897	0	0.834873	9836856	0.000000
317243028	198622	1061	6149.843419	31926	0	0.227169	31895	6	0.549277	9831888	0.000000
317258601	198028	1046	6215.822731	32102	6	0.498920	31523	0	0.207752	9826978	0.000000
317232256	201338	1070	6130.202344	32058	2	0.694375	31766	9	0.999932	9822071	0.000000
317211136	206604	1059	6255.747684	31822	2	0.226868	31538	2	0.375488	9817166	0.000000
317261861	199848	1037	6181.638953	31840	3	0.214219	31676	0	0.496411	9812178	0.000000
317236268	198391	967	6140.305153	31968	0	0.173331	31774	1	0.912724	9807336	0.000000
317223458	203081	1085	6208.632672	31718	5	0.531037	31689	0	0.339490	9802452	-1.#IND00
317222782	204060	1045	6152.212069	31897	1	0.328674	31815	52	0.889311	9797466	-1.#IND00
317236706	203721	1027	6182.761821	31993	12	0.780853	31941	0	0.381657	9792585	-1.#IND00
317236771	203065	1048	6201.785642	31770	0	0.221389	31857	16	0.956635	9787714	-1.#IND00
317242966	199991	1059	6153.285805	32024	0	0.329294	31679	0	0.343051	9782812	-0.004846
317254711	200233	1050	6075.297156	31705	4	0.099296	31735	0	0.564500	9778124	-0.004594
317248966	203388	1050	6184.129378	31699	2	0.638744	31654	16	0.556478	9773210	-0.004930
317242012	204963	1046	6201.480880	31695	6	0.927805	31617	0	0.212182	9768379	-0.009266
317248300	202799	1009	6143.118531	31975	2	0.115059	31744	7	0.995501	9763418	-0.008389
317231188	203602	1022	6187.663316	31792	0	0.149529	31668	2	0.658041	9758523	-0.005848
317231933	200904	1089	6185.083483	31895	5	0.675451	31918	4	0.638883	9753550	-0.004185
317244749	200810	1072	6163.344788	32165	4	0.278066	31821	2	0.293770	9748709	-0.004905
317237293	202712	1077	6203.659971	31922	0	0.189188	32016	0	0.035889	9743820	-0.005214
317226038	203425	1077	6198.225805	31814	6	0.309726	31828	7	0.999991	9739009	-0.006739
317235102	201162	1019	6183.496486	31704	0	0.209780	31857	0	0.682390	9734036	-0.005924
317290262	197966	1027	6114.783154	32036	4	0.305091	31944	0	0.544983	9729152	-0.006247
317241533	204450	1053	6175.065278	31884	0	0.295252	32033	3	0.849059	9724324	-0.003978
317250166	201667	1063	6155.504389	31733	2	0.716054	31794	1	0.538354	9719528	-0.004084
317217850	203868	1040	6165.050204	32123	3	0.146112	31758	0	0.703493	9714664	-0.008140
317216246	201284	1033	6185.845746	31905	1	0.421279	31954	1	0.919022	9709790	-0.007902
317235820	200180	1036	6192.764673	31847	5	0.358961	31994	11	0.968858	9704974	-0.008177
317251145	199799	1056	6182.346145	31907	6	0.146411	31939	5	0.995895	9700129	-0.008195
317264999	201032	1007	6213.455488	31699	3	0.292275	31825	7	0.882820	9695243	-0.007514
317255922	198141	1104	6112.418233	31979	1	0.285954	31876	3	0.888572	9690399	-0.007536
317224440	205172	1021	6159.838158	31823	1	0.200657	31752	8	0.158383	9685566	-0.007460
317234270	204481	1025	6210.537624	31770	0	0.351084	31737	3	0.999911	9680802	-0.007608
317225998	205715	1063	6185.478840	31923	7	0.800598	32034	0	0.525140	9675952	-0.007912
317219517	205689	1113	6248.189191	31956	0	0.163599	31729	0	0.577677	9671102	-0.007446
317203767	205179	1144	6174.208710	31987	0	0.433297	31924	0	0.732246	9666308	-0.007613
317219512	203652	1032	6167.921781	31840	0	0.146955	31620	0	0.934377	9661470	-0.007579
317246977	203353	1076	6238.140937	31873	4	0.657976	32074	14	0.954270	9656670	-0.007115
317258760	199310	1077	6193.876912	31880	0	0.329361	31806	0	0.186819	9651734	-0.006535
317267485	203419	1028	6127.516408	32009	3	0.619518	31603	15	0.998379	9646787	-0.006475
317213049	203962	992	6231.892883	31769	1	0.106060	31821	0	0.210680	9641810	-0.005593
317254909	195999	1002	6101.394464	31997	1	0.009204	31805	13	0.991305	9636858	-0.005528
317256562	200562	1010	6135.563750	31976	4	0.945074	31930	1	0.455778	9631993	-0.005138
317262566	203974	1044	6157.940241	31826	1	0.401238	31807	3	0.922259	9627125	-0.005113
317222744	202230	1074	6122.804445	31868	1	0.375319	31686	11	0.978468	9622269	-0.004815
317203485	203550	989	6200.980999	31801	4	0.261443	31766	24	0.995472	9617412	-0.004730
317243583	202611	1028	6152.386067	31899	5	0.258855	32120	2	0.190166	9612541	-0.004222
317251285	201843	1011	6137.789041	31842	2	0.354627	32026	2	0.481841	9607698	-0.003989
317254015	201253	1024	6209.004963	31851	0	0.517797	31844	28	0.884174	9603015	-0.004608
317267130	202570	1042	6144.904857	31863	10	0.520347	31688	0	0.645758	9598162	-0.004596
317246707	201854	1045	6176.094141	31980	0	0.104603	31815	1	0.692757	9593303	-0.004976
317250274	199297	1000	6181.961312	31806	14	0.634921	31846	4	0.074401	9588465	-0.004884
317227350	203783	1047	6165.518139	31854	2	0.225297	31861	3	0.863962	9583656	-0.004757
317250997	200308	1034	6168.768426	31800	2	0.476673	31980	2	0.470671	9578954	-0.004671
317252359	200492	1026	6176.764039	31774	1	0.532787	31929	0	0.167116	9574313	-0.004667
317240754	203669	1029	6121.693569	31923	0	0.253294	31772	3	0.889448	9569546	-0.004285
317210148	208162	1128	6165.189543	32086	0	0.381921	31964	0	0.311416	9564767	-0.004344
317197793	203874	1070	6173.735565	31990	3	0.538363	31744	0	0.711062	9559914	-0.003734
317222004	202117	1062	6193.025563	32006	2	0.259319	31854	14	0.683915	9555169	-0.002429
317220412	200325	1047	6153.428539	31983	0	0.219231	31979	0	0.224236	9550438	-0.002498
317254665	201264	1084	6193.826192	31865	5	0.714790	31760	2	0.382230	9545554	-0.002076
317262808	199826	1029	6118.151538	31862	0	0.120808	31674	0	0.594106	9540692	-0.001850
317260079	198806	1027	6148.681852	31762	0	0.546316	31894	14	0.994127	9535948	-0.001891
317224443	207145	1169	6165.850352	31965	1	0.690268	31818	6	0.975939	9531110	-0.001804
317226081	206057	1003	6202.837427	31908	2	0.101295	31775	9	0.772481	9526291	-0.002035
317219958	205690	1006	6188.128476	31604	1	0.273310	31670	0	0.558384	9521481	-0.002377
317222171	201909	1045	6130.535911	31820	9	0.380895	31931	0	0.059143	9516756	-0.002171
npatches	nstrain	runtime	dt	init_x	init_y	init_y_blood	init_z	init_S	beta0	beta1	beta2	beta3	mean_beta	B	d	delta	delta_blood	b[0]	mut	m	CTL	c	g	epsilon	k	het	lambda	rho	omega	x_max	patch.dyna	DELTA	A	VA
10000	1	100.000000	0.001000	21900	9499	5000000	0.001000	10000000	8.069305	12.869070	17.223417	11.760454	14	800000000	0.010000	1.000000	432.000000	80000	0.000050	0.004800	1	0.001000	1.000000	2.500000	17.000000	0.500000	0.000000	0.000000	0.000000	31872	0	10.000000	7.000000	1.000000
sus	inf	inf_blood	z	x[0]	y[0][0]	z[0]	x[1]	y[1][0]	z[1]	S[0]	synchrony
219000000	94990000	5000000	10.000000	21900	9499	0.001000	21900	9499	0.001000	10000000	0.000000
301044866	76031	401	7742.037152	30567	0	0.384282	30499	0	0.376175	9995178	0.000000
317052839	31720	187	2870.052955	31839	0	0.079059	31836	0	0.031118	9990218	0.000000
318280871	64294	376	3192.462250	31834	0	0.006830	31868	13	0.016258	9985223	0.000000
318125216	101129	504	4942.973365	31784	2	0.001303	31866	0	0.434056	9980306	0.000000
318159756	77078	366	4799.841455	31949	0	0.661929	31802	2	0.048750	9975288	0.000000
318220380	72332	363	4239.819204	31837	0	0.064561	31954	0	0.390265	9970339	0.000000
318202284	78056	367	4458.223677	31658	4	0.038454	31906	0	0.032697	9965277	0.000000
318195643	77110	420	4504.153265	31804	0	0.310479	31898	2	0.951386	9960290	0.000000
318178389	78101	455	4495.434178	31948	0	0.281992	32219	6	0.549685	9955327	0.000000
318198254	74980	389	4391.363783	31886	9	0.318785	31867	0	0.357160	9950396	0.000000
318193043	77577	431	4430.763150	31745	0	0.090856	31727	0	0.029564	9945531	0.000000
318170384	79841	429	4534.699283	31871	3	0.059546	31779	0	0.002835	9940575	0.000000
318152583	79240	447	4530.762915	31838	0	0.388168	31662	10	0.999985	9935652	0.000000
318205610	75699	377	4505.722760	31950	0	0.446227	31954	0	0.149649	9930791	0.000000
318211216	74051	403	4356.385550	31938	1	0.039780	31897	25	0.416686	9925879	0.000000
318176511	82083	452	4536.872976	31707	4	0.968973	31836	0	0.162049	9921008	0.000000
318142408	77362	400	4548.518555	31936	1	0.219884	31867	12	0.096943	9916049	0.000000
318190994	76127	394	4403.497951	31854	6	0.880463	31770	0	0.396567	9910999	0.000000
318178124	77563	389	4526.793729	31757	0	0.104131	31910	0	0.032785	9906107	0.000000
318194710	76932	360	4448.772151	31791	1	0.446163	31766	0	0.003047	9901181	0.000000
318166021	78172	424	4508.636810	32170	0	0.043863	31863	14	0.003412	9896250	0.000000
318207279	76321	372	4517.661719	31943	0	0.003953	31766	0	0.573440	9891253	0.000000
318178203	77517	404	4484.113431	31995	0	0.000739	31914	0	0.093256	9886351	0.000000
318217329	72882	371	4421.778407	31922	14	0.003434	31954	1	0.015660	9881360	0.000000
318206368	74293	379	4390.902238	31812	0	0.401309	31934	0	0.002799	9876416	0.000000
318211390	76272	406	4423.826269	31938	1	0.095963	32000	0	0.000596	9871548	0.000000
318177778	80537	409	4514.510379	31924	0	0.275646	31973	2	0.999985	9866803	0.000000
318161796	76744	413	4545.673416	31958	3	0.469332	31905	5	0.257425	9861935	0.000000
318200706	78798	457	4437.270572	31836	1	0.296469	31829	0	0.342878	9857019	0.000000
318181208	78554	461	4611.281241	31910	2	0.027629	32014	0	0.030220	9852018	0.000000
318208915	73870	372	4407.497025	31937	0	0.185942	31755	5	0.990316	9847124	0.000000
318211400	76170	399	4357.093747	31793	6	0.521131	31832	2	0.150169	9842235	0.000000
318173928	79241	423	4543.439604	31653	0	0.279065	31795	0	0.442794	9837412	0.000000
318187665	77557	410	4498.415135	32086	3	0.689228	31842	0	0.037493	9832505	0.000000
318202894	75526	421	4434.095143	32094	0	0.236707	32033	0	0.812408	9827628	0.000000
318179886	79826	435	4472.312357	31794	0	0.019717	32010	0	0.066779	9822635	0.000000
318206474	76708	370	4556.406865	31919	0	0.449964	31686	0	0.811455	9817678	0.000000
318203464	76731	386	4445.860400	32024	4	0.080729	31739	4	0.425384	9812801	0.000000
318177534	78214	428	4487.474075	31811	0	0.191290	31832	11	0.868152	9807927	0.000000
318186968	75671	388	4469.322712	31887	2	0.157595	32015	0	0.139111	9803018	-1.#IND00
318161878	79025	402	4451.989504	31948	2	0.089533	31881	0	0.012021	9798083	-1.#IND00
318166299	79958	418	4550.335213	31813	0	0.209193	31816	0	0.001350	9793192	-1.#IND00
318174430	80622	395	4512.195835	31667	0	0.077061	31801	10	0.999983	9788278	-1.#IND00
318204589	77538	414	4494.652593	31968	0	0.007485	31851	0	0.364753	9783479	-0.006159
318226095	75751	370	4438.608811	31895	18	0.016701	31952	10	0.202485	9778644	-0.010480
318200161	78386	382	4468.572250	31826	0	0.357069	31898	0	0.447408	9773755	-0.009128
318212811	78740	400	4480.351721	31893	0	0.030507	31733	0	0.112528	9768905	-0.007140
318205314	77377	367	4410.254801	31881	0	0.003141	31923	0	0.009566	9763953	-0.003194
318183755	77876	389	4493.255530	31964	12	0.950040	31954	0	0.001244	9759001	-0.004879
318167455	79723	446	4557.180504	32006	0	0.143402	31661	0	0.641092	9754110	-0.006685
318175492	75983	396	4500.865166	31656	0	0.012090	31897	0	0.052774	9749248	-0.004065
318232343	74617	364	4330.515650	31784	4	0.006575	31976	0	0.830790	9744212	-0.002897
318221357	74567	348	4433.821561	32023	3	0.558231	32196	0	0.071636	9739382	-0.006367
318207117	74971	350	4444.920725	32024	0	0.368458	31635	1	0.952361	9734601	-0.004155
318218046	77263	393	4468.372834	31997	1	0.075261	31861	3	0.350127	9729815	-0.004640
318205723	76707	424	4509.259024	31794	1	0.569425	31979	1	0.064684	9724981	-0.006144
318202271	73606	381	4431.898541	31851	0	0.465408	31683	0	0.678344	9720170	-0.005640
318217017	74674	387	4428.740658	31803	7	0.149229	31784	1	0.736208	9715233	-0.005717
318170119	81336	421	4613.777191	31778	0	0.175465	31764	0	0.099905	9710295	-0.004285
318187030	77763	413	4507.485863	31851	3	0.025672	31896	0	0.008534	9705498	-0.004799
318219175	74603	373	4441.965111	31784	0	0.525676	31680	2	0.001954	9700623	-0.005026
318204912	76839	426	4461.025956	31725	1	0.259831	31861	0	0.608437	9695747	-0.003363
318179178	78372	399	4514.486739	31912	0	0.083220	31796	0	0.050105	9690923	-0.007975
318170962	78406	386	4571.055384	31932	1	0.393711	32110	0	0.576110	9686045	-0.007062
318196717	76456	388	4420.531882	31814	0	0.042427	31989	0	0.050834	9681217	-0.006141
318202521	76800	387	4503.819990	31758	3	0.608788	31691	0	0.004523	9676241	-0.006645
318224165	73611	347	4447.470881	31711	1	0.070429	31780	55	0.117650	9671341	-0.005974
318189968	78647	385	4418.712137	31604	0	0.374247	31914	0	0.336663	9666490	-0.005630
318140889	80323	422	4568.309063	31771	3	0.064289	31784	2	0.076156	9661530	-0.004783
318189150	75500	406	4495.851618	31890	0	0.265517	31846	0	0.349515	9656618	-0.004636
318220151	73555	364	4342.796266	31834	0	0.023962	31871	5	0.067942	9651811	-0.004325
318169750	79012	437	4525.787979	31774	0	0.002326	31732	2	0.454906	9647029	-0.004397
318186180	73393	416	4419.241105	31680	3	0.001727	31765	2	0.491310	9642273	-0.004298
318202849	76326	385	4391.875013	31656	0	0.395562	31926	0	0.073024	9637707	-0.004378
318186756	79249	402	4545.315672	31786	0	0.032703	31775	1	0.007167	9632908	-0.003474
318214683	75559	391	4536.409514	31754	0	0.003989	31680	2	0.999383	9628128	-0.004831
318232464	73053	385	4390.633581	31793	8	0.002331	31720	0	0.171346	9623330	-0.006094
318219525	74414	413	4424.460608	31931	0	0.393138	31818	42	0.683447	9618521	-0.006476
318198098	78173	389	4429.881708	31720	1	0.035491	31660	0	0.400383	9613803	-0.006648
318210728	77637	403	4534.569395	31775	3	0.065408	31955	4	0.053335	9608976	-0.006562
318203139	74980	391	4418.735745	31863	5	0.433966	32023	8	0.992760	9604189	-0.006194
318187862	76305	414	4398.764394	32056	0	0.097155	31801	4	0.765736	9599340	-0.005922
318204770	77072	411	4436.510854	31846	5	0.039269	31745	2	0.237262	9594485	-0.006431
318185836	78297	404	4486.799566	31911	0	0.194549	32102	5	0.630814	9589669	-0.006441
318207994	76534	412	4507.486390	31734	3	0.488663	31919	2	0.195379	9584912	-0.006546
318177084	75595	407	4468.530382	31736	0	0.069899	31794	0	0.381906	9580168	-0.006128
318202615	76529	369	4376.168296	31902	14	0.511142	31784	1	0.076353	9575416	-0.006298
318170780	81033	464	4512.958126	31893	0	0.108693	31694	1	0.415996	9570643	-0.006731
318175294	78825	399	4519.240709	31885	0	0.009252	32053	0	0.282503	9565826	-0.006500
318190050	74030	372	4444.938031	31929	3	0.001479	31873	5	0.977537	9561009	-0.006384
318230496	73784	366	4326.957166	31757	3	0.970864	31933	2	0.193157	9556303	-0.006407
318207357	79014	380	4456.830341	32063	0	0.083790	31847	0	0.539278	9551404	-0.006274
318188653	78482	377	4542.260354	31911	0	0.675823	31811	0	0.055079	9546523	-0.006153
318195333	75880	381	4425.660566	31971	11	0.304201	32274	1	0.005554	9541768	-0.006087
318205732	76084	405	4470.353294	32073	0	0.264805	31574	13	0.997892	9536968	-0.005856
318221823	75945	376	4465.742268	31960	0	0.022014	31922	0	0.142613	9532177	-0.005775
318208668	76639	396	4453.621497	31775	4	0.864459	31785	3	0.016820	9527298	-0.006092
318198684	75236	429	4448.587431	31910	2	0.228901	31851	1	0.776828	9522508	-0.006078
318214380	74506	411	4424.600803	31763	0	0.041835	32000	0	0.080434	9517753	-0.005948
npatches	nstrain	runtime	dt	init_x	init_y	init_y_blood	init_z	init_S	beta0	beta1	beta2	beta3	mean_beta	B	d	delta	delta_blood	b[0]	mut	m	CTL	c	g	epsilon	k	het	lambda	rho	omega	x_max	patch.dyna	DELTA	A	VA
10000	1	100.000000	0.001000	21900	9499	5000000	0.001000	10000000	13.919512	20.573862	7.585736	11.709999	14	800000000	0.010000	1.000000	432.000000	80000	0.000050	0.004800	1	0.001000	1.000000	2.500000	18.000000	0.500000	0.000000	0.000000	0.000000	31872	0	10.000000	7.000000	1.000000
sus	inf	inf_blood	z	x[0]	y[0][0]	z[0]	x[1]	y[1][0]	z[1]	S[0]	synchrony
219000000	94990000	5000000	10.000000	21900	9499	0.001000	21900	9499	0.001000	10000000	0.000000
302189795	35182	190	6928.009485	30184	0	0.531214	29568	23	1.000000	9994956	0.000000
317298488	9996	50	1680.251960	31580	0	0.046881	31524	18	1.000000	9989952	0.000000
318484135	29151	142	1379.967968	31840	0	0.004441	31819	0	0.673371	9984854	0.000000
318230912	114597	645	3868.975627	31815	0	0.765321	31937	10	0.253237	9979966	0.000000
318132411	67706	332	5206.491650	31747	1	0.066767	31687	0	0.895679	9974922	0.000000
318408938	33633	175	3141.876508	31971	0	0.006002	31892	0	0.170468	9969874	0.000000
318467551	46505	240	2834.077544	31889	6	0.004928	31809	38	0.999864	9964881	0.000000
318305835	71347	349	3811.857256	32017	0	0.358581	31649	29	1.000000	9959957	0.000000
318264453	62882	316	4149.985510	31887	23	0.858313	31645	2	0.987587	9954866	0.000000
318370767	47319	238	3597.507490	31837	6	0.912635	31817	0	0.082415	9949918	0.000000
318407406	50252	267	3364.339313	31907	6	0.669477	31375	33	1.000000	9944968	0.000000
318376500	59378	299	3594.189902	31890	0	0.160017	31664	21	1.000000	9939994	0.000000
318343445	58034	316	3888.264663	31769	0	0.015586	31896	0	0.152409	9935040	0.000000
318353779	54021	250	3684.711054	31719	0	0.469467	31597	25	1.000000	9929981	0.000000
318346479	54640	305	3632.811022	31945	0	0.042832	31846	4	0.394779	9925059	0.000000
318381957	52817	256	3563.213804	31720	0	0.003884	31661	11	0.999998	9920135	0.000000
318382913	56661	311	3571.540542	31915	1	0.000699	31667	8	0.437609	9915202	0.000000
318347118	57765	322	3870.359470	31988	9	0.001122	31760	0	0.337826	9910265	0.000000
318341820	52301	301	3703.193894	31997	0	0.407983	31745	0	0.027983	9905318	0.000000
318397796	50983	241	3532.757377	31875	0	0.034880	32101	0	0.002655	9900316	0.000000
318375806	55056	291	3557.230522	31827	1	0.003251	31659	0	0.000584	9895461	0.000000
318347943	56329	302	3725.129936	32122	1	0.535689	31805	0	0.000415	9890470	0.000000
318364681	54879	286	3751.645971	31993	0	0.044385	31966	0	0.000401	9885614	0.000000
318367218	53889	311	3644.726905	31725	0	0.003995	31136	78	1.000000	9880658	0.000000
318339171	55534	293	3687.291614	31793	0	0.000694	31912	6	1.000000	9875666	0.000000
318376957	54856	317	3704.982802	32104	10	0.999998	31919	0	0.133420	9870743	0.000000
318370849	48462	253	3505.041383	32010	0	0.128012	31811	0	0.011625	9865740	0.000000
318385029	55027	284	3426.345772	32120	0	0.010832	31790	0	0.001317	9860736	0.000000
318352752	60410	331	3903.325258	31771	7	0.999809	31352	94	1.000000	9855734	0.000000
318378337	52232	276	3754.623112	31844	0	0.167896	31671	0	0.451655	9850930	0.000000
318388977	53232	280	3495.220194	31796	8	0.992793	31627	47	0.999962	9846053	0.000000
318382998	56059	302	3733.794260	32079	0	0.282766	31638	8	1.000000	9841005	0.000000
318399760	55107	303	3665.345018	32149	2	0.023946	31764	0	0.137260	9836059	0.000000
318385442	52554	258	3570.839437	31968	0	0.405330	31871	1	0.031161	9831115	0.000000
318378291	56631	281	3642.768998	31925	35	0.651181	31744	15	1.000000	9826064	0.000000
318321927	58514	274	3777.620933	31814	1	0.252394	31641	22	1.000000	9821146	0.000000
318352866	56453	322	3739.576009	32044	13	0.082499	31600	13	1.000000	9816276	0.000000
318393422	50676	245	3604.694199	31927	0	0.176488	31758	10	1.000000	9811359	0.000000
318392974	51143	286	3481.653908	31992	1	0.025049	32131	1	0.906296	9806404	0.000000
318342607	59398	302	3685.336377	31711	0	0.646552	31583	2	0.986909	9801535	-1.#IND00
318335631	58388	329	3965.223943	31639	7	0.982538	31903	0	0.090181	9796590	-1.#IND00
318389447	49658	276	3511.994358	31928	0	0.162567	31728	13	0.999998	9791709	-1.#IND00
318381779	56889	312	3519.061114	31746	29	0.249096	32027	0	0.394663	9786857	-1.#IND00
318345412	57286	314	3772.713377	31915	0	0.215215	31948	0	0.032629	9782053	-1.#IND00
318350601	52970	258	3743.950046	31735	5	0.911744	31694	0	0.003035	9777082	-1.#IND00
318384257	51158	254	3578.002804	31836	0	0.155156	31417	46	1.000000	9772181	0.003657
318392662	51614	243	3528.287433	31903	1	0.521480	31728	3	1.000000	9767421	0.001860
318358562	59467	295	3643.034776	31854	11	0.669585	31843	0	0.088163	9762543	-0.000314
318351925	56252	264	3797.278174	31981	2	0.322813	31692	11	0.999997	9757688	0.000022
318369454	55688	316	3627.515348	31873	0	0.528920	31845	0	0.490492	9752927	0.004164
318359975	55634	305	3793.272486	31864	1	0.155540	31416	78	1.000000	9748003	0.002812
318374479	54976	302	3606.720500	31650	0	0.102544	31701	35	1.000000	9743084	0.001631
318373320	54584	283	3642.701635	31819	1	0.731532	31817	12	0.430177	9738237	0.003061
318372960	54628	304	3684.072983	31804	0	0.060333	31640	9	1.000000	9733363	0.004240
318396442	52564	259	3608.480340	31885	4	0.996887	32011	0	0.144307	9728395	0.005910
318373158	55043	253	3644.500386	31751	0	0.096672	31223	37	1.000000	9723326	0.005027
318345707	55306	307	3754.331881	31817	9	0.984413	31369	48	1.000000	9718553	0.002639
318376028	54524	307	3610.852995	31720	1	0.225291	31710	0	0.746006	9713775	0.004920
318370415	53781	275	3589.029873	31649	17	0.195245	31673	24	0.999850	9709018	0.005311
318364554	57977	292	3691.767614	31765	0	0.269994	31687	0	0.314139	9704320	0.003503
318353298	55685	307	3743.096341	31730	1	0.024457	31765	1	0.056017	9699523	0.002522
318388938	51890	277	3586.895539	32108	0	0.505628	31353	27	1.000000	9694747	0.001696
318393149	53779	278	3546.798019	31988	0	0.041700	31865	5	1.000000	9689818	0.002337
318367772	57669	348	3686.986056	32035	0	0.003776	32031	0	0.229420	9684972	0.001198
318329233	57439	296	3831.648645	31882	1	0.999949	31619	27	1.000000	9680138	0.002360
318389723	50528	246	3601.675578	31709	0	0.129399	31680	34	1.000000	9675265	0.002654
318381591	52399	261	3472.117279	31912	0	0.011876	31589	2	0.787565	9670385	0.005104
318341339	59447	314	3724.229564	31997	0	0.001338	31738	0	0.073498	9665401	0.004709
318329030	58684	293	3940.385919	31832	7	0.999999	31829	4	0.010620	9660514	0.004945
318356041	51754	296	3644.734323	31882	1	0.757385	31442	40	1.000000	9655675	0.004528
318378556	50177	255	3564.195970	32095	0	0.062436	31715	0	0.443050	9650848	0.005130
318384858	54163	287	3553.494587	31977	0	0.005471	31635	24	0.999980	9645836	0.003229
318340379	58990	310	3768.942269	32076	0	0.000854	31711	0	0.282760	9641000	0.004173
318361656	54926	296	3751.965718	31952	0	0.000437	31862	21	0.986301	9636269	0.004083
318384539	52462	251	3536.844727	31879	10	0.999976	31614	31	1.000000	9631441	0.004455
318386680	55545	301	3631.776704	31854	1	0.223624	31510	14	1.000000	9626695	0.004738
318365313	56864	322	3683.515769	31904	7	0.954141	31729	18	0.902413	9621801	0.004533
318359708	56196	296	3745.546440	31960	0	0.195265	31492	73	1.000000	9616901	0.004008
318379776	51664	249	3627.228314	31694	0	0.016329	31603	3	1.000000	9612137	0.003722
318380614	54376	290	3582.135676	31782	1	0.002048	31610	1	0.815338	9607378	0.004064
318369243	55659	284	3588.964846	31836	1	0.994897	31709	0	0.068115	9602655	0.003739
318347854	56705	306	3767.271816	31735	1	0.086330	31773	0	0.005935	9597801	0.002174
318361838	53214	258	3683.485430	31966	0	0.007575	31448	69	1.000000	9593006	0.001769
318358987	52910	306	3600.767410	32047	5	0.723795	31591	0	0.648650	9588125	0.001557
318371234	56354	308	3649.603535	31745	0	0.093289	31591	60	0.988028	9583494	0.001653
318367397	53781	284	3544.224749	31607	15	0.999915	31777	0	0.813148	9578722	0.001762
318364293	57545	284	3690.928324	31849	0	0.185115	31894	0	0.066839	9573932	0.001978
318355471	54081	278	3712.947026	31957	0	0.016059	31883	11	1.000000	9569281	0.002137
318370097	54035	284	3690.994444	31871	0	0.001680	31631	10	1.000000	9564453	0.002261
318358574	52473	280	3562.688845	31950	0	0.726634	31867	0	0.215759	9559718	0.002260
318368809	55384	274	3598.650603	31803	0	0.061068	31752	35	0.999999	9554830	0.002275
318344291	57712	316	3751.098296	31882	15	0.037907	31626	12	0.996158	9550155	0.001836
318372561	55962	302	3768.457973	31934	1	0.303171	31840	2	0.977550	9545420	0.002518
318376387	52899	272	3642.226288	32023	0	0.026224	31577	17	0.978118	9540425	0.002225
318372999	54796	286	3628.016253	31731	8	0.998928	31515	1	0.915867	9535795	0.002379
318371086	55780	257	3733.151097	31877	0	0.127367	31644	7	0.913639	9531076	0.002321
318358206	55650	274	3699.595847	31883	1	0.936930	31981	0	0.183428	9526189	0.002385
318350815	56084	280	3703.639197	32005	0	0.078542	31834	0	0.015362	9521573	0.002699
318361095	55056	261	3669.859154	31978	0	0.006788	31805	0	0.001623	9516774	0.002657
npatches	nstrain	runtime	dt	init_x	init_y	init_y_blood	init_z	init_S	beta0	beta1	beta2	beta3	mean_beta	B	d	delta	delta_blood	b[0]	mut	m	CTL	c	g	epsilon	k	het	lambda	rho	omega	x_max	patch.dyna	DELTA	A	VA
10000	1	100.000000	0.001000	21900	9499	5000000	0.001000	10000000	14.758025	11.701000	8.265391	19.495231	14	800000000	0.010000	1.000000	432.000000	80000	0.000050	0.004800	1	0.001000	1.000000	2.500000	19.000000	0.500000	0.000000	0.000000	0.000000	31872	0	10.000000	7.000000	1.000000
sus	inf	inf_blood	z	x[0]	y[0][0]	z[0]	x[1]	y[1][0]	z[1]	S[0]	synchrony
219000000	94990000	5000000	10.000000	21900	9499	0.001000	21900	9499	0.001000	10000000	0.000000
303123913	15263	87	6055.736013	30335	0	0.746998	30625	0	0.353288	9994938	0.000000
317426183	3241	18	962.306270	31636	0	0.061432	31767	0	0.029247	9989994	0.000000
318575388	13002	47	559.405414	31963	0	0.005389	31842	0	0.002758	9985035	0.000000
318361895	95564	482	2379.858621	31907	0	0.000906	31932	0	0.000593	9980083	0.000000
317985293	85349	423	5669.619405	31735	0	0.000441	31867	2	0.999635	9975078	0.000000
318465313	19528	101	2759.158656	31834	0	0.000403	32021	0	0.105308	9969940	0.000000
318568492	25856	145	1745.499690	31964	0	0.000400	32056	0	0.008976	9964993	0.000000
318399985	65528	345	2861.128081	31741	0	0.992485	32092	28	0.577341	9959890	0.000000
318267577	67840	365	4229.601356	31760	10	0.528776	31696	1	0.292925	9954911	0.000000
318422489	36975	175	3307.828298	32102	0	0.155203	31773	0	0.026545	9950008	0.000000
318494689	34076	161	2499.072977	31713	0	0.013054	31771	30	0.847618	9945060	0.000000
318455247	50509	281	2872.228803	31604	20	0.990863	31854	2	0.236913	9940227	0.000000
318353850	61265	323	3787.111182	31845	0	0.535820	32137	0	0.235500	9935201	0.000000
318412547	39581	231	3354.963982	31982	1	0.141818	32117	0	0.030823	9930248	0.000000
318506354	34663	176	2643.023438	31990	0	0.450638	31801	0	0.002921	9925288	0.000000
318455601	51923	263	2897.849992	32033	0	0.048897	31950	0	0.000606	9920266	0.000000
318363505	58005	307	3656.327119	31889	0	0.004364	31685	6	0.942036	9915298	0.000000
318409310	42412	206	3398.112431	31907	0	0.568526	31690	2	0.136425	9910309	0.000000
318470729	37512	200	2851.345301	31824	0	0.046842	32121	0	0.472985	9905412	0.000000
318448744	47159	269	2925.750784	32079	0	0.004196	31931	0	0.039032	9900364	0.000000
318419657	52981	276	3354.965185	31963	0	0.689385	31896	23	0.579784	9895573	0.000000
318412147	46244	218	3344.818373	31870	0	0.056722	31733	7	0.457708	9890591	0.000000
318475072	39185	225	2922.490821	31949	0	0.005004	31724	1	0.369666	9885794	0.000000
318421326	49951	271	2996.740928	31784	11	0.999936	31724	0	0.164517	9880791	0.000000
318389936	52538	277	3409.674453	31682	0	0.224535	31922	2	0.024002	9875822	0.000000
318439324	43300	245	3244.537369	31919	0	0.018722	31977	0	0.377776	9870983	0.000000
318475513	42215	234	2939.903245	31880	0	0.001898	31955	0	0.031249	9866134	0.000000
318459945	47885	258	3110.320699	31872	0	0.000522	31645	0	0.367567	9861089	0.000000
318406165	50372	265	3327.688133	31856	0	0.000410	31689	0	0.030414	9855971	0.000000
318401229	46358	252	3368.027063	31652	25	1.000000	31709	1	0.003243	9851090	0.000000
318445373	41452	232	3124.494230	32003	0	0.104843	31955	0	0.000875	9846177	0.000000
318434891	45748	268	3113.756790	31911	1	0.945378	31890	5	0.998987	9841220	0.000000
318418311	47992	251	3254.805920	31775	17	0.864319	31966	0	0.097840	9836205	0.000000
318434672	44674	239	3148.734300	31865	0	0.301795	31880	0	0.008504	9831313	0.000000
318412786	45639	238	3199.752804	31902	0	0.025038	31843	0	0.001062	9826434	0.000000
318429231	45450	245	3152.388486	31981	1	0.002414	31976	44	0.071986	9821408	0.000000
318440699	46475	244	3159.922745	31738	0	0.307597	32044	1	0.190461	9816547	0.000000
318446273	45925	237	3195.903040	31943	0	0.279527	31923	0	0.169428	9811555	0.000000
318431646	46105	245	3159.414980	31861	4	0.089890	31860	0	0.014217	9806581	0.000000
[truncated: 163 more rows]
