# Supplementary material for: Large Variations in HIV-1 Viral Load Explained by Shifting-Mosaic Metapopulation Dynamics
Source: PLoS Biol. 2016 Oct 5;14(10):e1002567. doi: 10.1371/journal.pbio.1002567 (PMC5051940; doi:10.1371/journal.pbio.1002567)
Supplement: S1 Data — Each file gives the output from the simulations indicated by the filename: low migration (ms1, db432); high migration (ms1, db1); very high migration (ms10, db1); number of patches (np); reservoir (storage); no reservoir (nostorage); CTL immigration model (CTLimmig); CTL proliferation model (CTLprolif); β¯ (beta1, beta2, …). Within each file, there are 21 simulations for (k = 0,1,..,20), and data is output each day. For measures of synchrony, the final entry should be used. See Methods and S1 Simulation Code for further details. (ZIP) [file pbio.1002567.s002.zip › S1_Data/ms1_np10000_nostorage_noPD_CTLprolif_db432_beta15.tsv]

npatches	nstrain	runtime	dt	init_x	init_y	init_y_blood	init_z	init_S	beta0	beta1	beta2	beta3	mean_beta	B	d	delta	delta_blood	b[0]	mut	m	CTL	c	g	epsilon	k	het	lambda	rho	omega	x_max	patch.dyna	DELTA	A	VA
10000	1	100.000000	0.001000	21900	9499	5000000	0.001000	10000000	12.137025	20.698835	12.138623	20.397316	15	800000000	0.010000	1.000000	432.000000	80000	0.000050	0.004800	1	0.001000	1.000000	2.500000	0.000000	0.500000	0.000000	0.000000	0.000000	31872	0	10.000000	7.000000	1.000000
sus	inf	inf_blood	z	x[0]	y[0][0]	z[0]	x[1]	y[1][0]	z[1]	S[0]	synchrony
219000000	94990000	5000000	10.000000	21900	9499	0.001000	21900	9499	0.001000	10000000	0.000000
74064324	191501277	999254	10000.000000	8349	18378	1.000000	5019	20633	1.000000	9994899	0.000000
75659325	187762475	977787	10000.000000	8492	18063	1.000000	5073	20572	1.000000	9989870	0.000000
75698460	187662125	977360	10000.000000	8670	17968	1.000000	5093	20439	1.000000	9984966	0.000000
75697246	187696240	976503	10000.000000	8642	17955	1.000000	5083	20617	1.000000	9980069	0.000000
75688794	187697805	977334	10000.000000	8471	18024	1.000000	4940	20814	1.000000	9975087	0.000000
75691535	187698944	977178	10000.000000	8554	18043	1.000000	4937	20576	1.000000	9970144	0.000000
75703506	187669040	977247	10000.000000	8594	17968	1.000000	5039	20693	1.000000	9965226	0.000000
75693902	187705791	977175	10000.000000	8503	18113	1.000000	5032	20510	1.000000	9960255	0.000000
75694317	187706374	978113	10000.000000	8440	18230	1.000000	5028	20677	1.000000	9955337	0.000000
75697893	187688461	977015	10000.000000	8427	18237	1.000000	5102	20421	1.000000	9950390	0.000000
75701624	187676360	978637	10000.000000	8563	18044	1.000000	5035	20657	1.000000	9945499	0.000000
75686325	187702022	977577	10000.000000	8573	18134	1.000000	5128	20444	1.000000	9940639	0.000000
75688427	187731417	977378	10000.000000	8555	17949	1.000000	4955	20941	1.000000	9935647	0.000000
75707353	187669712	976705	10000.000000	8656	17770	1.000000	5071	20578	1.000000	9930586	0.000000
75691343	187689638	977317	10000.000000	8555	18037	1.000000	5126	20363	1.000000	9925697	0.000000
75697356	187691833	977715	10000.000000	8514	18159	1.000000	4946	20906	1.000000	9920725	0.000000
75710402	187692233	978359	10000.000000	8426	18092	1.000000	5057	20651	1.000000	9915757	0.000000
75688998	187714428	976999	10000.000000	8516	17974	1.000000	5084	20541	1.000000	9910645	0.000000
75691500	187692348	977794	10000.000000	8524	17935	1.000000	5052	20639	1.000000	9905621	0.000000
75695290	187684569	976065	10000.000000	8526	17984	1.000000	5080	20447	1.000000	9900611	0.000000
75703311	187692071	977623	10000.000000	8531	17823	1.000000	5098	20552	1.000000	9895599	0.000000
75697431	187669426	978908	10000.000000	8466	18068	1.000000	4949	20664	1.000000	9890766	0.000000
75708163	187676107	978305	10000.000000	8519	18007	1.000000	5047	20532	1.000000	9885989	0.000000
75689410	187701506	976556	10000.000000	8655	18151	1.000000	4899	20866	1.000000	9881000	0.000000
75701165	187688386	979099	10000.000000	8356	18157	1.000000	5034	20408	1.000000	9876043	0.000000
75682001	187704953	976974	10000.000000	8365	18028	1.000000	5008	20715	1.000000	9871124	0.000000
75692347	187689046	978514	10000.000000	8711	17929	1.000000	5151	20472	1.000000	9866255	0.000000
75692922	187696256	975060	10000.000000	8410	18117	1.000000	4963	20547	1.000000	9861366	0.000000
75703664	187681011	978357	10000.000000	8559	18071	1.000000	5022	20370	1.000000	9856424	0.000000
75688789	187700522	977645	10000.000000	8590	18075	1.000000	5125	20454	1.000000	9851390	0.000000
75701698	187686960	979336	10000.000000	8369	18000	1.000000	4934	20745	1.000000	9846512	0.000000
75696405	187699984	977792	10000.000000	8472	18185	1.000000	5051	20538	1.000000	9841579	0.000000
75699316	187693104	975949	10000.000000	8449	18045	1.000000	5038	20582	1.000000	9836589	0.000000
75710938	187666988	979176	10000.000000	8454	18080	1.000000	5063	20469	1.000000	9831692	0.000000
75695409	187708512	978016	10000.000000	8514	18197	1.000000	4948	20758	1.000000	9826855	0.000000
75695371	187688364	978354	10000.000000	8439	18118	1.000000	5152	20459	1.000000	9821926	0.000000
75699247	187697542	977377	10000.000000	8531	18155	1.000000	4986	20707	1.000000	9816903	0.000000
75699667	187689513	975274	10000.000000	8514	18186	1.000000	4983	20590	1.000000	9811951	0.000000
75693973	187703296	977857	10000.000000	8545	18065	1.000000	4932	20700	1.000000	9807023	0.000000
75698065	187694946	978285	10000.000000	8565	18013	1.000000	5080	20506	1.000000	9802002	-1.#IND00
75688144	187720166	976108	10000.000000	8617	17984	1.000000	5034	20503	1.000000	9797080	0.022400
75712935	187667433	977349	10000.000000	8527	18235	1.000000	5089	20487	1.000000	9792123	0.004010
75698828	187696102	977602	10000.000000	8541	18178	1.000000	4989	20765	1.000000	9787330	0.007527
75690447	187714602	979341	10000.000000	8384	18106	1.000000	5144	20384	1.000000	9782422	0.004551
75683790	187707207	977613	10000.000000	8431	18212	1.000000	5005	20680	1.000000	9777480	0.004524
75696177	187701611	978510	10000.000000	8575	17848	1.000000	4975	20396	1.000000	9772542	0.000609
75707787	187681909	979313	10000.000000	8467	18069	1.000000	4976	20648	1.000000	9767724	0.000091
75690453	187690717	976864	10000.000000	8532	18097	1.000000	5043	20532	1.000000	9762914	-0.000213
75680837	187686423	977520	10000.000000	8613	17919	1.000000	5045	20292	1.000000	9757950	-0.000172
75695955	187687683	978103	10000.000000	8380	18307	1.000000	5092	20398	1.000000	9753097	-0.000510
75698861	187694007	977470	10000.000000	8568	18019	1.000000	5193	20397	1.000000	9748289	0.001937
75704821	187685273	978591	10000.000000	8500	18024	1.000000	5054	20654	1.000000	9743536	-0.001821
75695894	187695681	976762	10000.000000	8596	18153	1.000000	4965	20474	1.000000	9738593	-0.001096
75704864	187663903	977692	10000.000000	8379	18204	1.000000	5043	20585	1.000000	9733792	-0.002920
75707021	187669402	976758	10000.000000	8552	18083	1.000000	4971	20782	1.000000	9728937	-0.003540
75694623	187687728	976566	10000.000000	8568	18137	1.000000	5022	20681	1.000000	9723999	-0.004045
75694585	187695572	978839	10000.000000	8616	17846	1.000000	5034	20592	1.000000	9719012	-0.003795
75692785	187702650	978159	10000.000000	8548	17787	1.000000	4987	20505	1.000000	9714208	-0.003007
75703554	187699505	976721	10000.000000	8538	18110	1.000000	5068	20624	1.000000	9709412	-0.002736
75703763	187673344	976910	10000.000000	8509	17937	1.000000	5089	20560	1.000000	9704595	-0.003269
75699227	187699946	978223	10000.000000	8579	17955	1.000000	5052	20591	1.000000	9699800	-0.002094
75705017	187682199	976009	10000.000000	8354	18176	1.000000	5000	20662	1.000000	9695087	-0.002446
75698810	187686733	975222	10000.000000	8360	18427	1.000000	5054	20689	1.000000	9690166	-0.002639
75708156	187676341	977763	10000.000000	8297	18272	1.000000	5041	20596	1.000000	9685339	-0.002331
75706965	187688700	977403	10000.000000	8483	18225	1.000000	5019	20769	1.000000	9680415	-0.002108
75700005	187679635	979688	10000.000000	8491	18226	1.000000	5109	20398	1.000000	9675626	-0.001889
75695002	187697301	977706	10000.000000	8546	17991	1.000000	5107	20481	1.000000	9670788	-0.001556
75711256	187670336	975892	10000.000000	8444	18192	1.000000	5040	20468	1.000000	9665927	-0.002234
75695647	187704812	976313	10000.000000	8408	18052	1.000000	4884	20862	1.000000	9661067	-0.001969
75694719	187682722	978708	10000.000000	8578	18012	1.000000	5038	20823	1.000000	9656355	-0.001457
75689099	187703315	975774	10000.000000	8601	18065	1.000000	4961	20851	1.000000	9651502	-0.001659
75692268	187706114	978776	10000.000000	8530	18041	1.000000	5021	20687	1.000000	9646796	-0.002140
75684243	187696417	976155	10000.000000	8518	18108	1.000000	4946	20834	1.000000	9642028	-0.002257
75681411	187702612	978434	10000.000000	8521	18069	1.000000	5035	20543	1.000000	9637154	-0.002226
75701959	187697481	978195	10000.000000	8405	18197	1.000000	4946	20599	1.000000	9632471	-0.002946
75684788	187712092	977785	10000.000000	8534	18060	1.000000	4994	20473	1.000000	9627831	-0.002134
75694717	187694452	976448	10000.000000	8464	17997	1.000000	4998	20589	1.000000	9623049	-0.001974
75681358	187700724	978099	10000.000000	8550	18086	1.000000	5094	20532	1.000000	9618267	-0.001768
75694918	187704142	976941	10000.000000	8524	18292	1.000000	5092	20512	1.000000	9613496	-0.001640
75698337	187695923	978649	10000.000000	8562	18043	1.000000	5062	20507	1.000000	9608739	-0.001523
75699881	187680675	975390	10000.000000	8345	18045	1.000000	4977	20870	1.000000	9603992	-0.001450
75701515	187669110	977357	10000.000000	8568	18165	1.000000	5001	20819	1.000000	9599108	-0.001422
75682618	187716227	977265	10000.000000	8532	18077	1.000000	5114	20626	1.000000	9594303	-0.001390
75693606	187676007	978438	10000.000000	8372	18225	1.000000	5160	20278	1.000000	9589400	-0.000837
75705332	187674753	977662	10000.000000	8491	18058	1.000000	5042	20616	1.000000	9584667	-0.000552
75701005	187696112	978194	10000.000000	8450	18006	1.000000	4985	20645	1.000000	9579863	-0.000373
75696190	187711875	978108	10000.000000	8673	17941	1.000000	5022	20553	1.000000	9575104	-0.000406
75682773	187692616	977537	10000.000000	8342	18251	1.000000	5080	20575	1.000000	9570238	-0.000350
75692263	187690917	978421	10000.000000	8525	17943	1.000000	5007	20745	1.000000	9565465	-0.000888
75697827	187703601	975970	10000.000000	8585	18038	1.000000	5088	20331	1.000000	9560784	-0.001610
75674261	187732597	975618	10000.000000	8527	18201	1.000000	5024	20559	1.000000	9555895	-0.001605
75689921	187694803	978931	10000.000000	8483	18140	1.000000	5009	20627	1.000000	9551021	-0.002061
75698989	187703206	976735	10000.000000	8546	18216	1.000000	5014	20758	1.000000	9546286	-0.003478
75701954	187673801	978042	10000.000000	8667	17899	1.000000	5065	20502	1.000000	9541555	-0.002959
75691816	187688507	978234	10000.000000	8612	17979	1.000000	4972	20505	1.000000	9536825	-0.002630
75701425	187695838	977202	10000.000000	8529	18039	1.000000	5107	20448	1.000000	9532107	-0.002061
75696867	187691847	976941	10000.000000	8548	17992	1.000000	5020	20466	1.000000	9527274	-0.001878
75684899	187704706	977515	10000.000000	8487	18079	1.000000	5051	20609	1.000000	9522508	-0.001968
75696766	187695651	976371	10000.000000	8429	18408	1.000000	5140	20397	1.000000	9517707	-0.001882
npatches	nstrain	runtime	dt	init_x	init_y	init_y_blood	init_z	init_S	beta0	beta1	beta2	beta3	mean_beta	B	d	delta	delta_blood	b[0]	mut	m	CTL	c	g	epsilon	k	het	lambda	rho	omega	x_max	patch.dyna	DELTA	A	VA
10000	1	100.000000	0.001000	21900	9499	5000000	0.001000	10000000	10.623433	9.919507	17.149037	20.449408	15	800000000	0.010000	1.000000	432.000000	80000	0.000050	0.004800	1	0.001000	1.000000	2.500000	1.000000	0.500000	0.000000	0.000000	0.000000	31872	0	10.000000	7.000000	1.000000
sus	inf	inf_blood	z	x[0]	y[0][0]	z[0]	x[1]	y[1][0]	z[1]	S[0]	synchrony
219000000	94990000	5000000	10.000000	21900	9499	0.001000	21900	9499	0.001000	10000000	0.000000
95844319	132271699	689354	10000.000000	12319	11545	1.000000	12963	11299	1.000000	9995025	0.000000
98606487	129931913	677128	10000.000000	12562	11565	1.000000	13464	10922	1.000000	9990005	0.000000
98526423	130049856	677519	10000.000000	12757	11278	1.000000	13362	11315	1.000000	9984958	0.000000
98540399	130029549	677466	10000.000000	12567	11451	1.000000	13448	11126	1.000000	9979949	0.000000
98521111	130039048	677932	10000.000000	12601	11491	1.000000	13371	11080	1.000000	9974828	0.000000
98518759	130057907	678259	10000.000000	12845	11198	1.000000	13384	11180	1.000000	9969801	0.000000
98548976	130036151	676529	10000.000000	12552	11538	1.000000	13463	11076	1.000000	9964867	0.000000
98517176	130053714	677118	10000.000000	12707	11215	1.000000	13567	10997	1.000000	9959888	0.000000
98527503	130061279	674976	10000.000000	12487	11518	1.000000	13264	11126	1.000000	9954948	0.000000
98535261	130050016	678118	10000.000000	12612	11508	1.000000	13536	10917	1.000000	9950022	0.000000
98543334	130045329	678742	10000.000000	12626	11584	1.000000	13644	10688	1.000000	9945075	0.000000
98540363	130047854	676789	10000.000000	12744	11295	1.000000	13317	11041	1.000000	9940203	0.000000
98526087	130044574	678350	10000.000000	12608	11428	1.000000	13683	10977	1.000000	9935392	0.000000
98529852	130045177	675824	10000.000000	12731	11393	1.000000	13429	10847	1.000000	9930450	0.000000
98541754	130030778	676729	10000.000000	12667	11559	1.000000	13553	11046	1.000000	9925439	0.000000
98535064	130032959	676205	10000.000000	12914	11122	1.000000	13477	11140	1.000000	9920334	0.000000
98520293	130061641	677206	10000.000000	12700	11196	1.000000	13679	10867	1.000000	9915412	0.000000
98541269	130046799	677159	10000.000000	12841	11173	1.000000	13436	10993	1.000000	9910441	0.000000
98536724	130025603	677327	10000.000000	12538	11356	1.000000	13447	11020	1.000000	9905403	0.000000
98528593	130050046	677510	10000.000000	12512	11508	1.000000	13201	11326	1.000000	9900442	0.000000
98540614	130038417	677387	10000.000000	12684	11477	1.000000	13469	10933	1.000000	9895503	0.000000
98521613	130065362	675817	10000.000000	12596	11534	1.000000	13513	10992	1.000000	9890580	0.000000
98518870	130057005	677161	10000.000000	12563	11564	1.000000	13831	10660	1.000000	9885609	0.000000
98516410	130055187	676926	10000.000000	12515	11542	1.000000	13639	10878	1.000000	9880768	0.000000
98523202	130068532	677015	10000.000000	12789	11432	1.000000	13688	10697	1.000000	9875809	0.000000
98536027	130030923	677880	10000.000000	12704	11389	1.000000	13384	11111	1.000000	9870879	0.000000
98526751	130042359	677179	10000.000000	12777	11327	1.000000	13477	11019	1.000000	9865954	0.000000
98526459	130063797	678125	10000.000000	12879	11211	1.000000	13520	11015	1.000000	9861011	0.000000
98548047	130023559	677048	10000.000000	12683	11471	1.000000	13573	10808	1.000000	9856088	0.000000
98523573	130051104	677489	10000.000000	12659	11330	1.000000	13701	10941	1.000000	9851302	0.000000
98539403	130042145	677311	10000.000000	12622	11481	1.000000	13487	11040	1.000000	9846210	0.000000
98505227	130090367	676848	10000.000000	12633	11315	1.000000	13365	11000	1.000000	9841236	0.000000
98532109	130045596	677651	10000.000000	12873	11216	1.000000	13582	10851	1.000000	9836476	0.000000
98528956	130054652	677654	10000.000000	12670	11495	1.000000	13495	10962	1.000000	9831485	0.000000
98542451	130031265	677657	10000.000000	12685	11364	1.000000	13344	11021	1.000000	9826522	0.000000
98542640	130033929	676892	10000.000000	12642	11645	1.000000	13441	11152	1.000000	9821496	0.000000
98533246	130068512	676801	10000.000000	12599	11326	1.000000	13369	10985	1.000000	9816661	0.000000
98514541	130049265	677328	10000.000000	12483	11536	1.000000	13484	11093	1.000000	9811781	0.000000
98531280	130037030	677550	10000.000000	12722	11469	1.000000	13546	10942	1.000000	9806911	0.000000
98560201	130001458	676456	10000.000000	12788	11525	1.000000	13774	10675	1.000000	9801955	-1.#IND00
98532700	130039495	676155	10000.000000	12667	11261	1.000000	13575	11044	1.000000	9797060	-0.064000
98532326	130073004	677821	10000.000000	12664	11280	1.000000	13448	10922	1.000000	9792070	-0.008544
98527929	130055351	677007	10000.000000	12597	11367	1.000000	13580	10956	1.000000	9787213	-0.017342
98518923	130056866	677031	10000.000000	12906	11277	1.000000	13584	11050	1.000000	9782306	-0.009754
98556995	130011637	677770	10000.000000	12610	11620	1.000000	13383	11052	1.000000	9777478	-0.012597
98536585	130029073	676853	10000.000000	12705	11411	1.000000	13381	10903	1.000000	9772529	-0.009566
98526139	130050014	676003	10000.000000	12535	11391	1.000000	13308	11268	1.000000	9767624	-0.002656
98534069	130037027	676419	10000.000000	12629	11374	1.000000	13537	11157	1.000000	9762801	-0.001262
98533528	130042047	677180	10000.000000	12571	11380	1.000000	13497	10999	1.000000	9757818	-0.001143
98513284	130067105	678557	10000.000000	12675	11304	1.000000	13620	10804	1.000000	9753070	-0.000052
98540766	130027615	677696	10000.000000	12565	11495	1.000000	13439	10973	1.000000	9748125	-0.004363
98544740	130033573	678084	10000.000000	12583	11489	1.000000	13351	11018	1.000000	9743174	-0.004049
98529950	130064295	676769	10000.000000	12747	11481	1.000000	13698	10931	1.000000	9738251	-0.003705
98512626	130072683	678013	10000.000000	12514	11608	1.000000	13411	11166	1.000000	9733260	-0.003523
98527562	130060120	676580	10000.000000	12896	11332	1.000000	13692	10713	1.000000	9728447	-0.004692
98515554	130054645	678021	10000.000000	12849	11296	1.000000	13613	10837	1.000000	9723670	-0.004446
98530242	130036907	678685	10000.000000	12683	11485	1.000000	13367	11091	1.000000	9718873	-0.001432
98536459	130046790	678713	10000.000000	12532	11604	1.000000	13648	10769	1.000000	9714006	0.001219
98528630	130040867	679527	10000.000000	12725	11284	1.000000	13303	11208	1.000000	9708968	0.000092
98512783	130058987	676941	10000.000000	12711	11398	1.000000	13441	11019	1.000000	9704164	-0.000052
98533809	130051095	677281	10000.000000	12633	11471	1.000000	13738	10887	1.000000	9699258	0.000302
98536438	130050332	677787	10000.000000	12561	11545	1.000000	13586	10979	1.000000	9694314	0.000583
98532906	130049593	677440	10000.000000	12490	11603	1.000000	13701	10675	1.000000	9689457	-0.001359
98520961	130066916	678101	10000.000000	12553	11640	1.000000	13218	11173	1.000000	9684643	-0.001522
98529451	130034198	676062	10000.000000	12757	11335	1.000000	13511	10985	1.000000	9679801	-0.001335
98530958	130056508	677087	10000.000000	12503	11642	1.000000	13404	10940	1.000000	9674946	-0.001701
98540414	130033629	677551	10000.000000	12696	11469	1.000000	13398	11004	1.000000	9670060	-0.001215
98526279	130045784	676641	10000.000000	12692	11360	1.000000	13256	11003	1.000000	9665195	-0.001983
98541149	130014644	675986	10000.000000	12761	11446	1.000000	13515	10844	1.000000	9660429	-0.001707
98531933	130048796	676928	10000.000000	12723	11303	1.000000	13392	11110	1.000000	9655628	-0.002982
98528245	130052039	679202	10000.000000	12709	11446	1.000000	13291	11037	1.000000	9650870	-0.003078
98524492	130050921	676663	10000.000000	12609	11305	1.000000	13518	10714	1.000000	9646063	-0.003108
98530141	130039890	677775	10000.000000	12669	11450	1.000000	13693	10606	1.000000	9641242	-0.003684
98508248	130055472	677937	10000.000000	12671	11280	1.000000	13442	10958	1.000000	9636363	-0.002925
98526898	130038147	677018	10000.000000	12608	11582	1.000000	13571	10933	1.000000	9631430	-0.003141
98525998	130039184	678512	10000.000000	12872	11273	1.000000	13379	11048	1.000000	9626699	-0.002972
98517750	130075092	676525	10000.000000	12570	11642	1.000000	13400	11082	1.000000	9621926	-0.003115
98539893	130028152	676824	10000.000000	12671	11328	1.000000	13550	11097	1.000000	9617082	-0.003134
98530330	130046887	677475	10000.000000	12492	11423	1.000000	13303	11102	1.000000	9612274	-0.002641
98520673	130037980	677183	10000.000000	12699	11310	1.000000	13441	11121	1.000000	9607568	-0.002691
98527279	130040276	677823	10000.000000	12638	11378	1.000000	13594	10823	1.000000	9602921	-0.002521
98540378	130033548	677435	10000.000000	12777	11305	1.000000	13525	11189	1.000000	9598182	-0.001895
98533682	130032397	675786	10000.000000	12675	11336	1.000000	13562	11015	1.000000	9593435	-0.002384
98543082	130033005	678361	10000.000000	12792	11449	1.000000	13375	10918	1.000000	9588602	-0.002480
98537774	130040695	676437	10000.000000	12628	11391	1.000000	13605	10946	1.000000	9583990	-0.002293
98530248	130051266	678480	10000.000000	12465	11638	1.000000	13603	10997	1.000000	9579175	-0.002204
98528089	130044779	677576	10000.000000	12649	11502	1.000000	13501	10893	1.000000	9574454	-0.002083
98525472	130063614	676156	10000.000000	12516	11639	1.000000	13617	10708	1.000000	9569750	-0.001948
98543819	130052700	676341	10000.000000	12523	11501	1.000000	13291	11023	1.000000	9565060	-0.001806
98531264	130031702	677904	10000.000000	12636	11460	1.000000	13570	10910	1.000000	9560358	-0.001331
98527737	130057522	677572	10000.000000	12677	11409	1.000000	13441	10891	1.000000	9555655	-0.001288
98527853	130061546	677989	10000.000000	12430	11490	1.000000	13618	10889	1.000000	9550867	-0.001627
98529520	130042735	677465	10000.000000	12657	11554	1.000000	13427	11032	1.000000	9546109	-0.001625
98530299	130049774	677861	10000.000000	12569	11512	1.000000	13419	10993	1.000000	9541392	-0.001876
98530035	130050960	677644	10000.000000	12632	11457	1.000000	13663	10655	1.000000	9536595	-0.002147
98546726	130033106	677523	10000.000000	12749	11437	1.000000	13705	10787	1.000000	9531679	-0.002008
98555923	130018895	677338	10000.000000	12709	11408	1.000000	13487	11058	1.000000	9526993	-0.003079
98537066	130036982	678018	10000.000000	12440	11722	1.000000	13472	10949	1.000000	9522220	-0.003293
98529131	130054481	678702	10000.000000	12594	11398	1.000000	13690	10937	1.000000	9517528	-0.003522
npatches	nstrain	runtime	dt	init_x	init_y	init_y_blood	init_z	init_S	beta0	beta1	beta2	beta3	mean_beta	B	d	delta	delta_blood	b[0]	mut	m	CTL	c	g	epsilon	k	het	lambda	rho	omega	x_max	patch.dyna	DELTA	A	VA
10000	1	100.000000	0.001000	21900	9499	5000000	0.001000	10000000	12.133849	19.420176	22.115328	21.199575	15	800000000	0.010000	1.000000	432.000000	80000	0.000050	0.004800	1	0.001000	1.000000	2.500000	2.000000	0.500000	0.000000	0.000000	0.000000	31872	0	10.000000	7.000000	1.000000
sus	inf	inf_blood	z	x[0]	y[0][0]	z[0]	x[1]	y[1][0]	z[1]	S[0]	synchrony
219000000	94990000	5000000	10.000000	21900	9499	0.001000	21900	9499	0.001000	10000000	0.000000
118889737	94105508	490015	10000.000000	13341	8642	1.000000	8632	10915	1.000000	9994993	0.000000
122009446	94051059	490646	10000.000000	13754	8746	1.000000	8817	10904	1.000000	9990070	0.000000
121785994	94169612	489442	10000.000000	13970	8518	1.000000	8609	11090	1.000000	9985081	0.000000
121786478	94158082	490155	10000.000000	13787	8595	1.000000	8805	10857	1.000000	9980125	0.000000
121779345	94157189	490028	10000.000000	13813	8561	1.000000	8517	10963	1.000000	9975162	0.000000
121774955	94179695	489806	10000.000000	13372	8964	1.000000	8737	10931	1.000000	9970296	0.000000
121796554	94142748	489403	10000.000000	13957	8540	1.000000	8689	11037	1.000000	9965244	0.000000
121783637	94166227	489813	10000.000000	13604	8816	1.000000	8784	10925	1.000000	9960294	0.000000
121763575	94152040	490984	10000.000000	13709	8686	1.000000	8790	10877	1.000000	9955407	0.000000
121762153	94177811	491006	10000.000000	13552	8910	1.000000	8704	11234	1.000000	9950452	0.000000
121796049	94142510	490737	10000.000000	13833	8745	1.000000	8812	10800	1.000000	9945567	0.000000
121756581	94166928	492125	10000.000000	13712	8685	1.000000	8749	11035	1.000000	9940502	0.000000
121770816	94171643	490948	10000.000000	13705	8623	1.000000	8792	10959	1.000000	9935549	0.000000
121753178	94185468	491184	10000.000000	13583	8855	1.000000	8724	11263	1.000000	9930658	0.000000
121770546	94179733	492149	10000.000000	13814	8551	1.000000	8511	11220	1.000000	9925707	0.000000
121773508	94154024	489770	10000.000000	13761	8827	1.000000	8634	11076	1.000000	9920943	0.000000
121783133	94149344	490075	10000.000000	13543	8845	1.000000	8660	10970	1.000000	9915970	0.000000
121791744	94158258	490149	10000.000000	13628	8801	1.000000	8662	10955	1.000000	9910967	0.000000
121763990	94154843	490590	10000.000000	13734	8765	1.000000	8756	10791	1.000000	9906028	0.000000
121753621	94173390	490197	10000.000000	13720	8767	1.000000	8513	11045	1.000000	9901269	0.000000
121769331	94168419	490198	10000.000000	13752	8813	1.000000	8663	11058	1.000000	9896289	0.000000
121768018	94161537	490828	10000.000000	13871	8630	1.000000	8697	11032	1.000000	9891289	0.000000
121785590	94151620	488973	10000.000000	13695	8839	1.000000	8602	11048	1.000000	9886358	0.000000
121790186	94141912	490401	10000.000000	13832	8510	1.000000	8704	10881	1.000000	9881359	0.000000
121761846	94197070	490321	10000.000000	13981	8489	1.000000	8673	10964	1.000000	9876473	0.000000
121767784	94153051	491366	10000.000000	13809	8820	1.000000	8733	10944	1.000000	9871534	0.000000
121786915	94151482	490495	10000.000000	13575	8845	1.000000	8766	11032	1.000000	9866715	0.000000
121760209	94171606	491486	10000.000000	13881	8738	1.000000	8600	11056	1.000000	9861848	0.000000
121772998	94154679	490395	10000.000000	13652	8979	1.000000	8715	10969	1.000000	9856928	0.000000
121765936	94168389	492334	10000.000000	13576	8729	1.000000	8691	10886	1.000000	9851958	0.000000
121773840	94163615	490804	10000.000000	13683	8746	1.000000	8630	11093	1.000000	9847131	0.000000
121765107	94172201	491209	10000.000000	13709	8706	1.000000	8666	11051	1.000000	9842233	0.000000
121774227	94168272	489626	10000.000000	13919	8399	1.000000	8553	11250	1.000000	9837419	0.000000
121782266	94143517	492023	10000.000000	13722	8756	1.000000	8656	11006	1.000000	9832457	0.000000
121757273	94176245	489983	10000.000000	13683	8614	1.000000	8672	11024	1.000000	9827516	0.000000
121805569	94135645	489876	10000.000000	13652	8725	1.000000	8683	11022	1.000000	9822589	0.000000
121775240	94149940	490520	10000.000000	13659	8833	1.000000	8552	11136	1.000000	9817670	0.000000
121778474	94134968	490396	10000.000000	13733	8770	1.000000	8545	11226	1.000000	9812667	0.000000
121760370	94184193	488934	10000.000000	13615	8676	1.000000	8660	11102	1.000000	9807753	0.000000
121778595	94166115	490816	10000.000000	13755	8779	1.000000	8581	11064	1.000000	9802881	-1.#IND00
121784506	94165788	489899	10000.000000	13591	8702	1.000000	8744	10806	1.000000	9797978	0.014400
121769087	94187346	490570	10000.000000	13703	8956	1.000000	8620	11025	1.000000	9793066	0.006489
121766266	94173868	489775	10000.000000	13747	8584	1.000000	8543	11227	1.000000	9788148	0.005321
121752988	94182779	490870	10000.000000	13696	8755	1.000000	8765	11035	1.000000	9783342	0.002883
121769047	94171946	490389	10000.000000	13741	8723	1.000000	8681	11187	1.000000	9778338	-0.000495
121780045	94156173	490655	10000.000000	13678	8833	1.000000	8761	10927	1.000000	9773394	-0.000710
121759035	94168918	490422	10000.000000	13619	8834	1.000000	8738	10873	1.000000	9768550	-0.001970
121783421	94160183	490375	10000.000000	13859	8535	1.000000	8674	11200	1.000000	9763750	-0.002350
121773045	94138899	489926	10000.000000	13683	8623	1.000000	8550	10994	1.000000	9758821	-0.002272
121766423	94179578	490343	10000.000000	13905	8595	1.000000	8752	10970	1.000000	9753865	-0.002254
121770208	94154944	490686	10000.000000	13651	8668	1.000000	8578	11133	1.000000	9748907	-0.003132
121796438	94147407	489481	10000.000000	13771	8658	1.000000	8728	11066	1.000000	9744097	-0.003943
121786125	94156466	491152	10000.000000	13775	8703	1.000000	8813	10689	1.000000	9739180	-0.004030
121771579	94166069	489625	10000.000000	13661	8976	1.000000	8534	11029	1.000000	9734347	-0.004597
121763730	94176302	490330	10000.000000	13407	8965	1.000000	8751	11141	1.000000	9729384	-0.004268
121763130	94161913	490669	10000.000000	13722	8643	1.000000	8835	10879	1.000000	9724427	-0.003417
121777521	94165022	489398	10000.000000	13680	8814	1.000000	8694	11097	1.000000	9719601	-0.003497
121779581	94167409	490611	10000.000000	13550	8834	1.000000	8739	10965	1.000000	9714721	-0.003683
121760385	94178359	490233	10000.000000	13764	8497	1.000000	8475	11171	1.000000	9709743	-0.005228
121769769	94171735	490065	10000.000000	13805	8565	1.000000	8718	11006	1.000000	9704908	-0.003836
121772875	94168705	489820	10000.000000	13684	8716	1.000000	8709	10977	1.000000	9700059	-0.004124
121770637	94166498	489570	10000.000000	13619	8698	1.000000	8785	11045	1.000000	9695256	-0.004372
121780130	94156262	489685	10000.000000	13860	8511	1.000000	8608	11186	1.000000	9690424	-0.004084
121770861	94175031	490643	10000.000000	13677	8810	1.000000	8578	10981	1.000000	9685560	-0.003710
121774557	94165264	491245	10000.000000	13665	8739	1.000000	8486	11221	1.000000	9680812	-0.002633
121774085	94149457	490853	10000.000000	13564	8772	1.000000	8620	11167	1.000000	9675942	-0.001249
121770909	94163023	490802	10000.000000	13640	8691	1.000000	8705	10958	1.000000	9671121	-0.001096
121774872	94152657	491322	10000.000000	13857	8386	1.000000	8738	11010	1.000000	9666323	-0.001124
121780398	94136801	490104	10000.000000	13732	8635	1.000000	8555	11179	1.000000	9661490	-0.001176
121775729	94154152	488379	10000.000000	13614	8702	1.000000	8639	11011	1.000000	9656750	-0.001755
121776840	94164200	490506	10000.000000	14095	8458	1.000000	8757	10895	1.000000	9651897	-0.001281
121762042	94161979	490499	10000.000000	13860	8533	1.000000	8763	10904	1.000000	9647138	-0.001236
121758609	94175185	489978	10000.000000	13765	8765	1.000000	8649	10911	1.000000	9642280	-0.001133
121777702	94148988	490332	10000.000000	13635	8746	1.000000	8537	11178	1.000000	9637432	-0.000409
121782997	94165499	490339	10000.000000	13870	8517	1.000000	8648	11002	1.000000	9632523	-0.001829
121749386	94184962	490026	10000.000000	13593	8957	1.000000	8702	11140	1.000000	9627826	-0.001318
121756458	94183545	489606	10000.000000	13752	8707	1.000000	8639	10958	1.000000	9623034	-0.001204
121758007	94155560	489892	10000.000000	13596	8712	1.000000	8636	10975	1.000000	9618253	-0.001443
121762709	94158837	490698	10000.000000	13489	9017	1.000000	8618	11052	1.000000	9613372	-0.001626
121751381	94171523	491253	10000.000000	14077	8596	1.000000	8694	10951	1.000000	9608469	-0.000931
121789752	94150725	489660	10000.000000	13820	8707	1.000000	8602	11152	1.000000	9603574	-0.000729
121781895	94141613	490565	10000.000000	13794	8902	1.000000	8542	11161	1.000000	9598867	-0.000749
121776737	94142173	490673	10000.000000	13437	8723	1.000000	8610	11165	1.000000	9594054	-0.001525
121761453	94172871	490384	10000.000000	13822	8764	1.000000	8757	10978	1.000000	9589192	-0.001404
121786843	94167502	491248	10000.000000	13691	8655	1.000000	8744	10988	1.000000	9584417	-0.001732
121755941	94167182	489955	10000.000000	13634	8622	1.000000	8654	11050	1.000000	9579641	-0.001369
121787184	94148652	489893	10000.000000	13724	8743	1.000000	8554	11210	1.000000	9575002	-0.001447
121763559	94152895	489716	10000.000000	13569	8785	1.000000	8570	11108	1.000000	9570248	-0.000868
121788700	94155813	489677	10000.000000	13583	8790	1.000000	8588	11117	1.000000	9565428	-0.000778
121773384	94173302	490400	10000.000000	13769	8721	1.000000	8695	10980	1.000000	9560591	-0.000490
121765979	94156864	490294	10000.000000	13648	8716	1.000000	8743	11061	1.000000	9555860	-0.000800
121782254	94145995	490958	10000.000000	13784	8534	1.000000	8638	11141	1.000000	9551098	-0.000773
121781783	94154351	490645	10000.000000	13545	8960	1.000000	8625	10930	1.000000	9546338	-0.000796
121792399	94145986	490143	10000.000000	13608	8799	1.000000	8624	11218	1.000000	9541540	-0.001266
121767191	94169798	490353	10000.000000	14024	8429	1.000000	8625	10922	1.000000	9536724	-0.001394
121766138	94152846	490169	10000.000000	13781	8675	1.000000	8837	10831	1.000000	9531957	-0.001666
121774883	94161047	490125	10000.000000	13867	8775	1.000000	8529	11245	1.000000	9527061	-0.001776
121767271	94160887	490251	10000.000000	13796	8547	1.000000	8775	10869	1.000000	9522196	-0.001965
121791074	94152616	490536	10000.000000	13690	8660	1.000000	8801	10921	1.000000	9517429	-0.002012
npatches	nstrain	runtime	dt	init_x	init_y	init_y_blood	init_z	init_S	beta0	beta1	beta2	beta3	mean_beta	B	d	delta	delta_blood	b[0]	mut	m	CTL	c	g	epsilon	k	het	lambda	rho	omega	x_max	patch.dyna	DELTA	A	VA
10000	1	100.000000	0.001000	21900	9499	5000000	0.001000	10000000	20.269872	12.899954	15.617032	17.049098	15	800000000	0.010000	1.000000	432.000000	80000	0.000050	0.004800	1	0.001000	1.000000	2.500000	3.000000	0.500000	0.000000	0.000000	0.000000	31872	0	10.000000	7.000000	1.000000
sus	inf	inf_blood	z	x[0]	y[0][0]	z[0]	x[1]	y[1][0]	z[1]	S[0]	synchrony
219000000	94990000	5000000	10.000000	21900	9499	0.001000	21900	9499	0.001000	10000000	0.000000
141287256	68551520	355557	10000.000000	9903	8712	1.000000	15038	6483	1.000000	9994973	0.000000
144453615	70047683	363819	10000.000000	10121	8678	1.000000	15360	6546	1.000000	9990127	0.000000
144051578	70167383	364942	10000.000000	10028	8706	1.000000	15308	6416	1.000000	9985170	0.000000
144059421	70134776	365954	10000.000000	9913	8868	1.000000	15681	6522	1.000000	9980214	0.000000
144070552	70139353	364267	10000.000000	9841	8876	1.000000	15731	6619	1.000000	9975315	0.000000
144082803	70130913	366183	10000.000000	10007	8657	1.000000	15680	6597	1.000000	9970310	0.000000
144090217	70145252	365971	10000.000000	9985	8683	1.000000	15598	6365	1.000000	9965423	0.000000
144068937	70156722	364880	10000.000000	9876	8821	1.000000	15617	6423	1.000000	9960416	0.000000
144057742	70129603	364444	10000.000000	9847	8829	1.000000	15384	6618	1.000000	9955497	0.000000
144078381	70145899	365432	10000.000000	9859	8865	1.000000	15407	6602	1.000000	9950451	0.000000
144053993	70152454	365089	10000.000000	9775	8803	1.000000	15232	6731	1.000000	9945528	0.000000
144083245	70119052	365246	10000.000000	10094	8537	1.000000	15363	6657	1.000000	9940472	0.000000
144075226	70131196	363375	10000.000000	9696	8740	1.000000	15260	6695	1.000000	9935489	0.000000
144081228	70134142	366029	10000.000000	9897	8669	1.000000	15496	6510	1.000000	9930492	0.000000
144052979	70159123	364727	10000.000000	9900	8662	1.000000	15347	6715	1.000000	9925477	0.000000
144060637	70144899	365059	10000.000000	9905	8734	1.000000	15290	6918	1.000000	9920601	0.000000
144063283	70127090	364598	10000.000000	9858	8828	1.000000	15349	6714	1.000000	9915619	0.000000
144081057	70127673	365586	10000.000000	9936	8768	1.000000	15501	6627	1.000000	9910588	0.000000
144075143	70133693	364108	10000.000000	9929	8804	1.000000	15863	6360	1.000000	9905618	0.000000
144096863	70127563	365723	10000.000000	9987	8845	1.000000	15663	6415	1.000000	9900643	0.000000
144086162	70131165	366210	10000.000000	9949	8805	1.000000	15267	6948	1.000000	9895648	0.000000
144055418	70155712	364864	10000.000000	10037	8698	1.000000	15461	6556	1.000000	9890604	0.000000
144068475	70123837	365156	10000.000000	9826	8782	1.000000	15527	6443	1.000000	9885647	0.000000
144071183	70137659	366101	10000.000000	10091	8656	1.000000	15249	6693	1.000000	9880873	0.000000
144098274	70135762	365118	10000.000000	9838	8847	1.000000	15503	6403	1.000000	9876069	0.000000
144058838	70142491	365379	10000.000000	9943	8717	1.000000	15580	6621	1.000000	9871106	0.000000
144069327	70141957	364535	10000.000000	9918	8713	1.000000	15255	6686	1.000000	9866222	0.000000
144088044	70116747	364994	10000.000000	9750	8889	1.000000	15324	6538	1.000000	9861274	0.000000
144063603	70145159	365776	10000.000000	9789	8827	1.000000	15539	6738	1.000000	9856278	0.000000
144091152	70132051	365501	10000.000000	9904	8685	1.000000	15255	6727	1.000000	9851520	0.000000
144091860	70120486	364682	10000.000000	10166	8342	1.000000	15322	6599	1.000000	9846603	0.000000
144065478	70148323	364592	10000.000000	9778	8893	1.000000	15469	6643	1.000000	9841647	0.000000
144094617	70131091	366252	10000.000000	9783	8941	1.000000	15390	6838	1.000000	9836692	0.000000
144082191	70124822	364726	10000.000000	10044	8646	1.000000	15316	6793	1.000000	9831713	0.000000
144086689	70135359	364944	10000.000000	9930	8597	1.000000	15248	6639	1.000000	9826901	0.000000
144055348	70138440	366040	10000.000000	9948	8786	1.000000	15490	6653	1.000000	9822053	0.000000
144068158	70141971	364605	10000.000000	9946	8640	1.000000	15314	6621	1.000000	9817090	0.000000
144073028	70137991	365007	10000.000000	9895	8686	1.000000	15345	6709	1.000000	9812338	0.000000
144071469	70132351	365486	10000.000000	9897	8743	1.000000	15456	6535	1.000000	9807417	0.000000
144064822	70125490	365193	10000.000000	9904	8602	1.000000	15562	6553	1.000000	9802430	-1.#IND00
144096622	70131456	365476	10000.000000	10155	8582	1.000000	15565	6681	1.000000	9797475	-0.006400
144084159	70128948	364609	10000.000000	9917	8814	1.000000	15419	6598	1.000000	9792554	-0.003404
144086258	70129573	364907	10000.000000	10165	8657	1.000000	15751	6487	1.000000	9787861	0.001324
144088134	70147960	365325	10000.000000	9995	8661	1.000000	15439	6634	1.000000	9782951	0.002306
144080438	70133713	365649	10000.000000	9942	8795	1.000000	15729	6513	1.000000	9778128	0.003890
144067653	70141592	365263	10000.000000	9994	8754	1.000000	15331	6706	1.000000	9773226	-0.000456
144071149	70158709	364926	10000.000000	9969	8457	1.000000	15553	6458	1.000000	9768366	-0.000012
144082779	70151076	365207	10000.000000	9953	8626	1.000000	15651	6585	1.000000	9763496	0.001702
144059439	70133455	364158	10000.000000	9888	8653	1.000000	15123	6707	1.000000	9758581	0.000595
144094217	70127577	365242	10000.000000	9734	8854	1.000000	15296	6671	1.000000	9753805	0.000610
144073735	70135189	365844	10000.000000	9755	8788	1.000000	15260	6629	1.000000	9748984	0.003131
144050939	70161494	366542	10000.000000	10065	8588	1.000000	15667	6172	1.000000	9744223	0.001525
144042701	70155402	366095	10000.000000	10113	8556	1.000000	15415	6568	1.000000	9739363	0.000451
144088243	70122864	365950	10000.000000	9965	8678	1.000000	15450	6571	1.000000	9734460	-0.000521
144077811	70148978	364777	10000.000000	9966	8740	1.000000	15360	6629	1.000000	9729656	-0.000824
144089220	70123875	364949	10000.000000	9759	9016	1.000000	15484	6654	1.000000	9724919	0.001901
144095573	70130911	366219	10000.000000	9893	8814	1.000000	15252	6547	1.000000	9720154	0.000236
144056154	70139545	365612	10000.000000	9697	8861	1.000000	15273	6665	1.000000	9715302	0.000335
144082875	70122148	365789	10000.000000	9916	8813	1.000000	15421	6616	1.000000	9710323	-0.000059
144078478	70129214	365544	10000.000000	9810	8819	1.000000	15424	6656	1.000000	9705547	0.003177
144074825	70143998	366102	10000.000000	10018	8677	1.000000	15438	6544	1.000000	9700619	0.003802
144044928	70156364	365794	10000.000000	9976	8676	1.000000	15519	6547	1.000000	9695814	0.005339
144088072	70125259	364420	10000.000000	9922	8714	1.000000	15416	6559	1.000000	9690908	0.005121
144056768	70141509	365184	10000.000000	9745	8841	1.000000	15408	6619	1.000000	9685971	0.004782
144076847	70126390	365483	10000.000000	9832	8828	1.000000	15228	6703	1.000000	9681067	0.005357
144070863	70158077	365648	10000.000000	9965	8783	1.000000	15257	6596	1.000000	9676275	0.005566
144066041	70133951	364673	10000.000000	9691	8985	1.000000	15218	6629	1.000000	9671375	0.005208
144060991	70138893	365814	10000.000000	9774	8713	1.000000	15162	6883	1.000000	9666492	0.004556
144079910	70143341	365713	10000.000000	9616	8920	1.000000	15338	6689	1.000000	9661731	0.002421
144060544	70142654	365467	10000.000000	9939	8740	1.000000	15591	6616	1.000000	9656893	0.002526
144066682	70144582	365368	10000.000000	9843	8781	1.000000	15568	6615	1.000000	9652055	0.002588
144075415	70147860	366200	10000.000000	10029	8601	1.000000	15458	6768	1.000000	9647222	0.003186
144047407	70154292	366500	10000.000000	9949	8775	1.000000	15395	6589	1.000000	9642359	0.003305
144078254	70129606	365018	10000.000000	10022	8691	1.000000	15048	6985	1.000000	9637673	0.003457
144075808	70140465	365098	10000.000000	9976	8743	1.000000	15367	6592	1.000000	9632921	0.003196
144061899	70146445	364726	10000.000000	9811	8724	1.000000	15716	6232	1.000000	9628200	0.001226
144068356	70141693	364807	10000.000000	9878	8662	1.000000	15605	6400	1.000000	9623300	0.001776
144064779	70134960	365742	10000.000000	9927	8646	1.000000	15569	6586	1.000000	9618531	0.000966
144090620	70124663	365521	10000.000000	9848	8756	1.000000	15273	6534	1.000000	9613736	-0.000149
144074236	70137760	365984	10000.000000	9879	8850	1.000000	15358	6802	1.000000	9608942	-0.000076
144078568	70134479	365984	10000.000000	9902	8849	1.000000	15723	6364	1.000000	9604066	0.000739
144104740	70123596	365251	10000.000000	10054	8531	1.000000	15366	6585	1.000000	9599268	0.000587
144072932	70136470	365050	10000.000000	9867	8779	1.000000	15499	6463	1.000000	9594602	0.000064
144051927	70148847	364677	10000.000000	9973	8787	1.000000	15530	6612	1.000000	9589884	0.000023
144064582	70137923	365504	10000.000000	9808	8884	1.000000	15340	6722	1.000000	9585136	-0.000426
144062468	70141126	365784	10000.000000	9812	8732	1.000000	15775	6224	1.000000	9580224	-0.000680
144080067	70123080	365356	10000.000000	9895	8861	1.000000	15305	6651	1.000000	9575326	-0.000441
144055675	70162918	366411	10000.000000	10076	8464	1.000000	15324	6621	1.000000	9570470	-0.000656
144079213	70136959	364823	10000.000000	9849	8958	1.000000	15466	6808	1.000000	9565575	-0.000319
144106606	70128548	366339	10000.000000	9859	8782	1.000000	15533	6657	1.000000	9560700	-0.000485
144070839	70146598	365614	10000.000000	9909	8791	1.000000	15219	6714	1.000000	9555911	-0.000430
144079447	70130745	366522	10000.000000	10049	8694	1.000000	15605	6609	1.000000	9551314	-0.000101
144052447	70160984	365183	10000.000000	9921	8594	1.000000	15215	6683	1.000000	9546496	0.000028
144042206	70154507	364783	10000.000000	9594	8953	1.000000	15350	6762	1.000000	9541737	0.000257
144094589	70147966	365545	10000.000000	9877	8963	1.000000	15445	6730	1.000000	9537105	0.000382
144081253	70137387	364934	10000.000000	9934	8672	1.000000	15395	6661	1.000000	9532361	0.000379
144078873	70142322	365782	10000.000000	9852	8884	1.000000	15389	6848	1.000000	9527538	0.000418
144057428	70141085	365387	10000.000000	9873	8701	1.000000	15713	6507	1.000000	9522775	0.000798
144065379	70151066	365001	10000.000000	9904	8820	1.000000	15387	6687	1.000000	9518070	0.000801
npatches	nstrain	runtime	dt	init_x	init_y	init_y_blood	init_z	init_S	beta0	beta1	beta2	beta3	mean_beta	B	d	delta	delta_blood	b[0]	mut	m	CTL	c	g	epsilon	k	het	lambda	rho	omega	x_max	patch.dyna	DELTA	A	VA
10000	1	100.000000	0.001000	21900	9499	5000000	0.001000	10000000	8.081363	18.053367	22.368552	13.337650	15	800000000	0.010000	1.000000	432.000000	80000	0.000050	0.004800	1	0.001000	1.000000	2.500000	4.000000	0.500000	0.000000	0.000000	0.000000	31872	0	10.000000	7.000000	1.000000
sus	inf	inf_blood	z	x[0]	y[0][0]	z[0]	x[1]	y[1][0]	z[1]	S[0]	synchrony
219000000	94990000	5000000	10.000000	21900	9499	0.001000	21900	9499	0.001000	10000000	0.000000
163797270	50213602	261528	10000.000000	24675	2061	1.000000	13030	6369	1.000000	9995046	0.000000
167205686	52558568	275491	10000.000000	26726	1881	1.000000	12923	6495	1.000000	9990180	0.000000
166720782	52658872	274406	10000.000000	26516	1919	1.000000	12668	6665	1.000000	9985264	0.000000
166745086	52601833	273708	10000.000000	26881	1899	1.000000	12883	6630	1.000000	9980183	0.000000
166729509	52638947	272837	10000.000000	26464	1976	1.000000	12676	6700	1.000000	9975161	0.000000
166716732	52625542	274258	10000.000000	26714	1964	1.000000	12750	6640	1.000000	9970245	0.000000
166736068	52634178	274357	10000.000000	26984	1867	1.000000	12728	6629	1.000000	9965231	0.000000
166757756	52612672	274172	10000.000000	26676	1945	1.000000	12856	6498	1.000000	9960274	0.000000
166741385	52624149	274406	10000.000000	26856	1691	1.000000	12838	6659	1.000000	9955330	0.000000
166748632	52622793	274139	10000.000000	26953	1768	1.000000	12802	6547	1.000000	9950366	0.000000
166734372	52610761	274185	10000.000000	26981	1796	1.000000	12864	6581	1.000000	9945630	0.000000
166739829	52616549	273339	10000.000000	26907	1976	1.000000	13050	6240	1.000000	9940641	0.000000
166731290	52614653	274093	10000.000000	26621	1792	1.000000	13070	6505	1.000000	9935705	0.000000
166749494	52615816	274686	10000.000000	26783	1815	1.000000	12759	6514	1.000000	9930707	0.000000
166706737	52624675	273264	10000.000000	26735	1906	1.000000	12842	6556	1.000000	9925738	0.000000
166703226	52644933	273701	10000.000000	26838	1792	1.000000	13237	6456	1.000000	9920791	0.000000
166753213	52615487	273967	10000.000000	26836	1847	1.000000	12844	6699	1.000000	9915875	0.000000
166725726	52609075	274611	10000.000000	26583	1995	1.000000	12802	6498	1.000000	9910840	0.000000
166774009	52612720	273300	10000.000000	26581	1812	1.000000	12877	6554	1.000000	9905887	0.000000
166709465	52624624	273902	10000.000000	26787	1809	1.000000	12968	6477	1.000000	9900972	0.000000
166710699	52647473	275284	10000.000000	26821	1811	1.000000	12746	6624	1.000000	9895946	0.000000
166723759	52642112	273792	10000.000000	26868	1796	1.000000	12989	6462	1.000000	9890977	0.000000
166739101	52594363	273587	10000.000000	26582	2028	1.000000	12844	6643	1.000000	9885973	0.000000
166724773	52619980	274216	10000.000000	26594	1920	1.000000	12911	6296	1.000000	9881073	0.000000
166708891	52643609	273529	10000.000000	26515	1940	1.000000	12871	6420	1.000000	9876118	0.000000
166710183	52633463	273496	10000.000000	26998	1923	1.000000	12819	6505	1.000000	9871243	0.000000
166713888	52638162	274318	10000.000000	26600	1939	1.000000	12837	6670	1.000000	9866350	0.000000
166718175	52625508	273881	10000.000000	26681	1855	1.000000	12973	6502	1.000000	9861422	0.000000
166714954	52627820	273778	10000.000000	26872	1794	1.000000	13038	6425	1.000000	9856487	0.000000
166727472	52614082	273423	10000.000000	26764	1851	1.000000	12782	6609	1.000000	9851639	0.000000
166720359	52640575	273352	10000.000000	26690	1937	1.000000	12709	6697	1.000000	9846710	0.000000
166751524	52603552	274518	10000.000000	26921	1809	1.000000	13167	6303	1.000000	9841839	0.000000
166687687	52655559	274116	10000.000000	27032	1744	1.000000	12879	6563	1.000000	9836845	0.000000
166710373	52644057	273421	10000.000000	26939	1915	1.000000	12871	6624	1.000000	9831938	0.000000
166752922	52617390	274177	10000.000000	26557	2131	1.000000	12585	6709	1.000000	9827108	0.000000
166714067	52640501	274444	10000.000000	26371	2029	1.000000	12804	6635	1.000000	9822194	0.000000
166738362	52597862	274409	10000.000000	26725	1812	1.000000	12937	6507	1.000000	9817199	0.000000
166695945	52645788	273791	10000.000000	26436	2073	1.000000	12877	6538	1.000000	9812282	0.000000
166726812	52613705	273947	10000.000000	26553	1828	1.000000	12864	6797	1.000000	9807365	0.000000
166743886	52617021	274226	10000.000000	26831	1858	1.000000	13126	6351	1.000000	9802442	-1.#IND00
166703796	52619324	274547	10000.000000	26487	2007	1.000000	12726	6762	1.000000	9797516	-0.006400
166719402	52616731	274778	10000.000000	26528	1968	1.000000	12692	6603	1.000000	9792655	-0.006606
166733332	52630901	273830	10000.000000	26907	1807	1.000000	12890	6658	1.000000	9787715	-0.002808
166727611	52616080	274255	10000.000000	26848	1857	1.000000	12983	6552	1.000000	9782848	0.001039
166708975	52632203	274895	10000.000000	27218	1763	1.000000	13055	6465	1.000000	9777992	-0.000290
166748086	52624899	273537	10000.000000	26871	1970	1.000000	12857	6508	1.000000	9773074	0.000365
166732877	52627179	273703	10000.000000	26608	2055	1.000000	12867	6491	1.000000	9768250	0.002603
166722707	52618337	273930	10000.000000	26725	1868	1.000000	12902	6476	1.000000	9763472	0.002056
166717187	52639300	273426	10000.000000	26608	2042	1.000000	12577	6740	1.000000	9758702	0.005367
166702147	52627599	274282	10000.000000	26684	1740	1.000000	12966	6350	1.000000	9753808	0.003732
166750191	52608318	274303	10000.000000	26871	1883	1.000000	12860	6620	1.000000	9748994	0.003526
166688610	52636349	274150	10000.000000	27007	1861	1.000000	12951	6473	1.000000	9744184	0.003926
166729201	52626940	274269	10000.000000	26848	1789	1.000000	12932	6464	1.000000	9739367	0.003028
166751777	52605911	273658	10000.000000	26784	1816	1.000000	12978	6304	1.000000	9734626	0.002455
166729650	52609851	273776	10000.000000	26938	1910	1.000000	12972	6505	1.000000	9729744	0.002646
166749821	52610133	273947	10000.000000	26708	1943	1.000000	12837	6608	1.000000	9724957	0.002308
166727664	52627710	273289	10000.000000	26626	1902	1.000000	13151	6382	1.000000	9720008	0.001852
166710632	52636265	273585	10000.000000	27163	1759	1.000000	12803	6476	1.000000	9715215	0.001701
166730032	52613910	273660	10000.000000	26771	1899	1.000000	12723	6559	1.000000	9710437	0.002186
166725294	52631073	273473	10000.000000	26762	1852	1.000000	13082	6495	1.000000	9705633	-0.000164
166734243	52637260	273659	10000.000000	26744	1977	1.000000	12771	6395	1.000000	9700873	-0.000502
166738705	52628008	274538	10000.000000	26593	2019	1.000000	12581	6740	1.000000	9695869	-0.002562
166741268	52617124	274116	10000.000000	26628	1817	1.000000	12971	6364	1.000000	9691035	-0.003017
166712444	52621897	274139	10000.000000	26879	1896	1.000000	12779	6531	1.000000	9686160	-0.002893
166720944	52631421	274405	10000.000000	26519	1996	1.000000	12980	6505	1.000000	9681261	-0.002774
166733088	52635862	275252	10000.000000	26980	1923	1.000000	13075	6227	1.000000	9676382	-0.002810
166710088	52617234	273537	10000.000000	26583	2047	1.000000	12930	6657	1.000000	9671466	-0.002894
166714299	52622417	275123	10000.000000	26514	1955	1.000000	12842	6534	1.000000	9666763	-0.004210
166737800	52624456	273678	10000.000000	26695	1890	1.000000	12869	6647	1.000000	9662015	-0.003825
166736498	52610173	274233	10000.000000	26675	1890	1.000000	12788	6526	1.000000	9657187	-0.002912
166713407	52634906	273467	10000.000000	26905	1837	1.000000	12783	6748	1.000000	9652298	-0.002904
166741179	52613204	274199	10000.000000	27118	1770	1.000000	12903	6584	1.000000	9647521	-0.002755
166709768	52634459	274427	10000.000000	26972	1876	1.000000	12857	6526	1.000000	9642715	-0.002400
166712991	52624965	273839	10000.000000	26721	1869	1.000000	12826	6663	1.000000	9637834	-0.000993
166728553	52609683	273518	10000.000000	26675	1947	1.000000	12678	6616	1.000000	9633108	-0.001508
166734565	52610052	274406	10000.000000	26716	1835	1.000000	12854	6646	1.000000	9628379	-0.001429
166733299	52632728	274500	10000.000000	26839	1861	1.000000	12921	6582	1.000000	9623592	-0.001723
166743405	52611922	274019	10000.000000	26914	1936	1.000000	12862	6606	1.000000	9618751	-0.001692
166738671	52613601	273890	10000.000000	26692	1902	1.000000	13144	6444	1.000000	9613881	-0.001617
166711993	52617360	274067	10000.000000	26572	1909	1.000000	12858	6497	1.000000	9609048	-0.001719
166774472	52596735	273689	10000.000000	27203	1676	1.000000	12689	6593	1.000000	9604119	-0.001524
166759230	52599599	274491	10000.000000	26855	1869	1.000000	12795	6576	1.000000	9599221	-0.001603
166740616	52614866	274034	10000.000000	26775	1796	1.000000	13161	6297	1.000000	9594425	-0.003603
166739184	52616869	274229	10000.000000	26489	2007	1.000000	12710	6731	1.000000	9589659	-0.003957
166704680	52634552	273645	10000.000000	26722	1908	1.000000	12868	6461	1.000000	9584896	-0.003849
166748967	52596585	273613	10000.000000	26922	1904	1.000000	12830	6447	1.000000	9580133	-0.003840
166735340	52609885	274230	10000.000000	26915	1853	1.000000	13068	6331	1.000000	9575374	-0.003375
166717471	52621231	274153	10000.000000	26892	1808	1.000000	13009	6530	1.000000	9570547	-0.003612
166710610	52629640	273888	10000.000000	26491	1975	1.000000	13023	6354	1.000000	9565829	-0.002887
166710823	52623198	275318	10000.000000	26589	2018	1.000000	13013	6377	1.000000	9561156	-0.002543
166741641	52602632	274983	10000.000000	26758	1913	1.000000	12844	6386	1.000000	9556368	-0.002845
166736151	52620711	273668	10000.000000	26611	1886	1.000000	12724	6714	1.000000	9551698	-0.002778
166727068	52613010	274479	10000.000000	26696	1841	1.000000	12597	6799	1.000000	9547029	-0.002884
166735283	52600623	275701	10000.000000	26643	1913	1.000000	12718	6699	1.000000	9542211	-0.002257
166733681	52613847	273110	10000.000000	27259	1658	1.000000	13145	6446	1.000000	9537484	-0.002186
166714260	52627195	274189	10000.000000	27469	1703	1.000000	12894	6442	1.000000	9532777	-0.002933
166740611	52585551	273702	10000.000000	27012	1804	1.000000	13178	6354	1.000000	9528070	-0.002779
166705593	52635099	274676	10000.000000	27094	1859	1.000000	13033	6393	1.000000	9523266	-0.002629
166703124	52638112	274950	10000.000000	26909	1861	1.000000	12937	6468	1.000000	9518648	-0.003214
npatches	nstrain	runtime	dt	init_x	init_y	init_y_blood	init_z	init_S	beta0	beta1	beta2	beta3	mean_beta	B	d	delta	delta_blood	b[0]	mut	m	CTL	c	g	epsilon	k	het	lambda	rho	omega	x_max	patch.dyna	DELTA	A	VA
10000	1	100.000000	0.001000	21900	9499	5000000	0.001000	10000000	14.314688	21.706903	7.501113	14.771362	15	800000000	0.010000	1.000000	432.000000	80000	0.000050	0.004800	1	0.001000	1.000000	2.500000	5.000000	0.500000	0.000000	0.000000	0.000000	31872	0	10.000000	7.000000	1.000000
sus	inf	inf_blood	z	x[0]	y[0][0]	z[0]	x[1]	y[1][0]	z[1]	S[0]	synchrony
219000000	94990000	5000000	10.000000	21900	9499	0.001000	21900	9499	0.001000	10000000	0.000000
185298695	36796193	191137	10000.000000	18387	3659	1.000000	12362	5746	1.000000	9995047	0.000000
189114738	39524294	206524	10000.000000	18133	4311	1.000000	12495	5743	1.000000	9989876	0.000000
188657703	39582593	206118	10000.000000	18883	3880	1.000000	12311	5915	1.000000	9984910	0.000000
188581902	39599006	206451	10000.000000	18332	3976	1.000000	12120	5918	1.000000	9979974	0.000000
188586135	39595714	206410	10000.000000	18508	4030	1.000000	12076	6048	1.000000	9975004	0.000000
188589971	39591433	206232	10000.000000	18341	4003	1.000000	12318	5717	1.000000	9969994	0.000000
188605671	39594546	206344	10000.000000	18610	4048	1.000000	12067	5888	1.000000	9965056	0.000000
188583842	39608560	206052	10000.000000	18496	4083	1.000000	12547	5842	1.000000	9960071	0.000000
188602366	39598578	206340	10000.000000	18245	4111	1.000000	12383	5834	1.000000	9955105	0.000000
188621676	39583369	204973	10000.000000	18291	4170	1.000000	12193	5964	1.000000	9950181	0.000000
188591687	39588230	205752	10000.000000	18306	4115	1.000000	12142	5906	1.000000	9945220	0.000000
188579363	39592403	206369	10000.000000	18724	3993	1.000000	12391	5768	1.000000	9940276	0.000000
188576667	39596633	205495	10000.000000	18191	4230	1.000000	12370	5874	1.000000	9935371	0.000000
188581867	39607632	206963	10000.000000	18351	4123	1.000000	12327	5784	1.000000	9930438	0.000000
188617297	39589241	206881	10000.000000	18457	3819	1.000000	11929	6169	1.000000	9925431	0.000000
188649958	39562743	206103	10000.000000	18778	4054	1.000000	11906	6185	1.000000	9920411	0.000000
188595818	39599694	206518	10000.000000	18359	4001	1.000000	12303	5850	1.000000	9915566	0.000000
188577802	39596223	206617	10000.000000	17674	4356	1.000000	12239	5978	1.000000	9910787	0.000000
188598242	39571858	206454	10000.000000	18497	4008	1.000000	12183	5846	1.000000	9905866	0.000000
188608311	39576522	205941	10000.000000	18369	4012	1.000000	12255	5863	1.000000	9901022	0.000000
188590994	39594570	206127	10000.000000	18547	3971	1.000000	12143	5980	1.000000	9896169	0.000000
188638166	39563935	205469	10000.000000	18164	4208	1.000000	12309	5840	1.000000	9891116	0.000000
188600481	39594458	205914	10000.000000	18546	4139	1.000000	12489	5845	1.000000	9886181	0.000000
188617824	39602018	205736	10000.000000	18358	4101	1.000000	12502	5704	1.000000	9881144	0.000000
188626574	39595677	205598	10000.000000	18370	4032	1.000000	11895	5990	1.000000	9876249	0.000000
188606959	39576796	206232	10000.000000	18579	3979	1.000000	12376	5873	1.000000	9871375	0.000000
188635468	39581789	206445	10000.000000	18450	4150	1.000000	12285	5937	1.000000	9866479	0.000000
188625006	39583859	206462	10000.000000	18291	4188	1.000000	12379	5807	1.000000	9861597	0.000000
188591930	39598738	206186	10000.000000	18446	3974	1.000000	12155	5888	1.000000	9856674	0.000000
188581848	39587705	206373	10000.000000	17994	4209	1.000000	12372	5934	1.000000	9851826	0.000000
188629037	39588342	206017	10000.000000	18540	4056	1.000000	12057	5915	1.000000	9846824	0.000000
188559659	39618506	206793	10000.000000	18228	4163	1.000000	11991	6081	1.000000	9841966	0.000000
188603111	39588023	206254	10000.000000	17954	4369	1.000000	12164	5970	1.000000	9837032	0.000000
188596345	39576836	205688	10000.000000	18032	4281	1.000000	12376	5867	1.000000	9832043	0.000000
188626773	39586239	205699	10000.000000	18367	4063	1.000000	12144	5880	1.000000	9827156	0.000000
188609658	39592755	206593	10000.000000	18538	4038	1.000000	12264	5778	1.000000	9822092	0.000000
188612117	39599053	206373	10000.000000	18258	4043	1.000000	12176	5930	1.000000	9817163	0.000000
188585639	39615696	206168	10000.000000	18272	4100	1.000000	12106	6040	1.000000	9812214	0.000000
188621193	39568058	206191	10000.000000	18654	3888	1.000000	12350	5947	1.000000	9807321	0.000000
188613061	39581360	206461	10000.000000	18515	3969	1.000000	12239	5874	1.000000	9802540	-1.#IND00
188615378	39590518	207152	10000.000000	18558	4068	1.000000	12037	6225	1.000000	9797618	-0.016800
188624818	39584866	206236	10000.000000	18329	4138	1.000000	12356	6009	1.000000	9792766	-0.025921
188607116	39590596	206025	10000.000000	18512	4129	1.000000	12371	5830	1.000000	9787927	-0.016665
188640243	39576183	205626	10000.000000	18570	4018	1.000000	12214	5905	1.000000	9783103	-0.011886
188615534	39595301	206098	10000.000000	18530	4092	1.000000	11931	6107	1.000000	9778333	-0.008601
188589535	39594448	205828	10000.000000	18425	4107	1.000000	12244	5824	1.000000	9773472	-0.002510
188614349	39585776	205032	10000.000000	18489	4143	1.000000	12342	5953	1.000000	9768589	-0.004861
188544734	39625229	206288	10000.000000	18594	4017	1.000000	12346	5882	1.000000	9763703	-0.009795
188608166	39588662	206003	10000.000000	18396	4006	1.000000	12309	5876	1.000000	9758765	-0.012464
188639347	39578818	206532	10000.000000	18324	4144	1.000000	12127	6000	1.000000	9753775	-0.013500
188633640	39568079	205682	10000.000000	18574	4051	1.000000	12284	5923	1.000000	9748937	-0.015327
188597239	39593403	206048	10000.000000	18415	4041	1.000000	12317	5933	1.000000	9744154	-0.012499
188612306	39589220	205861	10000.000000	18813	3916	1.000000	12320	5871	1.000000	9739358	-0.011423
188616376	39576569	205973	10000.000000	18433	3966	1.000000	12305	5723	1.000000	9734430	-0.010995
188651649	39577592	206251	10000.000000	18097	4011	1.000000	12263	5994	1.000000	9729571	-0.010425
188614158	39598484	206009	10000.000000	18378	4289	1.000000	12445	5776	1.000000	9724705	-0.009859
188601313	39583647	205763	10000.000000	18607	3915	1.000000	12160	6156	1.000000	9719756	-0.009113
188611108	39577184	205833	10000.000000	18322	4123	1.000000	12205	5884	1.000000	9714920	-0.008378
188590480	39593005	205876	10000.000000	18517	3977	1.000000	12284	5999	1.000000	9709995	-0.008113
188596802	39586068	205421	10000.000000	18309	4145	1.000000	12045	6058	1.000000	9705166	-0.007303
188613669	39595306	205488	10000.000000	18585	4159	1.000000	12298	5856	1.000000	9700342	-0.006940
188593549	39588894	205398	10000.000000	18103	4052	1.000000	12243	5945	1.000000	9695434	-0.007063
188636929	39555529	206840	10000.000000	18545	4058	1.000000	12174	5814	1.000000	9690512	-0.007496
188625089	39570002	205359	10000.000000	18403	4056	1.000000	12454	5744	1.000000	9685667	-0.006647
188596342	39597508	206596	10000.000000	18392	4056	1.000000	12214	5951	1.000000	9680896	-0.006269
188604430	39577458	205384	10000.000000	18336	4019	1.000000	12285	5945	1.000000	9676110	-0.005580
188586060	39600187	206247	10000.000000	18359	4218	1.000000	12080	5893	1.000000	9671305	-0.005181
188626401	39579366	206359	10000.000000	18508	4060	1.000000	12414	5818	1.000000	9666376	-0.005634
188576178	39595458	206326	10000.000000	18229	4058	1.000000	12479	5661	1.000000	9661586	-0.005717
188601326	39595065	205659	10000.000000	18642	3892	1.000000	11986	6089	1.000000	9656748	-0.004885
188619416	39598964	205392	10000.000000	18201	4224	1.000000	12569	5781	1.000000	9651873	-0.004853
188602363	39577377	205880	10000.000000	18278	4217	1.000000	12054	6022	1.000000	9646974	-0.004850
188638187	39576574	206363	10000.000000	18268	4148	1.000000	12357	5697	1.000000	9642305	-0.004412
188576305	39611836	205830	10000.000000	18755	3901	1.000000	12313	5945	1.000000	9637567	-0.004548
188603304	39586754	206538	10000.000000	18164	4247	1.000000	12236	6006	1.000000	9632896	-0.004877
188629070	39585965	205934	10000.000000	18622	3930	1.000000	12246	5916	1.000000	9628136	-0.004560
188615531	39579210	205626	10000.000000	18253	4086	1.000000	12132	6008	1.000000	9623293	-0.004338
188634317	39563693	206097	10000.000000	18553	4031	1.000000	12185	6178	1.000000	9618472	-0.004201
188617702	39574861	205361	10000.000000	18125	4107	1.000000	12331	5800	1.000000	9613697	-0.004138
188588414	39590707	205721	10000.000000	18270	4284	1.000000	12370	5976	1.000000	9608924	-0.003922
188576988	39596367	206545	10000.000000	18225	4109	1.000000	12245	5869	1.000000	9604077	-0.004275
188642639	39583568	206337	10000.000000	18549	3920	1.000000	12001	6017	1.000000	9599307	-0.003182
188618253	39581486	205630	10000.000000	18122	4210	1.000000	12147	5919	1.000000	9594526	-0.002979
188624654	39578680	206480	10000.000000	18593	3894	1.000000	12040	5804	1.000000	9589774	-0.003007
188574083	39591976	205812	10000.000000	18454	4103	1.000000	12079	6054	1.000000	9584928	-0.002930
188605061	39605226	206008	10000.000000	18488	4098	1.000000	12339	5804	1.000000	9579983	-0.003382
188567121	39613665	206329	10000.000000	18765	3964	1.000000	12049	6022	1.000000	9575194	-0.003260
188586975	39605159	205860	10000.000000	18496	3983	1.000000	12400	5769	1.000000	9570434	-0.003223
188627189	39566912	206467	10000.000000	18207	4112	1.000000	12134	5909	1.000000	9565719	-0.003362
188606797	39587882	206546	10000.000000	17895	4208	1.000000	12257	5943	1.000000	9560835	-0.002980
188611272	39579843	206085	10000.000000	18260	4189	1.000000	12197	5959	1.000000	9555976	-0.002851
188605942	39597544	205432	10000.000000	18146	4104	1.000000	12105	6030	1.000000	9551200	-0.002537
188613762	39589965	206317	10000.000000	18571	4078	1.000000	12302	5931	1.000000	9546491	-0.002530
188611444	39572477	206185	10000.000000	18659	4115	1.000000	12461	5841	1.000000	9541749	-0.002087
188614389	39578266	206447	10000.000000	18366	4205	1.000000	12529	5724	1.000000	9537032	-0.002166
188582038	39611139	206402	10000.000000	18425	4074	1.000000	12176	5920	1.000000	9532180	-0.002220
188594196	39592013	205851	10000.000000	18068	4086	1.000000	12286	5827	1.000000	9527460	-0.002271
188632538	39569135	205624	10000.000000	18165	4248	1.000000	12289	5769	1.000000	9522751	-0.002181
188610408	39595978	207072	10000.000000	18429	4013	1.000000	12486	5775	1.000000	9517898	-0.002309
npatches	nstrain	runtime	dt	init_x	init_y	init_y_blood	init_z	init_S	beta0	beta1	beta2	beta3	mean_beta	B	d	delta	delta_blood	b[0]	mut	m	CTL	c	g	epsilon	k	het	lambda	rho	omega	x_max	patch.dyna	DELTA	A	VA
10000	1	100.000000	0.001000	21900	9499	5000000	0.001000	10000000	9.818065	18.577874	17.075648	13.713488	15	800000000	0.010000	1.000000	432.000000	80000	0.000050	0.004800	1	0.001000	1.000000	2.500000	6.000000	0.500000	0.000000	0.000000	0.000000	31872	0	10.000000	7.000000	1.000000
sus	inf	inf_blood	z	x[0]	y[0][0]	z[0]	x[1]	y[1][0]	z[1]	S[0]	synchrony
219000000	94990000	5000000	10.000000	21900	9499	0.001000	21900	9499	0.001000	10000000	0.000000
204487559	27066848	141044	10000.000000	26039	1060	1.000000	16794	3714	1.000000	9995044	0.000000
208677830	29957684	156314	10000.000000	28853	815	1.000000	15850	4344	1.000000	9990035	0.000000
208293341	29972542	156546	10000.000000	28594	864	1.000000	16096	4200	1.000000	9985042	0.000000
208173246	29997712	155382	10000.000000	28263	915	1.000000	15758	4288	1.000000	9980128	0.000000
208160234	29999647	156562	10000.000000	28334	947	1.000000	15731	4281	1.000000	9975188	0.000000
208201706	29987482	155739	10000.000000	28560	962	1.000000	15903	4282	1.000000	9970296	0.000000
208223640	29980379	155756	10000.000000	28684	993	1.000000	15782	4476	1.000000	9965192	0.000000
208194496	29982430	156871	10000.000000	28565	969	1.000000	15656	4441	1.000000	9960108	0.000000
208199381	29973778	156030	10000.000000	28384	1072	1.000000	16093	4056	1.000000	9955152	0.000000
208234334	29985694	156231	10000.000000	27944	1046	1.000000	16026	4220	1.000000	9950108	0.000000
208212580	29979912	156315	10000.000000	28227	1015	1.000000	16070	4250	1.000000	9945107	0.000000
208213354	29988129	156540	10000.000000	28657	876	1.000000	15859	4250	1.000000	9940033	0.000000
208205635	30001740	156591	10000.000000	28654	905	1.000000	15838	4397	1.000000	9935207	0.000000
208224441	29987021	156110	10000.000000	28403	992	1.000000	15568	4479	1.000000	9930274	0.000000
208205840	29998765	156635	10000.000000	28545	1019	1.000000	15769	4310	1.000000	9925386	0.000000
208200555	29986320	156562	10000.000000	28679	890	1.000000	16057	4295	1.000000	9920472	0.000000
208218636	29970782	156270	10000.000000	28324	1034	1.000000	15872	4362	1.000000	9915438	0.000000
208216770	29991340	155987	10000.000000	28175	1048	1.000000	15953	4150	1.000000	9910479	0.000000
208154319	30000432	155974	10000.000000	28067	990	1.000000	15938	4388	1.000000	9905553	0.000000
208198774	29982424	155172	10000.000000	28418	861	1.000000	15955	4175	1.000000	9900518	0.000000
208185631	30005583	156057	10000.000000	28570	919	1.000000	15950	4400	1.000000	9895703	0.000000
208194539	29987303	155638	10000.000000	28481	1063	1.000000	16028	4322	1.000000	9890687	0.000000
208168511	30007588	156228	10000.000000	28269	1036	1.000000	16222	4129	1.000000	9885762	0.000000
208211455	29973613	156070	10000.000000	28453	936	1.000000	16298	4117	1.000000	9880714	0.000000
208228830	29977972	156210	10000.000000	28403	1037	1.000000	16187	4126	1.000000	9875851	0.000000
208201076	29988320	156599	10000.000000	28250	949	1.000000	16070	4331	1.000000	9870932	0.000000
208183906	29988290	155568	10000.000000	28363	948	1.000000	16019	4287	1.000000	9866026	0.000000
208173173	30002034	155554	10000.000000	28371	1116	1.000000	15739	4445	1.000000	9861131	0.000000
208194406	30002771	155817	10000.000000	28324	965	1.000000	15913	4469	1.000000	9856075	0.000000
208216491	29993660	156397	10000.000000	28599	898	1.000000	16088	4244	1.000000	9851175	0.000000
208261040	29968608	156780	10000.000000	28501	1016	1.000000	16018	4408	1.000000	9846334	0.000000
208203713	29979665	157103	10000.000000	28638	998	1.000000	16100	4145	1.000000	9841403	0.000000
208200927	29999211	156396	10000.000000	28311	1066	1.000000	15862	4191	1.000000	9836521	0.000000
208195804	29994654	156087	10000.000000	28320	1033	1.000000	16088	4058	1.000000	9831666	0.000000
208169800	30010976	155927	10000.000000	28250	1061	1.000000	15885	4281	1.000000	9826684	0.000000
208202110	29996856	156230	10000.000000	27913	1124	1.000000	15824	4363	1.000000	9821823	0.000000
208169495	30000231	156418	10000.000000	28583	892	1.000000	16209	4218	1.000000	9817011	0.000000
208208624	29988331	156712	10000.000000	28554	976	1.000000	15449	4400	1.000000	9812139	0.000000
208196549	29984580	155790	10000.000000	28408	1057	1.000000	16019	4367	1.000000	9807241	0.000000
208206325	29993099	156153	10000.000000	28484	956	1.000000	16061	4221	1.000000	9802353	-1.#IND00
208196735	29989927	156694	10000.000000	28379	1039	1.000000	15707	4239	1.000000	9797481	-1.#IND00
208217326	29979647	156089	10000.000000	28446	950	1.000000	15853	4293	1.000000	9792589	0.008257
208173600	30000560	155873	10000.000000	28257	937	1.000000	15631	4458	1.000000	9787803	0.005583
208167234	29997960	155665	10000.000000	28518	896	1.000000	15762	4472	1.000000	9782880	0.007550
208177203	30007067	156187	10000.000000	28319	978	1.000000	16081	4327	1.000000	9777863	0.008794
208196232	29999576	156422	10000.000000	28258	1038	1.000000	16126	4254	1.000000	9772973	0.007069
208180178	29988704	156315	10000.000000	28286	899	1.000000	16122	4234	1.000000	9768076	-0.003009
208180575	29996865	156190	10000.000000	28656	976	1.000000	15781	4407	1.000000	9763260	-0.001635
208218452	29976693	155811	10000.000000	28352	983	1.000000	16111	4356	1.000000	9758377	-0.000078
208232088	29988221	155766	10000.000000	28129	982	1.000000	16014	4367	1.000000	9753377	-0.000004
208169091	30010789	156251	10000.000000	28442	1030	1.000000	16092	4185	1.000000	9748476	-0.000744
208233427	29985038	156167	10000.000000	28089	1073	1.000000	15998	4299	1.000000	9743446	-0.000665
208171144	30002155	156431	10000.000000	28673	983	1.000000	15911	4303	1.000000	9738582	-0.000576
208272211	29966621	156079	10000.000000	28306	1100	1.000000	16099	4380	1.000000	9733744	-0.000065
208211676	29999596	155672	10000.000000	28290	1038	1.000000	16046	4175	1.000000	9728813	-0.005020
208236162	29984781	156042	10000.000000	28322	916	1.000000	15748	4204	1.000000	9723887	-0.004920
208222441	29976754	155991	10000.000000	28589	981	1.000000	16018	4170	1.000000	9719030	-0.005992
208200856	29991721	155572	10000.000000	28681	961	1.000000	16060	4223	1.000000	9714137	-0.006169
208231480	29981309	156479	10000.000000	28184	1046	1.000000	16024	4356	1.000000	9709190	-0.008530
208206109	29988449	156337	10000.000000	28403	1046	1.000000	15946	4315	1.000000	9704307	-0.008311
208194883	30017134	156973	10000.000000	28302	1012	1.000000	16228	4137	1.000000	9699542	-0.009143
208202041	29989945	156429	10000.000000	28212	1116	1.000000	15892	4231	1.000000	9694716	-0.008820
208204840	29991537	156563	10000.000000	28395	940	1.000000	16137	4184	1.000000	9689889	-0.008053
208198981	29984428	156406	10000.000000	28568	815	1.000000	16353	4191	1.000000	9685033	-0.007248
208195777	29979805	156572	10000.000000	28316	1117	1.000000	16181	4193	1.000000	9680105	-0.006210
208217919	29998916	155819	10000.000000	28433	950	1.000000	16155	4143	1.000000	9675383	-0.006116
208221668	29974754	156091	10000.000000	28470	958	1.000000	15799	4281	1.000000	9670697	-0.006517
208223223	29980282	155867	10000.000000	28391	1046	1.000000	16190	4193	1.000000	9665793	-0.006660
208194900	29986238	156549	10000.000000	28106	1058	1.000000	15854	4320	1.000000	9660954	-0.007096
208190063	30013653	156424	10000.000000	28334	938	1.000000	16210	4286	1.000000	9656136	-0.007068
208198875	29980126	155781	10000.000000	28174	1212	1.000000	16115	4102	1.000000	9651413	-0.008293
208172478	29997404	156193	10000.000000	28062	1141	1.000000	16097	4237	1.000000	9646642	-0.007192
208220802	29997166	155879	10000.000000	28316	967	1.000000	16033	4270	1.000000	9641867	-0.007457
208224954	29978538	156225	10000.000000	28438	974	1.000000	16015	4130	1.000000	9636944	-0.007627
208206531	30005291	156206	10000.000000	27971	1001	1.000000	15733	4460	1.000000	9632125	-0.007392
208207242	29978644	156027	10000.000000	28729	933	1.000000	15944	4396	1.000000	9627361	-0.007116
208182143	29991269	156639	10000.000000	28513	971	1.000000	16101	4145	1.000000	9622600	-0.005901
208212322	29988289	156471	10000.000000	28312	1104	1.000000	15734	4398	1.000000	9617866	-0.004487
208172834	30000185	155404	10000.000000	28277	997	1.000000	15980	4386	1.000000	9612960	-0.004735
208193896	29990841	155880	10000.000000	28461	995	1.000000	16336	4011	1.000000	9608103	-0.004628
208156604	29993914	156393	10000.000000	28584	864	1.000000	15680	4253	1.000000	9603416	-0.004683
208172169	29993456	156431	10000.000000	28654	991	1.000000	15937	4392	1.000000	9598488	-0.004599
208198401	29998747	155898	10000.000000	28193	1152	1.000000	16087	4181	1.000000	9593687	-0.004143
208190016	29997225	156274	10000.000000	28177	1038	1.000000	15910	4332	1.000000	9588882	-0.003970
208213409	29990757	156310	10000.000000	28236	968	1.000000	16251	4066	1.000000	9584143	-0.004484
208207740	30013990	156511	10000.000000	28179	972	1.000000	15956	4335	1.000000	9579533	-0.004582
208181475	29985408	155733	10000.000000	28420	1030	1.000000	16055	4281	1.000000	9574773	-0.004395
208218885	29986488	155984	10000.000000	28018	1008	1.000000	15815	4427	1.000000	9570035	-0.003927
208185442	30003323	156672	10000.000000	28361	962	1.000000	16004	4299	1.000000	9565254	-0.003898
208189651	30000638	155998	10000.000000	28514	972	1.000000	15915	4292	1.000000	9560502	-0.003692
208194271	29986458	156439	10000.000000	28268	1101	1.000000	16221	4234	1.000000	9555727	-0.003258
208195071	29992717	156131	10000.000000	28144	1011	1.000000	16086	4154	1.000000	9551009	-0.003217
208226709	29999368	156237	10000.000000	28260	1026	1.000000	16488	4083	1.000000	9546232	-0.003199
208215786	29971562	156316	10000.000000	27912	994	1.000000	15830	4465	1.000000	9541468	-0.003094
208199581	29993639	156260	10000.000000	28894	801	1.000000	16130	4345	1.000000	9536775	-0.003103
208146731	29994080	156392	10000.000000	28560	981	1.000000	16136	4240	1.000000	9532043	-0.003438
208236091	29981918	156567	10000.000000	28593	907	1.000000	16146	4238	1.000000	9527324	-0.003358
208201478	29994192	156371	10000.000000	28637	955	1.000000	16366	4050	1.000000	9522480	-0.003192
208213442	29999926	156132	10000.000000	28435	954	1.000000	16025	4297	1.000000	9517719	-0.003195
npatches	nstrain	runtime	dt	init_x	init_y	init_y_blood	init_z	init_S	beta0	beta1	beta2	beta3	mean_beta	B	d	delta	delta_blood	b[0]	mut	m	CTL	c	g	epsilon	k	het	lambda	rho	omega	x_max	patch.dyna	DELTA	A	VA
10000	1	100.000000	0.001000	21900	9499	5000000	0.001000	10000000	11.563458	10.868116	21.455320	21.963311	15	800000000	0.010000	1.000000	432.000000	80000	0.000050	0.004800	1	0.001000	1.000000	2.500000	7.000000	0.500000	0.000000	0.000000	0.000000	31872	0	10.000000	7.000000	1.000000
sus	inf	inf_blood	z	x[0]	y[0][0]	z[0]	x[1]	y[1][0]	z[1]	S[0]	synchrony
219000000	94990000	5000000	10.000000	21900	9499	0.001000	21900	9499	0.001000	10000000	0.000000
222404852	19628215	102131	10000.000000	25651	1062	1.000000	26631	710	1.000000	9995071	0.000000
227141574	22507371	117171	10000.000000	27398	1240	1.000000	29244	620	1.000000	9989989	0.000000
226835950	22520793	117930	10000.000000	27401	1091	1.000000	28877	793	1.000000	9985023	0.000000
226763230	22517483	117578	10000.000000	27167	1168	1.000000	28550	825	1.000000	9980131	0.000000
226739858	22522327	117539	10000.000000	27569	1124	1.000000	28656	873	1.000000	9975097	0.000000
226774055	22523717	117613	10000.000000	27291	1150	1.000000	28785	843	1.000000	9969923	0.000000
226778232	22512187	116485	10000.000000	27443	1204	1.000000	28391	943	1.000000	9964880	0.000000
226730371	22519567	116994	10000.000000	27094	1174	1.000000	28474	783	1.000000	9960018	0.000000
226781874	22511983	117493	10000.000000	27333	993	1.000000	28827	806	1.000000	9955130	0.000000
226745895	22522069	117262	10000.000000	28081	996	1.000000	28537	868	1.000000	9949997	0.000000
226765406	22524179	117057	10000.000000	27869	1036	1.000000	28819	765	1.000000	9945003	0.000000
226725923	22538462	117009	10000.000000	28058	940	1.000000	28869	899	1.000000	9939953	0.000000
226792885	22505163	117338	10000.000000	27567	1085	1.000000	28889	806	1.000000	9935010	0.000000
226790969	22517692	117661	10000.000000	28097	1001	1.000000	28939	807	1.000000	9929980	0.000000
226736997	22520801	117376	10000.000000	27970	1016	1.000000	28277	872	1.000000	9925064	0.000000
226759304	22517504	117545	10000.000000	27564	943	1.000000	28657	826	1.000000	9920157	0.000000
226763314	22519548	116974	10000.000000	27607	1218	1.000000	28392	904	1.000000	9915344	0.000000
226765483	22523510	117384	10000.000000	27734	1108	1.000000	28703	754	1.000000	9910330	0.000000
226750623	22513091	116971	10000.000000	27847	974	1.000000	28812	805	1.000000	9905231	0.000000
226734791	22529898	117503	10000.000000	27528	1078	1.000000	28500	851	1.000000	9900319	0.000000
226780096	22524753	116912	10000.000000	27286	1167	1.000000	29169	717	1.000000	9895324	0.000000
226738645	22535998	117633	10000.000000	27806	994	1.000000	29353	673	1.000000	9890308	0.000000
226721588	22529531	117108	10000.000000	27492	1095	1.000000	29273	762	1.000000	9885395	0.000000
226773258	22515572	116780	10000.000000	27509	982	1.000000	28806	795	1.000000	9880573	0.000000
226735748	22523959	117971	10000.000000	27111	1163	1.000000	28597	856	1.000000	9875565	0.000000
226743277	22535053	117348	10000.000000	26969	1255	1.000000	28944	799	1.000000	9870655	0.000000
226685322	22550745	117525	10000.000000	27127	1300	1.000000	28619	848	1.000000	9865871	0.000000
226736093	22520516	117827	10000.000000	27490	1109	1.000000	28097	1003	1.000000	9860921	0.000000
226729390	22535066	117472	10000.000000	26910	1305	1.000000	28358	826	1.000000	9856043	0.000000
226708098	22534274	117207	10000.000000	27225	1112	1.000000	28666	897	1.000000	9851100	0.000000
226771290	22516825	117584	10000.000000	27428	998	1.000000	28373	811	1.000000	9846300	0.000000
226745022	22523408	117055	10000.000000	27709	1061	1.000000	28635	862	1.000000	9841303	0.000000
226746627	22529826	117177	10000.000000	27575	1169	1.000000	28827	765	1.000000	9836250	0.000000
226711207	22526950	117855	10000.000000	27027	1121	1.000000	28870	755	1.000000	9831292	0.000000
226757601	22523425	117185	10000.000000	27696	1051	1.000000	28713	922	1.000000	9826300	0.000000
226783996	22523688	117256	10000.000000	27516	1103	1.000000	28444	837	1.000000	9821417	0.000000
226709613	22532216	117309	10000.000000	27739	1060	1.000000	29011	725	1.000000	9816648	0.000000
226728904	22517892	117260	10000.000000	26825	1299	1.000000	28709	724	1.000000	9811731	0.000000
226771715	22518365	117262	10000.000000	27143	1120	1.000000	28912	766	1.000000	9806803	0.000000
226715560	22552582	117619	10000.000000	27835	1032	1.000000	28712	894	1.000000	9801911	-1.#IND00
226756499	22522848	117448	10000.000000	27471	1130	1.000000	28611	919	1.000000	9796964	-0.000000
226747194	22517553	117757	10000.000000	27650	1027	1.000000	28464	877	1.000000	9792098	0.011805
226765274	22521861	117117	10000.000000	27788	1036	1.000000	28736	723	1.000000	9787095	0.004089
226744252	22523580	117661	10000.000000	27690	1114	1.000000	28435	893	1.000000	9782238	0.006709
226724092	22528623	117378	10000.000000	27807	1017	1.000000	28223	939	1.000000	9777279	0.002333
226776513	22517892	117021	10000.000000	27561	1145	1.000000	28662	788	1.000000	9772433	0.002022
226709776	22531952	117296	10000.000000	26955	1383	1.000000	28351	844	1.000000	9767592	-0.006475
226740379	22515119	117868	10000.000000	27021	1027	1.000000	28525	845	1.000000	9762759	-0.007587
226773548	22521095	117162	10000.000000	27228	1068	1.000000	28819	774	1.000000	9757957	-0.007054
226758730	22527376	116718	10000.000000	27568	1066	1.000000	28784	806	1.000000	9753038	-0.008936
226762788	22513710	116926	10000.000000	27686	1038	1.000000	28587	863	1.000000	9748198	-0.007082
226737382	22524512	117265	10000.000000	27403	1097	1.000000	29171	643	1.000000	9743320	-0.005986
226757049	22531869	117195	10000.000000	27569	1099	1.000000	29341	716	1.000000	9738375	-0.003481
226747051	22534286	117223	10000.000000	27415	1247	1.000000	28295	892	1.000000	9733647	-0.003027
226728743	22526887	116677	10000.000000	26991	1234	1.000000	28571	894	1.000000	9728854	-0.002456
226749692	22528056	117801	10000.000000	27658	997	1.000000	28554	845	1.000000	9723905	-0.003414
226723721	22526538	116805	10000.000000	27409	1058	1.000000	28294	906	1.000000	9719029	-0.003312
226807209	22506220	117275	10000.000000	27601	1015	1.000000	28539	883	1.000000	9714265	-0.004358
226755099	22520627	118235	10000.000000	27748	1069	1.000000	28634	899	1.000000	9709409	-0.004297
226744279	22528071	117157	10000.000000	27659	1068	1.000000	28393	771	1.000000	9704682	-0.004529
226763750	22512401	117345	10000.000000	27897	1043	1.000000	29371	684	1.000000	9699761	-0.003675
226723936	22533242	117304	10000.000000	27384	1199	1.000000	28872	890	1.000000	9694905	-0.001778
226741327	22529774	117018	10000.000000	27539	1154	1.000000	28524	816	1.000000	9690112	-0.001966
226752159	22509562	116767	10000.000000	27479	1132	1.000000	28252	997	1.000000	9685171	-0.002042
226730347	22533447	117442	10000.000000	27794	996	1.000000	28812	753	1.000000	9680421	-0.001155
226736188	22514222	117271	10000.000000	27881	1082	1.000000	28719	817	1.000000	9675606	-0.001578
226790067	22526059	117350	10000.000000	27316	1203	1.000000	28888	792	1.000000	9670780	-0.001130
226732698	22523565	117083	10000.000000	26931	1226	1.000000	28765	729	1.000000	9665948	-0.001358
226797699	22512646	117363	10000.000000	28001	911	1.000000	28498	914	1.000000	9661019	-0.001302
226739768	22516825	117159	10000.000000	28339	892	1.000000	28617	731	1.000000	9656208	-0.000113
226749566	22520639	116839	10000.000000	27448	1208	1.000000	29132	802	1.000000	9651394	0.000186
226729345	22533904	117497	10000.000000	27781	843	1.000000	28797	841	1.000000	9646597	0.000019
226755238	22527767	117212	10000.000000	27840	965	1.000000	29051	709	1.000000	9641801	-0.000032
226759902	22516087	116695	10000.000000	27861	939	1.000000	28595	834	1.000000	9637050	-0.000522
226730691	22541008	117340	10000.000000	27829	1101	1.000000	28640	804	1.000000	9632137	-0.000488
226757683	22511303	117712	10000.000000	27277	1143	1.000000	28544	891	1.000000	9627358	-0.001291
226769506	22523101	117515	10000.000000	27296	1170	1.000000	29056	709	1.000000	9622459	-0.001049
226750681	22515154	117201	10000.000000	26974	1309	1.000000	28812	806	1.000000	9617644	-0.001072
226783064	22518220	117076	10000.000000	27448	1082	1.000000	28924	784	1.000000	9612894	-0.001022
226761363	22507877	117536	10000.000000	27655	1086	1.000000	28710	786	1.000000	9608054	0.000339
226733579	22523743	117032	10000.000000	27946	975	1.000000	28693	922	1.000000	9603284	0.000337
226769033	22511623	117612	10000.000000	27866	1092	1.000000	28364	907	1.000000	9598479	0.000568
226739177	22531765	117384	10000.000000	27940	1035	1.000000	28441	866	1.000000	9593718	-0.000788
226761231	22537640	117096	10000.000000	27025	1278	1.000000	28290	814	1.000000	9588972	-0.000740
226738819	22519727	116482	10000.000000	27317	1035	1.000000	28658	812	1.000000	9584236	-0.000625
226725199	22524224	117214	10000.000000	27644	1123	1.000000	28784	713	1.000000	9579389	-0.000657
226773977	22505480	116911	10000.000000	27464	1205	1.000000	28732	870	1.000000	9574630	-0.000648
226759628	22516685	117305	10000.000000	27360	1048	1.000000	28473	977	1.000000	9569892	-0.000781
226788618	22513753	117188	10000.000000	27832	1037	1.000000	28367	765	1.000000	9565244	-0.000670
226773953	22517551	117036	10000.000000	27763	936	1.000000	29009	838	1.000000	9560457	-0.000087
226777970	22521968	117645	10000.000000	27367	1061	1.000000	29006	638	1.000000	9555760	-0.000175
226740047	22521772	117886	10000.000000	27595	1168	1.000000	29113	699	1.000000	9550997	-0.000464
226762562	22511539	117498	10000.000000	27621	1070	1.000000	29175	739	1.000000	9546266	-0.000131
226750341	22528652	117030	10000.000000	27526	1092	1.000000	29120	696	1.000000	9541527	0.000620
226745404	22531880	118161	10000.000000	26604	1353	1.000000	28956	836	1.000000	9536606	0.001467
226744937	22516701	117463	10000.000000	27322	1167	1.000000	28851	845	1.000000	9531810	0.001433
226740477	22531679	117406	10000.000000	27409	1136	1.000000	28479	780	1.000000	9527123	0.001110
226733375	22536917	117667	10000.000000	27656	1034	1.000000	29111	741	1.000000	9522433	0.001041
226730851	22534247	117177	10000.000000	27517	1151	1.000000	29153	751	1.000000	9517644	0.001153
npatches	nstrain	runtime	dt	init_x	init_y	init_y_blood	init_z	init_S	beta0	beta1	beta2	beta3	mean_beta	B	d	delta	delta_blood	b[0]	mut	m	CTL	c	g	epsilon	k	het	lambda	rho	omega	x_max	patch.dyna	DELTA	A	VA
10000	1	100.000000	0.001000	21900	9499	5000000	0.001000	10000000	11.001365	9.769457	19.354910	11.301598	15	800000000	0.010000	1.000000	432.000000	80000	0.000050	0.004800	1	0.001000	1.000000	2.500000	8.000000	0.500000	0.000000	0.000000	0.000000	31872	0	10.000000	7.000000	1.000000
sus	inf	inf_blood	z	x[0]	y[0][0]	z[0]	x[1]	y[1][0]	z[1]	S[0]	synchrony
219000000	94990000	5000000	10.000000	21900	9499	0.001000	21900	9499	0.001000	10000000	0.000000
237763546	14161719	73440	10000.000000	27677	452	1.000000	28396	286	1.000000	9995018	0.000000
243106412	16940818	87665	10000.000000	30256	375	1.000000	30827	220	1.000000	9989958	0.000000
242747663	16969726	88689	10000.000000	30148	422	1.000000	31206	229	1.000000	9984887	0.000000
242653008	16974733	88924	10000.000000	30362	419	1.000000	31166	181	1.000000	9979983	0.000000
242632025	16975524	88207	10000.000000	29862	506	1.000000	31033	258	1.000000	9975125	0.000000
242615139	16971898	88582	10000.000000	29984	402	1.000000	30964	255	1.000000	9970080	0.000000
242624381	16960355	88353	10000.000000	30565	386	1.000000	31167	209	1.000000	9964987	0.000000
242687308	16968821	89171	10000.000000	30290	456	1.000000	31297	141	1.000000	9960069	0.000000
242636307	16969289	88463	10000.000000	30265	410	1.000000	31351	186	1.000000	9955027	0.000000
242662868	16982339	88657	10000.000000	30073	395	1.000000	31153	196	1.000000	9950133	0.000000
242616416	16972847	88313	10000.000000	30112	439	1.000000	31213	202	1.000000	9945240	0.000000
242657899	16973164	88490	10000.000000	30215	400	1.000000	31127	175	1.000000	9940275	0.000000
242648350	16967450	88209	10000.000000	30290	385	1.000000	31044	224	1.000000	9935411	0.000000
242652402	16979483	88410	10000.000000	30191	382	1.000000	31246	186	1.000000	9930411	0.000000
242689704	16959645	88264	10000.000000	30008	443	1.000000	31190	224	1.000000	9925433	0.000000
242620560	16987122	88684	10000.000000	29998	444	1.000000	30821	193	1.000000	9920551	0.000000
242696729	16965197	88927	10000.000000	29991	458	1.000000	30989	164	1.000000	9915610	0.000000
242645060	16986713	88443	10000.000000	29971	428	1.000000	31225	214	1.000000	9910831	0.000000
242690738	16962243	88590	10000.000000	30162	418	1.000000	30853	274	1.000000	9905928	0.000000
242696424	16950297	88293	10000.000000	30410	344	1.000000	31211	221	1.000000	9901021	0.000000
242652301	16974834	88682	10000.000000	30425	400	1.000000	31110	231	1.000000	9896039	0.000000
242645827	16972684	88330	10000.000000	30043	426	1.000000	31124	196	1.000000	9890991	0.000000
242644175	16966648	88307	10000.000000	30258	366	1.000000	30986	202	1.000000	9886096	0.000000
242644785	16989035	88556	10000.000000	30263	326	1.000000	30953	213	1.000000	9881149	0.000000
242627442	16981591	88697	10000.000000	30641	334	1.000000	30923	258	1.000000	9876165	0.000000
242677699	16969358	88233	10000.000000	29946	474	1.000000	31071	211	1.000000	9871278	0.000000
242676690	16971258	88437	10000.000000	30007	336	1.000000	30966	223	1.000000	9866340	0.000000
242676556	16974163	88330	10000.000000	30050	432	1.000000	30924	216	1.000000	9861456	0.000000
242629164	16964267	88302	10000.000000	30066	402	1.000000	31356	180	1.000000	9856606	0.000000
242637295	16976768	87982	10000.000000	29772	538	1.000000	31140	192	1.000000	9851711	0.000000
242632435	16982570	87874	10000.000000	30423	331	1.000000	31114	240	1.000000	9846760	0.000000
242671085	16963544	88958	10000.000000	30470	295	1.000000	30937	223	1.000000	9842006	0.000000
242624860	16975056	89052	10000.000000	30299	398	1.000000	31329	204	1.000000	9836987	0.000000
242719517	16954135	87945	10000.000000	30276	386	1.000000	30880	228	1.000000	9832049	0.000000
242608732	16995574	88339	10000.000000	30171	354	1.000000	30804	239	1.000000	9827077	0.000000
242646042	16961459	88260	10000.000000	30147	410	1.000000	31127	220	1.000000	9822238	0.000000
242672348	16969728	88505	10000.000000	30023	456	1.000000	31243	227	1.000000	9817377	0.000000
242686746	16963336	88450	10000.000000	30211	356	1.000000	31037	182	1.000000	9812415	0.000000
242697081	16961764	88511	10000.000000	30284	410	1.000000	31285	203	1.000000	9807627	0.000000
242654171	16982004	88287	10000.000000	30206	326	1.000000	31108	174	1.000000	9802610	-1.#IND00
242646804	16978226	88061	10000.000000	30216	410	1.000000	31314	201	1.000000	9797537	-1.#IND00
242676293	16975834	88302	10000.000000	30279	408	1.000000	30978	181	1.000000	9792672	-0.052552
242684097	16972239	88083	10000.000000	30533	368	1.000000	31153	206	1.000000	9787719	-0.044120
242658169	16970737	88682	10000.000000	30125	368	1.000000	31223	172	1.000000	9782777	-0.023837
242660535	16967687	88004	10000.000000	30189	425	1.000000	31177	152	1.000000	9778051	-0.020375
242650308	16965773	88108	10000.000000	30392	401	1.000000	31056	281	1.000000	9773144	-0.016021
242616065	16987047	88680	10000.000000	30130	383	1.000000	31075	240	1.000000	9768274	-0.015249
242684352	16965167	88336	10000.000000	30454	348	1.000000	31106	211	1.000000	9763542	-0.005311
242621737	16966725	87919	10000.000000	30419	384	1.000000	31089	145	1.000000	9758632	-0.009250
242655985	16970308	88703	10000.000000	30426	393	1.000000	31012	248	1.000000	9753728	-0.007562
242645842	16981983	88470	10000.000000	30362	309	1.000000	31176	124	1.000000	9748843	-0.006218
242680130	16966577	88141	10000.000000	30119	376	1.000000	31214	186	1.000000	9743875	-0.006176
242670736	16967003	88457	10000.000000	30663	363	1.000000	31089	255	1.000000	9739072	-0.005729
242649722	16977089	88438	10000.000000	30082	414	1.000000	31211	187	1.000000	9734168	-0.004598
242651668	16959091	88133	10000.000000	30075	418	1.000000	30994	200	1.000000	9729273	-0.004443
242618254	16983969	87850	10000.000000	30484	298	1.000000	30974	209	1.000000	9724458	-0.005456
242659613	16965700	88321	10000.000000	30574	292	1.000000	31039	228	1.000000	9719549	-0.005794
242670778	16978681	88658	10000.000000	30637	356	1.000000	31175	230	1.000000	9714801	-0.005686
242659301	16975840	88446	10000.000000	30279	334	1.000000	31172	243	1.000000	9709959	-0.005194
242628025	16982120	88876	10000.000000	30400	469	1.000000	30980	220	1.000000	9705022	-0.004969
242693269	16947110	88520	10000.000000	30202	333	1.000000	30902	236	1.000000	9700367	-0.004799
242651235	16965626	87723	10000.000000	30516	336	1.000000	30915	226	1.000000	9695401	-0.004969
242661793	16962704	87771	10000.000000	30292	381	1.000000	30947	211	1.000000	9690716	-0.005088
242642814	16976907	88774	10000.000000	30183	430	1.000000	30925	236	1.000000	9685969	-0.006229
242686537	16965300	88230	10000.000000	30193	401	1.000000	30822	207	1.000000	9681030	-0.007287
242670978	16970142	88556	10000.000000	30431	316	1.000000	30862	240	1.000000	9676128	-0.007089
242702932	16954841	88255	10000.000000	30404	346	1.000000	31210	140	1.000000	9671321	-0.007084
242612755	16979962	88548	10000.000000	30021	478	1.000000	31059	258	1.000000	9666443	-0.006276
242674129	16975807	88481	10000.000000	29987	440	1.000000	31020	202	1.000000	9661692	-0.006134
242619451	16983899	88757	10000.000000	30157	418	1.000000	31156	198	1.000000	9656896	-0.002676
242685633	16974307	88198	10000.000000	29908	488	1.000000	31213	255	1.000000	9652040	-0.001123
242648786	16974640	88294	10000.000000	30144	372	1.000000	31102	205	1.000000	9647184	-0.001099
242596581	16978852	88303	10000.000000	30165	414	1.000000	31056	198	1.000000	9642298	-0.000558
242657280	16972307	88138	10000.000000	29654	479	1.000000	31270	175	1.000000	9637396	0.001143
242664806	16971960	87873	10000.000000	30521	422	1.000000	31251	148	1.000000	9632507	0.001107
242676253	16972316	88233	10000.000000	29959	401	1.000000	31188	205	1.000000	9627606	0.000947
242677098	16971756	88538	10000.000000	30039	472	1.000000	31138	197	1.000000	9622736	0.002040
242644318	16966497	88568	10000.000000	30299	330	1.000000	30827	207	1.000000	9617890	0.002908
242646013	16962253	88487	10000.000000	30391	378	1.000000	31235	160	1.000000	9613134	0.002713
242636011	16982475	89023	10000.000000	30598	293	1.000000	30943	284	1.000000	9608314	0.002559
242649622	16982035	88767	10000.000000	30338	442	1.000000	30853	186	1.000000	9603574	0.002411
242625195	16975682	88000	10000.000000	30236	354	1.000000	31005	197	1.000000	9598648	0.002294
242663795	16974022	89104	10000.000000	30415	475	1.000000	30997	195	1.000000	9593801	0.002423
242577002	16984176	88145	10000.000000	30086	413	1.000000	30997	153	1.000000	9589100	0.002979
242590815	16987673	88855	10000.000000	30324	357	1.000000	30888	188	1.000000	9584302	0.002479
242687203	16954079	88260	10000.000000	30565	287	1.000000	31175	239	1.000000	9579599	0.002415
242658816	16975718	88226	10000.000000	30176	381	1.000000	31005	159	1.000000	9574727	0.002270
242604929	16986143	88602	10000.000000	30584	358	1.000000	31123	219	1.000000	9569997	0.001933
242653262	16968504	87895	10000.000000	30289	410	1.000000	30840	232	1.000000	9565177	0.001919
242663643	16972687	88530	10000.000000	29874	518	1.000000	31275	215	1.000000	9560349	0.001847
242644010	16963712	88210	10000.000000	30233	378	1.000000	31042	208	1.000000	9555758	0.001749
242652544	16966354	88312	10000.000000	30006	484	1.000000	31008	205	1.000000	9550928	0.000710
242702036	16945871	88343	10000.000000	30092	329	1.000000	30960	246	1.000000	9546184	0.000598
242689207	16967166	88191	10000.000000	30207	452	1.000000	31158	179	1.000000	9541433	0.000630
242619855	16982867	88050	10000.000000	30216	390	1.000000	30933	195	1.000000	9536623	0.001000
242658614	16969375	88074	10000.000000	30293	483	1.000000	31246	135	1.000000	9531850	0.001067
242657122	16955389	88466	10000.000000	30104	344	1.000000	31151	173	1.000000	9526978	0.001019
242683646	16974489	88145	10000.000000	30183	381	1.000000	31176	175	1.000000	9522144	0.001061
242644727	16977734	88398	10000.000000	30558	310	1.000000	31283	148	1.000000	9517351	0.001245
npatches	nstrain	runtime	dt	init_x	init_y	init_y_blood	init_z	init_S	beta0	beta1	beta2	beta3	mean_beta	B	d	delta	delta_blood	b[0]	mut	m	CTL	c	g	epsilon	k	het	lambda	rho	omega	x_max	patch.dyna	DELTA	A	VA
10000	1	100.000000	0.001000	21900	9499	5000000	0.001000	10000000	21.059814	8.733030	9.497138	11.113560	15	800000000	0.010000	1.000000	432.000000	80000	0.000050	0.004800	1	0.001000	1.000000	2.500000	9.000000	0.500000	0.000000	0.000000	0.000000	31872	0	10.000000	7.000000	1.000000
sus	inf	inf_blood	z	x[0]	y[0][0]	z[0]	x[1]	y[1][0]	z[1]	S[0]	synchrony
219000000	94990000	5000000	10.000000	21900	9499	0.001000	21900	9499	0.001000	10000000	0.000000
250464454	10186818	53209	10000.000000	19752	2291	1.000000	29685	109	1.000000	9995124	0.000000
256006518	12956631	67990	10000.000000	18724	2519	1.000000	31535	75	1.000000	9990081	0.000000
255706797	12921452	67019	10000.000000	18703	2639	1.000000	31717	84	1.000000	9985154	0.000000
255623721	12925497	67351	10000.000000	18463	2740	1.000000	31528	42	1.000000	9980082	0.000000
255629253	12931208	67164	10000.000000	18733	2676	1.000000	31494	108	1.000000	9974963	0.000000
255557509	12936045	67449	10000.000000	18606	2708	1.000000	31442	66	1.000000	9970043	0.000000
255597583	12938251	67278	10000.000000	18764	2492	1.000000	31816	66	1.000000	9965101	0.000000
255661784	12928534	67183	10000.000000	18619	2667	1.000000	31521	68	1.000000	9960067	0.000000
255601323	12922802	66956	10000.000000	18655	2641	1.000000	31622	89	1.000000	9955104	0.000000
255643308	12925378	67044	10000.000000	19080	2663	1.000000	31573	109	1.000000	9950164	0.000000
255582435	12932524	67264	10000.000000	18578	2676	1.000000	31666	95	1.000000	9945242	0.000000
255628413	12920241	67307	10000.000000	18921	2683	1.000000	31369	72	1.000000	9940262	0.000000
255620002	12936111	67500	10000.000000	18512	2761	1.000000	31666	67	1.000000	9935329	0.000000
255646663	12918838	67505	10000.000000	18256	2858	1.000000	31552	83	1.000000	9930337	0.000000
255542996	12956332	67372	10000.000000	18646	2652	1.000000	31634	85	1.000000	9925380	0.000000
255588087	12944761	67232	10000.000000	18680	2602	1.000000	31461	104	1.000000	9920334	0.000000
255580187	12933736	67492	10000.000000	18727	2698	1.000000	31624	66	1.000000	9915336	0.000000
255669968	12913316	67069	10000.000000	18684	2647	1.000000	31362	69	1.000000	9910344	0.000000
255620288	12929009	67791	10000.000000	18719	2619	1.000000	31787	62	1.000000	9905384	0.000000
255587369	12933380	67592	10000.000000	18491	2591	1.000000	31464	119	1.000000	9900390	0.000000
255643744	12915631	67169	10000.000000	18777	2443	1.000000	31507	70	1.000000	9895462	0.000000
255644338	12934893	67473	10000.000000	18142	2882	1.000000	31498	62	1.000000	9890519	0.000000
255628501	12923802	67262	10000.000000	19231	2412	1.000000	31728	111	1.000000	9885520	0.000000
255641882	12919919	67421	10000.000000	18673	2610	1.000000	31664	110	1.000000	9880622	0.000000
255597105	12929686	67285	10000.000000	18835	2565	1.000000	31555	91	1.000000	9875742	0.000000
255626189	12935963	67887	10000.000000	18580	2781	1.000000	31689	55	1.000000	9870766	0.000000
255618755	12924854	67085	10000.000000	18698	2641	1.000000	31444	87	1.000000	9865899	0.000000
255575980	12940857	67523	10000.000000	18435	2686	1.000000	31802	111	1.000000	9860763	0.000000
255620628	12921480	66772	10000.000000	18770	2616	1.000000	31607	70	1.000000	9855908	0.000000
255561526	12939265	67328	10000.000000	18158	2894	1.000000	31637	97	1.000000	9850989	0.000000
255598071	12936670	67440	10000.000000	19145	2695	1.000000	31517	94	1.000000	9846181	0.000000
255619611	12927226	67451	10000.000000	18708	2706	1.000000	31741	110	1.000000	9841258	0.000000
255594659	12937716	67283	10000.000000	18962	2595	1.000000	31511	106	1.000000	9836396	0.000000
255599100	12942864	66881	10000.000000	18537	2586	1.000000	31603	117	1.000000	9831502	0.000000
255603063	12938854	67132	10000.000000	18923	2650	1.000000	31436	72	1.000000	9826534	0.000000
255618349	12925558	67382	10000.000000	19065	2489	1.000000	31670	97	1.000000	9821682	0.000000
255623586	12925886	67436	10000.000000	18657	2668	1.000000	31413	87	1.000000	9816846	0.000000
255603627	12925541	67466	10000.000000	18717	2556	1.000000	31409	88	1.000000	9811997	0.000000
255657570	12922484	67228	10000.000000	18840	2646	1.000000	31572	60	1.000000	9807154	0.000000
255603191	12931534	66981	10000.000000	18897	2757	1.000000	31552	53	1.000000	9802154	-1.#IND00
255618982	12926819	67510	10000.000000	18816	2632	1.000000	31401	92	1.000000	9797334	-0.004800
255588639	12935681	67596	10000.000000	19002	2663	1.000000	31424	80	1.000000	9792393	-0.000387
255615256	12930020	67557	10000.000000	18768	2648	1.000000	31602	94	1.000000	9787548	0.003354
255639242	12926727	67173	10000.000000	18657	2643	1.000000	31594	78	1.000000	9782727	0.002765
255604308	12943778	67540	10000.000000	18504	2725	1.000000	31459	71	1.000000	9777735	0.004855
255598658	12934837	67264	10000.000000	18817	2745	1.000000	31434	86	1.000000	9772830	-0.002190
255610622	12921381	67002	10000.000000	18826	2559	1.000000	31723	83	1.000000	9767945	-0.002927
255649099	12922632	67529	10000.000000	18747	2601	1.000000	31750	81	1.000000	9763080	-0.002421
255621466	12932842	66991	10000.000000	19155	2611	1.000000	31855	102	1.000000	9758217	-0.002461
255610271	12937832	67627	10000.000000	18353	2793	1.000000	31584	73	1.000000	9753366	-0.004337
255623023	12930839	67315	10000.000000	18468	2631	1.000000	31709	93	1.000000	9748489	-0.004971
255619945	12929024	67235	10000.000000	18625	2742	1.000000	31891	88	1.000000	9743620	-0.003953
255616252	12932012	66790	10000.000000	18718	2639	1.000000	31637	87	1.000000	9738698	-0.003356
255581981	12939686	67575	10000.000000	19000	2522	1.000000	31401	116	1.000000	9733831	-0.003421
255596887	12933416	67409	10000.000000	19149	2717	1.000000	31556	62	1.000000	9728956	-0.003166
255557200	12956305	66986	10000.000000	19136	2561	1.000000	31575	86	1.000000	9723940	-0.006722
255581675	12933799	67113	10000.000000	18201	2924	1.000000	31425	90	1.000000	9719029	-0.006129
255632031	12925545	67418	10000.000000	18657	2657	1.000000	31553	90	1.000000	9714127	-0.005685
255585629	12950405	67738	10000.000000	18957	2691	1.000000	31531	83	1.000000	9709269	-0.004743
255598440	12936761	67808	10000.000000	18623	2772	1.000000	31626	90	1.000000	9704395	-0.004769
255617913	12929306	67077	10000.000000	18597	2709	1.000000	31851	71	1.000000	9699501	-0.004825
255573895	12943820	67316	10000.000000	18461	2750	1.000000	31626	73	1.000000	9694651	-0.003887
255595883	12926544	67297	10000.000000	18829	2599	1.000000	31521	94	1.000000	9689753	-0.004020
255595792	12933511	67327	10000.000000	18793	2523	1.000000	31714	74	1.000000	9684914	-0.003144
255600250	12940708	67060	10000.000000	18579	2580	1.000000	31630	98	1.000000	9680067	-0.003355
255623022	12933148	67484	10000.000000	18317	2800	1.000000	31660	88	1.000000	9675219	-0.003560
255589162	12937260	66982	10000.000000	18974	2436	1.000000	31401	101	1.000000	9670463	-0.003588
255598534	12928700	67663	10000.000000	19194	2555	1.000000	31680	78	1.000000	9665585	-0.003284
255625986	12932491	67723	10000.000000	18884	2553	1.000000	31483	75	1.000000	9660882	-0.003537
255622553	12919936	67067	10000.000000	18519	2778	1.000000	31842	66	1.000000	9656052	-0.003103
255641075	12924186	67310	10000.000000	18606	2665	1.000000	31512	83	1.000000	9651324	-0.003829
255611318	12944520	67184	10000.000000	18571	2688	1.000000	31277	84	1.000000	9646391	-0.003694
255586929	12933378	67012	10000.000000	19043	2506	1.000000	31834	77	1.000000	9641457	-0.002993
255602794	12932816	67392	10000.000000	19124	2542	1.000000	31526	86	1.000000	9636591	-0.003059
255597750	12933528	67397	10000.000000	19235	2527	1.000000	31750	109	1.000000	9631804	-0.002994
255621932	12927129	67367	10000.000000	19232	2508	1.000000	31380	84	1.000000	9626917	-0.002046
255662100	12929508	67424	10000.000000	18562	2606	1.000000	31611	63	1.000000	9622101	-0.001804
255644602	12926825	67291	10000.000000	18807	2674	1.000000	31601	67	1.000000	9617339	-0.002587
255619631	12928485	67044	10000.000000	18801	2711	1.000000	31504	108	1.000000	9612533	-0.002576
255618649	12933979	67277	10000.000000	18715	2686	1.000000	31629	62	1.000000	9607822	-0.003714
255592015	12937090	67022	10000.000000	18752	2682	1.000000	31386	69	1.000000	9602970	-0.003581
255594892	12934094	67913	10000.000000	18606	2743	1.000000	31358	110	1.000000	9598175	-0.003609
255605823	12940898	67186	10000.000000	18629	2709	1.000000	31690	81	1.000000	9593377	-0.002983
255634907	12926784	67339	10000.000000	18950	2658	1.000000	31686	103	1.000000	9588530	-0.002771
255622196	12939806	66787	10000.000000	18700	2723	1.000000	31434	107	1.000000	9583816	-0.002608
255630430	12925589	67803	10000.000000	18604	2692	1.000000	31686	57	1.000000	9578875	-0.002572
255648718	12921833	67339	10000.000000	18841	2660	1.000000	31458	99	1.000000	9574150	-0.002625
255590695	12938842	67344	10000.000000	19187	2505	1.000000	31753	83	1.000000	9569478	-0.002591
255635546	12930948	67316	10000.000000	19027	2604	1.000000	31725	84	1.000000	9564770	-0.002652
255518521	12953201	67016	10000.000000	19128	2487	1.000000	31717	84	1.000000	9559884	-0.002856
255600653	12937900	67403	10000.000000	18151	2840	1.000000	31497	75	1.000000	9555081	-0.002813
255620440	12929016	67244	10000.000000	18564	2735	1.000000	31638	61	1.000000	9550353	-0.002947
255608900	12936494	67241	10000.000000	18692	2632	1.000000	31788	39	1.000000	9545685	-0.003385
255614957	12934248	67852	10000.000000	18479	2705	1.000000	31645	100	1.000000	9541029	-0.003687
255639743	12928926	67594	10000.000000	18624	2729	1.000000	31649	51	1.000000	9536278	-0.003594
255652459	12916873	67348	10000.000000	19127	2601	1.000000	31547	61	1.000000	9531436	-0.003392
255578431	12942537	66990	10000.000000	18577	2771	1.000000	31460	84	1.000000	9526672	-0.003469
255622174	12929182	66908	10000.000000	18911	2506	1.000000	31517	74	1.000000	9521884	-0.003720
255621719	12932141	67023	10000.000000	18583	2736	1.000000	31661	71	1.000000	9517243	-0.003983
npatches	nstrain	runtime	dt	init_x	init_y	init_y_blood	init_z	init_S	beta0	beta1	beta2	beta3	mean_beta	B	d	delta	delta_blood	b[0]	mut	m	CTL	c	g	epsilon	k	het	lambda	rho	omega	x_max	patch.dyna	DELTA	A	VA
10000	1	100.000000	0.001000	21900	9499	5000000	0.001000	10000000	19.439780	12.255864	12.212199	20.544695	15	800000000	0.010000	1.000000	432.000000	80000	0.000050	0.004800	1	0.001000	1.000000	2.500000	10.000000	0.500000	0.000000	0.000000	0.000000	31872	0	10.000000	7.000000	1.000000
sus	inf	inf_blood	z	x[0]	y[0][0]	z[0]	x[1]	y[1][0]	z[1]	S[0]	synchrony
219000000	94990000	5000000	10.000000	21900	9499	0.001000	21900	9499	0.001000	10000000	0.000000
263703014	6717053	34868	10000.000000	22589	1548	1.000000	28904	221	1.000000	9995031	0.000000
271053398	9141439	47598	10000.000000	21739	1876	1.000000	30792	153	1.000000	9990033	0.000000
270696625	9114795	47300	10000.000000	22070	1978	1.000000	31424	164	1.000000	9984943	0.000000
270614939	9114923	47185	10000.000000	21530	1986	1.000000	31124	167	1.000000	9980014	0.000000
270629479	9111407	47404	10000.000000	22357	1852	1.000000	31334	163	1.000000	9975025	0.000000
270622022	9117578	47364	10000.000000	21464	1909	1.000000	31078	144	1.000000	9970036	0.000000
270561512	9114197	47508	10000.000000	22004	1991	1.000000	31023	183	1.000000	9964992	0.000000
270586325	9130939	47067	10000.000000	21988	1926	1.000000	31267	119	1.000000	9959991	0.000000
270556271	9111919	47725	10000.000000	21994	1708	1.000000	31209	167	1.000000	9955034	0.000000
270614374	9110551	47362	10000.000000	21530	2017	1.000000	31297	135	1.000000	9950122	0.000000
270594736	9139832	47532	10000.000000	21812	1883	1.000000	31346	115	1.000000	9945033	0.000000
270624953	9111558	47457	10000.000000	22180	1829	1.000000	31277	116	1.000000	9940102	0.000000
270635375	9115450	47380	10000.000000	22030	1944	1.000000	31101	133	1.000000	9935176	0.000000
270599065	9115626	47760	10000.000000	21889	1900	1.000000	30928	116	1.000000	9930234	0.000000
270634296	9106233	47502	10000.000000	22541	1728	1.000000	31177	149	1.000000	9925144	0.000000
270622493	9109150	47427	10000.000000	21857	1858	1.000000	31289	135	1.000000	9920123	0.000000
270583237	9134574	47681	10000.000000	21935	1869	1.000000	31342	93	1.000000	9915076	0.000000
270634562	9100999	47398	10000.000000	21966	1971	1.000000	31574	139	1.000000	9910156	0.000000
270554217	9133254	47831	10000.000000	22273	1777	1.000000	31441	159	1.000000	9905220	0.000000
270659031	9090905	47011	10000.000000	22156	1738	1.000000	31023	140	1.000000	9900141	0.000000
270592223	9118471	47537	10000.000000	21850	1969	1.000000	31046	163	1.000000	9895119	0.000000
270617855	9121348	47506	10000.000000	22357	1789	1.000000	31001	177	1.000000	9890204	0.000000
270590709	9121110	47502	10000.000000	22149	1809	1.000000	31331	136	1.000000	9885310	0.000000
270590562	9119615	47303	10000.000000	22351	1918	1.000000	31193	137	1.000000	9880394	0.000000
270602186	9114533	47770	10000.000000	21752	1986	1.000000	31138	158	1.000000	9875455	0.000000
270641471	9110200	47424	10000.000000	22036	1847	1.000000	31342	115	1.000000	9870510	0.000000
270625871	9117340	47195	10000.000000	21487	1931	1.000000	31012	123	1.000000	9865654	0.000000
270618803	9113311	47695	10000.000000	21847	1770	1.000000	31233	134	1.000000	9860727	0.000000
270653804	9101394	47544	10000.000000	22209	1880	1.000000	30720	195	1.000000	9855792	0.000000
270643958	9116760	47480	10000.000000	22044	1856	1.000000	31051	108	1.000000	9850759	0.000000
270596110	9119706	48039	10000.000000	22093	1888	1.000000	31152	136	1.000000	9845826	0.000000
270631425	9112911	47719	10000.000000	21912	1895	1.000000	31419	140	1.000000	9840950	0.000000
270652620	9098408	47741	10000.000000	21925	1830	1.000000	31511	128	1.000000	9836067	0.000000
270620895	9124486	47595	10000.000000	21777	1961	1.000000	31110	165	1.000000	9831146	0.000000
270589003	9124279	47459	10000.000000	21657	1975	1.000000	31247	144	1.000000	9826212	0.000000
270621415	9102290	47287	10000.000000	21682	1858	1.000000	31136	158	1.000000	9821351	0.000000
270623915	9112857	47226	10000.000000	22379	1761	1.000000	31367	117	1.000000	9816316	0.000000
270620108	9112319	47630	10000.000000	21520	2092	1.000000	31369	98	1.000000	9811499	0.000000
270617999	9113511	47405	10000.000000	21871	1985	1.000000	31201	159	1.000000	9806725	0.000000
270661776	9097202	47842	10000.000000	22047	1776	1.000000	30690	240	1.000000	9801754	-1.#IND00
270666029	9110645	47497	10000.000000	22136	1852	1.000000	31174	140	1.000000	9796822	-1.#IND00
270649205	9112042	47318	10000.000000	22080	1754	1.000000	31113	152	1.000000	9791943	-0.008482
270615066	9119074	47595	10000.000000	22194	1842	1.000000	31231	160	1.000000	9787051	-0.004552
270610884	9116152	47643	10000.000000	22196	1810	1.000000	31250	129	1.000000	9782167	-0.004414
270612086	9119862	47725	10000.000000	22233	1859	1.000000	31182	115	1.000000	9777207	-0.004759
270649193	9114523	47528	10000.000000	21911	1821	1.000000	31218	151	1.000000	9772272	-0.006534
270612628	9118671	47845	10000.000000	21565	1961	1.000000	31071	150	1.000000	9767430	-0.003837
270648291	9107966	47316	10000.000000	22674	1629	1.000000	31249	132	1.000000	9762418	-0.002750
270617579	9115319	47153	10000.000000	21763	2045	1.000000	31056	191	1.000000	9757500	-0.003875
270637991	9113331	47460	10000.000000	21937	1843	1.000000	31339	176	1.000000	9752631	-0.003418
270673188	9099501	47535	10000.000000	22295	1835	1.000000	31144	194	1.000000	9747691	-0.002757
270595805	9121803	47884	10000.000000	21359	1842	1.000000	30871	150	1.000000	9742720	-0.001700
270617475	9103976	47262	10000.000000	21944	1923	1.000000	30894	229	1.000000	9737882	-0.001338
270599382	9111819	47605	10000.000000	21933	1909	1.000000	31034	173	1.000000	9733086	-0.000646
270629953	9112058	47846	10000.000000	22323	1796	1.000000	31076	165	1.000000	9728118	-0.000896
270601413	9111667	47421	10000.000000	21924	1838	1.000000	31245	100	1.000000	9723355	-0.000903
270597229	9119006	47284	10000.000000	21854	1942	1.000000	31317	135	1.000000	9718445	-0.000685
270621674	9110996	47213	10000.000000	21893	1735	1.000000	30982	184	1.000000	9713563	-0.001652
270638432	9107632	47250	10000.000000	22240	1842	1.000000	31295	131	1.000000	9708647	-0.000685
270621931	9109623	47729	10000.000000	22391	1726	1.000000	31221	128	1.000000	9703814	-0.000538
270635250	9106151	47658	10000.000000	22166	1797	1.000000	31245	156	1.000000	9698907	-0.001003
270605992	9118287	47327	10000.000000	22033	1752	1.000000	31234	142	1.000000	9694105	-0.001471
270591049	9118196	47850	10000.000000	22051	1867	1.000000	31149	166	1.000000	9689202	-0.001231
270625966	9109570	47036	10000.000000	22464	1725	1.000000	31275	157	1.000000	9684241	-0.000478
270638819	9115778	47547	10000.000000	22194	1675	1.000000	31178	166	1.000000	9679285	0.000107
270589318	9113958	47552	10000.000000	22072	1712	1.000000	31328	129	1.000000	9674431	0.002939
270579846	9124521	47690	10000.000000	21761	2021	1.000000	31294	206	1.000000	9669572	0.003224
270589022	9120751	47724	10000.000000	22182	1740	1.000000	30939	182	1.000000	9664600	0.003092
270615420	9106989	47590	10000.000000	21908	1906	1.000000	31265	104	1.000000	9659746	0.003365
270605750	9122981	47738	10000.000000	21439	2048	1.000000	31345	197	1.000000	9654986	0.003165
270655684	9100687	47375	10000.000000	21665	1951	1.000000	31115	137	1.000000	9650009	0.003226
270605386	9116619	47335	10000.000000	22018	1806	1.000000	31188	127	1.000000	9645130	0.002993
270693349	9091807	46758	10000.000000	21394	2086	1.000000	31288	92	1.000000	9640387	0.003659
270632029	9109050	47716	10000.000000	22421	1701	1.000000	31124	188	1.000000	9635575	0.003490
270640574	9116842	46962	10000.000000	21898	1811	1.000000	31141	112	1.000000	9630630	0.002635
270687019	9101935	47174	10000.000000	22137	1885	1.000000	31318	145	1.000000	9625923	0.002776
270600386	9118670	47546	10000.000000	22061	1677	1.000000	31303	113	1.000000	9621133	0.003311
270641555	9103809	47463	10000.000000	22120	1733	1.000000	30932	216	1.000000	9616375	0.003510
270636423	9110457	47230	10000.000000	21850	1793	1.000000	30911	194	1.000000	9611439	0.003598
270609049	9109746	47658	10000.000000	22081	1870	1.000000	30626	190	1.000000	9606693	0.003442
270617317	9116556	47708	10000.000000	21763	1775	1.000000	31237	128	1.000000	9602099	0.003402
270581120	9124176	47103	10000.000000	21744	1968	1.000000	31383	113	1.000000	9597308	0.003250
270609329	9110039	47763	10000.000000	22323	1829	1.000000	31335	115	1.000000	9592547	0.002767
270671736	9105216	47747	10000.000000	21449	1891	1.000000	31513	159	1.000000	9587711	0.002834
270620180	9113396	47577	10000.000000	21739	1859	1.000000	31058	190	1.000000	9582867	0.002744
270670197	9095378	47063	10000.000000	21870	1794	1.000000	31186	111	1.000000	9578075	0.002882
270615270	9122371	47452	10000.000000	22004	1922	1.000000	31165	139	1.000000	9573147	0.002909
270609402	9116599	47400	10000.000000	21882	2014	1.000000	31268	115	1.000000	9568337	0.003149
270609764	9108392	47388	10000.000000	21957	1860	1.000000	31093	188	1.000000	9563576	0.003356
270624308	9114562	47403	10000.000000	22477	1692	1.000000	30825	176	1.000000	9558816	0.003595
270623767	9123411	47583	10000.000000	21905	1745	1.000000	30996	164	1.000000	9553989	0.003960
270635499	9112808	47591	10000.000000	21925	1864	1.000000	30855	154	1.000000	9549186	0.003117
270624726	9115102	47651	10000.000000	21760	1912	1.000000	31127	111	1.000000	9544388	0.003066
270599849	9120849	47336	10000.000000	21579	1902	1.000000	31335	179	1.000000	9539780	0.003065
270611423	9121837	47611	10000.000000	21232	2097	1.000000	30858	212	1.000000	9535240	0.002885
270653839	9102088	47176	10000.000000	22146	1752	1.000000	30503	246	1.000000	9530408	0.002418
270621518	9116122	47543	10000.000000	22205	1738	1.000000	30929	201	1.000000	9525697	0.002559
270657843	9108704	47380	10000.000000	21833	1784	1.000000	31090	159	1.000000	9520960	0.002527
270608580	9116143	47656	10000.000000	22331	1796	1.000000	30968	139	1.000000	9516240	0.003033
npatches	nstrain	runtime	dt	init_x	init_y	init_y_blood	init_z	init_S	beta0	beta1	beta2	beta3	mean_beta	B	d	delta	delta_blood	b[0]	mut	m	CTL	c	g	epsilon	k	het	lambda	rho	omega	x_max	patch.dyna	DELTA	A	VA
10000	1	100.000000	0.001000	21900	9499	5000000	0.001000	10000000	17.025292	18.701011	12.860981	11.448702	15	800000000	0.010000	1.000000	432.000000	80000	0.000050	0.004800	1	0.001000	1.000000	2.500000	11.000000	0.500000	0.000000	0.000000	0.000000	31872	0	10.000000	7.000000	1.000000
sus	inf	inf_blood	z	x[0]	y[0][0]	z[0]	x[1]	y[1][0]	z[1]	S[0]	synchrony
219000000	94990000	5000000	10.000000	21900	9499	0.001000	21900	9499	0.001000	10000000	0.000000
272959571	4480783	23358	10000.000000	26431	561	1.000000	25398	719	1.000000	9994987	0.000000
281672668	6650167	34571	10000.000000	27757	781	1.000000	24453	1404	1.000000	9989899	0.000000
281316203	6599226	34716	10000.000000	26279	998	1.000000	24281	1331	1.000000	9984843	0.000000
281097697	6630292	34005	10000.000000	27026	758	1.000000	24955	1246	1.000000	9979861	0.000000
281138075	6620869	34430	10000.000000	27005	892	1.000000	24176	1357	1.000000	9974927	0.000000
281121265	6618781	34057	10000.000000	27699	729	1.000000	24823	1176	1.000000	9969883	0.000000
281119614	6624423	34398	10000.000000	26859	900	1.000000	24401	1362	1.000000	9964878	0.000000
281112699	6626013	34839	10000.000000	26347	946	1.000000	24833	1237	1.000000	9959840	0.000000
281139903	6627166	34544	10000.000000	26372	924	1.000000	24184	1426	1.000000	9954864	0.000000
281129044	6616317	34413	10000.000000	27478	787	1.000000	24246	1323	1.000000	9949866	0.000000
281144537	6620114	34537	10000.000000	27096	933	1.000000	25275	1041	1.000000	9944922	0.000000
281154353	6616622	34636	10000.000000	26493	968	1.000000	24541	1424	1.000000	9939938	0.000000
281154411	6614992	34520	9999.998606	26692	879	1.000000	25108	1210	1.000000	9934948	0.000000
281111647	6634068	34502	10000.000000	26653	893	1.000000	24166	1361	1.000000	9930001	0.000000
281115367	6621752	34800	10000.000000	27257	790	1.000000	24641	1268	1.000000	9925090	0.000000
281164175	6611999	34449	10000.000000	26869	965	1.000000	24511	1322	1.000000	9920166	0.000000
281124059	6614049	34337	10000.000000	26795	916	1.000000	24611	1274	1.000000	9915199	0.000000
281107268	6633634	34475	10000.000000	26876	738	1.000000	24199	1326	1.000000	9910118	0.000000
281085704	6627542	34394	10000.000000	26535	1018	1.000000	24126	1328	1.000000	9905221	0.000000
281132986	6624964	34653	10000.000000	26893	783	1.000000	24844	1264	1.000000	9900259	0.000000
281155400	6615047	34247	10000.000000	26974	928	1.000000	24760	1303	1.000000	9895156	0.000000
281117936	6619309	34560	10000.000000	26785	925	1.000000	24522	1319	1.000000	9890198	0.000000
281185530	6616311	34524	10000.000000	26699	894	1.000000	23964	1530	1.000000	9885253	0.000000
281139209	6626328	34667	9999.981157	26828	925	1.000000	23793	1432	1.000000	9880426	0.000000
281144863	6621952	34174	10000.000000	26384	970	1.000000	25164	1180	1.000000	9875461	0.000000
281136454	6612456	34466	10000.000000	27072	721	1.000000	25092	1286	1.000000	9870642	0.000000
281193794	6600958	34563	9999.999982	27677	747	1.000000	24606	1338	1.000000	9865624	0.000000
281109830	6625914	34732	10000.000000	27158	828	1.000000	24375	1255	1.000000	9860571	0.000000
281155122	6615964	34827	10000.000000	27063	880	1.000000	24320	1398	1.000000	9855744	0.000000
281080787	6630364	34391	10000.000000	27065	837	1.000000	24856	1269	1.000000	9850932	0.000000
281102654	6630719	34319	10000.000000	26735	911	1.000000	24534	1263	1.000000	9846087	0.000000
281098091	6630414	34415	10000.000000	26752	875	1.000000	23941	1458	1.000000	9841070	0.000000
281098714	6628767	34256	10000.000000	25999	977	1.000000	24014	1323	1.000000	9836144	0.000000
281111360	6623673	34702	10000.000000	27163	771	1.000000	24728	1187	1.000000	9831235	0.000000
281096144	6631822	34526	10000.000000	26700	919	1.000000	24218	1239	1.000000	9826274	0.000000
281105530	6625898	34187	10000.000000	26897	876	1.000000	24489	1301	1.000000	9821435	0.000000
281151858	6618153	34104	10000.000000	26900	799	1.000000	24171	1294	1.000000	9816475	0.000000
281095193	6625448	34699	10000.000000	26954	933	1.000000	24398	1154	1.000000	9811447	0.000000
281129653	6627749	34744	10000.000000	27241	779	1.000000	24107	1436	1.000000	9806640	0.000000
281148176	6619504	34473	10000.000000	26938	964	1.000000	24507	1193	1.000000	9801732	-1.#IND00
281119435	6622283	34463	10000.000000	26506	956	1.000000	24574	1423	1.000000	9796861	-0.001600
281146243	6619946	34398	10000.000000	26611	844	1.000000	24655	1252	1.000000	9791892	-0.000711
281123622	6625670	34584	10000.000000	27332	732	1.000000	24857	1139	1.000000	9787098	0.000164
281093954	6643527	34886	10000.000000	27780	688	1.000000	24545	1274	1.000000	9782093	-0.001118
281133309	6621123	34410	10000.000000	26712	921	1.000000	24165	1444	1.000000	9777077	-0.009456
281121460	6625038	34458	10000.000000	26930	816	1.000000	24761	1215	1.000000	9772248	-0.007512
281131662	6613376	34381	10000.000000	26423	938	1.000000	24226	1397	1.000000	9767374	-0.007152
281111150	6619200	34377	10000.000000	27059	807	1.000000	24561	1273	1.000000	9762539	-0.004645
281120397	6613395	34539	10000.000000	26401	908	1.000000	24575	1315	1.000000	9757697	-0.003434
281092767	6632216	34421	10000.000000	27103	829	1.000000	25119	1187	1.000000	9752807	-0.004446
281111537	6620854	34407	10000.000000	27194	786	1.000000	24542	1245	1.000000	9747989	-0.003786
281140844	6610121	34487	10000.000000	26664	885	1.000000	24369	1287	1.000000	9743125	-0.003686
281158907	6604846	34420	10000.000000	27071	831	1.000000	25200	1222	1.000000	9738338	-0.005353
281207322	6608030	34386	10000.000000	26845	934	1.000000	24336	1434	1.000000	9733535	-0.004449
281135219	6618031	34238	10000.000000	26232	906	1.000000	24644	1107	1.000000	9728464	-0.004867
281139101	6622816	34429	10000.000000	26700	898	1.000000	23919	1364	1.000000	9723656	-0.004782
281187685	6618846	34271	10000.000000	26850	886	1.000000	24811	1244	1.000000	9718733	-0.003963
281131869	6636556	34367	10000.000000	26877	846	1.000000	24688	1265	1.000000	9713816	-0.004290
281131250	6621299	34311	10000.000000	27409	807	1.000000	23947	1259	1.000000	9708915	-0.003123
281144716	6629623	34485	10000.000000	27272	841	1.000000	24667	1199	1.000000	9704196	-0.002906
281134899	6620863	34675	10000.000000	26616	882	1.000000	24711	1233	1.000000	9699220	-0.003870
281088383	6617610	34288	10000.000000	26766	953	1.000000	24052	1324	1.000000	9694355	-0.002871
281144903	6631097	34523	9999.999998	26521	996	1.000000	24789	1240	1.000000	9689530	-0.003840
281128149	6611325	34558	10000.000000	26702	798	1.000000	24217	1302	1.000000	9684662	-0.004571
281169545	6618153	34536	10000.000000	26552	880	1.000000	24312	1363	1.000000	9679718	-0.005176
281110358	6624890	34834	10000.000000	27007	843	1.000000	24638	1175	1.000000	9675024	-0.004548
281157035	6609779	34285	10000.000000	26442	1018	1.000000	24817	1120	1.000000	9670121	-0.004228
281138487	6616437	34323	10000.000000	27107	804	1.000000	23801	1404	1.000000	9665215	-0.003625
281145727	6619081	34557	10000.000000	26436	994	1.000000	23868	1400	1.000000	9660324	-0.003817
281110558	6631379	34729	10000.000000	27148	825	1.000000	24526	1341	1.000000	9655512	-0.002976
281144148	6629486	34487	10000.000000	27138	902	1.000000	24331	1270	1.000000	9650671	-0.002631
281162567	6613910	34457	10000.000000	27052	870	1.000000	24331	1269	1.000000	9645900	-0.002525
281094911	6635568	34289	10000.000000	26808	939	1.000000	24604	1041	1.000000	9641169	-0.002411
281092645	6630088	34590	10000.000000	26720	871	1.000000	24638	1251	1.000000	9636301	-0.002019
281067073	6632133	34601	10000.000000	26856	797	1.000000	24468	1375	1.000000	9631415	-0.002166
281163015	6625381	34747	10000.000000	26735	959	1.000000	24444	1321	1.000000	9626736	-0.002277
281112142	6628641	34585	10000.000000	27153	714	1.000000	24644	1156	1.000000	9621882	-0.001800
281184225	6607368	34124	10000.000000	27967	727	1.000000	24805	1225	1.000000	9617100	-0.001146
281186073	6609707	34454	10000.000000	26475	1015	1.000000	24444	1313	1.000000	9612237	-0.000414
281112522	6627464	34495	10000.000000	27126	844	1.000000	24179	1320	1.000000	9607381	-0.000441
281173827	6610740	34650	10000.000000	27048	827	1.000000	24882	1266	1.000000	9602564	-0.000488
281077526	6632666	34275	10000.000000	26239	868	1.000000	24720	1296	1.000000	9597807	-0.000426
281112694	6626166	34597	10000.000000	27595	614	1.000000	24234	1385	1.000000	9593057	0.000337
281195889	6610508	34193	10000.000000	27441	835	1.000000	24455	1348	1.000000	9588286	0.000683
281134050	6628619	34512	10000.000000	26692	937	1.000000	24679	1105	1.000000	9583610	0.000701
281152805	6627842	34937	10000.000000	26561	937	1.000000	24184	1396	1.000000	9578757	0.000667
281159346	6616321	34431	10000.000000	26612	867	1.000000	24967	1135	1.000000	9573946	0.000444
281173252	6609017	34605	10000.000000	26957	893	1.000000	24447	1315	1.000000	9569054	0.001106
281120405	6631577	34263	10000.000000	26558	932	1.000000	24354	1345	1.000000	9564244	0.001425
281195622	6601753	34679	10000.000000	26279	910	1.000000	24758	1313	1.000000	9559539	0.001447
281168783	6619036	34583	10000.000000	27002	854	1.000000	24508	1397	1.000000	9554764	0.001755
281120451	6620165	34567	10000.000000	26826	810	1.000000	24639	1183	1.000000	9549960	0.002168
281109182	6627096	34924	10000.000000	26385	895	1.000000	24871	1229	1.000000	9545210	0.002272
281120335	6622259	34770	10000.000000	26719	767	1.000000	24146	1358	1.000000	9540439	0.002717
281129833	6614453	34528	10000.000000	27270	837	1.000000	24462	1404	1.000000	9535569	0.002568
281085825	6628748	34912	10000.000000	26777	903	1.000000	25106	1143	1.000000	9530848	0.002521
281096235	6630862	34385	10000.000000	27889	698	1.000000	23959	1394	1.000000	9526204	0.002464
281140987	6623847	34383	10000.000000	26518	1036	1.000000	24676	1172	1.000000	9521391	0.002624
281148332	6617019	34450	10000.000000	26612	1053	1.000000	24582	1161	1.000000	9516550	0.002693
npatches	nstrain	runtime	dt	init_x	init_y	init_y_blood	init_z	init_S	beta0	beta1	beta2	beta3	mean_beta	B	d	delta	delta_blood	b[0]	mut	m	CTL	c	g	epsilon	k	het	lambda	rho	omega	x_max	patch.dyna	DELTA	A	VA
10000	1	100.000000	0.001000	21900	9499	5000000	0.001000	10000000	19.395667	10.585902	18.317137	13.899238	15	800000000	0.010000	1.000000	432.000000	80000	0.000050	0.004800	1	0.001000	1.000000	2.500000	12.000000	0.500000	0.000000	0.000000	0.000000	31872	0	10.000000	7.000000	1.000000
sus	inf	inf_blood	z	x[0]	y[0][0]	z[0]	x[1]	y[1][0]	z[1]	S[0]	synchrony
219000000	94990000	5000000	10.000000	21900	9499	0.001000	21900	9499	0.001000	10000000	0.000000
280327106	2922949	15155	9999.613585	25979	529	1.000000	30229	16	1.000000	9995011	0.000000
290555103	4789157	24987	9999.847355	25451	1173	1.000000	31718	15	0.999754	9990120	0.000000
289871061	4742332	24640	9999.884142	25173	1125	1.000000	31881	25	1.000000	9985179	0.000000
289719110	4779275	24982	9999.923147	25130	1076	1.000000	31773	22	1.000000	9980165	0.000000
289671415	4793670	25294	9999.943510	25545	1003	1.000000	31686	28	1.000000	9975232	0.000000
289686949	4779343	25048	9999.990522	24913	1082	1.000000	31701	39	1.000000	9970246	0.000000
289624969	4783824	24891	9999.982404	25752	1078	1.000000	31727	28	1.000000	9965385	0.000000
289670435	4787795	25000	9999.940685	24485	1147	1.000000	31865	19	1.000000	9960412	0.000000
289654698	4788689	24800	9999.851122	25097	1026	1.000000	31713	19	1.000000	9955469	0.000000
289701130	4781135	24910	9999.900551	25906	986	1.000000	31816	21	1.000000	9950461	0.000000
289671846	4783654	24744	9999.911888	25135	1056	1.000000	31682	29	1.000000	9945482	0.000000
289632557	4789527	25092	9999.932379	25421	1085	1.000000	31758	31	1.000000	9940565	0.000000
289647531	4781942	25085	9999.930232	24803	1230	1.000000	31729	40	1.000000	9935654	0.000000
289647081	4787141	24913	9999.944620	25222	1106	1.000000	31935	16	1.000000	9930674	0.000000
289669588	4786344	24944	9999.953584	25273	1119	1.000000	31748	28	1.000000	9925629	0.000000
289655126	4777347	24817	9999.937873	24683	1121	1.000000	31782	21	1.000000	9920861	0.000000
289630943	4788829	24906	9999.902549	25386	1018	1.000000	31624	37	1.000000	9915908	0.000000
289641868	4790481	24947	9999.977905	25325	1146	1.000000	31733	8	1.000000	9910964	0.000000
289665130	4789160	24802	9999.935173	25032	1140	1.000000	31989	12	1.000000	9906063	0.000000
289636056	4785834	24833	9999.928297	24980	1025	1.000000	31847	22	1.000000	9901140	0.000000
289696744	4785174	24866	9999.714091	25566	1086	1.000000	31857	16	1.000000	9896085	0.000000
289618109	4794671	24998	9999.959463	24888	1037	1.000000	31942	19	1.000000	9891252	0.000000
289614299	4790080	24879	9999.840299	26159	821	1.000000	31614	28	1.000000	9886265	0.000000
289701025	4773288	24880	9999.905552	25049	1085	1.000000	31641	10	1.000000	9881421	0.000000
289659897	4782398	24951	9999.970564	25496	1073	1.000000	31810	25	1.000000	9876580	0.000000
289668081	4791888	24996	9999.956092	25286	1102	1.000000	31720	34	1.000000	9871575	0.000000
289682216	4780493	24899	9999.974289	25665	951	1.000000	31803	33	1.000000	9866617	0.000000
289638459	4788667	24886	9999.941357	25163	1232	1.000000	31995	11	1.000000	9861683	0.000000
289616492	4791916	25273	9999.976390	25129	1158	1.000000	31707	20	1.000000	9856860	0.000000
289604037	4784052	24819	9999.871223	25414	989	1.000000	31613	34	1.000000	9851977	0.000000
289632631	4786986	24986	9999.969710	26042	990	1.000000	31997	15	1.000000	9847028	0.000000
289617114	4793992	25080	9999.948574	25230	1117	1.000000	31726	18	1.000000	9841961	0.000000
289619939	4794016	24923	9999.972584	25839	985	1.000000	31753	38	1.000000	9837117	0.000000
289647439	4789891	24904	9999.891574	26156	953	1.000000	31809	22	1.000000	9832137	0.000000
289715698	4783794	24986	9999.949691	25316	1134	1.000000	31713	18	1.000000	9827187	0.000000
289628095	4792479	24993	9999.951714	25129	1080	1.000000	31801	23	1.000000	9822292	0.000000
289621253	4782820	25052	9999.815788	25996	949	1.000000	31708	13	1.000000	9817393	0.000000
289565222	4796930	24954	9999.987854	25307	1066	1.000000	31820	30	1.000000	9812436	0.000000
289665301	4783782	24763	9999.961948	25035	1079	1.000000	31617	12	1.000000	9807524	0.000000
289654665	4785768	25119	9999.938538	24747	1248	1.000000	31793	17	1.000000	9802561	-1.#IND00
289604607	4789887	24956	9999.946778	25198	1081	1.000000	31786	23	1.000000	9797681	-1.#IND00
289636316	4798492	24860	9999.989478	25418	1118	1.000000	31690	21	1.000000	9792710	-1.#IND00
289649683	4782060	24855	9999.932614	25414	974	1.000000	31980	19	1.000000	9787741	-0.003128
289675703	4788818	25329	9999.965546	25138	1128	1.000000	31744	16	1.000000	9782843	-0.005806
289648882	4790143	25018	9999.934259	25393	998	1.000000	31759	16	1.000000	9777982	-0.003736
289676049	4782227	25030	9999.884771	25345	944	1.000000	31761	6	1.000000	9773132	-0.002699
289634701	4790634	24660	9999.847083	25658	1015	1.000000	31447	23	1.000000	9768294	-0.002237
289634308	4786750	24907	9999.991308	25089	1194	1.000000	31801	23	1.000000	9763342	-0.003705
289683830	4778663	24828	9999.955302	25336	1080	1.000000	31792	21	1.000000	9758297	-0.004887
289690890	4777477	24941	9999.895533	25336	1066	1.000000	31839	21	1.000000	9753455	-0.001881
289637275	4783611	24726	9999.885194	24787	1109	1.000000	31763	33	1.000000	9748698	-0.001792
289630211	4783374	25024	9999.937989	25199	1076	1.000000	31941	20	1.000000	9743937	-0.001337
289714283	4770144	24962	9999.907824	24953	1190	1.000000	31615	27	1.000000	9739133	-0.001121
289612773	4789693	25028	9999.931983	25702	1016	1.000000	31652	18	1.000000	9734284	-0.001116
289637857	4796763	24640	9999.984914	25176	1044	1.000000	31966	20	1.000000	9729504	-0.001356
289603955	4789660	24542	9999.834294	25830	912	1.000000	31782	12	1.000000	9724598	-0.001384
289672673	4784500	25095	9999.955774	24959	1071	1.000000	31763	30	1.000000	9719762	-0.003465
289644070	4797596	25032	9999.893156	25761	1013	1.000000	31711	34	1.000000	9714953	-0.003686
289623044	4788074	24779	9999.844628	25126	1087	1.000000	31659	28	1.000000	9710103	-0.002688
289627493	4790269	25085	9999.972646	25661	1024	1.000000	31596	17	1.000000	9705304	-0.002564
289601516	4792834	24785	9999.969346	25586	973	1.000000	31792	23	1.000000	9700381	-0.002008
289633453	4778328	25047	9999.970416	25723	912	1.000000	31608	45	1.000000	9695455	-0.002461
289635345	4792001	24611	9999.940124	24818	1269	1.000000	31782	32	1.000000	9690567	-0.002355
289652432	4784968	24782	9999.894450	25325	1111	1.000000	31756	19	1.000000	9685646	-0.003223
289637390	4790974	25054	9999.930734	25226	1147	1.000000	31836	20	1.000000	9680760	-0.002849
289644588	4781991	24839	9999.934992	25253	1015	1.000000	31799	29	1.000000	9675891	-0.002691
289647470	4783750	24706	9999.935022	26154	977	1.000000	31614	15	1.000000	9671095	-0.001459
289640225	4779312	25167	9999.968462	24710	1155	1.000000	31914	15	1.000000	9666234	-0.001647
289664571	4779566	24914	9999.938290	25414	1046	1.000000	31847	26	1.000000	9661367	-0.001606
289639753	4786505	24694	9999.955152	24992	1105	1.000000	31339	28	1.000000	9656562	-0.001985
289653695	4785609	24883	9999.996014	25441	1057	1.000000	31891	25	1.000000	9651776	-0.001860
289631930	4788405	24672	9999.916069	25262	1049	1.000000	31652	20	1.000000	9647000	-0.002333
289640217	4775819	24654	9999.984299	25792	1018	1.000000	31914	20	1.000000	9642240	-0.002700
289698849	4787889	25144	9999.984884	25123	1149	1.000000	31661	21	1.000000	9637403	-0.001870
289658896	4788806	24830	9999.852973	25812	880	1.000000	31770	24	1.000000	9632475	0.001161
289655790	4786516	25123	9999.948308	25434	1111	1.000000	31864	9	1.000000	9627723	0.000907
289645892	4784687	24822	9999.886554	25762	904	1.000000	31788	28	1.000000	9622905	0.000398
289649600	4777026	24752	9999.948035	25385	1066	1.000000	31894	11	1.000000	9618067	0.001054
289593732	4801528	24647	9999.971129	25335	1022	1.000000	31873	32	1.000000	9613276	0.000798
289632472	4783511	24764	9999.887842	25227	1052	1.000000	31643	25	1.000000	9608419	0.000778
289636288	4780305	24822	9999.954182	25102	1110	1.000000	31669	30	1.000000	9603609	0.001111
289635191	4785953	24571	9999.920380	24926	1079	1.000000	31974	13	1.000000	9598762	0.001714
289644989	4790122	25179	9999.928697	25002	1228	1.000000	31669	24	1.000000	9593995	0.001617
289643147	4781501	24942	9999.904792	25231	1063	1.000000	31873	13	1.000000	9589258	0.001682
289654837	4784456	24908	9999.931955	25877	831	1.000000	31887	21	1.000000	9584519	0.001692
289615097	4788903	25046	9999.974020	25414	1027	1.000000	31792	37	1.000000	9579709	0.001254
289650142	4793913	24582	9999.953280	25129	1187	1.000000	31718	16	1.000000	9574898	0.001133
289658132	4777299	24863	9999.947947	25575	1002	1.000000	31771	30	1.000000	9570135	0.001512
289676485	4788280	24927	9999.878470	25091	1184	1.000000	31637	24	1.000000	9565394	0.001248
289632724	4782809	24937	9999.930943	25470	1018	1.000000	31782	21	1.000000	9560727	0.001314
289640257	4780506	25116	9999.988269	25102	1080	1.000000	31543	15	1.000000	9555888	0.002322
289640730	4781133	24967	9999.966701	25081	1161	1.000000	31704	36	1.000000	9551102	0.002254
289658953	4792957	24947	9999.960903	25874	953	1.000000	31752	19	1.000000	9546327	0.002104
289634009	4783713	25015	9999.947408	24548	1297	1.000000	31588	32	1.000000	9541453	0.002088
289678792	4782687	24757	9999.905226	25303	912	1.000000	31679	25	1.000000	9536564	0.001644
289713870	4773246	24885	9999.943948	25476	995	1.000000	31733	27	1.000000	9531746	0.001231
289642694	4797348	24905	9999.964402	25749	1147	1.000000	31801	19	1.000000	9526977	0.001320
289626007	4790534	25191	9999.983595	25505	1133	1.000000	31723	18	1.000000	9522267	0.001078
289684130	4779406	24454	9999.962559	25582	1106	1.000000	31859	21	1.000000	9517579	0.001039
npatches	nstrain	runtime	dt	init_x	init_y	init_y_blood	init_z	init_S	beta0	beta1	beta2	beta3	mean_beta	B	d	delta	delta_blood	b[0]	mut	m	CTL	c	g	epsilon	k	het	lambda	rho	omega	x_max	patch.dyna	DELTA	A	VA
10000	1	100.000000	0.001000	21900	9499	5000000	0.001000	10000000	13.008486	20.826530	21.310609	20.926760	15	800000000	0.010000	1.000000	432.000000	80000	0.000050	0.004800	1	0.001000	1.000000	2.500000	13.000000	0.500000	0.000000	0.000000	0.000000	31872	0	10.000000	7.000000	1.000000
sus	inf	inf_blood	z	x[0]	y[0][0]	z[0]	x[1]	y[1][0]	z[1]	S[0]	synchrony
219000000	94990000	5000000	10.000000	21900	9499	0.001000	21900	9499	0.001000	10000000	0.000000
286521176	1788843	9386	9982.849659	29615	13	1.000000	26133	544	1.000000	9994973	0.000000
298820145	3199625	16813	9989.103160	31618	19	0.998782	25374	1137	1.000000	9989854	0.000000
297953218	3217965	16956	9994.620005	31669	10	1.000000	25481	911	1.000000	9984807	0.000000
297725259	3258263	17073	9995.225788	31935	14	1.000000	24293	1111	1.000000	9979810	0.000000
297750359	3230932	16717	9995.235728	31730	23	1.000000	25540	1043	1.000000	9974800	0.000000
297693350	3254295	17143	9996.114265	31583	36	1.000000	25332	1102	1.000000	9969826	0.000000
297765636	3234578	16749	9995.036902	31872	26	1.000000	24820	1101	1.000000	9964844	0.000000
297739767	3248883	17083	9995.433113	31543	17	1.000000	25308	956	1.000000	9959776	0.000000
297718017	3243182	17067	9994.700507	31702	42	1.000000	25669	978	1.000000	9954753	0.000000
297696247	3248316	16796	9995.707716	31546	20	1.000000	25141	1001	1.000000	9949811	0.000000
297731248	3242751	17018	9995.435275	31602	35	1.000000	26018	779	1.000000	9944755	0.000000
297757915	3226550	16925	9995.623955	31692	12	1.000000	24918	1028	1.000000	9939800	0.000000
297725837	3243942	17059	9995.415025	31683	7	0.990955	25018	1188	1.000000	9934816	0.000000
297723256	3247668	16877	9995.253086	31806	20	1.000000	25228	967	1.000000	9929923	0.000000
297759880	3236874	16807	9994.367468	31721	34	1.000000	25120	1018	1.000000	9925075	0.000000
297723187	3247785	16714	9994.325397	31597	52	1.000000	25876	807	1.000000	9920191	0.000000
297716483	3246085	17003	9994.854144	31687	50	1.000000	25806	891	1.000000	9915233	0.000000
297731013	3236057	16882	9995.269634	31570	47	1.000000	24820	1030	1.000000	9910171	0.000000
297726291	3245894	17002	9994.371382	31576	43	1.000000	25171	1118	1.000000	9905183	0.000000
297706031	3239611	16966	9995.021998	31814	35	1.000000	24427	1148	1.000000	9900260	0.000000
297698842	3248947	16954	9994.724021	31854	27	1.000000	24877	1043	1.000000	9895263	0.000000
297693103	3246918	16902	9994.655018	31807	16	1.000000	25305	926	1.000000	9890340	0.000000
297725478	3244068	17002	9994.962630	31494	23	1.000000	24984	1119	1.000000	9885383	0.000000
297703314	3252866	17045	9994.594238	31676	40	1.000000	25254	1064	1.000000	9880394	0.000000
297742648	3247416	16847	9994.553498	31892	30	1.000000	25162	961	1.000000	9875453	0.000000
297711526	3251043	16898	9995.362992	31715	24	1.000000	25265	987	1.000000	9870576	0.000000
297701841	3243336	16889	9995.096917	31839	22	1.000000	25148	1014	1.000000	9865607	0.000000
297756573	3235749	16734	9994.169071	31984	10	1.000000	24674	1163	1.000000	9860687	0.000000
297703820	3250815	17109	9994.378714	31725	27	1.000000	24453	1228	1.000000	9855853	0.000000
297739924	3249070	17015	9995.419956	31747	10	1.000000	24826	1137	1.000000	9850994	0.000000
297728712	3245955	17013	9995.106575	31582	20	1.000000	24368	1309	1.000000	9845977	0.000000
297711825	3247250	17088	9994.685895	31771	25	1.000000	25265	1000	1.000000	9841035	0.000000
297715358	3245866	17102	9995.584822	31740	13	1.000000	25126	1063	1.000000	9836096	0.000000
297754182	3242645	16990	9996.006926	31693	38	1.000000	24911	1000	1.000000	9831194	0.000000
297758935	3237555	16722	9995.280470	31597	41	1.000000	25318	981	1.000000	9826298	0.000000
297747912	3236723	16713	9995.039420	31701	34	1.000000	25319	969	1.000000	9821401	0.000000
297747071	3243990	16921	9994.859524	31675	28	1.000000	24352	1079	1.000000	9816536	0.000000
297709286	3239689	17014	9994.628413	31819	37	1.000000	25550	954	1.000000	9811739	0.000000
297700511	3250980	16732	9994.526213	31552	14	1.000000	25388	1000	1.000000	9806698	0.000000
297763241	3235716	16733	9995.337939	31698	34	1.000000	24776	989	1.000000	9801662	-1.#IND00
297739362	3239058	17030	9995.192435	31701	25	1.000000	25487	1005	1.000000	9796783	-1.#IND00
297732144	3246853	16930	9994.736030	31623	16	1.000000	25043	916	1.000000	9791945	-0.014723
297713953	3248147	17026	9994.203512	31639	23	1.000000	25015	1042	1.000000	9787009	-0.010082
297720158	3243119	16915	9995.065500	31675	21	1.000000	25105	1095	1.000000	9782061	-0.000271
297701742	3243104	16534	9995.834619	31461	34	1.000000	25269	1055	1.000000	9777265	0.002036
297749181	3242965	17132	9994.777935	31853	15	1.000000	25229	1020	1.000000	9772314	0.002942
297726979	3241366	16846	9995.249252	31667	29	1.000000	25617	987	1.000000	9767293	0.003732
297798533	3234409	16844	9995.809514	31892	28	1.000000	25348	1072	1.000000	9762403	0.002003
297713038	3241877	16818	9995.208258	31966	25	1.000000	24206	1176	1.000000	9757498	0.004062
297726141	3248078	16753	9995.429163	31801	31	1.000000	25349	1051	1.000000	9752624	0.003946
297745619	3241541	17154	9994.103881	31672	51	1.000000	24907	1136	1.000000	9747820	0.003120
297762094	3236903	16836	9995.272511	31832	29	1.000000	25134	973	1.000000	9742893	0.002313
297730087	3239005	16866	9994.924031	31766	21	1.000000	24883	1071	1.000000	9738046	0.002160
297692061	3258400	17089	9994.323789	31647	38	1.000000	25105	1064	1.000000	9733141	0.002583
297727739	3242585	16648	9995.346169	31927	25	1.000000	25441	1040	1.000000	9728222	0.002542
297748377	3242238	16738	9994.534661	31765	23	1.000000	25056	1005	1.000000	9723210	0.002688
297683424	3250890	16814	9994.938497	31781	20	1.000000	25433	1106	1.000000	9718411	0.002694
297729486	3237510	16963	9994.783930	31687	36	1.000000	24890	1091	1.000000	9713484	0.004065
297660963	3257033	17054	9995.357085	31652	24	1.000000	24221	1156	1.000000	9708665	0.003583
297730713	3239093	16692	9993.355045	31818	12	1.000000	25081	1089	1.000000	9703780	0.003060
297725189	3244988	16797	9994.643903	31871	14	1.000000	25090	990	1.000000	9698955	0.001578
297733668	3246564	16855	9994.256920	31660	17	1.000000	24890	1120	1.000000	9694221	0.002688
297670733	3244779	16946	9994.266835	31535	20	1.000000	25191	1028	1.000000	9689380	0.002546
297732357	3240330	16911	9995.956726	31984	10	1.000000	25729	1020	1.000000	9684540	0.003437
297755589	3239254	16845	9995.705014	31930	5	0.968554	25799	861	1.000000	9679672	0.002475
297710039	3245884	16788	9996.112335	31684	38	0.999977	25654	947	1.000000	9674791	0.001616
297765401	3238961	16758	9994.043802	31443	20	1.000000	25175	925	1.000000	9669941	0.001551
297721531	3241420	16746	9995.099416	31618	18	1.000000	25633	919	1.000000	9665022	0.002301
297719157	3243122	16707	9994.499197	31729	28	1.000000	25132	1020	1.000000	9660160	0.002023
297717357	3242236	17139	9994.577637	31879	10	1.000000	25674	1016	1.000000	9655408	0.001631
297725799	3247286	16904	9994.880081	31961	7	1.000000	25079	1017	1.000000	9650604	0.000737
297733280	3242028	16828	9995.732594	31736	22	1.000000	25102	1169	1.000000	9645741	0.000886
297731055	3243961	16850	9995.392863	31751	12	1.000000	24728	1178	1.000000	9640905	0.001586
297695084	3253604	16805	9995.014469	31780	12	1.000000	25449	966	1.000000	9636021	0.001690
297674998	3248032	16969	9995.618248	32015	11	0.999989	25613	1061	1.000000	9631095	0.001338
297691294	3242360	16893	9994.583165	31808	27	1.000000	25521	894	1.000000	9626338	0.001240
297702322	3241546	16845	9995.270247	31569	34	1.000000	25116	1156	1.000000	9621440	0.001480
297734609	3250481	17083	9995.130107	31920	12	1.000000	24730	1103	1.000000	9616723	0.001113
297737082	3240778	16715	9995.689636	31810	26	1.000000	25154	930	1.000000	9611783	0.001539
297716327	3246600	16990	9996.863333	31797	9	1.000000	25161	1036	1.000000	9606943	0.000792
297689174	3246189	16899	9995.724199	31871	36	1.000000	25602	930	1.000000	9602184	0.001137
297716777	3239881	16796	9993.153801	31807	8	1.000000	25321	997	1.000000	9597495	0.000548
297735724	3248731	17026	9995.414429	31741	17	1.000000	25050	1009	1.000000	9592714	0.000523
297748145	3236972	16893	9995.169805	31677	30	1.000000	25033	1125	1.000000	9587879	0.000487
297712655	3250023	16965	9995.034076	31783	14	1.000000	25280	917	1.000000	9583077	0.000488
297715725	3248640	16970	9995.186399	31610	27	1.000000	24899	1079	1.000000	9578360	0.000856
297751647	3234298	16991	9994.501965	31550	39	1.000000	25119	1006	1.000000	9573660	0.000642
297751233	3240257	16872	9995.614775	31765	19	1.000000	25301	940	1.000000	9568829	0.000616
297689882	3253271	16919	9995.265284	31863	27	1.000000	24804	1138	1.000000	9564039	0.000378
297692457	3248195	16820	9995.199265	31913	21	1.000000	24972	956	1.000000	9559180	0.000213
297669751	3249727	16994	9994.697348	31846	6	1.000000	24721	966	1.000000	9554282	-0.000125
297703987	3236514	16653	9995.933989	31681	21	1.000000	25927	898	1.000000	9549468	-0.000142
297698873	3261246	16809	9994.573332	31864	19	1.000000	24826	1162	1.000000	9544625	-0.000527
297723524	3239588	16903	9995.324013	32008	18	1.000000	25212	1083	1.000000	9539877	-0.000588
297752398	3235467	16446	9993.364721	31903	21	1.000000	25470	1017	1.000000	9535102	-0.000511
297758366	3247873	16783	9995.804865	31631	22	1.000000	25085	1062	1.000000	9530355	-0.000280
297728698	3251687	16820	9995.189578	31859	5	0.995275	25639	920	1.000000	9525650	-0.000137
297713080	3245642	16959	9995.030562	31770	30	1.000000	24926	1105	1.000000	9521062	-0.000320
297715202	3246691	17076	9996.417031	31715	39	1.000000	25177	1104	1.000000	9516285	-0.000551
npatches	nstrain	runtime	dt	init_x	init_y	init_y_blood	init_z	init_S	beta0	beta1	beta2	beta3	mean_beta	B	d	delta	delta_blood	b[0]	mut	m	CTL	c	g	epsilon	k	het	lambda	rho	omega	x_max	patch.dyna	DELTA	A	VA
10000	1	100.000000	0.001000	21900	9499	5000000	0.001000	10000000	9.744470	12.107286	16.865801	11.475731	15	800000000	0.010000	1.000000	432.000000	80000	0.000050	0.004800	1	0.001000	1.000000	2.500000	14.000000	0.500000	0.000000	0.000000	0.000000	31872	0	10.000000	7.000000	1.000000
sus	inf	inf_blood	z	x[0]	y[0][0]	z[0]	x[1]	y[1][0]	z[1]	S[0]	synchrony
219000000	94990000	5000000	10.000000	21900	9499	0.001000	21900	9499	0.001000	10000000	0.000000
291551680	1009496	5249	9856.328935	30379	6	1.000000	30056	10	1.000000	9994871	0.000000
306078688	1894403	9892	9780.495726	31577	5	0.996102	31493	15	0.986301	9989979	0.000000
304988754	2014745	10418	9894.506859	31758	4	0.891002	31754	14	0.983749	9984968	0.000000
304826232	2027082	10778	9897.420638	31784	9	0.998762	31886	15	0.999999	9979936	0.000000
304730152	2036582	10862	9900.506247	31903	4	0.998422	32029	13	1.000000	9975085	0.000000
304721317	2037863	10476	9905.349637	31929	12	0.979520	31805	7	1.000000	9969955	0.000000
304747063	2035965	10622	9899.346817	31949	7	0.986438	31551	8	0.999966	9965107	0.000000
304688286	2048257	10719	9905.243213	31850	13	0.998953	31798	12	1.000000	9960138	0.000000
304749508	2032511	10674	9896.643085	31839	6	0.999998	31551	8	1.000000	9955221	0.000000
304730680	2041782	10700	9902.672694	31846	7	0.996497	31846	2	1.000000	9950156	0.000000
304692069	2044038	10796	9902.887601	31851	15	1.000000	32085	1	0.820886	9945118	0.000000
304690311	2042848	10662	9898.126032	31739	7	0.965311	31643	2	1.000000	9940005	0.000000
304669607	2041132	10689	9902.217466	31758	5	0.909125	31735	10	0.999981	9935167	0.000000
304735834	2031633	10581	9902.273925	31731	9	0.933760	31856	10	0.988378	9930200	0.000000
304688866	2039515	10426	9900.214892	31684	10	0.994018	31959	9	0.999999	9925282	0.000000
304705310	2047699	10636	9899.452659	31717	2	0.839624	31833	29	1.000000	9920201	0.000000
304670329	2047383	10623	9903.255273	31842	4	0.948340	31617	4	1.000000	9915141	0.000000
304718021	2032011	10752	9904.861000	32007	7	0.999961	32078	14	0.991463	9910243	0.000000
304712425	2042071	10696	9896.583412	31772	6	0.998587	31838	10	1.000000	9905149	0.000000
304665640	2046350	10672	9905.572281	31999	5	0.996918	31912	6	1.000000	9900068	0.000000
304681741	2044421	10663	9903.703192	31800	7	1.000000	31860	16	1.000000	9895025	0.000000
304712331	2040896	10737	9900.224054	31552	7	0.997679	31605	18	1.000000	9890083	0.000000
304697141	2040893	10565	9898.254462	31782	4	0.986855	31581	9	1.000000	9885088	0.000000
304708573	2033844	10404	9897.049924	32020	2	0.996770	31969	8	0.991050	9880211	0.000000
304695578	2034494	10684	9903.147796	31983	3	0.929238	32149	3	0.999996	9875383	0.000000
304703767	2044467	10633	9902.639609	31829	4	0.999386	31697	14	0.999417	9870507	0.000000
304700640	2041633	10561	9900.782807	31969	6	0.996819	31769	4	0.968716	9865498	0.000000
304732234	2034136	10630	9900.626295	31845	5	0.996738	31600	12	0.995113	9860594	0.000000
304724272	2037111	10625	9899.344338	31782	2	1.000000	31946	7	0.999999	9855676	0.000000
304647624	2047393	10752	9902.187554	31959	6	0.994203	31761	10	0.976860	9850750	0.000000
304730631	2028671	10566	9896.351836	31876	12	0.999999	31830	9	0.995983	9845920	0.000000
304718486	2037495	10627	9906.056823	32064	3	0.963297	31823	22	1.000000	9840975	0.000000
304719595	2035311	10633	9899.153516	31687	7	1.000000	31750	17	1.000000	9836219	0.000000
304715281	2042293	10696	9903.263024	31931	7	1.000000	31740	7	1.000000	9831179	0.000000
304689461	2034938	10625	9902.967947	31990	8	0.999714	31710	8	0.999730	9826253	0.000000
304731664	2039012	10519	9901.272918	31735	6	0.986645	31783	3	0.994690	9821356	0.000000
304705058	2039665	10676	9900.294770	31866	5	1.000000	31764	14	0.999888	9816491	0.000000
304710314	2039898	10761	9900.953295	31852	4	0.748550	31674	17	1.000000	9811685	0.000000
304705043	2045776	10643	9901.663384	31787	5	0.995019	31651	1	0.968995	9806867	0.000000
304707541	2046512	10772	9899.510778	31937	8	0.999996	31798	7	0.998476	9801944	-1.#IND00
304739108	2033833	10603	9902.061729	31829	3	0.999902	31707	9	1.000000	9797179	-1.#IND00
304732321	2042681	10579	9907.235094	31829	3	0.979546	31853	4	1.000000	9792331	0.001106
304726520	2040275	10627	9904.780121	31724	8	0.964096	31823	3	1.000000	9787639	-0.000145
304644736	2044933	10657	9897.096679	31997	12	0.999996	31858	17	0.999985	9782793	0.018846
304744001	2029940	10602	9897.928915	31786	5	1.000000	31793	6	1.000000	9777866	0.005707
304700753	2044807	10554	9903.285304	31886	5	0.984090	31693	6	1.000000	9773043	0.003686
304722231	2031692	10542	9896.555524	31792	4	0.999989	31910	12	0.999901	9768082	0.002893
304718270	2040473	10768	9893.951609	32088	11	0.968074	31645	8	1.000000	9763214	0.002440
304711236	2040629	10500	9902.822917	31775	0	0.967857	31877	5	0.942269	9758418	0.002740
304686957	2050504	10570	9901.949691	31834	10	0.998513	31745	12	0.999987	9753550	0.001714
304694409	2042531	10742	9899.928845	31957	7	1.000000	31800	21	0.986433	9748667	-0.000629
304694812	2040792	10576	9903.850318	32178	11	1.000000	31892	14	0.999999	9743725	0.003893
304647566	2050102	10563	9904.770165	31926	3	0.736600	31907	16	1.000000	9738933	0.002556
304681775	2041401	10619	9904.240340	31658	2	0.999138	31729	4	1.000000	9734016	0.002521
304720146	2041240	10711	9902.382057	32147	8	0.996479	31655	16	0.999955	9729216	0.000371
304740848	2028169	10503	9895.292113	32091	9	0.999999	31710	14	0.996684	9724344	0.000100
304731415	2040368	10720	9898.113503	31813	2	0.951709	32000	5	0.990788	9719523	0.000274
304713361	2037999	10810	9900.235430	32135	7	0.997387	31773	3	0.890774	9714567	0.000211
304722397	2034914	10705	9897.451831	31855	3	1.000000	32089	8	0.999962	9709717	-0.000279
304668598	2048156	10539	9903.607861	31931	7	0.988884	31796	12	1.000000	9704884	-0.000325
304720853	2034094	10702	9899.225289	31901	9	0.998982	31752	9	0.998556	9700190	-0.000048
304720955	2039657	10610	9899.444250	32015	5	0.998623	31939	15	1.000000	9695229	0.000683
304706642	2036535	10529	9901.167758	31959	8	1.000000	31913	9	1.000000	9690439	0.000823
304736139	2042105	10564	9904.364549	31767	13	0.999120	31759	3	0.951517	9685518	0.000712
304730614	2040470	10474	9908.276855	31710	2	0.999999	31784	8	0.999324	9680610	0.000307
304687994	2039516	10431	9901.085711	31955	11	0.999994	32062	11	0.996447	9675754	0.000782
304691817	2046810	10867	9901.430474	31973	4	0.984300	31759	10	1.000000	9670885	0.000689
304704870	2036565	10657	9908.456830	31863	9	0.998787	31738	5	1.000000	9666042	-0.000092
304731794	2036604	10439	9902.997269	31786	11	1.000000	31720	8	0.881291	9661188	-0.000039
304722610	2035345	10716	9900.478279	31870	3	0.962962	31692	13	0.999999	9656348	-0.000675
304683758	2047650	10644	9898.470279	31772	14	0.999988	31884	4	0.989251	9651463	-0.000844
304708828	2036927	10617	9904.387720	31800	10	0.993345	31752	8	0.987329	9646682	-0.001022
304718659	2038154	10694	9900.212727	32093	5	0.938444	31907	16	0.998201	9641801	-0.001207
304700229	2041379	10729	9894.142228	31802	3	0.984920	31613	11	1.000000	9636993	-0.000541
304679963	2045375	10645	9907.793880	31827	7	0.999977	31731	4	1.000000	9632187	0.000063
304712955	2037198	10627	9903.719707	31965	7	0.998199	31985	8	1.000000	9627431	0.000105
304750987	2037887	10685	9899.299977	31779	7	0.999846	32008	7	0.985044	9622592	-0.000141
304737547	2037456	10353	9898.390890	31856	9	0.931660	31915	8	1.000000	9617766	0.000028
304723879	2043966	10633	9902.061132	31707	2	0.612283	31800	5	1.000000	9612897	-0.000296
304729322	2041689	10499	9893.072495	31533	9	0.986061	31780	0	0.856705	9608056	0.000449
304686536	2043730	10503	9895.433667	31863	2	0.999993	31870	5	0.998732	9603265	0.000641
304667747	2041845	10581	9901.238242	31920	14	0.999761	31615	6	1.000000	9598452	0.000622
304731588	2040184	10778	9900.256807	32006	8	0.969125	32087	9	1.000000	9593633	0.000871
304674910	2043941	10731	9894.115252	32002	5	0.967882	31598	16	1.000000	9588899	0.000814
304666060	2045423	10483	9903.584639	31775	2	0.999328	31734	8	0.954691	9584028	0.000512
304758391	2030918	10398	9901.960676	32178	9	1.000000	31920	14	0.996791	9579341	0.001004
304755788	2034307	10466	9898.980777	31977	5	0.999866	31834	7	1.000000	9574567	0.000562
304693355	2037976	10665	9901.018398	31847	8	0.999851	31840	9	0.973848	9569758	0.000574
304698071	2037288	10651	9901.628324	31982	2	0.975436	31375	7	1.000000	9565017	-0.000289
304705322	2039102	10385	9900.092352	31820	9	0.953660	31951	4	0.903831	9560208	-0.000341
304730195	2032110	10669	9894.214648	31812	5	0.999997	31808	2	0.999996	9555437	0.001114
304748639	2038844	10488	9899.353791	31763	10	0.998642	31543	5	0.999881	9550694	0.001120
304728412	2039305	10763	9903.105490	31683	5	0.986748	31866	6	1.000000	9545891	0.000989
304745412	2032651	10744	9903.322151	31865	5	0.928501	32023	7	0.999298	9541193	0.001218
304710183	2038426	10565	9899.065781	31785	6	1.000000	32022	8	0.957152	9536402	-0.000100
304724825	2037152	10650	9902.344882	31903	5	0.985756	31730	4	1.000000	9531654	-0.000104
304713263	2040261	10633	9895.946707	31724	9	0.998947	31676	2	0.987758	9526892	-0.000384
304708782	2039044	10634	9901.313750	31670	5	0.999999	31924	15	0.944586	9522188	-0.000334
304705441	2039471	10653	9899.848143	31662	8	0.989483	31734	14	1.000000	9517426	-0.000378
npatches	nstrain	runtime	dt	init_x	init_y	init_y_blood	init_z	init_S	beta0	beta1	beta2	beta3	mean_beta	B	d	delta	delta_blood	b[0]	mut	m	CTL	c	g	epsilon	k	het	lambda	rho	omega	x_max	patch.dyna	DELTA	A	VA
10000	1	100.000000	0.001000	21900	9499	5000000	0.001000	10000000	11.270097	7.862239	20.318364	20.863015	15	800000000	0.010000	1.000000	432.000000	80000	0.000050	0.004800	1	0.001000	1.000000	2.500000	15.000000	0.500000	0.000000	0.000000	0.000000	31872	0	10.000000	7.000000	1.000000
sus	inf	inf_blood	z	x[0]	y[0][0]	z[0]	x[1]	y[1][0]	z[1]	S[0]	synchrony
219000000	94990000	5000000	10.000000	21900	9499	0.001000	21900	9499	0.001000	10000000	0.000000
295264286	540990	2818	9473.606039	30167	5	1.000000	30472	0	0.890657	9994946	0.000000
311384424	965775	5128	8777.473205	31515	9	0.747685	31558	2	0.738814	9989853	0.000000
310504538	1156793	5966	9334.045517	31864	2	0.841178	31734	1	0.938318	9984881	0.000000
310405822	1146970	6023	9351.003295	31974	6	0.999241	32014	4	0.961066	9979953	0.000000
310283854	1174037	6309	9363.402884	31763	9	0.984733	31675	4	0.938135	9974935	0.000000
310184613	1178180	6187	9375.211847	31914	1	0.605313	31752	4	0.683850	9969891	0.000000
310174240	1181456	5976	9370.516192	31709	3	0.920846	32112	9	0.926069	9964865	0.000000
310208984	1166133	6157	9371.097859	31968	1	0.873057	31921	2	0.936004	9959942	0.000000
310168240	1175116	6127	9376.850693	31899	3	0.822530	31924	3	0.903025	9954949	0.000000
310172687	1185974	6302	9363.045083	31783	7	0.943752	31747	5	0.678203	9949928	0.000000
310154443	1178943	6142	9377.228682	31841	4	0.999927	31726	8	0.604521	9944978	0.000000
310180873	1177446	6271	9360.419570	31918	0	0.603179	31877	2	0.844560	9940015	0.000000
310180971	1177919	6128	9367.790199	31972	5	0.997417	31946	4	0.967571	9935037	0.000000
310200788	1175036	6083	9366.078809	31982	3	0.932241	31906	5	0.986139	9930064	0.000000
310158438	1183240	6236	9387.674787	31830	2	0.965434	32019	7	0.916883	9925111	0.000000
310193135	1178825	6082	9366.839214	31948	5	0.907577	31846	6	0.973262	9920270	0.000000
310225076	1168410	6164	9345.970862	32059	3	0.999072	31884	4	0.846086	9915425	0.000000
310176607	1175011	6054	9352.852164	32080	16	1.000000	32199	5	0.859185	9910411	0.000000
310204717	1177710	6245	9374.234280	31841	5	0.998705	31940	5	0.575803	9905495	0.000000
310186076	1176126	6122	9374.356012	31753	4	0.942110	32062	0	0.718490	9900603	0.000000
310134618	1182510	6125	9389.908869	31868	5	0.989489	31814	0	0.694015	9895567	0.000000
310185420	1177172	6047	9371.338109	32044	9	0.899007	31883	2	0.725914	9890587	0.000000
310169850	1178986	6098	9389.503651	31916	1	0.899593	31936	4	0.932685	9885600	0.000000
310197416	1175646	6192	9371.692926	32028	9	0.856653	31928	12	0.959019	9880612	0.000000
310206168	1170417	6097	9362.202631	31891	1	0.968861	31685	4	0.919202	9875705	0.000000
310204938	1169354	6103	9367.469589	31893	7	0.974594	32034	8	0.982306	9870754	0.000000
310209652	1181950	6135	9353.974658	31759	3	0.605552	31988	5	0.863776	9865826	0.000000
310189979	1177680	6253	9368.007433	31409	7	0.999968	31866	4	0.846338	9860946	0.000000
310191320	1177578	6162	9376.432791	31879	4	1.000000	31727	2	0.799765	9856010	0.000000
310160190	1175614	6185	9372.679985	31825	5	0.940191	31773	3	0.847207	9851076	0.000000
310143848	1183393	6194	9381.205496	31718	3	0.689272	31917	3	0.839074	9846135	0.000000
310162499	1177626	6085	9382.516124	31976	8	0.993074	31780	5	0.966465	9841367	0.000000
310153405	1181728	6112	9362.195796	31767	8	0.921213	32143	5	0.826625	9836429	0.000000
310185496	1181720	6239	9365.322376	31859	9	0.993645	31871	8	0.965473	9831514	0.000000
310146912	1179947	5956	9371.857225	31879	2	0.730400	31749	1	0.486720	9826580	0.000000
310165020	1180950	6251	9353.982639	31948	5	0.923845	31681	5	0.851885	9821613	0.000000
310220233	1172759	6039	9370.886875	32010	5	0.992816	32004	3	0.915196	9816761	0.000000
310191787	1179545	6155	9387.945448	31986	13	0.988456	31677	1	0.471776	9811799	0.000000
310193274	1172337	6103	9384.379406	31788	5	0.998798	32025	1	0.883331	9806954	0.000000
310217484	1167989	6214	9370.615508	31792	8	0.935106	31840	0	0.848536	9802089	-1.#IND00
310192601	1183575	6204	9350.343204	31950	5	0.798001	31955	1	0.667173	9797297	-1.#IND00
310174768	1178149	6126	9376.166637	32012	2	0.574400	31887	6	0.887361	9792370	0.008478
310174769	1175563	6041	9370.868281	31966	4	0.995855	32018	5	0.928916	9787522	-0.005545
310158560	1182426	6137	9377.143516	31957	1	0.805527	31882	6	0.876777	9782709	-0.003047
310157976	1184799	6088	9360.689549	31874	3	0.995722	31841	0	0.493736	9777900	-0.005295
310203633	1169827	6118	9360.889519	31702	11	0.998685	31670	1	0.720298	9773036	-0.001680
310161573	1181632	6098	9373.481066	31931	1	0.960121	31936	0	0.939849	9768275	-0.002580
310162040	1178948	6079	9371.316297	31872	3	0.858059	31806	9	0.813821	9763260	0.000447
310132223	1180067	6168	9386.526626	31938	4	0.998242	31755	2	0.815946	9758365	0.000039
310209091	1174300	6206	9364.712094	31842	6	0.933827	31619	6	0.917036	9753539	-0.000413
310161651	1180493	5958	9384.303599	31741	4	0.632443	31644	4	0.981512	9748669	-0.000233
310226112	1166550	6124	9383.382350	31956	11	0.979651	31528	1	0.412480	9743824	0.001322
310212018	1168938	6186	9368.104231	31669	3	0.856023	31853	4	0.980312	9738946	0.006431
310213941	1171722	6096	9355.707789	31720	1	0.843429	31587	3	0.923425	9733947	0.005428
310171992	1179936	6193	9373.090724	31973	8	0.790839	31750	1	0.847176	9729086	0.003199
310158230	1176857	6178	9374.650886	31882	6	0.856248	31720	14	0.793841	9724194	0.002042
310186379	1181729	6185	9390.158375	31858	0	0.798590	31831	5	0.883461	9719308	0.001769
310211766	1171296	6074	9375.894844	31806	4	0.820931	31893	2	0.875192	9714407	0.001091
310210110	1177467	6087	9358.289996	31967	4	0.996082	31898	0	0.881548	9709632	0.000836
310175155	1176689	6164	9368.699645	31872	3	0.992235	31833	0	0.515249	9704621	0.001227
310216060	1171758	6032	9365.309995	31892	16	0.887330	31822	5	0.951039	9699863	0.001000
310169213	1180633	5981	9365.933349	31664	0	0.836211	31920	2	0.806093	9694993	0.001533
310170467	1179355	6108	9368.753923	31765	4	0.989341	32067	5	0.720165	9690172	0.000868
310199990	1176208	6214	9362.053184	31910	3	0.855045	31859	4	0.672896	9685437	0.000354
310188632	1175620	6114	9359.970296	31700	10	0.990005	31986	2	0.730366	9680581	0.000197
310262086	1165211	6006	9354.378472	31864	1	0.781630	31988	2	0.950011	9675724	0.000483
310187703	1180378	6043	9373.931069	31958	4	0.992810	31809	3	0.585593	9670943	0.000574
310189163	1178811	6160	9372.474764	32097	5	0.998065	31990	4	0.881286	9665977	0.000700
310192602	1173181	6177	9379.939655	31694	6	0.896335	32114	3	0.783319	9661115	0.002225
310262720	1169330	6096	9375.411208	31794	1	0.750152	31882	1	0.837494	9656343	0.001907
310241186	1171277	6156	9367.798440	31796	2	0.781374	31864	1	0.461659	9651644	0.001537
310170610	1182790	6166	9357.106623	31791	4	0.996935	31668	0	0.650930	9646771	0.001569
310153145	1177815	6155	9368.757644	31615	7	0.992914	32075	4	0.948280	9641951	0.001794
310212446	1171006	6234	9354.823779	31930	11	0.980187	31950	1	0.789937	9637154	0.002972
310169730	1175580	6005	9384.941413	31724	3	0.778852	31766	1	0.721249	9632308	0.002997
310213634	1169704	6022	9375.345107	32079	7	0.995964	31807	4	0.882494	9627429	0.002674
310198876	1177969	6066	9375.012518	31723	6	0.857379	31926	6	0.846651	9622640	0.002762
310144259	1184550	6205	9381.867053	31864	9	0.999129	31717	1	0.843531	9617704	0.002765
310180295	1177702	6161	9357.690299	31718	1	0.940028	31786	1	0.655982	9612814	0.002830
310200010	1169143	6016	9384.256162	31842	1	0.951861	31956	2	0.862799	9607986	0.002865
310228505	1168545	6249	9369.907218	31842	1	0.822574	31739	2	0.992539	9603216	0.002835
310210049	1179293	6048	9368.782337	32078	8	0.958329	31788	2	0.841160	9598390	0.001929
310206008	1173017	6184	9375.444178	32013	7	0.998465	31720	1	0.973702	9593598	0.001625
310192149	1174692	6016	9372.118788	32080	7	0.999995	31748	2	0.951667	9588753	0.001605
310232395	1166173	6031	9373.850873	31750	4	0.997357	31782	4	0.802724	9583888	0.001657
310151304	1182060	6254	9383.925548	31628	5	0.974166	31913	1	0.700364	9579059	0.001641
310220811	1171611	6079	9370.321266	31845	6	0.938427	32042	3	0.778705	9574320	0.001247
310212289	1178556	6295	9357.080904	31782	4	0.681732	31804	4	0.701087	9569592	0.001137
310228844	1173264	6199	9358.016424	31730	9	0.994908	32020	0	0.470431	9564726	0.001211
310167577	1178527	6080	9383.643545	31876	3	0.991256	31881	4	0.885045	9559920	0.001126
310147846	1182063	6236	9370.597099	31846	8	0.967301	31903	0	0.787151	9555184	0.001210
310178437	1178701	6136	9364.738245	31944	3	0.882149	31887	0	0.878027	9550500	0.001027
310175760	1175902	6096	9356.790907	31601	4	0.961247	31868	3	0.947194	9545788	0.001131
310185494	1173642	6134	9357.395797	31615	11	0.856089	31738	3	0.742128	9540888	0.001504
310177509	1181543	6191	9391.749859	31755	1	0.855143	31692	5	0.941824	9536117	0.001475
310147840	1183930	6175	9353.716032	31873	0	0.867010	31932	3	0.892226	9531343	0.001345
310192228	1168273	6053	9380.174456	31757	5	0.897325	31871	1	0.819988	9526516	0.000660
310205313	1176116	6101	9393.547233	31922	6	0.820063	31777	3	0.946108	9521831	0.001032
310191105	1174151	6163	9384.761755	31874	1	0.992760	31952	1	0.974641	9517177	0.000493
npatches	nstrain	runtime	dt	init_x	init_y	init_y_blood	init_z	init_S	beta0	beta1	beta2	beta3	mean_beta	B	d	delta	delta_blood	b[0]	mut	m	CTL	c	g	epsilon	k	het	lambda	rho	omega	x_max	patch.dyna	DELTA	A	VA
10000	1	100.000000	0.001000	21900	9499	5000000	0.001000	10000000	10.081611	17.429265	18.455961	17.499896	15	800000000	0.010000	1.000000	432.000000	80000	0.000050	0.004800	1	0.001000	1.000000	2.500000	16.000000	0.500000	0.000000	0.000000	0.000000	31872	0	10.000000	7.000000	1.000000
sus	inf	inf_blood	z	x[0]	y[0][0]	z[0]	x[1]	y[1][0]	z[1]	S[0]	synchrony
219000000	94990000	5000000	10.000000	21900	9499	0.001000	21900	9499	0.001000	10000000	0.000000
297592239	290410	1471	8944.860059	30593	0	0.743093	29718	24	1.000000	9994953	0.000000
314566068	417159	2189	7077.229222	31806	0	0.553032	31806	18	0.507051	9990015	0.000000
314465011	591224	3057	8173.838990	31751	1	0.726597	32037	10	0.999990	9984968	0.000000
314101093	612655	3210	8226.977695	31905	5	0.764770	31951	3	1.000000	9980110	0.000000
313997681	622618	3287	8270.993073	32026	2	0.903214	31921	5	0.978780	9975018	0.000000
313960913	630070	3257	8274.578234	31769	0	0.593980	31936	8	0.850023	9970011	0.000000
313918302	629125	3385	8270.782268	31829	1	0.569751	32041	4	0.999986	9964996	0.000000
313898490	634417	3306	8273.192322	31836	4	0.948446	31796	4	0.761149	9959955	0.000000
313900567	628912	3341	8282.467866	31824	2	0.370435	31695	8	0.999999	9955037	0.000000
313910921	630141	3272	8294.187190	31652	2	0.626521	31618	16	1.000000	9949993	0.000000
313899600	633619	3235	8296.218985	31734	7	0.684326	31629	12	1.000000	9945000	0.000000
313899918	633913	3294	8285.259021	31794	2	0.412447	32035	6	0.903560	9939981	0.000000
313900605	635773	3210	8294.428035	31929	6	0.547257	31963	5	0.967755	9935111	0.000000
313908957	632079	3363	8286.978727	31601	0	0.777835	31882	8	0.488318	9930218	0.000000
313909815	630627	3332	8293.486795	31782	0	0.654077	31916	25	0.998780	9925107	0.000000
313946169	631980	3333	8287.163723	31801	3	0.883278	31785	15	0.987363	9920035	0.000000
313902818	633978	3271	8314.643346	31848	4	0.585311	31911	7	0.993592	9915191	0.000000
313921904	625084	3225	8300.484374	31835	11	0.586286	31828	3	0.836361	9910285	0.000000
313907084	638551	3399	8310.159246	32160	4	0.960812	31745	1	0.912445	9905406	0.000000
313910940	635450	3302	8270.212560	31928	5	0.941840	31631	4	0.996140	9900423	0.000000
313858217	636023	3295	8333.195608	31630	13	0.623184	31744	8	0.999994	9895472	0.000000
313895077	632007	3307	8277.766042	31616	4	0.943571	31870	2	0.951798	9890636	0.000000
313868963	638307	3261	8305.308316	31953	3	0.818527	31872	18	0.999676	9885825	0.000000
313912245	633478	3295	8274.785675	31760	2	0.570263	31983	4	0.891785	9880868	0.000000
313874809	637884	3387	8308.285834	32017	3	0.514885	31541	4	0.997679	9875966	0.000000
313888875	631089	3189	8275.983927	31809	0	0.857057	31800	11	0.999918	9871084	0.000000
313926928	632038	3315	8289.389233	31738	3	0.630776	31756	9	1.000000	9866302	0.000000
313884696	631708	3309	8272.279239	31958	0	0.744983	31839	10	1.000000	9861490	0.000000
313911585	634891	3252	8265.155279	31827	4	0.218117	31644	12	1.000000	9856613	0.000000
313863748	637720	3217	8276.512807	32071	1	0.410724	31989	5	0.999457	9851663	0.000000
313898759	631021	3260	8300.636296	31960	4	0.826411	31617	4	0.901802	9846626	0.000000
313912080	630784	3294	8300.474550	31706	1	0.970887	31670	1	0.703879	9841780	0.000000
313905793	633863	3235	8276.301697	31848	3	0.905801	31815	16	0.970891	9836927	0.000000
313875919	631251	3266	8312.151408	31620	11	0.704072	31788	12	1.000000	9831983	0.000000
313913667	629703	3246	8291.159019	31702	4	0.662391	32070	1	0.540411	9827030	0.000000
313916900	631974	3295	8273.435080	32091	1	0.842562	31953	13	1.000000	9822141	0.000000
313895505	635380	3172	8296.345351	31917	2	0.989924	31638	12	1.000000	9817271	0.000000
313880712	634058	3298	8292.120560	31851	0	0.730388	31729	0	0.889219	9812371	0.000000
313914599	632219	3348	8276.959981	31798	4	0.886478	31825	8	0.995146	9807426	0.000000
313903778	632164	3301	8294.182840	31829	2	0.864798	31731	7	0.575280	9802383	-1.#IND00
313920473	633474	3303	8295.249053	31842	0	0.381110	32039	19	1.000000	9797468	-1.#IND00
313905004	633915	3334	8297.948431	31943	2	0.696599	31729	3	0.997695	9792503	-0.000992
313893656	632907	3301	8278.774318	31813	2	0.880335	31749	14	0.827606	9787710	-0.008119
313884721	634047	3347	8298.056088	31673	0	0.634471	31767	20	0.999951	9782773	-0.004969
313860881	636514	3453	8269.081842	31806	11	0.934891	31685	8	0.763312	9777900	-0.004126
313874824	635734	3308	8305.751114	31693	10	0.404919	31962	0	0.715125	9772990	-0.005070
313890984	635981	3184	8323.491618	31871	4	0.702972	31673	4	0.999989	9768165	-0.005928
313897546	631126	3163	8295.328036	31806	1	0.817271	31660	0	0.800701	9763199	-0.004857
313949565	628558	3193	8265.986742	31836	2	0.289595	31588	20	1.000000	9758332	-0.010859
313942752	623706	3330	8245.606961	32039	2	0.762494	31838	12	0.999191	9753402	-0.009544
313958256	627371	3259	8270.749319	31845	5	0.667822	31954	13	0.987058	9748617	-0.009306
313926872	629929	3301	8284.235441	32029	5	0.979237	31827	15	0.957608	9743745	-0.008511
313922888	633432	3299	8279.191813	31827	1	0.515071	31800	4	0.911963	9738946	-0.007203
313892359	637434	3357	8293.431132	31862	6	0.717942	31983	6	0.991374	9734089	-0.006192
313883960	631712	3240	8285.846461	31894	5	0.931228	31805	6	0.665449	9729166	-0.005450
313885149	636346	3311	8301.270312	31919	2	0.597880	31826	30	0.999998	9724314	-0.005091
313869793	637532	3371	8311.706984	31754	1	0.678701	31788	5	0.989605	9719455	-0.004021
313893889	628638	3253	8281.689044	31845	13	0.941805	31746	1	0.569250	9714548	-0.003501
313905215	631728	3237	8287.104131	31878	1	0.679848	31835	13	0.964498	9709751	-0.003354
313903857	635289	3233	8303.316106	31711	5	0.725188	31686	1	0.935445	9704933	-0.002520
313915840	631898	3328	8285.018673	31710	7	0.907963	31929	30	0.977599	9700033	-0.000068
313914481	636202	3316	8309.938456	32083	1	0.533905	31742	15	1.000000	9695166	-0.001089
313898975	632365	3192	8298.859346	31927	0	0.538639	31852	4	1.000000	9690256	-0.000022
313904871	630637	3279	8274.420309	31857	1	0.536368	31911	0	0.766123	9685469	0.000170
313911056	634704	3346	8291.041717	31704	3	0.429546	31757	7	0.999959	9680705	0.001065
313879985	630786	3250	8348.209648	31892	4	0.593258	31890	5	0.903905	9675883	0.000929
313889317	631430	3355	8267.846428	32097	1	0.618267	31668	11	0.999973	9671023	0.000886
313874281	632982	3389	8281.603829	31890	2	0.890621	31818	16	0.997230	9666154	0.000515
313887348	634369	3258	8304.659979	32040	1	0.888550	31752	10	0.999999	9661464	0.000378
313898730	632024	3224	8314.745233	32066	2	0.880313	31880	6	0.851767	9656595	0.000716
313887530	633286	3319	8290.945437	31629	0	0.468711	31892	1	0.984902	9651658	0.000764
313921675	626599	3267	8293.685641	31912	1	0.500020	31697	45	0.999999	9646971	0.000070
313916599	632379	3201	8284.015459	31668	1	0.531790	31818	54	1.000000	9642106	0.000178
313923619	630604	3301	8285.469795	31810	2	0.506533	31694	1	0.649699	9637285	0.000854
313930340	636030	3238	8261.049619	31866	7	0.811138	31674	10	0.706922	9632500	0.000582
313884012	635448	3325	8316.280879	31757	5	0.595913	31758	9	0.966758	9627669	0.000977
313918076	632906	3225	8278.265082	31819	2	0.565024	31751	26	0.995448	9622812	0.001031
313864148	636033	3197	8305.182807	31965	2	0.827192	31762	0	0.686368	9617970	0.001832
313861702	636972	3373	8299.858998	31946	0	0.606457	31959	1	0.739847	9613056	0.001896
313912880	626784	3290	8263.030438	32047	4	0.776625	31901	0	0.761862	9608218	0.001687
313892197	636181	3294	8287.626070	31892	8	0.670344	31554	25	0.999998	9603338	0.001571
313886271	633259	3359	8308.401985	31779	0	0.787486	31763	10	0.999916	9598565	0.002055
313910770	630558	3189	8304.259869	31946	3	0.408223	31851	1	0.926258	9593805	0.002060
313953039	625789	3323	8266.082834	32093	1	0.482545	31938	22	0.999996	9588935	0.003160
313922591	627739	3223	8295.244800	31851	2	0.573453	31966	5	0.460451	9584235	0.004302
313927495	632275	3251	8316.994489	31857	0	0.626881	31862	9	0.975450	9579490	0.003949
313917389	631450	3234	8287.212296	31826	4	0.496477	31785	6	1.000000	9574693	0.003739
313885442	634582	3354	8304.761383	31976	2	0.846779	31763	2	0.970878	9569970	0.003193
313886288	637354	3305	8311.959222	31929	3	0.390529	31760	3	0.999691	9565196	0.003232
313926578	630085	3209	8274.996823	31842	1	0.858895	31821	13	0.999895	9560347	0.002908
313880146	636096	3281	8298.051895	31607	4	0.600536	31961	0	0.632493	9555591	0.002884
313915876	631775	3263	8264.322270	31833	4	0.892994	32038	2	0.746441	9550790	0.002827
313921821	631665	3445	8305.296899	31727	7	0.841079	31720	7	1.000000	9545958	0.003460
313902505	634701	3190	8246.855687	32002	0	0.667766	31578	5	0.804042	9541222	0.003884
313923159	628048	3238	8274.159736	31703	10	0.298344	31906	7	0.999897	9536455	0.003552
313903992	632483	3210	8284.604607	31680	8	0.789945	31726	17	0.998925	9531706	0.003405
313904199	630412	3190	8300.550434	31930	3	0.285072	31782	2	0.856218	9526938	0.003880
313908616	633266	3352	8288.054164	31922	0	0.734390	31773	31	1.000000	9522305	0.003874
313900246	634854	3343	8269.474467	31712	4	0.512761	31742	8	1.000000	9517560	0.003826
npatches	nstrain	runtime	dt	init_x	init_y	init_y_blood	init_z	init_S	beta0	beta1	beta2	beta3	mean_beta	B	d	delta	delta_blood	b[0]	mut	m	CTL	c	g	epsilon	k	het	lambda	rho	omega	x_max	patch.dyna	DELTA	A	VA
10000	1	100.000000	0.001000	21900	9499	5000000	0.001000	10000000	19.787578	20.773921	18.674293	17.260614	15	800000000	0.010000	1.000000	432.000000	80000	0.000050	0.004800	1	0.001000	1.000000	2.500000	17.000000	0.500000	0.000000	0.000000	0.000000	31872	0	10.000000	7.000000	1.000000
sus	inf	inf_blood	z	x[0]	y[0][0]	z[0]	x[1]	y[1][0]	z[1]	S[0]	synchrony
219000000	94990000	5000000	10.000000	21900	9499	0.001000	21900	9499	0.001000	10000000	0.000000
299680412	141802	705	8208.806731	29400	16	1.000000	28846	43	1.000000	9995043	0.000000
316348274	134784	724	4766.199475	31639	0	0.528246	31271	31	1.000000	9990106	0.000000
317063718	225046	1193	6458.563960	32005	3	0.999873	31754	57	1.000000	9985174	0.000000
316815489	254452	1283	6502.459225	31522	6	0.515037	31392	70	1.000000	9980099	0.000000
316668098	261467	1394	6586.052034	31783	5	0.793151	31366	64	1.000000	9975073	0.000000
316630905	268079	1409	6634.137566	31428	70	1.000000	31234	86	1.000000	9970098	0.000000
316617216	267865	1388	6647.614001	31673	1	0.928637	31537	24	1.000000	9965116	0.000000
316597198	272723	1372	6632.491200	31738	23	1.000000	31924	4	0.317248	9960200	0.000000
316578552	269308	1427	6608.338974	31677	3	1.000000	31744	22	1.000000	9955292	0.000000
316613957	270363	1468	6664.097220	31819	6	0.373610	31706	6	0.844399	9950356	0.000000
316621856	270243	1392	6627.742045	31699	25	1.000000	31890	2	0.955454	9945211	0.000000
316594715	272048	1321	6663.671081	31664	0	0.772849	31937	22	0.990943	9940169	0.000000
316569329	276080	1432	6685.290899	31601	35	1.000000	31435	44	1.000000	9935360	0.000000
316566489	271232	1443	6658.129872	31467	9	1.000000	31277	75	1.000000	9930293	0.000000
316583174	271263	1374	6631.289227	31626	59	0.978881	31066	99	1.000000	9925365	0.000000
316587145	271242	1439	6681.977054	31905	0	0.369992	30792	140	1.000000	9920259	0.000000
316580842	270114	1488	6626.629758	31936	0	0.768923	30552	139	1.000000	9915221	0.000000
316609652	268423	1390	6635.292170	31980	6	0.962416	31014	155	1.000000	9910271	0.000000
316634378	267941	1336	6611.723241	31783	22	1.000000	31046	119	1.000000	9905305	0.000000
316598458	270443	1398	6657.600102	31669	15	0.999266	31297	90	1.000000	9900333	0.000000
316587385	272607	1393	6614.216388	31557	32	1.000000	30770	202	1.000000	9895320	0.000000
316604070	270085	1415	6607.594214	31484	43	1.000000	31067	56	1.000000	9890378	0.000000
316602773	269907	1379	6631.845410	31817	14	1.000000	31074	101	1.000000	9885449	0.000000
316575867	272336	1392	6643.980482	31859	13	1.000000	31276	95	1.000000	9880433	0.000000
316622692	264330	1346	6632.688707	31963	0	0.708989	31565	38	1.000000	9875568	0.000000
316601733	270749	1452	6654.667315	32071	16	0.987223	31599	33	1.000000	9870523	0.000000
316615223	269586	1398	6631.410160	31788	0	0.574101	31254	101	1.000000	9865555	0.000000
316620357	266404	1370	6577.501608	31939	11	0.921815	31146	132	1.000000	9860560	0.000000
316621974	266263	1399	6619.213754	31903	18	0.975017	31273	35	1.000000	9855541	0.000000
316629604	268904	1480	6657.884839	31900	0	0.566815	31199	79	1.000000	9850529	0.000000
316639143	265105	1392	6629.660531	31589	48	1.000000	31380	52	1.000000	9845551	0.000000
316627090	269851	1435	6665.000547	31489	24	1.000000	31670	60	1.000000	9840605	0.000000
316601250	267788	1429	6643.743605	31796	15	1.000000	31822	13	1.000000	9835878	0.000000
316629200	266420	1400	6608.587552	31743	3	0.917020	31900	13	0.994273	9830984	0.000000
316582528	274960	1387	6684.723090	31943	0	0.645333	31793	2	0.218175	9826027	0.000000
316576953	272419	1451	6653.297152	31812	3	0.337163	31617	27	1.000000	9821134	0.000000
316603520	273416	1456	6645.111255	31665	37	1.000000	31859	26	0.717564	9816202	0.000000
316592898	270076	1395	6614.739776	31855	4	1.000000	31281	100	1.000000	9811381	0.000000
316593151	273233	1409	6664.944920	31709	29	0.998667	30651	180	1.000000	9806328	0.000000
316621737	266355	1325	6649.091124	31610	0	0.282502	30892	119	1.000000	9801521	-1.#IND00
316614604	269040	1392	6597.686308	31544	0	0.790873	31244	32	1.000000	9796637	-1.#IND00
316608961	268918	1433	6640.975338	31700	17	0.981492	31710	14	1.000000	9791664	0.013367
316605875	271504	1399	6624.820922	31746	0	0.112949	31458	55	1.000000	9786901	0.000990
316576519	272834	1404	6641.466425	31364	40	1.000000	31842	3	0.867669	9781954	-0.004519
316574534	270035	1458	6633.180690	31737	4	1.000000	31579	41	0.999977	9777097	-0.004621
316606925	269818	1427	6613.233077	31824	19	1.000000	31483	34	1.000000	9772121	-0.004814
316606636	268793	1386	6622.864193	31803	1	0.451177	31445	64	1.000000	9767242	-0.002954
316585877	271507	1391	6645.661562	31784	10	0.999951	31077	119	1.000000	9762281	-0.005831
316616431	271954	1435	6657.074862	31905	1	0.233672	31149	60	1.000000	9757363	-0.006407
316634578	266046	1406	6573.219320	31311	94	1.000000	31738	13	1.000000	9752520	-0.006236
316633653	266117	1367	6639.875106	31518	31	1.000000	31881	8	0.543809	9747512	-0.006332
316600289	269312	1411	6606.049342	31558	56	1.000000	31685	26	0.999999	9742547	-0.009494
316622851	268643	1367	6621.672314	31374	63	1.000000	31947	0	0.608129	9737699	-0.010097
316599316	272976	1458	6687.739184	31655	23	1.000000	31828	14	0.999987	9732816	-0.008637
316599794	270356	1435	6613.686168	31781	4	1.000000	31967	18	0.987855	9728031	-0.008522
316605360	270229	1369	6652.866189	31631	11	0.755770	31701	0	0.672557	9723280	-0.007126
316633906	268732	1462	6649.247254	31657	3	0.781165	31712	38	0.990754	9718371	-0.007469
316589127	273773	1384	6701.359775	31755	14	0.999929	31642	60	1.000000	9713437	-0.007175
316569720	274889	1440	6641.507063	31683	32	1.000000	31192	73	1.000000	9708532	-0.006529
316612034	267880	1452	6599.224891	31528	12	1.000000	31067	106	1.000000	9703672	-0.007793
316629346	265920	1380	6620.107417	31713	13	1.000000	30853	140	1.000000	9698796	-0.006091
316603065	269629	1416	6599.886254	31721	32	0.776635	31556	61	1.000000	9694005	-0.004188
316615743	268542	1434	6644.812098	31326	35	1.000000	31601	15	1.000000	9689212	-0.004096
316607497	269313	1437	6660.237228	31623	29	1.000000	31381	36	1.000000	9684327	-0.005021
316588201	276245	1423	6643.361167	31313	5	1.000000	31760	4	1.000000	9679427	-0.004003
316570285	271370	1449	6687.664563	31961	0	0.539808	31908	1	0.309701	9674496	-0.004137
316623750	266700	1433	6629.381395	31917	16	0.613652	31882	10	0.983362	9669551	-0.003919
316608335	269314	1420	6628.724457	31815	6	0.999996	31857	3	0.967409	9664681	-0.005106
316618413	272332	1406	6616.307270	31446	31	0.999998	31944	10	0.999982	9659927	-0.007095
316585515	274173	1513	6703.100722	31503	15	1.000000	31835	10	0.820232	9655047	-0.006501
316611562	268330	1392	6615.556896	31792	40	1.000000	31809	27	0.997938	9650215	-0.006631
316591226	270918	1348	6641.257820	31721	20	1.000000	31578	28	1.000000	9645328	-0.006687
316631526	265227	1371	6616.081745	31608	3	0.820162	31824	40	0.996338	9640551	-0.006454
316639857	266236	1371	6571.711654	31970	0	0.653821	31519	21	1.000000	9635681	-0.006893
316605141	270503	1344	6632.130635	31534	20	1.000000	31805	3	1.000000	9630945	-0.006638
316588907	270572	1395	6612.473065	31847	10	0.816169	31951	28	1.000000	9626053	-0.006315
316591080	271237	1420	6623.375109	31765	0	0.617907	31808	15	1.000000	9621279	-0.006452
316611441	270085	1445	6637.802638	31861	14	1.000000	31932	9	0.991807	9616484	-0.006354
316599568	270001	1380	6624.760556	31830	17	1.000000	31933	9	1.000000	9611625	-0.006130
316625993	267516	1437	6615.965131	31653	25	0.999967	31962	10	0.772429	9606863	-0.005807
316596368	272359	1490	6663.880040	31617	37	1.000000	31860	4	0.957538	9602139	-0.005661
316583586	272682	1418	6607.118553	31472	58	1.000000	31807	0	0.380774	9597290	-0.005455
316599146	271679	1356	6667.434899	31582	22	1.000000	31342	47	1.000000	9592480	-0.005362
316607745	266359	1361	6616.160574	31586	4	0.844513	31237	47	1.000000	9587643	-0.005216
316633258	266640	1369	6635.392127	32026	46	0.962695	31155	132	1.000000	9582838	-0.005129
316619022	271044	1393	6666.615668	31512	5	0.538674	31294	45	1.000000	9577939	-0.005385
316606180	270556	1337	6622.003889	31756	36	1.000000	31432	53	1.000000	9573187	-0.005593
316646574	269044	1427	6676.500725	31906	14	0.994678	31653	20	1.000000	9568416	-0.005340
316625855	265970	1366	6609.942254	31482	15	1.000000	31814	11	1.000000	9563589	-0.006627
316616616	269833	1395	6605.167170	31899	12	0.839684	31678	61	1.000000	9558800	-0.006951
316638763	264861	1385	6646.950955	31964	12	1.000000	31191	76	1.000000	9553973	-0.006133
316619858	265260	1327	6608.673453	32021	0	0.388440	31570	44	1.000000	9549247	-0.006324
316612550	272512	1397	6673.613877	31848	59	1.000000	31815	37	1.000000	9544521	-0.006163
316563238	277925	1517	6675.248115	31573	35	1.000000	31458	79	1.000000	9539764	-0.006092
316568923	274278	1388	6661.359225	31544	31	1.000000	31500	22	1.000000	9534950	-0.005883
316592429	272212	1401	6642.578791	31985	1	0.911483	31720	4	1.000000	9530138	-0.005834
316594197	269730	1396	6670.341026	32061	2	0.792599	31695	13	0.991879	9525571	-0.005684
316651760	266681	1418	6612.293894	31753	0	0.421428	31678	9	0.981579	9520743	-0.005780
316610889	267957	1401	6604.002911	31904	5	0.999897	31683	1	0.767492	9516098	-0.005617
npatches	nstrain	runtime	dt	init_x	init_y	init_y_blood	init_z	init_S	beta0	beta1	beta2	beta3	mean_beta	B	d	delta	delta_blood	b[0]	mut	m	CTL	c	g	epsilon	k	het	lambda	rho	omega	x_max	patch.dyna	DELTA	A	VA
10000	1	100.000000	0.001000	21900	9499	5000000	0.001000	10000000	10.417343	13.018756	10.855014	12.093612	15	800000000	0.010000	1.000000	432.000000	80000	0.000050	0.004800	1	0.001000	1.000000	2.500000	18.000000	0.500000	0.000000	0.000000	0.000000	31872	0	10.000000	7.000000	1.000000
sus	inf	inf_blood	z	x[0]	y[0][0]	z[0]	x[1]	y[1][0]	z[1]	S[0]	synchrony
219000000	94990000	5000000	10.000000	21900	9499	0.001000	21900	9499	0.001000	10000000	0.000000
300989714	71562	408	7482.779258	30542	0	0.496627	30428	0	0.845888	9994993	0.000000
316962282	45530	229	3048.427203	31824	4	0.069271	31932	0	0.228433	9989912	0.000000
318020455	103970	534	4408.525910	31533	0	0.449610	31951	1	0.658207	9984847	0.000000
317871944	110406	574	5510.773215	31662	0	0.268542	31831	2	0.937025	9979805	0.000000
317959861	98166	494	4975.369259	31839	0	0.025693	31845	0	0.083892	9974638	0.000000
317917356	105137	530	5024.063884	31861	1	0.003133	31823	8	0.438933	9969553	0.000000
317929095	107286	554	5047.427602	31804	3	0.985856	31752	0	0.403100	9964484	0.000000
317938536	109114	548	5104.934183	31988	1	0.103598	31823	2	0.152884	9959479	0.000000
317908588	103302	494	5055.159971	31907	0	0.014651	32179	0	0.125697	9954489	0.000000
317885324	111222	553	5113.267519	32019	2	0.982423	31940	0	0.011847	9949568	0.000000
317884621	107159	590	5095.780516	31699	17	0.887808	32047	0	0.365930	9944547	0.000000
317898686	108779	567	5040.830047	31624	0	0.178251	31904	1	0.445126	9939575	0.000000
317880073	107424	571	5172.174733	31846	18	0.580086	31801	6	0.405656	9934613	0.000000
317914216	106377	546	5017.971052	31725	2	0.154349	31746	9	0.172141	9929681	0.000000
317918835	104697	525	5051.324034	31776	1	0.406793	31910	0	0.387120	9924570	0.000000
317922034	104384	535	5073.688178	31812	0	0.037933	31934	0	0.032013	9919618	0.000000
317927621	104076	512	4950.338572	32076	0	0.558038	31780	0	0.003576	9914674	0.000000
317877187	112708	615	5117.169025	31792	5	0.214202	31806	29	0.009364	9909624	0.000000
317901176	106986	526	5222.479233	31963	1	0.251629	31925	2	0.271486	9904610	0.000000
317920362	105690	587	5032.239949	32152	0	0.021092	32052	0	0.083407	9899575	0.000000
317944688	105825	558	5001.995852	31661	15	0.933756	31789	0	0.636336	9894714	0.000000
317922271	107263	555	5164.706030	31860	2	0.228873	31727	1	0.917848	9889582	0.000000
317899207	103596	551	5003.353136	31900	0	0.852830	31815	2	0.484997	9884599	0.000000
317908384	106680	516	5084.697567	31861	0	0.089234	32166	0	0.302038	9879649	0.000000
317920063	105371	540	5049.858770	31785	18	0.281158	32115	1	0.279350	9874602	0.000000
317904791	106997	562	5050.932801	32108	1	0.146311	31793	16	0.635959	9869588	0.000000
317908850	107606	548	5111.107395	31743	8	0.026891	32088	0	0.197686	9864661	0.000000
317915076	105811	605	5033.913310	31961	0	0.548910	31951	0	0.016527	9859687	0.000000
317920948	108796	586	5140.352895	31995	0	0.049873	31866	0	0.001771	9854783	0.000000
317906958	108449	528	5111.717554	31913	3	0.735331	31806	0	0.647601	9849888	0.000000
317923077	103931	526	5045.264929	31771	1	0.273473	31768	8	0.426557	9845054	0.000000
317923026	109543	579	5057.835623	31829	10	0.610747	31788	1	0.238442	9840154	0.000000
317905153	107010	567	5090.933841	31765	1	0.499150	31806	0	0.454383	9835243	0.000000
317916552	107678	600	5122.480375	32058	0	0.318712	31815	3	0.348892	9830307	0.000000
317911543	105801	526	5060.762372	31678	1	0.435364	31914	6	0.417664	9825434	0.000000
317894045	110085	582	5178.249238	31872	3	0.235873	31672	2	0.125496	9820532	0.000000
317923836	105504	523	5066.436038	31826	2	0.644003	31799	4	0.731592	9815571	0.000000
317915234	105522	530	5026.670171	31857	0	0.660196	31938	0	0.102344	9810573	0.000000
317916035	106376	515	5037.335021	31883	2	0.181715	32094	7	0.955527	9805606	0.000000
317900579	107961	586	5130.262040	31749	0	0.317823	32009	1	0.097425	9800695	-1.#IND00
317891552	108839	576	5049.259769	31905	0	0.374704	31910	0	0.284813	9795838	-1.#IND00
317879475	108977	581	5107.207982	31973	1	0.524557	31634	0	0.187065	9790889	-1.#IND00
317866822	111212	612	5116.245826	31754	0	0.182279	31991	1	0.679280	9786006	-1.#IND00
317879682	108863	606	5189.707803	31728	0	0.016276	31751	2	0.878598	9781097	0.001880
317907354	105916	554	5015.195947	31888	1	0.460709	31924	11	0.781555	9776143	0.001820
317888978	107880	548	5118.312816	32027	0	0.163548	31924	0	0.183731	9771357	-0.001217
317915635	110573	602	5100.623341	31799	1	0.200511	31891	27	0.794793	9766489	-0.001171
317911309	104913	507	5092.275709	31731	0	0.146697	31976	3	0.317848	9761541	-0.003976
317903723	108648	538	5065.471163	31885	4	0.027139	31736	0	0.275337	9756659	-0.002909
317896406	110541	558	5113.816178	32080	0	0.644829	31977	5	0.927003	9751796	-0.000946
317908835	105329	535	5144.426699	31875	0	0.053128	31869	3	0.323133	9746890	-0.002989
317931285	104590	518	5001.819078	31804	0	0.792354	32035	0	0.649794	9742091	-0.001749
317892356	109237	569	5149.813317	31943	0	0.065617	31941	0	0.139201	9737135	-0.000243
317911391	105007	552	5039.041797	31905	1	0.323682	31631	2	0.015519	9732202	0.000864
317910904	107367	598	5068.855650	31883	3	0.705213	31673	0	0.453680	9727364	0.001737
317924238	107434	569	5122.222316	31992	0	0.122074	31829	0	0.252969	9722544	0.001046
317899042	107349	598	5027.568326	31623	2	0.057826	31969	0	0.441655	9717740	0.002381
317927235	105690	570	5008.904686	31912	1	0.202630	32074	0	0.520792	9712807	0.002724
317906298	106885	558	5094.852786	31931	0	0.020797	31757	2	0.070405	9707753	0.003054
317902282	107725	539	5093.130350	32043	16	0.830953	31688	0	0.337873	9703022	0.003644
317887696	108711	532	5072.037822	31848	0	0.110758	31869	5	0.209290	9698067	0.004956
317906525	110013	543	5137.556325	31679	0	0.576157	31954	0	0.390189	9693236	0.004414
317905615	108612	554	5082.904115	31858	8	0.420112	31846	1	0.039434	9688514	0.004043
317928801	104354	537	5046.453990	31877	0	0.278295	31834	0	0.677841	9683711	0.005297
317906081	105376	566	5073.593801	31904	5	0.703477	31964	4	0.090217	9678828	0.004850
317894517	109429	541	5103.685271	31827	0	0.145125	31767	2	0.432331	9674024	0.005974
317887598	109649	622	5117.092673	31873	0	0.015396	31937	0	0.316206	9669257	0.004387
317878431	108199	561	5041.325280	31891	3	0.068358	31719	1	0.920661	9664440	0.005526
317864421	108615	532	5106.363366	31774	0	0.334239	31643	0	0.754676	9659555	0.004563
317893407	105938	562	5096.614675	31851	0	0.029319	31700	0	0.433510	9654613	0.004271
317944904	103276	552	5005.259671	31659	27	0.215050	31864	0	0.096179	9649846	0.003723
317925319	107951	545	5099.859680	31772	0	0.206353	31857	24	0.246838	9645067	0.004248
317898586	106634	595	5094.135355	31935	3	0.456469	31873	0	0.254390	9640169	0.004444
317909325	105148	569	5071.903886	31927	3	0.800149	31782	3	0.120691	9635514	0.004435
317905781	107452	563	5080.987135	32027	0	0.300241	31824	0	0.572603	9630708	0.004177
317902498	108167	608	5109.104248	31909	5	0.181616	31781	2	0.372707	9625858	0.005061
317908702	107351	598	5006.071518	31865	6	0.487709	31856	3	0.042906	9620804	0.005184
317871823	111910	584	5146.816595	31966	2	0.459889	31823	0	0.658108	9616044	0.004437
317911882	106109	573	5112.471076	31874	0	0.059268	31776	0	0.637299	9611247	0.004515
317944825	104554	520	4979.367881	31891	3	0.583015	31808	16	0.570377	9606488	0.004179
317934364	104630	576	5115.285052	31841	0	0.277147	31993	0	0.285474	9601625	0.004787
317940581	104772	542	5031.147929	31817	1	0.223577	32034	11	0.651098	9596763	0.005192
317913802	108259	528	5114.131621	31951	0	0.210535	32103	3	0.294172	9591988	0.005110
317903418	104875	531	5071.071625	31842	4	0.874771	31995	1	0.143220	9587135	0.004307
317918460	105057	548	5047.010456	31917	5	0.146671	31885	0	0.550492	9582275	0.003839
317926782	106082	536	5045.981376	31820	0	0.162738	31895	0	0.046096	9577495	0.003747
317895839	110029	588	5119.637084	31639	0	0.525817	31913	8	0.009974	9572741	0.003634
317912439	108380	587	5059.100989	31940	1	0.049927	31607	0	0.326858	9567974	0.004672
317940064	104465	532	5083.983595	31703	0	0.369296	31834	0	0.077850	9563206	0.004880
317917885	107405	510	5067.810429	31843	0	0.370472	31978	4	0.017928	9558426	0.004627
317898217	104570	580	5113.624293	31936	1	0.053898	31781	0	0.366565	9553663	0.004792
317927623	105967	528	5050.126617	31656	5	0.886068	31928	0	0.706475	9548913	0.004992
317949235	102906	547	5065.261505	31872	0	0.201997	31952	0	0.156546	9544122	0.004794
317957960	106287	520	5039.948127	31768	0	0.353279	31902	0	0.953036	9539423	0.004896
317892669	107230	584	5135.912630	31713	0	0.033163	31717	1	0.785500	9534625	0.005063
317900884	107935	571	5058.455584	31749	2	0.004256	32000	3	0.451825	9529881	0.005207
317855328	111277	617	5090.114810	31786	3	0.941346	32100	4	0.780093	9525191	0.004715
317837493	112760	558	5141.086628	31755	0	0.110413	31847	0	0.094207	9520401	0.004754
317879576	108097	556	5117.923999	31954	0	0.010709	31870	0	0.010139	9515653	0.004579
npatches	nstrain	runtime	dt	init_x	init_y	init_y_blood	init_z	init_S	beta0	beta1	beta2	beta3	mean_beta	B	d	delta	delta_blood	b[0]	mut	m	CTL	c	g	epsilon	k	het	lambda	rho	omega	x_max	patch.dyna	DELTA	A	VA
10000	1	100.000000	0.001000	21900	9499	5000000	0.001000	10000000	19.106816	19.702052	12.518494	22.248593	15	800000000	0.010000	1.000000	432.000000	80000	0.000050	0.004800	1	0.001000	1.000000	2.500000	19.000000	0.500000	0.000000	0.000000	0.000000	31872	0	10.000000	7.000000	1.000000
sus	inf	inf_blood	z	x[0]	y[0][0]	z[0]	x[1]	y[1][0]	z[1]	S[0]	synchrony
219000000	94990000	5000000	10.000000	21900	9499	0.001000	21900	9499	0.001000	10000000	0.000000
302028088	34313	190	6690.678442	29980	4	1.000000	29837	11	1.000000	9994987	0.000000
317242281	14159	81	1770.661419	31884	0	0.092051	31823	0	0.186744	9989985	0.000000
318393872	53177	282	2107.754428	31927	0	0.007892	31483	37	1.000000	9985109	0.000000
317937282	131856	667	5347.464973	31733	10	1.000000	31766	1	0.824818	9980205	0.000000
318154204	56401	313	4621.325648	31742	8	0.917452	31760	0	0.166403	9975204	0.000000
318355819	48435	256	3378.386656	31802	0	0.302614	31691	28	1.000000	9970151	0.000000
318319924	64257	322	3700.122525	31881	1	0.025674	31812	10	0.982275	9965149	0.000000
318198013	75216	390	4466.091311	31737	7	0.999991	31759	0	0.366835	9960184	0.000000
318248478	60735	331	4106.724813	31961	7	0.722214	31737	64	0.999309	9955126	0.000000
318322504	57298	266	3888.900661	32062	24	0.992677	31874	0	0.737313	9950173	0.000000
318294026	63777	328	3884.136689	31912	0	0.210971	31738	0	0.060640	9945272	0.000000
318265083	67097	334	4130.506359	31527	19	0.999755	31557	0	0.005324	9940456	0.000000
318274775	60429	325	4058.632600	31737	0	0.188079	32005	0	0.000820	9935415	0.000000
318285392	61408	308	3968.608124	31938	0	0.015961	31963	2	0.000485	9930488	0.000000
318262339	65886	356	4055.432836	31792	0	0.001689	31506	21	1.000000	9925495	0.000000
318278770	65090	357	4121.933558	31995	0	0.000505	31841	0	0.395183	9920628	0.000000
318291071	60417	287	3998.948806	31392	4	1.000000	31674	20	0.999999	9915561	0.000000
318304127	62784	344	3914.401292	31747	7	0.607809	31575	0	0.288124	9910651	0.000000
318290796	62133	322	4050.265794	32025	0	0.336329	31644	0	0.023920	9905637	0.000000
318266213	64551	332	4081.506901	31836	0	0.029720	31808	0	0.002323	9900570	0.000000
318259153	63066	325	4093.600386	31771	7	0.004727	31384	45	1.000000	9895698	0.000000
318261257	62714	330	3963.355637	31651	0	0.510129	31835	16	1.000000	9890747	0.000000
318281882	61765	302	4022.289565	31710	0	0.042068	31760	16	0.434785	9885930	0.000000
318280211	62446	350	3958.113065	31490	28	1.000000	31746	0	0.236866	9880976	0.000000
318252079	64577	347	4006.486767	31709	0	0.195080	31826	4	0.999777	9875985	0.000000
318260852	65224	359	4135.456820	31874	1	0.016363	31735	0	0.209462	9871056	0.000000
318267041	65562	351	4125.111242	31858	0	0.600151	31824	1	0.941762	9866103	0.000000
318274481	59184	350	3958.124240	31731	17	0.958803	31941	7	0.124068	9861262	0.000000
318280017	64441	341	3983.590912	32000	0	0.463379	31842	0	0.280187	9856406	0.000000
318270134	64237	308	4085.033755	31801	4	0.852064	31721	0	0.023271	9851369	0.000000
318265418	65040	342	4024.741000	31825	9	0.247253	31801	0	0.002270	9846261	0.000000
318271373	63879	331	4073.926760	31698	4	0.999950	31742	0	0.000553	9841248	0.000000
318267269	63191	340	4130.492679	31867	0	0.103824	31774	35	1.000000	9836321	0.000000
318256355	60193	317	3984.371566	31826	52	0.992918	31953	4	0.423724	9831361	0.000000
318293896	63383	315	4003.045448	31886	0	0.404176	31736	4	0.314701	9826423	0.000000
318271538	63804	344	4095.431214	31874	0	0.033818	31980	0	0.778212	9821498	0.000000
318285714	65119	308	4029.576500	31931	12	0.006760	31826	17	0.984424	9816473	0.000000
318277766	61387	322	4054.677056	31823	2	0.995175	31911	14	1.000000	9811549	0.000000
318267904	62962	331	4050.409113	32167	0	0.171755	31939	0	0.352719	9806711	0.000000
[truncated: 163 more rows]
