# Supplementary material for: Large Variations in HIV-1 Viral Load Explained by Shifting-Mosaic Metapopulation Dynamics
Source: PLoS Biol. 2016 Oct 5;14(10):e1002567. doi: 10.1371/journal.pbio.1002567 (PMC5051940; doi:10.1371/journal.pbio.1002567)
Supplement: S1 Data — Each file gives the output from the simulations indicated by the filename: low migration (ms1, db432); high migration (ms1, db1); very high migration (ms10, db1); number of patches (np); reservoir (storage); no reservoir (nostorage); CTL immigration model (CTLimmig); CTL proliferation model (CTLprolif); β¯ (beta1, beta2, …). Within each file, there are 21 simulations for (k = 0,1,..,20), and data is output each day. For measures of synchrony, the final entry should be used. See Methods and S1 Simulation Code for further details. (ZIP) [file pbio.1002567.s002.zip › S1_Data/ms1_np10000_nostorage_noPD_CTLprolif_db432_beta16.tsv]

npatches	nstrain	runtime	dt	init_x	init_y	init_y_blood	init_z	init_S	beta0	beta1	beta2	beta3	mean_beta	B	d	delta	delta_blood	b[0]	mut	m	CTL	c	g	epsilon	k	het	lambda	rho	omega	x_max	patch.dyna	DELTA	A	VA
10000	1	100.000000	0.001000	21900	9499	5000000	0.001000	10000000	12.946160	22.078757	12.947865	21.757137	16	800000000	0.010000	1.000000	432.000000	80000	0.000050	0.004800	1	0.001000	1.000000	2.500000	0.000000	0.500000	0.000000	0.000000	0.000000	31872	0	10.000000	7.000000	1.000000
sus	inf	inf_blood	z	x[0]	y[0][0]	z[0]	x[1]	y[1][0]	z[1]	S[0]	synchrony
219000000	94990000	5000000	10.000000	21900	9499	0.001000	21900	9499	0.001000	10000000	0.000000
69492569	195016542	1017534	10000.000000	7844	18759	1.000000	4688	21152	1.000000	9995049	0.000000
70944095	191434591	997604	10000.000000	7875	18791	1.000000	4728	20902	1.000000	9990077	0.000000
70985405	191323096	997858	10000.000000	7910	18733	1.000000	4718	21053	1.000000	9985090	0.000000
70978186	191330011	997145	10000.000000	8034	18586	1.000000	4689	20920	1.000000	9980153	0.000000
70987137	191342301	995315	10000.000000	7919	18635	1.000000	4660	21049	1.000000	9975145	0.000000
70997090	191317562	996042	10000.000000	7948	18487	1.000000	4700	20690	1.000000	9970065	0.000000
70973215	191364390	998343	10000.000000	7975	18485	1.000000	4716	20896	1.000000	9965026	0.000000
70986194	191335068	996794	10000.000000	7998	18577	1.000000	4713	20834	1.000000	9960014	0.000000
70980715	191327782	997830	10000.000000	7927	18628	1.000000	4718	20648	1.000000	9955238	0.000000
71004514	191313245	995700	10000.000000	8019	18470	1.000000	4708	20966	1.000000	9950299	0.000000
70981086	191349676	997637	10000.000000	8097	18262	1.000000	4806	20646	1.000000	9945099	0.000000
70993564	191316391	997266	10000.000000	8065	18335	1.000000	4717	20795	1.000000	9940134	0.000000
71005591	191304790	996076	10000.000000	8071	18509	1.000000	4760	20840	1.000000	9935185	0.000000
70970067	191349675	997502	10000.000000	8013	18537	1.000000	4663	20901	1.000000	9930373	0.000000
70992835	191316140	996258	10000.000000	7999	18527	1.000000	4681	20970	1.000000	9925402	0.000000
70979184	191355876	996186	10000.000000	7839	18673	1.000000	4694	20876	1.000000	9920353	0.000000
71006910	191285296	996491	10000.000000	8016	18437	1.000000	4753	20731	1.000000	9915392	0.000000
70992378	191320120	997798	10000.000000	7870	18700	1.000000	4739	20906	1.000000	9910515	0.000000
70985513	191337992	997336	10000.000000	7939	18501	1.000000	4695	20838	1.000000	9905651	0.000000
70987999	191356329	995803	10000.000000	8126	18293	1.000000	4825	20717	1.000000	9900805	0.000000
70991403	191313087	996583	10000.000000	7942	18576	1.000000	4672	20902	1.000000	9895866	0.000000
70982105	191354894	998140	10000.000000	7993	18494	1.000000	4650	20754	1.000000	9890956	0.000000
70981712	191319555	996731	10000.000000	7983	18331	1.000000	4815	20596	1.000000	9886051	0.000000
70990490	191336968	995395	10000.000000	7960	18619	1.000000	4706	20763	1.000000	9881087	0.000000
70993406	191313313	994496	10000.000000	8036	18376	1.000000	4786	20745	1.000000	9876048	0.000000
71003348	191311318	995693	10000.000000	7877	18647	1.000000	4688	20847	1.000000	9871262	0.000000
70999322	191326985	997101	10000.000000	8022	18407	1.000000	4754	20830	1.000000	9866276	0.000000
70990808	191320386	997137	10000.000000	7833	18750	1.000000	4646	20783	1.000000	9861335	0.000000
70992171	191344420	994658	10000.000000	7946	18638	1.000000	4763	20826	1.000000	9856312	0.000000
70994579	191319066	996119	10000.000000	8027	18385	1.000000	4740	20804	1.000000	9851283	0.000000
71000027	191310350	994911	10000.000000	7924	18696	1.000000	4694	20851	1.000000	9846321	0.000000
70977717	191346534	996375	10000.000000	7825	18573	1.000000	4706	20864	1.000000	9841418	0.000000
70994636	191322708	995523	10000.000000	7991	18561	1.000000	4675	20911	1.000000	9836605	0.000000
70996436	191338954	995467	10000.000000	7909	18612	1.000000	4743	20792	1.000000	9831659	0.000000
70978136	191331563	996069	10000.000000	7951	18494	1.000000	4661	20780	1.000000	9826835	0.000000
70987577	191326624	995426	10000.000000	8044	18408	1.000000	4748	20948	1.000000	9821916	0.000000
71002002	191325142	996738	10000.000000	7879	18711	1.000000	4773	20745	1.000000	9816917	0.000000
70991155	191313080	996627	10000.000000	8041	18417	1.000000	4766	20827	1.000000	9811899	0.000000
70972003	191352027	998097	10000.000000	8069	18291	1.000000	4693	20985	1.000000	9807019	0.000000
70997554	191324170	994125	10000.000000	8029	18437	1.000000	4763	20875	1.000000	9802118	-1.#IND00
70985678	191330874	996021	10000.000000	7942	18534	1.000000	4771	20868	1.000000	9797199	0.000000
70980917	191332355	997160	10000.000000	8042	18471	1.000000	4733	20859	1.000000	9792353	0.008291
71000320	191312329	997973	10000.000000	7886	18614	1.000000	4750	20678	1.000000	9787557	0.011288
70991756	191322902	996351	10000.000000	7995	18652	1.000000	4822	20716	1.000000	9782609	0.008280
70976681	191352322	995983	10000.000000	7967	18713	1.000000	4749	20670	1.000000	9777605	0.000673
70978001	191331104	997461	10000.000000	7851	18796	1.000000	4757	20940	1.000000	9772704	0.000857
70979606	191334065	996664	10000.000000	7972	18307	1.000000	4778	20869	1.000000	9767853	-0.000473
70996094	191341442	996195	10000.000000	8035	18322	1.000000	4660	20948	1.000000	9763012	-0.001984
70991178	191331839	997019	10000.000000	7890	18508	1.000000	4736	20638	1.000000	9758102	-0.000407
71005731	191314439	995319	10000.000000	7804	18581	1.000000	4737	20895	1.000000	9753235	-0.000336
70980702	191313393	996993	10000.000000	8051	18330	1.000000	4730	20925	1.000000	9748215	0.000975
70994313	191317760	997198	10000.000000	8022	18380	1.000000	4756	20950	1.000000	9743388	0.001068
70984466	191333629	995038	10000.000000	8000	18511	1.000000	4699	20654	1.000000	9738581	0.000918
70973739	191353048	997854	10000.000000	8028	18473	1.000000	4760	20809	1.000000	9733720	0.001172
70991240	191335515	996943	10000.000000	8026	18541	1.000000	4823	20712	1.000000	9728975	-0.000207
70983869	191333988	996243	10000.000000	8067	18211	1.000000	4692	20952	1.000000	9724095	-0.000111
70986619	191326706	997188	10000.000000	7971	18501	1.000000	4662	20960	1.000000	9719119	-0.000038
70978319	191340167	997140	10000.000000	7926	18752	1.000000	4721	20931	1.000000	9714317	-0.002347
70987330	191341801	998638	10000.000000	8049	18505	1.000000	4763	20725	1.000000	9709474	-0.002610
70983353	191360623	996952	10000.000000	7998	18437	1.000000	4697	21032	1.000000	9704643	-0.003318
70976857	191371584	997591	10000.000000	7889	18527	1.000000	4667	20945	1.000000	9699828	-0.002905
70993982	191308768	995443	10000.000000	7911	18622	1.000000	4664	20910	1.000000	9695070	-0.002870
70997838	191321889	995906	10000.000000	8019	18375	1.000000	4642	20940	1.000000	9690178	-0.001007
70999128	191290613	996299	10000.000000	7916	18670	1.000000	4746	20784	1.000000	9685323	-0.001070
70996153	191305128	995484	10000.000000	7904	18429	1.000000	4784	20717	1.000000	9680432	-0.000594
71001385	191307070	997273	10000.000000	7893	18697	1.000000	4759	20829	1.000000	9675658	-0.000656
70988103	191337948	996996	10000.000000	8096	18271	1.000000	4788	20911	1.000000	9670849	-0.002166
70998687	191332788	995978	10000.000000	7984	18467	1.000000	4729	20981	1.000000	9665954	-0.002661
70992868	191337542	997000	10000.000000	8108	18320	1.000000	4647	20836	1.000000	9661105	-0.002974
70978000	191347391	995859	10000.000000	8029	18352	1.000000	4691	20765	1.000000	9656230	-0.002721
70991145	191323466	996336	10000.000000	8049	18508	1.000000	4890	20531	1.000000	9651424	-0.003002
70975693	191327153	997452	10000.000000	8078	18493	1.000000	4694	20865	1.000000	9646567	-0.004539
70996419	191326251	998933	10000.000000	7923	18392	1.000000	4758	20709	1.000000	9641716	-0.004796
70991828	191320850	995327	10000.000000	8092	18483	1.000000	4666	21054	1.000000	9636837	-0.004553
70990216	191326737	996407	10000.000000	7854	18558	1.000000	4717	20891	1.000000	9632010	-0.005501
71001342	191323225	996720	10000.000000	8058	18415	1.000000	4708	20712	1.000000	9627264	-0.005630
70997548	191324036	994463	10000.000000	7976	18535	1.000000	4802	20843	1.000000	9622414	-0.005760
70997555	191309913	995134	10000.000000	8015	18276	1.000000	4708	20898	1.000000	9617689	-0.005317
70987298	191327216	993683	10000.000000	8042	18322	1.000000	4708	20691	1.000000	9612926	-0.005277
70990282	191340700	997027	10000.000000	7925	18668	1.000000	4619	21122	1.000000	9608166	-0.005029
70984071	191331747	997238	10000.000000	8049	18518	1.000000	4652	21077	1.000000	9603300	-0.005090
70994190	191332055	995988	10000.000000	7982	18446	1.000000	4817	20526	1.000000	9598397	-0.003168
70992003	191324895	995368	10000.000000	8049	18412	1.000000	4660	21005	1.000000	9593542	-0.002940
70982239	191340283	997670	10000.000000	7864	18655	1.000000	4781	20766	1.000000	9588642	-0.002871
70994996	191322615	997363	10000.000000	7895	18758	1.000000	4876	20552	1.000000	9583878	-0.002843
71005205	191315745	997279	10000.000000	7987	18462	1.000000	4633	21031	1.000000	9579047	-0.002567
70991882	191330267	996621	10000.000000	8090	18336	1.000000	4739	20798	1.000000	9574362	-0.002518
70976449	191338391	996417	10000.000000	7991	18507	1.000000	4732	20957	1.000000	9569612	-0.001242
70996905	191309940	996285	10000.000000	7897	18849	1.000000	4716	20800	1.000000	9564950	-0.000492
70989150	191324122	996845	10000.000000	7913	18625	1.000000	4786	20857	1.000000	9560084	-0.000609
70998657	191309540	997763	10000.000000	7946	18734	1.000000	4701	20785	1.000000	9555320	-0.000100
70986857	191331427	995779	10000.000000	7982	18631	1.000000	4628	20885	1.000000	9550579	-0.000648
70985302	191349349	997753	10000.000000	8075	18371	1.000000	4735	20745	1.000000	9545916	-0.000956
70989224	191336683	997281	10000.000000	7991	18295	1.000000	4843	20605	1.000000	9541076	-0.001120
70988164	191333516	994636	10000.000000	8014	18388	1.000000	4650	21173	1.000000	9536408	-0.000964
70986499	191346768	996660	10000.000000	7849	18701	1.000000	4714	20891	1.000000	9531683	-0.001004
70986899	191340654	993985	10000.000000	8025	18578	1.000000	4761	20813	1.000000	9526897	-0.000997
70997363	191303520	995091	10000.000000	7994	18532	1.000000	4715	21000	1.000000	9522220	-0.000815
70980968	191339715	997629	10000.000000	7863	18536	1.000000	4720	20868	1.000000	9517439	-0.001027
npatches	nstrain	runtime	dt	init_x	init_y	init_y_blood	init_z	init_S	beta0	beta1	beta2	beta3	mean_beta	B	d	delta	delta_blood	b[0]	mut	m	CTL	c	g	epsilon	k	het	lambda	rho	omega	x_max	patch.dyna	DELTA	A	VA
10000	1	100.000000	0.001000	21900	9499	5000000	0.001000	10000000	9.738303	11.186006	14.085804	15.957803	16	800000000	0.010000	1.000000	432.000000	80000	0.000050	0.004800	1	0.001000	1.000000	2.500000	1.000000	0.500000	0.000000	0.000000	0.000000	31872	0	10.000000	7.000000	1.000000
sus	inf	inf_blood	z	x[0]	y[0][0]	z[0]	x[1]	y[1][0]	z[1]	S[0]	synchrony
219000000	94990000	5000000	10.000000	21900	9499	0.001000	21900	9499	0.001000	10000000	0.000000
90397712	135523017	705133	10000.000000	13152	11227	1.000000	11890	12039	1.000000	9995014	0.000000
92859231	133336135	693912	10000.000000	13708	10971	1.000000	11974	11876	1.000000	9990007	0.000000
92788880	133436551	694177	10000.000000	13767	10925	1.000000	12064	11678	1.000000	9984969	0.000000
92768801	133442784	694452	10000.000000	13603	10950	1.000000	11978	11958	1.000000	9979940	0.000000
92794325	133449880	695139	10000.000000	13904	10798	1.000000	11722	12072	1.000000	9974872	0.000000
92786820	133418822	693754	10000.000000	13740	10856	1.000000	11959	11721	1.000000	9969775	0.000000
92801801	133405867	695459	10000.000000	13499	11092	1.000000	11970	11697	1.000000	9964879	0.000000
92785749	133452189	692932	10000.000000	13531	11030	1.000000	12008	11652	1.000000	9959914	0.000000
92767559	133444103	695920	10000.000000	13492	11112	1.000000	12133	11914	1.000000	9954760	0.000000
92758034	133455213	694542	10000.000000	13887	10671	1.000000	11895	11956	1.000000	9949777	0.000000
92799161	133434958	695192	10000.000000	13683	11038	1.000000	11999	11861	1.000000	9944796	0.000000
92789875	133435362	695716	10000.000000	13695	10917	1.000000	11964	11920	1.000000	9939731	0.000000
92780721	133443205	695536	10000.000000	13588	11121	1.000000	12156	11747	1.000000	9934652	0.000000
92779977	133430472	695315	10000.000000	13652	10668	1.000000	11707	12201	1.000000	9929657	0.000000
92766770	133447991	693712	10000.000000	13680	10744	1.000000	12062	11853	1.000000	9924710	0.000000
92786729	133439038	696060	10000.000000	13784	10794	1.000000	11828	12078	1.000000	9919623	0.000000
92807537	133406716	695518	10000.000000	13631	10807	1.000000	11816	12019	1.000000	9914684	0.000000
92797786	133416718	694557	10000.000000	13688	10964	1.000000	11943	11988	1.000000	9909689	0.000000
92783138	133437421	695996	10000.000000	13688	10837	1.000000	12031	11683	1.000000	9904686	0.000000
92792567	133432160	695295	10000.000000	13697	10871	1.000000	11978	11830	1.000000	9899758	0.000000
92791149	133446434	694787	10000.000000	13709	10849	1.000000	12294	11418	1.000000	9894759	0.000000
92780189	133436637	694899	10000.000000	13746	10941	1.000000	12081	11839	1.000000	9889885	0.000000
92771484	133440542	695422	10000.000000	13683	10947	1.000000	12013	11968	1.000000	9885004	0.000000
92783551	133432413	694660	10000.000000	14189	10529	1.000000	12072	11681	1.000000	9879997	0.000000
92782779	133444334	695046	10000.000000	13714	10792	1.000000	12269	11593	1.000000	9875149	0.000000
92784831	133442346	695602	10000.000000	13655	10914	1.000000	12145	11756	1.000000	9870176	0.000000
92789973	133441769	696031	10000.000000	13568	11002	1.000000	12094	11762	1.000000	9865368	0.000000
92784685	133446561	695159	10000.000000	13853	10570	1.000000	12126	11720	1.000000	9860573	0.000000
92794069	133437799	695323	10000.000000	13722	10950	1.000000	12061	11794	1.000000	9855507	0.000000
92789422	133433753	695368	10000.000000	13847	10798	1.000000	12052	11850	1.000000	9850568	0.000000
92784289	133435030	695134	10000.000000	13539	11072	1.000000	11900	11954	1.000000	9845651	0.000000
92791773	133436771	694463	10000.000000	13594	11081	1.000000	12286	11538	1.000000	9840794	0.000000
92780516	133445194	693843	10000.000000	13615	10930	1.000000	12186	11740	1.000000	9835855	0.000000
92779237	133448667	695376	10000.000000	13952	10795	1.000000	12213	11680	1.000000	9830988	0.000000
92770301	133457663	694665	10000.000000	13851	10656	1.000000	11919	12001	1.000000	9826111	0.000000
92788055	133434511	696426	10000.000000	13769	10974	1.000000	11962	11812	1.000000	9821073	0.000000
92779874	133450956	694493	10000.000000	13680	10789	1.000000	12173	11780	1.000000	9816266	0.000000
92770229	133443152	695685	10000.000000	13593	10817	1.000000	12103	11785	1.000000	9811307	0.000000
92786710	133443582	694918	10000.000000	13732	10894	1.000000	11836	12127	1.000000	9806452	0.000000
92771888	133440993	696582	10000.000000	13588	10829	1.000000	12092	11583	1.000000	9801495	-1.#IND00
92783068	133454339	695439	10000.000000	13680	10911	1.000000	12147	11794	1.000000	9796574	-1.#IND00
92776022	133450418	695465	10000.000000	13779	10733	1.000000	12078	11662	1.000000	9791707	-0.011512
92791142	133437994	695421	10000.000000	13490	10926	1.000000	12117	11613	1.000000	9786931	-0.000786
92771412	133463210	694609	10000.000000	13843	10802	1.000000	12004	11868	1.000000	9782022	-0.000708
92790857	133423807	695308	10000.000000	13621	11132	1.000000	11981	11997	1.000000	9777198	-0.002160
92798203	133410014	695104	10000.000000	13745	10821	1.000000	12067	11795	1.000000	9772303	-0.002796
92784428	133436602	693981	10000.000000	13609	11043	1.000000	12237	11723	1.000000	9767390	-0.007765
92767559	133482442	695271	10000.000000	13659	10923	1.000000	12135	11716	1.000000	9762513	-0.009964
92792145	133430917	694435	10000.000000	13807	10910	1.000000	12093	11863	1.000000	9757593	-0.008364
92782319	133442115	694049	10000.000000	13917	10677	1.000000	12012	12089	1.000000	9752641	-0.007869
92779078	133449152	694965	10000.000000	13593	11035	1.000000	11959	11828	1.000000	9747687	-0.007137
92786560	133422868	693984	10000.000000	13730	10888	1.000000	12097	11539	1.000000	9742806	-0.001171
92779673	133451952	695647	10000.000000	13776	10832	1.000000	12127	11520	1.000000	9737971	-0.003737
92776105	133447768	694385	10000.000000	13780	10661	1.000000	11943	12033	1.000000	9733049	-0.002744
92773737	133468886	695610	10000.000000	14116	10417	1.000000	11998	11770	1.000000	9728113	-0.003205
92791436	133442313	694243	10000.000000	13510	10965	1.000000	12004	11844	1.000000	9723258	-0.000153
92770615	133459634	693752	10000.000000	13623	11147	1.000000	11964	12008	1.000000	9718445	0.000262
92784525	133433486	695730	10000.000000	13561	11119	1.000000	12191	11655	1.000000	9713325	-0.000251
92791044	133420388	695771	10000.000000	13965	10777	1.000000	12064	11672	1.000000	9708496	-0.000299
92798125	133407896	695282	10000.000000	13636	10773	1.000000	11899	11780	1.000000	9703565	-0.000500
92780292	133443428	695133	10000.000000	13875	10929	1.000000	12036	11854	1.000000	9698729	-0.000391
92787885	133436575	694760	10000.000000	13812	10688	1.000000	12157	11639	1.000000	9693906	0.000721
92782889	133438994	695698	10000.000000	13743	10889	1.000000	12264	11518	1.000000	9689103	-0.000054
92765427	133454929	696058	10000.000000	13775	11014	1.000000	12046	11917	1.000000	9684245	0.000062
92784252	133437246	694702	10000.000000	13642	10779	1.000000	12166	11542	1.000000	9679361	0.000381
92801370	133410533	694011	10000.000000	13823	10758	1.000000	11797	12279	1.000000	9674452	0.000382
92787418	133455025	695328	10000.000000	13725	10969	1.000000	12008	11790	1.000000	9669636	-0.000694
92788695	133434764	696239	10000.000000	13370	11188	1.000000	11983	11708	1.000000	9664851	-0.000339
92778558	133447441	694304	10000.000000	13855	10798	1.000000	11879	11816	1.000000	9660055	-0.000458
92783050	133431310	695428	10000.000000	13616	10923	1.000000	12062	11804	1.000000	9655352	0.000393
92787560	133441587	695655	10000.000000	13732	10719	1.000000	12156	11791	1.000000	9650566	-0.000422
92792045	133431274	696546	10000.000000	13832	10718	1.000000	12153	11661	1.000000	9645683	-0.001091
92795813	133411976	696400	10000.000000	13816	10973	1.000000	11849	12055	1.000000	9640912	-0.000963
92776414	133457964	694072	10000.000000	13851	10740	1.000000	12020	11735	1.000000	9636033	0.000058
92775179	133456861	694922	10000.000000	13767	10844	1.000000	12114	11671	1.000000	9631096	0.000237
92797150	133415390	695565	10000.000000	13779	10872	1.000000	12183	11782	1.000000	9626420	0.000294
92768097	133458951	695313	10000.000000	13790	10900	1.000000	12039	11847	1.000000	9621669	-0.000392
92789755	133439643	695990	10000.000000	13694	10772	1.000000	12152	11840	1.000000	9616822	-0.000472
92791611	133411804	695439	10000.000000	13615	10906	1.000000	11858	11941	1.000000	9612038	-0.000896
92791133	133443189	694401	10000.000000	13690	10964	1.000000	12125	11651	1.000000	9607189	-0.000972
92768120	133438981	696303	10000.000000	13443	11059	1.000000	12184	11517	1.000000	9602283	-0.000669
92777675	133443927	694487	10000.000000	13709	10835	1.000000	11956	12116	1.000000	9597423	-0.000532
92788234	133446722	693797	10000.000000	13798	10723	1.000000	11895	11871	1.000000	9592626	-0.000334
92795411	133416595	695148	10000.000000	13710	10675	1.000000	12026	11692	1.000000	9587784	-0.000237
92796499	133433167	695045	10000.000000	13690	11045	1.000000	12036	11857	1.000000	9582965	-0.000219
92775349	133440135	695503	10000.000000	13907	10921	1.000000	12000	11619	1.000000	9578115	-0.000610
92783678	133436864	695219	10000.000000	13692	10887	1.000000	11990	11846	1.000000	9573338	-0.001321
92782776	133447343	695030	10000.000000	13678	10879	1.000000	11996	11580	1.000000	9568511	-0.001226
92795574	133406848	694045	10000.000000	13882	10715	1.000000	12135	11797	1.000000	9563585	-0.001109
92769521	133467775	694679	10000.000000	13789	10928	1.000000	12149	11612	1.000000	9558813	-0.000022
92800666	133421247	693956	10000.000000	13952	10564	1.000000	12103	11600	1.000000	9554146	-0.000100
92767123	133465654	694750	10000.000000	13737	10913	1.000000	12012	11860	1.000000	9549393	-0.000168
92794446	133415293	696782	10000.000000	13766	10720	1.000000	11933	12128	1.000000	9544619	-0.000014
92769702	133450242	695305	10000.000000	13689	10844	1.000000	11959	11694	1.000000	9539897	-0.000025
92793776	133420991	695213	10000.000000	13704	10905	1.000000	12191	11647	1.000000	9535246	-0.000028
92774840	133450786	694276	10000.000000	13623	10905	1.000000	11986	11850	1.000000	9530514	-0.000009
92786871	133438995	694230	10000.000000	13526	10705	1.000000	12013	11870	1.000000	9525695	-0.000096
92785306	133424504	694749	10000.000000	13528	11113	1.000000	12246	11519	1.000000	9520906	0.000119
92780817	133442288	695184	10000.000000	13929	10769	1.000000	12233	11525	1.000000	9516181	0.000052
npatches	nstrain	runtime	dt	init_x	init_y	init_y_blood	init_z	init_S	beta0	beta1	beta2	beta3	mean_beta	B	d	delta	delta_blood	b[0]	mut	m	CTL	c	g	epsilon	k	het	lambda	rho	omega	x_max	patch.dyna	DELTA	A	VA
10000	1	100.000000	0.001000	21900	9499	5000000	0.001000	10000000	10.720034	16.067378	15.626716	17.113173	16	800000000	0.010000	1.000000	432.000000	80000	0.000050	0.004800	1	0.001000	1.000000	2.500000	2.000000	0.500000	0.000000	0.000000	0.000000	31872	0	10.000000	7.000000	1.000000
sus	inf	inf_blood	z	x[0]	y[0][0]	z[0]	x[1]	y[1][0]	z[1]	S[0]	synchrony
219000000	94990000	5000000	10.000000	21900	9499	0.001000	21900	9499	0.001000	10000000	0.000000
111609393	97739941	508877	10000.000000	14769	8008	1.000000	10417	10201	1.000000	9995130	0.000000
114138462	97833373	508646	10000.000000	15696	7835	1.000000	10272	10397	1.000000	9990217	0.000000
113973346	97881404	509674	10000.000000	15572	7671	1.000000	10529	10142	1.000000	9985303	0.000000
113975411	97884495	509885	10000.000000	15312	8139	1.000000	10522	10059	1.000000	9980334	0.000000
113958380	97920203	509813	10000.000000	15364	8050	1.000000	10477	10309	1.000000	9975365	0.000000
113978188	97884572	511453	10000.000000	15446	7836	1.000000	10567	10111	1.000000	9970416	0.000000
113953782	97911177	511304	10000.000000	15405	7922	1.000000	10608	10070	1.000000	9965522	0.000000
113969765	97894025	509916	10000.000000	15555	7938	1.000000	10477	10169	1.000000	9960625	0.000000
113953288	97914347	510130	10000.000000	15325	8006	1.000000	10441	10076	1.000000	9955655	0.000000
113979378	97887469	510522	10000.000000	15610	7873	1.000000	10552	10197	1.000000	9950563	0.000000
113986428	97873813	509265	10000.000000	15172	7945	1.000000	10617	10064	1.000000	9945521	0.000000
113978448	97896849	509535	10000.000000	15645	7804	1.000000	10462	10157	1.000000	9940435	0.000000
113965229	97887769	510101	10000.000000	15313	7898	1.000000	10335	10400	1.000000	9935370	0.000000
113956694	97909524	509743	10000.000000	15565	7898	1.000000	10360	10274	1.000000	9930375	0.000000
113959936	97904027	509965	10000.000000	15182	8125	1.000000	10360	10232	1.000000	9925394	0.000000
113963435	97891212	510076	10000.000000	15718	7575	1.000000	10453	10168	1.000000	9920385	0.000000
113948855	97914638	508468	10000.000000	15586	7778	1.000000	10383	10403	1.000000	9915535	0.000000
113964584	97890011	509028	10000.000000	15492	7866	1.000000	10607	10061	1.000000	9910581	0.000000
113967757	97917582	509834	10000.000000	15407	7798	1.000000	10561	10119	1.000000	9905469	0.000000
113982540	97884424	508797	10000.000000	15295	8166	1.000000	10370	10353	1.000000	9900543	0.000000
113953532	97909269	509309	10000.000000	15297	7777	1.000000	10469	10216	1.000000	9895514	0.000000
113973380	97888548	510948	10000.000000	15203	8078	1.000000	10457	10276	1.000000	9890593	0.000000
113989326	97870911	509729	10000.000000	15231	8174	1.000000	10423	10262	1.000000	9885492	0.000000
113967189	97900771	510049	10000.000000	15202	8138	1.000000	10483	10165	1.000000	9880507	0.000000
113972176	97883226	510874	10000.000000	15524	7948	1.000000	10399	10318	1.000000	9875535	0.000000
113964869	97897987	510082	10000.000000	15690	7743	1.000000	10441	10324	1.000000	9870545	0.000000
113953729	97894921	509811	10000.000000	15095	8319	1.000000	10441	10165	1.000000	9865625	0.000000
113964830	97901675	510311	10000.000000	15676	7637	1.000000	10464	10289	1.000000	9860743	0.000000
113978765	97885860	510193	10000.000000	15366	8005	1.000000	10384	10225	1.000000	9855956	0.000000
113960101	97901444	510410	10000.000000	15512	7979	1.000000	10406	10277	1.000000	9851054	0.000000
113972573	97873899	509134	10000.000000	15510	7946	1.000000	10397	10415	1.000000	9846075	0.000000
113991416	97883385	509897	10000.000000	15439	7998	1.000000	10226	10182	1.000000	9841185	0.000000
113981396	97892219	509199	10000.000000	15164	8200	1.000000	10720	10135	1.000000	9836266	0.000000
113986958	97886727	510873	10000.000000	15398	7900	1.000000	10426	10258	1.000000	9831407	0.000000
113964890	97895680	510479	10000.000000	15416	7987	1.000000	10523	10156	1.000000	9826539	0.000000
113959287	97903661	509626	10000.000000	15140	8080	1.000000	10308	10247	1.000000	9821638	0.000000
113977693	97884556	510204	10000.000000	15382	7955	1.000000	10407	10145	1.000000	9816822	0.000000
113975393	97889265	508718	10000.000000	15703	7690	1.000000	10326	10371	1.000000	9811983	0.000000
113958904	97882156	509396	10000.000000	15404	7907	1.000000	10233	10338	1.000000	9807097	0.000000
113954310	97912814	509549	10000.000000	15196	7984	1.000000	10512	9977	1.000000	9802168	-1.#IND00
113961343	97901753	510467	10000.000000	15495	7936	1.000000	10490	10133	1.000000	9797150	-0.004800
113965602	97884549	510189	10000.000000	15607	7804	1.000000	10604	10084	1.000000	9792345	0.000871
113962119	97902350	511772	10000.000000	15275	8041	1.000000	10317	10356	1.000000	9787491	-0.000345
113951497	97904970	509512	10000.000000	15671	7822	1.000000	10462	10190	1.000000	9782694	-0.003783
113951197	97926535	509475	10000.000000	15299	8088	1.000000	10339	10314	1.000000	9777731	0.012828
113976351	97877267	509941	10000.000000	15407	7899	1.000000	10379	10363	1.000000	9772797	0.016445
113947069	97895365	510698	10000.000000	15700	7868	1.000000	10430	10232	1.000000	9767797	0.013242
113973221	97889443	509364	10000.000000	15280	7984	1.000000	10440	10132	1.000000	9762959	0.013977
113967015	97891736	509593	10000.000000	15371	7920	1.000000	10284	10268	1.000000	9758161	0.012484
113987879	97870898	510291	10000.000000	15228	8225	1.000000	10423	10120	1.000000	9753174	0.011112
113942071	97919131	510131	10000.000000	15592	7730	1.000000	10375	10314	1.000000	9748249	0.010203
113964716	97896977	510848	10000.000000	15364	7916	1.000000	10305	10360	1.000000	9743323	0.013641
113986921	97869179	509163	10000.000000	15309	8088	1.000000	10485	10077	1.000000	9738459	0.012794
113965403	97900565	508765	10000.000000	15473	7891	1.000000	10513	10218	1.000000	9733665	0.011541
113969806	97879352	509152	10000.000000	15691	7661	1.000000	10353	10402	1.000000	9728821	0.011747
113973925	97894983	508931	10000.000000	15448	7797	1.000000	10548	10260	1.000000	9724001	0.006902
113968822	97891299	510351	10000.000000	15531	7949	1.000000	10560	10209	1.000000	9719142	0.008924
113984745	97885481	509100	10000.000000	15453	7927	1.000000	10403	10272	1.000000	9714175	0.007945
113958518	97905221	510420	10000.000000	15472	7788	1.000000	10251	10314	1.000000	9709284	0.006144
113969598	97890794	509554	10000.000000	15381	8163	1.000000	10413	10264	1.000000	9704458	0.006136
113960263	97898740	509873	10000.000000	15437	7963	1.000000	10384	10300	1.000000	9699481	0.006690
113988746	97878385	509346	10000.000000	15423	8080	1.000000	10306	10421	1.000000	9694584	0.006853
113965898	97887466	509252	10000.000000	15341	8128	1.000000	10441	10075	1.000000	9689696	0.003291
113979596	97883399	509184	10000.000000	15501	7845	1.000000	10446	10261	1.000000	9684914	0.003056
113963356	97893850	509672	10000.000000	15433	7968	1.000000	10469	10243	1.000000	9679991	0.002942
113957722	97900928	509544	10000.000000	15348	8175	1.000000	10453	10048	1.000000	9675176	0.003308
113968532	97895941	510702	10000.000000	15234	8002	1.000000	10548	9999	1.000000	9670328	0.003162
113960977	97900861	510735	10000.000000	15412	7992	1.000000	10438	10270	1.000000	9665484	0.003088
113978822	97880591	509014	10000.000000	15449	8003	1.000000	10453	10107	1.000000	9660639	0.003142
113985912	97874490	509521	10000.000000	15572	7753	1.000000	10260	10519	1.000000	9655878	0.003241
113972381	97872878	509911	10000.000000	15535	8012	1.000000	10403	10129	1.000000	9650938	0.003254
113971373	97892544	510667	10000.000000	15512	7873	1.000000	10371	10272	1.000000	9646083	0.002854
113961604	97903359	510096	10000.000000	15470	7964	1.000000	10514	10278	1.000000	9641249	0.004393
113979682	97882754	510640	10000.000000	15701	7603	1.000000	10233	10434	1.000000	9636462	0.005046
113990015	97864485	509734	10000.000000	15407	7970	1.000000	10547	10213	1.000000	9631639	0.005055
113972472	97895032	510845	10000.000000	15638	7721	1.000000	10349	10355	1.000000	9626895	0.005084
113977476	97869656	510040	10000.000000	15413	8040	1.000000	10379	10313	1.000000	9622164	0.004367
113968910	97886694	510474	10000.000000	15424	7852	1.000000	10621	10051	1.000000	9617396	0.004651
113972320	97892870	509466	10000.000000	15303	7981	1.000000	10578	10166	1.000000	9612587	0.004351
113976731	97887220	508656	10000.000000	15741	7776	1.000000	10389	10256	1.000000	9607844	0.003729
113978776	97891484	508603	10000.000000	15316	8282	1.000000	10334	10360	1.000000	9603058	0.003726
113966038	97918007	509457	10000.000000	15376	7871	1.000000	10371	10221	1.000000	9598221	0.003520
113974197	97893984	509798	10000.000000	15515	7862	1.000000	10543	10110	1.000000	9593536	0.002672
113957406	97901821	510311	10000.000000	15610	7747	1.000000	10379	10294	1.000000	9588739	0.002958
113961618	97904791	509062	10000.000000	15633	7791	1.000000	10341	10247	1.000000	9583946	0.003451
113950084	97906130	508551	10000.000000	15514	8126	1.000000	10500	10167	1.000000	9579144	0.003418
113966033	97895910	509230	10000.000000	15267	7929	1.000000	10298	10255	1.000000	9574469	0.003312
113965047	97903700	510052	10000.000000	15645	7937	1.000000	10307	10344	1.000000	9569697	0.003403
113969774	97880840	510024	10000.000000	15409	8051	1.000000	10330	10311	1.000000	9564989	0.003132
113965124	97904305	510320	10000.000000	15533	7838	1.000000	10629	10000	1.000000	9560291	0.003061
113968140	97901102	509612	10000.000000	15148	8173	1.000000	10319	10187	1.000000	9555452	0.002502
113940345	97907199	510323	10000.000000	15353	8087	1.000000	10438	10238	1.000000	9550675	0.000816
113984606	97894831	509386	10000.000000	15307	8044	1.000000	10408	10198	1.000000	9545932	0.000822
113955650	97915525	509481	10000.000000	15300	7952	1.000000	10417	10270	1.000000	9541230	0.000789
113980345	97882854	510234	10000.000000	15432	7995	1.000000	10405	10390	1.000000	9536481	0.000008
113964853	97889221	509323	10000.000000	15387	8023	1.000000	10324	10289	1.000000	9531702	0.000033
113983335	97893825	508422	10000.000000	15387	7946	1.000000	10555	10059	1.000000	9526850	-0.000269
113958115	97902109	511107	10000.000000	15427	7997	1.000000	10389	10071	1.000000	9522036	-0.000179
113966955	97880378	510857	10000.000000	15338	8188	1.000000	10370	10162	1.000000	9517366	-0.000278
npatches	nstrain	runtime	dt	init_x	init_y	init_y_blood	init_z	init_S	beta0	beta1	beta2	beta3	mean_beta	B	d	delta	delta_blood	b[0]	mut	m	CTL	c	g	epsilon	k	het	lambda	rho	omega	x_max	patch.dyna	DELTA	A	VA
10000	1	100.000000	0.001000	21900	9499	5000000	0.001000	10000000	10.876981	21.004175	17.198030	21.403425	16	800000000	0.010000	1.000000	432.000000	80000	0.000050	0.004800	1	0.001000	1.000000	2.500000	3.000000	0.500000	0.000000	0.000000	0.000000	31872	0	10.000000	7.000000	1.000000
sus	inf	inf_blood	z	x[0]	y[0][0]	z[0]	x[1]	y[1][0]	z[1]	S[0]	synchrony
219000000	94990000	5000000	10.000000	21900	9499	0.001000	21900	9499	0.001000	10000000	0.000000
133791498	71785899	374047	10000.000000	17537	5410	1.000000	9623	8617	1.000000	9994852	0.000000
136065252	73439068	381894	10000.000000	18099	5638	1.000000	9459	8924	1.000000	9989928	0.000000
135788915	73457497	383030	10000.000000	18016	5748	1.000000	9307	9072	1.000000	9984961	0.000000
135783842	73475202	381953	10000.000000	18171	5488	1.000000	9715	8721	1.000000	9979823	0.000000
135771073	73459769	383982	10000.000000	17995	5668	1.000000	9745	8977	1.000000	9974855	0.000000
135804471	73468120	381816	10000.000000	18173	5460	1.000000	9386	8970	1.000000	9969956	0.000000
135780555	73476824	382208	10000.000000	17960	5755	1.000000	9530	8934	1.000000	9964942	0.000000
135765136	73483293	382194	10000.000000	18436	5291	1.000000	9397	9075	1.000000	9959945	0.000000
135789188	73479714	382760	10000.000000	17985	5534	1.000000	9501	8944	1.000000	9955065	0.000000
135756803	73494316	383800	10000.000000	17956	5617	1.000000	9429	9013	1.000000	9950022	0.000000
135780907	73460561	381905	10000.000000	18206	5635	1.000000	9602	8882	1.000000	9945059	0.000000
135774410	73461100	383107	10000.000000	18106	5622	1.000000	9539	9022	1.000000	9940102	0.000000
135763974	73485825	381617	10000.000000	18085	5563	1.000000	9517	8930	1.000000	9935227	0.000000
135768292	73480610	383105	10000.000000	17982	5532	1.000000	9629	8895	1.000000	9930278	0.000000
135766037	73483358	382638	10000.000000	18244	5573	1.000000	9503	8985	1.000000	9925305	0.000000
135814875	73460972	382556	10000.000000	17988	5632	1.000000	9868	8587	1.000000	9920403	0.000000
135793975	73463106	381690	10000.000000	17958	5797	1.000000	9472	8798	1.000000	9915557	0.000000
135790323	73438145	383058	10000.000000	18028	5612	1.000000	9570	8867	1.000000	9910679	0.000000
135763383	73483144	382707	10000.000000	18045	5699	1.000000	9574	8904	1.000000	9905703	0.000000
135784045	73479560	383457	10000.000000	17873	5868	1.000000	9476	8950	1.000000	9900881	0.000000
135792210	73450417	382920	10000.000000	18005	5674	1.000000	9485	9001	1.000000	9895894	0.000000
135764404	73487029	381638	10000.000000	17957	5767	1.000000	9606	8915	1.000000	9890971	0.000000
135808817	73455850	382563	10000.000000	18318	5613	1.000000	9712	8809	1.000000	9886062	0.000000
135779794	73476235	382756	10000.000000	17821	5668	1.000000	9491	9013	1.000000	9881083	0.000000
135781695	73469796	381867	10000.000000	18048	5637	1.000000	9571	9031	1.000000	9876203	0.000000
135786997	73464292	384727	10000.000000	18217	5481	1.000000	9677	8622	1.000000	9871241	0.000000
135807333	73458601	383692	10000.000000	17781	5925	1.000000	9556	8828	1.000000	9866283	0.000000
135777328	73470362	382339	10000.000000	18113	5563	1.000000	9313	9107	1.000000	9861300	0.000000
135783802	73458925	382566	10000.000000	17929	5735	1.000000	9324	9073	1.000000	9856366	0.000000
135787932	73485345	383452	10000.000000	18247	5333	1.000000	9429	9127	1.000000	9851393	0.000000
135787142	73471519	382860	10000.000000	17999	5625	1.000000	9610	8755	1.000000	9846442	0.000000
135781628	73467104	382353	10000.000000	18175	5595	1.000000	9533	8813	1.000000	9841507	0.000000
135796454	73449812	383620	10000.000000	17962	5605	1.000000	9749	8640	1.000000	9836585	0.000000
135796496	73455794	382098	10000.000000	17924	5524	1.000000	9504	8979	1.000000	9831662	0.000000
135781992	73481243	383130	10000.000000	18179	5736	1.000000	9679	8806	1.000000	9826718	0.000000
135760659	73481046	382077	10000.000000	17968	5649	1.000000	9473	8973	1.000000	9821888	0.000000
135822349	73440942	384106	10000.000000	17845	5682	1.000000	9554	8819	1.000000	9816924	0.000000
135770391	73490249	382339	10000.000000	18038	5642	1.000000	9582	8866	1.000000	9812047	0.000000
135778919	73479694	383027	10000.000000	18415	5398	1.000000	9607	9095	1.000000	9807232	0.000000
135818001	73455127	383302	10000.000000	18012	5756	1.000000	9718	8820	1.000000	9802319	-1.#IND00
135794875	73465500	381849	10000.000000	18070	5732	1.000000	9596	8873	1.000000	9797459	-0.022400
135779923	73479910	382954	10000.000000	18188	5567	1.000000	9538	8837	1.000000	9792553	-0.003358
135813629	73438483	381987	10000.000000	18000	5773	1.000000	9443	8891	1.000000	9787717	0.000501
135761280	73471690	382372	10000.000000	17707	5836	1.000000	9642	8976	1.000000	9782842	-0.007042
135793409	73459292	383610	10000.000000	18057	5530	1.000000	9686	8821	1.000000	9778036	-0.008917
135772238	73471587	382635	10000.000000	17724	5836	1.000000	9492	8987	1.000000	9773099	-0.007753
135780697	73463691	382466	10000.000000	17771	5651	1.000000	9338	9168	1.000000	9768218	0.001974
135792100	73464213	383963	10000.000000	18229	5513	1.000000	9678	8847	1.000000	9763396	0.004508
135807109	73461188	382479	10000.000000	18012	5642	1.000000	9534	8906	1.000000	9758447	0.004894
135791640	73468123	382955	10000.000000	18013	5488	1.000000	9619	8717	1.000000	9753660	0.001608
135784640	73479949	381904	10000.000000	18090	5699	1.000000	9505	8849	1.000000	9748777	0.001516
135769096	73484711	381679	10000.000000	17960	5621	1.000000	9606	8812	1.000000	9743727	0.000354
135792309	73461933	382765	10000.000000	17950	5533	1.000000	9481	8812	1.000000	9738848	-0.000035
135766492	73479440	382823	10000.000000	18464	5430	1.000000	9441	9060	1.000000	9734128	-0.000104
135763415	73476941	382657	10000.000000	17893	5704	1.000000	9648	8984	1.000000	9729368	-0.000285
135807287	73460029	383186	10000.000000	18326	5343	1.000000	9609	8893	1.000000	9724597	-0.001284
135785981	73462545	382502	10000.000000	18374	5533	1.000000	9404	9004	1.000000	9719701	-0.001461
135792370	73461806	382073	10000.000000	17728	5788	1.000000	9552	8878	1.000000	9714753	-0.000742
135783212	73478114	384431	10000.000000	17800	5684	1.000000	9461	8905	1.000000	9709926	-0.002299
135758029	73482745	384366	10000.000000	17988	5787	1.000000	9451	8957	1.000000	9705159	-0.003043
135787338	73467522	383989	10000.000000	18254	5642	1.000000	9457	8989	1.000000	9700105	-0.002814
135785445	73473721	382648	10000.000000	17957	5701	1.000000	9726	8691	1.000000	9695381	-0.001650
135756687	73488095	383532	10000.000000	17943	5670	1.000000	9360	8967	1.000000	9690572	-0.001815
135767042	73484742	381692	10000.000000	18291	5467	1.000000	9553	8970	1.000000	9685721	-0.000574
135789517	73459331	382954	10000.000000	18143	5418	1.000000	9814	8603	1.000000	9680856	-0.001310
135794263	73462846	381950	10000.000000	18033	5650	1.000000	9507	9004	1.000000	9676118	-0.001193
135784256	73468792	383027	10000.000000	17945	5585	1.000000	9612	8804	1.000000	9671274	-0.001052
135781214	73471348	381808	10000.000000	18095	5560	1.000000	9430	9063	1.000000	9666402	-0.001275
135786589	73475095	382884	10000.000000	18117	5502	1.000000	9659	8930	1.000000	9661628	-0.001199
135772124	73472420	382683	10000.000000	18314	5487	1.000000	9593	8831	1.000000	9656790	-0.000702
135752139	73498269	381813	10000.000000	17980	5673	1.000000	9434	8893	1.000000	9651996	-0.000746
135773620	73469251	382286	10000.000000	18223	5692	1.000000	9544	9066	1.000000	9647021	-0.000731
135793102	73445701	382864	10000.000000	18082	5439	1.000000	9561	8838	1.000000	9642192	-0.000364
135802462	73456960	382505	10000.000000	18145	5599	1.000000	9500	8923	1.000000	9637314	-0.000513
135794391	73472386	382076	10000.000000	18407	5439	1.000000	9476	8875	1.000000	9632457	-0.002171
135801069	73448710	383668	10000.000000	18231	5592	1.000000	9616	8844	1.000000	9627694	-0.002140
135766996	73481927	382426	10000.000000	17950	5638	1.000000	9431	9154	1.000000	9622807	-0.002517
135759848	73491725	383082	10000.000000	18087	5505	1.000000	9550	8914	1.000000	9617983	-0.002353
135808935	73441463	382989	10000.000000	18094	5502	1.000000	9531	9009	1.000000	9613162	-0.002387
135774124	73469538	381593	10000.000000	18364	5549	1.000000	9525	8848	1.000000	9608395	-0.003336
135784740	73461583	382784	10000.000000	18273	5490	1.000000	9592	8873	1.000000	9603680	-0.003389
135774287	73476226	383015	10000.000000	18017	5772	1.000000	9491	9039	1.000000	9598830	-0.003276
135771152	73471371	382286	10000.000000	18418	5276	1.000000	9547	8861	1.000000	9594095	-0.003473
135786705	73487381	382290	10000.000000	18100	5525	1.000000	9579	9071	1.000000	9589311	-0.002955
135801879	73444795	383139	10000.000000	18196	5401	1.000000	9598	8817	1.000000	9584548	-0.003815
135796010	73465154	382913	10000.000000	18138	5629	1.000000	9487	9010	1.000000	9579771	-0.003839
135780431	73493238	382499	10000.000000	18131	5653	1.000000	9528	8831	1.000000	9574934	-0.003376
135781307	73478262	383310	10000.000000	18061	5615	1.000000	9508	8982	1.000000	9570112	-0.002601
135809898	73455731	383087	10000.000000	18374	5377	1.000000	9588	8927	1.000000	9565425	-0.002653
135795190	73470521	382223	10000.000000	17961	5852	1.000000	9587	8839	1.000000	9560690	-0.002723
135791231	73470354	381476	10000.000000	18130	5700	1.000000	9684	8844	1.000000	9555787	-0.002766
135782724	73461267	381784	10000.000000	18072	5479	1.000000	9583	8940	1.000000	9551004	-0.002649
135799108	73466600	383132	10000.000000	17960	5686	1.000000	9481	8967	1.000000	9546107	-0.002599
135796459	73474219	382131	10000.000000	18242	5419	1.000000	9600	8770	1.000000	9541321	-0.002706
135781859	73477473	384340	10000.000000	18032	5693	1.000000	9497	8876	1.000000	9536498	-0.002704
135764443	73480283	383204	10000.000000	18197	5576	1.000000	9516	9044	1.000000	9531764	-0.002651
135772513	73484605	382487	10000.000000	18024	5600	1.000000	9550	8994	1.000000	9527042	-0.002187
135790785	73490784	383002	10000.000000	18319	5402	1.000000	9588	8922	1.000000	9522293	-0.002156
135807162	73452235	383370	10000.000000	18210	5516	1.000000	9448	8913	1.000000	9517624	-0.001860
npatches	nstrain	runtime	dt	init_x	init_y	init_y_blood	init_z	init_S	beta0	beta1	beta2	beta3	mean_beta	B	d	delta	delta_blood	b[0]	mut	m	CTL	c	g	epsilon	k	het	lambda	rho	omega	x_max	patch.dyna	DELTA	A	VA
10000	1	100.000000	0.001000	21900	9499	5000000	0.001000	10000000	14.809822	18.620761	9.394756	11.589569	16	800000000	0.010000	1.000000	432.000000	80000	0.000050	0.004800	1	0.001000	1.000000	2.500000	4.000000	0.500000	0.000000	0.000000	0.000000	31872	0	10.000000	7.000000	1.000000
sus	inf	inf_blood	z	x[0]	y[0][0]	z[0]	x[1]	y[1][0]	z[1]	S[0]	synchrony
219000000	94990000	5000000	10.000000	21900	9499	0.001000	21900	9499	0.001000	10000000	0.000000
154964618	53586968	278553	10000.000000	15622	5271	1.000000	12876	6183	1.000000	9995062	0.000000
157130580	56059609	291442	10000.000000	15503	5679	1.000000	12674	6322	1.000000	9989997	0.000000
156682387	56120845	292034	10000.000000	15515	5728	1.000000	12442	6628	1.000000	9985120	0.000000
156737291	56085057	292102	10000.000000	15553	5567	1.000000	12330	6762	1.000000	9980204	0.000000
156708245	56099034	292192	10000.000000	15628	5627	1.000000	12529	6744	1.000000	9975107	0.000000
156716587	56089170	291893	10000.000000	15622	5796	1.000000	12589	6574	1.000000	9970120	0.000000
156688590	56099908	291657	10000.000000	15872	5516	1.000000	12364	6702	1.000000	9965167	0.000000
156737065	56108427	291629	10000.000000	15549	5841	1.000000	12338	6770	1.000000	9960091	0.000000
156726030	56081748	292695	10000.000000	15400	5746	1.000000	12480	6661	1.000000	9955090	0.000000
156722722	56087402	292752	10000.000000	15775	5378	1.000000	12348	6689	1.000000	9950039	0.000000
156720930	56091934	292132	10000.000000	15483	5702	1.000000	12612	6530	1.000000	9945085	0.000000
156706475	56097867	292780	10000.000000	15512	5683	1.000000	12546	6609	1.000000	9940202	0.000000
156695029	56097119	292011	10000.000000	15553	5569	1.000000	12680	6604	1.000000	9935282	0.000000
156722320	56090109	292696	10000.000000	15402	5815	1.000000	12247	6684	1.000000	9930293	0.000000
156721268	56096225	292382	10000.000000	15513	5649	1.000000	12495	6622	1.000000	9925497	0.000000
156728286	56085783	292546	10000.000000	15591	5498	1.000000	12595	6562	1.000000	9920529	0.000000
156695206	56092336	292654	10000.000000	15609	5606	1.000000	12588	6639	1.000000	9915504	0.000000
156724198	56079429	292087	10000.000000	15839	5652	1.000000	12825	6436	1.000000	9910554	0.000000
156718437	56089119	291549	10000.000000	15514	5554	1.000000	12377	6712	1.000000	9905720	0.000000
156699377	56100050	292878	10000.000000	15689	5534	1.000000	12423	6570	1.000000	9900789	0.000000
156710697	56092593	292016	10000.000000	15444	5517	1.000000	12489	6724	1.000000	9895879	0.000000
156715565	56087056	291736	10000.000000	15679	5702	1.000000	12315	6748	1.000000	9890896	0.000000
156729927	56073555	291667	10000.000000	15567	5782	1.000000	12461	6623	1.000000	9886014	0.000000
156724036	56092823	291938	10000.000000	15779	5558	1.000000	12570	6699	1.000000	9881061	0.000000
156722970	56077228	291689	10000.000000	15707	5565	1.000000	12295	6806	1.000000	9876134	0.000000
156735861	56084132	292249	10000.000000	15587	5654	1.000000	12513	6517	1.000000	9871208	0.000000
156708821	56110440	292758	10000.000000	15694	5624	1.000000	12500	6540	1.000000	9866265	0.000000
156753381	56101195	293119	10000.000000	15555	5747	1.000000	12325	6748	1.000000	9861433	0.000000
156744183	56074375	293454	10000.000000	15687	5482	1.000000	12309	6801	1.000000	9856489	0.000000
156710260	56101912	292169	10000.000000	15588	5591	1.000000	12654	6481	1.000000	9851586	0.000000
156707022	56088591	292002	10000.000000	15702	5554	1.000000	12489	6706	1.000000	9846748	0.000000
156716236	56094581	291039	10000.000000	15740	5662	1.000000	12397	6669	1.000000	9841804	0.000000
156738157	56082369	291394	10000.000000	15568	5540	1.000000	12484	6631	1.000000	9836861	0.000000
156737164	56079553	292123	10000.000000	15609	5470	1.000000	12498	6714	1.000000	9831950	0.000000
156773718	56068766	291863	10000.000000	15640	5697	1.000000	12545	6628	1.000000	9827089	0.000000
156730384	56089543	292164	10000.000000	15676	5651	1.000000	12170	6941	1.000000	9822234	0.000000
156726551	56089488	292051	10000.000000	15339	5894	1.000000	12549	6660	1.000000	9817311	0.000000
156724843	56087044	292528	10000.000000	15516	5553	1.000000	12312	6793	1.000000	9812455	0.000000
156753617	56070568	292055	10000.000000	15478	5505	1.000000	12491	6592	1.000000	9807530	0.000000
156721187	56088301	291712	10000.000000	15558	5544	1.000000	12485	6596	1.000000	9802640	-1.#IND00
156712553	56085576	292644	10000.000000	15426	5887	1.000000	12538	6765	1.000000	9797722	-1.#IND00
156718390	56089592	291886	10000.000000	15540	5633	1.000000	12524	6582	1.000000	9792847	0.018976
156700242	56090690	291291	10000.000000	15608	5614	1.000000	12532	6562	1.000000	9787954	0.005754
156697009	56096271	292158	10000.000000	15645	5456	1.000000	12378	6750	1.000000	9782963	0.019313
156706715	56092212	291097	10000.000000	15658	5628	1.000000	12579	6568	1.000000	9778117	0.010267
156733173	56074788	292096	10000.000000	15692	5540	1.000000	12317	6747	1.000000	9773092	0.011047
156709747	56091087	291905	10000.000000	15860	5297	1.000000	12547	6612	1.000000	9768247	0.002527
156702638	56095617	292626	10000.000000	16016	5382	1.000000	12459	6797	1.000000	9763324	0.005053
156723293	56089262	291920	10000.000000	15866	5577	1.000000	12397	6652	1.000000	9758378	0.005027
156725348	56075913	291629	10000.000000	15629	5403	1.000000	12579	6711	1.000000	9753486	0.004412
156717728	56076867	292389	10000.000000	15449	5703	1.000000	12673	6561	1.000000	9748580	0.003820
156721256	56100167	292082	10000.000000	15389	5628	1.000000	12480	6696	1.000000	9743817	0.003781
156743928	56070385	291794	10000.000000	15907	5449	1.000000	12583	6560	1.000000	9739018	0.001106
156727298	56084494	291652	10000.000000	15669	5606	1.000000	12322	6928	1.000000	9734097	0.000706
156736267	56085721	291585	10000.000000	15149	5790	1.000000	12552	6534	1.000000	9729216	0.000236
156762614	56073618	292826	10000.000000	15619	5574	1.000000	12553	6669	1.000000	9724341	0.000653
156714996	56092978	292287	10000.000000	15492	5640	1.000000	12366	6835	1.000000	9719503	-0.000051
156736422	56082678	292549	10000.000000	16078	5322	1.000000	12445	6715	1.000000	9714614	-0.001221
156728513	56080280	292276	10000.000000	15683	5555	1.000000	12458	6675	1.000000	9709741	-0.001158
156685478	56096567	291924	10000.000000	15632	5588	1.000000	12327	6726	1.000000	9704960	0.000409
156716195	56083672	291775	10000.000000	15673	5730	1.000000	12628	6444	1.000000	9700013	-0.001027
156706437	56091856	291104	10000.000000	15530	5734	1.000000	12506	6680	1.000000	9695220	-0.000787
156725383	56084267	291555	10000.000000	15615	5488	1.000000	12585	6758	1.000000	9690346	-0.001015
156713023	56089548	292550	10000.000000	15355	5770	1.000000	12627	6463	1.000000	9685467	-0.002130
156729379	56092210	292645	10000.000000	15309	5788	1.000000	12454	6705	1.000000	9680583	-0.002792
156752030	56072622	292025	10000.000000	15704	5549	1.000000	12633	6613	1.000000	9675664	-0.002633
156700820	56108502	292808	10000.000000	15586	5656	1.000000	12359	6571	1.000000	9670832	-0.002909
156742634	56074035	292613	10000.000000	15276	5744	1.000000	12552	6695	1.000000	9666021	-0.002701
156751385	56079429	292250	10000.000000	15464	5763	1.000000	12282	6780	1.000000	9661248	-0.003401
156696513	56078039	291565	10000.000000	15727	5675	1.000000	12492	6630	1.000000	9656512	-0.003758
156729395	56071138	292017	10000.000000	15728	5401	1.000000	12332	6670	1.000000	9651659	-0.003027
156712146	56087588	291778	10000.000000	15932	5490	1.000000	12895	6374	1.000000	9646775	-0.002781
156707701	56089521	291668	10000.000000	15488	5721	1.000000	12541	6613	1.000000	9641903	-0.002879
156752563	56069915	291872	10000.000000	15672	5440	1.000000	12679	6631	1.000000	9637153	-0.003241
156722012	56108539	292231	10000.000000	15566	5637	1.000000	12541	6630	1.000000	9632275	-0.003004
156739317	56075396	292188	10000.000000	15429	5736	1.000000	12767	6625	1.000000	9627457	-0.003179
156719145	56070156	291957	10000.000000	15489	5664	1.000000	12450	6709	1.000000	9622728	-0.003220
156731575	56088532	292385	10000.000000	15535	5636	1.000000	12609	6489	1.000000	9617880	-0.003119
156712951	56092649	293165	10000.000000	15563	5599	1.000000	12365	6863	1.000000	9612951	-0.003429
156737349	56077562	292790	10000.000000	15489	5654	1.000000	12508	6751	1.000000	9608204	-0.003454
156704296	56078960	292643	10000.000000	15642	5502	1.000000	12470	6608	1.000000	9603344	-0.003116
156733448	56081779	292225	10000.000000	15615	5727	1.000000	12384	6553	1.000000	9598451	-0.003112
156732517	56081477	292614	10000.000000	15287	5723	1.000000	12182	6903	1.000000	9593630	-0.003095
156726437	56076873	292526	10000.000000	15566	5621	1.000000	12343	6754	1.000000	9588800	-0.002864
156720976	56094915	292972	10000.000000	15631	5571	1.000000	12602	6695	1.000000	9584030	-0.002707
156738516	56080522	291956	10000.000000	15485	5685	1.000000	12365	6633	1.000000	9579275	-0.002446
156742630	56083601	291740	10000.000000	15523	5535	1.000000	12720	6475	1.000000	9574542	-0.003302
156705442	56082251	292579	10000.000000	15594	5745	1.000000	12647	6494	1.000000	9569841	-0.003517
156697318	56078160	292286	10000.000000	15913	5444	1.000000	12415	6715	1.000000	9565093	-0.003506
156707217	56101292	291846	10000.000000	15557	5774	1.000000	12509	6599	1.000000	9560276	-0.003489
156727728	56087825	291466	10000.000000	15722	5660	1.000000	12430	6707	1.000000	9555499	-0.003280
156721486	56100652	291585	10000.000000	15761	5667	1.000000	12362	6718	1.000000	9550751	-0.002498
156726578	56079885	291484	10000.000000	15349	5782	1.000000	12550	6531	1.000000	9545809	-0.002551
156727276	56090976	291445	10000.000000	15470	5626	1.000000	12349	6672	1.000000	9540914	-0.002780
156718144	56086091	291894	10000.000000	15827	5435	1.000000	12735	6515	1.000000	9536114	-0.002211
156718493	56101939	293053	10000.000000	15738	5602	1.000000	12518	6504	1.000000	9531324	-0.002182
156739408	56077814	292650	10000.000000	15562	5524	1.000000	12377	6826	1.000000	9526599	-0.002446
156707018	56097037	291884	10000.000000	15490	5785	1.000000	12611	6530	1.000000	9521858	-0.002310
156723269	56081966	292276	10000.000000	15648	5563	1.000000	12476	6695	1.000000	9517058	-0.002319
npatches	nstrain	runtime	dt	init_x	init_y	init_y_blood	init_z	init_S	beta0	beta1	beta2	beta3	mean_beta	B	d	delta	delta_blood	b[0]	mut	m	CTL	c	g	epsilon	k	het	lambda	rho	omega	x_max	patch.dyna	DELTA	A	VA
10000	1	100.000000	0.001000	21900	9499	5000000	0.001000	10000000	14.588147	22.719682	14.236344	19.304992	16	800000000	0.010000	1.000000	432.000000	80000	0.000050	0.004800	1	0.001000	1.000000	2.500000	5.000000	0.500000	0.000000	0.000000	0.000000	31872	0	10.000000	7.000000	1.000000
sus	inf	inf_blood	z	x[0]	y[0][0]	z[0]	x[1]	y[1][0]	z[1]	S[0]	synchrony
219000000	94990000	5000000	10.000000	21900	9499	0.001000	21900	9499	0.001000	10000000	0.000000
174703226	40442963	210439	10000.000000	17921	3905	1.000000	12035	6015	1.000000	9994940	0.000000
176819063	43289754	225754	10000.000000	18173	4221	1.000000	11847	6151	1.000000	9989943	0.000000
176353327	43326435	225572	10000.000000	18143	4158	1.000000	11742	6040	1.000000	9984853	0.000000
176333758	43331010	226251	10000.000000	17832	4190	1.000000	11784	6092	1.000000	9979881	0.000000
176363656	43319648	225671	10000.000000	17984	4271	1.000000	11593	6071	1.000000	9974944	0.000000
176355575	43313581	225686	10000.000000	18096	4140	1.000000	11707	6151	1.000000	9969918	0.000000
176333754	43317826	225567	10000.000000	18125	4078	1.000000	11356	6398	1.000000	9964894	0.000000
176328238	43326583	224924	10000.000000	18133	4396	1.000000	11835	6051	1.000000	9960073	0.000000
176327325	43338478	225747	10000.000000	17919	4361	1.000000	11697	5963	1.000000	9955000	0.000000
176326640	43318337	225890	10000.000000	18248	4231	1.000000	11700	6009	1.000000	9950110	0.000000
176402129	43280801	225595	10000.000000	17934	4394	1.000000	11849	5937	1.000000	9945133	0.000000
176346181	43316970	225340	10000.000000	18190	4126	1.000000	11791	6096	1.000000	9940186	0.000000
176304531	43343429	226134	10000.000000	18049	4171	1.000000	11689	5986	1.000000	9935141	0.000000
176381377	43319496	225847	10000.000000	18071	4172	1.000000	11897	5918	1.000000	9930129	0.000000
176379642	43313755	225658	10000.000000	17931	4250	1.000000	11759	6063	1.000000	9925092	0.000000
176359278	43325713	225622	10000.000000	17832	4324	1.000000	11451	6176	1.000000	9920131	0.000000
176350743	43314547	225663	10000.000000	18071	4333	1.000000	11737	5988	1.000000	9915198	0.000000
176354180	43318643	225525	10000.000000	18142	4026	1.000000	11790	6037	1.000000	9910315	0.000000
176351550	43322554	224736	10000.000000	18175	4210	1.000000	11553	6200	1.000000	9905459	0.000000
176333812	43328649	225810	10000.000000	17824	4469	1.000000	11620	6045	1.000000	9900495	0.000000
176372464	43318955	225317	10000.000000	17987	4348	1.000000	11484	6322	1.000000	9895739	0.000000
176325962	43325972	225687	10000.000000	17772	4249	1.000000	11684	5991	1.000000	9890757	0.000000
176347378	43325441	225245	10000.000000	18234	4137	1.000000	11767	5898	1.000000	9885776	0.000000
176363016	43319926	225411	10000.000000	17989	4318	1.000000	11595	6205	1.000000	9880938	0.000000
176356321	43306345	224867	10000.000000	18322	4129	1.000000	11553	6115	1.000000	9876071	0.000000
176358946	43319364	226697	10000.000000	17975	4293	1.000000	11599	6136	1.000000	9871136	0.000000
176325143	43326237	225967	10000.000000	18036	4293	1.000000	11600	6284	1.000000	9866235	0.000000
176332215	43328158	226417	10000.000000	17950	4094	1.000000	11694	6049	1.000000	9861302	0.000000
176366716	43290270	224497	10000.000000	17905	4443	1.000000	11622	5997	1.000000	9856493	0.000000
176345105	43307647	225527	10000.000000	17929	4190	1.000000	11638	6010	1.000000	9851702	0.000000
176329790	43319050	225822	10000.000000	18114	4144	1.000000	11599	6038	1.000000	9846765	0.000000
176327651	43314434	226266	10000.000000	18202	4196	1.000000	11899	5791	1.000000	9841693	0.000000
176333701	43312561	225322	10000.000000	18120	4261	1.000000	11754	6097	1.000000	9836756	0.000000
176356084	43316709	225663	10000.000000	18015	4410	1.000000	11813	6024	1.000000	9831881	0.000000
176369817	43311920	225237	10000.000000	18034	4314	1.000000	11862	6027	1.000000	9827007	0.000000
176334964	43324516	225372	10000.000000	17895	4284	1.000000	11704	5920	1.000000	9822221	0.000000
176359640	43300413	225276	10000.000000	17902	4249	1.000000	11500	6155	1.000000	9817298	0.000000
176348384	43316530	225647	10000.000000	18108	4236	1.000000	11543	6087	1.000000	9812318	0.000000
176351717	43335059	225361	10000.000000	18363	4116	1.000000	11611	6197	1.000000	9807341	0.000000
176355974	43310469	225282	10000.000000	18232	4165	1.000000	11771	6004	1.000000	9802501	-1.#IND00
176363632	43316049	225697	10000.000000	17924	4191	1.000000	11722	6103	1.000000	9797719	0.006400
176354679	43299187	225431	10000.000000	17880	4274	1.000000	11778	6104	1.000000	9792803	-0.001828
176340638	43322864	225559	10000.000000	18140	4006	1.000000	11789	5990	1.000000	9787946	0.000825
176363693	43318452	225922	10000.000000	17880	4233	1.000000	11537	6055	1.000000	9783062	0.001613
176367744	43324383	225644	10000.000000	17720	4398	1.000000	11489	6250	1.000000	9778118	-0.000122
176308188	43323984	225847	10000.000000	18050	4081	1.000000	11389	6267	1.000000	9773242	0.000160
176391924	43302711	225011	10000.000000	17672	4485	1.000000	11480	6251	1.000000	9768411	0.000646
176362015	43316843	225334	10000.000000	18036	4177	1.000000	11561	6162	1.000000	9763649	-0.003217
176344689	43299892	224623	10000.000000	17787	4319	1.000000	11840	5782	1.000000	9758908	-0.003208
176364724	43308681	226300	10000.000000	17632	4349	1.000000	11497	6214	1.000000	9753995	0.001878
176336576	43314996	225989	10000.000000	18171	4251	1.000000	11799	6062	1.000000	9749188	0.001817
176347651	43316075	225353	10000.000000	17636	4104	1.000000	11719	6007	1.000000	9744174	0.001970
176344315	43328720	225591	10000.000000	17882	4287	1.000000	11736	5980	1.000000	9739255	0.001579
176314183	43344624	225760	10000.000000	18228	4155	1.000000	11677	6239	1.000000	9734375	0.002089
176384476	43299511	225909	10000.000000	17611	4291	1.000000	11554	6061	1.000000	9729520	0.001203
176316233	43330394	226378	10000.000000	18196	4241	1.000000	11737	5965	1.000000	9724700	-0.000153
176361634	43305561	225773	10000.000000	17882	4279	1.000000	11442	6152	1.000000	9719849	-0.000510
176378259	43300722	225208	10000.000000	18031	4144	1.000000	11665	6131	1.000000	9715031	0.000928
176371145	43324875	226210	10000.000000	18011	4224	1.000000	11623	6078	1.000000	9710040	0.001450
176391584	43282568	225560	10000.000000	17912	4127	1.000000	11422	6382	1.000000	9705196	0.000085
176363128	43316681	225567	10000.000000	18196	4045	1.000000	11760	5998	1.000000	9700427	0.000340
176376473	43312585	225064	10000.000000	17967	4135	1.000000	11898	5970	1.000000	9695482	0.000572
176350213	43319353	224732	10000.000000	18143	4136	1.000000	11533	6169	1.000000	9690484	0.000258
176336879	43319235	226301	10000.000000	18030	4275	1.000000	11763	5969	1.000000	9685734	0.000286
176323613	43328328	225432	10000.000000	18201	4189	1.000000	11878	5915	1.000000	9680972	0.000568
176394568	43280315	225427	10000.000000	18383	4232	1.000000	11636	6182	1.000000	9676084	-0.002920
176418425	43293857	225018	10000.000000	17904	4467	1.000000	11674	5997	1.000000	9671208	-0.002844
176375258	43313869	226346	10000.000000	17734	4333	1.000000	11804	6009	1.000000	9666441	-0.004253
176348602	43299783	224946	10000.000000	18311	4330	1.000000	11360	6265	1.000000	9661559	-0.004037
176330079	43316487	225935	10000.000000	17578	4231	1.000000	11571	6129	1.000000	9656651	-0.005312
176365519	43329670	226286	10000.000000	17686	4440	1.000000	11819	6001	1.000000	9651930	-0.005334
176372172	43309699	225533	10000.000000	17785	4449	1.000000	11695	6012	1.000000	9646958	-0.006513
176359110	43324834	225399	10000.000000	18078	4293	1.000000	11728	6163	1.000000	9642176	-0.007232
176339924	43319203	225001	10000.000000	17868	4229	1.000000	11776	6042	1.000000	9637450	-0.007077
176347644	43321879	224974	10000.000000	18011	4233	1.000000	11779	6123	1.000000	9632557	-0.007043
176306791	43316872	225762	10000.000000	18093	4208	1.000000	11873	5984	1.000000	9627617	-0.006768
176353023	43312189	225682	10000.000000	17947	4348	1.000000	11864	5926	1.000000	9622901	-0.006453
176332942	43319398	225590	10000.000000	18093	4198	1.000000	11613	6034	1.000000	9618159	-0.005949
176375803	43304807	225627	10000.000000	17969	4240	1.000000	11438	6338	1.000000	9613313	-0.005763
176341159	43318211	225075	10000.000000	18499	3983	1.000000	11600	6067	1.000000	9608551	-0.005830
176337981	43307864	224970	10000.000000	17901	4320	1.000000	11615	6045	1.000000	9603672	-0.005950
176360337	43305964	225591	10000.000000	18099	4308	1.000000	11587	6145	1.000000	9598829	-0.005872
176351327	43299052	226062	10000.000000	17869	4210	1.000000	11428	6386	1.000000	9594067	-0.006301
176331403	43320928	225000	10000.000000	17812	4297	1.000000	11852	6050	1.000000	9589214	-0.006218
176342118	43315877	225887	10000.000000	18157	4004	1.000000	11755	6133	1.000000	9584472	-0.007221
176356570	43300085	225076	10000.000000	17970	4228	1.000000	11513	6151	1.000000	9579574	-0.006626
176365188	43321047	226281	10000.000000	18097	4145	1.000000	11603	6204	1.000000	9574729	-0.006535
176345477	43314718	225569	10000.000000	18535	3958	1.000000	11573	6226	1.000000	9569897	-0.006523
176346021	43311875	226019	10000.000000	17621	4329	1.000000	11719	6247	1.000000	9565120	-0.006616
176337389	43338637	225740	10000.000000	18233	4161	1.000000	11689	6246	1.000000	9560356	-0.006500
176374474	43301564	225131	10000.000000	18025	4281	1.000000	11887	5921	1.000000	9555662	-0.006114
176337138	43309307	225370	10000.000000	18076	4185	1.000000	11679	6132	1.000000	9550818	-0.005598
176321417	43307111	225834	10000.000000	18291	4116	1.000000	11871	5954	1.000000	9545905	-0.005656
176336636	43318227	225712	10000.000000	18128	4145	1.000000	11575	6192	1.000000	9541132	-0.006261
176342202	43325161	225531	10000.000000	18182	4134	1.000000	11568	6305	1.000000	9536397	-0.006108
176390498	43290344	225458	10000.000000	17793	4185	1.000000	11656	6062	1.000000	9531511	-0.006134
176353545	43337652	225722	10000.000000	18435	4094	1.000000	11765	6097	1.000000	9526778	-0.005994
176347552	43310191	225417	10000.000000	17868	4312	1.000000	11587	6067	1.000000	9522013	-0.005678
176356472	43323498	225348	10000.000000	18353	4089	1.000000	11382	6205	1.000000	9517254	-0.006785
npatches	nstrain	runtime	dt	init_x	init_y	init_y_blood	init_z	init_S	beta0	beta1	beta2	beta3	mean_beta	B	d	delta	delta_blood	b[0]	mut	m	CTL	c	g	epsilon	k	het	lambda	rho	omega	x_max	patch.dyna	DELTA	A	VA
10000	1	100.000000	0.001000	21900	9499	5000000	0.001000	10000000	18.380199	22.956084	18.774852	22.176453	16	800000000	0.010000	1.000000	432.000000	80000	0.000050	0.004800	1	0.001000	1.000000	2.500000	6.000000	0.500000	0.000000	0.000000	0.000000	31872	0	10.000000	7.000000	1.000000
sus	inf	inf_blood	z	x[0]	y[0][0]	z[0]	x[1]	y[1][0]	z[1]	S[0]	synchrony
219000000	94990000	5000000	10.000000	21900	9499	0.001000	21900	9499	0.001000	10000000	0.000000
195370390	29921446	156289	10000.000000	16439	3789	1.000000	13350	4782	1.000000	9995027	0.000000
198011614	32852907	171023	10000.000000	16125	4151	1.000000	12739	5247	1.000000	9990222	0.000000
197552796	32894970	171519	10000.000000	16423	4204	1.000000	12874	5038	1.000000	9985209	0.000000
197511905	32888156	171109	10000.000000	15835	4249	1.000000	12642	5288	1.000000	9980215	0.000000
197546122	32876606	171720	10000.000000	16105	4253	1.000000	12918	5176	1.000000	9975302	0.000000
197535331	32891343	170464	10000.000000	16158	4440	1.000000	12784	5123	1.000000	9970339	0.000000
197536478	32886085	171264	10000.000000	16403	4001	1.000000	12936	5097	1.000000	9965381	0.000000
197526114	32884079	170741	10000.000000	15940	4181	1.000000	12972	5170	1.000000	9960330	0.000000
197505611	32884940	171902	10000.000000	16044	4208	1.000000	13029	5126	1.000000	9955402	0.000000
197508415	32903620	171340	10000.000000	15928	4378	1.000000	12921	5061	1.000000	9950444	0.000000
197528487	32891581	170919	10000.000000	16414	4174	1.000000	12964	5084	1.000000	9945485	0.000000
197525504	32875031	171470	10000.000000	16011	4280	1.000000	12826	5034	1.000000	9940544	0.000000
197555325	32877705	171084	10000.000000	16267	4210	1.000000	13046	4987	1.000000	9935641	0.000000
197514963	32897353	171408	10000.000000	15835	4359	1.000000	12751	5186	1.000000	9930613	0.000000
197524960	32890715	171058	10000.000000	16256	4162	1.000000	13125	4998	1.000000	9925705	0.000000
197534302	32872882	170960	10000.000000	15892	4377	1.000000	12843	5132	1.000000	9920760	0.000000
197555553	32882915	170539	10000.000000	16269	4201	1.000000	12908	4982	1.000000	9915864	0.000000
197542258	32895333	171063	10000.000000	16044	4368	1.000000	12859	5115	1.000000	9911024	0.000000
197530140	32885197	171183	10000.000000	16225	4220	1.000000	12768	5090	1.000000	9905962	0.000000
197552070	32875838	171458	10000.000000	16262	4060	1.000000	13240	4887	1.000000	9901098	0.000000
197511513	32910940	171983	10000.000000	16294	4215	1.000000	13161	5045	1.000000	9896058	0.000000
197513274	32888599	170639	10000.000000	16054	4434	1.000000	12834	5043	1.000000	9891003	0.000000
197547448	32877890	170689	10000.000000	15867	4451	1.000000	12986	5205	1.000000	9886063	0.000000
197535615	32884960	171792	10000.000000	16260	4139	1.000000	12976	5097	1.000000	9881072	0.000000
197494882	32900250	171394	10000.000000	16109	4330	1.000000	12891	5011	1.000000	9876165	0.000000
197528969	32892172	172183	10000.000000	15883	4327	1.000000	12845	5303	1.000000	9871184	0.000000
197577833	32855564	171436	10000.000000	16125	4463	1.000000	12584	5280	1.000000	9866159	0.000000
197514039	32898449	171402	10000.000000	16583	4085	1.000000	12690	5347	1.000000	9861149	0.000000
197555311	32890158	171221	10000.000000	16049	4218	1.000000	12723	5034	1.000000	9856298	0.000000
197520076	32908204	171720	10000.000000	16219	4248	1.000000	12780	5249	1.000000	9851238	0.000000
197522392	32885260	170941	10000.000000	16019	4293	1.000000	13250	4934	1.000000	9846377	0.000000
197550145	32877434	171069	10000.000000	16207	4192	1.000000	13116	5095	1.000000	9841454	0.000000
197547615	32869603	171060	10000.000000	15960	4300	1.000000	13006	5012	1.000000	9836561	0.000000
197533002	32894955	171250	10000.000000	16221	4248	1.000000	12915	5115	1.000000	9831643	0.000000
197542812	32882368	171567	10000.000000	15962	4248	1.000000	13098	4953	1.000000	9826675	0.000000
197542900	32886955	171124	10000.000000	15893	4326	1.000000	12709	5154	1.000000	9821794	0.000000
197509144	32885681	171344	10000.000000	16064	4318	1.000000	13054	5131	1.000000	9816937	0.000000
197479879	32916604	171876	10000.000000	16491	3914	1.000000	13154	5078	1.000000	9811989	0.000000
197512154	32896042	171097	10000.000000	15974	4248	1.000000	13200	5027	1.000000	9807139	0.000000
197523582	32885570	170579	10000.000000	16110	4203	1.000000	12601	5144	1.000000	9802181	-1.#IND00
197570957	32877698	171195	10000.000000	16186	4261	1.000000	12816	5147	1.000000	9797245	0.004800
197522314	32900579	171386	10000.000000	16152	4249	1.000000	12946	5210	1.000000	9792438	-0.017639
197527208	32888203	170812	10000.000000	16199	4309	1.000000	13031	5154	1.000000	9787470	-0.010034
197538726	32883943	170835	10000.000000	15870	4431	1.000000	13138	4955	1.000000	9782532	-0.001975
197519682	32890270	171348	10000.000000	16318	4278	1.000000	13024	5099	1.000000	9777671	0.001516
197527929	32901001	170772	10000.000000	16154	4307	1.000000	13322	4975	1.000000	9772769	0.002760
197526862	32888161	171419	10000.000000	15810	4384	1.000000	13088	5026	1.000000	9767800	0.003043
197524888	32892075	171036	10000.000000	16166	4214	1.000000	13357	4902	1.000000	9762911	0.002146
197500528	32900130	171019	10000.000000	16061	4088	1.000000	13095	5029	1.000000	9758125	0.001572
197549625	32880244	170703	10000.000000	16110	4344	1.000000	13028	5118	1.000000	9753374	-0.000608
197513893	32880957	171219	10000.000000	16248	4270	1.000000	12898	5236	1.000000	9748471	-0.001150
197534355	32892747	170756	10000.000000	16165	4330	1.000000	13078	5129	1.000000	9743662	0.001081
197533686	32896916	171209	10000.000000	15791	4336	1.000000	12718	5201	1.000000	9738957	0.000746
197548879	32881369	170660	10000.000000	16100	4283	1.000000	12818	5210	1.000000	9733960	0.000464
197519496	32868265	170525	10000.000000	16387	4105	1.000000	12998	5082	1.000000	9729016	-0.000719
197557348	32877136	170666	10000.000000	16604	4041	1.000000	12857	5123	1.000000	9724049	-0.000747
197545605	32885021	172219	10000.000000	16142	4111	1.000000	12912	5154	1.000000	9719181	-0.000559
197488156	32900088	171826	10000.000000	16378	4112	1.000000	13025	5048	1.000000	9714374	-0.000284
197558178	32872438	170792	10000.000000	16441	4153	1.000000	12952	4952	1.000000	9709595	-0.000372
197532985	32878211	171340	10000.000000	16074	4243	1.000000	13175	4957	1.000000	9704752	0.000591
197502148	32891910	171248	10000.000000	15892	4343	1.000000	12701	5125	1.000000	9699833	0.000712
197557270	32880478	171568	10000.000000	16242	4311	1.000000	13073	5047	1.000000	9694908	0.000873
197539762	32883884	171571	10000.000000	16173	4060	1.000000	12957	5136	1.000000	9689955	0.001455
197517694	32899963	171368	10000.000000	16146	4118	1.000000	12819	5188	1.000000	9685160	0.001660
197515058	32882896	172119	10000.000000	16087	4366	1.000000	12867	5004	1.000000	9680371	-0.000172
197526616	32886076	171398	10000.000000	16164	4331	1.000000	13012	5080	1.000000	9675531	-0.000903
197542253	32889030	171234	10000.000000	15870	4347	1.000000	12934	4979	1.000000	9670627	-0.000920
197502149	32886332	171474	10000.000000	15895	4306	1.000000	12937	4989	1.000000	9665740	-0.000416
197543849	32885151	170608	10000.000000	15913	4370	1.000000	12844	5199	1.000000	9661030	-0.000846
197522411	32880972	171682	10000.000000	15931	4218	1.000000	13044	4972	1.000000	9656287	-0.000853
197515272	32887476	171590	10000.000000	16171	4211	1.000000	12915	5115	1.000000	9651472	-0.000214
197560749	32872089	170956	10000.000000	15896	4311	1.000000	12927	5134	1.000000	9646644	-0.002561
197515930	32878789	171602	10000.000000	16293	4262	1.000000	12891	5058	1.000000	9641736	-0.002518
197518662	32892949	171199	10000.000000	16385	4146	1.000000	13223	4923	1.000000	9636871	-0.002246
197526290	32881545	171344	10000.000000	16104	4299	1.000000	12908	5133	1.000000	9632243	-0.001766
197531570	32894676	171351	10000.000000	15974	4262	1.000000	13066	5102	1.000000	9627464	-0.001612
197513221	32894294	171141	10000.000000	16307	4027	1.000000	13027	4873	1.000000	9622701	-0.002407
197538844	32878759	171669	10000.000000	16270	4236	1.000000	12760	5096	1.000000	9617873	-0.002865
197538884	32888449	171414	10000.000000	16051	4213	1.000000	12944	5048	1.000000	9613007	-0.003233
197541019	32876100	171236	10000.000000	15996	4375	1.000000	13008	5061	1.000000	9608253	-0.003024
197542324	32874335	171040	10000.000000	16208	4220	1.000000	13102	5063	1.000000	9603600	-0.002958
197530004	32886785	171891	10000.000000	16313	4188	1.000000	13028	4935	1.000000	9598859	-0.002992
197527610	32883098	171825	10000.000000	16232	4086	1.000000	12809	5103	1.000000	9594048	-0.003141
197525515	32886094	170763	10000.000000	16229	4283	1.000000	13175	5016	1.000000	9589350	-0.003196
197541517	32888129	171267	10000.000000	16132	4173	1.000000	12925	5073	1.000000	9584615	-0.004170
197514673	32896211	172377	10000.000000	16086	4274	1.000000	13019	5109	1.000000	9579966	-0.004281
197529866	32898253	170837	10000.000000	16023	4322	1.000000	13208	4888	1.000000	9575247	-0.004083
197518415	32897887	171373	10000.000000	16320	4159	1.000000	12835	5344	1.000000	9570432	-0.003984
197551075	32870671	171985	10000.000000	16046	4315	1.000000	13054	4998	1.000000	9565644	-0.004001
197548027	32886252	171524	10000.000000	16302	4277	1.000000	12652	5306	1.000000	9560879	-0.004161
197560401	32868850	169978	10000.000000	15865	4322	1.000000	12882	5065	1.000000	9556003	-0.004346
197512622	32895381	170423	10000.000000	16227	4148	1.000000	13057	4919	1.000000	9551245	-0.004316
197554804	32865073	170809	10000.000000	16520	4061	1.000000	12442	5353	1.000000	9546372	-0.004519
197531713	32888686	171286	10000.000000	16200	4146	1.000000	12865	5186	1.000000	9541546	-0.004503
197568298	32866194	171089	10000.000000	15839	4318	1.000000	12899	4907	1.000000	9536722	-0.004514
197567769	32863162	170998	10000.000000	16124	4441	1.000000	13020	5009	1.000000	9531944	-0.004827
197519965	32885179	171436	10000.000000	16309	4217	1.000000	13090	4918	1.000000	9527108	-0.005069
197526570	32902321	171362	10000.000000	16340	4183	1.000000	12740	5157	1.000000	9522291	-0.006181
197518535	32896246	171955	10000.000000	16194	4085	1.000000	12843	5054	1.000000	9517537	-0.005792
npatches	nstrain	runtime	dt	init_x	init_y	init_y_blood	init_z	init_S	beta0	beta1	beta2	beta3	mean_beta	B	d	delta	delta_blood	b[0]	mut	m	CTL	c	g	epsilon	k	het	lambda	rho	omega	x_max	patch.dyna	DELTA	A	VA
10000	1	100.000000	0.001000	21900	9499	5000000	0.001000	10000000	9.419354	21.723089	19.764086	10.594672	16	800000000	0.010000	1.000000	432.000000	80000	0.000050	0.004800	1	0.001000	1.000000	2.500000	7.000000	0.500000	0.000000	0.000000	0.000000	31872	0	10.000000	7.000000	1.000000
sus	inf	inf_blood	z	x[0]	y[0][0]	z[0]	x[1]	y[1][0]	z[1]	S[0]	synchrony
219000000	94990000	5000000	10.000000	21900	9499	0.001000	21900	9499	0.001000	10000000	0.000000
213635406	22155359	114813	10000.000000	27849	497	1.000000	15890	3688	1.000000	9995008	0.000000
216855027	25025051	130659	10000.000000	30072	435	1.000000	15421	4073	1.000000	9989910	0.000000
216408759	25081241	130344	10000.000000	30385	439	1.000000	15230	4156	1.000000	9984946	0.000000
216411832	25044635	130283	10000.000000	30328	444	1.000000	15319	3989	1.000000	9979917	0.000000
216360275	25070945	130754	10000.000000	30386	388	1.000000	14807	4284	1.000000	9974938	0.000000
216366072	25059322	130748	10000.000000	30648	431	1.000000	15226	3987	1.000000	9969892	0.000000
216352286	25081806	130678	10000.000000	30589	444	1.000000	15127	4201	1.000000	9964877	0.000000
216355932	25066209	130760	10000.000000	30435	342	1.000000	15297	3884	1.000000	9959911	0.000000
216366683	25074331	130242	10000.000000	30740	323	1.000000	15365	4000	1.000000	9954986	0.000000
216329054	25068701	130612	10000.000000	30344	496	1.000000	15281	3944	1.000000	9949961	0.000000
216367078	25076741	130441	10000.000000	30342	366	1.000000	15354	3950	1.000000	9944878	0.000000
216364921	25053565	129779	10000.000000	30154	396	1.000000	15322	4044	1.000000	9939901	0.000000
216386101	25078899	131000	10000.000000	30435	360	1.000000	14957	4112	1.000000	9934965	0.000000
216417725	25042044	130952	10000.000000	30435	376	1.000000	15558	3908	1.000000	9930028	0.000000
216386945	25055194	130724	10000.000000	30412	390	1.000000	15004	4106	1.000000	9925070	0.000000
216351185	25075572	129982	10000.000000	30504	349	1.000000	15171	3910	1.000000	9920162	0.000000
216379412	25063394	130742	10000.000000	30304	433	1.000000	15112	4170	1.000000	9915152	0.000000
216371063	25076006	130073	10000.000000	30154	439	1.000000	15163	4250	1.000000	9910396	0.000000
216368017	25057119	130129	10000.000000	30324	386	1.000000	15388	3991	1.000000	9905548	0.000000
216345088	25078231	130538	10000.000000	30443	346	1.000000	14951	3982	1.000000	9900565	0.000000
216378829	25063830	130421	10000.000000	30374	433	1.000000	15149	3997	1.000000	9895686	0.000000
216354556	25069472	130491	10000.000000	30316	411	1.000000	15403	3917	1.000000	9890814	0.000000
216375187	25045740	129709	10000.000000	30182	428	1.000000	14687	4135	1.000000	9885850	0.000000
216374553	25068935	130411	10000.000000	30233	414	1.000000	15123	4051	1.000000	9881013	0.000000
216377199	25063575	131153	10000.000000	30318	493	1.000000	15128	3962	1.000000	9876035	0.000000
216363438	25063636	130397	10000.000000	30349	397	1.000000	15384	3963	1.000000	9871052	0.000000
216322052	25081458	130789	10000.000000	30450	422	1.000000	15153	3984	1.000000	9866140	0.000000
216373186	25059510	129862	10000.000000	30437	395	1.000000	15142	4146	1.000000	9861250	0.000000
216382962	25060487	130172	10000.000000	30416	389	1.000000	15257	3985	1.000000	9856387	0.000000
216340223	25068997	130319	10000.000000	30363	369	1.000000	15220	4049	1.000000	9851459	0.000000
216325752	25067050	131051	10000.000000	30435	389	1.000000	14702	4155	1.000000	9846366	0.000000
216348676	25064631	130092	10000.000000	30358	429	1.000000	15207	3789	1.000000	9841486	0.000000
216365681	25072224	130951	10000.000000	30045	526	1.000000	15160	4054	1.000000	9836627	0.000000
216320841	25071009	131106	10000.000000	30323	401	1.000000	15221	4073	1.000000	9831734	0.000000
216360569	25057285	130753	10000.000000	30356	465	1.000000	15023	4211	1.000000	9826816	0.000000
216379592	25057865	130415	10000.000000	30523	353	1.000000	15162	4227	1.000000	9822006	0.000000
216333990	25075080	130306	10000.000000	30447	419	1.000000	15391	4028	1.000000	9816974	0.000000
216363517	25066806	130818	10000.000000	30330	433	1.000000	14981	3908	1.000000	9811975	0.000000
216370750	25062585	130324	10000.000000	30244	479	1.000000	14985	4026	1.000000	9807079	0.000000
216382411	25059039	130703	10000.000000	30336	418	1.000000	15061	4088	1.000000	9802182	-1.#IND00
216375710	25055158	130632	10000.000000	30462	362	1.000000	15204	4215	1.000000	9797254	0.019200
216390676	25057443	130689	10000.000000	30578	351	1.000000	15139	4036	1.000000	9792310	0.035338
216338297	25076521	130754	10000.000000	30635	416	1.000000	15256	4094	1.000000	9787396	0.018653
216342058	25076120	130191	10000.000000	30591	386	1.000000	15044	4174	1.000000	9782547	0.017384
216357292	25062420	130285	10000.000000	30351	394	1.000000	15201	4183	1.000000	9777759	0.010488
216371343	25052820	130622	10000.000000	30341	387	1.000000	15222	3892	1.000000	9772941	0.006000
216370129	25067371	130494	10000.000000	30684	385	1.000000	15091	4206	1.000000	9768011	0.007456
216379086	25043004	130889	10000.000000	30269	481	1.000000	15393	3859	1.000000	9763163	0.000791
216363882	25059875	130457	10000.000000	30426	417	1.000000	15241	4018	1.000000	9758385	0.002213
216321637	25085886	130751	10000.000000	30402	333	1.000000	15395	3830	1.000000	9753493	0.002228
216392256	25055560	130357	10000.000000	30426	416	1.000000	15109	4034	1.000000	9748542	0.001763
216351707	25066087	130551	10000.000000	30334	444	1.000000	15194	3919	1.000000	9743624	-0.001243
216355861	25073050	130256	10000.000000	30509	344	1.000000	14924	4163	1.000000	9738705	0.000184
216365172	25069973	130103	10000.000000	30645	309	1.000000	15009	4017	1.000000	9733848	0.000678
216379837	25060420	130699	10000.000000	30634	392	1.000000	15187	4076	1.000000	9728878	-0.000714
216390153	25047713	130523	10000.000000	30493	382	1.000000	15163	4131	1.000000	9724052	-0.000042
216374918	25070443	130775	10000.000000	30651	390	1.000000	15517	3961	1.000000	9719144	0.000287
216340438	25080439	131288	10000.000000	30444	349	1.000000	15162	4055	1.000000	9714249	0.001361
216424041	25041274	130381	10000.000000	30296	481	1.000000	15129	4108	1.000000	9709439	0.001094
216363694	25060257	130793	10000.000000	30441	403	1.000000	15446	3997	1.000000	9704574	0.000953
216328885	25079882	130824	10000.000000	30483	363	1.000000	15362	3872	1.000000	9699738	0.000741
216379890	25057499	130849	10000.000000	30351	432	1.000000	15127	4074	1.000000	9694913	-0.002524
216366197	25068945	130756	10000.000000	30238	458	1.000000	14973	4283	1.000000	9690110	-0.002680
216386629	25056653	130944	10000.000000	30349	425	1.000000	15316	3970	1.000000	9685280	-0.003291
216387986	25049765	129829	10000.000000	30389	436	1.000000	15046	4179	1.000000	9680291	-0.003157
216388288	25054609	130852	10000.000000	30172	426	1.000000	15075	4152	1.000000	9675505	-0.003149
216354093	25083009	130275	10000.000000	30235	508	1.000000	15043	4330	1.000000	9670683	-0.002352
216331452	25073400	130457	10000.000000	30112	428	1.000000	15276	4080	1.000000	9665811	-0.002779
216363227	25051128	130464	10000.000000	30525	377	1.000000	14733	4117	1.000000	9661083	-0.002632
216343467	25069289	130390	10000.000000	30334	357	1.000000	15218	4080	1.000000	9656203	-0.003240
216379377	25046988	130251	10000.000000	30531	435	1.000000	15116	4167	1.000000	9651357	-0.003274
216404444	25053924	130810	10000.000000	30306	448	1.000000	14915	4222	1.000000	9646579	-0.003608
216339043	25077130	130851	10000.000000	30281	418	1.000000	15477	4009	1.000000	9641656	-0.003693
216371724	25066594	130544	10000.000000	30416	455	1.000000	15045	4054	1.000000	9636820	-0.003079
216377035	25061191	131031	10000.000000	30220	466	1.000000	14997	4007	1.000000	9632008	-0.002871
216400177	25056443	130813	10000.000000	30321	430	1.000000	15210	4061	1.000000	9627150	-0.002858
216366367	25057299	130464	10000.000000	30214	530	1.000000	15270	4006	1.000000	9622305	-0.001633
216304422	25093233	131252	10000.000000	30040	458	1.000000	14990	4152	1.000000	9617503	-0.000981
216371989	25054646	130005	10000.000000	30218	364	1.000000	15497	3975	1.000000	9612661	-0.000979
216358181	25071020	130214	10000.000000	30370	389	1.000000	15379	3898	1.000000	9607985	-0.001911
216336277	25078489	131085	10000.000000	30469	428	1.000000	15056	4055	1.000000	9603181	-0.001852
216321890	25080371	131201	10000.000000	30361	405	1.000000	15352	3996	1.000000	9598393	-0.000438
216391785	25037333	130379	10000.000000	30094	418	1.000000	15460	4165	1.000000	9593578	-0.000298
216345832	25064866	130339	10000.000000	30521	328	1.000000	15227	4052	1.000000	9588771	0.000085
216361161	25072846	130552	10000.000000	30319	408	1.000000	15202	3973	1.000000	9584034	-0.000412
216348113	25066988	130175	10000.000000	30538	430	1.000000	15513	3937	1.000000	9579290	-0.000462
216357812	25069815	130886	10000.000000	30187	502	1.000000	15141	4025	1.000000	9574435	-0.000329
216356670	25067969	130185	10000.000000	29921	503	1.000000	15021	4115	1.000000	9569715	-0.000403
216413468	25051249	130398	10000.000000	30058	375	1.000000	15080	4131	1.000000	9565031	0.000094
216364847	25065074	130104	10000.000000	30093	432	1.000000	15079	4048	1.000000	9560381	0.000266
216404930	25058979	130718	10000.000000	30471	435	1.000000	15457	3884	1.000000	9555574	-0.001179
216355598	25077645	130772	10000.000000	30375	413	1.000000	14828	4333	1.000000	9550802	-0.000563
216381599	25057539	131306	10000.000000	30513	411	1.000000	15163	4152	1.000000	9546025	-0.000343
216384345	25068306	130861	10000.000000	30540	424	1.000000	15286	3963	1.000000	9541311	-0.000624
216409548	25052506	129771	10000.000000	30333	432	1.000000	15369	3990	1.000000	9536691	-0.000745
216345513	25080119	130551	10000.000000	30446	382	1.000000	15564	3799	1.000000	9531859	-0.000002
216331429	25068240	130555	10000.000000	30468	401	1.000000	15129	4080	1.000000	9527170	-0.000358
216383828	25055851	130227	10000.000000	30375	467	1.000000	15372	4015	1.000000	9522486	-0.000250
216306698	25076215	130436	10000.000000	30113	431	1.000000	15025	4170	1.000000	9517666	-0.000327
npatches	nstrain	runtime	dt	init_x	init_y	init_y_blood	init_z	init_S	beta0	beta1	beta2	beta3	mean_beta	B	d	delta	delta_blood	b[0]	mut	m	CTL	c	g	epsilon	k	het	lambda	rho	omega	x_max	patch.dyna	DELTA	A	VA
10000	1	100.000000	0.001000	21900	9499	5000000	0.001000	10000000	14.457642	16.794201	11.467114	10.904199	16	800000000	0.010000	1.000000	432.000000	80000	0.000050	0.004800	1	0.001000	1.000000	2.500000	8.000000	0.500000	0.000000	0.000000	0.000000	31872	0	10.000000	7.000000	1.000000
sus	inf	inf_blood	z	x[0]	y[0][0]	z[0]	x[1]	y[1][0]	z[1]	S[0]	synchrony
219000000	94990000	5000000	10.000000	21900	9499	0.001000	21900	9499	0.001000	10000000	0.000000
228728370	16550526	86567	10000.000000	24601	1138	1.000000	22158	1756	1.000000	9995082	0.000000
232072661	19397430	100910	10000.000000	24505	1845	1.000000	21450	2478	1.000000	9990028	0.000000
231726048	19428386	101854	10000.000000	24370	1643	1.000000	21829	2289	1.000000	9985117	0.000000
231620477	19443014	101500	10000.000000	24891	1478	1.000000	21302	2299	1.000000	9980222	0.000000
231647479	19423586	101259	10000.000000	24719	1689	1.000000	22017	2149	1.000000	9975254	0.000000
231596053	19434607	101168	10000.000000	24724	1642	1.000000	21082	2457	1.000000	9970165	0.000000
231677643	19416372	101050	10000.000000	24313	1898	1.000000	21664	2242	1.000000	9965169	0.000000
231635718	19429150	101464	10000.000000	24789	1572	1.000000	21118	2355	1.000000	9960332	0.000000
231616819	19448942	101605	10000.000000	24494	1677	1.000000	21349	2387	1.000000	9955204	0.000000
231652083	19421873	101122	10000.000000	24621	1595	1.000000	21394	2323	1.000000	9950171	0.000000
231640292	19437119	101395	10000.000000	24769	1578	1.000000	21675	2363	1.000000	9945273	0.000000
231643542	19432195	101246	10000.000000	24981	1609	1.000000	21884	2121	1.000000	9940281	0.000000
231651470	19429787	101331	10000.000000	24043	1657	1.000000	21877	2273	1.000000	9935364	0.000000
231663544	19420638	100687	10000.000000	25467	1444	1.000000	21445	2205	1.000000	9930412	0.000000
231682600	19416211	101264	10000.000000	24696	1699	1.000000	21553	2335	1.000000	9925337	0.000000
231642342	19423771	101105	10000.000000	24595	1674	1.000000	21074	2472	1.000000	9920454	0.000000
231686188	19425295	101097	10000.000000	24794	1552	1.000000	21503	2196	1.000000	9915511	0.000000
231640522	19419985	101521	10000.000000	24328	1666	1.000000	21060	2261	1.000000	9910560	0.000000
231633521	19432555	101349	10000.000000	24621	1630	1.000000	21370	2372	1.000000	9905607	0.000000
231619182	19445669	101597	10000.000000	25095	1529	1.000000	21414	2279	1.000000	9900817	0.000000
231655657	19420257	100696	10000.000000	24203	1720	1.000000	21296	2393	1.000000	9895904	0.000000
231659617	19424137	101524	10000.000000	24635	1588	1.000000	22002	2260	1.000000	9891076	0.000000
231704496	19408409	101866	10000.000000	24382	1655	1.000000	21329	2441	1.000000	9886183	0.000000
231610193	19439351	101331	10000.000000	24508	1712	1.000000	21622	2193	1.000000	9881123	0.000000
231695926	19415165	100992	10000.000000	24451	1667	1.000000	21318	2476	1.000000	9876243	0.000000
231670080	19411710	101474	10000.000000	24142	1655	1.000000	21416	2291	1.000000	9871356	0.000000
231610748	19437795	101670	10000.000000	24779	1638	1.000000	21193	2470	1.000000	9866461	0.000000
231670724	19423406	101044	10000.000000	24618	1561	1.000000	21334	2265	1.000000	9861603	0.000000
231630965	19434459	101632	10000.000000	25267	1544	1.000000	21296	2316	1.000000	9856775	0.000000
231605541	19433816	101400	10000.000000	25394	1434	1.000000	21298	2612	1.000000	9851830	0.000000
231608471	19426522	101145	10000.000000	24479	1746	1.000000	21297	2306	1.000000	9846932	0.000000
231622047	19422639	101424	10000.000000	24935	1505	1.000000	21474	2327	1.000000	9841989	0.000000
231632882	19423471	100973	10000.000000	24468	1780	1.000000	21559	2266	1.000000	9837058	0.000000
231634450	19437971	101688	10000.000000	24899	1571	1.000000	21296	2438	1.000000	9832063	0.000000
231607176	19438847	101694	10000.000000	24573	1688	1.000000	21267	2533	1.000000	9827026	0.000000
231667079	19417495	101041	10000.000000	24629	1597	1.000000	21059	2599	1.000000	9822125	0.000000
231633095	19429294	101194	10000.000000	24634	1608	1.000000	21523	2239	1.000000	9817200	0.000000
231656090	19425882	101068	10000.000000	25079	1342	1.000000	20867	2394	1.000000	9812266	0.000000
231623110	19429316	101144	10000.000000	24868	1700	1.000000	21269	2399	1.000000	9807405	0.000000
231643150	19436209	101111	10000.000000	24541	1729	1.000000	21547	2344	1.000000	9802453	-1.#IND00
231638321	19416884	101453	10000.000000	24778	1512	1.000000	21389	2447	1.000000	9797539	-1.#IND00
231594371	19439660	100827	10000.000000	25211	1426	1.000000	21055	2338	1.000000	9792701	0.004398
231689399	19415560	101031	10000.000000	25478	1471	1.000000	21561	2288	1.000000	9787840	0.008666
231628450	19428064	100903	10000.000000	24658	1654	1.000000	21556	2229	1.000000	9782908	0.013540
231671664	19422235	100901	10000.000000	24390	1627	1.000000	21226	2361	1.000000	9777991	0.007507
231661763	19422382	101481	10000.000000	25273	1424	1.000000	21353	2380	1.000000	9773050	0.005373
231636203	19434098	101114	10000.000000	24202	1816	1.000000	21408	2355	1.000000	9768145	0.004443
231623978	19435038	100678	10000.000000	24540	1594	1.000000	21896	2185	1.000000	9763175	0.004821
231621654	19440469	101404	10000.000000	24590	1640	1.000000	20896	2453	1.000000	9758331	0.006795
231648859	19443780	101549	10000.000000	24271	1727	1.000000	21420	2517	1.000000	9753509	0.005144
231682353	19397175	101244	10000.000000	24720	1666	1.000000	21430	2303	1.000000	9748562	0.002848
231632549	19440825	100821	10000.000000	24342	1595	1.000000	21450	2335	1.000000	9743650	0.006792
231630624	19440487	100992	10000.000000	25390	1439	1.000000	21253	2459	1.000000	9738696	0.005777
231648381	19439364	101365	10000.000000	24850	1577	1.000000	21189	2396	1.000000	9733710	0.005678
231607149	19438022	101316	10000.000000	24761	1700	1.000000	21276	2306	1.000000	9728919	0.005552
231606538	19441747	101088	10000.000000	24511	1650	1.000000	21268	2472	1.000000	9724074	0.004882
231618669	19443140	101177	10000.000000	24879	1535	1.000000	21623	2207	1.000000	9719289	0.008436
231657026	19430045	101611	10000.000000	24436	1731	1.000000	21307	2383	1.000000	9714539	0.008211
231629509	19441298	101085	10000.000000	24385	1746	1.000000	21557	2162	1.000000	9709591	0.007688
231634375	19436850	101049	10000.000000	24636	1604	1.000000	21190	2436	1.000000	9704857	0.007012
231628413	19413472	101541	10000.000000	24643	1578	1.000000	21672	2260	1.000000	9699966	0.007118
231644099	19431403	101480	10000.000000	24411	1846	1.000000	21566	2256	1.000000	9695192	0.006755
231658985	19438279	101586	10000.000000	25218	1486	1.000000	21321	2434	1.000000	9690369	0.004709
231666545	19418086	101677	10000.000000	24593	1542	1.000000	21694	2181	1.000000	9685404	0.005042
231647834	19432009	100875	10000.000000	25088	1534	1.000000	21632	2300	1.000000	9680630	0.004891
231631045	19424734	101551	10000.000000	24065	1825	1.000000	21611	2227	1.000000	9675760	0.004668
231576497	19444279	101145	10000.000000	24975	1556	1.000000	21408	2273	1.000000	9670887	0.004433
231624530	19438778	101524	10000.000000	24515	1657	1.000000	21461	2388	1.000000	9665954	0.004120
231661025	19421737	100733	10000.000000	24631	1577	1.000000	21465	2327	1.000000	9661030	0.004021
231643505	19434698	101693	10000.000000	24636	1562	1.000000	21564	2214	1.000000	9656329	0.004276
231652448	19422576	101183	10000.000000	24780	1527	1.000000	21581	2130	1.000000	9651485	0.003979
231660415	19432838	100690	10000.000000	24459	1651	1.000000	21213	2423	1.000000	9646654	0.003927
231631324	19416774	101273	10000.000000	25006	1542	1.000000	21750	2296	1.000000	9641849	0.003667
231643354	19427100	101618	10000.000000	25093	1553	1.000000	21482	2362	1.000000	9636977	0.003622
231609232	19444181	101593	10000.000000	24313	1795	1.000000	21921	2304	1.000000	9632279	0.003576
231585824	19432601	101276	10000.000000	24614	1540	1.000000	21438	2218	1.000000	9627493	0.003661
231652418	19426060	100826	10000.000000	24355	1745	1.000000	21370	2283	1.000000	9622745	0.003499
231603360	19444158	101155	10000.000000	24715	1591	1.000000	21289	2396	1.000000	9617934	0.003585
231647594	19428010	101191	10000.000000	25203	1534	1.000000	21462	2277	1.000000	9613206	0.003391
231633973	19428311	100975	10000.000000	24811	1516	1.000000	21353	2136	1.000000	9608469	0.003148
231646872	19433351	101252	10000.000000	25135	1494	1.000000	21036	2476	1.000000	9603643	0.003286
231641227	19425997	101750	10000.000000	24964	1535	1.000000	21255	2330	1.000000	9598904	0.003025
231698987	19416171	101035	10000.000000	24606	1583	1.000000	21437	2309	1.000000	9594128	0.002729
231644914	19439804	101404	10000.000000	24725	1692	1.000000	21242	2345	1.000000	9589342	0.002792
231638190	19427779	101167	10000.000000	24674	1667	1.000000	21493	2433	1.000000	9584542	0.002731
231671801	19415819	101289	10000.000000	24726	1641	1.000000	21168	2430	1.000000	9579749	0.001756
231653210	19447695	101086	10000.000000	25167	1474	1.000000	21763	2194	1.000000	9574998	0.001893
231588376	19436051	101230	10000.000000	24347	1696	1.000000	21083	2346	1.000000	9570284	0.001894
231645473	19420580	101029	10000.000000	24756	1546	1.000000	21351	2438	1.000000	9565505	0.001971
231657109	19431635	101150	10000.000000	24757	1561	1.000000	21082	2491	1.000000	9560695	0.001669
231679348	19409700	101492	10000.000000	24445	1805	1.000000	21504	2256	1.000000	9555831	0.001612
231585736	19442016	101334	10000.000000	24067	1685	1.000000	22130	2144	1.000000	9550962	0.001322
231615707	19446275	101624	10000.000000	24348	1727	1.000000	21311	2291	1.000000	9546249	0.001186
231657501	19431226	100504	10000.000000	24756	1509	1.000000	20835	2512	1.000000	9541546	0.001104
231651945	19433011	101187	10000.000000	25080	1504	1.000000	21278	2293	1.000000	9536983	0.000973
231646792	19430975	101454	10000.000000	24665	1612	1.000000	21641	2080	1.000000	9532158	0.000928
231612356	19434560	101267	10000.000000	24359	1717	1.000000	21470	2438	1.000000	9527290	0.000764
231604558	19441778	100694	10000.000000	24927	1484	1.000000	21617	2261	1.000000	9522446	0.000375
231650919	19436827	101241	10000.000000	25023	1632	1.000000	21450	2272	1.000000	9517611	0.000356
npatches	nstrain	runtime	dt	init_x	init_y	init_y_blood	init_z	init_S	beta0	beta1	beta2	beta3	mean_beta	B	d	delta	delta_blood	b[0]	mut	m	CTL	c	g	epsilon	k	het	lambda	rho	omega	x_max	patch.dyna	DELTA	A	VA
10000	1	100.000000	0.001000	21900	9499	5000000	0.001000	10000000	23.240639	13.946308	15.447378	17.774942	16	800000000	0.010000	1.000000	432.000000	80000	0.000050	0.004800	1	0.001000	1.000000	2.500000	9.000000	0.500000	0.000000	0.000000	0.000000	31872	0	10.000000	7.000000	1.000000
sus	inf	inf_blood	z	x[0]	y[0][0]	z[0]	x[1]	y[1][0]	z[1]	S[0]	synchrony
219000000	94990000	5000000	10.000000	21900	9499	0.001000	21900	9499	0.001000	10000000	0.000000
243523301	11910946	61301	10000.000000	17858	2728	1.000000	26327	650	1.000000	9994928	0.000000
247395002	14688291	76072	10000.000000	17359	2791	1.000000	28254	809	1.000000	9990035	0.000000
247087503	14685876	76930	10000.000000	16724	3123	1.000000	27892	849	1.000000	9985008	0.000000
247055336	14687501	76308	10000.000000	16927	3116	1.000000	28261	660	1.000000	9979946	0.000000
247030347	14693343	76650	10000.000000	16972	3119	1.000000	27455	1067	1.000000	9974969	0.000000
247015470	14692243	76079	10000.000000	16583	3161	1.000000	27610	831	1.000000	9969908	0.000000
247001499	14699617	76586	10000.000000	16985	3195	1.000000	27564	849	1.000000	9964954	0.000000
247049696	14686738	76478	10000.000000	17581	2721	1.000000	27440	858	1.000000	9959983	0.000000
247043801	14689334	76257	10000.000000	16800	2975	1.000000	27971	801	1.000000	9955080	0.000000
247025598	14700989	76583	10000.000000	16529	3215	1.000000	27779	926	1.000000	9950004	0.000000
246982623	14694551	77252	10000.000000	17228	2998	1.000000	27551	945	1.000000	9944958	0.000000
246990509	14701617	77185	10000.000000	16919	2999	1.000000	27219	1049	1.000000	9939875	0.000000
247065213	14681834	76785	10000.000000	16360	3182	1.000000	27588	808	1.000000	9934895	0.000000
247039952	14677859	76507	10000.000000	16479	3360	1.000000	27883	847	1.000000	9930009	0.000000
247009356	14701792	76196	10000.000000	16950	3039	1.000000	27646	956	1.000000	9924915	0.000000
247045177	14689419	76828	10000.000000	17196	2906	1.000000	27544	896	1.000000	9920006	0.000000
247064413	14675385	76404	10000.000000	16744	3080	1.000000	27960	955	1.000000	9915020	0.000000
247016996	14703288	76219	10000.000000	17254	2847	1.000000	28109	700	1.000000	9910052	0.000000
247079475	14678151	76185	10000.000000	16918	3094	1.000000	27763	835	1.000000	9905167	0.000000
247073637	14685179	76841	10000.000000	16634	3312	1.000000	27188	1005	1.000000	9900219	0.000000
247010576	14688928	76682	10000.000000	16657	3134	1.000000	27072	1071	1.000000	9895410	0.000000
247006611	14700492	76401	10000.000000	17076	3157	1.000000	27846	812	1.000000	9890441	0.000000
247032871	14690314	76229	10000.000000	17031	3013	1.000000	27428	880	1.000000	9885529	0.000000
247054469	14697834	75963	10000.000000	16700	3046	1.000000	28572	772	1.000000	9880546	0.000000
247025089	14690670	76837	10000.000000	16728	2985	1.000000	28321	697	1.000000	9875622	0.000000
247017624	14701565	76575	10000.000000	16899	3081	1.000000	27371	961	1.000000	9870759	0.000000
247094415	14682399	76455	10000.000000	16865	2938	1.000000	27566	822	1.000000	9865719	0.000000
247003484	14708060	76438	10000.000000	16703	3221	1.000000	28258	820	1.000000	9860772	0.000000
247052874	14673583	76396	10000.000000	16654	3141	1.000000	28359	757	1.000000	9855821	0.000000
247037204	14691864	76661	10000.000000	17034	3081	1.000000	27376	943	1.000000	9850922	0.000000
247035828	14692218	76731	10000.000000	16794	3087	1.000000	27553	864	1.000000	9846044	0.000000
247034944	14682457	76198	10000.000000	17260	3062	1.000000	28282	865	1.000000	9841044	0.000000
246992285	14708841	76400	10000.000000	17245	3010	1.000000	27789	865	1.000000	9836151	0.000000
247100526	14680210	76568	10000.000000	16978	3110	1.000000	27652	819	1.000000	9831246	0.000000
247060541	14679106	76275	10000.000000	16815	3022	1.000000	27776	818	1.000000	9826348	0.000000
247016898	14692690	75918	10000.000000	17033	3155	1.000000	27891	918	1.000000	9821563	0.000000
246981061	14711100	76490	10000.000000	17048	3042	1.000000	27310	955	1.000000	9816701	0.000000
247051443	14679086	76537	10000.000000	16458	3141	1.000000	27472	913	1.000000	9811844	0.000000
247064509	14680592	76230	10000.000000	16892	3127	1.000000	27944	797	1.000000	9806950	0.000000
246941946	14693904	76096	10000.000000	17082	2991	1.000000	27330	871	1.000000	9802079	-1.#IND00
247042028	14688624	76741	10000.000000	16969	3170	1.000000	27537	870	1.000000	9797163	-0.001600
246998722	14689013	76444	10000.000000	17285	2908	1.000000	27784	889	1.000000	9792391	-0.016905
247045588	14681448	76329	10000.000000	16931	2906	1.000000	27428	937	1.000000	9787353	-0.011131
247023244	14674675	76712	10000.000000	16918	3092	1.000000	27824	838	1.000000	9782390	-0.006992
247052944	14685749	76425	10000.000000	16594	3233	1.000000	27486	987	1.000000	9777527	-0.007153
246984256	14695009	76727	10000.000000	16981	2957	1.000000	27757	821	1.000000	9772628	-0.012041
247011567	14690558	76613	10000.000000	17314	2934	1.000000	27883	821	1.000000	9767725	-0.011032
247041207	14684969	76839	10000.000000	16836	3030	1.000000	27399	854	1.000000	9762795	-0.008896
246995466	14702827	76486	10000.000000	17064	2969	1.000000	27684	769	1.000000	9757967	-0.008085
247029722	14680996	76513	10000.000000	16955	3095	1.000000	27178	993	1.000000	9753100	-0.005895
247041299	14691167	76425	10000.000000	17292	2866	1.000000	27920	744	1.000000	9748188	-0.006641
247022829	14686281	76543	10000.000000	16958	3170	1.000000	28374	623	1.000000	9743310	-0.006708
246993494	14704209	76660	10000.000000	17136	2993	1.000000	28355	701	1.000000	9738373	-0.006662
247010094	14686028	76981	10000.000000	16856	3052	1.000000	27674	943	1.000000	9733503	-0.006676
247017878	14713446	76655	10000.000000	16815	3027	1.000000	27467	981	1.000000	9728714	-0.005264
247034125	14686355	76285	10000.000000	16825	3085	1.000000	27692	870	1.000000	9723818	-0.005275
247051673	14691457	76602	10000.000000	17184	2918	1.000000	27927	839	1.000000	9718969	-0.007768
247060964	14687039	76384	10000.000000	17451	3093	1.000000	27948	838	1.000000	9714091	-0.006967
247026644	14698191	77107	10000.000000	17358	2719	1.000000	27616	827	1.000000	9709304	-0.007083
247001202	14690039	76727	10000.000000	17245	3094	1.000000	27274	999	1.000000	9704378	-0.004880
247043910	14687343	76104	10000.000000	16485	3197	1.000000	27795	785	1.000000	9699536	-0.002329
247017581	14705523	76615	10000.000000	17310	2876	1.000000	27442	909	1.000000	9694721	-0.002524
247054583	14684126	76319	10000.000000	16957	3015	1.000000	27350	932	1.000000	9689901	-0.003616
247090637	14672742	76477	10000.000000	17096	2753	1.000000	27823	781	1.000000	9684990	-0.004216
247051668	14683247	76310	10000.000000	16983	2866	1.000000	27669	816	1.000000	9680171	-0.004211
247065509	14679608	76574	10000.000000	17007	3058	1.000000	27046	1040	1.000000	9675338	-0.003925
246999910	14706384	76653	10000.000000	16849	3204	1.000000	27430	851	1.000000	9670646	-0.004616
247050389	14697767	76371	10000.000000	17072	2987	1.000000	27818	911	1.000000	9665919	-0.004583
246984037	14689623	76374	10000.000000	17022	3067	1.000000	27371	924	1.000000	9661171	-0.003155
247046179	14684571	76431	10000.000000	17227	2870	1.000000	27920	884	1.000000	9656408	-0.003065
247064710	14668443	76483	10000.000000	16944	3077	1.000000	27430	853	1.000000	9651612	-0.001714
247074545	14668166	76173	10000.000000	17107	2955	1.000000	27591	922	1.000000	9646814	-0.001605
247025709	14693143	76504	10000.000000	17267	3009	1.000000	27542	950	1.000000	9642035	-0.001691
247050463	14691069	76295	10000.000000	16980	2979	1.000000	27376	897	1.000000	9637203	-0.001262
247020481	14688508	76486	10000.000000	16841	3016	1.000000	27578	940	1.000000	9632292	-0.000915
247066142	14687290	76389	10000.000000	16681	3279	1.000000	27649	898	1.000000	9627570	-0.000989
247073917	14675111	76046	10000.000000	16809	3127	1.000000	27241	1043	1.000000	9622829	-0.000612
247036833	14681791	76891	10000.000000	16977	3177	1.000000	27753	796	1.000000	9617992	-0.000457
247006904	14696358	76454	10000.000000	16939	2955	1.000000	27352	836	1.000000	9613235	-0.000607
247028174	14693363	76618	10000.000000	16889	3066	1.000000	28021	836	1.000000	9608518	-0.002273
247053453	14684673	76552	10000.000000	17218	2961	1.000000	27813	781	1.000000	9603674	-0.001822
247059795	14680138	76543	10000.000000	17110	2859	1.000000	27464	1019	1.000000	9598824	-0.000926
247015594	14687904	75983	10000.000000	16683	3088	1.000000	27625	922	1.000000	9594002	-0.001121
247044276	14681606	76138	10000.000000	17260	3040	1.000000	27886	807	1.000000	9589159	-0.001123
247021958	14677510	76626	10000.000000	17035	3116	1.000000	28085	941	1.000000	9584335	-0.001096
247037708	14686462	76982	10000.000000	16948	2944	1.000000	27757	838	1.000000	9579579	-0.001171
247048379	14689749	76640	10000.000000	16998	2949	1.000000	26995	972	1.000000	9574849	-0.001088
247035720	14688892	76197	10000.000000	17252	2915	1.000000	27927	706	1.000000	9570051	-0.000928
247025989	14700955	76914	10000.000000	17116	2919	1.000000	27520	955	1.000000	9565214	-0.000818
247024040	14692265	76645	10000.000000	16876	3006	1.000000	27387	853	1.000000	9560434	0.000277
247044054	14699219	76612	10000.000000	17072	2925	1.000000	27592	881	1.000000	9555651	0.000190
246975153	14704588	76744	10000.000000	17093	2926	1.000000	27942	803	1.000000	9550778	-0.000470
247029854	14685172	76394	10000.000000	16907	3081	1.000000	27699	955	1.000000	9545914	-0.000534
247013564	14705680	76931	10000.000000	17155	2945	1.000000	27579	878	1.000000	9541116	-0.000372
246999858	14686034	77086	10000.000000	16989	3108	1.000000	27996	875	1.000000	9536248	-0.000390
247038237	14676626	76816	10000.000000	17240	2895	1.000000	27972	784	1.000000	9531516	-0.000386
247020767	14686490	76601	10000.000000	16990	2926	1.000000	27730	862	1.000000	9526668	-0.000342
246991486	14699980	76348	10000.000000	17174	2975	1.000000	27786	873	1.000000	9521834	0.000396
247077609	14681812	76510	10000.000000	16854	3198	1.000000	26900	1052	1.000000	9517165	0.000656
npatches	nstrain	runtime	dt	init_x	init_y	init_y_blood	init_z	init_S	beta0	beta1	beta2	beta3	mean_beta	B	d	delta	delta_blood	b[0]	mut	m	CTL	c	g	epsilon	k	het	lambda	rho	omega	x_max	patch.dyna	DELTA	A	VA
10000	1	100.000000	0.001000	21900	9499	5000000	0.001000	10000000	14.765206	22.683697	18.101234	10.711690	16	800000000	0.010000	1.000000	432.000000	80000	0.000050	0.004800	1	0.001000	1.000000	2.500000	10.000000	0.500000	0.000000	0.000000	0.000000	31872	0	10.000000	7.000000	1.000000
sus	inf	inf_blood	z	x[0]	y[0][0]	z[0]	x[1]	y[1][0]	z[1]	S[0]	synchrony
219000000	94990000	5000000	10.000000	21900	9499	0.001000	21900	9499	0.001000	10000000	0.000000
255266525	8611982	45033	10000.000000	26718	495	1.000000	20563	1998	1.000000	9994975	0.000000
259652196	11273189	58986	10000.000000	28919	550	1.000000	18607	2564	1.000000	9989954	0.000000
259321675	11270627	58770	10000.000000	28058	685	1.000000	18775	2334	1.000000	9985030	0.000000
259267469	11266044	58160	10000.000000	28361	568	1.000000	19245	2448	1.000000	9980002	0.000000
259255753	11264420	58927	10000.000000	28272	702	1.000000	18854	2473	1.000000	9975027	0.000000
259305574	11250622	58418	10000.000000	28081	697	1.000000	18683	2425	1.000000	9969962	0.000000
259253864	11266685	58794	10000.000000	27839	801	1.000000	18646	2647	1.000000	9965043	0.000000
259306685	11262808	58782	10000.000000	27906	769	1.000000	18930	2305	1.000000	9960106	0.000000
259306474	11265177	58241	10000.000000	28174	646	1.000000	18955	2380	1.000000	9955214	0.000000
259310492	11251454	58871	10000.000000	28487	707	1.000000	18514	2601	1.000000	9950253	0.000000
259271682	11256196	58696	10000.000000	28298	742	1.000000	18814	2551	1.000000	9945327	0.000000
259317119	11247487	59018	10000.000000	28435	568	1.000000	18877	2281	1.000000	9940359	0.000000
259271100	11256601	58366	10000.000000	28741	639	1.000000	19166	2361	1.000000	9935533	0.000000
259295674	11254728	58355	10000.000000	28179	627	1.000000	18628	2399	1.000000	9930562	0.000000
259280789	11272577	58099	10000.000000	28727	602	1.000000	18794	2584	1.000000	9925541	0.000000
259279714	11262027	58456	10000.000000	28439	702	1.000000	18803	2493	1.000000	9920570	0.000000
259275472	11265818	58977	10000.000000	28382	705	1.000000	18568	2478	1.000000	9915712	0.000000
259248131	11258555	59196	10000.000000	28471	650	1.000000	18497	2637	1.000000	9910784	0.000000
259224445	11271762	58636	10000.000000	28648	536	1.000000	18947	2512	1.000000	9905780	0.000000
259304476	11260304	58846	10000.000000	28458	684	1.000000	18446	2550	1.000000	9900843	0.000000
259239716	11282755	58532	10000.000000	28258	795	1.000000	18749	2641	1.000000	9895888	0.000000
259303563	11239520	58941	10000.000000	28101	635	1.000000	18873	2487	1.000000	9890833	0.000000
259252994	11272432	58645	10000.000000	28322	704	1.000000	18662	2633	1.000000	9885812	0.000000
259271976	11251915	58478	10000.000000	27838	765	1.000000	18623	2488	1.000000	9880897	0.000000
259265322	11269255	58617	10000.000000	28803	560	1.000000	18436	2470	1.000000	9876081	0.000000
259303010	11255643	58638	10000.000000	28282	729	1.000000	18679	2541	1.000000	9871100	0.000000
259274175	11265821	58823	10000.000000	28279	760	1.000000	18485	2731	1.000000	9866072	0.000000
259258220	11264998	59013	10000.000000	27679	755	1.000000	19141	2363	1.000000	9861200	0.000000
259284359	11266181	58691	10000.000000	28332	600	1.000000	18629	2468	1.000000	9856171	0.000000
259271354	11254844	58528	10000.000000	27675	792	1.000000	18559	2529	1.000000	9851217	0.000000
259285401	11245430	58383	10000.000000	28101	581	1.000000	18471	2590	1.000000	9846279	0.000000
259272932	11259452	58949	10000.000000	28163	775	1.000000	18956	2368	1.000000	9841446	0.000000
259326229	11248679	58506	10000.000000	28087	816	1.000000	18875	2378	1.000000	9836516	0.000000
259263792	11269924	58656	10000.000000	28050	756	1.000000	19216	2411	1.000000	9831584	0.000000
259223138	11294057	58506	10000.000000	27999	738	1.000000	19244	2254	1.000000	9826774	0.000000
259287422	11254371	58329	10000.000000	28518	705	1.000000	18614	2502	1.000000	9821977	0.000000
259258735	11258601	58675	10000.000000	27816	810	1.000000	19303	2368	1.000000	9817172	0.000000
259244878	11275509	59040	10000.000000	27977	811	1.000000	18732	2497	1.000000	9812215	0.000000
259268310	11258540	58691	10000.000000	27839	801	1.000000	19134	2317	1.000000	9807222	0.000000
259254239	11270026	58935	10000.000000	27762	778	1.000000	19384	2312	1.000000	9802269	-1.#IND00
259289556	11258011	58758	10000.000000	28128	738	1.000000	18795	2345	1.000000	9797248	-1.#IND00
259271033	11258791	58811	10000.000000	27684	755	1.000000	19064	2399	1.000000	9792445	0.002935
259210479	11265560	58651	10000.000000	28724	644	1.000000	18717	2508	1.000000	9787491	0.004144
259243013	11276077	58661	10000.000000	28096	771	1.000000	19119	2303	1.000000	9782646	0.003690
259289415	11254923	58951	10000.000000	28241	658	1.000000	18974	2416	1.000000	9777645	0.004119
259281182	11254428	58128	10000.000000	28257	714	1.000000	19025	2352	1.000000	9772707	0.006283
259231830	11274484	58816	10000.000000	28194	693	1.000000	18519	2500	1.000000	9767856	0.003670
259279513	11267548	58406	10000.000000	28197	627	1.000000	19060	2564	1.000000	9762904	0.001944
259243816	11261525	58749	10000.000000	28633	628	1.000000	18827	2437	1.000000	9757936	0.004567
259228946	11265474	58759	10000.000000	28917	539	1.000000	18793	2444	1.000000	9753112	0.005470
259274253	11256652	58226	10000.000000	28252	716	1.000000	19230	2199	1.000000	9748179	0.009817
259217160	11270642	58335	10000.000000	27794	754	1.000000	18530	2425	1.000000	9743355	0.008515
259262556	11259838	58868	10000.000000	28109	734	1.000000	19046	2443	1.000000	9738458	0.008305
259284999	11268543	58798	10000.000000	28138	681	1.000000	18441	2495	1.000000	9733512	0.008146
259305485	11257371	58699	10000.000000	28441	666	1.000000	18617	2416	1.000000	9728580	0.006900
259260152	11267750	58738	10000.000000	27887	784	1.000000	18368	2607	1.000000	9723738	0.005827
259212037	11293325	58552	10000.000000	27951	744	1.000000	19011	2351	1.000000	9718895	0.004937
259263998	11270027	58670	10000.000000	27642	830	1.000000	18712	2484	1.000000	9714055	0.006667
259279523	11260154	58890	10000.000000	28115	711	1.000000	18939	2374	1.000000	9709234	0.006290
259278334	11260765	58916	10000.000000	28682	642	1.000000	18716	2425	1.000000	9704385	0.006827
259239723	11271217	58658	10000.000000	28573	674	1.000000	18886	2261	1.000000	9699600	0.007029
259293899	11252307	58853	10000.000000	28139	697	1.000000	18864	2491	1.000000	9694712	0.008548
259307350	11258732	58667	10000.000000	28135	740	1.000000	19156	2337	1.000000	9689740	0.006242
259290867	11266159	58911	10000.000000	28200	738	1.000000	18720	2278	1.000000	9685048	0.006038
259325470	11260395	58739	10000.000000	28274	711	1.000000	18577	2576	1.000000	9680189	0.005944
259289705	11251838	58797	10000.000000	27715	817	1.000000	18493	2540	1.000000	9675398	0.005706
259278791	11260397	58980	10000.000000	28027	746	1.000000	18664	2559	1.000000	9670565	0.005427
259222326	11282481	58546	10000.000000	28644	580	1.000000	19124	2325	1.000000	9665729	0.005997
259315168	11251250	59311	10000.000000	28127	679	1.000000	18775	2352	1.000000	9660818	0.005819
259258559	11279252	58443	10000.000000	27838	811	1.000000	18712	2420	1.000000	9656111	0.005729
259239563	11257354	58887	10000.000000	28369	736	1.000000	18414	2562	1.000000	9651365	0.005494
259334167	11246927	58418	10000.000000	28243	734	1.000000	19358	2230	1.000000	9646609	0.006308
259230982	11267379	58541	10000.000000	27838	822	1.000000	18366	2632	1.000000	9641825	0.005960
259255823	11278282	58516	10000.000000	28438	670	1.000000	18401	2715	1.000000	9636963	0.006138
259234518	11271638	58478	10000.000000	29150	480	1.000000	18905	2581	1.000000	9632123	0.005545
259220165	11266727	58965	10000.000000	28674	653	1.000000	18918	2364	1.000000	9627330	0.005807
259291088	11253280	58481	10000.000000	28557	715	1.000000	18368	2793	1.000000	9622536	0.005667
259259504	11272453	58435	10000.000000	27770	789	1.000000	18897	2523	1.000000	9617737	0.005362
259209414	11264428	58837	10000.000000	28748	562	1.000000	18627	2469	1.000000	9612872	0.004610
259251905	11263256	58624	10000.000000	28654	617	1.000000	18798	2491	1.000000	9608073	0.004635
259296634	11252966	58677	10000.000000	28398	662	1.000000	18979	2421	1.000000	9603297	0.004433
259269814	11277115	58978	10000.000000	28075	774	1.000000	18888	2574	1.000000	9598496	0.004580
259225494	11268729	58832	10000.000000	28260	727	1.000000	18681	2364	1.000000	9593719	0.004940
259273688	11262657	58579	10000.000000	27756	763	1.000000	18214	2646	1.000000	9588877	0.005010
259272502	11268086	58394	10000.000000	28662	651	1.000000	18997	2297	1.000000	9583971	0.004808
259234347	11273181	58933	10000.000000	28228	766	1.000000	19213	2289	1.000000	9579074	0.004434
259261944	11266519	58713	10000.000000	28119	723	1.000000	19079	2226	1.000000	9574197	0.003831
259258301	11260285	58490	10000.000000	28030	755	1.000000	18721	2334	1.000000	9569494	0.003727
259242785	11272074	58642	10000.000000	28058	709	1.000000	18396	2445	1.000000	9564729	0.003786
259264852	11253661	58321	10000.000000	28675	658	1.000000	19306	2216	1.000000	9559898	0.003641
259235183	11274686	58604	10000.000000	27625	791	1.000000	18886	2347	1.000000	9555020	0.003089
259271354	11270111	58817	10000.000000	27876	721	1.000000	18878	2410	1.000000	9550263	0.002979
259261519	11261783	58277	10000.000000	28267	780	1.000000	19125	2425	1.000000	9545462	0.002940
259286783	11264744	58605	10000.000000	28620	497	1.000000	18797	2424	1.000000	9540768	0.002708
259287288	11253164	58853	10000.000000	28631	679	1.000000	19192	2226	1.000000	9536068	0.003883
259235754	11275977	58882	10000.000000	28217	708	1.000000	18832	2449	1.000000	9531277	0.003747
259244217	11257717	58690	10000.000000	28203	695	1.000000	18651	2363	1.000000	9526558	0.003508
259266775	11265120	58490	10000.000000	28116	733	1.000000	18778	2398	1.000000	9521715	0.003519
259294832	11257398	58108	10000.000000	28554	660	1.000000	18971	2357	1.000000	9517012	0.003245
npatches	nstrain	runtime	dt	init_x	init_y	init_y_blood	init_z	init_S	beta0	beta1	beta2	beta3	mean_beta	B	d	delta	delta_blood	b[0]	mut	m	CTL	c	g	epsilon	k	het	lambda	rho	omega	x_max	patch.dyna	DELTA	A	VA
10000	1	100.000000	0.001000	21900	9499	5000000	0.001000	10000000	21.297595	21.174033	17.131301	22.101366	16	800000000	0.010000	1.000000	432.000000	80000	0.000050	0.004800	1	0.001000	1.000000	2.500000	11.000000	0.500000	0.000000	0.000000	0.000000	31872	0	10.000000	7.000000	1.000000
sus	inf	inf_blood	z	x[0]	y[0][0]	z[0]	x[1]	y[1][0]	z[1]	S[0]	synchrony
219000000	94990000	5000000	10.000000	21900	9499	0.001000	21900	9499	0.001000	10000000	0.000000
266087448	5920354	31028	10000.000000	22685	1397	1.000000	23257	1229	1.000000	9995082	0.000000
271773011	8370586	43642	10000.000000	20861	1938	1.000000	20968	1971	1.000000	9990320	0.000000
271450188	8336573	43170	10000.000000	22095	1825	1.000000	22225	1652	1.000000	9985343	0.000000
271375236	8343899	43588	10000.000000	21561	1749	1.000000	21355	1997	1.000000	9980381	0.000000
271324326	8341569	43367	10000.000000	21414	1786	1.000000	21435	1801	1.000000	9975362	0.000000
271338015	8344507	43435	10000.000000	21223	1909	1.000000	21652	1716	1.000000	9970446	0.000000
271341193	8335555	43225	10000.000000	21407	1807	1.000000	21755	1796	1.000000	9965399	0.000000
271321500	8339004	43603	10000.000000	21551	1887	1.000000	21647	1788	1.000000	9960546	0.000000
271351597	8340143	43089	10000.000000	21712	1865	1.000000	21195	1778	1.000000	9955664	0.000000
271311058	8351957	43370	10000.000000	21519	1722	1.000000	22129	1655	1.000000	9950670	0.000000
271348630	8343604	43162	10000.000000	20915	2137	1.000000	21082	1972	1.000000	9945801	0.000000
271332834	8347024	43320	10000.000000	22029	1727	1.000000	21705	1674	1.000000	9940868	0.000000
271307586	8360553	43513	10000.000000	21019	1928	1.000000	22155	1696	1.000000	9935948	0.000000
271343798	8343967	43519	10000.000000	21282	1879	1.000000	21586	1781	1.000000	9930904	0.000000
271316625	8353419	43279	10000.000000	21393	1873	1.000000	21735	1652	1.000000	9925959	0.000000
271328067	8342397	43483	10000.000000	21789	1624	1.000000	21367	1916	1.000000	9920945	0.000000
271341978	8349225	43546	10000.000000	21582	1870	1.000000	21837	1733	1.000000	9916029	0.000000
271335316	8346627	43319	10000.000000	21351	1908	1.000000	21462	1858	1.000000	9910957	0.000000
271346616	8337925	43171	10000.000000	21607	1872	1.000000	21921	1485	1.000000	9906004	0.000000
271338155	8344955	43475	10000.000000	21307	1859	1.000000	21665	1887	1.000000	9901052	0.000000
271285010	8360317	43640	10000.000000	21313	1715	1.000000	21362	1792	1.000000	9896161	0.000000
271280847	8353061	43711	10000.000000	21902	1743	1.000000	21460	1993	1.000000	9890982	0.000000
271323375	8352613	43152	10000.000000	21450	1733	1.000000	21774	1608	1.000000	9885897	0.000000
271342060	8342103	43024	10000.000000	21107	2028	1.000000	21358	1783	1.000000	9880908	0.000000
271379532	8339793	43574	10000.000000	21457	1774	1.000000	21624	1647	1.000000	9875972	0.000000
271293264	8364633	43288	10000.000000	21126	1934	1.000000	21060	1831	1.000000	9871072	0.000000
271344221	8341041	43590	10000.000000	21886	1820	1.000000	21884	1633	1.000000	9866246	0.000000
271313390	8356939	43682	10000.000000	21037	1724	1.000000	21110	1884	1.000000	9861303	0.000000
271371236	8343955	43460	10000.000000	21585	1799	1.000000	21623	1901	1.000000	9856372	0.000000
271340856	8344592	43599	10000.000000	21544	1871	1.000000	22339	1498	1.000000	9851520	0.000000
271373088	8334297	42883	10000.000000	21656	1810	1.000000	21908	1799	1.000000	9846564	0.000000
271357656	8347832	43520	10000.000000	21546	1937	1.000000	21732	1786	1.000000	9841637	0.000000
271317992	8362670	43675	10000.000000	21940	1632	1.000000	21770	1764	1.000000	9836604	0.000000
271320017	8342241	43238	10000.000000	21510	1732	1.000000	21378	1720	1.000000	9831737	0.000000
271394020	8337115	43645	10000.000000	22177	1779	1.000000	22149	1571	1.000000	9826905	0.000000
271382331	8347761	43345	10000.000000	21799	1737	1.000000	21635	1950	1.000000	9821878	0.000000
271362705	8339200	43533	10000.000000	21561	1782	1.000000	22128	1750	1.000000	9816955	0.000000
271309958	8339023	43293	10000.000000	21544	1834	1.000000	22018	1674	1.000000	9812003	0.000000
271330675	8337855	43474	10000.000000	21059	1949	1.000000	21903	1625	1.000000	9806996	0.000000
271291374	8357977	43478	10000.000000	21699	1852	1.000000	21837	1656	1.000000	9802127	-1.#IND00
271299472	8353178	43409	10000.000000	21651	1852	1.000000	21665	1825	1.000000	9797215	0.001200
271399573	8333143	43696	10000.000000	20968	1914	1.000000	22284	1564	1.000000	9792302	-0.011847
271337566	8339495	43530	10000.000000	21608	1766	1.000000	21902	1707	1.000000	9787483	0.000540
271325088	8355749	43782	10000.000000	22118	1640	1.000000	21792	1774	1.000000	9782507	-0.007564
271392317	8337295	43298	10000.000000	21487	1849	1.000000	21754	1820	1.000000	9777606	-0.001670
271365595	8348299	43564	10000.000000	22068	1602	1.000000	21732	1832	1.000000	9772719	-0.001320
271330109	8351365	43584	10000.000000	21050	1903	1.000000	21606	1825	1.000000	9767887	0.003780
271316525	8359443	43418	10000.000000	22124	1618	1.000000	21818	1650	1.000000	9763171	0.003189
271340939	8345001	43746	10000.000000	21361	1911	1.000000	21769	1729	1.000000	9758297	0.001992
271354156	8347634	43353	10000.000000	21780	1572	1.000000	21880	1591	1.000000	9753425	0.000382
271332221	8344309	43228	10000.000000	21131	1943	1.000000	21622	1741	1.000000	9748595	0.001534
271376125	8354856	43874	10000.000000	21478	1913	1.000000	21463	1810	1.000000	9743645	0.003950
271344727	8340514	43692	10000.000000	21738	1699	1.000000	21277	1841	1.000000	9738873	0.002113
271377584	8332511	43417	10000.000000	21627	1859	1.000000	21672	1824	1.000000	9733989	0.000456
271261099	8354286	43385	10000.000000	21991	1653	1.000000	21237	1749	1.000000	9729171	-0.000050
271325119	8342057	43488	10000.000000	21332	1821	1.000000	21887	1922	1.000000	9724342	-0.000294
271347910	8347639	43678	10000.000000	21680	1746	1.000000	21818	1808	1.000000	9719526	0.000953
271348811	8353069	43252	10000.000000	21189	1977	1.000000	21782	1734	1.000000	9714557	0.001264
271327029	8365982	43322	10000.000000	21565	1678	1.000000	21478	1906	1.000000	9709681	0.000380
271361562	8330582	43362	10000.000000	21211	1919	1.000000	22493	1601	1.000000	9704777	0.000879
271322401	8350905	43390	10000.000000	22335	1428	1.000000	21555	1865	1.000000	9699872	0.000868
271358274	8347527	43150	10000.000000	21473	1721	1.000000	21679	1772	1.000000	9694977	0.000691
271329782	8348682	43545	10000.000000	21933	1752	1.000000	22237	1588	1.000000	9690161	0.000571
271338446	8351938	43151	10000.000000	21835	1866	1.000000	21188	1791	1.000000	9685365	-0.000494
271306039	8351984	43252	10000.000000	20876	1957	1.000000	21785	1768	1.000000	9680477	-0.000275
271332862	8354885	43732	10000.000000	21283	1840	1.000000	21376	1884	1.000000	9675637	0.000552
271301591	8352298	43190	10000.000000	21979	1567	1.000000	22087	1712	1.000000	9670817	0.003149
271342047	8355560	43281	10000.000000	21532	1778	1.000000	21323	1843	1.000000	9665877	0.002286
271348520	8343423	43679	10000.000000	21419	1794	1.000000	21788	1781	1.000000	9661079	0.002133
271354454	8339370	43199	10000.000000	22453	1675	1.000000	22052	1735	1.000000	9656374	0.002554
271334304	8343504	43551	10000.000000	21957	1672	1.000000	21307	1858	1.000000	9651502	0.003703
271391049	8339680	43263	10000.000000	20946	2067	1.000000	21875	1541	1.000000	9646762	0.003514
271330528	8342393	43726	10000.000000	21793	1768	1.000000	21970	1712	1.000000	9641874	0.004264
271370709	8345920	43378	10000.000000	21826	1732	1.000000	21594	1714	1.000000	9636984	0.003723
271363742	8341632	42986	10000.000000	20988	2021	1.000000	21715	1762	1.000000	9632146	0.003726
271275108	8360518	43270	10000.000000	21229	2102	1.000000	21267	1790	1.000000	9627380	0.004225
271303380	8359749	43362	10000.000000	21661	1844	1.000000	21452	1912	1.000000	9622631	0.002172
271342017	8356371	43415	10000.000000	21505	1868	1.000000	21178	1982	1.000000	9617810	0.002558
271326411	8351982	43399	10000.000000	21575	1891	1.000000	22082	1482	1.000000	9613074	0.003308
271383822	8341364	43704	10000.000000	22023	1726	1.000000	21588	1960	1.000000	9608285	0.003136
271267304	8358217	43228	10000.000000	21573	1872	1.000000	22154	1632	1.000000	9603479	0.003005
271314742	8347647	43820	10000.000000	21753	1633	1.000000	21344	1965	1.000000	9598746	0.002855
271339387	8344167	43530	10000.000000	21657	1810	1.000000	21279	1872	1.000000	9593896	0.001764
271324699	8342399	43466	10000.000000	21360	1727	1.000000	21610	1960	1.000000	9589112	0.001662
271317464	8357565	43751	10000.000000	21841	1959	1.000000	21710	1727	1.000000	9584389	0.001124
271365821	8347838	43661	10000.000000	21830	1835	1.000000	21498	1763	1.000000	9579504	0.001095
271282918	8351702	43392	10000.000000	20958	1918	1.000000	21890	1761	1.000000	9574704	0.000804
271354067	8342905	43396	10000.000000	21472	1796	1.000000	21641	1783	1.000000	9569983	0.000403
271387963	8340693	43802	10000.000000	21856	1868	1.000000	21298	1946	1.000000	9565155	0.000586
271340081	8349156	43439	10000.000000	21170	1853	1.000000	21830	1871	1.000000	9560432	0.001087
271344927	8352977	43528	10000.000000	22320	1757	1.000000	21424	1896	1.000000	9555735	0.001107
271288050	8357446	43620	10000.000000	21057	1729	1.000000	21692	1711	1.000000	9551012	0.001145
271351231	8350216	43730	10000.000000	20786	2147	1.000000	21456	1726	1.000000	9546172	0.001028
271329963	8347676	43812	10000.000000	21578	1817	1.000000	21668	1725	1.000000	9541392	0.001264
271318871	8344001	43142	10000.000000	21623	1739	1.000000	21262	1940	1.000000	9536654	0.001829
271360592	8345155	43291	10000.000000	21592	1745	1.000000	21721	1692	1.000000	9531829	0.002015
271315449	8353599	43396	10000.000000	21823	1723	1.000000	21969	1711	1.000000	9527063	0.001861
271333374	8346006	43375	10000.000000	21880	1762	1.000000	21866	1649	1.000000	9522258	0.001730
271294377	8358385	43387	10000.000000	20962	1837	1.000000	21999	1707	1.000000	9517527	0.001398
npatches	nstrain	runtime	dt	init_x	init_y	init_y_blood	init_z	init_S	beta0	beta1	beta2	beta3	mean_beta	B	d	delta	delta_blood	b[0]	mut	m	CTL	c	g	epsilon	k	het	lambda	rho	omega	x_max	patch.dyna	DELTA	A	VA
10000	1	100.000000	0.001000	21900	9499	5000000	0.001000	10000000	12.580274	10.068589	19.382042	16.515550	16	800000000	0.010000	1.000000	432.000000	80000	0.000050	0.004800	1	0.001000	1.000000	2.500000	12.000000	0.500000	0.000000	0.000000	0.000000	31872	0	10.000000	7.000000	1.000000
sus	inf	inf_blood	z	x[0]	y[0][0]	z[0]	x[1]	y[1][0]	z[1]	S[0]	synchrony
219000000	94990000	5000000	10.000000	21900	9499	0.001000	21900	9499	0.001000	10000000	0.000000
274861062	3973722	20578	9999.942723	29675	36	1.000000	30144	19	1.000000	9995121	0.000000
281825292	6192690	32205	9999.999985	31732	43	1.000000	31658	20	1.000000	9990103	0.000000
281555364	6130727	32087	10000.000000	31543	58	1.000000	31858	26	1.000000	9985217	0.000000
281412678	6142313	32111	10000.000000	31482	57	1.000000	31704	23	1.000000	9980311	0.000000
281386750	6155844	31949	10000.000000	31424	46	1.000000	31804	26	1.000000	9975324	0.000000
281361863	6145151	32117	10000.000000	31723	47	1.000000	31711	42	1.000000	9970275	0.000000
281342254	6153638	31845	10000.000000	31544	33	1.000000	31631	36	1.000000	9965271	0.000000
281422063	6130206	31841	9999.999671	31762	41	1.000000	31618	29	1.000000	9960426	0.000000
281339931	6153028	31922	10000.000000	31781	34	1.000000	31858	29	1.000000	9955420	0.000000
281346232	6150147	31966	9999.988660	31868	48	1.000000	31534	28	1.000000	9950409	0.000000
281385405	6134704	32030	10000.000000	31583	36	1.000000	31837	21	1.000000	9945435	0.000000
281384009	6153163	32143	10000.000000	31679	37	1.000000	31795	18	1.000000	9940366	0.000000
281394152	6138875	32018	9999.997726	32028	69	1.000000	31812	26	1.000000	9935415	0.000000
281332950	6156247	32176	9999.998097	31485	56	1.000000	31443	20	1.000000	9930543	0.000000
281417623	6138510	31839	10000.000000	31600	33	1.000000	31818	38	1.000000	9925647	0.000000
281373285	6149589	31870	10000.000000	31532	64	1.000000	32008	28	1.000000	9920706	0.000000
281360630	6146664	31904	10000.000000	31867	41	1.000000	31816	29	1.000000	9915718	0.000000
281419977	6145679	31946	9999.995263	31523	42	1.000000	31795	19	1.000000	9910882	0.000000
281333521	6154138	32140	10000.000000	31604	65	1.000000	31677	17	1.000000	9905839	0.000000
281434765	6137816	32222	10000.000000	31484	37	1.000000	31690	33	1.000000	9900818	0.000000
281335846	6152663	32349	9999.993292	31848	35	1.000000	31822	37	1.000000	9895808	0.000000
281364477	6153329	31706	10000.000000	31643	49	1.000000	31825	17	1.000000	9890852	0.000000
281366203	6147702	31288	9999.991779	31602	64	1.000000	31813	39	1.000000	9885940	0.000000
281397563	6141906	31664	9999.999952	31624	28	1.000000	31796	31	1.000000	9880909	0.000000
281366804	6157042	31903	9999.990206	31863	40	1.000000	31826	27	1.000000	9875969	0.000000
281360242	6145411	32091	10000.000000	31614	48	1.000000	31464	17	1.000000	9871058	0.000000
281406664	6145297	31607	10000.000000	31701	61	1.000000	31745	21	1.000000	9866034	0.000000
281397108	6143833	31916	10000.000000	31521	79	1.000000	31655	37	1.000000	9861083	0.000000
281371326	6159272	32173	9999.999986	31573	37	1.000000	31709	20	1.000000	9856131	0.000000
281380277	6147508	31974	9999.993170	31686	49	1.000000	31533	19	1.000000	9851203	0.000000
281381956	6143889	31993	9999.999909	31552	105	1.000000	31774	18	1.000000	9846224	0.000000
281430156	6139732	32106	10000.000000	31713	36	1.000000	31867	24	1.000000	9841333	0.000000
281360705	6160526	31973	10000.000000	31810	45	1.000000	31741	15	1.000000	9836376	0.000000
281398689	6133796	32201	10000.000000	31492	52	1.000000	31836	36	1.000000	9831340	0.000000
281363641	6146815	32114	9999.999644	31556	31	1.000000	31945	33	1.000000	9826465	0.000000
281322722	6153294	32136	10000.000000	31644	55	1.000000	31889	24	1.000000	9821598	0.000000
281348604	6151143	31987	10000.000000	31619	41	1.000000	31723	19	1.000000	9816778	0.000000
281416621	6134576	31980	10000.000000	31561	70	1.000000	31715	32	1.000000	9811827	0.000000
281347334	6143571	31817	9999.999671	31820	27	1.000000	31770	16	1.000000	9806805	0.000000
281369439	6158026	32037	9999.999457	31699	29	1.000000	31818	26	1.000000	9801989	-1.#IND00
281324438	6160106	32312	10000.000000	31627	65	1.000000	31916	18	1.000000	9797262	0.002400
281348895	6140340	31952	10000.000000	31671	30	1.000000	31943	40	1.000000	9792445	0.001364
281386323	6143313	31868	9999.999993	31562	57	1.000000	31719	26	1.000000	9787454	0.005700
281426066	6132754	32046	9999.993730	31474	75	1.000000	31894	28	1.000000	9782670	0.003069
281407364	6147074	31961	10000.000000	31496	60	1.000000	32044	19	1.000000	9777802	-0.001659
281387885	6149837	31820	10000.000000	31504	34	1.000000	31762	27	1.000000	9772923	-0.000796
281367646	6157220	32109	9999.999998	31817	43	1.000000	31971	26	1.000000	9768001	-0.000733
281386603	6141772	31907	10000.000000	31670	52	1.000000	31788	16	1.000000	9763058	-0.000537
281380080	6141698	31929	10000.000000	31795	59	1.000000	31939	26	1.000000	9758295	0.000434
281300881	6157174	31793	10000.000000	31392	56	1.000000	31573	34	1.000000	9753465	-0.001000
281381212	6137125	31525	9999.926170	31673	53	1.000000	31535	30	1.000000	9748522	-0.001707
281368849	6146025	32022	10000.000000	31697	47	1.000000	31673	10	1.000000	9743658	0.001271
281375313	6146929	32087	10000.000000	31353	45	1.000000	31834	15	1.000000	9738975	0.000939
281395362	6148998	32302	9999.999040	31597	54	1.000000	31801	12	1.000000	9734099	0.000365
281350880	6159431	31847	10000.000000	31733	59	1.000000	31900	12	1.000000	9729313	0.000430
281385103	6140406	32023	9999.999855	31779	36	1.000000	31761	27	1.000000	9724473	0.000730
281389151	6143302	31981	9999.999977	31501	47	1.000000	31841	20	1.000000	9719453	-0.001411
281421442	6145679	31716	10000.000000	31857	45	1.000000	31634	7	1.000000	9714515	-0.002342
281369771	6148782	32038	10000.000000	31705	72	1.000000	31801	25	1.000000	9709703	-0.001804
281369767	6151180	31928	10000.000000	31282	79	1.000000	31838	22	1.000000	9704917	-0.001493
281375502	6145477	31860	9999.999990	31564	52	1.000000	31813	38	1.000000	9700022	-0.001773
281348394	6151781	32161	10000.000000	31605	42	1.000000	31835	16	1.000000	9695118	-0.001189
281357064	6154097	31804	9999.996823	31920	47	1.000000	31832	21	1.000000	9690329	-0.001151
281335560	6158722	31822	10000.000000	31843	43	1.000000	31709	28	1.000000	9685577	0.000360
281351633	6150651	32092	9999.999993	31830	25	1.000000	31718	40	1.000000	9680772	0.000156
281426377	6131446	32044	10000.000000	31645	31	1.000000	31773	28	1.000000	9675951	0.000119
281385360	6134698	31932	9999.976220	31536	88	1.000000	31842	28	1.000000	9671194	0.000922
281385936	6154130	31863	10000.000000	31214	100	1.000000	31863	26	1.000000	9666379	-0.000068
281385365	6138057	32135	10000.000000	31468	41	1.000000	31912	15	1.000000	9661554	-0.000389
281378611	6139890	31979	10000.000000	31922	40	1.000000	31454	25	1.000000	9656732	-0.000628
281364514	6144982	31990	10000.000000	31665	28	1.000000	31644	17	1.000000	9651946	-0.000539
281406428	6139771	31928	9999.999999	31766	36	1.000000	31848	30	1.000000	9647085	0.000205
281400568	6132482	32158	9999.997879	31674	91	1.000000	31905	18	1.000000	9642348	0.000210
281396696	6150498	31915	10000.000000	31459	73	1.000000	31861	26	1.000000	9637584	0.000356
281345514	6149726	31788	9999.998329	31690	72	1.000000	31638	25	1.000000	9632889	0.000659
281378152	6146736	32268	10000.000000	31548	56	1.000000	31627	39	1.000000	9628023	0.000433
281365210	6148133	31845	9999.999855	31550	57	1.000000	31815	45	1.000000	9623107	-0.000300
281372501	6146639	31999	10000.000000	31640	60	1.000000	31396	32	1.000000	9618238	-0.000335
281367354	6143328	31968	10000.000000	31588	54	1.000000	31642	23	1.000000	9613446	0.000090
281443984	6135059	32219	10000.000000	31528	24	1.000000	31881	19	1.000000	9608541	0.000393
281399524	6140372	32022	10000.000000	31760	33	1.000000	31835	40	1.000000	9603781	-0.000055
281365107	6149227	32210	10000.000000	31624	78	1.000000	31782	18	1.000000	9598936	-0.000875
281425361	6146388	31850	9999.999996	31450	48	1.000000	31658	39	1.000000	9594136	-0.000903
281348755	6154620	32211	10000.000000	31395	58	1.000000	31759	23	1.000000	9589312	-0.000868
281390524	6145912	31832	10000.000000	31398	67	1.000000	31651	49	1.000000	9584431	-0.000775
281379693	6146801	31939	10000.000000	31495	54	1.000000	31803	23	1.000000	9579769	-0.000672
281374219	6150184	31931	9999.998737	31624	49	1.000000	31931	31	1.000000	9575122	-0.000490
281361290	6152635	31839	9999.989278	31712	31	1.000000	31679	33	1.000000	9570466	-0.000533
281357095	6156891	31786	10000.000000	31850	34	1.000000	31653	29	1.000000	9565537	-0.000451
281410702	6140300	32123	10000.000000	31564	46	1.000000	31854	16	1.000000	9560796	-0.000229
281402448	6147081	31931	9999.999998	31575	34	1.000000	31665	10	1.000000	9555992	-0.000103
281343624	6148923	32142	9999.996892	31841	41	1.000000	31821	44	1.000000	9551212	0.000157
281354662	6162055	32035	10000.000000	31687	48	1.000000	31747	45	1.000000	9546402	0.000076
281432777	6137318	31918	9999.999228	31427	87	1.000000	31579	29	1.000000	9541600	0.000213
281363928	6158779	32028	10000.000000	31492	57	1.000000	31545	23	1.000000	9536833	-0.000021
281408899	6137273	31918	10000.000000	31613	58	1.000000	31864	29	1.000000	9532053	-0.000154
281373253	6152058	31929	10000.000000	31601	74	1.000000	31813	27	1.000000	9527333	0.000075
281351948	6153552	31864	9999.999993	31531	46	1.000000	31883	20	1.000000	9522552	0.000093
281362927	6147442	32080	10000.000000	32040	34	1.000000	31730	33	1.000000	9517893	-0.000165
npatches	nstrain	runtime	dt	init_x	init_y	init_y_blood	init_z	init_S	beta0	beta1	beta2	beta3	mean_beta	B	d	delta	delta_blood	b[0]	mut	m	CTL	c	g	epsilon	k	het	lambda	rho	omega	x_max	patch.dyna	DELTA	A	VA
10000	1	100.000000	0.001000	21900	9499	5000000	0.001000	10000000	23.553559	15.111974	18.066269	19.919071	16	800000000	0.010000	1.000000	432.000000	80000	0.000050	0.004800	1	0.001000	1.000000	2.500000	13.000000	0.500000	0.000000	0.000000	0.000000	31872	0	10.000000	7.000000	1.000000
sus	inf	inf_blood	z	x[0]	y[0][0]	z[0]	x[1]	y[1][0]	z[1]	S[0]	synchrony
219000000	94990000	5000000	10.000000	21900	9499	0.001000	21900	9499	0.001000	10000000	0.000000
281629649	2629708	13628	9997.534855	23926	989	1.000000	29123	77	1.000000	9994972	0.000000
290113815	4559387	23730	9999.555839	21886	1545	1.000000	31562	41	1.000000	9989960	0.000000
289656829	4496570	23353	9999.771131	22239	1438	1.000000	31257	84	1.000000	9984975	0.000000
289478535	4516493	23562	9999.741273	22551	1313	1.000000	31425	70	1.000000	9980031	0.000000
289478593	4524467	23683	9999.649244	22332	1437	1.000000	31468	79	1.000000	9975035	0.000000
289405908	4530567	23490	9999.886807	22402	1491	1.000000	31174	52	1.000000	9970092	0.000000
289434717	4524480	23556	9999.850395	21649	1586	1.000000	31720	86	1.000000	9965143	0.000000
289418545	4526141	23603	9999.674739	22256	1373	1.000000	31266	84	1.000000	9960022	0.000000
289451428	4521493	23504	9999.884082	22314	1317	1.000000	31160	103	1.000000	9955000	0.000000
289456252	4512564	23640	9999.781543	21925	1502	1.000000	31414	83	1.000000	9950033	0.000000
289476548	4513126	23478	9999.680901	22476	1501	1.000000	31401	94	1.000000	9944977	0.000000
289457127	4516471	23905	9999.783612	21850	1557	1.000000	31506	58	1.000000	9940017	0.000000
289414204	4527822	23571	9999.781041	22194	1461	1.000000	31610	48	1.000000	9935094	0.000000
289398798	4518149	23636	9999.779234	21752	1804	1.000000	31858	41	1.000000	9930202	0.000000
289432717	4526949	23577	9999.823669	22231	1378	1.000000	31382	72	1.000000	9925258	0.000000
289430009	4526277	23561	9999.731194	22076	1594	1.000000	31299	74	1.000000	9920171	0.000000
289392443	4525948	23599	9999.846998	21952	1555	1.000000	31340	55	1.000000	9915141	0.000000
289448405	4518976	23250	9999.850373	22143	1375	1.000000	31328	69	1.000000	9910351	0.000000
289397251	4530168	23700	9999.808672	21975	1450	1.000000	31325	90	1.000000	9905458	0.000000
289416096	4530185	23537	9999.696280	22431	1593	1.000000	31572	38	1.000000	9900382	0.000000
289463056	4517814	23446	9999.716423	22614	1262	1.000000	31711	47	1.000000	9895430	0.000000
289432591	4531460	23409	9999.793123	22030	1474	1.000000	31627	21	1.000000	9890392	0.000000
289422616	4521210	23600	9999.664966	23241	1346	1.000000	31601	37	1.000000	9885368	0.000000
289483100	4523035	23725	9999.898280	22538	1504	1.000000	31819	9	1.000000	9880361	0.000000
289441962	4518794	23261	9999.761535	22237	1411	1.000000	31405	100	1.000000	9875383	0.000000
289469087	4512035	23617	9999.772550	22335	1438	1.000000	31341	75	1.000000	9870484	0.000000
289405993	4529346	23670	9999.914408	22743	1470	1.000000	31579	53	1.000000	9865708	0.000000
289432308	4529254	23566	9999.754432	21790	1574	1.000000	31645	49	1.000000	9860837	0.000000
289467876	4526619	23882	9999.746591	22507	1467	1.000000	31297	57	1.000000	9855941	0.000000
289413243	4528084	23753	9999.730376	22824	1389	1.000000	31599	51	1.000000	9851023	0.000000
289427436	4520040	23375	9999.829682	22365	1408	1.000000	31713	46	1.000000	9846163	0.000000
289483372	4518789	23553	9999.755144	22264	1398	1.000000	31322	77	1.000000	9841222	0.000000
289420786	4530472	23735	9999.759390	21857	1436	1.000000	31293	65	1.000000	9836395	0.000000
289440848	4521062	23415	9999.815450	22272	1501	1.000000	31319	59	1.000000	9831510	0.000000
289434285	4528335	23379	9999.800998	21772	1564	1.000000	31411	45	1.000000	9826662	0.000000
289421599	4529002	23646	9999.728705	22899	1380	1.000000	31360	61	1.000000	9821880	0.000000
289399274	4542050	23676	9999.819500	21839	1424	1.000000	31376	58	1.000000	9816999	0.000000
289495930	4508152	23541	9999.580245	22640	1468	1.000000	31321	66	1.000000	9812119	0.000000
289408557	4525908	23852	9999.623441	21912	1546	1.000000	31598	92	1.000000	9807137	0.000000
289469660	4522633	23430	9999.719488	22167	1499	1.000000	31328	56	1.000000	9802268	-1.#IND00
289431177	4530347	23506	9999.756478	22627	1247	1.000000	31520	49	1.000000	9797345	-0.000000
289513385	4502877	23544	9999.926087	22297	1379	1.000000	31501	39	1.000000	9792411	-0.039391
289426840	4520951	23583	9999.854050	21960	1568	1.000000	31676	45	1.000000	9787484	-0.020752
289412534	4518968	23555	9999.674578	22083	1570	1.000000	31573	96	1.000000	9782695	-0.011240
289456201	4523776	23266	9999.695800	22327	1361	1.000000	31201	92	1.000000	9777886	-0.008576
289417976	4523620	23594	9999.646500	22010	1604	1.000000	31420	66	1.000000	9772865	-0.003166
289432116	4523018	23686	9999.677942	22144	1468	1.000000	31429	85	1.000000	9768027	-0.009290
289426507	4526727	23767	9999.711512	22194	1449	1.000000	31526	84	1.000000	9762994	-0.008949
289409794	4524010	23592	9999.732527	22445	1447	1.000000	31329	72	1.000000	9758138	-0.010331
289433308	4522273	23711	9999.847339	22181	1378	1.000000	31428	69	1.000000	9753191	-0.008381
289451494	4525658	23523	9999.746725	22161	1556	1.000000	31081	70	1.000000	9748416	-0.003766
289424728	4529270	23483	9999.726218	22175	1459	1.000000	31489	80	1.000000	9743532	-0.004299
289453991	4519161	23623	9999.675764	22426	1338	1.000000	31583	61	1.000000	9738631	-0.003223
289522567	4498621	23660	9999.922846	22161	1471	1.000000	31383	54	1.000000	9733816	-0.000950
289378106	4535536	23596	9999.730079	22589	1417	1.000000	31913	13	1.000000	9728889	-0.002213
289441365	4527169	23574	9999.690979	21898	1548	1.000000	31393	57	1.000000	9723958	-0.002901
289421847	4527721	23284	9999.814950	21894	1462	1.000000	31194	119	1.000000	9719173	-0.002904
289410106	4528252	23345	9999.870281	21586	1617	1.000000	31293	95	1.000000	9714348	-0.002871
289434297	4528488	23445	9999.902279	22903	1335	1.000000	31196	84	1.000000	9709586	-0.002944
289420570	4521645	23313	9999.835303	22128	1475	1.000000	31697	39	1.000000	9704718	-0.003291
289472806	4520009	23560	9999.884012	21726	1509	1.000000	31571	65	1.000000	9699876	-0.003630
289493020	4513062	23316	9999.860757	21844	1560	1.000000	31475	69	1.000000	9695000	-0.003621
289451371	4521913	23849	9999.891967	22065	1578	1.000000	31285	72	1.000000	9690212	-0.003055
289443033	4524110	23519	9999.789219	22379	1336	1.000000	31194	193	1.000000	9685365	-0.003797
289413746	4533957	23567	9999.813947	22333	1458	1.000000	31440	42	1.000000	9680506	-0.002495
289408678	4535527	23500	9999.893745	21840	1443	1.000000	31285	99	1.000000	9675608	-0.002526
289456563	4517172	23684	9999.820381	21998	1470	1.000000	31183	55	1.000000	9670883	-0.002401
289416554	4528093	23601	9999.901421	21771	1568	1.000000	31446	77	1.000000	9666038	-0.002323
289432955	4523638	23501	9999.848276	22874	1351	1.000000	31500	74	1.000000	9661179	-0.001579
289429020	4528494	23737	9999.630130	22264	1400	1.000000	31361	62	1.000000	9656568	-0.001766
289422676	4523943	23469	9999.722673	22317	1497	1.000000	31462	35	1.000000	9651890	-0.001627
289453407	4509610	23314	9999.905279	22298	1400	1.000000	31456	42	1.000000	9647038	-0.000839
289473083	4520838	23570	9999.867078	22898	1348	1.000000	31439	53	1.000000	9642184	-0.001225
289438703	4523376	23553	9999.746494	22467	1400	1.000000	31108	51	1.000000	9637363	-0.001569
289442157	4516957	23204	9999.814753	22012	1392	1.000000	31412	101	1.000000	9632504	-0.002094
289430222	4528420	23870	9999.790812	22440	1384	1.000000	31216	83	1.000000	9627655	-0.002033
289466233	4515925	23282	9999.848813	21416	1729	1.000000	31181	85	1.000000	9622851	-0.001905
289427861	4531154	23505	9999.878534	22225	1476	1.000000	31574	78	1.000000	9618046	-0.002855
289449708	4519084	23668	9999.790362	22911	1423	1.000000	31543	78	1.000000	9613238	0.000530
289472078	4523425	23485	9999.707384	22221	1541	1.000000	31668	79	1.000000	9608334	0.000550
289413999	4528435	23576	9999.794018	22398	1506	1.000000	31355	85	1.000000	9603522	0.000571
289451554	4521401	23172	9999.805699	22490	1375	1.000000	31445	67	1.000000	9598870	0.000465
289439493	4528537	23332	9999.853749	22460	1337	1.000000	31594	41	1.000000	9594050	-0.000181
289486796	4517822	23551	9999.705170	21945	1577	1.000000	31522	97	1.000000	9589071	0.000160
289449941	4523470	23545	9999.809482	21904	1543	1.000000	31527	55	1.000000	9584278	0.000432
289417209	4523396	23629	9999.775545	22386	1494	1.000000	31430	71	1.000000	9579353	0.000364
289462272	4522310	23332	9999.821188	22219	1536	1.000000	31599	28	1.000000	9574556	0.000522
289411405	4533615	23546	9999.871383	22347	1395	1.000000	31538	43	1.000000	9569849	0.000536
289424297	4524104	23701	9999.760633	22485	1378	1.000000	31383	88	1.000000	9565054	0.000654
289448529	4518365	23828	9999.920070	22295	1502	1.000000	31565	122	1.000000	9560371	0.000677
289452172	4525539	23532	9999.845407	22296	1436	1.000000	31370	69	1.000000	9555621	0.000392
289491986	4517851	23439	9999.841710	22103	1478	1.000000	31545	96	1.000000	9550754	0.000601
289442589	4530396	23522	9999.757202	22937	1382	1.000000	31452	83	1.000000	9545937	0.000606
289426923	4524233	23561	9999.836758	21696	1509	1.000000	31396	86	1.000000	9541064	0.000634
289424488	4531920	23653	9999.806663	22169	1638	1.000000	31510	73	1.000000	9536211	0.000781
289427867	4535163	23402	9999.900434	22548	1407	1.000000	31364	74	1.000000	9531534	0.001034
289497634	4509678	23655	9999.826250	21898	1567	1.000000	31532	63	1.000000	9526789	0.001129
289450033	4516190	23492	9999.654436	21841	1432	1.000000	31430	80	1.000000	9522084	0.001106
289405795	4534654	23663	9999.784382	21860	1684	1.000000	31404	58	1.000000	9517318	0.001176
npatches	nstrain	runtime	dt	init_x	init_y	init_y_blood	init_z	init_S	beta0	beta1	beta2	beta3	mean_beta	B	d	delta	delta_blood	b[0]	mut	m	CTL	c	g	epsilon	k	het	lambda	rho	omega	x_max	patch.dyna	DELTA	A	VA
10000	1	100.000000	0.001000	21900	9499	5000000	0.001000	10000000	22.323715	18.692770	15.567140	23.823974	16	800000000	0.010000	1.000000	432.000000	80000	0.000050	0.004800	1	0.001000	1.000000	2.500000	14.000000	0.500000	0.000000	0.000000	0.000000	31872	0	10.000000	7.000000	1.000000
sus	inf	inf_blood	z	x[0]	y[0][0]	z[0]	x[1]	y[1][0]	z[1]	S[0]	synchrony
219000000	94990000	5000000	10.000000	21900	9499	0.001000	21900	9499	0.001000	10000000	0.000000
287574274	1580935	8264	9954.346073	26575	464	1.000000	28162	139	1.000000	9994961	0.000000
298412394	3090583	16034	9980.694616	24730	1091	1.000000	30956	124	1.000000	9989932	0.000000
297651442	3068112	15860	9989.730776	24994	1140	1.000000	30767	148	1.000000	9984977	0.000000
297472942	3100016	16042	9990.904318	25320	955	1.000000	30115	248	1.000000	9980049	0.000000
297352072	3111215	16165	9990.418399	23943	1115	1.000000	29242	451	1.000000	9975071	0.000000
297409987	3105616	16125	9990.224226	25050	1064	1.000000	29679	333	1.000000	9969989	0.000000
297389813	3106669	16005	9989.740973	24874	969	1.000000	29530	423	1.000000	9965039	0.000000
297357296	3108687	16262	9990.699653	24749	1177	1.000000	29228	409	1.000000	9960086	0.000000
297443729	3094723	16012	9990.959915	24352	1194	1.000000	29443	341	1.000000	9955090	0.000000
297434524	3098759	16234	9991.628380	25182	841	1.000000	29695	253	1.000000	9950187	0.000000
297454766	3092131	16206	9990.250614	24710	1078	1.000000	30165	199	1.000000	9945173	0.000000
297400920	3104392	16345	9990.743768	25270	967	1.000000	30052	222	1.000000	9940082	0.000000
297425584	3097405	16210	9991.422001	24917	997	1.000000	29914	323	1.000000	9935121	0.000000
297384543	3101500	16265	9990.145775	24919	976	1.000000	29686	342	1.000000	9930049	0.000000
297462407	3090483	16086	9988.758752	24500	1111	1.000000	29328	426	1.000000	9925122	0.000000
297347113	3113131	16406	9990.594217	24646	1026	1.000000	29762	305	1.000000	9920111	0.000000
297384578	3106374	16076	9991.818205	25013	917	1.000000	29718	314	1.000000	9915076	0.000000
297386439	3106889	16154	9990.756990	24990	1008	1.000000	29345	332	1.000000	9910112	0.000000
297464467	3093424	16153	9990.612301	24090	1145	1.000000	29448	319	1.000000	9905252	0.000000
297392350	3108077	16194	9989.701542	24677	1127	1.000000	29536	332	1.000000	9900306	0.000000
297401268	3098586	16163	9991.271865	25367	923	1.000000	29196	394	1.000000	9895280	0.000000
297429064	3104353	16403	9991.957583	25140	1012	1.000000	29759	290	1.000000	9890288	0.000000
297446115	3093071	16191	9989.569241	23641	1180	1.000000	29805	286	1.000000	9885391	0.000000
297429743	3095622	16229	9989.636971	25615	1061	1.000000	29554	434	1.000000	9880468	0.000000
297358306	3113603	16312	9991.121582	25284	1076	1.000000	29105	439	1.000000	9875686	0.000000
297398801	3101250	16116	9991.066957	24248	1118	1.000000	29452	314	1.000000	9870672	0.000000
297365298	3111140	16280	9990.673827	24182	1143	1.000000	29460	309	1.000000	9865737	0.000000
297393608	3103081	16112	9991.520946	24906	1062	1.000000	29502	362	1.000000	9860814	0.000000
297389138	3099245	16350	9990.924666	24947	1008	1.000000	29288	369	1.000000	9855782	0.000000
297370848	3107555	16093	9990.534466	24803	1075	1.000000	29685	337	1.000000	9850973	0.000000
297338539	3108722	16216	9989.915861	25649	915	1.000000	29227	399	1.000000	9846062	0.000000
297354274	3111190	16170	9989.930917	25020	1055	1.000000	28758	461	1.000000	9841135	0.000000
297424358	3092776	15893	9989.866961	24557	1070	1.000000	29518	330	1.000000	9836177	0.000000
297410007	3092788	16146	9991.446606	24514	1075	1.000000	29408	367	1.000000	9831199	0.000000
297475946	3098061	15834	9989.259459	24573	1120	1.000000	29419	337	1.000000	9826327	0.000000
297416151	3100141	16049	9989.322958	25413	735	1.000000	29337	356	1.000000	9821460	0.000000
297440476	3095008	16198	9990.665972	25311	997	1.000000	29796	301	1.000000	9816580	0.000000
297365332	3107860	16050	9990.877250	24956	981	1.000000	29169	405	1.000000	9811691	0.000000
297410842	3100770	16040	9990.757382	25044	915	1.000000	28949	433	1.000000	9806864	0.000000
297417752	3104809	16237	9990.332529	24868	952	1.000000	29869	277	1.000000	9801897	-1.#IND00
297368297	3114478	16234	9989.976465	25582	1000	1.000000	29085	350	1.000000	9796958	-1.#IND00
297425053	3097524	16250	9990.284312	24100	1133	1.000000	29463	393	1.000000	9792100	-0.021053
297357583	3109135	16268	9992.941865	24695	1141	1.000000	30056	227	1.000000	9787247	-0.002442
297339008	3113265	15874	9990.444036	24393	1227	1.000000	29932	337	1.000000	9782374	-0.006352
297379518	3107929	16042	9989.767489	25063	1002	1.000000	29554	351	1.000000	9777565	-0.006958
297407548	3092358	16068	9988.698864	24920	965	1.000000	29350	299	1.000000	9772533	-0.010478
297355774	3108999	16002	9989.754876	24543	1272	1.000000	29571	292	1.000000	9767586	-0.010084
297403327	3097427	16108	9990.134117	25883	759	1.000000	29601	360	1.000000	9762685	-0.005842
297421724	3102700	16096	9990.375351	24812	1006	1.000000	29987	302	1.000000	9757736	-0.003880
297403001	3106990	16202	9991.099371	25002	964	1.000000	29549	315	1.000000	9752945	-0.004959
297410045	3103946	16211	9991.209922	25069	911	1.000000	29130	424	1.000000	9748149	-0.004644
297382628	3101583	16082	9990.100897	24774	1095	1.000000	29136	345	1.000000	9743211	-0.002088
297447997	3092723	16021	9991.685648	25242	789	1.000000	29710	336	1.000000	9738480	0.000666
297354661	3109458	16177	9990.733645	25593	1140	1.000000	29108	405	1.000000	9733429	0.002972
297375522	3114873	16351	9991.714063	24385	1070	1.000000	29435	339	1.000000	9728602	0.002185
297408725	3103323	16214	9991.809083	24548	1037	1.000000	29437	347	1.000000	9723730	0.000167
297377536	3104299	16074	9991.707742	26201	738	1.000000	29778	283	1.000000	9718878	0.005053
297345752	3117046	15998	9990.595048	24922	1163	1.000000	29300	313	1.000000	9713966	0.004661
297397036	3107343	16157	9990.609658	24173	950	1.000000	29168	376	1.000000	9709148	0.005917
297423771	3100309	15977	9990.357664	25068	972	1.000000	29450	292	1.000000	9704258	0.006070
297385475	3102097	16276	9990.856507	24983	843	1.000000	29459	338	1.000000	9699440	0.005783
297377437	3107545	16168	9990.843025	24827	1027	1.000000	29606	357	1.000000	9694558	0.004562
297386219	3105435	16005	9990.587067	24765	972	1.000000	29647	354	1.000000	9689747	0.004081
297429530	3100413	15964	9990.013123	24504	1018	1.000000	29118	380	1.000000	9684771	0.003819
297382792	3106183	15971	9990.643269	25183	1044	1.000000	29329	308	1.000000	9679813	0.003078
297412731	3094588	16154	9990.717311	25151	853	1.000000	29675	289	1.000000	9674869	0.002826
297405506	3104895	16265	9990.909228	24435	1022	1.000000	29823	396	1.000000	9669920	0.002575
297356143	3111628	16136	9991.160710	24472	1055	1.000000	28350	484	1.000000	9664981	-0.001195
297399278	3102676	16198	9989.088713	24626	1108	1.000000	29320	295	1.000000	9660098	-0.000111
297392783	3099773	16136	9991.419402	24309	1110	1.000000	29914	333	1.000000	9655341	-0.002672
297315564	3118160	16528	9992.277899	24815	1035	1.000000	29403	384	1.000000	9650471	-0.002405
297355947	3106514	16087	9991.134712	25003	984	1.000000	29368	345	1.000000	9645556	-0.002396
297387663	3108215	16315	9992.011361	25466	984	1.000000	29659	364	1.000000	9640755	-0.003400
297402079	3102922	16028	9989.831532	24846	942	1.000000	29307	406	1.000000	9635970	-0.003007
297392054	3106987	16162	9990.912746	24469	1072	1.000000	29232	433	1.000000	9631045	-0.003202
297396125	3097792	16157	9990.004580	25351	1001	1.000000	29511	225	1.000000	9626137	-0.003178
297419848	3101058	16174	9990.158831	24702	979	1.000000	29762	402	1.000000	9621361	-0.002592
297357046	3116082	16204	9990.280978	24177	1192	1.000000	29623	333	1.000000	9616533	-0.002496
297415687	3093404	16199	9989.267438	24760	1067	1.000000	29877	307	1.000000	9611761	-0.004174
297373121	3105649	16039	9990.755129	24370	1000	1.000000	29512	390	1.000000	9607011	-0.005093
297470791	3094987	16223	9990.294197	25348	870	1.000000	29973	196	1.000000	9602256	-0.004981
297380818	3106723	16170	9990.894209	24365	1021	1.000000	29973	320	1.000000	9597452	-0.004890
297450270	3090277	16124	9989.896207	25183	859	1.000000	29649	272	1.000000	9592653	-0.005291
297419953	3094016	16021	9989.650437	25083	888	1.000000	29698	314	1.000000	9587876	-0.007496
297391962	3106971	16219	9989.810984	24927	1022	1.000000	29701	330	1.000000	9583067	-0.007353
297406727	3101828	16211	9989.913998	25064	1013	1.000000	29517	424	1.000000	9578304	-0.007678
297387172	3102570	16195	9990.036216	24996	961	1.000000	29622	270	1.000000	9573545	-0.006106
297371474	3106096	16251	9989.647902	24969	1095	1.000000	30019	364	1.000000	9568809	-0.005132
297382674	3105120	16076	9991.320170	24816	998	1.000000	29934	224	1.000000	9563926	-0.005035
297397872	3108958	16263	9990.815720	24238	1137	1.000000	29794	257	1.000000	9559135	-0.004942
297393051	3103664	16183	9990.797130	24842	1056	1.000000	30106	242	1.000000	9554477	-0.004823
297411081	3104177	16063	9991.019159	25234	1003	1.000000	29647	307	1.000000	9549655	-0.004811
297422881	3096570	16328	9990.358377	25227	926	1.000000	29607	325	1.000000	9544846	-0.004494
297441450	3102821	16338	9990.808629	23616	1273	1.000000	28811	509	1.000000	9539979	-0.004081
297419339	3106609	16110	9990.628692	25024	1016	1.000000	29350	342	1.000000	9535180	-0.004107
297429622	3089833	16065	9990.359167	24909	925	1.000000	29998	328	1.000000	9530505	-0.003494
297452390	3094185	16078	9991.020278	24803	1016	1.000000	29324	357	1.000000	9525896	-0.003747
297449575	3095108	16166	9989.606196	25001	1004	1.000000	29669	321	1.000000	9521146	-0.003687
297373661	3112200	16163	9989.709881	24467	1067	1.000000	29079	366	1.000000	9516324	-0.003592
npatches	nstrain	runtime	dt	init_x	init_y	init_y_blood	init_z	init_S	beta0	beta1	beta2	beta3	mean_beta	B	d	delta	delta_blood	b[0]	mut	m	CTL	c	g	epsilon	k	het	lambda	rho	omega	x_max	patch.dyna	DELTA	A	VA
10000	1	100.000000	0.001000	21900	9499	5000000	0.001000	10000000	20.378314	22.101551	18.844592	13.644645	16	800000000	0.010000	1.000000	432.000000	80000	0.000050	0.004800	1	0.001000	1.000000	2.500000	15.000000	0.500000	0.000000	0.000000	0.000000	31872	0	10.000000	7.000000	1.000000
sus	inf	inf_blood	z	x[0]	y[0][0]	z[0]	x[1]	y[1][0]	z[1]	S[0]	synchrony
219000000	94990000	5000000	10.000000	21900	9499	0.001000	21900	9499	0.001000	10000000	0.000000
292017205	912231	4753	9749.587993	28381	92	1.000000	27951	213	1.000000	9994932	0.000000
305497921	1906963	9862	9767.930125	30443	212	1.000000	26686	843	1.000000	9989948	0.000000
304406236	1977381	10275	9882.737448	29724	343	1.000000	26176	735	1.000000	9985057	0.000000
304247216	2001950	10465	9872.990732	28373	521	1.000000	26652	702	1.000000	9979925	0.000000
304161511	2014310	10446	9878.913180	27604	641	1.000000	26068	722	1.000000	9974995	0.000000
304074993	2021055	10451	9889.391799	28669	471	1.000000	26849	689	1.000000	9969995	0.000000
304153414	2002853	10353	9882.300096	28351	487	1.000000	26784	708	1.000000	9964950	0.000000
304093783	2010444	10511	9881.174186	28223	392	1.000000	27473	493	1.000000	9959942	0.000000
304120249	2010004	10421	9874.108888	29655	292	1.000000	26833	724	1.000000	9954957	0.000000
304158427	2005663	10386	9882.132375	27970	563	1.000000	26247	681	1.000000	9950010	0.000000
304103607	2013192	10403	9880.014782	28342	453	1.000000	26802	693	1.000000	9945050	0.000000
304105354	2009129	10568	9880.827305	28563	438	1.000000	26077	882	1.000000	9940095	0.000000
304117825	2007204	10455	9877.205246	28430	531	1.000000	26396	819	1.000000	9935149	0.000000
304127016	2007945	10393	9881.339478	28299	520	1.000000	26495	795	1.000000	9930257	0.000000
304122413	2001467	10349	9880.113455	28448	399	1.000000	26194	845	1.000000	9925296	0.000000
304132142	2004282	10432	9875.401528	29147	273	1.000000	26641	689	1.000000	9920359	0.000000
304086596	2010186	10495	9882.015122	28818	473	1.000000	26828	706	1.000000	9915300	0.000000
304152160	1997929	10364	9878.293077	28566	554	1.000000	26201	685	1.000000	9910306	0.000000
304086233	2016600	10649	9876.837453	28534	462	1.000000	26838	678	1.000000	9905261	0.000000
304113414	2004475	10515	9888.250637	28986	300	1.000000	26338	841	1.000000	9900185	0.000000
304153409	2008580	10551	9878.614305	30069	224	1.000000	26579	785	1.000000	9895271	0.000000
304113406	2014417	10615	9875.948247	29594	313	1.000000	25980	892	1.000000	9890285	0.000000
304086960	2010631	10566	9881.051673	28716	473	1.000000	26606	711	1.000000	9885467	0.000000
304109607	2008556	10616	9888.371641	28590	470	1.000000	27101	797	1.000000	9880416	0.000000
304164235	2001452	10517	9875.297805	28653	385	1.000000	26443	671	1.000000	9875543	0.000000
304163710	2007425	10485	9880.139404	28740	408	1.000000	26692	836	1.000000	9870628	0.000000
304148779	2003462	10423	9878.352525	28625	410	1.000000	25888	856	1.000000	9865584	0.000000
304138927	2004011	10463	9886.667392	28690	375	1.000000	27289	514	1.000000	9860723	0.000000
304164799	2008109	10296	9879.831855	28873	508	1.000000	27305	720	1.000000	9855757	0.000000
304093704	2026278	10630	9882.380509	28917	392	1.000000	26555	848	1.000000	9850805	0.000000
304097958	2009403	10456	9874.103024	29822	283	1.000000	26645	670	1.000000	9845778	0.000000
304135214	2009590	10586	9883.186982	29364	306	1.000000	25896	835	1.000000	9840866	0.000000
304136235	2005108	10537	9880.115319	28422	424	1.000000	26333	780	1.000000	9835987	0.000000
304155458	2003372	10217	9878.410158	28912	388	1.000000	26913	594	1.000000	9831080	0.000000
304149103	2009008	10420	9882.068990	28974	283	1.000000	26545	795	1.000000	9826075	0.000000
304084601	2017732	10425	9880.275681	28377	544	1.000000	26138	703	1.000000	9821196	0.000000
304091700	2011791	10352	9882.082342	28572	486	1.000000	26238	749	1.000000	9816351	0.000000
304141944	2008265	10461	9880.754989	28920	321	1.000000	26003	819	1.000000	9811440	0.000000
304134118	2003201	10363	9879.926311	28967	403	1.000000	26553	618	1.000000	9806516	0.000000
304096583	2019826	10578	9886.625505	28861	380	1.000000	26588	749	1.000000	9801867	-1.#IND00
304116442	2007593	10324	9875.783856	28653	520	1.000000	26615	738	1.000000	9796841	-1.#IND00
304058369	2015614	10558	9884.453058	28637	396	1.000000	26701	640	1.000000	9792018	-0.016028
304104410	2005630	10363	9884.063896	29342	314	1.000000	26976	647	1.000000	9787107	-0.010428
304119197	2008877	10389	9877.945043	29834	331	1.000000	26650	867	1.000000	9782257	-0.009842
304120145	2012125	10414	9882.350971	28901	533	1.000000	26661	775	1.000000	9777379	-0.007695
304149521	2004162	10515	9882.620052	28356	446	1.000000	25989	769	1.000000	9772620	-0.007431
304135559	2004887	10491	9885.658942	28099	515	1.000000	27015	623	1.000000	9767648	-0.005682
304178491	2000033	10412	9883.283608	28432	427	1.000000	26893	655	1.000000	9762806	-0.005995
304155411	2007026	10582	9876.780737	29000	433	1.000000	26803	705	1.000000	9757922	-0.003349
304084429	2009867	10507	9884.145947	29170	468	1.000000	27141	714	1.000000	9753202	-0.002930
304155641	2011142	10510	9880.900705	28933	392	1.000000	26704	731	1.000000	9748337	-0.000041
304105412	2016032	10513	9887.165175	28693	423	1.000000	26616	690	1.000000	9743491	-0.003296
304105952	2010641	10429	9882.981029	29013	276	1.000000	26365	811	1.000000	9738536	-0.003154
304134554	2001190	10465	9873.496403	29254	402	1.000000	26591	720	1.000000	9733702	-0.002186
304126521	2011304	10540	9879.784785	28808	427	1.000000	26938	668	1.000000	9728894	-0.001569
304135784	2008706	10532	9874.959824	28740	351	1.000000	27107	609	1.000000	9724000	-0.001500
304100992	2011536	10538	9878.236144	28602	476	1.000000	26664	734	1.000000	9719133	-0.001658
304125925	2009889	10600	9886.315506	28409	472	1.000000	26227	748	1.000000	9714189	-0.004145
304101878	2008936	10530	9876.234709	28779	548	1.000000	26374	727	1.000000	9709415	-0.003822
304117234	2009139	10456	9880.871659	28809	423	1.000000	26911	655	1.000000	9704562	-0.004415
304129005	2011083	10488	9881.360112	28746	428	1.000000	26298	734	1.000000	9699680	-0.004626
304139374	1998049	10462	9885.491119	28515	481	1.000000	26587	688	1.000000	9694854	-0.004297
304116131	2011266	10690	9879.386113	28765	368	1.000000	26351	872	1.000000	9689926	-0.003935
304136433	2003815	10497	9878.724620	28249	492	1.000000	25376	793	1.000000	9685099	-0.003875
304140625	2006921	10565	9883.417291	27965	566	1.000000	26761	777	1.000000	9680245	-0.004571
304121776	2010654	10580	9882.406001	29330	362	1.000000	25876	788	1.000000	9675446	-0.004539
304142621	2003362	10406	9880.119186	28994	392	1.000000	26729	692	1.000000	9670614	-0.004460
304111504	2012815	10400	9872.780710	29385	359	1.000000	26125	661	1.000000	9665843	-0.003672
304103784	2012639	10641	9875.669229	28741	455	1.000000	26027	889	1.000000	9660838	-0.003646
304146693	1999948	10449	9874.598534	28197	541	1.000000	26296	771	1.000000	9656097	-0.003252
304082157	2016340	10513	9877.225719	28254	538	1.000000	26463	704	1.000000	9651238	-0.003444
304110084	2014781	10647	9880.752869	28736	397	1.000000	26087	789	1.000000	9646462	-0.003504
304128564	2012006	10533	9883.458743	28696	487	1.000000	26022	873	1.000000	9641666	-0.003190
304149044	2006571	10551	9884.294482	28611	406	1.000000	26534	688	1.000000	9636914	-0.002637
304130093	2003710	10528	9879.685653	28731	426	1.000000	26695	735	1.000000	9632198	-0.003206
304154337	2007073	10464	9874.129381	28908	456	1.000000	27054	694	1.000000	9627483	-0.002971
304060803	2013919	10684	9887.351833	28256	497	1.000000	26229	809	1.000000	9622650	-0.002498
304088120	2013371	10414	9878.167912	29267	402	1.000000	26668	741	1.000000	9617854	-0.002269
304127041	2007557	10350	9878.678737	29245	351	1.000000	26732	799	1.000000	9613020	-0.002387
304128961	2011571	10374	9883.314882	29505	426	1.000000	26251	700	1.000000	9608161	-0.002336
304114970	2007425	10352	9878.335065	28129	471	1.000000	26304	819	1.000000	9603328	-0.002344
304143472	2005095	10480	9883.778430	28006	459	1.000000	26250	772	1.000000	9598562	-0.004028
304110303	2010040	10298	9877.012482	28980	449	1.000000	27141	581	1.000000	9593789	-0.003367
304160406	1995570	10348	9879.594679	28402	484	1.000000	26360	745	1.000000	9589001	-0.004089
304104247	2010826	10477	9877.984225	28969	379	1.000000	27094	534	1.000000	9584244	-0.003624
304137951	2011962	10438	9885.526333	29100	422	1.000000	27236	671	1.000000	9579423	-0.003519
304140194	2001099	10398	9881.513262	29225	359	1.000000	26725	767	1.000000	9574683	-0.004195
304150353	2009675	10272	9883.303108	28528	405	1.000000	26172	785	1.000000	9569818	-0.004309
304162436	1999802	10368	9880.902195	29045	417	1.000000	26630	721	1.000000	9565103	-0.004518
304101342	2011387	10499	9880.389487	28633	488	1.000000	26426	805	1.000000	9560195	-0.004428
304141650	2002537	10341	9878.028675	29216	418	1.000000	27441	526	1.000000	9555391	-0.004398
304166161	1998613	10382	9877.481460	28401	460	1.000000	26155	824	1.000000	9550516	-0.003799
304119186	2008376	10436	9890.811723	28022	521	1.000000	26395	815	1.000000	9545794	-0.003758
304094837	2015540	10514	9882.147578	28417	488	1.000000	26268	805	1.000000	9541010	-0.003750
304157746	2001644	10444	9879.616223	29369	318	1.000000	26925	789	1.000000	9536208	-0.003283
304151058	2009436	10568	9881.768695	28687	466	1.000000	26696	696	1.000000	9531521	-0.003422
304097673	2011874	10561	9882.867037	28658	490	1.000000	27181	802	1.000000	9526670	-0.002940
304060933	2021017	10512	9884.685286	28537	511	1.000000	25842	738	1.000000	9521897	-0.003137
304101896	2012077	10360	9881.901755	28044	475	1.000000	27707	498	1.000000	9517173	-0.003426
npatches	nstrain	runtime	dt	init_x	init_y	init_y_blood	init_z	init_S	beta0	beta1	beta2	beta3	mean_beta	B	d	delta	delta_blood	b[0]	mut	m	CTL	c	g	epsilon	k	het	lambda	rho	omega	x_max	patch.dyna	DELTA	A	VA
10000	1	100.000000	0.001000	21900	9499	5000000	0.001000	10000000	19.670788	23.543483	15.656156	20.059586	16	800000000	0.010000	1.000000	432.000000	80000	0.000050	0.004800	1	0.001000	1.000000	2.500000	16.000000	0.500000	0.000000	0.000000	0.000000	31872	0	10.000000	7.000000	1.000000
sus	inf	inf_blood	z	x[0]	y[0][0]	z[0]	x[1]	y[1][0]	z[1]	S[0]	synchrony
219000000	94990000	5000000	10.000000	21900	9499	0.001000	21900	9499	0.001000	10000000	0.000000
295257013	515533	2663	9307.885868	29073	26	1.000000	27452	284	1.000000	9995028	0.000000
310314531	1120162	5784	8981.958102	31422	41	1.000000	26537	822	1.000000	9990051	0.000000
309083902	1278346	6703	9440.174063	31358	68	1.000000	25987	773	1.000000	9985173	0.000000
308939675	1288951	6705	9450.582382	31187	95	1.000000	26828	704	1.000000	9980239	0.000000
308815719	1297837	6708	9449.145724	31446	95	1.000000	26596	635	1.000000	9975195	0.000000
308771745	1299603	6804	9463.788272	31362	35	1.000000	26721	637	1.000000	9970025	0.000000
308795691	1303130	6833	9470.236525	31134	137	1.000000	26375	763	1.000000	9965066	0.000000
308793059	1289846	6625	9461.436702	31444	15	1.000000	26243	674	1.000000	9959929	0.000000
308751104	1309394	6813	9462.437781	31419	3	1.000000	27086	597	1.000000	9955027	0.000000
308758709	1299987	6747	9464.801963	31851	23	1.000000	26443	602	1.000000	9949920	0.000000
308750173	1303841	6712	9462.289283	31508	42	1.000000	26360	754	1.000000	9944968	0.000000
308763376	1301435	6763	9467.119704	31454	50	1.000000	26229	727	1.000000	9940006	0.000000
308746613	1303818	6841	9454.985758	30989	135	1.000000	26232	745	1.000000	9935033	0.000000
308765993	1293830	6713	9467.551874	30580	204	1.000000	26872	521	1.000000	9930087	0.000000
308767021	1299133	6700	9467.216551	30429	146	1.000000	27013	588	1.000000	9925098	0.000000
308797325	1297234	6703	9462.636981	31012	68	1.000000	25597	723	1.000000	9920218	0.000000
308768817	1291574	6708	9475.616324	31449	53	1.000000	26249	678	1.000000	9915230	0.000000
308809277	1293903	6699	9457.647792	30643	199	1.000000	26979	623	1.000000	9910285	0.000000
308763566	1300716	6785	9470.412314	31280	117	1.000000	26422	736	1.000000	9905390	0.000000
308770256	1304773	6853	9473.197015	31092	97	1.000000	26039	684	1.000000	9900498	0.000000
308718001	1299851	6922	9473.549310	31336	94	1.000000	26641	629	1.000000	9895522	0.000000
308771634	1300119	6744	9447.410190	31189	152	1.000000	26550	702	1.000000	9890731	0.000000
308810328	1293446	6715	9458.939840	30902	102	1.000000	26537	664	1.000000	9885802	0.000000
308802187	1295883	6606	9445.873697	31278	91	1.000000	25977	881	1.000000	9880845	0.000000
308810418	1295751	6724	9447.425776	31286	78	1.000000	25875	756	1.000000	9876030	0.000000
308795270	1299842	6795	9473.621453	31061	110	1.000000	26538	688	1.000000	9871179	0.000000
308805854	1297566	6732	9457.070767	30705	230	1.000000	26307	768	1.000000	9866244	0.000000
308797187	1291838	6821	9448.342642	31307	48	1.000000	26254	663	1.000000	9861327	0.000000
308791432	1299188	6677	9457.516114	31578	41	1.000000	25840	999	1.000000	9856481	0.000000
308802599	1300496	6723	9466.110843	30999	112	1.000000	26605	628	1.000000	9851464	0.000000
308834506	1292408	6698	9453.757091	30553	128	1.000000	25619	907	1.000000	9846493	0.000000
308763939	1300444	6699	9461.281136	31013	115	1.000000	27026	602	1.000000	9841527	0.000000
308805304	1299138	6807	9446.580129	31226	116	1.000000	25951	777	1.000000	9836605	0.000000
308785131	1299491	6676	9459.539000	31211	102	1.000000	25829	800	1.000000	9831624	0.000000
308742708	1294122	6614	9472.459774	31154	75	1.000000	26709	537	1.000000	9826705	0.000000
308779303	1299712	6762	9450.709669	30928	144	1.000000	27118	510	1.000000	9821743	0.000000
308804022	1293388	6809	9453.178491	31083	90	1.000000	26229	748	1.000000	9816892	0.000000
308833675	1293013	6682	9464.353131	31509	36	1.000000	26641	658	1.000000	9811877	0.000000
308759022	1300441	6903	9480.957386	31440	62	1.000000	26813	650	1.000000	9807089	0.000000
308786154	1296268	6800	9461.052469	31636	28	1.000000	26463	668	1.000000	9802256	-1.#IND00
308778791	1296042	6914	9473.897038	30183	293	1.000000	25626	823	1.000000	9797446	-1.#IND00
308829584	1292174	6908	9448.688291	30236	211	1.000000	26180	623	1.000000	9792539	0.013959
308809275	1294899	6772	9465.494034	31187	55	1.000000	26382	812	1.000000	9787565	0.004868
308801158	1297488	6730	9456.933236	30987	127	1.000000	26501	585	1.000000	9782673	0.002090
308789071	1292286	6821	9476.201955	30825	127	1.000000	27143	651	1.000000	9777802	0.001094
308748676	1303982	6805	9469.356253	31003	78	1.000000	26121	621	1.000000	9772968	0.005551
308805924	1300808	6753	9463.442655	31293	103	1.000000	25802	709	1.000000	9768041	0.002987
308772301	1295779	6851	9466.998196	30615	110	1.000000	27160	463	1.000000	9763255	0.001840
308758942	1297297	6840	9477.227411	30482	226	1.000000	25765	1013	1.000000	9758345	0.003078
308791373	1303981	6849	9462.894109	30581	208	1.000000	26537	743	1.000000	9753393	-0.001311
308753902	1296253	6788	9454.910926	30873	141	1.000000	26114	677	1.000000	9748597	-0.000706
308782355	1297204	6688	9449.231478	31070	146	1.000000	26049	868	1.000000	9743816	-0.000843
308766439	1297150	6690	9457.620848	30872	84	1.000000	25869	748	1.000000	9738889	-0.000953
308787122	1300238	6603	9467.079390	31157	81	1.000000	26291	848	1.000000	9733980	-0.000029
308758991	1304704	6907	9469.641369	30961	116	1.000000	26856	678	1.000000	9729079	-0.000040
308787661	1300373	6638	9471.647041	31162	58	1.000000	26022	745	1.000000	9724192	-0.000365
308775631	1301003	6798	9463.552379	30961	121	1.000000	26252	783	1.000000	9719352	0.000048
308809592	1294984	6779	9467.473394	30833	81	1.000000	26564	678	1.000000	9714565	0.000946
308743403	1303336	6721	9481.364577	31569	11	1.000000	26084	769	1.000000	9709599	0.000744
308789187	1298420	6732	9460.963983	31761	36	1.000000	26989	571	1.000000	9704769	0.001255
308742707	1303678	6622	9466.361058	31597	93	1.000000	25657	872	1.000000	9699940	0.001809
308765269	1292207	6780	9457.112443	31301	58	1.000000	26634	698	1.000000	9695201	0.001423
308769536	1303554	6747	9452.909091	31296	96	1.000000	26363	704	1.000000	9690389	0.001891
308815472	1291554	6628	9455.633429	31236	57	1.000000	25942	739	1.000000	9685437	0.002546
308818601	1294281	6744	9456.644430	31451	67	1.000000	26592	689	1.000000	9680595	0.003136
308772186	1302404	6766	9467.194842	30842	139	1.000000	25868	771	1.000000	9675807	0.004290
308812172	1294003	6803	9461.802139	31281	99	1.000000	26616	646	1.000000	9670991	0.003968
308754969	1303296	6843	9476.680151	31438	76	1.000000	26042	697	1.000000	9666345	0.003729
308762705	1304212	6824	9466.763137	31722	37	1.000000	26541	693	1.000000	9661519	0.003696
308725677	1304338	6836	9463.809480	31395	104	1.000000	26631	611	1.000000	9656742	0.003905
308752513	1304342	6760	9463.052069	31224	53	1.000000	26206	852	1.000000	9651993	0.003929
308803066	1292068	6897	9453.410514	31414	64	1.000000	26501	645	1.000000	9647196	0.003899
308767033	1301087	6796	9464.555472	30714	139	1.000000	26074	755	1.000000	9642264	0.003455
308788196	1295625	6824	9471.738733	31398	84	1.000000	25969	850	1.000000	9637410	0.001942
308768152	1295939	6741	9478.096879	31605	29	1.000000	26812	583	1.000000	9632731	0.001655
308793137	1294496	6743	9457.908759	31655	76	1.000000	26579	715	1.000000	9627761	0.000908
308767413	1297386	6813	9468.485238	31260	41	1.000000	25957	636	1.000000	9623068	0.001172
308797381	1295190	6601	9457.961122	31568	42	1.000000	26469	761	1.000000	9618216	0.001541
308769893	1301108	6681	9445.674211	31285	123	1.000000	26277	647	1.000000	9613396	0.002340
308768676	1301532	6933	9462.641393	31260	61	1.000000	25692	902	1.000000	9608698	0.002114
308787348	1295217	6861	9472.910061	31802	60	1.000000	25456	780	1.000000	9603901	0.002851
308759503	1301235	6854	9455.953579	31691	16	1.000000	26240	775	1.000000	9599121	0.002521
308788183	1293797	6811	9472.168219	31624	52	1.000000	27279	560	1.000000	9594403	0.002446
308831113	1290365	6670	9454.735100	31245	73	1.000000	26060	823	1.000000	9589566	0.002211
308797928	1294434	6715	9461.672018	31338	36	1.000000	26527	570	1.000000	9584748	0.002123
308768075	1305506	6844	9459.966137	30895	132	1.000000	25915	866	1.000000	9579921	0.001612
308814658	1293013	6732	9446.159479	30961	111	1.000000	26059	678	1.000000	9575110	0.001175
308757006	1295565	6717	9466.779052	30756	156	1.000000	25987	937	1.000000	9570218	0.000907
308778843	1302499	6757	9468.350234	30380	118	1.000000	26538	592	1.000000	9565392	0.000615
308755495	1308233	6837	9462.993932	31238	31	1.000000	26368	801	1.000000	9560639	0.000469
308759285	1299924	6702	9459.256194	31422	44	1.000000	26438	755	1.000000	9555828	0.000546
308760875	1302867	6763	9452.471937	31385	78	1.000000	25962	658	1.000000	9550988	0.000825
308764501	1297718	6787	9472.266246	31215	84	1.000000	26737	683	1.000000	9546221	0.001524
308776729	1295831	6774	9460.456650	30741	100	1.000000	25998	754	1.000000	9541355	0.001312
308818175	1286986	6716	9446.512389	31073	54	1.000000	26061	645	1.000000	9536574	0.001270
308820003	1296232	6656	9462.237303	31468	88	1.000000	26227	738	1.000000	9531801	0.001257
308789431	1297669	6738	9464.028462	30894	140	1.000000	25823	765	1.000000	9527092	0.001636
308778867	1296544	6692	9458.438629	30660	149	1.000000	26496	747	1.000000	9522212	0.000885
308797652	1298823	6666	9458.851102	30207	281	1.000000	26913	589	1.000000	9517460	0.000715
npatches	nstrain	runtime	dt	init_x	init_y	init_y_blood	init_z	init_S	beta0	beta1	beta2	beta3	mean_beta	B	d	delta	delta_blood	b[0]	mut	m	CTL	c	g	epsilon	k	het	lambda	rho	omega	x_max	patch.dyna	DELTA	A	VA
10000	1	100.000000	0.001000	21900	9499	5000000	0.001000	10000000	17.851949	20.894285	14.429066	18.859166	16	800000000	0.010000	1.000000	432.000000	80000	0.000050	0.004800	1	0.001000	1.000000	2.500000	17.000000	0.500000	0.000000	0.000000	0.000000	31872	0	10.000000	7.000000	1.000000
sus	inf	inf_blood	z	x[0]	y[0][0]	z[0]	x[1]	y[1][0]	z[1]	S[0]	synchrony
219000000	94990000	5000000	10.000000	21900	9499	0.001000	21900	9499	0.001000	10000000	0.000000
297789125	265998	1435	8677.706126	29795	5	1.000000	29007	61	1.000000	9995058	0.000000
314145968	486453	2513	7278.635576	31765	17	0.993250	31642	0	0.695447	9989999	0.000000
313671963	656176	3477	8296.209396	32038	0	0.726589	31602	2	0.847902	9984926	0.000000
313354842	675720	3373	8356.397358	31756	2	0.962702	31446	40	1.000000	9979849	0.000000
313242900	688373	3615	8391.203473	31887	6	0.830546	31743	49	1.000000	9974908	0.000000
313145650	694780	3619	8397.126568	31705	9	0.999967	31139	86	1.000000	9969858	0.000000
313109484	703694	3609	8391.950356	31976	6	0.895844	31314	23	1.000000	9964818	0.000000
313126244	699251	3795	8445.110081	31920	7	0.944261	31827	2	0.554483	9959837	0.000000
313094026	702764	3640	8428.157560	31697	1	0.694623	31833	23	1.000000	9954914	0.000000
313106798	701330	3717	8433.269051	31817	6	0.986371	31714	14	1.000000	9949947	0.000000
313123611	702023	3750	8440.375009	31934	2	0.366899	31756	25	1.000000	9944972	0.000000
313080994	706769	3682	8409.599634	31901	23	1.000000	31374	59	1.000000	9940007	0.000000
313091308	698219	3685	8417.450689	31773	14	0.999967	31412	66	1.000000	9935094	0.000000
313115294	702154	3645	8431.346989	31914	6	1.000000	31468	76	1.000000	9930073	0.000000
313161357	696340	3622	8406.843120	31742	7	0.861700	31188	118	1.000000	9925038	0.000000
313122567	700359	3605	8413.947447	31498	19	1.000000	31027	102	1.000000	9920081	0.000000
313115490	697272	3637	8422.503064	31687	1	0.490240	31178	102	1.000000	9915040	0.000000
313088594	697906	3696	8455.099758	31851	2	0.646589	30729	184	1.000000	9910116	0.000000
313112139	701471	3646	8425.349214	31930	2	0.819060	30106	185	1.000000	9905136	0.000000
313133244	701843	3678	8406.241583	31811	12	0.989009	30463	148	1.000000	9900183	0.000000
313098504	698198	3583	8398.600353	31836	1	0.857771	30781	62	1.000000	9895200	0.000000
313100347	698973	3709	8424.541894	31762	16	0.989500	30963	144	1.000000	9890228	0.000000
313125103	696131	3606	8450.467431	31609	28	1.000000	30959	70	1.000000	9885407	0.000000
313137975	697403	3611	8389.921724	31572	2	1.000000	31323	72	1.000000	9880477	0.000000
313126736	695519	3687	8417.051973	31875	7	0.857616	31629	24	1.000000	9875590	0.000000
313101481	705091	3694	8423.675688	31876	4	0.999913	31060	106	1.000000	9870600	0.000000
313056832	704212	3690	8449.573694	31878	1	0.943369	31228	36	1.000000	9865731	0.000000
313073517	704855	3664	8413.365630	31623	3	0.972120	31300	103	1.000000	9860808	0.000000
313092306	701247	3658	8410.132571	31725	0	0.965665	31196	55	1.000000	9855903	0.000000
313116494	701697	3723	8434.960483	32043	7	0.924392	30503	213	1.000000	9850988	0.000000
313090142	702453	3605	8440.304241	31943	11	0.999950	30431	207	1.000000	9846120	0.000000
313083187	700381	3648	8412.315084	31935	11	0.997036	31072	82	1.000000	9841210	0.000000
313119196	700938	3518	8422.756977	31810	2	0.967611	31262	99	1.000000	9836445	0.000000
313041530	708325	3707	8460.502151	31814	11	0.990767	30898	152	1.000000	9831550	0.000000
313066147	702573	3489	8451.809193	32197	20	0.998520	30901	134	1.000000	9826676	0.000000
313066731	704233	3650	8428.507816	31950	15	0.979355	30724	52	1.000000	9821662	0.000000
313075615	703306	3588	8436.116299	31773	15	1.000000	31353	47	1.000000	9816637	0.000000
313096410	696835	3631	8429.201542	31894	14	0.982064	31393	74	1.000000	9811684	0.000000
313094802	707411	3738	8421.721229	31818	3	0.998733	31020	178	1.000000	9806842	0.000000
313098729	696526	3571	8441.210057	31783	26	0.992883	30244	211	1.000000	9802018	-1.#IND00
313127326	698781	3554	8432.810330	31729	7	1.000000	31090	61	1.000000	9797081	-1.#IND00
313095573	704551	3515	8436.578593	31653	24	0.999884	31542	41	1.000000	9792113	-1.#IND00
313088469	696223	3709	8457.170873	31798	4	0.989582	31240	79	1.000000	9787236	-1.#IND00
313141823	698391	3634	8407.693354	32022	8	0.951424	30877	94	1.000000	9782360	0.002423
313147702	696679	3541	8424.001631	31432	6	0.999566	31006	135	1.000000	9777511	0.003121
313077110	703520	3744	8441.073866	31880	14	1.000000	30855	106	1.000000	9772571	0.006114
313091681	702405	3732	8440.077805	31975	2	0.743812	31561	17	1.000000	9767718	0.005136
313077833	700225	3575	8427.944371	31688	12	0.999940	31806	12	1.000000	9762892	0.012519
313083588	706337	3638	8460.995939	31818	10	0.989362	31361	83	1.000000	9757985	0.009670
313111696	697170	3589	8447.109594	31795	8	1.000000	31522	35	1.000000	9753052	0.009540
313093832	700795	3585	8422.361525	31759	3	0.999912	31512	38	1.000000	9748191	0.007414
313077778	701536	3610	8462.911251	31894	7	0.996120	31543	46	1.000000	9743405	0.006509
313097466	702866	3620	8450.382632	32019	3	0.562481	31453	67	1.000000	9738595	0.006399
313127186	701960	3685	8397.327095	31824	2	0.997658	31400	34	1.000000	9733681	0.003129
313151891	693606	3673	8417.458907	31686	4	0.999696	31564	58	1.000000	9728875	0.002803
313118759	698552	3788	8422.150949	31848	2	0.999996	31519	62	1.000000	9724003	0.002514
313077247	703912	3685	8430.953646	31912	6	1.000000	30403	199	1.000000	9719232	0.002446
313082598	700574	3676	8450.936110	31890	1	0.674064	30484	135	1.000000	9714357	0.002587
313057480	704999	3639	8438.786017	31908	2	0.898293	30593	85	1.000000	9709492	0.002271
313074606	706667	3621	8442.687774	31814	15	0.861831	30959	91	1.000000	9704604	0.001481
313052306	706426	3623	8436.711451	31887	3	0.886736	31155	128	1.000000	9699804	0.000374
313070970	709684	3734	8418.246673	31802	3	0.999171	30413	154	1.000000	9694837	0.000179
313072904	703252	3701	8466.682739	31865	6	0.913230	31003	95	1.000000	9690119	0.000149
313056934	709203	3691	8445.762476	31836	9	0.988446	31157	97	1.000000	9685289	-0.000649
313048731	701856	3774	8425.137110	31740	5	1.000000	30866	138	1.000000	9680467	0.000314
313100768	702508	3624	8435.891797	31915	6	0.998070	31320	56	1.000000	9675734	-0.000677
313120872	693660	3706	8409.910512	31871	7	0.997228	30545	209	1.000000	9670854	-0.000151
313115106	701211	3588	8437.968910	31809	13	1.000000	30430	154	1.000000	9665986	-0.001341
313081761	704408	3690	8442.496868	31873	2	0.824481	30573	133	1.000000	9661137	-0.000259
313085534	701292	3665	8425.037360	31911	10	1.000000	31481	46	1.000000	9656288	-0.000351
313085860	703961	3720	8429.795077	32059	8	0.999990	31725	40	1.000000	9651394	0.000399
313084143	700130	3575	8440.904627	31935	2	0.947528	31181	143	1.000000	9646620	0.000625
313114751	705920	3666	8427.757198	32000	8	0.945522	31638	17	1.000000	9641727	0.000255
313110125	699556	3664	8407.870337	31681	11	0.831898	31778	3	0.978169	9636861	0.001552
313120414	697405	3638	8397.417379	31742	5	0.938396	31467	46	0.999945	9632019	0.001646
313117741	699050	3539	8431.537838	31706	13	0.999310	31051	117	1.000000	9627178	0.001462
313100170	702718	3607	8423.332619	31791	3	0.856477	30993	89	1.000000	9622412	0.001723
313085778	697422	3652	8430.819827	31627	10	0.999999	30891	127	1.000000	9617641	0.001547
313086501	703209	3703	8406.950398	31936	5	0.988124	30825	150	1.000000	9612740	0.001506
313079601	700334	3636	8443.398637	31669	9	0.999997	30437	69	1.000000	9607890	0.000585
313080226	703341	3678	8451.181927	31784	9	1.000000	31512	37	1.000000	9602988	0.000548
313095295	703739	3691	8444.887417	31734	3	0.905286	30970	116	1.000000	9598132	0.001241
313092934	702877	3629	8449.024856	31763	0	0.662712	30775	154	1.000000	9593376	0.001675
313091618	700105	3565	8460.113944	31630	12	0.999998	30405	212	1.000000	9588537	0.002113
313100609	698279	3605	8442.892568	31853	2	0.987079	30523	167	1.000000	9583690	0.002641
313105045	698074	3713	8404.778379	31805	8	0.999776	30641	143	1.000000	9578995	0.001774
313119984	700826	3567	8426.790808	31739	9	1.000000	31125	89	1.000000	9574190	0.000869
313116185	701314	3651	8437.103884	31849	11	0.989492	30987	143	1.000000	9569254	0.001707
313112065	699773	3656	8435.491183	31628	5	0.988913	30776	156	1.000000	9564537	0.001478
313079310	705244	3650	8426.661585	32051	7	1.000000	31343	32	1.000000	9559712	0.001456
313094769	702696	3668	8402.260533	31970	0	0.707359	31791	15	0.976024	9554910	0.000905
313094037	702886	3600	8432.275258	31759	3	0.847782	32022	5	0.818144	9550054	0.002084
313079646	705455	3696	8422.333550	31961	5	0.999906	31475	56	1.000000	9545195	0.001992
313090010	701021	3593	8461.535111	31890	2	0.483344	31564	32	1.000000	9540294	0.002448
313084095	703344	3552	8397.046009	31919	2	0.913426	31558	85	1.000000	9535592	0.003118
313099304	698287	3599	8457.963826	31650	7	0.999981	31305	79	1.000000	9530859	0.003295
313121228	700006	3727	8406.839704	31695	4	0.798063	31311	83	1.000000	9526047	0.003581
313063841	702815	3680	8436.481801	31811	13	0.995428	30789	125	1.000000	9521236	0.002391
313089206	702447	3670	8400.802887	31605	24	1.000000	31082	87	1.000000	9516539	0.002236
npatches	nstrain	runtime	dt	init_x	init_y	init_y_blood	init_z	init_S	beta0	beta1	beta2	beta3	mean_beta	B	d	delta	delta_blood	b[0]	mut	m	CTL	c	g	epsilon	k	het	lambda	rho	omega	x_max	patch.dyna	DELTA	A	VA
10000	1	100.000000	0.001000	21900	9499	5000000	0.001000	10000000	12.214113	19.919834	22.809418	12.267784	16	800000000	0.010000	1.000000	432.000000	80000	0.000050	0.004800	1	0.001000	1.000000	2.500000	18.000000	0.500000	0.000000	0.000000	0.000000	31872	0	10.000000	7.000000	1.000000
sus	inf	inf_blood	z	x[0]	y[0][0]	z[0]	x[1]	y[1][0]	z[1]	S[0]	synchrony
219000000	94990000	5000000	10.000000	21900	9499	0.001000	21900	9499	0.001000	10000000	0.000000
299579847	137093	763	7979.336033	30504	0	0.548915	29769	5	1.000000	9995001	0.000000
316031912	189248	1008	5254.274662	31982	2	0.950456	31669	1	0.653649	9989996	0.000000
316351341	301578	1525	7050.830064	32044	9	0.924549	31626	22	0.999866	9985022	0.000000
316065026	333794	1815	7075.640906	31949	0	0.368658	32079	5	0.870605	9980090	0.000000
315901065	344848	1870	7070.087856	31769	1	0.091347	31828	23	0.998929	9975165	0.000000
315841590	346756	1790	7058.623259	31779	0	0.363289	31651	16	1.000000	9970247	0.000000
315830441	346894	1777	7140.986849	31914	6	0.637719	31753	0	0.764538	9965248	0.000000
315815122	348472	1808	7108.119150	31920	1	0.855883	31806	8	0.998521	9960227	0.000000
315827964	348929	1895	7101.257722	31810	11	0.874826	31867	0	0.751078	9955224	0.000000
315760092	357405	1816	7124.267221	31782	1	0.321745	32110	1	0.511024	9950228	0.000000
315794553	350124	1848	7116.911373	31949	2	0.687562	31781	18	1.000000	9945241	0.000000
315797925	357128	1927	7150.688480	31736	6	0.177191	31450	28	1.000000	9940399	0.000000
315743185	361868	1809	7192.658904	32010	1	0.831178	31695	0	0.598850	9935334	0.000000
315766762	352931	1832	7126.108426	31953	4	0.258302	31922	8	1.000000	9930414	0.000000
315754132	358110	1832	7133.641871	31650	5	0.955091	31832	12	0.643751	9925376	0.000000
315752137	357413	1835	7162.385880	31886	1	0.512461	31896	5	0.999949	9920574	0.000000
315754559	355243	1897	7159.622277	31779	0	0.223044	31858	1	0.609582	9915634	0.000000
315793704	357940	1907	7154.301209	31776	0	0.386746	31668	27	0.997033	9910621	0.000000
315757180	357689	1793	7147.676238	31542	1	0.606370	32012	2	0.315349	9905699	0.000000
315771928	358444	1892	7125.167179	31796	11	0.817111	31780	8	0.999999	9900839	0.000000
315740077	361035	1834	7102.030187	31747	2	0.660785	31791	1	0.629621	9895754	0.000000
315767795	352186	1787	7148.378890	31679	1	0.489203	31805	5	0.923484	9890860	0.000000
315802031	353873	1921	7095.555013	32012	0	0.509541	31853	17	0.991403	9885931	0.000000
315764448	352899	1876	7155.166957	31932	0	0.362882	31942	6	0.999155	9881018	0.000000
315797533	355119	1872	7167.159167	31909	2	0.578326	31826	2	0.673554	9876122	0.000000
315766156	356441	1804	7163.582482	31798	5	0.634787	31648	1	0.064981	9871164	0.000000
315745481	359034	1835	7176.034891	31930	2	0.304005	31319	47	1.000000	9866109	0.000000
315745941	359983	1866	7138.873072	31816	8	0.825845	31717	1	0.922760	9861101	0.000000
315728267	361262	1877	7132.678745	31869	4	0.419149	31786	39	1.000000	9856138	0.000000
315763147	361564	1934	7141.799860	31697	2	0.819971	31792	1	0.871841	9851178	0.000000
315725263	357621	1922	7185.664590	32023	3	0.148851	31876	0	0.714861	9846225	0.000000
315751431	361737	1895	7171.546919	31810	0	0.419068	31921	6	0.984298	9841302	0.000000
315780198	349842	1875	7095.899466	31777	0	0.732603	31964	0	0.686950	9836329	0.000000
315801564	349657	1822	7114.642847	31948	0	0.250643	31895	10	0.997522	9831298	0.000000
315801544	349861	1835	7121.966214	32097	1	0.969869	31902	1	0.574250	9826367	0.000000
315787794	354139	1848	7133.394794	31822	8	0.497101	31950	13	0.999984	9821332	0.000000
315744427	359936	1835	7140.798276	31911	10	0.748427	31670	13	1.000000	9816506	0.000000
315739414	356051	1880	7112.340399	31886	3	0.379995	31599	7	1.000000	9811594	0.000000
315755902	359957	1867	7152.826531	31665	0	0.178540	31626	27	0.977143	9806737	0.000000
315774614	353541	1840	7133.158513	31684	9	0.782685	31818	3	0.949698	9801738	-1.#IND00
315758610	356592	1871	7140.640784	31628	1	0.765970	32037	2	0.603162	9796722	-1.#IND00
315788449	355636	1838	7119.227084	31868	0	0.689653	32041	1	0.548848	9791977	-1.#IND00
315808190	352404	1849	7122.911953	31722	0	0.078493	31619	20	1.000000	9786898	-0.009471
315771743	356145	1851	7152.617133	31849	3	0.982809	32045	3	0.979671	9781933	-0.003521
315776632	353817	1829	7112.104293	31791	0	0.660088	32013	5	0.999999	9777059	-0.003991
315764659	355553	1824	7132.456339	31827	2	0.242804	32025	0	0.202391	9772269	-0.001728
315762665	354985	1934	7173.463282	31976	3	0.645386	31684	0	0.778566	9767550	0.000344
315792935	353048	1836	7121.019703	31744	2	0.498084	31719	26	1.000000	9762651	-0.002310
315774810	355427	1936	7136.075876	31891	0	0.685098	31705	11	1.000000	9757863	0.000080
315763841	357743	1822	7136.136947	31773	5	0.808701	31790	4	0.999678	9753119	-0.000919
315753726	358864	1914	7153.743496	31804	1	0.622286	31888	10	0.516343	9748332	0.000856
315774966	356278	1846	7137.128683	31927	0	0.180024	31617	41	1.000000	9743498	-0.000058
315758746	360240	1886	7133.867287	31930	8	0.977248	31691	9	0.912532	9738646	0.000280
315733812	359763	1838	7133.923016	31763	1	0.878875	31878	4	0.983149	9733828	0.000592
315718669	360178	1883	7180.290472	31981	0	0.478819	31861	0	0.503057	9729014	0.001052
315781608	353513	1821	7113.465532	31853	0	0.439968	31609	30	1.000000	9724130	0.001108
315778807	353398	1839	7128.752781	31840	3	0.841898	31693	12	0.984007	9719265	0.001578
315776940	350516	1849	7086.621476	31854	1	0.163200	31718	19	0.999999	9714370	0.001342
315762053	357184	1845	7143.489284	32022	0	0.402018	31779	4	1.000000	9709564	0.000927
315745473	359665	1796	7141.764816	32040	0	0.348821	31786	13	0.979090	9704703	0.001183
315760496	356308	1849	7111.156124	31844	1	0.432594	31624	10	1.000000	9699935	0.000508
315765868	354083	1853	7155.588555	31852	3	0.282380	31792	0	0.670624	9695045	-0.000899
315776493	356940	1824	7097.741917	31830	0	0.811965	31744	3	0.999984	9690139	-0.001221
315747210	357542	1828	7159.265494	31844	4	0.972327	31979	19	0.885588	9685192	-0.001185
315749053	357391	1824	7170.379023	31878	3	0.754773	31773	1	0.856721	9680266	-0.001751
315763970	352487	1854	7116.863508	31887	6	0.863104	31915	17	0.999377	9675413	-0.002372
315743927	351729	1864	7174.678046	31649	3	0.914671	31770	1	0.930927	9670428	-0.002731
315768341	356268	1903	7129.855814	31770	2	0.394053	31888	4	0.986194	9665523	-0.003166
315749829	360515	1901	7154.391585	31999	0	0.710420	31886	2	0.570042	9660714	-0.002775
315772759	357866	1805	7166.955215	31840	7	0.704442	31864	4	0.820290	9655827	-0.002476
315761285	354780	1730	7146.976886	31624	1	0.784431	31819	18	0.999996	9651135	-0.002336
315719204	358456	1881	7153.012127	31772	7	0.780265	31662	16	0.959860	9646324	-0.002019
315754696	358240	1764	7147.159654	31696	2	0.729591	31805	4	0.801349	9641487	-0.002442
315759422	356223	1817	7116.243075	31816	1	0.309523	31821	2	0.413545	9636577	-0.002238
315782553	353564	1864	7168.298901	31852	4	0.889306	31939	0	0.559295	9631719	-0.002066
315755057	357576	1956	7142.323090	31957	4	0.866480	31906	10	0.994218	9626895	-0.001888
315750519	360865	1892	7190.460228	31887	1	0.424991	32008	10	0.985921	9622073	-0.001817
315729052	358737	1825	7130.299282	31800	1	0.396140	31908	7	0.999994	9617215	-0.002060
315747419	355396	1829	7119.804901	31856	2	0.102623	31942	7	0.801238	9612414	-0.002572
315749678	357459	1821	7137.959955	31826	1	0.487443	31687	8	0.991741	9607633	-0.002460
315779495	355058	1866	7127.252319	31767	0	0.334190	31777	9	0.928842	9602942	-0.001889
315788489	352691	1787	7107.278369	31886	34	0.514093	31618	19	0.999968	9598104	-0.001520
315777552	355664	1851	7119.438942	31784	0	0.568709	31700	1	0.282305	9593306	-0.001428
315742139	354828	1830	7136.218944	31839	1	0.202510	31816	0	0.734054	9588535	-0.001248
315760545	358073	1828	7151.548911	31630	0	0.440965	31780	10	0.999961	9583779	-0.001354
315773557	354849	1791	7108.070181	31647	1	0.856478	31914	5	0.655726	9578962	-0.001405
315761798	358730	1823	7132.267186	31895	4	0.200560	31589	0	0.531547	9574103	-0.001227
315744693	359565	1849	7175.907967	31829	3	0.469728	31665	2	0.999409	9569303	-0.001106
315768766	356835	1903	7171.293690	31773	2	0.833426	31938	18	0.809152	9564514	-0.001045
315779111	354575	1794	7169.292124	31944	0	0.219227	31547	2	0.999994	9559701	-0.001068
315798971	355466	1861	7152.788058	32023	0	0.680136	31724	10	0.999544	9554843	-0.001136
315766850	354271	1832	7123.226137	32151	1	0.492226	31940	8	0.511193	9549977	-0.001442
315745001	360291	1875	7182.569184	31820	3	0.751006	31836	14	0.818598	9545271	-0.001790
315730127	355399	1795	7128.566752	31825	1	0.343471	31656	6	1.000000	9540552	-0.001845
315746600	354720	1795	7156.247087	32010	11	0.548229	31804	19	1.000000	9535675	-0.001327
315803911	351483	1789	7122.841239	31837	1	0.164816	31708	3	0.944155	9530852	-0.001581
315760007	357907	1820	7126.778393	31862	0	0.667096	31765	29	1.000000	9526064	-0.001538
315762099	351866	1784	7100.885057	31934	1	0.893231	31721	6	1.000000	9521494	-0.002709
315758253	355972	1797	7163.345951	31666	4	0.255269	32155	0	0.386080	9516735	-0.002023
npatches	nstrain	runtime	dt	init_x	init_y	init_y_blood	init_z	init_S	beta0	beta1	beta2	beta3	mean_beta	B	d	delta	delta_blood	b[0]	mut	m	CTL	c	g	epsilon	k	het	lambda	rho	omega	x_max	patch.dyna	DELTA	A	VA
10000	1	100.000000	0.001000	21900	9499	5000000	0.001000	10000000	9.649339	17.812402	20.162078	13.523649	16	800000000	0.010000	1.000000	432.000000	80000	0.000050	0.004800	1	0.001000	1.000000	2.500000	19.000000	0.500000	0.000000	0.000000	0.000000	31872	0	10.000000	7.000000	1.000000
sus	inf	inf_blood	z	x[0]	y[0][0]	z[0]	x[1]	y[1][0]	z[1]	S[0]	synchrony
219000000	94990000	5000000	10.000000	21900	9499	0.001000	21900	9499	0.001000	10000000	0.000000
300926886	66251	364	7233.475581	30567	0	0.464008	30207	0	0.651821	9995052	0.000000
316895715	60928	328	3278.495255	31887	1	0.044417	31683	8	0.927222	9990012	0.000000
317762279	134059	718	5274.677828	31813	9	0.550497	31957	0	0.154573	9985034	0.000000
317588543	140044	678	5803.074071	31687	1	0.386718	31624	13	0.999644	9980014	0.000000
317568438	143685	788	5528.845154	31793	2	0.771163	31841	11	0.860721	9974985	0.000000
317506750	148661	748	5685.030055	31845	5	0.454584	31966	0	0.231777	9970035	0.000000
317505575	149533	788	5682.937506	31823	2	0.157882	31943	44	0.993096	9965000	0.000000
317504543	147091	803	5653.087429	31909	0	0.336221	31936	0	0.228551	9959943	0.000000
317518073	144493	789	5620.589798	31786	0	0.668453	31682	0	0.454570	9955001	0.000000
317509184	146324	733	5609.799831	31842	11	0.228614	31816	0	0.037527	9950061	0.000000
317488742	147500	755	5649.358307	31954	0	0.082549	31910	78	0.935608	9945022	0.000000
317484488	150758	818	5715.610166	31998	1	0.405935	31909	26	0.773887	9939915	0.000000
317510296	147088	761	5688.086656	31550	1	0.627587	31849	0	0.432415	9934876	0.000000
317495456	151373	765	5643.460416	31935	0	0.256134	31658	0	0.675080	9929957	0.000000
317449973	152542	812	5688.158954	31646	0	0.180407	31974	0	0.888625	9924976	0.000000
317470744	150817	777	5726.977268	31821	2	0.751949	31837	2	0.949289	9919961	0.000000
317451969	150028	808	5694.807821	31694	0	0.152679	31734	0	0.133384	9914963	0.000000
317477639	148481	753	5594.942895	31717	2	0.014513	31571	5	0.951957	9910104	0.000000
317473742	147599	770	5715.118290	31740	1	0.848388	31706	0	0.153843	9905145	0.000000
317514728	145146	719	5566.612701	31977	0	0.593626	31740	0	0.400115	9900097	0.000000
317487556	150642	815	5692.259297	31836	2	0.172881	31779	3	0.796583	9895139	0.000000
317482809	148775	789	5672.401341	31627	4	0.406796	31808	0	0.095174	9890021	0.000000
317493576	147192	777	5649.890370	31783	1	0.805210	31653	2	0.997369	9885011	0.000000
317513667	149648	758	5652.715680	31997	0	0.213454	32055	8	0.561580	9879986	0.000000
317479139	150490	813	5717.048942	31771	0	0.023316	31776	0	0.082338	9875031	0.000000
317504582	149991	785	5671.365785	31953	0	0.569716	32018	19	0.054403	9870141	0.000000
317466504	149826	734	5667.092938	32129	4	0.458203	31890	2	0.636681	9865217	0.000000
317483829	147410	759	5632.255058	32012	5	0.611398	31759	7	0.975746	9860261	0.000000
317494921	147078	767	5656.408882	31817	12	0.419787	31789	0	0.455278	9855389	0.000000
317457158	150343	764	5690.766398	31925	0	0.164358	31821	2	0.745111	9850513	0.000000
317493947	147824	815	5665.424164	31826	6	0.043301	31725	0	0.073734	9845556	0.000000
317482779	145279	734	5617.707442	31908	0	0.176221	31582	12	0.999986	9840641	0.000000
317526118	144068	741	5623.665468	31937	0	0.014773	31963	0	0.137264	9835743	0.000000
317507768	150444	767	5640.880905	31917	0	0.001575	32010	1	0.949278	9830772	0.000000
317479517	151349	782	5674.369913	31786	1	0.503386	31701	3	0.210566	9825915	0.000000
317497407	143089	765	5599.057305	31814	0	0.044276	31772	0	0.486863	9820955	0.000000
317514933	149239	810	5621.833381	31950	5	0.029330	31749	8	0.748347	9815955	0.000000
317511787	145347	759	5626.771510	31822	0	0.506476	31947	0	0.357455	9811012	0.000000
317504643	145702	756	5583.885832	31789	1	0.055725	31778	7	0.999113	9806261	0.000000
[truncated: 163 more rows]
