# Supplementary material for: Large Variations in HIV-1 Viral Load Explained by Shifting-Mosaic Metapopulation Dynamics
Source: PLoS Biol. 2016 Oct 5;14(10):e1002567. doi: 10.1371/journal.pbio.1002567 (PMC5051940; doi:10.1371/journal.pbio.1002567)
Supplement: S1 Data — Each file gives the output from the simulations indicated by the filename: low migration (ms1, db432); high migration (ms1, db1); very high migration (ms10, db1); number of patches (np); reservoir (storage); no reservoir (nostorage); CTL immigration model (CTLimmig); CTL proliferation model (CTLprolif); β¯ (beta1, beta2, …). Within each file, there are 21 simulations for (k = 0,1,..,20), and data is output each day. For measures of synchrony, the final entry should be used. See Methods and S1 Simulation Code for further details. (ZIP) [file pbio.1002567.s002.zip › S1_Data/ms1_np10000_nostorage_noPD_CTLprolif_db432_beta17.tsv]

npatches	nstrain	runtime	dt	init_x	init_y	init_y_blood	init_z	init_S	beta0	beta1	beta2	beta3	mean_beta	B	d	delta	delta_blood	b[0]	mut	m	CTL	c	g	epsilon	k	het	lambda	rho	omega	x_max	patch.dyna	DELTA	A	VA
10000	1	100.000000	0.001000	21900	9499	5000000	0.001000	10000000	13.755295	23.458679	13.757107	23.116958	17	800000000	0.010000	1.000000	432.000000	80000	0.000050	0.004800	1	0.001000	1.000000	2.500000	0.000000	0.500000	0.000000	0.000000	0.000000	31872	0	10.000000	7.000000	1.000000
sus	inf	inf_blood	z	x[0]	y[0][0]	z[0]	x[1]	y[1][0]	z[1]	S[0]	synchrony
219000000	94990000	5000000	10.000000	21900	9499	0.001000	21900	9499	0.001000	10000000	0.000000
65455624	198121751	1031736	10000.000000	7298	19278	1.000000	4334	21562	1.000000	9994932	0.000000
66800571	194623819	1012850	10000.000000	7654	18769	1.000000	4366	21038	1.000000	9989870	0.000000
66825750	194553208	1013547	10000.000000	7500	18863	1.000000	4547	20933	1.000000	9984827	0.000000
66828262	194538746	1011665	10000.000000	7590	18895	1.000000	4388	21107	1.000000	9979804	0.000000
66829484	194563158	1013577	10000.000000	7547	18921	1.000000	4464	21169	1.000000	9974847	0.000000
66838444	194543398	1013348	10000.000000	7559	18684	1.000000	4388	21106	1.000000	9969946	0.000000
66832568	194532174	1013461	10000.000000	7488	18761	1.000000	4412	21024	1.000000	9964875	0.000000
66837161	194528903	1014040	10000.000000	7461	18978	1.000000	4365	21226	1.000000	9959849	0.000000
66827796	194560174	1014262	10000.000000	7514	18905	1.000000	4400	21172	1.000000	9954782	0.000000
66849593	194519428	1012165	10000.000000	7557	18686	1.000000	4441	21024	1.000000	9949830	0.000000
66827384	194556331	1012574	10000.000000	7455	18855	1.000000	4442	20987	1.000000	9944924	0.000000
66821969	194559286	1013553	10000.000000	7518	18810	1.000000	4453	21077	1.000000	9940008	0.000000
66823913	194544641	1012905	10000.000000	7581	18923	1.000000	4433	21169	1.000000	9935018	0.000000
66843530	194535595	1014254	10000.000000	7585	18832	1.000000	4427	21243	1.000000	9930112	0.000000
66835093	194538817	1013613	10000.000000	7496	18809	1.000000	4532	20803	1.000000	9925121	0.000000
66830237	194542231	1013813	10000.000000	7629	18612	1.000000	4474	21205	1.000000	9920187	0.000000
66830405	194534852	1012749	10000.000000	7408	18980	1.000000	4414	21240	1.000000	9915292	0.000000
66827265	194552691	1013373	10000.000000	7595	18851	1.000000	4381	21124	1.000000	9910461	0.000000
66831368	194552408	1014129	10000.000000	7516	18952	1.000000	4438	21134	1.000000	9905495	0.000000
66835480	194537941	1011236	10000.000000	7574	18787	1.000000	4358	21350	1.000000	9900493	0.000000
66819847	194545809	1013022	10000.000000	7535	18694	1.000000	4410	20984	1.000000	9895486	0.000000
66836714	194524956	1012787	10000.000000	7612	19044	1.000000	4409	20877	1.000000	9890523	0.000000
66819625	194544228	1012359	10000.000000	7508	19001	1.000000	4482	20956	1.000000	9885508	0.000000
66831488	194538596	1013526	10000.000000	7523	18811	1.000000	4456	20967	1.000000	9880513	0.000000
66826566	194530622	1011627	10000.000000	7518	18756	1.000000	4451	20914	1.000000	9875577	0.000000
66847612	194495523	1012642	10000.000000	7432	18947	1.000000	4557	20847	1.000000	9870589	0.000000
66846536	194517344	1011855	10000.000000	7438	19137	1.000000	4406	20829	1.000000	9865755	0.000000
66834427	194537894	1012925	10000.000000	7531	18791	1.000000	4520	20936	1.000000	9860820	0.000000
66829335	194541168	1013220	10000.000000	7438	18762	1.000000	4391	21036	1.000000	9855932	0.000000
66818569	194553673	1012346	10000.000000	7414	18780	1.000000	4501	21072	1.000000	9851021	0.000000
66829389	194528005	1014422	10000.000000	7459	19011	1.000000	4467	20954	1.000000	9845979	0.000000
66823411	194545186	1013216	10000.000000	7409	18878	1.000000	4417	21135	1.000000	9841046	0.000000
66831766	194549442	1012003	10000.000000	7507	18818	1.000000	4405	21133	1.000000	9836179	0.000000
66832456	194544109	1013897	10000.000000	7476	18750	1.000000	4383	21197	1.000000	9831248	0.000000
66836804	194526949	1013848	10000.000000	7406	18974	1.000000	4562	20865	1.000000	9826393	0.000000
66818592	194570308	1012387	10000.000000	7547	18764	1.000000	4419	21152	1.000000	9821422	0.000000
66826747	194533645	1013362	10000.000000	7633	18538	1.000000	4464	20970	1.000000	9816582	0.000000
66815469	194549615	1014508	10000.000000	7505	18886	1.000000	4455	21142	1.000000	9811632	0.000000
66830813	194543573	1012537	10000.000000	7446	19002	1.000000	4377	21146	1.000000	9806698	0.000000
66835491	194539184	1012813	10000.000000	7481	18750	1.000000	4425	21344	1.000000	9801828	-1.#IND00
66834531	194548615	1011478	10000.000000	7379	19261	1.000000	4563	20793	1.000000	9796904	0.000000
66832566	194535827	1012046	10000.000000	7484	19063	1.000000	4464	21089	1.000000	9792039	0.011387
66839011	194534025	1012336	10000.000000	7530	18897	1.000000	4446	21076	1.000000	9787108	0.003519
66828018	194533828	1012833	10000.000000	7502	18884	1.000000	4549	21012	1.000000	9782157	0.006614
66820348	194529742	1011335	10000.000000	7523	18838	1.000000	4485	21177	1.000000	9777307	-0.004049
66809985	194552106	1013278	10000.000000	7435	18783	1.000000	4478	21071	1.000000	9772366	-0.002092
66821097	194554538	1012696	10000.000000	7551	18686	1.000000	4391	21198	1.000000	9767391	0.000290
66829079	194556938	1013154	10000.000000	7383	18864	1.000000	4479	21050	1.000000	9762411	0.000341
66825008	194548441	1014024	10000.000000	7516	18797	1.000000	4423	20939	1.000000	9757427	0.000792
66819738	194549667	1014400	10000.000000	7494	18847	1.000000	4462	21096	1.000000	9752602	-0.004010
66834459	194532133	1014652	10000.000000	7452	19179	1.000000	4345	21011	1.000000	9747667	-0.003224
66830377	194539710	1010404	10000.000000	7705	18824	1.000000	4349	21204	1.000000	9742801	-0.003179
66833770	194522244	1012706	10000.000000	7568	18765	1.000000	4409	21169	1.000000	9737913	-0.003521
66816331	194556634	1012843	10000.000000	7508	18634	1.000000	4393	21091	1.000000	9733036	-0.002450
66838118	194532281	1012309	10000.000000	7515	18736	1.000000	4404	21078	1.000000	9728016	-0.003745
66844153	194520748	1013329	10000.000000	7587	18441	1.000000	4452	21014	1.000000	9723170	-0.002877
66818008	194537888	1013560	10000.000000	7627	18984	1.000000	4392	21086	1.000000	9718337	-0.002853
66829437	194541066	1013074	10000.000000	7431	18652	1.000000	4457	20985	1.000000	9713535	-0.002157
66827657	194532409	1014434	10000.000000	7554	18849	1.000000	4403	21201	1.000000	9708662	-0.002686
66831525	194522162	1013697	10000.000000	7653	18690	1.000000	4457	21051	1.000000	9703911	-0.002545
66822983	194548389	1015442	10000.000000	7522	19020	1.000000	4354	21092	1.000000	9699074	-0.002031
66840056	194527707	1012354	10000.000000	7587	18664	1.000000	4434	21138	1.000000	9694260	-0.001662
66828675	194543963	1013173	10000.000000	7523	18726	1.000000	4391	21236	1.000000	9689392	-0.002278
66834595	194536078	1014976	10000.000000	7511	18721	1.000000	4376	21101	1.000000	9684609	-0.002165
66832543	194537806	1011048	10000.000000	7533	18829	1.000000	4450	21105	1.000000	9679806	-0.004126
66832653	194534864	1014752	10000.000000	7479	19164	1.000000	4483	20984	1.000000	9675073	-0.003649
66836855	194546759	1011700	10000.000000	7592	18840	1.000000	4444	20958	1.000000	9670151	-0.003644
66820492	194550632	1012342	10000.000000	7429	19015	1.000000	4486	21055	1.000000	9665473	-0.003248
66814607	194570846	1011909	10000.000000	7477	18764	1.000000	4599	20854	1.000000	9660563	-0.003796
66831141	194546008	1012973	10000.000000	7356	19252	1.000000	4454	20944	1.000000	9655726	-0.003037
66839146	194528440	1013246	10000.000000	7449	18977	1.000000	4403	20938	1.000000	9650985	-0.002571
66826549	194540357	1012977	10000.000000	7477	19269	1.000000	4507	21048	1.000000	9646091	-0.002469
66839244	194537095	1012402	10000.000000	7565	18879	1.000000	4452	20934	1.000000	9641291	-0.002336
66841208	194518822	1013283	10000.000000	7597	18755	1.000000	4483	20827	1.000000	9636462	-0.002104
66834574	194545901	1013287	10000.000000	7467	19253	1.000000	4519	20796	1.000000	9631674	-0.001805
66827178	194561622	1015682	10000.000000	7447	18859	1.000000	4442	21045	1.000000	9626793	-0.001178
66825830	194542377	1014225	10000.000000	7523	18883	1.000000	4385	21278	1.000000	9621966	-0.001094
66844746	194530949	1011020	10000.000000	7462	18988	1.000000	4434	20960	1.000000	9617266	-0.000280
66826732	194546318	1013227	10000.000000	7450	19066	1.000000	4390	21249	1.000000	9612413	0.000510
66846855	194519649	1012164	10000.000000	7539	18923	1.000000	4493	21008	1.000000	9607615	0.001422
66828308	194543531	1012633	10000.000000	7489	18905	1.000000	4451	21069	1.000000	9602907	0.000944
66827593	194547626	1012069	10000.000000	7535	18683	1.000000	4449	20999	1.000000	9598004	0.000663
66824443	194548768	1014486	10000.000000	7555	18897	1.000000	4518	20952	1.000000	9593185	0.000776
66817449	194555373	1012751	10000.000000	7415	18940	1.000000	4487	21004	1.000000	9588389	0.000604
66830399	194545143	1013165	10000.000000	7516	18718	1.000000	4458	21096	1.000000	9583598	0.000986
66839732	194536363	1014943	10000.000000	7445	18825	1.000000	4503	20861	1.000000	9578748	0.001014
66835734	194532225	1013052	10000.000000	7547	18734	1.000000	4377	21312	1.000000	9573928	0.001595
66840120	194530071	1013453	10000.000000	7434	18998	1.000000	4427	20961	1.000000	9569108	0.001383
66831992	194544480	1012793	10000.000000	7441	18989	1.000000	4502	21040	1.000000	9564385	0.001391
66817375	194561887	1014125	10000.000000	7520	18758	1.000000	4529	20759	1.000000	9559546	0.001248
66820435	194563775	1013532	10000.000000	7514	18843	1.000000	4446	20984	1.000000	9554809	0.001082
66831582	194546573	1013329	10000.000000	7552	18841	1.000000	4447	21052	1.000000	9550041	0.000974
66820546	194546558	1012213	10000.000000	7454	19020	1.000000	4481	20992	1.000000	9545281	0.001048
66829829	194530740	1011002	10000.000000	7551	18631	1.000000	4413	21121	1.000000	9540445	0.001088
66822117	194533167	1013189	10000.000000	7598	18722	1.000000	4332	21081	1.000000	9535599	0.000924
66839021	194521219	1012497	10000.000000	7442	18834	1.000000	4477	21013	1.000000	9530863	0.001099
66832899	194555717	1012496	10000.000000	7590	18772	1.000000	4475	21237	1.000000	9526194	0.001465
66836925	194521187	1012530	10000.000000	7537	18737	1.000000	4347	21148	1.000000	9521424	0.001485
66842422	194529389	1013992	10000.000000	7535	18695	1.000000	4441	21187	1.000000	9516695	0.001448
npatches	nstrain	runtime	dt	init_x	init_y	init_y_blood	init_z	init_S	beta0	beta1	beta2	beta3	mean_beta	B	d	delta	delta_blood	b[0]	mut	m	CTL	c	g	epsilon	k	het	lambda	rho	omega	x_max	patch.dyna	DELTA	A	VA
10000	1	100.000000	0.001000	21900	9499	5000000	0.001000	10000000	9.826390	19.698463	9.917519	17.567934	17	800000000	0.010000	1.000000	432.000000	80000	0.000050	0.004800	1	0.001000	1.000000	2.500000	1.000000	0.500000	0.000000	0.000000	0.000000	31872	0	10.000000	7.000000	1.000000
sus	inf	inf_blood	z	x[0]	y[0][0]	z[0]	x[1]	y[1][0]	z[1]	S[0]	synchrony
219000000	94990000	5000000	10.000000	21900	9499	0.001000	21900	9499	0.001000	10000000	0.000000
84559850	139020587	723731	10000.000000	13009	11540	1.000000	6883	14595	1.000000	9994966	0.000000
86678129	137013579	712989	10000.000000	13577	11011	1.000000	6820	14616	1.000000	9989925	0.000000
86629568	137071048	713535	10000.000000	13617	11113	1.000000	6865	14744	1.000000	9984895	0.000000
86624237	137066064	713936	10000.000000	13452	11048	1.000000	6787	14745	1.000000	9979822	0.000000
86603333	137122575	712260	10000.000000	13481	10845	1.000000	6890	14921	1.000000	9974857	0.000000
86635197	137071992	713513	10000.000000	13554	11160	1.000000	6804	14761	1.000000	9969859	0.000000
86636640	137073050	714729	10000.000000	13549	10953	1.000000	6897	14663	1.000000	9964920	0.000000
86614907	137095239	713442	10000.000000	13462	10956	1.000000	6980	14625	1.000000	9960033	0.000000
86611616	137089352	712684	10000.000000	13716	10773	1.000000	6822	14809	1.000000	9955000	0.000000
86619242	137069854	713352	10000.000000	13469	10978	1.000000	7020	14462	1.000000	9949997	0.000000
86633743	137063643	713383	10000.000000	13383	10970	1.000000	6793	14815	1.000000	9945045	0.000000
86612058	137084432	713551	10000.000000	13374	11227	1.000000	7009	14452	1.000000	9940135	0.000000
86623138	137080941	713389	10000.000000	13704	10873	1.000000	6850	14994	1.000000	9935221	0.000000
86628455	137077884	714046	10000.000000	13588	10862	1.000000	6871	14760	1.000000	9930269	0.000000
86625207	137084249	712965	10000.000000	13579	10869	1.000000	6949	14539	1.000000	9925234	0.000000
86636394	137050411	713218	10000.000000	13425	11272	1.000000	6830	15003	1.000000	9920225	0.000000
86633057	137083438	712751	10000.000000	13545	10990	1.000000	7035	14606	1.000000	9915187	0.000000
86633335	137068672	713557	10000.000000	13719	10867	1.000000	6891	14645	1.000000	9910264	0.000000
86628829	137067638	713077	10000.000000	13545	11147	1.000000	6888	14805	1.000000	9905378	0.000000
86633958	137077095	713662	10000.000000	13848	10598	1.000000	6956	14607	1.000000	9900397	0.000000
86649644	137062031	714050	10000.000000	13372	11303	1.000000	6805	14789	1.000000	9895476	0.000000
86624238	137080378	713469	10000.000000	13510	11079	1.000000	6774	14946	1.000000	9890610	0.000000
86635704	137075102	715176	10000.000000	13324	11116	1.000000	6929	14582	1.000000	9885778	0.000000
86615057	137085119	714044	10000.000000	13539	10896	1.000000	6834	14805	1.000000	9880841	0.000000
86617602	137092196	712933	10000.000000	13738	10718	1.000000	6850	14798	1.000000	9875988	0.000000
86630190	137095316	713439	10000.000000	13716	10876	1.000000	6807	14617	1.000000	9871008	0.000000
86641878	137056599	713526	10000.000000	13720	10775	1.000000	6891	14614	1.000000	9866071	0.000000
86618203	137092965	714943	10000.000000	13385	11215	1.000000	6834	14686	1.000000	9861292	0.000000
86619830	137077639	713053	10000.000000	13678	10803	1.000000	7096	14316	1.000000	9856418	0.000000
86614573	137086540	714025	10000.000000	13592	10976	1.000000	7017	14568	1.000000	9851496	0.000000
86644555	137051535	713524	10000.000000	13594	11078	1.000000	6869	14628	1.000000	9846497	0.000000
86617980	137073539	712808	10000.000000	13527	10971	1.000000	6886	14814	1.000000	9841602	0.000000
86647061	137054386	714328	10000.000000	13624	11016	1.000000	6828	14845	1.000000	9836608	0.000000
86632782	137058779	714381	10000.000000	13547	10999	1.000000	6821	14859	1.000000	9831769	0.000000
86641854	137054243	713798	10000.000000	13507	10957	1.000000	6863	14815	1.000000	9826849	0.000000
86622904	137082723	715146	10000.000000	13431	11302	1.000000	6856	14738	1.000000	9822030	0.000000
86634690	137048816	713406	10000.000000	13780	10895	1.000000	6899	14658	1.000000	9817338	0.000000
86652013	137045281	714181	10000.000000	13669	10914	1.000000	6968	14701	1.000000	9812347	0.000000
86636477	137053636	714113	10000.000000	13507	10815	1.000000	6982	14456	1.000000	9807476	0.000000
86625057	137067837	713182	10000.000000	13425	11011	1.000000	6869	14604	1.000000	9802568	-1.#IND00
86641320	137059711	714013	10000.000000	13529	11091	1.000000	6920	14740	1.000000	9797435	-0.056000
86629754	137071503	713584	10000.000000	13340	11125	1.000000	7030	14682	1.000000	9792562	-0.032447
86632370	137075517	712139	10000.000000	13460	11031	1.000000	6947	14663	1.000000	9787667	-0.032157
86636249	137083830	713129	10000.000000	13929	10551	1.000000	6854	14665	1.000000	9782859	-0.014506
86627666	137079586	713858	10000.000000	13592	11011	1.000000	6837	14962	1.000000	9778003	-0.004958
86630239	137083075	713936	10000.000000	13448	11020	1.000000	6797	14730	1.000000	9773031	-0.002689
86619966	137089919	714483	10000.000000	13458	10975	1.000000	7003	14576	1.000000	9768120	-0.009915
86612484	137087287	712363	10000.000000	13534	10974	1.000000	6839	14726	1.000000	9763187	-0.008747
86615055	137100316	714107	10000.000000	13663	10875	1.000000	6882	14673	1.000000	9758304	-0.008280
86626686	137073706	714522	10000.000000	13572	10895	1.000000	6913	14685	1.000000	9753246	-0.006459
86629351	137065345	713988	10000.000000	13683	10945	1.000000	6964	14637	1.000000	9748357	-0.004947
86642862	137048704	712492	10000.000000	13506	11066	1.000000	7060	14582	1.000000	9743462	-0.004052
86628069	137078255	713443	10000.000000	13528	11125	1.000000	6878	14731	1.000000	9738601	-0.004433
86615966	137086745	713320	10000.000000	13537	10908	1.000000	6843	14720	1.000000	9733695	-0.004451
86610778	137073411	714714	10000.000000	13644	11010	1.000000	6947	14767	1.000000	9728907	-0.000398
86645818	137049800	714231	10000.000000	13613	10947	1.000000	6915	14646	1.000000	9724041	0.000356
86628778	137074041	714484	10000.000000	13653	10948	1.000000	6837	14663	1.000000	9719192	-0.002314
86621774	137092667	713047	10000.000000	13578	11059	1.000000	6837	14646	1.000000	9714254	-0.000674
86641849	137062993	712329	10000.000000	13616	11120	1.000000	6812	14946	1.000000	9709418	-0.001518
86625436	137069443	714479	10000.000000	13267	11267	1.000000	6846	14713	1.000000	9704604	-0.001263
86634266	137079857	712406	10000.000000	13535	11000	1.000000	6878	14623	1.000000	9699922	-0.001840
86632866	137073470	712447	10000.000000	13603	10934	1.000000	6924	14787	1.000000	9695022	-0.001778
86641283	137060165	714225	10000.000000	13636	11004	1.000000	6832	14742	1.000000	9690115	-0.001568
86621468	137084279	713256	10000.000000	13528	11039	1.000000	6956	14801	1.000000	9685275	-0.001677
86642978	137044198	714568	10000.000000	13654	10944	1.000000	6880	14750	1.000000	9680333	-0.001923
86627178	137066574	713450	10000.000000	13754	10945	1.000000	6847	14793	1.000000	9675456	-0.002082
86621627	137077581	714725	10000.000000	13526	11178	1.000000	6930	14590	1.000000	9670554	-0.005223
86629069	137067962	714594	10000.000000	13605	10843	1.000000	7033	14681	1.000000	9665673	-0.005071
86641518	137061061	714351	10000.000000	13692	10908	1.000000	6920	14677	1.000000	9660815	-0.004347
86629387	137079436	715148	10000.000000	13422	11000	1.000000	6867	14657	1.000000	9656073	-0.004194
86634905	137082129	713549	10000.000000	13506	10934	1.000000	6967	14677	1.000000	9651277	-0.002734
86641694	137066039	713090	10000.000000	13587	10949	1.000000	6981	14534	1.000000	9646388	-0.002845
86622330	137092061	714194	10000.000000	13732	10713	1.000000	6850	14783	1.000000	9641651	-0.002848
86631014	137049680	715082	10000.000000	13498	11060	1.000000	6980	14449	1.000000	9636843	-0.002678
86627044	137070951	715654	10000.000000	13410	11396	1.000000	6912	14816	1.000000	9631897	-0.000479
86626392	137074712	712997	10000.000000	13719	10893	1.000000	6956	14600	1.000000	9627128	-0.000228
86638212	137070380	712943	10000.000000	13793	10684	1.000000	6842	14749	1.000000	9622373	-0.000154
86630108	137071373	712643	10000.000000	13729	10959	1.000000	6836	14799	1.000000	9617621	0.000011
86626532	137058871	713365	10000.000000	13535	10989	1.000000	6878	14767	1.000000	9612994	-0.000138
86644469	137058540	714186	10000.000000	13677	10861	1.000000	7046	14713	1.000000	9608120	-0.000201
86634704	137079663	714663	10000.000000	13635	10890	1.000000	6909	14691	1.000000	9603339	0.000148
86631550	137081737	713970	10000.000000	13622	11017	1.000000	6908	14675	1.000000	9598484	0.000130
86626330	137083848	713172	10000.000000	13572	10963	1.000000	6978	14485	1.000000	9593666	0.000173
86632596	137061128	712343	10000.000000	13605	11070	1.000000	6974	14590	1.000000	9588815	-0.000099
86629694	137087716	713368	10000.000000	13545	10822	1.000000	6916	14687	1.000000	9583924	0.000024
86637844	137071791	713214	10000.000000	13489	11072	1.000000	6911	14730	1.000000	9579112	-0.001123
86615188	137082970	714481	10000.000000	13655	11011	1.000000	6935	14805	1.000000	9574278	-0.000971
86631917	137078896	713303	10000.000000	13556	10901	1.000000	6970	14525	1.000000	9569430	-0.000775
86623738	137082539	713768	10000.000000	13573	11186	1.000000	6933	14707	1.000000	9564710	-0.002282
86629074	137074886	713132	10000.000000	13554	10944	1.000000	6861	14713	1.000000	9559920	-0.002195
86631139	137095306	714319	10000.000000	13733	10955	1.000000	6887	14704	1.000000	9555017	-0.002067
86628545	137086635	713793	10000.000000	13719	10831	1.000000	6885	14745	1.000000	9550251	-0.002268
86633546	137068875	714521	10000.000000	13469	11007	1.000000	6945	14631	1.000000	9545456	-0.002117
86621133	137089784	715856	10000.000000	13721	10768	1.000000	6813	14660	1.000000	9540664	-0.001589
86629554	137065553	714055	10000.000000	13761	10670	1.000000	6899	14717	1.000000	9535843	-0.001709
86611048	137098426	713700	10000.000000	13687	10824	1.000000	6816	14664	1.000000	9531128	-0.001635
86621733	137073665	712557	10000.000000	13523	10977	1.000000	6901	14619	1.000000	9526330	-0.001576
86624874	137092677	714243	10000.000000	13692	10964	1.000000	7006	14660	1.000000	9521524	-0.001628
86624226	137060637	713048	10000.000000	13708	10816	1.000000	6986	14505	1.000000	9516716	-0.001425
npatches	nstrain	runtime	dt	init_x	init_y	init_y_blood	init_z	init_S	beta0	beta1	beta2	beta3	mean_beta	B	d	delta	delta_blood	b[0]	mut	m	CTL	c	g	epsilon	k	het	lambda	rho	omega	x_max	patch.dyna	DELTA	A	VA
10000	1	100.000000	0.001000	21900	9499	5000000	0.001000	10000000	12.969580	19.103335	22.483474	21.394392	17	800000000	0.010000	1.000000	432.000000	80000	0.000050	0.004800	1	0.001000	1.000000	2.500000	2.000000	0.500000	0.000000	0.000000	0.000000	31872	0	10.000000	7.000000	1.000000
sus	inf	inf_blood	z	x[0]	y[0][0]	z[0]	x[1]	y[1][0]	z[1]	S[0]	synchrony
219000000	94990000	5000000	10.000000	21900	9499	0.001000	21900	9499	0.001000	10000000	0.000000
105874282	100615116	524994	10000.000000	12578	9096	1.000000	8649	11096	1.000000	9994894	0.000000
107934664	100824460	523550	10000.000000	12862	9167	1.000000	8897	10932	1.000000	9989877	0.000000
107825955	100836323	525419	10000.000000	13075	8941	1.000000	8909	10947	1.000000	9984914	0.000000
107842798	100837382	525298	10000.000000	12934	8975	1.000000	8572	11175	1.000000	9979997	0.000000
107842658	100831190	525242	10000.000000	12897	9018	1.000000	8932	10779	1.000000	9975039	0.000000
107834113	100831716	524195	10000.000000	12876	9228	1.000000	8838	10906	1.000000	9969946	0.000000
107824591	100838516	525186	10000.000000	12718	9117	1.000000	8886	11106	1.000000	9964853	0.000000
107847612	100815247	525393	10000.000000	12837	9066	1.000000	8780	10992	1.000000	9959857	0.000000
107837504	100843914	524422	10000.000000	12653	9273	1.000000	8758	11087	1.000000	9954880	0.000000
107850273	100816928	524953	10000.000000	12698	9231	1.000000	8686	11175	1.000000	9949922	0.000000
107834892	100827326	523837	10000.000000	12741	9105	1.000000	8673	11240	1.000000	9944993	0.000000
107836775	100836418	524598	10000.000000	12674	9115	1.000000	8724	11053	1.000000	9940024	0.000000
107860347	100788769	525691	10000.000000	12806	9111	1.000000	8900	10960	1.000000	9935103	0.000000
107847334	100829890	523993	10000.000000	13003	9128	1.000000	8838	11058	1.000000	9930097	0.000000
107854155	100816812	526307	10000.000000	12641	9250	1.000000	8801	10907	1.000000	9925228	0.000000
107817984	100849003	525411	10000.000000	12817	9160	1.000000	8766	10908	1.000000	9920134	0.000000
107848505	100811154	525306	10000.000000	12786	9268	1.000000	8895	10926	1.000000	9915201	0.000000
107837265	100829163	524049	10000.000000	12773	9115	1.000000	8834	10955	1.000000	9910280	0.000000
107834083	100820085	524777	10000.000000	12711	9206	1.000000	8793	10761	1.000000	9905191	0.000000
107811691	100868496	525907	10000.000000	12867	9152	1.000000	8792	11093	1.000000	9900135	0.000000
107840092	100806545	524694	10000.000000	13004	9069	1.000000	8685	10996	1.000000	9895174	0.000000
107852430	100814002	525501	10000.000000	12838	9023	1.000000	8787	11068	1.000000	9890178	0.000000
107836422	100830550	525914	10000.000000	12843	9144	1.000000	8884	10852	1.000000	9885153	0.000000
107837898	100824271	525841	10000.000000	12822	9031	1.000000	8709	11079	1.000000	9880231	0.000000
107834528	100832931	524299	10000.000000	12905	8968	1.000000	8765	11029	1.000000	9875201	0.000000
107858625	100802672	525901	10000.000000	12796	9157	1.000000	8737	11082	1.000000	9870368	0.000000
107819963	100845560	524074	10000.000000	12863	9137	1.000000	8850	10834	1.000000	9865509	0.000000
107840624	100818975	525824	10000.000000	12793	9148	1.000000	8735	10961	1.000000	9860603	0.000000
107830648	100826514	524409	10000.000000	12964	9088	1.000000	8802	11028	1.000000	9855816	0.000000
107822493	100857275	525424	10000.000000	12740	9325	1.000000	8902	10972	1.000000	9850871	0.000000
107857100	100803216	525671	10000.000000	12825	9238	1.000000	8721	11125	1.000000	9845926	0.000000
107853147	100806759	525145	10000.000000	12710	9256	1.000000	8764	10949	1.000000	9841028	0.000000
107838825	100813339	525628	10000.000000	12892	8991	1.000000	8756	11135	1.000000	9836045	0.000000
107842861	100827013	524253	10000.000000	12597	9233	1.000000	8763	10987	1.000000	9831120	0.000000
107850604	100803924	524449	10000.000000	12724	9321	1.000000	8866	11050	1.000000	9826204	0.000000
107852827	100805579	524993	10000.000000	12970	8921	1.000000	8775	10841	1.000000	9821270	0.000000
107834281	100826089	524015	10000.000000	12694	9243	1.000000	8844	11018	1.000000	9816304	0.000000
107840720	100825299	525471	10000.000000	12984	8983	1.000000	8738	11006	1.000000	9811276	0.000000
107838534	100831696	526265	10000.000000	12423	9348	1.000000	8903	10963	1.000000	9806383	0.000000
107829976	100859355	526313	10000.000000	12884	8957	1.000000	8694	10999	1.000000	9801565	-1.#IND00
107857666	100810974	526057	10000.000000	12680	9397	1.000000	8778	10983	1.000000	9796596	0.017600
107827901	100844718	524520	10000.000000	12792	9099	1.000000	8941	10754	1.000000	9791708	0.014493
107838262	100823799	525701	10000.000000	12710	9086	1.000000	8583	11405	1.000000	9786772	0.003573
107853800	100805052	524666	10000.000000	12781	9119	1.000000	8912	10909	1.000000	9781927	-0.001163
107808562	100862758	524685	10000.000000	12589	9241	1.000000	8779	10933	1.000000	9777010	0.001784
107839721	100830908	525360	10000.000000	13004	9040	1.000000	8871	11061	1.000000	9771972	-0.003706
107833492	100827500	525290	10000.000000	12814	9151	1.000000	8818	11034	1.000000	9767116	-0.004511
107854929	100794544	524993	10000.000000	12797	9175	1.000000	8844	11014	1.000000	9762195	-0.003484
107862550	100805605	525991	10000.000000	12955	9174	1.000000	8972	10890	1.000000	9757277	-0.002103
107838084	100816380	523291	10000.000000	12844	9159	1.000000	8734	10974	1.000000	9752491	-0.000517
107831905	100828823	524606	10000.000000	12901	9176	1.000000	8840	10897	1.000000	9747515	-0.001062
107838575	100827620	524884	10000.000000	12866	9243	1.000000	8690	11080	1.000000	9742729	-0.002326
107848035	100815010	523919	10000.000000	12827	9073	1.000000	8858	10980	1.000000	9737871	-0.002965
107854399	100814265	525520	10000.000000	13055	8952	1.000000	8650	11159	1.000000	9733029	-0.002734
107845671	100811263	526217	10000.000000	13205	9012	1.000000	8771	11211	1.000000	9728008	-0.002580
107839336	100818534	525562	10000.000000	12829	9043	1.000000	8818	10997	1.000000	9723181	-0.002160
107836355	100822032	524825	10000.000000	12762	9090	1.000000	8614	11189	1.000000	9718323	0.000747
107842412	100820033	524620	10000.000000	12618	9391	1.000000	8806	10941	1.000000	9713485	0.000654
107851236	100801719	526093	10000.000000	12927	9084	1.000000	8720	11233	1.000000	9708663	0.002269
107849525	100810279	526039	10000.000000	13044	9021	1.000000	8787	11041	1.000000	9703838	0.001959
107833732	100831695	524192	10000.000000	13065	9021	1.000000	8942	10764	1.000000	9699014	0.003581
107833186	100821906	525386	10000.000000	12776	9067	1.000000	8890	10844	1.000000	9694252	0.003712
107828125	100831942	525398	10000.000000	12721	9293	1.000000	8778	11042	1.000000	9689478	0.005243
107835374	100818539	524525	10000.000000	12643	9248	1.000000	8726	11040	1.000000	9684709	0.004817
107819341	100840687	525216	10000.000000	12873	9016	1.000000	8671	11297	1.000000	9679863	0.004866
107834297	100820997	524706	10000.000000	12826	9061	1.000000	8709	10902	1.000000	9674962	0.004626
107865120	100813288	524979	10000.000000	12755	9162	1.000000	8682	11005	1.000000	9670099	0.005168
107846851	100817687	524699	10000.000000	13022	9017	1.000000	8956	10888	1.000000	9665293	0.005520
107837509	100816929	524305	10000.000000	12632	9124	1.000000	8977	10762	1.000000	9660342	0.005341
107836773	100814724	526650	10000.000000	13023	9005	1.000000	8805	11084	1.000000	9655492	0.006783
107855103	100809800	524779	10000.000000	13009	9085	1.000000	8833	10817	1.000000	9650596	0.007559
107860373	100812459	525413	10000.000000	12899	9138	1.000000	8550	11200	1.000000	9645828	0.006188
107847011	100804278	524672	10000.000000	12872	9115	1.000000	8776	10979	1.000000	9640942	0.004927
107841969	100821088	525090	10000.000000	12840	9217	1.000000	8814	11088	1.000000	9636146	0.004668
107845262	100833024	525123	10000.000000	12644	9363	1.000000	8825	10992	1.000000	9631251	0.004491
107845761	100805146	525449	10000.000000	12902	9063	1.000000	8585	11303	1.000000	9626425	0.003985
107836725	100830588	525705	10000.000000	12512	9523	1.000000	8758	11062	1.000000	9621659	0.003562
107838160	100824575	524750	10000.000000	12827	9098	1.000000	8790	10872	1.000000	9616887	0.003523
107845516	100817084	525361	10000.000000	12802	9315	1.000000	8787	11210	1.000000	9611997	0.002141
107837642	100826945	524974	10000.000000	13072	9053	1.000000	8864	10853	1.000000	9607065	0.001980
107832903	100824092	524500	10000.000000	12691	9258	1.000000	8853	10886	1.000000	9602140	0.001786
107829671	100815824	525527	10000.000000	12681	9385	1.000000	8820	10872	1.000000	9597374	0.002219
107832766	100840026	524724	10000.000000	12948	8957	1.000000	8728	11203	1.000000	9592592	0.002189
107839226	100833549	524619	10000.000000	12799	9149	1.000000	8722	10889	1.000000	9587758	0.002123
107838674	100830134	524738	10000.000000	12848	9123	1.000000	8782	10927	1.000000	9582988	0.001818
107832395	100841571	526031	10000.000000	12766	9182	1.000000	8900	11021	1.000000	9578105	0.001849
107848317	100823174	524906	10000.000000	12528	9445	1.000000	8846	10941	1.000000	9573279	0.001331
107851392	100823728	523735	10000.000000	12969	9000	1.000000	8830	11122	1.000000	9568371	0.001307
107821611	100841401	524324	10000.000000	13159	8991	1.000000	8764	10939	1.000000	9563635	0.001398
107827219	100825657	525799	10000.000000	12694	9236	1.000000	8776	10994	1.000000	9558693	0.001553
107837812	100822861	525933	10000.000000	12800	9149	1.000000	8809	11010	1.000000	9553955	0.001526
107846260	100813848	525149	10000.000000	12786	9335	1.000000	8734	11035	1.000000	9549231	0.000840
107846408	100823403	525352	10000.000000	12769	9032	1.000000	8748	11053	1.000000	9544555	0.000554
107825616	100838792	523945	10000.000000	12675	9097	1.000000	8817	10946	1.000000	9539883	0.000698
107847132	100807878	523968	10000.000000	12655	9281	1.000000	8513	11156	1.000000	9535205	0.000501
107834337	100821399	525964	10000.000000	12700	9191	1.000000	8569	11064	1.000000	9530466	0.000804
107850079	100814712	525706	10000.000000	12792	9226	1.000000	8825	10939	1.000000	9525681	0.000914
107834158	100815666	526466	10000.000000	12927	9130	1.000000	8853	10789	1.000000	9520982	0.000825
107819149	100841166	524822	10000.000000	12847	9212	1.000000	8730	11105	1.000000	9516140	0.000582
npatches	nstrain	runtime	dt	init_x	init_y	init_y_blood	init_z	init_S	beta0	beta1	beta2	beta3	mean_beta	B	d	delta	delta_blood	b[0]	mut	m	CTL	c	g	epsilon	k	het	lambda	rho	omega	x_max	patch.dyna	DELTA	A	VA
10000	1	100.000000	0.001000	21900	9499	5000000	0.001000	10000000	9.459541	22.027034	25.183654	18.351686	17	800000000	0.010000	1.000000	432.000000	80000	0.000050	0.004800	1	0.001000	1.000000	2.500000	3.000000	0.500000	0.000000	0.000000	0.000000	31872	0	10.000000	7.000000	1.000000
sus	inf	inf_blood	z	x[0]	y[0][0]	z[0]	x[1]	y[1][0]	z[1]	S[0]	synchrony
219000000	94990000	5000000	10.000000	21900	9499	0.001000	21900	9499	0.001000	10000000	0.000000
126493793	74953605	389901	10000.000000	19775	4696	1.000000	9319	8937	1.000000	9995005	0.000000
128153676	76619418	399375	10000.000000	21069	4470	1.000000	9033	8951	1.000000	9989963	0.000000
127881947	76634307	399922	10000.000000	20569	4660	1.000000	9086	9193	1.000000	9984863	0.000000
127918226	76627971	398135	10000.000000	20704	4529	1.000000	8995	9338	1.000000	9979776	0.000000
127928996	76625727	400084	10000.000000	20772	4615	1.000000	9036	9157	1.000000	9974590	0.000000
127903621	76645577	399679	10000.000000	20257	4729	1.000000	9160	8928	1.000000	9969555	0.000000
127921280	76612884	400081	10000.000000	20869	4607	1.000000	9213	9145	1.000000	9964737	0.000000
127914078	76629112	399817	10000.000000	20467	4666	1.000000	9059	9060	1.000000	9959784	0.000000
127885505	76648039	397680	10000.000000	20648	4629	1.000000	9077	9262	1.000000	9954769	0.000000
127922520	76612571	399008	10000.000000	20748	4512	1.000000	9138	9022	1.000000	9949827	0.000000
127897089	76644528	399596	10000.000000	20646	4625	1.000000	9032	9095	1.000000	9944779	0.000000
127914618	76605340	398837	10000.000000	20449	4540	1.000000	9229	8803	1.000000	9939864	0.000000
127924244	76614150	398924	10000.000000	20347	4663	1.000000	9186	8914	1.000000	9934820	0.000000
127921743	76650160	399612	10000.000000	20680	4408	1.000000	9085	9123	1.000000	9929867	0.000000
127928333	76608127	398789	10000.000000	20466	4792	1.000000	9157	9203	1.000000	9924903	0.000000
127912470	76627084	397748	10000.000000	20488	4720	1.000000	8981	9138	1.000000	9920043	0.000000
127890882	76632461	399391	10000.000000	20653	4537	1.000000	9097	8945	1.000000	9915083	0.000000
127909385	76612427	399768	10000.000000	20689	4666	1.000000	8998	9126	1.000000	9910040	0.000000
127881382	76642650	398911	10000.000000	20660	4466	1.000000	8954	9203	1.000000	9905122	0.000000
127912222	76619611	398340	10000.000000	20447	4705	1.000000	9147	9108	1.000000	9900275	0.000000
127910182	76635582	399730	10000.000000	20096	4972	1.000000	9204	8813	1.000000	9895356	0.000000
127893758	76636646	399149	10000.000000	20473	4687	1.000000	9162	9010	1.000000	9890369	0.000000
127906437	76629128	398936	10000.000000	20766	4731	1.000000	9236	9017	1.000000	9885292	0.000000
127912267	76628050	400223	10000.000000	20608	4628	1.000000	8963	8929	1.000000	9880293	0.000000
127923014	76623630	398790	10000.000000	20875	4603	1.000000	8988	9081	1.000000	9875362	0.000000
127910090	76599440	398367	10000.000000	20666	4692	1.000000	9067	9068	1.000000	9870366	0.000000
127914150	76629827	398375	10000.000000	20667	4506	1.000000	9092	9194	1.000000	9865551	0.000000
127905328	76630588	398689	10000.000000	20564	4584	1.000000	9245	8931	1.000000	9860704	0.000000
127906809	76628205	398910	10000.000000	20407	4694	1.000000	9123	8996	1.000000	9855792	0.000000
127907292	76629058	399178	10000.000000	20674	4593	1.000000	9136	9183	1.000000	9850895	0.000000
127911437	76615785	399890	10000.000000	20892	4442	1.000000	9035	9151	1.000000	9845958	0.000000
127896586	76644964	399029	10000.000000	20586	4762	1.000000	9040	9016	1.000000	9841030	0.000000
127918382	76632414	398218	10000.000000	20280	4699	1.000000	8943	9363	1.000000	9836163	0.000000
127897806	76641900	399720	10000.000000	20465	4932	1.000000	9211	8997	1.000000	9831236	0.000000
127908936	76650238	399793	10000.000000	20571	4555	1.000000	9063	9014	1.000000	9826377	0.000000
127907793	76622472	399568	10000.000000	20869	4482	1.000000	8971	9317	1.000000	9821383	0.000000
127894392	76636977	399658	10000.000000	20288	4744	1.000000	9084	8984	1.000000	9816434	0.000000
127901127	76635139	400179	10000.000000	20455	4863	1.000000	9070	9113	1.000000	9811511	0.000000
127956251	76592698	398494	10000.000000	20178	4794	1.000000	9014	9175	1.000000	9806614	0.000000
127895400	76646702	398872	10000.000000	20847	4375	1.000000	9111	9122	1.000000	9801634	-1.#IND00
127906735	76644974	399888	10000.000000	20439	4847	1.000000	9032	9080	1.000000	9796631	-0.000000
127919677	76625106	398950	10000.000000	20432	4669	1.000000	9057	9098	1.000000	9791820	0.007488
127899600	76653766	399264	10000.000000	20838	4510	1.000000	9274	8871	1.000000	9786907	0.002100
127909793	76635281	400345	10000.000000	20541	4754	1.000000	8937	9104	1.000000	9781994	0.006454
127893915	76615022	398299	10000.000000	20653	4747	1.000000	8985	9216	1.000000	9777212	0.004479
127917525	76616329	399390	10000.000000	20258	4784	1.000000	9039	9167	1.000000	9772263	0.004741
127940153	76611192	399543	10000.000000	20056	4792	1.000000	9144	9107	1.000000	9767348	0.002417
127911166	76622584	398370	10000.000000	20858	4713	1.000000	8930	9196	1.000000	9762426	0.003996
127932156	76633947	399055	10000.000000	20447	4720	1.000000	9170	9069	1.000000	9757579	0.002976
127902902	76634289	398747	10000.000000	20464	4834	1.000000	9074	9137	1.000000	9752696	0.002083
127919223	76616827	399296	10000.000000	20523	4694	1.000000	9115	9087	1.000000	9747694	0.001389
127932395	76607573	399312	10000.000000	20376	4729	1.000000	9083	9139	1.000000	9742800	0.001125
127883774	76653165	399880	10000.000000	20351	4510	1.000000	8930	9370	1.000000	9738059	0.003932
127913083	76624990	398717	10000.000000	20865	4459	1.000000	9056	9096	1.000000	9733297	0.003336
127906209	76622132	400319	10000.000000	20518	4818	1.000000	9044	8967	1.000000	9728359	0.003770
127938578	76620467	399288	10000.000000	20650	4681	1.000000	9019	9129	1.000000	9723430	0.005154
127922904	76613008	398599	10000.000000	20791	4470	1.000000	9185	9121	1.000000	9718579	0.006282
127902714	76642041	399118	10000.000000	20541	4761	1.000000	9048	9186	1.000000	9713750	0.004814
127898490	76624732	400103	10000.000000	20207	4801	1.000000	9063	9198	1.000000	9708872	0.004656
127895882	76632563	399860	10000.000000	20678	4600	1.000000	9034	8985	1.000000	9704137	-0.004411
127919042	76624334	399788	10000.000000	20467	4818	1.000000	9100	9024	1.000000	9699289	-0.004191
127919652	76634999	399412	10000.000000	20288	4852	1.000000	9074	9062	1.000000	9694360	-0.004301
127924857	76631224	398971	10000.000000	20693	4561	1.000000	9063	9185	1.000000	9689561	-0.004054
127907859	76626456	398757	10000.000000	20559	4687	1.000000	9164	9058	1.000000	9684798	-0.004175
127898586	76635149	399170	10000.000000	20329	4694	1.000000	9288	9007	1.000000	9679941	-0.004053
127922396	76642822	398547	10000.000000	20410	4609	1.000000	9040	8971	1.000000	9675037	-0.002423
127915172	76619427	399790	10000.000000	20075	4792	1.000000	8946	9235	1.000000	9670210	-0.001136
127899731	76630289	399112	10000.000000	20614	4710	1.000000	8795	9108	1.000000	9665383	-0.001299
127905808	76642313	398258	10000.000000	20487	4603	1.000000	9096	9121	1.000000	9660449	-0.001135
127890276	76641119	399039	10000.000000	20611	4737	1.000000	9141	9077	1.000000	9655656	-0.001317
127903994	76646773	398904	10000.000000	20405	4787	1.000000	9019	9068	1.000000	9650913	-0.001398
127923331	76618022	398996	10000.000000	20385	4627	1.000000	9353	8996	1.000000	9646116	-0.002360
127900219	76643057	399311	10000.000000	20256	4803	1.000000	8919	9151	1.000000	9641368	-0.001557
127903102	76635779	399938	10000.000000	20288	4597	1.000000	9128	8986	1.000000	9636496	-0.001568
127899844	76623118	398986	10000.000000	20030	5046	1.000000	9278	8978	1.000000	9631726	-0.000195
127937314	76631257	399760	10000.000000	20556	4492	1.000000	9119	9020	1.000000	9626857	0.000626
127897558	76632105	398320	10000.000000	20331	4780	1.000000	9168	9064	1.000000	9621954	-0.000685
127876812	76634342	398688	10000.000000	20353	4610	1.000000	9140	9065	1.000000	9617123	-0.000992
127914521	76622819	400216	10000.000000	20926	4440	1.000000	8989	9105	1.000000	9612396	-0.000804
127903946	76633324	398968	10000.000000	20608	4769	1.000000	9117	8955	1.000000	9607573	-0.000204
127929992	76617786	399645	10000.000000	20425	4689	1.000000	9013	9099	1.000000	9602708	0.000203
127919678	76627641	398941	10000.000000	20565	4777	1.000000	9166	8974	1.000000	9597966	0.000535
127895017	76648965	399631	10000.000000	20343	4777	1.000000	9121	9208	1.000000	9593166	0.000453
127928883	76607532	399032	10000.000000	20246	4828	1.000000	8924	9211	1.000000	9588345	0.000605
127900262	76639583	399533	10000.000000	20617	4515	1.000000	9187	8921	1.000000	9583543	0.000226
127889862	76632236	399109	10000.000000	20732	4466	1.000000	9093	9245	1.000000	9578813	0.000359
127910157	76619141	398610	10000.000000	20466	4826	1.000000	8987	9232	1.000000	9574013	0.001519
127908061	76636926	399921	10000.000000	20430	4736	1.000000	8944	9165	1.000000	9569216	0.001178
127946356	76614742	398491	10000.000000	20556	4530	1.000000	9073	9138	1.000000	9564383	0.000392
127894811	76636467	398333	10000.000000	20016	5037	1.000000	9089	9045	1.000000	9559663	0.000352
127903285	76629833	399288	10000.000000	20680	4682	1.000000	9258	9069	1.000000	9554814	-0.000030
127911026	76618720	398880	10000.000000	20261	4834	1.000000	9155	9016	1.000000	9549974	-0.000058
127901597	76608759	399581	10000.000000	20585	4563	1.000000	9133	9031	1.000000	9545214	-0.000520
127910169	76615750	399019	10000.000000	20728	4700	1.000000	9178	9018	1.000000	9540332	-0.001221
127917247	76632503	398793	10000.000000	20627	4600	1.000000	9212	8945	1.000000	9535535	-0.000955
127932447	76622793	399332	10000.000000	20852	4448	1.000000	9308	8980	1.000000	9530685	-0.001241
127921179	76620349	399184	10000.000000	20356	4814	1.000000	9312	8971	1.000000	9525840	-0.001583
127904322	76618717	398905	10000.000000	20636	4666	1.000000	9203	8955	1.000000	9521104	-0.001589
127897232	76643840	399743	10000.000000	20379	4801	1.000000	9007	9266	1.000000	9516306	-0.001535
npatches	nstrain	runtime	dt	init_x	init_y	init_y_blood	init_z	init_S	beta0	beta1	beta2	beta3	mean_beta	B	d	delta	delta_blood	b[0]	mut	m	CTL	c	g	epsilon	k	het	lambda	rho	omega	x_max	patch.dyna	DELTA	A	VA
10000	1	100.000000	0.001000	21900	9499	5000000	0.001000	10000000	19.092508	11.398604	10.846479	14.067066	17	800000000	0.010000	1.000000	432.000000	80000	0.000050	0.004800	1	0.001000	1.000000	2.500000	4.000000	0.500000	0.000000	0.000000	0.000000	31872	0	10.000000	7.000000	1.000000
sus	inf	inf_blood	z	x[0]	y[0][0]	z[0]	x[1]	y[1][0]	z[1]	S[0]	synchrony
219000000	94990000	5000000	10.000000	21900	9499	0.001000	21900	9499	0.001000	10000000	0.000000
147054321	56636968	293909	10000.000000	12589	6361	1.000000	19522	3905	1.000000	9994883	0.000000
148272368	59136881	308805	10000.000000	12142	6817	1.000000	20193	4201	1.000000	9989823	0.000000
147951287	59114791	308498	10000.000000	12104	6825	1.000000	19764	4351	1.000000	9984857	0.000000
147970400	59115183	308399	10000.000000	12303	6536	1.000000	19837	4081	1.000000	9979856	0.000000
147935005	59154943	307191	10000.000000	12161	6821	1.000000	20087	4168	1.000000	9974940	0.000000
147969339	59119419	307745	10000.000000	12047	6891	1.000000	20047	3979	1.000000	9969889	0.000000
147955834	59117979	307989	10000.000000	12210	6759	1.000000	19941	4195	1.000000	9964991	0.000000
147939378	59131169	308392	10000.000000	12285	6745	1.000000	20135	4140	1.000000	9960033	0.000000
147972849	59116691	306571	10000.000000	12038	6983	1.000000	20049	4148	1.000000	9955132	0.000000
147982736	59114502	307513	10000.000000	12376	6673	1.000000	19926	4106	1.000000	9950145	0.000000
147969610	59115575	308446	10000.000000	12272	6761	1.000000	20091	4017	1.000000	9945223	0.000000
147974267	59105096	308132	10000.000000	11913	6947	1.000000	20101	4091	1.000000	9940209	0.000000
148000744	59099927	307834	10000.000000	12361	6763	1.000000	19967	4065	1.000000	9935314	0.000000
147960443	59116487	307493	10000.000000	12133	6786	1.000000	20292	3894	1.000000	9930415	0.000000
147955026	59124443	307684	10000.000000	11930	6961	1.000000	19748	4168	1.000000	9925545	0.000000
147947250	59131004	307048	10000.000000	12057	6861	1.000000	19533	4506	1.000000	9920603	0.000000
147980198	59114014	306897	10000.000000	12171	6626	1.000000	19926	4155	1.000000	9915723	0.000000
147963679	59126397	308101	10000.000000	12369	6637	1.000000	20027	4094	1.000000	9910628	0.000000
148014862	59094704	307880	10000.000000	12199	6736	1.000000	19929	4198	1.000000	9905801	0.000000
147928604	59135829	308186	10000.000000	12272	6721	1.000000	20184	4174	1.000000	9900736	0.000000
147959377	59109877	307719	10000.000000	11991	6850	1.000000	19820	4032	1.000000	9895789	0.000000
147967024	59120002	308087	10000.000000	12157	6803	1.000000	20313	4058	1.000000	9890917	0.000000
147989579	59113455	307993	10000.000000	11809	7168	1.000000	20052	4231	1.000000	9886011	0.000000
147956575	59114096	308466	10000.000000	12330	6546	1.000000	19841	4315	1.000000	9881120	0.000000
147969892	59128997	308608	10000.000000	12196	6793	1.000000	19491	4384	1.000000	9876227	0.000000
147960024	59113677	307851	10000.000000	12252	6783	1.000000	20270	4076	1.000000	9871182	0.000000
147948941	59124315	307812	10000.000000	12264	6642	1.000000	19701	4306	1.000000	9866359	0.000000
147970517	59097457	307596	10000.000000	12131	6770	1.000000	19814	4228	1.000000	9861431	0.000000
147947077	59130908	308316	10000.000000	12010	6812	1.000000	20145	3992	1.000000	9856433	0.000000
147952891	59112133	307916	10000.000000	12318	6643	1.000000	19614	4337	1.000000	9851476	0.000000
147983304	59110927	307788	10000.000000	12044	6827	1.000000	20065	4127	1.000000	9846532	0.000000
147974935	59113840	307172	10000.000000	12162	6663	1.000000	19774	4185	1.000000	9841821	0.000000
147997001	59103216	308690	10000.000000	12202	6897	1.000000	19946	4140	1.000000	9836994	0.000000
147948993	59115811	309500	10000.000000	12092	6944	1.000000	19992	4158	1.000000	9831987	0.000000
147953804	59124226	307328	10000.000000	12202	6827	1.000000	19712	4247	1.000000	9827098	0.000000
147989295	59112819	308100	10000.000000	12139	6852	1.000000	20236	4111	1.000000	9822202	0.000000
147963819	59141377	308263	10000.000000	12065	6841	1.000000	19764	4202	1.000000	9817174	0.000000
147953370	59131265	308969	10000.000000	12247	6799	1.000000	20455	3988	1.000000	9812295	0.000000
147970172	59109394	306408	10000.000000	12114	6743	1.000000	20321	4133	1.000000	9807352	0.000000
147963918	59118541	307356	10000.000000	12331	6715	1.000000	19860	4213	1.000000	9802531	-1.#IND00
147994243	59102692	306620	10000.000000	12178	6934	1.000000	19924	4176	1.000000	9797548	0.003200
147998814	59102370	307677	10000.000000	12259	6660	1.000000	20024	4168	1.000000	9792627	-0.000264
147999109	59112842	307426	10000.000000	12185	6787	1.000000	20003	4230	1.000000	9787696	-0.000534
147951143	59123701	308069	10000.000000	12044	6759	1.000000	20128	4068	1.000000	9782795	0.000715
147973407	59114246	308213	10000.000000	12105	6811	1.000000	20226	4053	1.000000	9777862	-0.000861
147943743	59126302	307616	10000.000000	11810	7007	1.000000	20139	4264	1.000000	9773030	0.000661
147943269	59119744	307996	10000.000000	12097	6830	1.000000	20098	3905	1.000000	9768047	0.000872
147965590	59117587	307738	10000.000000	12205	6883	1.000000	20167	4135	1.000000	9763213	0.000852
147982204	59109432	307572	10000.000000	12101	6760	1.000000	19952	4106	1.000000	9758306	0.001468
147961676	59128108	308045	10000.000000	12228	6761	1.000000	20086	4140	1.000000	9753321	0.004841
147967994	59107321	308302	10000.000000	12175	6753	1.000000	19680	4263	1.000000	9748508	0.004624
147958737	59128996	308478	10000.000000	12347	6727	1.000000	20291	4047	1.000000	9743515	0.005055
147937704	59147946	308297	10000.000000	12312	6731	1.000000	19886	4251	1.000000	9738579	0.004104
147972651	59106053	307968	10000.000000	12096	6754	1.000000	20208	4214	1.000000	9733754	0.008593
147974451	59107048	307408	10000.000000	12015	7004	1.000000	19786	4270	1.000000	9728918	0.008378
147957744	59128027	308168	10000.000000	12229	6816	1.000000	20298	4069	1.000000	9724059	0.007947
147970704	59123954	307218	10000.000000	12216	6700	1.000000	19798	4094	1.000000	9719283	0.006475
147972551	59121744	308061	10000.000000	12085	6873	1.000000	20074	4113	1.000000	9714369	0.005147
147994953	59092190	308256	10000.000000	12139	6949	1.000000	20117	4196	1.000000	9709417	0.003608
147999264	59118295	307940	10000.000000	12418	6587	1.000000	20258	4095	1.000000	9704503	0.003358
147982155	59104899	306999	10000.000000	12115	6869	1.000000	19932	4203	1.000000	9699556	0.004646
147978087	59121298	308208	10000.000000	12155	6880	1.000000	19693	4220	1.000000	9694662	0.005286
147952339	59127302	307335	10000.000000	12135	6793	1.000000	19605	4235	1.000000	9689826	0.004672
147973447	59104718	308101	10000.000000	12146	6669	1.000000	20049	4096	1.000000	9684942	0.006987
147996705	59106292	308112	10000.000000	12202	6841	1.000000	20261	4038	1.000000	9680168	0.006155
147962347	59119523	306465	10000.000000	12064	6763	1.000000	20077	4235	1.000000	9675391	0.005549
147993332	59102431	307591	10000.000000	12194	6824	1.000000	19958	4283	1.000000	9670495	0.004184
147939427	59135646	308124	10000.000000	12026	6808	1.000000	20104	4132	1.000000	9665562	0.004146
148005641	59094058	308624	10000.000000	12116	6922	1.000000	20095	4073	1.000000	9660786	0.003245
147963306	59116872	308596	10000.000000	12242	6772	1.000000	19763	4118	1.000000	9655799	0.001925
147979677	59108532	307266	10000.000000	12227	6817	1.000000	19709	4328	1.000000	9651114	0.001792
147980787	59106744	308145	10000.000000	12105	6956	1.000000	20292	3917	1.000000	9646334	0.001628
148000786	59105987	309400	10000.000000	12228	6684	1.000000	20473	3884	1.000000	9641399	0.001150
147962969	59135310	307571	10000.000000	12054	6773	1.000000	20109	4099	1.000000	9636510	0.001404
147961668	59120313	308096	10000.000000	12076	6832	1.000000	20138	4198	1.000000	9631673	0.002237
147951187	59112816	308337	10000.000000	12151	6875	1.000000	19764	4295	1.000000	9626751	0.002621
147967119	59115291	307750	10000.000000	12271	6626	1.000000	20109	4003	1.000000	9621891	0.002483
147979150	59110022	308304	10000.000000	12400	6728	1.000000	19621	4231	1.000000	9617101	0.002544
147975087	59116802	308273	10000.000000	12165	6818	1.000000	19992	4079	1.000000	9612285	0.002512
147979253	59123721	306795	10000.000000	12074	6884	1.000000	20057	4134	1.000000	9607541	0.002543
147986793	59114958	309099	10000.000000	12213	6821	1.000000	19977	4180	1.000000	9602734	0.002623
147965520	59119279	308096	10000.000000	11979	6861	1.000000	19838	4116	1.000000	9598027	0.002496
147981753	59109780	307756	10000.000000	12119	6669	1.000000	19883	4431	1.000000	9593255	0.002389
147965960	59123623	308261	10000.000000	12055	6780	1.000000	20336	4129	1.000000	9588518	0.002143
147960916	59115096	307572	10000.000000	11888	6983	1.000000	19938	4078	1.000000	9583754	0.002080
148009086	59089963	307199	10000.000000	12364	6599	1.000000	20166	4259	1.000000	9578923	0.002079
147976568	59120358	307574	10000.000000	12219	6730	1.000000	19872	4268	1.000000	9574096	0.002182
147970428	59099580	308106	10000.000000	12231	6697	1.000000	19480	4421	1.000000	9569415	0.001915
147966266	59119971	307811	10000.000000	12114	6864	1.000000	20006	3965	1.000000	9564629	0.001556
147952477	59115986	307816	10000.000000	12252	6587	1.000000	19942	4273	1.000000	9559780	0.001362
147984602	59108281	308456	10000.000000	12201	6824	1.000000	19724	4211	1.000000	9554851	0.001691
147946737	59139044	308494	10000.000000	12255	6757	1.000000	20177	4013	1.000000	9550028	0.001629
147993948	59103871	307616	10000.000000	12005	6830	1.000000	19873	4269	1.000000	9545265	0.001576
147996101	59107324	307428	10000.000000	12312	6686	1.000000	20233	4117	1.000000	9540396	0.001579
147960993	59124012	307899	10000.000000	12071	6877	1.000000	19937	4276	1.000000	9535691	0.002136
147991263	59108815	308078	10000.000000	12197	6864	1.000000	19932	4244	1.000000	9530867	0.002086
147973742	59118285	308307	10000.000000	12338	6686	1.000000	20162	3968	1.000000	9526051	0.002049
147971046	59115198	307956	10000.000000	12418	6725	1.000000	19881	4172	1.000000	9521158	0.002005
147931236	59134633	308259	10000.000000	12213	6648	1.000000	20178	3992	1.000000	9516340	0.000409
npatches	nstrain	runtime	dt	init_x	init_y	init_y_blood	init_z	init_S	beta0	beta1	beta2	beta3	mean_beta	B	d	delta	delta_blood	b[0]	mut	m	CTL	c	g	epsilon	k	het	lambda	rho	omega	x_max	patch.dyna	DELTA	A	VA
10000	1	100.000000	0.001000	21900	9499	5000000	0.001000	10000000	21.545072	12.460621	25.354395	24.625618	17	800000000	0.010000	1.000000	432.000000	80000	0.000050	0.004800	1	0.001000	1.000000	2.500000	5.000000	0.500000	0.000000	0.000000	0.000000	31872	0	10.000000	7.000000	1.000000
sus	inf	inf_blood	z	x[0]	y[0][0]	z[0]	x[1]	y[1][0]	z[1]	S[0]	synchrony
219000000	94990000	5000000	10.000000	21900	9499	0.001000	21900	9499	0.001000	10000000	0.000000
166618718	43232520	224462	10000.000000	12823	5651	1.000000	20278	3070	1.000000	9995092	0.000000
167678172	46069243	240510	10000.000000	12317	5854	1.000000	21256	3320	1.000000	9990068	0.000000
167306807	46079976	239710	10000.000000	12251	5846	1.000000	20494	3355	1.000000	9984967	0.000000
167297386	46063169	239422	10000.000000	12498	5784	1.000000	21135	3215	1.000000	9980009	0.000000
167280016	46086360	239162	10000.000000	12195	5949	1.000000	21499	3105	1.000000	9974980	0.000000
167272942	46083009	240946	10000.000000	12308	5880	1.000000	20979	3357	1.000000	9969988	0.000000
167273575	46088268	239648	10000.000000	12447	5848	1.000000	20626	3496	1.000000	9965056	0.000000
167252649	46078147	239965	10000.000000	12392	5935	1.000000	21327	3105	1.000000	9960115	0.000000
167271555	46065986	240504	10000.000000	12181	6013	1.000000	20667	3603	1.000000	9955181	0.000000
167260844	46073196	240821	10000.000000	12376	5941	1.000000	20787	3331	1.000000	9950344	0.000000
167246147	46097168	241189	10000.000000	12265	6082	1.000000	21201	3314	1.000000	9945299	0.000000
167272231	46071818	239820	10000.000000	12339	5954	1.000000	20700	3451	1.000000	9940426	0.000000
167291319	46080618	240166	10000.000000	12446	5708	1.000000	20870	3451	1.000000	9935497	0.000000
167278859	46099567	240338	10000.000000	12162	5899	1.000000	20690	3385	1.000000	9930551	0.000000
167262258	46084073	239285	10000.000000	12231	6014	1.000000	20547	3509	1.000000	9925588	0.000000
167272864	46084535	240479	10000.000000	12330	5900	1.000000	21099	3335	1.000000	9920620	0.000000
167248863	46080054	239683	10000.000000	12179	5984	1.000000	20956	3299	1.000000	9915744	0.000000
167282612	46079725	239803	10000.000000	12259	5946	1.000000	21250	3440	1.000000	9910775	0.000000
167290787	46066417	239485	10000.000000	12465	5991	1.000000	20883	3302	1.000000	9905785	0.000000
167252808	46074271	240663	10000.000000	12222	5948	1.000000	20775	3371	1.000000	9900797	0.000000
167234542	46108990	240079	10000.000000	12224	5923	1.000000	20773	3464	1.000000	9895853	0.000000
167273295	46060847	239877	10000.000000	12203	5874	1.000000	20521	3515	1.000000	9890933	0.000000
167284381	46060745	239153	10000.000000	12358	5926	1.000000	20608	3549	1.000000	9886012	0.000000
167301226	46070343	240223	10000.000000	12147	6064	1.000000	21168	3396	1.000000	9881185	0.000000
167273574	46086866	239966	10000.000000	12308	5957	1.000000	20632	3355	1.000000	9876115	0.000000
167259266	46085698	240056	10000.000000	12175	6029	1.000000	20634	3514	1.000000	9871085	0.000000
167275166	46075763	239297	10000.000000	12283	5902	1.000000	20493	3311	1.000000	9866133	0.000000
167271605	46087754	239515	10000.000000	12092	5961	1.000000	20968	3414	1.000000	9861164	0.000000
167247911	46104363	240476	10000.000000	12310	5908	1.000000	20609	3545	1.000000	9856354	0.000000
167273963	46072738	239675	10000.000000	12014	6023	1.000000	20892	3491	1.000000	9851428	0.000000
167255853	46099358	240026	10000.000000	12151	6002	1.000000	20801	3449	1.000000	9846507	0.000000
167275300	46071236	239909	10000.000000	12186	5844	1.000000	20865	3387	1.000000	9841631	0.000000
167294990	46060489	239810	10000.000000	12274	6068	1.000000	21052	3226	1.000000	9836679	0.000000
167255817	46096178	240043	10000.000000	12356	5960	1.000000	20739	3430	1.000000	9831794	0.000000
167275774	46079025	239060	10000.000000	12259	5915	1.000000	21184	3154	1.000000	9826892	0.000000
167234246	46091651	239094	10000.000000	12189	5997	1.000000	20895	3350	1.000000	9821977	0.000000
167280984	46066756	239946	10000.000000	12247	5885	1.000000	21240	3243	1.000000	9817012	0.000000
167285731	46061290	240809	10000.000000	12087	5892	1.000000	20872	3403	1.000000	9812115	0.000000
167227010	46101947	239902	10000.000000	12250	6071	1.000000	20430	3505	1.000000	9807106	0.000000
167242604	46094679	240822	10000.000000	12085	6100	1.000000	20978	3385	1.000000	9802270	-1.#IND00
167278705	46088114	241004	10000.000000	12498	5838	1.000000	21489	3081	1.000000	9797333	-0.008000
167280971	46083768	240504	10000.000000	12320	5844	1.000000	21139	3278	1.000000	9792390	-0.007502
167256465	46082252	239992	10000.000000	12257	5938	1.000000	20963	3318	1.000000	9787525	-0.005909
167277236	46071914	240025	10000.000000	12367	5886	1.000000	20592	3434	1.000000	9782498	-0.005494
167237730	46088098	239797	10000.000000	12457	5825	1.000000	20759	3541	1.000000	9777636	-0.004624
167273095	46072397	240106	10000.000000	12237	5833	1.000000	20711	3399	1.000000	9772715	-0.003627
167249041	46093389	238954	10000.000000	12405	5701	1.000000	21249	3191	1.000000	9767984	-0.002935
167302139	46067635	239786	10000.000000	12154	6017	1.000000	21232	3298	1.000000	9763028	-0.004934
167273807	46076358	239606	10000.000000	12473	5850	1.000000	20916	3283	1.000000	9758190	-0.006409
167270238	46077035	241046	10000.000000	12669	5678	1.000000	21059	3327	1.000000	9753340	-0.002880
167279330	46092052	239912	10000.000000	12091	6087	1.000000	20930	3440	1.000000	9748490	-0.003242
167259163	46098870	240573	10000.000000	12244	6109	1.000000	20583	3343	1.000000	9743624	-0.004161
167268046	46087439	239727	10000.000000	12581	5874	1.000000	20614	3520	1.000000	9738636	-0.004651
167261252	46094165	241061	10000.000000	12253	5867	1.000000	21056	3306	1.000000	9733832	-0.004063
167263750	46100097	239759	10000.000000	12324	5978	1.000000	20561	3342	1.000000	9729146	-0.004354
167280997	46074517	240434	10000.000000	12309	5947	1.000000	21233	3288	1.000000	9724295	-0.004063
167263992	46077920	240084	10000.000000	12307	5866	1.000000	20866	3352	1.000000	9719507	-0.003525
167302415	46075514	239602	10000.000000	12391	5902	1.000000	20795	3404	1.000000	9714722	-0.003891
167257259	46088484	240493	10000.000000	12216	5989	1.000000	20826	3327	1.000000	9709825	-0.003803
167237211	46098149	240097	10000.000000	12122	5870	1.000000	21258	3175	1.000000	9705001	-0.004997
167274628	46088776	239608	10000.000000	12283	5933	1.000000	20678	3425	1.000000	9700122	-0.004306
167245951	46100021	240094	10000.000000	12109	6122	1.000000	21200	3167	1.000000	9695303	-0.005475
167247133	46091455	241014	10000.000000	12284	5963	1.000000	20800	3554	1.000000	9690417	-0.005219
167242796	46074976	240620	10000.000000	12382	5844	1.000000	20819	3351	1.000000	9685631	-0.004891
167272639	46068980	240390	10000.000000	11958	6091	1.000000	20655	3459	1.000000	9680755	-0.004822
167305505	46060758	240085	10000.000000	12310	5898	1.000000	20936	3368	1.000000	9675893	-0.004872
167286661	46073978	239993	10000.000000	12266	5916	1.000000	20632	3511	1.000000	9671094	-0.004560
167257516	46098275	239470	10000.000000	12427	5835	1.000000	20763	3408	1.000000	9666217	-0.004782
167218912	46103632	239792	10000.000000	12012	6107	1.000000	21064	3303	1.000000	9661408	-0.003623
167289375	46075716	240547	10000.000000	12298	5821	1.000000	20810	3399	1.000000	9656529	-0.003835
167284331	46065145	240235	10000.000000	12470	5748	1.000000	21253	3232	1.000000	9651725	-0.003612
167250297	46080959	239640	10000.000000	12349	5914	1.000000	21088	3300	1.000000	9646803	-0.002609
167286743	46069738	241184	10000.000000	12178	5822	1.000000	20877	3423	1.000000	9641903	-0.002494
167281406	46077370	239851	10000.000000	12136	5986	1.000000	21212	3268	1.000000	9637094	-0.002415
167274343	46079426	240298	10000.000000	12465	5861	1.000000	20981	3534	1.000000	9632233	-0.002581
167248084	46097691	240491	10000.000000	12276	5891	1.000000	20849	3393	1.000000	9627347	-0.002553
167279083	46077073	238835	10000.000000	12274	5923	1.000000	20947	3381	1.000000	9622622	-0.001528
167263339	46079741	240182	10000.000000	12424	5844	1.000000	20895	3401	1.000000	9617661	-0.000360
167263123	46074156	240333	10000.000000	12538	5751	1.000000	20577	3431	1.000000	9612892	-0.000543
167261896	46083366	240027	10000.000000	12331	5876	1.000000	20957	3303	1.000000	9608210	0.000144
167257104	46080966	239873	10000.000000	12295	5823	1.000000	20707	3355	1.000000	9603553	-0.000053
167286586	46076223	240543	10000.000000	12237	5877	1.000000	20335	3650	1.000000	9598740	0.000429
167237677	46087013	240046	10000.000000	12418	5920	1.000000	20724	3523	1.000000	9593875	0.000634
167276872	46074777	239512	10000.000000	12453	5722	1.000000	20577	3438	1.000000	9589044	0.000823
167251916	46079054	240044	10000.000000	12153	5922	1.000000	21105	3260	1.000000	9584303	0.000437
167260724	46073758	240414	10000.000000	12420	6009	1.000000	20568	3503	1.000000	9579497	0.000592
167259271	46094028	239729	10000.000000	12231	5998	1.000000	20766	3415	1.000000	9574783	0.000553
167267542	46061305	239747	10000.000000	12364	5870	1.000000	21166	3318	1.000000	9570097	0.000104
167268542	46068575	240083	10000.000000	12181	5904	1.000000	20595	3567	1.000000	9565298	-0.000029
167283363	46075248	240426	10000.000000	12164	5992	1.000000	21016	3247	1.000000	9560508	0.000208
167276938	46077123	240087	10000.000000	12034	5943	1.000000	20777	3517	1.000000	9555822	0.000447
167265106	46077597	240343	10000.000000	12064	6105	1.000000	20622	3529	1.000000	9551168	-0.000114
167266849	46073779	239233	10000.000000	12145	6063	1.000000	20805	3341	1.000000	9546427	-0.000117
167281811	46088430	240682	10000.000000	12198	5998	1.000000	20598	3463	1.000000	9541658	-0.000034
167266751	46071437	239648	10000.000000	12352	5756	1.000000	20914	3373	1.000000	9536953	-0.000008
167266177	46069658	240499	10000.000000	12182	5921	1.000000	21137	3240	1.000000	9532015	-0.000102
167254432	46080667	239486	10000.000000	12193	5992	1.000000	20825	3432	1.000000	9527299	-0.000027
167284237	46071745	239978	10000.000000	12381	5806	1.000000	20422	3523	1.000000	9522525	-0.000029
167259496	46076805	238987	10000.000000	12341	5860	1.000000	20642	3479	1.000000	9517837	-0.000169
npatches	nstrain	runtime	dt	init_x	init_y	init_y_blood	init_z	init_S	beta0	beta1	beta2	beta3	mean_beta	B	d	delta	delta_blood	b[0]	mut	m	CTL	c	g	epsilon	k	het	lambda	rho	omega	x_max	patch.dyna	DELTA	A	VA
10000	1	100.000000	0.001000	21900	9499	5000000	0.001000	10000000	9.265209	20.279445	9.568954	19.504429	17	800000000	0.010000	1.000000	432.000000	80000	0.000050	0.004800	1	0.001000	1.000000	2.500000	6.000000	0.500000	0.000000	0.000000	0.000000	31872	0	10.000000	7.000000	1.000000
sus	inf	inf_blood	z	x[0]	y[0][0]	z[0]	x[1]	y[1][0]	z[1]	S[0]	synchrony
219000000	94990000	5000000	10.000000	21900	9499	0.001000	21900	9499	0.001000	10000000	0.000000
185874972	32888836	172059	10000.000000	27021	836	1.000000	15093	4382	1.000000	9994827	0.000000
187016798	35854233	186375	10000.000000	28989	843	1.000000	14487	4716	1.000000	9989894	0.000000
186559464	35875167	187326	10000.000000	29207	849	1.000000	14588	4677	1.000000	9984921	0.000000
186515384	35897355	186839	10000.000000	28959	932	1.000000	14519	4706	1.000000	9979863	0.000000
186525013	35872955	187185	10000.000000	29170	810	1.000000	14667	4771	1.000000	9974885	0.000000
186533627	35883965	187114	10000.000000	29058	866	1.000000	14805	4483	1.000000	9969864	0.000000
186488633	35887756	187197	10000.000000	28785	895	1.000000	14613	4711	1.000000	9964844	0.000000
186505716	35882154	187080	10000.000000	29249	774	1.000000	14350	4755	1.000000	9959764	0.000000
186534877	35862187	185997	10000.000000	29171	794	1.000000	14535	4842	1.000000	9954813	0.000000
186533228	35860502	186681	10000.000000	28793	926	1.000000	14504	4688	1.000000	9949857	0.000000
186563514	35864212	187303	10000.000000	28697	1011	1.000000	14472	4882	1.000000	9944902	0.000000
186538043	35856811	186346	10000.000000	28911	863	1.000000	14580	4659	1.000000	9939949	0.000000
186500084	35881450	186642	10000.000000	28850	914	1.000000	14778	4572	1.000000	9935036	0.000000
186529455	35874413	187143	10000.000000	28529	1095	1.000000	14476	4815	1.000000	9930081	0.000000
186537769	35875204	187401	10000.000000	29022	781	1.000000	14755	4629	1.000000	9925054	0.000000
186550589	35864814	187573	10000.000000	29233	789	1.000000	14704	4666	1.000000	9920113	0.000000
186503124	35890742	187309	10000.000000	29040	905	1.000000	14529	4809	1.000000	9915117	0.000000
186547291	35863103	186778	10000.000000	28711	960	1.000000	14524	4693	1.000000	9910242	0.000000
186541070	35870400	186250	10000.000000	28743	876	1.000000	14617	4590	1.000000	9905310	0.000000
186517650	35882810	186566	10000.000000	28763	972	1.000000	14556	4621	1.000000	9900306	0.000000
186587026	35857836	186879	10000.000000	28795	820	1.000000	14654	4738	1.000000	9895486	0.000000
186531415	35860401	186607	10000.000000	29134	803	1.000000	14897	4351	1.000000	9890481	0.000000
186567218	35858438	186113	10000.000000	28595	991	1.000000	14821	4567	1.000000	9885505	0.000000
186552386	35852880	187044	10000.000000	28766	913	1.000000	14303	4693	1.000000	9880660	0.000000
186534408	35878514	186331	10000.000000	29151	831	1.000000	14257	4992	1.000000	9875690	0.000000
186508897	35871580	185462	10000.000000	28856	907	1.000000	14708	4686	1.000000	9870690	0.000000
186501362	35877377	186664	10000.000000	28780	962	1.000000	14743	4614	1.000000	9865694	0.000000
186605663	35841357	186963	10000.000000	28738	937	1.000000	14286	4611	1.000000	9860680	0.000000
186529535	35865923	187217	10000.000000	28997	766	1.000000	14535	4642	1.000000	9855692	0.000000
186524556	35890189	186868	10000.000000	28883	859	1.000000	15019	4426	1.000000	9850712	0.000000
186535388	35885059	186722	10000.000000	29057	820	1.000000	14404	4630	1.000000	9845805	0.000000
186582040	35842320	186607	10000.000000	29140	793	1.000000	14955	4422	1.000000	9840767	0.000000
186537724	35860626	186697	10000.000000	28783	955	1.000000	14466	4640	1.000000	9835911	0.000000
186552481	35862512	186168	10000.000000	28779	811	1.000000	14557	4744	1.000000	9830983	0.000000
186555327	35869675	187006	10000.000000	29216	809	1.000000	14495	4764	1.000000	9826060	0.000000
186522731	35860423	186648	10000.000000	29248	754	1.000000	14530	4635	1.000000	9821032	0.000000
186540190	35880609	187415	10000.000000	29070	866	1.000000	14553	4756	1.000000	9816274	0.000000
186543819	35875211	186758	10000.000000	28709	913	1.000000	14532	4840	1.000000	9811502	0.000000
186556126	35859412	186444	10000.000000	29062	778	1.000000	14600	4653	1.000000	9806505	0.000000
186515858	35868187	186652	10000.000000	29231	774	1.000000	14779	4635	1.000000	9801506	-1.#IND00
186540245	35855493	187369	10000.000000	29153	941	1.000000	14560	4864	1.000000	9796604	0.012800
186529508	35877155	187078	10000.000000	29259	797	1.000000	14483	4682	1.000000	9791687	0.007500
186519390	35874381	186996	10000.000000	29000	909	1.000000	14525	4735	1.000000	9786738	0.003811
186540710	35861625	186852	10000.000000	29129	874	1.000000	14715	4667	1.000000	9781853	0.004755
186536258	35866706	187066	10000.000000	29039	794	1.000000	14315	4830	1.000000	9776891	0.002830
186552325	35856331	186572	10000.000000	29132	801	1.000000	14846	4407	1.000000	9772052	-0.001646
186557283	35865472	186829	10000.000000	28842	905	1.000000	14770	4606	1.000000	9767180	-0.001653
186555086	35866878	186944	10000.000000	29233	758	1.000000	14469	4648	1.000000	9762223	-0.002981
186543855	35874825	187050	10000.000000	29343	764	1.000000	14474	4698	1.000000	9757294	-0.002816
186529815	35865525	187911	10000.000000	28958	896	1.000000	14621	4807	1.000000	9752401	-0.001553
186539876	35883140	186865	10000.000000	29073	861	1.000000	14678	4590	1.000000	9747543	-0.001317
186518056	35871220	186571	10000.000000	29007	862	1.000000	15005	4381	1.000000	9742600	-0.000252
186523041	35868405	186664	10000.000000	29167	816	1.000000	14503	4739	1.000000	9737767	0.001569
186510320	35878460	186465	10000.000000	28777	896	1.000000	14773	4527	1.000000	9732947	0.003690
186504454	35884827	187956	10000.000000	29123	843	1.000000	14478	4757	1.000000	9728084	0.002583
186547707	35861920	187107	10000.000000	29287	827	1.000000	14594	4661	1.000000	9723357	-0.000636
186545400	35863933	186252	10000.000000	28883	866	1.000000	14978	4453	1.000000	9718412	-0.000681
186520204	35881997	185731	10000.000000	28900	1004	1.000000	14717	4544	1.000000	9713536	-0.000866
186539812	35855729	187221	10000.000000	29112	812	1.000000	14701	4807	1.000000	9708736	-0.000344
186517566	35879595	186149	10000.000000	29237	779	1.000000	14750	4628	1.000000	9703827	-0.000740
186506404	35885597	186892	10000.000000	29202	784	1.000000	14664	4639	1.000000	9698929	-0.000028
186551576	35863830	185948	10000.000000	28860	978	1.000000	14354	4886	1.000000	9694011	-0.001199
186519473	35875260	185763	10000.000000	28863	871	1.000000	14683	4657	1.000000	9689230	-0.000075
186555866	35852122	187442	10000.000000	29398	803	1.000000	14588	4768	1.000000	9684425	-0.000400
186528419	35875039	187522	10000.000000	28778	994	1.000000	14366	4729	1.000000	9679511	0.001177
186558877	35862366	186702	10000.000000	28913	827	1.000000	14682	4547	1.000000	9674637	0.000540
186523522	35871018	187027	10000.000000	29044	822	1.000000	14749	4480	1.000000	9669646	0.000606
186559929	35860179	186851	10000.000000	29056	887	1.000000	14670	4671	1.000000	9664940	0.000380
186493192	35874978	187217	10000.000000	29186	768	1.000000	14713	4609	1.000000	9660052	-0.001719
186552871	35856843	186384	10000.000000	29162	789	1.000000	14344	4728	1.000000	9655166	-0.001674
186522931	35876168	186089	10000.000000	28704	915	1.000000	14679	4632	1.000000	9650350	-0.000801
186516025	35867736	186445	10000.000000	29215	817	1.000000	14609	4669	1.000000	9645414	-0.000892
186484470	35879900	186981	10000.000000	29366	826	1.000000	14721	4606	1.000000	9640679	-0.001132
186522233	35871874	186940	10000.000000	29212	726	1.000000	14774	4544	1.000000	9635904	-0.001222
186543431	35859980	187085	10000.000000	29430	826	1.000000	14576	4609	1.000000	9631067	-0.002008
186517146	35865426	186335	10000.000000	28811	903	1.000000	14708	4472	1.000000	9626243	-0.001796
186556723	35867769	186822	10000.000000	28871	901	1.000000	14556	4673	1.000000	9621433	-0.001780
186535734	35866474	186408	10000.000000	29050	826	1.000000	14665	4604	1.000000	9616715	0.000039
186521653	35864071	187275	10000.000000	28948	846	1.000000	14289	4765	1.000000	9611928	-0.000131
186535605	35866293	186941	10000.000000	29059	873	1.000000	14845	4643	1.000000	9607100	-0.000644
186555198	35871340	186699	10000.000000	29016	808	1.000000	14786	4582	1.000000	9602263	-0.000144
186491328	35879702	186918	10000.000000	28901	793	1.000000	14680	4634	1.000000	9597380	-0.000199
186559762	35851026	186847	10000.000000	28761	866	1.000000	14786	4514	1.000000	9592627	-0.000317
186547710	35857199	186766	10000.000000	28973	846	1.000000	14496	4691	1.000000	9587834	-0.000487
186532345	35864138	187325	10000.000000	29357	778	1.000000	14421	4508	1.000000	9583098	0.000247
186501306	35887699	187594	10000.000000	29084	811	1.000000	14476	4763	1.000000	9578295	0.000443
186546524	35856176	186039	10000.000000	29180	704	1.000000	14458	4613	1.000000	9573500	0.000576
186546028	35861815	186606	10000.000000	29032	798	1.000000	14904	4489	1.000000	9568800	0.000640
186530654	35883081	186859	10000.000000	29213	893	1.000000	14472	4723	1.000000	9564120	0.000810
186543514	35874296	186881	10000.000000	28673	876	1.000000	14737	4545	1.000000	9559327	0.000917
186536008	35863461	187316	10000.000000	28873	852	1.000000	14547	4666	1.000000	9554601	0.000674
186548466	35865454	186982	10000.000000	28965	793	1.000000	14446	4743	1.000000	9549704	0.000721
186542010	35872294	186465	10000.000000	29105	774	1.000000	14559	4732	1.000000	9545031	0.000727
186516209	35880427	186695	10000.000000	29419	813	1.000000	14704	4583	1.000000	9540265	0.000727
186526957	35857633	187424	10000.000000	28899	799	1.000000	14478	4624	1.000000	9535565	0.001109
186527132	35887050	186820	10000.000000	29269	739	1.000000	14802	4732	1.000000	9530702	0.001271
186527454	35887562	187067	10000.000000	28674	945	1.000000	14518	4736	1.000000	9525917	0.001223
186531998	35855583	186313	10000.000000	28829	846	1.000000	14384	4787	1.000000	9521173	0.001609
186556412	35871388	186571	10000.000000	28976	931	1.000000	14787	4619	1.000000	9516566	0.001201
npatches	nstrain	runtime	dt	init_x	init_y	init_y_blood	init_z	init_S	beta0	beta1	beta2	beta3	mean_beta	B	d	delta	delta_blood	b[0]	mut	m	CTL	c	g	epsilon	k	het	lambda	rho	omega	x_max	patch.dyna	DELTA	A	VA
10000	1	100.000000	0.001000	21900	9499	5000000	0.001000	10000000	20.920561	20.222143	13.273692	22.980130	17	800000000	0.010000	1.000000	432.000000	80000	0.000050	0.004800	1	0.001000	1.000000	2.500000	7.000000	0.500000	0.000000	0.000000	0.000000	31872	0	10.000000	7.000000	1.000000
sus	inf	inf_blood	z	x[0]	y[0][0]	z[0]	x[1]	y[1][0]	z[1]	S[0]	synchrony
219000000	94990000	5000000	10.000000	21900	9499	0.001000	21900	9499	0.001000	10000000	0.000000
203268052	25137449	131150	10000.000000	16566	3520	1.000000	17399	3284	1.000000	9994988	0.000000
204530519	28066708	146830	10000.000000	15720	3722	1.000000	16066	3850	1.000000	9989970	0.000000
204132602	28066221	146290	10000.000000	15689	4097	1.000000	16226	3820	1.000000	9985024	0.000000
204076487	28080890	145967	10000.000000	15747	3834	1.000000	16172	3886	1.000000	9980064	0.000000
204099726	28048273	146407	10000.000000	15670	3757	1.000000	16295	3734	1.000000	9975146	0.000000
204081967	28073387	146913	10000.000000	15574	4130	1.000000	16331	3808	1.000000	9970308	0.000000
204083905	28084038	146480	10000.000000	15525	3977	1.000000	16312	3840	1.000000	9965266	0.000000
204065495	28070933	146536	10000.000000	15855	3957	1.000000	16484	3783	1.000000	9960299	0.000000
204103566	28062562	146268	10000.000000	15778	3981	1.000000	16128	3853	1.000000	9955346	0.000000
204063134	28074203	146605	10000.000000	16451	3687	1.000000	16347	3792	1.000000	9950410	0.000000
204056357	28084979	146764	10000.000000	15624	3995	1.000000	16302	3717	1.000000	9945453	0.000000
204073309	28066563	146375	10000.000000	15524	3938	1.000000	16174	3775	1.000000	9940429	0.000000
204070377	28070456	146717	10000.000000	15641	3932	1.000000	16258	3844	1.000000	9935375	0.000000
204084593	28062663	146984	10000.000000	15525	4015	1.000000	16498	4015	1.000000	9930502	0.000000
204099805	28072338	145833	10000.000000	16004	3685	1.000000	16273	3775	1.000000	9925402	0.000000
204103289	28067848	146400	10000.000000	15855	3858	1.000000	16164	3854	1.000000	9920473	0.000000
204094334	28061189	146079	10000.000000	15341	4066	1.000000	16713	3625	1.000000	9915540	0.000000
204085408	28078973	146416	10000.000000	15693	4061	1.000000	16102	3731	1.000000	9910530	0.000000
204072222	28090084	146395	10000.000000	15761	3890	1.000000	16038	3918	1.000000	9905411	0.000000
204066347	28074726	146486	10000.000000	15412	4112	1.000000	16123	3919	1.000000	9900541	0.000000
204050821	28077270	146017	10000.000000	15819	3879	1.000000	16388	3678	1.000000	9895533	0.000000
204057012	28069079	145797	10000.000000	15048	4195	1.000000	16026	3853	1.000000	9890574	0.000000
204060317	28067135	146038	10000.000000	15744	3941	1.000000	16440	3809	1.000000	9885572	0.000000
204059748	28084206	146121	10000.000000	15635	3977	1.000000	16280	3941	1.000000	9880678	0.000000
204071825	28088767	145782	10000.000000	15728	3917	1.000000	16475	3800	1.000000	9875749	0.000000
204070929	28080555	145907	10000.000000	15784	3910	1.000000	16348	3678	1.000000	9870842	0.000000
204055723	28097900	146688	10000.000000	15918	3881	1.000000	16489	3747	1.000000	9865912	0.000000
204066993	28073154	146312	10000.000000	15680	3920	1.000000	16186	3867	1.000000	9860996	0.000000
204090117	28072050	146389	10000.000000	15475	4099	1.000000	16344	3712	1.000000	9856113	0.000000
204108040	28066823	147306	10000.000000	15696	3965	1.000000	16235	3863	1.000000	9851206	0.000000
204075819	28085845	146621	10000.000000	15797	3745	1.000000	15998	3897	1.000000	9846314	0.000000
204079374	28079361	146371	10000.000000	15801	3771	1.000000	16445	3793	1.000000	9841355	0.000000
204090155	28078424	146000	10000.000000	15616	4002	1.000000	16102	3804	1.000000	9836421	0.000000
204068850	28083465	146449	10000.000000	15667	3963	1.000000	16268	3882	1.000000	9831517	0.000000
204059049	28085143	146307	10000.000000	16070	3740	1.000000	16219	3798	1.000000	9826536	0.000000
204042917	28073531	145834	10000.000000	15492	4014	1.000000	16245	3662	1.000000	9821646	0.000000
204072654	28067391	144915	10000.000000	16025	3878	1.000000	16526	3713	1.000000	9816709	0.000000
204034935	28100186	146058	10000.000000	15730	3952	1.000000	16365	3769	1.000000	9811872	0.000000
204045488	28080286	146254	10000.000000	15548	3951	1.000000	16265	3817	1.000000	9806952	0.000000
204080345	28073421	146206	10000.000000	15690	3923	1.000000	16085	3828	1.000000	9802089	-1.#IND00
204078309	28082326	146637	10000.000000	15789	4053	1.000000	16319	3897	1.000000	9797096	-1.#IND00
204081942	28063949	146139	10000.000000	15603	3961	1.000000	16347	3808	1.000000	9792127	0.006622
204058756	28082542	145651	10000.000000	15855	3818	1.000000	16274	3827	1.000000	9787202	0.016203
204090527	28076756	145839	10000.000000	15763	3925	1.000000	15842	4023	1.000000	9782339	0.015616
204072337	28088795	146247	10000.000000	15793	3799	1.000000	16405	3762	1.000000	9777472	0.010310
204037348	28072833	146669	10000.000000	15640	4032	1.000000	16061	3708	1.000000	9772562	0.009153
204041379	28080538	145754	10000.000000	15814	3977	1.000000	16072	3941	1.000000	9767693	0.009395
204056884	28078144	146472	10000.000000	15616	4043	1.000000	16200	3632	1.000000	9762844	0.008482
204042432	28097652	146406	10000.000000	15602	3756	1.000000	16248	3777	1.000000	9757956	0.006273
204119108	28043326	146244	10000.000000	15591	4014	1.000000	16245	3591	1.000000	9753221	0.005568
204070720	28071113	145978	10000.000000	15831	3746	1.000000	16071	3875	1.000000	9748254	0.004793
204079862	28063467	145808	10000.000000	15725	3821	1.000000	16010	3799	1.000000	9743337	0.007144
204064255	28086830	145974	10000.000000	15938	3860	1.000000	16213	3874	1.000000	9738415	0.008340
204061909	28081176	145887	10000.000000	15646	3903	1.000000	16299	3801	1.000000	9733594	0.007832
204050490	28077701	145809	10000.000000	15744	3927	1.000000	16506	3832	1.000000	9728605	0.006662
204100857	28086265	146832	10000.000000	15513	4099	1.000000	16163	3883	1.000000	9723698	0.005955
204056325	28077184	146436	10000.000000	15707	3885	1.000000	16412	3747	1.000000	9718805	0.005982
204044748	28067838	146014	10000.000000	15660	4077	1.000000	16813	3580	1.000000	9713950	0.005657
204055508	28088866	146046	10000.000000	15969	3740	1.000000	15929	3907	1.000000	9709050	0.005457
204067490	28083741	146208	10000.000000	15885	3821	1.000000	16275	3729	1.000000	9704178	0.004300
204045874	28084410	146280	10000.000000	15331	3962	1.000000	16100	3891	1.000000	9699495	0.003827
204076229	28076435	146365	10000.000000	15602	4112	1.000000	16435	3763	1.000000	9694571	0.004323
204095205	28086464	145904	10000.000000	15384	3879	1.000000	15887	3834	1.000000	9689792	0.002715
204017609	28097441	146215	10000.000000	15731	4051	1.000000	16019	3780	1.000000	9684896	0.004549
204064068	28078998	146868	10000.000000	15794	3953	1.000000	16465	3753	1.000000	9680009	0.004544
204040657	28096522	146238	10000.000000	15693	3803	1.000000	16279	3875	1.000000	9675195	0.004314
204068556	28067073	146518	10000.000000	15759	3671	1.000000	16309	3714	1.000000	9670440	0.006064
204077172	28064572	145849	10000.000000	15699	3948	1.000000	16717	3681	1.000000	9665669	0.006444
204038553	28101937	146218	10000.000000	15537	3983	1.000000	16049	3742	1.000000	9660804	0.005965
204069847	28080209	146552	10000.000000	15455	4289	1.000000	16321	3788	1.000000	9655970	0.007378
204094879	28067910	146091	10000.000000	15960	3784	1.000000	16126	3896	1.000000	9651230	0.008144
204047312	28082723	146619	10000.000000	15749	4005	1.000000	16440	3589	1.000000	9646337	0.007909
204109910	28061211	145750	10000.000000	15553	4026	1.000000	16471	3635	1.000000	9641486	0.007531
204097784	28063734	146536	10000.000000	15686	3963	1.000000	16505	3676	1.000000	9636586	0.007055
204044555	28086711	145844	10000.000000	15773	3773	1.000000	16233	3753	1.000000	9631753	0.006883
204023746	28085800	146748	10000.000000	16025	3760	1.000000	16387	3818	1.000000	9626923	0.007625
204064170	28075452	146778	10000.000000	15783	3841	1.000000	16087	3870	1.000000	9622168	0.007280
204093284	28073100	146958	10000.000000	15887	3794	1.000000	16444	3704	1.000000	9617328	0.007556
204070522	28070052	145846	10000.000000	15721	3817	1.000000	15959	3895	1.000000	9612558	0.007378
204068328	28064930	145763	10000.000000	15474	3912	1.000000	16433	3795	1.000000	9607818	0.006723
204099596	28064483	146705	10000.000000	15546	4212	1.000000	16421	3737	1.000000	9602893	0.006330
204086760	28075898	146246	10000.000000	15965	3870	1.000000	16322	3723	1.000000	9598113	0.006809
204024836	28095587	145983	10000.000000	15788	3917	1.000000	16560	3967	1.000000	9593354	0.007127
204056756	28085131	146579	10000.000000	16021	3742	1.000000	16777	3696	1.000000	9588587	0.007980
204081632	28068449	146112	10000.000000	15736	3955	1.000000	16266	3891	1.000000	9583820	0.008370
204076723	28088747	146159	10000.000000	15927	3659	1.000000	15909	3983	1.000000	9578978	0.008378
204059613	28075320	146466	10000.000000	15856	4030	1.000000	16174	3771	1.000000	9574230	0.008149
204041289	28087728	146785	10000.000000	15736	3758	1.000000	16185	3834	1.000000	9569481	0.008004
204023929	28086465	146109	10000.000000	16012	3774	1.000000	16203	3933	1.000000	9564691	0.007634
204063064	28078516	145892	10000.000000	15568	4015	1.000000	16414	3590	1.000000	9559922	0.007697
204069645	28083427	146501	10000.000000	15871	3928	1.000000	16220	3750	1.000000	9555150	0.007333
204094332	28071623	146137	10000.000000	15832	3917	1.000000	16160	3874	1.000000	9550453	0.006799
204050867	28067591	145816	10000.000000	15390	4195	1.000000	16500	3733	1.000000	9545662	0.007078
204050778	28082968	146109	10000.000000	15744	4051	1.000000	16196	3932	1.000000	9540965	0.007359
204083853	28065717	146699	10000.000000	15613	3950	1.000000	16422	3740	1.000000	9536113	0.007235
204094749	28059737	146333	10000.000000	15645	3946	1.000000	16236	3850	1.000000	9531212	0.006988
204056487	28078559	146488	10000.000000	15469	4022	1.000000	16351	3724	1.000000	9526410	0.006841
204062830	28076071	145792	10000.000000	15515	3983	1.000000	16214	3864	1.000000	9521654	0.006717
204058898	28097969	146962	10000.000000	15647	3927	1.000000	16425	3725	1.000000	9516937	0.007103
npatches	nstrain	runtime	dt	init_x	init_y	init_y_blood	init_z	init_S	beta0	beta1	beta2	beta3	mean_beta	B	d	delta	delta_blood	b[0]	mut	m	CTL	c	g	epsilon	k	het	lambda	rho	omega	x_max	patch.dyna	DELTA	A	VA
10000	1	100.000000	0.001000	21900	9499	5000000	0.001000	10000000	25.479117	24.964365	17.981154	22.769864	17	800000000	0.010000	1.000000	432.000000	80000	0.000050	0.004800	1	0.001000	1.000000	2.500000	8.000000	0.500000	0.000000	0.000000	0.000000	31872	0	10.000000	7.000000	1.000000
sus	inf	inf_blood	z	x[0]	y[0][0]	z[0]	x[1]	y[1][0]	z[1]	S[0]	synchrony
219000000	94990000	5000000	10.000000	21900	9499	0.001000	21900	9499	0.001000	10000000	0.000000
219306009	19059407	99569	10000.000000	14461	3949	1.000000	15313	3615	1.000000	9995057	0.000000
220725219	21925195	114425	10000.000000	13952	3920	1.000000	14331	4032	1.000000	9990102	0.000000
220418808	21939839	114733	10000.000000	13823	4110	1.000000	14667	3825	1.000000	9985110	0.000000
220348138	21964509	114128	10000.000000	14155	3925	1.000000	14264	3901	1.000000	9980071	0.000000
220357168	21950509	114373	10000.000000	14223	3850	1.000000	14365	4078	1.000000	9975213	0.000000
220346856	21948011	114619	10000.000000	13943	3948	1.000000	14548	3793	1.000000	9970164	0.000000
220345493	21947390	114415	10000.000000	14362	3879	1.000000	14435	3884	1.000000	9965118	0.000000
220366365	21943929	114490	10000.000000	14320	3765	1.000000	14383	3965	1.000000	9960208	0.000000
220326040	21957092	114416	10000.000000	14085	3940	1.000000	14630	3829	1.000000	9955267	0.000000
220366332	21940531	114258	10000.000000	14060	3882	1.000000	14262	3754	1.000000	9950301	0.000000
220348783	21946358	114390	10000.000000	14338	3854	1.000000	14332	3961	1.000000	9945254	0.000000
220341529	21952858	114721	10000.000000	14631	3867	1.000000	14270	3907	1.000000	9940218	0.000000
220372443	21935467	113922	10000.000000	14197	3872	1.000000	14512	3803	1.000000	9935309	0.000000
220358869	21946846	114024	10000.000000	14189	3795	1.000000	14129	4015	1.000000	9930307	0.000000
220324584	21969360	114394	10000.000000	14209	3885	1.000000	14395	3850	1.000000	9925379	0.000000
220353771	21947498	114085	10000.000000	14082	4053	1.000000	14446	3905	1.000000	9920434	0.000000
220333728	21956035	114013	10000.000000	14100	3914	1.000000	14833	3663	1.000000	9915516	0.000000
220354389	21943637	114081	10000.000000	13868	4086	1.000000	14442	3831	1.000000	9910570	0.000000
220349542	21940437	114650	10000.000000	14083	3996	1.000000	14342	3819	1.000000	9905599	0.000000
220389256	21939299	113753	10000.000000	14058	4002	1.000000	14222	3909	1.000000	9900660	0.000000
220364492	21947215	114273	10000.000000	14448	3864	1.000000	14534	3823	1.000000	9895774	0.000000
220336604	21954000	113664	10000.000000	14322	3951	1.000000	14525	3763	1.000000	9890892	0.000000
220338559	21952198	114748	10000.000000	14396	3678	1.000000	14648	3803	1.000000	9885885	0.000000
220335307	21953976	114394	10000.000000	14402	3782	1.000000	14338	3870	1.000000	9881029	0.000000
220382529	21937788	114902	10000.000000	14423	3861	1.000000	14405	4019	1.000000	9876047	0.000000
220341069	21956228	114312	10000.000000	14239	3654	1.000000	14459	3863	1.000000	9871199	0.000000
220340072	21946368	114530	10000.000000	14196	3872	1.000000	14424	3961	1.000000	9866317	0.000000
220328855	21958032	114071	10000.000000	14069	3990	1.000000	14260	3940	1.000000	9861402	0.000000
220372282	21943079	114046	10000.000000	14043	3985	1.000000	14422	3990	1.000000	9856389	0.000000
220341501	21962921	113776	10000.000000	14092	3823	1.000000	14430	3737	1.000000	9851329	0.000000
220381784	21935693	114076	10000.000000	14178	3974	1.000000	14477	3720	1.000000	9846377	0.000000
220373694	21951172	114792	10000.000000	13985	4061	1.000000	14660	3735	1.000000	9841407	0.000000
220328802	21949481	114216	10000.000000	14395	3726	1.000000	14215	4015	1.000000	9836454	0.000000
220384346	21945200	114295	10000.000000	14607	3789	1.000000	14630	3858	1.000000	9831535	0.000000
220401801	21935169	114045	10000.000000	14250	3979	1.000000	14754	3862	1.000000	9826670	0.000000
220395791	21932459	114898	10000.000000	14651	3896	1.000000	14824	3788	1.000000	9821787	0.000000
220360507	21953026	114399	10000.000000	14160	3835	1.000000	14571	3880	1.000000	9816917	0.000000
220391439	21944028	114741	10000.000000	14198	4005	1.000000	14356	3922	1.000000	9811989	0.000000
220375769	21942240	114213	10000.000000	14243	4047	1.000000	14515	3805	1.000000	9806938	0.000000
220342177	21947472	114257	10000.000000	13812	4133	1.000000	14571	3794	1.000000	9801976	-1.#IND00
220355504	21947052	113848	10000.000000	14525	3940	1.000000	14752	3547	1.000000	9797131	-0.025600
220336209	21932697	114280	10000.000000	14112	3966	1.000000	14245	4009	1.000000	9792321	-0.032379
220377394	21944104	114439	10000.000000	14111	3834	1.000000	14367	3908	1.000000	9787399	-0.017785
220367276	21948228	113884	10000.000000	14254	3886	1.000000	14527	3789	1.000000	9782376	-0.005887
220378558	21945100	114112	10000.000000	14120	3847	1.000000	14501	3838	1.000000	9777421	0.003127
220330389	21956974	114323	10000.000000	14095	3815	1.000000	14329	3952	1.000000	9772453	0.006803
220351391	21943350	114046	10000.000000	14012	3922	1.000000	14490	3854	1.000000	9767476	0.000768
220334530	21942831	113822	10000.000000	14332	3840	1.000000	14457	3871	1.000000	9762613	0.006806
220368164	21930122	114662	10000.000000	14385	3626	1.000000	14730	3674	1.000000	9757670	0.004821
220353042	21946486	114206	10000.000000	14296	3901	1.000000	14559	3845	1.000000	9752775	0.002365
220346763	21948229	114384	10000.000000	14515	3753	1.000000	14845	3661	1.000000	9747888	0.000459
220389663	21944603	114203	10000.000000	14639	3750	1.000000	14351	3911	1.000000	9743059	0.000223
220293294	21972455	114563	10000.000000	14171	3858	1.000000	14608	3820	1.000000	9738149	-0.000086
220372595	21951653	114268	10000.000000	14531	3756	1.000000	14236	3843	1.000000	9733157	-0.000369
220379297	21956022	114185	10000.000000	14449	3879	1.000000	14760	3867	1.000000	9728273	0.000170
220381615	21924663	114238	10000.000000	13940	4121	1.000000	14311	3780	1.000000	9723354	0.000272
220386514	21934223	114363	10000.000000	14251	4100	1.000000	14239	3990	1.000000	9718580	0.001493
220382572	21929294	114758	10000.000000	14494	3867	1.000000	14413	3866	1.000000	9713767	0.001208
220345997	21953775	114185	10000.000000	13949	3970	1.000000	14489	3798	1.000000	9708912	0.000436
220383407	21947619	114576	10000.000000	14579	3983	1.000000	14467	3909	1.000000	9704043	0.000187
220345550	21942482	114395	10000.000000	14420	3907	1.000000	14613	3813	1.000000	9699157	0.001080
220391034	21938859	113933	10000.000000	13844	4060	1.000000	14856	3655	1.000000	9694353	0.001248
220401151	21946659	113939	10000.000000	13748	4137	1.000000	14649	3704	1.000000	9689431	0.001145
220373120	21958811	114162	10000.000000	14359	3939	1.000000	14172	3971	1.000000	9684614	0.001297
220382239	21934817	114284	10000.000000	14345	3877	1.000000	14508	3868	1.000000	9679847	-0.000003
220365345	21944611	114401	10000.000000	14087	3907	1.000000	14387	3870	1.000000	9674858	-0.000337
220372757	21957566	114296	10000.000000	13820	4071	1.000000	14682	3818	1.000000	9669918	0.000760
220341697	21942927	114333	10000.000000	14355	3880	1.000000	14406	3821	1.000000	9665091	-0.000839
220336628	21965442	114708	10000.000000	14400	3774	1.000000	14702	3800	1.000000	9660263	-0.001032
220368119	21954427	113878	10000.000000	13934	4057	1.000000	14129	3919	1.000000	9655579	-0.001162
220374573	21952645	114843	10000.000000	14057	4014	1.000000	14434	3983	1.000000	9650799	-0.001275
220370523	21949084	114965	10000.000000	14384	3801	1.000000	14578	3870	1.000000	9645899	-0.003320
220358072	21956712	114143	10000.000000	14244	3877	1.000000	14417	3810	1.000000	9641001	-0.003461
220388369	21939255	114222	10000.000000	14306	3923	1.000000	14538	3808	1.000000	9636170	-0.003168
220393366	21945950	113988	10000.000000	14360	3904	1.000000	14759	3674	1.000000	9631408	-0.003343
220371452	21946373	113786	10000.000000	14136	3885	1.000000	14563	3801	1.000000	9626563	-0.004105
220348493	21952314	114101	10000.000000	14277	3851	1.000000	14281	4013	1.000000	9621746	-0.003459
220374265	21921960	114139	10000.000000	14131	3972	1.000000	14559	3919	1.000000	9616891	-0.003606
220382209	21932076	114079	10000.000000	14170	3779	1.000000	14696	3705	1.000000	9612014	-0.003939
220346859	21951339	114653	10000.000000	14022	3980	1.000000	14308	3851	1.000000	9607252	-0.003650
220380883	21935497	114433	10000.000000	14516	3834	1.000000	14474	3880	1.000000	9602443	-0.004758
220348952	21958236	114385	10000.000000	14240	3838	1.000000	14425	3991	1.000000	9597742	-0.004748
220410323	21921159	114554	10000.000000	14037	4039	1.000000	14532	3862	1.000000	9592923	-0.004167
220389632	21947789	114428	10000.000000	14018	3925	1.000000	14268	3917	1.000000	9588049	-0.004786
220389610	21942111	114351	10000.000000	14086	3916	1.000000	14596	3808	1.000000	9583200	-0.004428
220364432	21951718	114284	10000.000000	14271	3878	1.000000	14383	3798	1.000000	9578504	-0.004068
220377271	21935569	113626	10000.000000	14234	3854	1.000000	14497	3851	1.000000	9573725	-0.004520
220381194	21932540	114094	10000.000000	14136	3795	1.000000	14327	3883	1.000000	9568927	-0.004531
220393615	21937416	114401	10000.000000	14524	3716	1.000000	14630	3722	1.000000	9564250	-0.004449
220376742	21955625	114357	10000.000000	14379	3961	1.000000	14289	3754	1.000000	9559456	-0.004698
220380224	21939300	114138	10000.000000	14380	3985	1.000000	14326	3798	1.000000	9554586	-0.005298
220360611	21951968	114477	10000.000000	14130	4088	1.000000	14487	3806	1.000000	9549839	-0.005418
220360533	21952237	113566	10000.000000	14159	3866	1.000000	14252	4072	1.000000	9545067	-0.005202
220393596	21951282	113930	10000.000000	14270	3778	1.000000	14696	3726	1.000000	9540282	-0.006298
220401473	21932057	114132	10000.000000	14329	3692	1.000000	14927	3587	1.000000	9535467	-0.006177
220420372	21919557	114250	10000.000000	14065	3849	1.000000	14414	3807	1.000000	9530625	-0.005867
220375713	21943716	114278	10000.000000	14238	3807	1.000000	14393	3937	1.000000	9525852	-0.005604
220385490	21942863	113635	10000.000000	14090	4060	1.000000	14314	3980	1.000000	9521027	-0.005711
220374036	21939967	114267	10000.000000	13868	4109	1.000000	14577	3805	1.000000	9516249	-0.005200
npatches	nstrain	runtime	dt	init_x	init_y	init_y_blood	init_z	init_S	beta0	beta1	beta2	beta3	mean_beta	B	d	delta	delta_blood	b[0]	mut	m	CTL	c	g	epsilon	k	het	lambda	rho	omega	x_max	patch.dyna	DELTA	A	VA
10000	1	100.000000	0.001000	21900	9499	5000000	0.001000	10000000	12.559876	14.298550	21.572631	10.410369	17	800000000	0.010000	1.000000	432.000000	80000	0.000050	0.004800	1	0.001000	1.000000	2.500000	9.000000	0.500000	0.000000	0.000000	0.000000	31872	0	10.000000	7.000000	1.000000
sus	inf	inf_blood	z	x[0]	y[0][0]	z[0]	x[1]	y[1][0]	z[1]	S[0]	synchrony
219000000	94990000	5000000	10.000000	21900	9499	0.001000	21900	9499	0.001000	10000000	0.000000
234777785	14077367	73240	10000.000000	27383	396	1.000000	26184	630	1.000000	9994955	0.000000
236725331	16861500	87663	10000.000000	30112	358	1.000000	27743	962	1.000000	9990059	0.000000
236380877	16878871	87855	10000.000000	29913	408	1.000000	27017	1050	1.000000	9985062	0.000000
236342799	16880073	87367	10000.000000	29580	515	1.000000	27064	1031	1.000000	9980026	0.000000
236360181	16877406	87605	10000.000000	29384	569	1.000000	26528	1031	1.000000	9975081	0.000000
236345726	16876808	87567	10000.000000	29360	483	1.000000	27343	961	1.000000	9970112	0.000000
236332675	16879754	88330	10000.000000	29596	495	1.000000	26702	1197	1.000000	9965074	0.000000
236348712	16884027	88016	10000.000000	29559	512	1.000000	26376	1068	1.000000	9960138	0.000000
236356628	16865524	87999	10000.000000	29563	557	1.000000	26942	976	1.000000	9955065	0.000000
236320514	16889202	88080	10000.000000	29411	441	1.000000	26929	1000	1.000000	9950116	0.000000
236420762	16853289	87985	10000.000000	29706	492	1.000000	26696	1079	1.000000	9945155	0.000000
236347890	16869577	87995	10000.000000	29791	432	1.000000	27200	930	1.000000	9940150	0.000000
236375814	16877602	88030	10000.000000	29951	441	1.000000	27328	970	1.000000	9935178	0.000000
236388070	16864545	87763	10000.000000	29334	611	1.000000	26757	1019	1.000000	9930227	0.000000
236330274	16881596	88184	10000.000000	29824	439	1.000000	27294	929	1.000000	9925305	0.000000
236350696	16887609	88068	10000.000000	29731	525	1.000000	27213	1007	1.000000	9920380	0.000000
236310900	16880477	88054	10000.000000	29514	461	1.000000	27047	948	1.000000	9915440	0.000000
236357906	16871086	88087	10000.000000	30081	361	1.000000	26840	980	1.000000	9910493	0.000000
236370640	16876710	87577	10000.000000	29966	400	1.000000	26797	1015	1.000000	9905629	0.000000
236371600	16862753	87604	10000.000000	29625	518	1.000000	27181	917	1.000000	9900751	0.000000
236364749	16869867	87836	10000.000000	29813	519	1.000000	27325	999	1.000000	9895707	0.000000
236379697	16861823	87833	10000.000000	29479	547	1.000000	26276	1137	1.000000	9890852	0.000000
236381941	16871637	87827	10000.000000	29525	493	1.000000	26860	932	1.000000	9885987	0.000000
236315849	16872908	87799	10000.000000	29678	440	1.000000	26520	1072	1.000000	9881117	0.000000
236343583	16880196	87957	10000.000000	29413	560	1.000000	27309	963	1.000000	9876213	0.000000
236338353	16885784	87842	10000.000000	29677	492	1.000000	26706	959	1.000000	9871238	0.000000
236308024	16890558	87778	10000.000000	29626	496	1.000000	26934	1062	1.000000	9866249	0.000000
236332809	16887404	87975	10000.000000	29551	497	1.000000	27068	942	1.000000	9861386	0.000000
236363229	16860972	88016	10000.000000	29211	549	1.000000	26981	972	1.000000	9856379	0.000000
236318424	16901121	88124	10000.000000	29270	580	1.000000	26899	1062	1.000000	9851533	0.000000
236353407	16872601	88129	10000.000000	29613	487	1.000000	26903	1047	1.000000	9846663	0.000000
236323058	16883593	87505	10000.000000	30017	406	1.000000	26700	950	1.000000	9841728	0.000000
236346610	16887988	88390	10000.000000	29036	613	1.000000	26948	1056	1.000000	9836864	0.000000
236335599	16878277	87906	10000.000000	29699	437	1.000000	26746	1046	1.000000	9831934	0.000000
236344560	16882088	87720	10000.000000	29460	581	1.000000	26738	1147	1.000000	9826959	0.000000
236321836	16880647	87964	10000.000000	29427	549	1.000000	26832	1019	1.000000	9822055	0.000000
236321915	16884617	87660	10000.000000	29207	567	1.000000	26916	1011	1.000000	9817180	0.000000
236311096	16879662	87594	10000.000000	29706	489	1.000000	26801	1072	1.000000	9812406	0.000000
236381978	16878420	87670	10000.000000	29787	457	1.000000	27176	971	1.000000	9807341	0.000000
236375500	16873337	87882	10000.000000	29920	420	1.000000	27373	946	1.000000	9802400	-1.#IND00
236320495	16887110	88255	10000.000000	30086	430	1.000000	27276	1057	1.000000	9797565	-0.001600
236359574	16879181	88128	10000.000000	29819	512	1.000000	27141	1037	1.000000	9792757	-0.007251
236343861	16880207	87966	10000.000000	29667	442	1.000000	27224	1016	1.000000	9787878	-0.005975
236345742	16877627	87814	10000.000000	29304	623	1.000000	27031	911	1.000000	9782959	-0.002344
236326604	16885056	88034	10000.000000	29651	475	1.000000	26478	1199	1.000000	9778060	0.001162
236431208	16863955	87833	10000.000000	29884	451	1.000000	27095	942	1.000000	9772952	0.001836
236351530	16884581	87787	10000.000000	29519	552	1.000000	27128	956	1.000000	9768088	-0.001917
236372543	16874950	87780	10000.000000	29558	494	1.000000	26255	1252	1.000000	9763092	-0.002770
236357443	16875510	88033	10000.000000	29817	469	1.000000	27656	832	1.000000	9758157	-0.004159
236362469	16878956	87660	10000.000000	29388	538	1.000000	26721	1127	1.000000	9753227	-0.007339
236320386	16878883	87965	10000.000000	29257	546	1.000000	26695	1125	1.000000	9748328	-0.005768
236308205	16874642	87665	10000.000000	29443	491	1.000000	27022	979	1.000000	9743470	-0.005220
236323898	16887007	88338	10000.000000	29730	458	1.000000	26800	1097	1.000000	9738472	-0.003271
236357696	16884639	87965	10000.000000	29324	575	1.000000	26800	938	1.000000	9733538	-0.003591
236352522	16888768	88414	10000.000000	29665	472	1.000000	27160	958	1.000000	9728698	-0.004307
236340614	16864345	87837	10000.000000	29560	423	1.000000	27090	945	1.000000	9723779	-0.004354
236339886	16873698	88199	10000.000000	29502	433	1.000000	26986	1043	1.000000	9718863	-0.003975
236338020	16879898	87688	10000.000000	29658	438	1.000000	26604	1120	1.000000	9713963	-0.003885
236334132	16873432	87656	10000.000000	29917	444	1.000000	26745	1139	1.000000	9709132	-0.003837
236346337	16882192	87607	10000.000000	29267	596	1.000000	26777	975	1.000000	9704185	-0.002598
236336400	16869704	88427	10000.000000	29600	451	1.000000	27269	947	1.000000	9699296	-0.002696
236383743	16867746	88100	10000.000000	29827	484	1.000000	26883	1087	1.000000	9694389	-0.002717
236337783	16887655	87913	10000.000000	29506	488	1.000000	26859	1134	1.000000	9689573	-0.002342
236371553	16860978	87602	10000.000000	29508	497	1.000000	26359	1121	1.000000	9684755	-0.001898
236361118	16892936	87791	10000.000000	30116	351	1.000000	26664	1059	1.000000	9679928	-0.001893
236358861	16879821	87254	10000.000000	29803	433	1.000000	26960	973	1.000000	9675218	-0.002059
236381461	16849476	87590	10000.000000	29742	412	1.000000	26896	1026	1.000000	9670487	-0.002007
236313087	16886547	88410	10000.000000	30017	424	1.000000	26698	1012	1.000000	9665531	-0.002327
236336834	16873067	87629	10000.000000	29384	507	1.000000	26685	1100	1.000000	9660585	-0.002237
236337113	16865988	87749	10000.000000	29294	489	1.000000	26295	1132	1.000000	9655714	-0.001940
236336000	16884777	87166	10000.000000	29461	437	1.000000	26905	964	1.000000	9650924	-0.002009
236360598	16874669	87759	10000.000000	29661	542	1.000000	27136	1063	1.000000	9646004	-0.002106
236314502	16884092	87874	10000.000000	29813	448	1.000000	26398	1093	1.000000	9641185	0.000255
236371806	16881677	87926	10000.000000	29621	495	1.000000	27353	879	1.000000	9636453	0.000214
236380337	16854416	87552	10000.000000	29538	492	1.000000	26932	1111	1.000000	9631778	0.000432
236375681	16874288	87817	10000.000000	29516	497	1.000000	27014	961	1.000000	9627059	0.000564
236355063	16887394	88026	10000.000000	29471	441	1.000000	26503	1211	1.000000	9622112	0.000607
236348798	16879659	88123	10000.000000	30229	429	1.000000	27036	884	1.000000	9617269	0.001111
236329831	16885865	87551	10000.000000	29425	491	1.000000	27234	1135	1.000000	9612487	0.001114
236347754	16871530	88006	10000.000000	29755	489	1.000000	26353	995	1.000000	9607798	0.000998
236347259	16880392	88220	10000.000000	29454	541	1.000000	27158	1038	1.000000	9602975	0.001165
236368457	16872069	87899	10000.000000	29562	503	1.000000	26511	1139	1.000000	9598096	0.001309
236350023	16884926	88092	10000.000000	29487	508	1.000000	26961	890	1.000000	9593217	0.002690
236390395	16865161	87717	10000.000000	29897	371	1.000000	26786	1145	1.000000	9588500	0.002928
236329214	16887278	87932	10000.000000	29656	501	1.000000	26935	1048	1.000000	9583625	0.002859
236288919	16881761	88172	10000.000000	29278	521	1.000000	27194	1027	1.000000	9578989	0.002700
236356877	16881557	88253	10000.000000	29298	669	1.000000	26705	974	1.000000	9574219	0.002796
236371394	16867764	88127	10000.000000	29399	526	1.000000	27249	1049	1.000000	9569384	0.002901
236352946	16879987	88093	10000.000000	29294	527	1.000000	26985	841	1.000000	9564634	0.002725
236296833	16896593	88628	10000.000000	28962	642	1.000000	27051	1106	1.000000	9559758	0.002654
236358079	16867710	87870	10000.000000	29322	503	1.000000	26593	1057	1.000000	9555021	0.003223
236341152	16891216	87572	10000.000000	29203	526	1.000000	27042	1029	1.000000	9550256	0.003018
236361742	16878013	88571	10000.000000	29543	577	1.000000	27521	789	1.000000	9545440	0.002046
236339351	16892959	88139	10000.000000	29520	508	1.000000	27125	948	1.000000	9540647	0.002766
236348633	16868191	88149	10000.000000	29904	381	1.000000	25936	1291	1.000000	9535768	0.002099
236385208	16876968	87901	10000.000000	30010	530	1.000000	27832	797	1.000000	9531054	0.002413
236351057	16878210	87913	10000.000000	29654	525	1.000000	27117	925	1.000000	9526293	0.002366
236338734	16873924	87817	10000.000000	29374	532	1.000000	27015	926	1.000000	9521569	0.001260
236357504	16880274	87376	10000.000000	29768	517	1.000000	26953	1083	1.000000	9516712	0.001123
npatches	nstrain	runtime	dt	init_x	init_y	init_y_blood	init_z	init_S	beta0	beta1	beta2	beta3	mean_beta	B	d	delta	delta_blood	b[0]	mut	m	CTL	c	g	epsilon	k	het	lambda	rho	omega	x_max	patch.dyna	DELTA	A	VA
10000	1	100.000000	0.001000	21900	9499	5000000	0.001000	10000000	14.816855	9.456297	14.701048	21.268555	17	800000000	0.010000	1.000000	432.000000	80000	0.000050	0.004800	1	0.001000	1.000000	2.500000	10.000000	0.500000	0.000000	0.000000	0.000000	31872	0	10.000000	7.000000	1.000000
sus	inf	inf_blood	z	x[0]	y[0][0]	z[0]	x[1]	y[1][0]	z[1]	S[0]	synchrony
219000000	94990000	5000000	10.000000	21900	9499	0.001000	21900	9499	0.001000	10000000	0.000000
248274387	10236642	53639	10000.000000	26917	485	1.000000	29955	40	1.000000	9994877	0.000000
250995548	12881436	67083	10000.000000	28653	595	1.000000	31530	56	1.000000	9989827	0.000000
250637930	12907688	67548	10000.000000	28343	792	1.000000	31562	89	1.000000	9984881	0.000000
250660100	12885339	67254	10000.000000	27723	749	1.000000	31626	88	1.000000	9979845	0.000000
250647073	12892010	66945	10000.000000	28138	679	1.000000	31754	74	1.000000	9974885	0.000000
250656172	12885645	67204	10000.000000	28438	682	1.000000	31571	64	1.000000	9969861	0.000000
250625434	12892512	67018	10000.000000	28279	640	1.000000	31602	86	1.000000	9964886	0.000000
250577154	12912716	66763	10000.000000	27594	890	1.000000	31192	94	1.000000	9959922	0.000000
250643900	12889546	66808	10000.000000	28712	539	1.000000	31474	80	1.000000	9954913	0.000000
250640981	12898421	67416	10000.000000	28652	831	1.000000	31525	47	1.000000	9950004	0.000000
250621408	12904717	67410	10000.000000	28047	647	1.000000	31559	97	1.000000	9945118	0.000000
250680302	12898078	67107	10000.000000	28301	600	1.000000	31853	95	1.000000	9940162	0.000000
250686378	12892287	67900	10000.000000	28537	615	1.000000	31610	91	1.000000	9935019	0.000000
250618629	12906190	67056	10000.000000	27989	893	1.000000	31424	115	1.000000	9929881	0.000000
250634534	12900072	66619	10000.000000	27357	804	1.000000	31479	99	1.000000	9924867	0.000000
250644590	12892931	67337	10000.000000	28004	767	1.000000	31323	69	1.000000	9919825	0.000000
250643755	12904833	67597	10000.000000	27573	797	1.000000	31376	78	1.000000	9914872	0.000000
250625552	12910609	67306	10000.000000	28191	775	1.000000	31509	89	1.000000	9909990	0.000000
250636246	12895287	66998	10000.000000	27779	758	1.000000	31344	94	1.000000	9904932	0.000000
250625902	12898286	67092	10000.000000	28045	753	1.000000	31550	81	1.000000	9899993	0.000000
250611597	12909348	66996	10000.000000	28090	665	1.000000	31427	79	1.000000	9895123	0.000000
250661801	12883747	66567	10000.000000	28346	738	1.000000	31219	90	1.000000	9890151	0.000000
250680462	12897357	67199	10000.000000	28094	668	1.000000	31613	44	1.000000	9885219	0.000000
250561762	12913054	67200	10000.000000	28582	662	1.000000	31700	59	1.000000	9880225	0.000000
250589040	12905443	67205	10000.000000	27596	778	1.000000	31711	73	1.000000	9875349	0.000000
250593864	12907116	67006	10000.000000	28075	776	1.000000	31593	74	1.000000	9870529	0.000000
250609703	12909664	67130	10000.000000	28295	644	1.000000	31467	80	1.000000	9865628	0.000000
250624844	12896989	67251	10000.000000	27974	843	1.000000	31316	77	1.000000	9860717	0.000000
250596939	12908513	67244	10000.000000	27824	797	1.000000	31541	57	1.000000	9855958	0.000000
250579766	12908298	67260	10000.000000	28392	620	1.000000	31824	71	1.000000	9851028	0.000000
250628548	12899565	67203	10000.000000	28672	628	1.000000	31822	48	1.000000	9846164	0.000000
250650099	12900620	66929	10000.000000	28922	592	1.000000	31627	62	1.000000	9841252	0.000000
250642538	12892256	67604	10000.000000	28294	616	1.000000	31490	79	1.000000	9836292	0.000000
250644628	12895290	67103	10000.000000	28261	715	1.000000	31384	68	1.000000	9831317	0.000000
250676272	12903311	67354	10000.000000	28145	692	1.000000	31399	54	1.000000	9826396	0.000000
250616825	12906203	67065	10000.000000	27995	734	1.000000	31755	67	1.000000	9821455	0.000000
250610301	12903504	67003	10000.000000	27628	904	1.000000	31572	88	1.000000	9816563	0.000000
250599679	12908402	67369	10000.000000	27835	742	1.000000	31858	81	1.000000	9811610	0.000000
250653645	12897242	67077	10000.000000	27900	734	1.000000	31837	52	1.000000	9806907	0.000000
250634228	12893195	67529	10000.000000	28003	814	1.000000	31706	73	1.000000	9801958	-1.#IND00
250669869	12890723	67437	10000.000000	28069	649	1.000000	31662	102	1.000000	9796991	-0.044800
250591670	12914584	67506	10000.000000	28007	790	1.000000	31552	86	1.000000	9792108	-0.034123
250624013	12903113	67208	10000.000000	27894	733	1.000000	31531	87	1.000000	9787219	-0.014634
250658765	12898575	66996	10000.000000	28182	724	1.000000	31465	88	1.000000	9782230	-0.012196
250638153	12897118	67465	10000.000000	28214	763	1.000000	31476	82	1.000000	9777323	-0.010757
250681494	12894642	67243	10000.000000	28217	643	1.000000	31529	70	1.000000	9772322	-0.007652
250624452	12899206	66963	10000.000000	27738	819	1.000000	31422	103	1.000000	9767383	-0.005050
250625616	12907850	67142	10000.000000	27965	806	1.000000	31516	86	1.000000	9762475	-0.004952
250627503	12901118	67095	10000.000000	27767	806	1.000000	31508	73	1.000000	9757724	-0.002839
250603527	12897765	67201	10000.000000	27795	740	1.000000	31514	103	1.000000	9752856	-0.002374
250636851	12905356	66937	10000.000000	27602	816	1.000000	31487	124	1.000000	9748024	0.001139
250666249	12888654	67300	10000.000000	28046	795	1.000000	31616	70	1.000000	9743363	-0.001027
250603528	12908264	66775	10000.000000	27580	869	1.000000	31526	79	1.000000	9738462	-0.000778
250603567	12898103	67225	10000.000000	28151	726	1.000000	31535	63	1.000000	9733579	-0.006032
250645830	12888676	67142	10000.000000	28333	618	1.000000	31558	67	1.000000	9728743	-0.005496
250666249	12884060	67198	10000.000000	28512	606	1.000000	31649	106	1.000000	9723795	-0.003664
250635641	12902563	67009	10000.000000	28499	714	1.000000	31597	87	1.000000	9718945	-0.005463
250634058	12901766	67100	10000.000000	28246	684	1.000000	31453	87	1.000000	9713967	-0.003899
250605265	12909514	67093	10000.000000	28473	655	1.000000	31786	75	1.000000	9709138	-0.004199
250659040	12885856	67358	10000.000000	28125	742	1.000000	31693	76	1.000000	9704278	-0.004620
250641189	12897468	67592	10000.000000	28147	733	1.000000	31623	71	1.000000	9699457	-0.004349
250667211	12892045	66845	10000.000000	28541	564	1.000000	31711	78	1.000000	9694498	-0.003969
250646609	12901687	66945	10000.000000	28017	788	1.000000	31783	67	1.000000	9689654	-0.003816
250673307	12887644	67290	10000.000000	27874	710	1.000000	31688	93	1.000000	9684813	-0.004104
250631961	12898440	67237	10000.000000	28177	733	1.000000	31717	88	1.000000	9679938	-0.004055
250593505	12904926	67207	10000.000000	28145	673	1.000000	31811	71	1.000000	9675167	-0.003841
250644946	12890014	67185	10000.000000	28143	803	1.000000	31799	98	1.000000	9670383	-0.003664
250617337	12908167	67147	10000.000000	28376	746	1.000000	31603	76	1.000000	9665532	-0.002610
250572932	12917789	67655	10000.000000	28560	591	1.000000	31526	97	1.000000	9660622	-0.002372
250633778	12892510	67560	10000.000000	28336	699	1.000000	31679	91	1.000000	9655823	-0.002205
250645995	12895110	67500	10000.000000	28953	561	1.000000	31400	95	1.000000	9650939	-0.002101
250599548	12895200	66951	10000.000000	28085	666	1.000000	31858	59	1.000000	9646051	-0.002095
250641927	12897979	67640	10000.000000	27602	849	1.000000	31418	55	1.000000	9641159	-0.002010
250587947	12913266	67357	10000.000000	27603	730	1.000000	31756	54	1.000000	9636370	-0.002283
250612141	12900177	66913	10000.000000	27987	846	1.000000	31675	59	1.000000	9631553	-0.002593
250630347	12909127	67585	10000.000000	27740	764	1.000000	31617	72	1.000000	9626730	-0.002561
250619409	12904775	67570	10000.000000	28236	805	1.000000	31619	112	1.000000	9621877	-0.002461
250651128	12893558	66947	10000.000000	28098	766	1.000000	31315	103	1.000000	9616876	-0.002516
250607296	12904751	66819	10000.000000	28392	670	1.000000	31382	100	1.000000	9612003	-0.002835
250599367	12899420	67409	10000.000000	28102	807	1.000000	31606	69	1.000000	9607228	-0.002453
250612456	12901639	66950	10000.000000	28268	643	1.000000	31512	67	1.000000	9602357	-0.002366
250651397	12897213	67341	10000.000000	27813	767	1.000000	31592	50	1.000000	9597619	-0.002287
250632091	12898612	67370	10000.000000	28219	776	1.000000	31672	41	1.000000	9592869	-0.002380
250645630	12904844	67363	10000.000000	28498	707	1.000000	31623	39	1.000000	9588089	-0.002409
250639836	12902392	66923	10000.000000	28404	722	1.000000	31601	86	1.000000	9583379	-0.002084
250604804	12892527	67372	10000.000000	27969	756	1.000000	31624	76	1.000000	9578468	-0.001997
250624853	12900619	67256	10000.000000	28448	655	1.000000	31813	70	1.000000	9573699	-0.001659
250639094	12899601	67419	10000.000000	28140	722	1.000000	31447	63	1.000000	9568908	-0.001600
250623696	12896261	67315	10000.000000	28260	703	1.000000	31523	63	1.000000	9564051	-0.001328
250637874	12894159	67411	10000.000000	28081	789	1.000000	31577	83	1.000000	9559310	-0.001554
250672806	12888724	66936	10000.000000	27979	663	1.000000	31583	89	1.000000	9554549	-0.001462
250627696	12889950	67302	10000.000000	28361	670	1.000000	31763	62	1.000000	9549675	-0.001289
250611420	12907333	66966	10000.000000	28297	660	1.000000	31581	74	1.000000	9544965	-0.001218
250612354	12900151	67409	10000.000000	28194	793	1.000000	31613	67	1.000000	9540190	-0.001379
250599636	12911514	67592	10000.000000	27906	678	1.000000	31630	80	1.000000	9535471	-0.001483
250616900	12898362	67470	10000.000000	28312	629	1.000000	31649	88	1.000000	9530681	-0.001714
250593866	12925220	67195	10000.000000	28001	753	1.000000	31647	65	1.000000	9525915	-0.001713
250627460	12900976	67117	10000.000000	28142	587	1.000000	31717	78	1.000000	9521190	-0.001684
250613166	12899213	67201	10000.000000	28978	594	1.000000	31805	60	1.000000	9516460	-0.001621
npatches	nstrain	runtime	dt	init_x	init_y	init_y_blood	init_z	init_S	beta0	beta1	beta2	beta3	mean_beta	B	d	delta	delta_blood	b[0]	mut	m	CTL	c	g	epsilon	k	het	lambda	rho	omega	x_max	patch.dyna	DELTA	A	VA
10000	1	100.000000	0.001000	21900	9499	5000000	0.001000	10000000	16.108368	22.166681	23.535122	22.632043	17	800000000	0.010000	1.000000	432.000000	80000	0.000050	0.004800	1	0.001000	1.000000	2.500000	11.000000	0.500000	0.000000	0.000000	0.000000	31872	0	10.000000	7.000000	1.000000
sus	inf	inf_blood	z	x[0]	y[0][0]	z[0]	x[1]	y[1][0]	z[1]	S[0]	synchrony
219000000	94990000	5000000	10.000000	21900	9499	0.001000	21900	9499	0.001000	10000000	0.000000
258700564	7526830	39210	10000.000000	26926	446	1.000000	22361	1531	1.000000	9995090	0.000000
261876356	10063342	52244	10000.000000	28999	586	1.000000	20663	1931	1.000000	9990247	0.000000
261547475	10083050	52399	10000.000000	28418	537	1.000000	20683	1951	1.000000	9985113	0.000000
261520432	10068730	52369	10000.000000	28553	615	1.000000	20518	1973	1.000000	9980086	0.000000
261523837	10079966	52712	10000.000000	27706	783	1.000000	20717	1972	1.000000	9975271	0.000000
261514208	10093013	52472	10000.000000	28027	685	1.000000	20546	2069	1.000000	9970301	0.000000
261513492	10064166	52237	10000.000000	27896	739	1.000000	20889	1964	1.000000	9965346	0.000000
261505000	10083888	52330	10000.000000	27804	800	1.000000	20871	1832	1.000000	9960420	0.000000
261519227	10073873	52174	10000.000000	27398	735	1.000000	20528	1990	1.000000	9955444	0.000000
261510605	10082417	52509	10000.000000	28028	670	1.000000	20689	1971	1.000000	9950432	0.000000
261450140	10092267	52665	10000.000000	28708	529	1.000000	20732	1844	1.000000	9945402	0.000000
261508863	10078807	52438	10000.000000	27865	804	1.000000	20151	2047	1.000000	9940514	0.000000
261536533	10071878	52572	10000.000000	28671	570	1.000000	20359	2165	1.000000	9935495	0.000000
261484732	10084800	52737	10000.000000	28211	708	1.000000	21106	1903	1.000000	9930479	0.000000
261457445	10097062	52377	10000.000000	27255	855	1.000000	20534	2038	1.000000	9925530	0.000000
261548766	10061390	52453	10000.000000	28199	505	1.000000	20670	1965	1.000000	9920527	0.000000
261481526	10086878	52312	10000.000000	28742	573	1.000000	20568	1910	1.000000	9915567	0.000000
261455094	10078886	52576	10000.000000	28039	729	1.000000	20592	1955	1.000000	9910556	0.000000
261500398	10077812	52388	10000.000000	27970	663	1.000000	20293	1943	1.000000	9905714	0.000000
261493787	10082924	52833	10000.000000	28112	645	1.000000	20582	2159	1.000000	9900750	0.000000
261507915	10082198	52461	10000.000000	28242	703	1.000000	20359	2034	1.000000	9895785	0.000000
261460988	10083886	52311	10000.000000	27748	727	1.000000	20943	1876	1.000000	9890862	0.000000
261506618	10078759	52585	10000.000000	28103	624	1.000000	21052	1997	1.000000	9885837	0.000000
261516022	10078939	52311	10000.000000	28057	623	1.000000	20653	1994	1.000000	9880934	0.000000
261506225	10085719	52622	10000.000000	27874	653	1.000000	20238	2023	1.000000	9875961	0.000000
261542058	10067117	52598	10000.000000	28094	690	1.000000	20900	1851	1.000000	9871098	0.000000
261479899	10091182	52624	10000.000000	27777	685	1.000000	20300	2158	1.000000	9866082	0.000000
261507024	10077487	52272	10000.000000	27746	787	1.000000	20925	1853	1.000000	9861319	0.000000
261444313	10088371	52815	10000.000000	28122	723	1.000000	20938	1888	1.000000	9856451	0.000000
261495647	10094682	52601	10000.000000	27917	726	1.000000	21395	1872	1.000000	9851530	0.000000
261442149	10089534	52437	10000.000000	28174	641	1.000000	20561	1939	1.000000	9846498	0.000000
261480943	10075324	52475	10000.000000	28068	655	1.000000	20458	2066	1.000000	9841593	0.000000
261511413	10079900	52647	10000.000000	27764	633	1.000000	20971	1880	1.000000	9836725	0.000000
261485298	10076729	52942	10000.000000	28271	695	1.000000	21012	1793	1.000000	9831730	0.000000
261478324	10082864	52414	10000.000000	27698	741	1.000000	20959	1875	1.000000	9826781	0.000000
261435470	10088989	52326	10000.000000	28119	656	1.000000	20685	1971	1.000000	9821861	0.000000
261486391	10086011	52136	10000.000000	27923	703	1.000000	20597	1938	1.000000	9816900	0.000000
261523720	10080183	52971	10000.000000	27284	801	1.000000	20514	1898	1.000000	9811948	0.000000
261503231	10074224	52591	10000.000000	28192	598	1.000000	20549	1955	1.000000	9807031	0.000000
261487094	10089281	52487	10000.000000	27899	710	1.000000	20828	1851	1.000000	9802106	-1.#IND00
261533062	10080435	52582	10000.000000	27943	715	1.000000	20372	2109	1.000000	9797126	-0.009600
261500818	10078193	52319	10000.000000	27608	761	1.000000	20484	1917	1.000000	9792240	-0.007288
261426915	10093351	52655	10000.000000	27750	649	1.000000	20894	1802	1.000000	9787370	-0.000627
261511657	10081978	52368	10000.000000	27830	725	1.000000	20262	1982	1.000000	9782502	0.008406
261495817	10094062	52700	10000.000000	27614	743	1.000000	20398	2012	1.000000	9777634	0.015461
261461337	10077777	52315	10000.000000	27749	726	1.000000	20690	1885	1.000000	9772744	0.013864
261509108	10078783	52171	10000.000000	28074	663	1.000000	20326	1895	1.000000	9767847	0.011997
261475626	10087731	52476	10000.000000	27375	878	1.000000	20582	2060	1.000000	9762870	0.010083
261496038	10075645	52337	10000.000000	28407	596	1.000000	20243	2046	1.000000	9758038	0.015107
261511211	10073762	52650	10000.000000	27837	760	1.000000	21036	1854	1.000000	9753238	0.014599
261524112	10072727	52017	10000.000000	27988	680	1.000000	20720	1795	1.000000	9748432	0.013104
261485768	10085427	52700	10000.000000	28161	579	1.000000	20591	1978	1.000000	9743617	0.011038
261470971	10092803	52855	10000.000000	28130	702	1.000000	20507	2035	1.000000	9738797	0.009894
261486134	10081356	52433	10000.000000	27908	628	1.000000	20612	1914	1.000000	9733946	0.006995
261427643	10090610	52806	10000.000000	28128	615	1.000000	20999	1758	1.000000	9729284	0.010016
261502025	10081822	52796	10000.000000	28111	636	1.000000	20419	2026	1.000000	9724331	0.010039
261506510	10069057	52272	10000.000000	28287	653	1.000000	21179	1759	1.000000	9719370	0.009258
261517477	10074969	52563	10000.000000	27568	649	1.000000	20531	1904	1.000000	9714571	0.006882
261504853	10084990	52209	10000.000000	27885	653	1.000000	20876	1965	1.000000	9709662	0.006593
261461287	10067607	52012	10000.000000	27968	690	1.000000	20971	1831	1.000000	9704863	0.006017
261513675	10084031	52597	10000.000000	28035	811	1.000000	20377	1990	1.000000	9699947	0.004479
261492186	10072265	52445	10000.000000	27783	613	1.000000	20095	1979	1.000000	9695178	0.006092
261493684	10082239	52513	10000.000000	28628	598	1.000000	20767	1975	1.000000	9690349	0.006545
261477728	10083234	52360	10000.000000	27564	790	1.000000	20121	2039	1.000000	9685570	0.006231
261480178	10068628	52266	10000.000000	27727	668	1.000000	21009	1852	1.000000	9680802	0.006096
261502392	10083872	52549	10000.000000	28145	694	1.000000	21406	1825	1.000000	9676060	0.005806
261465859	10082847	52525	10000.000000	27992	670	1.000000	20842	1956	1.000000	9671136	0.006044
261507692	10083505	52411	10000.000000	28134	560	1.000000	21093	1899	1.000000	9666239	0.005477
261505089	10088459	52182	10000.000000	28248	657	1.000000	21003	1851	1.000000	9661307	0.004590
261586071	10062941	51813	10000.000000	27756	788	1.000000	21140	1682	1.000000	9656566	0.004549
261437456	10094689	52840	10000.000000	27700	724	1.000000	20912	2064	1.000000	9651733	0.004679
261524680	10068933	52251	10000.000000	28444	541	1.000000	20675	1974	1.000000	9646768	0.004265
261502181	10075879	52333	10000.000000	28413	644	1.000000	20595	2006	1.000000	9641976	0.004116
261500345	10073360	52345	10000.000000	28468	637	1.000000	20604	1951	1.000000	9637144	0.004570
261447101	10091897	52580	10000.000000	28783	606	1.000000	20386	1928	1.000000	9632348	0.004368
261514651	10080275	52591	10000.000000	27654	834	1.000000	20545	2080	1.000000	9627518	0.004423
261500616	10083825	53082	10000.000000	27890	654	1.000000	20870	1871	1.000000	9622672	0.002646
261489125	10093023	52481	10000.000000	27475	853	1.000000	20601	1909	1.000000	9617838	0.003954
261491445	10086816	52612	10000.000000	28090	489	1.000000	20504	1868	1.000000	9613040	0.005181
261510125	10074981	52475	10000.000000	28655	607	1.000000	21006	1953	1.000000	9608103	0.005491
261491687	10077135	52263	10000.000000	27983	682	1.000000	20702	1892	1.000000	9603334	0.005431
261493722	10074851	52147	10000.000000	28017	732	1.000000	20728	2065	1.000000	9598521	0.004803
261462503	10089254	52631	10000.000000	27780	701	1.000000	20943	1973	1.000000	9593629	0.004736
261473139	10084497	52594	10000.000000	27933	674	1.000000	20643	1979	1.000000	9588746	0.005267
261475609	10086519	51981	10000.000000	27690	728	1.000000	20543	2028	1.000000	9583917	0.005191
261458883	10087141	52908	10000.000000	27576	721	1.000000	20655	1909	1.000000	9579059	0.005182
261480244	10092070	52613	10000.000000	28100	707	1.000000	20688	1947	1.000000	9574312	0.005188
261490597	10079755	52453	10000.000000	27839	729	1.000000	20479	2047	1.000000	9569527	0.004761
261488265	10086443	52512	10000.000000	28429	540	1.000000	21016	1829	1.000000	9564759	0.004426
261522936	10068767	52311	10000.000000	28505	655	1.000000	20730	1927	1.000000	9559987	0.004215
261486886	10086090	52811	10000.000000	28305	628	1.000000	20362	1998	1.000000	9555179	0.004082
261501085	10072034	52770	10000.000000	27857	658	1.000000	20551	2100	1.000000	9550365	0.004044
261490825	10086547	52738	10000.000000	28361	630	1.000000	21044	1738	1.000000	9545526	0.004048
261524198	10078644	52534	10000.000000	28089	750	1.000000	20636	2048	1.000000	9540773	0.004045
261536961	10073296	52719	10000.000000	27770	672	1.000000	20881	1986	1.000000	9536089	0.004447
261535109	10070998	52549	10000.000000	28298	671	1.000000	21048	1954	1.000000	9531258	0.004301
261517192	10076823	52243	10000.000000	27787	716	1.000000	20259	1976	1.000000	9526540	0.004208
261476223	10076920	52313	10000.000000	28621	630	1.000000	20596	1935	1.000000	9521880	0.004919
261512172	10084021	52912	10000.000000	27895	709	1.000000	20529	1837	1.000000	9517221	0.004799
npatches	nstrain	runtime	dt	init_x	init_y	init_y_blood	init_z	init_S	beta0	beta1	beta2	beta3	mean_beta	B	d	delta	delta_blood	b[0]	mut	m	CTL	c	g	epsilon	k	het	lambda	rho	omega	x_max	patch.dyna	DELTA	A	VA
10000	1	100.000000	0.001000	21900	9499	5000000	0.001000	10000000	18.450464	10.927114	24.113522	19.527606	17	800000000	0.010000	1.000000	432.000000	80000	0.000050	0.004800	1	0.001000	1.000000	2.500000	12.000000	0.500000	0.000000	0.000000	0.000000	31872	0	10.000000	7.000000	1.000000
sus	inf	inf_blood	z	x[0]	y[0][0]	z[0]	x[1]	y[1][0]	z[1]	S[0]	synchrony
219000000	94990000	5000000	10.000000	21900	9499	0.001000	21900	9499	0.001000	10000000	0.000000
268422094	5279752	27463	10000.000000	26755	456	1.000000	30095	30	1.000000	9995035	0.000000
272515561	7689899	40180	10000.000000	27762	795	1.000000	31685	45	1.000000	9990024	0.000000
272244157	7660991	39801	10000.000000	25919	941	1.000000	31491	43	1.000000	9984933	0.000000
272118526	7671312	39967	10000.000000	26290	1025	1.000000	31542	30	1.000000	9979962	0.000000
272149736	7668708	40005	10000.000000	26541	719	1.000000	31584	44	1.000000	9974913	0.000000
272152695	7667196	39872	10000.000000	26226	919	1.000000	31765	50	1.000000	9970113	0.000000
272144120	7664286	40026	10000.000000	26235	908	1.000000	31704	58	1.000000	9965085	0.000000
272195311	7664301	39894	10000.000000	26267	916	1.000000	31818	39	1.000000	9960172	0.000000
272125179	7670030	39803	10000.000000	26207	865	1.000000	31847	30	1.000000	9955146	0.000000
272171252	7646083	39560	10000.000000	26707	954	1.000000	31497	36	1.000000	9950180	0.000000
272100725	7680920	39719	10000.000000	26192	809	1.000000	31477	36	1.000000	9945217	0.000000
272117277	7658929	39483	10000.000000	26982	856	1.000000	31739	36	1.000000	9940214	0.000000
272083730	7686678	40085	10000.000000	26180	909	1.000000	31610	28	1.000000	9935239	0.000000
272144397	7672076	40004	10000.000000	26536	801	1.000000	31627	35	1.000000	9930315	0.000000
272192594	7654641	39474	10000.000000	27078	749	1.000000	31693	46	1.000000	9925438	0.000000
272110122	7673490	39838	10000.000000	26761	792	1.000000	31749	47	1.000000	9920494	0.000000
272189031	7651686	40367	10000.000000	26236	891	1.000000	31731	33	1.000000	9915572	0.000000
272121863	7665742	40033	10000.000000	26173	853	1.000000	31442	74	1.000000	9910552	0.000000
272131767	7678184	39894	10000.000000	26536	1015	1.000000	31921	34	1.000000	9905562	0.000000
272153412	7657709	40138	10000.000000	26072	997	1.000000	31778	52	1.000000	9900585	0.000000
272089326	7665769	39864	10000.000000	26551	900	1.000000	31696	31	1.000000	9895613	0.000000
272152814	7665982	39955	10000.000000	26364	817	1.000000	31675	59	1.000000	9890660	0.000000
272119745	7681328	39992	10000.000000	26042	1118	1.000000	31929	34	1.000000	9885630	0.000000
272165517	7662243	40316	10000.000000	26287	941	1.000000	31535	62	1.000000	9880785	0.000000
272118319	7665988	39766	10000.000000	26476	924	1.000000	31476	40	1.000000	9875813	0.000000
272134594	7670216	39564	10000.000000	26329	866	1.000000	31891	33	1.000000	9870791	0.000000
272148627	7664665	39950	10000.000000	26859	833	1.000000	31795	31	1.000000	9865808	0.000000
272155609	7671833	39771	10000.000000	26810	827	1.000000	31684	23	1.000000	9860855	0.000000
272095266	7683356	39835	10000.000000	26138	1023	1.000000	31793	37	1.000000	9856074	0.000000
272073557	7688488	40007	10000.000000	26653	907	1.000000	31887	26	1.000000	9851121	0.000000
272120315	7665886	39589	10000.000000	26943	832	1.000000	31703	44	1.000000	9846289	0.000000
272115599	7677909	39970	10000.000000	26824	785	1.000000	31571	55	1.000000	9841404	0.000000
272125115	7666753	39826	10000.000000	26274	874	1.000000	31574	43	1.000000	9836287	0.000000
272141386	7666886	39755	10000.000000	26375	912	1.000000	31799	36	1.000000	9831357	0.000000
272149778	7669159	39701	10000.000000	26190	947	1.000000	31519	24	1.000000	9826521	0.000000
272116736	7667546	39980	10000.000000	26551	827	1.000000	31865	39	1.000000	9821643	0.000000
272186084	7656612	39466	10000.000000	26486	863	1.000000	31784	59	1.000000	9816748	0.000000
272123360	7671502	39852	10000.000000	26403	892	1.000000	31522	30	1.000000	9811907	0.000000
272145063	7668014	39942	10000.000000	26430	878	1.000000	31454	38	1.000000	9807008	0.000000
272105509	7671643	39764	10000.000000	26374	887	1.000000	31552	54	1.000000	9802208	-1.#IND00
272162949	7673450	39946	10000.000000	27090	839	1.000000	31791	39	1.000000	9797325	-0.024000
272126069	7668922	39652	10000.000000	26365	863	1.000000	31656	37	1.000000	9792408	-0.014165
272122065	7667474	39807	10000.000000	25675	1075	1.000000	31700	43	1.000000	9787460	-0.008762
272117662	7676527	40345	10000.000000	26044	994	1.000000	31705	20	1.000000	9782481	-0.008922
272171496	7659678	39870	10000.000000	26635	804	1.000000	31831	31	1.000000	9777573	-0.006702
272120961	7667143	39749	10000.000000	26881	839	1.000000	31583	45	1.000000	9772710	-0.002897
272051621	7683498	40228	10000.000000	26520	849	1.000000	31801	33	1.000000	9767892	-0.000238
272148002	7666630	40091	10000.000000	26225	942	1.000000	31648	53	1.000000	9762862	0.001117
272088794	7667794	39761	10000.000000	26622	916	1.000000	32083	29	1.000000	9757911	-0.000728
272125057	7667475	39866	10000.000000	26679	753	1.000000	31865	46	1.000000	9753053	0.002619
272132980	7670971	39906	10000.000000	26014	985	1.000000	31759	37	1.000000	9748268	0.002396
272131700	7670802	39856	10000.000000	26607	830	1.000000	31922	62	1.000000	9743436	0.003216
272143015	7655118	39594	10000.000000	27452	687	1.000000	31734	62	1.000000	9738567	0.002091
272127225	7675138	39596	10000.000000	27384	746	1.000000	31722	17	1.000000	9733584	0.003288
272114346	7675981	40052	10000.000000	26496	995	1.000000	31844	32	1.000000	9728838	0.002850
272148214	7665035	39771	10000.000000	26724	821	1.000000	31707	59	1.000000	9723926	0.003840
272129956	7665862	39623	10000.000000	26564	978	1.000000	31887	30	1.000000	9719173	0.002050
272096207	7677407	40165	10000.000000	26617	761	1.000000	31691	44	1.000000	9714125	0.000890
272065957	7678130	39959	10000.000000	27383	716	1.000000	31726	43	1.000000	9709142	0.001235
272089993	7675952	39980	10000.000000	26278	937	1.000000	31641	21	1.000000	9704247	0.000608
272124818	7671661	39851	10000.000000	26592	951	1.000000	31619	37	1.000000	9699319	0.000936
272075166	7690525	40216	10000.000000	26731	856	1.000000	31776	51	1.000000	9694382	0.001204
272115807	7662777	39732	10000.000000	25639	1048	1.000000	31830	56	1.000000	9689642	0.001250
272127225	7665723	39548	10000.000000	26898	686	1.000000	31702	37	1.000000	9684798	0.000327
272097858	7668046	40134	10000.000000	26627	964	1.000000	31618	52	1.000000	9679974	-0.000371
272126418	7678862	40025	10000.000000	26574	866	1.000000	31407	32	1.000000	9675054	0.000031
272150635	7670402	39803	10000.000000	26819	930	1.000000	31716	53	1.000000	9670182	-0.000087
272155669	7663324	40046	10000.000000	26004	1011	1.000000	31476	32	1.000000	9665403	0.000664
272143052	7673234	39972	10000.000000	26144	921	1.000000	31739	29	1.000000	9660668	0.000228
272167853	7665440	39661	10000.000000	27006	774	1.000000	31710	44	1.000000	9655759	0.000751
272114466	7665421	40161	10000.000000	25811	979	1.000000	31669	36	1.000000	9650954	0.001080
272138869	7664129	39963	10000.000000	26062	863	1.000000	31629	35	1.000000	9646094	0.001215
272067027	7686597	39895	10000.000000	26027	993	1.000000	31760	52	1.000000	9641311	0.001026
272105203	7674366	40216	10000.000000	26024	1007	1.000000	31648	54	1.000000	9636497	0.000904
272162725	7652367	40259	10000.000000	26390	960	1.000000	31440	69	1.000000	9631683	0.000717
272141253	7664577	40036	10000.000000	26458	830	1.000000	31668	42	1.000000	9626872	0.000883
272132882	7663157	40017	10000.000000	27014	855	1.000000	31933	30	1.000000	9622106	0.000217
272151531	7669754	39718	10000.000000	26055	911	1.000000	31700	40	1.000000	9617438	0.000307
272198914	7659022	39774	10000.000000	26795	731	1.000000	31794	39	1.000000	9612573	0.000289
272144949	7665768	40327	10000.000000	26785	862	1.000000	31817	28	1.000000	9607672	0.000595
272131727	7685550	40097	10000.000000	26058	985	1.000000	31665	34	1.000000	9602832	0.000688
272124572	7670253	40078	10000.000000	25879	1040	1.000000	31625	34	1.000000	9598023	0.000463
272111758	7668405	40182	10000.000000	26077	906	1.000000	31674	43	1.000000	9593257	0.000609
272081998	7681993	40038	10000.000000	26845	760	1.000000	31545	30	1.000000	9588448	0.000566
272101781	7675120	40155	10000.000000	26547	835	1.000000	31842	26	1.000000	9583635	0.001656
272143893	7673848	39750	10000.000000	26599	787	1.000000	31878	24	1.000000	9578839	0.001711
272137737	7661455	39873	10000.000000	25805	1111	1.000000	31630	47	1.000000	9574038	0.001834
272096689	7677979	39741	10000.000000	26970	725	1.000000	31671	72	1.000000	9569210	0.001784
272089135	7672934	40159	10000.000000	26572	976	1.000000	31608	22	1.000000	9564353	0.001951
272166316	7660658	39808	10000.000000	26277	944	1.000000	31513	44	1.000000	9559729	0.002223
272135608	7669009	39746	10000.000000	26093	851	1.000000	31953	31	1.000000	9554998	0.002495
272124929	7661115	39872	10000.000000	26666	762	1.000000	31741	26	1.000000	9550186	0.002281
272112168	7670114	39910	10000.000000	26588	861	1.000000	31555	49	1.000000	9545351	0.002358
272133540	7653801	39834	10000.000000	26669	854	1.000000	31697	42	1.000000	9540496	0.002193
272086905	7671383	39890	10000.000000	26684	765	1.000000	31516	42	1.000000	9535731	0.002324
272109419	7673832	40026	10000.000000	26794	881	1.000000	31892	30	1.000000	9530926	0.002068
272132192	7675243	39676	10000.000000	26604	891	1.000000	31639	30	1.000000	9526154	0.001961
272130152	7664282	39907	10000.000000	26131	901	1.000000	31470	39	1.000000	9521333	0.000318
272094428	7666827	39477	10000.000000	26924	766	1.000000	31555	49	1.000000	9516753	0.000340
npatches	nstrain	runtime	dt	init_x	init_y	init_y_blood	init_z	init_S	beta0	beta1	beta2	beta3	mean_beta	B	d	delta	delta_blood	b[0]	mut	m	CTL	c	g	epsilon	k	het	lambda	rho	omega	x_max	patch.dyna	DELTA	A	VA
10000	1	100.000000	0.001000	21900	9499	5000000	0.001000	10000000	11.157282	15.822986	11.282683	13.774790	17	800000000	0.010000	1.000000	432.000000	80000	0.000050	0.004800	1	0.001000	1.000000	2.500000	13.000000	0.500000	0.000000	0.000000	0.000000	31872	0	10.000000	7.000000	1.000000
sus	inf	inf_blood	z	x[0]	y[0][0]	z[0]	x[1]	y[1][0]	z[1]	S[0]	synchrony
219000000	94990000	5000000	10.000000	21900	9499	0.001000	21900	9499	0.001000	10000000	0.000000
276987793	3492053	18253	9999.480073	30066	11	1.000000	29017	56	1.000000	9994889	0.000000
282743126	5650495	29722	9999.995663	31607	40	1.000000	31165	80	1.000000	9989905	0.000000
282600882	5601879	29296	9999.999338	31757	22	1.000000	31304	154	1.000000	9984883	0.000000
282473306	5601246	29191	9999.999972	31660	24	1.000000	30507	180	1.000000	9979851	0.000000
282515356	5584270	29063	9999.999990	31767	15	1.000000	30634	159	1.000000	9974921	0.000000
282456113	5615836	29169	9999.999993	31886	37	1.000000	31116	102	1.000000	9970042	0.000000
282433072	5604049	29297	9999.984409	31556	32	1.000000	31336	63	1.000000	9965052	0.000000
282474578	5596718	29203	9999.999669	31799	22	1.000000	31127	168	1.000000	9960062	0.000000
282442252	5601925	28919	9999.999981	31578	34	1.000000	30753	175	1.000000	9955030	0.000000
282439710	5608692	29346	9999.992743	31654	35	1.000000	30825	165	1.000000	9950257	0.000000
282432521	5601158	29207	9999.984071	31745	18	1.000000	31124	122	1.000000	9945276	0.000000
282440578	5608993	29157	9999.998075	31685	26	1.000000	30780	174	1.000000	9940351	0.000000
282444859	5601758	28875	9999.999971	31856	31	1.000000	30905	122	1.000000	9935403	0.000000
282401446	5609782	28970	9999.999993	32056	10	1.000000	31315	107	1.000000	9930426	0.000000
282396443	5614791	28867	9999.996011	31564	32	1.000000	31138	131	1.000000	9925491	0.000000
282424384	5609834	29347	9999.994274	31729	29	1.000000	31407	89	1.000000	9920456	0.000000
282474708	5599731	29481	9999.997175	31903	40	1.000000	30983	192	1.000000	9915502	0.000000
282468422	5594294	29141	10000.000000	31626	30	1.000000	31215	86	1.000000	9910501	0.000000
282471757	5596060	29283	9999.999115	31697	30	1.000000	31121	112	1.000000	9905618	0.000000
282451207	5598935	28972	9999.998317	31784	17	1.000000	31163	130	1.000000	9900633	0.000000
282486599	5590033	29017	9999.985695	31822	38	1.000000	31237	90	1.000000	9895781	0.000000
282385455	5612131	29112	9999.994469	31677	34	1.000000	30998	188	1.000000	9890830	0.000000
282439409	5610680	29176	9999.996986	31833	24	1.000000	31273	59	1.000000	9885861	0.000000
282469625	5595046	29250	9999.983801	31860	13	1.000000	31514	84	1.000000	9880780	0.000000
282428726	5600863	29151	9999.989370	31903	22	1.000000	31428	120	1.000000	9875796	0.000000
282465539	5597711	29169	9999.977658	31743	22	1.000000	31019	138	1.000000	9870838	0.000000
282502177	5586662	29148	9999.999624	31584	17	1.000000	30989	189	1.000000	9865874	0.000000
282524431	5602656	29160	9999.979533	31793	26	1.000000	31071	116	1.000000	9860951	0.000000
282429126	5617660	29412	9999.995613	31522	28	1.000000	31424	97	1.000000	9855943	0.000000
282425260	5592639	28965	9999.997931	31699	13	1.000000	30993	193	1.000000	9851021	0.000000
282418125	5600634	29164	9999.992466	31704	21	1.000000	30907	147	1.000000	9846090	0.000000
282433122	5601875	29006	9999.999291	31698	37	1.000000	30847	111	1.000000	9841082	0.000000
282414714	5612580	29128	9999.932531	31643	26	1.000000	31050	130	1.000000	9836296	0.000000
282421736	5605227	29197	9999.962435	31938	29	1.000000	30686	178	1.000000	9831333	0.000000
282466137	5607312	29160	9999.996109	31750	17	1.000000	31010	110	1.000000	9826432	0.000000
282442576	5599912	28934	9999.997197	31812	35	1.000000	31212	119	1.000000	9821522	0.000000
282505193	5596451	29537	9999.998611	31828	22	1.000000	31176	76	1.000000	9816489	0.000000
282456112	5599803	29090	9999.998671	31984	26	1.000000	31483	75	1.000000	9811552	0.000000
282451266	5606849	29412	9999.996702	31725	17	1.000000	31343	104	1.000000	9806690	0.000000
282462659	5595181	28994	9999.995823	31841	28	1.000000	31152	124	1.000000	9801836	-1.#IND00
282460837	5599528	29104	9999.990313	31733	39	1.000000	30961	138	1.000000	9796848	0.002400
282447195	5617121	29157	9999.998491	31839	19	1.000000	31062	105	1.000000	9792002	0.006774
282408987	5605399	29112	9999.968891	31662	24	1.000000	31490	107	1.000000	9787102	-0.000133
282419165	5610035	29404	9999.957631	31743	36	1.000000	31259	126	1.000000	9782225	0.001025
282450174	5598322	29050	9999.999973	31770	43	1.000000	30904	155	1.000000	9777331	0.007642
282426810	5608512	29369	9999.999914	31751	29	1.000000	30860	151	1.000000	9772397	0.007089
282390346	5614734	29599	9999.987696	31866	11	1.000000	30986	124	1.000000	9767603	0.002161
282433613	5593452	29286	9999.994377	31853	28	1.000000	31183	165	1.000000	9762655	-0.000269
282435720	5600738	29064	9999.981515	31580	34	1.000000	30787	160	1.000000	9757808	-0.002492
282452270	5595184	28985	9999.996997	31563	38	1.000000	30774	105	1.000000	9752889	-0.004282
282434322	5600712	29398	9999.976268	31740	29	1.000000	31486	117	1.000000	9747873	-0.001958
282450740	5608698	29181	9999.996109	31818	23	1.000000	31148	92	1.000000	9742880	-0.003308
282507300	5594247	29236	9999.996430	31596	32	1.000000	31028	131	1.000000	9738030	-0.001999
282495607	5588454	29093	9999.995428	31865	16	1.000000	31331	103	1.000000	9733178	-0.003617
282497843	5598898	28982	9999.996511	31753	29	1.000000	31318	129	1.000000	9728249	-0.004171
282425436	5605214	29262	9999.853140	31789	21	1.000000	30896	129	1.000000	9723382	-0.002770
282453234	5607446	29324	9999.998625	31680	40	1.000000	31531	138	1.000000	9718553	-0.004523
282442421	5607418	28938	9999.998402	31889	19	1.000000	31109	111	1.000000	9713725	-0.008619
282429141	5602967	28961	9999.991045	31831	25	1.000000	30852	155	1.000000	9708920	-0.008100
282413064	5611114	28976	9999.990314	31932	13	1.000000	31414	93	1.000000	9704118	-0.007121
282475282	5598545	29309	9999.999734	31401	28	1.000000	30960	148	1.000000	9699183	-0.006637
282406658	5617903	29154	9999.980848	31849	7	1.000000	30905	118	1.000000	9694402	-0.006405
282444027	5598909	29025	9999.958244	31667	27	1.000000	31153	128	1.000000	9689501	-0.005051
282475176	5604497	29242	10000.000000	31602	21	1.000000	31309	120	1.000000	9684644	-0.004648
282469434	5603602	28979	10000.000000	31733	33	1.000000	31007	112	1.000000	9679831	-0.004076
282489740	5594751	29048	9999.995820	31639	18	1.000000	31020	85	1.000000	9674979	-0.004054
282419504	5609598	29350	9999.997213	31649	23	1.000000	30911	217	1.000000	9670221	-0.003934
282449590	5604833	29162	9999.960381	31749	36	1.000000	30440	174	1.000000	9665406	-0.003757
282459795	5602806	29140	9999.987391	31809	11	1.000000	31017	141	1.000000	9660498	-0.003683
282405750	5606564	29130	9999.987192	31426	27	1.000000	31282	77	1.000000	9655605	-0.004269
282462196	5597979	29402	9999.995350	31796	34	1.000000	31164	110	1.000000	9650765	-0.003561
282463708	5603066	29258	9999.968325	31836	9	1.000000	31055	142	1.000000	9645947	-0.003329
282400390	5593510	29036	9999.999999	31838	15	1.000000	31087	120	1.000000	9641049	-0.003473
282481989	5606308	29459	9999.956041	31727	20	1.000000	31095	124	1.000000	9636181	-0.003003
282430532	5606407	29298	9999.990737	31792	35	1.000000	31484	74	1.000000	9631310	-0.003290
282404776	5611677	29386	9999.999996	31786	43	1.000000	31434	105	1.000000	9626406	-0.003075
282477005	5604766	29097	9999.955666	31775	17	1.000000	30960	156	1.000000	9621434	-0.002346
282402553	5615231	29270	9999.993049	31840	16	1.000000	30967	219	1.000000	9616485	-0.002315
282409802	5613111	29229	10000.000000	31865	22	1.000000	30743	197	1.000000	9611586	-0.001779
282447244	5602938	29356	9999.999914	32100	20	1.000000	30600	202	1.000000	9606771	-0.001811
282451313	5600496	28955	9999.983657	31662	13	1.000000	30997	119	1.000000	9601985	-0.001691
282469998	5594996	28951	9999.995114	31754	27	1.000000	31088	112	1.000000	9597154	-0.001798
282430328	5604864	29210	9999.993370	31962	24	1.000000	31393	61	1.000000	9592510	-0.001199
282454927	5602816	29015	9999.992811	31815	34	1.000000	31074	150	1.000000	9587676	-0.000900
282407116	5614915	29147	9999.992724	31803	25	1.000000	31231	129	1.000000	9582888	-0.000388
282431135	5603950	29100	9999.947345	31819	17	1.000000	30655	209	1.000000	9577970	-0.000136
282414893	5610799	29305	9999.999999	31893	17	1.000000	31001	106	1.000000	9573159	-0.000120
282437265	5604553	29128	9999.996155	31444	30	1.000000	31148	104	1.000000	9568447	-0.000468
282460303	5603264	28742	9999.894739	31390	29	1.000000	30982	116	1.000000	9563695	-0.000375
282460492	5592925	29260	10000.000000	31555	37	1.000000	31098	118	1.000000	9559016	0.001598
282436051	5608798	29558	9999.999878	31828	41	1.000000	31261	105	1.000000	9554261	0.000978
282444495	5610753	29377	9999.992316	31740	18	1.000000	31164	81	1.000000	9549453	0.000859
282501358	5594738	29158	9999.986386	31921	24	1.000000	31273	116	1.000000	9544588	0.001461
282452229	5600404	29183	9999.979297	31845	19	1.000000	30963	137	1.000000	9540036	0.001069
282485848	5599978	29029	9999.998647	31720	33	1.000000	31131	84	1.000000	9535324	0.001157
282417224	5607809	29275	9999.999909	31668	30	1.000000	31074	128	1.000000	9530685	0.001048
282426473	5611103	29193	9999.999947	31785	33	1.000000	30803	205	1.000000	9525878	0.000885
282420658	5601088	29332	9999.998904	31715	21	1.000000	30967	168	1.000000	9521108	0.000865
282436484	5605509	29217	9999.959568	31745	47	1.000000	30909	127	1.000000	9516310	0.000533
npatches	nstrain	runtime	dt	init_x	init_y	init_y_blood	init_z	init_S	beta0	beta1	beta2	beta3	mean_beta	B	d	delta	delta_blood	b[0]	mut	m	CTL	c	g	epsilon	k	het	lambda	rho	omega	x_max	patch.dyna	DELTA	A	VA
10000	1	100.000000	0.001000	21900	9499	5000000	0.001000	10000000	13.529097	24.546729	15.905791	13.052212	17	800000000	0.010000	1.000000	432.000000	80000	0.000050	0.004800	1	0.001000	1.000000	2.500000	14.000000	0.500000	0.000000	0.000000	0.000000	31872	0	10.000000	7.000000	1.000000
sus	inf	inf_blood	z	x[0]	y[0][0]	z[0]	x[1]	y[1][0]	z[1]	S[0]	synchrony
219000000	94990000	5000000	10.000000	21900	9499	0.001000	21900	9499	0.001000	10000000	0.000000
283111561	2328501	12303	9986.819227	29743	17	1.000000	24768	847	1.000000	9995014	0.000000
290472293	4231048	21956	9998.874706	31561	28	1.000000	22243	1416	1.000000	9989993	0.000000
290180197	4173328	21765	9999.144284	31898	27	1.000000	22476	1335	1.000000	9985090	0.000000
289952954	4189428	21720	9999.087052	31810	26	1.000000	22832	1309	1.000000	9980275	0.000000
289909858	4192773	21880	9999.112054	31685	28	1.000000	22249	1336	1.000000	9975476	0.000000
289925159	4190867	21920	9999.060071	31675	44	1.000000	22500	1470	1.000000	9970411	0.000000
289856931	4200389	21918	9999.421408	31821	27	1.000000	23160	1220	1.000000	9965446	0.000000
289900379	4192500	21697	9999.210403	31711	21	1.000000	22010	1465	1.000000	9960473	0.000000
289887660	4195827	21753	9999.217567	31795	38	1.000000	22560	1428	1.000000	9955602	0.000000
289883951	4193208	21793	9999.240496	31970	25	1.000000	22467	1461	1.000000	9950532	0.000000
289966897	4182500	21882	9999.160960	31850	20	1.000000	22884	1257	1.000000	9945460	0.000000
289921492	4199775	21865	9999.305467	31647	19	1.000000	22586	1351	1.000000	9940538	0.000000
289934836	4192361	22063	9999.194473	31740	24	1.000000	22718	1349	1.000000	9935549	0.000000
289901635	4190554	21954	9999.115864	31638	36	1.000000	22617	1351	1.000000	9930655	0.000000
289871779	4196238	21789	9999.236485	31844	27	1.000000	22607	1262	1.000000	9925678	0.000000
289892814	4195344	21731	9998.841118	31789	29	1.000000	23039	1294	1.000000	9920584	0.000000
289878118	4186791	22053	9999.480805	31811	18	1.000000	22374	1366	1.000000	9915590	0.000000
289881230	4199438	22090	9999.371642	31955	35	1.000000	22590	1294	1.000000	9910629	0.000000
289916332	4192288	21837	9999.251322	31864	27	1.000000	22898	1276	1.000000	9905699	0.000000
289871622	4199800	21704	9999.332681	31784	27	1.000000	22834	1320	1.000000	9900723	0.000000
289901544	4202042	21877	9999.240629	31857	21	1.000000	22803	1339	1.000000	9895683	0.000000
289949433	4185344	21408	9999.245997	31684	12	1.000000	22795	1324	1.000000	9890794	0.000000
289855378	4206382	21840	9999.407963	31705	55	1.000000	22290	1310	1.000000	9885793	0.000000
289881129	4195486	21856	9999.143688	31806	28	1.000000	22925	1383	1.000000	9880810	0.000000
289900373	4198213	21687	9998.937566	31668	17	1.000000	22491	1426	1.000000	9875914	0.000000
289936485	4178432	22013	9999.145981	31980	17	1.000000	23416	1124	1.000000	9870925	0.000000
289871959	4196508	21886	9999.244698	31604	10	1.000000	22285	1375	1.000000	9865904	0.000000
289902867	4201994	21882	9999.460067	31678	17	1.000000	23156	1284	1.000000	9860940	0.000000
289928264	4188641	21925	9999.089649	31649	17	1.000000	22731	1307	1.000000	9855978	0.000000
289932770	4192903	21761	9999.004254	31752	23	1.000000	22558	1436	1.000000	9851003	0.000000
289917230	4182817	21793	9999.235212	31664	19	1.000000	22238	1380	1.000000	9846077	0.000000
289903326	4187834	21769	9999.109436	31883	5	1.000000	23168	1253	1.000000	9841080	0.000000
289847627	4200989	21834	9999.382627	31727	14	1.000000	22341	1383	1.000000	9836041	0.000000
289930840	4186787	21714	9999.323213	31890	24	1.000000	22343	1530	1.000000	9831087	0.000000
289880713	4201258	21847	9999.256509	31650	47	1.000000	22761	1275	1.000000	9826191	0.000000
289870367	4193657	22076	9999.395169	31685	26	1.000000	22523	1355	1.000000	9821243	0.000000
289919817	4188896	21961	9999.284651	31761	18	1.000000	23316	1278	1.000000	9816196	0.000000
289895539	4186570	21827	9998.703276	31794	26	1.000000	22699	1248	1.000000	9811333	0.000000
289915717	4190614	21768	9999.160207	31645	18	1.000000	22660	1291	1.000000	9806418	0.000000
289957432	4178256	21639	9999.359930	31631	36	1.000000	22492	1347	1.000000	9801606	-1.#IND00
289944585	4183532	21714	9999.222185	31706	40	1.000000	22406	1308	1.000000	9796755	-1.#IND00
289940193	4181427	21918	9999.180076	31794	32	1.000000	22780	1206	1.000000	9791823	-0.010629
289883943	4197575	22233	9998.985497	31849	45	1.000000	21984	1352	1.000000	9786734	-0.006082
289953427	4185875	21948	9999.083894	31799	38	1.000000	23083	1261	1.000000	9781692	-0.006451
289941998	4184664	21993	9999.144541	31622	39	1.000000	22723	1299	1.000000	9776717	-0.000952
289875192	4197007	21940	9998.791370	31642	34	1.000000	22450	1465	1.000000	9771866	0.001571
289900061	4198522	21816	9999.244849	31709	21	1.000000	22865	1275	1.000000	9766997	0.000635
289938514	4189966	21906	9999.205146	32030	44	1.000000	22731	1245	1.000000	9762097	0.001305
289920887	4186219	21863	9999.329850	31863	15	1.000000	22624	1351	1.000000	9757211	0.003693
289926884	4188034	21807	9999.501908	31566	19	1.000000	23070	1310	1.000000	9752307	0.003322
289912845	4190468	21724	9999.334386	31699	34	1.000000	22118	1340	1.000000	9747481	0.003016
289892913	4202471	21882	9999.347896	31700	37	1.000000	22747	1418	1.000000	9742596	0.002733
289904455	4195370	21991	9999.371599	31770	32	1.000000	23148	1338	1.000000	9737709	0.002814
289928423	4192091	21871	9999.091125	31677	18	1.000000	22610	1219	1.000000	9732863	-0.003241
289847929	4201887	22037	9999.252245	31668	50	1.000000	22044	1435	1.000000	9728034	-0.002447
289895886	4188630	21884	9999.564411	31634	24	1.000000	21943	1347	1.000000	9723120	-0.003213
289965971	4187834	21762	9999.257006	31547	39	1.000000	22323	1591	1.000000	9718247	-0.002788
289835356	4201643	22074	9999.221807	31672	16	1.000000	23121	1082	1.000000	9713438	-0.002557
289859579	4183291	21551	9999.364047	31888	33	1.000000	22248	1386	1.000000	9708639	-0.002370
289903189	4191096	21640	9999.252530	31621	28	1.000000	23157	1269	1.000000	9703779	-0.001796
289910400	4194064	21742	9999.298270	31476	15	1.000000	22498	1565	1.000000	9698889	-0.001605
289854395	4203614	21569	9999.332766	31548	20	1.000000	22500	1366	1.000000	9694163	-0.001161
289864575	4197700	22049	9999.432276	31737	16	1.000000	22999	1233	1.000000	9689352	-0.000955
289946797	4191702	21826	9999.322727	31979	13	1.000000	22410	1409	1.000000	9684564	-0.000859
289873441	4195466	21785	9998.888098	31569	39	1.000000	22530	1331	1.000000	9679794	-0.001551
289898356	4185002	21894	9999.187306	31667	24	1.000000	23143	1238	1.000000	9674936	-0.000861
289892604	4188346	22042	9999.550278	31579	21	1.000000	22123	1378	1.000000	9670092	-0.000661
289867711	4194431	21766	9999.060225	31767	44	1.000000	22446	1353	1.000000	9665155	-0.000849
289925969	4185583	21754	9998.961079	31445	14	1.000000	22556	1282	1.000000	9660321	-0.000914
289906003	4201875	21833	9999.079688	31633	14	1.000000	23212	1163	1.000000	9655467	-0.000902
289910708	4202353	21908	9999.183172	31621	19	1.000000	22400	1294	1.000000	9650537	-0.000394
289888334	4181781	21706	9999.073491	31737	27	1.000000	22468	1361	1.000000	9645808	-0.000574
289900551	4192934	22005	9999.269829	31713	14	1.000000	22715	1238	1.000000	9640947	-0.000443
289867185	4204838	21783	9999.470690	31542	31	1.000000	22479	1236	1.000000	9636187	-0.001779
289910878	4192726	22064	9999.496797	31573	15	1.000000	22651	1434	1.000000	9631398	-0.002131
289860371	4189789	21849	9999.407851	31808	16	1.000000	22749	1223	1.000000	9626549	-0.002349
289908621	4195341	22195	9999.676214	31725	25	1.000000	22635	1404	1.000000	9621712	-0.001014
289885859	4201699	21738	9999.241577	31836	15	1.000000	22364	1484	1.000000	9616802	-0.001016
289885216	4196083	21858	9998.582100	31414	16	1.000000	22038	1395	1.000000	9611985	-0.000688
289903365	4194873	21807	9999.301441	31816	17	1.000000	22626	1309	1.000000	9607162	0.001252
289877716	4199691	21873	9999.325083	31917	20	1.000000	22446	1554	1.000000	9602427	0.001115
289870947	4191015	22240	9999.449154	31641	20	1.000000	22692	1242	1.000000	9597607	-0.000084
289906222	4190478	21998	9999.235266	31737	56	1.000000	22873	1312	1.000000	9592772	0.000195
289937494	4186618	21740	9999.271495	31866	36	1.000000	22529	1402	1.000000	9588062	-0.000183
289888302	4196277	21802	9999.657961	31699	22	1.000000	23184	1369	1.000000	9583288	-0.000349
289884105	4203000	21866	9998.987476	31579	15	1.000000	22246	1339	1.000000	9578486	-0.000397
289839271	4203098	21919	9999.464632	31746	21	1.000000	22721	1228	1.000000	9573665	-0.000410
289924455	4181910	21881	9999.349236	31774	32	1.000000	22625	1290	1.000000	9568833	-0.000350
289893147	4203345	21773	9999.181292	31753	11	1.000000	22026	1354	1.000000	9564218	-0.000398
289895589	4182331	21710	9998.606670	31507	26	1.000000	22813	1358	1.000000	9559415	-0.000512
289952360	4187617	21724	9999.120612	31737	42	1.000000	22434	1397	1.000000	9554724	-0.000493
289924957	4190831	21891	9998.971883	31559	52	1.000000	21994	1342	1.000000	9549948	-0.000545
289907409	4192838	21860	9999.249763	31834	16	1.000000	22484	1413	1.000000	9545193	-0.000286
289920064	4190352	21769	9999.028857	31883	32	1.000000	22891	1306	1.000000	9540436	-0.000066
289904978	4204505	21886	9999.101748	31663	12	1.000000	22693	1358	1.000000	9535637	-0.000047
289849618	4196048	21860	9999.205404	31891	6	1.000000	23262	1172	1.000000	9530838	-0.000655
289897644	4192994	22069	9998.973381	31772	16	1.000000	22465	1265	1.000000	9526224	-0.000741
289912850	4194434	21555	9999.464752	31929	34	1.000000	22488	1424	1.000000	9521467	-0.001036
289941932	4194784	22106	9999.305306	31795	12	1.000000	22970	1237	1.000000	9516758	-0.001100
npatches	nstrain	runtime	dt	init_x	init_y	init_y_blood	init_z	init_S	beta0	beta1	beta2	beta3	mean_beta	B	d	delta	delta_blood	b[0]	mut	m	CTL	c	g	epsilon	k	het	lambda	rho	omega	x_max	patch.dyna	DELTA	A	VA
10000	1	100.000000	0.001000	21900	9499	5000000	0.001000	10000000	11.372979	9.464076	8.720006	24.174126	17	800000000	0.010000	1.000000	432.000000	80000	0.000050	0.004800	1	0.001000	1.000000	2.500000	15.000000	0.500000	0.000000	0.000000	0.000000	31872	0	10.000000	7.000000	1.000000
sus	inf	inf_blood	z	x[0]	y[0][0]	z[0]	x[1]	y[1][0]	z[1]	S[0]	synchrony
219000000	94990000	5000000	10.000000	21900	9499	0.001000	21900	9499	0.001000	10000000	0.000000
288589965	1414828	7395	9885.086065	30397	2	1.000000	30478	4	0.938282	9994996	0.000000
298243222	2954506	15344	9975.555601	31699	4	0.999272	31674	9	0.997326	9989901	0.000000
297529820	2918478	15357	9981.477778	31739	15	1.000000	31814	9	0.984718	9984896	0.000000
297306169	2951239	15379	9981.936129	31822	22	0.999968	31736	13	1.000000	9979865	0.000000
297239227	2957365	15449	9984.758865	31742	14	1.000000	31708	8	1.000000	9974964	0.000000
297236841	2960283	15187	9982.516725	31775	7	1.000000	31730	8	0.999945	9970042	0.000000
297259155	2948663	15204	9984.852101	31691	3	1.000000	31782	2	0.986127	9965017	0.000000
297222130	2959889	15613	9982.668424	31668	7	1.000000	32017	17	1.000000	9959996	0.000000
297264346	2947622	15485	9982.085619	31869	14	1.000000	31758	6	1.000000	9954970	0.000000
297323363	2939447	15508	9983.323598	31824	18	1.000000	31907	13	1.000000	9950088	0.000000
297253307	2947356	15229	9982.339532	31818	4	0.832259	31906	14	0.998448	9945111	0.000000
297290715	2955375	15326	9984.020366	31721	14	0.999999	31726	12	1.000000	9940159	0.000000
297299472	2938973	15451	9984.058732	31674	12	1.000000	31746	9	0.995246	9935101	0.000000
297272728	2956722	15391	9982.432724	31718	9	1.000000	32113	8	0.998525	9930071	0.000000
297205934	2959810	15521	9983.136435	31796	10	1.000000	31760	16	0.999929	9925089	0.000000
297216859	2954048	15300	9983.113439	31870	15	1.000000	31877	13	1.000000	9919949	0.000000
297272613	2953997	15395	9982.080030	31679	12	1.000000	31990	12	0.999860	9914961	0.000000
297244794	2949939	15425	9981.345631	32039	17	1.000000	31855	8	1.000000	9909964	0.000000
297268010	2949669	15312	9984.216909	31996	11	1.000000	31648	7	0.919218	9904763	0.000000
297238570	2955858	15456	9982.897575	31572	13	0.999972	31743	6	0.999974	9899779	0.000000
297236649	2958941	15458	9982.779889	31917	16	1.000000	31858	5	0.931086	9894834	0.000000
297226372	2959107	15367	9982.812446	31882	7	0.972917	31951	11	0.999996	9889913	0.000000
297284640	2947353	15350	9983.306185	31880	6	0.946216	31904	7	1.000000	9884935	0.000000
297235848	2946662	15542	9982.140836	31715	1	0.827705	31938	11	1.000000	9879986	0.000000
297266186	2951219	15432	9982.437769	31777	15	0.999995	31774	7	0.962603	9875041	0.000000
297284812	2950185	15240	9983.497288	31968	9	1.000000	31830	11	0.991149	9870166	0.000000
297229497	2957062	15518	9983.894356	32085	17	1.000000	31864	13	0.999740	9865094	0.000000
297270461	2954882	15492	9983.307784	31758	10	1.000000	31644	18	0.999999	9860189	0.000000
297239516	2954990	15333	9983.721695	31771	18	1.000000	31877	13	0.999374	9855209	0.000000
297233686	2959206	15582	9982.554511	31747	10	1.000000	31983	5	0.987531	9850197	0.000000
297247084	2951429	15379	9983.638619	31758	6	0.999858	31692	10	0.999994	9845352	0.000000
297255559	2949507	15498	9981.637071	31924	3	0.994192	32098	2	1.000000	9840530	0.000000
297252863	2957381	15299	9983.321202	31744	7	1.000000	31950	24	0.999984	9835630	0.000000
297217292	2961328	15310	9983.793775	31634	5	1.000000	31705	16	0.996382	9830731	0.000000
297263151	2949912	15282	9980.915001	31893	9	0.999942	31879	11	0.999999	9825787	0.000000
297247366	2956631	15333	9981.654034	31768	16	1.000000	31846	3	1.000000	9820917	0.000000
297285875	2955122	15411	9984.979008	31703	18	1.000000	31678	3	1.000000	9816079	0.000000
297254205	2952831	15417	9982.910883	31837	18	1.000000	32009	9	1.000000	9811205	0.000000
297241625	2952780	15120	9982.937116	31631	10	1.000000	31799	6	0.999992	9806230	0.000000
297284486	2950519	15461	9981.761075	31819	12	1.000000	31909	10	0.999971	9801389	-1.#IND00
297197860	2959559	15448	9981.793759	31826	5	1.000000	31773	4	0.982555	9796565	-1.#IND00
297258601	2950955	15122	9984.616585	31616	17	0.999963	31782	4	0.999946	9791638	-0.004767
297288109	2954201	15282	9981.177537	31918	11	1.000000	31844	8	1.000000	9786614	0.004053
297245066	2957857	15372	9984.411263	31814	18	1.000000	32028	5	1.000000	9781760	-0.013685
297249501	2950820	15376	9979.826957	32029	8	0.999986	31791	9	1.000000	9776964	-0.006095
297271488	2955244	15314	9982.496308	31777	8	1.000000	31959	5	1.000000	9772006	-0.007878
297238666	2952629	15109	9980.999276	31675	7	1.000000	31789	6	1.000000	9767152	-0.007642
297279718	2948490	15371	9981.777371	31758	5	1.000000	31935	6	0.988497	9762330	-0.006397
297225587	2952290	15452	9982.788890	31831	9	1.000000	31878	10	1.000000	9757459	-0.003876
297263737	2950111	15404	9983.986767	31809	10	1.000000	31962	11	1.000000	9752584	-0.001805
297265664	2951544	15267	9982.803396	31544	18	1.000000	32072	5	0.999990	9747804	0.002284
297279373	2944194	15261	9983.769976	31846	12	1.000000	31837	9	1.000000	9742936	0.001320
297222961	2958895	15320	9982.130135	31611	11	1.000000	31746	8	0.911188	9738147	0.003022
297204391	2955031	15518	9984.969533	31740	21	1.000000	31940	6	0.980728	9733434	0.003310
297239906	2949654	15394	9982.353420	31805	7	0.999802	31867	20	0.999844	9728705	0.002607
297214559	2964127	15408	9981.948063	31952	14	0.982481	31896	10	1.000000	9723904	0.000413
297222588	2957131	15275	9983.619760	31762	13	0.999932	31765	4	1.000000	9719075	0.000503
297308384	2950308	15373	9982.379562	31877	7	1.000000	31817	14	1.000000	9714152	0.003941
297216536	2953810	15360	9983.426616	31777	15	1.000000	31885	6	1.000000	9709372	0.004450
297252439	2955894	15451	9983.250727	32121	3	0.975936	31884	7	0.999983	9704634	0.004918
297243655	2949388	15472	9980.772274	31825	10	1.000000	31761	11	0.999658	9699785	0.003895
297206428	2959925	15540	9980.803996	31575	14	1.000000	31787	14	1.000000	9695011	0.003415
297231015	2958993	15481	9980.535404	31862	7	1.000000	32069	18	1.000000	9690236	0.003820
297264612	2947180	15464	9983.020379	31785	5	0.980679	31801	13	1.000000	9685387	0.003830
297305709	2943711	15418	9983.654656	31770	2	0.931737	31955	6	1.000000	9680449	0.003514
297239958	2962762	15257	9984.629394	31945	15	0.997543	31900	10	1.000000	9675713	0.003773
297254501	2958363	15281	9982.288160	31902	13	1.000000	31828	10	1.000000	9670852	0.003012
297235123	2951987	15168	9984.554017	31763	10	1.000000	31647	14	0.999921	9665996	0.002900
297255085	2948570	15286	9982.143312	31834	6	1.000000	31806	13	1.000000	9661041	0.003070
297252549	2957384	15520	9982.223791	31648	10	1.000000	31813	3	1.000000	9656125	0.003327
297201325	2960793	15362	9983.397340	31803	18	1.000000	31808	9	0.925254	9651305	0.004937
297220007	2960738	15495	9982.671903	31818	11	1.000000	31981	2	0.858336	9646560	0.004531
297291480	2947463	15641	9981.972382	31918	4	1.000000	31994	2	0.999968	9641712	0.004610
297234044	2954003	15506	9983.373961	31956	12	1.000000	31737	2	0.992076	9636863	0.004373
297249961	2953491	15403	9983.159491	31769	13	1.000000	31848	4	0.996518	9632079	0.004440
297245840	2956667	15418	9981.303142	31725	17	1.000000	31860	14	1.000000	9627290	0.005119
297274793	2946783	15393	9983.735725	31740	11	1.000000	31861	8	1.000000	9622545	0.004287
297298026	2951909	15096	9982.834747	31882	4	1.000000	31787	6	1.000000	9617735	0.004512
297288119	2949178	15484	9983.168783	31942	13	0.999999	31785	7	1.000000	9612929	0.003970
297295608	2939633	15304	9982.571579	31830	8	0.986036	31920	6	0.999928	9608083	0.003922
297218345	2956043	15376	9982.115506	31938	3	1.000000	31797	5	0.995978	9603282	0.003128
297301926	2940722	15093	9982.166679	31872	9	1.000000	31763	6	0.963658	9598569	0.003012
297287588	2949413	15433	9983.987636	31858	14	1.000000	31746	7	0.999897	9593767	0.003566
297289909	2943150	15279	9982.795315	31882	7	1.000000	31908	4	1.000000	9588957	0.003094
297273237	2944160	15369	9983.529382	31739	7	1.000000	31955	11	1.000000	9583996	0.002615
297269118	2954219	15225	9983.854107	31884	22	1.000000	31984	4	1.000000	9579219	0.002302
297292881	2951778	15574	9982.605460	31675	5	1.000000	31960	8	0.997199	9574358	0.002095
297258689	2950819	15339	9983.685464	31844	9	1.000000	31746	12	1.000000	9569597	0.001901
297289134	2946080	15197	9982.820071	31811	6	0.971620	31868	2	1.000000	9564801	0.001776
297233348	2961570	15529	9983.920828	31892	11	0.998621	31681	10	1.000000	9559955	0.002024
297286355	2949745	15330	9982.286880	32061	4	0.979589	31776	17	1.000000	9555194	0.002012
297228861	2958565	15358	9982.855186	31805	16	1.000000	31815	9	0.968881	9550394	0.002099
297269973	2953031	15537	9982.027871	31816	10	1.000000	31885	7	0.999735	9545668	0.002409
297218956	2966692	15546	9983.229283	31700	21	1.000000	31836	5	0.999962	9540798	0.002958
297211065	2959999	15255	9984.007446	31887	6	1.000000	31796	10	1.000000	9536004	0.002316
297225298	2958976	15343	9982.900484	31806	17	0.999879	31846	10	1.000000	9531175	0.002331
297249910	2957955	15531	9981.676509	31741	16	1.000000	31844	9	1.000000	9526359	0.002331
297207395	2955393	15644	9982.076432	31872	25	1.000000	31981	14	0.999882	9521527	0.002907
297226531	2955459	15374	9983.979080	31884	8	1.000000	31701	10	0.999855	9516707	0.002855
npatches	nstrain	runtime	dt	init_x	init_y	init_y_blood	init_z	init_S	beta0	beta1	beta2	beta3	mean_beta	B	d	delta	delta_blood	b[0]	mut	m	CTL	c	g	epsilon	k	het	lambda	rho	omega	x_max	patch.dyna	DELTA	A	VA
10000	1	100.000000	0.001000	21900	9499	5000000	0.001000	10000000	19.931600	19.688937	11.090843	16.471888	17	800000000	0.010000	1.000000	432.000000	80000	0.000050	0.004800	1	0.001000	1.000000	2.500000	16.000000	0.500000	0.000000	0.000000	0.000000	31872	0	10.000000	7.000000	1.000000
sus	inf	inf_blood	z	x[0]	y[0][0]	z[0]	x[1]	y[1][0]	z[1]	S[0]	synchrony
219000000	94990000	5000000	10.000000	21900	9499	0.001000	21900	9499	0.001000	10000000	0.000000
292455720	859882	4525	9610.288397	28911	66	1.000000	28802	73	1.000000	9995041	0.000000
304091641	2030531	10612	9779.826967	31213	31	1.000000	30739	169	1.000000	9990063	0.000000
303198867	2029763	10623	9862.002257	31526	44	1.000000	30793	105	1.000000	9985077	0.000000
302968859	2059903	10646	9868.690472	31131	70	1.000000	31166	159	1.000000	9980012	0.000000
302849827	2071098	10875	9866.600624	31564	47	1.000000	30852	136	1.000000	9974926	0.000000
302830605	2066812	10657	9875.187454	31034	101	1.000000	30972	130	1.000000	9969930	0.000000
302853808	2072599	10773	9874.382209	30611	105	1.000000	30141	286	1.000000	9964924	0.000000
302844474	2063338	10836	9875.741968	30837	119	1.000000	30436	137	1.000000	9960058	0.000000
302842538	2068561	10770	9871.382435	30993	91	1.000000	31536	65	1.000000	9955009	0.000000
302851864	2063919	10895	9864.357953	30697	109	1.000000	31422	74	1.000000	9950014	0.000000
302893585	2066102	10953	9869.867498	30863	102	1.000000	31387	106	1.000000	9945076	0.000000
302808641	2078893	10807	9873.068229	30899	166	1.000000	31064	119	1.000000	9939999	0.000000
302834650	2071829	10778	9871.208884	30676	165	1.000000	30677	138	1.000000	9935033	0.000000
302849751	2060157	10670	9869.542723	30527	172	1.000000	31094	110	1.000000	9930048	0.000000
302870064	2067307	10702	9873.537305	30711	87	1.000000	30977	130	1.000000	9925061	0.000000
302850713	2063590	10677	9872.561864	31024	96	1.000000	31107	122	1.000000	9920023	0.000000
302806316	2079741	10643	9879.247183	31232	41	1.000000	30793	170	1.000000	9915031	0.000000
302861918	2068242	10574	9865.286500	30960	135	1.000000	30721	157	1.000000	9910076	0.000000
302854201	2071174	10662	9876.210181	30373	279	1.000000	31424	32	1.000000	9905061	0.000000
302854092	2073788	10683	9868.077926	30610	116	1.000000	30935	140	1.000000	9900167	0.000000
302804665	2077075	11057	9866.170340	30181	254	1.000000	31074	83	1.000000	9895239	0.000000
302868422	2068638	10760	9875.164370	30569	133	1.000000	31451	43	1.000000	9890288	0.000000
302824017	2078201	10916	9875.485209	30937	144	1.000000	31438	76	1.000000	9885198	0.000000
302804002	2076651	10906	9871.054885	30633	140	1.000000	31198	89	1.000000	9880195	0.000000
302824473	2065987	10697	9872.484428	30646	122	1.000000	30860	136	1.000000	9875304	0.000000
302848523	2068028	10910	9870.857204	30618	154	1.000000	30962	117	1.000000	9870306	0.000000
302850198	2069274	10818	9873.634452	29779	310	1.000000	31048	76	1.000000	9865268	0.000000
302826905	2077287	10856	9869.286313	30196	214	1.000000	30962	147	1.000000	9860350	0.000000
302831463	2077766	10637	9871.753602	30263	218	1.000000	31135	82	1.000000	9855436	0.000000
302875520	2071140	10781	9866.635953	29950	279	1.000000	30977	231	1.000000	9850401	0.000000
302886394	2060371	10576	9871.388447	29659	417	1.000000	29783	255	1.000000	9845592	0.000000
302891102	2071427	10902	9863.679557	30322	135	1.000000	30596	147	1.000000	9840639	0.000000
302827781	2075094	10699	9875.280127	30935	143	1.000000	30862	104	1.000000	9835835	0.000000
302850794	2065937	10535	9871.861608	30710	221	1.000000	30864	120	1.000000	9830769	0.000000
302848330	2068727	10647	9867.178259	30539	147	1.000000	30872	67	1.000000	9825873	0.000000
302864846	2068696	10701	9874.072052	30101	270	1.000000	31093	69	1.000000	9820893	0.000000
302868100	2064412	10896	9872.701095	30233	196	1.000000	30841	159	1.000000	9815944	0.000000
302853502	2066260	10784	9871.933327	30478	165	1.000000	30594	161	1.000000	9811052	0.000000
302860607	2070543	10980	9872.698379	30798	161	1.000000	30686	101	1.000000	9806121	0.000000
302860907	2069299	10701	9871.775361	30573	167	1.000000	31101	41	1.000000	9801222	-1.#IND00
302841593	2075728	10893	9875.796069	30726	167	1.000000	31121	118	1.000000	9796288	-1.#IND00
302877742	2062228	10896	9871.749148	30160	213	1.000000	30827	145	1.000000	9791367	-0.001527
302836943	2069920	10888	9871.535423	30594	151	1.000000	30282	190	1.000000	9786348	-0.000503
302830821	2074611	10886	9871.341121	30407	235	1.000000	30704	91	1.000000	9781495	0.005528
302833164	2075730	10859	9874.895751	30337	174	1.000000	31535	39	1.000000	9776713	0.007866
302860796	2071364	10630	9866.046367	29784	297	1.000000	30833	197	1.000000	9771873	0.005531
302871941	2071489	10690	9870.268316	30339	164	1.000000	30598	210	1.000000	9766955	0.005598
302863152	2066324	10759	9868.138670	30389	232	1.000000	30911	113	1.000000	9762079	0.005434
302864170	2072235	10538	9869.434195	30751	138	1.000000	31038	142	1.000000	9757115	0.003317
302860590	2065763	10668	9869.042104	30200	287	1.000000	30459	157	1.000000	9752192	0.003576
302864200	2063692	10725	9870.410292	29434	332	1.000000	30712	103	1.000000	9747256	0.004901
302875296	2068216	10779	9873.493400	30191	190	1.000000	31543	68	1.000000	9742427	0.003821
302800606	2075905	10871	9875.830194	30449	159	1.000000	30756	233	1.000000	9737619	0.003479
302822352	2077785	10732	9876.559874	30635	193	1.000000	31103	97	1.000000	9732733	0.003370
302873579	2065929	10731	9868.206854	30453	156	1.000000	31140	82	1.000000	9727769	0.007897
302820001	2081835	10915	9872.196485	30518	156	1.000000	31090	143	1.000000	9722849	0.007087
302836385	2069559	10571	9874.296969	31133	116	1.000000	31295	52	1.000000	9717869	0.007678
302846558	2070465	10993	9875.786486	31138	114	1.000000	31308	120	1.000000	9712955	0.007145
302882300	2066399	10617	9868.356233	31306	54	1.000000	31135	101	1.000000	9708032	0.007110
302866217	2066936	10789	9874.573705	31273	41	1.000000	31296	91	1.000000	9703083	0.007799
302841014	2071611	10787	9868.318265	31221	34	1.000000	31099	66	1.000000	9698271	0.002923
302848591	2067175	10877	9878.801068	31282	109	1.000000	31322	91	1.000000	9693383	0.002608
302857506	2065126	10620	9867.799484	30641	156	1.000000	31191	87	1.000000	9688629	0.002424
302844835	2071036	10654	9871.589079	31009	94	1.000000	30471	234	1.000000	9683875	0.003870
302849918	2060697	10858	9876.580156	31119	132	1.000000	30531	178	1.000000	9679030	0.004177
302895235	2070928	10722	9866.737689	30901	143	1.000000	30679	143	1.000000	9674341	0.002375
302821324	2075163	10788	9869.021324	30668	129	1.000000	31059	70	1.000000	9669525	0.001977
302850353	2069872	10981	9869.214052	30964	174	1.000000	31429	59	1.000000	9664706	0.002376
302859668	2062428	10538	9872.521426	31008	125	1.000000	31398	50	1.000000	9659949	0.002631
302865981	2071129	10621	9872.906541	31389	60	1.000000	31166	88	1.000000	9655030	0.002088
302842051	2074639	10824	9875.210455	31288	77	1.000000	31314	19	1.000000	9650178	0.002165
302830096	2071544	10735	9874.866397	31347	89	1.000000	31590	44	1.000000	9645348	0.001693
302857678	2067943	10754	9870.213556	30596	170	1.000000	31047	104	1.000000	9640477	0.001644
302842351	2074834	10740	9873.175358	30986	53	1.000000	30446	135	1.000000	9635596	0.001258
302820836	2070215	10694	9872.550675	30870	119	1.000000	30933	110	1.000000	9630855	0.001258
302861965	2069820	11024	9873.976968	30799	138	1.000000	31040	78	1.000000	9626203	0.002759
302834772	2071953	10692	9874.651784	31153	118	1.000000	31147	101	1.000000	9621479	0.003284
302890304	2064302	10590	9866.492974	31102	66	1.000000	31302	52	1.000000	9616605	0.003221
302836522	2071771	10729	9864.938580	31394	46	1.000000	30886	130	1.000000	9611782	0.003876
302844068	2069196	10690	9870.279292	31294	69	1.000000	31239	51	1.000000	9606959	0.004021
302846467	2068614	10829	9875.270566	31416	108	1.000000	30901	157	1.000000	9602153	0.003966
302837240	2068848	10924	9879.651727	30358	283	1.000000	31246	44	1.000000	9597432	0.003673
302859495	2071549	10857	9869.704601	30589	152	1.000000	31924	8	1.000000	9592594	0.002903
302854677	2067851	10718	9875.164454	30425	287	1.000000	31628	12	1.000000	9587872	0.002834
302858779	2068825	10802	9875.975193	30607	176	1.000000	31290	123	1.000000	9583047	0.002134
302916965	2067594	10811	9866.204664	30229	177	1.000000	31029	136	1.000000	9578427	0.002096
302872828	2073545	10729	9872.573030	30602	170	1.000000	30227	229	1.000000	9573725	0.002210
302840586	2072565	10884	9879.206180	30532	157	1.000000	30433	170	1.000000	9568914	0.002152
302884134	2073078	10722	9874.130578	30795	139	1.000000	30714	116	1.000000	9564325	0.000548
302864481	2073505	10818	9871.613312	30260	250	1.000000	31454	39	1.000000	9559581	0.001010
302837835	2065628	10809	9878.175565	30083	167	1.000000	31367	80	1.000000	9554750	0.000715
302916848	2058891	10684	9869.734625	30524	134	1.000000	31236	115	1.000000	9549959	0.000812
302896806	2057458	10705	9872.900757	30992	126	1.000000	30925	118	1.000000	9545178	0.001097
302853576	2074640	10867	9869.963900	30617	165	1.000000	31057	90	1.000000	9540386	0.000905
302901242	2062186	10504	9867.545828	30984	108	1.000000	31451	31	1.000000	9535612	0.000667
302856122	2063734	10704	9874.243379	31188	126	1.000000	31720	22	1.000000	9530868	0.000591
302828064	2075218	10660	9868.356601	30505	129	1.000000	31155	134	1.000000	9526098	0.000602
302845241	2069819	10881	9870.979244	30541	163	1.000000	30677	152	1.000000	9521393	0.000567
302854640	2066970	10802	9869.765016	30677	130	1.000000	30875	96	1.000000	9516470	0.000391
npatches	nstrain	runtime	dt	init_x	init_y	init_y_blood	init_z	init_S	beta0	beta1	beta2	beta3	mean_beta	B	d	delta	delta_blood	b[0]	mut	m	CTL	c	g	epsilon	k	het	lambda	rho	omega	x_max	patch.dyna	DELTA	A	VA
10000	1	100.000000	0.001000	21900	9499	5000000	0.001000	10000000	9.305526	11.925077	20.076688	22.463111	17	800000000	0.010000	1.000000	432.000000	80000	0.000050	0.004800	1	0.001000	1.000000	2.500000	17.000000	0.500000	0.000000	0.000000	0.000000	31872	0	10.000000	7.000000	1.000000
sus	inf	inf_blood	z	x[0]	y[0][0]	z[0]	x[1]	y[1][0]	z[1]	S[0]	synchrony
219000000	94990000	5000000	10.000000	21900	9499	0.001000	21900	9499	0.001000	10000000	0.000000
295589614	479659	2496	9113.292445	30548	2	0.722882	30408	2	0.744492	9995071	0.000000
309532593	1203520	6247	9082.395893	31728	2	0.207013	31670	7	0.946157	9990124	0.000000
308315098	1295695	6731	9432.546003	31799	7	0.993898	31856	8	0.936039	9985154	0.000000
308183284	1325287	6902	9440.226826	32020	6	0.722646	31751	3	0.985015	9980106	0.000000
308045759	1327586	6878	9460.826222	31685	2	0.852301	31852	4	0.778852	9975136	0.000000
308012431	1327065	6852	9455.337419	32201	4	0.675417	31721	7	0.672028	9970062	0.000000
307956527	1338246	7029	9465.101435	32047	5	0.978317	31893	7	0.972252	9965153	0.000000
308011164	1329426	6921	9449.719378	31915	5	0.881764	31863	10	0.985838	9960061	0.000000
307996012	1337970	6841	9456.812988	32018	3	0.871988	31761	4	0.822350	9955011	0.000000
307985462	1324872	6870	9455.027847	31674	1	0.598563	31917	4	0.980552	9950083	0.000000
307944615	1338834	6986	9450.439869	31985	3	0.934800	31749	7	0.997618	9945135	0.000000
308009029	1323502	6942	9438.662359	32138	2	0.699005	31846	3	0.809746	9940074	0.000000
307982412	1332733	6934	9455.978239	31817	4	0.819032	31847	4	0.861578	9935261	0.000000
307996003	1333188	6845	9465.480279	31742	11	0.684413	31986	16	0.891343	9930352	0.000000
308015769	1332383	7009	9451.288601	31852	2	0.935039	31835	6	0.999998	9925440	0.000000
307993716	1335258	7127	9456.019621	31843	4	0.950323	31766	2	0.987989	9920492	0.000000
307939441	1340553	6999	9463.676111	32007	6	0.564403	31824	2	0.826446	9915341	0.000000
307964841	1327777	7064	9453.215467	31766	4	0.838385	31800	5	0.880321	9910547	0.000000
308021459	1325720	6829	9453.202542	31462	1	0.711603	31884	0	0.933984	9905673	0.000000
308006371	1337827	7001	9452.661267	31923	0	0.505868	31829	4	0.996623	9900763	0.000000
307970009	1334845	6912	9450.697791	32030	2	0.858861	31866	10	0.985933	9895895	0.000000
307980998	1336626	6792	9456.295084	31908	1	0.850665	31609	17	0.948561	9890920	0.000000
307986233	1328492	6874	9463.651116	32008	5	0.849758	31781	3	0.949827	9886001	0.000000
308024902	1331819	7015	9458.082136	32056	2	0.751628	31601	3	0.969409	9881012	0.000000
308014246	1327542	6811	9447.317782	31786	4	0.984862	32029	8	0.995818	9876155	0.000000
307996084	1332659	7040	9443.030119	31975	1	0.890304	31964	12	0.999958	9871312	0.000000
307995418	1330513	6939	9461.334488	31680	2	0.964255	31964	6	0.997705	9866393	0.000000
308003187	1330816	6775	9461.804926	31880	4	0.885154	31843	9	0.998920	9861577	0.000000
307989305	1326605	6939	9445.653147	32055	1	0.872987	31805	6	0.999995	9856684	0.000000
308008758	1334336	6879	9458.353703	31687	1	0.892750	31687	7	0.929945	9851840	0.000000
307978520	1331378	6809	9453.895404	31783	4	0.748644	31766	9	0.999574	9846916	0.000000
307965753	1336848	7101	9468.703506	31819	9	0.686085	31961	6	0.998888	9841969	0.000000
307979284	1341363	7132	9459.866690	31830	3	0.923106	31939	1	0.884354	9837106	0.000000
307924937	1343456	7003	9460.894681	31951	4	0.858451	31872	2	0.963745	9832261	0.000000
307987175	1325205	6963	9455.761168	32051	5	0.894104	32157	14	0.897206	9827366	0.000000
307941737	1338962	6804	9458.462762	31992	1	0.627208	31762	13	0.999972	9822350	0.000000
308014475	1326000	6931	9474.632135	31706	2	0.617365	31896	15	0.952583	9817417	0.000000
307975650	1341250	6955	9458.586329	31921	0	0.891115	32064	5	0.909201	9812525	0.000000
307975672	1333808	7014	9456.319403	31909	9	0.754000	31739	1	0.775371	9807596	0.000000
307979464	1332196	6945	9443.684194	31994	0	0.661594	32058	1	0.526107	9802616	-1.#IND00
307997787	1334913	7072	9450.343565	31838	2	0.745230	31718	2	0.855572	9797793	-1.#IND00
308027591	1328964	6856	9443.838207	31916	7	0.998145	31888	0	0.700401	9792894	-0.015036
307992197	1332651	6940	9461.418869	31919	10	0.994708	31827	1	0.728482	9787971	-0.011340
308007868	1330095	6882	9449.410443	31976	2	0.889943	31674	5	0.902337	9782953	-0.010049
308009566	1333521	6838	9447.674608	31859	3	0.936597	31834	2	0.660408	9778141	-0.011441
307944547	1339832	7035	9444.881180	31818	3	0.843498	31502	8	0.936939	9773083	-0.016236
307985612	1325131	6927	9466.365657	31675	0	0.884972	31873	2	0.881298	9768223	-0.012261
308001848	1333775	7099	9449.524912	32138	2	0.905775	31824	3	0.997759	9763363	-0.005759
307948865	1336570	6803	9483.581896	31720	0	0.954536	31980	3	0.922715	9758494	-0.005114
308021034	1329951	6836	9453.437703	31837	1	0.712376	31870	3	0.902666	9753480	-0.004658
308009141	1327674	6844	9449.082296	31782	3	0.907996	31906	3	0.882714	9748603	-0.001499
307968988	1331657	6901	9456.453538	31771	3	0.810965	31905	3	0.906637	9743705	-0.002136
307982613	1333429	6894	9445.260684	31983	5	0.801986	31724	5	0.914252	9738793	-0.002139
308034512	1325448	6912	9455.373752	31917	2	0.880200	31829	3	0.655283	9733928	-0.002873
308020734	1331387	6919	9440.187684	31725	3	0.860377	31719	2	0.974853	9729018	-0.003146
307983556	1334454	6885	9446.118989	31652	3	0.629381	31891	0	0.802983	9724157	-0.002696
307975822	1334395	7056	9459.123511	32074	1	0.818798	31933	10	0.974539	9719292	-0.003229
307991192	1336909	7018	9459.542772	32004	1	0.987735	31954	6	0.923961	9714514	-0.003324
308013272	1328194	6922	9463.726888	31624	3	0.730680	31612	2	0.648407	9709685	-0.003463
308010269	1326866	6912	9460.283752	31942	9	0.912415	31696	3	0.999324	9704859	-0.003702
307962791	1336613	6877	9448.287216	32228	2	0.833919	31689	2	0.765902	9700092	-0.003606
308002821	1333736	6886	9453.398953	31889	4	0.767290	31831	4	0.883693	9695285	-0.004375
308011649	1328557	7029	9462.871957	31893	2	0.676401	31867	2	0.897014	9690403	-0.003824
307951118	1334567	6912	9471.235126	31987	12	0.974383	31754	5	0.709239	9685559	-0.004353
307993414	1330853	6950	9453.653349	31894	2	0.629219	31794	3	0.986317	9680854	-0.004512
308007838	1332636	6897	9458.522523	31714	4	0.574739	31696	3	0.725287	9675967	-0.004890
307988528	1334724	6819	9466.573781	32060	1	0.907347	31687	8	0.997577	9671090	-0.004617
307966313	1331398	6806	9453.999149	31817	3	0.654846	31744	0	0.850763	9666303	-0.004425
307983944	1331415	7041	9461.842022	31971	2	0.889372	31737	5	0.825084	9661417	-0.004252
307990810	1335909	6862	9442.975318	31947	2	0.464694	31686	8	0.973979	9656428	-0.003459
307982929	1332635	7039	9451.764056	31874	3	0.964052	31921	3	0.831090	9651616	-0.003449
307990703	1330371	6983	9454.564743	31899	3	0.985629	32086	11	0.824209	9646792	-0.001928
307950767	1344470	6915	9468.262090	32030	0	0.919755	31850	2	0.794878	9641875	-0.000502
307961014	1330995	6887	9466.912759	32120	4	0.996202	31974	4	0.994889	9637123	-0.000647
307976024	1337415	6958	9447.213409	31731	4	0.961500	32030	3	0.999964	9632240	0.000257
307968893	1335889	7127	9449.722086	31731	1	0.690729	31928	5	0.999504	9627447	0.000148
308004733	1329523	6944	9442.508659	31801	4	0.898106	31705	0	0.659281	9622558	0.000032
307998818	1334704	6875	9459.064819	31470	3	0.555070	31863	1	0.687660	9617745	0.000446
307932474	1335286	7044	9453.895719	31826	2	0.951589	31880	0	0.764141	9612844	0.000553
307982914	1333545	6862	9441.201442	32015	3	0.830236	31881	2	0.999473	9607963	0.001683
308014481	1329787	6966	9446.154788	31855	0	0.472623	31739	1	0.943529	9603225	0.001570
307984306	1336342	6785	9465.446081	31769	4	0.919820	31887	0	0.944681	9598471	0.001401
307985922	1331078	7002	9454.896106	31829	2	0.720349	31672	5	0.966369	9593700	0.001927
307989211	1338210	6880	9451.104644	31827	0	0.712805	31649	0	0.783672	9588908	0.001455
307989643	1331597	6951	9459.910208	31850	5	0.532778	31781	9	0.985421	9584187	0.001257
308022150	1327774	6983	9458.226133	31907	4	0.939874	31792	0	0.878182	9579430	0.001161
307988579	1334476	6861	9466.858775	31920	6	0.837363	31889	4	0.947254	9574492	0.001436
307988329	1330472	6992	9461.891404	31874	7	0.985388	31723	2	0.827215	9569648	0.001688
308030780	1332616	6907	9450.366270	31959	5	0.979930	31771	3	0.778199	9564856	0.001662
307980687	1336551	7009	9450.351469	31993	0	0.489124	31734	3	0.943126	9560109	0.001525
307927745	1338133	6933	9461.803815	31765	5	0.979086	31890	4	0.947024	9555369	0.001357
307984595	1334000	6948	9462.615088	31743	2	0.908041	31942	5	0.999997	9550625	0.001190
307958386	1342522	7056	9451.938248	31935	4	0.998411	31723	6	0.852282	9545831	0.001653
307968076	1327745	6868	9455.267433	31807	5	0.977652	31817	2	0.895425	9541147	0.001477
307975325	1329094	7107	9465.006004	31856	1	0.943197	31711	1	0.487513	9536303	0.001319
307949037	1335648	6987	9453.261989	31970	2	0.938640	31496	5	0.846301	9531502	0.001327
308023259	1324718	6940	9443.368567	31990	0	0.703647	31800	3	0.964333	9526791	0.002261
307990793	1332126	6883	9453.453706	32074	2	0.769852	31712	3	0.981533	9522054	0.002694
307987575	1330328	6819	9447.987820	31880	6	0.990915	31829	6	0.745348	9517324	0.002545
npatches	nstrain	runtime	dt	init_x	init_y	init_y_blood	init_z	init_S	beta0	beta1	beta2	beta3	mean_beta	B	d	delta	delta_blood	b[0]	mut	m	CTL	c	g	epsilon	k	het	lambda	rho	omega	x_max	patch.dyna	DELTA	A	VA
10000	1	100.000000	0.001000	21900	9499	5000000	0.001000	10000000	12.652839	24.233696	13.992617	18.111470	17	800000000	0.010000	1.000000	432.000000	80000	0.000050	0.004800	1	0.001000	1.000000	2.500000	18.000000	0.500000	0.000000	0.000000	0.000000	31872	0	10.000000	7.000000	1.000000
sus	inf	inf_blood	z	x[0]	y[0][0]	z[0]	x[1]	y[1][0]	z[1]	S[0]	synchrony
219000000	94990000	5000000	10.000000	21900	9499	0.001000	21900	9499	0.001000	10000000	0.000000
297925215	246196	1284	8429.900693	30216	4	0.919915	28981	32	1.000000	9995043	0.000000
313598130	567072	2944	7574.234705	31877	0	0.709723	30691	236	1.000000	9989990	0.000000
312738320	738759	3824	8516.968558	31547	7	0.974468	26946	588	1.000000	9985016	0.000000
312488779	743080	3798	8515.911102	31843	5	0.398544	27894	403	1.000000	9980095	0.000000
312338865	761585	3993	8549.634244	31953	7	0.799543	28467	394	1.000000	9975068	0.000000
312264329	772717	4049	8560.246441	32037	1	0.843902	27882	443	1.000000	9970061	0.000000
312224562	768246	4007	8564.733344	31806	2	0.845484	28103	413	1.000000	9965084	0.000000
312244993	768058	4061	8591.777560	31962	0	0.738610	27940	582	1.000000	9959988	0.000000
312245610	768849	3928	8562.217486	31890	1	0.530007	27691	541	1.000000	9954966	0.000000
312249325	764923	3993	8531.810671	31929	11	0.790689	29168	287	1.000000	9950050	0.000000
312257409	772097	3953	8569.497419	31923	1	0.562469	28006	427	1.000000	9945008	0.000000
312217086	773604	4088	8570.715227	31755	1	0.577400	29309	283	1.000000	9940072	0.000000
312212873	769553	4153	8585.509033	31704	2	0.897031	28672	366	1.000000	9935121	0.000000
312301885	763135	4025	8564.495164	31805	5	0.664206	27647	472	1.000000	9930223	0.000000
312249228	770679	3989	8566.578822	31976	0	0.523594	27486	445	1.000000	9925093	0.000000
312214374	774090	3991	8565.941948	32044	3	0.892929	27205	541	1.000000	9920215	0.000000
312220985	773478	4016	8577.488151	31855	4	0.359372	29091	274	1.000000	9915307	0.000000
312195014	777345	4115	8578.407127	31877	9	0.649551	27844	503	1.000000	9910357	0.000000
312205366	773427	4032	8563.672730	31909	8	0.537843	29107	341	1.000000	9905278	0.000000
312291530	761718	4065	8584.623258	31807	0	0.656860	27884	540	1.000000	9900257	0.000000
312243533	769894	3963	8565.999871	31837	2	0.971710	28752	342	1.000000	9895236	0.000000
312204701	773899	4039	8551.407612	31990	1	0.912399	28349	408	1.000000	9890257	0.000000
312156592	771906	4046	8578.091203	32120	6	0.898966	28806	367	1.000000	9885237	0.000000
312205924	775688	4080	8566.431819	31716	1	0.872090	28184	442	1.000000	9880167	0.000000
312233475	768571	3978	8576.186770	31973	3	0.637890	28524	501	1.000000	9875220	0.000000
312262791	770195	4038	8569.792938	31813	4	0.542062	28165	381	1.000000	9870302	0.000000
312207203	774932	4095	8541.949541	31924	1	0.630365	28326	423	1.000000	9865415	0.000000
312238466	772366	4000	8584.513743	31875	5	0.634533	28536	413	1.000000	9860513	0.000000
312212709	777500	3904	8595.898935	31821	7	0.964912	28537	479	1.000000	9855655	0.000000
312267417	764440	3982	8534.568428	31779	3	0.553251	27906	500	1.000000	9850621	0.000000
312245652	766797	3953	8565.321266	31748	2	0.850228	28970	272	1.000000	9845678	0.000000
312226288	772917	4030	8566.245726	31810	3	0.888116	29196	344	1.000000	9840767	0.000000
312214967	773549	3961	8573.207373	31890	4	0.509879	27453	636	1.000000	9835835	0.000000
312253709	767807	3996	8560.152378	31874	7	0.931347	28131	400	1.000000	9830925	0.000000
312236262	769636	3975	8569.281804	31725	5	0.828735	28590	444	1.000000	9826046	0.000000
312221681	777304	4036	8559.790258	31665	0	0.509226	28024	502	1.000000	9821171	0.000000
312161590	778013	4166	8570.456766	31641	1	0.703184	28611	441	1.000000	9816190	0.000000
312237644	763807	3881	8563.325438	31737	2	0.618690	28622	345	1.000000	9811290	0.000000
312238919	774506	4066	8557.040005	31578	2	0.629552	28084	436	1.000000	9806422	0.000000
312240916	770320	3944	8563.083128	31639	6	0.809376	27913	390	1.000000	9801536	-1.#IND00
312272086	766078	4001	8543.866133	31927	3	0.731848	27863	520	1.000000	9796596	-1.#IND00
312223503	776963	4025	8567.509958	31992	3	0.498671	28475	411	1.000000	9791715	-1.#IND00
312255438	766174	3886	8562.840432	31950	10	0.757259	28129	506	1.000000	9786851	0.006138
312235020	767614	4020	8588.050277	31803	3	0.999304	28432	460	1.000000	9781940	0.002409
312253691	766258	4046	8571.987448	31743	7	0.920577	27501	419	1.000000	9777058	0.007887
312292414	762818	4042	8543.727893	32030	2	0.740200	28965	418	1.000000	9772161	0.010289
312236389	769978	4014	8560.885130	31680	1	0.896718	28434	447	1.000000	9767279	0.006757
312290139	765362	3944	8581.309361	31948	0	0.431461	27959	435	1.000000	9762457	0.008201
312288396	767109	3987	8557.005995	31991	7	0.998249	28976	364	1.000000	9757582	0.006740
312237935	769457	4029	8563.187058	31654	2	0.720962	27634	445	1.000000	9752729	0.006585
312201586	773690	4112	8584.075461	31802	7	0.929531	27836	453	1.000000	9747875	0.007252
312209304	774890	4002	8600.235652	31806	8	0.799939	28567	420	1.000000	9743110	0.007439
312253820	770442	4045	8575.309943	31708	4	0.997200	27884	450	1.000000	9738211	0.007137
312234372	769263	3999	8550.365692	31832	4	0.915330	28648	363	1.000000	9733364	0.003957
312216491	773345	4056	8572.035254	31672	8	0.955518	28347	431	1.000000	9728618	0.004978
312271131	763396	3926	8554.597129	31651	1	0.312891	28160	393	1.000000	9723732	0.005725
312283510	769523	4108	8551.160239	31932	4	0.794561	27949	552	1.000000	9718827	0.005876
312228195	776952	4086	8560.716893	31819	2	0.744548	26967	540	1.000000	9714072	0.006363
312211168	769689	3931	8572.789193	32040	5	0.753474	28327	410	1.000000	9709232	0.006274
312283844	763828	3934	8538.650311	31762	3	0.887443	28932	330	1.000000	9704444	0.006382
312270898	765672	3829	8539.014892	31731	5	0.996580	27646	473	1.000000	9699427	0.007500
312296234	763695	4053	8568.606119	31784	2	0.373062	28358	403	1.000000	9694751	0.008958
312256324	770462	3979	8575.026380	31696	3	0.787115	27729	495	1.000000	9689848	0.008419
312263945	765197	3933	8560.635077	31966	4	0.944343	27853	510	1.000000	9684990	0.007454
312235178	769368	4078	8558.277495	31782	3	0.568587	27871	478	1.000000	9680183	0.008446
312221964	773218	3989	8582.140226	31865	4	0.937880	28376	370	1.000000	9675355	0.008688
312211443	772731	3977	8571.118735	31949	0	0.811581	26919	638	1.000000	9670514	0.007694
312210959	775073	4043	8569.650671	31771	1	0.908305	28857	268	1.000000	9665705	0.007125
312199760	776499	4018	8566.023846	31840	10	0.993147	28417	470	1.000000	9660752	0.007456
312244145	770261	4084	8566.352679	31631	1	0.604221	28402	292	1.000000	9655890	0.006909
312221384	772075	4092	8562.032642	31723	1	0.287178	29264	199	1.000000	9650874	0.006762
312257155	760864	3956	8540.420621	31739	9	0.446302	30023	236	1.000000	9646084	0.006487
312273293	763858	3924	8590.086681	32015	1	0.913393	27705	585	1.000000	9641288	0.007148
312256350	770173	4007	8560.172422	31800	2	0.756244	27838	480	1.000000	9636348	0.007170
312247358	768410	3923	8570.692118	31950	22	0.782104	28753	274	1.000000	9631511	0.006117
312255293	768244	4018	8543.973123	31694	3	0.659229	28907	352	1.000000	9626849	0.008385
312264172	763549	3972	8572.553310	31958	6	0.995475	28232	419	1.000000	9621850	0.008229
312293799	768967	4008	8546.167308	31821	8	0.814915	28733	351	1.000000	9617083	0.008000
312210495	774333	4119	8594.395157	31650	5	0.986389	28391	394	1.000000	9612274	0.007135
312245979	765575	3985	8539.119637	31888	8	0.969325	27741	477	1.000000	9607423	0.007167
312211585	773574	4043	8566.519490	31903	2	0.841629	28463	416	1.000000	9602561	0.007058
312250115	766481	3993	8577.215466	31939	5	0.899745	27939	466	1.000000	9597732	0.007330
312230682	771070	3930	8587.790980	31974	1	0.823092	27364	618	1.000000	9592921	0.006894
312212473	771884	3990	8563.404712	32106	2	0.837571	28369	333	1.000000	9588051	0.006783
312251077	766682	4017	8555.306798	31921	3	0.966159	28804	533	1.000000	9583320	0.006702
312241212	769103	4103	8551.222737	31776	2	0.878787	28177	390	1.000000	9578576	0.006358
312261915	770941	4031	8553.393340	31858	2	0.259162	28223	515	1.000000	9573778	0.005828
312254021	766624	3972	8573.877525	31795	4	0.998755	28366	427	1.000000	9568969	0.005584
312267070	766534	4048	8549.191337	31968	3	0.724721	27358	445	1.000000	9564136	0.005457
312285394	767614	4122	8571.008459	31902	3	0.869852	28875	341	1.000000	9559397	0.005512
312195605	780430	3994	8591.639497	31731	2	0.944608	28433	428	1.000000	9554684	0.005217
312222691	771163	4021	8552.135550	31960	6	0.997049	28049	408	1.000000	9549841	0.005078
312183497	776581	4070	8584.646407	32010	0	0.810868	28583	482	1.000000	9545050	0.005038
312208127	771179	4005	8575.514768	32017	10	0.945753	28299	444	1.000000	9540351	0.004438
312240481	768346	4039	8564.355801	31859	10	0.973458	28262	461	1.000000	9535504	0.004417
312233871	768756	3914	8588.125242	31817	13	0.874283	27974	437	1.000000	9530677	0.005573
312253639	770005	4030	8578.314267	31550	5	0.906511	28442	435	1.000000	9525908	0.005641
312261792	770030	3994	8558.656824	31814	1	0.694054	28962	295	1.000000	9521319	0.005703
312252533	764025	3951	8557.153835	31946	5	0.888176	27270	559	1.000000	9516629	0.005998
npatches	nstrain	runtime	dt	init_x	init_y	init_y_blood	init_z	init_S	beta0	beta1	beta2	beta3	mean_beta	B	d	delta	delta_blood	b[0]	mut	m	CTL	c	g	epsilon	k	het	lambda	rho	omega	x_max	patch.dyna	DELTA	A	VA
10000	1	100.000000	0.001000	21900	9499	5000000	0.001000	10000000	25.232498	12.517180	10.528054	21.397322	17	800000000	0.010000	1.000000	432.000000	80000	0.000050	0.004800	1	0.001000	1.000000	2.500000	19.000000	0.500000	0.000000	0.000000	0.000000	31872	0	10.000000	7.000000	1.000000
sus	inf	inf_blood	z	x[0]	y[0][0]	z[0]	x[1]	y[1][0]	z[1]	S[0]	synchrony
219000000	94990000	5000000	10.000000	21900	9499	0.001000	21900	9499	0.001000	10000000	0.000000
299633930	128218	643	7701.603906	28984	61	1.000000	30383	0	0.585542	9995058	0.000000
315746636	232642	1191	5630.080268	30167	138	1.000000	31584	2	0.873833	9989995	0.000000
315720926	365919	1961	7299.416324	28428	490	1.000000	31727	5	0.370143	9985061	0.000000
315350051	396193	2046	7297.322293	28442	341	1.000000	31598	5	0.667348	9980077	0.000000
315138686	415992	2141	7433.085204	28947	315	1.000000	31894	8	0.336016	9975076	0.000000
315066194	424004	2155	7419.093095	27928	546	1.000000	31794	0	0.438223	9970264	0.000000
315053578	418561	2243	7373.817204	28305	338	1.000000	31767	3	0.869291	9965408	0.000000
315070553	419310	2316	7413.663348	28780	278	1.000000	31897	1	0.463149	9960449	0.000000
315074684	420612	2237	7401.902098	29307	214	1.000000	31821	0	0.199229	9955416	0.000000
315031322	423307	2185	7433.048917	27900	591	1.000000	32013	0	0.610731	9950508	0.000000
315051489	421275	2217	7450.985667	28220	303	1.000000	31890	12	0.974044	9945572	0.000000
315076799	418708	2238	7350.895809	29543	233	1.000000	31972	4	0.395940	9940618	0.000000
315020648	424418	2188	7463.902197	28669	407	1.000000	31680	4	0.871397	9935737	0.000000
315025929	423302	2195	7424.075588	28372	349	1.000000	31772	4	0.706327	9930717	0.000000
314979952	432137	2218	7452.264911	28238	453	1.000000	31939	1	0.775691	9925829	0.000000
315010570	424612	2264	7400.573274	27923	481	1.000000	31826	1	0.384497	9920870	0.000000
315013124	422120	2197	7426.986579	28195	358	1.000000	31889	0	0.338131	9915986	0.000000
315011243	423180	2182	7444.178307	28876	367	1.000000	31838	1	0.656753	9910944	0.000000
315020912	428092	2319	7462.946546	28279	467	1.000000	32008	2	0.294576	9906027	0.000000
314981869	427087	2248	7408.111799	28993	231	1.000000	31691	3	0.367288	9901064	0.000000
315016394	420987	2164	7425.044054	29042	333	1.000000	31832	3	0.482126	9896141	0.000000
315026996	425007	2200	7443.797261	28837	339	1.000000	31737	5	0.963848	9891210	0.000000
314997154	425918	2154	7477.415072	28329	467	1.000000	31635	2	0.113296	9886318	0.000000
314984243	424327	2160	7410.275947	28854	242	1.000000	31798	4	0.979913	9881413	0.000000
315013473	426759	2159	7438.281764	29049	352	1.000000	31699	1	0.887284	9876458	0.000000
315055471	424333	2316	7441.016571	28093	513	1.000000	31795	0	0.437992	9871583	0.000000
315003702	425948	2132	7422.469273	28400	319	1.000000	32067	7	0.929113	9866639	0.000000
315029656	422995	2199	7412.041673	28704	391	1.000000	31701	0	0.619711	9861685	0.000000
315033094	425778	2189	7449.402230	28442	422	1.000000	31859	1	0.426899	9856694	0.000000
315005054	427672	2269	7427.569803	28949	291	1.000000	31887	0	0.671332	9851770	0.000000
315017813	419508	2130	7433.501369	28497	370	1.000000	31903	3	0.931295	9846943	0.000000
314997120	423377	2147	7450.895788	28793	406	1.000000	31846	4	0.853689	9841917	0.000000
315021574	424338	2210	7427.861782	27057	546	1.000000	31980	5	0.917041	9837001	0.000000
314981423	427018	2172	7457.093693	28419	375	1.000000	31800	3	0.310067	9832079	0.000000
315004796	427635	2242	7475.412719	29155	282	1.000000	31806	1	0.532884	9827210	0.000000
314972783	427433	2278	7455.497954	28605	415	1.000000	31670	2	0.436730	9822153	0.000000
315055251	421562	2103	7391.460644	28634	308	1.000000	32003	6	0.631740	9817285	0.000000
315094455	418279	2226	7421.076459	28280	426	1.000000	32091	4	0.565789	9812510	0.000000
315017640	425942	2359	7454.368532	27921	534	1.000000	31734	0	0.440560	9807609	0.000000
[truncated: 163 more rows]
