# Supplementary material for: Large Variations in HIV-1 Viral Load Explained by Shifting-Mosaic Metapopulation Dynamics
Source: PLoS Biol. 2016 Oct 5;14(10):e1002567. doi: 10.1371/journal.pbio.1002567 (PMC5051940; doi:10.1371/journal.pbio.1002567)
Supplement: S1 Data — Each file gives the output from the simulations indicated by the filename: low migration (ms1, db432); high migration (ms1, db1); very high migration (ms10, db1); number of patches (np); reservoir (storage); no reservoir (nostorage); CTL immigration model (CTLimmig); CTL proliferation model (CTLprolif); β¯ (beta1, beta2, …). Within each file, there are 21 simulations for (k = 0,1,..,20), and data is output each day. For measures of synchrony, the final entry should be used. See Methods and S1 Simulation Code for further details. (ZIP) [file pbio.1002567.s002.zip › S1_Data/ms1_np10000_nostorage_noPD_CTLprolif_db432_beta18.tsv]

npatches	nstrain	runtime	dt	init_x	init_y	init_y_blood	init_z	init_S	beta0	beta1	beta2	beta3	mean_beta	B	d	delta	delta_blood	b[0]	mut	m	CTL	c	g	epsilon	k	het	lambda	rho	omega	x_max	patch.dyna	DELTA	A	VA
10000	1	100.000000	0.001000	21900	9499	5000000	0.001000	10000000	11.857859	15.732409	10.003780	20.111156	18	800000000	0.010000	1.000000	432.000000	80000	0.000050	0.004800	1	0.001000	1.000000	2.500000	0.000000	0.500000	0.000000	0.000000	0.000000	31872	0	10.000000	7.000000	1.000000
sus	inf	inf_blood	z	x[0]	y[0][0]	z[0]	x[1]	y[1][0]	z[1]	S[0]	synchrony
219000000	94990000	5000000	10.000000	21900	9499	0.001000	21900	9499	0.001000	10000000	0.000000
61835486	200920624	1045703	10000.000000	8469	18477	1.000000	6393	20000	1.000000	9995015	0.000000
63050119	197518013	1030237	10000.000000	8722	17791	1.000000	6538	19715	1.000000	9990137	0.000000
63084640	197423950	1028612	10000.000000	8800	17832	1.000000	6535	19638	1.000000	9985121	0.000000
63077140	197454097	1029321	10000.000000	8845	17900	1.000000	6758	19321	1.000000	9980121	0.000000
63082052	197435807	1030146	10000.000000	8567	18374	1.000000	6527	19490	1.000000	9975088	0.000000
63091702	197427788	1026422	10000.000000	8750	17888	1.000000	6580	19610	1.000000	9970093	0.000000
63090646	197422490	1027632	10000.000000	8474	18336	1.000000	6572	19539	1.000000	9965072	0.000000
63091809	197417998	1028306	10000.000000	8528	18450	1.000000	6623	19498	1.000000	9960005	0.000000
63087955	197411062	1029975	10000.000000	8731	17929	1.000000	6707	19287	1.000000	9955010	0.000000
63095310	197424788	1027946	10000.000000	8696	18108	1.000000	6560	19646	1.000000	9950102	0.000000
63096954	197419708	1029414	10000.000000	8749	18054	1.000000	6559	19622	1.000000	9945217	0.000000
63101745	197415514	1027532	10000.000000	8604	17971	1.000000	6613	19632	1.000000	9940159	0.000000
63091484	197435190	1029498	10000.000000	8588	18058	1.000000	6569	19752	1.000000	9935258	0.000000
63093182	197428191	1027943	10000.000000	8732	18046	1.000000	6496	19775	1.000000	9930402	0.000000
63075074	197441100	1029463	10000.000000	8671	18034	1.000000	6488	19690	1.000000	9925392	0.000000
63089141	197429676	1030938	10000.000000	8703	18128	1.000000	6498	19619	1.000000	9920404	0.000000
63091349	197429141	1027249	10000.000000	8800	17975	1.000000	6518	19681	1.000000	9915440	0.000000
63098149	197425235	1026181	10000.000000	8728	17908	1.000000	6583	19452	1.000000	9910547	0.000000
63087228	197442526	1026720	10000.000000	8603	18193	1.000000	6588	19499	1.000000	9905634	0.000000
63097283	197422981	1026744	10000.000000	8737	18146	1.000000	6541	19677	1.000000	9900603	0.000000
63088533	197423303	1027769	10000.000000	8653	18097	1.000000	6476	19700	1.000000	9895664	0.000000
63102546	197425254	1027884	10000.000000	8627	17967	1.000000	6629	19680	1.000000	9890734	0.000000
63084534	197435370	1029405	10000.000000	8606	18131	1.000000	6657	19454	1.000000	9885763	0.000000
63085993	197435319	1026528	10000.000000	8683	17924	1.000000	6501	19798	1.000000	9880754	0.000000
63076503	197457861	1027886	10000.000000	8703	18045	1.000000	6555	19743	1.000000	9875856	0.000000
63084021	197444455	1027797	10000.000000	8683	18038	1.000000	6582	19562	1.000000	9870926	0.000000
63094178	197420314	1028611	10000.000000	8667	18014	1.000000	6496	19830	1.000000	9865926	0.000000
63083591	197453695	1029063	10000.000000	8691	17883	1.000000	6465	19728	1.000000	9860890	0.000000
63088072	197422017	1026542	10000.000000	8749	17961	1.000000	6682	19281	1.000000	9855895	0.000000
63101070	197412294	1029240	10000.000000	8625	17973	1.000000	6533	19418	1.000000	9851060	0.000000
63078523	197445452	1027887	10000.000000	8677	18077	1.000000	6613	19706	1.000000	9846124	0.000000
63084713	197436913	1027541	10000.000000	8805	17967	1.000000	6429	19740	1.000000	9841142	0.000000
63086086	197436021	1029821	10000.000000	8741	17828	1.000000	6691	19273	1.000000	9836198	0.000000
63090233	197453094	1028968	10000.000000	8640	18050	1.000000	6556	19562	1.000000	9831282	0.000000
63078581	197438140	1030620	10000.000000	8696	18033	1.000000	6600	19573	1.000000	9826377	0.000000
63086818	197442804	1028036	10000.000000	8534	18231	1.000000	6610	19491	1.000000	9821286	0.000000
63090978	197414188	1029169	10000.000000	8603	18176	1.000000	6642	19475	1.000000	9816297	0.000000
63082783	197430254	1027544	10000.000000	8621	17987	1.000000	6555	19759	1.000000	9811440	0.000000
63090071	197432997	1026575	10000.000000	8660	18033	1.000000	6522	19851	1.000000	9806560	0.000000
63089732	197420468	1028414	10000.000000	8655	18342	1.000000	6479	19772	1.000000	9801828	-1.#IND00
63101286	197405306	1028446	10000.000000	8815	17926	1.000000	6520	19615	1.000000	9796906	0.009600
63085853	197423797	1028626	10000.000000	8651	18345	1.000000	6531	19575	1.000000	9791898	-0.020407
63081100	197425988	1027390	10000.000000	8598	18016	1.000000	6547	19652	1.000000	9786922	-0.011977
63088954	197420405	1028725	10000.000000	8621	18180	1.000000	6470	19672	1.000000	9782015	-0.006375
63088094	197432825	1028459	10000.000000	8592	18150	1.000000	6530	19689	1.000000	9777084	-0.004283
63077701	197433302	1029273	10000.000000	8715	17985	1.000000	6520	19799	1.000000	9772307	-0.007696
63097810	197443130	1028941	10000.000000	8680	17880	1.000000	6635	19350	1.000000	9767471	-0.010272
63080853	197466520	1028710	10000.000000	8549	18086	1.000000	6555	19415	1.000000	9762568	-0.014912
63084882	197450233	1027598	10000.000000	8628	18277	1.000000	6665	19275	1.000000	9757599	-0.014462
63097089	197418938	1027530	10000.000000	8775	18008	1.000000	6512	19722	1.000000	9752695	-0.011320
63087081	197434166	1029488	10000.000000	8550	18223	1.000000	6425	20012	1.000000	9747936	-0.011048
63080082	197413775	1029821	10000.000000	8670	17948	1.000000	6724	19352	1.000000	9743099	-0.010643
63077262	197449768	1028523	10000.000000	8686	18040	1.000000	6587	19688	1.000000	9738214	-0.016557
63091835	197419287	1027116	10000.000000	8619	18057	1.000000	6618	19478	1.000000	9733277	-0.016306
63090525	197423315	1028934	10000.000000	8646	18184	1.000000	6600	19445	1.000000	9728390	-0.014149
63075362	197438508	1027056	10000.000000	8723	17933	1.000000	6453	19594	1.000000	9723524	-0.012985
63085026	197437336	1030397	10000.000000	8762	17850	1.000000	6649	19513	1.000000	9718633	-0.012912
63091983	197416767	1028949	10000.000000	8684	17977	1.000000	6640	19419	1.000000	9713696	-0.013127
63088435	197433034	1028301	10000.000000	8538	18340	1.000000	6593	19514	1.000000	9708908	-0.011833
63072117	197462558	1028821	10000.000000	8700	17934	1.000000	6441	19493	1.000000	9704067	-0.011982
63091182	197417524	1029045	10000.000000	8619	17945	1.000000	6452	19704	1.000000	9699210	-0.012205
63093841	197431148	1026508	10000.000000	8705	18228	1.000000	6559	19622	1.000000	9694315	-0.014376
63086251	197427267	1028174	10000.000000	8761	17917	1.000000	6615	19498	1.000000	9689504	-0.011989
63086754	197428141	1028974	10000.000000	8690	18226	1.000000	6515	19661	1.000000	9684722	-0.012213
63095474	197419222	1027327	10000.000000	8753	18040	1.000000	6536	19651	1.000000	9679904	-0.012009
63083516	197447879	1029396	10000.000000	8797	17899	1.000000	6584	19683	1.000000	9675097	-0.011805
63083666	197462610	1027652	10000.000000	8762	18041	1.000000	6542	19701	1.000000	9670226	-0.011087
63093939	197406766	1027803	10000.000000	8539	18388	1.000000	6635	19477	1.000000	9665395	-0.010615
63080235	197446483	1028566	10000.000000	8643	18233	1.000000	6584	19518	1.000000	9660529	-0.010178
63083244	197440621	1027463	10000.000000	8723	18050	1.000000	6555	19577	1.000000	9655632	-0.010199
63086609	197419694	1028981	10000.000000	8660	18030	1.000000	6515	19752	1.000000	9650965	-0.009915
63081941	197434490	1028797	10000.000000	8679	18101	1.000000	6503	19628	1.000000	9646225	-0.009785
63069725	197434036	1028542	10000.000000	8550	18164	1.000000	6559	19497	1.000000	9641423	-0.010026
63096382	197426470	1027419	10000.000000	8700	17933	1.000000	6536	19628	1.000000	9636616	-0.009984
63102235	197388112	1026996	10000.000000	8589	18093	1.000000	6555	19392	1.000000	9631724	-0.010947
63074252	197461292	1026706	10000.000000	8717	18002	1.000000	6706	19413	1.000000	9626886	-0.010434
63091677	197429470	1029651	10000.000000	8611	17916	1.000000	6552	19725	1.000000	9622030	-0.010211
63094826	197422104	1027581	10000.000000	8785	17774	1.000000	6507	19529	1.000000	9617219	-0.009953
63094518	197414639	1029328	10000.000000	8659	18038	1.000000	6595	19552	1.000000	9612335	-0.009376
63093282	197448830	1029234	10000.000000	8797	17949	1.000000	6537	19556	1.000000	9607515	-0.009143
63090423	197406095	1027488	10000.000000	8643	18145	1.000000	6557	19723	1.000000	9602659	-0.008953
63093431	197429008	1030771	10000.000000	8604	18208	1.000000	6576	19673	1.000000	9597735	-0.008614
63094819	197410573	1028460	10000.000000	8507	18298	1.000000	6537	19706	1.000000	9593006	-0.008704
63073086	197433562	1028193	10000.000000	8642	18196	1.000000	6523	19741	1.000000	9588235	-0.008318
63095626	197420442	1029135	10000.000000	8728	17930	1.000000	6569	19525	1.000000	9583270	-0.008385
63085635	197423006	1031301	10000.000000	8758	18017	1.000000	6530	19573	1.000000	9578501	-0.008089
63092722	197432350	1029752	10000.000000	8668	17926	1.000000	6623	19611	1.000000	9573761	-0.007349
63089804	197448402	1027814	10000.000000	8614	18227	1.000000	6477	19611	1.000000	9569153	-0.006911
63091167	197428569	1026253	10000.000000	8820	17920	1.000000	6540	19647	1.000000	9564475	-0.006774
63088295	197426742	1028642	10000.000000	8658	18125	1.000000	6570	19553	1.000000	9559778	-0.006739
63097663	197409319	1026818	10000.000000	8728	17932	1.000000	6605	19503	1.000000	9554928	-0.006066
63099173	197414737	1031084	10000.000000	8539	18144	1.000000	6547	19623	1.000000	9550087	-0.005953
63098746	197409304	1028285	10000.000000	8673	17979	1.000000	6592	19485	1.000000	9545311	-0.005496
63092147	197420885	1027771	10000.000000	8674	17866	1.000000	6591	19748	1.000000	9540577	-0.005076
63091106	197433379	1028136	10000.000000	8713	18056	1.000000	6533	19544	1.000000	9535757	-0.005881
63087810	197421561	1028221	10000.000000	8617	18163	1.000000	6564	19777	1.000000	9531078	-0.005797
63090200	197438640	1028906	10000.000000	8575	18138	1.000000	6450	19641	1.000000	9526249	-0.005848
63097341	197431591	1027974	10000.000000	8624	18092	1.000000	6433	19997	1.000000	9521651	-0.006598
63080256	197442242	1030439	10000.000000	8682	18053	1.000000	6533	19414	1.000000	9516885	-0.006313
npatches	nstrain	runtime	dt	init_x	init_y	init_y_blood	init_z	init_S	beta0	beta1	beta2	beta3	mean_beta	B	d	delta	delta_blood	b[0]	mut	m	CTL	c	g	epsilon	k	het	lambda	rho	omega	x_max	patch.dyna	DELTA	A	VA
10000	1	100.000000	0.001000	21900	9499	5000000	0.001000	10000000	13.906669	22.823054	18.859519	13.432170	18	800000000	0.010000	1.000000	432.000000	80000	0.000050	0.004800	1	0.001000	1.000000	2.500000	1.000000	0.500000	0.000000	0.000000	0.000000	31872	0	10.000000	7.000000	1.000000
sus	inf	inf_blood	z	x[0]	y[0][0]	z[0]	x[1]	y[1][0]	z[1]	S[0]	synchrony
219000000	94990000	5000000	10.000000	21900	9499	0.001000	21900	9499	0.001000	10000000	0.000000
81054143	141151474	736446	10000.000000	9469	13293	1.000000	5788	15584	1.000000	9994971	0.000000
82984665	139197965	724676	10000.000000	9793	12908	1.000000	5986	15391	1.000000	9990010	0.000000
82916502	139268994	724572	10000.000000	9696	13255	1.000000	5839	15332	1.000000	9985033	0.000000
82941380	139268865	726059	10000.000000	9642	13143	1.000000	5969	15171	1.000000	9980127	0.000000
82942261	139224879	724166	10000.000000	9602	13248	1.000000	6020	15076	1.000000	9975087	0.000000
82944360	139266348	723503	10000.000000	9808	13125	1.000000	5893	15190	1.000000	9970112	0.000000
82942375	139252966	724257	10000.000000	9679	13207	1.000000	5860	15271	1.000000	9965099	0.000000
82939308	139242113	724499	10000.000000	9637	13290	1.000000	5885	15378	1.000000	9960241	0.000000
82938136	139261541	726055	10000.000000	9837	13230	1.000000	6034	15070	1.000000	9955214	0.000000
82940503	139260662	724031	10000.000000	9754	13043	1.000000	5898	15377	1.000000	9950231	0.000000
82941777	139249222	725846	10000.000000	9617	13087	1.000000	6025	15092	1.000000	9945065	0.000000
82946547	139236626	724377	10000.000000	9552	13390	1.000000	6004	15158	1.000000	9940089	0.000000
82947085	139249603	725001	10000.000000	9835	12904	1.000000	5996	15213	1.000000	9934995	0.000000
82949394	139218672	725984	10000.000000	9652	13101	1.000000	6028	15153	1.000000	9930049	0.000000
82955392	139249904	723583	10000.000000	9782	13208	1.000000	6017	15141	1.000000	9925107	0.000000
82940374	139257685	725353	10000.000000	9813	12965	1.000000	5962	15091	1.000000	9920133	0.000000
82935204	139261124	725030	10000.000000	9769	12908	1.000000	5990	15167	1.000000	9915147	0.000000
82954100	139236840	725236	10000.000000	9739	13047	1.000000	6024	15146	1.000000	9910176	0.000000
82929920	139279895	725422	10000.000000	9759	13058	1.000000	5934	15209	1.000000	9905132	0.000000
82950798	139232825	725099	10000.000000	9767	13144	1.000000	5875	15085	1.000000	9900149	0.000000
82950162	139237754	725379	10000.000000	9580	13223	1.000000	5931	15125	1.000000	9895317	0.000000
82935244	139266572	725492	10000.000000	9859	13166	1.000000	5933	15377	1.000000	9890372	0.000000
82942698	139242904	724767	10000.000000	9717	12953	1.000000	5948	15063	1.000000	9885450	0.000000
82949980	139226230	724115	10000.000000	9782	13183	1.000000	5871	15277	1.000000	9880464	0.000000
82954320	139227037	726007	10000.000000	9658	13225	1.000000	5987	15257	1.000000	9875475	0.000000
82936224	139255692	725410	10000.000000	9501	13363	1.000000	5989	15126	1.000000	9870600	0.000000
82970502	139225844	725819	10000.000000	9857	12894	1.000000	6024	15167	1.000000	9865721	0.000000
82944837	139240158	724536	10000.000000	9710	13202	1.000000	5968	15195	1.000000	9860748	0.000000
82942637	139272531	725932	10000.000000	9756	13106	1.000000	6014	15222	1.000000	9855676	0.000000
82959910	139242407	725384	10000.000000	9818	12887	1.000000	5901	15211	1.000000	9850865	0.000000
82943412	139241619	723669	10000.000000	9862	12989	1.000000	6020	15183	1.000000	9845869	0.000000
82948375	139239250	725274	10000.000000	9682	13152	1.000000	5929	15214	1.000000	9840929	0.000000
82946843	139250746	726675	10000.000000	9619	13051	1.000000	5904	15132	1.000000	9836049	0.000000
82938511	139252943	725089	10000.000000	9696	13115	1.000000	6011	15175	1.000000	9831227	0.000000
82943926	139254556	725968	10000.000000	9797	13038	1.000000	5865	15432	1.000000	9826157	0.000000
82948025	139260863	725947	10000.000000	9867	12978	1.000000	6082	15083	1.000000	9821284	0.000000
82941981	139246223	724857	10000.000000	9618	13230	1.000000	5874	15149	1.000000	9816371	0.000000
82937266	139252449	725540	10000.000000	9803	13182	1.000000	6027	15052	1.000000	9811531	0.000000
82941425	139265484	726459	10000.000000	9661	13017	1.000000	5835	15368	1.000000	9806573	0.000000
82940670	139273294	725759	10000.000000	9748	13110	1.000000	5898	15217	1.000000	9801644	-1.#IND00
82955521	139218694	725718	10000.000000	9716	12999	1.000000	5864	15299	1.000000	9796615	-0.006400
82924148	139277037	726223	10000.000000	9778	13075	1.000000	5804	15379	1.000000	9791679	0.000072
82942724	139250556	724284	10000.000000	9878	12947	1.000000	5971	15366	1.000000	9786724	0.002801
82952896	139232503	725470	10000.000000	9765	13244	1.000000	5996	15203	1.000000	9781900	0.002156
82961251	139226806	724596	10000.000000	9800	13151	1.000000	5941	15330	1.000000	9777129	0.001387
82932763	139252537	725803	10000.000000	9864	12836	1.000000	5852	15336	1.000000	9772322	0.007037
82953226	139255552	724096	10000.000000	9576	13148	1.000000	5952	15037	1.000000	9767370	0.022163
82954712	139241322	725720	10000.000000	9759	13135	1.000000	5869	15238	1.000000	9762459	0.018668
82956195	139237766	725955	10000.000000	9726	13070	1.000000	5940	15214	1.000000	9757507	0.017451
82966880	139227831	725622	10000.000000	9816	12796	1.000000	5958	15280	1.000000	9752600	0.015525
82948818	139260004	726103	10000.000000	9770	12988	1.000000	5977	15391	1.000000	9747543	0.015805
82949925	139257667	725061	10000.000000	9545	13146	1.000000	5898	15310	1.000000	9742700	0.013728
82941852	139239912	726927	10000.000000	9700	13212	1.000000	6094	15043	1.000000	9737893	0.014034
82952825	139251473	725340	10000.000000	9962	12870	1.000000	5976	15101	1.000000	9732970	0.009766
82962714	139254766	724689	10000.000000	9948	13123	1.000000	5952	15326	1.000000	9728096	0.009068
82947309	139245823	726110	10000.000000	9801	13043	1.000000	5975	15322	1.000000	9723242	0.007810
82952788	139249010	724540	10000.000000	9699	13145	1.000000	5968	15015	1.000000	9718422	0.007518
82937996	139247910	725121	10000.000000	9653	13157	1.000000	5993	14832	1.000000	9713609	0.007736
82947651	139242696	724576	10000.000000	9582	13229	1.000000	5845	15347	1.000000	9708740	0.009558
82957985	139231349	724935	10000.000000	9669	13075	1.000000	5897	15285	1.000000	9703915	0.008974
82948879	139239643	725216	10000.000000	9893	12937	1.000000	6104	15144	1.000000	9698972	0.008183
82968139	139219867	726668	10000.000000	9664	13197	1.000000	5934	15160	1.000000	9694047	0.009041
82960360	139250655	725341	10000.000000	9763	12955	1.000000	5867	15364	1.000000	9689214	0.009225
82949225	139238203	725537	10000.000000	9678	13098	1.000000	5996	15260	1.000000	9684417	0.010474
82941084	139269423	726152	10000.000000	9620	13349	1.000000	6098	15013	1.000000	9679703	0.013322
82935462	139250822	724938	10000.000000	9688	13190	1.000000	5985	15220	1.000000	9674815	0.012837
82956639	139244219	723057	10000.000000	9812	13037	1.000000	6023	15138	1.000000	9670054	0.012337
82943976	139258229	726369	10000.000000	9636	13320	1.000000	5865	15282	1.000000	9665281	0.009810
82943112	139263672	725419	10000.000000	9587	13172	1.000000	5920	15168	1.000000	9660504	0.009028
82953535	139223755	724459	10000.000000	9655	13227	1.000000	5865	15313	1.000000	9655822	0.008568
82950929	139219062	726563	10000.000000	9789	13055	1.000000	6047	15144	1.000000	9650947	0.008410
82952286	139242938	725596	10000.000000	9785	13037	1.000000	6084	15094	1.000000	9646142	0.008483
82965203	139217216	725345	10000.000000	9685	13083	1.000000	6138	14996	1.000000	9641287	0.008760
82935297	139264824	725584	10000.000000	9556	13265	1.000000	6042	15187	1.000000	9636530	0.007548
82948701	139247761	725544	10000.000000	9629	13130	1.000000	6008	15208	1.000000	9631605	0.007470
82953542	139244526	725568	10000.000000	9563	13138	1.000000	5980	15229	1.000000	9626832	0.007191
82939124	139259369	724912	10000.000000	9720	13095	1.000000	5842	15339	1.000000	9622130	0.006949
82949750	139229571	724307	10000.000000	9687	13187	1.000000	5976	15355	1.000000	9617284	0.006359
82956436	139252577	726322	10000.000000	9707	13069	1.000000	5786	15570	1.000000	9612561	0.006339
82946086	139249059	726335	10000.000000	9800	13156	1.000000	5886	15263	1.000000	9607740	0.007105
82940320	139241092	724054	10000.000000	9725	13097	1.000000	5956	15230	1.000000	9602799	0.006386
82944067	139244105	725600	10000.000000	9522	13379	1.000000	5929	15482	1.000000	9598065	0.006426
82937965	139260046	724403	10000.000000	9760	13044	1.000000	6025	15303	1.000000	9593246	0.006985
82953762	139231183	726761	10000.000000	9824	13117	1.000000	5965	15239	1.000000	9588547	0.006890
82948118	139241410	725032	10000.000000	9694	13083	1.000000	5987	15162	1.000000	9583717	0.006770
82947866	139255425	725598	10000.000000	9675	13180	1.000000	5941	15217	1.000000	9578886	0.006820
82962474	139229778	725889	10000.000000	9710	13171	1.000000	6005	15147	1.000000	9574128	0.006850
82934336	139271787	724573	10000.000000	9759	13013	1.000000	6036	15172	1.000000	9569305	0.007069
82960844	139227977	723684	10000.000000	9668	13125	1.000000	6011	15086	1.000000	9564602	0.006948
82954165	139249166	724265	10000.000000	9759	12981	1.000000	6021	15193	1.000000	9559786	0.006733
82965620	139232950	726601	10000.000000	9729	12998	1.000000	6082	15026	1.000000	9555125	0.006497
82945457	139236549	724941	10000.000000	9627	13360	1.000000	5880	15334	1.000000	9550232	0.006632
82947527	139258618	725590	10000.000000	9761	13069	1.000000	5841	15559	1.000000	9545386	0.005500
82948973	139250947	726635	10000.000000	9735	13143	1.000000	5917	15281	1.000000	9540575	0.004812
82962013	139238588	724708	10000.000000	9760	13179	1.000000	5957	15154	1.000000	9535762	0.004496
82949567	139238177	725198	10000.000000	9544	13273	1.000000	5950	15135	1.000000	9530987	0.004380
82970535	139244205	724632	10000.000000	9738	13187	1.000000	5913	15173	1.000000	9526294	0.004516
82943319	139256139	725899	10000.000000	9746	13046	1.000000	6018	15079	1.000000	9521474	0.004658
82947691	139244015	725187	10000.000000	9694	13225	1.000000	5922	15201	1.000000	9516717	0.004802
npatches	nstrain	runtime	dt	init_x	init_y	init_y_blood	init_z	init_S	beta0	beta1	beta2	beta3	mean_beta	B	d	delta	delta_blood	b[0]	mut	m	CTL	c	g	epsilon	k	het	lambda	rho	omega	x_max	patch.dyna	DELTA	A	VA
10000	1	100.000000	0.001000	21900	9499	5000000	0.001000	10000000	22.059670	20.749114	18.379398	15.643029	18	800000000	0.010000	1.000000	432.000000	80000	0.000050	0.004800	1	0.001000	1.000000	2.500000	2.000000	0.500000	0.000000	0.000000	0.000000	31872	0	10.000000	7.000000	1.000000
sus	inf	inf_blood	z	x[0]	y[0][0]	z[0]	x[1]	y[1][0]	z[1]	S[0]	synchrony
219000000	94990000	5000000	10.000000	21900	9499	0.001000	21900	9499	0.001000	10000000	0.000000
99909285	103587640	540621	10000.000000	7522	11538	1.000000	8115	11047	1.000000	9994938	0.000000
101621727	103807491	540796	10000.000000	7771	11345	1.000000	8193	11157	1.000000	9989932	0.000000
101514058	103859732	541564	10000.000000	7717	11704	1.000000	8035	11263	1.000000	9984780	0.000000
101530123	103840051	539854	10000.000000	7661	11537	1.000000	8076	11315	1.000000	9979837	0.000000
101520400	103842585	540929	10000.000000	7596	11525	1.000000	8203	11324	1.000000	9974836	0.000000
101524561	103838356	540628	10000.000000	7430	11878	1.000000	8196	11338	1.000000	9970007	0.000000
101533708	103846575	540800	10000.000000	7788	11373	1.000000	8098	11209	1.000000	9965020	0.000000
101527319	103845977	540716	10000.000000	7570	11625	1.000000	7954	11460	1.000000	9960064	0.000000
101541253	103824290	541133	10000.000000	7534	11675	1.000000	8001	11383	1.000000	9955151	0.000000
101560782	103826128	540791	10000.000000	7580	11431	1.000000	8087	11331	1.000000	9950253	0.000000
101507892	103861025	539640	10000.000000	7598	11558	1.000000	8131	11240	1.000000	9945220	0.000000
101539155	103835566	540305	10000.000000	7706	11364	1.000000	8126	11317	1.000000	9940310	0.000000
101526331	103845273	540409	10000.000000	7658	11417	1.000000	8083	11173	1.000000	9935408	0.000000
101543747	103830042	540712	10000.000000	7670	11320	1.000000	8088	11250	1.000000	9930384	0.000000
101531917	103831258	540173	10000.000000	7739	11249	1.000000	8071	11327	1.000000	9925466	0.000000
101529703	103845791	540459	10000.000000	7594	11455	1.000000	8101	11405	1.000000	9920493	0.000000
101518270	103842682	540456	10000.000000	7558	11573	1.000000	8030	11334	1.000000	9915556	0.000000
101525608	103839375	542220	10000.000000	7611	11604	1.000000	8212	11281	1.000000	9910536	0.000000
101544362	103836366	540580	10000.000000	7622	11598	1.000000	8039	11388	1.000000	9905454	0.000000
101520670	103843247	541692	10000.000000	7629	11518	1.000000	8132	11362	1.000000	9900472	0.000000
101530091	103831388	541089	10000.000000	7692	11497	1.000000	8030	11437	1.000000	9895607	0.000000
101534262	103843813	540172	10000.000000	7652	11540	1.000000	8015	11395	1.000000	9890585	0.000000
101519569	103833847	541398	10000.000000	7639	11553	1.000000	8113	11193	1.000000	9885464	0.000000
101521484	103866316	541430	10000.000000	7661	11462	1.000000	8073	11394	1.000000	9880589	0.000000
101527428	103850737	540895	10000.000000	7695	11540	1.000000	8357	11193	1.000000	9875652	0.000000
101518283	103857033	541438	10000.000000	7633	11664	1.000000	8117	11280	1.000000	9870699	0.000000
101514159	103848631	540766	10000.000000	7601	11479	1.000000	8179	11369	1.000000	9865805	0.000000
101518500	103854936	541111	10000.000000	7640	11463	1.000000	7919	11448	1.000000	9860843	0.000000
101539704	103840170	538844	10000.000000	7691	11518	1.000000	7949	11477	1.000000	9855944	0.000000
101512180	103864789	542638	10000.000000	7543	11690	1.000000	8068	11411	1.000000	9851061	0.000000
101537695	103834872	540402	10000.000000	7593	11428	1.000000	8111	11398	1.000000	9846129	0.000000
101538175	103833275	541477	10000.000000	7597	11639	1.000000	8011	11459	1.000000	9841157	0.000000
101520032	103853924	540721	10000.000000	7566	11720	1.000000	7955	11479	1.000000	9836132	0.000000
101535078	103826496	541305	10000.000000	7479	11667	1.000000	8062	11284	1.000000	9831278	0.000000
101520841	103858812	541663	10000.000000	7539	11621	1.000000	8067	11308	1.000000	9826364	0.000000
101513208	103846235	541141	10000.000000	7669	11536	1.000000	8227	11101	1.000000	9821418	0.000000
101520766	103845350	540684	10000.000000	7402	11778	1.000000	8154	11279	1.000000	9816648	0.000000
101534875	103845285	540946	10000.000000	7535	11782	1.000000	7989	11389	1.000000	9811749	0.000000
101522162	103856328	540649	10000.000000	7694	11510	1.000000	8048	11316	1.000000	9806983	0.000000
101530130	103858062	541863	10000.000000	7444	11676	1.000000	8044	11456	1.000000	9802052	-1.#IND00
101505762	103856489	540388	10000.000000	7585	11521	1.000000	8076	11454	1.000000	9797300	-0.014400
101521070	103851431	539788	10000.000000	7588	11698	1.000000	8166	11146	1.000000	9792307	-0.007113
101517083	103863902	540527	10000.000000	7806	11365	1.000000	8129	11340	1.000000	9787353	-0.011556
101535303	103807158	540347	10000.000000	7518	11460	1.000000	7990	11211	1.000000	9782495	-0.009490
101521958	103832324	541884	10000.000000	7494	11671	1.000000	8134	11227	1.000000	9777493	-0.007761
101532618	103830281	540790	10000.000000	7701	11609	1.000000	8087	11269	1.000000	9772686	-0.006010
101539588	103828089	540972	10000.000000	7562	11444	1.000000	7969	11255	1.000000	9767970	-0.003027
101532102	103823182	541223	10000.000000	7571	11605	1.000000	8173	11199	1.000000	9763130	-0.004257
101544189	103823667	542005	10000.000000	7646	11633	1.000000	8195	11284	1.000000	9758181	-0.005080
101541333	103835014	541003	10000.000000	7608	11584	1.000000	7975	11430	1.000000	9753279	-0.002471
101518487	103831891	541149	10000.000000	7557	11718	1.000000	7999	11423	1.000000	9748372	-0.002366
101535008	103823920	541331	10000.000000	7674	11386	1.000000	8016	11470	1.000000	9743515	-0.003171
101537832	103816490	541720	10000.000000	7565	11652	1.000000	8187	11297	1.000000	9738652	-0.002084
101530119	103845360	540550	10000.000000	7567	11661	1.000000	7971	11358	1.000000	9733793	-0.002467
101520072	103867026	541221	10000.000000	7632	11624	1.000000	8210	11140	1.000000	9728985	-0.000874
101530900	103823948	541477	10000.000000	7568	11426	1.000000	8069	11318	1.000000	9724184	-0.001112
101535947	103835430	540643	10000.000000	7623	11642	1.000000	8004	11396	1.000000	9719248	-0.002525
101536086	103827986	540765	10000.000000	7618	11451	1.000000	7999	11366	1.000000	9714387	-0.004800
101526630	103833471	540298	10000.000000	7700	11542	1.000000	8080	11244	1.000000	9709490	-0.004659
101520818	103855484	541259	10000.000000	7470	11734	1.000000	7997	11433	1.000000	9704687	-0.003631
101518764	103841381	539440	10000.000000	7439	11702	1.000000	8275	11052	1.000000	9699794	-0.003350
101540062	103848841	540281	10000.000000	7645	11487	1.000000	8007	11337	1.000000	9695006	-0.006185
101541356	103823822	539828	10000.000000	7703	11331	1.000000	8127	11232	1.000000	9690170	-0.003802
101520574	103849841	540212	10000.000000	7647	11405	1.000000	8141	11181	1.000000	9685119	-0.003635
101503402	103858540	540999	10000.000000	7688	11485	1.000000	8080	11488	1.000000	9680168	-0.003193
101532941	103823924	539915	10000.000000	7577	11531	1.000000	8027	11257	1.000000	9675468	-0.000790
101523349	103850484	541700	10000.000000	7571	11641	1.000000	8209	11145	1.000000	9670636	-0.000681
101517931	103839379	539265	10000.000000	7655	11469	1.000000	8185	11338	1.000000	9665803	0.000238
101540108	103824406	541518	10000.000000	7458	11713	1.000000	8192	11268	1.000000	9661049	0.000364
101517051	103862687	540987	10000.000000	7534	11801	1.000000	8131	11323	1.000000	9656167	0.001332
101524977	103826468	539188	10000.000000	7707	11273	1.000000	8229	11138	1.000000	9651298	0.001016
101546556	103818560	540861	10000.000000	7500	11645	1.000000	8160	11367	1.000000	9646485	0.000096
101535956	103849673	540254	10000.000000	7568	11689	1.000000	8039	11468	1.000000	9641673	-0.000298
101532216	103831941	539718	10000.000000	7620	11599	1.000000	8256	11308	1.000000	9636889	-0.000847
101524950	103855820	540346	10000.000000	7707	11518	1.000000	8000	11273	1.000000	9632022	-0.001072
101518586	103858263	540991	10000.000000	7453	11716	1.000000	8161	11385	1.000000	9627252	-0.001482
101520096	103845909	540034	10000.000000	7610	11536	1.000000	8172	11191	1.000000	9622350	-0.001819
101520108	103868089	540884	10000.000000	7528	11741	1.000000	8229	11143	1.000000	9617608	-0.001294
101510245	103853851	540456	10000.000000	7710	11382	1.000000	8058	11234	1.000000	9612736	-0.001085
101526427	103829075	540652	10000.000000	7462	11834	1.000000	7967	11464	1.000000	9608084	-0.001156
101551123	103814838	539693	10000.000000	7677	11466	1.000000	8062	11303	1.000000	9603188	-0.000588
101527727	103857533	542286	10000.000000	7653	11432	1.000000	8056	11458	1.000000	9598305	-0.000718
101514606	103859933	541925	10000.000000	7683	11491	1.000000	8078	11356	1.000000	9593503	-0.000346
101532112	103835229	540787	10000.000000	7654	11496	1.000000	8071	11402	1.000000	9588801	-0.001103
101519466	103844875	540984	10000.000000	7603	11533	1.000000	8041	11452	1.000000	9583988	-0.000812
101527136	103849688	540120	10000.000000	7647	11580	1.000000	8138	11294	1.000000	9579165	-0.000685
101537947	103829650	541150	10000.000000	7586	11433	1.000000	8137	11355	1.000000	9574407	-0.000806
101521706	103848192	541423	10000.000000	7651	11708	1.000000	8161	11202	1.000000	9569593	-0.000974
101516548	103860703	541540	10000.000000	7450	11589	1.000000	8186	11163	1.000000	9564817	-0.000105
101525623	103833132	540850	10000.000000	7594	11580	1.000000	7987	11200	1.000000	9560081	0.000101
101534315	103821851	542214	10000.000000	7696	11517	1.000000	8050	11279	1.000000	9555294	0.000197
101525960	103844140	540073	10000.000000	7676	11496	1.000000	8103	11375	1.000000	9550436	0.000316
101511176	103856445	540035	10000.000000	7505	11710	1.000000	8037	11492	1.000000	9545732	0.000803
101534388	103845014	541184	10000.000000	7531	11674	1.000000	8219	11150	1.000000	9541001	0.000816
101534128	103841481	541470	10000.000000	7748	11491	1.000000	7963	11565	1.000000	9536311	0.000853
101528254	103826156	541147	10000.000000	7619	11630	1.000000	8071	11383	1.000000	9531695	0.000834
101539337	103833465	540851	10000.000000	7708	11402	1.000000	8213	11106	1.000000	9526878	0.000916
101530071	103836729	540774	10000.000000	7616	11505	1.000000	7990	11476	1.000000	9522026	0.000985
101538706	103810638	540768	10000.000000	7751	11250	1.000000	7965	11521	1.000000	9517236	0.000756
npatches	nstrain	runtime	dt	init_x	init_y	init_y_blood	init_z	init_S	beta0	beta1	beta2	beta3	mean_beta	B	d	delta	delta_blood	b[0]	mut	m	CTL	c	g	epsilon	k	het	lambda	rho	omega	x_max	patch.dyna	DELTA	A	VA
10000	1	100.000000	0.001000	21900	9499	5000000	0.001000	10000000	22.500447	17.549279	22.287011	20.291235	18	800000000	0.010000	1.000000	432.000000	80000	0.000050	0.004800	1	0.001000	1.000000	2.500000	3.000000	0.500000	0.000000	0.000000	0.000000	31872	0	10.000000	7.000000	1.000000
sus	inf	inf_blood	z	x[0]	y[0][0]	z[0]	x[1]	y[1][0]	z[1]	S[0]	synchrony
219000000	94990000	5000000	10.000000	21900	9499	0.001000	21900	9499	0.001000	10000000	0.000000
119670446	77899475	406800	10000.000000	8900	9140	1.000000	11449	7997	1.000000	9994990	0.000000
120753147	79589171	414673	10000.000000	8860	9266	1.000000	11508	8150	1.000000	9990102	0.000000
120604378	79557024	414662	10000.000000	8960	9207	1.000000	11462	7935	1.000000	9985190	0.000000
120601763	79582694	415035	10000.000000	9079	9143	1.000000	11411	8139	1.000000	9980212	0.000000
120620563	79551889	415228	10000.000000	9021	9087	1.000000	11425	8263	1.000000	9975260	0.000000
120619563	79551877	414796	10000.000000	9025	9152	1.000000	11398	8135	1.000000	9970331	0.000000
120611998	79567090	414317	10000.000000	8959	9182	1.000000	11132	8433	1.000000	9965345	0.000000
120629652	79548120	414121	10000.000000	8798	9194	1.000000	11350	8168	1.000000	9960382	0.000000
120597478	79570395	414274	10000.000000	9032	9107	1.000000	11711	8172	1.000000	9955452	0.000000
120611670	79563953	413847	10000.000000	8823	9339	1.000000	11452	8039	1.000000	9950454	0.000000
120613987	79565340	414964	10000.000000	9076	9245	1.000000	11353	8385	1.000000	9945479	0.000000
120604716	79558364	415192	10000.000000	8892	9113	1.000000	11309	8291	1.000000	9940564	0.000000
120619540	79554167	414258	10000.000000	8810	9251	1.000000	11348	8349	1.000000	9935588	0.000000
120626222	79562078	413749	10000.000000	8865	9272	1.000000	11507	8084	1.000000	9930688	0.000000
120592440	79569259	414603	10000.000000	8806	9216	1.000000	11231	8321	1.000000	9925755	0.000000
120595802	79583306	414781	10000.000000	8736	9311	1.000000	11168	8440	1.000000	9920684	0.000000
120633928	79550241	415282	10000.000000	9012	9127	1.000000	11595	8253	1.000000	9915729	0.000000
120626035	79559121	413796	10000.000000	8778	9221	1.000000	11291	8345	1.000000	9910794	0.000000
120606771	79579151	413493	10000.000000	8843	9244	1.000000	11445	8134	1.000000	9905817	0.000000
120636265	79547731	413795	10000.000000	9009	9075	1.000000	11311	8308	1.000000	9900796	0.000000
120599540	79572594	413708	10000.000000	9056	9011	1.000000	11292	8385	1.000000	9895761	0.000000
120619640	79569083	415298	10000.000000	9018	9012	1.000000	11175	8182	1.000000	9890858	0.000000
120639878	79539742	413675	10000.000000	8759	9262	1.000000	11444	8139	1.000000	9885954	0.000000
120627821	79550134	412646	10000.000000	8967	9070	1.000000	11545	8063	1.000000	9880941	0.000000
120630705	79552681	415086	10000.000000	8911	9163	1.000000	11380	8361	1.000000	9875980	0.000000
120615338	79573821	415149	10000.000000	8945	9166	1.000000	11537	8061	1.000000	9871114	0.000000
120605949	79563357	414335	10000.000000	8753	9361	1.000000	11258	8265	1.000000	9866206	0.000000
120640490	79549284	415920	10000.000000	8982	9140	1.000000	11285	8265	1.000000	9861252	0.000000
120604834	79567438	414985	10000.000000	9089	9076	1.000000	11278	8300	1.000000	9856352	0.000000
120628970	79543196	414259	10000.000000	8820	9192	1.000000	11537	8240	1.000000	9851471	0.000000
120615620	79553631	414123	10000.000000	8743	9263	1.000000	11280	8364	1.000000	9846545	0.000000
120622872	79548007	414367	10000.000000	8999	9174	1.000000	11149	8588	1.000000	9841600	0.000000
120634559	79551860	414083	10000.000000	8808	9158	1.000000	11255	8313	1.000000	9836704	0.000000
120603855	79572717	414153	10000.000000	8926	9071	1.000000	11550	8106	1.000000	9831891	0.000000
120607419	79563283	415718	10000.000000	8881	9338	1.000000	11387	8112	1.000000	9826978	0.000000
120611787	79563863	414009	10000.000000	8864	9158	1.000000	11486	8012	1.000000	9822124	0.000000
120612390	79564435	414314	10000.000000	8934	9142	1.000000	11481	8319	1.000000	9817282	0.000000
120634557	79562992	413942	10000.000000	8919	9057	1.000000	11392	8132	1.000000	9812338	0.000000
120607036	79558644	413452	10000.000000	9029	9057	1.000000	11529	8052	1.000000	9807534	0.000000
120613431	79561408	414494	10000.000000	9009	9261	1.000000	11485	8081	1.000000	9802582	-1.#IND00
120647360	79541527	413692	10000.000000	8999	9188	1.000000	11445	8238	1.000000	9797830	-0.006400
120623970	79565362	415708	10000.000000	8754	9271	1.000000	11469	8047	1.000000	9792800	-0.006335
120600249	79559794	413332	10000.000000	8677	9391	1.000000	11344	8334	1.000000	9787955	-0.009216
120626579	79533140	414744	10000.000000	8934	9218	1.000000	11501	8121	1.000000	9783019	0.011238
120617166	79552009	415193	10000.000000	8867	9254	1.000000	11272	8189	1.000000	9778055	0.001301
120620876	79551429	414236	10000.000000	8801	9305	1.000000	11511	8127	1.000000	9773242	0.004362
120626176	79553254	413455	10000.000000	8933	9123	1.000000	11209	8278	1.000000	9768337	0.003261
120609770	79568492	414705	10000.000000	8821	9330	1.000000	11440	8273	1.000000	9763511	0.000327
120618436	79546298	414095	10000.000000	8922	9157	1.000000	11189	8298	1.000000	9758696	0.000025
120613242	79567103	414257	10000.000000	8871	9294	1.000000	11449	8071	1.000000	9753748	-0.000059
120597199	79577041	414481	10000.000000	9067	8972	1.000000	11131	8387	1.000000	9748787	-0.000488
120606654	79561395	414612	10000.000000	8892	8930	1.000000	11346	8246	1.000000	9743892	0.000785
120618355	79584242	414197	10000.000000	8787	9168	1.000000	11398	7946	1.000000	9739106	0.002733
120612463	79568825	414382	10000.000000	8965	9241	1.000000	11374	8159	1.000000	9734223	0.002210
120636301	79543832	413700	10000.000000	9005	9198	1.000000	11253	8335	1.000000	9729269	0.004081
120622303	79565060	415228	10000.000000	9008	9034	1.000000	11353	8336	1.000000	9724276	0.003805
120633607	79545607	414130	10000.000000	8769	9246	1.000000	11452	8184	1.000000	9719397	0.004320
120618818	79544329	415602	10000.000000	8853	9093	1.000000	11241	8392	1.000000	9714533	0.003706
120614777	79555405	414386	10000.000000	9100	8970	1.000000	11374	8209	1.000000	9709849	0.002567
120604226	79573171	412949	10000.000000	8885	9236	1.000000	11212	8246	1.000000	9704978	0.002140
120647710	79548155	414198	10000.000000	9002	8877	1.000000	11425	8225	1.000000	9700191	0.000446
120644259	79552107	413595	10000.000000	8866	9227	1.000000	11522	8093	1.000000	9695343	0.000624
120607856	79550531	413851	10000.000000	8879	9281	1.000000	11354	8106	1.000000	9690437	0.000793
120639146	79557898	414453	10000.000000	8979	9049	1.000000	11503	8077	1.000000	9685656	0.001795
120631164	79549773	413773	10000.000000	8966	9135	1.000000	11469	8281	1.000000	9680777	0.002293
120610260	79566432	415176	10000.000000	8869	9146	1.000000	11174	8341	1.000000	9675968	0.002321
120633988	79540386	414577	10000.000000	9006	9082	1.000000	11193	8417	1.000000	9671108	0.002546
120636781	79544896	415057	10000.000000	8958	9085	1.000000	11394	8356	1.000000	9666362	0.002539
120633450	79559523	413709	10000.000000	8818	9137	1.000000	11341	8253	1.000000	9661535	0.002549
120612019	79569301	414074	10000.000000	8841	9140	1.000000	11463	8079	1.000000	9656647	0.002124
120635103	79548653	413868	10000.000000	8856	9069	1.000000	11520	8146	1.000000	9651822	0.001986
120635977	79577312	414513	10000.000000	8933	9234	1.000000	11466	8023	1.000000	9646898	0.000927
120631756	79563551	414103	10000.000000	8842	9215	1.000000	11288	8355	1.000000	9642052	0.001001
120614298	79556837	414446	10000.000000	8715	9338	1.000000	11497	7947	1.000000	9637249	0.001864
120609125	79573504	415561	10000.000000	8999	9044	1.000000	11466	8141	1.000000	9632444	0.001837
120619509	79554701	414299	10000.000000	8822	9210	1.000000	11365	8253	1.000000	9627636	0.001750
120611563	79577644	414359	10000.000000	8889	9147	1.000000	11226	8403	1.000000	9622925	0.002197
120613708	79542122	413243	10000.000000	8968	9156	1.000000	11299	8371	1.000000	9617989	0.002538
120652302	79535107	414145	10000.000000	8818	9206	1.000000	11458	8216	1.000000	9613241	0.002117
120617380	79562574	413791	10000.000000	8913	9223	1.000000	11318	8235	1.000000	9608414	0.000760
120608451	79587837	415871	10000.000000	8846	9186	1.000000	11526	8088	1.000000	9603584	0.000753
120612147	79556135	414309	10000.000000	8896	9190	1.000000	11413	8178	1.000000	9598813	0.002522
120616041	79562175	413588	10000.000000	8892	9245	1.000000	11290	8264	1.000000	9594028	0.002740
120629298	79535531	413965	10000.000000	8905	9154	1.000000	11454	8139	1.000000	9589219	0.003686
120636478	79557618	414485	10000.000000	8936	9141	1.000000	11459	8240	1.000000	9584434	0.003993
120610170	79554888	414767	10000.000000	8975	9128	1.000000	11305	8256	1.000000	9579725	0.003741
120593488	79564776	414612	10000.000000	8960	9190	1.000000	11465	8168	1.000000	9574933	0.003196
120614833	79576712	413951	10000.000000	8900	9239	1.000000	11394	8292	1.000000	9570156	0.002804
120594650	79583357	413891	10000.000000	8927	9056	1.000000	11286	8349	1.000000	9565442	0.002655
120630402	79544307	414043	10000.000000	9086	9067	1.000000	11469	8134	1.000000	9560608	0.002501
120645466	79540216	414598	10000.000000	9053	8935	1.000000	11531	8141	1.000000	9555820	0.002213
120602162	79568348	413291	10000.000000	8700	9286	1.000000	11384	8283	1.000000	9550976	0.001955
120610119	79556851	414103	10000.000000	8805	9312	1.000000	11178	8323	1.000000	9546194	0.001962
120631480	79543811	415090	10000.000000	8824	9272	1.000000	11444	8235	1.000000	9541391	0.001827
120618051	79545022	414864	10000.000000	8763	9303	1.000000	11291	8219	1.000000	9536570	0.001367
120655999	79544804	413787	10000.000000	8957	9100	1.000000	11381	8242	1.000000	9531801	0.002677
120590873	79587587	414023	10000.000000	8891	9031	1.000000	11391	8156	1.000000	9526956	0.002442
120630451	79558577	414502	10000.000000	8852	9203	1.000000	11280	8324	1.000000	9522341	0.002366
120630749	79550304	414231	10000.000000	8860	9281	1.000000	11471	8235	1.000000	9517459	0.002401
npatches	nstrain	runtime	dt	init_x	init_y	init_y_blood	init_z	init_S	beta0	beta1	beta2	beta3	mean_beta	B	d	delta	delta_blood	b[0]	mut	m	CTL	c	g	epsilon	k	het	lambda	rho	omega	x_max	patch.dyna	DELTA	A	VA
10000	1	100.000000	0.001000	21900	9499	5000000	0.001000	10000000	23.317648	9.431126	14.749059	9.903626	18	800000000	0.010000	1.000000	432.000000	80000	0.000050	0.004800	1	0.001000	1.000000	2.500000	4.000000	0.500000	0.000000	0.000000	0.000000	31872	0	10.000000	7.000000	1.000000
sus	inf	inf_blood	z	x[0]	y[0][0]	z[0]	x[1]	y[1][0]	z[1]	S[0]	synchrony
219000000	94990000	5000000	10.000000	21900	9499	0.001000	21900	9499	0.001000	10000000	0.000000
140106311	59277518	309768	10000.000000	10172	7361	1.000000	22390	2801	1.000000	9994908	0.000000
140664396	61757020	321089	10000.000000	10009	7549	1.000000	24152	2794	1.000000	9989899	0.000000
140380721	61738361	321785	10000.000000	9788	7674	1.000000	23732	3079	1.000000	9984945	0.000000
140418410	61721123	322623	10000.000000	9920	7528	1.000000	23388	3061	1.000000	9979872	0.000000
140401620	61728105	321491	10000.000000	9959	7557	1.000000	23398	3028	1.000000	9974880	0.000000
140432039	61713896	321661	10000.000000	9831	7636	1.000000	23222	3214	1.000000	9969894	0.000000
140396299	61732998	322105	10000.000000	10038	7384	1.000000	23661	2904	1.000000	9964860	0.000000
140409189	61735069	321670	10000.000000	10178	7485	1.000000	23687	2896	1.000000	9959898	0.000000
140402995	61745027	322302	10000.000000	9857	7692	1.000000	23550	3059	1.000000	9954771	0.000000
140404446	61750917	321736	10000.000000	9792	7689	1.000000	23742	2872	1.000000	9949884	0.000000
140396006	61729874	321394	10000.000000	9988	7432	1.000000	23437	3040	1.000000	9944897	0.000000
140407917	61735506	321771	10000.000000	10148	7429	1.000000	23258	3193	1.000000	9939980	0.000000
140388257	61735495	321399	10000.000000	9914	7605	1.000000	23923	2794	1.000000	9935035	0.000000
140356611	61760605	321276	10000.000000	9921	7641	1.000000	23712	2967	1.000000	9930102	0.000000
140413179	61743351	321920	10000.000000	9932	7729	1.000000	23509	3040	1.000000	9925245	0.000000
140422448	61728003	322144	10000.000000	9991	7472	1.000000	23127	3030	1.000000	9920286	0.000000
140420243	61721659	321768	10000.000000	10041	7663	1.000000	23684	3030	1.000000	9915314	0.000000
140402764	61749955	321716	10000.000000	10047	7484	1.000000	23353	3060	1.000000	9910320	0.000000
140396014	61728162	320812	10000.000000	9971	7499	1.000000	23569	3071	1.000000	9905303	0.000000
140417065	61716916	321579	10000.000000	9998	7616	1.000000	23705	3038	1.000000	9900427	0.000000
140391070	61732581	321907	10000.000000	9957	7573	1.000000	23292	3066	1.000000	9895465	0.000000
140419540	61734432	320852	10000.000000	10130	7456	1.000000	23807	2971	1.000000	9890458	0.000000
140417748	61733728	321626	10000.000000	9791	7711	1.000000	23560	2979	1.000000	9885572	0.000000
140378811	61736687	321765	10000.000000	10006	7593	1.000000	23742	2810	1.000000	9880539	0.000000
140399252	61742789	321639	10000.000000	9804	7600	1.000000	23614	3167	1.000000	9875639	0.000000
140419720	61707944	321599	10000.000000	9891	7568	1.000000	23239	3164	1.000000	9870680	0.000000
140417674	61737150	321806	10000.000000	10009	7469	1.000000	23505	2971	1.000000	9865859	0.000000
140397479	61750462	320892	10000.000000	9867	7672	1.000000	23667	3052	1.000000	9860899	0.000000
140395330	61736424	321602	10000.000000	10032	7644	1.000000	23574	3048	1.000000	9856129	0.000000
140398520	61723741	321314	10000.000000	10061	7531	1.000000	23671	3048	1.000000	9851227	0.000000
140373496	61759118	321995	10000.000000	10016	7469	1.000000	23307	3048	1.000000	9846386	0.000000
140393405	61741307	321848	10000.000000	10134	7303	1.000000	23510	3013	1.000000	9841469	0.000000
140401253	61738489	322489	10000.000000	10017	7408	1.000000	24096	2793	1.000000	9836620	0.000000
140433815	61719872	320561	10000.000000	10026	7506	1.000000	23920	2920	1.000000	9831689	0.000000
140427661	61716058	320754	10000.000000	10004	7624	1.000000	23665	2919	1.000000	9826879	0.000000
140410536	61736330	322296	10000.000000	9971	7622	1.000000	23405	2856	1.000000	9821892	0.000000
140398812	61744603	321355	10000.000000	9888	7718	1.000000	23906	2915	1.000000	9816893	0.000000
140385454	61742103	321873	10000.000000	10039	7597	1.000000	23465	3051	1.000000	9811980	0.000000
140387606	61737580	321246	10000.000000	10028	7381	1.000000	23435	3051	1.000000	9807003	0.000000
140384488	61755391	321691	10000.000000	9893	7561	1.000000	23638	2917	1.000000	9802177	-1.#IND00
140381274	61742274	321815	10000.000000	10026	7460	1.000000	23578	2905	1.000000	9797331	-0.024000
140397942	61744069	320830	10000.000000	9842	7570	1.000000	23858	2737	1.000000	9792503	-0.011290
140419897	61717030	321485	10000.000000	10224	7431	1.000000	23703	2928	1.000000	9787674	0.000079
140404066	61723196	321115	10000.000000	9849	7508	1.000000	23106	3213	1.000000	9782793	-0.000402
140397417	61720683	321488	10000.000000	9936	7589	1.000000	23693	2812	1.000000	9777751	0.002972
140387709	61738662	321807	10000.000000	9941	7708	1.000000	23657	3026	1.000000	9772906	0.007015
140388088	61764305	322724	10000.000000	9855	7603	1.000000	24044	2751	1.000000	9768005	0.002842
140404210	61724806	322302	10000.000000	9871	7722	1.000000	23909	2946	1.000000	9763169	0.001720
140434871	61722648	321316	10000.000000	9761	7670	1.000000	23150	3150	1.000000	9758280	0.000793
140362762	61763478	322008	10000.000000	9758	7536	1.000000	23622	2768	1.000000	9753321	0.002537
140390540	61751041	320126	10000.000000	10004	7557	1.000000	23389	3069	1.000000	9748527	0.004075
140402081	61728827	322446	10000.000000	9807	7649	1.000000	23177	3222	1.000000	9743514	0.004140
140411472	61732440	321168	10000.000000	9937	7530	1.000000	23176	3170	1.000000	9738546	0.002779
140389839	61742754	321668	10000.000000	9892	7364	1.000000	23870	2857	1.000000	9733664	0.000421
140382103	61759929	321446	10000.000000	9957	7419	1.000000	23863	2928	1.000000	9728682	0.000298
140403744	61731452	321080	10000.000000	9800	7753	1.000000	23993	2823	1.000000	9723775	-0.000105
140398395	61739277	321513	10000.000000	9988	7566	1.000000	23960	2753	1.000000	9718964	0.003701
140416023	61712374	321078	10000.000000	9943	7645	1.000000	23712	3006	1.000000	9714171	0.003409
140401621	61735635	322991	10000.000000	9787	7629	1.000000	23477	3059	1.000000	9709334	0.003027
140395808	61747710	320888	10000.000000	10023	7343	1.000000	23803	2884	1.000000	9704518	0.002472
140399544	61721717	321371	10000.000000	9811	7804	1.000000	23450	2943	1.000000	9699576	0.002478
140414247	61738590	321276	10000.000000	9908	7616	1.000000	24191	2676	1.000000	9694644	0.002105
140429928	61720726	321554	10000.000000	10264	7306	1.000000	23230	3029	1.000000	9689858	0.002524
140392249	61742714	321392	10000.000000	10072	7390	1.000000	23595	2993	1.000000	9685062	0.002145
140403446	61739384	321749	10000.000000	10083	7349	1.000000	23505	3209	1.000000	9680346	0.002446
140408807	61728855	321134	10000.000000	9854	7780	1.000000	23529	2997	1.000000	9675550	0.001444
140397093	61736825	321449	10000.000000	9969	7635	1.000000	23828	3024	1.000000	9670639	0.001331
140415288	61732921	321162	10000.000000	10118	7449	1.000000	23526	3097	1.000000	9665821	0.000748
140391980	61738663	322181	10000.000000	10106	7436	1.000000	23551	3005	1.000000	9661004	0.000927
140416081	61739377	322292	10000.000000	9886	7619	1.000000	23752	2864	1.000000	9656267	0.000959
140402897	61731671	320987	10000.000000	9850	7694	1.000000	23424	2962	1.000000	9651445	-0.000592
140436227	61711783	321611	10000.000000	10348	7256	1.000000	23875	2944	1.000000	9646680	-0.000423
140414791	61737783	321425	10000.000000	10053	7464	1.000000	23521	3070	1.000000	9641954	-0.001115
140414023	61742018	321448	10000.000000	9827	7701	1.000000	23874	2825	1.000000	9636950	-0.000881
140391738	61731723	321210	10000.000000	9916	7486	1.000000	23507	3028	1.000000	9632151	-0.001474
140398169	61743765	321670	10000.000000	9861	7736	1.000000	23638	2974	1.000000	9627355	-0.001571
140375980	61755532	321790	10000.000000	10005	7491	1.000000	23831	2942	1.000000	9622534	-0.001489
140373277	61760048	321024	10000.000000	9820	7610	1.000000	23624	2968	1.000000	9617660	-0.001365
140418112	61734664	322544	10000.000000	9785	7734	1.000000	23807	2822	1.000000	9612882	-0.001340
140420564	61721438	321269	10000.000000	9987	7682	1.000000	23356	3117	1.000000	9608029	-0.001545
140411345	61739990	321485	10000.000000	9917	7631	1.000000	23412	3092	1.000000	9603149	-0.001507
140404399	61729758	321271	10000.000000	10006	7575	1.000000	23532	2954	1.000000	9598389	-0.001512
140403655	61734651	321848	10000.000000	9929	7622	1.000000	23446	2964	1.000000	9593475	-0.001510
140426951	61728437	321620	10000.000000	9827	7604	1.000000	23773	2831	1.000000	9588612	-0.001828
140396710	61736558	321188	10000.000000	9933	7640	1.000000	23640	3072	1.000000	9583849	-0.001466
140449267	61714981	321552	10000.000000	10037	7424	1.000000	23492	2922	1.000000	9579104	-0.001361
140404999	61735173	321931	10000.000000	10075	7368	1.000000	23579	3013	1.000000	9574270	-0.000926
140414633	61721795	321458	10000.000000	9893	7579	1.000000	23843	2852	1.000000	9569358	-0.001205
140436567	61706603	321740	10000.000000	10018	7453	1.000000	23428	3110	1.000000	9564592	-0.001176
140400428	61741176	321500	10000.000000	9909	7489	1.000000	23527	2958	1.000000	9559820	-0.001253
140391407	61753425	321407	10000.000000	10102	7404	1.000000	23588	2915	1.000000	9554997	-0.000997
140389494	61737519	322355	10000.000000	9802	7625	1.000000	23436	3119	1.000000	9550260	-0.000979
140400670	61730058	322255	10000.000000	10049	7455	1.000000	23602	2863	1.000000	9545490	-0.000629
140412971	61736737	322443	10000.000000	9879	7732	1.000000	24089	2882	1.000000	9540709	0.000433
140398486	61752475	321047	10000.000000	9958	7603	1.000000	23881	2788	1.000000	9536013	0.001103
140418643	61717865	320644	10000.000000	9984	7595	1.000000	23732	2940	1.000000	9531286	0.001176
140387556	61742630	322423	10000.000000	10018	7462	1.000000	23737	2984	1.000000	9526519	0.001332
140397547	61736144	322114	10000.000000	9966	7651	1.000000	23835	3004	1.000000	9521690	0.000074
140391998	61745514	320999	10000.000000	10148	7477	1.000000	23467	3098	1.000000	9516853	-0.000020
npatches	nstrain	runtime	dt	init_x	init_y	init_y_blood	init_z	init_S	beta0	beta1	beta2	beta3	mean_beta	B	d	delta	delta_blood	b[0]	mut	m	CTL	c	g	epsilon	k	het	lambda	rho	omega	x_max	patch.dyna	DELTA	A	VA
10000	1	100.000000	0.001000	21900	9499	5000000	0.001000	10000000	16.880496	18.631665	22.757253	13.001567	18	800000000	0.010000	1.000000	432.000000	80000	0.000050	0.004800	1	0.001000	1.000000	2.500000	5.000000	0.500000	0.000000	0.000000	0.000000	31872	0	10.000000	7.000000	1.000000
sus	inf	inf_blood	z	x[0]	y[0][0]	z[0]	x[1]	y[1][0]	z[1]	S[0]	synchrony
219000000	94990000	5000000	10.000000	21900	9499	0.001000	21900	9499	0.001000	10000000	0.000000
159041025	45857423	238936	10000.000000	15829	4540	1.000000	14466	5068	1.000000	9994920	0.000000
159260552	48645515	253182	10000.000000	15572	4907	1.000000	14161	5469	1.000000	9989953	0.000000
158885285	48646268	253144	10000.000000	15270	5045	1.000000	13955	5365	1.000000	9985074	0.000000
158871875	48647468	252901	10000.000000	15571	4862	1.000000	14541	5220	1.000000	9980043	0.000000
158890965	48626925	253552	10000.000000	15555	5075	1.000000	14269	5209	1.000000	9974974	0.000000
158906215	48618860	253056	10000.000000	15540	5008	1.000000	14253	5323	1.000000	9970065	0.000000
158874348	48644068	253561	10000.000000	15552	4924	1.000000	14270	5424	1.000000	9965063	0.000000
158884548	48632397	252749	10000.000000	15637	4884	1.000000	14221	5398	1.000000	9960122	0.000000
158899773	48635557	251729	10000.000000	15533	4939	1.000000	13952	5353	1.000000	9955113	0.000000
158869571	48635363	252655	10000.000000	15769	4843	1.000000	13861	5599	1.000000	9950065	0.000000
158892155	48632253	253756	10000.000000	15473	5087	1.000000	14200	5354	1.000000	9944965	0.000000
158901694	48611102	253264	10000.000000	15660	4926	1.000000	14271	5191	1.000000	9939861	0.000000
158886561	48619662	253542	10000.000000	15997	4696	1.000000	14333	5325	1.000000	9934911	0.000000
158868839	48651395	252657	10000.000000	15201	5151	1.000000	14128	5429	1.000000	9929994	0.000000
158863483	48636366	253140	10000.000000	15473	4970	1.000000	14038	5503	1.000000	9925078	0.000000
158881496	48625625	253050	10000.000000	15768	4850	1.000000	14018	5582	1.000000	9920059	0.000000
158862728	48634331	253810	10000.000000	15956	4847	1.000000	14150	5325	1.000000	9915178	0.000000
158886399	48640559	253275	10000.000000	15950	4931	1.000000	14150	5238	1.000000	9910239	0.000000
158885643	48619180	253145	10000.000000	15473	5041	1.000000	14009	5382	1.000000	9905244	0.000000
158880206	48635231	253624	10000.000000	15583	4909	1.000000	14053	5386	1.000000	9900329	0.000000
158863299	48640914	253314	10000.000000	15723	4853	1.000000	14282	5229	1.000000	9895348	0.000000
158883203	48612617	252429	10000.000000	15656	4849	1.000000	14275	5383	1.000000	9890341	0.000000
158871773	48634031	252722	10000.000000	15558	4892	1.000000	14332	5424	1.000000	9885452	0.000000
158863253	48640679	252924	10000.000000	15639	4888	1.000000	13988	5521	1.000000	9880483	0.000000
158888139	48629790	253398	10000.000000	15803	5061	1.000000	14534	5176	1.000000	9875526	0.000000
158909540	48605128	253510	10000.000000	15769	4833	1.000000	14141	5480	1.000000	9870510	0.000000
158891323	48613178	253668	10000.000000	15200	5148	1.000000	14184	5385	1.000000	9865567	0.000000
158887810	48622534	253210	10000.000000	15616	4905	1.000000	14427	5281	1.000000	9860653	0.000000
158863893	48641020	253330	10000.000000	15828	4875	1.000000	14321	5364	1.000000	9855819	0.000000
158870261	48634432	253525	10000.000000	15356	5097	1.000000	14141	5495	1.000000	9850936	0.000000
158901780	48625793	252758	10000.000000	15828	4819	1.000000	14553	4921	1.000000	9845916	0.000000
158898992	48624806	253917	10000.000000	15868	4855	1.000000	14126	5288	1.000000	9840965	0.000000
158872033	48637920	254360	10000.000000	15567	4944	1.000000	14345	5195	1.000000	9836179	0.000000
158886746	48631496	252945	10000.000000	15564	4990	1.000000	14257	5174	1.000000	9831284	0.000000
158889416	48623589	254060	10000.000000	15504	5126	1.000000	13761	5500	1.000000	9826346	0.000000
158897146	48632604	253743	10000.000000	15855	4916	1.000000	14210	5401	1.000000	9821406	0.000000
158861205	48639568	253723	10000.000000	15216	5270	1.000000	13831	5459	1.000000	9816551	0.000000
158920595	48613776	253388	10000.000000	15705	4924	1.000000	13982	5564	1.000000	9811548	0.000000
158862741	48636203	253925	10000.000000	15657	4976	1.000000	14527	5222	1.000000	9806554	0.000000
158883779	48634442	252801	10000.000000	15923	4787	1.000000	14016	5439	1.000000	9801628	-1.#IND00
158855169	48632295	252752	10000.000000	15847	4772	1.000000	14071	5439	1.000000	9796841	-0.000000
158850228	48644616	253875	10000.000000	15524	5030	1.000000	14010	5450	1.000000	9791946	0.000645
158858550	48636274	253113	10000.000000	15403	4888	1.000000	14113	5409	1.000000	9786990	0.007574
158851892	48646258	253260	10000.000000	15746	5016	1.000000	14370	5255	1.000000	9782021	-0.001078
158879982	48628993	252804	10000.000000	15481	4982	1.000000	14091	5348	1.000000	9777202	-0.002588
158900164	48626115	252707	10000.000000	15539	4931	1.000000	14192	5219	1.000000	9772335	-0.005954
158881625	48621547	253568	10000.000000	15811	4829	1.000000	14253	5413	1.000000	9767412	-0.004701
158876019	48651388	253408	10000.000000	15615	4898	1.000000	14383	5237	1.000000	9762536	-0.004815
158877402	48638817	253743	10000.000000	15437	5105	1.000000	14167	5454	1.000000	9757743	-0.006675
158907898	48628814	253478	10000.000000	15263	5017	1.000000	14315	5403	1.000000	9752765	-0.004066
158894890	48628832	253997	10000.000000	15856	4875	1.000000	14180	5295	1.000000	9747737	-0.002889
158901399	48612839	253697	10000.000000	15601	5030	1.000000	14244	5225	1.000000	9742927	-0.002419
158855231	48645530	253447	10000.000000	15524	4975	1.000000	14114	5285	1.000000	9738035	-0.003293
158876980	48622595	253552	10000.000000	15594	5024	1.000000	14365	5489	1.000000	9733074	-0.002125
158879267	48639301	253847	10000.000000	15232	5125	1.000000	14218	5357	1.000000	9728351	-0.001780
158886228	48631612	252154	10000.000000	15357	5112	1.000000	14115	5266	1.000000	9723394	-0.002436
158883078	48637739	253269	10000.000000	15794	4872	1.000000	14363	5175	1.000000	9718394	-0.002045
158874953	48640150	253370	10000.000000	15676	4985	1.000000	14262	5309	1.000000	9713604	-0.001410
158871390	48644909	252950	10000.000000	15683	4947	1.000000	14004	5530	1.000000	9708780	-0.000984
158847182	48647040	253654	10000.000000	15545	4962	1.000000	14173	5469	1.000000	9703918	-0.000888
158882902	48626959	253250	10000.000000	15499	5047	1.000000	14047	5490	1.000000	9699060	-0.000150
158862503	48657895	252889	10000.000000	15691	4931	1.000000	14271	5326	1.000000	9694167	-0.000369
158877284	48645572	253990	10000.000000	15197	5151	1.000000	14294	5272	1.000000	9689251	0.000252
158878701	48616894	253889	10000.000000	15748	4763	1.000000	14097	5426	1.000000	9684467	-0.001714
158855705	48651529	253770	10000.000000	15021	5262	1.000000	14430	5350	1.000000	9679600	-0.001124
158868423	48633915	252504	10000.000000	15876	4959	1.000000	13957	5303	1.000000	9674814	-0.000872
158900045	48624814	252937	10000.000000	15523	4709	1.000000	14003	5558	1.000000	9669910	-0.000493
158889980	48607575	253182	10000.000000	15556	5128	1.000000	14121	5359	1.000000	9665002	-0.001048
158862209	48657703	254508	10000.000000	15649	4962	1.000000	14096	5467	1.000000	9660176	-0.000666
158883091	48619005	253427	10000.000000	15746	4868	1.000000	14246	5290	1.000000	9655467	-0.002168
158887901	48633213	252644	10000.000000	15516	4961	1.000000	14259	5252	1.000000	9650560	-0.001909
158887912	48640048	252861	10000.000000	15543	4997	1.000000	14042	5484	1.000000	9645806	-0.001717
158879897	48621543	253734	10000.000000	15516	4960	1.000000	14166	5292	1.000000	9641018	-0.000697
158867943	48637356	252301	10000.000000	15583	5031	1.000000	14568	5106	1.000000	9636163	0.000462
158876184	48639444	253192	10000.000000	15578	5089	1.000000	14252	5392	1.000000	9631220	0.000626
158875901	48631010	253508	10000.000000	15244	5013	1.000000	14119	5354	1.000000	9626328	0.000743
158871466	48641797	252380	10000.000000	15543	4917	1.000000	14188	5268	1.000000	9621695	-0.000075
158882421	48645368	253212	10000.000000	15655	5071	1.000000	13978	5375	1.000000	9616873	-0.000271
158858672	48636812	253995	10000.000000	15741	4886	1.000000	14443	5164	1.000000	9612087	-0.000157
158886527	48613825	253081	10000.000000	15188	5159	1.000000	14072	5384	1.000000	9607204	-0.001325
158846552	48658339	253484	10000.000000	15584	5010	1.000000	14096	5352	1.000000	9602446	-0.001193
158895053	48608437	253636	10000.000000	15514	4966	1.000000	14329	5375	1.000000	9597487	-0.000492
158876756	48636829	253920	10000.000000	15592	4855	1.000000	14123	5285	1.000000	9592670	-0.001689
158876928	48626516	254026	10000.000000	15473	4856	1.000000	14033	5502	1.000000	9587947	-0.001686
158862536	48626458	253378	10000.000000	15671	5034	1.000000	14015	5359	1.000000	9583141	-0.001123
158850540	48636475	253148	10000.000000	15707	4875	1.000000	14409	5253	1.000000	9578371	-0.000815
158865739	48654946	252586	10000.000000	15548	5054	1.000000	14214	5380	1.000000	9573633	-0.000091
158895581	48622308	252933	10000.000000	15635	4990	1.000000	13891	5439	1.000000	9568766	-0.000032
158892434	48620700	253288	10000.000000	15641	4664	1.000000	14312	5213	1.000000	9564103	-0.000052
158892222	48632455	253369	10000.000000	15430	5104	1.000000	13892	5427	1.000000	9559374	0.000047
158905730	48630367	252801	10000.000000	15431	5134	1.000000	13804	5522	1.000000	9554587	0.000209
158836779	48633131	253205	10000.000000	15465	5016	1.000000	14158	5520	1.000000	9549715	0.000383
158877895	48635832	253852	10000.000000	15511	4966	1.000000	13953	5601	1.000000	9544837	0.000204
158903601	48625068	253580	10000.000000	15773	4753	1.000000	13890	5507	1.000000	9540144	0.000201
158890945	48613888	254126	10000.000000	15875	4880	1.000000	14354	5377	1.000000	9535382	0.000234
158865677	48634203	253610	10000.000000	15435	5101	1.000000	14043	5528	1.000000	9530619	0.000137
158904228	48614878	253540	10000.000000	15658	4763	1.000000	14228	5308	1.000000	9525879	-0.000060
158848336	48637874	252584	10000.000000	15679	4849	1.000000	14205	5408	1.000000	9521051	-0.000132
158902653	48616779	252929	10000.000000	15629	4816	1.000000	14053	5313	1.000000	9516301	0.000272
npatches	nstrain	runtime	dt	init_x	init_y	init_y_blood	init_z	init_S	beta0	beta1	beta2	beta3	mean_beta	B	d	delta	delta_blood	b[0]	mut	m	CTL	c	g	epsilon	k	het	lambda	rho	omega	x_max	patch.dyna	DELTA	A	VA
10000	1	100.000000	0.001000	21900	9499	5000000	0.001000	10000000	23.824226	22.846085	10.384334	19.200130	18	800000000	0.010000	1.000000	432.000000	80000	0.000050	0.004800	1	0.001000	1.000000	2.500000	6.000000	0.500000	0.000000	0.000000	0.000000	31872	0	10.000000	7.000000	1.000000
sus	inf	inf_blood	z	x[0]	y[0][0]	z[0]	x[1]	y[1][0]	z[1]	S[0]	synchrony
219000000	94990000	5000000	10.000000	21900	9499	0.001000	21900	9499	0.001000	10000000	0.000000
178201597	35308812	183814	10000.000000	12925	5091	1.000000	13413	4866	1.000000	9995060	0.000000
178336587	38207986	198984	10000.000000	12655	5220	1.000000	13086	5153	1.000000	9990013	0.000000
177885226	38239739	198348	10000.000000	12575	5163	1.000000	12961	5170	1.000000	9985016	0.000000
177922927	38205488	199584	10000.000000	12358	5214	1.000000	12999	5074	1.000000	9979954	0.000000
177869950	38208347	198777	10000.000000	12648	5179	1.000000	12712	5139	1.000000	9975024	0.000000
177868521	38219470	198944	10000.000000	12781	5062	1.000000	12992	5121	1.000000	9970056	0.000000
177925856	38206931	198269	10000.000000	12586	5177	1.000000	12894	5275	1.000000	9965063	0.000000
177884645	38216953	198409	10000.000000	12621	5252	1.000000	12808	5082	1.000000	9960091	0.000000
177899392	38203555	199504	10000.000000	12331	5243	1.000000	12863	5027	1.000000	9955078	0.000000
177856062	38230608	199226	10000.000000	12533	5145	1.000000	13287	5008	1.000000	9950052	0.000000
177879886	38227396	199700	10000.000000	12323	5227	1.000000	12728	5283	1.000000	9945110	0.000000
177895054	38211470	198575	10000.000000	12388	5266	1.000000	12916	5133	1.000000	9940096	0.000000
177905344	38221045	198360	10000.000000	12411	5195	1.000000	13067	5216	1.000000	9935189	0.000000
177917039	38196619	199684	10000.000000	12580	5123	1.000000	13167	5038	1.000000	9930281	0.000000
177915869	38200171	198682	10000.000000	12685	5032	1.000000	13096	5023	1.000000	9925355	0.000000
177926054	38206577	199222	10000.000000	12941	5074	1.000000	13029	5114	1.000000	9920419	0.000000
177908796	38196398	199118	10000.000000	12741	5058	1.000000	12929	5201	1.000000	9915487	0.000000
177891955	38220800	199423	10000.000000	12466	5182	1.000000	13167	4978	1.000000	9910429	0.000000
177891984	38206541	198908	10000.000000	12521	5197	1.000000	13038	5033	1.000000	9905357	0.000000
177912401	38211264	198994	10000.000000	12284	5511	1.000000	13060	5094	1.000000	9900423	0.000000
177892675	38202705	199003	10000.000000	12645	5333	1.000000	12937	5076	1.000000	9895516	0.000000
177857847	38231850	198600	10000.000000	12465	5253	1.000000	13016	5067	1.000000	9890601	0.000000
177898779	38205520	199712	10000.000000	12456	5327	1.000000	12992	5096	1.000000	9885644	0.000000
177900806	38219276	198732	10000.000000	12295	5369	1.000000	12914	5288	1.000000	9880668	0.000000
177883199	38223362	199047	10000.000000	12306	5386	1.000000	12770	5351	1.000000	9875695	0.000000
177925832	38203883	198588	10000.000000	12501	5189	1.000000	12793	5305	1.000000	9870688	0.000000
177906666	38210249	198543	10000.000000	12449	5173	1.000000	13283	4953	1.000000	9865737	0.000000
177885387	38231863	198850	10000.000000	12626	5243	1.000000	13085	5128	1.000000	9860771	0.000000
177902600	38214335	198028	10000.000000	12515	5096	1.000000	13018	5043	1.000000	9855720	0.000000
177881792	38219447	198274	10000.000000	12718	5028	1.000000	12868	5152	1.000000	9850795	0.000000
177901919	38212862	199207	10000.000000	12442	5331	1.000000	13081	4957	1.000000	9845874	0.000000
177910474	38190964	198987	10000.000000	12611	5177	1.000000	13017	5200	1.000000	9840940	0.000000
177911560	38191259	198936	10000.000000	12407	5326	1.000000	12956	5181	1.000000	9836057	0.000000
177907412	38214781	199113	10000.000000	12302	5264	1.000000	12869	5144	1.000000	9831171	0.000000
177940966	38203165	199322	10000.000000	12473	5201	1.000000	12975	5073	1.000000	9826337	0.000000
177921932	38213953	198977	10000.000000	12375	5223	1.000000	13146	4900	1.000000	9821434	0.000000
177882699	38202824	198145	10000.000000	12586	5052	1.000000	13008	5023	1.000000	9816613	0.000000
177885163	38206617	199108	10000.000000	12590	5160	1.000000	12956	5077	1.000000	9811691	0.000000
177891749	38215624	199547	10000.000000	12540	5220	1.000000	12904	5132	1.000000	9806875	0.000000
177895967	38213200	198878	10000.000000	12595	5181	1.000000	13298	4945	1.000000	9801877	-1.#IND00
177941905	38205706	199719	10000.000000	12537	5267	1.000000	13299	4909	1.000000	9797017	-0.033600
177922203	38199714	199569	10000.000000	12489	5078	1.000000	13015	5043	1.000000	9792127	-0.010953
177879793	38218511	199009	10000.000000	12532	5291	1.000000	12952	5123	1.000000	9787151	-0.014669
177894583	38212441	200050	10000.000000	12754	4886	1.000000	12940	5103	1.000000	9782255	-0.013043
177905599	38205483	198931	10000.000000	12556	5207	1.000000	12939	5233	1.000000	9777395	-0.006357
177903572	38194959	199052	10000.000000	12440	5410	1.000000	12846	5180	1.000000	9772599	0.003793
177912998	38218248	199379	10000.000000	12458	5154	1.000000	13169	5128	1.000000	9767660	0.003137
177832430	38232335	197877	10000.000000	12663	5115	1.000000	13254	4936	1.000000	9762619	0.002641
177927430	38199522	198461	10000.000000	12195	5305	1.000000	12846	5199	1.000000	9757705	0.002688
177897371	38208297	198861	10000.000000	12236	5320	1.000000	12906	5110	1.000000	9752798	0.009708
177880718	38224827	199068	10000.000000	12490	5160	1.000000	12958	5086	1.000000	9747795	0.008551
177925129	38210332	198574	10000.000000	12542	5115	1.000000	13138	4937	1.000000	9742932	0.009093
177888933	38205330	198984	10000.000000	12391	5223	1.000000	12814	5220	1.000000	9737927	0.008342
177911913	38204527	199315	10000.000000	12316	5302	1.000000	12788	5202	1.000000	9733103	0.005428
177918237	38197826	198921	10000.000000	12596	5031	1.000000	12981	5054	1.000000	9728258	0.005466
177874325	38217782	198940	10000.000000	12538	5304	1.000000	12932	4997	1.000000	9723359	0.007575
177943432	38207426	199086	10000.000000	12324	5560	1.000000	12871	5179	1.000000	9718499	0.005935
177925858	38207434	198780	10000.000000	12489	5229	1.000000	13100	4945	1.000000	9713737	0.005337
177936716	38185267	199177	10000.000000	12507	5207	1.000000	13193	4936	1.000000	9708929	0.004950
177900878	38221982	198916	10000.000000	12267	5444	1.000000	13122	4876	1.000000	9704036	0.006144
177926083	38201262	199090	10000.000000	12086	5414	1.000000	12902	4994	1.000000	9699189	0.005900
177896390	38207170	198764	10000.000000	12495	5334	1.000000	12961	5230	1.000000	9694347	0.006649
177926561	38221134	198929	10000.000000	12415	5280	1.000000	13011	5118	1.000000	9689419	0.006138
177867053	38224142	199674	10000.000000	12542	5079	1.000000	12851	5165	1.000000	9684532	0.003648
177910096	38207050	198976	10000.000000	12557	5113	1.000000	13047	5185	1.000000	9679660	0.003941
177906515	38204934	198829	10000.000000	12541	5205	1.000000	12967	5122	1.000000	9674810	0.006533
177897791	38214207	199220	10000.000000	12367	5093	1.000000	12981	5083	1.000000	9669897	0.006274
177863536	38229346	199018	10000.000000	12469	5203	1.000000	12798	5218	1.000000	9665118	0.007252
177936574	38178856	199001	10000.000000	12412	5314	1.000000	13025	4969	1.000000	9660187	0.006855
177913913	38200979	199033	10000.000000	12593	5308	1.000000	12974	5066	1.000000	9655432	0.006098
177865100	38226582	199693	10000.000000	12270	5199	1.000000	13110	5057	1.000000	9650604	0.006275
177926728	38186042	199528	10000.000000	12575	5060	1.000000	13360	4959	1.000000	9645951	0.006456
177898683	38210269	198468	10000.000000	12546	5131	1.000000	12768	5203	1.000000	9641152	0.006151
177888038	38212371	199201	10000.000000	12467	5173	1.000000	13262	5006	1.000000	9636172	0.005978
177920458	38194008	199162	10000.000000	12485	5254	1.000000	12917	5113	1.000000	9631315	0.006331
177884249	38205341	198830	10000.000000	12608	5283	1.000000	13111	5116	1.000000	9626519	0.006118
177908914	38208982	199073	10000.000000	12055	5447	1.000000	12942	5187	1.000000	9621716	0.006655
177895504	38219185	199417	10000.000000	12437	5262	1.000000	13304	4947	1.000000	9616909	0.005349
177916359	38204684	198430	10000.000000	12701	5198	1.000000	12871	5107	1.000000	9612110	0.006066
177905344	38213230	199372	10000.000000	12346	5314	1.000000	12875	5300	1.000000	9607290	0.005428
177893595	38206333	198965	10000.000000	12653	5095	1.000000	13096	5041	1.000000	9602452	0.005527
177880937	38218751	198993	10000.000000	12422	5293	1.000000	12985	5244	1.000000	9597696	0.005442
177889849	38205348	199304	10000.000000	12477	5312	1.000000	13204	5012	1.000000	9592991	0.005690
177889226	38228906	198658	10000.000000	12639	5121	1.000000	13077	5098	1.000000	9588266	0.005573
177906345	38195425	198784	10000.000000	12650	5245	1.000000	13083	5094	1.000000	9583419	0.004044
177914276	38197770	199120	10000.000000	12540	5136	1.000000	13084	5066	1.000000	9578649	0.003950
177906560	38214754	199218	10000.000000	12440	5205	1.000000	13069	4935	1.000000	9573814	0.003910
177892500	38220085	198206	10000.000000	12253	5512	1.000000	13105	5107	1.000000	9569117	0.003441
177849268	38241919	199110	10000.000000	12284	5223	1.000000	13044	5186	1.000000	9564409	0.003193
177924646	38198328	198975	10000.000000	12510	5295	1.000000	13153	4965	1.000000	9559688	0.003133
177914715	38213612	198296	10000.000000	12386	5378	1.000000	13092	5189	1.000000	9554891	0.003197
177923759	38196060	199475	10000.000000	12272	5463	1.000000	13002	4937	1.000000	9550186	0.002853
177856499	38241711	199275	10000.000000	12500	5116	1.000000	13051	5138	1.000000	9545424	0.003028
177867735	38223296	199210	10000.000000	12333	5394	1.000000	13134	4953	1.000000	9540633	0.003274
177880632	38225052	199471	10000.000000	12606	5189	1.000000	12745	5238	1.000000	9535827	0.003139
177888725	38211668	199081	10000.000000	12405	5394	1.000000	13184	5049	1.000000	9530977	0.003618
177891174	38218160	199399	10000.000000	12799	5193	1.000000	12678	5147	1.000000	9526101	0.003721
177894329	38219131	198777	10000.000000	12452	5232	1.000000	12936	5241	1.000000	9521381	0.003015
177895452	38224444	199255	10000.000000	12843	4946	1.000000	13102	5071	1.000000	9516528	0.003286
npatches	nstrain	runtime	dt	init_x	init_y	init_y_blood	init_z	init_S	beta0	beta1	beta2	beta3	mean_beta	B	d	delta	delta_blood	b[0]	mut	m	CTL	c	g	epsilon	k	het	lambda	rho	omega	x_max	patch.dyna	DELTA	A	VA
10000	1	100.000000	0.001000	21900	9499	5000000	0.001000	10000000	10.547524	20.865542	25.815649	24.719008	18	800000000	0.010000	1.000000	432.000000	80000	0.000050	0.004800	1	0.001000	1.000000	2.500000	7.000000	0.500000	0.000000	0.000000	0.000000	31872	0	10.000000	7.000000	1.000000
sus	inf	inf_blood	z	x[0]	y[0][0]	z[0]	x[1]	y[1][0]	z[1]	S[0]	synchrony
219000000	94990000	5000000	10.000000	21900	9499	0.001000	21900	9499	0.001000	10000000	0.000000
196117327	27187549	141684	10000.000000	26716	701	1.000000	16598	3664	1.000000	9995040	0.000000
196383068	30070637	156092	10000.000000	29078	678	1.000000	15615	3895	1.000000	9990039	0.000000
195917439	30095884	156948	10000.000000	29308	721	1.000000	16053	3853	1.000000	9985074	0.000000
195918113	30058544	156830	10000.000000	28729	816	1.000000	15568	4132	1.000000	9980027	0.000000
195867258	30067362	157057	10000.000000	29154	769	1.000000	15699	3902	1.000000	9975016	0.000000
195887012	30080066	155698	10000.000000	29202	624	1.000000	15659	4101	1.000000	9970142	0.000000
195893569	30080166	156000	10000.000000	29459	639	1.000000	15900	3993	1.000000	9965134	0.000000
195914080	30075160	157133	10000.000000	29149	753	1.000000	15780	3899	1.000000	9960235	0.000000
195887644	30075889	156860	10000.000000	28394	888	1.000000	15603	4172	1.000000	9955175	0.000000
195884418	30092669	157023	10000.000000	28448	860	1.000000	15567	3902	1.000000	9950149	0.000000
195911068	30063803	156538	10000.000000	28594	806	1.000000	15724	3874	1.000000	9945317	0.000000
195885393	30089485	157254	10000.000000	28649	787	1.000000	15265	4133	1.000000	9940262	0.000000
195881297	30087173	157377	10000.000000	28771	783	1.000000	16095	3891	1.000000	9935390	0.000000
195911652	30074797	156554	10000.000000	28661	802	1.000000	15451	3983	1.000000	9930484	0.000000
195876329	30084735	157092	10000.000000	29150	771	1.000000	15809	3914	1.000000	9925464	0.000000
195888810	30075934	157118	10000.000000	29158	689	1.000000	15898	3818	1.000000	9920456	0.000000
195862183	30065479	156612	10000.000000	29224	703	1.000000	15680	3965	1.000000	9915584	0.000000
195896913	30071372	156308	10000.000000	28889	806	1.000000	15762	3968	1.000000	9910570	0.000000
195887699	30071158	156320	10000.000000	28809	790	1.000000	15968	3946	1.000000	9905588	0.000000
195885815	30087907	157040	10000.000000	28562	868	1.000000	15785	3876	1.000000	9900632	0.000000
195908302	30068079	156259	10000.000000	29007	745	1.000000	15537	3923	1.000000	9895591	0.000000
195870842	30109848	157676	10000.000000	28977	925	1.000000	15826	3706	1.000000	9890578	0.000000
195878420	30071169	155880	10000.000000	28859	816	1.000000	15566	3990	1.000000	9885704	0.000000
195874394	30088022	156661	10000.000000	28929	739	1.000000	15430	4035	1.000000	9880750	0.000000
195898716	30085580	157147	10000.000000	29264	684	1.000000	16064	3812	1.000000	9875844	0.000000
195879373	30088758	156612	10000.000000	29082	741	1.000000	15467	3990	1.000000	9870896	0.000000
195908756	30078852	156655	10000.000000	28753	770	1.000000	15830	3614	1.000000	9865907	0.000000
195880752	30090400	156562	10000.000000	28697	897	1.000000	15696	3995	1.000000	9861054	0.000000
195890432	30092077	157071	10000.000000	28750	826	1.000000	15748	4114	1.000000	9856103	0.000000
195896509	30084162	156666	10000.000000	28694	740	1.000000	15852	3910	1.000000	9851105	0.000000
195867802	30097959	156904	10000.000000	29099	720	1.000000	15917	3902	1.000000	9846204	0.000000
195891054	30082521	156698	10000.000000	29051	703	1.000000	15628	3940	1.000000	9841255	0.000000
195884173	30082876	156583	10000.000000	28986	740	1.000000	15788	3765	1.000000	9836418	0.000000
195928912	30076166	156921	10000.000000	28829	804	1.000000	15490	3991	1.000000	9831552	0.000000
195896865	30079642	156517	10000.000000	29105	665	1.000000	15826	3904	1.000000	9826720	0.000000
195870375	30082610	156995	10000.000000	28950	745	1.000000	15877	3771	1.000000	9821757	0.000000
195854115	30085460	156935	10000.000000	28665	789	1.000000	15406	3990	1.000000	9816924	0.000000
195911816	30064371	156383	10000.000000	29183	707	1.000000	15722	3841	1.000000	9811948	0.000000
195907231	30065274	156315	10000.000000	28302	969	1.000000	15597	3913	1.000000	9807013	0.000000
195876582	30077265	156890	10000.000000	28923	648	1.000000	15688	3995	1.000000	9802128	-1.#IND00
195891595	30085458	156329	10000.000000	29070	719	1.000000	15936	3812	1.000000	9797226	-0.024000
195918137	30074712	156794	10000.000000	28802	761	1.000000	15684	3919	1.000000	9792460	-0.006531
195889913	30077600	156304	10000.000000	28424	866	1.000000	15869	3865	1.000000	9787468	-0.009781
195900538	30078605	156390	10000.000000	28811	749	1.000000	16106	3657	1.000000	9782660	-0.004903
195915547	30048371	156622	10000.000000	29105	755	1.000000	15710	3738	1.000000	9777836	-0.000863
195931652	30068311	156914	10000.000000	29233	743	1.000000	15550	3964	1.000000	9773024	0.004082
195922001	30079658	156469	10000.000000	28962	807	1.000000	15305	4166	1.000000	9768212	0.002412
195906833	30067002	156965	10000.000000	28631	794	1.000000	15782	3964	1.000000	9763401	-0.001240
195876690	30087895	157536	10000.000000	29106	776	1.000000	15703	4020	1.000000	9758437	-0.004246
195890613	30084481	156536	10000.000000	29147	696	1.000000	15572	4041	1.000000	9753671	-0.004323
195881668	30079648	156758	10000.000000	28827	785	1.000000	15713	4012	1.000000	9748819	-0.005621
195859125	30091039	157026	10000.000000	28901	834	1.000000	15836	3726	1.000000	9743830	-0.004016
195900437	30065844	156057	10000.000000	28846	741	1.000000	15775	4058	1.000000	9739017	-0.003940
195912573	30077404	157056	10000.000000	28643	893	1.000000	15504	3938	1.000000	9734022	-0.002915
195877460	30078551	156623	10000.000000	28766	819	1.000000	15656	4091	1.000000	9729181	-0.003224
195898655	30091815	157644	10000.000000	29078	716	1.000000	15660	4044	1.000000	9724240	-0.003046
195879135	30084974	156600	10000.000000	29048	722	1.000000	15881	3706	1.000000	9719307	-0.003571
195893798	30067882	156436	10000.000000	28643	843	1.000000	15511	4072	1.000000	9714422	-0.004911
195918609	30062999	156436	10000.000000	28841	732	1.000000	15747	3999	1.000000	9709605	-0.004588
195943105	30049216	155900	10000.000000	28848	748	1.000000	15618	3978	1.000000	9704700	-0.004364
195886304	30082907	157284	10000.000000	29065	753	1.000000	15835	3947	1.000000	9699758	-0.002258
195859694	30093635	156177	10000.000000	28930	804	1.000000	16042	3623	1.000000	9694937	-0.003649
195917473	30063721	157378	10000.000000	28979	723	1.000000	15811	3787	1.000000	9690105	-0.003719
195884454	30086054	156468	10000.000000	29199	710	1.000000	15339	4116	1.000000	9685215	-0.003748
195886662	30091053	156225	10000.000000	29062	845	1.000000	15669	3821	1.000000	9680313	-0.003992
195908702	30066505	156783	10000.000000	28611	843	1.000000	15695	4014	1.000000	9675563	-0.003565
195937539	30059103	156724	10000.000000	28524	818	1.000000	15382	4105	1.000000	9670761	-0.003708
195920513	30069805	156772	10000.000000	28847	867	1.000000	15787	3960	1.000000	9666007	-0.004891
195934051	30082347	157087	10000.000000	28647	853	1.000000	15637	3988	1.000000	9661089	-0.004719
195883363	30078065	155861	10000.000000	28834	875	1.000000	15697	4169	1.000000	9656420	-0.004347
195895873	30065197	156330	10000.000000	28821	737	1.000000	15729	3920	1.000000	9651658	-0.003465
195877171	30095912	156783	10000.000000	29045	813	1.000000	15856	3921	1.000000	9646809	-0.002724
195892927	30067641	156919	10000.000000	28496	856	1.000000	15748	3740	1.000000	9642067	-0.003037
195858379	30107853	156093	10000.000000	28927	825	1.000000	16085	3685	1.000000	9637276	-0.003051
195912089	30074506	157263	10000.000000	28983	649	1.000000	15495	4001	1.000000	9632517	-0.003058
195896703	30082594	156062	10000.000000	28747	778	1.000000	15855	4046	1.000000	9627718	-0.002584
195864045	30084801	156600	10000.000000	29014	781	1.000000	15428	3901	1.000000	9622897	-0.002428
195879747	30100106	156180	10000.000000	28730	781	1.000000	15690	3843	1.000000	9618041	-0.002647
195895495	30078163	156553	10000.000000	29204	840	1.000000	15919	3933	1.000000	9613239	-0.002417
195906170	30073207	156701	10000.000000	28528	873	1.000000	15915	3900	1.000000	9608300	-0.002775
195915455	30066387	156482	10000.000000	28495	983	1.000000	15834	4057	1.000000	9603571	-0.003090
195898647	30071807	157633	10000.000000	28623	846	1.000000	15688	4109	1.000000	9598849	-0.002527
195925656	30091731	157225	10000.000000	28938	775	1.000000	15639	3916	1.000000	9594032	-0.002832
195894117	30068154	157079	10000.000000	29117	756	1.000000	15953	3796	1.000000	9589195	-0.002024
195886279	30073899	156093	10000.000000	28487	831	1.000000	15617	3885	1.000000	9584424	-0.002061
195860598	30099138	156813	10000.000000	28872	785	1.000000	15925	3836	1.000000	9579571	-0.002023
195853147	30086006	156316	10000.000000	28840	785	1.000000	15673	3804	1.000000	9574658	-0.001959
195890629	30063254	156513	10000.000000	28719	857	1.000000	15552	4067	1.000000	9569899	-0.002603
195886560	30074217	156805	10000.000000	28692	792	1.000000	15865	3972	1.000000	9565203	-0.002491
195920250	30078379	156838	10000.000000	28584	863	1.000000	15863	3903	1.000000	9560331	-0.002456
195877324	30101792	157068	10000.000000	28502	805	1.000000	15545	4072	1.000000	9555567	-0.002608
195923200	30069842	156631	10000.000000	28799	809	1.000000	15702	4063	1.000000	9550774	-0.002424
195869425	30102028	156614	10000.000000	28686	800	1.000000	15800	3792	1.000000	9545925	-0.002539
195890647	30081457	156700	10000.000000	28987	793	1.000000	15487	4094	1.000000	9541136	-0.002576
195916859	30067079	156478	10000.000000	28443	855	1.000000	15733	3932	1.000000	9536306	-0.002655
195883985	30075380	155978	10000.000000	28694	799	1.000000	15636	3978	1.000000	9531509	-0.002631
195904333	30070963	157032	10000.000000	28403	903	1.000000	15547	3774	1.000000	9526776	-0.002964
195896751	30080426	156701	10000.000000	28706	807	1.000000	15661	3922	1.000000	9522041	-0.002792
195852155	30106285	156867	10000.000000	28618	836	1.000000	15955	3837	1.000000	9517238	-0.002963
npatches	nstrain	runtime	dt	init_x	init_y	init_y_blood	init_z	init_S	beta0	beta1	beta2	beta3	mean_beta	B	d	delta	delta_blood	b[0]	mut	m	CTL	c	g	epsilon	k	het	lambda	rho	omega	x_max	patch.dyna	DELTA	A	VA
10000	1	100.000000	0.001000	21900	9499	5000000	0.001000	10000000	11.185438	21.784640	24.642342	15.936473	18	800000000	0.010000	1.000000	432.000000	80000	0.000050	0.004800	1	0.001000	1.000000	2.500000	8.000000	0.500000	0.000000	0.000000	0.000000	31872	0	10.000000	7.000000	1.000000
sus	inf	inf_blood	z	x[0]	y[0][0]	z[0]	x[1]	y[1][0]	z[1]	S[0]	synchrony
219000000	94990000	5000000	10.000000	21900	9499	0.001000	21900	9499	0.001000	10000000	0.000000
211265713	21225922	110378	10000.000000	27182	591	1.000000	17653	3093	1.000000	9994986	0.000000
211363545	24022289	125013	10000.000000	29841	453	1.000000	16859	3192	1.000000	9990090	0.000000
210981687	24049630	126195	10000.000000	29984	469	1.000000	16816	3304	1.000000	9985120	0.000000
210954701	24034378	125575	10000.000000	29680	551	1.000000	16595	3269	1.000000	9980213	0.000000
210959035	24047838	125243	10000.000000	29499	535	1.000000	16594	3351	1.000000	9975176	0.000000
210933592	24054133	124913	10000.000000	30223	433	1.000000	16762	3253	1.000000	9970085	0.000000
210981473	24036562	125317	10000.000000	29891	505	1.000000	16351	3440	1.000000	9965025	0.000000
210920828	24056046	125629	10000.000000	29710	513	1.000000	16769	3332	1.000000	9960004	0.000000
210923292	24062560	125848	10000.000000	29937	478	1.000000	16583	3276	1.000000	9954859	0.000000
210945285	24051188	125047	10000.000000	29247	663	1.000000	16582	3465	1.000000	9949822	0.000000
210893753	24053828	125055	10000.000000	29416	598	1.000000	16651	3304	1.000000	9945011	0.000000
210900556	24061202	125879	10000.000000	29978	414	1.000000	16364	3501	1.000000	9940012	0.000000
210933822	24051231	125092	10000.000000	29668	579	1.000000	16806	3288	1.000000	9935109	0.000000
210955634	24027628	125276	10000.000000	29725	469	1.000000	16849	3089	1.000000	9930295	0.000000
210952727	24048357	125071	10000.000000	29354	577	1.000000	16480	3387	1.000000	9925199	0.000000
210951187	24049761	125424	10000.000000	29564	497	1.000000	16511	3295	1.000000	9920218	0.000000
210953197	24046636	125272	10000.000000	29648	505	1.000000	16400	3411	1.000000	9915334	0.000000
210898103	24059487	125115	10000.000000	29296	627	1.000000	16613	3251	1.000000	9910354	0.000000
210941599	24035448	124719	10000.000000	29367	615	1.000000	16346	3431	1.000000	9905379	0.000000
210946582	24041314	125705	10000.000000	30094	441	1.000000	16917	3310	1.000000	9900446	0.000000
210957314	24036863	125146	10000.000000	29766	573	1.000000	16691	3265	1.000000	9895608	0.000000
210931201	24060670	125092	10000.000000	29451	572	1.000000	16361	3506	1.000000	9890824	0.000000
210939728	24040779	124612	10000.000000	29642	573	1.000000	16655	3479	1.000000	9885903	0.000000
210905655	24059531	125829	10000.000000	29838	520	1.000000	16432	3486	1.000000	9881120	0.000000
210945645	24043776	125353	10000.000000	29299	685	1.000000	16552	3490	1.000000	9876089	0.000000
210962426	24048741	125379	10000.000000	29347	508	1.000000	16237	3484	1.000000	9871062	0.000000
210955939	24039973	124909	10000.000000	29867	521	1.000000	16288	3431	1.000000	9865979	0.000000
210967499	24038735	125352	10000.000000	29678	547	1.000000	16368	3447	1.000000	9861127	0.000000
210947804	24029273	124958	10000.000000	29406	600	1.000000	16440	3425	1.000000	9856216	0.000000
210916795	24063499	124910	10000.000000	29775	511	1.000000	16870	3332	1.000000	9851232	0.000000
211008203	24028998	124400	10000.000000	29834	456	1.000000	16445	3401	1.000000	9846313	0.000000
210941521	24037460	125439	10000.000000	29676	587	1.000000	16372	3357	1.000000	9841346	0.000000
210904438	24064593	125242	10000.000000	29703	548	1.000000	16772	3510	1.000000	9836545	0.000000
210930067	24048841	125229	10000.000000	29520	556	1.000000	16637	3366	1.000000	9831636	0.000000
210943674	24053854	125324	10000.000000	29726	552	1.000000	16359	3432	1.000000	9826822	0.000000
210946951	24046522	125304	10000.000000	29671	513	1.000000	16535	3368	1.000000	9821807	0.000000
210909955	24065265	124817	10000.000000	29815	446	1.000000	16481	3512	1.000000	9816930	0.000000
210912529	24052677	125419	10000.000000	29562	619	1.000000	16832	3340	1.000000	9811941	0.000000
210944917	24043814	125527	10000.000000	29313	589	1.000000	16008	3588	1.000000	9806980	0.000000
210945081	24052445	125658	10000.000000	29817	466	1.000000	16979	3320	1.000000	9802103	-1.#IND00
210954283	24044218	124701	10000.000000	29957	469	1.000000	16628	3490	1.000000	9797174	-0.004000
210908300	24060453	125063	10000.000000	30025	507	1.000000	16478	3305	1.000000	9792295	-0.036171
210944943	24046824	124895	10000.000000	29444	659	1.000000	16263	3475	1.000000	9787359	-0.017692
210927087	24039147	125611	10000.000000	29613	572	1.000000	16952	3093	1.000000	9782511	-0.016383
210944360	24050800	124975	10000.000000	29925	465	1.000000	16703	3241	1.000000	9777611	-0.012281
210904066	24060515	124678	10000.000000	29790	578	1.000000	16525	3545	1.000000	9772703	-0.008725
210901228	24062217	124706	10000.000000	29786	515	1.000000	16134	3577	1.000000	9767891	-0.008751
210932333	24050749	125352	10000.000000	29376	535	1.000000	16709	3349	1.000000	9763004	-0.007612
210901834	24067243	125154	10000.000000	29542	535	1.000000	16246	3547	1.000000	9758173	-0.011677
210965174	24044203	125487	10000.000000	29705	506	1.000000	16614	3379	1.000000	9753260	-0.012640
210914171	24050622	124877	10000.000000	29637	525	1.000000	16323	3468	1.000000	9748285	-0.006049
210981397	24034441	125157	10000.000000	29780	402	1.000000	16634	3354	1.000000	9743212	-0.004206
210876301	24063290	124905	10000.000000	29815	501	1.000000	16670	3237	1.000000	9738447	-0.004046
211000077	24033187	125370	10000.000000	29697	517	1.000000	16432	3534	1.000000	9733522	-0.002939
210923952	24047003	124788	10000.000000	29878	535	1.000000	16750	3478	1.000000	9728638	-0.002751
210912136	24058622	125732	10000.000000	29463	561	1.000000	16607	3327	1.000000	9723636	-0.002628
210920595	24050171	125202	10000.000000	29490	588	1.000000	16411	3463	1.000000	9718753	-0.002642
210913571	24047910	124627	10000.000000	30061	394	1.000000	16580	3430	1.000000	9713880	-0.002389
210934993	24043994	125387	10000.000000	30011	469	1.000000	16547	3518	1.000000	9709091	-0.003827
210965740	24052101	125333	10000.000000	29748	535	1.000000	16437	3406	1.000000	9704181	-0.003418
210937600	24047338	125103	10000.000000	29509	516	1.000000	16043	3577	1.000000	9699270	-0.002791
210931765	24051785	125061	10000.000000	29668	547	1.000000	16769	3231	1.000000	9694353	-0.001571
210950220	24043742	125189	10000.000000	29672	539	1.000000	16541	3361	1.000000	9689449	-0.001283
210881629	24043344	125881	10000.000000	29478	534	1.000000	16541	3239	1.000000	9684652	-0.001611
210962262	24051944	125646	10000.000000	29619	497	1.000000	16497	3516	1.000000	9679749	-0.002345
210916015	24059889	125530	10000.000000	29695	529	1.000000	16778	3225	1.000000	9674915	-0.002084
210925971	24048081	125078	10000.000000	30003	491	1.000000	16532	3450	1.000000	9670003	-0.000034
210966045	24046665	125346	10000.000000	29548	589	1.000000	16187	3419	1.000000	9665195	0.000069
210918616	24038355	124718	10000.000000	29782	542	1.000000	16804	3373	1.000000	9660344	-0.000129
210923407	24042688	125292	10000.000000	29694	586	1.000000	16645	3305	1.000000	9655446	-0.001716
210935854	24053768	125287	10000.000000	29506	496	1.000000	16943	3210	1.000000	9650696	-0.001795
210898326	24063476	125400	10000.000000	29666	510	1.000000	16556	3404	1.000000	9646048	-0.002081
210925994	24056637	125086	10000.000000	29670	587	1.000000	16684	3420	1.000000	9641291	-0.002075
210918898	24057476	125573	10000.000000	29916	422	1.000000	16849	3362	1.000000	9636259	-0.001024
210948899	24042770	125104	10000.000000	29989	427	1.000000	16234	3380	1.000000	9631461	-0.000507
210918757	24053368	124354	10000.000000	29403	572	1.000000	16709	3305	1.000000	9626668	0.000072
210928871	24052822	125150	10000.000000	29616	460	1.000000	16343	3602	1.000000	9621867	0.000129
210997400	24015195	124880	10000.000000	29391	712	1.000000	16648	3256	1.000000	9617166	-0.000106
210979922	24040513	124708	10000.000000	29594	589	1.000000	16583	3360	1.000000	9612411	-0.000258
210954272	24047173	125403	10000.000000	29446	562	1.000000	16758	3316	1.000000	9607677	0.000332
210939382	24052140	125316	10000.000000	29748	456	1.000000	16542	3411	1.000000	9602831	0.000127
210979144	24033480	125209	10000.000000	29519	554	1.000000	16477	3471	1.000000	9597993	0.000201
210929338	24052486	125527	10000.000000	29586	480	1.000000	16636	3247	1.000000	9593277	0.000219
210970320	24023361	124321	10000.000000	29535	582	1.000000	16474	3298	1.000000	9588487	-0.000106
210927115	24055270	125037	10000.000000	29513	480	1.000000	16562	3451	1.000000	9583814	-0.000352
210929324	24048714	124783	10000.000000	29858	552	1.000000	16621	3369	1.000000	9579017	-0.000473
210966121	24043396	125994	10000.000000	29936	554	1.000000	16523	3396	1.000000	9574191	0.000026
210964256	24045743	125255	10000.000000	29395	556	1.000000	16386	3493	1.000000	9569382	-0.000013
210927650	24048715	125162	10000.000000	29702	575	1.000000	16483	3514	1.000000	9564616	0.000103
210954064	24037065	125440	10000.000000	29653	500	1.000000	17008	3221	1.000000	9559870	0.000025
210975823	24038536	124912	10000.000000	29371	635	1.000000	16438	3434	1.000000	9555059	0.000166
210925159	24051862	125138	10000.000000	29266	598	1.000000	16480	3464	1.000000	9550246	0.000527
210942423	24045761	125305	10000.000000	29429	562	1.000000	16548	3462	1.000000	9545505	0.000869
210904864	24053210	125050	10000.000000	29520	557	1.000000	16375	3489	1.000000	9540683	0.000987
210959493	24037097	125193	10000.000000	29817	423	1.000000	16383	3453	1.000000	9535905	-0.000384
210937365	24045738	125434	10000.000000	29792	575	1.000000	16363	3679	1.000000	9531197	-0.000279
210928643	24042916	125129	10000.000000	29556	513	1.000000	16447	3297	1.000000	9526243	0.000890
210948251	24034842	125636	10000.000000	29406	555	1.000000	16554	3421	1.000000	9521601	0.001050
210941603	24050532	125301	10000.000000	29476	492	1.000000	16425	3396	1.000000	9516745	0.001090
npatches	nstrain	runtime	dt	init_x	init_y	init_y_blood	init_z	init_S	beta0	beta1	beta2	beta3	mean_beta	B	d	delta	delta_blood	b[0]	mut	m	CTL	c	g	epsilon	k	het	lambda	rho	omega	x_max	patch.dyna	DELTA	A	VA
10000	1	100.000000	0.001000	21900	9499	5000000	0.001000	10000000	13.345341	26.720833	25.526872	22.153892	18	800000000	0.010000	1.000000	432.000000	80000	0.000050	0.004800	1	0.001000	1.000000	2.500000	9.000000	0.500000	0.000000	0.000000	0.000000	31872	0	10.000000	7.000000	1.000000
sus	inf	inf_blood	z	x[0]	y[0][0]	z[0]	x[1]	y[1][0]	z[1]	S[0]	synchrony
219000000	94990000	5000000	10.000000	21900	9499	0.001000	21900	9499	0.001000	10000000	0.000000
226394712	16184794	83707	10000.000000	26737	589	1.000000	15451	3492	1.000000	9995015	0.000000
226988327	18835156	98582	10000.000000	28840	708	1.000000	14609	3465	1.000000	9989890	0.000000
226598253	18898568	98747	10000.000000	28460	718	1.000000	14493	3518	1.000000	9984891	0.000000
226606018	18874617	98008	10000.000000	28034	844	1.000000	14992	3392	1.000000	9979889	0.000000
226579901	18885109	98653	10000.000000	28472	694	1.000000	14903	3319	1.000000	9974939	0.000000
226623047	18882119	97856	10000.000000	27830	699	1.000000	14942	3269	1.000000	9969919	0.000000
226595989	18885036	98672	10000.000000	28122	778	1.000000	14612	3481	1.000000	9964956	0.000000
226631391	18859260	98398	10000.000000	28125	878	1.000000	14709	3556	1.000000	9959988	0.000000
226629207	18884540	98388	10000.000000	28224	808	1.000000	14435	3505	1.000000	9955003	0.000000
226591142	18875851	99068	10000.000000	27821	932	1.000000	14900	3388	1.000000	9950087	0.000000
226637603	18856175	98211	10000.000000	27878	801	1.000000	14838	3451	1.000000	9945243	0.000000
226609010	18862951	98436	10000.000000	27873	789	1.000000	15224	3318	1.000000	9940303	0.000000
226644273	18862773	98682	10000.000000	28408	709	1.000000	14905	3502	1.000000	9935288	0.000000
226633177	18866290	97971	10000.000000	28427	743	1.000000	14646	3558	1.000000	9930387	0.000000
226648081	18871792	98149	10000.000000	28016	726	1.000000	14756	3299	1.000000	9925432	0.000000
226642078	18861618	98524	10000.000000	28838	603	1.000000	14736	3458	1.000000	9920441	0.000000
226623827	18864990	98381	10000.000000	28462	758	1.000000	15111	3257	1.000000	9915364	0.000000
226645332	18861950	98409	10000.000000	28747	630	1.000000	15321	3227	1.000000	9910257	0.000000
226604188	18875173	98210	10000.000000	28413	785	1.000000	14835	3351	1.000000	9905370	0.000000
226651000	18872316	97973	10000.000000	28049	863	1.000000	14652	3528	1.000000	9900388	0.000000
226594249	18873194	98745	10000.000000	27975	862	1.000000	14919	3479	1.000000	9895465	0.000000
226577771	18883848	99095	10000.000000	28262	711	1.000000	14584	3535	1.000000	9890592	0.000000
226613241	18874989	98453	10000.000000	28419	652	1.000000	14921	3520	1.000000	9885711	0.000000
226611950	18870945	98105	10000.000000	28348	778	1.000000	14899	3344	1.000000	9880647	0.000000
226637146	18872975	98183	10000.000000	28499	735	1.000000	14534	3537	1.000000	9875732	0.000000
226588796	18876138	98142	10000.000000	28423	685	1.000000	14638	3581	1.000000	9870752	0.000000
226617932	18870714	97937	10000.000000	28468	763	1.000000	15106	3425	1.000000	9865813	0.000000
226597707	18875207	97782	10000.000000	28289	755	1.000000	14723	3506	1.000000	9860876	0.000000
226587044	18879199	97677	10000.000000	28215	764	1.000000	14715	3470	1.000000	9856099	0.000000
226623387	18871473	98107	10000.000000	28453	831	1.000000	14558	3391	1.000000	9851078	0.000000
226626348	18871743	98428	10000.000000	28223	714	1.000000	14740	3394	1.000000	9846123	0.000000
226629831	18864442	98565	10000.000000	28329	694	1.000000	14476	3646	1.000000	9841069	0.000000
226612765	18880854	98279	10000.000000	28603	698	1.000000	14582	3674	1.000000	9836105	0.000000
226577472	18885804	98283	10000.000000	28493	748	1.000000	14802	3614	1.000000	9831177	0.000000
226600438	18876431	98365	10000.000000	28576	702	1.000000	14572	3596	1.000000	9826263	0.000000
226580991	18883585	98435	10000.000000	27956	899	1.000000	14758	3495	1.000000	9821413	0.000000
226631794	18868988	98530	10000.000000	27800	798	1.000000	14714	3559	1.000000	9816557	0.000000
226633969	18876046	98538	10000.000000	28341	707	1.000000	14720	3368	1.000000	9811694	0.000000
226591716	18875460	98582	10000.000000	28810	555	1.000000	14746	3459	1.000000	9806847	0.000000
226596456	18865745	98143	10000.000000	28259	739	1.000000	14551	3519	1.000000	9802039	-1.#IND00
226603696	18882092	98586	10000.000000	28790	744	1.000000	14706	3585	1.000000	9797074	-0.008000
226611227	18867261	98062	10000.000000	28187	807	1.000000	14906	3432	1.000000	9792222	-0.001895
226621503	18862943	97807	10000.000000	27894	773	1.000000	15038	3366	1.000000	9787465	0.000594
226638137	18866425	98850	10000.000000	28710	611	1.000000	14622	3459	1.000000	9782626	-0.001053
226607347	18899028	98770	10000.000000	28433	825	1.000000	14758	3373	1.000000	9777768	-0.000588
226649950	18861750	98024	10000.000000	28340	708	1.000000	14745	3607	1.000000	9772937	-0.002366
226609161	18867380	97962	10000.000000	28389	765	1.000000	14776	3498	1.000000	9768191	-0.007065
226626921	18873243	98691	10000.000000	28254	780	1.000000	14535	3560	1.000000	9763254	-0.006273
226610556	18884189	98458	10000.000000	28100	843	1.000000	14727	3422	1.000000	9758419	-0.007504
226574747	18867188	98722	10000.000000	28104	745	1.000000	14631	3503	1.000000	9753532	-0.006599
226620855	18862618	97979	10000.000000	28493	748	1.000000	14899	3446	1.000000	9748717	-0.008354
226597694	18880289	97938	10000.000000	28289	771	1.000000	15080	3347	1.000000	9743936	-0.007635
226606119	18865321	98454	10000.000000	28250	819	1.000000	14646	3581	1.000000	9739012	-0.007293
226591232	18876845	98846	10000.000000	28386	730	1.000000	14522	3632	1.000000	9734097	-0.006264
226597655	18877541	98289	10000.000000	28444	637	1.000000	14595	3440	1.000000	9729216	-0.006341
226557985	18878913	97859	10000.000000	28246	796	1.000000	14478	3529	1.000000	9724391	-0.006107
226592565	18891717	97926	10000.000000	28483	722	1.000000	14513	3463	1.000000	9719607	-0.006121
226624605	18863033	98292	10000.000000	28643	700	1.000000	14797	3356	1.000000	9714793	-0.006070
226632174	18868090	98153	10000.000000	28362	750	1.000000	14877	3480	1.000000	9710072	-0.007522
226607083	18869981	97740	10000.000000	28648	671	1.000000	14915	3403	1.000000	9705120	-0.005225
226623820	18867309	98338	10000.000000	28604	750	1.000000	14916	3222	1.000000	9700254	-0.005390
226587639	18871602	98289	10000.000000	28357	710	1.000000	15037	3493	1.000000	9695470	-0.005643
226606181	18876826	98614	10000.000000	28772	615	1.000000	14817	3440	1.000000	9690683	-0.005266
226600322	18877886	98401	10000.000000	28725	678	1.000000	14822	3515	1.000000	9685829	-0.005067
226656232	18866348	98543	10000.000000	28206	802	1.000000	14737	3431	1.000000	9680962	-0.004405
226595380	18866526	98370	10000.000000	28361	681	1.000000	15019	3347	1.000000	9676079	-0.004262
226596120	18876706	98182	10000.000000	28322	719	1.000000	14478	3656	1.000000	9671274	-0.004260
226611492	18876796	98180	10000.000000	28410	736	1.000000	15289	3313	1.000000	9666447	-0.004924
226619645	18878232	98456	10000.000000	28066	928	1.000000	14677	3734	1.000000	9661528	-0.004242
226586305	18890360	98237	10000.000000	28284	695	1.000000	14697	3438	1.000000	9656581	-0.003928
226662492	18857943	98440	10000.000000	28579	745	1.000000	14615	3497	1.000000	9651756	-0.003661
226637698	18856204	98340	10000.000000	28107	819	1.000000	14610	3472	1.000000	9646943	-0.003151
226596394	18883170	98818	10000.000000	28551	661	1.000000	14773	3409	1.000000	9642123	-0.002849
226563494	18894447	98201	10000.000000	28506	768	1.000000	14719	3491	1.000000	9637243	-0.002866
226586060	18882931	98529	10000.000000	28495	691	1.000000	14787	3488	1.000000	9632531	-0.003494
226559352	18872157	98438	10000.000000	28310	710	1.000000	14928	3330	1.000000	9627752	-0.003089
226626895	18859936	98550	10000.000000	28666	626	1.000000	15036	3375	1.000000	9622952	-0.003131
226567562	18882180	98163	10000.000000	28274	853	1.000000	14678	3367	1.000000	9618100	-0.002694
226613501	18870315	98264	10000.000000	28324	818	1.000000	14727	3566	1.000000	9613311	-0.002539
226649394	18851793	98707	10000.000000	28045	813	1.000000	14735	3331	1.000000	9608551	-0.002481
226607500	18876095	98292	10000.000000	28290	777	1.000000	14460	3618	1.000000	9603740	-0.002245
226597410	18876941	98088	10000.000000	28446	745	1.000000	14619	3463	1.000000	9598860	-0.002148
226606382	18879048	98714	10000.000000	28315	762	1.000000	14731	3417	1.000000	9594051	-0.002188
226615116	18874985	98860	10000.000000	28577	571	1.000000	15021	3485	1.000000	9589315	-0.002200
226628033	18874176	98831	10000.000000	28723	666	1.000000	14782	3571	1.000000	9584570	-0.001955
226560656	18886807	98257	10000.000000	28621	718	1.000000	14398	3573	1.000000	9579674	-0.001698
226637894	18877704	98056	10000.000000	28207	714	1.000000	14584	3573	1.000000	9574968	-0.000995
226598309	18875613	98594	10000.000000	28468	717	1.000000	14729	3448	1.000000	9570175	-0.000811
226603738	18888675	98133	10000.000000	28687	711	1.000000	14666	3584	1.000000	9565479	-0.000248
226612780	18873356	98163	10000.000000	28159	762	1.000000	14886	3362	1.000000	9560653	-0.000213
226546419	18881500	97687	10000.000000	28214	790	1.000000	14733	3441	1.000000	9555923	-0.000204
226569101	18880563	98658	10000.000000	28569	720	1.000000	15151	3308	1.000000	9551104	0.000950
226572255	18882852	98320	10000.000000	28250	835	1.000000	14748	3531	1.000000	9546316	0.000795
226572882	18896180	97812	10000.000000	28598	593	1.000000	14744	3469	1.000000	9541650	0.000655
226634476	18861169	97977	10000.000000	28635	703	1.000000	15091	3364	1.000000	9536918	0.000868
226648833	18858781	97949	10000.000000	28026	853	1.000000	14826	3415	1.000000	9532178	0.001166
226561135	18879778	98303	10000.000000	27914	854	1.000000	14889	3370	1.000000	9527457	0.001204
226577994	18884572	98200	10000.000000	28117	751	1.000000	14827	3530	1.000000	9522607	0.001088
226639357	18869850	99107	10000.000000	28615	795	1.000000	14944	3464	1.000000	9517825	0.001078
npatches	nstrain	runtime	dt	init_x	init_y	init_y_blood	init_z	init_S	beta0	beta1	beta2	beta3	mean_beta	B	d	delta	delta_blood	b[0]	mut	m	CTL	c	g	epsilon	k	het	lambda	rho	omega	x_max	patch.dyna	DELTA	A	VA
10000	1	100.000000	0.001000	21900	9499	5000000	0.001000	10000000	23.845815	14.800748	24.323716	19.609257	18	800000000	0.010000	1.000000	432.000000	80000	0.000050	0.004800	1	0.001000	1.000000	2.500000	10.000000	0.500000	0.000000	0.000000	0.000000	31872	0	10.000000	7.000000	1.000000
sus	inf	inf_blood	z	x[0]	y[0][0]	z[0]	x[1]	y[1][0]	z[1]	S[0]	synchrony
219000000	94990000	5000000	10.000000	21900	9499	0.001000	21900	9499	0.001000	10000000	0.000000
239404966	12332800	63743	10000.000000	19157	2520	1.000000	26703	489	1.000000	9994996	0.000000
240223983	14913033	77749	10000.000000	18016	2605	1.000000	28376	680	1.000000	9989977	0.000000
239993602	14931978	77676	10000.000000	17694	2692	1.000000	28079	705	1.000000	9984989	0.000000
239808694	14958103	78251	10000.000000	17909	2603	1.000000	27565	844	1.000000	9979962	0.000000
239904244	14912564	77466	10000.000000	18103	2475	1.000000	28123	697	1.000000	9974965	0.000000
239904006	14918804	77539	10000.000000	18122	2468	1.000000	28095	800	1.000000	9969973	0.000000
239888324	14923310	77680	10000.000000	17600	2697	1.000000	27960	741	1.000000	9964948	0.000000
239909301	14926773	77848	10000.000000	18198	2532	1.000000	28244	674	1.000000	9959999	0.000000
239888557	14935515	77706	10000.000000	17507	2521	1.000000	28008	801	1.000000	9955132	0.000000
239912584	14932907	78234	10000.000000	17615	2674	1.000000	28171	656	1.000000	9950143	0.000000
239878278	14940051	77683	10000.000000	17750	2756	1.000000	28274	816	1.000000	9945134	0.000000
239860196	14931870	77719	10000.000000	18191	2616	1.000000	27690	829	1.000000	9940085	0.000000
239890165	14931692	77983	10000.000000	17947	2471	1.000000	27447	882	1.000000	9935110	0.000000
239851942	14944679	78021	10000.000000	18335	2481	1.000000	27682	791	1.000000	9930077	0.000000
239861181	14940660	77248	10000.000000	17572	2511	1.000000	27846	821	1.000000	9925188	0.000000
239823646	14935768	77913	10000.000000	18042	2701	1.000000	27901	773	1.000000	9920250	0.000000
239876170	14943496	77700	10000.000000	17825	2707	1.000000	28345	738	1.000000	9915294	0.000000
239904043	14922978	77528	10000.000000	18232	2577	1.000000	28048	711	1.000000	9910419	0.000000
239903117	14935133	77897	10000.000000	17951	2562	1.000000	28113	682	1.000000	9905481	0.000000
239895792	14931732	77708	10000.000000	17860	2539	1.000000	27328	909	1.000000	9900489	0.000000
239892483	14937686	77755	10000.000000	17981	2639	1.000000	27907	647	1.000000	9895373	0.000000
239894962	14948738	78045	10000.000000	17869	2645	1.000000	28581	659	1.000000	9890597	0.000000
239915608	14918377	77992	10000.000000	18039	2548	1.000000	28240	722	1.000000	9885576	0.000000
239859892	14924315	77766	10000.000000	17915	2702	1.000000	27814	855	1.000000	9880631	0.000000
239891880	14940219	77762	10000.000000	18309	2422	1.000000	28296	689	1.000000	9875578	0.000000
239866847	14939354	77900	10000.000000	17554	2800	1.000000	28093	730	1.000000	9870644	0.000000
239880400	14940328	77480	10000.000000	17701	2690	1.000000	28580	597	1.000000	9865793	0.000000
239899835	14914292	77765	10000.000000	17653	2708	1.000000	28027	702	1.000000	9860836	0.000000
239894382	14922510	77701	10000.000000	18127	2599	1.000000	28035	716	1.000000	9855821	0.000000
239872131	14946761	77358	10000.000000	17895	2644	1.000000	28797	589	1.000000	9850935	0.000000
239884627	14928060	77765	10000.000000	18126	2509	1.000000	28407	704	1.000000	9846039	0.000000
239885063	14940672	77696	10000.000000	17650	2547	1.000000	27774	847	1.000000	9841080	0.000000
239846045	14948985	77924	10000.000000	17860	2580	1.000000	28113	690	1.000000	9836205	0.000000
239910002	14930139	77363	10000.000000	17851	2747	1.000000	27986	792	1.000000	9831258	0.000000
239823318	14944355	77716	10000.000000	17533	2649	1.000000	27460	872	1.000000	9826470	0.000000
239888821	14935923	77764	10000.000000	18070	2784	1.000000	28269	648	1.000000	9821518	0.000000
239904402	14939346	77723	10000.000000	17853	2697	1.000000	28572	668	1.000000	9816663	0.000000
239859674	14937545	77339	10000.000000	17490	2705	1.000000	27434	829	1.000000	9811782	0.000000
239889758	14938664	77508	10000.000000	17762	2739	1.000000	27601	813	1.000000	9806902	0.000000
239881424	14937816	77566	10000.000000	17775	2783	1.000000	27859	790	1.000000	9802007	-1.#IND00
239910295	14929082	77850	10000.000000	17743	2613	1.000000	27908	734	1.000000	9797018	0.001600
239923375	14934206	77501	10000.000000	17828	2671	1.000000	27905	749	1.000000	9792148	-0.002005
239899145	14945523	77400	10000.000000	17850	2773	1.000000	28284	635	1.000000	9787225	0.008775
239919692	14929767	77712	10000.000000	18386	2320	1.000000	28003	751	1.000000	9782324	0.007129
239860219	14952765	77949	10000.000000	17988	2495	1.000000	28128	688	1.000000	9777525	0.010112
239882687	14927683	77579	10000.000000	17844	2639	1.000000	28368	728	1.000000	9772596	0.007698
239901512	14916753	77766	10000.000000	17918	2590	1.000000	28419	735	1.000000	9767738	0.002724
239893159	14943603	77469	10000.000000	17993	2534	1.000000	27704	751	1.000000	9762911	0.003453
239909431	14925963	77609	10000.000000	17423	2859	1.000000	28270	685	1.000000	9758107	0.000374
239909629	14946078	77888	10000.000000	18036	2595	1.000000	28440	575	1.000000	9753171	-0.000133
239886655	14935900	77604	10000.000000	18084	2522	1.000000	27688	857	1.000000	9748253	0.001908
239873102	14943121	77856	10000.000000	17333	2634	1.000000	27357	889	1.000000	9743414	-0.000734
239879260	14944584	77728	10000.000000	17880	2677	1.000000	27847	664	1.000000	9738591	-0.000793
239870794	14941478	77915	10000.000000	18095	2567	1.000000	28312	661	1.000000	9733725	-0.000755
239919028	14930879	77438	10000.000000	17887	2752	1.000000	27842	810	1.000000	9728932	-0.000742
239911812	14931638	77482	10000.000000	17747	2765	1.000000	27831	771	1.000000	9724200	-0.000280
239887617	14927084	77273	10000.000000	18146	2700	1.000000	28194	760	1.000000	9719304	0.000273
239857008	14932222	77602	10000.000000	18132	2581	1.000000	27895	784	1.000000	9714400	0.001168
239891676	14935136	77349	10000.000000	17519	2637	1.000000	27595	713	1.000000	9709489	0.000454
239901249	14941054	77570	10000.000000	17720	2781	1.000000	27631	889	1.000000	9704529	0.001516
239931922	14933704	78119	10000.000000	17928	2611	1.000000	28644	532	1.000000	9699737	0.000616
239893120	14924992	77649	10000.000000	17906	2733	1.000000	28135	805	1.000000	9694951	-0.001021
239903592	14924253	77644	10000.000000	18023	2590	1.000000	27542	779	1.000000	9690091	-0.001096
239861870	14937158	77748	10000.000000	18150	2504	1.000000	27713	750	1.000000	9685138	-0.003549
239899373	14929332	77813	10000.000000	17987	2626	1.000000	28729	653	1.000000	9680304	-0.005321
239915174	14934487	78307	10000.000000	17955	2565	1.000000	28153	688	1.000000	9675467	-0.003071
239860311	14928431	77194	10000.000000	17394	2807	1.000000	27496	901	1.000000	9670657	-0.002752
239883623	14930016	78021	10000.000000	17943	2672	1.000000	27662	813	1.000000	9665924	-0.002614
239873905	14932699	78387	10000.000000	18288	2606	1.000000	28257	694	1.000000	9661011	-0.002714
239894333	14939251	77696	10000.000000	18213	2522	1.000000	28356	695	1.000000	9656179	-0.004474
239904633	14932864	77265	10000.000000	17911	2607	1.000000	28307	705	1.000000	9651340	-0.004698
239875542	14932193	77918	10000.000000	18133	2608	1.000000	27807	702	1.000000	9646468	-0.004592
239918314	14929325	77501	10000.000000	18236	2388	1.000000	28464	726	1.000000	9641739	-0.004496
239891220	14947419	78273	10000.000000	17787	2569	1.000000	27944	738	1.000000	9636930	-0.004338
239861348	14936515	77552	10000.000000	18066	2674	1.000000	28163	687	1.000000	9632093	-0.004085
239868895	14932959	77757	10000.000000	18256	2544	1.000000	28259	739	1.000000	9627300	-0.004044
239930521	14934740	77623	10000.000000	17817	2819	1.000000	28374	700	1.000000	9622561	-0.004187
239909161	14926818	77702	10000.000000	18022	2667	1.000000	28578	738	1.000000	9617698	-0.004778
239901513	14934898	77617	10000.000000	17993	2587	1.000000	27450	849	1.000000	9612913	-0.004935
239868437	14954495	77999	10000.000000	17979	2451	1.000000	27888	724	1.000000	9608310	-0.005853
239927121	14923605	77280	10000.000000	18017	2525	1.000000	28068	746	1.000000	9603513	-0.004855
239928617	14931115	78185	10000.000000	17900	2678	1.000000	27901	672	1.000000	9598762	-0.004719
239886049	14938497	77707	10000.000000	17536	2807	1.000000	28260	738	1.000000	9593988	-0.003507
239847774	14941740	77991	10000.000000	17830	2592	1.000000	27916	778	1.000000	9589144	-0.004034
239876825	14943568	77742	10000.000000	17740	2752	1.000000	28112	783	1.000000	9584352	-0.004037
239905292	14913624	77999	10000.000000	17661	2784	1.000000	27650	755	1.000000	9579517	-0.003482
239824731	14953174	77975	10000.000000	17680	2764	1.000000	28293	742	1.000000	9574807	-0.002967
239803167	14952263	77865	10000.000000	17864	2609	1.000000	28140	772	1.000000	9570090	-0.002689
239874588	14943082	77887	10000.000000	17917	2657	1.000000	27740	764	1.000000	9565266	-0.002640
239886954	14939487	77982	10000.000000	17864	2680	1.000000	27905	855	1.000000	9560460	-0.002078
239838291	14953703	78153	10000.000000	17762	2652	1.000000	27846	692	1.000000	9555706	-0.002374
239851127	14944197	77745	10000.000000	17873	2587	1.000000	28268	731	1.000000	9550921	-0.002412
239889722	14931981	77747	10000.000000	17858	2610	1.000000	27751	806	1.000000	9546163	-0.001715
239873357	14939126	77987	10000.000000	17753	2541	1.000000	28156	723	1.000000	9541397	-0.001648
239847401	14945549	77874	10000.000000	18083	2565	1.000000	28072	717	1.000000	9536686	-0.001696
239874609	14946632	77487	10000.000000	18086	2498	1.000000	28011	868	1.000000	9531908	-0.001507
239896268	14936222	78252	10000.000000	17936	2670	1.000000	28027	732	1.000000	9527231	-0.001447
239852099	14944104	77742	10000.000000	17782	2552	1.000000	28090	768	1.000000	9522404	-0.002175
239871396	14935394	77578	10000.000000	18050	2657	1.000000	28101	875	1.000000	9517740	-0.001828
npatches	nstrain	runtime	dt	init_x	init_y	init_y_blood	init_z	init_S	beta0	beta1	beta2	beta3	mean_beta	B	d	delta	delta_blood	b[0]	mut	m	CTL	c	g	epsilon	k	het	lambda	rho	omega	x_max	patch.dyna	DELTA	A	VA
10000	1	100.000000	0.001000	21900	9499	5000000	0.001000	10000000	19.342210	19.994762	14.437137	13.826617	18	800000000	0.010000	1.000000	432.000000	80000	0.000050	0.004800	1	0.001000	1.000000	2.500000	11.000000	0.500000	0.000000	0.000000	0.000000	31872	0	10.000000	7.000000	1.000000
sus	inf	inf_blood	z	x[0]	y[0][0]	z[0]	x[1]	y[1][0]	z[1]	S[0]	synchrony
219000000	94990000	5000000	10.000000	21900	9499	0.001000	21900	9499	0.001000	10000000	0.000000
252389532	8955937	46515	10000.000000	24583	1018	1.000000	24715	964	1.000000	9995045	0.000000
253921772	11452835	59781	10000.000000	22902	1639	1.000000	22246	1941	1.000000	9990020	0.000000
253722291	11443721	59450	10000.000000	23642	1469	1.000000	22898	1518	1.000000	9985187	0.000000
253624017	11460801	59436	10000.000000	24098	1271	1.000000	22989	1377	1.000000	9980144	0.000000
253663137	11457122	59661	10000.000000	23795	1313	1.000000	22205	1705	1.000000	9975142	0.000000
253651823	11470189	59900	10000.000000	23606	1467	1.000000	23355	1417	1.000000	9970156	0.000000
253647560	11468538	59831	10000.000000	23672	1298	1.000000	22336	1631	1.000000	9965162	0.000000
253697617	11455152	59748	10000.000000	23549	1535	1.000000	23108	1621	1.000000	9960211	0.000000
253676204	11455238	59955	10000.000000	23849	1632	1.000000	22858	1596	1.000000	9955275	0.000000
253648274	11464751	59800	10000.000000	23252	1518	1.000000	22674	1735	1.000000	9950278	0.000000
253668936	11455974	59650	10000.000000	22994	1640	1.000000	23134	1535	1.000000	9945245	0.000000
253667343	11462051	59832	10000.000000	23394	1532	1.000000	22524	1758	1.000000	9940397	0.000000
253708144	11444701	59788	10000.000000	24138	1305	1.000000	23490	1428	1.000000	9935418	0.000000
253640137	11460462	59594	10000.000000	23769	1467	1.000000	22669	1591	1.000000	9930400	0.000000
253627674	11463587	59484	10000.000000	23339	1400	1.000000	22526	1645	1.000000	9925387	0.000000
253650056	11473699	59165	10000.000000	23450	1461	1.000000	22812	1651	1.000000	9920449	0.000000
253636027	11466979	59612	10000.000000	23797	1377	1.000000	22829	1651	1.000000	9915497	0.000000
253620882	11463417	60098	10000.000000	23654	1367	1.000000	22826	1589	1.000000	9910519	0.000000
253686373	11449424	59704	10000.000000	23172	1507	1.000000	22640	1714	1.000000	9905598	0.000000
253703683	11449727	59657	10000.000000	23256	1530	1.000000	23132	1535	1.000000	9900635	0.000000
253658492	11459805	59678	10000.000000	23347	1658	1.000000	22480	1707	1.000000	9895670	0.000000
253672058	11463020	59424	10000.000000	24064	1187	1.000000	22847	1552	1.000000	9890720	0.000000
253670890	11457630	59791	10000.000000	23695	1346	1.000000	23341	1439	1.000000	9885814	0.000000
253680462	11456660	59432	10000.000000	23245	1621	1.000000	22961	1594	1.000000	9880806	0.000000
253664196	11461462	59792	10000.000000	23853	1425	1.000000	22650	1644	1.000000	9875910	0.000000
253640962	11470257	59703	10000.000000	23262	1518	1.000000	22613	1578	1.000000	9871091	0.000000
253661960	11463592	59795	10000.000000	23537	1483	1.000000	22558	1546	1.000000	9866018	0.000000
253689617	11452604	59718	10000.000000	23571	1430	1.000000	23211	1537	1.000000	9861061	0.000000
253647473	11462290	59557	10000.000000	23945	1418	1.000000	22615	1539	1.000000	9856148	0.000000
253659354	11459713	59643	10000.000000	23370	1456	1.000000	23422	1416	1.000000	9851234	0.000000
253678697	11466313	59561	10000.000000	23465	1449	1.000000	23234	1407	1.000000	9846293	0.000000
253676063	11468354	59921	10000.000000	23756	1524	1.000000	22992	1584	1.000000	9841326	0.000000
253636041	11458159	59613	10000.000000	23481	1489	1.000000	22641	1662	1.000000	9836430	0.000000
253667537	11449088	59564	10000.000000	23781	1375	1.000000	22802	1590	1.000000	9831376	0.000000
253639909	11467308	60188	10000.000000	23721	1444	1.000000	22622	1634	1.000000	9826532	0.000000
253651544	11472351	59947	10000.000000	22926	1583	1.000000	23151	1520	1.000000	9821658	0.000000
253700697	11452295	59784	10000.000000	23800	1432	1.000000	23016	1480	1.000000	9816786	0.000000
253692872	11452537	59258	10000.000000	23136	1509	1.000000	23254	1538	1.000000	9811889	0.000000
253644239	11461203	59849	10000.000000	23558	1493	1.000000	23311	1563	1.000000	9806936	0.000000
253672692	11438084	58907	10000.000000	23098	1480	1.000000	22901	1516	1.000000	9801955	-1.#IND00
253695373	11455190	59978	10000.000000	23050	1601	1.000000	23789	1410	1.000000	9797076	0.024000
253643266	11460918	59937	10000.000000	23412	1428	1.000000	22391	1672	1.000000	9792338	0.041680
253623594	11460817	59927	10000.000000	23489	1459	1.000000	22928	1558	1.000000	9787478	0.037688
253651496	11463499	59789	10000.000000	23493	1481	1.000000	22860	1461	1.000000	9782719	0.033991
253633579	11461429	59648	10000.000000	22973	1577	1.000000	22739	1548	1.000000	9777845	0.023613
253669144	11446227	60061	10000.000000	23483	1515	1.000000	22775	1535	1.000000	9772871	0.016755
253690230	11444804	59666	10000.000000	23595	1452	1.000000	22932	1664	1.000000	9767978	0.014304
253691918	11451362	59491	10000.000000	24012	1284	1.000000	22990	1521	1.000000	9763151	0.013850
253672260	11452223	59396	10000.000000	23533	1433	1.000000	23098	1455	1.000000	9758343	0.009711
253653913	11453502	59758	10000.000000	23445	1562	1.000000	22551	1704	1.000000	9753513	0.009110
253629297	11468003	59969	10000.000000	23688	1360	1.000000	22520	1615	1.000000	9748572	0.002420
253691068	11455724	59455	10000.000000	23321	1436	1.000000	23489	1312	1.000000	9743746	0.002379
253679259	11458009	59862	10000.000000	23382	1552	1.000000	22643	1479	1.000000	9738815	0.003751
253692007	11450508	59752	10000.000000	23156	1500	1.000000	22273	1617	1.000000	9733858	0.003927
253645977	11476440	59858	10000.000000	23346	1382	1.000000	23022	1574	1.000000	9728991	0.004678
253709283	11454715	59270	10000.000000	24133	1507	1.000000	22961	1638	1.000000	9724190	0.003814
253697110	11462454	59963	10000.000000	23639	1451	1.000000	22799	1692	1.000000	9719373	0.004518
253665571	11475516	59698	10000.000000	23953	1444	1.000000	23413	1354	1.000000	9714511	0.003961
253691264	11453993	59298	10000.000000	23846	1328	1.000000	22426	1685	1.000000	9709719	0.003965
253664319	11459147	59426	10000.000000	23859	1296	1.000000	22599	1705	1.000000	9704894	0.002845
253670040	11450063	59881	10000.000000	23792	1380	1.000000	22959	1576	1.000000	9700158	0.003101
253668369	11460327	59860	10000.000000	24170	1273	1.000000	22880	1510	1.000000	9695246	0.002619
253658081	11458256	59662	10000.000000	23096	1550	1.000000	23055	1441	1.000000	9690416	0.003594
253656813	11458193	59572	10000.000000	23147	1487	1.000000	23503	1465	1.000000	9685592	0.003725
253644879	11477561	59878	10000.000000	23118	1538	1.000000	22577	1580	1.000000	9680814	0.003298
253669044	11457560	59876	10000.000000	23895	1339	1.000000	22968	1599	1.000000	9675988	0.004170
253679657	11443460	59701	10000.000000	23379	1533	1.000000	22543	1561	1.000000	9671078	0.004020
253621681	11455866	59834	10000.000000	23891	1390	1.000000	23217	1392	1.000000	9666237	0.004207
253653949	11462066	59585	10000.000000	23561	1401	1.000000	22076	1724	1.000000	9661463	0.003427
253685782	11459879	60138	10000.000000	23782	1434	1.000000	22795	1537	1.000000	9656740	0.003026
253679402	11467811	60078	10000.000000	24190	1370	1.000000	22448	1749	1.000000	9652023	0.003117
253616996	11470324	59536	10000.000000	23364	1602	1.000000	22423	1652	1.000000	9647156	0.001780
253700690	11444802	59363	10000.000000	23836	1345	1.000000	23246	1360	1.000000	9642330	0.001556
253655525	11459194	59372	10000.000000	23915	1377	1.000000	22555	1638	1.000000	9637643	0.001409
253660456	11462289	59827	10000.000000	23708	1520	1.000000	22863	1366	1.000000	9632800	0.000266
253639081	11461008	59519	10000.000000	23165	1442	1.000000	23280	1428	1.000000	9627938	0.000402
253645062	11457623	59159	10000.000000	24084	1374	1.000000	22422	1657	1.000000	9623168	0.000384
253633930	11461240	59469	10000.000000	23954	1268	1.000000	23136	1481	1.000000	9618192	0.000223
253688543	11462039	59552	10000.000000	23675	1358	1.000000	22521	1653	1.000000	9613510	0.000268
253663464	11457705	59857	10000.000000	22983	1467	1.000000	22329	1630	1.000000	9608808	0.000113
253669402	11462071	59709	10000.000000	23786	1368	1.000000	22858	1574	1.000000	9604089	0.000182
253688404	11466300	59502	10000.000000	23699	1551	1.000000	22360	1589	1.000000	9599321	0.000927
253592105	11461531	59739	10000.000000	23867	1447	1.000000	22510	1704	1.000000	9594504	0.000416
253711670	11447181	59830	10000.000000	23600	1431	1.000000	22728	1525	1.000000	9589667	0.000401
253648259	11468991	59881	10000.000000	23313	1455	1.000000	23085	1666	1.000000	9584822	-0.000154
253702106	11440373	60276	10000.000000	23733	1388	1.000000	23183	1541	1.000000	9580071	-0.000257
253651234	11468139	59596	10000.000000	23393	1418	1.000000	22475	1729	1.000000	9575256	-0.000196
253737648	11446719	59971	10000.000000	23669	1436	1.000000	22494	1621	1.000000	9570403	-0.000158
253634062	11461658	59852	10000.000000	24046	1450	1.000000	22654	1763	1.000000	9565566	0.000277
253610167	11484727	59807	10000.000000	23221	1470	1.000000	22920	1486	1.000000	9560922	0.000283
253707984	11452527	59728	10000.000000	23449	1453	1.000000	23114	1498	1.000000	9556251	0.000284
253645532	11466632	59769	10000.000000	23396	1511	1.000000	22836	1405	1.000000	9551562	0.000495
253674050	11455747	59244	10000.000000	23828	1497	1.000000	22444	1676	1.000000	9546744	0.000278
253682574	11449753	59498	10000.000000	23792	1450	1.000000	22678	1656	1.000000	9542007	-0.000262
253694843	11451303	59714	10000.000000	23317	1495	1.000000	22406	1660	1.000000	9537290	-0.000687
253679531	11468432	59730	10000.000000	23678	1416	1.000000	23044	1468	1.000000	9532430	-0.000559
253701472	11456104	59434	10000.000000	23396	1472	1.000000	22951	1471	1.000000	9527745	0.000915
253732475	11443814	59398	10000.000000	23408	1598	1.000000	22649	1684	1.000000	9522982	0.000829
253670999	11459642	60234	10000.000000	23184	1455	1.000000	22786	1738	1.000000	9518197	0.000841
npatches	nstrain	runtime	dt	init_x	init_y	init_y_blood	init_z	init_S	beta0	beta1	beta2	beta3	mean_beta	B	d	delta	delta_blood	b[0]	mut	m	CTL	c	g	epsilon	k	het	lambda	rho	omega	x_max	patch.dyna	DELTA	A	VA
10000	1	100.000000	0.001000	21900	9499	5000000	0.001000	10000000	18.931057	14.405514	23.208375	17.955156	18	800000000	0.010000	1.000000	432.000000	80000	0.000050	0.004800	1	0.001000	1.000000	2.500000	12.000000	0.500000	0.000000	0.000000	0.000000	31872	0	10.000000	7.000000	1.000000
sus	inf	inf_blood	z	x[0]	y[0][0]	z[0]	x[1]	y[1][0]	z[1]	S[0]	synchrony
219000000	94990000	5000000	10.000000	21900	9499	0.001000	21900	9499	0.001000	10000000	0.000000
262193766	6600055	34381	10000.000000	26117	565	1.000000	28869	128	1.000000	9995111	0.000000
264385720	8968344	46665	10000.000000	26533	909	1.000000	30933	112	1.000000	9990069	0.000000
264165903	8996354	46829	10000.000000	25672	1035	1.000000	30967	147	1.000000	9985067	0.000000
264115070	8999674	46588	10000.000000	25367	1038	1.000000	31258	81	1.000000	9980014	0.000000
264057771	8990020	46746	10000.000000	26059	923	1.000000	31324	130	1.000000	9974981	0.000000
264070356	9001814	47119	10000.000000	25731	1111	1.000000	30914	257	1.000000	9969971	0.000000
264091080	8999443	46742	10000.000000	24791	1243	1.000000	30921	181	1.000000	9965084	0.000000
264115457	8984127	46860	10000.000000	25984	983	1.000000	31347	135	1.000000	9960085	0.000000
264121337	8992284	46840	10000.000000	26015	869	1.000000	31446	76	1.000000	9955058	0.000000
264135739	8974938	46934	10000.000000	26071	950	1.000000	31399	71	1.000000	9950161	0.000000
264081336	8998333	47257	10000.000000	25911	1040	1.000000	31402	121	1.000000	9945251	0.000000
264146479	8977055	46438	10000.000000	25642	958	1.000000	31511	153	1.000000	9940368	0.000000
264110458	8984155	46567	10000.000000	25528	1119	1.000000	31321	111	1.000000	9935368	0.000000
264100755	8984860	46644	10000.000000	25636	943	1.000000	30898	229	1.000000	9930301	0.000000
264122944	8996295	46810	10000.000000	25218	1205	1.000000	30981	116	1.000000	9925303	0.000000
264121986	8992850	46894	10000.000000	25270	1015	1.000000	31040	170	1.000000	9920430	0.000000
264124139	8979325	46459	10000.000000	26021	916	1.000000	30987	130	1.000000	9915414	0.000000
264088913	8994690	46766	10000.000000	25821	980	1.000000	31066	150	1.000000	9910485	0.000000
264114431	8977163	46662	10000.000000	25679	900	1.000000	31079	132	1.000000	9905527	0.000000
264111824	8988751	46660	10000.000000	26246	967	1.000000	30965	98	1.000000	9900440	0.000000
264098415	8980977	46670	10000.000000	25263	1178	1.000000	31224	185	1.000000	9895587	0.000000
264061901	9005887	47026	10000.000000	26407	896	1.000000	30883	199	1.000000	9890659	0.000000
264078647	8993167	46767	10000.000000	26034	901	1.000000	31210	156	1.000000	9885879	0.000000
264105989	8991951	46850	10000.000000	26353	855	1.000000	30565	207	1.000000	9880978	0.000000
264104051	8990584	46919	10000.000000	25242	1075	1.000000	30979	174	1.000000	9876107	0.000000
264150969	8978568	46666	10000.000000	26123	803	1.000000	31255	132	1.000000	9871136	0.000000
264060304	9004379	46536	10000.000000	25923	1005	1.000000	31211	130	1.000000	9866109	0.000000
264096627	8994402	47157	10000.000000	25739	979	1.000000	31140	150	1.000000	9861278	0.000000
264094758	8994073	46831	10000.000000	25478	1070	1.000000	31440	118	1.000000	9856336	0.000000
264132170	8983294	46844	10000.000000	25127	1117	1.000000	31043	180	1.000000	9851541	0.000000
264098225	8992385	46604	10000.000000	25417	889	1.000000	30990	123	1.000000	9846585	0.000000
264155697	8978565	46960	10000.000000	25467	1063	1.000000	30882	117	1.000000	9841688	0.000000
264103179	8996671	46490	10000.000000	25654	1008	1.000000	31402	120	1.000000	9836687	0.000000
264150048	8974365	46951	10000.000000	26188	966	1.000000	31223	161	1.000000	9831729	0.000000
264101695	8984493	46975	10000.000000	25405	983	1.000000	30989	151	1.000000	9826760	0.000000
264096314	8986257	46777	10000.000000	25996	944	1.000000	31206	137	1.000000	9821867	0.000000
264124606	8985690	46683	10000.000000	25649	989	1.000000	31092	195	1.000000	9816984	0.000000
264044865	9002872	46659	10000.000000	25405	1075	1.000000	30899	148	1.000000	9812238	0.000000
264101747	8999045	46999	10000.000000	26191	845	1.000000	31104	97	1.000000	9807421	0.000000
264100016	8991310	46558	10000.000000	25100	1080	1.000000	31090	102	1.000000	9802464	-1.#IND00
264131913	8987544	46748	10000.000000	25699	934	1.000000	31079	112	1.000000	9797528	-0.000000
264087358	8990914	46986	10000.000000	25741	1005	1.000000	30892	203	1.000000	9792694	-0.001703
264134927	8981079	46904	10000.000000	25745	868	1.000000	31201	104	1.000000	9787781	0.003518
264102579	8990088	46875	10000.000000	26397	897	1.000000	31122	137	1.000000	9783072	-0.000773
264114783	8975470	46634	10000.000000	26136	936	1.000000	30933	106	1.000000	9778120	-0.001465
264133437	8994461	46890	10000.000000	26272	972	1.000000	30984	144	1.000000	9773160	-0.001500
264119679	8983237	46672	10000.000000	25300	980	1.000000	31223	133	1.000000	9768313	-0.000284
264143955	8978008	46913	10000.000000	25790	986	1.000000	31153	137	1.000000	9763535	-0.001805
264083938	8994957	47249	10000.000000	25892	956	1.000000	30725	142	1.000000	9758670	-0.002150
264124594	8983160	46962	10000.000000	25737	909	1.000000	30802	176	1.000000	9753771	-0.004287
264141036	8968259	46514	10000.000000	26007	976	1.000000	30787	123	1.000000	9748852	-0.004028
264093639	8981757	46664	10000.000000	25523	1099	1.000000	30853	227	1.000000	9744009	-0.002437
264078251	8997987	46948	10000.000000	25647	991	1.000000	30994	154	1.000000	9739116	-0.002432
264075582	8993675	46576	10000.000000	25965	902	1.000000	30925	132	1.000000	9734297	-0.003242
264076705	9006458	46783	10000.000000	25978	1079	1.000000	31268	131	1.000000	9729407	-0.003021
264069793	8996650	46943	10000.000000	25974	982	1.000000	31132	129	1.000000	9724645	-0.003166
264075723	8983877	47110	10000.000000	25420	1083	1.000000	30920	163	1.000000	9719944	-0.003172
264127336	8990970	47051	10000.000000	25847	1068	1.000000	31152	118	1.000000	9715080	-0.003213
264118242	8982934	46956	10000.000000	25526	909	1.000000	31542	77	1.000000	9710161	-0.001649
264091871	8982488	46797	10000.000000	26519	848	1.000000	31163	145	1.000000	9705403	-0.001824
264183179	8983862	46829	10000.000000	25535	1123	1.000000	30794	170	1.000000	9700469	-0.001278
264069678	8990445	46583	10000.000000	25870	1039	1.000000	31355	62	1.000000	9695589	-0.002515
264090714	8999739	46474	10000.000000	25767	856	1.000000	31182	142	1.000000	9690693	-0.003080
264096645	8997568	46765	10000.000000	25892	1003	1.000000	31213	119	1.000000	9685918	-0.003240
264070621	9006542	47122	10000.000000	25192	1091	1.000000	30899	151	1.000000	9680975	-0.003112
264083234	9001077	46608	10000.000000	26139	978	1.000000	31023	123	1.000000	9676071	-0.004035
264151472	8990342	46647	10000.000000	25289	1094	1.000000	30677	192	1.000000	9671235	-0.004855
264127325	8990634	46765	10000.000000	26174	1017	1.000000	30883	191	1.000000	9666379	-0.004494
264118229	8982597	46429	10000.000000	25462	952	1.000000	30873	195	1.000000	9661622	-0.004435
264116259	8984300	46871	10000.000000	25239	1099	1.000000	31001	139	1.000000	9656787	-0.004413
264134234	8989651	46647	10000.000000	25397	1133	1.000000	31006	155	1.000000	9651983	-0.006305
264095216	8988507	47071	10000.000000	26170	892	1.000000	30871	185	1.000000	9647096	-0.003909
264092092	8989215	46826	10000.000000	25970	949	1.000000	30952	180	1.000000	9642440	-0.003802
264135666	8977454	46568	10000.000000	25462	1107	1.000000	31027	129	1.000000	9637723	-0.003767
264144970	8980703	46713	10000.000000	26117	908	1.000000	31237	142	1.000000	9632930	-0.004576
264059492	8992293	46847	10000.000000	25590	957	1.000000	30868	129	1.000000	9628104	-0.004662
264109325	8976923	46842	10000.000000	25517	1002	1.000000	30944	147	1.000000	9623374	-0.004627
264063925	9001380	46933	10000.000000	25731	1018	1.000000	31064	128	1.000000	9618519	-0.004559
264115674	8980452	46862	10000.000000	25929	925	1.000000	31012	159	1.000000	9613646	-0.004829
264051792	9010855	46792	10000.000000	25411	1142	1.000000	31159	108	1.000000	9608874	-0.005554
264092003	8990323	47031	10000.000000	25574	1055	1.000000	31290	146	1.000000	9603986	-0.005348
264135020	8994349	47062	10000.000000	25242	1014	1.000000	31007	145	1.000000	9599155	-0.005861
264068331	8993858	46723	10000.000000	25233	1152	1.000000	31101	111	1.000000	9594393	-0.005592
264113296	8991937	46964	10000.000000	25967	923	1.000000	30686	171	1.000000	9589596	-0.005231
264051922	9004681	46852	10000.000000	25832	1092	1.000000	30771	141	1.000000	9584659	-0.004818
264070316	9011221	47135	10000.000000	25196	1108	1.000000	30889	214	1.000000	9579820	-0.004675
264136376	8985023	46958	10000.000000	25730	1117	1.000000	30936	172	1.000000	9575121	-0.003750
264091539	8990183	46626	10000.000000	25794	864	1.000000	30786	220	1.000000	9570455	-0.003765
264148861	8988220	46847	10000.000000	26405	882	1.000000	31024	182	1.000000	9565752	-0.003505
264139086	8982732	47145	10000.000000	25611	1108	1.000000	31114	235	1.000000	9561045	-0.004041
264085191	8997194	46721	10000.000000	26439	890	1.000000	30736	141	1.000000	9556220	-0.003949
264074229	8996590	46654	10000.000000	25480	1188	1.000000	31187	111	1.000000	9551524	-0.003723
264118262	8997091	46700	10000.000000	25540	1022	1.000000	30968	119	1.000000	9546737	-0.003678
264078611	8984988	46898	10000.000000	25641	996	1.000000	31157	114	1.000000	9541975	-0.003800
264117536	8992569	46783	10000.000000	25065	1197	1.000000	31131	135	1.000000	9537146	-0.004000
264113910	8999178	46879	10000.000000	25752	1008	1.000000	31105	166	1.000000	9532428	-0.004145
264112972	8985487	47006	10000.000000	25819	995	1.000000	30913	155	1.000000	9527724	-0.004172
264099333	8995841	47014	10000.000000	25100	1142	1.000000	30969	186	1.000000	9523016	-0.003779
264092227	8987522	46944	10000.000000	26482	872	1.000000	30998	147	1.000000	9518309	-0.003665
npatches	nstrain	runtime	dt	init_x	init_y	init_y_blood	init_z	init_S	beta0	beta1	beta2	beta3	mean_beta	B	d	delta	delta_blood	b[0]	mut	m	CTL	c	g	epsilon	k	het	lambda	rho	omega	x_max	patch.dyna	DELTA	A	VA
10000	1	100.000000	0.001000	21900	9499	5000000	0.001000	10000000	16.885306	13.545462	11.477551	24.126801	18	800000000	0.010000	1.000000	432.000000	80000	0.000050	0.004800	1	0.001000	1.000000	2.500000	13.000000	0.500000	0.000000	0.000000	0.000000	31872	0	10.000000	7.000000	1.000000
sus	inf	inf_blood	z	x[0]	y[0][0]	z[0]	x[1]	y[1][0]	z[1]	S[0]	synchrony
219000000	94990000	5000000	10.000000	21900	9499	0.001000	21900	9499	0.001000	10000000	0.000000
269992996	4870157	25271	9999.954550	28091	170	1.000000	29684	53	1.000000	9994974	0.000000
272557407	7180020	37503	10000.000000	30007	362	1.000000	31505	60	1.000000	9990060	0.000000
272440183	7160280	37375	10000.000000	30150	268	1.000000	31502	55	1.000000	9985025	0.000000
272309013	7177968	37812	10000.000000	30061	343	1.000000	31504	55	1.000000	9980031	0.000000
272317615	7170767	37290	10000.000000	29874	262	1.000000	31800	26	1.000000	9974987	0.000000
272402672	7153767	37081	10000.000000	30412	202	1.000000	31632	58	1.000000	9970001	0.000000
272334249	7163606	37253	10000.000000	30360	281	1.000000	31485	41	1.000000	9965058	0.000000
272348114	7166999	37472	10000.000000	29826	337	1.000000	31668	47	1.000000	9960053	0.000000
272371664	7152463	37371	10000.000000	30235	260	1.000000	31624	57	1.000000	9955142	0.000000
272358730	7157603	36720	10000.000000	30297	208	1.000000	31581	58	1.000000	9950195	0.000000
272357929	7159352	37514	10000.000000	30303	260	1.000000	31523	49	1.000000	9945224	0.000000
272365442	7154962	37052	10000.000000	29765	334	1.000000	31638	70	1.000000	9940233	0.000000
272318357	7168310	37172	10000.000000	29360	323	1.000000	31463	70	1.000000	9935367	0.000000
272297802	7171733	37266	10000.000000	30478	235	1.000000	31543	61	1.000000	9930372	0.000000
272345359	7169835	37613	10000.000000	30175	324	1.000000	31386	96	1.000000	9925241	0.000000
272290857	7175500	37362	10000.000000	29511	345	1.000000	31410	54	1.000000	9920284	0.000000
272351437	7162931	37419	10000.000000	29567	477	1.000000	31540	68	1.000000	9915297	0.000000
272384457	7159189	36834	9999.999984	30085	158	1.000000	31703	49	1.000000	9910193	0.000000
272362487	7158405	37436	10000.000000	30455	221	1.000000	31233	75	1.000000	9905283	0.000000
272347966	7162289	37345	10000.000000	29848	230	1.000000	31538	57	1.000000	9900454	0.000000
272377181	7163202	37117	10000.000000	30538	219	1.000000	31766	51	1.000000	9895594	0.000000
272337747	7160723	37369	10000.000000	30562	251	1.000000	31725	80	1.000000	9890669	0.000000
272311849	7168990	37385	10000.000000	30456	178	1.000000	31520	77	1.000000	9885764	0.000000
272327410	7166905	37414	10000.000000	30413	219	1.000000	31493	89	1.000000	9880814	0.000000
272276261	7163648	37009	10000.000000	30263	276	1.000000	31586	85	1.000000	9875894	0.000000
272303620	7165071	37672	10000.000000	29829	279	1.000000	31515	65	1.000000	9870870	0.000000
272311152	7167798	37290	10000.000000	29836	288	1.000000	31347	66	1.000000	9865878	0.000000
272288188	7175647	37573	9999.999919	30361	281	1.000000	31489	76	1.000000	9861084	0.000000
272340042	7155116	37442	10000.000000	30066	320	1.000000	31479	45	1.000000	9856141	0.000000
272364353	7156346	37185	10000.000000	29817	311	1.000000	31644	39	1.000000	9851148	0.000000
272318949	7166919	36954	10000.000000	30129	275	1.000000	31498	58	1.000000	9846226	0.000000
272339429	7168743	37269	10000.000000	29676	395	1.000000	31965	70	1.000000	9841337	0.000000
272371357	7154652	37064	10000.000000	29604	296	1.000000	31524	62	1.000000	9836364	0.000000
272319185	7169122	37007	10000.000000	29898	281	1.000000	31594	44	1.000000	9831508	0.000000
272320185	7173344	37426	10000.000000	29854	327	1.000000	31653	36	1.000000	9826636	0.000000
272347293	7158883	37362	10000.000000	29384	359	1.000000	31502	44	1.000000	9821629	0.000000
272330553	7163720	37495	10000.000000	29893	256	1.000000	31774	75	1.000000	9816678	0.000000
272289682	7168123	37419	10000.000000	30094	287	1.000000	31875	25	1.000000	9811878	0.000000
272376082	7158060	37241	10000.000000	30326	282	1.000000	31658	50	1.000000	9806938	0.000000
272307914	7177573	37639	10000.000000	30544	242	1.000000	31575	57	1.000000	9802048	-1.#IND00
272348708	7164621	37615	10000.000000	29723	377	1.000000	31814	51	1.000000	9797219	-0.009600
272376625	7149740	37371	10000.000000	29841	270	1.000000	31621	61	1.000000	9792308	0.001393
272363057	7164014	37290	10000.000000	29859	324	1.000000	31578	58	1.000000	9787289	0.009211
272380066	7159911	36891	9999.999652	30522	172	1.000000	31580	42	1.000000	9782425	0.010646
272342974	7167149	37416	10000.000000	30506	230	1.000000	31436	38	1.000000	9777383	0.010796
272269958	7173370	37570	10000.000000	30047	370	1.000000	31637	51	1.000000	9772560	0.010401
272357895	7169994	37235	10000.000000	29830	295	1.000000	31561	34	1.000000	9767564	0.016086
272322650	7157315	37274	10000.000000	29335	422	1.000000	31639	67	1.000000	9762731	0.010298
272363969	7163074	37017	10000.000000	29951	274	1.000000	31499	22	1.000000	9757941	0.009571
272332648	7161319	37229	10000.000000	29820	375	1.000000	31525	44	1.000000	9753026	0.005377
272351935	7168833	37896	10000.000000	29951	290	1.000000	31311	97	1.000000	9748149	0.005726
272286082	7162138	37625	10000.000000	30516	220	1.000000	31676	40	1.000000	9743174	0.004448
272369294	7164077	37357	10000.000000	30101	264	1.000000	31605	47	1.000000	9738463	0.002875
272384929	7156381	37427	10000.000000	30179	211	1.000000	31597	55	1.000000	9733492	0.002234
272300563	7176931	37592	10000.000000	30526	255	1.000000	31457	70	1.000000	9728589	0.002112
272381712	7162227	37210	10000.000000	30021	318	1.000000	31352	84	1.000000	9723631	0.001189
272347605	7161817	37394	10000.000000	29981	311	1.000000	31632	42	1.000000	9718883	0.001757
272316724	7163205	37386	9999.989128	30297	204	1.000000	31717	52	1.000000	9714037	0.000246
272336675	7165233	37338	10000.000000	29871	298	1.000000	31586	67	1.000000	9709228	0.001071
272349994	7169228	37354	10000.000000	30566	197	1.000000	31490	93	1.000000	9704320	0.000773
272322746	7168133	37295	10000.000000	29456	445	1.000000	31568	64	1.000000	9699387	0.000563
272303731	7171146	37466	10000.000000	29916	278	1.000000	31526	46	1.000000	9694567	-0.001112
272297012	7170506	37202	10000.000000	29828	316	1.000000	31607	45	1.000000	9689599	0.000285
272314253	7166371	37233	10000.000000	29978	349	1.000000	31312	50	1.000000	9684813	0.000660
272310594	7166174	37028	10000.000000	30524	176	1.000000	31516	67	1.000000	9680009	0.001005
272371014	7159508	37115	10000.000000	30305	247	1.000000	31372	80	1.000000	9675174	0.000674
272376987	7166982	37228	10000.000000	29851	316	1.000000	31577	90	1.000000	9670331	-0.001382
272341050	7156442	37296	10000.000000	30263	275	1.000000	31519	38	1.000000	9665637	-0.001012
272343634	7160532	37438	10000.000000	30063	263	1.000000	31855	43	1.000000	9660796	-0.001387
272341564	7159487	37315	9999.999997	30182	319	1.000000	31447	59	1.000000	9656155	-0.001984
272328282	7171356	37482	10000.000000	30110	276	1.000000	31472	51	1.000000	9651265	-0.002554
272317074	7169586	37512	10000.000000	30179	318	1.000000	31549	68	1.000000	9646410	-0.002907
272309912	7169356	37327	10000.000000	29437	421	1.000000	31587	59	1.000000	9641585	-0.001855
272355052	7163413	37198	9999.999999	30070	219	1.000000	31581	56	1.000000	9636668	-0.002381
272344038	7171896	37222	10000.000000	29939	312	1.000000	31546	31	1.000000	9631811	-0.003035
272334569	7169621	37154	10000.000000	29944	286	1.000000	31329	68	1.000000	9627052	-0.002877
272334340	7159223	37152	10000.000000	29869	323	1.000000	31273	76	1.000000	9622147	-0.002390
272355311	7165355	36719	10000.000000	30207	280	1.000000	31523	97	1.000000	9617345	-0.002256
272375886	7165696	37530	10000.000000	29499	346	1.000000	31420	72	1.000000	9612658	-0.002907
272348622	7159500	37483	10000.000000	29718	377	1.000000	31428	66	1.000000	9607905	-0.003072
272347354	7154818	36682	10000.000000	29826	256	1.000000	31408	45	1.000000	9603066	-0.002385
272342916	7175123	37149	10000.000000	30459	267	1.000000	31473	66	1.000000	9598221	-0.001922
272295944	7166666	37180	10000.000000	30258	308	1.000000	31556	52	1.000000	9593474	-0.001648
272343910	7160911	37535	9999.998667	29186	384	1.000000	31812	40	1.000000	9588591	-0.001574
272320354	7167428	37608	10000.000000	29927	297	1.000000	31601	63	1.000000	9583881	-0.000837
272354118	7171833	37314	10000.000000	30111	234	1.000000	31467	60	1.000000	9579117	-0.000728
272327781	7158991	37427	10000.000000	29855	260	1.000000	31521	43	1.000000	9574330	-0.000819
272318657	7161846	37027	10000.000000	30075	301	1.000000	31600	39	1.000000	9569528	-0.000821
272333966	7165136	37467	10000.000000	29647	383	1.000000	31458	81	1.000000	9564729	-0.000850
272340459	7159347	37205	10000.000000	30005	228	1.000000	31577	59	1.000000	9559921	-0.000487
272276522	7182098	37286	10000.000000	29832	355	1.000000	31485	46	1.000000	9555211	-0.000865
272384548	7150609	37171	10000.000000	30111	254	1.000000	31763	63	1.000000	9550442	-0.000492
272338934	7162134	37325	10000.000000	29635	343	1.000000	31550	61	1.000000	9545659	0.000296
272359885	7160888	37428	10000.000000	30005	239	1.000000	31483	53	1.000000	9540970	0.000106
272321196	7166967	37064	10000.000000	30176	363	1.000000	31399	95	1.000000	9536204	0.000059
272289134	7171659	37486	10000.000000	30119	223	1.000000	31613	31	1.000000	9531401	-0.001296
272369373	7149551	37296	10000.000000	30275	230	1.000000	31510	48	1.000000	9526658	-0.000610
272325019	7166534	37024	10000.000000	30318	230	1.000000	31730	75	1.000000	9521816	-0.000788
272344839	7159787	37066	10000.000000	29964	297	1.000000	31375	32	1.000000	9517095	-0.000872
npatches	nstrain	runtime	dt	init_x	init_y	init_y_blood	init_z	init_S	beta0	beta1	beta2	beta3	mean_beta	B	d	delta	delta_blood	b[0]	mut	m	CTL	c	g	epsilon	k	het	lambda	rho	omega	x_max	patch.dyna	DELTA	A	VA
10000	1	100.000000	0.001000	21900	9499	5000000	0.001000	10000000	11.889092	14.209656	20.382700	15.998311	18	800000000	0.010000	1.000000	432.000000	80000	0.000050	0.004800	1	0.001000	1.000000	2.500000	14.000000	0.500000	0.000000	0.000000	0.000000	31872	0	10.000000	7.000000	1.000000
sus	inf	inf_blood	z	x[0]	y[0][0]	z[0]	x[1]	y[1][0]	z[1]	S[0]	synchrony
219000000	94990000	5000000	10.000000	21900	9499	0.001000	21900	9499	0.001000	10000000	0.000000
277790394	3288350	17205	9997.777408	30068	15	1.000000	29715	21	1.000000	9994872	0.000000
281815408	5446499	28357	9999.976344	31606	28	1.000000	31590	25	1.000000	9989951	0.000000
281615369	5418332	28402	9999.934170	31736	12	1.000000	31416	45	1.000000	9984983	0.000000
281494631	5416107	28068	9999.905566	31865	20	1.000000	31595	30	1.000000	9980000	0.000000
281443565	5424254	27897	9999.885348	31712	20	1.000000	31554	32	1.000000	9974992	0.000000
281467384	5420526	28142	9999.849471	31656	21	1.000000	31781	34	1.000000	9970099	0.000000
281499414	5414544	28269	9999.954957	31608	27	1.000000	31470	31	1.000000	9965127	0.000000
281479065	5421146	28350	9999.999313	32032	23	1.000000	31622	29	1.000000	9960085	0.000000
281502821	5418937	28214	9999.962229	31909	22	1.000000	31633	30	1.000000	9955042	0.000000
281454707	5414143	28250	9999.974809	31703	19	1.000000	31656	21	1.000000	9949954	0.000000
281498465	5413686	28436	9999.987768	31748	14	1.000000	31542	30	1.000000	9945055	0.000000
281473337	5418678	28414	9999.925670	31553	16	1.000000	31685	45	1.000000	9939925	0.000000
281483150	5423721	28449	9999.998874	31793	20	1.000000	31707	41	1.000000	9934973	0.000000
281495064	5413829	28263	9999.999385	31972	26	1.000000	31541	47	1.000000	9929931	0.000000
281394527	5434935	28633	9999.951150	32112	31	1.000000	31781	20	1.000000	9925004	0.000000
281471958	5422713	28268	9999.998781	31698	31	1.000000	31865	21	1.000000	9919864	0.000000
281425494	5427668	27935	9999.981221	31964	13	1.000000	31630	38	1.000000	9915096	0.000000
281507314	5414454	28097	9999.980284	31783	25	1.000000	31618	52	1.000000	9910275	0.000000
281463515	5410477	28173	9999.941661	31538	23	1.000000	31860	41	1.000000	9905411	0.000000
281466003	5415858	28070	9999.997050	31751	14	1.000000	31848	36	1.000000	9900572	0.000000
281462663	5424864	28164	9999.956873	31756	30	1.000000	31588	31	1.000000	9895659	0.000000
281426577	5434401	28490	9999.983333	31595	41	1.000000	31831	25	1.000000	9890698	0.000000
281476888	5421208	28005	9999.951889	31750	32	1.000000	31584	35	1.000000	9885680	0.000000
281483436	5414520	28030	9999.908001	31799	21	1.000000	31550	58	1.000000	9880742	0.000000
281458775	5419573	28013	9999.921947	31842	25	1.000000	31579	44	1.000000	9875672	0.000000
281472552	5414127	28394	9999.990807	31756	40	1.000000	31571	62	1.000000	9870755	0.000000
281483117	5416085	28183	9999.934945	31326	25	1.000000	31674	61	1.000000	9865874	0.000000
281459551	5440499	28394	9999.997749	31722	16	1.000000	31588	39	1.000000	9860988	0.000000
281513781	5405721	28187	9999.998074	31535	19	1.000000	31611	58	1.000000	9855935	0.000000
281525032	5406262	28096	9999.991685	31677	23	1.000000	31479	40	1.000000	9850934	0.000000
281437903	5424687	28275	9999.949394	31582	26	1.000000	31451	54	1.000000	9845993	0.000000
281458080	5429024	28322	9999.970620	31878	21	1.000000	31701	33	1.000000	9841066	0.000000
281490156	5415677	28645	9999.913306	31764	19	1.000000	31556	50	1.000000	9835963	0.000000
281494412	5418343	28451	9999.967137	31769	33	1.000000	31506	62	1.000000	9831047	0.000000
281463403	5406036	28163	9999.909411	31836	19	1.000000	31675	15	1.000000	9826232	0.000000
281427725	5424116	28170	9999.989659	31772	30	1.000000	31810	30	1.000000	9821427	0.000000
281540980	5410639	28393	9999.957925	31826	27	1.000000	31583	55	1.000000	9816516	0.000000
281455389	5415532	28256	9999.870965	31699	40	1.000000	31737	43	1.000000	9811583	0.000000
281510641	5423521	28375	9999.976702	31813	27	1.000000	31696	21	1.000000	9806737	0.000000
281447737	5425960	27906	9999.958386	31887	24	1.000000	31742	44	1.000000	9801867	-1.#IND00
281515009	5410132	28109	9999.954384	31701	11	1.000000	31479	50	1.000000	9796996	-0.036000
281504017	5422446	28256	9999.995864	31818	27	1.000000	31661	38	1.000000	9792177	0.011921
281496900	5403961	28182	9999.985381	31951	20	1.000000	31653	19	1.000000	9787198	0.030234
281498032	5421766	28352	9999.992491	31844	32	1.000000	31623	61	1.000000	9782173	0.023243
281441330	5433017	28280	9999.995243	31695	50	1.000000	31690	17	1.000000	9777212	0.030323
281453301	5420403	28242	9999.987665	31983	30	1.000000	31625	56	1.000000	9772312	0.025814
281483659	5427308	28177	9999.995846	31715	24	1.000000	31853	36	1.000000	9767448	0.017069
281460179	5419998	28181	9999.940741	31817	19	1.000000	31407	29	1.000000	9762624	0.012151
281435874	5422199	28367	9999.963204	31935	21	1.000000	31606	32	1.000000	9757802	0.012362
281405463	5428743	28508	9999.967716	31657	31	1.000000	31630	56	1.000000	9752921	0.010672
281467205	5422463	28276	9999.887582	31840	23	1.000000	31579	27	1.000000	9748111	0.009722
281465880	5423423	28069	9999.901088	31596	22	1.000000	31669	63	1.000000	9743341	0.009038
281515559	5415727	28148	9999.993754	31661	35	1.000000	31329	89	1.000000	9738513	0.008314
281427843	5426322	28398	9999.981539	31693	42	1.000000	31764	32	1.000000	9733668	0.009455
281517587	5414849	28082	9999.971456	31781	47	1.000000	31727	29	1.000000	9728880	0.008848
281490714	5416765	28149	9999.977944	31757	16	1.000000	31506	27	1.000000	9723977	0.007336
281420649	5427822	28228	9999.990359	31515	49	1.000000	31848	38	1.000000	9719183	0.008480
281486625	5416761	28256	9999.978866	31588	22	1.000000	31751	43	1.000000	9714182	0.008144
281464141	5419399	28018	9999.946270	31520	25	1.000000	31761	27	1.000000	9709293	0.005540
281456716	5422272	28405	9999.944860	31668	15	1.000000	31866	28	1.000000	9704388	0.005151
281458671	5426343	28229	9999.990409	31956	12	1.000000	31857	21	1.000000	9699515	0.003337
281487340	5412891	28333	9999.988625	31863	17	1.000000	31443	45	1.000000	9694562	0.003568
281497606	5408600	28350	9999.973809	31872	30	1.000000	31685	18	1.000000	9689829	0.003175
281474177	5422809	28326	9999.999453	31762	32	1.000000	31675	31	1.000000	9684947	0.003024
281464986	5426950	28283	9999.960339	31508	14	1.000000	31372	20	1.000000	9680046	0.003114
281483926	5415282	28121	9999.843186	31806	19	1.000000	31725	39	1.000000	9675198	0.003247
281463187	5423339	28170	9999.969892	31852	29	1.000000	31638	42	1.000000	9670289	0.002996
281492438	5418939	28259	9999.990723	31829	17	1.000000	31716	79	1.000000	9665549	0.002610
281497406	5425390	28351	9999.977999	31747	40	1.000000	31667	56	1.000000	9660691	0.002465
281490843	5409706	28246	9999.955204	31705	22	1.000000	31711	51	1.000000	9655870	0.002480
281439214	5424645	28113	9999.987306	31399	19	1.000000	31640	53	1.000000	9651101	0.002502
281460097	5424811	28537	9999.963633	31800	6	1.000000	31625	29	1.000000	9646379	0.002692
281537878	5409046	28121	9999.895192	31779	37	1.000000	31434	24	1.000000	9641637	0.001583
281478927	5420237	28325	9999.946937	31770	18	1.000000	31714	46	1.000000	9636849	0.001427
281467833	5425674	28219	9999.967083	31840	22	1.000000	31589	21	1.000000	9631978	0.001736
281500010	5419158	28151	9999.954910	31847	27	1.000000	31548	45	1.000000	9627108	0.001639
281481751	5421196	28385	9999.944365	31900	34	1.000000	31553	58	1.000000	9622276	0.000254
281507640	5422743	28222	9999.988900	31698	28	1.000000	31714	47	1.000000	9617534	0.000109
281541327	5409020	28105	9999.976017	31802	22	1.000000	31602	17	1.000000	9612740	-0.000538
281511892	5422891	27972	9999.971205	31475	24	1.000000	31908	24	1.000000	9607975	-0.000453
281512034	5413719	28252	9999.967138	31638	31	1.000000	31706	64	1.000000	9603216	-0.001556
281520970	5421060	28384	9999.991159	31711	28	1.000000	31701	31	1.000000	9598434	-0.001070
281472037	5433730	28182	9999.945034	31752	42	1.000000	31720	21	1.000000	9593627	-0.001451
281476993	5415885	27947	9999.953417	31779	23	1.000000	31432	42	1.000000	9588857	-0.001479
281494725	5418968	27815	9999.993879	31799	28	1.000000	31467	56	1.000000	9584171	-0.001233
281477265	5417464	28395	9999.946958	31809	33	1.000000	31927	16	1.000000	9579351	-0.000819
281493371	5425141	28512	9999.924020	31545	22	1.000000	31730	58	1.000000	9574649	-0.000678
281466853	5423537	28201	9999.953996	31603	22	1.000000	31641	17	1.000000	9569850	-0.000688
281433827	5432918	27998	9999.950793	31722	22	1.000000	31495	51	1.000000	9565024	-0.000232
281453123	5424727	28472	9999.976454	31957	46	1.000000	31759	51	1.000000	9560242	0.000114
281478752	5427661	28089	9999.998439	32075	35	1.000000	31917	34	1.000000	9555484	0.000081
281468769	5422333	28039	9999.995277	31728	21	1.000000	31659	35	1.000000	9550586	0.000224
281489232	5413854	27805	9999.998296	31908	37	1.000000	31653	71	1.000000	9545906	0.000069
281478179	5420955	28222	9999.964868	31532	12	1.000000	31517	45	1.000000	9541106	0.000249
281429970	5424825	28286	9999.914315	31742	13	1.000000	31752	19	1.000000	9536499	-0.000807
281513241	5419983	28309	9999.970457	31640	41	1.000000	31680	45	1.000000	9531700	-0.000878
281459242	5422370	28439	9999.998933	31852	23	1.000000	31684	34	1.000000	9527007	-0.000754
281526388	5420787	28321	9999.949183	31831	26	1.000000	31616	71	1.000000	9522177	-0.000373
281466045	5417577	28395	9999.919282	31736	11	1.000000	31740	64	1.000000	9517415	-0.000113
npatches	nstrain	runtime	dt	init_x	init_y	init_y_blood	init_z	init_S	beta0	beta1	beta2	beta3	mean_beta	B	d	delta	delta_blood	b[0]	mut	m	CTL	c	g	epsilon	k	het	lambda	rho	omega	x_max	patch.dyna	DELTA	A	VA
10000	1	100.000000	0.001000	21900	9499	5000000	0.001000	10000000	17.438916	15.395957	25.158324	18.036638	18	800000000	0.010000	1.000000	432.000000	80000	0.000050	0.004800	1	0.001000	1.000000	2.500000	15.000000	0.500000	0.000000	0.000000	0.000000	31872	0	10.000000	7.000000	1.000000
sus	inf	inf_blood	z	x[0]	y[0][0]	z[0]	x[1]	y[1][0]	z[1]	S[0]	synchrony
219000000	94990000	5000000	10.000000	21900	9499	0.001000	21900	9499	0.001000	10000000	0.000000
284461941	2102256	10746	9963.410771	29003	63	1.000000	29791	21	1.000000	9995086	0.000000
290764493	3945479	20581	9997.629603	31320	46	1.000000	31622	40	1.000000	9990122	0.000000
290540003	3900153	20243	9997.627863	31711	35	1.000000	31567	58	1.000000	9985275	0.000000
290344225	3907739	20449	9998.061932	31559	64	1.000000	31413	40	1.000000	9980353	0.000000
290339482	3910832	20681	9998.060698	31743	65	1.000000	31852	35	1.000000	9975333	0.000000
290342199	3908800	20121	9998.319457	31620	73	1.000000	31943	14	1.000000	9970334	0.000000
290277267	3921839	20712	9998.013286	31741	54	1.000000	31706	30	1.000000	9965355	0.000000
290275900	3912235	20361	9997.886284	31808	15	1.000000	31826	45	1.000000	9960382	0.000000
290321676	3906584	20280	9997.795771	31695	35	1.000000	31653	19	1.000000	9955416	0.000000
290363289	3905827	20464	9998.094566	31495	65	1.000000	31633	32	1.000000	9950443	0.000000
290327024	3914688	20257	9997.493503	31347	81	1.000000	31746	40	1.000000	9945497	0.000000
290325222	3898496	20276	9997.980726	31257	82	1.000000	31620	20	1.000000	9940580	0.000000
290329408	3902035	20492	9997.680366	31226	51	1.000000	31761	44	1.000000	9935381	0.000000
290306694	3909617	20467	9997.784353	31686	24	1.000000	31894	39	1.000000	9930412	0.000000
290317330	3913468	20493	9996.931750	31629	25	1.000000	31889	31	1.000000	9925525	0.000000
290327334	3898201	20357	9997.954931	31600	55	1.000000	31845	43	1.000000	9920592	0.000000
290313862	3913382	20160	9996.996459	31380	126	1.000000	31753	47	1.000000	9915503	0.000000
290378284	3907398	20385	9998.094582	30870	131	1.000000	31599	30	1.000000	9910488	0.000000
290319076	3898794	20369	9998.128248	30912	91	1.000000	31539	18	1.000000	9905523	0.000000
290326518	3910242	20572	9997.715281	31324	54	1.000000	31648	18	1.000000	9900484	0.000000
290347870	3895501	20429	9998.095296	31431	71	1.000000	31743	18	1.000000	9895518	0.000000
290369619	3898450	20304	9997.970194	31538	39	1.000000	31732	41	1.000000	9890606	0.000000
290339238	3908126	20283	9997.425037	31696	44	1.000000	31461	40	1.000000	9885718	0.000000
290369848	3906634	20273	9997.925341	31297	66	1.000000	31843	18	1.000000	9880818	0.000000
290326060	3899298	20206	9998.102206	31229	165	1.000000	31496	62	1.000000	9875749	0.000000
290370697	3900898	20223	9997.609563	31406	79	1.000000	31624	49	1.000000	9870747	0.000000
290345222	3901055	20295	9998.084081	31256	103	1.000000	31804	42	1.000000	9865736	0.000000
290314782	3909438	20376	9997.439178	31336	76	1.000000	31329	71	1.000000	9860753	0.000000
290369510	3906080	20410	9997.564588	31566	101	1.000000	31519	31	1.000000	9855885	0.000000
290323891	3903362	20370	9997.880650	31065	153	1.000000	31820	35	1.000000	9850928	0.000000
290314127	3913856	20409	9997.867097	31384	60	1.000000	31520	16	1.000000	9846063	0.000000
290322056	3905945	20309	9997.680288	31487	52	1.000000	31766	19	1.000000	9841213	0.000000
290348589	3905450	20333	9998.000616	31365	49	1.000000	31680	33	1.000000	9836288	0.000000
290315108	3904315	20214	9998.084285	31594	43	1.000000	31749	28	1.000000	9831252	0.000000
290378225	3898045	20462	9997.801138	31749	28	1.000000	31559	56	1.000000	9826304	0.000000
290278887	3917329	20210	9997.871557	31047	105	1.000000	31723	18	1.000000	9821467	0.000000
290346642	3902780	20320	9998.087560	31350	117	1.000000	31794	20	1.000000	9816565	0.000000
290321616	3914895	20380	9997.854763	31626	37	1.000000	31907	23	1.000000	9811625	0.000000
290315470	3905509	20341	9998.114846	31422	84	1.000000	31750	40	1.000000	9806693	0.000000
290344665	3909395	20345	9997.893855	31115	126	1.000000	31537	37	1.000000	9801720	-1.#IND00
290334623	3900283	20385	9997.900111	31082	112	1.000000	31729	28	1.000000	9796920	-1.#IND00
290366670	3899855	20028	9997.594564	31465	54	1.000000	31546	39	1.000000	9791983	0.044313
290324502	3910427	20320	9998.557890	31521	79	1.000000	31725	45	1.000000	9787239	0.018304
290303274	3912190	20248	9998.313897	31545	88	1.000000	31790	4	1.000000	9782439	0.020372
290333491	3902831	20362	9998.140376	31576	57	1.000000	31724	42	1.000000	9777478	0.014853
290312107	3899366	20100	9997.452483	31238	60	1.000000	31740	29	1.000000	9772468	0.008386
290336417	3903957	20572	9998.149008	31500	50	1.000000	31572	20	1.000000	9767544	0.008880
290319550	3908193	20476	9997.775448	31369	76	1.000000	31811	35	1.000000	9762612	0.007746
290285631	3915381	20341	9998.190864	31155	56	1.000000	31545	20	1.000000	9757696	0.006271
290331329	3901513	20351	9997.998523	31380	79	1.000000	31516	14	1.000000	9752826	0.006851
290288168	3902032	20437	9997.937413	31413	42	1.000000	31648	63	1.000000	9747942	0.006215
290385359	3893212	20483	9997.998946	31470	53	1.000000	31679	16	1.000000	9743113	0.005173
290351369	3909961	20587	9998.754973	31525	108	1.000000	31722	22	1.000000	9738265	0.004653
290350913	3895169	20384	9997.749869	31042	143	1.000000	31416	45	1.000000	9733427	0.002468
290336484	3910212	20333	9998.366054	31120	92	1.000000	31706	38	1.000000	9728708	0.001852
290326745	3909455	20256	9997.837749	31253	91	1.000000	31476	70	1.000000	9723828	0.000854
290343489	3913970	20181	9997.880159	31291	50	1.000000	31618	23	1.000000	9719038	0.000988
290354435	3898601	20532	9998.335705	31347	72	1.000000	31586	40	1.000000	9714192	0.000380
290363366	3903957	20334	9998.399488	31513	57	1.000000	31904	30	1.000000	9709397	0.002946
290327242	3907599	20358	9997.792282	31229	65	1.000000	31599	37	1.000000	9704590	0.002258
290342659	3898304	20041	9997.644184	31690	28	1.000000	31964	29	1.000000	9699682	-0.000608
290376937	3899161	20275	9997.857635	31609	24	1.000000	31674	32	1.000000	9694756	-0.000576
290394925	3889167	20078	9997.847186	31614	28	1.000000	31489	26	1.000000	9689883	-0.000250
290285741	3906638	20263	9998.367470	31393	67	1.000000	31866	13	1.000000	9685075	0.000099
290341245	3905473	20233	9997.743373	31323	67	1.000000	31625	33	1.000000	9680124	0.002228
290271234	3919458	20286	9997.542729	31333	75	1.000000	31596	16	1.000000	9675169	0.001818
290344630	3904808	20592	9997.970341	31554	26	1.000000	31532	26	1.000000	9670304	0.001625
290338478	3899686	20239	9997.912626	31536	57	1.000000	31828	36	1.000000	9665497	0.001936
290365208	3903830	20594	9997.840023	31304	49	1.000000	31942	25	1.000000	9660506	0.000570
290374611	3899403	20104	9998.398398	31599	63	1.000000	31592	28	1.000000	9655716	0.000511
290319819	3909012	20349	9997.983105	30966	101	1.000000	31645	25	1.000000	9650947	0.001155
290361134	3896919	20122	9997.848904	31585	82	1.000000	31905	38	1.000000	9646117	0.001310
290292596	3915688	20271	9998.131843	31132	83	1.000000	31716	35	1.000000	9641325	0.001801
290391988	3895713	20396	9998.401003	31171	122	1.000000	31623	21	1.000000	9636460	0.002106
290311379	3900212	20336	9998.304013	31310	111	1.000000	31642	58	1.000000	9631687	0.002012
290305911	3913335	20482	9998.260121	31158	111	1.000000	31861	12	1.000000	9626795	0.001802
290369095	3888580	20361	9997.512128	31603	19	1.000000	31705	42	1.000000	9621968	0.001874
290289349	3907517	20291	9998.079126	31597	83	1.000000	31685	45	1.000000	9617323	0.001875
290337139	3910399	20185	9997.486933	31294	72	1.000000	31574	39	1.000000	9612587	0.001578
290301956	3906841	20250	9998.387997	31401	49	1.000000	31809	10	1.000000	9607753	0.002381
290321945	3908900	20054	9998.164536	31730	27	1.000000	31648	34	1.000000	9603122	0.002073
290307392	3908449	20366	9997.847425	31333	74	1.000000	31812	22	1.000000	9598260	0.001711
290334852	3900315	20259	9998.211751	31569	52	1.000000	31736	22	1.000000	9593454	0.002778
290349818	3897795	20622	9998.044551	31804	9	1.000000	31955	10	1.000000	9588782	0.002585
290365776	3896680	20306	9998.180970	31632	50	1.000000	31775	17	1.000000	9583956	0.002630
290315600	3911948	20417	9997.175343	31489	78	1.000000	31670	19	1.000000	9579240	0.002626
290382965	3888252	20231	9997.522837	31494	68	1.000000	31425	33	1.000000	9574404	0.002679
290314263	3908385	20297	9997.875458	31678	52	1.000000	31534	29	1.000000	9569604	0.002625
290222768	3921542	20682	9997.806121	31588	105	1.000000	31808	12	1.000000	9564814	0.003418
290339753	3904998	20287	9997.463736	31418	79	1.000000	31598	20	1.000000	9560055	0.003423
290331918	3902481	20340	9997.627381	31271	88	1.000000	32008	24	1.000000	9555170	0.003352
290359337	3898779	20411	9998.273182	31227	117	1.000000	31785	38	1.000000	9550407	0.003278
290332334	3908691	20426	9997.745015	31043	57	1.000000	31572	34	1.000000	9545666	0.003331
290332377	3907975	20380	9997.677441	31344	72	1.000000	31580	36	1.000000	9540939	0.002688
290322762	3904810	19867	9997.870414	31682	65	1.000000	31772	28	1.000000	9536161	0.002576
290315806	3905021	20306	9998.009103	31268	69	1.000000	31886	19	1.000000	9531433	0.002036
290258308	3920586	20373	9997.543768	31507	61	1.000000	31865	15	1.000000	9526672	0.002019
290330446	3903600	20300	9997.379906	31533	44	1.000000	31518	64	1.000000	9521880	0.002030
290362653	3898842	20295	9998.323588	31564	33	1.000000	31791	35	1.000000	9516921	0.002073
npatches	nstrain	runtime	dt	init_x	init_y	init_y_blood	init_z	init_S	beta0	beta1	beta2	beta3	mean_beta	B	d	delta	delta_blood	b[0]	mut	m	CTL	c	g	epsilon	k	het	lambda	rho	omega	x_max	patch.dyna	DELTA	A	VA
10000	1	100.000000	0.001000	21900	9499	5000000	0.001000	10000000	10.954685	16.947224	18.864989	25.785324	18	800000000	0.010000	1.000000	432.000000	80000	0.000050	0.004800	1	0.001000	1.000000	2.500000	16.000000	0.500000	0.000000	0.000000	0.000000	31872	0	10.000000	7.000000	1.000000
sus	inf	inf_blood	z	x[0]	y[0][0]	z[0]	x[1]	y[1][0]	z[1]	S[0]	synchrony
219000000	94990000	5000000	10.000000	21900	9499	0.001000	21900	9499	0.001000	10000000	0.000000
288867234	1350360	6956	9814.725267	30596	1	0.646279	29592	23	1.000000	9995167	0.000000
296802885	2995537	15703	9973.184182	31669	10	0.993831	31453	33	1.000000	9990204	0.000000
296264130	2943887	15441	9979.287896	31812	5	0.953367	31708	16	1.000000	9985174	0.000000
296008856	2960060	15250	9978.619865	31737	4	0.998852	31708	17	1.000000	9980139	0.000000
295993885	2954891	15728	9980.279132	31845	6	1.000000	31524	12	1.000000	9975201	0.000000
296034530	2950173	15394	9977.734187	32033	9	0.999990	31667	29	1.000000	9970268	0.000000
295978996	2960836	15518	9978.524897	31811	7	0.999905	31751	16	1.000000	9965255	0.000000
296022777	2963520	15335	9980.991631	31759	10	1.000000	31819	12	1.000000	9960333	0.000000
296003508	2964120	15259	9979.018448	31928	8	0.996392	31701	36	1.000000	9955330	0.000000
295987828	2967881	15277	9979.755009	31896	9	1.000000	31741	52	1.000000	9950329	0.000000
295986675	2963535	15407	9980.387161	31784	1	0.857799	31735	27	1.000000	9945322	0.000000
295998741	2955814	15444	9979.434199	31699	8	0.995741	31506	34	1.000000	9940503	0.000000
295954528	2966808	15615	9977.510935	31846	9	1.000000	31801	29	1.000000	9935501	0.000000
295999831	2967026	15330	9976.939017	31888	6	1.000000	31795	31	1.000000	9930540	0.000000
296012217	2959617	15404	9978.670609	31717	9	0.999926	31543	24	1.000000	9925575	0.000000
295990693	2963171	15193	9980.573707	31810	4	0.967636	31722	19	1.000000	9920620	0.000000
296012188	2955148	15200	9980.629677	31571	9	0.999994	31781	32	1.000000	9915714	0.000000
295986592	2962260	15272	9979.230003	31905	12	1.000000	31502	21	1.000000	9910570	0.000000
296045604	2952589	15366	9977.873053	31888	7	0.982915	31388	63	1.000000	9905689	0.000000
296025462	2965438	15499	9980.506874	31909	2	0.998579	31561	12	1.000000	9900815	0.000000
295977312	2967148	15512	9979.041008	31889	6	0.987975	31871	41	1.000000	9895786	0.000000
295986662	2958086	15419	9979.266013	32041	5	0.999987	31535	54	1.000000	9890846	0.000000
295988375	2966662	15400	9978.201908	31967	3	1.000000	31852	19	1.000000	9885927	0.000000
296011146	2958600	15273	9979.411856	31724	8	0.999950	32027	9	1.000000	9880897	0.000000
296001649	2968978	15585	9977.909570	31795	8	0.961779	31432	21	1.000000	9876052	0.000000
296012862	2965611	15473	9979.797169	31791	10	0.991763	31614	32	1.000000	9871058	0.000000
295961554	2964750	15571	9978.117022	31897	1	0.925421	31645	27	1.000000	9866079	0.000000
295963091	2970162	15381	9979.564025	31945	4	1.000000	31729	39	1.000000	9861221	0.000000
295973762	2975119	15385	9978.608147	31788	8	0.999768	31823	18	1.000000	9856293	0.000000
295960873	2964581	15343	9981.380429	31765	1	0.958670	31529	10	1.000000	9851390	0.000000
296008712	2958838	15442	9978.443756	31830	8	0.999184	31842	18	1.000000	9846406	0.000000
296019569	2964633	15257	9978.652823	31989	6	1.000000	31811	14	1.000000	9841413	0.000000
296010243	2962812	15285	9979.364578	31866	16	1.000000	31754	31	1.000000	9836484	0.000000
296007431	2972753	15413	9979.147600	31948	13	0.986876	31715	15	1.000000	9831564	0.000000
296012021	2965215	15429	9980.937427	31877	10	0.999996	31695	30	1.000000	9826674	0.000000
296030101	2962286	15595	9979.169315	32065	9	0.997196	31809	26	1.000000	9821868	0.000000
296007477	2961387	15564	9979.925228	31811	17	0.998464	31961	7	1.000000	9816988	0.000000
295961885	2972097	15360	9978.041069	31797	1	0.952376	31667	30	1.000000	9811967	0.000000
296011654	2960049	15501	9978.603856	31591	11	1.000000	31811	25	1.000000	9807085	0.000000
296018561	2959363	15369	9981.134785	31857	10	1.000000	31624	14	1.000000	9802174	-1.#IND00
295932134	2972606	15421	9979.719826	31766	10	1.000000	31491	52	1.000000	9797260	-1.#IND00
295983082	2961175	15623	9978.733946	31799	3	0.999988	31510	69	1.000000	9792502	-1.#IND00
295967515	2975490	15509	9980.526067	31730	9	0.997288	31609	39	1.000000	9787604	-0.016879
295980819	2969546	15200	9978.625275	31938	9	0.986766	31800	18	1.000000	9782745	-0.010643
295965338	2959249	15374	9978.332182	31699	10	0.981888	31499	26	1.000000	9777812	-0.008735
296019677	2966520	15521	9978.316155	32043	4	0.999999	31668	23	1.000000	9772897	-0.007171
295991823	2964638	15369	9976.469206	31734	6	1.000000	31743	15	1.000000	9768063	-0.002598
295945409	2972996	15682	9978.499192	31540	12	1.000000	31902	26	1.000000	9763206	-0.001436
295971435	2964513	15678	9981.206123	31660	11	0.999921	31604	31	1.000000	9758392	-0.000077
296002473	2958962	15423	9981.203369	31680	10	1.000000	31771	37	1.000000	9753397	-0.001168
295945430	2980642	15475	9980.558078	31873	10	0.998652	31470	28	1.000000	9748603	-0.001328
296005018	2961685	15620	9978.855888	32013	3	0.926775	31617	41	1.000000	9743761	0.000674
295965830	2972428	15281	9979.132530	31740	10	0.999980	31719	22	1.000000	9738881	0.000957
295956457	2966855	15544	9979.474390	31793	8	0.999819	31597	32	1.000000	9734090	0.000912
295958865	2964493	15679	9978.550043	31936	9	1.000000	31874	7	0.995670	9729133	0.000713
295978753	2968004	15363	9978.707115	32148	9	0.986739	31786	5	0.993100	9724323	0.006831
296020564	2957777	15183	9979.217123	31911	15	0.999999	31882	17	1.000000	9719408	0.005802
295946278	2976728	15393	9979.934943	31802	16	0.999733	31620	21	1.000000	9714475	0.004704
296016283	2962521	15400	9979.518624	31972	10	0.984381	31549	32	1.000000	9709570	0.003294
295962308	2969707	15556	9979.504547	31800	6	0.999979	31656	34	1.000000	9704629	0.003026
296002255	2970154	15395	9978.981852	31775	10	0.999664	31536	25	1.000000	9699875	0.002321
296001610	2964431	15526	9980.103400	32000	7	0.991513	31791	39	1.000000	9694974	0.002380
295955420	2973484	15394	9978.513712	31776	9	0.999920	32078	25	1.000000	9690160	0.001376
295994707	2959736	15353	9978.295769	31608	16	1.000000	31613	31	1.000000	9685303	0.000974
295976784	2969485	15511	9979.108919	31899	12	1.000000	31869	22	1.000000	9680449	0.001279
296011984	2962076	15899	9978.351604	31812	9	0.998818	31519	18	1.000000	9675696	0.000796
296000140	2973490	15387	9979.751912	31873	11	1.000000	31522	15	1.000000	9670819	0.001910
295997698	2964293	15372	9979.749827	31886	19	1.000000	31604	22	1.000000	9665949	0.001770
296057367	2950927	15422	9977.391347	31704	9	1.000000	31772	47	1.000000	9660990	0.001702
296052466	2957229	15415	9978.839334	32138	2	1.000000	31619	35	1.000000	9656153	0.001359
295940378	2971068	15617	9976.912142	31961	5	0.976197	31545	67	1.000000	9651326	0.001136
295984709	2962333	15486	9977.753166	32098	2	0.999977	31773	24	1.000000	9646469	0.001189
295937460	2979660	15474	9980.798717	31830	12	0.999980	31561	57	1.000000	9641558	0.002445
295999209	2960030	15187	9979.275090	31978	6	1.000000	31636	26	1.000000	9636701	0.002965
296036672	2962341	15337	9978.712826	31891	12	1.000000	31660	29	1.000000	9631880	0.002155
295981149	2966121	15497	9978.761969	31905	4	1.000000	31491	35	1.000000	9627076	0.002241
295991595	2967314	15334	9978.454641	31831	14	1.000000	31809	18	1.000000	9622235	0.002126
295932307	2969525	15396	9980.890074	31902	11	1.000000	32006	12	1.000000	9617246	0.002237
296108336	2942038	15181	9977.153797	31743	10	0.999506	31807	7	1.000000	9612479	0.002191
295966589	2973799	15607	9980.474071	31962	25	1.000000	31465	70	1.000000	9607565	0.001408
295989517	2967616	15213	9981.754993	31726	17	0.990294	31585	40	1.000000	9602739	0.001332
296016788	2965534	15514	9980.363469	31608	5	0.998907	31873	11	1.000000	9597910	0.002368
295948409	2969095	15342	9978.910787	31792	5	0.999999	31927	19	1.000000	9593063	0.002140
295998070	2962453	15497	9979.978945	31760	7	1.000000	31859	30	1.000000	9588328	0.001806
296052890	2954773	15549	9980.397884	31891	11	0.998994	31778	16	1.000000	9583480	0.001873
296000976	2967601	15550	9980.529762	31987	1	0.930900	31804	9	1.000000	9578720	0.001953
295969959	2960535	15373	9979.778118	32031	2	0.965029	31662	37	1.000000	9573887	0.002203
295988773	2967154	15499	9977.848935	31837	17	0.999976	31870	36	1.000000	9569049	0.001085
295980321	2963875	15605	9980.423020	32089	6	0.978155	31491	51	1.000000	9564161	0.000835
295991082	2969733	15560	9976.598058	31878	13	0.997349	31686	51	1.000000	9559354	0.000859
295994831	2958783	15117	9977.216057	31786	19	0.990144	31283	40	1.000000	9554583	0.000949
296021926	2956851	15357	9977.913506	31828	8	0.999999	31178	25	1.000000	9549844	0.000894
295979917	2960778	15272	9980.332823	31792	8	0.999504	31627	53	1.000000	9545026	0.001064
296032743	2960896	15496	9977.864309	31978	5	1.000000	31608	24	1.000000	9540221	0.001041
296007544	2958714	15173	9978.948868	32064	8	0.999928	31942	13	1.000000	9535437	0.001182
295990239	2962449	15521	9978.993021	31658	14	1.000000	31848	26	1.000000	9530668	0.000746
296044480	2957135	15516	9978.090338	31927	7	0.991603	31606	38	1.000000	9525928	0.000959
295979343	2966144	15668	9979.563970	32022	8	0.996047	31740	22	1.000000	9521198	0.001060
295962744	2962716	15262	9979.144353	31881	10	0.999834	31615	22	1.000000	9516539	0.000997
npatches	nstrain	runtime	dt	init_x	init_y	init_y_blood	init_z	init_S	beta0	beta1	beta2	beta3	mean_beta	B	d	delta	delta_blood	b[0]	mut	m	CTL	c	g	epsilon	k	het	lambda	rho	omega	x_max	patch.dyna	DELTA	A	VA
10000	1	100.000000	0.001000	21900	9499	5000000	0.001000	10000000	10.335238	13.146923	14.748283	15.142336	18	800000000	0.010000	1.000000	432.000000	80000	0.000050	0.004800	1	0.001000	1.000000	2.500000	17.000000	0.500000	0.000000	0.000000	0.000000	31872	0	10.000000	7.000000	1.000000
sus	inf	inf_blood	z	x[0]	y[0][0]	z[0]	x[1]	y[1][0]	z[1]	S[0]	synchrony
219000000	94990000	5000000	10.000000	21900	9499	0.001000	21900	9499	0.001000	10000000	0.000000
293003141	787091	4118	9443.603071	30588	11	0.973355	30243	4	0.962670	9995075	0.000000
303535164	2017258	10528	9772.704660	31757	1	0.856552	31545	7	0.992789	9990023	0.000000
302750292	1983678	10277	9838.540355	31676	8	0.936488	31766	5	0.982873	9985042	0.000000
302513314	2027284	10525	9834.897995	31995	13	0.993207	31774	5	0.951259	9979886	0.000000
302497136	2006386	10565	9846.268803	31927	3	0.960636	31970	8	0.982534	9974967	0.000000
302408529	2025658	10702	9847.398789	31973	6	0.955381	31860	5	0.984671	9969961	0.000000
302387165	2028107	10701	9846.750996	31941	1	0.903841	31953	2	0.997498	9964909	0.000000
302356757	2026942	10572	9845.416547	31762	4	0.959691	31717	10	0.998186	9959906	0.000000
302471823	2009675	10510	9836.268311	31635	7	0.998116	31963	4	0.914517	9954862	0.000000
302397456	2031018	10403	9848.690690	31879	3	0.999997	31919	6	0.999974	9949910	0.000000
302420776	2020440	10577	9841.171972	31881	2	0.937181	31754	8	0.998786	9944887	0.000000
302387242	2024391	10455	9849.443934	31777	10	0.995749	31963	5	0.998949	9939973	0.000000
302403965	2020282	10410	9837.791358	31731	4	0.995042	31980	2	0.804161	9934955	0.000000
302417772	2019162	10299	9841.898872	31912	5	0.965024	31855	2	0.861500	9930028	0.000000
302432623	2022312	10563	9842.360992	31759	7	0.999621	31736	3	0.999881	9924977	0.000000
302389642	2024151	10422	9846.506567	31902	5	0.996267	31933	10	1.000000	9920106	0.000000
302377930	2024929	10644	9852.829376	31714	4	0.997260	31815	13	1.000000	9915212	0.000000
302369926	2034766	10651	9848.306794	31940	4	0.904516	31853	5	1.000000	9910216	0.000000
302393807	2023005	10380	9838.658863	31974	4	0.905166	31672	12	0.999999	9905183	0.000000
302391784	2022687	10665	9842.504747	31881	4	0.986743	32021	1	0.955227	9900218	0.000000
302397128	2017951	10518	9844.931789	31908	4	0.981591	31803	5	0.999996	9895233	0.000000
302400453	2031167	10686	9845.591168	31732	6	0.999970	31830	6	1.000000	9890305	0.000000
302376297	2023418	10610	9843.856467	31947	6	0.999981	31728	14	1.000000	9885326	0.000000
302426725	2021230	10454	9840.723945	31982	12	1.000000	31756	1	0.958661	9880422	0.000000
302350864	2023140	10501	9846.986601	31969	5	0.867080	31799	6	0.999942	9875540	0.000000
302371089	2023859	10522	9839.411126	31746	7	0.875262	32061	4	0.857075	9870685	0.000000
302398268	2027401	10541	9842.486421	31746	10	0.996895	31952	11	0.981934	9865678	0.000000
302438694	2022024	10606	9838.011291	32035	10	0.828420	31797	9	0.961576	9860885	0.000000
302373171	2034102	10682	9846.283302	31967	4	0.999974	31854	6	0.727847	9856023	0.000000
302435587	2021446	10403	9854.464227	31928	9	0.994626	31894	9	0.999981	9851091	0.000000
302399602	2017391	10528	9841.204307	31736	4	0.993677	31950	15	1.000000	9846324	0.000000
302418172	2021372	10458	9844.716714	31832	1	0.886736	31939	11	0.921086	9841584	0.000000
302407549	2025851	10690	9848.518703	31926	9	0.991629	31911	8	0.999999	9836499	0.000000
302410994	2016195	10578	9839.899485	32052	7	0.999931	31837	3	0.998744	9831558	0.000000
302423950	2026106	10743	9847.781846	31579	4	1.000000	31906	5	0.960197	9826634	0.000000
302479770	2011376	10519	9835.547463	31798	11	0.979680	31594	12	0.990250	9821835	0.000000
302432410	2020302	10579	9846.944813	31885	2	0.912684	31765	12	0.999997	9816775	0.000000
302494651	2011636	10324	9837.405321	32134	8	0.927369	31779	4	0.909624	9811850	0.000000
302418222	2021294	10441	9845.533600	32053	4	0.896198	31814	7	0.999987	9806860	0.000000
302438464	2017884	10509	9841.446598	32078	9	0.967298	31691	2	0.997506	9801947	-1.#IND00
302410817	2026121	10519	9845.647513	31824	7	0.976736	32119	4	0.989837	9796969	-1.#IND00
302419926	2027283	10608	9843.335738	32164	8	0.999976	31866	16	0.999957	9792050	0.028543
302422527	2017685	10359	9846.944124	31837	4	0.962316	31801	3	0.993066	9787024	0.011493
302401691	2019695	10663	9844.591465	31766	7	0.995071	31881	2	0.999805	9782183	0.003699
302420292	2020866	10613	9847.094504	31798	12	0.999596	31748	4	0.999285	9777193	0.003182
302435949	2028664	10545	9847.916776	31681	7	0.997064	31865	10	0.999998	9772387	0.004081
302381076	2024996	10808	9850.314608	31817	10	0.990548	31862	9	0.996979	9767407	0.006373
302446797	2020971	10567	9843.005715	32062	5	0.993434	31964	1	0.990048	9762653	0.004765
302451652	2018056	10431	9850.421975	31618	1	0.731666	31889	5	0.989421	9757769	0.002778
302390099	2024408	10606	9851.257864	31693	5	0.975459	31623	4	0.999981	9752822	0.002380
302345702	2036317	10537	9843.382771	31799	11	0.981520	32046	8	0.999895	9747829	0.002060
302439237	2012111	10294	9844.662443	31741	3	0.897165	31783	12	1.000000	9742912	0.007407
302428453	2018551	10450	9838.796045	31915	6	0.741043	31670	6	0.887734	9738145	0.003723
302437366	2016495	10450	9843.418963	31821	5	0.997604	31875	4	0.985850	9733256	0.002174
302381556	2031263	10641	9840.837127	32061	6	0.961641	32009	2	0.967089	9728339	0.003358
302333162	2033600	10743	9844.507092	31875	4	0.893025	31961	4	0.947800	9723565	0.000572
302354982	2026674	10618	9844.111290	31757	2	0.951333	31902	3	0.999945	9718694	0.000705
302454037	2019542	10582	9840.706220	31861	7	0.989231	31878	7	0.967989	9713807	0.000269
302391661	2026494	10656	9841.263329	31788	4	0.853110	31834	7	0.992711	9708970	-0.000663
302379764	2023450	10419	9837.331846	31779	2	0.978315	31892	2	0.923349	9704063	-0.000712
302408742	2025819	10503	9845.842026	31939	7	0.999951	31621	5	0.999776	9699230	-0.002333
302432304	2021185	10398	9840.426801	31657	1	0.913493	31737	4	0.994002	9694434	-0.001339
302390069	2026596	10455	9844.449673	31826	13	0.982398	31696	4	0.999612	9689514	-0.000864
302325142	2033390	10581	9836.618203	31698	3	0.993233	31563	10	0.991838	9684613	-0.000833
302441364	2020862	10359	9844.017157	31864	0	0.962319	31837	4	0.999999	9679688	-0.000944
302388916	2025358	10531	9838.811175	31973	3	0.902002	31813	5	0.909232	9674864	0.000065
302373569	2034152	10614	9843.511420	31773	3	0.938000	31930	6	0.996395	9670014	0.000957
302412696	2017859	10481	9847.284368	31915	2	0.807397	31938	23	1.000000	9665228	0.001214
302384055	2025258	10514	9851.421664	31954	6	0.993496	31844	3	0.992402	9660430	0.001091
302440768	2013347	10518	9843.925774	31835	10	0.995701	31805	5	0.988933	9655484	0.000978
302391006	2028510	10488	9855.537792	32019	5	0.852225	31572	5	0.999950	9650703	0.001030
302396563	2022966	10556	9846.481420	31789	1	0.984442	31471	4	0.994879	9645940	0.000687
302351044	2028592	10544	9841.812476	31654	1	0.898675	31795	13	0.999998	9641128	0.000896
302407170	2010507	10495	9840.279290	31828	6	0.999939	31917	6	1.000000	9636252	0.001051
302434939	2031546	10568	9833.961281	31830	4	0.996383	31780	7	0.997706	9631394	-0.000008
302417171	2022069	10610	9840.111909	31723	10	0.999132	32215	7	0.999999	9626714	0.000485
302449774	2013591	10597	9848.330061	31697	8	0.961079	31908	5	0.955172	9621887	0.000496
302453657	2020065	10493	9839.657121	32229	3	0.846787	31698	5	0.999995	9617075	0.000426
302375202	2030601	10660	9843.813474	31735	6	0.988958	31701	5	0.997873	9612308	0.000632
302360623	2028328	10556	9844.110669	32002	7	0.884224	31814	4	0.885124	9607552	-0.001221
302376845	2027312	10518	9845.610952	31914	10	0.999544	31779	5	0.964434	9602840	-0.001361
302371984	2026813	10483	9844.048751	32088	7	0.999071	31933	5	0.999778	9598112	-0.001457
302400152	2020705	10734	9848.009242	31793	10	0.972296	31944	5	0.997237	9593229	-0.000926
302382682	2027922	10524	9842.065901	31759	4	0.912337	31813	3	0.999316	9588463	-0.001752
302379762	2032307	10635	9845.926015	31638	5	0.962957	31868	12	0.999721	9583629	-0.002507
302391639	2029917	10560	9845.966632	31831	4	0.974679	31994	8	0.987060	9578830	-0.002712
302376131	2028023	10696	9846.135533	31686	1	0.885852	31931	8	0.999651	9574081	-0.002584
302386085	2024163	10617	9843.122055	32044	0	0.930843	31565	8	0.999765	9569379	-0.002503
302393896	2024122	10553	9846.351072	31789	4	0.670032	32327	11	1.000000	9564752	-0.002243
302359616	2029718	10617	9846.811911	31798	6	0.932708	31797	5	0.978759	9559952	-0.001866
302411816	2019288	10499	9842.061950	32121	11	0.886929	31598	8	0.919987	9555245	-0.001912
302412981	2017140	10441	9840.046932	31884	3	0.964295	31976	19	0.999983	9550450	-0.001854
302420368	2020658	10450	9848.536520	31941	6	0.976020	31783	7	0.934603	9545715	-0.001974
302400388	2026408	10547	9850.476306	31853	4	0.998904	31909	8	0.997457	9540922	-0.002065
302451864	2021886	10651	9838.299263	32039	8	0.805904	32130	9	0.994706	9536101	-0.003141
302370599	2022375	10523	9842.311313	31860	6	0.971446	31729	9	1.000000	9531256	-0.003013
302454311	2013711	10602	9835.235780	31901	2	0.972212	31829	5	0.999945	9526486	-0.003299
302422495	2018533	10623	9842.900805	31891	3	0.691088	32029	1	0.987454	9521767	-0.003266
302386474	2022482	10408	9852.025149	32021	1	0.983863	31725	5	0.917430	9516982	-0.003264
npatches	nstrain	runtime	dt	init_x	init_y	init_y_blood	init_z	init_S	beta0	beta1	beta2	beta3	mean_beta	B	d	delta	delta_blood	b[0]	mut	m	CTL	c	g	epsilon	k	het	lambda	rho	omega	x_max	patch.dyna	DELTA	A	VA
10000	1	100.000000	0.001000	21900	9499	5000000	0.001000	10000000	17.636641	22.490010	18.398471	18.374476	18	800000000	0.010000	1.000000	432.000000	80000	0.000050	0.004800	1	0.001000	1.000000	2.500000	18.000000	0.500000	0.000000	0.000000	0.000000	31872	0	10.000000	7.000000	1.000000
sus	inf	inf_blood	z	x[0]	y[0][0]	z[0]	x[1]	y[1][0]	z[1]	S[0]	synchrony
219000000	94990000	5000000	10.000000	21900	9499	0.001000	21900	9499	0.001000	10000000	0.000000
295764337	451722	2374	8903.727380	29939	1	0.933171	28856	83	1.000000	9995029	0.000000
308496227	1305897	6900	9165.663231	31942	21	0.831369	31309	74	1.000000	9989963	0.000000
307262668	1365582	7001	9444.213651	31830	4	0.998010	30513	226	1.000000	9985015	0.000000
307051736	1391924	7375	9477.788872	31784	9	0.994095	29439	281	1.000000	9979983	0.000000
306909330	1397102	7319	9485.614099	31725	43	1.000000	30103	175	1.000000	9975105	0.000000
306888442	1397326	7157	9464.971422	31587	10	0.997069	30430	186	1.000000	9970165	0.000000
306858507	1406172	7364	9478.298498	31820	7	0.999342	30287	241	1.000000	9965211	0.000000
306815403	1405044	7345	9491.574942	31953	25	0.998654	30151	217	1.000000	9960208	0.000000
306877909	1400668	7182	9469.108940	31840	1	0.731105	30431	164	1.000000	9955180	0.000000
306840377	1407996	7456	9477.965611	31962	17	0.992345	30239	115	1.000000	9950217	0.000000
306862358	1405860	7404	9475.078515	31841	10	0.983006	31272	59	1.000000	9945157	0.000000
306804145	1409458	7295	9489.420653	31852	3	1.000000	30768	130	1.000000	9940208	0.000000
306880999	1399129	7249	9474.456544	31747	3	1.000000	30174	197	1.000000	9935262	0.000000
306884158	1391718	7215	9479.906428	31683	9	0.999999	30598	128	1.000000	9930312	0.000000
306851044	1409805	7326	9477.469543	31785	6	0.952366	29806	215	1.000000	9925306	0.000000
306813670	1408734	7340	9496.487950	31905	2	0.987386	30561	132	1.000000	9920361	0.000000
306796147	1412039	7330	9487.912583	32028	0	0.963396	30393	150	1.000000	9915462	0.000000
306837072	1409800	7324	9498.315473	31989	11	0.999797	29854	291	1.000000	9910554	0.000000
306807322	1410203	7450	9484.520348	31691	7	1.000000	30406	124	1.000000	9905666	0.000000
306842258	1406315	7383	9486.440227	31928	1	0.897816	30080	281	1.000000	9900711	0.000000
306853921	1403218	7325	9478.755740	31833	16	0.988028	30003	202	1.000000	9895824	0.000000
306848228	1405445	7296	9481.773995	31627	5	0.999996	30412	143	1.000000	9890922	0.000000
306911519	1395673	7190	9466.410103	31641	22	0.999995	30516	214	1.000000	9886004	0.000000
306888186	1404564	7440	9482.160059	31756	25	1.000000	30730	156	1.000000	9881058	0.000000
306839030	1403594	7501	9484.731132	31804	2	0.995437	29736	222	1.000000	9876169	0.000000
306866284	1403800	7337	9470.892991	31825	8	0.913906	30485	134	1.000000	9871220	0.000000
306879489	1403017	7099	9491.285621	31867	3	0.999998	31160	71	1.000000	9866282	0.000000
306881009	1399808	7271	9488.303668	31676	16	1.000000	31475	62	1.000000	9861322	0.000000
306891838	1403107	7155	9494.190721	31904	12	1.000000	30784	219	1.000000	9856359	0.000000
306864017	1400400	7400	9480.555589	31875	10	1.000000	30797	118	1.000000	9851398	0.000000
306896056	1397286	7380	9479.296894	32019	10	0.996718	31120	74	1.000000	9846424	0.000000
306831005	1406084	7201	9485.776846	31891	11	0.998552	31562	14	1.000000	9841491	0.000000
306904381	1394716	7324	9485.564635	32055	9	0.999585	30959	136	1.000000	9836629	0.000000
306868168	1405372	7393	9492.142678	31763	15	0.991887	30064	223	1.000000	9831740	0.000000
306852444	1402596	7261	9489.692751	31825	10	1.000000	30498	127	1.000000	9826778	0.000000
306878062	1400105	7318	9473.465067	31775	23	1.000000	30603	168	1.000000	9821969	0.000000
306810949	1404651	7408	9487.919372	31731	6	1.000000	30551	96	1.000000	9817150	0.000000
306828578	1409756	7302	9486.374068	31963	3	0.989528	30387	221	1.000000	9812145	0.000000
306861443	1408648	7349	9482.389697	31979	17	0.999999	30497	152	1.000000	9807188	0.000000
306846933	1397118	7456	9490.282584	31908	14	0.921132	30672	109	1.000000	9802334	-1.#IND00
306848011	1406991	7308	9505.169577	31706	3	1.000000	30177	165	1.000000	9797356	-1.#IND00
306892202	1397649	7293	9475.852250	31810	10	0.999840	30867	99	1.000000	9792520	-0.005742
306866271	1402290	7223	9474.444863	31738	17	1.000000	31171	78	1.000000	9787597	-0.006305
306842849	1406569	7250	9476.490868	31826	14	0.999279	30443	205	1.000000	9782790	-0.005633
306824868	1412365	7268	9489.206825	31858	13	1.000000	30259	202	1.000000	9777774	-0.002214
306850509	1401730	7478	9479.011561	31890	6	0.720801	30027	193	1.000000	9772908	-0.002759
306877258	1409889	7506	9495.910607	31774	7	0.994295	30270	222	1.000000	9768048	-0.002168
306822176	1407957	7306	9485.320578	31783	8	0.815959	30435	191	1.000000	9763060	-0.002984
306835976	1403262	7334	9477.413731	31945	14	0.999876	30751	84	1.000000	9758202	-0.003848
306819697	1405510	7310	9485.824562	31920	6	0.999998	30966	106	1.000000	9753312	-0.004831
306847517	1404269	7364	9481.091191	31769	1	0.787524	30249	269	1.000000	9748432	-0.003440
306840974	1403524	7315	9489.446319	31910	8	0.913354	30420	172	1.000000	9743677	-0.002352
306865267	1399728	7238	9478.632766	31735	6	0.988598	30302	120	1.000000	9738745	-0.000720
306865928	1405665	7386	9485.117422	31743	2	0.787811	30687	128	1.000000	9733886	-0.001996
306855276	1404019	7337	9491.309012	31952	7	0.946298	31054	52	1.000000	9729044	-0.001943
306792281	1414729	7582	9491.377753	31738	24	1.000000	30619	208	1.000000	9724167	-0.002078
306836315	1399796	7295	9483.258299	32032	1	0.884995	30411	158	1.000000	9719341	-0.001688
306864166	1400690	7333	9479.074108	31858	5	0.887887	29745	267	1.000000	9714473	-0.000770
306890186	1395502	7340	9480.447009	31993	4	0.720853	30543	129	1.000000	9709692	-0.000434
306833596	1400177	7229	9478.829522	31645	2	0.836226	30934	97	1.000000	9704807	-0.000457
306858748	1402826	7326	9481.949262	31592	2	0.898875	30554	132	1.000000	9699939	0.000032
306877218	1399591	7318	9475.389021	31914	14	0.999641	30107	207	1.000000	9695113	0.001899
306868321	1402996	7362	9484.844627	31564	10	1.000000	30357	166	1.000000	9690066	0.002367
306864015	1401747	7241	9476.439895	31936	10	0.993279	30343	187	1.000000	9685367	0.002857
306846530	1406083	7333	9471.376256	31816	4	0.878444	29204	314	1.000000	9680500	0.002964
306872398	1398440	7093	9473.264850	32084	6	0.870023	30529	106	1.000000	9675728	0.003380
306874810	1403556	7127	9473.353477	31899	3	0.372450	30537	200	1.000000	9670789	0.003311
306846468	1408761	7315	9476.450238	31997	5	0.999915	30487	169	1.000000	9665855	0.002990
306864123	1403944	7280	9491.501883	31695	5	0.999950	30206	209	1.000000	9660932	0.003047
306859275	1401971	7279	9471.567318	32197	8	1.000000	30676	131	1.000000	9655949	0.003115
306838670	1403796	7355	9494.801645	31705	2	0.869476	30408	184	1.000000	9651286	0.003187
306842364	1407204	7262	9488.912798	31849	4	0.998313	30081	156	1.000000	9646476	0.002909
306872843	1405197	7322	9490.639347	32007	10	0.999993	30579	128	1.000000	9641714	0.003115
306864725	1396168	7168	9470.547583	31666	5	1.000000	31296	94	1.000000	9636925	0.002421
306841823	1406897	7398	9491.008545	31766	4	0.999853	30411	152	1.000000	9632151	0.002260
306826607	1408211	7228	9487.424202	31796	8	0.998661	30326	230	1.000000	9627248	0.002870
306837333	1401492	7249	9493.502798	31681	7	0.999549	29889	190	1.000000	9622502	0.003005
306893690	1398730	7497	9467.025736	31884	23	1.000000	30291	203	1.000000	9617824	0.003072
306816233	1411881	7330	9484.920669	31925	14	0.999710	30770	141	1.000000	9612985	0.003016
306855044	1399997	7298	9487.610740	32003	12	1.000000	30489	191	1.000000	9608147	0.002883
306836700	1409824	7313	9488.865997	31595	6	0.996733	30104	228	1.000000	9603252	0.002808
306852928	1404011	7326	9485.403801	31782	10	0.973957	29888	279	1.000000	9598435	0.002674
306893976	1400362	7457	9468.854314	32051	6	0.804133	30289	162	1.000000	9593612	0.002442
306873315	1400979	7392	9488.311015	31938	2	0.972686	30350	189	1.000000	9588880	0.002413
306892634	1406286	7308	9483.459406	32046	21	1.000000	30430	234	1.000000	9584170	0.002305
306859531	1402196	7323	9489.621380	31847	24	1.000000	29989	212	1.000000	9579360	0.001347
306885257	1403692	7206	9478.526490	31582	12	1.000000	30292	148	1.000000	9574598	0.001770
306815279	1414982	7325	9481.268640	31623	4	0.970430	30284	169	1.000000	9569807	0.001653
306830663	1400961	7306	9497.419607	31839	10	0.999887	30075	236	1.000000	9565011	0.002804
306913761	1392679	7360	9472.634719	31980	10	0.996021	30292	211	1.000000	9560206	0.002551
306881701	1401519	7306	9476.587577	31776	6	1.000000	30029	199	1.000000	9555483	0.002500
306824351	1409979	7282	9489.527624	31590	16	1.000000	30748	112	1.000000	9550651	0.002385
306863975	1402641	7311	9492.614002	31598	10	0.886437	30768	162	1.000000	9545826	0.002403
306860855	1402829	7437	9484.431119	31645	15	0.967448	30691	224	1.000000	9540959	0.001711
306887170	1399618	7380	9484.366257	31894	1	0.761528	29513	219	1.000000	9536249	0.001770
306855453	1400340	7147	9465.175367	31844	4	0.995473	30283	185	1.000000	9531403	0.002196
306926078	1393903	7303	9481.572465	31782	0	0.771258	31335	53	1.000000	9526578	0.002565
306840420	1408896	7386	9473.210476	31859	0	0.780527	31074	110	1.000000	9521837	0.002587
306854311	1401712	7411	9488.246228	32112	14	0.998260	30106	195	1.000000	9517108	0.002184
npatches	nstrain	runtime	dt	init_x	init_y	init_y_blood	init_z	init_S	beta0	beta1	beta2	beta3	mean_beta	B	d	delta	delta_blood	b[0]	mut	m	CTL	c	g	epsilon	k	het	lambda	rho	omega	x_max	patch.dyna	DELTA	A	VA
10000	1	100.000000	0.001000	21900	9499	5000000	0.001000	10000000	20.233813	17.551539	10.641669	17.054990	18	800000000	0.010000	1.000000	432.000000	80000	0.000050	0.004800	1	0.001000	1.000000	2.500000	19.000000	0.500000	0.000000	0.000000	0.000000	31872	0	10.000000	7.000000	1.000000
sus	inf	inf_blood	z	x[0]	y[0][0]	z[0]	x[1]	y[1][0]	z[1]	S[0]	synchrony
219000000	94990000	5000000	10.000000	21900	9499	0.001000	21900	9499	0.001000	10000000	0.000000
298066896	234003	1213	8176.951624	29512	8	1.000000	30120	0	0.714072	9994955	0.000000
312864978	668641	3519	7940.066779	31818	4	0.997887	31588	17	0.987047	9989964	0.000000
311763127	810362	4182	8593.493504	31848	8	0.998423	31735	3	0.855305	9985039	0.000000
311521869	825998	4356	8649.679081	31862	7	0.954398	31789	8	0.969942	9980057	0.000000
311301520	847267	4238	8663.842043	31878	12	0.999994	31735	1	0.693826	9975033	0.000000
311239216	846154	4413	8685.289208	31749	44	1.000000	31935	0	0.743097	9969963	0.000000
311189079	851468	4371	8671.757819	31760	4	1.000000	31682	8	0.883559	9964933	0.000000
311192677	849682	4455	8693.584980	31809	3	0.782961	31913	0	0.544190	9959898	0.000000
311245335	847403	4288	8663.095336	31581	8	0.999996	31743	3	0.942374	9954959	0.000000
311219573	854066	4579	8687.473319	31777	6	0.992197	32123	6	0.689207	9949937	0.000000
311298356	844510	4413	8661.719401	31682	16	0.999993	31669	4	0.997600	9944920	0.000000
311269343	846020	4321	8680.372802	31513	83	1.000000	31606	8	0.818540	9939829	0.000000
311232408	842252	4455	8694.711173	31509	12	1.000000	31878	10	0.999873	9934761	0.000000
311249088	849234	4480	8679.216452	31725	8	0.923306	31695	12	1.000000	9929806	0.000000
311250044	850445	4412	8674.115867	32014	1	0.233544	31865	10	0.969562	9924727	0.000000
311209278	849236	4540	8691.665186	31592	20	1.000000	31804	10	0.988349	9919631	0.000000
311229439	848348	4375	8697.915758	31613	4	0.985208	31671	0	0.257391	9914587	0.000000
311262288	843022	4447	8679.224224	31728	5	0.977568	31783	14	0.999938	9909631	0.000000
311237994	844591	4467	8663.717209	32032	7	0.856189	32005	5	0.820794	9904608	0.000000
311245205	843124	4351	8682.330229	31671	53	1.000000	31926	8	0.989411	9899642	0.000000
311246173	850665	4338	8696.284952	31810	10	0.980689	31716	1	0.994663	9894681	0.000000
311231714	846974	4301	8701.600946	31716	10	0.969869	31774	7	0.953826	9889644	0.000000
311234252	847681	4371	8685.139360	31923	16	0.999872	31958	2	0.910098	9884775	0.000000
311264669	844248	4298	8694.127897	31768	1	0.874774	31933	6	0.792262	9879812	0.000000
311237064	848052	4420	8687.434087	31999	14	0.997373	31792	3	0.871843	9874802	0.000000
311226601	843430	4439	8695.168726	31879	8	0.999536	31851	8	0.979902	9869797	0.000000
311228572	850666	4420	8679.688348	31911	14	0.972371	31739	1	0.879993	9864822	0.000000
311206804	849918	4401	8666.003763	31949	3	0.765550	31730	18	0.999873	9859929	0.000000
311204470	842707	4420	8684.588071	31671	19	1.000000	31616	29	0.998963	9854928	0.000000
311245189	850629	4413	8685.964826	31664	14	1.000000	31683	0	0.424178	9850111	0.000000
311227766	847662	4467	8694.880391	31744	11	1.000000	32047	3	0.625490	9845149	0.000000
311239709	846783	4388	8679.165942	31737	34	1.000000	31681	1	0.802577	9840269	0.000000
311237865	847000	4463	8688.193779	31565	11	1.000000	31973	14	0.993736	9835454	0.000000
311269694	845217	4293	8680.062042	32051	0	0.914445	31805	0	0.447529	9830527	0.000000
311263506	847433	4386	8678.893297	31823	20	1.000000	31731	11	0.901278	9825522	0.000000
311260801	844902	4340	8677.546981	32142	1	0.940028	31734	2	0.727273	9820607	0.000000
311220085	849234	4519	8707.009281	31785	7	0.866274	31720	7	0.933378	9815695	0.000000
311233416	846638	4309	8670.329929	31729	19	0.999795	31682	6	0.887943	9810900	0.000000
311256244	844770	4343	8697.762392	31641	24	1.000000	31966	7	0.990241	9805973	0.000000
[truncated: 163 more rows]
