# Supplementary material for: Large Variations in HIV-1 Viral Load Explained by Shifting-Mosaic Metapopulation Dynamics
Source: PLoS Biol. 2016 Oct 5;14(10):e1002567. doi: 10.1371/journal.pbio.1002567 (PMC5051940; doi:10.1371/journal.pbio.1002567)
Supplement: S1 Data — Each file gives the output from the simulations indicated by the filename: low migration (ms1, db432); high migration (ms1, db1); very high migration (ms10, db1); number of patches (np); reservoir (storage); no reservoir (nostorage); CTL immigration model (CTLimmig); CTL proliferation model (CTLprolif); β¯ (beta1, beta2, …). Within each file, there are 21 simulations for (k = 0,1,..,20), and data is output each day. For measures of synchrony, the final entry should be used. See Methods and S1 Simulation Code for further details. (ZIP) [file pbio.1002567.s002.zip › S1_Data/ms1_np10000_nostorage_noPD_CTLprolif_db432_beta19.tsv]

npatches	nstrain	runtime	dt	init_x	init_y	init_y_blood	init_z	init_S	beta0	beta1	beta2	beta3	mean_beta	B	d	delta	delta_blood	b[0]	mut	m	CTL	c	g	epsilon	k	het	lambda	rho	omega	x_max	patch.dyna	DELTA	A	VA
10000	1	100.000000	0.001000	21900	9499	5000000	0.001000	10000000	12.516629	16.606431	10.559545	21.228443	19	800000000	0.010000	1.000000	432.000000	80000	0.000050	0.004800	1	0.001000	1.000000	2.500000	0.000000	0.500000	0.000000	0.000000	0.000000	31872	0	10.000000	7.000000	1.000000
sus	inf	inf_blood	z	x[0]	y[0][0]	z[0]	x[1]	y[1][0]	z[1]	S[0]	synchrony
219000000	94990000	5000000	10.000000	21900	9499	0.001000	21900	9499	0.001000	10000000	0.000000
58641172	203384289	1057119	10000.000000	8075	18635	1.000000	6126	20069	1.000000	9995134	0.000000
59751022	200062811	1041040	10000.000000	8291	18115	1.000000	6196	19983	1.000000	9990068	0.000000
59776314	199990562	1040925	10000.000000	8081	18687	1.000000	6207	19625	1.000000	9985043	0.000000
59789742	199967557	1042175	10000.000000	8361	18158	1.000000	6188	19826	1.000000	9979939	0.000000
59766778	199989434	1041885	10000.000000	8178	18413	1.000000	6166	19819	1.000000	9974896	0.000000
59772008	199992868	1041333	10000.000000	8153	18513	1.000000	6269	19663	1.000000	9969855	0.000000
59781348	199983242	1041454	10000.000000	8144	18392	1.000000	6273	19743	1.000000	9964888	0.000000
59770989	199998753	1041718	10000.000000	8273	18350	1.000000	6220	19883	1.000000	9959860	0.000000
59784888	199985676	1043180	10000.000000	8232	18285	1.000000	6146	20167	1.000000	9954827	0.000000
59784120	199976684	1041175	10000.000000	8256	18112	1.000000	6162	19972	1.000000	9949737	0.000000
59774060	199976595	1040598	10000.000000	8306	18276	1.000000	6246	19880	1.000000	9944619	0.000000
59783964	199978370	1040450	10000.000000	8291	18452	1.000000	6136	19883	1.000000	9939570	0.000000
59762532	199993376	1041322	10000.000000	8285	18497	1.000000	6340	19641	1.000000	9934521	0.000000
59769801	200015422	1039252	10000.000000	8222	18402	1.000000	6065	20118	1.000000	9929604	0.000000
59778400	199980748	1041537	10000.000000	8274	18348	1.000000	6270	19634	1.000000	9924573	0.000000
59784998	199977905	1041403	10000.000000	8102	18550	1.000000	6232	19770	1.000000	9919778	0.000000
59777600	199991015	1042059	10000.000000	8299	18169	1.000000	6275	19892	1.000000	9914867	0.000000
59766582	200017105	1040508	10000.000000	8309	18403	1.000000	6279	19602	1.000000	9909796	0.000000
59775582	200002142	1040975	10000.000000	8310	18316	1.000000	6175	19746	1.000000	9904847	0.000000
59775035	199974742	1040413	10000.000000	8235	18450	1.000000	6255	19798	1.000000	9899758	0.000000
59778727	199976189	1037567	10000.000000	8189	18319	1.000000	6272	19843	1.000000	9894748	0.000000
59783339	199971606	1041412	10000.000000	8243	18417	1.000000	6116	20018	1.000000	9889831	0.000000
59778327	199972285	1041831	10000.000000	8463	18269	1.000000	6268	19824	1.000000	9884912	0.000000
59778147	199996844	1041944	10000.000000	8226	18245	1.000000	6314	19591	1.000000	9880063	0.000000
59779656	199972244	1040524	10000.000000	8148	18454	1.000000	6230	19893	1.000000	9874986	0.000000
59791329	199965916	1041013	10000.000000	8249	18407	1.000000	6238	19815	1.000000	9870100	0.000000
59770446	199999186	1041327	10000.000000	8141	18247	1.000000	6175	20061	1.000000	9865212	0.000000
59789589	199982730	1042709	10000.000000	8397	18185	1.000000	6214	19833	1.000000	9860274	0.000000
59776032	199972153	1042055	10000.000000	8252	18268	1.000000	6349	19581	1.000000	9855495	0.000000
59775048	199971886	1040643	10000.000000	8228	18228	1.000000	6262	19893	1.000000	9850651	0.000000
59785296	199972507	1041487	10000.000000	8161	18222	1.000000	6231	20018	1.000000	9845761	0.000000
59781937	199979378	1041423	10000.000000	8109	18573	1.000000	6254	19915	1.000000	9840951	0.000000
59772771	200000157	1042389	10000.000000	8185	18643	1.000000	6321	19744	1.000000	9836171	0.000000
59775105	199991268	1042198	10000.000000	8091	18503	1.000000	6234	20010	1.000000	9831238	0.000000
59785237	199968146	1041853	10000.000000	8465	18252	1.000000	6226	19775	1.000000	9826230	0.000000
59774856	199986205	1042327	10000.000000	8252	18478	1.000000	6183	19836	1.000000	9821350	0.000000
59781469	199994881	1042174	10000.000000	8156	18304	1.000000	6271	19812	1.000000	9816467	0.000000
59770067	199987373	1042889	10000.000000	8286	18353	1.000000	6305	19962	1.000000	9811338	0.000000
59777761	199981229	1042962	10000.000000	8132	18500	1.000000	6168	19811	1.000000	9806435	0.000000
59780073	199964517	1041703	10000.000000	8214	18507	1.000000	6375	19463	1.000000	9801519	-1.#IND00
59772441	200003155	1041540	10000.000000	8160	18407	1.000000	6218	19797	1.000000	9796647	-0.000000
59772303	199997450	1042486	10000.000000	8293	18377	1.000000	6350	19724	1.000000	9791800	0.002164
59775252	199981192	1040739	10000.000000	8125	18575	1.000000	6347	19534	1.000000	9786842	0.000159
59775991	199998009	1041031	10000.000000	8059	18448	1.000000	6305	19653	1.000000	9781880	-0.002436
59778239	200005311	1039448	10000.000000	8240	18365	1.000000	6189	19799	1.000000	9776961	-0.001956
59772515	199992416	1041632	10000.000000	8277	18144	1.000000	6103	19807	1.000000	9772061	-0.002938
59784753	199972720	1042235	10000.000000	8201	18291	1.000000	6268	19752	1.000000	9767142	-0.006197
59777738	199982415	1043130	10000.000000	8023	18532	1.000000	6178	20054	1.000000	9762210	-0.001308
59778428	199983284	1040294	10000.000000	8192	18619	1.000000	6276	19773	1.000000	9757364	-0.001238
59779087	199995434	1041735	10000.000000	8265	18594	1.000000	6121	19969	1.000000	9752444	0.001656
59779313	199975981	1042555	10000.000000	8185	18358	1.000000	6254	19780	1.000000	9747657	-0.000644
59783700	199982755	1040802	10000.000000	8197	18264	1.000000	6127	19833	1.000000	9742784	0.000221
59785314	199970029	1042372	10000.000000	8171	18393	1.000000	6331	19619	1.000000	9737996	-0.001406
59785225	199983591	1041591	10000.000000	8268	18154	1.000000	6137	19866	1.000000	9733155	-0.001544
59784253	199970708	1040305	10000.000000	8005	18661	1.000000	6207	19984	1.000000	9728177	-0.000981
59786158	199988191	1039633	10000.000000	8293	18458	1.000000	6295	19794	1.000000	9723314	-0.000129
59784146	199976034	1042826	10000.000000	8292	18303	1.000000	6375	19572	1.000000	9718454	0.000869
59768896	200006793	1040990	10000.000000	8298	18021	1.000000	6284	19564	1.000000	9713387	-0.001259
59791518	199981646	1041735	10000.000000	8263	18501	1.000000	6310	19750	1.000000	9708505	-0.000917
59777077	199980129	1040743	10000.000000	8317	18373	1.000000	6269	19618	1.000000	9703762	-0.000035
59789304	199973768	1042624	10000.000000	8267	18243	1.000000	6221	19860	1.000000	9698938	-0.000665
59776838	199991802	1042540	10000.000000	8156	18578	1.000000	6287	19771	1.000000	9694138	-0.000518
59775821	199994483	1041258	10000.000000	8044	18656	1.000000	6291	19724	1.000000	9689448	0.002802
59776623	199962296	1042395	10000.000000	8158	18462	1.000000	6215	19624	1.000000	9684634	0.002356
59792198	199971850	1040648	10000.000000	8183	18267	1.000000	6270	19602	1.000000	9679806	0.002280
59770340	200002394	1041709	10000.000000	8092	18565	1.000000	6204	19840	1.000000	9674954	0.004044
59779625	199989487	1040134	10000.000000	8194	18460	1.000000	6261	19903	1.000000	9670222	0.003219
59780237	199990290	1039892	10000.000000	8216	18467	1.000000	6202	19783	1.000000	9665339	0.003300
59766294	199987412	1043521	10000.000000	7997	18604	1.000000	6239	19819	1.000000	9660446	0.003399
59772504	199995243	1042442	10000.000000	8223	18337	1.000000	6197	19800	1.000000	9655528	0.002672
59783170	199991467	1041426	10000.000000	7990	18696	1.000000	6259	19946	1.000000	9650656	0.002852
59775177	199972709	1042235	10000.000000	8190	18459	1.000000	6290	19793	1.000000	9645994	0.002367
59776249	199988200	1040963	10000.000000	8268	18306	1.000000	6189	19690	1.000000	9641104	0.003561
59780040	199976157	1043474	10000.000000	7963	18480	1.000000	6289	19873	1.000000	9636205	0.004332
59772636	199995824	1042741	10000.000000	8201	18505	1.000000	6240	19929	1.000000	9631347	0.004012
59774108	199981654	1040800	10000.000000	8119	18762	1.000000	6167	19801	1.000000	9626619	0.003743
59773360	199986064	1041055	10000.000000	8317	18335	1.000000	6302	19756	1.000000	9621786	0.004542
59780439	199980462	1040413	10000.000000	8125	18541	1.000000	6162	19906	1.000000	9616915	0.003030
59785901	199975539	1041534	10000.000000	8224	18554	1.000000	6270	19868	1.000000	9612240	0.002797
59778733	199977939	1041196	10000.000000	8192	18285	1.000000	6212	19884	1.000000	9607538	0.002841
59775437	199987207	1040576	10000.000000	8293	18387	1.000000	6134	20030	1.000000	9602734	0.002539
59772997	199983709	1042487	10000.000000	8148	18481	1.000000	6195	20004	1.000000	9597972	0.002386
59780676	199978074	1041856	10000.000000	8203	18205	1.000000	6301	19733	1.000000	9593197	0.001940
59769692	199983974	1042146	10000.000000	8215	18348	1.000000	6240	19698	1.000000	9588519	0.001967
59775891	199983767	1041634	10000.000000	8268	18229	1.000000	6261	19695	1.000000	9583730	0.001987
59775714	199991182	1040474	10000.000000	8247	18314	1.000000	6298	19738	1.000000	9578989	0.001969
59784287	199980130	1041161	10000.000000	8316	18261	1.000000	6160	19806	1.000000	9574274	0.001568
59763293	199995764	1041555	10000.000000	8169	18382	1.000000	6352	19659	1.000000	9569483	0.001256
59784731	199987208	1041072	10000.000000	8182	18540	1.000000	6361	19603	1.000000	9564696	0.001159
59788400	199965424	1040759	10000.000000	8306	18244	1.000000	6371	19416	1.000000	9559976	0.000385
59770953	200002801	1041645	10000.000000	8208	18559	1.000000	6224	19824	1.000000	9555264	-0.000161
59766543	199996208	1040859	10000.000000	8293	18241	1.000000	6155	19949	1.000000	9550470	-0.000169
59779472	199976080	1041982	10000.000000	8067	18413	1.000000	6226	19869	1.000000	9545729	0.000288
59779130	199998065	1040755	10000.000000	8294	18410	1.000000	6177	19801	1.000000	9540929	0.000354
59769231	199989349	1041827	10000.000000	8384	18299	1.000000	6375	19620	1.000000	9536265	0.000423
59788089	199995550	1042298	10000.000000	8097	18629	1.000000	6230	19816	1.000000	9531509	0.001024
59791434	199964323	1042271	10000.000000	8158	18685	1.000000	6220	19893	1.000000	9526707	0.001579
59778298	200000508	1041884	10000.000000	8323	18428	1.000000	6308	19657	1.000000	9522013	0.001672
59778731	199977253	1041606	10000.000000	8213	18427	1.000000	6272	19845	1.000000	9517308	0.001659
npatches	nstrain	runtime	dt	init_x	init_y	init_y_blood	init_z	init_S	beta0	beta1	beta2	beta3	mean_beta	B	d	delta	delta_blood	b[0]	mut	m	CTL	c	g	epsilon	k	het	lambda	rho	omega	x_max	patch.dyna	DELTA	A	VA
10000	1	100.000000	0.001000	21900	9499	5000000	0.001000	10000000	27.333407	11.313748	23.225994	12.130589	19	800000000	0.010000	1.000000	432.000000	80000	0.000050	0.004800	1	0.001000	1.000000	2.500000	1.000000	0.500000	0.000000	0.000000	0.000000	31872	0	10.000000	7.000000	1.000000
sus	inf	inf_blood	z	x[0]	y[0][0]	z[0]	x[1]	y[1][0]	z[1]	S[0]	synchrony
219000000	94990000	5000000	10.000000	21900	9499	0.001000	21900	9499	0.001000	10000000	0.000000
76653598	143764808	747685	10000.000000	4918	15813	1.000000	11390	12180	1.000000	9995002	0.000000
78335411	141969297	739442	10000.000000	5052	15690	1.000000	12006	11683	1.000000	9989978	0.000000
78302049	141985171	738619	10000.000000	5072	15618	1.000000	11801	11993	1.000000	9985142	0.000000
78322722	141967994	739874	10000.000000	4906	15913	1.000000	11790	12016	1.000000	9980142	0.000000
78316410	141987832	738481	10000.000000	4947	15948	1.000000	11996	11993	1.000000	9975131	0.000000
78312217	141982742	739444	10000.000000	4970	15863	1.000000	11791	12030	1.000000	9970091	0.000000
78321757	141985778	739933	10000.000000	4884	16115	1.000000	11932	11840	1.000000	9965202	0.000000
78315525	141978805	739472	10000.000000	5036	15645	1.000000	11849	12123	1.000000	9960106	0.000000
78313711	141980581	741249	10000.000000	4961	15813	1.000000	11795	11822	1.000000	9955270	0.000000
78296088	141995544	739144	10000.000000	5020	15805	1.000000	11773	12038	1.000000	9950313	0.000000
78315920	141973160	740709	10000.000000	4934	15734	1.000000	11845	11938	1.000000	9945353	0.000000
78327319	141976029	739223	10000.000000	4856	15877	1.000000	12039	11867	1.000000	9940411	0.000000
78295478	141983982	738382	10000.000000	5014	15670	1.000000	11935	11757	1.000000	9935374	0.000000
78315466	141964457	740041	10000.000000	4958	15729	1.000000	11767	11959	1.000000	9930399	0.000000
78328844	141954321	739198	10000.000000	4991	15628	1.000000	11816	11930	1.000000	9925436	0.000000
78309594	141978528	740227	10000.000000	4950	15933	1.000000	12050	11866	1.000000	9920489	0.000000
78302435	142006046	739763	10000.000000	4933	15980	1.000000	11838	11984	1.000000	9915507	0.000000
78323497	141950811	739457	10000.000000	5095	15753	1.000000	11960	11848	1.000000	9910492	0.000000
78315737	141999843	739192	10000.000000	5028	15958	1.000000	11872	11879	1.000000	9905546	0.000000
78327551	141973131	740194	10000.000000	4921	15787	1.000000	11771	12120	1.000000	9900649	0.000000
78307737	141977737	739554	10000.000000	4895	15866	1.000000	11935	11928	1.000000	9895794	0.000000
78332402	141959678	739721	10000.000000	4902	15945	1.000000	11826	11956	1.000000	9890899	0.000000
78320765	141970069	740182	10000.000000	5024	15684	1.000000	11823	12061	1.000000	9885940	0.000000
78303105	142007588	739445	10000.000000	4976	15680	1.000000	11712	12197	1.000000	9881014	0.000000
78306518	141985690	739578	10000.000000	5066	15693	1.000000	11857	12007	1.000000	9876054	0.000000
78310125	141988208	739468	10000.000000	5069	15798	1.000000	11881	11874	1.000000	9871242	0.000000
78305938	141987430	739046	10000.000000	5022	15675	1.000000	11950	11718	1.000000	9866355	0.000000
78315093	141971646	740230	10000.000000	4930	15907	1.000000	11811	12063	1.000000	9861316	0.000000
78315856	141976573	740290	10000.000000	5029	15649	1.000000	11850	11799	1.000000	9856353	0.000000
78314822	142002236	740747	10000.000000	4944	15862	1.000000	11798	12069	1.000000	9851425	0.000000
78299598	141987108	739557	10000.000000	4920	15937	1.000000	11965	11950	1.000000	9846468	0.000000
78308937	141984639	738772	10000.000000	4930	15773	1.000000	11833	12020	1.000000	9841563	0.000000
78310634	142001791	740236	10000.000000	4976	15876	1.000000	11694	11938	1.000000	9836611	0.000000
78329068	141972354	740013	10000.000000	4924	15888	1.000000	11981	11833	1.000000	9831732	0.000000
78320535	141980047	739801	10000.000000	4966	15780	1.000000	11944	11863	1.000000	9826832	0.000000
78325998	141975169	738748	10000.000000	4902	16092	1.000000	11712	12148	1.000000	9821892	0.000000
78317062	141973195	738953	10000.000000	5000	15831	1.000000	11774	12107	1.000000	9816963	0.000000
78311889	141996207	738105	10000.000000	4983	15914	1.000000	11792	11987	1.000000	9812044	0.000000
78321287	141982736	740046	10000.000000	4982	15813	1.000000	11836	12171	1.000000	9807114	0.000000
78320146	141982014	738501	10000.000000	5080	15678	1.000000	11825	11838	1.000000	9802101	-1.#IND00
78313472	141982078	739148	10000.000000	5052	15810	1.000000	11785	12117	1.000000	9797082	-0.000000
78319399	141971746	739409	10000.000000	5087	15640	1.000000	11879	11993	1.000000	9792135	-0.000703
78321662	141983118	741631	10000.000000	4995	15861	1.000000	11869	11893	1.000000	9787194	-0.003529
78310909	141976552	740799	10000.000000	5021	15626	1.000000	11842	11878	1.000000	9782211	-0.004517
78330115	141971573	739938	10000.000000	4925	15822	1.000000	12076	11628	1.000000	9777151	-0.001370
78310404	141997081	741196	10000.000000	5027	15621	1.000000	11782	12031	1.000000	9772305	-0.001657
78308701	141991346	739255	10000.000000	5057	15649	1.000000	11821	12076	1.000000	9767470	0.010769
78327085	141981594	738268	10000.000000	5026	15570	1.000000	11911	12091	1.000000	9762614	0.012500
78318818	141975898	739826	10000.000000	4992	15648	1.000000	11756	12032	1.000000	9757620	0.010819
78310474	141991193	739649	10000.000000	5027	15753	1.000000	11975	11852	1.000000	9752710	0.005072
78335392	141974883	739479	10000.000000	5073	15621	1.000000	11875	11977	1.000000	9747798	0.003875
78308838	141995302	739810	10000.000000	5023	15836	1.000000	11921	11877	1.000000	9742869	0.003204
78316879	141972223	740209	10000.000000	4939	15621	1.000000	11699	11972	1.000000	9738093	0.003354
78294135	142017997	739611	10000.000000	4994	15684	1.000000	12038	11753	1.000000	9733115	0.003686
78313948	141987451	739101	10000.000000	5112	15559	1.000000	11721	12115	1.000000	9728203	0.002319
78322123	141981351	739151	10000.000000	4938	15805	1.000000	11819	12144	1.000000	9723416	0.002038
78328336	141989517	738854	10000.000000	5006	15854	1.000000	11715	12121	1.000000	9718532	0.002879
78304302	141992555	739116	10000.000000	4943	15645	1.000000	11930	11781	1.000000	9713665	0.002149
78302738	142005684	738776	10000.000000	5019	15760	1.000000	11965	11888	1.000000	9708690	0.003560
78322764	141956826	738609	10000.000000	4921	15822	1.000000	11735	11991	1.000000	9703805	0.004431
78311134	141973786	739233	10000.000000	4944	15871	1.000000	11739	11961	1.000000	9698937	0.003994
78317991	141978411	738622	10000.000000	5133	15547	1.000000	11981	11895	1.000000	9694036	0.003660
78307880	141981482	740101	10000.000000	5001	15730	1.000000	11782	12074	1.000000	9689214	0.001108
78309059	142000009	739621	10000.000000	4925	15837	1.000000	11870	11909	1.000000	9684384	0.001967
78301547	141999833	738763	10000.000000	4976	15815	1.000000	11984	12025	1.000000	9679508	0.001995
78312193	141982950	740792	10000.000000	5045	15795	1.000000	11667	12087	1.000000	9674720	0.001907
78316781	141982346	738907	10000.000000	4937	15750	1.000000	12104	11604	1.000000	9669912	0.001236
78310676	141987211	739450	10000.000000	4980	15745	1.000000	11832	11821	1.000000	9665124	0.001192
78324152	141989123	739620	10000.000000	4989	15781	1.000000	11720	12155	1.000000	9660260	0.000947
78312314	141985716	738452	10000.000000	4937	15964	1.000000	12050	11776	1.000000	9655458	0.001281
78312011	141968059	738191	10000.000000	5012	15671	1.000000	11876	11871	1.000000	9650549	0.002427
78311579	141996793	739852	10000.000000	4941	15921	1.000000	11817	12194	1.000000	9645695	0.002224
78312437	141978499	738181	10000.000000	5022	15754	1.000000	11856	11876	1.000000	9640794	0.002068
78321893	141980210	737400	10000.000000	5000	15779	1.000000	11573	12245	1.000000	9635978	0.001697
78320622	141971122	738794	10000.000000	5126	15611	1.000000	11925	11831	1.000000	9631147	0.001469
78313345	141978330	738567	10000.000000	4957	15925	1.000000	11852	11805	1.000000	9626217	0.001412
78310014	142000334	740311	10000.000000	4978	15668	1.000000	11915	12022	1.000000	9621417	0.000696
78318794	141987816	737967	10000.000000	5056	15695	1.000000	11859	11955	1.000000	9616588	0.000848
78319460	141974782	739747	10000.000000	4904	15981	1.000000	11881	12011	1.000000	9611757	0.000658
78316501	141972359	740891	10000.000000	5076	15743	1.000000	11716	12032	1.000000	9606963	-0.000147
78321449	141959321	738036	10000.000000	5065	15546	1.000000	11803	11839	1.000000	9602236	0.000009
78302582	141992824	739315	10000.000000	5020	15758	1.000000	11783	11923	1.000000	9597413	-0.001205
78311693	141979646	738550	10000.000000	4972	15852	1.000000	11801	11919	1.000000	9592553	-0.001102
78303168	141997185	740027	10000.000000	5025	15743	1.000000	11872	11896	1.000000	9587743	-0.000938
78329888	141954800	739369	10000.000000	5014	15735	1.000000	12008	11981	1.000000	9582983	-0.002036
78299851	141995076	740079	10000.000000	4919	15849	1.000000	11667	12178	1.000000	9578197	-0.002042
78319929	141990049	739665	10000.000000	4957	15793	1.000000	11800	11939	1.000000	9573434	-0.002530
78324189	141980725	738229	10000.000000	4887	15964	1.000000	11692	12038	1.000000	9568816	-0.002056
78322885	141993515	739354	10000.000000	4775	15902	1.000000	11918	11851	1.000000	9564086	-0.002026
78315776	141994975	738402	10000.000000	5077	15718	1.000000	11787	12031	1.000000	9559319	-0.001772
78298610	142000553	739781	10000.000000	4963	15799	1.000000	11929	11861	1.000000	9554606	-0.001771
78321367	141971605	739800	10000.000000	4963	15887	1.000000	11707	11921	1.000000	9549837	-0.001902
78317499	141980021	739468	10000.000000	4995	15952	1.000000	11927	11898	1.000000	9544966	-0.001057
78323666	141971295	740274	10000.000000	4984	15718	1.000000	11775	11746	1.000000	9540190	-0.000974
78316515	141983675	737258	10000.000000	4981	15763	1.000000	11949	11898	1.000000	9535386	-0.001202
78324382	141983509	739759	10000.000000	5011	15771	1.000000	11840	12029	1.000000	9530601	-0.000547
78316134	141966577	738222	10000.000000	4999	15741	1.000000	11853	11988	1.000000	9525889	-0.000650
78323115	141968369	740344	10000.000000	4931	15800	1.000000	11809	11882	1.000000	9521271	-0.000058
78315407	141967258	740928	10000.000000	5068	15792	1.000000	11685	12273	1.000000	9516568	-0.000041
npatches	nstrain	runtime	dt	init_x	init_y	init_y_blood	init_z	init_S	beta0	beta1	beta2	beta3	mean_beta	B	d	delta	delta_blood	b[0]	mut	m	CTL	c	g	epsilon	k	het	lambda	rho	omega	x_max	patch.dyna	DELTA	A	VA
10000	1	100.000000	0.001000	21900	9499	5000000	0.001000	10000000	11.408169	18.313840	17.374865	9.836587	19	800000000	0.010000	1.000000	432.000000	80000	0.000050	0.004800	1	0.001000	1.000000	2.500000	2.000000	0.500000	0.000000	0.000000	0.000000	31872	0	10.000000	7.000000	1.000000
sus	inf	inf_blood	z	x[0]	y[0][0]	z[0]	x[1]	y[1][0]	z[1]	S[0]	synchrony
219000000	94990000	5000000	10.000000	21900	9499	0.001000	21900	9499	0.001000	10000000	0.000000
95677340	105697527	548649	10000.000000	13943	8506	1.000000	9190	10782	1.000000	9995024	0.000000
97129496	105976160	550814	10000.000000	14364	8529	1.000000	9172	10924	1.000000	9989989	0.000000
97049747	105987560	550960	10000.000000	14474	8437	1.000000	8890	11111	1.000000	9984920	0.000000
97066669	105962905	553146	10000.000000	14619	8390	1.000000	9269	10601	1.000000	9979804	0.000000
97067816	105963803	551396	10000.000000	14584	8283	1.000000	9149	10938	1.000000	9974870	0.000000
97074643	105974413	550956	10000.000000	14493	8320	1.000000	9023	10996	1.000000	9969877	0.000000
97056858	105963381	552308	10000.000000	14580	8419	1.000000	9047	10944	1.000000	9964855	0.000000
97045810	105992233	550243	10000.000000	14330	8247	1.000000	9179	10771	1.000000	9959772	0.000000
97043173	106015950	551771	10000.000000	14499	8378	1.000000	9160	10834	1.000000	9954763	0.000000
97040602	105998843	552603	10000.000000	14584	8227	1.000000	9166	10702	1.000000	9949811	0.000000
97052658	105979187	551314	10000.000000	14477	8282	1.000000	9076	10888	1.000000	9944787	0.000000
97077425	105953649	550527	10000.000000	14352	8447	1.000000	9166	10675	1.000000	9939721	0.000000
97056475	105961826	551990	10000.000000	14568	8385	1.000000	9271	10843	1.000000	9934693	0.000000
97069127	105983753	552194	10000.000000	14358	8526	1.000000	9120	10815	1.000000	9929836	0.000000
97073203	105973513	552680	10000.000000	14422	8515	1.000000	9160	10856	1.000000	9924838	0.000000
97070933	105954486	551618	10000.000000	14408	8368	1.000000	9217	10745	1.000000	9919925	0.000000
97049071	105991063	550453	10000.000000	14353	8519	1.000000	9081	10997	1.000000	9914832	0.000000
97060306	105979689	552831	10000.000000	14469	8285	1.000000	9026	10933	1.000000	9909887	0.000000
97058516	105979982	550801	10000.000000	14499	8357	1.000000	9314	10688	1.000000	9904961	0.000000
97039683	105990460	551753	10000.000000	14486	8411	1.000000	9264	10883	1.000000	9899916	0.000000
97056841	105978526	551567	10000.000000	14301	8532	1.000000	9051	10852	1.000000	9894924	0.000000
97059800	105982500	550779	10000.000000	14363	8478	1.000000	9203	10777	1.000000	9890109	0.000000
97053097	105984207	553003	10000.000000	14572	8407	1.000000	9186	10858	1.000000	9885077	0.000000
97067741	105988089	552591	10000.000000	14474	8471	1.000000	9287	10735	1.000000	9880132	0.000000
97080880	105969067	551678	10000.000000	14487	8457	1.000000	9207	10737	1.000000	9875320	0.000000
97047665	105989352	551416	10000.000000	14176	8808	1.000000	9209	10855	1.000000	9870344	0.000000
97057514	105977608	550797	10000.000000	14463	8361	1.000000	9109	10987	1.000000	9865301	0.000000
97044496	105988018	551942	10000.000000	14422	8543	1.000000	8964	10908	1.000000	9860322	0.000000
97043994	105976529	551659	10000.000000	14482	8585	1.000000	9055	10907	1.000000	9855395	0.000000
97056593	105978296	551796	10000.000000	14262	8414	1.000000	9144	10968	1.000000	9850564	0.000000
97054522	105973267	551472	10000.000000	14539	8475	1.000000	9120	10784	1.000000	9845707	0.000000
97047585	106000832	551832	10000.000000	14673	8448	1.000000	9162	10714	1.000000	9840912	0.000000
97054098	105968086	551412	10000.000000	14599	8460	1.000000	9108	10952	1.000000	9836093	0.000000
97051998	105992080	552103	10000.000000	14739	8162	1.000000	9369	10610	1.000000	9831132	0.000000
97058784	105981680	552569	10000.000000	14583	8482	1.000000	9221	10728	1.000000	9826256	0.000000
97055611	105989496	552955	10000.000000	14465	8602	1.000000	9221	10777	1.000000	9821450	0.000000
97048923	105982916	552876	10000.000000	14436	8480	1.000000	9038	10847	1.000000	9816586	0.000000
97063472	105960108	551302	10000.000000	14592	8370	1.000000	9104	10843	1.000000	9811651	0.000000
97052511	105975236	551456	10000.000000	14485	8400	1.000000	9394	10629	1.000000	9806689	0.000000
97036130	105986904	552589	10000.000000	14354	8315	1.000000	9220	10918	1.000000	9801855	-1.#IND00
97075373	105971063	552791	10000.000000	14445	8421	1.000000	9384	10620	1.000000	9796770	-0.076800
97083098	105944533	552104	10000.000000	14705	8216	1.000000	9059	10794	1.000000	9791923	-0.036658
97065166	105976762	552720	10000.000000	14520	8406	1.000000	9317	10585	1.000000	9787035	-0.024860
97067085	105967711	551323	10000.000000	14469	8460	1.000000	9076	10910	1.000000	9782223	-0.018657
97072043	105974952	552225	10000.000000	14545	8366	1.000000	8976	11030	1.000000	9777231	-0.012639
97074039	105972431	552034	10000.000000	14559	8239	1.000000	9073	10788	1.000000	9772397	-0.012570
97039400	105998994	550048	10000.000000	14370	8451	1.000000	9191	10724	1.000000	9767448	-0.014296
97046506	105992806	552803	10000.000000	14664	8192	1.000000	9161	10913	1.000000	9762554	-0.012986
97044929	105982400	552581	10000.000000	14307	8532	1.000000	9137	10976	1.000000	9757787	-0.011264
97066524	105967468	551753	10000.000000	14300	8580	1.000000	9166	10924	1.000000	9752885	-0.005679
97065295	105961683	551186	10000.000000	14744	8394	1.000000	9207	10763	1.000000	9748022	-0.006276
97067991	105984325	552394	10000.000000	14368	8497	1.000000	9148	10824	1.000000	9743231	-0.004561
97063143	105970895	553315	10000.000000	14714	8100	1.000000	9102	10855	1.000000	9738256	-0.003675
97045344	105986974	551147	10000.000000	14492	8371	1.000000	9200	10932	1.000000	9733497	-0.002922
97085171	105956052	551781	10000.000000	14523	8492	1.000000	9208	10613	1.000000	9728631	-0.001349
97053678	105976831	551263	10000.000000	14592	8405	1.000000	9232	10755	1.000000	9723898	0.000715
97055122	105975776	552738	10000.000000	14632	8298	1.000000	9124	10918	1.000000	9719043	-0.001460
97081172	105968225	551237	10000.000000	14606	8432	1.000000	9180	10916	1.000000	9714180	-0.000997
97061195	105971478	552394	10000.000000	14823	8118	1.000000	9034	10944	1.000000	9709385	0.001930
97066650	105974848	551643	10000.000000	14731	8192	1.000000	9053	10855	1.000000	9704473	0.001483
97062094	105973234	552390	10000.000000	14612	8244	1.000000	9099	11080	1.000000	9699621	0.002387
97056944	106000716	550586	10000.000000	14626	8218	1.000000	9163	10978	1.000000	9694930	0.001849
97052677	105973589	551244	10000.000000	14750	8189	1.000000	9197	10587	1.000000	9690129	0.001579
97071063	105954718	551784	10000.000000	14516	8315	1.000000	9052	11081	1.000000	9685333	0.000920
97049455	105994187	551958	10000.000000	14530	8403	1.000000	9242	10823	1.000000	9680538	0.000792
97055984	105988442	551727	10000.000000	14431	8402	1.000000	9197	10908	1.000000	9675696	0.000709
97062578	105980615	551021	10000.000000	14267	8512	1.000000	9203	10799	1.000000	9671070	0.000987
97044752	105990486	551452	10000.000000	14541	8500	1.000000	9199	10847	1.000000	9666283	0.000564
97062261	105973086	552631	10000.000000	14291	8422	1.000000	9227	10769	1.000000	9661386	0.001332
97046049	105988067	550843	10000.000000	14807	8148	1.000000	9335	10616	1.000000	9656519	0.001311
97056240	105985664	552161	10000.000000	14243	8455	1.000000	9131	10933	1.000000	9651718	0.001647
97058709	105984315	551767	10000.000000	14367	8345	1.000000	9254	10588	1.000000	9646935	0.001570
97068538	105983858	551724	10000.000000	14512	8498	1.000000	8998	10897	1.000000	9642206	0.000154
97044591	105997687	551834	10000.000000	14625	8574	1.000000	9289	10642	1.000000	9637366	0.000338
97049755	105990607	552050	10000.000000	14392	8482	1.000000	9129	10932	1.000000	9632527	0.000456
97051224	105982993	552048	10000.000000	14312	8558	1.000000	9115	10818	1.000000	9627835	0.000970
97036795	106006665	552577	10000.000000	14519	8290	1.000000	9293	10713	1.000000	9623054	0.000914
97057113	105986768	550757	10000.000000	14480	8371	1.000000	9094	10921	1.000000	9618222	0.000733
97061565	105972969	553065	10000.000000	14545	8286	1.000000	9038	11017	1.000000	9613519	0.000607
97053662	105971605	552222	10000.000000	14152	8880	1.000000	9284	10692	1.000000	9608798	0.000888
97056005	105984368	551591	10000.000000	14621	8283	1.000000	9249	10698	1.000000	9604114	0.000919
97039325	105992882	552409	10000.000000	14515	8260	1.000000	8945	10910	1.000000	9599345	0.001507
97057888	105983531	553419	10000.000000	14678	8434	1.000000	9209	10786	1.000000	9594469	0.001556
97051178	105975743	551569	10000.000000	14534	8243	1.000000	9258	10748	1.000000	9589540	0.002431
97072566	105964033	552029	10000.000000	14435	8488	1.000000	9022	10824	1.000000	9584915	0.002460
97068840	105969555	553231	10000.000000	14342	8430	1.000000	9193	10886	1.000000	9580148	0.002219
97076353	105968225	551947	10000.000000	14246	8501	1.000000	9085	10775	1.000000	9575501	0.002159
97049616	105996846	551737	10000.000000	14641	8296	1.000000	9304	10851	1.000000	9570652	0.002023
97043228	105977532	552121	10000.000000	14259	8467	1.000000	9245	10793	1.000000	9565833	0.001744
97040191	105977308	552734	10000.000000	14596	8348	1.000000	9224	10765	1.000000	9561136	0.001344
97085068	105972724	550518	10000.000000	14611	8304	1.000000	9242	10709	1.000000	9556486	0.001329
97060780	105978525	552334	10000.000000	14541	8299	1.000000	9249	10752	1.000000	9551680	0.001896
97063906	105966511	551667	10000.000000	14445	8411	1.000000	8958	11061	1.000000	9546851	0.001540
97057422	105991031	551990	10000.000000	14605	8350	1.000000	9188	10698	1.000000	9542121	0.001472
97058877	105975789	553129	10000.000000	14319	8507	1.000000	9036	11019	1.000000	9537302	0.001178
97077639	105941107	552302	10000.000000	14404	8457	1.000000	9021	10945	1.000000	9532545	0.000636
97045109	105985075	553044	10000.000000	14507	8416	1.000000	9505	10505	1.000000	9527716	0.000364
97067250	105975881	552667	10000.000000	14707	8283	1.000000	9216	10874	1.000000	9522991	0.000176
97050918	105984832	551396	10000.000000	14531	8497	1.000000	9248	10790	1.000000	9518379	0.000386
npatches	nstrain	runtime	dt	init_x	init_y	init_y_blood	init_z	init_S	beta0	beta1	beta2	beta3	mean_beta	B	d	delta	delta_blood	b[0]	mut	m	CTL	c	g	epsilon	k	het	lambda	rho	omega	x_max	patch.dyna	DELTA	A	VA
10000	1	100.000000	0.001000	21900	9499	5000000	0.001000	10000000	25.381634	25.340028	10.625883	25.339904	19	800000000	0.010000	1.000000	432.000000	80000	0.000050	0.004800	1	0.001000	1.000000	2.500000	3.000000	0.500000	0.000000	0.000000	0.000000	31872	0	10.000000	7.000000	1.000000
sus	inf	inf_blood	z	x[0]	y[0][0]	z[0]	x[1]	y[1][0]	z[1]	S[0]	synchrony
219000000	94990000	5000000	10.000000	21900	9499	0.001000	21900	9499	0.001000	10000000	0.000000
114358510	80173910	417651	10000.000000	7960	9579	1.000000	7992	9496	1.000000	9994972	0.000000
115135711	81819089	426608	10000.000000	7815	9530	1.000000	7907	9575	1.000000	9990026	0.000000
115026622	81801931	426083	10000.000000	8057	9457	1.000000	7937	9413	1.000000	9984945	0.000000
115037801	81802164	425693	10000.000000	7940	9464	1.000000	7916	9527	1.000000	9979917	0.000000
115006215	81798696	426646	10000.000000	7806	9666	1.000000	8004	9531	1.000000	9974914	0.000000
115047663	81786225	425943	10000.000000	7895	9642	1.000000	7903	9575	1.000000	9969987	0.000000
115013512	81797974	427355	10000.000000	7885	9522	1.000000	8026	9360	1.000000	9965016	0.000000
115019205	81803954	425799	10000.000000	7911	9563	1.000000	8062	9330	1.000000	9960122	0.000000
115014279	81814265	425852	10000.000000	7686	9669	1.000000	7742	9638	1.000000	9955189	0.000000
115040338	81801435	426259	10000.000000	7844	9495	1.000000	7977	9616	1.000000	9950280	0.000000
115037381	81793974	427013	10000.000000	7878	9682	1.000000	8157	9534	1.000000	9945305	0.000000
115012678	81822237	426917	10000.000000	8109	9258	1.000000	7907	9519	1.000000	9940356	0.000000
115027059	81812307	426039	10000.000000	7837	9455	1.000000	7818	9570	1.000000	9935309	0.000000
115041000	81797979	425552	10000.000000	7958	9522	1.000000	7934	9517	1.000000	9930370	0.000000
115019555	81807661	426647	10000.000000	7909	9575	1.000000	7753	9647	1.000000	9925315	0.000000
115004105	81823353	426608	10000.000000	7734	9689	1.000000	8005	9427	1.000000	9920473	0.000000
115025205	81807154	426653	10000.000000	7965	9506	1.000000	8028	9445	1.000000	9915537	0.000000
115023686	81812159	426845	10000.000000	7761	9604	1.000000	7980	9460	1.000000	9910638	0.000000
115024322	81825115	426452	10000.000000	7798	9759	1.000000	7843	9682	1.000000	9905695	0.000000
115022799	81788890	426687	10000.000000	7913	9568	1.000000	8125	9335	1.000000	9900664	0.000000
115028671	81822489	425436	10000.000000	7924	9594	1.000000	8015	9327	1.000000	9895686	0.000000
115025011	81781274	426476	10000.000000	7872	9747	1.000000	7830	9728	1.000000	9890770	0.000000
115021223	81823006	425476	10000.000000	7930	9561	1.000000	7975	9617	1.000000	9885915	0.000000
115019706	81816295	425442	10000.000000	7824	9765	1.000000	8008	9464	1.000000	9881079	0.000000
115018231	81812164	425001	10000.000000	7920	9545	1.000000	7924	9541	1.000000	9876134	0.000000
115022723	81798108	426133	10000.000000	7773	9652	1.000000	8030	9344	1.000000	9871068	0.000000
115043965	81805732	426117	10000.000000	7929	9586	1.000000	7924	9497	1.000000	9866190	0.000000
115034273	81811434	426578	10000.000000	7882	9663	1.000000	8048	9580	1.000000	9861250	0.000000
115050535	81797472	426584	10000.000000	7896	9523	1.000000	7834	9483	1.000000	9856281	0.000000
115029835	81807785	427685	10000.000000	7774	9744	1.000000	7882	9672	1.000000	9851499	0.000000
115028262	81807813	425263	10000.000000	7940	9431	1.000000	7881	9594	1.000000	9846638	0.000000
115044133	81781449	426019	10000.000000	7956	9539	1.000000	7972	9519	1.000000	9841650	0.000000
115019935	81781669	426289	10000.000000	7984	9477	1.000000	7933	9630	1.000000	9836694	0.000000
115045937	81783953	427814	10000.000000	8015	9466	1.000000	7844	9681	1.000000	9831866	0.000000
115030823	81801640	426554	10000.000000	7752	9671	1.000000	7877	9597	1.000000	9826858	0.000000
115034480	81795258	425515	10000.000000	7642	9766	1.000000	7951	9475	1.000000	9822068	0.000000
115027863	81802000	426433	10000.000000	7759	9588	1.000000	7992	9418	1.000000	9817204	0.000000
115040158	81792631	426709	10000.000000	7910	9482	1.000000	7950	9426	1.000000	9812295	0.000000
115027078	81808377	425994	10000.000000	7794	9592	1.000000	7795	9588	1.000000	9807266	0.000000
115029148	81802920	425139	10000.000000	8043	9419	1.000000	7973	9578	1.000000	9802529	-1.#IND00
115043733	81797480	426311	10000.000000	7937	9490	1.000000	7903	9508	1.000000	9797542	0.033600
115047118	81793131	425708	10000.000000	7895	9485	1.000000	8047	9471	1.000000	9792689	0.010189
115034503	81804570	424989	10000.000000	7906	9446	1.000000	7794	9826	1.000000	9787973	0.000775
115020408	81806784	426173	10000.000000	7777	9781	1.000000	8040	9597	1.000000	9782962	0.002415
115019253	81801479	426341	10000.000000	7879	9543	1.000000	8014	9446	1.000000	9778051	0.003151
115044216	81793052	425355	10000.000000	7794	9575	1.000000	7989	9426	1.000000	9773186	0.007721
115027043	81794927	424811	10000.000000	8007	9452	1.000000	7970	9529	1.000000	9768208	0.006645
115010073	81822360	426282	10000.000000	7769	9497	1.000000	7904	9564	1.000000	9763449	0.006019
115015123	81812442	426659	10000.000000	7834	9616	1.000000	8068	9422	1.000000	9758567	0.006387
115029384	81794891	426100	10000.000000	7963	9482	1.000000	8049	9339	1.000000	9753846	0.002420
115025945	81801974	425316	10000.000000	7817	9748	1.000000	7953	9463	1.000000	9748896	0.001875
115050574	81779574	424527	10000.000000	7891	9418	1.000000	8042	9370	1.000000	9744032	0.001349
115033533	81810842	425590	10000.000000	7927	9519	1.000000	7727	9779	1.000000	9739210	-0.000667
115002552	81827204	425879	10000.000000	7919	9450	1.000000	7892	9543	1.000000	9734342	-0.001222
114998078	81836442	426269	10000.000000	7825	9630	1.000000	7981	9481	1.000000	9729415	-0.002034
115027710	81807881	425879	10000.000000	8075	9408	1.000000	7747	9607	1.000000	9724665	-0.002543
115038619	81800479	426918	10000.000000	8044	9456	1.000000	7917	9575	1.000000	9719996	-0.003077
115034935	81791262	426222	10000.000000	7778	9716	1.000000	7982	9450	1.000000	9715142	-0.003325
115023795	81807888	426337	10000.000000	7989	9470	1.000000	8018	9417	1.000000	9710310	-0.003902
115040041	81784384	425164	10000.000000	7901	9436	1.000000	7886	9585	1.000000	9705547	-0.004075
115020183	81804627	425762	10000.000000	7914	9586	1.000000	7816	9604	1.000000	9700696	-0.004252
115028969	81800949	426491	10000.000000	7839	9476	1.000000	7842	9657	1.000000	9695758	0.001474
115003795	81810529	426008	10000.000000	7885	9542	1.000000	7756	9661	1.000000	9690796	0.001166
115000790	81803879	425002	10000.000000	7963	9562	1.000000	7904	9641	1.000000	9685899	0.000763
115018742	81798808	426440	10000.000000	7853	9698	1.000000	7814	9640	1.000000	9681031	0.000541
115018874	81815452	427455	10000.000000	7856	9687	1.000000	7857	9618	1.000000	9676291	0.000641
115044620	81792696	426730	10000.000000	8001	9494	1.000000	8079	9387	1.000000	9671415	0.000914
115046482	81791462	426235	10000.000000	7876	9640	1.000000	7823	9560	1.000000	9666394	0.000960
115037611	81803432	426105	10000.000000	7931	9551	1.000000	7955	9627	1.000000	9661613	0.000601
115046347	81776770	426026	10000.000000	7901	9677	1.000000	7900	9577	1.000000	9656849	0.000583
115036907	81792325	425405	10000.000000	7847	9548	1.000000	8035	9334	1.000000	9652166	0.001969
115045518	81813220	426032	10000.000000	7784	9503	1.000000	7976	9503	1.000000	9647441	0.002236
115035715	81802445	426505	10000.000000	7895	9515	1.000000	7968	9603	1.000000	9642578	0.002208
115023682	81815892	426935	10000.000000	7808	9577	1.000000	7940	9442	1.000000	9637840	0.002248
115036106	81795235	426231	10000.000000	7834	9703	1.000000	7947	9549	1.000000	9633065	0.002289
115028284	81793647	425681	10000.000000	7815	9625	1.000000	7870	9583	1.000000	9628275	0.002006
115016825	81825061	425494	10000.000000	7894	9549	1.000000	7920	9500	1.000000	9623455	0.001727
115037724	81797706	425720	10000.000000	7879	9582	1.000000	7946	9476	1.000000	9618609	0.001737
115011977	81816007	425943	10000.000000	7889	9504	1.000000	7793	9527	1.000000	9613798	0.001712
115026151	81811663	426781	10000.000000	7801	9672	1.000000	7869	9631	1.000000	9609054	0.001526
115035036	81795952	427171	10000.000000	7978	9419	1.000000	8028	9449	1.000000	9604252	0.000331
115034764	81823596	426325	10000.000000	7972	9437	1.000000	7971	9548	1.000000	9599416	0.000562
115033552	81800821	424809	10000.000000	7904	9545	1.000000	7861	9868	1.000000	9594583	0.000677
115053086	81786381	426858	10000.000000	7669	9682	1.000000	7995	9436	1.000000	9589821	0.000383
115051256	81798066	425858	10000.000000	7853	9580	1.000000	7969	9497	1.000000	9584987	0.000304
115018551	81839080	426224	10000.000000	7844	9569	1.000000	7852	9621	1.000000	9580219	0.001288
115035395	81796532	426899	10000.000000	7906	9446	1.000000	8005	9654	1.000000	9575420	0.001220
115039959	81793563	426090	10000.000000	7809	9616	1.000000	7871	9676	1.000000	9570619	0.001225
115032826	81784750	427130	10000.000000	7792	9526	1.000000	7986	9511	1.000000	9565741	0.001902
115060480	81779034	426097	10000.000000	7866	9502	1.000000	8033	9461	1.000000	9560988	0.001703
115016147	81805974	426156	10000.000000	7990	9471	1.000000	7788	9621	1.000000	9556140	0.001686
115053452	81793090	424727	10000.000000	7836	9698	1.000000	7833	9646	1.000000	9551345	0.001535
115026852	81800062	426739	10000.000000	7908	9600	1.000000	7942	9620	1.000000	9546579	0.001557
115013715	81814978	427012	10000.000000	7890	9512	1.000000	7798	9681	1.000000	9541795	0.001601
115023176	81821591	425780	10000.000000	7975	9520	1.000000	7966	9609	1.000000	9537029	0.002103
115016829	81811049	426780	10000.000000	7875	9711	1.000000	7915	9538	1.000000	9532257	0.001608
115027850	81810113	426486	10000.000000	8051	9340	1.000000	7878	9675	1.000000	9527526	0.001683
115021797	81806638	426339	10000.000000	7928	9468	1.000000	7844	9710	1.000000	9522631	0.001809
115034535	81808335	424793	10000.000000	7829	9574	1.000000	7925	9552	1.000000	9517845	0.001614
npatches	nstrain	runtime	dt	init_x	init_y	init_y_blood	init_z	init_S	beta0	beta1	beta2	beta3	mean_beta	B	d	delta	delta_blood	b[0]	mut	m	CTL	c	g	epsilon	k	het	lambda	rho	omega	x_max	patch.dyna	DELTA	A	VA
10000	1	100.000000	0.001000	21900	9499	5000000	0.001000	10000000	20.393222	20.173412	20.208159	27.528485	19	800000000	0.010000	1.000000	432.000000	80000	0.000050	0.004800	1	0.001000	1.000000	2.500000	4.000000	0.500000	0.000000	0.000000	0.000000	31872	0	10.000000	7.000000	1.000000
sus	inf	inf_blood	z	x[0]	y[0][0]	z[0]	x[1]	y[1][0]	z[1]	S[0]	synchrony
219000000	94990000	5000000	10.000000	21900	9499	0.001000	21900	9499	0.001000	10000000	0.000000
132699813	62128595	323814	10000.000000	11375	6997	1.000000	11785	6650	1.000000	9995007	0.000000
132750682	64484285	336782	10000.000000	11377	7150	1.000000	11677	6801	1.000000	9990072	0.000000
132557327	64461507	335028	10000.000000	11521	6781	1.000000	11580	7003	1.000000	9984966	0.000000
132575084	64437542	336595	10000.000000	11170	7280	1.000000	11597	6889	1.000000	9980074	0.000000
132576938	64443343	335320	10000.000000	11363	7061	1.000000	11437	7037	1.000000	9975138	0.000000
132569404	64443901	336090	10000.000000	11304	7017	1.000000	11505	6845	1.000000	9970219	0.000000
132547453	64458568	336293	10000.000000	11577	6853	1.000000	11620	6873	1.000000	9965188	0.000000
132580485	64451801	335663	10000.000000	11150	7068	1.000000	11489	6980	1.000000	9960200	0.000000
132562426	64459673	335523	10000.000000	11521	6990	1.000000	11500	7066	1.000000	9955141	0.000000
132573316	64456718	335861	10000.000000	11378	7200	1.000000	11704	6791	1.000000	9950166	0.000000
132565863	64456537	336077	10000.000000	11212	7075	1.000000	11370	7139	1.000000	9945146	0.000000
132543644	64452808	336104	10000.000000	11446	6857	1.000000	11149	7258	1.000000	9940022	0.000000
132569972	64446846	335095	10000.000000	11226	7307	1.000000	11339	7166	1.000000	9935018	0.000000
132591301	64432700	334874	10000.000000	11381	6896	1.000000	11413	7127	1.000000	9929933	0.000000
132572029	64439543	335193	10000.000000	11178	7291	1.000000	11617	7061	1.000000	9924889	0.000000
132547457	64445654	336109	10000.000000	11582	6858	1.000000	11235	7074	1.000000	9919962	0.000000
132544108	64456327	335087	10000.000000	11221	7217	1.000000	11680	7051	1.000000	9914984	0.000000
132540277	64461854	335988	10000.000000	11286	7139	1.000000	11658	7047	1.000000	9910107	0.000000
132573329	64449798	335066	10000.000000	11053	7291	1.000000	11367	7126	1.000000	9905171	0.000000
132551899	64463770	336172	10000.000000	11474	6895	1.000000	11479	7068	1.000000	9900238	0.000000
132572233	64447363	336027	10000.000000	11346	7148	1.000000	11808	6779	1.000000	9895359	0.000000
132581313	64445563	335840	10000.000000	11369	7061	1.000000	11547	6852	1.000000	9890310	0.000000
132552726	64446610	335074	10000.000000	11191	7153	1.000000	11233	7277	1.000000	9885314	0.000000
132544240	64470170	336634	10000.000000	11175	7106	1.000000	11462	7069	1.000000	9880194	0.000000
132530476	64463550	335717	10000.000000	11241	7138	1.000000	11372	7297	1.000000	9875295	0.000000
132562259	64445515	336326	10000.000000	11158	7355	1.000000	11495	7108	1.000000	9870411	0.000000
132540931	64484738	335800	10000.000000	11459	6809	1.000000	11556	6968	1.000000	9865465	0.000000
132563925	64447832	336769	10000.000000	11135	7256	1.000000	11518	7111	1.000000	9860701	0.000000
132562142	64452933	335255	10000.000000	11400	7117	1.000000	11355	7377	1.000000	9855699	0.000000
132560619	64465862	335195	10000.000000	11322	6996	1.000000	11873	6777	1.000000	9850740	0.000000
132544641	64458315	336115	10000.000000	11319	7136	1.000000	11291	7169	1.000000	9845670	0.000000
132546020	64462593	336208	10000.000000	11319	7079	1.000000	11518	7097	1.000000	9840627	0.000000
132559512	64450109	334834	10000.000000	11211	7235	1.000000	11532	7176	1.000000	9835590	0.000000
132540902	64453910	335660	10000.000000	11416	7076	1.000000	11349	7191	1.000000	9830712	0.000000
132565899	64459692	334950	10000.000000	11198	7179	1.000000	11472	7104	1.000000	9825905	0.000000
132578103	64435302	335085	10000.000000	11273	7240	1.000000	11738	6907	1.000000	9820893	0.000000
132554228	64461677	335080	10000.000000	11179	7115	1.000000	11307	7135	1.000000	9816027	0.000000
132539914	64473379	335710	10000.000000	11268	7130	1.000000	11519	7161	1.000000	9811036	0.000000
132596396	64437175	335285	10000.000000	11434	7049	1.000000	11469	7087	1.000000	9806123	0.000000
132568892	64452087	336232	10000.000000	11478	6970	1.000000	11435	6864	1.000000	9801355	-1.#IND00
132574476	64440958	335420	10000.000000	11274	7176	1.000000	11654	6863	1.000000	9796449	-1.#IND00
132542111	64456557	336206	10000.000000	11313	7249	1.000000	11486	6921	1.000000	9791636	0.001094
132536979	64456125	335212	10000.000000	11413	7213	1.000000	11425	7102	1.000000	9786719	0.005318
132587103	64433448	334460	10000.000000	11337	7199	1.000000	11537	6954	1.000000	9781777	0.002898
132561787	64458681	334587	10000.000000	11541	7084	1.000000	11633	6947	1.000000	9776758	-0.000769
132540841	64474324	335799	10000.000000	11646	6913	1.000000	11530	6998	1.000000	9772035	-0.001747
132570182	64436739	336466	10000.000000	11413	7000	1.000000	11469	7062	1.000000	9767068	-0.001416
132544334	64465847	336451	10000.000000	11510	7128	1.000000	11431	6998	1.000000	9762146	-0.005734
132580278	64437687	336327	10000.000000	11509	6978	1.000000	11309	7037	1.000000	9757354	-0.004388
132574044	64430227	335160	10000.000000	11415	6949	1.000000	11492	7013	1.000000	9752511	-0.001362
132572247	64439911	335925	10000.000000	11391	7028	1.000000	11461	7037	1.000000	9747732	-0.001194
132583779	64440170	336149	10000.000000	11237	7269	1.000000	11383	6987	1.000000	9742889	-0.000339
132579819	64433706	335008	10000.000000	11244	7022	1.000000	11457	7095	1.000000	9737888	-0.000361
132567399	64447000	336125	10000.000000	11282	7099	1.000000	11649	6989	1.000000	9733079	0.000691
132556982	64457491	335601	10000.000000	11354	7073	1.000000	11438	7106	1.000000	9728182	0.002268
132564516	64447248	335933	10000.000000	11194	7162	1.000000	11382	7106	1.000000	9723400	0.001925
132535705	64469302	336205	10000.000000	11256	7050	1.000000	11383	7202	1.000000	9718485	0.002267
132572749	64436233	335243	10000.000000	11305	7007	1.000000	11612	7093	1.000000	9713614	0.002234
132570575	64450559	335556	10000.000000	11344	6965	1.000000	11494	7034	1.000000	9708833	0.002258
132536841	64462841	336001	10000.000000	11312	7130	1.000000	11638	6892	1.000000	9704060	0.001207
132556152	64451790	336349	10000.000000	11281	7137	1.000000	11481	7013	1.000000	9699135	0.001095
132572097	64448412	335756	10000.000000	11394	7115	1.000000	11495	7012	1.000000	9694368	0.000796
132556785	64460311	335878	10000.000000	11346	7161	1.000000	11589	6992	1.000000	9689539	0.000347
132550609	64459133	334608	10000.000000	11102	7298	1.000000	11490	6826	1.000000	9684550	0.000295
132582758	64451202	335314	10000.000000	11515	7033	1.000000	11550	7103	1.000000	9679798	0.000088
132546665	64454623	335968	10000.000000	11469	6906	1.000000	11526	6955	1.000000	9675029	0.000791
132583598	64436342	335389	10000.000000	11163	7273	1.000000	11453	6996	1.000000	9670156	0.000902
132552593	64426336	335163	10000.000000	11256	7143	1.000000	11596	7070	1.000000	9665426	0.001138
132580886	64441856	335806	10000.000000	11543	6958	1.000000	11381	6922	1.000000	9660724	0.000952
132532993	64468893	334944	10000.000000	11401	7090	1.000000	11579	6900	1.000000	9655891	-0.000577
132565018	64456165	335515	10000.000000	11453	7014	1.000000	11748	6974	1.000000	9651111	-0.001439
132569802	64434716	335605	10000.000000	11435	7008	1.000000	11513	7179	1.000000	9646338	-0.001632
132554509	64450149	335461	10000.000000	11538	6895	1.000000	11485	7009	1.000000	9641556	-0.000410
132552794	64456889	336030	10000.000000	11452	6992	1.000000	11633	6944	1.000000	9636684	0.000382
132569982	64436549	336354	10000.000000	11193	7254	1.000000	11344	7191	1.000000	9631751	0.000256
132555851	64443613	334778	10000.000000	11326	7121	1.000000	11466	7112	1.000000	9626958	-0.000479
132560734	64452742	335322	10000.000000	11179	7199	1.000000	11576	6906	1.000000	9622056	-0.000518
132574454	64439335	335139	10000.000000	11330	7122	1.000000	11611	6840	1.000000	9617290	-0.000205
132558433	64453779	336090	10000.000000	11454	7034	1.000000	11692	6860	1.000000	9612626	-0.000759
132565049	64453540	334815	10000.000000	11773	6762	1.000000	11410	7135	1.000000	9607989	-0.000799
132558961	64451102	335840	10000.000000	11358	6973	1.000000	11723	6959	1.000000	9603118	-0.000513
132586429	64437878	335912	10000.000000	11329	7129	1.000000	11647	6806	1.000000	9598267	-0.000816
132574464	64435867	335704	10000.000000	11289	7148	1.000000	11415	7033	1.000000	9593498	-0.000747
132537416	64457480	336243	10000.000000	11713	6941	1.000000	11508	7040	1.000000	9588726	-0.000817
132576970	64450256	335112	10000.000000	11388	6970	1.000000	11508	7056	1.000000	9583850	-0.000808
132568298	64454040	335078	10000.000000	11302	7100	1.000000	11448	7109	1.000000	9579155	-0.000593
132559372	64444480	334430	10000.000000	11336	7144	1.000000	11481	7084	1.000000	9574464	-0.001119
132554899	64460796	335282	10000.000000	11625	6934	1.000000	11295	7216	1.000000	9569645	-0.000671
132556190	64447414	335895	10000.000000	11501	6994	1.000000	11689	6735	1.000000	9564737	-0.000747
132584372	64449986	336494	10000.000000	11551	7009	1.000000	11372	7070	1.000000	9559949	-0.000245
132541145	64440092	335055	10000.000000	11368	7184	1.000000	11586	6952	1.000000	9555246	-0.000424
132602729	64426583	336155	10000.000000	11281	7084	1.000000	11389	7080	1.000000	9550378	-0.000219
132551936	64453192	335724	10000.000000	11299	7093	1.000000	11377	6962	1.000000	9545695	-0.000049
132561747	64467018	336894	10000.000000	11370	7062	1.000000	11612	6919	1.000000	9540929	0.000052
132560913	64444819	336619	10000.000000	11440	7030	1.000000	11447	7008	1.000000	9536125	0.000098
132569552	64448450	335381	10000.000000	11292	7208	1.000000	11575	6906	1.000000	9531444	0.000135
132560831	64453894	335293	10000.000000	11367	7068	1.000000	11541	6995	1.000000	9526646	-0.000066
132543242	64459747	335376	10000.000000	11669	6691	1.000000	11550	7104	1.000000	9521991	0.000107
132565161	64445741	335781	10000.000000	11697	6827	1.000000	11375	7156	1.000000	9517213	-0.000057
npatches	nstrain	runtime	dt	init_x	init_y	init_y_blood	init_z	init_S	beta0	beta1	beta2	beta3	mean_beta	B	d	delta	delta_blood	b[0]	mut	m	CTL	c	g	epsilon	k	het	lambda	rho	omega	x_max	patch.dyna	DELTA	A	VA
10000	1	100.000000	0.001000	21900	9499	5000000	0.001000	10000000	12.338386	24.691339	25.663194	9.513167	19	800000000	0.010000	1.000000	432.000000	80000	0.000050	0.004800	1	0.001000	1.000000	2.500000	5.000000	0.500000	0.000000	0.000000	0.000000	31872	0	10.000000	7.000000	1.000000
sus	inf	inf_blood	z	x[0]	y[0][0]	z[0]	x[1]	y[1][0]	z[1]	S[0]	synchrony
219000000	94990000	5000000	10.000000	21900	9499	0.001000	21900	9499	0.001000	10000000	0.000000
151551272	48417988	252260	10000.000000	20673	2890	1.000000	10869	6410	1.000000	9994894	0.000000
150995830	51154594	265887	10000.000000	21013	3455	1.000000	10700	6360	1.000000	9990027	0.000000
150701738	51129195	265547	10000.000000	21145	3341	1.000000	10577	6510	1.000000	9985009	0.000000
150725022	51108884	265716	10000.000000	20750	3579	1.000000	10829	6214	1.000000	9979953	0.000000
150721487	51116759	265706	10000.000000	20895	3199	1.000000	10850	6288	1.000000	9975012	0.000000
150692527	51130503	266282	10000.000000	20927	3454	1.000000	10618	6369	1.000000	9969983	0.000000
150736733	51115160	266785	10000.000000	20892	3523	1.000000	10812	6451	1.000000	9964990	0.000000
150720307	51116490	265868	10000.000000	20669	3574	1.000000	10683	6462	1.000000	9959858	0.000000
150746933	51104740	265767	10000.000000	20844	3331	1.000000	10720	6292	1.000000	9954745	0.000000
150714459	51114232	265967	10000.000000	20403	3576	1.000000	10625	6212	1.000000	9949682	0.000000
150736557	51081257	266478	10000.000000	21203	3373	1.000000	10532	6308	1.000000	9944555	0.000000
150716187	51122539	266319	10000.000000	21147	3174	1.000000	10659	6588	1.000000	9939573	0.000000
150719917	51103366	265762	10000.000000	20873	3391	1.000000	10775	6385	1.000000	9934460	0.000000
150734544	51116997	266764	10000.000000	21135	3387	1.000000	10747	6491	1.000000	9929521	0.000000
150721968	51115891	266332	10000.000000	21323	3286	1.000000	10581	6591	1.000000	9924515	0.000000
150747420	51106332	264836	10000.000000	21227	3303	1.000000	10644	6468	1.000000	9919521	0.000000
150722349	51123820	266519	10000.000000	21171	3269	1.000000	10532	6573	1.000000	9914507	0.000000
150734238	51096070	265413	10000.000000	21082	3338	1.000000	10679	6441	1.000000	9909612	0.000000
150725306	51111757	266327	10000.000000	21071	3279	1.000000	10637	6534	1.000000	9904753	0.000000
150711585	51107737	265349	10000.000000	20915	3477	1.000000	10947	6287	1.000000	9899842	0.000000
150739079	51109687	266374	10000.000000	21331	3425	1.000000	10630	6475	1.000000	9894888	0.000000
150763263	51095564	266924	10000.000000	21036	3333	1.000000	10825	6386	1.000000	9889840	0.000000
150749802	51092950	266391	10000.000000	21229	3170	1.000000	10355	6743	1.000000	9885062	0.000000
150715357	51123280	266384	10000.000000	21265	3390	1.000000	10915	6272	1.000000	9880122	0.000000
150675428	51130160	265858	10000.000000	21148	3401	1.000000	10945	6198	1.000000	9875110	0.000000
150734237	51115849	266276	10000.000000	21210	3203	1.000000	10835	6395	1.000000	9870170	0.000000
150714004	51128580	266333	10000.000000	20906	3349	1.000000	10737	6477	1.000000	9865057	0.000000
150719537	51123395	266777	10000.000000	21020	3362	1.000000	10658	6644	1.000000	9860162	0.000000
150696082	51141201	266808	10000.000000	21116	3328	1.000000	10807	6128	1.000000	9855320	0.000000
150687419	51132502	266428	10000.000000	20671	3543	1.000000	10572	6588	1.000000	9850356	0.000000
150731500	51093867	266326	10000.000000	20724	3448	1.000000	10744	6343	1.000000	9845467	0.000000
150760273	51090706	266264	10000.000000	21105	3195	1.000000	10518	6437	1.000000	9840574	0.000000
150719491	51114685	266616	10000.000000	20913	3451	1.000000	10662	6589	1.000000	9835589	0.000000
150736786	51095304	265654	10000.000000	21009	3187	1.000000	10491	6519	1.000000	9830746	0.000000
150704280	51123781	266170	10000.000000	20647	3460	1.000000	10681	6414	1.000000	9825753	0.000000
150726319	51109108	266212	10000.000000	21221	3336	1.000000	10984	6253	1.000000	9820944	0.000000
150703135	51120851	266360	10000.000000	20824	3351	1.000000	10860	6101	1.000000	9815957	0.000000
150733965	51100735	266066	10000.000000	20757	3604	1.000000	10701	6270	1.000000	9811033	0.000000
150724153	51132973	266302	10000.000000	20832	3517	1.000000	10440	6584	1.000000	9806111	0.000000
150708938	51124557	266964	10000.000000	20523	3533	1.000000	10825	6403	1.000000	9801205	-1.#IND00
150732173	51101818	265790	10000.000000	20400	3592	1.000000	10509	6541	1.000000	9796276	-0.009600
150736863	51106177	265572	10000.000000	21043	3301	1.000000	10897	6274	1.000000	9791418	0.007555
150716415	51115366	266193	10000.000000	20976	3428	1.000000	10706	6316	1.000000	9786501	0.014333
150754182	51104531	266883	10000.000000	21191	3282	1.000000	10811	6302	1.000000	9781624	0.007742
150756717	51109428	265562	10000.000000	21382	3244	1.000000	10967	6256	1.000000	9776835	0.003564
150736920	51113489	265953	10000.000000	20820	3324	1.000000	10671	6527	1.000000	9772132	0.004308
150735248	51095957	266928	10000.000000	20889	3489	1.000000	10694	6385	1.000000	9767257	-0.002201
150722416	51128478	266647	10000.000000	20559	3380	1.000000	10780	6374	1.000000	9762294	-0.000605
150729416	51096707	265483	10000.000000	20815	3238	1.000000	10667	6501	1.000000	9757467	0.001083
150736419	51105997	266935	10000.000000	21122	3195	1.000000	10670	6400	1.000000	9752702	0.001426
150721023	51115408	266126	10000.000000	20603	3425	1.000000	10608	6301	1.000000	9747839	0.001409
150730824	51115809	266864	10000.000000	21249	3292	1.000000	10924	6287	1.000000	9743011	0.000728
150732967	51098936	266264	10000.000000	21049	3290	1.000000	10671	6322	1.000000	9738142	0.000849
150723032	51125057	266769	10000.000000	20836	3374	1.000000	10708	6444	1.000000	9733169	-0.002749
150710150	51130449	265435	10000.000000	20844	3503	1.000000	10516	6614	1.000000	9728344	-0.003667
150756217	51101329	265972	10000.000000	20980	3311	1.000000	10763	6399	1.000000	9723439	-0.004333
150690897	51128739	265734	10000.000000	21302	3277	1.000000	10813	6274	1.000000	9718592	-0.004204
150727377	51105449	265150	10000.000000	20934	3390	1.000000	10980	6233	1.000000	9713812	-0.002024
150723011	51134787	267678	10000.000000	20734	3518	1.000000	10831	6448	1.000000	9708868	-0.002148
150720626	51103699	266083	10000.000000	20879	3258	1.000000	10734	6358	1.000000	9703956	-0.003690
150685530	51142848	267882	10000.000000	20922	3344	1.000000	10611	6463	1.000000	9699298	-0.003808
150699387	51129590	266442	10000.000000	21145	3273	1.000000	10575	6595	1.000000	9694425	-0.004309
150733708	51110315	265382	10000.000000	20989	3359	1.000000	10751	6339	1.000000	9689640	-0.004545
150713826	51135921	267540	10000.000000	20728	3417	1.000000	10803	6353	1.000000	9684842	-0.004411
150712299	51122131	265766	10000.000000	20922	3375	1.000000	10793	6330	1.000000	9680006	-0.004262
150757739	51108738	265260	10000.000000	21025	3264	1.000000	10662	6421	1.000000	9675140	-0.004212
150715394	51113764	266192	10000.000000	21353	3190	1.000000	10509	6737	1.000000	9670224	-0.005351
150713606	51111028	266265	10000.000000	20620	3427	1.000000	10907	6161	1.000000	9665357	-0.005264
150723372	51120775	266726	10000.000000	20814	3476	1.000000	10777	6156	1.000000	9660569	-0.004942
150722167	51114512	265589	10000.000000	21156	3312	1.000000	10839	6189	1.000000	9655805	-0.005294
150706430	51118046	267089	10000.000000	20600	3378	1.000000	10892	6351	1.000000	9651015	-0.005097
150737551	51116402	266681	10000.000000	21152	3338	1.000000	10558	6576	1.000000	9646163	-0.005584
150724485	51119616	266667	10000.000000	20825	3413	1.000000	10927	6183	1.000000	9641296	-0.005879
150760282	51098345	266793	10000.000000	20771	3467	1.000000	11059	6163	1.000000	9636554	-0.005771
150724077	51114034	266734	10000.000000	20951	3348	1.000000	10646	6429	1.000000	9631812	-0.005775
150722434	51107825	265623	10000.000000	20667	3503	1.000000	10574	6589	1.000000	9627036	-0.005931
150708431	51133804	266332	10000.000000	21210	3226	1.000000	10756	6430	1.000000	9622287	-0.006310
150718612	51117707	266258	10000.000000	21365	3091	1.000000	10741	6382	1.000000	9617542	-0.006178
150721743	51101218	265929	10000.000000	20928	3412	1.000000	10776	6400	1.000000	9612805	-0.006000
150710303	51127759	265846	10000.000000	20758	3324	1.000000	10640	6317	1.000000	9607950	-0.004610
150744915	51097021	266199	10000.000000	20863	3468	1.000000	10696	6378	1.000000	9603042	-0.004536
150735967	51101036	265214	10000.000000	21038	3311	1.000000	10820	6359	1.000000	9598220	-0.004123
150718588	51116939	266044	10000.000000	21051	3261	1.000000	10832	6377	1.000000	9593424	-0.003960
150745562	51119290	265862	10000.000000	20782	3436	1.000000	10413	6665	1.000000	9588740	-0.004704
150677109	51138190	266843	10000.000000	21513	3175	1.000000	10656	6466	1.000000	9583817	-0.004767
150731385	51106983	266540	10000.000000	20448	3638	1.000000	10697	6423	1.000000	9579008	-0.005066
150745315	51101821	265687	10000.000000	20964	3509	1.000000	10718	6516	1.000000	9574176	-0.004894
150698781	51135254	267188	10000.000000	21548	3210	1.000000	10899	6335	1.000000	9569404	-0.004701
150714237	51112212	266652	10000.000000	21148	3206	1.000000	10641	6470	1.000000	9564640	-0.004901
150743182	51106072	266193	10000.000000	21204	3369	1.000000	10614	6481	1.000000	9559772	-0.004740
150711194	51137272	267160	10000.000000	20798	3230	1.000000	10927	6286	1.000000	9554918	-0.004379
150745882	51098138	266183	10000.000000	20947	3284	1.000000	10620	6200	1.000000	9550180	-0.004306
150701634	51136502	266332	10000.000000	21379	3209	1.000000	10574	6329	1.000000	9545491	-0.004018
150733075	51102631	266430	10000.000000	21008	3256	1.000000	10717	6343	1.000000	9540742	-0.003714
150715881	51124557	266993	10000.000000	21175	3252	1.000000	10871	6373	1.000000	9535963	-0.003356
150718799	51114208	265536	10000.000000	21193	3242	1.000000	10524	6543	1.000000	9531146	-0.003851
150692506	51123588	265832	10000.000000	20889	3493	1.000000	10689	6439	1.000000	9526277	-0.003955
150742121	51105224	266091	10000.000000	21075	3404	1.000000	10618	6517	1.000000	9521461	-0.004091
150698699	51116789	266051	10000.000000	20923	3426	1.000000	10713	6245	1.000000	9516763	-0.003891
npatches	nstrain	runtime	dt	init_x	init_y	init_y_blood	init_z	init_S	beta0	beta1	beta2	beta3	mean_beta	B	d	delta	delta_blood	b[0]	mut	m	CTL	c	g	epsilon	k	het	lambda	rho	omega	x_max	patch.dyna	DELTA	A	VA
10000	1	100.000000	0.001000	21900	9499	5000000	0.001000	10000000	20.186582	16.879853	16.836434	23.677841	19	800000000	0.010000	1.000000	432.000000	80000	0.000050	0.004800	1	0.001000	1.000000	2.500000	6.000000	0.500000	0.000000	0.000000	0.000000	31872	0	10.000000	7.000000	1.000000
sus	inf	inf_blood	z	x[0]	y[0][0]	z[0]	x[1]	y[1][0]	z[1]	S[0]	synchrony
219000000	94990000	5000000	10.000000	21900	9499	0.001000	21900	9499	0.001000	10000000	0.000000
170116291	37853813	197279	10000.000000	15328	4144	1.000000	18023	3375	1.000000	9994834	0.000000
169543578	40574587	212484	10000.000000	14282	4829	1.000000	17235	3996	1.000000	9989765	0.000000
169085530	40613947	211591	10000.000000	14922	4432	1.000000	17595	3937	1.000000	9984648	0.000000
169129928	40584242	210867	10000.000000	14313	4879	1.000000	17804	3880	1.000000	9979630	0.000000
169080211	40613163	211237	10000.000000	14777	4635	1.000000	17381	4008	1.000000	9974756	0.000000
169102208	40595467	211416	10000.000000	14847	4541	1.000000	17217	4109	1.000000	9969886	0.000000
169105945	40608897	211080	10000.000000	14580	4713	1.000000	17554	3764	1.000000	9964904	0.000000
169094499	40586124	211733	10000.000000	14449	4823	1.000000	17541	3852	1.000000	9959950	0.000000
169086075	40608304	211344	10000.000000	14793	4562	1.000000	17324	3993	1.000000	9954928	0.000000
169062644	40614701	210912	10000.000000	14547	4786	1.000000	17306	4023	1.000000	9950025	0.000000
169047463	40620562	211964	10000.000000	14636	4831	1.000000	17354	4037	1.000000	9945080	0.000000
169062376	40618310	211291	10000.000000	14588	4463	1.000000	17587	3910	1.000000	9940069	0.000000
169078439	40615772	211867	10000.000000	14906	4695	1.000000	17327	3884	1.000000	9935080	0.000000
169091372	40606877	211256	10000.000000	14776	4632	1.000000	17770	3816	1.000000	9930078	0.000000
169090712	40593225	211621	10000.000000	14478	4750	1.000000	17248	3813	1.000000	9925117	0.000000
169063977	40624292	211344	10000.000000	14747	4703	1.000000	17269	3968	1.000000	9920177	0.000000
169126291	40571612	210452	10000.000000	14765	4637	1.000000	17436	3948	1.000000	9915215	0.000000
169089185	40602899	211010	10000.000000	14815	4420	1.000000	17572	3748	1.000000	9910347	0.000000
169060655	40620989	211724	10000.000000	14728	4462	1.000000	17220	3983	1.000000	9905310	0.000000
169098836	40597514	211321	10000.000000	14904	4623	1.000000	17601	3876	1.000000	9900336	0.000000
169090526	40604383	211359	10000.000000	14217	4867	1.000000	17222	4037	1.000000	9895446	0.000000
169101709	40600298	211487	10000.000000	14536	4760	1.000000	18032	3859	1.000000	9890393	0.000000
169100178	40596220	210539	10000.000000	14971	4414	1.000000	17777	3694	1.000000	9885355	0.000000
169104659	40610135	212180	10000.000000	14719	4531	1.000000	17582	3849	1.000000	9880372	0.000000
169118957	40609883	212295	10000.000000	14638	4758	1.000000	17368	3955	1.000000	9875439	0.000000
169101661	40614071	211791	10000.000000	14760	4687	1.000000	17678	3934	1.000000	9870528	0.000000
169105476	40604610	211148	10000.000000	14581	4793	1.000000	17639	3919	1.000000	9865612	0.000000
169106033	40598390	211797	10000.000000	14504	4752	1.000000	17332	3861	1.000000	9860652	0.000000
169085171	40618707	211450	10000.000000	14828	4578	1.000000	17020	4214	1.000000	9855725	0.000000
169108225	40601023	210818	10000.000000	14742	4735	1.000000	17401	3941	1.000000	9850829	0.000000
169068566	40613846	211481	10000.000000	14620	4802	1.000000	17299	4089	1.000000	9845876	0.000000
169096186	40599387	211429	10000.000000	14545	4665	1.000000	17427	4017	1.000000	9840976	0.000000
169069205	40606521	211104	10000.000000	14879	4506	1.000000	17340	3864	1.000000	9836057	0.000000
169107870	40596674	211703	10000.000000	14672	4556	1.000000	17201	3878	1.000000	9831205	0.000000
169095384	40596537	211211	10000.000000	14375	4851	1.000000	17482	4071	1.000000	9826276	0.000000
169089156	40600532	211421	10000.000000	14703	4640	1.000000	17584	3908	1.000000	9821448	0.000000
169110467	40594803	211953	10000.000000	14621	4545	1.000000	16860	4168	1.000000	9816477	0.000000
169118578	40587535	211850	10000.000000	14534	4710	1.000000	17484	3822	1.000000	9811519	0.000000
169096902	40584636	211759	10000.000000	14578	4551	1.000000	17332	4061	1.000000	9806599	0.000000
169076198	40597670	211992	10000.000000	14793	4597	1.000000	17383	3961	1.000000	9801770	-1.#IND00
169091072	40597323	210824	10000.000000	14646	4770	1.000000	17515	3910	1.000000	9796919	0.000000
169112578	40600101	212034	10000.000000	14915	4656	1.000000	17695	3932	1.000000	9791921	-0.010111
169108438	40601548	211131	10000.000000	14916	4567	1.000000	17389	3828	1.000000	9787018	-0.023673
169074953	40614741	211534	10000.000000	14648	4701	1.000000	17530	3915	1.000000	9782087	-0.006558
169105036	40592874	210522	10000.000000	14533	4714	1.000000	17671	3868	1.000000	9777247	-0.009856
169089350	40615290	211198	10000.000000	14593	4665	1.000000	17227	3945	1.000000	9772420	-0.015810
169111692	40595497	211219	10000.000000	14539	4652	1.000000	17048	3976	1.000000	9767479	-0.013650
169106424	40591052	210870	10000.000000	14863	4579	1.000000	17187	4077	1.000000	9762589	-0.011218
169111827	40598604	211277	10000.000000	14648	4628	1.000000	17832	3751	1.000000	9757794	-0.009601
169094973	40600978	211161	10000.000000	14659	4657	1.000000	17515	3850	1.000000	9752791	-0.008123
169034300	40632732	211522	10000.000000	14755	4667	1.000000	17530	3913	1.000000	9747818	-0.001228
169093749	40608477	211333	10000.000000	14865	4511	1.000000	17677	3889	1.000000	9742941	-0.001794
169055914	40616617	211657	10000.000000	14688	4533	1.000000	17408	3984	1.000000	9738040	-0.001941
169088261	40602403	212067	10000.000000	14485	4871	1.000000	17387	3966	1.000000	9733142	-0.000627
169064246	40609836	212099	10000.000000	14899	4709	1.000000	17369	4000	1.000000	9728187	-0.001947
169079579	40625859	211419	10000.000000	15007	4413	1.000000	17632	3860	1.000000	9723287	-0.001214
169076486	40623455	211779	10000.000000	14511	4744	1.000000	17364	4036	1.000000	9718490	-0.000396
169061282	40612319	212794	10000.000000	14604	4719	1.000000	17275	3986	1.000000	9713617	0.000398
169077133	40588854	211090	10000.000000	14632	4704	1.000000	17633	3887	1.000000	9708812	0.000494
169105344	40600299	211327	10000.000000	14535	4749	1.000000	16961	4049	1.000000	9703943	0.001039
169093606	40599668	211716	10000.000000	14851	4551	1.000000	17599	3896	1.000000	9699087	0.000738
169123655	40603734	211231	10000.000000	14572	4797	1.000000	17408	3938	1.000000	9694320	0.001762
169099170	40597051	211766	10000.000000	14510	4737	1.000000	17380	3930	1.000000	9689300	0.001510
169108588	40585050	211443	10000.000000	14580	4849	1.000000	17549	3862	1.000000	9684445	0.001805
169057615	40610357	211600	10000.000000	14600	4724	1.000000	17438	3841	1.000000	9679638	0.001876
169091625	40620890	211549	10000.000000	14809	4738	1.000000	17415	3889	1.000000	9674763	0.002087
169086411	40597696	211502	10000.000000	14575	4763	1.000000	17746	3823	1.000000	9670007	0.002195
169049111	40618761	212051	10000.000000	14707	4782	1.000000	17513	4003	1.000000	9665105	0.001946
169134950	40601699	210886	10000.000000	14350	4779	1.000000	17472	3867	1.000000	9660125	0.001928
169058842	40614228	211979	10000.000000	14870	4744	1.000000	18093	3516	1.000000	9655162	0.001250
169074234	40611609	210475	10000.000000	15223	4360	1.000000	17297	4017	1.000000	9650391	0.001074
169096118	40607527	211986	10000.000000	14656	4704	1.000000	17664	3870	1.000000	9645546	0.001003
169097003	40609854	210594	10000.000000	14576	4622	1.000000	17556	3940	1.000000	9640628	0.000354
169076706	40598489	211447	10000.000000	14903	4516	1.000000	17627	3987	1.000000	9635863	-0.000340
169093702	40601859	210998	10000.000000	14762	4520	1.000000	17558	3977	1.000000	9631167	-0.002056
169092264	40596170	211636	10000.000000	14282	4721	1.000000	17529	3871	1.000000	9626364	-0.002074
169084506	40610439	211390	10000.000000	14554	4731	1.000000	17567	3842	1.000000	9621582	-0.002103
169054470	40619385	211933	10000.000000	14709	4471	1.000000	17628	3835	1.000000	9616895	-0.001980
169121226	40593519	211503	10000.000000	14832	4512	1.000000	17406	3981	1.000000	9612183	-0.001936
169142086	40575712	211519	10000.000000	14682	4590	1.000000	17728	3804	1.000000	9607298	-0.001380
169072481	40611231	211402	10000.000000	14562	4671	1.000000	17342	4043	1.000000	9602483	-0.001603
169078862	40622479	211293	10000.000000	14444	4752	1.000000	17480	3986	1.000000	9597532	-0.001893
169070496	40602035	211836	10000.000000	14595	4694	1.000000	17583	3717	1.000000	9592749	-0.002008
169079200	40609890	212123	10000.000000	14484	4845	1.000000	17583	3768	1.000000	9587943	-0.002100
169098209	40604844	211293	10000.000000	14774	4496	1.000000	17510	3889	1.000000	9583147	-0.002073
169078665	40612303	211539	10000.000000	14909	4546	1.000000	17452	3850	1.000000	9578322	-0.001192
169055487	40621682	211866	10000.000000	14147	4807	1.000000	17729	3729	1.000000	9573548	-0.002069
169086689	40612880	212173	10000.000000	14602	4509	1.000000	17821	3780	1.000000	9568833	-0.002171
169074495	40613062	212664	10000.000000	14618	4671	1.000000	17533	3895	1.000000	9563941	-0.002117
169108670	40591314	211296	10000.000000	14531	4845	1.000000	17538	3756	1.000000	9559135	-0.002276
169107205	40611373	211826	10000.000000	14589	4773	1.000000	17512	3808	1.000000	9554323	-0.002660
169104269	40589726	210996	10000.000000	14580	4654	1.000000	17008	4257	1.000000	9549577	-0.002122
169069126	40615132	211030	10000.000000	14535	4520	1.000000	17388	3843	1.000000	9544880	-0.002177
169105853	40587656	211288	10000.000000	14839	4583	1.000000	17405	3890	1.000000	9540151	-0.002314
169126002	40589789	211340	10000.000000	14824	4527	1.000000	17236	3964	1.000000	9535250	-0.002499
169111815	40576061	210842	10000.000000	14849	4397	1.000000	17391	3990	1.000000	9530541	-0.002057
169108062	40592962	211415	10000.000000	14317	4829	1.000000	17685	3881	1.000000	9525744	-0.001874
169056285	40618492	210988	10000.000000	14531	4557	1.000000	17564	3860	1.000000	9520889	-0.001887
169071892	40597068	212375	10000.000000	14535	4600	1.000000	17467	3886	1.000000	9516150	-0.001886
npatches	nstrain	runtime	dt	init_x	init_y	init_y_blood	init_z	init_S	beta0	beta1	beta2	beta3	mean_beta	B	d	delta	delta_blood	b[0]	mut	m	CTL	c	g	epsilon	k	het	lambda	rho	omega	x_max	patch.dyna	DELTA	A	VA
10000	1	100.000000	0.001000	21900	9499	5000000	0.001000	10000000	16.705544	13.221114	12.640894	14.127869	19	800000000	0.010000	1.000000	432.000000	80000	0.000050	0.004800	1	0.001000	1.000000	2.500000	7.000000	0.500000	0.000000	0.000000	0.000000	31872	0	10.000000	7.000000	1.000000
sus	inf	inf_blood	z	x[0]	y[0][0]	z[0]	x[1]	y[1][0]	z[1]	S[0]	synchrony
219000000	94990000	5000000	10.000000	21900	9499	0.001000	21900	9499	0.001000	10000000	0.000000
187666542	29637044	154072	10000.000000	20297	2573	1.000000	24220	1340	1.000000	9994985	0.000000
187147498	32310867	168143	10000.000000	19552	2982	1.000000	24546	1882	1.000000	9989934	0.000000
186645924	32373762	168130	10000.000000	19303	3196	1.000000	24268	1940	1.000000	9984926	0.000000
186635464	32355755	167957	10000.000000	19463	3024	1.000000	24394	1905	1.000000	9979834	0.000000
186616356	32352952	168373	10000.000000	19360	3020	1.000000	24790	1717	1.000000	9974727	0.000000
186651979	32340557	168565	10000.000000	19278	3253	1.000000	24483	1862	1.000000	9969734	0.000000
186620420	32372429	168724	10000.000000	19311	3022	1.000000	24317	1811	1.000000	9964795	0.000000
186592734	32356698	169095	10000.000000	19508	2988	1.000000	24843	1825	1.000000	9959818	0.000000
186620904	32354646	168288	10000.000000	19326	3025	1.000000	24154	1907	1.000000	9954835	0.000000
186622347	32341195	168023	10000.000000	19413	3067	1.000000	24361	1953	1.000000	9949850	0.000000
186628374	32345962	167634	10000.000000	19788	2995	1.000000	24077	1728	1.000000	9944732	0.000000
186623373	32340226	168696	10000.000000	19585	3021	1.000000	24348	1958	1.000000	9939795	0.000000
186647532	32344851	168358	10000.000000	19515	3146	1.000000	23871	1941	1.000000	9934890	0.000000
186647083	32338940	168380	10000.000000	19680	3146	1.000000	24751	1661	1.000000	9929937	0.000000
186608234	32358741	168063	10000.000000	19234	3310	1.000000	24616	1878	1.000000	9925049	0.000000
186627947	32344167	168361	10000.000000	19687	3013	1.000000	24587	1773	1.000000	9920002	0.000000
186665342	32338706	167968	10000.000000	19643	3054	1.000000	23761	2094	1.000000	9914951	0.000000
186640008	32342128	168062	10000.000000	19530	3000	1.000000	24201	1958	1.000000	9910080	0.000000
186646103	32351229	168003	10000.000000	19922	2931	1.000000	24376	1874	1.000000	9905096	0.000000
186645266	32349664	168784	10000.000000	19986	2849	1.000000	24370	1887	1.000000	9900057	0.000000
186664398	32333151	168765	10000.000000	19361	3193	1.000000	24227	1846	1.000000	9894955	0.000000
186624430	32348569	168903	10000.000000	19734	2860	1.000000	24614	1768	1.000000	9889939	0.000000
186590858	32354822	168032	10000.000000	19463	3109	1.000000	24154	1944	1.000000	9885109	0.000000
186648015	32359807	168674	10000.000000	19784	2853	1.000000	24296	1976	1.000000	9880086	0.000000
186665016	32330028	168817	10000.000000	19832	2821	1.000000	24612	1860	1.000000	9875183	0.000000
186617389	32357562	168140	10000.000000	19733	2977	1.000000	24572	1655	1.000000	9870437	0.000000
186664340	32331483	168496	10000.000000	19253	3156	1.000000	24160	1971	1.000000	9865432	0.000000
186618691	32349782	168391	10000.000000	19623	3128	1.000000	24371	1861	1.000000	9860481	0.000000
186632327	32356089	168532	10000.000000	19599	3093	1.000000	24137	1907	1.000000	9855507	0.000000
186645545	32333964	168346	10000.000000	19477	3041	1.000000	23815	2005	1.000000	9850511	0.000000
186685835	32323618	168329	10000.000000	19272	3195	1.000000	24376	1842	1.000000	9845436	0.000000
186636185	32351968	167967	10000.000000	19874	2914	1.000000	24319	2001	1.000000	9840541	0.000000
186660267	32339202	168635	10000.000000	19176	3083	1.000000	24492	1817	1.000000	9835621	0.000000
186688750	32320465	168298	10000.000000	19456	3140	1.000000	24485	1842	1.000000	9830703	0.000000
186630817	32344541	167904	10000.000000	19758	2847	1.000000	23932	2006	1.000000	9825780	0.000000
186627920	32334465	168519	10000.000000	19412	3081	1.000000	23896	2026	1.000000	9820929	0.000000
186661282	32350574	168467	10000.000000	19598	2896	1.000000	24365	1789	1.000000	9815987	0.000000
186618706	32348836	168647	10000.000000	19790	3075	1.000000	24221	1948	1.000000	9811112	0.000000
186595049	32362983	168378	10000.000000	19722	2973	1.000000	24240	1964	1.000000	9806177	0.000000
186624695	32346650	168395	10000.000000	19126	3190	1.000000	24144	1919	1.000000	9801242	-1.#IND00
186653124	32341573	168661	10000.000000	20010	2939	1.000000	24502	1873	1.000000	9796284	-0.038400
186638353	32349267	169143	10000.000000	19517	3179	1.000000	24337	2005	1.000000	9791469	-0.011468
186627198	32342083	168064	10000.000000	19571	3097	1.000000	24610	1774	1.000000	9786555	-0.005291
186615051	32353132	168245	10000.000000	19813	2798	1.000000	24820	1882	1.000000	9781590	-0.001777
186635856	32354394	168225	10000.000000	19627	3208	1.000000	24108	1872	1.000000	9776608	0.000749
186637402	32341084	168267	10000.000000	19739	2873	1.000000	23686	2159	1.000000	9771633	-0.003313
186668171	32332618	168726	10000.000000	19202	3034	1.000000	24374	1822	1.000000	9766755	0.001862
186624071	32348437	168525	10000.000000	19347	3149	1.000000	24536	1856	1.000000	9761839	0.000005
186661806	32333666	168042	10000.000000	19316	3128	1.000000	24378	1765	1.000000	9756901	-0.008887
186636735	32339640	168827	10000.000000	19377	3051	1.000000	24256	1884	1.000000	9751987	-0.012186
186620735	32352538	168425	10000.000000	19607	3048	1.000000	24524	1790	1.000000	9747169	-0.011319
186671865	32338731	169047	10000.000000	19418	3025	1.000000	24515	1755	1.000000	9742297	-0.008921
186635927	32352580	168471	10000.000000	19758	2883	1.000000	24454	1901	1.000000	9737508	-0.009789
186639831	32335404	168986	10000.000000	19349	3131	1.000000	24255	1967	1.000000	9732687	-0.010144
186679152	32333749	168375	10000.000000	19772	2899	1.000000	24298	1801	1.000000	9727743	-0.010026
186632297	32341474	168348	10000.000000	19207	3082	1.000000	24012	2064	1.000000	9722820	-0.009009
186616713	32347790	168943	10000.000000	19103	3088	1.000000	24791	1853	1.000000	9717968	-0.008860
186658934	32331200	168109	10000.000000	19403	3098	1.000000	24070	1893	1.000000	9713222	-0.007871
186643810	32356585	168225	10000.000000	19923	2759	1.000000	24471	1820	1.000000	9708373	-0.009559
186625181	32344444	168782	10000.000000	19550	3036	1.000000	24191	1932	1.000000	9703577	-0.009411
186637145	32340533	168157	10000.000000	19574	2956	1.000000	24815	1803	1.000000	9698716	-0.008512
186676020	32324151	168788	10000.000000	19500	3131	1.000000	24351	1882	1.000000	9693799	-0.007961
186623475	32348426	167784	10000.000000	19215	3097	1.000000	23620	2040	1.000000	9689034	-0.007037
186672400	32340624	168402	10000.000000	19672	3053	1.000000	24239	1847	1.000000	9684235	-0.006737
186632931	32354729	169141	10000.000000	19214	3052	1.000000	24112	1972	1.000000	9679437	-0.006371
186637588	32329510	168602	10000.000000	19442	3029	1.000000	23879	2050	1.000000	9674632	-0.006621
186612538	32352310	168240	10000.000000	19923	2909	1.000000	23975	1941	1.000000	9669678	-0.007983
186668109	32324536	168811	10000.000000	19672	2982	1.000000	24033	1869	1.000000	9664724	-0.008072
186613789	32356301	168684	10000.000000	19431	3156	1.000000	24523	1846	1.000000	9659938	-0.008457
186664090	32325064	168431	10000.000000	19483	3156	1.000000	24258	1822	1.000000	9655141	-0.008274
186665108	32338524	168072	10000.000000	19751	2943	1.000000	24362	1944	1.000000	9650284	-0.008290
186632899	32350107	168873	10000.000000	19421	3096	1.000000	24338	1795	1.000000	9645432	-0.007843
186619736	32342395	168701	10000.000000	19734	2884	1.000000	24109	1842	1.000000	9640587	-0.006934
186655616	32352287	169089	10000.000000	19402	3103	1.000000	24006	1873	1.000000	9635791	-0.006510
186629168	32337278	168728	10000.000000	19821	3116	1.000000	24835	1710	1.000000	9630923	-0.006126
186616995	32371867	168151	10000.000000	19520	3076	1.000000	24103	1889	1.000000	9626203	-0.004769
186641390	32333973	167989	10000.000000	19326	3081	1.000000	24281	1887	1.000000	9621489	-0.004185
186653199	32345529	168035	10000.000000	19733	2937	1.000000	24135	1888	1.000000	9616698	-0.004071
186653801	32344521	168099	10000.000000	19774	2938	1.000000	24180	1987	1.000000	9611802	-0.003786
186679099	32335365	168695	10000.000000	19582	3060	1.000000	23943	1904	1.000000	9606825	-0.004000
186640624	32345477	168030	10000.000000	18896	3287	1.000000	24180	1865	1.000000	9602114	-0.004232
186591319	32364698	169059	10000.000000	19450	3047	1.000000	23896	2072	1.000000	9597355	-0.002601
186585820	32361606	168318	10000.000000	19567	3014	1.000000	24467	1854	1.000000	9592511	-0.002054
186671685	32344308	168692	10000.000000	18864	3291	1.000000	23894	1963	1.000000	9587654	-0.002070
186619766	32355941	168168	10000.000000	19255	3104	1.000000	24616	1880	1.000000	9582888	-0.001685
186625144	32334712	168716	10000.000000	19186	3032	1.000000	24124	2001	1.000000	9578177	-0.001579
186664026	32350769	168217	10000.000000	19313	3071	1.000000	24428	1759	1.000000	9573406	-0.001825
186629102	32336507	168676	10000.000000	19788	2986	1.000000	24890	1820	1.000000	9568567	-0.001158
186606239	32363398	168475	10000.000000	19438	3125	1.000000	23651	1953	1.000000	9563810	-0.001356
186637524	32339332	168221	10000.000000	19632	2874	1.000000	24154	1946	1.000000	9559084	-0.001711
186645122	32342818	168556	10000.000000	19628	3178	1.000000	24263	1818	1.000000	9554249	-0.002111
186642357	32347851	168492	10000.000000	19330	3067	1.000000	24352	1842	1.000000	9549532	-0.002359
186646438	32323352	168731	10000.000000	19410	3051	1.000000	24521	1838	1.000000	9544766	-0.002333
186619769	32349496	168114	10000.000000	19401	3094	1.000000	24233	1885	1.000000	9540007	-0.002136
186655607	32353747	168582	10000.000000	19637	3058	1.000000	24678	1733	1.000000	9535295	-0.003021
186638807	32355272	168508	10000.000000	19480	2999	1.000000	24005	1960	1.000000	9530580	-0.003535
186659181	32329116	168907	10000.000000	19493	3009	1.000000	24259	1845	1.000000	9525747	-0.002763
186688256	32338999	167500	10000.000000	19679	3056	1.000000	24451	1814	1.000000	9520967	-0.002812
186636048	32360120	169427	10000.000000	19458	2974	1.000000	24720	1897	1.000000	9516200	-0.003256
npatches	nstrain	runtime	dt	init_x	init_y	init_y_blood	init_z	init_S	beta0	beta1	beta2	beta3	mean_beta	B	d	delta	delta_blood	b[0]	mut	m	CTL	c	g	epsilon	k	het	lambda	rho	omega	x_max	patch.dyna	DELTA	A	VA
10000	1	100.000000	0.001000	21900	9499	5000000	0.001000	10000000	27.427103	24.895533	18.033330	10.253051	19	800000000	0.010000	1.000000	432.000000	80000	0.000050	0.004800	1	0.001000	1.000000	2.500000	8.000000	0.500000	0.000000	0.000000	0.000000	31872	0	10.000000	7.000000	1.000000
sus	inf	inf_blood	z	x[0]	y[0][0]	z[0]	x[1]	y[1][0]	z[1]	S[0]	synchrony
219000000	94990000	5000000	10.000000	21900	9499	0.001000	21900	9499	0.001000	10000000	0.000000
203134833	23423650	121533	10000.000000	13653	4040	1.000000	15249	3609	1.000000	9994891	0.000000
202407896	26010097	135422	10000.000000	13022	4127	1.000000	14658	3673	1.000000	9989826	0.000000
202031855	26040106	135753	10000.000000	12839	4247	1.000000	14425	3960	1.000000	9984862	0.000000
201989304	26058084	136307	10000.000000	13248	4199	1.000000	14769	3716	1.000000	9979962	0.000000
202044674	26029819	136101	10000.000000	13074	4118	1.000000	14503	3808	1.000000	9974903	0.000000
202022058	26022167	135051	10000.000000	12899	4315	1.000000	14282	3938	1.000000	9969974	0.000000
201979228	26041206	136023	10000.000000	13185	4230	1.000000	14432	3987	1.000000	9964973	0.000000
201996443	26047987	135211	10000.000000	13268	4101	1.000000	15029	3583	1.000000	9959977	0.000000
201998902	26052787	135575	10000.000000	13171	4201	1.000000	14512	3749	1.000000	9954889	0.000000
201988930	26048605	135375	10000.000000	13340	4097	1.000000	14403	3801	1.000000	9949835	0.000000
201979770	26043591	136163	10000.000000	13251	3959	1.000000	14651	3812	1.000000	9944949	0.000000
201980897	26049225	135663	10000.000000	13246	4230	1.000000	14313	3835	1.000000	9939994	0.000000
202059705	26034040	135467	10000.000000	13303	3976	1.000000	14145	3929	1.000000	9935103	0.000000
202017684	26034422	135428	10000.000000	13225	4140	1.000000	14459	3908	1.000000	9930060	0.000000
201968330	26051363	136315	10000.000000	12929	4237	1.000000	14312	3883	1.000000	9925188	0.000000
202001800	26039184	135041	10000.000000	13203	4122	1.000000	14167	4006	1.000000	9920319	0.000000
201987002	26049197	135479	10000.000000	12885	4322	1.000000	14407	3755	1.000000	9915480	0.000000
202029537	26034850	135297	10000.000000	13436	4081	1.000000	14432	3825	1.000000	9910411	0.000000
202019029	26026324	135171	10000.000000	13260	4107	1.000000	14542	3835	1.000000	9905463	0.000000
201994569	26041531	135291	10000.000000	13243	3968	1.000000	14641	3810	1.000000	9900497	0.000000
201982569	26045137	135602	10000.000000	13209	4113	1.000000	14901	3683	1.000000	9895483	0.000000
201979932	26040109	135739	10000.000000	13014	4252	1.000000	14678	3783	1.000000	9890552	0.000000
202004999	26045992	135527	10000.000000	13224	4029	1.000000	14715	3981	1.000000	9885576	0.000000
202005227	26034475	135331	10000.000000	13227	4188	1.000000	14654	3875	1.000000	9880550	0.000000
202015367	26038023	136169	10000.000000	13135	4073	1.000000	14265	3867	1.000000	9875505	0.000000
202002463	26038560	134895	10000.000000	13265	4035	1.000000	14553	3656	1.000000	9870667	0.000000
202011241	26019720	135629	10000.000000	13193	4146	1.000000	14643	3834	1.000000	9865766	0.000000
201987916	26047383	135165	10000.000000	13372	4122	1.000000	14560	3986	1.000000	9860826	0.000000
202048455	26037865	135709	10000.000000	13092	4261	1.000000	14457	4010	1.000000	9855867	0.000000
201971104	26046399	135928	10000.000000	13198	4174	1.000000	14538	3874	1.000000	9850963	0.000000
201973547	26055439	135801	10000.000000	13159	4192	1.000000	14751	3799	1.000000	9846003	0.000000
201994742	26046012	135423	10000.000000	13349	4246	1.000000	14451	3889	1.000000	9841143	0.000000
202027973	26027302	134973	10000.000000	13112	4015	1.000000	14259	3987	1.000000	9836145	0.000000
201991938	26047809	135961	10000.000000	13459	3889	1.000000	14380	4028	1.000000	9831205	0.000000
201996579	26064750	135243	10000.000000	13243	4066	1.000000	14761	4002	1.000000	9826351	0.000000
201999882	26039297	135128	10000.000000	13333	3997	1.000000	14699	3784	1.000000	9821424	0.000000
202035353	26034608	135998	10000.000000	13288	4104	1.000000	14267	3954	1.000000	9816563	0.000000
201990868	26058121	136211	10000.000000	12788	4273	1.000000	14700	3819	1.000000	9811551	0.000000
202018433	26045424	135621	10000.000000	13415	4141	1.000000	14384	3998	1.000000	9806655	0.000000
202045933	26031184	135703	10000.000000	13235	4108	1.000000	14512	3927	1.000000	9801710	-1.#IND00
201997172	26032596	136245	10000.000000	12881	4367	1.000000	14244	3980	1.000000	9796727	-1.#IND00
202011676	26034587	135695	10000.000000	13085	4164	1.000000	14366	3684	1.000000	9791921	0.009272
202024094	26025105	135687	10000.000000	13174	4155	1.000000	14596	3929	1.000000	9787084	0.004663
201977362	26052459	135736	10000.000000	13108	4255	1.000000	14391	3842	1.000000	9782116	0.003352
202032398	26030378	135134	10000.000000	13238	4043	1.000000	14850	3661	1.000000	9777296	0.005624
201973763	26054683	135252	10000.000000	13209	4175	1.000000	14456	3748	1.000000	9772372	0.003091
201992647	26035331	136431	10000.000000	13080	4141	1.000000	14252	4078	1.000000	9767463	0.001942
202036113	26040160	135953	10000.000000	13422	4141	1.000000	14558	3798	1.000000	9762574	0.001450
201983922	26060414	134932	10000.000000	13107	4030	1.000000	14325	3773	1.000000	9757632	0.001952
201987396	26040731	135657	10000.000000	13139	4070	1.000000	14059	3977	1.000000	9752639	0.000250
202028313	26028309	135271	10000.000000	13023	4216	1.000000	14658	3707	1.000000	9747716	0.000439
201983585	26046190	136062	10000.000000	13363	4106	1.000000	14456	3804	1.000000	9742728	0.000981
202042382	26026085	135832	10000.000000	12894	4132	1.000000	14296	4028	1.000000	9737864	0.001191
201986078	26054928	135554	10000.000000	13177	4079	1.000000	14260	3838	1.000000	9733017	-0.000928
202023029	26038957	135511	10000.000000	13012	4510	1.000000	14722	3809	1.000000	9728178	-0.001640
201951940	26045270	135385	10000.000000	13424	4068	1.000000	14348	3872	1.000000	9723242	-0.002226
202060900	26025393	135758	10000.000000	13171	4285	1.000000	14108	3999	1.000000	9718435	-0.001467
202025512	26039351	135951	10000.000000	13070	4007	1.000000	14445	3759	1.000000	9713468	-0.002049
201958720	26049109	135487	10000.000000	13256	4045	1.000000	14526	3755	1.000000	9708567	-0.002054
201990416	26049294	135498	10000.000000	13071	4185	1.000000	14591	3662	1.000000	9703774	-0.001836
202011401	26045008	136115	10000.000000	13240	4234	1.000000	14642	3665	1.000000	9698925	0.000042
202014294	26044089	135357	10000.000000	13091	4195	1.000000	14538	3781	1.000000	9693919	0.001410
202022984	26046315	135757	10000.000000	13006	4280	1.000000	14269	3999	1.000000	9688961	0.002332
201994475	26050509	135792	10000.000000	13221	4172	1.000000	14646	3811	1.000000	9684182	0.002169
202006128	26038155	135220	10000.000000	13163	4324	1.000000	14614	3797	1.000000	9679367	0.001323
201954402	26055685	135483	10000.000000	13106	4122	1.000000	14569	3846	1.000000	9674630	0.001190
201963420	26049236	135212	10000.000000	13339	4081	1.000000	14939	3720	1.000000	9669783	0.000162
202002515	26042739	136034	10000.000000	12916	4298	1.000000	14436	3775	1.000000	9664986	0.002135
201984933	26053579	135825	10000.000000	13180	4270	1.000000	14184	4050	1.000000	9660208	0.001750
202012530	26043827	136518	10000.000000	13143	4148	1.000000	14452	4004	1.000000	9655341	0.001476
201964898	26062441	136048	10000.000000	13432	4028	1.000000	14549	3866	1.000000	9650589	0.002379
202009026	26045846	135984	10000.000000	13330	3958	1.000000	14620	3913	1.000000	9645809	0.002362
202005055	26034902	135480	10000.000000	13194	4203	1.000000	14323	3995	1.000000	9641005	0.000820
202006114	26038854	135629	10000.000000	13279	4072	1.000000	14623	3863	1.000000	9636207	0.000876
202034718	26032095	135167	10000.000000	13166	4102	1.000000	14491	3915	1.000000	9631465	0.000858
202000630	26063843	135557	10000.000000	13105	4061	1.000000	14990	3528	1.000000	9626628	0.003075
201978047	26060530	135518	10000.000000	12889	4230	1.000000	14558	3756	1.000000	9621759	0.002910
201985336	26051481	135682	10000.000000	13372	3991	1.000000	14387	3902	1.000000	9617065	0.003400
201998432	26036775	135791	10000.000000	13219	4005	1.000000	14574	3751	1.000000	9612263	0.003458
202005118	26044243	135395	10000.000000	12953	4294	1.000000	14450	4026	1.000000	9607321	0.004353
202007174	26045266	135264	10000.000000	13247	4039	1.000000	14398	3819	1.000000	9602558	0.004000
201985957	26050027	135533	10000.000000	12989	4211	1.000000	14570	3940	1.000000	9597854	0.003866
201992705	26034527	134969	10000.000000	13251	4000	1.000000	14453	3837	1.000000	9593202	0.003857
201997739	26042833	135506	10000.000000	13128	4332	1.000000	14391	3851	1.000000	9588430	0.003662
201997884	26040040	135785	10000.000000	13481	4085	1.000000	14450	3790	1.000000	9583598	0.003382
202015474	26026424	134731	10000.000000	13299	4020	1.000000	14634	3809	1.000000	9578661	0.002767
201967774	26041509	135909	10000.000000	13235	4196	1.000000	14706	3703	1.000000	9573741	0.002396
202012934	26033997	136065	10000.000000	13166	4093	1.000000	14305	3884	1.000000	9568983	0.002315
201959283	26052345	135609	10000.000000	13010	4297	1.000000	14509	3744	1.000000	9564210	0.002777
202007219	26029623	135336	10000.000000	13095	4171	1.000000	14404	3903	1.000000	9559470	0.002914
201972076	26037050	135126	10000.000000	13411	4060	1.000000	14521	3915	1.000000	9554658	0.002897
202013081	26031026	135902	10000.000000	13204	4134	1.000000	14673	3750	1.000000	9549909	0.002882
202039338	26034665	135593	10000.000000	12929	4268	1.000000	14262	3978	1.000000	9545121	0.002849
202022659	26026264	136177	10000.000000	13140	4140	1.000000	14147	3972	1.000000	9540359	0.003120
202008763	26038491	135463	10000.000000	13381	4067	1.000000	14774	3793	1.000000	9535632	0.003077
201943495	26073326	135547	10000.000000	13046	4151	1.000000	15015	3553	1.000000	9530824	0.002901
201984478	26056991	135690	10000.000000	13246	4000	1.000000	14482	3809	1.000000	9526145	0.002213
202052517	26031627	135732	10000.000000	13461	3959	1.000000	14594	3889	1.000000	9521466	0.001823
201991222	26044927	135888	10000.000000	13115	4222	1.000000	14449	4013	1.000000	9516655	0.001199
npatches	nstrain	runtime	dt	init_x	init_y	init_y_blood	init_z	init_S	beta0	beta1	beta2	beta3	mean_beta	B	d	delta	delta_blood	b[0]	mut	m	CTL	c	g	epsilon	k	het	lambda	rho	omega	x_max	patch.dyna	DELTA	A	VA
10000	1	100.000000	0.001000	21900	9499	5000000	0.001000	10000000	13.466331	12.006164	22.799190	18.193598	19	800000000	0.010000	1.000000	432.000000	80000	0.000050	0.004800	1	0.001000	1.000000	2.500000	9.000000	0.500000	0.000000	0.000000	0.000000	31872	0	10.000000	7.000000	1.000000
sus	inf	inf_blood	z	x[0]	y[0][0]	z[0]	x[1]	y[1][0]	z[1]	S[0]	synchrony
219000000	94990000	5000000	10.000000	21900	9499	0.001000	21900	9499	0.001000	10000000	0.000000
217282530	18486707	96039	10000.000000	26547	541	1.000000	27840	459	1.000000	9994884	0.000000
216522239	20988125	109286	10000.000000	28151	848	1.000000	30158	314	1.000000	9989913	0.000000
216029270	21043649	109406	10000.000000	28777	582	1.000000	30094	504	1.000000	9984860	0.000000
216003398	21071631	109872	10000.000000	28523	799	1.000000	29862	394	1.000000	9979861	0.000000
216080177	21032359	109689	10000.000000	28435	772	1.000000	30188	339	1.000000	9974886	0.000000
216035484	21032366	109469	10000.000000	28145	764	1.000000	30204	469	1.000000	9969817	0.000000
216029325	21051346	110317	10000.000000	27895	794	1.000000	29807	470	1.000000	9964919	0.000000
216031231	21038464	109737	10000.000000	27914	909	1.000000	29955	450	1.000000	9959994	0.000000
216059773	21039769	109183	10000.000000	28177	742	1.000000	30236	407	1.000000	9955080	0.000000
216091615	21025274	109912	10000.000000	28287	685	1.000000	30164	471	1.000000	9950055	0.000000
216063675	21038632	109924	10000.000000	27927	936	1.000000	30098	331	1.000000	9945068	0.000000
216055653	21036480	110135	10000.000000	27580	754	1.000000	30128	423	1.000000	9940117	0.000000
216037460	21029086	109413	10000.000000	28553	736	1.000000	29814	448	1.000000	9935024	0.000000
216081634	21021408	109988	10000.000000	28201	893	1.000000	30026	361	1.000000	9930028	0.000000
216007439	21051325	109297	10000.000000	28040	881	1.000000	30509	316	1.000000	9925127	0.000000
216114330	21015290	109515	10000.000000	27657	812	1.000000	30268	474	1.000000	9920112	0.000000
216064606	21045841	109710	10000.000000	27990	812	1.000000	30212	362	1.000000	9915126	0.000000
216050478	21039041	109945	10000.000000	28281	755	1.000000	29983	379	1.000000	9910200	0.000000
216086886	21037491	110281	10000.000000	27720	869	1.000000	30158	349	1.000000	9905199	0.000000
216045158	21051056	109965	10000.000000	27552	872	1.000000	29945	467	1.000000	9900268	0.000000
216059620	21040872	109007	10000.000000	28016	793	1.000000	30221	366	1.000000	9895390	0.000000
216028029	21044332	109836	10000.000000	27913	856	1.000000	30067	403	1.000000	9890403	0.000000
216023831	21038666	109547	10000.000000	28241	822	1.000000	29814	472	1.000000	9885379	0.000000
216078009	21033936	109361	10000.000000	27764	834	1.000000	29813	444	1.000000	9880471	0.000000
216084297	21019155	110442	10000.000000	27905	824	1.000000	29848	363	1.000000	9875605	0.000000
216037588	21036891	109230	10000.000000	28085	815	1.000000	30191	356	1.000000	9870662	0.000000
216057437	21039335	108895	10000.000000	27860	809	1.000000	29997	358	1.000000	9865622	0.000000
216034150	21051795	109654	10000.000000	28317	691	1.000000	30010	429	1.000000	9860625	0.000000
216020902	21034209	109552	10000.000000	28331	765	1.000000	29890	453	1.000000	9855659	0.000000
216018361	21042148	110081	10000.000000	28138	759	1.000000	29936	453	1.000000	9850734	0.000000
216084014	21023398	109361	10000.000000	28015	790	1.000000	29827	489	1.000000	9845855	0.000000
216071943	21024434	109753	10000.000000	28249	784	1.000000	29847	446	1.000000	9840895	0.000000
215988331	21057536	109358	10000.000000	28139	790	1.000000	30193	330	1.000000	9835949	0.000000
216031410	21065084	109689	10000.000000	28148	853	1.000000	30083	447	1.000000	9831013	0.000000
216096018	21030204	109744	10000.000000	27732	809	1.000000	29655	517	1.000000	9826139	0.000000
216064728	21019500	109744	10000.000000	28275	789	1.000000	29783	486	1.000000	9821250	0.000000
216040523	21034442	109441	10000.000000	27496	919	1.000000	29593	504	1.000000	9816431	0.000000
216064342	21034910	109649	10000.000000	28016	777	1.000000	29735	451	1.000000	9811584	0.000000
216000347	21045986	109434	10000.000000	28437	728	1.000000	29885	432	1.000000	9806654	0.000000
216014542	21049225	110024	10000.000000	27876	873	1.000000	29707	504	1.000000	9801745	-1.#IND00
216072337	21035818	109275	10000.000000	28068	795	1.000000	29427	619	1.000000	9796726	-0.001600
216017385	21044886	109083	10000.000000	28252	776	1.000000	29967	410	1.000000	9791753	0.008097
216032718	21032379	109916	10000.000000	28199	842	1.000000	30144	446	1.000000	9786732	0.003615
216047624	21025510	109658	10000.000000	28012	819	1.000000	29721	410	1.000000	9781865	0.001655
216006315	21040116	109552	10000.000000	28241	903	1.000000	29957	369	1.000000	9776990	-0.001207
216076846	21025296	109310	10000.000000	27847	780	1.000000	30130	335	1.000000	9772059	-0.001461
216078944	21031465	109594	10000.000000	27990	858	1.000000	29970	411	1.000000	9767244	0.004935
216054056	21041772	109410	10000.000000	28346	823	1.000000	29982	399	1.000000	9762272	0.007747
215992623	21039350	109296	10000.000000	28223	824	1.000000	29910	462	1.000000	9757405	0.006168
216058830	21034730	109563	10000.000000	28528	643	1.000000	30294	383	1.000000	9752413	0.009005
216056176	21023495	110006	10000.000000	28289	748	1.000000	29869	448	1.000000	9747540	0.012967
216059145	21037105	109904	10000.000000	28567	689	1.000000	29719	460	1.000000	9742546	0.010272
216052090	21029551	109588	10000.000000	28187	816	1.000000	29806	489	1.000000	9737676	0.008834
216037064	21033421	109877	10000.000000	27742	903	1.000000	29673	534	1.000000	9732746	0.005505
216073399	21025725	109894	10000.000000	28006	821	1.000000	30136	458	1.000000	9727956	0.004818
216063668	21038894	109342	10000.000000	27935	819	1.000000	29486	568	1.000000	9723081	0.004226
216086134	21029003	109536	10000.000000	27857	846	1.000000	29878	386	1.000000	9718176	0.003575
216013356	21071605	110243	10000.000000	28065	754	1.000000	30181	367	1.000000	9713290	0.003548
216069799	21030470	109179	10000.000000	27825	933	1.000000	30060	310	1.000000	9708503	0.003518
216029573	21048997	109463	10000.000000	28204	794	1.000000	30053	461	1.000000	9703622	0.003058
216077061	21028723	109586	10000.000000	28221	757	1.000000	29835	402	1.000000	9698873	0.005986
216038273	21047832	109516	10000.000000	27818	850	1.000000	29568	453	1.000000	9694018	0.005281
216043107	21044622	109762	10000.000000	28057	810	1.000000	30103	437	1.000000	9689216	0.006097
216042464	21040013	109765	10000.000000	27835	962	1.000000	30196	423	1.000000	9684296	0.005644
216040318	21053784	110166	10000.000000	27845	807	1.000000	30141	419	1.000000	9679471	0.005421
216063094	21032459	109390	10000.000000	28363	689	1.000000	29873	384	1.000000	9674527	0.005393
216063198	21039232	109848	10000.000000	28276	728	1.000000	30182	334	1.000000	9669721	0.003935
216117023	21029469	109923	10000.000000	28207	814	1.000000	30226	416	1.000000	9665007	0.003994
216043746	21041125	109625	10000.000000	28191	754	1.000000	30188	365	1.000000	9660056	0.003447
216035144	21048850	109677	10000.000000	28231	863	1.000000	29596	498	1.000000	9655247	0.003296
216091666	21015117	109835	10000.000000	28186	807	1.000000	30008	343	1.000000	9650492	0.002084
216084637	21018646	110153	10000.000000	28445	714	1.000000	29799	480	1.000000	9645549	0.002576
216075769	21028029	109940	10000.000000	28362	770	1.000000	29418	581	1.000000	9640726	0.003016
216069808	21018189	109722	10000.000000	27694	886	1.000000	29509	461	1.000000	9636076	0.003053
216020772	21038637	109571	10000.000000	28322	787	1.000000	30228	358	1.000000	9631299	0.003333
216041012	21039199	110010	10000.000000	27787	869	1.000000	30011	429	1.000000	9626498	0.003164
216026903	21049587	109834	10000.000000	28137	750	1.000000	29982	420	1.000000	9621737	0.003614
216079119	21040993	109697	10000.000000	28084	775	1.000000	30162	356	1.000000	9616932	0.003157
215979297	21060701	109435	10000.000000	27977	821	1.000000	29837	450	1.000000	9612181	0.003211
216057078	21036060	110243	10000.000000	27722	809	1.000000	30163	346	1.000000	9607358	0.003297
216054168	21027799	109063	10000.000000	28165	807	1.000000	30144	416	1.000000	9602580	0.003046
216046904	21045186	109961	10000.000000	27580	1001	1.000000	29916	394	1.000000	9597741	0.003038
216082041	21032711	110043	10000.000000	27487	936	1.000000	29741	532	1.000000	9592935	0.003138
216043116	21030803	109732	10000.000000	28316	813	1.000000	29885	487	1.000000	9588082	0.004240
216041552	21040474	109458	10000.000000	27880	838	1.000000	30046	379	1.000000	9583342	0.003913
216027446	21031889	109154	10000.000000	27670	882	1.000000	30094	442	1.000000	9578559	0.003527
216008355	21060036	109717	10000.000000	28147	764	1.000000	29838	488	1.000000	9573821	0.003347
216069861	21032933	109689	10000.000000	28005	801	1.000000	29832	390	1.000000	9569118	0.003255
216086746	21021062	109343	10000.000000	28707	588	1.000000	29803	606	1.000000	9564383	0.003065
216035881	21047114	109503	10000.000000	28522	743	1.000000	29789	471	1.000000	9559568	0.002871
216027022	21045511	109978	10000.000000	28107	788	1.000000	30177	365	1.000000	9554811	0.002871
216044621	21042290	110471	10000.000000	28026	861	1.000000	30089	421	1.000000	9550028	0.002696
215991452	21046491	109720	10000.000000	28326	742	1.000000	29813	452	1.000000	9545282	0.002440
216095537	21019480	109685	10000.000000	27574	1001	1.000000	29910	488	1.000000	9540498	0.002223
216060353	21024626	109618	10000.000000	27921	784	1.000000	29904	449	1.000000	9535632	0.002241
216034535	21048689	109704	10000.000000	28071	770	1.000000	30166	361	1.000000	9530814	0.002138
216014272	21053038	109982	10000.000000	28690	738	1.000000	29864	438	1.000000	9526052	0.002159
216052016	21040318	109367	10000.000000	28019	837	1.000000	29969	469	1.000000	9521287	0.001831
216024203	21048266	109707	10000.000000	28358	815	1.000000	30331	357	1.000000	9516561	0.001682
npatches	nstrain	runtime	dt	init_x	init_y	init_y_blood	init_z	init_S	beta0	beta1	beta2	beta3	mean_beta	B	d	delta	delta_blood	b[0]	mut	m	CTL	c	g	epsilon	k	het	lambda	rho	omega	x_max	patch.dyna	DELTA	A	VA
10000	1	100.000000	0.001000	21900	9499	5000000	0.001000	10000000	21.655540	26.459247	21.789028	19.880893	19	800000000	0.010000	1.000000	432.000000	80000	0.000050	0.004800	1	0.001000	1.000000	2.500000	10.000000	0.500000	0.000000	0.000000	0.000000	31872	0	10.000000	7.000000	1.000000
sus	inf	inf_blood	z	x[0]	y[0][0]	z[0]	x[1]	y[1][0]	z[1]	S[0]	synchrony
219000000	94990000	5000000	10.000000	21900	9499	0.001000	21900	9499	0.001000	10000000	0.000000
231811995	14133099	73593	10000.000000	20714	2017	1.000000	16676	3009	1.000000	9995032	0.000000
231484736	16563165	86699	10000.000000	19214	2274	1.000000	16135	2965	1.000000	9990050	0.000000
231134666	16599499	86543	10000.000000	19250	2460	1.000000	15954	3134	1.000000	9985124	0.000000
231093664	16595898	86074	10000.000000	19429	2090	1.000000	16104	2871	1.000000	9980154	0.000000
231094151	16596694	86595	10000.000000	19353	2412	1.000000	16136	2900	1.000000	9975089	0.000000
231124190	16599740	86248	10000.000000	19831	2146	1.000000	15968	2984	1.000000	9970161	0.000000
231069539	16595695	86435	10000.000000	19690	2321	1.000000	16145	2854	1.000000	9965137	0.000000
231047140	16615330	86213	10000.000000	19357	2359	1.000000	15661	3147	1.000000	9960083	0.000000
231113085	16599464	86324	10000.000000	19328	2291	1.000000	16267	2818	1.000000	9955067	0.000000
231084620	16609933	86240	10000.000000	19411	2378	1.000000	16254	2899	1.000000	9950323	0.000000
231083804	16599833	86367	10000.000000	19794	2227	1.000000	15907	3070	1.000000	9945361	0.000000
231126045	16580094	87228	10000.000000	19444	2319	1.000000	16108	3000	1.000000	9940399	0.000000
231111097	16598785	86112	10000.000000	19617	2186	1.000000	16505	2858	1.000000	9935398	0.000000
231087812	16594203	86324	10000.000000	19261	2434	1.000000	16163	2708	1.000000	9930345	0.000000
231038953	16623877	86612	10000.000000	19569	2333	1.000000	15860	3149	1.000000	9925389	0.000000
231079368	16616338	85839	10000.000000	20230	2129	1.000000	15985	3110	1.000000	9920428	0.000000
231114749	16592216	86898	10000.000000	19340	2399	1.000000	16541	2820	1.000000	9915538	0.000000
231081365	16591959	86276	10000.000000	19581	2508	1.000000	16140	2792	1.000000	9910594	0.000000
231088962	16597934	86774	10000.000000	19819	2082	1.000000	15952	3090	1.000000	9905673	0.000000
231093631	16592996	86272	10000.000000	19312	2410	1.000000	16080	2886	1.000000	9900526	0.000000
231066846	16613933	86832	10000.000000	19690	2337	1.000000	15953	2877	1.000000	9895554	0.000000
231096751	16606560	87045	10000.000000	19747	2293	1.000000	16261	2895	1.000000	9890587	0.000000
231096731	16597845	86559	10000.000000	19502	2295	1.000000	16320	2907	1.000000	9885635	0.000000
231120773	16590021	86339	10000.000000	19167	2399	1.000000	16080	2929	1.000000	9880642	0.000000
231104474	16580391	85814	10000.000000	20156	2282	1.000000	15861	3147	1.000000	9875816	0.000000
231077970	16602996	86219	10000.000000	19223	2347	1.000000	16145	2987	1.000000	9870882	0.000000
231107055	16602009	86487	10000.000000	19249	2400	1.000000	15983	2976	1.000000	9865912	0.000000
231093533	16598352	86296	10000.000000	19430	2401	1.000000	16105	3007	1.000000	9861099	0.000000
231052669	16614504	86486	10000.000000	19918	2285	1.000000	16041	3004	1.000000	9856236	0.000000
231113479	16599961	85774	10000.000000	19122	2465	1.000000	16228	2840	1.000000	9851265	0.000000
231082659	16593733	86350	10000.000000	19784	2332	1.000000	16274	2960	1.000000	9846318	0.000000
231117569	16591268	86208	10000.000000	19913	2274	1.000000	16000	2852	1.000000	9841370	0.000000
231085058	16591240	86696	10000.000000	19591	2365	1.000000	16435	2968	1.000000	9836443	0.000000
231129389	16582212	86299	10000.000000	19519	2276	1.000000	16491	2896	1.000000	9831602	0.000000
231096057	16605875	86422	10000.000000	19525	2403	1.000000	16274	2949	1.000000	9826653	0.000000
231065255	16604647	86191	10000.000000	19960	2233	1.000000	16106	3037	1.000000	9821663	0.000000
231137058	16591235	86382	10000.000000	19145	2411	1.000000	15882	2905	1.000000	9816683	0.000000
231096190	16600046	85883	10000.000000	19466	2427	1.000000	15605	3123	1.000000	9811856	0.000000
231123880	16595884	86302	10000.000000	19666	2196	1.000000	16369	2798	1.000000	9806876	0.000000
231098682	16582716	86080	10000.000000	19173	2491	1.000000	16222	2924	1.000000	9802015	-1.#IND00
231093547	16594627	86441	10000.000000	19803	2287	1.000000	15436	3168	1.000000	9797151	-0.008400
231081381	16593711	86236	10000.000000	19740	2353	1.000000	16043	3002	1.000000	9792369	-0.003874
231120425	16604599	86852	10000.000000	19610	2281	1.000000	15484	3123	1.000000	9787507	0.000109
231116609	16606376	86881	10000.000000	19743	2241	1.000000	16036	2941	1.000000	9782765	0.000529
231045890	16609194	86745	10000.000000	19997	2346	1.000000	16233	2901	1.000000	9777889	0.002947
231148453	16590278	85903	10000.000000	19730	2252	1.000000	15687	3049	1.000000	9772894	0.002542
231055370	16606255	86410	10000.000000	19671	2292	1.000000	16173	2895	1.000000	9768056	0.007489
231128878	16590231	86282	10000.000000	19946	2240	1.000000	15886	3116	1.000000	9763125	0.004237
231079986	16606933	86183	10000.000000	20217	2312	1.000000	16090	3039	1.000000	9758105	0.002320
231096961	16597493	86042	10000.000000	19800	2320	1.000000	15799	3053	1.000000	9753406	0.003220
231083720	16604828	86490	10000.000000	19819	2276	1.000000	16082	2958	1.000000	9748498	0.001418
231122777	16583317	86504	10000.000000	19617	2274	1.000000	15918	3027	1.000000	9743568	0.000704
231103184	16606758	86513	10000.000000	19630	2304	1.000000	15853	3142	1.000000	9738615	0.001109
231045274	16607487	86658	10000.000000	19961	2281	1.000000	15752	2987	1.000000	9733659	0.000630
231115956	16583526	86372	10000.000000	19801	2303	1.000000	15824	3058	1.000000	9728788	0.000283
231058026	16610322	86138	10000.000000	19681	2296	1.000000	16143	2865	1.000000	9723919	-0.001725
231112023	16601201	87498	10000.000000	19760	2242	1.000000	16044	2854	1.000000	9719146	-0.001740
231147080	16600351	86642	10000.000000	19677	2337	1.000000	16050	2979	1.000000	9714123	-0.001256
231065602	16613709	86040	10000.000000	19373	2291	1.000000	16365	2934	1.000000	9709261	0.002394
231080740	16600251	86156	10000.000000	19863	2346	1.000000	16330	2976	1.000000	9704433	0.002381
231083468	16600292	86213	10000.000000	19460	2492	1.000000	16057	3037	1.000000	9699645	0.003213
231076718	16604719	86185	10000.000000	19612	2246	1.000000	16113	3015	1.000000	9694787	0.002470
231087442	16620522	86783	10000.000000	19440	2232	1.000000	15996	2922	1.000000	9689822	0.004995
231066025	16603558	86676	10000.000000	19540	2356	1.000000	16019	2954	1.000000	9684969	0.007913
231104045	16592271	86677	10000.000000	19817	2275	1.000000	15767	3041	1.000000	9680129	0.007011
231131843	16595480	86621	10000.000000	20013	2163	1.000000	15888	2953	1.000000	9675300	0.006731
231054457	16605512	86284	10000.000000	19100	2523	1.000000	16196	2903	1.000000	9670474	0.006824
231118808	16587740	86982	10000.000000	19522	2451	1.000000	16449	2755	1.000000	9665572	0.006043
231126599	16594331	86314	10000.000000	19468	2294	1.000000	15790	3109	1.000000	9660801	0.005489
231097986	16610938	86499	10000.000000	19803	2357	1.000000	16383	2808	1.000000	9655993	0.005384
231090686	16601927	86560	10000.000000	19117	2504	1.000000	16502	2946	1.000000	9651212	0.005445
231043066	16606293	86619	10000.000000	19448	2466	1.000000	16202	2983	1.000000	9646465	0.005200
231089135	16594146	86407	10000.000000	19771	2222	1.000000	16327	2783	1.000000	9641671	0.006365
231063513	16602364	86851	10000.000000	19407	2517	1.000000	16062	3015	1.000000	9636755	0.006429
231112500	16591889	85835	10000.000000	20233	2234	1.000000	16039	2969	1.000000	9631884	0.006140
231104063	16598795	86227	10000.000000	19601	2292	1.000000	16058	2969	1.000000	9627152	0.005994
231085279	16603311	86640	10000.000000	19588	2362	1.000000	16299	2803	1.000000	9622316	0.005910
231074685	16608007	86336	10000.000000	19297	2342	1.000000	16142	2951	1.000000	9617401	0.005757
231112491	16609033	86504	10000.000000	19892	2268	1.000000	15806	3086	1.000000	9612615	0.005688
231061133	16610279	86213	10000.000000	19210	2485	1.000000	15973	2988	1.000000	9607823	0.005413
231108492	16599108	85987	10000.000000	19821	2205	1.000000	16097	2954	1.000000	9603056	0.005476
231096987	16593708	86579	10000.000000	19546	2386	1.000000	16514	2769	1.000000	9598232	0.005203
231122415	16585607	86823	10000.000000	19702	2246	1.000000	15561	3042	1.000000	9593453	0.004924
231070083	16599113	86601	10000.000000	19618	2232	1.000000	16179	2859	1.000000	9588747	0.004810
231135612	16585433	85871	10000.000000	19383	2395	1.000000	15876	2926	1.000000	9584054	0.005589
231079494	16612666	86529	10000.000000	19863	2095	1.000000	16076	2844	1.000000	9579088	0.005780
231070702	16599194	86968	10000.000000	19534	2327	1.000000	15679	3113	1.000000	9574325	0.005065
231085979	16590806	86918	10000.000000	19998	2170	1.000000	16360	2889	1.000000	9569441	0.004849
231113089	16587491	86140	10000.000000	19522	2389	1.000000	15887	3115	1.000000	9564648	0.004953
231073114	16609154	86582	10000.000000	19426	2576	1.000000	15848	3101	1.000000	9559854	0.004718
231083458	16604413	86351	10000.000000	19648	2280	1.000000	16356	3078	1.000000	9555032	0.004613
231095588	16604336	86729	10000.000000	19758	2229	1.000000	16294	2915	1.000000	9550050	0.004436
231127929	16585800	85740	10000.000000	19668	2422	1.000000	15969	2949	1.000000	9545219	0.004711
231087854	16616064	86798	10000.000000	19640	2351	1.000000	16400	2884	1.000000	9540471	0.003944
231113656	16596822	86594	10000.000000	19996	2285	1.000000	15903	2985	1.000000	9535856	0.003970
231098903	16612187	86379	10000.000000	19576	2426	1.000000	15808	3123	1.000000	9531162	0.003748
231078159	16609697	86563	10000.000000	19778	2333	1.000000	15925	3057	1.000000	9526350	0.003792
231109094	16603764	86635	10000.000000	19808	2259	1.000000	15924	3057	1.000000	9521582	0.003622
231052882	16607302	86665	10000.000000	19995	2085	1.000000	16131	2991	1.000000	9516732	0.003715
npatches	nstrain	runtime	dt	init_x	init_y	init_y_blood	init_z	init_S	beta0	beta1	beta2	beta3	mean_beta	B	d	delta	delta_blood	b[0]	mut	m	CTL	c	g	epsilon	k	het	lambda	rho	omega	x_max	patch.dyna	DELTA	A	VA
10000	1	100.000000	0.001000	21900	9499	5000000	0.001000	10000000	16.455261	14.824514	17.270349	15.826816	19	800000000	0.010000	1.000000	432.000000	80000	0.000050	0.004800	1	0.001000	1.000000	2.500000	11.000000	0.500000	0.000000	0.000000	0.000000	31872	0	10.000000	7.000000	1.000000
sus	inf	inf_blood	z	x[0]	y[0][0]	z[0]	x[1]	y[1][0]	z[1]	S[0]	synchrony
219000000	94990000	5000000	10.000000	21900	9499	0.001000	21900	9499	0.001000	10000000	0.000000
243617267	10932660	56734	10000.000000	26675	450	1.000000	27624	273	1.000000	9995008	0.000000
243428394	13275431	69112	10000.000000	28531	600	1.000000	29864	477	1.000000	9990088	0.000000
243140750	13324687	69464	10000.000000	27312	807	1.000000	28952	511	1.000000	9985020	0.000000
243157423	13309477	69226	10000.000000	26775	880	1.000000	29626	323	1.000000	9979966	0.000000
243113084	13311827	69055	10000.000000	27395	801	1.000000	29041	416	1.000000	9974858	0.000000
243097112	13317385	69109	10000.000000	27731	706	1.000000	30005	356	1.000000	9969998	0.000000
243062507	13334203	69878	10000.000000	27422	760	1.000000	29771	382	1.000000	9965080	0.000000
243146828	13294141	68709	10000.000000	27323	722	1.000000	29918	402	1.000000	9960000	0.000000
243102371	13309067	69254	10000.000000	27506	818	1.000000	29646	390	1.000000	9955048	0.000000
243086523	13319326	69209	10000.000000	26874	893	1.000000	29882	357	1.000000	9950045	0.000000
243097623	13324743	69779	10000.000000	27476	748	1.000000	29609	455	1.000000	9945068	0.000000
243089210	13334133	69390	10000.000000	27771	809	1.000000	29555	439	1.000000	9939958	0.000000
243096482	13322703	69355	10000.000000	27403	674	1.000000	29663	420	1.000000	9934907	0.000000
243130502	13306010	69582	10000.000000	26883	954	1.000000	29567	397	1.000000	9929993	0.000000
243169399	13300522	69075	10000.000000	27059	805	1.000000	30011	341	1.000000	9925109	0.000000
243060578	13345159	69807	10000.000000	27044	982	1.000000	29934	388	1.000000	9920126	0.000000
243091352	13327922	69631	10000.000000	27441	745	1.000000	29477	504	1.000000	9915019	0.000000
243129599	13308667	69289	10000.000000	27229	827	1.000000	29564	413	1.000000	9910115	0.000000
243078261	13322463	69724	10000.000000	27065	850	1.000000	29665	338	1.000000	9905126	0.000000
243091884	13327110	69198	10000.000000	27170	912	1.000000	29864	383	1.000000	9900204	0.000000
243075528	13319324	69275	10000.000000	27693	743	1.000000	29421	465	1.000000	9895226	0.000000
243114587	13309679	69463	10000.000000	27236	914	1.000000	30155	349	1.000000	9890332	0.000000
243127766	13311798	69010	10000.000000	27572	717	1.000000	29781	335	1.000000	9885359	0.000000
243124743	13314972	69312	10000.000000	27113	870	1.000000	29548	472	1.000000	9880501	0.000000
243159659	13320061	69261	10000.000000	27456	782	1.000000	29329	517	1.000000	9875503	0.000000
243121842	13308076	68820	10000.000000	27064	853	1.000000	29440	412	1.000000	9870530	0.000000
243111179	13323762	69445	10000.000000	26995	855	1.000000	29141	492	1.000000	9865626	0.000000
243127211	13302940	69086	10000.000000	27253	827	1.000000	29625	444	1.000000	9860759	0.000000
243125905	13308176	68821	10000.000000	28020	686	1.000000	29547	478	1.000000	9855852	0.000000
243124454	13310034	68876	10000.000000	27925	743	1.000000	29234	441	1.000000	9851013	0.000000
243096779	13313317	69191	10000.000000	26917	970	1.000000	29210	532	1.000000	9846088	0.000000
243107173	13315258	69488	10000.000000	26764	892	1.000000	29645	469	1.000000	9841183	0.000000
243091157	13327444	69425	10000.000000	27548	867	1.000000	29728	426	1.000000	9836251	0.000000
243117263	13316506	69546	10000.000000	27280	849	1.000000	29549	409	1.000000	9831380	0.000000
243120866	13319306	69366	10000.000000	26951	898	1.000000	29320	480	1.000000	9826501	0.000000
243126464	13321960	69170	10000.000000	26954	888	1.000000	29672	356	1.000000	9821535	0.000000
243104708	13337715	69245	10000.000000	27050	842	1.000000	29765	380	1.000000	9816749	0.000000
243096027	13312231	69318	10000.000000	27480	765	1.000000	30132	320	1.000000	9812021	0.000000
243070666	13317201	69392	10000.000000	27264	779	1.000000	29865	338	1.000000	9807111	0.000000
243159483	13309781	68869	10000.000000	27533	863	1.000000	29972	372	1.000000	9802182	-1.#IND00
243110373	13323924	69565	10000.000000	27282	823	1.000000	29578	439	1.000000	9797308	-1.#IND00
243085792	13329737	69106	10000.000000	27682	750	1.000000	29497	449	1.000000	9792346	-0.030242
243092740	13333530	69245	10000.000000	27484	859	1.000000	29824	466	1.000000	9787372	-0.016788
243166228	13300950	69280	10000.000000	26941	871	1.000000	29198	493	1.000000	9782380	-0.015027
243050930	13326700	69691	10000.000000	27202	822	1.000000	29657	341	1.000000	9777568	0.002096
243117436	13298538	69263	10000.000000	26952	864	1.000000	29529	427	1.000000	9772723	0.005934
243087761	13329797	69348	10000.000000	27254	788	1.000000	29763	419	1.000000	9767738	0.002218
243109830	13327741	69307	10000.000000	26917	926	1.000000	29453	471	1.000000	9762888	0.000620
243153618	13307852	69141	10000.000000	26838	947	1.000000	29378	488	1.000000	9757928	0.000221
243129575	13325656	69675	10000.000000	27267	830	1.000000	29291	399	1.000000	9753051	0.001700
243102030	13313897	69292	10000.000000	27070	868	1.000000	29641	371	1.000000	9748240	0.000989
243110760	13323555	69630	10000.000000	26941	880	1.000000	29549	384	1.000000	9743375	0.002430
243126505	13321124	69591	10000.000000	27599	672	1.000000	29203	436	1.000000	9738496	0.006846
243091559	13334862	69658	10000.000000	27779	778	1.000000	29869	389	1.000000	9733576	0.005950
243076722	13320161	69461	10000.000000	27123	893	1.000000	29727	360	1.000000	9728657	0.005643
243087107	13327911	69344	10000.000000	27449	658	1.000000	29407	507	1.000000	9723735	0.007003
243117979	13312169	69572	10000.000000	27324	861	1.000000	29801	427	1.000000	9718838	0.007293
243070154	13329806	69332	10000.000000	27198	824	1.000000	29457	411	1.000000	9713927	0.006915
243089891	13317174	69957	10000.000000	26208	1023	1.000000	29578	493	1.000000	9709259	0.006194
243137199	13336725	69764	10000.000000	27383	835	1.000000	29515	347	1.000000	9704367	0.006153
243085602	13326579	69449	10000.000000	27442	780	1.000000	29993	357	1.000000	9699575	0.007517
243116251	13321234	69339	10000.000000	27633	758	1.000000	28868	580	1.000000	9694579	0.007141
243109429	13307687	69450	10000.000000	27594	704	1.000000	29285	511	1.000000	9689717	0.007136
243107559	13315600	69765	10000.000000	27822	637	1.000000	29733	424	1.000000	9684936	0.006601
243102452	13316505	69572	10000.000000	27652	782	1.000000	29742	407	1.000000	9679977	0.006430
243144726	13304860	69164	10000.000000	27218	821	1.000000	29405	433	1.000000	9675177	0.006196
243054873	13331683	69843	10000.000000	27374	774	1.000000	29304	446	1.000000	9670406	0.006200
243118428	13326230	69284	10000.000000	27162	927	1.000000	29286	504	1.000000	9665554	0.005324
243095702	13318178	69056	10000.000000	27040	812	1.000000	29123	472	1.000000	9660827	0.004760
243127793	13305504	68891	10000.000000	27379	786	1.000000	29264	467	1.000000	9655957	0.004483
243131350	13316313	69613	10000.000000	27345	855	1.000000	29575	349	1.000000	9651146	0.001816
243155719	13299327	69253	10000.000000	26977	843	1.000000	29597	423	1.000000	9646289	0.002004
243067778	13335236	69630	10000.000000	27799	734	1.000000	29371	511	1.000000	9641541	0.002293
243111591	13312261	69452	10000.000000	27192	845	1.000000	29326	449	1.000000	9636636	0.001840
243137946	13313529	69207	10000.000000	27418	781	1.000000	29296	464	1.000000	9631842	0.002610
243125865	13319830	69697	10000.000000	28112	737	1.000000	29612	357	1.000000	9627104	0.002618
243095642	13332093	69283	10000.000000	27421	781	1.000000	30415	304	1.000000	9622492	0.003272
243086371	13317706	69539	10000.000000	26578	990	1.000000	29872	427	1.000000	9617763	0.003114
243126344	13320433	69459	10000.000000	27322	911	1.000000	29818	396	1.000000	9612999	0.003161
243104849	13317333	69555	10000.000000	27368	717	1.000000	29655	411	1.000000	9608158	0.002643
243082980	13329307	69282	10000.000000	27836	664	1.000000	29104	511	1.000000	9603336	0.002596
243111168	13321880	69067	10000.000000	26998	1032	1.000000	29666	347	1.000000	9598622	0.002705
243186740	13301672	69774	10000.000000	26981	796	1.000000	30001	382	1.000000	9593740	0.002330
243107880	13315472	69423	10000.000000	27646	899	1.000000	29299	501	1.000000	9589020	0.001317
243120579	13321558	69378	10000.000000	26841	911	1.000000	29372	448	1.000000	9584201	0.001233
243085361	13327865	69733	10000.000000	26661	950	1.000000	29619	388	1.000000	9579329	0.000851
243097589	13328479	69245	10000.000000	27486	726	1.000000	29293	410	1.000000	9574480	0.001059
243106036	13313471	69523	10000.000000	27604	685	1.000000	29008	497	1.000000	9569832	0.000115
243120958	13305582	69204	10000.000000	27750	878	1.000000	29521	429	1.000000	9565041	0.000652
243122856	13317166	69149	10000.000000	27179	724	1.000000	29708	394	1.000000	9560273	0.000752
243151217	13311032	69679	10000.000000	27325	834	1.000000	29759	454	1.000000	9555562	0.000715
243064564	13322585	69454	10000.000000	27078	780	1.000000	29381	452	1.000000	9550720	0.000704
243076108	13310580	69363	10000.000000	27680	674	1.000000	29805	402	1.000000	9545951	0.000740
243106661	13316805	69713	10000.000000	27359	857	1.000000	29605	343	1.000000	9541031	-0.000736
243166192	13318065	69367	10000.000000	27415	850	1.000000	29946	435	1.000000	9536135	-0.000997
243079582	13333236	69494	10000.000000	27642	806	1.000000	29729	374	1.000000	9531391	-0.000524
243138276	13307523	69263	10000.000000	26823	833	1.000000	29645	388	1.000000	9526665	-0.000368
243117962	13323397	69529	10000.000000	27218	868	1.000000	29493	478	1.000000	9521838	-0.000420
243064777	13331437	69489	10000.000000	27185	804	1.000000	29433	455	1.000000	9517029	-0.000480
npatches	nstrain	runtime	dt	init_x	init_y	init_y_blood	init_z	init_S	beta0	beta1	beta2	beta3	mean_beta	B	d	delta	delta_blood	b[0]	mut	m	CTL	c	g	epsilon	k	het	lambda	rho	omega	x_max	patch.dyna	DELTA	A	VA
10000	1	100.000000	0.001000	21900	9499	5000000	0.001000	10000000	11.122985	13.181811	20.497382	10.988102	19	800000000	0.010000	1.000000	432.000000	80000	0.000050	0.004800	1	0.001000	1.000000	2.500000	12.000000	0.500000	0.000000	0.000000	0.000000	31872	0	10.000000	7.000000	1.000000
sus	inf	inf_blood	z	x[0]	y[0][0]	z[0]	x[1]	y[1][0]	z[1]	S[0]	synchrony
219000000	94990000	5000000	10.000000	21900	9499	0.001000	21900	9499	0.001000	10000000	0.000000
254485987	8247482	42777	10000.000000	29752	48	1.000000	29066	103	1.000000	9995080	0.000000
254652916	10570383	54851	10000.000000	31564	47	1.000000	31457	65	1.000000	9990163	0.000000
254350182	10599289	55383	10000.000000	31413	73	1.000000	31312	119	1.000000	9985127	0.000000
254361970	10588224	55522	10000.000000	31480	40	1.000000	31378	93	1.000000	9980007	0.000000
254301100	10610809	55667	10000.000000	31423	52	1.000000	31263	153	1.000000	9975022	0.000000
254337707	10610808	55391	10000.000000	31603	43	1.000000	31243	74	1.000000	9970193	0.000000
254321708	10595061	54946	10000.000000	31623	69	1.000000	31485	78	1.000000	9965320	0.000000
254293815	10605700	55201	10000.000000	31463	67	1.000000	31164	100	1.000000	9960292	0.000000
254305393	10597185	54737	10000.000000	31578	54	1.000000	31424	53	1.000000	9955324	0.000000
254343249	10604118	55061	10000.000000	31702	54	1.000000	31295	87	1.000000	9950370	0.000000
254331252	10597918	55376	10000.000000	31540	47	1.000000	31481	58	1.000000	9945439	0.000000
254365764	10592819	55362	10000.000000	31815	55	1.000000	31516	102	1.000000	9940474	0.000000
254320697	10595334	54978	10000.000000	31558	72	1.000000	31441	87	1.000000	9935540	0.000000
254318838	10601233	55227	10000.000000	31406	74	1.000000	31419	104	1.000000	9930548	0.000000
254309752	10604861	55113	10000.000000	31728	49	1.000000	31451	142	1.000000	9925569	0.000000
254328208	10617818	55066	10000.000000	31893	61	1.000000	31162	114	1.000000	9920529	0.000000
254359074	10599278	55348	10000.000000	31637	57	1.000000	31584	107	1.000000	9915542	0.000000
254368877	10587213	55320	10000.000000	31656	47	1.000000	31585	147	1.000000	9910595	0.000000
254363505	10580639	54660	10000.000000	31646	74	1.000000	31383	131	1.000000	9905592	0.000000
254299496	10608413	55499	10000.000000	31579	66	1.000000	30963	117	1.000000	9900676	0.000000
254341776	10587017	55177	10000.000000	31607	56	1.000000	31554	125	1.000000	9895625	0.000000
254291618	10599682	55071	10000.000000	31692	35	1.000000	31437	65	1.000000	9890599	0.000000
254330763	10598800	55014	10000.000000	31616	35	1.000000	31190	85	1.000000	9885622	0.000000
254374292	10596692	55015	10000.000000	31683	37	1.000000	31757	67	1.000000	9880707	0.000000
254355007	10609409	55289	10000.000000	31706	68	1.000000	31440	84	1.000000	9875906	0.000000
254313082	10607052	55172	10000.000000	31475	65	1.000000	31018	152	1.000000	9870825	0.000000
254348732	10593008	54724	10000.000000	31492	80	1.000000	31317	91	1.000000	9865903	0.000000
254305107	10612546	55461	10000.000000	31644	57	1.000000	31352	103	1.000000	9861053	0.000000
254324551	10596974	55394	10000.000000	31748	61	1.000000	31243	123	1.000000	9856056	0.000000
254305195	10603108	55315	10000.000000	31378	55	1.000000	31471	136	1.000000	9851120	0.000000
254322010	10608798	55262	10000.000000	31546	48	1.000000	31544	96	1.000000	9846191	0.000000
254336019	10599077	55076	10000.000000	31590	76	1.000000	31387	84	1.000000	9841286	0.000000
254325702	10598404	55520	10000.000000	31617	68	1.000000	30947	129	1.000000	9836311	0.000000
254283811	10605919	54713	10000.000000	31790	75	1.000000	31287	102	1.000000	9831355	0.000000
254247505	10606258	55586	10000.000000	31669	39	1.000000	31428	75	1.000000	9826332	0.000000
254348925	10586115	55239	10000.000000	31655	73	1.000000	31379	88	1.000000	9821431	0.000000
254334127	10599143	54954	10000.000000	31568	53	1.000000	30945	155	1.000000	9816497	0.000000
254413692	10583114	55150	10000.000000	31505	37	1.000000	31286	109	1.000000	9811566	0.000000
254328502	10589800	55364	10000.000000	31587	63	1.000000	31250	101	1.000000	9806702	0.000000
254385229	10592821	55042	10000.000000	31599	50	1.000000	31368	108	1.000000	9801785	-1.#IND00
254356980	10592269	55128	10000.000000	31633	55	1.000000	31231	68	1.000000	9796936	-0.012000
254383884	10593703	55128	10000.000000	31602	57	1.000000	31179	161	1.000000	9791986	-0.008101
254312145	10596731	55537	10000.000000	31587	79	1.000000	31141	84	1.000000	9787046	-0.009077
254329152	10599421	55220	10000.000000	31644	41	1.000000	31370	106	1.000000	9782150	-0.005819
254293630	10609579	55216	10000.000000	31576	40	1.000000	31136	126	1.000000	9777173	-0.007271
254337011	10595395	55217	10000.000000	31720	56	1.000000	31447	122	1.000000	9772320	-0.006652
254338476	10590808	55096	10000.000000	31719	51	1.000000	31319	113	1.000000	9767418	-0.006151
254338386	10605881	55426	10000.000000	31774	43	1.000000	31547	69	1.000000	9762593	-0.007172
254340940	10599126	55193	10000.000000	31721	80	1.000000	31232	100	1.000000	9757788	-0.008640
254302597	10613667	55415	10000.000000	31542	56	1.000000	31319	80	1.000000	9752897	-0.006859
254281215	10622026	55358	10000.000000	31581	70	1.000000	31076	67	1.000000	9747949	-0.005696
254344923	10605648	55578	10000.000000	31668	45	1.000000	31364	68	1.000000	9743031	-0.005086
254341705	10607653	55064	10000.000000	31832	64	1.000000	31255	129	1.000000	9738320	-0.004968
254343998	10593290	55142	10000.000000	31572	50	1.000000	31389	99	1.000000	9733398	-0.004345
254326935	10596380	55305	10000.000000	31596	62	1.000000	31144	93	1.000000	9728586	-0.004047
254336319	10595714	54993	10000.000000	31692	33	1.000000	31178	108	1.000000	9723706	-0.003268
254277791	10599767	55283	10000.000000	31473	65	1.000000	31231	138	1.000000	9718697	-0.003181
254305565	10605630	55477	10000.000000	31574	73	1.000000	31349	71	1.000000	9713844	-0.003233
254349893	10587355	55285	10000.000000	31242	66	1.000000	31263	109	1.000000	9708966	-0.002185
254356087	10590674	55386	10000.000000	31546	63	1.000000	31292	114	1.000000	9704185	-0.001550
254318423	10594088	55169	10000.000000	31653	46	1.000000	31221	126	1.000000	9699377	-0.001000
254321571	10579456	55026	10000.000000	31681	81	1.000000	31509	53	1.000000	9694439	0.000620
254311549	10607168	55437	10000.000000	31566	53	1.000000	31409	99	1.000000	9689650	0.000247
254399171	10583641	54932	10000.000000	31340	59	1.000000	31282	59	1.000000	9684839	-0.000162
254325311	10608438	55204	10000.000000	31563	41	1.000000	31449	112	1.000000	9679916	-0.000804
254365237	10592389	54942	10000.000000	31451	44	1.000000	31402	100	1.000000	9675037	-0.001109
254317549	10591500	55212	10000.000000	31587	51	1.000000	31495	91	1.000000	9670171	-0.000662
254323330	10599489	54920	10000.000000	31476	50	1.000000	31403	131	1.000000	9665380	-0.000452
254284748	10604463	55433	10000.000000	31565	74	1.000000	31289	96	1.000000	9660532	-0.000033
254358406	10583226	55046	10000.000000	31891	45	1.000000	31359	126	1.000000	9655631	0.000371
254350320	10598089	55249	10000.000000	31769	50	1.000000	31651	99	1.000000	9650884	0.000814
254347003	10588709	54829	10000.000000	31697	92	1.000000	31321	104	1.000000	9646116	0.000196
254355806	10595035	55455	10000.000000	31842	43	1.000000	31393	124	1.000000	9641379	0.000156
254320532	10613566	55252	10000.000000	31524	66	1.000000	31213	88	1.000000	9636558	-0.000421
254311041	10603661	55271	10000.000000	31643	41	1.000000	31385	94	1.000000	9631700	-0.000793
254344735	10609592	55038	10000.000000	31622	60	1.000000	31356	128	1.000000	9626839	-0.002820
254319406	10603113	55429	10000.000000	31430	53	1.000000	31444	81	1.000000	9622046	-0.002968
254333330	10581252	55332	10000.000000	31663	78	1.000000	31442	105	1.000000	9617337	-0.002931
254301187	10615241	55639	10000.000000	31511	67	1.000000	31331	66	1.000000	9612679	-0.002873
254295976	10602147	55538	10000.000000	31619	91	1.000000	31418	82	1.000000	9607766	-0.002740
254328044	10607305	55447	10000.000000	31532	58	1.000000	31560	74	1.000000	9602958	-0.002641
254371121	10585241	55221	10000.000000	31571	59	1.000000	31607	66	1.000000	9598239	-0.002574
254347774	10594707	55075	10000.000000	31363	47	1.000000	31347	100	1.000000	9593550	-0.003136
254333044	10595410	55400	10000.000000	31591	50	1.000000	31377	112	1.000000	9588802	-0.002436
254328661	10606120	55309	10000.000000	31628	54	1.000000	31432	102	1.000000	9584084	-0.001970
254378893	10596081	55020	10000.000000	31555	73	1.000000	31385	86	1.000000	9579268	-0.002483
254337604	10601858	55507	10000.000000	31694	56	1.000000	31618	117	1.000000	9574472	-0.003443
254326723	10600684	55658	10000.000000	31676	45	1.000000	31506	104	1.000000	9569705	-0.003223
254284224	10598237	54985	10000.000000	31634	71	1.000000	31466	77	1.000000	9564967	-0.003169
254321339	10600281	55126	10000.000000	31541	68	1.000000	31591	118	1.000000	9560182	-0.002834
254331015	10599830	55165	10000.000000	31664	79	1.000000	31378	85	1.000000	9555490	-0.002829
254316667	10596088	55416	10000.000000	31356	72	1.000000	31411	85	1.000000	9550651	-0.002231
254357541	10593600	55104	10000.000000	31635	50	1.000000	31456	74	1.000000	9545799	-0.002284
254342701	10596677	55066	10000.000000	31580	52	1.000000	31136	111	1.000000	9540907	-0.002078
254295467	10608013	55504	10000.000000	31371	60	1.000000	31264	91	1.000000	9536272	-0.002049
254306682	10592605	55373	10000.000000	31591	52	1.000000	31361	99	1.000000	9531405	-0.001833
254294228	10609323	55340	10000.000000	31592	78	1.000000	31332	120	1.000000	9526655	-0.001666
254358923	10589941	55080	10000.000000	31652	42	1.000000	31509	76	1.000000	9521962	-0.001526
254307626	10606234	55068	10000.000000	31630	47	1.000000	31428	129	1.000000	9517329	-0.001381
npatches	nstrain	runtime	dt	init_x	init_y	init_y_blood	init_z	init_S	beta0	beta1	beta2	beta3	mean_beta	B	d	delta	delta_blood	b[0]	mut	m	CTL	c	g	epsilon	k	het	lambda	rho	omega	x_max	patch.dyna	DELTA	A	VA
10000	1	100.000000	0.001000	21900	9499	5000000	0.001000	10000000	25.093596	24.810120	18.763357	22.624502	19	800000000	0.010000	1.000000	432.000000	80000	0.000050	0.004800	1	0.001000	1.000000	2.500000	13.000000	0.500000	0.000000	0.000000	0.000000	31872	0	10.000000	7.000000	1.000000
sus	inf	inf_blood	z	x[0]	y[0][0]	z[0]	x[1]	y[1][0]	z[1]	S[0]	synchrony
219000000	94990000	5000000	10.000000	21900	9499	0.001000	21900	9499	0.001000	10000000	0.000000
264202620	6037341	31370	10000.000000	22684	1488	1.000000	22462	1429	1.000000	9994957	0.000000
264977071	8326887	43360	10000.000000	21139	1529	1.000000	21028	1656	1.000000	9990024	0.000000
264707141	8360185	43828	10000.000000	20661	1773	1.000000	21378	1659	1.000000	9984935	0.000000
264689661	8353973	43962	10000.000000	20670	1674	1.000000	21248	1676	1.000000	9979856	0.000000
264744469	8334325	43325	10000.000000	21036	1752	1.000000	20798	1690	1.000000	9974791	0.000000
264716198	8340177	43424	10000.000000	21267	1641	1.000000	21442	1608	1.000000	9969834	0.000000
264693835	8343974	43533	10000.000000	20882	1664	1.000000	21058	1843	1.000000	9964899	0.000000
264613923	8360888	43736	10000.000000	21195	1596	1.000000	21311	1519	1.000000	9959952	0.000000
264695451	8344753	43233	10000.000000	20446	1820	1.000000	20865	1855	1.000000	9954980	0.000000
264708027	8345157	43294	10000.000000	21145	1650	1.000000	20883	1691	1.000000	9949915	0.000000
264725180	8336909	43114	10000.000000	20974	1605	1.000000	20917	1788	1.000000	9944918	0.000000
264666437	8347917	43547	10000.000000	20636	1771	1.000000	20608	1761	1.000000	9940028	0.000000
264686700	8362753	43538	10000.000000	21278	1760	1.000000	21918	1408	1.000000	9935003	0.000000
264688911	8350199	43557	10000.000000	21128	1538	1.000000	21239	1620	1.000000	9930093	0.000000
264683257	8360545	43702	10000.000000	20491	1747	1.000000	21002	1668	1.000000	9925040	0.000000
264726021	8343253	43951	10000.000000	20921	1707	1.000000	21220	1676	1.000000	9920244	0.000000
264687257	8354599	43382	10000.000000	20794	1691	1.000000	20394	1884	1.000000	9915143	0.000000
264692454	8342097	43558	10000.000000	21037	1557	1.000000	21141	1674	1.000000	9910085	0.000000
264700594	8344716	43367	10000.000000	20779	1691	1.000000	21099	1602	1.000000	9905080	0.000000
264678199	8356663	43400	10000.000000	20805	1548	1.000000	21137	1713	1.000000	9900207	0.000000
264726285	8340361	43537	10000.000000	20534	1793	1.000000	21174	1656	1.000000	9895340	0.000000
264705524	8339033	43428	10000.000000	20790	1513	1.000000	20646	1701	1.000000	9890591	0.000000
264727502	8334490	43179	10000.000000	20866	1634	1.000000	21324	1753	1.000000	9885804	0.000000
264703413	8352200	43630	10000.000000	20715	1714	1.000000	21151	1602	1.000000	9880882	0.000000
264637291	8358518	43414	10000.000000	20911	1563	1.000000	21748	1570	1.000000	9876009	0.000000
264646504	8356638	43836	10000.000000	20490	1754	1.000000	20689	1668	1.000000	9871131	0.000000
264718423	8335767	43717	10000.000000	20994	1573	1.000000	21111	1600	1.000000	9866172	0.000000
264716346	8355822	43435	10000.000000	21025	1631	1.000000	21463	1627	1.000000	9861221	0.000000
264689322	8340761	43599	10000.000000	21263	1700	1.000000	20931	1696	1.000000	9856290	0.000000
264700170	8341658	43209	10000.000000	20690	1697	1.000000	21240	1700	1.000000	9851380	0.000000
264658695	8356154	43664	10000.000000	21023	1689	1.000000	21012	1711	1.000000	9846465	0.000000
264637831	8356142	43462	10000.000000	21019	1504	1.000000	21394	1710	1.000000	9841353	0.000000
264750310	8336263	43114	10000.000000	20889	1487	1.000000	21192	1628	1.000000	9836466	0.000000
264723990	8339791	43327	10000.000000	20885	1624	1.000000	21178	1541	1.000000	9831529	0.000000
264740284	8346710	43569	10000.000000	21008	1614	1.000000	21077	1562	1.000000	9826748	0.000000
264667920	8354470	43096	10000.000000	20888	1686	1.000000	20812	1674	1.000000	9821786	0.000000
264738499	8326922	43286	10000.000000	20721	1632	1.000000	21163	1631	1.000000	9816940	0.000000
264682534	8358257	43746	10000.000000	20970	1606	1.000000	21069	1715	1.000000	9811990	0.000000
264712475	8341280	43244	10000.000000	20411	1840	1.000000	21085	1662	1.000000	9806972	0.000000
264675752	8362773	43397	10000.000000	20781	1754	1.000000	21157	1802	1.000000	9802116	-1.#IND00
264690840	8346099	43734	10000.000000	20380	1691	1.000000	20628	1768	1.000000	9797241	-0.028800
264687567	8354500	43238	10000.000000	20246	1806	1.000000	21492	1466	1.000000	9792466	-0.013191
264684989	8349832	43589	10000.000000	21193	1593	1.000000	20699	1656	1.000000	9787529	-0.010917
264711377	8352561	43778	10000.000000	21096	1602	1.000000	20662	1818	1.000000	9782584	0.010166
264707086	8350244	43279	10000.000000	20441	1687	1.000000	20683	1798	1.000000	9777708	0.007487
264690580	8346700	43500	10000.000000	20624	1825	1.000000	21338	1518	1.000000	9772693	0.003602
264716911	8345922	43301	10000.000000	21014	1607	1.000000	21002	1594	1.000000	9767837	0.002066
264703357	8349321	43204	10000.000000	20705	1777	1.000000	20724	1706	1.000000	9762899	0.002559
264707625	8345490	43689	10000.000000	21161	1460	1.000000	21120	1744	1.000000	9758140	0.000816
264678779	8353371	43590	10000.000000	21080	1669	1.000000	21214	1580	1.000000	9753294	0.001919
264725507	8341913	43661	10000.000000	21093	1577	1.000000	21256	1453	1.000000	9748461	0.001520
264705760	8350053	43683	10000.000000	20962	1690	1.000000	20906	1651	1.000000	9743506	0.001271
264686335	8344635	43487	10000.000000	20603	1684	1.000000	20470	1765	1.000000	9738491	0.001166
264683878	8339725	43384	10000.000000	20501	1563	1.000000	20784	1791	1.000000	9733611	0.001326
264673340	8353728	43464	10000.000000	21146	1659	1.000000	21114	1679	1.000000	9728600	0.001290
264705061	8339667	43524	10000.000000	20273	1749	1.000000	21148	1658	1.000000	9723825	0.002082
264711036	8340791	43500	10000.000000	20770	1596	1.000000	20418	1704	1.000000	9718912	0.002705
264699225	8340458	43260	10000.000000	20652	1796	1.000000	21063	1797	1.000000	9714055	0.001042
264730244	8341726	43593	10000.000000	20404	1856	1.000000	21253	1622	1.000000	9709299	0.001502
264707812	8345929	43423	10000.000000	20628	1825	1.000000	21015	1525	1.000000	9704362	-0.000447
264697403	8349338	43582	10000.000000	20475	1733	1.000000	21140	1611	1.000000	9699544	0.002731
264703170	8349307	43497	10000.000000	20952	1649	1.000000	21028	1640	1.000000	9694765	0.001037
264747933	8334800	43056	10000.000000	20990	1695	1.000000	20895	1627	1.000000	9689925	0.001835
264689160	8340907	43416	10000.000000	20747	1595	1.000000	20761	1739	1.000000	9685169	0.001987
264715032	8341891	43447	10000.000000	21186	1533	1.000000	20765	1742	1.000000	9680306	0.003311
264680452	8354551	43487	10000.000000	20657	1753	1.000000	21388	1493	1.000000	9675488	0.003494
264661255	8356692	43552	10000.000000	20727	1859	1.000000	21484	1663	1.000000	9670589	0.004303
264695091	8345454	43273	10000.000000	20793	1799	1.000000	20944	1598	1.000000	9665795	0.003107
264718835	8337123	43199	10000.000000	20573	1672	1.000000	20735	1841	1.000000	9660975	0.002462
264722562	8352835	43440	10000.000000	20661	1816	1.000000	21098	1691	1.000000	9656210	0.001460
264673650	8355234	43724	10000.000000	21097	1672	1.000000	20620	1778	1.000000	9651452	0.001543
264667348	8354267	43756	10000.000000	21176	1514	1.000000	21136	1694	1.000000	9646664	0.001036
264698261	8346209	43305	10000.000000	20507	1696	1.000000	21071	1600	1.000000	9641811	0.000052
264668192	8342118	43486	10000.000000	21032	1675	1.000000	20729	1746	1.000000	9637052	0.000910
264699150	8342146	43557	10000.000000	20983	1443	1.000000	20759	1726	1.000000	9632276	0.000781
264748646	8328442	43502	10000.000000	20743	1724	1.000000	20716	1751	1.000000	9627447	0.000878
264688752	8350819	43613	10000.000000	20492	1700	1.000000	21129	1605	1.000000	9622757	0.000767
264678427	8354043	43365	10000.000000	21276	1700	1.000000	21518	1529	1.000000	9617932	0.000843
264661453	8355811	43774	10000.000000	21132	1564	1.000000	20726	1638	1.000000	9613099	0.000840
264692967	8341669	43298	10000.000000	20664	1652	1.000000	21176	1654	1.000000	9608240	0.001389
264699829	8339417	43591	10000.000000	20608	1775	1.000000	21038	1722	1.000000	9603354	0.001333
264682898	8348167	43508	10000.000000	20814	1801	1.000000	20985	1494	1.000000	9598517	0.002415
264737008	8343284	43680	10000.000000	20889	1701	1.000000	21158	1499	1.000000	9593769	0.001630
264703349	8347105	43500	10000.000000	20412	1850	1.000000	21241	1501	1.000000	9589100	0.001194
264700428	8344359	43317	10000.000000	20893	1704	1.000000	21457	1600	1.000000	9584311	0.001246
264696161	8345741	43579	10000.000000	20925	1574	1.000000	20944	1472	1.000000	9579463	0.001242
264699759	8341562	43791	10000.000000	21024	1608	1.000000	20937	1533	1.000000	9574592	0.001238
264737251	8334111	43486	10000.000000	20793	1616	1.000000	21078	1710	1.000000	9569792	0.000207
264690261	8355804	43393	10000.000000	20574	1578	1.000000	20824	1779	1.000000	9564912	0.000643
264723383	8332218	43032	10000.000000	20426	1874	1.000000	21097	1722	1.000000	9560018	0.001374
264677534	8353738	43220	10000.000000	20606	1781	1.000000	20463	1849	1.000000	9555193	0.001453
264678729	8348573	43672	10000.000000	20872	1644	1.000000	20992	1572	1.000000	9550314	0.001401
264666573	8347358	43778	10000.000000	21197	1639	1.000000	21103	1634	1.000000	9545529	0.001289
264673685	8351950	43525	10000.000000	20812	1512	1.000000	21289	1626	1.000000	9540730	0.001569
264694953	8350652	43498	10000.000000	20475	1903	1.000000	21329	1652	1.000000	9535901	0.001661
264708547	8334468	43300	10000.000000	20786	1796	1.000000	21207	1622	1.000000	9531175	0.001579
264696957	8348463	43264	10000.000000	21128	1659	1.000000	20876	1767	1.000000	9526332	0.001367
264691613	8341569	43800	10000.000000	21045	1676	1.000000	20841	1729	1.000000	9521600	0.001863
264714885	8357653	43416	10000.000000	21099	1624	1.000000	20755	1745	1.000000	9516867	0.001754
npatches	nstrain	runtime	dt	init_x	init_y	init_y_blood	init_z	init_S	beta0	beta1	beta2	beta3	mean_beta	B	d	delta	delta_blood	b[0]	mut	m	CTL	c	g	epsilon	k	het	lambda	rho	omega	x_max	patch.dyna	DELTA	A	VA
10000	1	100.000000	0.001000	21900	9499	5000000	0.001000	10000000	26.724411	10.041392	24.648769	22.751688	19	800000000	0.010000	1.000000	432.000000	80000	0.000050	0.004800	1	0.001000	1.000000	2.500000	14.000000	0.500000	0.000000	0.000000	0.000000	31872	0	10.000000	7.000000	1.000000
sus	inf	inf_blood	z	x[0]	y[0][0]	z[0]	x[1]	y[1][0]	z[1]	S[0]	synchrony
219000000	94990000	5000000	10.000000	21900	9499	0.001000	21900	9499	0.001000	10000000	0.000000
272768342	4261392	22147	9999.574392	22583	1225	1.000000	30283	10	1.000000	9994993	0.000000
274868677	6419898	33328	9999.999996	20668	1654	1.000000	31775	17	1.000000	9990164	0.000000
274574884	6453073	33510	9999.998128	20889	1597	1.000000	31835	18	1.000000	9985184	0.000000
274563640	6421369	33571	10000.000000	21195	1358	1.000000	31988	16	1.000000	9980200	0.000000
274568646	6427764	33629	9999.986800	20571	1586	1.000000	31776	20	1.000000	9975211	0.000000
274504201	6437256	33814	9999.999823	21273	1556	1.000000	31697	29	1.000000	9970289	0.000000
274534151	6432499	33786	10000.000000	20828	1703	1.000000	31789	27	1.000000	9965272	0.000000
274553258	6432011	33801	10000.000000	20723	1620	1.000000	31801	15	1.000000	9960272	0.000000
274471865	6444998	33590	10000.000000	21598	1511	1.000000	31600	13	1.000000	9955332	0.000000
274515524	6427548	33588	9999.977821	20793	1647	1.000000	31798	23	1.000000	9950294	0.000000
274511840	6437024	33361	9999.988499	21203	1578	1.000000	32001	18	1.000000	9945430	0.000000
274524849	6426036	33465	9999.999998	20553	1556	1.000000	31768	25	1.000000	9940316	0.000000
274533903	6437874	33321	9999.968710	20889	1550	1.000000	31492	20	1.000000	9935410	0.000000
274501780	6438462	33473	9999.995289	20655	1760	1.000000	31663	35	1.000000	9930402	0.000000
274595399	6418689	33324	10000.000000	21255	1455	1.000000	31486	24	1.000000	9925490	0.000000
274497235	6429767	33265	9999.996761	20944	1549	1.000000	31664	12	1.000000	9920397	0.000000
274588951	6414181	33486	10000.000000	20981	1510	1.000000	31805	21	1.000000	9915352	0.000000
274547993	6421948	33448	9999.999956	20793	1465	1.000000	31720	21	1.000000	9910317	0.000000
274537828	6431389	33567	10000.000000	20502	1715	1.000000	31850	23	1.000000	9905350	0.000000
274515155	6431992	33455	10000.000000	21604	1450	1.000000	31630	28	1.000000	9900331	0.000000
274485813	6442858	33433	9999.990252	20587	1503	1.000000	31861	20	1.000000	9895342	0.000000
274505025	6427026	33155	9999.942294	20647	1725	1.000000	31813	19	1.000000	9890291	0.000000
274529730	6438675	33467	10000.000000	20774	1718	1.000000	31829	18	1.000000	9885230	0.000000
274541056	6416185	33136	10000.000000	20667	1584	1.000000	31765	20	1.000000	9880289	0.000000
274571910	6419776	33441	9999.999028	20837	1514	1.000000	31727	19	1.000000	9875343	0.000000
274538383	6432143	33181	10000.000000	20845	1600	1.000000	31819	20	1.000000	9870432	0.000000
274502416	6430537	33370	9999.999994	20847	1508	1.000000	31858	12	1.000000	9865475	0.000000
274583721	6418518	33732	9999.999996	20972	1626	1.000000	31703	31	1.000000	9860442	0.000000
274537821	6448776	33047	9999.994918	20408	1822	1.000000	31448	33	1.000000	9855553	0.000000
274557616	6426818	33657	10000.000000	20765	1561	1.000000	31626	31	1.000000	9850631	0.000000
274540546	6425544	33285	9999.997930	20651	1611	1.000000	31736	17	1.000000	9845725	0.000000
274547998	6431510	33455	10000.000000	20939	1583	1.000000	31816	19	1.000000	9840749	0.000000
274573222	6426241	33455	9999.968312	20957	1613	1.000000	31831	14	1.000000	9835728	0.000000
274564593	6426532	33415	9999.999260	20881	1489	1.000000	31576	10	1.000000	9830852	0.000000
274579426	6421326	33398	10000.000000	20596	1523	1.000000	31792	26	1.000000	9825874	0.000000
274559441	6415103	33363	9999.999561	20674	1628	1.000000	31678	26	1.000000	9821087	0.000000
274580165	6419479	33324	9999.997580	20556	1669	1.000000	31774	20	1.000000	9816160	0.000000
274576772	6430764	33477	10000.000000	20595	1636	1.000000	31686	11	1.000000	9811165	0.000000
274537553	6433397	33474	9999.999996	20523	1679	1.000000	31867	20	1.000000	9806155	0.000000
274515911	6435731	33811	10000.000000	20865	1574	1.000000	31676	10	1.000000	9801109	-1.#IND00
274551720	6427969	33687	10000.000000	21145	1385	1.000000	31784	25	1.000000	9796294	-0.003200
274534494	6423506	33480	10000.000000	20230	1612	1.000000	31800	32	1.000000	9791363	-0.007817
274588547	6415427	33182	10000.000000	20699	1655	1.000000	31831	20	1.000000	9786518	-0.008012
274500589	6430144	33420	10000.000000	20633	1698	1.000000	31703	25	1.000000	9781620	-0.005814
274536732	6430400	33345	10000.000000	21805	1284	1.000000	31761	14	1.000000	9776722	-0.015062
274559550	6422803	33609	9999.992091	20830	1470	1.000000	31771	29	1.000000	9771708	-0.012893
274506471	6437487	33589	9999.999577	20553	1543	1.000000	31761	27	1.000000	9766818	-0.012519
274539789	6447294	33426	9999.999993	20543	1627	1.000000	31901	31	1.000000	9762114	-0.007402
274554963	6433654	33585	10000.000000	20619	1550	1.000000	31573	31	1.000000	9757172	-0.009053
274558597	6428433	33453	10000.000000	21109	1543	1.000000	31771	19	1.000000	9752255	-0.008504
274507023	6435373	33483	9999.999995	20710	1720	1.000000	31903	30	1.000000	9747389	-0.008909
274559476	6418372	33327	9999.995530	20912	1712	1.000000	31801	16	1.000000	9742441	-0.006127
274574655	6428379	33387	10000.000000	20766	1599	1.000000	32006	14	1.000000	9737385	-0.007025
274514778	6440443	33790	10000.000000	20769	1533	1.000000	31805	16	1.000000	9732480	-0.005903
274525206	6428032	33521	10000.000000	20484	1664	1.000000	31714	33	1.000000	9727537	-0.005139
274520199	6435422	33448	10000.000000	20943	1527	1.000000	31872	23	1.000000	9722611	-0.004985
274540341	6428161	33634	10000.000000	20470	1745	1.000000	31640	20	1.000000	9717716	-0.003355
274515201	6428606	33565	9999.991674	20572	1625	1.000000	31928	17	1.000000	9712906	-0.003917
274483945	6432653	33697	10000.000000	20559	1514	1.000000	31808	16	1.000000	9708182	-0.003266
274480994	6443648	33571	10000.000000	20931	1522	1.000000	31645	26	1.000000	9703288	-0.003276
274502336	6443089	33604	9999.985944	20966	1623	1.000000	31719	29	1.000000	9698323	-0.002880
274525809	6429834	33424	9999.999024	20931	1524	1.000000	31604	17	1.000000	9693502	-0.002295
274531567	6418472	33094	9999.999979	20738	1438	1.000000	31661	14	1.000000	9688689	-0.001058
274506879	6432277	33772	10000.000000	21357	1534	1.000000	31752	25	1.000000	9683749	-0.000748
274516107	6432104	33503	10000.000000	20772	1458	1.000000	31635	17	1.000000	9678897	-0.000434
274519384	6422661	33504	9999.999712	20685	1667	1.000000	32011	17	1.000000	9673986	-0.000243
274522084	6430692	33751	10000.000000	20103	1784	1.000000	31749	21	1.000000	9669059	-0.000547
274503244	6444433	33960	9999.999955	20839	1581	1.000000	31985	18	1.000000	9664301	-0.000553
274546996	6422481	33386	9999.999367	20724	1542	1.000000	31718	37	1.000000	9659507	-0.000225
274559562	6436354	33836	10000.000000	21010	1567	1.000000	31822	21	1.000000	9654643	0.000159
274547544	6430424	33336	9999.999978	20415	1752	1.000000	31967	21	1.000000	9649785	-0.000169
274499560	6448058	33392	10000.000000	20532	1682	1.000000	31771	18	1.000000	9644976	-0.000210
274553509	6427175	33302	9999.995280	21115	1543	1.000000	31751	30	1.000000	9640183	-0.000415
274588680	6425120	33569	10000.000000	20729	1635	1.000000	31582	14	1.000000	9635326	-0.000438
274579290	6428410	33377	10000.000000	20787	1626	1.000000	31742	19	1.000000	9630448	-0.000103
274531510	6436370	33422	9999.985458	20287	1610	1.000000	31907	20	1.000000	9625592	0.000553
274576081	6424029	33592	10000.000000	21043	1637	1.000000	31686	14	1.000000	9620740	0.000660
274569627	6418010	33323	10000.000000	21055	1475	1.000000	31976	20	1.000000	9615834	0.000500
274473041	6436309	33311	9999.995043	20937	1579	1.000000	31768	11	1.000000	9611038	0.001455
274496715	6435733	33399	9999.992450	21026	1533	1.000000	31576	22	1.000000	9606209	0.001391
274555255	6422046	33745	9999.999995	20392	1580	1.000000	31486	41	1.000000	9601379	0.001261
274529844	6437004	33376	10000.000000	20617	1559	1.000000	31731	25	1.000000	9596603	0.001163
274544726	6427760	33598	10000.000000	20819	1485	1.000000	31721	17	1.000000	9591690	0.001174
274504131	6435568	33540	9999.994533	20560	1615	1.000000	31830	17	1.000000	9586878	0.001095
274494526	6444504	33981	10000.000000	20389	1702	1.000000	31676	15	1.000000	9582035	0.001182
274516016	6431147	33549	9999.999709	21489	1333	1.000000	31680	33	1.000000	9577205	0.001310
274484388	6429936	33331	10000.000000	20296	1671	1.000000	31640	21	1.000000	9572508	0.000932
274559820	6424278	33173	10000.000000	20776	1716	1.000000	32079	28	1.000000	9567634	0.000928
274573545	6425844	33319	10000.000000	20583	1673	1.000000	31855	22	1.000000	9562938	0.000712
274500085	6439356	33769	10000.000000	21410	1449	1.000000	31743	21	1.000000	9558175	0.000807
274527505	6439886	33372	10000.000000	20354	1638	1.000000	31829	11	1.000000	9553461	0.000570
274580436	6429442	33474	9999.997871	20248	1714	1.000000	31791	20	1.000000	9548536	0.000876
274516600	6426494	33707	9999.999373	20223	1831	1.000000	31724	15	1.000000	9543848	0.000836
274516701	6428127	33473	10000.000000	20865	1561	1.000000	31747	15	1.000000	9539089	0.000761
274538863	6426681	33791	9999.999122	20825	1541	1.000000	31752	13	1.000000	9534357	0.000813
274509989	6435838	33763	9999.999923	20290	1723	1.000000	31879	11	1.000000	9529588	0.001241
274513427	6427457	33509	9999.999342	20566	1712	1.000000	31915	28	1.000000	9524900	0.001068
274517110	6440640	33692	9999.999823	20648	1758	1.000000	31920	17	1.000000	9520133	0.001091
274529114	6428780	33471	10000.000000	20741	1696	1.000000	31535	16	1.000000	9515423	0.001276
npatches	nstrain	runtime	dt	init_x	init_y	init_y_blood	init_z	init_S	beta0	beta1	beta2	beta3	mean_beta	B	d	delta	delta_blood	b[0]	mut	m	CTL	c	g	epsilon	k	het	lambda	rho	omega	x_max	patch.dyna	DELTA	A	VA
10000	1	100.000000	0.001000	21900	9499	5000000	0.001000	10000000	27.673176	20.883153	26.836476	25.448333	19	800000000	0.010000	1.000000	432.000000	80000	0.000050	0.004800	1	0.001000	1.000000	2.500000	15.000000	0.500000	0.000000	0.000000	0.000000	31872	0	10.000000	7.000000	1.000000
sus	inf	inf_blood	z	x[0]	y[0][0]	z[0]	x[1]	y[1][0]	z[1]	S[0]	synchrony
219000000	94990000	5000000	10.000000	21900	9499	0.001000	21900	9499	0.001000	10000000	0.000000
279918857	2897091	15157	9988.592636	23372	1175	1.000000	27734	179	1.000000	9995053	0.000000
283307283	4934947	25760	9999.696459	21070	1448	1.000000	28872	453	1.000000	9990027	0.000000
283050193	4919959	25513	9999.929231	20991	1471	1.000000	27867	594	1.000000	9984920	0.000000
282945599	4925966	25835	9999.858347	21153	1298	1.000000	28457	572	1.000000	9979880	0.000000
282974886	4917169	25557	9999.674120	21213	1382	1.000000	27886	583	1.000000	9974976	0.000000
283003247	4908938	25357	9999.881689	21096	1563	1.000000	27375	532	1.000000	9970006	0.000000
282940503	4920364	25477	9999.770427	21393	1542	1.000000	27819	471	1.000000	9964899	0.000000
282969506	4915105	25597	9999.893299	21329	1654	1.000000	28077	546	1.000000	9959946	0.000000
282922487	4924028	25634	9999.905430	21066	1437	1.000000	28016	455	1.000000	9955018	0.000000
282969949	4912050	25358	9999.781216	20892	1349	1.000000	27897	531	1.000000	9950160	0.000000
282919717	4923177	25600	9999.785802	20944	1455	1.000000	28258	413	1.000000	9945093	0.000000
282945881	4917311	25411	9999.901243	21614	1348	1.000000	27988	519	1.000000	9940174	0.000000
282964048	4912346	25532	9999.828710	20392	1635	1.000000	28001	565	1.000000	9935218	0.000000
282977345	4921400	25951	9999.757271	21436	1461	1.000000	27730	584	1.000000	9930170	0.000000
282951837	4927571	25818	9999.849947	21357	1360	1.000000	27199	653	1.000000	9925279	0.000000
282930261	4927477	25410	9999.834514	20930	1488	1.000000	28111	483	1.000000	9920224	0.000000
282939511	4924367	25698	9999.788861	20878	1463	1.000000	26878	682	1.000000	9915181	0.000000
282910786	4930878	25480	9999.760736	20940	1517	1.000000	27606	613	1.000000	9910225	0.000000
282995934	4916362	25716	9999.827112	20678	1622	1.000000	27605	528	1.000000	9905265	0.000000
282938340	4928024	25814	9999.854030	21130	1479	1.000000	29133	268	1.000000	9900245	0.000000
282929222	4916586	25537	9999.688784	21909	1411	1.000000	28023	543	1.000000	9895305	0.000000
282925255	4925183	25393	9999.917624	21022	1308	1.000000	27779	495	1.000000	9890279	0.000000
282969294	4930882	25828	9999.843262	20805	1373	1.000000	28485	422	1.000000	9885331	0.000000
282992944	4911616	25763	9999.796623	20874	1632	1.000000	28209	459	1.000000	9880410	0.000000
282942543	4912685	25404	9999.752799	21573	1289	1.000000	28178	562	1.000000	9875410	0.000000
282969131	4909139	25536	9999.874776	20768	1561	1.000000	27346	607	1.000000	9870488	0.000000
283000315	4915890	25863	9999.865515	20927	1366	1.000000	27869	531	1.000000	9865710	0.000000
282931742	4917835	25520	9999.812543	20306	1607	1.000000	28936	379	1.000000	9860793	0.000000
282952385	4922029	25459	9999.610280	21135	1451	1.000000	27701	578	1.000000	9855900	0.000000
283002573	4910141	25681	9999.734374	21573	1372	1.000000	27148	530	1.000000	9850950	0.000000
282975685	4914228	25505	9999.896516	21286	1352	1.000000	27186	652	1.000000	9846030	0.000000
282915563	4923700	25540	9999.832198	21607	1351	1.000000	28107	516	1.000000	9841028	0.000000
282980976	4907872	25839	9999.742437	21139	1319	1.000000	27681	479	1.000000	9836099	0.000000
282993254	4912749	25609	9999.867904	20388	1641	1.000000	28631	362	1.000000	9831073	0.000000
283020743	4912353	25455	9999.837655	21315	1431	1.000000	28832	432	1.000000	9826103	0.000000
282979804	4920430	25367	9999.575187	21089	1429	1.000000	28242	546	1.000000	9821168	0.000000
282980673	4916313	25757	9999.804678	20812	1581	1.000000	27899	504	1.000000	9816340	0.000000
282979188	4908278	25638	9999.849323	21873	1434	1.000000	28264	463	1.000000	9811508	0.000000
282960879	4915647	25429	9999.843935	21981	1263	1.000000	26864	690	1.000000	9806585	0.000000
282914629	4933046	25846	9999.686134	21099	1380	1.000000	28050	443	1.000000	9801829	-1.#IND00
282962888	4918635	25346	9999.806467	20804	1438	1.000000	28715	487	1.000000	9796905	-1.#IND00
282929987	4917479	25668	9999.805518	21161	1427	1.000000	28073	453	1.000000	9791971	-0.003567
282961958	4910526	25595	9999.786480	20704	1716	1.000000	28812	520	1.000000	9787051	-0.007158
282977902	4917719	25526	9999.808500	20986	1567	1.000000	27262	637	1.000000	9782266	-0.010115
282938927	4922124	25687	9999.837333	21526	1478	1.000000	27623	586	1.000000	9777337	-0.007453
282990277	4927167	25888	9999.667624	20961	1607	1.000000	28565	456	1.000000	9772544	-0.005951
282969715	4915207	25882	9999.722582	21489	1479	1.000000	27228	741	1.000000	9767680	-0.004364
282928656	4924166	25647	9999.771065	21349	1363	1.000000	28279	395	1.000000	9762792	-0.003107
282976519	4908767	25589	9999.899975	21335	1336	1.000000	27580	583	1.000000	9758044	-0.003450
282958067	4919717	25572	9999.706826	21664	1305	1.000000	27620	492	1.000000	9753219	-0.002882
282962230	4915289	25465	9999.731637	21210	1519	1.000000	28151	490	1.000000	9748233	-0.001153
282953117	4916775	25454	9999.670182	21121	1559	1.000000	27738	638	1.000000	9743282	-0.000779
282937297	4921913	25544	9999.737809	21179	1615	1.000000	27776	586	1.000000	9738329	-0.001104
282951420	4920777	25578	9999.842666	21642	1285	1.000000	26952	694	1.000000	9733450	0.000179
282969388	4912409	25495	9999.693315	21255	1471	1.000000	28056	415	1.000000	9728499	-0.000084
282986247	4911739	25552	9999.814137	21502	1357	1.000000	28030	553	1.000000	9723726	0.001238
282921300	4926169	25814	9999.836635	21073	1466	1.000000	27870	599	1.000000	9718847	0.000786
282936992	4912601	25609	9999.832485	21036	1561	1.000000	27284	789	1.000000	9713980	-0.000511
282896678	4928492	25753	9999.892213	21894	1260	1.000000	27850	483	1.000000	9709243	-0.001752
282971090	4915908	25839	9999.857292	21686	1329	1.000000	27775	537	1.000000	9704429	-0.000835
282995340	4920870	25323	9999.842570	21167	1605	1.000000	28028	525	1.000000	9699478	0.001838
282971189	4915260	25544	9999.794698	21575	1190	1.000000	27980	525	1.000000	9694562	0.002097
282989400	4917434	25915	9999.942006	21011	1531	1.000000	27648	550	1.000000	9689794	0.002832
282983398	4928006	25440	9999.793737	21502	1582	1.000000	27405	654	1.000000	9684870	0.002649
283010277	4916119	25670	9999.759669	21745	1341	1.000000	27347	549	1.000000	9680057	0.003012
282987669	4914569	25721	9999.793644	21715	1113	1.000000	28413	462	1.000000	9675194	0.000110
282958932	4910318	25598	9999.783447	21108	1443	1.000000	28325	553	1.000000	9670263	0.000265
282980168	4919233	25549	9999.859058	21065	1419	1.000000	28346	544	1.000000	9665308	0.000551
282911583	4923649	25337	9999.912483	20498	1466	1.000000	27921	490	1.000000	9660472	0.000970
282932856	4927847	25725	9999.739237	21223	1397	1.000000	27430	613	1.000000	9655747	0.000712
282984818	4908509	25856	9999.786803	20872	1593	1.000000	28390	373	1.000000	9650978	0.000911
282950767	4920929	25474	9999.680902	20996	1594	1.000000	28506	546	1.000000	9646115	0.000995
282997210	4912080	25505	9999.857732	21333	1424	1.000000	28170	539	1.000000	9641344	0.000629
282983413	4917508	25744	9999.696559	21350	1345	1.000000	28069	513	1.000000	9636445	0.000748
282960061	4930110	25561	9999.844722	20838	1489	1.000000	28205	443	1.000000	9631748	0.000284
282912202	4922659	25481	9999.897616	20934	1643	1.000000	28195	515	1.000000	9626874	0.000267
282957303	4912196	25669	9999.823681	21333	1466	1.000000	27582	511	1.000000	9621943	0.000274
282960956	4913219	25393	9999.839294	21185	1492	1.000000	28460	463	1.000000	9617077	-0.000393
282983373	4916320	25391	9999.754519	21307	1316	1.000000	28734	399	1.000000	9612306	-0.000512
282992489	4900931	25565	9999.875635	21002	1491	1.000000	27926	501	1.000000	9607600	-0.000312
282989222	4921126	25745	9999.648054	21453	1558	1.000000	27435	582	1.000000	9602833	0.000236
282941491	4919361	25601	9999.906755	20962	1439	1.000000	27654	597	1.000000	9597948	0.000238
283032138	4905146	25656	9999.854160	21112	1347	1.000000	27706	578	1.000000	9593140	0.000111
282958995	4920715	25624	9999.882931	21101	1425	1.000000	27532	523	1.000000	9588406	-0.000937
282910117	4924387	25618	9999.693923	21017	1530	1.000000	28985	364	1.000000	9583556	-0.001032
282968188	4917093	25644	9999.807927	21733	1366	1.000000	27735	607	1.000000	9578793	-0.001679
282991246	4909889	25574	9999.826793	21017	1510	1.000000	27746	562	1.000000	9574114	-0.000565
282951132	4915336	25976	9999.859171	21717	1292	1.000000	28163	427	1.000000	9569263	-0.000908
282977307	4929730	25278	9999.884680	21122	1573	1.000000	28114	460	1.000000	9564371	-0.000602
282972311	4912002	25438	9999.825153	20717	1724	1.000000	28430	445	1.000000	9559465	-0.000643
282982212	4930198	25857	9999.712758	20732	1586	1.000000	27688	577	1.000000	9554602	-0.001168
282965194	4922523	25728	9999.563853	20884	1572	1.000000	27548	693	1.000000	9549779	-0.000668
282915630	4923962	25875	9999.898135	20724	1539	1.000000	27654	585	1.000000	9544994	-0.000714
282946019	4917906	25546	9999.865667	21292	1512	1.000000	28228	459	1.000000	9540139	-0.000577
282971446	4909120	25565	9999.700462	21408	1342	1.000000	27937	495	1.000000	9535407	-0.000271
282924622	4928151	25216	9999.861749	20546	1620	1.000000	28232	557	1.000000	9530562	-0.000281
282989379	4906087	25690	9999.774289	21640	1380	1.000000	28124	507	1.000000	9525679	-0.000277
282913604	4932039	25504	9999.881369	20647	1377	1.000000	28690	356	1.000000	9520958	0.000285
282950162	4915945	25595	9999.832765	21036	1555	1.000000	28297	526	1.000000	9516193	0.000518
npatches	nstrain	runtime	dt	init_x	init_y	init_y_blood	init_z	init_S	beta0	beta1	beta2	beta3	mean_beta	B	d	delta	delta_blood	b[0]	mut	m	CTL	c	g	epsilon	k	het	lambda	rho	omega	x_max	patch.dyna	DELTA	A	VA
10000	1	100.000000	0.001000	21900	9499	5000000	0.001000	10000000	18.393664	23.186608	15.177127	19.625546	19	800000000	0.010000	1.000000	432.000000	80000	0.000050	0.004800	1	0.001000	1.000000	2.500000	16.000000	0.500000	0.000000	0.000000	0.000000	31872	0	10.000000	7.000000	1.000000
sus	inf	inf_blood	z	x[0]	y[0][0]	z[0]	x[1]	y[1][0]	z[1]	S[0]	synchrony
219000000	94990000	5000000	10.000000	21900	9499	0.001000	21900	9499	0.001000	10000000	0.000000
285188815	1968789	10218	9918.638307	29161	35	1.000000	27381	254	1.000000	9995001	0.000000
290101281	3809050	19886	9995.788520	31627	29	1.000000	26985	875	1.000000	9990041	0.000000
289867241	3785579	19579	9996.254749	31443	25	1.000000	26043	721	1.000000	9985046	0.000000
289711158	3791114	19936	9996.628109	31151	82	1.000000	26545	710	1.000000	9980000	0.000000
289625536	3792035	19980	9996.323277	31188	51	1.000000	26247	770	1.000000	9975094	0.000000
289611559	3791599	19755	9996.385948	31420	42	1.000000	27096	506	1.000000	9970090	0.000000
289621691	3797004	19827	9996.007815	31195	49	1.000000	26647	775	1.000000	9965035	0.000000
289643005	3790986	19896	9995.627903	31563	86	1.000000	26992	521	1.000000	9960088	0.000000
289652757	3795476	19951	9996.316707	31105	86	1.000000	26410	922	1.000000	9955156	0.000000
289593204	3796944	19709	9995.755009	31372	67	1.000000	26149	632	1.000000	9950236	0.000000
289607410	3793871	19855	9996.103117	31562	81	1.000000	26904	655	1.000000	9945288	0.000000
289665536	3785251	19796	9996.041192	31499	27	1.000000	26217	655	1.000000	9940338	0.000000
289633022	3800819	19651	9996.500342	31468	87	1.000000	26502	623	1.000000	9935425	0.000000
289593316	3800289	19791	9996.604065	31111	97	1.000000	26375	605	1.000000	9930470	0.000000
289723048	3784482	19488	9995.926345	31216	64	1.000000	27461	682	1.000000	9925552	0.000000
289649022	3788487	19898	9996.534323	31891	41	1.000000	26038	754	1.000000	9920630	0.000000
289623260	3795184	19673	9996.209074	31331	94	1.000000	26038	741	1.000000	9915640	0.000000
289637668	3800028	19712	9995.449000	31531	66	1.000000	27234	592	1.000000	9910739	0.000000
289669058	3787496	19991	9996.943469	31480	95	1.000000	26948	573	1.000000	9905797	0.000000
289666171	3784914	19885	9996.535043	31390	82	1.000000	27041	640	1.000000	9900929	0.000000
289636239	3800673	19893	9996.141030	31387	82	1.000000	26457	669	1.000000	9895894	0.000000
289661417	3783325	19817	9996.246036	31057	112	1.000000	26626	696	1.000000	9890935	0.000000
289675583	3793046	19828	9995.599669	31457	25	1.000000	26614	819	1.000000	9885990	0.000000
289629537	3794130	19590	9996.154556	31484	65	1.000000	26528	659	1.000000	9880973	0.000000
289625533	3797282	19721	9996.328803	30868	130	1.000000	27396	645	1.000000	9875962	0.000000
289608557	3797216	19917	9996.856695	31302	80	1.000000	26994	530	1.000000	9871099	0.000000
289712973	3780686	19758	9996.245936	31007	56	1.000000	26645	781	1.000000	9866225	0.000000
289597662	3804624	19656	9996.388735	31343	73	1.000000	27164	574	1.000000	9861264	0.000000
289631916	3787406	19556	9996.015115	31035	174	1.000000	26842	694	1.000000	9856281	0.000000
289683422	3779490	19779	9995.945615	31008	62	1.000000	26401	667	1.000000	9851252	0.000000
289622956	3788239	19724	9995.932949	31609	45	1.000000	26662	688	1.000000	9846293	0.000000
289687613	3794974	19628	9996.013204	31614	40	1.000000	26856	688	1.000000	9841295	0.000000
289704422	3785743	19556	9996.349247	31374	80	1.000000	27119	688	1.000000	9836186	0.000000
289654332	3784857	19634	9996.899816	31701	28	1.000000	27029	541	1.000000	9831341	0.000000
289606039	3788520	19600	9996.269453	31591	36	1.000000	26622	652	1.000000	9826428	0.000000
289628510	3799995	19799	9996.815267	31474	50	1.000000	26156	862	1.000000	9821447	0.000000
289650961	3790226	19811	9996.574883	31534	88	1.000000	26398	592	1.000000	9816566	0.000000
289682920	3777236	19570	9995.585521	31431	67	1.000000	26848	604	1.000000	9811600	0.000000
289630901	3798477	19725	9996.612239	30938	58	1.000000	26347	756	1.000000	9806750	0.000000
289675330	3782486	19305	9996.814298	31200	99	1.000000	26421	626	1.000000	9801755	-1.#IND00
289707384	3786268	19671	9995.440998	31387	53	1.000000	26655	793	1.000000	9796791	0.007200
289635633	3788785	19722	9996.683173	31537	43	1.000000	26758	645	1.000000	9791837	0.003250
289710677	3780788	19657	9996.197489	31539	46	1.000000	26140	792	1.000000	9787027	0.003163
289663959	3790433	19900	9997.253395	31231	100	1.000000	26539	833	1.000000	9782132	0.000401
289646474	3780423	19587	9996.910053	30834	131	1.000000	26316	692	1.000000	9777311	0.004257
289692835	3788638	19522	9996.530811	31429	56	1.000000	26376	693	1.000000	9772478	0.004612
289624917	3794598	19868	9996.358129	31495	42	1.000000	26586	570	1.000000	9767566	0.013568
289618797	3795786	19563	9996.119239	31640	24	1.000000	26369	833	1.000000	9762596	0.013560
289647596	3797310	19685	9996.745769	31434	58	1.000000	26350	614	1.000000	9757676	0.008961
289682091	3784382	19690	9996.484419	31507	29	1.000000	26557	718	1.000000	9752836	0.008906
289718042	3781971	19774	9996.893959	31745	35	1.000000	27203	623	1.000000	9747908	0.009143
289613550	3805686	19548	9995.792463	31462	85	1.000000	26715	608	1.000000	9743062	0.008076
289663579	3793453	19828	9996.187049	31101	81	1.000000	26797	647	1.000000	9738213	0.004798
289595056	3804720	19713	9996.773698	31292	52	1.000000	25789	777	1.000000	9733389	0.004376
289662973	3789364	19933	9995.922482	31583	62	1.000000	26610	705	1.000000	9728630	0.000593
289653553	3798043	19889	9996.503410	31158	61	1.000000	26768	688	1.000000	9723801	0.000134
289609764	3794484	19780	9996.098128	31543	29	1.000000	26032	814	1.000000	9718937	-0.003095
289614308	3798558	19837	9996.202425	31417	40	1.000000	26327	666	1.000000	9714156	-0.002167
289649101	3795094	20061	9995.916368	31606	35	1.000000	26656	640	1.000000	9709213	-0.002090
289657812	3782938	19763	9996.081565	31588	57	1.000000	26946	548	1.000000	9704360	-0.002554
289634517	3795818	19633	9996.648270	31493	33	1.000000	26612	757	1.000000	9699464	-0.001518
289626304	3796531	19791	9996.262681	31700	24	1.000000	26633	516	1.000000	9694715	-0.002375
289688687	3791557	19946	9996.144082	31287	100	1.000000	26818	697	1.000000	9689770	-0.001960
289656690	3788853	19628	9996.974837	31344	62	1.000000	26162	764	1.000000	9684842	-0.001893
289686438	3793911	19802	9996.633660	31542	70	1.000000	26232	729	1.000000	9680069	-0.001772
289612809	3798737	19907	9996.197754	31765	15	1.000000	26417	709	1.000000	9675275	-0.001842
289649734	3787873	19804	9995.909844	31348	64	1.000000	26531	779	1.000000	9670462	-0.003430
289703771	3794409	20008	9995.708666	31508	36	1.000000	26586	639	1.000000	9665587	-0.003137
289603894	3792671	19696	9996.519551	31619	68	1.000000	26143	782	1.000000	9660912	-0.003252
289694093	3781723	19831	9995.630023	31396	63	1.000000	26690	537	1.000000	9656105	-0.003334
289603340	3803012	20067	9996.305942	31129	122	1.000000	26911	718	1.000000	9651336	-0.003204
289721271	3778950	19744	9995.882359	30829	176	1.000000	26926	635	1.000000	9646525	-0.003448
289660630	3790260	19727	9996.942952	31278	51	1.000000	27023	749	1.000000	9641737	-0.003557
289627962	3794283	19778	9995.423006	31616	37	1.000000	26508	632	1.000000	9636983	-0.004617
289645391	3800080	19888	9996.518819	31488	93	1.000000	25811	864	1.000000	9632116	-0.004064
289638818	3796417	19753	9996.473330	31424	44	1.000000	26867	589	1.000000	9627349	-0.005010
289636103	3782304	19734	9995.875812	31615	30	1.000000	26123	757	1.000000	9622503	-0.004844
289624592	3797724	19505	9996.017524	31498	90	1.000000	26530	711	1.000000	9617764	-0.004819
289688488	3782386	19809	9996.997273	31048	123	1.000000	26394	669	1.000000	9613034	-0.004950
289614573	3792421	19732	9995.966761	31132	144	1.000000	26608	614	1.000000	9608306	-0.004989
289598167	3798611	19643	9996.209303	31063	111	1.000000	26784	867	1.000000	9603463	-0.005017
289662438	3785325	19743	9996.123360	31085	92	1.000000	26146	682	1.000000	9598751	-0.004761
289714160	3788489	19848	9996.477243	31577	72	1.000000	26792	592	1.000000	9594067	-0.004563
289619090	3795103	19528	9996.337646	31416	26	1.000000	26704	708	1.000000	9589304	-0.005374
289676751	3784159	19820	9996.306394	31615	49	1.000000	26785	716	1.000000	9584641	-0.005231
289653220	3792065	19794	9996.631470	31884	29	1.000000	26651	647	1.000000	9579810	-0.005313
289637176	3801268	19594	9996.620303	31469	73	1.000000	26525	692	1.000000	9575050	-0.004556
289622254	3782379	19776	9996.526404	31212	59	1.000000	26657	737	1.000000	9570332	-0.004625
289617296	3785921	20093	9996.713738	31389	59	1.000000	27169	611	1.000000	9565547	-0.004439
289683564	3789126	19689	9996.237838	31331	51	1.000000	26534	691	1.000000	9560766	-0.003091
289672303	3780576	19589	9996.254974	31475	88	1.000000	26898	486	1.000000	9555995	-0.003060
289640840	3796630	19563	9996.553539	31663	26	1.000000	26828	768	1.000000	9551242	-0.002596
289622017	3804728	19985	9995.451166	31614	63	1.000000	27007	676	1.000000	9546488	-0.002495
289643765	3794109	19415	9996.341267	31333	15	1.000000	26108	752	1.000000	9541807	-0.002583
289642480	3794889	19787	9996.914200	31259	96	1.000000	26478	576	1.000000	9536959	-0.002222
289691577	3785414	20016	9996.334869	31293	67	1.000000	26839	608	1.000000	9532166	-0.001535
289684627	3786524	19416	9995.982400	31654	49	1.000000	26826	658	1.000000	9527404	-0.001688
289628183	3785393	19754	9995.807348	31138	93	1.000000	26464	697	1.000000	9522711	-0.002063
289606126	3805056	19799	9996.307785	30930	137	1.000000	27187	543	1.000000	9517975	-0.002070
npatches	nstrain	runtime	dt	init_x	init_y	init_y_blood	init_z	init_S	beta0	beta1	beta2	beta3	mean_beta	B	d	delta	delta_blood	b[0]	mut	m	CTL	c	g	epsilon	k	het	lambda	rho	omega	x_max	patch.dyna	DELTA	A	VA
10000	1	100.000000	0.001000	21900	9499	5000000	0.001000	10000000	21.683732	23.962652	11.376623	14.294290	19	800000000	0.010000	1.000000	432.000000	80000	0.000050	0.004800	1	0.001000	1.000000	2.500000	17.000000	0.500000	0.000000	0.000000	0.000000	31872	0	10.000000	7.000000	1.000000
sus	inf	inf_blood	z	x[0]	y[0][0]	z[0]	x[1]	y[1][0]	z[1]	S[0]	synchrony
219000000	94990000	5000000	10.000000	21900	9499	0.001000	21900	9499	0.001000	10000000	0.000000
289744086	1242118	6584	9692.976264	28798	110	1.000000	28064	164	1.000000	9994954	0.000000
296664176	2853871	14780	9958.651097	30595	143	1.000000	28584	436	1.000000	9989971	0.000000
296267208	2806624	14868	9964.589473	29623	313	1.000000	26629	801	1.000000	9985039	0.000000
295943516	2821216	14696	9963.917924	29863	213	1.000000	27511	472	1.000000	9980174	0.000000
296033412	2817769	14611	9963.666692	29958	308	1.000000	26712	643	1.000000	9975214	0.000000
296005712	2820515	14700	9965.919346	29640	332	1.000000	27372	488	1.000000	9970304	0.000000
295960609	2822139	14924	9965.966043	29557	264	1.000000	27996	380	1.000000	9965350	0.000000
295972058	2820658	14639	9964.492961	29163	321	1.000000	27715	516	1.000000	9960336	0.000000
295996168	2817556	14569	9967.180709	29970	213	1.000000	27956	440	1.000000	9955430	0.000000
296013435	2820121	14585	9963.328110	30361	208	1.000000	26475	637	1.000000	9950457	0.000000
295996644	2821157	14596	9965.316209	30418	218	1.000000	26153	695	1.000000	9945489	0.000000
296011938	2817486	14572	9963.412211	30036	290	1.000000	27015	524	1.000000	9940517	0.000000
296027720	2818167	14691	9966.317932	29505	306	1.000000	27262	655	1.000000	9935559	0.000000
295923872	2830602	14710	9966.410558	29689	360	1.000000	27524	535	1.000000	9930577	0.000000
295957376	2816446	14874	9964.200879	29529	222	1.000000	27351	528	1.000000	9925708	0.000000
296047278	2812841	14572	9962.749153	30311	158	1.000000	27617	550	1.000000	9920693	0.000000
295960200	2821378	14695	9965.746461	29669	332	1.000000	27134	613	1.000000	9915676	0.000000
295948256	2813394	14673	9966.304204	29836	256	1.000000	27521	613	1.000000	9910760	0.000000
295954285	2824391	14629	9963.915156	29811	255	1.000000	25664	740	1.000000	9905923	0.000000
295991660	2813968	14545	9964.414823	30166	220	1.000000	27499	466	1.000000	9901048	0.000000
295967804	2818642	14719	9964.388866	29394	289	1.000000	26440	689	1.000000	9896093	0.000000
295952009	2824189	14727	9964.534654	29847	268	1.000000	27146	531	1.000000	9891061	0.000000
295984161	2813238	14592	9965.876049	29792	241	1.000000	27710	667	1.000000	9886131	0.000000
296021644	2815554	14765	9962.920274	30707	119	1.000000	27040	577	1.000000	9881157	0.000000
295910741	2827870	14816	9967.152345	30488	169	1.000000	27308	586	1.000000	9876264	0.000000
295973623	2812971	14667	9966.342517	29788	267	1.000000	26932	697	1.000000	9871401	0.000000
295946046	2821786	14529	9961.082055	29838	280	1.000000	26904	550	1.000000	9866482	0.000000
295980502	2814911	14778	9968.577881	29779	263	1.000000	27488	589	1.000000	9861428	0.000000
295993697	2826370	14694	9963.936403	29422	304	1.000000	27163	550	1.000000	9856538	0.000000
296007278	2815530	14714	9965.104630	29519	257	1.000000	27592	574	1.000000	9851512	0.000000
295996041	2813374	14706	9961.541312	30736	137	1.000000	26761	507	1.000000	9846700	0.000000
295968885	2821968	14593	9965.772316	30432	225	1.000000	27731	479	1.000000	9841868	0.000000
296013643	2812531	14691	9967.448869	29747	234	1.000000	27444	496	1.000000	9836889	0.000000
296023206	2806830	14589	9966.314462	29616	264	1.000000	27199	713	1.000000	9831968	0.000000
295962607	2824717	14661	9967.449176	29802	302	1.000000	27758	498	1.000000	9826975	0.000000
295965073	2823576	14658	9965.732678	29325	318	1.000000	26577	676	1.000000	9822080	0.000000
296019942	2819192	14617	9965.082781	29064	271	1.000000	27151	508	1.000000	9817044	0.000000
295937087	2825173	14741	9965.945633	29768	288	1.000000	26875	676	1.000000	9812142	0.000000
295971828	2820619	14682	9964.320664	29579	323	1.000000	27093	469	1.000000	9807286	0.000000
296032170	2810040	14719	9963.453859	30027	133	1.000000	27048	641	1.000000	9802409	-1.#IND00
296008541	2815539	14666	9965.778509	29776	350	1.000000	27098	590	1.000000	9797371	-0.024000
295952291	2817330	14865	9965.553988	28959	389	1.000000	26958	572	1.000000	9792503	-0.024927
296000419	2814132	14579	9962.089070	29718	215	1.000000	27439	552	1.000000	9787574	-0.021328
296010322	2813619	14684	9965.228119	30636	163	1.000000	26313	729	1.000000	9782665	-0.011447
295952428	2819093	14772	9965.641944	30518	190	1.000000	27014	571	1.000000	9777686	-0.006973
295993306	2817716	14626	9963.449791	29627	231	1.000000	27348	534	1.000000	9772683	-0.006378
295953744	2826650	14993	9965.202271	30241	258	1.000000	27024	675	1.000000	9767717	-0.009844
296034050	2815026	14544	9963.791235	30089	214	1.000000	27033	550	1.000000	9762846	-0.009841
295980231	2817887	14598	9966.839802	30509	179	1.000000	27114	588	1.000000	9757984	-0.006470
296004752	2816346	14595	9967.068447	29779	269	1.000000	26894	599	1.000000	9753126	-0.004435
295966427	2825306	14739	9967.186392	29703	266	1.000000	26766	718	1.000000	9748310	-0.005148
295981586	2822852	14647	9968.305030	29848	288	1.000000	27358	488	1.000000	9743433	-0.005462
295963310	2822217	14662	9966.727941	29397	248	1.000000	27374	602	1.000000	9738606	-0.005040
295995144	2820363	14880	9963.077781	30024	176	1.000000	27331	567	1.000000	9733754	-0.007986
296001152	2811529	14895	9964.752799	29587	359	1.000000	27571	512	1.000000	9729041	-0.005174
295979178	2818966	14923	9965.327011	29934	212	1.000000	27616	545	1.000000	9724084	-0.004907
295992920	2816306	14536	9964.486963	29751	315	1.000000	26748	603	1.000000	9719030	-0.004811
295994100	2820465	14730	9964.159628	29316	327	1.000000	27394	613	1.000000	9714237	-0.002841
295972035	2816936	14645	9964.549538	29539	330	1.000000	26991	509	1.000000	9709432	-0.004493
295989863	2823271	14774	9964.249953	30170	190	1.000000	27542	569	1.000000	9704666	-0.002382
295938649	2825725	14642	9965.133705	30651	178	1.000000	27257	497	1.000000	9699991	-0.004326
295970917	2825790	14722	9962.758240	30166	180	1.000000	27160	451	1.000000	9695096	-0.004321
295979085	2814603	14632	9964.491015	29655	253	1.000000	26789	597	1.000000	9690190	-0.004380
295943864	2830901	14545	9965.960500	28962	393	1.000000	28019	598	1.000000	9685433	-0.005159
296005230	2809939	14667	9963.739439	29254	328	1.000000	26602	622	1.000000	9680622	-0.005382
295965637	2825117	14686	9965.087896	29818	275	1.000000	26880	486	1.000000	9675805	-0.007043
295929104	2817696	14501	9965.944506	29698	284	1.000000	26911	687	1.000000	9670868	-0.007318
295947753	2820482	14837	9968.616196	29739	199	1.000000	27059	598	1.000000	9666070	-0.006909
295966684	2823248	14752	9964.946230	30234	128	1.000000	27197	508	1.000000	9661174	-0.006418
295973279	2819431	14686	9965.456394	29967	266	1.000000	27095	662	1.000000	9656357	-0.006588
296041619	2809990	14834	9964.323121	29917	250	1.000000	27097	559	1.000000	9651498	-0.006781
295955758	2826191	14563	9963.561803	29931	311	1.000000	27380	589	1.000000	9646622	-0.005734
295974291	2822201	14860	9966.410714	29913	203	1.000000	26987	560	1.000000	9641802	-0.006629
296008024	2819149	14557	9964.050113	30554	130	1.000000	26849	591	1.000000	9637001	-0.007639
295982598	2817704	14464	9964.327130	29230	428	1.000000	27525	673	1.000000	9632145	-0.008396
295930668	2827845	14483	9966.440338	29081	342	1.000000	27258	458	1.000000	9627238	-0.008151
295998903	2820085	14612	9963.984595	29622	232	1.000000	26662	642	1.000000	9622403	-0.008076
296028627	2808184	14688	9964.100923	30078	217	1.000000	27610	512	1.000000	9617583	-0.007956
296048445	2815987	14858	9965.709787	30254	199	1.000000	27765	622	1.000000	9612617	-0.007204
295979522	2819653	14795	9967.344773	29688	374	1.000000	26934	599	1.000000	9607843	-0.006727
295986529	2815832	14669	9964.961312	29362	291	1.000000	26846	568	1.000000	9603081	-0.005986
295984382	2818188	14599	9966.026595	29652	315	1.000000	27295	581	1.000000	9598270	-0.005761
296007335	2813809	14505	9966.445272	30092	267	1.000000	27843	449	1.000000	9593372	-0.005051
295964968	2822031	14526	9966.243590	29500	259	1.000000	26581	727	1.000000	9588593	-0.004402
296003972	2823317	14807	9965.199412	29631	299	1.000000	27870	479	1.000000	9583834	-0.004423
295965973	2819463	14707	9965.658767	29444	327	1.000000	27196	598	1.000000	9579100	-0.004218
296007117	2816833	14653	9964.353110	29692	240	1.000000	27014	501	1.000000	9574350	-0.004203
295954126	2820427	14843	9965.439565	29262	295	1.000000	27166	566	1.000000	9569619	-0.004065
296049901	2806066	14523	9965.745049	30286	140	1.000000	27133	661	1.000000	9564849	-0.004108
295962922	2821567	14649	9969.507682	29722	289	1.000000	26527	552	1.000000	9560090	-0.004273
295949320	2820477	14538	9966.692557	29913	261	1.000000	26747	606	1.000000	9555227	-0.004335
295967804	2819104	14657	9968.771810	29128	309	1.000000	27917	494	1.000000	9550517	-0.004473
295997124	2814230	14540	9963.310815	29886	224	1.000000	27080	688	1.000000	9545644	-0.004368
296000260	2808671	14594	9965.865372	30107	169	1.000000	27190	678	1.000000	9540982	-0.004102
295972340	2820293	14614	9964.612099	29670	258	1.000000	26764	629	1.000000	9536064	-0.003918
295938618	2823928	14645	9965.598125	30322	145	1.000000	27333	547	1.000000	9531404	-0.004776
296006618	2813918	14533	9966.519831	29378	336	1.000000	27346	623	1.000000	9526629	-0.005300
295984657	2825158	14825	9963.481727	29202	370	1.000000	26582	597	1.000000	9521835	-0.005077
295902276	2826172	14552	9965.095111	29934	246	1.000000	27082	578	1.000000	9517176	-0.004828
npatches	nstrain	runtime	dt	init_x	init_y	init_y_blood	init_z	init_S	beta0	beta1	beta2	beta3	mean_beta	B	d	delta	delta_blood	b[0]	mut	m	CTL	c	g	epsilon	k	het	lambda	rho	omega	x_max	patch.dyna	DELTA	A	VA
10000	1	100.000000	0.001000	21900	9499	5000000	0.001000	10000000	16.626373	13.950722	20.024349	11.429242	19	800000000	0.010000	1.000000	432.000000	80000	0.000050	0.004800	1	0.001000	1.000000	2.500000	18.000000	0.500000	0.000000	0.000000	0.000000	31872	0	10.000000	7.000000	1.000000
sus	inf	inf_blood	z	x[0]	y[0][0]	z[0]	x[1]	y[1][0]	z[1]	S[0]	synchrony
219000000	94990000	5000000	10.000000	21900	9499	0.001000	21900	9499	0.001000	10000000	0.000000
293478259	728770	3783	9236.063913	30018	1	0.800102	30242	1	0.980291	9995132	0.000000
302812335	2019296	10606	9765.081117	31710	3	0.912850	31535	5	0.948783	9990152	0.000000
302056281	1977543	10359	9809.832322	31760	13	1.000000	31705	7	0.984741	9985011	0.000000
301794272	2009523	10376	9820.360036	31678	12	0.987787	31768	9	0.986936	9980015	0.000000
301779170	2003414	10436	9809.208524	31907	11	0.957998	31918	3	0.986320	9975024	0.000000
301697100	2011886	10528	9818.267730	31974	3	0.999978	31928	9	0.988880	9969916	0.000000
301732386	2003988	10542	9821.858265	31673	25	1.000000	31721	10	0.917583	9965049	0.000000
301774126	2004132	10457	9816.663420	31632	19	0.994479	31843	1	0.752335	9960067	0.000000
301733214	2009471	10358	9820.273902	31902	7	0.889722	31848	12	0.999996	9955088	0.000000
301748383	2001593	10416	9818.205050	31882	12	0.999996	31996	2	0.946513	9950090	0.000000
301762311	1995342	10368	9811.676076	31734	9	1.000000	31875	4	0.996566	9945148	0.000000
301726901	2013537	10315	9810.228608	31849	8	1.000000	31866	6	0.996772	9940300	0.000000
301748867	2011553	10472	9822.926001	31870	4	0.825910	31805	1	0.899993	9935438	0.000000
301713719	2008395	10422	9816.784149	32069	0	0.960637	31770	7	0.976480	9930446	0.000000
301689739	2014818	10531	9819.282884	31763	5	0.997734	31670	3	0.999944	9925550	0.000000
301754958	2000282	10563	9813.187693	31550	18	0.999992	31943	4	0.968125	9920564	0.000000
301697520	2011049	10543	9814.263912	31826	17	1.000000	31762	19	0.999963	9915704	0.000000
301733518	2010531	10539	9812.782998	31780	13	1.000000	31516	14	0.998977	9910731	0.000000
301669202	2015043	10483	9821.938872	32003	16	0.999999	31643	6	1.000000	9905830	0.000000
301708926	2007597	10716	9814.745617	31893	10	1.000000	31652	10	0.998692	9900809	0.000000
301715458	2004123	10350	9815.469572	32015	16	1.000000	31560	10	1.000000	9895815	0.000000
301732464	2006761	10539	9816.834116	31868	7	1.000000	31750	1	0.701066	9890827	0.000000
301748819	2008971	10481	9808.399237	31739	24	0.999998	31966	5	0.999796	9885826	0.000000
301694349	2020579	10564	9820.857061	31788	6	1.000000	31871	5	0.999952	9880793	0.000000
301765376	2001431	10322	9815.136150	31425	27	1.000000	31825	10	0.982064	9875858	0.000000
301713099	2009815	10551	9812.489878	31644	12	0.999893	31822	15	0.999998	9870892	0.000000
301682626	2016347	10475	9818.709625	31550	16	1.000000	31846	11	1.000000	9865871	0.000000
301733835	2008951	10412	9812.396610	31722	14	1.000000	31790	15	0.998723	9860961	0.000000
301711475	2005480	10480	9813.254004	31718	7	0.999994	31983	2	1.000000	9855925	0.000000
301668588	2008463	10643	9816.086528	31668	7	1.000000	31882	4	0.996997	9851040	0.000000
301728006	2016728	10617	9813.745486	32009	18	0.997544	31986	8	0.977192	9846029	0.000000
301719607	2007397	10550	9809.409870	31941	5	0.884859	32113	8	0.999134	9841014	0.000000
301719793	2005146	10326	9815.488053	31782	5	0.905923	31773	1	0.820691	9835976	0.000000
301723120	2006877	10531	9815.873363	31641	6	0.999980	31703	8	0.943798	9831152	0.000000
301728089	2009982	10756	9817.871101	31862	11	1.000000	31637	2	0.990355	9826252	0.000000
301723922	2012370	10512	9812.627687	31863	7	1.000000	31938	9	0.962046	9821396	0.000000
301798212	2001222	10343	9812.399217	31949	7	0.861218	31745	7	0.999322	9816487	0.000000
301753340	2004078	10535	9817.362655	31949	12	0.999999	31902	9	0.989938	9811628	0.000000
301749349	2001158	10414	9811.664179	31836	3	0.999233	31915	7	0.987548	9806749	0.000000
301727627	2008545	10322	9821.362503	31732	5	1.000000	32065	5	0.999999	9801890	-1.#IND00
301709200	2008922	10278	9815.444918	31774	13	0.999998	32011	4	0.999117	9796933	-1.#IND00
301752192	2007485	10504	9810.942656	31894	18	0.999468	31739	13	0.999895	9792178	-0.003717
301752558	2005102	10488	9822.084862	31807	15	1.000000	31725	13	0.996663	9787373	-0.000576
301754754	2003771	10550	9806.587198	31828	11	1.000000	31793	5	0.902949	9782516	0.006003
301755306	2003144	10366	9815.054203	31865	21	1.000000	31759	9	0.999702	9777649	0.005940
301725562	2004572	10476	9821.347959	31638	5	1.000000	31996	0	0.970516	9772673	0.000916
301766727	2006824	10494	9816.311178	31842	9	0.998566	31852	14	0.985695	9767851	-0.001387
301674158	2012016	10562	9812.478189	31844	1	0.867825	31872	7	0.999299	9763106	-0.003898
301759158	2002941	10472	9810.675119	31507	8	0.999994	31927	0	0.913864	9758321	-0.003270
301713704	2008856	10516	9819.015509	31873	6	0.999534	31854	5	0.988343	9753504	-0.004493
301752092	2001191	10304	9815.221290	31873	16	0.980494	31687	13	0.999998	9748443	-0.004760
301724120	2009377	10406	9821.752137	31863	5	1.000000	31871	5	0.955936	9743538	-0.004776
301707093	2016568	10557	9818.330351	32019	19	0.999968	31908	8	0.999990	9738582	-0.004111
301707785	2011058	10423	9820.084045	31851	3	0.922265	31679	5	0.969716	9733924	-0.002290
301736811	2006700	10304	9802.686431	31724	7	1.000000	31839	4	0.995665	9729013	-0.002575
301736110	2006851	10369	9812.792452	31832	11	0.999833	32073	9	0.999952	9724024	-0.002615
301721293	2013343	10566	9817.073431	31689	9	1.000000	31992	5	1.000000	9719306	-0.002677
301739339	2012072	10317	9814.406663	31647	1	0.872507	31750	8	1.000000	9714311	-0.002903
301712072	2008317	10438	9812.540902	31937	8	0.999995	31990	10	0.998844	9709599	-0.002655
301755881	2002715	10399	9817.747681	31776	5	0.966900	31801	2	0.995699	9704786	-0.002190
301710965	2009612	10499	9823.573198	31869	6	0.979959	31789	4	0.975645	9699883	-0.001465
301735636	2005679	10518	9818.594637	31887	8	0.998537	31785	2	0.956175	9695006	-0.001181
301709431	2014058	10310	9814.585581	31730	9	1.000000	31833	10	0.999997	9690198	0.000730
301725568	2001857	10324	9814.916935	31845	8	0.997702	31923	2	0.970659	9685309	0.000841
301727432	2011533	10618	9813.814668	31610	3	0.927338	31566	3	0.999981	9680445	0.001259
301743699	2006050	10384	9823.811364	31780	7	0.991605	31917	5	1.000000	9675576	0.001373
301731026	2010804	10562	9813.186942	31953	10	0.980718	31881	12	0.999232	9670777	0.001997
301718317	2012426	10450	9813.800457	32057	1	0.685612	31903	1	0.795773	9665943	0.001658
301710206	2008445	10479	9809.157763	32057	2	0.999996	31732	3	0.949927	9661139	0.002213
301731429	2005467	10349	9814.899274	31816	15	0.992592	31824	5	0.933370	9656215	0.000996
301714151	2017247	10299	9818.946321	31820	10	0.999998	31817	8	0.899127	9651366	-0.004661
301728785	2012812	10392	9813.457846	31835	9	0.960132	31832	6	0.999988	9646537	-0.004636
301673946	2007111	10365	9814.484020	31948	15	1.000000	32024	9	0.992776	9641782	-0.003202
301755967	2011776	10450	9815.628410	32089	17	0.998153	31978	3	0.587878	9636842	-0.004621
301731024	2002131	10409	9807.549763	31763	17	0.999999	31798	6	0.999947	9632051	-0.004069
301744588	1998966	10281	9818.519463	31757	17	1.000000	31794	12	0.997825	9627221	-0.003896
301686031	2010058	10135	9822.522160	32058	5	0.999684	31914	9	0.999997	9622460	-0.004285
301740905	2005992	10337	9812.646002	31811	10	0.942301	31823	11	1.000000	9617797	-0.004425
301738632	2001863	10420	9817.100591	31955	5	0.945455	31877	5	0.999927	9612969	-0.004405
301761008	2004642	10166	9809.370650	31774	11	0.999874	31983	5	0.999999	9608181	-0.004481
301755338	2008577	10480	9810.545986	31931	7	0.995889	31887	3	0.847633	9603337	-0.004366
301750566	2004503	10449	9805.175942	32076	4	1.000000	31761	9	0.965137	9598529	-0.003198
301707980	2015073	10371	9821.694593	31882	25	1.000000	31774	7	0.999998	9593891	-0.002897
301695469	2011221	10715	9809.540217	31706	16	1.000000	31745	6	0.999008	9589122	-0.002706
301687455	2016138	10626	9819.545094	31638	31	1.000000	31836	2	0.822191	9584395	-0.002738
301709408	2010386	10586	9817.663807	31824	4	0.976534	31789	7	0.974341	9579738	-0.002652
301672556	2019208	10435	9822.914330	31881	2	0.992555	31788	6	0.998487	9574872	-0.002719
301724506	2002357	10434	9821.489230	31629	1	0.901265	31874	7	0.999653	9570085	-0.002517
301733495	2006148	10518	9821.391394	31775	3	0.958999	31700	2	1.000000	9565282	-0.002409
301774772	2001587	10365	9814.146464	31828	1	0.961026	32154	12	0.998830	9560390	-0.002386
301744073	2000165	10193	9815.100299	31780	13	0.999956	31966	10	1.000000	9555637	-0.003319
301775407	2012879	10481	9810.201659	32023	6	1.000000	31727	6	1.000000	9550845	-0.003315
301773879	1995467	10356	9813.119687	32095	8	1.000000	31996	8	0.999489	9546026	-0.002941
301800616	1999762	10324	9810.702768	31880	18	1.000000	32016	3	0.959801	9541229	-0.002822
301655266	2018793	10471	9825.782658	31775	14	1.000000	31912	4	0.999976	9536522	-0.002740
301791340	2004372	10562	9813.551111	31568	13	1.000000	31932	11	0.999932	9531798	-0.002665
301751496	2009007	10378	9813.400750	31472	4	1.000000	31832	15	1.000000	9526989	-0.002503
301694476	2006433	10344	9821.675650	31824	8	0.999924	31872	9	0.956512	9522150	-0.002274
301783699	1998023	10325	9809.878512	31720	4	0.999680	31847	7	0.999996	9517340	-0.002306
npatches	nstrain	runtime	dt	init_x	init_y	init_y_blood	init_z	init_S	beta0	beta1	beta2	beta3	mean_beta	B	d	delta	delta_blood	b[0]	mut	m	CTL	c	g	epsilon	k	het	lambda	rho	omega	x_max	patch.dyna	DELTA	A	VA
10000	1	100.000000	0.001000	21900	9499	5000000	0.001000	10000000	13.624117	9.808714	21.917883	14.344632	19	800000000	0.010000	1.000000	432.000000	80000	0.000050	0.004800	1	0.001000	1.000000	2.500000	19.000000	0.500000	0.000000	0.000000	0.000000	31872	0	10.000000	7.000000	1.000000
sus	inf	inf_blood	z	x[0]	y[0][0]	z[0]	x[1]	y[1][0]	z[1]	S[0]	synchrony
219000000	94990000	5000000	10.000000	21900	9499	0.001000	21900	9499	0.001000	10000000	0.000000
296199345	406501	2173	8621.655054	30286	3	0.879445	30592	0	0.575746	9994989	0.000000
308087624	1305096	6949	9215.166618	31894	2	0.937203	31936	8	0.758627	9990021	0.000000
306959419	1341015	6988	9391.052818	31585	3	0.812717	31699	3	0.771040	9985055	0.000000
306759981	1359289	6996	9415.562000	31655	6	0.993186	31828	4	0.903588	9980126	0.000000
306729766	1358050	6958	9415.846117	31879	2	0.857191	32120	0	0.660359	9975143	0.000000
306706163	1355401	7062	9426.588502	31561	6	0.919905	31952	6	0.822826	9970117	0.000000
306724982	1356454	7040	9416.892730	31765	8	0.943528	31635	1	0.749788	9965179	0.000000
306677771	1359858	7171	9418.497083	31936	8	0.996954	31946	5	0.861257	9960089	0.000000
306638185	1362054	7135	9415.523560	31546	5	0.936347	31781	1	0.842953	9955155	0.000000
306622107	1369830	7264	9415.039865	31838	4	0.963705	32105	2	0.830029	9950030	0.000000
306654363	1360940	7058	9447.663050	31905	4	0.918955	32183	5	0.830648	9945030	0.000000
306642371	1361735	7281	9416.972516	31895	8	0.920971	31987	8	0.994650	9940031	0.000000
306606647	1372407	7063	9413.642849	32007	8	0.924027	31949	1	0.908643	9935171	0.000000
306652180	1359513	7038	9426.726760	31756	6	0.403873	32029	6	0.929394	9930213	0.000000
306632191	1372673	7085	9438.968181	32070	1	0.924292	31792	1	0.751727	9925164	0.000000
306638348	1367831	7259	9427.676065	31648	0	0.767516	31743	0	0.774187	9920302	0.000000
306649902	1363936	7190	9425.336197	31866	3	0.910307	32058	5	0.964925	9915364	0.000000
306615226	1368869	7104	9424.847894	31736	0	0.668834	31977	3	0.465897	9910356	0.000000
306610126	1367590	7251	9401.844023	31808	0	0.717911	31973	1	0.866601	9905397	0.000000
306609594	1365383	7013	9413.805521	31920	3	0.993600	31691	4	0.991922	9900451	0.000000
306680028	1358025	6931	9416.690463	31637	4	0.990813	31659	2	0.786357	9895518	0.000000
306683402	1360770	7138	9406.691546	31815	2	0.695236	31756	6	0.814311	9890610	0.000000
306651274	1364329	7043	9427.749418	31747	5	0.655133	31895	4	0.706664	9885635	0.000000
306680926	1359226	7362	9404.510598	31921	3	0.974025	31779	0	0.793312	9880659	0.000000
306627365	1370208	7186	9423.849119	31976	9	0.997366	31876	1	0.640889	9875706	0.000000
306653704	1368103	7231	9432.066351	31657	10	0.920048	31678	2	0.810593	9870943	0.000000
306624675	1365125	7045	9419.289545	31550	4	0.911202	32052	5	0.926425	9866053	0.000000
306625542	1367962	7135	9423.894842	32040	7	0.622347	32026	3	0.995119	9861069	0.000000
306663616	1362327	7207	9399.397359	31778	4	0.999428	31847	3	0.759085	9856081	0.000000
306640314	1368603	7128	9412.263900	31867	1	0.810688	32113	1	0.780027	9851173	0.000000
306641009	1364235	6968	9407.005317	31880	4	0.960058	31832	4	0.845615	9846137	0.000000
306658967	1365271	7273	9422.501912	31805	13	0.946705	31819	3	0.921301	9841150	0.000000
306619712	1359001	7066	9424.785961	31898	1	0.862483	31686	3	0.915799	9836192	0.000000
306604327	1371336	7221	9416.510583	31965	0	0.686190	31940	3	0.625492	9831307	0.000000
306666620	1360177	7060	9425.356505	31969	5	0.787964	31635	7	0.985248	9826326	0.000000
306614680	1371299	7074	9419.194888	31732	5	0.972073	31828	2	0.953755	9821425	0.000000
306665674	1364986	7075	9413.381398	31893	4	0.727482	31752	2	0.922675	9816518	0.000000
306646969	1359243	6906	9428.668490	31794	6	0.976478	31876	3	0.835051	9811718	0.000000
306672821	1362384	6938	9418.528946	31738	0	0.873839	31945	4	0.828081	9806866	0.000000
[truncated: 163 more rows]
