# Supplementary material for: Large Variations in HIV-1 Viral Load Explained by Shifting-Mosaic Metapopulation Dynamics
Source: PLoS Biol. 2016 Oct 5;14(10):e1002567. doi: 10.1371/journal.pbio.1002567 (PMC5051940; doi:10.1371/journal.pbio.1002567)
Supplement: S1 Data — Each file gives the output from the simulations indicated by the filename: low migration (ms1, db432); high migration (ms1, db1); very high migration (ms10, db1); number of patches (np); reservoir (storage); no reservoir (nostorage); CTL immigration model (CTLimmig); CTL proliferation model (CTLprolif); β¯ (beta1, beta2, …). Within each file, there are 21 simulations for (k = 0,1,..,20), and data is output each day. For measures of synchrony, the final entry should be used. See Methods and S1 Simulation Code for further details. (ZIP) [file pbio.1002567.s002.zip › S1_Data/ms1_np10000_nostorage_noPD_CTLprolif_db432_beta2.tsv]

npatches	nstrain	runtime	dt	init_x	init_y	init_y_blood	init_z	init_S	beta0	beta1	beta2	beta3	mean_beta	B	d	delta	delta_blood	b[0]	mut	m	CTL	c	g	epsilon	k	het	lambda	rho	omega	x_max	patch.dyna	DELTA	A	VA
10000	1	100.000000	0.001000	21900	9499	5000000	0.001000	10000000	1.116429	2.532824	1.271192	1.203729	2	800000000	0.010000	1.000000	432.000000	80000	0.000050	0.004800	1	0.001000	1.000000	2.500000	0.000000	0.500000	0.000000	0.000000	0.000000	31872	0	10.000000	7.000000	1.000000
sus	inf	inf_blood	z	x[0]	y[0][0]	z[0]	x[1]	y[1][0]	z[1]	S[0]	synchrony
219000000	94990000	5000000	10.000000	21900	9499	0.001000	21900	9499	0.001000	10000000	0.000000
288746119	20385978	106767	10000.000000	30357	1023	1.000000	27782	2757	1.000000	9994938	0.000000
308764146	6605453	34577	10000.000000	31619	160	1.000000	30277	983	1.000000	9990044	0.000000
314809439	2661435	13834	10000.000000	31888	33	1.000000	31295	436	1.000000	9985073	0.000000
316981379	1216576	6274	10000.000000	31903	16	1.000000	31553	205	1.000000	9980091	0.000000
317870140	600590	3026	9997.350308	31821	12	1.000000	31827	60	1.000000	9975062	0.000000
318282972	310158	1642	9839.935704	31775	4	1.000000	31936	39	1.000000	9970028	0.000000
318505006	166117	829	8899.094539	31754	0	0.896935	31833	15	1.000000	9964949	0.000000
318598465	90920	450	7002.415769	32102	1	0.342781	31891	9	1.000000	9959842	0.000000
318667318	49918	250	4855.862780	32021	0	0.205946	31898	9	1.000000	9954869	0.000000
318707116	27820	148	3124.449169	31887	0	0.017893	31924	4	1.000000	9949812	0.000000
318702092	15712	79	1951.398365	31826	0	0.008145	32027	3	1.000000	9944786	0.000000
318706914	9061	37	1199.277226	31833	0	0.001033	31865	0	0.102134	9939726	0.000000
318711964	5038	26	711.332157	32019	0	0.000452	32071	0	0.008716	9934736	0.000000
318718683	2836	8	412.542775	31801	0	0.000404	31984	0	0.001080	9929853	0.000000
318718922	1682	7	238.827151	31901	0	0.000400	31925	0	0.000455	9924920	0.000000
318727348	891	6	134.958970	32049	0	0.000400	31672	0	0.000404	9919954	0.000000
318743100	594	2	80.244599	31981	0	0.000400	31874	0	0.000400	9915121	0.000000
318739908	386	1	51.099915	31836	0	0.000400	31993	0	0.000400	9910225	0.000000
318718507	192	1	29.448485	31675	0	0.000400	31717	0	0.000400	9905110	0.000000
318734782	127	0	19.709180	32077	0	0.000400	31878	0	0.000400	9900187	0.000000
318729639	44	0	11.938045	31956	0	0.000400	31832	0	0.000400	9895251	0.000000
318704152	23	1	7.691142	31834	0	0.000400	31824	0	0.000400	9890222	0.000000
318718094	17	0	5.729396	32133	0	0.000400	31669	0	0.000400	9885359	0.000000
318725384	12	0	5.142138	31802	0	0.000400	31789	0	0.000400	9880434	0.000000
318748707	3	0	5.013870	31993	0	0.000400	32000	0	0.000400	9875516	0.000000
318725890	2	0	4.859854	31932	0	0.000400	31885	0	0.000400	9870556	0.000000
318720871	5	0	4.867038	31696	0	0.000400	32044	0	0.000400	9865623	0.000000
318735128	0	0	4.132096	31752	0	0.000400	32032	0	0.000400	9860619	0.000000
npatches	nstrain	runtime	dt	init_x	init_y	init_y_blood	init_z	init_S	beta0	beta1	beta2	beta3	mean_beta	B	d	delta	delta_blood	b[0]	mut	m	CTL	c	g	epsilon	k	het	lambda	rho	omega	x_max	patch.dyna	DELTA	A	VA
10000	1	100.000000	0.001000	21900	9499	5000000	0.001000	10000000	2.726028	1.673488	1.011078	2.016352	2	800000000	0.010000	1.000000	432.000000	80000	0.000050	0.004800	1	0.001000	1.000000	2.500000	1.000000	0.500000	0.000000	0.000000	0.000000	31872	0	10.000000	7.000000	1.000000
sus	inf	inf_blood	z	x[0]	y[0][0]	z[0]	x[1]	y[1][0]	z[1]	S[0]	synchrony
219000000	94990000	5000000	10.000000	21900	9499	0.001000	21900	9499	0.001000	10000000	0.000000
297715563	7852534	41305	10000.000000	29107	1181	1.000000	30073	598	1.000000	9994926	0.000000
315231082	1038499	5507	10000.000000	31213	196	1.000000	31375	45	1.000000	9989914	0.000000
318141192	169635	946	9813.315289	31861	42	1.000000	31716	4	1.000000	9984899	0.000000
318636753	30818	155	6338.395276	31857	0	0.505001	32057	0	0.163030	9980056	0.000000
318702750	6268	28	2327.391200	32115	0	0.041649	32023	0	0.013694	9975055	0.000000
318715924	1508	12	619.472419	32056	0	0.003772	31873	0	0.001487	9970140	0.000000
318737994	344	3	145.953659	31841	0	0.000675	31996	0	0.000489	9965251	0.000000
318691578	92	2	40.675679	31746	0	0.000422	31948	0	0.000407	9960420	0.000000
318732913	13	0	12.814107	31849	0	0.000402	31892	0	0.000400	9955384	0.000000
318752191	7	1	5.771959	31699	0	0.000400	32012	0	0.000400	9950370	0.000000
318733994	14	0	5.079391	31933	0	0.000400	31900	0	0.000400	9945250	0.000000
318724393	13	0	5.011720	31775	0	0.000400	31705	0	0.000400	9940340	0.000000
318723543	0	0	4.725047	31782	0	0.000400	31930	0	0.000400	9935515	0.000000
npatches	nstrain	runtime	dt	init_x	init_y	init_y_blood	init_z	init_S	beta0	beta1	beta2	beta3	mean_beta	B	d	delta	delta_blood	b[0]	mut	m	CTL	c	g	epsilon	k	het	lambda	rho	omega	x_max	patch.dyna	DELTA	A	VA
10000	1	100.000000	0.001000	21900	9499	5000000	0.001000	10000000	1.544806	1.899656	1.578591	1.174593	2	800000000	0.010000	1.000000	432.000000	80000	0.000050	0.004800	1	0.001000	1.000000	2.500000	2.000000	0.500000	0.000000	0.000000	0.000000	31872	0	10.000000	7.000000	1.000000
sus	inf	inf_blood	z	x[0]	y[0][0]	z[0]	x[1]	y[1][0]	z[1]	S[0]	synchrony
219000000	94990000	5000000	10.000000	21900	9499	0.001000	21900	9499	0.001000	10000000	0.000000
302565601	2969167	15805	10000.000000	30347	202	1.000000	30433	297	1.000000	9995050	0.000000
316972530	150275	781	9943.729739	31690	4	1.000000	31897	8	1.000000	9989968	0.000000
318583300	9442	63	4822.929788	31999	0	0.116320	31894	0	0.149755	9984853	0.000000
318727988	1076	8	873.636040	32063	1	0.249935	32001	0	0.012609	9979858	0.000000
318721404	176	0	130.777474	31992	0	0.021316	31699	0	0.001398	9974861	0.000000
318728369	46	0	23.546548	31885	0	0.002110	31882	0	0.000481	9969791	0.000000
318724511	6	0	7.348217	31982	0	0.000540	31833	0	0.000407	9964725	0.000000
318722940	2	1	5.041854	31763	0	0.000411	31884	0	0.000400	9959708	0.000000
318722259	0	0	4.097681	31860	0	0.000401	31786	0	0.000400	9954689	0.000000
npatches	nstrain	runtime	dt	init_x	init_y	init_y_blood	init_z	init_S	beta0	beta1	beta2	beta3	mean_beta	B	d	delta	delta_blood	b[0]	mut	m	CTL	c	g	epsilon	k	het	lambda	rho	omega	x_max	patch.dyna	DELTA	A	VA
10000	1	100.000000	0.001000	21900	9499	5000000	0.001000	10000000	2.523776	1.072231	2.032372	2.342188	2	800000000	0.010000	1.000000	432.000000	80000	0.000050	0.004800	1	0.001000	1.000000	2.500000	3.000000	0.500000	0.000000	0.000000	0.000000	31872	0	10.000000	7.000000	1.000000
sus	inf	inf_blood	z	x[0]	y[0][0]	z[0]	x[1]	y[1][0]	z[1]	S[0]	synchrony
219000000	94990000	5000000	10.000000	21900	9499	0.001000	21900	9499	0.001000	10000000	0.000000
305225183	1113354	5938	10000.000000	30279	129	1.000000	30869	58	1.000000	9994854	0.000000
317519443	21428	88	7952.631115	31706	7	1.000000	31542	0	0.317136	9989800	0.000000
318627916	927	4	1338.427152	31985	0	0.260872	31878	0	0.026292	9984848	0.000000
318719960	115	1	148.976870	31952	0	0.021693	31832	0	0.002516	9979812	0.000000
318703300	17	0	20.031638	31809	0	0.002140	32085	0	0.000573	9974765	0.000000
318712092	0	0	5.476414	31948	0	0.000542	31962	0	0.000414	9969834	0.000000
npatches	nstrain	runtime	dt	init_x	init_y	init_y_blood	init_z	init_S	beta0	beta1	beta2	beta3	mean_beta	B	d	delta	delta_blood	b[0]	mut	m	CTL	c	g	epsilon	k	het	lambda	rho	omega	x_max	patch.dyna	DELTA	A	VA
10000	1	100.000000	0.001000	21900	9499	5000000	0.001000	10000000	2.501924	2.246601	1.301369	2.711667	2	800000000	0.010000	1.000000	432.000000	80000	0.000050	0.004800	1	0.001000	1.000000	2.500000	4.000000	0.500000	0.000000	0.000000	0.000000	31872	0	10.000000	7.000000	1.000000
sus	inf	inf_blood	z	x[0]	y[0][0]	z[0]	x[1]	y[1][0]	z[1]	S[0]	synchrony
219000000	94990000	5000000	10.000000	21900	9499	0.001000	21900	9499	0.001000	10000000	0.000000
306753212	413924	2143	10000.000000	30816	36	1.000000	30685	56	1.000000	9995062	0.000000
317700937	3412	15	4364.941723	31983	0	0.402477	31708	0	0.451058	9990052	0.000000
318639781	167	2	455.563335	31786	0	0.033268	31921	0	0.037240	9985048	0.000000
318723550	15	0	44.663674	31693	0	0.003087	31794	0	0.003411	9980064	0.000000
318740171	2	0	7.522251	31813	0	0.000619	31904	0	0.000646	9975077	0.000000
318720254	0	0	4.294076	31927	0	0.000418	31898	0	0.000420	9970204	0.000000
npatches	nstrain	runtime	dt	init_x	init_y	init_y_blood	init_z	init_S	beta0	beta1	beta2	beta3	mean_beta	B	d	delta	delta_blood	b[0]	mut	m	CTL	c	g	epsilon	k	het	lambda	rho	omega	x_max	patch.dyna	DELTA	A	VA
10000	1	100.000000	0.001000	21900	9499	5000000	0.001000	10000000	1.866947	2.802154	1.785665	1.704468	2	800000000	0.010000	1.000000	432.000000	80000	0.000050	0.004800	1	0.001000	1.000000	2.500000	5.000000	0.500000	0.000000	0.000000	0.000000	31872	0	10.000000	7.000000	1.000000
sus	inf	inf_blood	z	x[0]	y[0][0]	z[0]	x[1]	y[1][0]	z[1]	S[0]	synchrony
219000000	94990000	5000000	10.000000	21900	9499	0.001000	21900	9499	0.001000	10000000	0.000000
307678760	153798	727	9998.525375	30915	13	1.000000	30703	19	1.000000	9994963	0.000000
317811785	818	2	2372.320284	31769	0	0.130519	31780	0	0.232570	9989925	0.000000
318629213	44	1	218.030234	31843	0	0.011037	31825	0	0.019379	9984946	0.000000
318715646	7	0	23.055221	31955	0	0.001269	32031	0	0.001951	9980036	0.000000
318716516	0	0	5.837688	32085	0	0.000471	31782	0	0.000527	9974997	0.000000
npatches	nstrain	runtime	dt	init_x	init_y	init_y_blood	init_z	init_S	beta0	beta1	beta2	beta3	mean_beta	B	d	delta	delta_blood	b[0]	mut	m	CTL	c	g	epsilon	k	het	lambda	rho	omega	x_max	patch.dyna	DELTA	A	VA
10000	1	100.000000	0.001000	21900	9499	5000000	0.001000	10000000	1.102985	2.123925	2.711764	2.058304	2	800000000	0.010000	1.000000	432.000000	80000	0.000050	0.004800	1	0.001000	1.000000	2.500000	6.000000	0.500000	0.000000	0.000000	0.000000	31872	0	10.000000	7.000000	1.000000
sus	inf	inf_blood	z	x[0]	y[0][0]	z[0]	x[1]	y[1][0]	z[1]	S[0]	synchrony
219000000	94990000	5000000	10.000000	21900	9499	0.001000	21900	9499	0.001000	10000000	0.000000
308299775	57027	288	9904.216776	31038	0	0.740656	30815	7	1.000000	9995038	0.000000
317873448	258	1	1450.028440	31995	0	0.060913	31870	0	0.135929	9989945	0.000000
318646725	11	0	127.605979	31804	0	0.005347	31782	0	0.011479	9985102	0.000000
318736953	3	0	14.338524	31925	0	0.000804	31733	0	0.001306	9979975	0.000000
318707056	1	0	4.850482	31626	0	0.000433	31740	0	0.000474	9974985	0.000000
318741396	5	0	4.108927	31846	0	0.000403	31770	0	0.000406	9969930	0.000000
318742670	0	0	4.026055	31927	0	0.000400	32017	0	0.000400	9964924	0.000000
npatches	nstrain	runtime	dt	init_x	init_y	init_y_blood	init_z	init_S	beta0	beta1	beta2	beta3	mean_beta	B	d	delta	delta_blood	b[0]	mut	m	CTL	c	g	epsilon	k	het	lambda	rho	omega	x_max	patch.dyna	DELTA	A	VA
10000	1	100.000000	0.001000	21900	9499	5000000	0.001000	10000000	2.411542	2.593720	1.108177	1.431260	2	800000000	0.010000	1.000000	432.000000	80000	0.000050	0.004800	1	0.001000	1.000000	2.500000	7.000000	0.500000	0.000000	0.000000	0.000000	31872	0	10.000000	7.000000	1.000000
sus	inf	inf_blood	z	x[0]	y[0][0]	z[0]	x[1]	y[1][0]	z[1]	S[0]	synchrony
219000000	94990000	5000000	10.000000	21900	9499	0.001000	21900	9499	0.001000	10000000	0.000000
308676328	20883	114	9238.911912	30907	0	0.798330	30785	0	0.834639	9995077	0.000000
317907571	74	0	980.062680	31824	0	0.065628	31675	0	0.068596	9990114	0.000000
318659034	8	0	85.844701	31912	0	0.005732	31895	0	0.005975	9985156	0.000000
318737481	0	0	10.790017	32206	0	0.000836	31887	0	0.000856	9980195	0.000000
npatches	nstrain	runtime	dt	init_x	init_y	init_y_blood	init_z	init_S	beta0	beta1	beta2	beta3	mean_beta	B	d	delta	delta_blood	b[0]	mut	m	CTL	c	g	epsilon	k	het	lambda	rho	omega	x_max	patch.dyna	DELTA	A	VA
10000	1	100.000000	0.001000	21900	9499	5000000	0.001000	10000000	2.942587	1.063320	1.329162	2.330759	2	800000000	0.010000	1.000000	432.000000	80000	0.000050	0.004800	1	0.001000	1.000000	2.500000	8.000000	0.500000	0.000000	0.000000	0.000000	31872	0	10.000000	7.000000	1.000000
sus	inf	inf_blood	z	x[0]	y[0][0]	z[0]	x[1]	y[1][0]	z[1]	S[0]	synchrony
219000000	94990000	5000000	10.000000	21900	9499	0.001000	21900	9499	0.001000	10000000	0.000000
308986539	7867	49	7955.607775	30804	2	1.000000	31136	0	0.525992	9994980	0.000000
317945289	40	0	726.369650	32076	0	0.094126	31762	0	0.043365	9989904	0.000000
318685219	1	0	63.707366	31917	0	0.008062	31687	0	0.003912	9984972	0.000000
318717296	0	0	8.879782	32073	0	0.001026	31918	0	0.000687	9979821	0.000000
npatches	nstrain	runtime	dt	init_x	init_y	init_y_blood	init_z	init_S	beta0	beta1	beta2	beta3	mean_beta	B	d	delta	delta_blood	b[0]	mut	m	CTL	c	g	epsilon	k	het	lambda	rho	omega	x_max	patch.dyna	DELTA	A	VA
10000	1	100.000000	0.001000	21900	9499	5000000	0.001000	10000000	1.353676	2.559538	2.652779	2.478819	2	800000000	0.010000	1.000000	432.000000	80000	0.000050	0.004800	1	0.001000	1.000000	2.500000	9.000000	0.500000	0.000000	0.000000	0.000000	31872	0	10.000000	7.000000	1.000000
sus	inf	inf_blood	z	x[0]	y[0][0]	z[0]	x[1]	y[1][0]	z[1]	S[0]	synchrony
219000000	94990000	5000000	10.000000	21900	9499	0.001000	21900	9499	0.001000	10000000	0.000000
309198867	3320	17	6663.485795	31120	0	0.671392	30537	0	0.626395	9994832	0.000000
317950761	25	0	578.878851	31780	0	0.055251	31737	0	0.051573	9989891	0.000000
318645306	0	0	51.280311	31754	0	0.004884	31949	0	0.004583	9984911	0.000000
npatches	nstrain	runtime	dt	init_x	init_y	init_y_blood	init_z	init_S	beta0	beta1	beta2	beta3	mean_beta	B	d	delta	delta_blood	b[0]	mut	m	CTL	c	g	epsilon	k	het	lambda	rho	omega	x_max	patch.dyna	DELTA	A	VA
10000	1	100.000000	0.001000	21900	9499	5000000	0.001000	10000000	2.011029	1.940450	1.980672	2.393412	2	800000000	0.010000	1.000000	432.000000	80000	0.000050	0.004800	1	0.001000	1.000000	2.500000	10.000000	0.500000	0.000000	0.000000	0.000000	31872	0	10.000000	7.000000	1.000000
sus	inf	inf_blood	z	x[0]	y[0][0]	z[0]	x[1]	y[1][0]	z[1]	S[0]	synchrony
219000000	94990000	5000000	10.000000	21900	9499	0.001000	21900	9499	0.001000	10000000	0.000000
309365372	1372	4	5607.759909	31113	1	0.607635	31125	0	0.464667	9994924	0.000000
317963458	12	0	473.787333	31967	0	0.050197	31754	0	0.038352	9990029	0.000000
318659857	0	0	42.536538	31837	0	0.004471	31915	0	0.003502	9985087	0.000000
npatches	nstrain	runtime	dt	init_x	init_y	init_y_blood	init_z	init_S	beta0	beta1	beta2	beta3	mean_beta	B	d	delta	delta_blood	b[0]	mut	m	CTL	c	g	epsilon	k	het	lambda	rho	omega	x_max	patch.dyna	DELTA	A	VA
10000	1	100.000000	0.001000	21900	9499	5000000	0.001000	10000000	1.584635	1.265084	2.636607	2.818618	2	800000000	0.010000	1.000000	432.000000	80000	0.000050	0.004800	1	0.001000	1.000000	2.500000	11.000000	0.500000	0.000000	0.000000	0.000000	31872	0	10.000000	7.000000	1.000000
sus	inf	inf_blood	z	x[0]	y[0][0]	z[0]	x[1]	y[1][0]	z[1]	S[0]	synchrony
219000000	94990000	5000000	10.000000	21900	9499	0.001000	21900	9499	0.001000	10000000	0.000000
309496722	630	4	4815.216520	30890	0	0.465484	31032	0	0.357575	9995029	0.000000
317992591	1	0	402.401179	31896	0	0.038419	31661	0	0.029598	9990025	0.000000
318665146	0	0	36.566622	31992	0	0.003508	31886	0	0.002787	9985031	0.000000
npatches	nstrain	runtime	dt	init_x	init_y	init_y_blood	init_z	init_S	beta0	beta1	beta2	beta3	mean_beta	B	d	delta	delta_blood	b[0]	mut	m	CTL	c	g	epsilon	k	het	lambda	rho	omega	x_max	patch.dyna	DELTA	A	VA
10000	1	100.000000	0.001000	21900	9499	5000000	0.001000	10000000	1.860730	1.170443	1.052592	1.688104	2	800000000	0.010000	1.000000	432.000000	80000	0.000050	0.004800	1	0.001000	1.000000	2.500000	12.000000	0.500000	0.000000	0.000000	0.000000	31872	0	10.000000	7.000000	1.000000
sus	inf	inf_blood	z	x[0]	y[0][0]	z[0]	x[1]	y[1][0]	z[1]	S[0]	synchrony
219000000	94990000	5000000	10.000000	21900	9499	0.001000	21900	9499	0.001000	10000000	0.000000
309583282	342	3	4216.175612	30807	0	0.393208	30822	0	0.314759	9994913	0.000000
317964978	1	0	350.877320	31673	0	0.032511	31794	0	0.026098	9989959	0.000000
318660924	0	0	32.368137	31885	0	0.003025	31987	0	0.002501	9984914	0.000000
npatches	nstrain	runtime	dt	init_x	init_y	init_y_blood	init_z	init_S	beta0	beta1	beta2	beta3	mean_beta	B	d	delta	delta_blood	b[0]	mut	m	CTL	c	g	epsilon	k	het	lambda	rho	omega	x_max	patch.dyna	DELTA	A	VA
10000	1	100.000000	0.001000	21900	9499	5000000	0.001000	10000000	2.603868	2.201014	2.841829	1.874377	2	800000000	0.010000	1.000000	432.000000	80000	0.000050	0.004800	1	0.001000	1.000000	2.500000	13.000000	0.500000	0.000000	0.000000	0.000000	31872	0	10.000000	7.000000	1.000000
sus	inf	inf_blood	z	x[0]	y[0][0]	z[0]	x[1]	y[1][0]	z[1]	S[0]	synchrony
219000000	94990000	5000000	10.000000	21900	9499	0.001000	21900	9499	0.001000	10000000	0.000000
309677824	162	1	3758.780951	31134	0	0.359357	30986	0	0.382027	9995057	0.000000
317997048	0	0	311.914664	31811	0	0.029743	31997	0	0.031597	9989952	0.000000
npatches	nstrain	runtime	dt	init_x	init_y	init_y_blood	init_z	init_S	beta0	beta1	beta2	beta3	mean_beta	B	d	delta	delta_blood	b[0]	mut	m	CTL	c	g	epsilon	k	het	lambda	rho	omega	x_max	patch.dyna	DELTA	A	VA
10000	1	100.000000	0.001000	21900	9499	5000000	0.001000	10000000	2.875463	1.778058	2.207349	2.209736	2	800000000	0.010000	1.000000	432.000000	80000	0.000050	0.004800	1	0.001000	1.000000	2.500000	14.000000	0.500000	0.000000	0.000000	0.000000	31872	0	10.000000	7.000000	1.000000
sus	inf	inf_blood	z	x[0]	y[0][0]	z[0]	x[1]	y[1][0]	z[1]	S[0]	synchrony
219000000	94990000	5000000	10.000000	21900	9499	0.001000	21900	9499	0.001000	10000000	0.000000
309744257	105	0	3408.708879	30972	0	0.391149	31038	0	0.329473	9995095	0.000000
317990772	4	0	283.141561	31889	0	0.032342	31737	0	0.027300	9990193	0.000000
318660271	0	0	26.825634	31995	0	0.003011	31882	0	0.002599	9985334	0.000000
npatches	nstrain	runtime	dt	init_x	init_y	init_y_blood	init_z	init_S	beta0	beta1	beta2	beta3	mean_beta	B	d	delta	delta_blood	b[0]	mut	m	CTL	c	g	epsilon	k	het	lambda	rho	omega	x_max	patch.dyna	DELTA	A	VA
10000	1	100.000000	0.001000	21900	9499	5000000	0.001000	10000000	1.053489	2.648730	2.179821	1.839447	2	800000000	0.010000	1.000000	432.000000	80000	0.000050	0.004800	1	0.001000	1.000000	2.500000	15.000000	0.500000	0.000000	0.000000	0.000000	31872	0	10.000000	7.000000	1.000000
sus	inf	inf_blood	z	x[0]	y[0][0]	z[0]	x[1]	y[1][0]	z[1]	S[0]	synchrony
219000000	94990000	5000000	10.000000	21900	9499	0.001000	21900	9499	0.001000	10000000	0.000000
309835745	56	0	3111.738057	31141	0	0.313069	31068	0	0.281941	9994848	0.000000
318000597	0	0	258.477355	31589	0	0.025959	31714	0	0.023415	9989868	0.000000
npatches	nstrain	runtime	dt	init_x	init_y	init_y_blood	init_z	init_S	beta0	beta1	beta2	beta3	mean_beta	B	d	delta	delta_blood	b[0]	mut	m	CTL	c	g	epsilon	k	het	lambda	rho	omega	x_max	patch.dyna	DELTA	A	VA
10000	1	100.000000	0.001000	21900	9499	5000000	0.001000	10000000	2.487558	2.636952	1.871279	2.294948	2	800000000	0.010000	1.000000	432.000000	80000	0.000050	0.004800	1	0.001000	1.000000	2.500000	16.000000	0.500000	0.000000	0.000000	0.000000	31872	0	10.000000	7.000000	1.000000
sus	inf	inf_blood	z	x[0]	y[0][0]	z[0]	x[1]	y[1][0]	z[1]	S[0]	synchrony
219000000	94990000	5000000	10.000000	21900	9499	0.001000	21900	9499	0.001000	10000000	0.000000
309887467	31	0	2878.739596	31060	0	0.253859	31011	0	0.312263	9994954	0.000000
317998390	0	0	239.240473	31698	0	0.021119	31899	0	0.025894	9989900	0.000000
npatches	nstrain	runtime	dt	init_x	init_y	init_y_blood	init_z	init_S	beta0	beta1	beta2	beta3	mean_beta	B	d	delta	delta_blood	b[0]	mut	m	CTL	c	g	epsilon	k	het	lambda	rho	omega	x_max	patch.dyna	DELTA	A	VA
10000	1	100.000000	0.001000	21900	9499	5000000	0.001000	10000000	2.776236	2.876346	2.382632	2.895245	2	800000000	0.010000	1.000000	432.000000	80000	0.000050	0.004800	1	0.001000	1.000000	2.500000	17.000000	0.500000	0.000000	0.000000	0.000000	31872	0	10.000000	7.000000	1.000000
sus	inf	inf_blood	z	x[0]	y[0][0]	z[0]	x[1]	y[1][0]	z[1]	S[0]	synchrony
219000000	94990000	5000000	10.000000	21900	9499	0.001000	21900	9499	0.001000	10000000	0.000000
309921376	15	0	2695.141126	30744	0	0.305250	31001	0	0.328448	9995120	0.000000
318007258	0	0	224.137463	31882	0	0.025320	31773	0	0.027217	9990124	0.000000
npatches	nstrain	runtime	dt	init_x	init_y	init_y_blood	init_z	init_S	beta0	beta1	beta2	beta3	mean_beta	B	d	delta	delta_blood	b[0]	mut	m	CTL	c	g	epsilon	k	het	lambda	rho	omega	x_max	patch.dyna	DELTA	A	VA
10000	1	100.000000	0.001000	21900	9499	5000000	0.001000	10000000	2.508003	2.121289	1.675892	1.705405	2	800000000	0.010000	1.000000	432.000000	80000	0.000050	0.004800	1	0.001000	1.000000	2.500000	18.000000	0.500000	0.000000	0.000000	0.000000	31872	0	10.000000	7.000000	1.000000
sus	inf	inf_blood	z	x[0]	y[0][0]	z[0]	x[1]	y[1][0]	z[1]	S[0]	synchrony
219000000	94990000	5000000	10.000000	21900	9499	0.001000	21900	9499	0.001000	10000000	0.000000
309957105	11	0	2530.415935	30719	0	0.273733	30982	0	0.280753	9994939	0.000000
318006170	0	0	210.580861	31762	0	0.022744	31950	0	0.023318	9989925	0.000000
npatches	nstrain	runtime	dt	init_x	init_y	init_y_blood	init_z	init_S	beta0	beta1	beta2	beta3	mean_beta	B	d	delta	delta_blood	b[0]	mut	m	CTL	c	g	epsilon	k	het	lambda	rho	omega	x_max	patch.dyna	DELTA	A	VA
10000	1	100.000000	0.001000	21900	9499	5000000	0.001000	10000000	1.343275	1.206928	2.023612	2.457305	2	800000000	0.010000	1.000000	432.000000	80000	0.000050	0.004800	1	0.001000	1.000000	2.500000	19.000000	0.500000	0.000000	0.000000	0.000000	31872	0	10.000000	7.000000	1.000000
sus	inf	inf_blood	z	x[0]	y[0][0]	z[0]	x[1]	y[1][0]	z[1]	S[0]	synchrony
219000000	94990000	5000000	10.000000	21900	9499	0.001000	21900	9499	0.001000	10000000	0.000000
310015939	9	0	2391.493373	31132	0	0.226114	31209	0	0.224006	9994859	0.000000
318001017	0	0	199.283309	31711	0	0.018851	31702	0	0.018679	9989937	0.000000
npatches	nstrain	runtime	dt	init_x	init_y	init_y_blood	init_z	init_S	beta0	beta1	beta2	beta3	mean_beta	B	d	delta	delta_blood	b[0]	mut	m	CTL	c	g	epsilon	k	het	lambda	rho	omega	x_max	patch.dyna	DELTA	A	VA
10000	1	100.000000	0.001000	21900	9499	5000000	0.001000	10000000	2.780177	2.699479	1.607870	2.978344	2	800000000	0.010000	1.000000	432.000000	80000	0.000050	0.004800	1	0.001000	1.000000	2.500000	20.000000	0.500000	0.000000	0.000000	0.000000	31872	0	10.000000	7.000000	1.000000
sus	inf	inf_blood	z	x[0]	y[0][0]	z[0]	x[1]	y[1][0]	z[1]	S[0]	synchrony
219000000	94990000	5000000	10.000000	21900	9499	0.001000	21900	9499	0.001000	10000000	0.000000
310062540	2	1	2268.234548	30962	0	0.253382	31057	0	0.208835	9994923	0.000000
318014037	0	0	189.100598	31902	0	0.021080	31787	0	0.017439	9990048	0.000000
