# Supplementary material for: Large Variations in HIV-1 Viral Load Explained by Shifting-Mosaic Metapopulation Dynamics
Source: PLoS Biol. 2016 Oct 5;14(10):e1002567. doi: 10.1371/journal.pbio.1002567 (PMC5051940; doi:10.1371/journal.pbio.1002567)
Supplement: S1 Data — Each file gives the output from the simulations indicated by the filename: low migration (ms1, db432); high migration (ms1, db1); very high migration (ms10, db1); number of patches (np); reservoir (storage); no reservoir (nostorage); CTL immigration model (CTLimmig); CTL proliferation model (CTLprolif); β¯ (beta1, beta2, …). Within each file, there are 21 simulations for (k = 0,1,..,20), and data is output each day. For measures of synchrony, the final entry should be used. See Methods and S1 Simulation Code for further details. (ZIP) [file pbio.1002567.s002.zip › S1_Data/ms1_np10000_nostorage_noPD_CTLprolif_db432_beta20.tsv]

npatches	nstrain	runtime	dt	init_x	init_y	init_y_blood	init_z	init_S	beta0	beta1	beta2	beta3	mean_beta	B	d	delta	delta_blood	b[0]	mut	m	CTL	c	g	epsilon	k	het	lambda	rho	omega	x_max	patch.dyna	DELTA	A	VA
10000	1	100.000000	0.001000	21900	9499	5000000	0.001000	10000000	16.334987	27.873395	22.030203	13.169898	20	800000000	0.010000	1.000000	432.000000	80000	0.000050	0.004800	1	0.001000	1.000000	2.500000	0.000000	0.500000	0.000000	0.000000	0.000000	31872	0	10.000000	7.000000	1.000000
sus	inf	inf_blood	z	x[0]	y[0][0]	z[0]	x[1]	y[1][0]	z[1]	S[0]	synchrony
219000000	94990000	5000000	10.000000	21900	9499	0.001000	21900	9499	0.001000	10000000	0.000000
55787716	205576851	1072023	10000.000000	6137	20295	1.000000	3704	21929	1.000000	9995040	0.000000
56819187	202331202	1052582	10000.000000	6182	20094	1.000000	3808	21363	1.000000	9990146	0.000000
56851690	202238692	1051813	10000.000000	6218	19774	1.000000	3825	21419	1.000000	9985237	0.000000
56838519	202269946	1053120	10000.000000	6377	19791	1.000000	3700	21786	1.000000	9980270	0.000000
56841440	202261200	1053426	10000.000000	6341	19917	1.000000	3666	22111	1.000000	9975242	0.000000
56853679	202223298	1053650	10000.000000	6253	19936	1.000000	3645	21504	1.000000	9970249	0.000000
56833391	202258376	1051146	10000.000000	6442	19716	1.000000	3815	21449	1.000000	9965213	0.000000
56841206	202248074	1054197	10000.000000	6361	19719	1.000000	3731	21665	1.000000	9960140	0.000000
56845647	202236961	1056071	10000.000000	6300	19918	1.000000	3763	21529	1.000000	9955250	0.000000
56843366	202247070	1053891	10000.000000	6311	19607	1.000000	3768	21461	1.000000	9950167	0.000000
56843361	202252325	1053174	10000.000000	6355	19531	1.000000	3770	21570	1.000000	9945149	0.000000
56849365	202241938	1051143	10000.000000	6304	19611	1.000000	3704	21684	1.000000	9940187	0.000000
56839296	202246181	1053918	10000.000000	6298	19695	1.000000	3738	21521	1.000000	9935148	0.000000
56832830	202269015	1052849	10000.000000	6414	19903	1.000000	3783	21368	1.000000	9930115	0.000000
56835914	202238670	1053150	10000.000000	6272	19800	1.000000	3763	21486	1.000000	9925195	0.000000
56842515	202247972	1053849	10000.000000	6460	19631	1.000000	3663	21691	1.000000	9920333	0.000000
56837376	202255849	1054427	10000.000000	6302	19853	1.000000	3667	21712	1.000000	9915255	0.000000
56845461	202259019	1053885	10000.000000	6318	19625	1.000000	3743	21464	1.000000	9910308	0.000000
56833361	202267918	1054332	10000.000000	6345	19934	1.000000	3646	21759	1.000000	9905360	0.000000
56841198	202238748	1053325	10000.000000	6296	20007	1.000000	3624	21869	1.000000	9900392	0.000000
56832712	202250120	1054320	10000.000000	6409	19337	1.000000	3795	21419	1.000000	9895512	0.000000
56837655	202260986	1055319	10000.000000	6265	19917	1.000000	3710	21570	1.000000	9890512	0.000000
56840863	202255638	1051824	10000.000000	6326	19711	1.000000	3719	21757	1.000000	9885497	0.000000
56841548	202261973	1052798	10000.000000	6304	19897	1.000000	3689	21429	1.000000	9880512	0.000000
56843277	202238537	1055167	10000.000000	6340	19802	1.000000	3647	21859	1.000000	9875599	0.000000
56842305	202264471	1052822	10000.000000	6417	19937	1.000000	3765	21413	1.000000	9870604	0.000000
56835964	202260465	1052585	10000.000000	6302	19963	1.000000	3696	21530	1.000000	9865728	0.000000
56838163	202219977	1053225	10000.000000	6248	20032	1.000000	3734	21697	1.000000	9860808	0.000000
56833596	202260731	1054038	10000.000000	6361	19629	1.000000	3833	21722	1.000000	9855908	0.000000
56848088	202230268	1051094	10000.000000	6343	19565	1.000000	3759	21631	1.000000	9850923	0.000000
56848438	202238931	1054423	10000.000000	6329	19735	1.000000	3743	21411	1.000000	9846039	0.000000
56828501	202244919	1052315	10000.000000	6367	19616	1.000000	3814	21542	1.000000	9841012	0.000000
56824125	202273092	1054068	10000.000000	6380	19428	1.000000	3778	21564	1.000000	9836055	0.000000
56830299	202267956	1054354	10000.000000	6416	19539	1.000000	3669	21777	1.000000	9831148	0.000000
56841098	202251022	1052567	10000.000000	6452	19814	1.000000	3744	21403	1.000000	9826201	0.000000
56849696	202252453	1053178	10000.000000	6235	19805	1.000000	3717	21759	1.000000	9821346	0.000000
56825167	202282174	1054347	10000.000000	6445	19796	1.000000	3712	21625	1.000000	9816401	0.000000
56837447	202278166	1052982	10000.000000	6373	19752	1.000000	3664	21772	1.000000	9811561	0.000000
56833644	202262591	1052594	10000.000000	6316	19649	1.000000	3807	21410	1.000000	9806625	0.000000
56848674	202240705	1053151	10000.000000	6373	19770	1.000000	3660	21737	1.000000	9801673	-1.#IND00
56829965	202267090	1054236	10000.000000	6301	20028	1.000000	3715	21491	1.000000	9796743	0.008000
56843097	202235745	1053696	10000.000000	6242	19771	1.000000	3659	21752	1.000000	9791797	-0.009563
56847784	202252613	1052111	10000.000000	6347	19574	1.000000	3789	21481	1.000000	9786823	-0.012164
56843538	202241316	1053701	10000.000000	6320	19531	1.000000	3749	21601	1.000000	9781971	-0.012545
56837749	202262804	1053430	10000.000000	6352	19776	1.000000	3748	21619	1.000000	9777213	-0.014647
56833035	202252762	1053141	10000.000000	6258	19799	1.000000	3759	21571	1.000000	9772257	-0.013323
56842592	202257890	1053120	10000.000000	6233	19777	1.000000	3688	21783	1.000000	9767428	-0.014141
56839927	202255451	1053248	10000.000000	6302	19870	1.000000	3669	21639	1.000000	9762523	-0.012439
56840608	202250314	1054226	10000.000000	6402	19776	1.000000	3727	21806	1.000000	9757661	-0.010072
56838345	202264413	1054046	10000.000000	6351	19635	1.000000	3733	21716	1.000000	9752801	-0.011837
56838923	202254603	1054404	10000.000000	6394	19510	1.000000	3735	21606	1.000000	9748021	-0.007917
56840364	202254865	1053821	10000.000000	6358	19798	1.000000	3714	21777	1.000000	9743117	-0.007466
56842128	202266541	1055119	10000.000000	6391	19797	1.000000	3758	21588	1.000000	9738235	-0.009026
56834231	202268789	1052000	10000.000000	6374	19700	1.000000	3749	21525	1.000000	9733319	-0.008989
56843822	202235403	1053889	10000.000000	6293	19797	1.000000	3702	21742	1.000000	9728498	-0.009172
56844403	202236930	1052331	10000.000000	6267	20094	1.000000	3757	21393	1.000000	9723630	-0.008085
56841877	202232399	1053145	10000.000000	6346	19685	1.000000	3787	21425	1.000000	9718859	-0.007738
56839110	202251188	1054517	10000.000000	6231	19814	1.000000	3776	21628	1.000000	9714035	-0.007421
56846346	202252108	1053438	10000.000000	6287	19737	1.000000	3691	21650	1.000000	9709227	-0.005805
56847165	202245920	1052973	10000.000000	6272	19812	1.000000	3819	21252	1.000000	9704453	-0.006298
56833748	202253232	1052174	10000.000000	6371	19674	1.000000	3757	21502	1.000000	9699702	-0.006334
56845204	202247199	1052724	10000.000000	6247	20002	1.000000	3804	21655	1.000000	9694755	-0.003661
56844878	202247557	1053340	10000.000000	6420	19634	1.000000	3755	21551	1.000000	9689856	-0.004398
56843408	202260751	1052737	10000.000000	6229	19840	1.000000	3775	21482	1.000000	9685202	-0.004267
56844575	202233997	1052279	10000.000000	6349	19579	1.000000	3753	21402	1.000000	9680301	-0.003618
56843333	202253071	1053434	10000.000000	6392	19794	1.000000	3781	21292	1.000000	9675367	-0.003491
56854696	202238351	1051591	10000.000000	6300	19987	1.000000	3739	21678	1.000000	9670516	-0.002197
56840711	202239688	1054623	10000.000000	6283	19870	1.000000	3753	21495	1.000000	9665794	-0.002444
56844142	202251112	1054088	10000.000000	6316	19822	1.000000	3723	21723	1.000000	9660926	-0.003949
56833888	202245511	1053906	10000.000000	6436	19497	1.000000	3684	21648	1.000000	9656013	-0.002368
56833699	202249669	1054438	10000.000000	6418	19761	1.000000	3776	21596	1.000000	9651223	-0.002324
56842729	202256987	1055289	10000.000000	6371	19578	1.000000	3713	21573	1.000000	9646326	-0.002406
56851032	202238796	1051132	10000.000000	6320	19852	1.000000	3733	21710	1.000000	9641489	-0.002416
56846252	202251535	1051156	10000.000000	6426	19869	1.000000	3786	21456	1.000000	9636632	-0.001854
56836403	202285521	1052746	10000.000000	6323	19695	1.000000	3723	21575	1.000000	9631876	-0.001753
56837474	202258768	1053896	10000.000000	6397	19617	1.000000	3780	21519	1.000000	9627083	-0.002366
56848122	202256720	1053514	10000.000000	6263	19875	1.000000	3768	21835	1.000000	9622242	-0.002670
56830243	202280409	1054261	10000.000000	6299	19922	1.000000	3710	21617	1.000000	9617346	-0.003013
56846522	202256340	1053865	10000.000000	6544	19441	1.000000	3669	21804	1.000000	9612409	-0.002694
56839849	202251988	1053894	10000.000000	6308	19706	1.000000	3744	21798	1.000000	9607591	-0.001901
56830877	202246740	1053573	10000.000000	6288	19861	1.000000	3736	21613	1.000000	9602820	-0.001851
56837968	202240876	1054092	10000.000000	6218	19861	1.000000	3742	21836	1.000000	9598052	-0.001568
56827155	202280195	1052355	10000.000000	6386	19700	1.000000	3710	21595	1.000000	9593313	-0.001514
56839369	202257198	1052753	10000.000000	6379	19781	1.000000	3665	21811	1.000000	9588469	-0.002015
56838923	202270082	1051037	10000.000000	6293	19945	1.000000	3707	21776	1.000000	9583580	-0.001941
56848905	202254924	1053937	10000.000000	6344	19718	1.000000	3792	21585	1.000000	9578749	-0.001820
56847512	202257545	1053891	10000.000000	6397	19537	1.000000	3705	21644	1.000000	9574018	-0.001836
56836287	202254418	1050717	10000.000000	6408	19560	1.000000	3741	21602	1.000000	9569238	-0.001074
56845133	202242262	1052565	10000.000000	6352	19641	1.000000	3744	21669	1.000000	9564434	-0.001256
56846009	202269820	1052746	10000.000000	6458	19568	1.000000	3763	21602	1.000000	9559662	-0.001840
56847761	202257301	1052364	10000.000000	6359	19916	1.000000	3716	21653	1.000000	9554770	-0.001829
56840501	202239326	1054258	10000.000000	6387	19548	1.000000	3669	21671	1.000000	9550029	-0.001500
56853251	202249864	1054046	10000.000000	6280	19905	1.000000	3753	21780	1.000000	9545202	-0.001517
56854691	202245108	1052881	10000.000000	6314	19834	1.000000	3736	21729	1.000000	9540402	-0.001411
56850051	202236729	1054030	10000.000000	6446	19790	1.000000	3771	21478	1.000000	9535651	-0.001670
56826712	202283695	1054269	10000.000000	6278	19809	1.000000	3757	21457	1.000000	9530872	-0.001478
56834645	202281581	1054839	10000.000000	6220	20019	1.000000	3740	21705	1.000000	9526077	-0.001130
56853858	202234472	1053071	10000.000000	6489	19532	1.000000	3838	21570	1.000000	9521315	-0.000933
56839045	202258028	1054891	10000.000000	6276	19901	1.000000	3682	21872	1.000000	9516596	-0.000920
npatches	nstrain	runtime	dt	init_x	init_y	init_y_blood	init_z	init_S	beta0	beta1	beta2	beta3	mean_beta	B	d	delta	delta_blood	b[0]	mut	m	CTL	c	g	epsilon	k	het	lambda	rho	omega	x_max	patch.dyna	DELTA	A	VA
10000	1	100.000000	0.001000	21900	9499	5000000	0.001000	10000000	28.123706	25.740169	24.879366	19.480575	20	800000000	0.010000	1.000000	432.000000	80000	0.000050	0.004800	1	0.001000	1.000000	2.500000	1.000000	0.500000	0.000000	0.000000	0.000000	31872	0	10.000000	7.000000	1.000000
sus	inf	inf_blood	z	x[0]	y[0][0]	z[0]	x[1]	y[1][0]	z[1]	S[0]	synchrony
219000000	94990000	5000000	10.000000	21900	9499	0.001000	21900	9499	0.001000	10000000	0.000000
72530217	146262464	763257	10000.000000	4830	16050	1.000000	5146	15996	1.000000	9994896	0.000000
74020259	144533223	753092	10000.000000	4979	15683	1.000000	5323	15586	1.000000	9989838	0.000000
74006461	144518873	753283	10000.000000	4947	15908	1.000000	5277	15549	1.000000	9984811	0.000000
74017064	144511064	752931	10000.000000	4797	15807	1.000000	5313	15550	1.000000	9979780	0.000000
73997382	144538950	752578	10000.000000	4892	15926	1.000000	5386	15274	1.000000	9974853	0.000000
73998143	144534776	752535	10000.000000	4892	15695	1.000000	5236	15674	1.000000	9969784	0.000000
74014442	144524408	753342	10000.000000	4705	16056	1.000000	5304	15891	1.000000	9964700	0.000000
74008077	144529023	753552	10000.000000	4787	15759	1.000000	5217	15752	1.000000	9959811	0.000000
74005294	144535870	752684	10000.000000	4824	15781	1.000000	5212	15755	1.000000	9954857	0.000000
74008360	144515927	753846	10000.000000	4710	16122	1.000000	5312	15765	1.000000	9950033	0.000000
74001686	144521078	753230	10000.000000	4761	16012	1.000000	5306	15669	1.000000	9945065	0.000000
74021538	144503409	753381	10000.000000	4786	15712	1.000000	5398	15381	1.000000	9940097	0.000000
74009355	144516408	753295	10000.000000	4839	15983	1.000000	5242	15632	1.000000	9935097	0.000000
74009168	144530374	750883	10000.000000	4777	15859	1.000000	5293	15676	1.000000	9930213	0.000000
74007816	144525216	752949	10000.000000	4936	15800	1.000000	5289	15699	1.000000	9925095	0.000000
74003241	144529535	753467	10000.000000	4880	15907	1.000000	5371	15544	1.000000	9920111	0.000000
74007297	144524030	752491	10000.000000	4786	15909	1.000000	5155	15669	1.000000	9915081	0.000000
73990728	144536611	751620	10000.000000	4844	15778	1.000000	5240	15609	1.000000	9910094	0.000000
74023919	144509053	753132	10000.000000	4775	15945	1.000000	5197	15716	1.000000	9905096	0.000000
74007264	144538055	751507	10000.000000	4908	15799	1.000000	5276	15409	1.000000	9900331	0.000000
73995410	144541367	754748	10000.000000	4856	15746	1.000000	5222	15741	1.000000	9895465	0.000000
74025925	144500917	753623	10000.000000	4783	15937	1.000000	5246	15690	1.000000	9890596	0.000000
74008454	144511327	751716	10000.000000	4851	16020	1.000000	5391	15439	1.000000	9885653	0.000000
74004896	144542818	752165	10000.000000	4828	15838	1.000000	5146	15805	1.000000	9880649	0.000000
74005134	144532549	751949	10000.000000	4885	15908	1.000000	5369	15351	1.000000	9875754	0.000000
74001994	144535966	753525	10000.000000	4690	16175	1.000000	5210	15740	1.000000	9870758	0.000000
74008165	144545411	751050	10000.000000	4806	15855	1.000000	5243	15664	1.000000	9865911	0.000000
74006912	144530933	753011	10000.000000	4936	15946	1.000000	5247	15614	1.000000	9861054	0.000000
74016489	144519155	753134	10000.000000	4827	15841	1.000000	5248	15655	1.000000	9856171	0.000000
74007120	144533254	753302	10000.000000	4902	15876	1.000000	5348	15527	1.000000	9851182	0.000000
73994705	144539695	752690	10000.000000	4961	15787	1.000000	5240	15731	1.000000	9846395	0.000000
74014540	144529480	751794	10000.000000	5004	15697	1.000000	5323	15650	1.000000	9841445	0.000000
74017293	144512713	753042	10000.000000	4748	15923	1.000000	5227	15645	1.000000	9836525	0.000000
74000705	144523831	753505	10000.000000	4840	15880	1.000000	5283	15666	1.000000	9831597	0.000000
74001961	144537718	753467	10000.000000	4917	15889	1.000000	5365	15495	1.000000	9826615	0.000000
73994140	144542179	752287	10000.000000	4925	15575	1.000000	5271	15748	1.000000	9821699	0.000000
74011494	144523803	751159	10000.000000	4860	15889	1.000000	5260	15642	1.000000	9816907	0.000000
74023555	144514973	752249	10000.000000	4907	15867	1.000000	5340	15503	1.000000	9812028	0.000000
74014065	144522342	753240	10000.000000	4816	16032	1.000000	5314	15624	1.000000	9807219	0.000000
74008026	144534268	752135	10000.000000	4735	16012	1.000000	5332	15720	1.000000	9802305	-1.#IND00
74004737	144535829	753726	10000.000000	4948	15764	1.000000	5314	15585	1.000000	9797419	0.012800
74014843	144522088	751711	10000.000000	4891	15917	1.000000	5350	15577	1.000000	9792615	0.005537
74017253	144525975	752078	10000.000000	4785	16002	1.000000	5341	15728	1.000000	9787826	0.001299
74014105	144534293	752878	10000.000000	4843	15822	1.000000	5296	15636	1.000000	9782984	-0.002116
74011638	144510064	754173	10000.000000	4831	15968	1.000000	5289	15658	1.000000	9778102	-0.002198
74013513	144543061	751364	10000.000000	4865	15884	1.000000	5142	15860	1.000000	9773263	-0.003259
74008875	144529431	752153	10000.000000	4849	15851	1.000000	5291	15636	1.000000	9768464	-0.004179
73993812	144537034	752889	10000.000000	4747	15792	1.000000	5172	15947	1.000000	9763547	-0.001321
74025723	144506563	753705	10000.000000	4806	15939	1.000000	5298	15395	1.000000	9758557	-0.002879
74002165	144527983	752394	10000.000000	4834	15983	1.000000	5350	15633	1.000000	9753673	-0.004070
74004093	144537535	752883	10000.000000	4782	15876	1.000000	5237	15676	1.000000	9748684	-0.002613
74014502	144522344	752840	10000.000000	4828	15923	1.000000	5226	15649	1.000000	9743824	-0.004051
73998316	144536152	752007	10000.000000	4879	15730	1.000000	5302	15669	1.000000	9738913	-0.004121
74010851	144517367	752637	10000.000000	4899	15781	1.000000	5325	15677	1.000000	9734146	-0.004394
74008177	144532932	752388	10000.000000	4898	15910	1.000000	5198	15741	1.000000	9729281	-0.003884
74018352	144522076	753639	10000.000000	4982	15577	1.000000	5294	15790	1.000000	9724300	-0.003297
73999861	144535604	751961	10000.000000	4809	15913	1.000000	5319	15589	1.000000	9719479	-0.003705
74007346	144536871	753028	10000.000000	4958	15656	1.000000	5358	15700	1.000000	9714543	-0.003233
73999187	144539615	752559	10000.000000	4913	15897	1.000000	5276	15719	1.000000	9709660	-0.001429
74011845	144508986	752155	10000.000000	4783	15938	1.000000	5284	15567	1.000000	9704801	-0.001766
74002030	144516717	753298	10000.000000	4808	16006	1.000000	5312	15442	1.000000	9699937	-0.001423
74008485	144525142	753228	10000.000000	4963	15738	1.000000	5245	15475	1.000000	9695072	-0.001248
74010867	144527397	753831	10000.000000	4892	15812	1.000000	5330	15558	1.000000	9690144	-0.000378
74006928	144506064	754400	10000.000000	4830	15941	1.000000	5265	15624	1.000000	9685302	-0.001563
74012325	144512871	752933	10000.000000	4926	15754	1.000000	5232	15567	1.000000	9680470	-0.004342
74024235	144515915	752479	10000.000000	4786	15873	1.000000	5211	15704	1.000000	9675735	-0.004230
74006987	144537869	753811	10000.000000	4862	15854	1.000000	5333	15577	1.000000	9670929	-0.008718
74018558	144529137	753253	10000.000000	4870	15771	1.000000	5321	15574	1.000000	9666039	-0.005880
74021167	144501727	754221	10000.000000	4785	15922	1.000000	5273	15561	1.000000	9661225	-0.006458
73998823	144530335	753338	10000.000000	4831	15980	1.000000	5294	15614	1.000000	9656342	-0.006603
74020615	144519048	752558	10000.000000	4854	15881	1.000000	5222	15824	1.000000	9651515	-0.007103
74009031	144525316	754201	10000.000000	4817	15960	1.000000	5336	15453	1.000000	9646610	-0.006161
74018480	144518276	753357	10000.000000	4844	15863	1.000000	5362	15570	1.000000	9641691	-0.005909
74016561	144537523	753000	10000.000000	4806	15872	1.000000	5299	15629	1.000000	9636913	-0.005633
74008069	144547669	752840	10000.000000	4920	15862	1.000000	5362	15488	1.000000	9632081	-0.005161
74009430	144530069	752664	10000.000000	4821	15765	1.000000	5254	15549	1.000000	9627265	-0.005089
74017530	144517157	752786	10000.000000	4857	15822	1.000000	5279	15496	1.000000	9622406	-0.004453
74002813	144532914	752274	10000.000000	4776	16083	1.000000	5337	15660	1.000000	9617535	-0.003784
74013302	144517313	752477	10000.000000	4908	15737	1.000000	5281	15597	1.000000	9612574	-0.003583
74010579	144530834	753578	10000.000000	4840	16045	1.000000	5179	15752	1.000000	9607672	-0.003748
74013988	144508333	753034	10000.000000	4846	15946	1.000000	5373	15554	1.000000	9602896	-0.003520
74010667	144509869	752559	10000.000000	4801	15867	1.000000	5298	15581	1.000000	9597993	-0.003497
73995123	144526826	753360	10000.000000	4832	15966	1.000000	5260	15697	1.000000	9593217	-0.003387
74016192	144507999	752257	10000.000000	4868	15871	1.000000	5432	15478	1.000000	9588442	-0.003338
74017138	144527543	752988	10000.000000	4859	15883	1.000000	5221	15807	1.000000	9583717	-0.003316
74014701	144521462	753238	10000.000000	4785	15863	1.000000	5249	15751	1.000000	9578897	-0.003240
74012783	144530807	752005	10000.000000	4853	15860	1.000000	5304	15518	1.000000	9574042	-0.003132
74021224	144513436	753405	10000.000000	4738	15938	1.000000	5275	15683	1.000000	9569155	-0.002685
74010932	144528722	752894	10000.000000	4871	15903	1.000000	5370	15487	1.000000	9564345	-0.002835
74006009	144544303	752883	10000.000000	4897	15705	1.000000	5279	15643	1.000000	9559579	-0.002655
74000488	144536575	753818	10000.000000	4850	15877	1.000000	5368	15424	1.000000	9554773	-0.002148
74017751	144527612	753679	10000.000000	4829	16014	1.000000	5176	15848	1.000000	9550097	-0.002063
74010117	144522522	753319	10000.000000	4765	16090	1.000000	5257	15552	1.000000	9545332	-0.002251
74006926	144513998	753341	10000.000000	4873	15792	1.000000	5250	15699	1.000000	9540653	-0.002291
73990458	144537087	752783	10000.000000	4826	15982	1.000000	5292	15743	1.000000	9536030	-0.002387
74010127	144523703	751613	10000.000000	4855	15808	1.000000	5364	15516	1.000000	9531204	-0.002879
74026958	144504269	750399	10000.000000	4865	15817	1.000000	5298	15663	1.000000	9526441	-0.003007
74011818	144522496	752428	10000.000000	4828	15755	1.000000	5278	15762	1.000000	9521630	-0.003386
74002044	144536823	754051	10000.000000	4781	15907	1.000000	5269	15567	1.000000	9516878	-0.003260
npatches	nstrain	runtime	dt	init_x	init_y	init_y_blood	init_z	init_S	beta0	beta1	beta2	beta3	mean_beta	B	d	delta	delta_blood	b[0]	mut	m	CTL	c	g	epsilon	k	het	lambda	rho	omega	x_max	patch.dyna	DELTA	A	VA
10000	1	100.000000	0.001000	21900	9499	5000000	0.001000	10000000	11.320837	15.441747	19.946700	29.973190	20	800000000	0.010000	1.000000	432.000000	80000	0.000050	0.004800	1	0.001000	1.000000	2.500000	2.000000	0.500000	0.000000	0.000000	0.000000	31872	0	10.000000	7.000000	1.000000
sus	inf	inf_blood	z	x[0]	y[0][0]	z[0]	x[1]	y[1][0]	z[1]	S[0]	synchrony
219000000	94990000	5000000	10.000000	21900	9499	0.001000	21900	9499	0.001000	10000000	0.000000
90740353	108166950	563282	10000.000000	14196	8453	1.000000	10602	10046	1.000000	9994980	0.000000
91931242	108453633	565250	10000.000000	14562	8369	1.000000	10837	9938	1.000000	9989972	0.000000
91869009	108461175	563993	10000.000000	14528	8389	1.000000	10646	10245	1.000000	9985049	0.000000
91860512	108479645	565736	10000.000000	14472	8340	1.000000	10803	9921	1.000000	9979963	0.000000
91877252	108443622	564943	10000.000000	14610	8419	1.000000	10796	10225	1.000000	9974998	0.000000
91853444	108479698	564414	10000.000000	14815	8238	1.000000	10561	10330	1.000000	9969971	0.000000
91866816	108456735	563085	10000.000000	14530	8438	1.000000	10949	10087	1.000000	9964930	0.000000
91883987	108441843	565126	10000.000000	14735	8428	1.000000	10626	10189	1.000000	9960021	0.000000
91838097	108471519	564493	10000.000000	14653	8326	1.000000	10785	10215	1.000000	9954824	0.000000
91867272	108454269	564759	10000.000000	14617	8326	1.000000	10560	10210	1.000000	9949938	0.000000
91846807	108468608	564683	10000.000000	14723	8183	1.000000	10865	9990	1.000000	9945060	0.000000
91877737	108450890	564180	10000.000000	14601	8313	1.000000	10983	9908	1.000000	9940032	0.000000
91870843	108452526	564441	10000.000000	14746	8254	1.000000	10568	10349	1.000000	9935070	0.000000
91877212	108445198	565052	10000.000000	14674	8310	1.000000	10805	10169	1.000000	9930018	0.000000
91870522	108462721	564396	10000.000000	14774	8245	1.000000	10878	10287	1.000000	9925065	0.000000
91865811	108452240	564766	10000.000000	14458	8498	1.000000	10771	10226	1.000000	9920100	0.000000
91878880	108437825	564982	10000.000000	14653	8394	1.000000	10624	10247	1.000000	9915108	0.000000
91882242	108451003	562924	10000.000000	14407	8431	1.000000	10661	10310	1.000000	9910181	0.000000
91884014	108444737	564638	10000.000000	14630	8267	1.000000	10668	10210	1.000000	9905095	0.000000
91861765	108476158	565279	10000.000000	14460	8211	1.000000	10754	10186	1.000000	9900212	0.000000
91867428	108452853	565352	10000.000000	14514	8446	1.000000	10756	10136	1.000000	9895240	0.000000
91878128	108464654	565772	10000.000000	14234	8579	1.000000	10887	10159	1.000000	9890289	0.000000
91854848	108485024	564603	10000.000000	14556	8487	1.000000	10755	10077	1.000000	9885351	0.000000
91877916	108462699	565378	10000.000000	14638	8373	1.000000	10875	9878	1.000000	9880339	0.000000
91869806	108448690	564682	10000.000000	14452	8644	1.000000	10580	10406	1.000000	9875550	0.000000
91856755	108475568	565107	10000.000000	14578	8393	1.000000	10696	10300	1.000000	9870684	0.000000
91846791	108481903	564030	10000.000000	14418	8670	1.000000	10858	9879	1.000000	9865684	0.000000
91875680	108447747	565452	10000.000000	14638	8392	1.000000	10957	9860	1.000000	9860692	0.000000
91876224	108446209	566420	10000.000000	14761	8206	1.000000	10870	9955	1.000000	9855862	0.000000
91864379	108476176	565150	10000.000000	14455	8525	1.000000	10787	10083	1.000000	9850917	0.000000
91877556	108444331	565485	10000.000000	14588	8308	1.000000	10694	10114	1.000000	9845897	0.000000
91879708	108453568	564251	10000.000000	14522	8443	1.000000	10932	10021	1.000000	9841027	0.000000
91854757	108471265	564455	10000.000000	14664	8385	1.000000	10728	10300	1.000000	9836108	0.000000
91857865	108469223	565703	10000.000000	14477	8344	1.000000	10844	9999	1.000000	9831072	0.000000
91853484	108471190	565600	10000.000000	14587	8474	1.000000	10828	10158	1.000000	9826097	0.000000
91867048	108451616	564428	10000.000000	14357	8578	1.000000	10688	10164	1.000000	9821181	0.000000
91872784	108445870	564805	10000.000000	14668	8225	1.000000	10846	10033	1.000000	9816206	0.000000
91885224	108430738	564418	10000.000000	14455	8260	1.000000	10773	10136	1.000000	9811326	0.000000
91861709	108468543	565371	10000.000000	14645	8390	1.000000	10666	10209	1.000000	9806329	0.000000
91855896	108459567	565087	10000.000000	14334	8538	1.000000	10839	10190	1.000000	9801388	-1.#IND00
91869043	108458864	562895	10000.000000	14421	8637	1.000000	10722	9948	1.000000	9796624	-0.000000
91870880	108464239	564669	10000.000000	14657	8218	1.000000	10737	10142	1.000000	9791668	-0.010994
91852824	108471026	565734	10000.000000	14635	8284	1.000000	10678	10186	1.000000	9786728	-0.002125
91879020	108462402	566565	10000.000000	14752	8256	1.000000	10748	10141	1.000000	9781847	-0.000737
91860950	108476139	564247	10000.000000	14565	8451	1.000000	10920	10115	1.000000	9776882	0.000454
91864918	108457639	565549	10000.000000	14484	8578	1.000000	10599	10382	1.000000	9771993	0.005998
91884865	108464755	564814	10000.000000	14546	8475	1.000000	10830	10139	1.000000	9767135	0.005834
91857844	108463831	565010	10000.000000	14574	8427	1.000000	10893	9989	1.000000	9762314	0.004974
91874663	108460734	566370	10000.000000	14641	8248	1.000000	10729	10329	1.000000	9757428	0.004442
91878053	108432957	565117	10000.000000	14493	8388	1.000000	10918	9838	1.000000	9752483	0.006691
91875972	108444778	565740	10000.000000	14731	8349	1.000000	10934	10098	1.000000	9747510	0.006284
91887632	108445742	563916	10000.000000	14603	8548	1.000000	10666	10089	1.000000	9742613	0.005202
91862423	108468196	564773	10000.000000	14680	8350	1.000000	10867	10021	1.000000	9737692	0.005683
91853991	108473053	564260	10000.000000	14406	8572	1.000000	10988	9861	1.000000	9732750	0.006737
91887047	108431980	564048	10000.000000	14414	8463	1.000000	10892	9944	1.000000	9727895	0.005508
91859336	108478163	564064	10000.000000	14277	8440	1.000000	10724	10153	1.000000	9723064	0.006182
91880436	108442162	565649	10000.000000	14571	8104	1.000000	10820	10226	1.000000	9718267	0.005419
91884033	108437466	563804	10000.000000	14578	8363	1.000000	10840	10183	1.000000	9713424	0.007828
91854516	108470356	564743	10000.000000	14479	8460	1.000000	10762	10161	1.000000	9708575	0.007541
91854880	108462496	564388	10000.000000	14571	8346	1.000000	10940	9950	1.000000	9703584	0.006832
91860063	108474327	565695	10000.000000	14813	8315	1.000000	10858	9937	1.000000	9698747	0.006692
91869576	108457682	565202	10000.000000	14560	8228	1.000000	10964	9888	1.000000	9693940	0.006714
91865750	108455679	564610	10000.000000	14688	8292	1.000000	10798	10225	1.000000	9689141	0.006842
91875591	108431512	565206	10000.000000	14546	8515	1.000000	10827	10059	1.000000	9684301	0.006908
91852916	108462562	563804	10000.000000	14472	8472	1.000000	10760	10190	1.000000	9679499	0.007197
91875550	108434770	565413	10000.000000	14666	8209	1.000000	10839	9841	1.000000	9674712	0.006684
91884709	108429963	564733	10000.000000	14586	8609	1.000000	10867	10272	1.000000	9669890	0.006757
91866298	108469511	564417	10000.000000	14534	8457	1.000000	10679	10195	1.000000	9665098	0.006582
91857990	108460397	564132	10000.000000	14382	8406	1.000000	10771	10294	1.000000	9660223	0.006342
91853900	108465419	565165	10000.000000	14349	8577	1.000000	10752	10151	1.000000	9655357	0.006866
91872187	108457929	565717	10000.000000	14350	8340	1.000000	11035	9847	1.000000	9650590	0.006405
91861139	108457445	564743	10000.000000	14499	8584	1.000000	10830	10022	1.000000	9645842	0.006522
91872059	108461226	563594	10000.000000	14659	8395	1.000000	10804	10136	1.000000	9641051	0.006371
91872372	108447795	565313	10000.000000	14670	8541	1.000000	10553	10213	1.000000	9636266	0.005943
91850755	108478650	563913	10000.000000	14567	8296	1.000000	10895	10017	1.000000	9631315	0.006032
91883524	108448128	564989	10000.000000	14618	8415	1.000000	10822	9967	1.000000	9626571	0.005433
91882910	108421901	565143	10000.000000	14539	8152	1.000000	10630	10095	1.000000	9621684	0.005295
91869369	108465200	566140	10000.000000	14587	8354	1.000000	10719	10040	1.000000	9616852	0.005438
91864598	108465126	565978	10000.000000	14691	8393	1.000000	10776	10052	1.000000	9612046	0.005379
91879332	108452577	564465	10000.000000	14796	8440	1.000000	10695	10185	1.000000	9607140	0.005384
91849471	108480943	564613	10000.000000	14661	8251	1.000000	10809	10112	1.000000	9602337	0.005136
91859992	108461383	566213	10000.000000	14734	8268	1.000000	10654	10100	1.000000	9597508	0.004694
91874127	108452299	564323	10000.000000	14576	8282	1.000000	10882	10047	1.000000	9592821	0.003822
91863206	108471473	565464	10000.000000	14468	8485	1.000000	10844	9997	1.000000	9588040	0.003746
91864766	108462570	564752	10000.000000	14605	8257	1.000000	10998	10164	1.000000	9583163	0.003370
91871546	108445828	564259	10000.000000	14706	8241	1.000000	10779	10023	1.000000	9578408	0.003347
91846204	108498727	564006	10000.000000	14571	8421	1.000000	10806	10027	1.000000	9573550	0.003819
91873066	108464581	563129	10000.000000	14566	8310	1.000000	10849	9805	1.000000	9568731	0.003392
91862817	108460514	564567	10000.000000	14455	8543	1.000000	10827	10157	1.000000	9563978	0.003563
91867403	108463373	565508	10000.000000	14607	8447	1.000000	10770	10118	1.000000	9559182	0.003442
91884367	108462355	563843	10000.000000	14739	8319	1.000000	10845	10133	1.000000	9554351	0.003468
91894196	108431538	565211	10000.000000	14263	8745	1.000000	10845	10150	1.000000	9549603	0.003384
91864664	108460375	563999	10000.000000	14473	8515	1.000000	10715	10256	1.000000	9544932	0.003018
91871973	108445769	565324	10000.000000	14545	8459	1.000000	10608	10379	1.000000	9540149	0.002983
91871935	108444006	563980	10000.000000	14379	8488	1.000000	10886	9967	1.000000	9535330	0.002831
91884766	108452273	564047	10000.000000	14736	8207	1.000000	10826	10072	1.000000	9530572	0.002809
91875555	108465863	565416	10000.000000	14294	8706	1.000000	10747	10131	1.000000	9525737	0.002423
91883642	108451334	565246	10000.000000	14686	8361	1.000000	10938	9977	1.000000	9521043	0.002439
91881423	108446378	564873	10000.000000	14485	8438	1.000000	10743	10109	1.000000	9516333	0.002465
npatches	nstrain	runtime	dt	init_x	init_y	init_y_blood	init_z	init_S	beta0	beta1	beta2	beta3	mean_beta	B	d	delta	delta_blood	b[0]	mut	m	CTL	c	g	epsilon	k	het	lambda	rho	omega	x_max	patch.dyna	DELTA	A	VA
10000	1	100.000000	0.001000	21900	9499	5000000	0.001000	10000000	15.270196	13.354211	15.425187	24.405249	20	800000000	0.010000	1.000000	432.000000	80000	0.000050	0.004800	1	0.001000	1.000000	2.500000	3.000000	0.500000	0.000000	0.000000	0.000000	31872	0	10.000000	7.000000	1.000000
sus	inf	inf_blood	z	x[0]	y[0][0]	z[0]	x[1]	y[1][0]	z[1]	S[0]	synchrony
219000000	94990000	5000000	10.000000	21900	9499	0.001000	21900	9499	0.001000	10000000	0.000000
108578750	82683771	430662	10000.000000	13015	7319	1.000000	14324	6840	1.000000	9994987	0.000000
109008369	84284018	437812	10000.000000	12837	7651	1.000000	14778	6697	1.000000	9990019	0.000000
108929889	84251637	439912	10000.000000	13066	7401	1.000000	14870	6948	1.000000	9984950	0.000000
108942836	84244285	439250	10000.000000	13067	7673	1.000000	15044	6705	1.000000	9979902	0.000000
108969197	84231036	437538	10000.000000	12922	7638	1.000000	14443	7302	1.000000	9974897	0.000000
108947787	84237780	439113	10000.000000	13114	7519	1.000000	14619	6931	1.000000	9969870	0.000000
108966279	84236554	438962	10000.000000	12834	7662	1.000000	14853	6868	1.000000	9964914	0.000000
108946719	84242726	439046	10000.000000	13057	7530	1.000000	14849	6985	1.000000	9959994	0.000000
108936365	84249205	438435	10000.000000	12878	7591	1.000000	14731	6812	1.000000	9954914	0.000000
108953877	84249467	439897	10000.000000	13020	7715	1.000000	14705	7100	1.000000	9949901	0.000000
108928415	84242248	439738	10000.000000	12976	7627	1.000000	14766	6936	1.000000	9944944	0.000000
108931783	84272222	438350	10000.000000	13141	7495	1.000000	14633	6939	1.000000	9939929	0.000000
108950120	84245747	438574	10000.000000	13040	7713	1.000000	15007	6733	1.000000	9935079	0.000000
108930943	84260178	438877	10000.000000	13160	7441	1.000000	14980	6759	1.000000	9930044	0.000000
108974825	84216390	438511	10000.000000	12966	7627	1.000000	14974	6912	1.000000	9925093	0.000000
108944033	84258646	439018	10000.000000	12723	7824	1.000000	14437	7162	1.000000	9920174	0.000000
108962014	84235049	439705	10000.000000	13048	7659	1.000000	14687	6943	1.000000	9915166	0.000000
108937583	84247916	439044	10000.000000	12968	7634	1.000000	14893	6805	1.000000	9910174	0.000000
108934229	84264561	438831	10000.000000	13051	7734	1.000000	14877	6949	1.000000	9905251	0.000000
108945985	84244298	439371	10000.000000	13083	7625	1.000000	14474	7011	1.000000	9900414	0.000000
108948244	84236593	439142	10000.000000	12964	7700	1.000000	14613	7092	1.000000	9895390	0.000000
108964182	84226909	437334	10000.000000	13162	7420	1.000000	14851	6847	1.000000	9890471	0.000000
108963244	84232063	439708	10000.000000	12737	7696	1.000000	14697	6972	1.000000	9885533	0.000000
108950272	84250382	439480	10000.000000	12972	7604	1.000000	15050	6992	1.000000	9880569	0.000000
108971277	84233677	438785	10000.000000	12985	7640	1.000000	14759	7034	1.000000	9875747	0.000000
108929957	84257179	438764	10000.000000	12760	7791	1.000000	14805	6870	1.000000	9870875	0.000000
108957370	84254873	438090	10000.000000	12831	7785	1.000000	14876	6899	1.000000	9865839	0.000000
108949938	84244376	438225	10000.000000	12950	7631	1.000000	14584	6975	1.000000	9860827	0.000000
108966253	84231941	438572	10000.000000	13097	7637	1.000000	14799	6964	1.000000	9856072	0.000000
108949307	84253754	439041	10000.000000	12859	7826	1.000000	14648	7025	1.000000	9851080	0.000000
108947541	84255359	439267	10000.000000	13307	7397	1.000000	14856	6933	1.000000	9846090	0.000000
108945176	84243161	439132	10000.000000	12874	7541	1.000000	14894	6898	1.000000	9841181	0.000000
108964127	84240178	438309	10000.000000	12712	7862	1.000000	14668	7033	1.000000	9836182	0.000000
108936087	84253936	438367	10000.000000	12982	7531	1.000000	14782	6916	1.000000	9831329	0.000000
108950194	84252354	438335	10000.000000	12957	7639	1.000000	14837	6898	1.000000	9826539	0.000000
108942094	84255508	439183	10000.000000	13093	7522	1.000000	14957	6600	1.000000	9821565	0.000000
108948716	84247102	438009	10000.000000	12994	7693	1.000000	15101	6666	1.000000	9816592	0.000000
108936587	84243107	438220	10000.000000	13196	7367	1.000000	14684	7049	1.000000	9811607	0.000000
108947613	84265335	438135	10000.000000	12855	7715	1.000000	14850	6951	1.000000	9806829	0.000000
108958820	84228498	438852	10000.000000	12875	7449	1.000000	14706	6949	1.000000	9801873	-1.#IND00
108947026	84250284	437927	10000.000000	12990	7731	1.000000	15233	6680	1.000000	9797098	0.014400
108948040	84239731	439040	10000.000000	13048	7528	1.000000	14856	6689	1.000000	9792296	-0.002146
108950125	84258518	439266	10000.000000	13184	7569	1.000000	14474	7093	1.000000	9787494	-0.000857
108923768	84257175	439692	10000.000000	12890	7702	1.000000	14638	6959	1.000000	9782547	-0.000633
108965057	84242374	438680	10000.000000	13088	7466	1.000000	14842	6979	1.000000	9777584	-0.002120
108931747	84266609	438419	10000.000000	12961	7511	1.000000	14901	6969	1.000000	9772718	0.007392
108937440	84249231	438191	10000.000000	13115	7613	1.000000	14662	7122	1.000000	9767882	0.005561
108946840	84232887	438871	10000.000000	12846	7651	1.000000	14670	7073	1.000000	9763033	0.002465
108942863	84261144	439312	10000.000000	13138	7536	1.000000	14757	6781	1.000000	9758229	-0.002344
108952946	84244525	438309	10000.000000	13056	7554	1.000000	14866	7027	1.000000	9753370	-0.011255
108966702	84256150	439306	10000.000000	12839	7810	1.000000	14602	7023	1.000000	9748446	-0.009877
108953465	84245717	437834	10000.000000	13075	7641	1.000000	15013	6737	1.000000	9743678	-0.008662
108941594	84250819	438344	10000.000000	12892	7760	1.000000	14887	6735	1.000000	9738946	-0.004951
108958359	84241242	439274	10000.000000	13021	7605	1.000000	14972	6751	1.000000	9734040	-0.007158
108928267	84260795	438503	10000.000000	13021	7612	1.000000	14596	6959	1.000000	9729245	-0.006149
108951537	84238385	439035	10000.000000	13214	7505	1.000000	14686	6877	1.000000	9724413	-0.007028
108935924	84247148	439421	10000.000000	13136	7490	1.000000	14745	6935	1.000000	9719540	-0.007322
108961043	84245227	439784	10000.000000	12983	7546	1.000000	14992	6954	1.000000	9714649	-0.006668
108937664	84251226	439178	10000.000000	13084	7633	1.000000	14671	7015	1.000000	9709863	-0.006045
108942552	84254089	438165	10000.000000	12876	7537	1.000000	14993	6814	1.000000	9705046	-0.005356
108927511	84277125	439596	10000.000000	12880	7753	1.000000	14803	6875	1.000000	9700126	-0.004077
108955041	84230233	439267	10000.000000	12913	7695	1.000000	14661	6863	1.000000	9695399	-0.003386
108953476	84224599	438353	10000.000000	13063	7560	1.000000	14821	6973	1.000000	9690567	-0.003193
108950024	84236882	439070	10000.000000	12890	7730	1.000000	14727	7183	1.000000	9685700	-0.002649
108952912	84245500	439303	10000.000000	13124	7572	1.000000	14651	7117	1.000000	9680821	-0.002384
108933870	84249958	439099	10000.000000	12875	7704	1.000000	14691	6935	1.000000	9675924	-0.002382
108951172	84244208	439276	10000.000000	12945	7542	1.000000	14535	6937	1.000000	9670970	0.000219
108958077	84245021	438111	10000.000000	12818	7652	1.000000	14760	6934	1.000000	9666116	0.000590
108929441	84257405	438314	10000.000000	12891	7608	1.000000	14820	6821	1.000000	9661374	0.001734
108958160	84237785	439598	10000.000000	13203	7421	1.000000	14738	6737	1.000000	9656502	0.002035
108932144	84270460	437995	10000.000000	13033	7606	1.000000	14252	7277	1.000000	9651704	0.002038
108964547	84247613	439839	10000.000000	12936	7578	1.000000	14882	6870	1.000000	9646916	0.001868
108934248	84254765	438202	10000.000000	12913	7756	1.000000	14776	6710	1.000000	9642144	0.001775
108931708	84265916	439969	10000.000000	12860	7711	1.000000	14953	6713	1.000000	9637270	0.003350
108951899	84252636	438273	10000.000000	12857	7785	1.000000	14852	6943	1.000000	9632451	0.003301
108947998	84245532	438716	10000.000000	13183	7451	1.000000	14829	6876	1.000000	9627691	0.002611
108954369	84244289	437473	10000.000000	13134	7499	1.000000	15011	6789	1.000000	9622892	0.002311
108989346	84216899	438055	10000.000000	13117	7694	1.000000	14629	7131	1.000000	9618074	0.002667
108921194	84255436	439910	10000.000000	13025	7516	1.000000	14723	6858	1.000000	9613293	0.002568
108955274	84245922	439115	10000.000000	12796	7750	1.000000	14725	6950	1.000000	9608507	0.003265
108938149	84263446	439302	10000.000000	12610	7974	1.000000	14593	6996	1.000000	9603728	0.003829
108961534	84221493	437521	10000.000000	13007	7517	1.000000	14892	6770	1.000000	9598892	0.003656
108953966	84230938	438499	10000.000000	13183	7668	1.000000	14814	7044	1.000000	9594037	0.002838
108947872	84247610	438091	10000.000000	12890	7723	1.000000	14755	6950	1.000000	9589210	0.002845
108946177	84255810	438720	10000.000000	12867	7665	1.000000	14930	6685	1.000000	9584402	0.002541
108932151	84250341	439933	10000.000000	13032	7519	1.000000	14718	7008	1.000000	9579581	0.002364
108964779	84232488	438653	10000.000000	13105	7512	1.000000	14767	6808	1.000000	9574767	0.002845
108937844	84257746	438979	10000.000000	12844	7703	1.000000	14661	6884	1.000000	9570007	0.002169
108938741	84268144	439695	10000.000000	12913	7579	1.000000	14651	7045	1.000000	9565238	0.002197
108948795	84242970	437451	10000.000000	12684	7983	1.000000	14818	6892	1.000000	9560395	0.002121
108949782	84257963	438759	10000.000000	12931	7638	1.000000	14973	6824	1.000000	9555651	0.002147
108951248	84246223	439225	10000.000000	12914	7720	1.000000	14655	7012	1.000000	9550851	0.002008
108942664	84252856	439045	10000.000000	12969	7546	1.000000	14836	6956	1.000000	9546145	0.002352
108935478	84239530	439341	10000.000000	13077	7535	1.000000	14719	7029	1.000000	9541362	0.002820
108968145	84227992	438595	10000.000000	13058	7567	1.000000	14829	6949	1.000000	9536612	0.002871
108974605	84217462	438285	10000.000000	12847	7776	1.000000	14632	6860	1.000000	9531831	0.002351
108931025	84257168	438609	10000.000000	12994	7583	1.000000	14741	6992	1.000000	9527088	0.002235
108949705	84249260	438579	10000.000000	13107	7606	1.000000	14977	6814	1.000000	9522374	0.002152
108959917	84244495	438794	10000.000000	13237	7350	1.000000	14636	6973	1.000000	9517624	0.003082
npatches	nstrain	runtime	dt	init_x	init_y	init_y_blood	init_z	init_S	beta0	beta1	beta2	beta3	mean_beta	B	d	delta	delta_blood	b[0]	mut	m	CTL	c	g	epsilon	k	het	lambda	rho	omega	x_max	patch.dyna	DELTA	A	VA
10000	1	100.000000	0.001000	21900	9499	5000000	0.001000	10000000	24.090604	25.816718	11.155344	27.951995	20	800000000	0.010000	1.000000	432.000000	80000	0.000050	0.004800	1	0.001000	1.000000	2.500000	4.000000	0.500000	0.000000	0.000000	0.000000	31872	0	10.000000	7.000000	1.000000
sus	inf	inf_blood	z	x[0]	y[0][0]	z[0]	x[1]	y[1][0]	z[1]	S[0]	synchrony
219000000	94990000	5000000	10.000000	21900	9499	0.001000	21900	9499	0.001000	10000000	0.000000
127109648	64258069	335599	10000.000000	10030	7265	1.000000	9029	7768	1.000000	9994969	0.000000
126701377	66585668	346027	10000.000000	9346	7881	1.000000	8905	7928	1.000000	9990018	0.000000
126616251	66502704	345599	10000.000000	9838	7483	1.000000	9096	7759	1.000000	9985126	0.000000
126625801	66506730	345222	10000.000000	9822	7557	1.000000	9117	7776	1.000000	9980181	0.000000
126609848	66529102	346624	10000.000000	9674	7582	1.000000	8883	8179	1.000000	9975245	0.000000
126633398	66511806	345783	10000.000000	9406	7812	1.000000	8984	7846	1.000000	9970279	0.000000
126612470	66499480	346152	10000.000000	9668	7681	1.000000	8858	8069	1.000000	9965186	0.000000
126616089	66523872	346306	10000.000000	9685	7617	1.000000	9169	7766	1.000000	9960208	0.000000
126621523	66519445	346412	10000.000000	9532	7654	1.000000	8937	7944	1.000000	9955204	0.000000
126631127	66503029	346975	10000.000000	9673	7646	1.000000	8934	7918	1.000000	9950298	0.000000
126625762	66519918	346356	10000.000000	9796	7485	1.000000	8850	8086	1.000000	9945305	0.000000
126617221	66500233	347287	10000.000000	9718	7632	1.000000	8981	7962	1.000000	9940331	0.000000
126615816	66517497	345939	10000.000000	9373	7683	1.000000	9170	7891	1.000000	9935401	0.000000
126626406	66484111	346374	10000.000000	9569	7711	1.000000	8877	7998	1.000000	9930491	0.000000
126612825	66511569	345694	10000.000000	9586	7754	1.000000	9210	7756	1.000000	9925480	0.000000
126645783	66485054	346262	10000.000000	9478	7868	1.000000	9125	7775	1.000000	9920550	0.000000
126614188	66504274	345699	10000.000000	9596	7575	1.000000	8757	8003	1.000000	9915796	0.000000
126616088	66521390	346309	10000.000000	9455	7807	1.000000	9043	7931	1.000000	9910912	0.000000
126625287	66506063	346516	10000.000000	9539	7698	1.000000	8992	7937	1.000000	9906000	0.000000
126617141	66507095	345941	10000.000000	9688	7643	1.000000	8952	7920	1.000000	9900972	0.000000
126609734	66521588	345235	10000.000000	9620	7703	1.000000	9003	7845	1.000000	9895930	0.000000
126599580	66528368	346142	10000.000000	9444	7915	1.000000	9091	7849	1.000000	9890841	0.000000
126645338	66490581	346315	10000.000000	9542	7595	1.000000	8998	7793	1.000000	9885886	0.000000
126611346	66523617	347007	10000.000000	9694	7589	1.000000	9062	7645	1.000000	9880954	0.000000
126623488	66503301	345280	10000.000000	9751	7622	1.000000	8981	7809	1.000000	9876019	0.000000
126612128	66513852	345487	10000.000000	9820	7541	1.000000	9130	7848	1.000000	9871070	0.000000
126634397	66502494	346013	10000.000000	9574	7661	1.000000	9094	7745	1.000000	9866051	0.000000
126621224	66494995	346542	10000.000000	9827	7559	1.000000	9020	7656	1.000000	9861138	0.000000
126636717	66507264	346978	10000.000000	9557	7707	1.000000	8999	7886	1.000000	9856153	0.000000
126631670	66511721	345700	10000.000000	9323	7899	1.000000	8889	7930	1.000000	9851035	0.000000
126640516	66510059	346361	10000.000000	9961	7576	1.000000	8972	8019	1.000000	9846137	0.000000
126600957	66520569	346187	10000.000000	9604	7512	1.000000	9128	7693	1.000000	9841206	0.000000
126636832	66500446	347249	10000.000000	9748	7626	1.000000	9136	7691	1.000000	9836189	0.000000
126608988	66520061	346745	10000.000000	9521	7817	1.000000	8896	7879	1.000000	9831155	0.000000
126607676	66511229	345875	10000.000000	9515	7770	1.000000	9179	7733	1.000000	9826302	0.000000
126633729	66497084	347055	10000.000000	9770	7467	1.000000	9075	7860	1.000000	9821440	0.000000
126623353	66511069	347046	10000.000000	9538	7818	1.000000	9002	7939	1.000000	9816555	0.000000
126630618	66495584	345874	10000.000000	9621	7519	1.000000	8941	8004	1.000000	9811590	0.000000
126639827	66500312	346246	10000.000000	9778	7407	1.000000	8972	7938	1.000000	9806713	0.000000
126630173	66501696	347872	10000.000000	9589	7724	1.000000	9081	7826	1.000000	9801774	-1.#IND00
126617995	66509718	345953	10000.000000	9769	7542	1.000000	9009	7917	1.000000	9796758	0.004800
126618963	66503058	346417	10000.000000	9578	7687	1.000000	9000	7812	1.000000	9791874	0.002153
126614255	66511291	347236	10000.000000	9693	7569	1.000000	8985	7994	1.000000	9787036	0.002698
126618649	66501293	346775	10000.000000	9651	7547	1.000000	9033	7800	1.000000	9782120	0.003317
126635911	66501925	346435	10000.000000	9658	7496	1.000000	9128	7788	1.000000	9777162	0.002774
126621883	66501218	346253	10000.000000	9542	7780	1.000000	9210	7662	1.000000	9772207	0.002684
126628473	66481392	346296	10000.000000	9743	7672	1.000000	9026	7943	1.000000	9767338	0.001277
126630735	66505065	345335	10000.000000	9560	7798	1.000000	9012	7900	1.000000	9762524	0.002580
126654986	66501677	345786	10000.000000	9686	7599	1.000000	9025	7839	1.000000	9757587	0.000641
126635549	66499033	346499	10000.000000	9612	7479	1.000000	8913	8017	1.000000	9752669	0.000587
126634514	66508153	347155	10000.000000	9683	7628	1.000000	8775	8184	1.000000	9747827	0.001404
126621063	66516001	346617	10000.000000	9652	7627	1.000000	9005	7818	1.000000	9743037	-0.000329
126637043	66496777	346476	10000.000000	9599	7734	1.000000	8932	8007	1.000000	9738137	-0.000466
126618686	66509896	346168	10000.000000	9586	7842	1.000000	9076	7802	1.000000	9733336	0.000168
126619288	66510430	346288	10000.000000	9718	7531	1.000000	9158	7683	1.000000	9728476	0.000160
126630505	66500740	346683	10000.000000	9687	7547	1.000000	9174	7725	1.000000	9723569	-0.000634
126620746	66515131	346480	10000.000000	9591	7642	1.000000	9150	7667	1.000000	9718745	-0.000770
126630220	66496655	346575	10000.000000	9561	7674	1.000000	9098	7824	1.000000	9713814	0.000019
126619452	66507169	345947	10000.000000	9688	7647	1.000000	8860	7896	1.000000	9709086	0.000596
126618243	66512921	346504	10000.000000	9583	7779	1.000000	9104	7848	1.000000	9704190	0.000493
126644453	66494274	346555	10000.000000	9607	7599	1.000000	9142	7896	1.000000	9699377	0.000974
126625012	66504504	346491	10000.000000	9548	7905	1.000000	9077	7833	1.000000	9694642	0.000160
126595430	66515297	346051	10000.000000	9480	7583	1.000000	8946	7854	1.000000	9689910	0.000105
126639927	66496077	346954	10000.000000	9547	7818	1.000000	9000	7822	1.000000	9685039	0.000112
126643624	66478555	345992	10000.000000	9905	7558	1.000000	8933	7928	1.000000	9680080	0.000365
126623932	66504325	345791	10000.000000	9811	7506	1.000000	9067	7864	1.000000	9675237	-0.001948
126626019	66505908	346955	10000.000000	9468	7874	1.000000	9365	7499	1.000000	9670326	-0.001950
126621774	66498017	346504	10000.000000	9548	7854	1.000000	9127	7788	1.000000	9665564	-0.001730
126626012	66511311	346636	10000.000000	9519	7863	1.000000	8948	7947	1.000000	9660704	-0.002576
126623074	66501333	345678	10000.000000	9422	7642	1.000000	8942	7939	1.000000	9655831	-0.002095
126600642	66517887	345855	10000.000000	9565	7652	1.000000	8803	8178	1.000000	9651017	-0.002016
126633281	66504620	346247	10000.000000	9755	7753	1.000000	8921	7989	1.000000	9646245	-0.001973
126615889	66520779	346041	10000.000000	9554	7880	1.000000	8815	8115	1.000000	9641495	-0.001374
126624765	66520427	347241	10000.000000	9526	7653	1.000000	9021	7907	1.000000	9636700	-0.001003
126621951	66504037	346164	10000.000000	9588	7763	1.000000	9124	7897	1.000000	9631931	-0.000980
126610742	66500629	345969	10000.000000	9409	7849	1.000000	8968	7861	1.000000	9627050	-0.001283
126633031	66508503	346516	10000.000000	9590	7798	1.000000	8892	7917	1.000000	9622113	-0.001097
126649670	66478114	346193	10000.000000	9661	7528	1.000000	8886	7999	1.000000	9617339	-0.000040
126627770	66489873	346134	10000.000000	9765	7494	1.000000	9034	7937	1.000000	9612617	-0.000053
126647647	66490335	346278	10000.000000	9731	7582	1.000000	9109	7809	1.000000	9607844	-0.000068
126628736	66494480	346716	10000.000000	9895	7523	1.000000	9129	7671	1.000000	9602983	-0.000128
126618342	66514858	347133	10000.000000	9765	7606	1.000000	9093	7839	1.000000	9598085	-0.000203
126609996	66517701	346198	10000.000000	9517	7746	1.000000	9059	7967	1.000000	9593331	0.000435
126607098	66517828	345947	10000.000000	9672	7529	1.000000	9064	7717	1.000000	9588623	0.000441
126632688	66485927	345784	10000.000000	9623	7617	1.000000	8939	8035	1.000000	9583896	0.000353
126588967	66526756	346216	10000.000000	9621	7540	1.000000	8999	7970	1.000000	9579063	0.000316
126627194	66498030	346747	10000.000000	9593	7719	1.000000	9228	7731	1.000000	9574330	0.000315
126633671	66509633	347362	10000.000000	9404	7845	1.000000	9191	7609	1.000000	9569624	0.000338
126637490	66498334	347442	10000.000000	9498	7534	1.000000	9250	7689	1.000000	9564797	-0.000901
126631438	66503642	347034	10000.000000	9805	7547	1.000000	8971	7874	1.000000	9559932	-0.000822
126615043	66509956	347218	10000.000000	9768	7597	1.000000	8913	7940	1.000000	9555262	-0.000735
126591384	66528806	346239	10000.000000	9848	7463	1.000000	8954	7869	1.000000	9550554	-0.001185
126629725	66487179	345460	10000.000000	9702	7582	1.000000	8813	8079	1.000000	9545737	-0.000841
126646771	66494546	346821	10000.000000	9699	7513	1.000000	9057	7844	1.000000	9540983	-0.001044
126621288	66511589	346646	10000.000000	9711	7622	1.000000	8943	8099	1.000000	9536212	-0.001293
126631568	66510981	345436	10000.000000	9832	7441	1.000000	8829	8072	1.000000	9531406	-0.001185
126624976	66507080	346751	10000.000000	9559	7823	1.000000	9087	7702	1.000000	9526578	-0.001226
126596718	66515316	346291	10000.000000	9741	7635	1.000000	8892	7987	1.000000	9521856	-0.000958
126637752	66494724	346071	10000.000000	9584	7745	1.000000	8832	8117	1.000000	9517112	-0.000848
npatches	nstrain	runtime	dt	init_x	init_y	init_y_blood	init_z	init_S	beta0	beta1	beta2	beta3	mean_beta	B	d	delta	delta_blood	b[0]	mut	m	CTL	c	g	epsilon	k	het	lambda	rho	omega	x_max	patch.dyna	DELTA	A	VA
10000	1	100.000000	0.001000	21900	9499	5000000	0.001000	10000000	27.646165	17.128370	11.512260	24.849352	20	800000000	0.010000	1.000000	432.000000	80000	0.000050	0.004800	1	0.001000	1.000000	2.500000	5.000000	0.500000	0.000000	0.000000	0.000000	31872	0	10.000000	7.000000	1.000000
sus	inf	inf_blood	z	x[0]	y[0][0]	z[0]	x[1]	y[1][0]	z[1]	S[0]	synchrony
219000000	94990000	5000000	10.000000	21900	9499	0.001000	21900	9499	0.001000	10000000	0.000000
144611438	50819447	264730	10000.000000	9732	6517	1.000000	15851	4673	1.000000	9994962	0.000000
143508334	53432926	278071	10000.000000	9557	6835	1.000000	15402	4942	1.000000	9990027	0.000000
143286105	53379495	277450	10000.000000	9784	6505	1.000000	15672	4871	1.000000	9985010	0.000000
143316657	53362592	277413	10000.000000	9602	6631	1.000000	15265	5025	1.000000	9980097	0.000000
143339309	53360951	277909	10000.000000	9461	6789	1.000000	15288	4959	1.000000	9975096	0.000000
143319151	53365956	277373	10000.000000	9419	6946	1.000000	15214	5088	1.000000	9970151	0.000000
143323574	53373836	277104	10000.000000	9460	6867	1.000000	15386	4994	1.000000	9965211	0.000000
143324647	53348540	278473	10000.000000	9698	6772	1.000000	15575	4716	1.000000	9960196	0.000000
143332132	53367395	277829	10000.000000	9669	6660	1.000000	15128	5235	1.000000	9955155	0.000000
143321237	53362413	277465	10000.000000	9726	6530	1.000000	15410	5196	1.000000	9950083	0.000000
143321157	53371515	277092	10000.000000	9635	6732	1.000000	15289	5073	1.000000	9945157	0.000000
143328358	53370463	278159	10000.000000	9521	6820	1.000000	15462	4785	1.000000	9940047	0.000000
143324906	53376358	278056	10000.000000	9562	6698	1.000000	15360	4977	1.000000	9934956	0.000000
143298890	53371534	277694	10000.000000	9712	6699	1.000000	15568	4953	1.000000	9929970	0.000000
143335045	53358240	278091	10000.000000	9614	6796	1.000000	15355	5061	1.000000	9924974	0.000000
143349160	53343254	277799	10000.000000	9532	6796	1.000000	15348	5117	1.000000	9919998	0.000000
143319397	53367278	277604	10000.000000	9476	6798	1.000000	15265	5042	1.000000	9915021	0.000000
143312426	53368795	277484	10000.000000	9500	6799	1.000000	15245	5123	1.000000	9910047	0.000000
143359056	53343720	277566	10000.000000	9526	6728	1.000000	15515	4831	1.000000	9905006	0.000000
143313492	53386561	277601	10000.000000	9459	6908	1.000000	15351	5230	1.000000	9900023	0.000000
143318172	53363640	277883	10000.000000	9959	6454	1.000000	15208	4978	1.000000	9895007	0.000000
143316620	53358946	278030	10000.000000	9439	6755	1.000000	15208	5103	1.000000	9889984	0.000000
143336120	53367626	278084	10000.000000	9667	6646	1.000000	15603	5083	1.000000	9884912	0.000000
143351791	53353778	277720	10000.000000	9439	6693	1.000000	15047	4991	1.000000	9879951	0.000000
143310696	53353273	278830	10000.000000	9497	6745	1.000000	15080	5194	1.000000	9875057	0.000000
143363656	53330646	278621	10000.000000	9603	6770	1.000000	15213	5259	1.000000	9870130	0.000000
143313750	53384818	277886	10000.000000	9434	6905	1.000000	15093	5186	1.000000	9865164	0.000000
143303662	53385769	277770	10000.000000	9439	6761	1.000000	15411	5112	1.000000	9860344	0.000000
143344570	53360337	278045	10000.000000	9610	6696	1.000000	15280	5028	1.000000	9855409	0.000000
143304256	53376186	277937	10000.000000	9610	6781	1.000000	15437	4938	1.000000	9850449	0.000000
143374422	53352637	278034	10000.000000	9457	6820	1.000000	15309	5124	1.000000	9845440	0.000000
143335185	53360769	278518	10000.000000	9341	6945	1.000000	15356	5041	1.000000	9840555	0.000000
143299829	53385328	277543	10000.000000	9678	6661	1.000000	15829	4917	1.000000	9835542	0.000000
143321875	53365218	277558	10000.000000	9671	6631	1.000000	15529	4915	1.000000	9830505	0.000000
143345114	53356155	278685	10000.000000	9602	6766	1.000000	15437	5003	1.000000	9825699	0.000000
143318171	53370477	278482	10000.000000	9522	6664	1.000000	15621	4923	1.000000	9820743	0.000000
143335599	53356648	277170	10000.000000	9475	6823	1.000000	15232	5104	1.000000	9815792	0.000000
143320134	53373842	278282	10000.000000	9526	6629	1.000000	15231	5112	1.000000	9811049	0.000000
143314963	53371359	276829	10000.000000	9610	6798	1.000000	15397	5075	1.000000	9806243	0.000000
143333648	53361708	277966	10000.000000	9635	6723	1.000000	15087	5314	1.000000	9801350	-1.#IND00
143296681	53376309	277443	10000.000000	9449	6797	1.000000	15284	5227	1.000000	9796337	-1.#IND00
143322438	53374061	277088	10000.000000	9386	6921	1.000000	15505	5028	1.000000	9791492	-0.002727
143321243	53396461	278130	10000.000000	9750	6508	1.000000	15297	5129	1.000000	9786606	-0.000470
143340003	53358297	276943	10000.000000	9549	6655	1.000000	15226	5136	1.000000	9781618	-0.005775
143332661	53347230	278918	10000.000000	9416	6948	1.000000	15334	4897	1.000000	9776847	-0.009155
143344481	53372425	277617	10000.000000	9587	6793	1.000000	15286	4970	1.000000	9771981	-0.011186
143307766	53376975	278393	10000.000000	9662	6672	1.000000	15229	5183	1.000000	9766993	-0.008571
143323167	53363818	277842	10000.000000	9812	6446	1.000000	15367	4923	1.000000	9762099	-0.005963
143301637	53368852	278312	10000.000000	9640	6799	1.000000	15577	5072	1.000000	9757341	-0.004355
143336469	53346989	277204	10000.000000	9457	6875	1.000000	15322	4994	1.000000	9752393	-0.003698
143321956	53387024	277438	10000.000000	9550	6745	1.000000	15635	4907	1.000000	9747441	0.000353
143306704	53373637	278467	10000.000000	9733	6524	1.000000	15398	5026	1.000000	9742660	0.002882
143323541	53373704	278722	10000.000000	9585	6700	1.000000	15232	5030	1.000000	9737737	0.002817
143323124	53348952	277311	10000.000000	9648	6625	1.000000	15135	5020	1.000000	9732919	-0.002316
143324228	53374693	278852	10000.000000	9653	6662	1.000000	15509	4796	1.000000	9728035	-0.002117
143335211	53366525	278192	10000.000000	9515	6756	1.000000	15398	5283	1.000000	9723155	-0.005177
143325796	53363858	278034	10000.000000	9562	6853	1.000000	15243	5042	1.000000	9718273	-0.004582
143319013	53369484	278650	10000.000000	9624	6705	1.000000	15265	5005	1.000000	9713435	-0.004159
143319805	53358602	278070	10000.000000	9536	6821	1.000000	14897	5292	1.000000	9708567	0.000079
143323538	53371564	277584	10000.000000	9764	6618	1.000000	15154	5165	1.000000	9703691	0.000730
143293511	53381559	278119	10000.000000	9635	6606	1.000000	15455	5064	1.000000	9698825	0.001165
143316682	53358071	277782	10000.000000	9683	6525	1.000000	15505	4940	1.000000	9693973	0.000799
143337532	53351419	278411	10000.000000	9475	6756	1.000000	15313	5079	1.000000	9689248	0.000788
143313020	53365656	276938	10000.000000	9500	6959	1.000000	15245	5037	1.000000	9684421	-0.000246
143328984	53345736	278099	10000.000000	9676	6861	1.000000	15323	4956	1.000000	9679545	-0.000074
143356194	53356023	278216	10000.000000	9570	6926	1.000000	15503	4973	1.000000	9674744	-0.000360
143327845	53359738	278128	10000.000000	9663	6696	1.000000	15368	5128	1.000000	9669943	-0.000343
143313437	53379009	278035	10000.000000	9453	6789	1.000000	15199	5138	1.000000	9665110	-0.000748
143339728	53360973	278125	10000.000000	9612	6733	1.000000	15619	4963	1.000000	9660287	-0.002615
143318272	53373510	277562	10000.000000	9628	6804	1.000000	15141	5136	1.000000	9655476	-0.001650
143314858	53371610	277292	10000.000000	9365	6750	1.000000	15141	5181	1.000000	9650722	-0.001362
143305605	53364757	277872	10000.000000	9510	6568	1.000000	15250	5143	1.000000	9645990	-0.001491
143338591	53367439	278783	10000.000000	9556	6863	1.000000	15260	5096	1.000000	9641268	-0.001293
143329883	53380420	277658	10000.000000	9584	6597	1.000000	15218	5045	1.000000	9636463	-0.001215
143340624	53361031	278407	10000.000000	9370	6827	1.000000	15505	4994	1.000000	9631714	-0.001106
143336476	53358603	279162	10000.000000	9554	6791	1.000000	15228	5042	1.000000	9626921	-0.001120
143305896	53369961	277443	10000.000000	9496	6777	1.000000	14969	5248	1.000000	9622140	-0.000888
143345793	53335330	276486	10000.000000	9514	6649	1.000000	15535	4932	1.000000	9617370	-0.000679
143322378	53382587	279015	10000.000000	9486	6894	1.000000	15272	5070	1.000000	9612399	0.000444
143355505	53350882	277889	10000.000000	9619	6799	1.000000	15303	4997	1.000000	9607519	-0.000181
143302207	53379688	277172	10000.000000	9495	6893	1.000000	15366	5053	1.000000	9602682	-0.000214
143342117	53359228	277661	10000.000000	9559	6659	1.000000	15277	5077	1.000000	9597841	-0.000188
143306579	53359291	278137	10000.000000	9248	6881	1.000000	15141	5098	1.000000	9593145	-0.000875
143340011	53379452	278568	10000.000000	9317	7007	1.000000	15104	5122	1.000000	9588313	-0.000875
143341279	53355261	277259	10000.000000	9677	6679	1.000000	15465	4962	1.000000	9583612	-0.000949
143345192	53358555	277504	10000.000000	9664	6643	1.000000	15446	5065	1.000000	9578842	-0.000743
143312945	53378446	278539	10000.000000	9625	6659	1.000000	15170	5052	1.000000	9574020	0.001324
143301335	53383828	278876	10000.000000	9703	6803	1.000000	15258	5114	1.000000	9569275	0.001649
143341729	53358580	277927	10000.000000	9650	6725	1.000000	15441	5104	1.000000	9564361	0.001538
143317369	53372859	278564	10000.000000	9600	6565	1.000000	15330	5151	1.000000	9559517	0.001457
143276015	53379400	278775	10000.000000	9402	6862	1.000000	15530	5041	1.000000	9554787	0.001306
143318990	53358800	278058	10000.000000	9524	6826	1.000000	15567	4914	1.000000	9549974	0.001281
143336042	53356173	277785	10000.000000	9716	6789	1.000000	15234	5002	1.000000	9545344	0.001403
143340023	53360709	277749	10000.000000	9811	6460	1.000000	15364	4958	1.000000	9540675	0.001288
143342461	53361716	277853	10000.000000	9415	6814	1.000000	15145	5170	1.000000	9535906	0.001265
143352370	53353725	277455	10000.000000	9563	6673	1.000000	15504	4928	1.000000	9531060	0.001016
143314460	53370355	277387	10000.000000	9471	6830	1.000000	15511	4878	1.000000	9526273	0.001057
143300501	53382747	278893	10000.000000	9717	6742	1.000000	14960	5004	1.000000	9521578	0.000546
143324718	53376858	277957	10000.000000	9467	6799	1.000000	15030	5075	1.000000	9516864	0.000800
npatches	nstrain	runtime	dt	init_x	init_y	init_y_blood	init_z	init_S	beta0	beta1	beta2	beta3	mean_beta	B	d	delta	delta_blood	b[0]	mut	m	CTL	c	g	epsilon	k	het	lambda	rho	omega	x_max	patch.dyna	DELTA	A	VA
10000	1	100.000000	0.001000	21900	9499	5000000	0.001000	10000000	22.585987	25.971665	22.890223	25.237772	20	800000000	0.010000	1.000000	432.000000	80000	0.000050	0.004800	1	0.001000	1.000000	2.500000	6.000000	0.500000	0.000000	0.000000	0.000000	31872	0	10.000000	7.000000	1.000000
sus	inf	inf_blood	z	x[0]	y[0][0]	z[0]	x[1]	y[1][0]	z[1]	S[0]	synchrony
219000000	94990000	5000000	10.000000	21900	9499	0.001000	21900	9499	0.001000	10000000	0.000000
162256273	40319523	210426	10000.000000	13909	4700	1.000000	11826	5440	1.000000	9994940	0.000000
160809851	42952917	225043	10000.000000	13089	4979	1.000000	11484	5418	1.000000	9990017	0.000000
160473343	42942952	223578	10000.000000	13003	5051	1.000000	11211	5726	1.000000	9984917	0.000000
160472686	42951480	223685	10000.000000	13189	4955	1.000000	11523	5508	1.000000	9980005	0.000000
160529273	42922330	223052	10000.000000	12951	5139	1.000000	11637	5315	1.000000	9974971	0.000000
160422160	42978755	224010	10000.000000	12868	5150	1.000000	11370	5579	1.000000	9969959	0.000000
160460458	42937517	224312	10000.000000	12931	5086	1.000000	11499	5525	1.000000	9965044	0.000000
160469153	42940908	223423	10000.000000	13001	4999	1.000000	11169	5651	1.000000	9960170	0.000000
160491616	42940165	224008	10000.000000	13175	5124	1.000000	11258	5514	1.000000	9955131	0.000000
160494588	42945944	223056	10000.000000	12733	5347	1.000000	11231	5650	1.000000	9950156	0.000000
160465545	42949427	223850	10000.000000	13113	4935	1.000000	11376	5282	1.000000	9945202	0.000000
160485100	42936205	223672	10000.000000	13350	4986	1.000000	11304	5476	1.000000	9940272	0.000000
160440901	42953312	224197	10000.000000	13271	5007	1.000000	11649	5385	1.000000	9935467	0.000000
160465326	42953279	223911	10000.000000	13191	5071	1.000000	11579	5271	1.000000	9930590	0.000000
160472767	42950571	223481	10000.000000	12880	5077	1.000000	11526	5445	1.000000	9925588	0.000000
160495533	42943264	224160	10000.000000	13120	5022	1.000000	11438	5533	1.000000	9920698	0.000000
160500405	42919873	224361	10000.000000	13410	4793	1.000000	11541	5464	1.000000	9915612	0.000000
160478961	42938534	224094	10000.000000	13402	4863	1.000000	11699	5320	1.000000	9910654	0.000000
160453423	42952816	223598	10000.000000	13156	5153	1.000000	11502	5481	1.000000	9905683	0.000000
160487076	42932834	222808	10000.000000	13136	4947	1.000000	11560	5427	1.000000	9900676	0.000000
160492034	42945966	224017	10000.000000	13103	5178	1.000000	11472	5623	1.000000	9895762	0.000000
160502099	42929201	223370	10000.000000	13426	5026	1.000000	11390	5619	1.000000	9890825	0.000000
160471510	42929811	224637	10000.000000	13184	5001	1.000000	11887	5231	1.000000	9885943	0.000000
160472932	42964215	223608	10000.000000	12844	5150	1.000000	11374	5445	1.000000	9881057	0.000000
160519991	42919491	223225	10000.000000	13034	5085	1.000000	11527	5484	1.000000	9876069	0.000000
160508478	42927650	223510	10000.000000	13270	5031	1.000000	11523	5480	1.000000	9871107	0.000000
160471206	42961664	223236	10000.000000	13047	5255	1.000000	11651	5405	1.000000	9866257	0.000000
160480077	42942618	223047	10000.000000	13353	4838	1.000000	11356	5555	1.000000	9861263	0.000000
160487698	42933447	223545	10000.000000	12998	5126	1.000000	11396	5558	1.000000	9856233	0.000000
160496241	42941520	223737	10000.000000	13208	4879	1.000000	11407	5519	1.000000	9851233	0.000000
160492517	42925980	223999	10000.000000	13123	5039	1.000000	11337	5570	1.000000	9846353	0.000000
160497719	42928052	224513	10000.000000	13087	5057	1.000000	11106	5755	1.000000	9841349	0.000000
160477660	42933040	223287	10000.000000	13300	4884	1.000000	11258	5670	1.000000	9836432	0.000000
160509265	42929566	223570	10000.000000	13207	4989	1.000000	11448	5615	1.000000	9831563	0.000000
160460989	42953410	223929	10000.000000	13153	5050	1.000000	11459	5505	1.000000	9826797	0.000000
160505745	42922691	223006	10000.000000	13272	5015	1.000000	11337	5455	1.000000	9821855	0.000000
160470363	42949291	224505	10000.000000	13030	5124	1.000000	11642	5319	1.000000	9816882	0.000000
160487475	42943845	222803	10000.000000	12991	5186	1.000000	11330	5662	1.000000	9812111	0.000000
160473154	42940262	224634	10000.000000	13247	5086	1.000000	11518	5542	1.000000	9807301	0.000000
160549356	42914527	222828	10000.000000	13104	5075	1.000000	11476	5432	1.000000	9802472	-1.#IND00
160451102	42957148	223456	10000.000000	13381	4931	1.000000	11334	5706	1.000000	9797654	0.057600
160470000	42947354	223246	10000.000000	12890	5184	1.000000	11521	5419	1.000000	9792661	0.049189
160485871	42916422	223091	10000.000000	12933	5185	1.000000	11455	5453	1.000000	9787923	0.042334
160511925	42915395	223519	10000.000000	13346	4884	1.000000	11190	5777	1.000000	9782988	0.035271
160492233	42926374	224533	10000.000000	13176	4937	1.000000	11702	5256	1.000000	9778131	0.033550
160472346	42937715	223276	10000.000000	13062	5006	1.000000	11211	5637	1.000000	9773212	0.026352
160465291	42958315	223221	10000.000000	13062	5077	1.000000	11413	5684	1.000000	9768445	0.020445
160479416	42946023	223492	10000.000000	13215	5121	1.000000	11567	5390	1.000000	9763513	0.018282
160475159	42939945	224265	10000.000000	13114	5067	1.000000	11334	5508	1.000000	9758728	0.016276
160489695	42916390	222794	10000.000000	13118	5152	1.000000	11415	5526	1.000000	9753925	0.012755
160466646	42946198	223224	10000.000000	13143	4946	1.000000	11641	5258	1.000000	9749173	0.012847
160483288	42934515	223993	10000.000000	13124	5100	1.000000	11508	5643	1.000000	9744261	0.011236
160431678	42954278	223567	10000.000000	13145	5082	1.000000	11252	5540	1.000000	9739336	0.009627
160488737	42935688	223401	10000.000000	13319	5092	1.000000	11477	5468	1.000000	9734487	0.008815
160487592	42937272	222891	10000.000000	13176	4992	1.000000	11522	5387	1.000000	9729707	0.008490
160481197	42949032	223801	10000.000000	13154	5085	1.000000	11129	5609	1.000000	9724817	0.008362
160499903	42930291	223274	10000.000000	13146	5132	1.000000	11326	5686	1.000000	9719804	0.007690
160481310	42939687	223572	10000.000000	13022	5054	1.000000	11569	5372	1.000000	9714842	0.007744
160449670	42938208	223955	10000.000000	13160	4967	1.000000	11587	5432	1.000000	9709980	0.007926
160513499	42936187	223341	10000.000000	12948	5077	1.000000	11444	5498	1.000000	9705107	0.008604
160495944	42937720	223259	10000.000000	13162	5118	1.000000	11493	5394	1.000000	9700264	0.007764
160457997	42940975	223595	10000.000000	13218	4981	1.000000	11416	5528	1.000000	9695357	0.007551
160478126	42947436	223313	10000.000000	13523	4750	1.000000	11556	5432	1.000000	9690565	0.007214
160456635	42942128	223607	10000.000000	13145	5153	1.000000	11524	5459	1.000000	9685794	0.006731
160504263	42934267	223694	10000.000000	13254	4890	1.000000	11529	5713	1.000000	9680919	0.007492
160486564	42942805	223273	10000.000000	13097	4966	1.000000	11465	5484	1.000000	9675970	0.007145
160508996	42937464	223329	10000.000000	12892	5099	1.000000	11514	5506	1.000000	9671139	0.006577
160462399	42938967	222377	10000.000000	12906	5193	1.000000	11428	5485	1.000000	9666431	0.005716
160510402	42920909	223731	10000.000000	13066	5191	1.000000	11616	5402	1.000000	9661596	0.005618
160477651	42946082	223195	10000.000000	13114	5018	1.000000	11542	5382	1.000000	9656718	0.006386
160507923	42924951	223706	10000.000000	13153	5135	1.000000	11382	5398	1.000000	9651923	0.005309
160470186	42941474	223537	10000.000000	13388	5127	1.000000	11436	5540	1.000000	9647069	0.005448
160472835	42935117	223142	10000.000000	13108	5254	1.000000	11453	5549	1.000000	9642372	0.005517
160488335	42942437	223486	10000.000000	13075	4938	1.000000	11591	5473	1.000000	9637551	0.005350
160501145	42946985	223293	10000.000000	12975	5075	1.000000	11225	5667	1.000000	9632715	0.003926
160483614	42931842	223849	10000.000000	13165	5103	1.000000	11516	5546	1.000000	9627821	0.004064
160487088	42923668	224260	10000.000000	12923	5039	1.000000	11426	5461	1.000000	9622965	0.003912
160435074	42936834	223167	10000.000000	12970	5099	1.000000	11315	5527	1.000000	9618162	0.003751
160503290	42936114	222931	10000.000000	13356	5014	1.000000	11308	5532	1.000000	9613408	0.003647
160481136	42946873	224045	10000.000000	12946	5088	1.000000	11552	5473	1.000000	9608585	0.003332
160475170	42947913	224617	10000.000000	13425	4830	1.000000	11253	5666	1.000000	9603816	0.003687
160488915	42941477	223120	10000.000000	13076	5040	1.000000	11377	5634	1.000000	9599038	0.002243
160460337	42936861	223562	10000.000000	13096	5156	1.000000	11565	5454	1.000000	9594362	0.002239
160485505	42948556	223784	10000.000000	13027	5045	1.000000	11660	5314	1.000000	9589457	0.002189
160475146	42940335	223017	10000.000000	13235	4895	1.000000	11367	5587	1.000000	9584658	0.001887
160482791	42933804	223451	10000.000000	12919	5216	1.000000	11437	5425	1.000000	9579882	0.001868
160489138	42927449	222575	10000.000000	13238	5002	1.000000	11337	5593	1.000000	9575118	0.001701
160511939	42928216	223790	10000.000000	13304	4947	1.000000	11526	5523	1.000000	9570356	0.001297
160456525	42945721	222883	10000.000000	13119	5015	1.000000	11509	5363	1.000000	9565481	0.000874
160440023	42951583	223923	10000.000000	12958	5110	1.000000	11441	5479	1.000000	9560791	0.001204
160503404	42923325	224149	10000.000000	13130	5049	1.000000	11261	5598	1.000000	9556084	0.001089
160460725	42965032	224347	10000.000000	13061	4935	1.000000	11492	5497	1.000000	9551393	0.001164
160450222	42950496	223961	10000.000000	12930	5081	1.000000	11460	5428	1.000000	9546648	0.001423
160484297	42936453	224198	10000.000000	13388	5047	1.000000	11603	5394	1.000000	9541878	0.001658
160481622	42932120	224042	10000.000000	13227	4965	1.000000	11239	5597	1.000000	9537107	0.001562
160497213	42924584	223974	10000.000000	13284	5026	1.000000	11655	5267	1.000000	9532228	0.001651
160519011	42923344	223693	10000.000000	12890	5279	1.000000	11340	5644	1.000000	9527447	0.001455
160475823	42941362	223165	10000.000000	12967	5386	1.000000	11379	5450	1.000000	9522765	0.001593
160501026	42922902	223593	10000.000000	13041	5071	1.000000	11120	5632	1.000000	9517920	0.001892
npatches	nstrain	runtime	dt	init_x	init_y	init_y_blood	init_z	init_S	beta0	beta1	beta2	beta3	mean_beta	B	d	delta	delta_blood	b[0]	mut	m	CTL	c	g	epsilon	k	het	lambda	rho	omega	x_max	patch.dyna	DELTA	A	VA
10000	1	100.000000	0.001000	21900	9499	5000000	0.001000	10000000	17.515773	27.498830	20.173465	13.518317	20	800000000	0.010000	1.000000	432.000000	80000	0.000050	0.004800	1	0.001000	1.000000	2.500000	7.000000	0.500000	0.000000	0.000000	0.000000	31872	0	10.000000	7.000000	1.000000
sus	inf	inf_blood	z	x[0]	y[0][0]	z[0]	x[1]	y[1][0]	z[1]	S[0]	synchrony
219000000	94990000	5000000	10.000000	21900	9499	0.001000	21900	9499	0.001000	10000000	0.000000
178937168	32166152	167682	10000.000000	19594	2754	1.000000	12532	4664	1.000000	9994889	0.000000
177221460	34750461	181749	10000.000000	18786	3183	1.000000	12221	4602	1.000000	9989903	0.000000
176847314	34759022	181441	10000.000000	18198	3457	1.000000	11648	4835	1.000000	9984826	0.000000
176834027	34734385	180934	10000.000000	18697	3257	1.000000	12002	4765	1.000000	9979803	0.000000
176848487	34736227	180805	10000.000000	18505	3155	1.000000	11911	4904	1.000000	9974843	0.000000
176830477	34741658	181394	10000.000000	18582	3286	1.000000	12053	4783	1.000000	9969751	0.000000
176829107	34757447	180199	10000.000000	18896	3016	1.000000	12071	4895	1.000000	9964819	0.000000
176825598	34755742	180927	10000.000000	18393	3329	1.000000	12005	4836	1.000000	9959769	0.000000
176879316	34730275	181127	10000.000000	18931	3074	1.000000	12153	4593	1.000000	9954735	0.000000
176844645	34737267	180918	10000.000000	18801	3098	1.000000	12048	4711	1.000000	9949770	0.000000
176865705	34729570	181123	10000.000000	18569	3218	1.000000	11660	4926	1.000000	9944827	0.000000
176849868	34747639	181208	10000.000000	18583	3255	1.000000	12012	4756	1.000000	9939790	0.000000
176836046	34744313	180070	10000.000000	18171	3356	1.000000	11805	4993	1.000000	9934738	0.000000
176863576	34722399	180311	10000.000000	18819	3209	1.000000	12203	4808	1.000000	9929713	0.000000
176812488	34756604	181200	10000.000000	18855	3282	1.000000	11907	4809	1.000000	9924686	0.000000
176856580	34731375	180972	10000.000000	18328	3366	1.000000	11804	4890	1.000000	9919753	0.000000
176861582	34750170	181265	10000.000000	18265	3409	1.000000	11844	4798	1.000000	9914809	0.000000
176826472	34747514	181214	10000.000000	18665	3060	1.000000	12176	4772	1.000000	9909842	0.000000
176840985	34748944	180547	10000.000000	18599	3336	1.000000	11996	4876	1.000000	9904891	0.000000
176839223	34748944	181032	10000.000000	18164	3469	1.000000	11823	4950	1.000000	9899782	0.000000
176867116	34724288	181220	10000.000000	19046	3022	1.000000	11636	4999	1.000000	9894871	0.000000
176807927	34758074	181424	10000.000000	18395	3325	1.000000	12040	4746	1.000000	9889921	0.000000
176854067	34739650	180874	10000.000000	18860	3152	1.000000	12009	4742	1.000000	9885009	0.000000
176870320	34733735	180598	10000.000000	18994	3054	1.000000	11991	4921	1.000000	9880027	0.000000
176852404	34749855	181907	10000.000000	18440	3542	1.000000	11976	4900	1.000000	9874962	0.000000
176848677	34732671	180993	10000.000000	18515	3238	1.000000	12208	4704	1.000000	9870059	0.000000
176890526	34743741	181210	10000.000000	18540	3283	1.000000	12083	4767	1.000000	9865060	0.000000
176814746	34755053	180721	10000.000000	18927	3041	1.000000	11539	5017	1.000000	9860140	0.000000
176824971	34759955	180892	10000.000000	18753	3223	1.000000	12269	4828	1.000000	9855267	0.000000
176811357	34752204	180748	10000.000000	18760	3037	1.000000	11996	4741	1.000000	9850361	0.000000
176889988	34717979	180356	10000.000000	18698	3124	1.000000	12022	4799	1.000000	9845452	0.000000
176817946	34764639	180889	10000.000000	18280	3437	1.000000	12025	4842	1.000000	9840514	0.000000
176838756	34747414	182161	10000.000000	18708	3183	1.000000	11653	4999	1.000000	9835550	0.000000
176864882	34733021	181145	10000.000000	18950	3249	1.000000	11959	4885	1.000000	9830702	0.000000
176864071	34736491	180734	10000.000000	18392	3368	1.000000	11919	4968	1.000000	9825864	0.000000
176862177	34734085	181321	10000.000000	18428	3403	1.000000	11980	4834	1.000000	9820906	0.000000
176836315	34751150	180940	10000.000000	18872	3204	1.000000	11798	5166	1.000000	9816095	0.000000
176857954	34741615	181148	10000.000000	19010	3094	1.000000	11884	4858	1.000000	9811177	0.000000
176879764	34733437	181707	10000.000000	18787	3301	1.000000	12014	4856	1.000000	9806263	0.000000
176833878	34738686	180586	10000.000000	18628	3270	1.000000	12110	4801	1.000000	9801386	-1.#IND00
176844106	34722361	180545	10000.000000	18951	3014	1.000000	11618	4969	1.000000	9796364	-0.032000
176847335	34751734	180815	10000.000000	18410	3301	1.000000	12095	4794	1.000000	9791464	-0.018816
176855572	34738163	181297	10000.000000	18508	3078	1.000000	12178	4686	1.000000	9786621	-0.020188
176848138	34748678	180501	10000.000000	18507	3302	1.000000	12239	4609	1.000000	9781658	-0.021407
176837268	34758622	180916	10000.000000	18972	3300	1.000000	11883	4794	1.000000	9776835	-0.019744
176855669	34739267	181462	10000.000000	19002	3052	1.000000	12104	4776	1.000000	9771998	-0.012517
176871767	34731702	181150	10000.000000	18619	3358	1.000000	11839	4882	1.000000	9767090	-0.008625
176860809	34734891	180887	10000.000000	18331	3524	1.000000	11840	4930	1.000000	9762176	-0.003760
176853314	34760786	180883	10000.000000	18939	3187	1.000000	11893	4897	1.000000	9757374	-0.003085
176830410	34739726	181491	10000.000000	18399	3310	1.000000	11868	4817	1.000000	9752397	-0.001353
176810985	34766095	180814	10000.000000	19045	3030	1.000000	12069	4773	1.000000	9747663	-0.000999
176811560	34778194	180794	10000.000000	18236	3400	1.000000	12125	4704	1.000000	9742824	-0.001912
176821731	34747085	180905	10000.000000	18729	3159	1.000000	11958	5031	1.000000	9737843	-0.001734
176833388	34737820	180923	10000.000000	18450	3288	1.000000	11881	4879	1.000000	9732921	-0.001683
176859985	34732106	181029	10000.000000	18408	3322	1.000000	11767	4991	1.000000	9728145	-0.001512
176863515	34719891	180663	10000.000000	18429	3193	1.000000	11959	4919	1.000000	9723293	-0.001671
176868888	34731843	181019	10000.000000	18870	3147	1.000000	11926	4847	1.000000	9718447	-0.001507
176859188	34751219	181722	10000.000000	18521	3213	1.000000	11775	4875	1.000000	9713587	-0.001384
176879411	34732968	181052	10000.000000	18967	3248	1.000000	12057	4633	1.000000	9708693	-0.001345
176806813	34749402	180733	10000.000000	18653	3172	1.000000	11969	4760	1.000000	9703699	-0.000290
176873857	34727512	180620	10000.000000	18421	3315	1.000000	11822	4804	1.000000	9698744	-0.000134
176854290	34736033	180722	10000.000000	19013	3081	1.000000	11847	4969	1.000000	9693787	-0.000697
176834602	34755126	180868	10000.000000	18804	3285	1.000000	12028	4777	1.000000	9688913	-0.001017
176834769	34746387	180518	10000.000000	18650	3134	1.000000	12129	4986	1.000000	9684070	-0.000627
176820461	34760059	180445	10000.000000	18572	3072	1.000000	11883	4874	1.000000	9679296	-0.000169
176812850	34757356	181341	10000.000000	18539	3234	1.000000	11752	4981	1.000000	9674428	-0.000039
176843812	34737745	180700	10000.000000	18543	3374	1.000000	11799	4871	1.000000	9669484	-0.000140
176848534	34751818	181216	10000.000000	18714	3158	1.000000	12024	5015	1.000000	9664659	-0.000199
176857690	34757926	181450	10000.000000	18710	3245	1.000000	11641	4968	1.000000	9659820	0.000696
176821589	34744718	181689	10000.000000	18569	3092	1.000000	12115	4900	1.000000	9655007	0.000451
176828235	34745442	180539	10000.000000	18702	3391	1.000000	12053	4853	1.000000	9650160	0.000360
176840553	34737313	181106	10000.000000	18477	3308	1.000000	11871	4855	1.000000	9645295	-0.000023
176831499	34742074	181544	10000.000000	19016	3095	1.000000	12035	4840	1.000000	9640407	-0.000136
176830666	34751470	180999	10000.000000	18567	3293	1.000000	12138	4823	1.000000	9635533	-0.000477
176835560	34757276	180977	10000.000000	18474	3237	1.000000	11708	5011	1.000000	9630607	-0.000267
176836824	34757139	181659	10000.000000	19095	3144	1.000000	11974	4877	1.000000	9625713	-0.000085
176856585	34739948	181478	10000.000000	18699	3154	1.000000	11841	4904	1.000000	9620841	0.000025
176803692	34735677	181004	10000.000000	18622	3275	1.000000	11868	4831	1.000000	9616001	0.000266
176820060	34739677	181085	10000.000000	18354	3380	1.000000	12083	4631	1.000000	9611167	0.000845
176861996	34743121	181203	10000.000000	18566	3383	1.000000	12011	4915	1.000000	9606449	0.002217
176855872	34734243	180196	10000.000000	18565	3328	1.000000	11919	4862	1.000000	9601466	0.001989
176844356	34747942	181017	10000.000000	18607	3265	1.000000	11973	4838	1.000000	9596730	0.002839
176855622	34717997	181265	10000.000000	18655	3202	1.000000	11848	4701	1.000000	9591925	0.002661
176849217	34731871	180528	10000.000000	18676	3252	1.000000	11814	4867	1.000000	9587143	0.003006
176876035	34729660	180779	10000.000000	18099	3331	1.000000	12090	4778	1.000000	9582475	0.002878
176836909	34748240	180997	10000.000000	18299	3400	1.000000	11999	4790	1.000000	9577821	0.002744
176887727	34717471	180841	10000.000000	18851	3140	1.000000	12041	4793	1.000000	9573232	0.002844
176853822	34738796	180801	10000.000000	18532	3346	1.000000	11965	4925	1.000000	9568534	0.002879
176844650	34752713	181138	10000.000000	18734	3167	1.000000	12033	4868	1.000000	9563724	0.002954
176850114	34732121	180612	10000.000000	18903	3152	1.000000	12116	4698	1.000000	9558949	0.003285
176822731	34755351	181144	10000.000000	19232	3106	1.000000	12134	4579	1.000000	9554201	0.003073
176843666	34753834	181654	10000.000000	18845	3148	1.000000	11985	4649	1.000000	9549364	0.002644
176844500	34742717	181355	10000.000000	18479	3389	1.000000	11791	4909	1.000000	9544748	0.003001
176833736	34738013	181411	10000.000000	18628	3290	1.000000	11883	4818	1.000000	9540015	0.002984
176890373	34740400	180890	10000.000000	18577	3326	1.000000	12020	4775	1.000000	9535224	0.002850
176852994	34746707	181235	10000.000000	18690	3297	1.000000	11890	5011	1.000000	9530632	0.002818
176804792	34749868	181340	10000.000000	18535	3136	1.000000	11798	4785	1.000000	9525790	0.002834
176840770	34756891	180610	10000.000000	18533	3293	1.000000	11894	4825	1.000000	9520942	0.002832
176868161	34730722	181187	10000.000000	18498	3131	1.000000	11815	4961	1.000000	9516273	0.002564
npatches	nstrain	runtime	dt	init_x	init_y	init_y_blood	init_z	init_S	beta0	beta1	beta2	beta3	mean_beta	B	d	delta	delta_blood	b[0]	mut	m	CTL	c	g	epsilon	k	het	lambda	rho	omega	x_max	patch.dyna	DELTA	A	VA
10000	1	100.000000	0.001000	21900	9499	5000000	0.001000	10000000	22.120890	25.638866	15.957178	11.565577	20	800000000	0.010000	1.000000	432.000000	80000	0.000050	0.004800	1	0.001000	1.000000	2.500000	8.000000	0.500000	0.000000	0.000000	0.000000	31872	0	10.000000	7.000000	1.000000
sus	inf	inf_blood	z	x[0]	y[0][0]	z[0]	x[1]	y[1][0]	z[1]	S[0]	synchrony
219000000	94990000	5000000	10.000000	21900	9499	0.001000	21900	9499	0.001000	10000000	0.000000
195299603	25504990	132739	10000.000000	17279	2987	1.000000	14622	3983	1.000000	9994990	0.000000
193589842	28000747	145777	10000.000000	16287	3321	1.000000	14416	3811	1.000000	9990073	0.000000
193184012	28018022	146190	10000.000000	16354	3470	1.000000	14286	3668	1.000000	9985092	0.000000
193185462	28000602	145102	10000.000000	16372	3320	1.000000	14158	3936	1.000000	9980140	0.000000
193165733	28015713	145937	10000.000000	16178	3559	1.000000	14140	3786	1.000000	9975195	0.000000
193173276	28015343	145995	10000.000000	16253	3445	1.000000	14244	3825	1.000000	9970269	0.000000
193184678	28032201	145936	10000.000000	16462	3399	1.000000	13957	3938	1.000000	9965335	0.000000
193153832	28007726	146535	10000.000000	15883	3662	1.000000	13645	4236	1.000000	9960374	0.000000
193178437	28006494	146318	10000.000000	16481	3624	1.000000	14193	4012	1.000000	9955355	0.000000
193167827	28017368	145520	10000.000000	16290	3469	1.000000	13877	4157	1.000000	9950361	0.000000
193181784	28012350	146036	10000.000000	16348	3406	1.000000	14125	3993	1.000000	9945373	0.000000
193145836	28008728	145651	10000.000000	16081	3592	1.000000	13876	4086	1.000000	9940369	0.000000
193193022	28002946	145981	10000.000000	16415	3400	1.000000	14276	3782	1.000000	9935473	0.000000
193138486	28027558	145783	10000.000000	16207	3608	1.000000	13951	3869	1.000000	9930552	0.000000
193210242	28006768	144526	10000.000000	16396	3495	1.000000	13939	3920	1.000000	9925512	0.000000
193195981	28005256	145838	10000.000000	16473	3326	1.000000	14382	3774	1.000000	9920646	0.000000
193225833	27996227	145163	10000.000000	16163	3569	1.000000	14286	3987	1.000000	9915599	0.000000
193130406	28027552	145254	10000.000000	16514	3317	1.000000	14211	3793	1.000000	9910662	0.000000
193169168	27998237	145582	10000.000000	16291	3552	1.000000	14055	3988	1.000000	9905612	0.000000
193166194	28012340	145774	10000.000000	16327	3439	1.000000	13982	3852	1.000000	9900618	0.000000
193179715	28018597	146254	10000.000000	16017	3656	1.000000	14453	3758	1.000000	9895687	0.000000
193193962	27996399	145875	10000.000000	16442	3383	1.000000	14036	3841	1.000000	9890560	0.000000
193188149	28021220	145762	10000.000000	16319	3507	1.000000	14468	3752	1.000000	9885707	0.000000
193190685	28013923	146237	10000.000000	16696	3531	1.000000	13789	3935	1.000000	9880730	0.000000
193174597	28013363	146404	10000.000000	16066	3507	1.000000	13969	3875	1.000000	9875718	0.000000
193184085	28006575	146645	10000.000000	16262	3531	1.000000	14001	4129	1.000000	9870757	0.000000
193167278	28020285	146449	10000.000000	16446	3281	1.000000	14245	3903	1.000000	9865831	0.000000
193173730	28019963	146028	10000.000000	16063	3525	1.000000	14337	3955	1.000000	9860931	0.000000
193189778	28006055	145212	10000.000000	15998	3597	1.000000	14066	3959	1.000000	9856089	0.000000
193182926	27996804	145092	10000.000000	15959	3696	1.000000	14114	4001	1.000000	9851088	0.000000
193212427	28016841	146490	10000.000000	16628	3307	1.000000	14119	3908	1.000000	9846216	0.000000
193171480	28000387	146263	10000.000000	16439	3381	1.000000	14085	3907	1.000000	9841319	0.000000
193185841	28010114	145479	10000.000000	16386	3326	1.000000	14098	3876	1.000000	9836323	0.000000
193215188	28002535	146137	10000.000000	16218	3342	1.000000	14099	3907	1.000000	9831483	0.000000
193188321	28000742	146481	10000.000000	16160	3377	1.000000	14224	4035	1.000000	9826592	0.000000
193153192	28009886	146515	10000.000000	16379	3471	1.000000	13916	4034	1.000000	9821726	0.000000
193141064	28019388	145336	10000.000000	16272	3418	1.000000	14180	3842	1.000000	9816969	0.000000
193155963	28018824	146267	10000.000000	16200	3395	1.000000	14169	3851	1.000000	9812073	0.000000
193141879	28025976	145482	10000.000000	16073	3550	1.000000	13999	3934	1.000000	9807126	0.000000
193205679	28007466	145736	10000.000000	16205	3376	1.000000	13846	4146	1.000000	9802116	-1.#IND00
193191660	28002788	146421	10000.000000	16323	3455	1.000000	14467	3758	1.000000	9797312	-0.006400
193174440	28011131	145844	10000.000000	16253	3695	1.000000	14163	3836	1.000000	9792403	0.001294
193195107	28018971	145684	10000.000000	16095	3719	1.000000	14023	3929	1.000000	9787542	0.009421
193201118	28011619	146505	10000.000000	16138	3414	1.000000	14103	3869	1.000000	9782482	0.002979
193158815	28003796	145737	10000.000000	16427	3373	1.000000	13932	3930	1.000000	9777738	0.003596
193153076	28025352	145844	10000.000000	16295	3456	1.000000	14330	3959	1.000000	9772843	0.006609
193175743	28010976	145825	10000.000000	16359	3476	1.000000	13995	3979	1.000000	9767891	0.007498
193145588	28020681	145991	10000.000000	16454	3382	1.000000	13995	4058	1.000000	9763013	0.008297
193173799	28012360	145521	10000.000000	16035	3569	1.000000	14314	3814	1.000000	9758158	0.003046
193163392	28012852	146475	10000.000000	16113	3724	1.000000	13867	3870	1.000000	9753259	0.005422
193160771	28011023	145587	10000.000000	16087	3508	1.000000	14079	3914	1.000000	9748441	0.006722
193138923	28032311	146182	10000.000000	16311	3395	1.000000	14202	3786	1.000000	9743529	0.004609
193159741	28011446	146461	10000.000000	15910	3679	1.000000	14104	3782	1.000000	9738704	0.002120
193144732	28026927	146225	10000.000000	16510	3339	1.000000	14357	3756	1.000000	9733900	-0.000796
193174602	28005195	145102	10000.000000	16457	3629	1.000000	14034	3825	1.000000	9729072	-0.000877
193142538	28005282	145993	10000.000000	16140	3479	1.000000	13839	3948	1.000000	9724324	-0.001642
193169660	28017968	146243	10000.000000	16373	3438	1.000000	13944	3995	1.000000	9719431	-0.001891
193182063	28011314	145647	10000.000000	15792	3577	1.000000	14158	3943	1.000000	9714495	-0.002690
193192798	28007057	145748	10000.000000	16581	3515	1.000000	14519	3837	1.000000	9709570	-0.002343
193172427	28002357	145502	10000.000000	16455	3273	1.000000	14236	3790	1.000000	9704674	-0.001579
193188452	28015404	145895	10000.000000	16857	3093	1.000000	13707	4141	1.000000	9699821	-0.004073
193185811	28012555	145812	10000.000000	16339	3292	1.000000	14021	3993	1.000000	9694947	-0.003156
193149758	28025233	145357	10000.000000	16074	3557	1.000000	14173	3956	1.000000	9690196	-0.003409
193188161	28022058	145999	10000.000000	16679	3446	1.000000	13949	4029	1.000000	9685286	-0.002084
193175216	28006819	145482	10000.000000	16171	3440	1.000000	13873	3996	1.000000	9680396	-0.004227
193160864	28017409	146348	10000.000000	15976	3622	1.000000	14203	3722	1.000000	9675629	-0.004048
193156475	28015200	146179	10000.000000	16400	3492	1.000000	14384	4063	1.000000	9670807	-0.003856
193154907	28022490	146499	10000.000000	16255	3612	1.000000	14119	3801	1.000000	9666002	-0.004373
193141152	28026385	146067	10000.000000	16472	3385	1.000000	14059	3856	1.000000	9661151	-0.003721
193135552	28035462	145511	10000.000000	16267	3482	1.000000	14044	3900	1.000000	9656302	-0.003547
193146102	28024919	145987	10000.000000	16165	3460	1.000000	14086	4066	1.000000	9651603	-0.003523
193193397	27998788	145634	10000.000000	16300	3358	1.000000	14216	3805	1.000000	9646770	-0.003704
193176175	28007817	145469	10000.000000	15876	3633	1.000000	13901	4044	1.000000	9641932	-0.003500
193210347	27989626	145815	10000.000000	15658	3615	1.000000	14297	3977	1.000000	9637075	-0.003654
193157996	28013298	146173	10000.000000	16186	3342	1.000000	13750	4108	1.000000	9632349	-0.003561
193175147	28008658	145946	10000.000000	16078	3642	1.000000	13944	3963	1.000000	9627446	-0.004378
193143810	28026122	145926	10000.000000	16667	3300	1.000000	14074	3936	1.000000	9622682	-0.004377
193190206	28005102	145827	10000.000000	16224	3460	1.000000	14296	3839	1.000000	9617903	-0.004364
193182763	28005575	145499	10000.000000	16168	3574	1.000000	14261	3837	1.000000	9613141	-0.004426
193168379	28012251	145470	10000.000000	16696	3393	1.000000	14117	3918	1.000000	9608228	-0.003976
193176538	28007373	145574	10000.000000	16407	3273	1.000000	14273	3928	1.000000	9603421	-0.003512
193168609	28010909	146181	10000.000000	16342	3362	1.000000	14075	3847	1.000000	9598631	-0.003384
193195308	28008415	145704	10000.000000	16419	3418	1.000000	14152	3948	1.000000	9593900	-0.003415
193233732	27995362	145812	10000.000000	16157	3306	1.000000	13912	4168	1.000000	9589094	-0.003568
193204368	28009556	146613	10000.000000	16135	3483	1.000000	14187	3809	1.000000	9584348	-0.003388
193181409	28015243	146022	10000.000000	16537	3454	1.000000	13968	4043	1.000000	9579451	-0.003363
193162598	28017837	145901	10000.000000	16206	3561	1.000000	13886	4057	1.000000	9574641	-0.003469
193163994	28028236	145150	10000.000000	16333	3384	1.000000	14172	3899	1.000000	9569686	-0.003242
193168729	28013857	145792	10000.000000	15912	3509	1.000000	14111	3724	1.000000	9564955	-0.003211
193238811	27988329	145714	10000.000000	16347	3532	1.000000	13714	3945	1.000000	9560110	-0.003037
193172793	28011003	146167	10000.000000	16489	3382	1.000000	14180	3846	1.000000	9555311	-0.002698
193173545	28004542	145914	10000.000000	16503	3400	1.000000	14137	3992	1.000000	9550519	-0.002789
193177765	28012153	144850	10000.000000	16588	3230	1.000000	13891	3999	1.000000	9545838	-0.002941
193155443	28028758	146179	10000.000000	16179	3561	1.000000	14362	3756	1.000000	9541049	-0.003095
193161008	28024099	146374	10000.000000	16247	3400	1.000000	14008	4031	1.000000	9536344	-0.003291
193183473	28015803	145601	10000.000000	16342	3498	1.000000	14080	3942	1.000000	9531450	-0.002541
193155465	28020077	146158	10000.000000	16273	3518	1.000000	14149	3924	1.000000	9526693	-0.002958
193177476	28020131	146164	10000.000000	16388	3431	1.000000	14197	3862	1.000000	9521975	-0.003064
193208611	28013345	145756	10000.000000	16297	3338	1.000000	14068	3941	1.000000	9517249	-0.003115
npatches	nstrain	runtime	dt	init_x	init_y	init_y_blood	init_z	init_S	beta0	beta1	beta2	beta3	mean_beta	B	d	delta	delta_blood	b[0]	mut	m	CTL	c	g	epsilon	k	het	lambda	rho	omega	x_max	patch.dyna	DELTA	A	VA
10000	1	100.000000	0.001000	21900	9499	5000000	0.001000	10000000	20.705281	29.162298	21.316705	23.462224	20	800000000	0.010000	1.000000	432.000000	80000	0.000050	0.004800	1	0.001000	1.000000	2.500000	9.000000	0.500000	0.000000	0.000000	0.000000	31872	0	10.000000	7.000000	1.000000
sus	inf	inf_blood	z	x[0]	y[0][0]	z[0]	x[1]	y[1][0]	z[1]	S[0]	synchrony
219000000	94990000	5000000	10.000000	21900	9499	0.001000	21900	9499	0.001000	10000000	0.000000
209850393	20366179	105173	10000.000000	20186	2239	1.000000	13960	3823	1.000000	9994959	0.000000
208230584	22691731	118108	10000.000000	19163	2553	1.000000	13679	3617	1.000000	9989921	0.000000
207825990	22733559	118450	10000.000000	19217	2615	1.000000	13916	3593	1.000000	9985040	0.000000
207775390	22732411	117957	10000.000000	18429	2604	1.000000	13368	3692	1.000000	9980096	0.000000
207849784	22709479	118174	10000.000000	19059	2577	1.000000	13600	3703	1.000000	9975198	0.000000
207819280	22732380	118467	10000.000000	18684	2734	1.000000	13552	3755	1.000000	9970205	0.000000
207787563	22743502	118262	10000.000000	18905	2678	1.000000	13521	3601	1.000000	9965246	0.000000
207850738	22710280	118711	10000.000000	18981	2642	1.000000	13368	3829	1.000000	9960183	0.000000
207788875	22724500	117639	10000.000000	18637	2629	1.000000	13594	3690	1.000000	9955149	0.000000
207809905	22720458	118604	10000.000000	18780	2759	1.000000	13684	3588	1.000000	9950112	0.000000
207826184	22725568	119131	10000.000000	19156	2712	1.000000	13768	3742	1.000000	9945133	0.000000
207852573	22707144	117782	10000.000000	18840	2572	1.000000	13536	3794	1.000000	9940105	0.000000
207759488	22739698	118140	10000.000000	19025	2432	1.000000	14045	3523	1.000000	9935204	0.000000
207859346	22703908	118060	10000.000000	18991	2618	1.000000	13395	3838	1.000000	9930270	0.000000
207826654	22715782	118494	10000.000000	19186	2650	1.000000	13472	3660	1.000000	9925346	0.000000
207825079	22724004	118146	10000.000000	19082	2633	1.000000	13516	3788	1.000000	9920440	0.000000
207826244	22727486	118149	10000.000000	18899	2655	1.000000	13529	3726	1.000000	9915450	0.000000
207817698	22729578	118448	10000.000000	18680	2737	1.000000	13687	3749	1.000000	9910501	0.000000
207777151	22737532	118280	10000.000000	18855	2616	1.000000	13567	3848	1.000000	9905451	0.000000
207844593	22713041	118306	10000.000000	19174	2541	1.000000	13590	3705	1.000000	9900556	0.000000
207806056	22723516	118429	10000.000000	19300	2459	1.000000	13343	4028	1.000000	9895471	0.000000
207869240	22700682	118476	10000.000000	18654	2832	1.000000	13447	3700	1.000000	9890461	0.000000
207837118	22720834	118313	10000.000000	18957	2506	1.000000	13508	3803	1.000000	9885624	0.000000
207852209	22724031	118453	10000.000000	19208	2701	1.000000	13174	3835	1.000000	9880585	0.000000
207845810	22720106	117804	10000.000000	19011	2732	1.000000	13579	3755	1.000000	9875618	0.000000
207827743	22719201	118892	10000.000000	18713	2733	1.000000	13350	3722	1.000000	9870774	0.000000
207812737	22735919	118628	10000.000000	19015	2594	1.000000	13595	3676	1.000000	9865843	0.000000
207873027	22698001	118538	10000.000000	18755	2674	1.000000	13485	3722	1.000000	9860932	0.000000
207827486	22716012	117992	10000.000000	18854	2703	1.000000	13424	3735	1.000000	9856051	0.000000
207852837	22715524	118158	10000.000000	19283	2600	1.000000	13508	3755	1.000000	9850952	0.000000
207776588	22746599	118486	10000.000000	19103	2419	1.000000	13674	3678	1.000000	9846074	0.000000
207830740	22707288	118434	10000.000000	18705	2683	1.000000	13436	3702	1.000000	9841100	0.000000
207834693	22731065	118232	10000.000000	18833	2769	1.000000	13602	3675	1.000000	9836185	0.000000
207785240	22736668	118485	10000.000000	18870	2692	1.000000	13748	3690	1.000000	9831267	0.000000
207806760	22729167	118794	10000.000000	19039	2723	1.000000	13378	3816	1.000000	9826364	0.000000
207851131	22714295	118466	10000.000000	18957	2725	1.000000	13095	3987	1.000000	9821507	0.000000
207815160	22724958	118234	10000.000000	19122	2650	1.000000	13524	3749	1.000000	9816602	0.000000
207822732	22715484	118833	10000.000000	18850	2575	1.000000	13581	3731	1.000000	9811581	0.000000
207862757	22711621	118503	10000.000000	18680	2760	1.000000	13661	3723	1.000000	9806561	0.000000
207828845	22711259	118591	10000.000000	18924	2740	1.000000	13498	3692	1.000000	9801719	-1.#IND00
207875236	22710566	119043	10000.000000	19060	2535	1.000000	13355	3811	1.000000	9796727	-1.#IND00
207857142	22724017	118029	10000.000000	19071	2710	1.000000	13586	3732	1.000000	9791758	-0.004417
207841526	22725044	118323	10000.000000	19134	2587	1.000000	13385	3798	1.000000	9786880	-0.000613
207804018	22725079	118967	10000.000000	18601	2550	1.000000	13452	3863	1.000000	9781971	0.001578
207825504	22727488	118484	10000.000000	19314	2510	1.000000	13616	3710	1.000000	9777100	0.003143
207802779	22736893	118677	10000.000000	18297	2811	1.000000	13491	3831	1.000000	9772185	0.006250
207853522	22712387	118089	10000.000000	19570	2434	1.000000	13331	3895	1.000000	9767178	0.008253
207856077	22720523	118482	10000.000000	18673	2668	1.000000	13477	3749	1.000000	9762308	0.004258
207829079	22725578	118512	10000.000000	18968	2678	1.000000	13316	3755	1.000000	9757414	0.003873
207796964	22721138	118316	10000.000000	19170	2633	1.000000	13536	3673	1.000000	9752594	0.000446
207843677	22722237	118187	10000.000000	18921	2531	1.000000	13315	3827	1.000000	9747671	0.000791
207816739	22725309	117918	10000.000000	19597	2524	1.000000	13347	3828	1.000000	9742743	-0.001276
207780082	22729927	118360	10000.000000	19038	2583	1.000000	13418	3680	1.000000	9737966	-0.002118
207811589	22723219	118423	10000.000000	19044	2609	1.000000	13630	3893	1.000000	9733235	-0.001001
207793175	22729825	118664	10000.000000	19099	2653	1.000000	13495	3675	1.000000	9728463	0.001147
207838693	22717711	118371	10000.000000	18884	2615	1.000000	13819	3757	1.000000	9723593	0.002033
207840124	22713642	118107	10000.000000	18737	2766	1.000000	13694	3576	1.000000	9718700	0.002082
207834148	22721480	118332	10000.000000	19045	2631	1.000000	13703	3689	1.000000	9713911	0.001375
207860808	22697692	118414	10000.000000	18776	2702	1.000000	13205	3844	1.000000	9709062	-0.000415
207841556	22728534	118813	10000.000000	18851	2691	1.000000	13273	3845	1.000000	9704038	-0.001172
207837593	22713340	118093	10000.000000	18931	2699	1.000000	13595	3768	1.000000	9699268	-0.000612
207847998	22714354	118566	10000.000000	18883	2721	1.000000	13464	3798	1.000000	9694340	-0.000650
207758821	22741639	118484	10000.000000	18622	2624	1.000000	13209	3846	1.000000	9689461	-0.001182
207805889	22726511	118864	10000.000000	19139	2655	1.000000	13561	3714	1.000000	9684642	-0.000288
207815775	22731611	117859	10000.000000	18243	2881	1.000000	14057	3453	1.000000	9679704	-0.000039
207832033	22735554	118268	10000.000000	19174	2679	1.000000	13468	3720	1.000000	9674903	-0.000069
207836689	22725362	118101	10000.000000	19023	2535	1.000000	13210	3825	1.000000	9670096	-0.000157
207859812	22707151	118543	10000.000000	18552	2701	1.000000	13341	3876	1.000000	9665227	-0.000458
207801428	22728418	118103	10000.000000	18798	2768	1.000000	13651	3559	1.000000	9660391	-0.000648
207812880	22729669	118212	10000.000000	19039	2520	1.000000	13422	3752	1.000000	9655558	-0.000511
207836720	22719403	118328	10000.000000	18388	2782	1.000000	13153	3891	1.000000	9650650	-0.000564
207785623	22736495	118835	10000.000000	19221	2692	1.000000	13724	3480	1.000000	9645789	-0.001688
207821654	22712917	118202	10000.000000	18925	2688	1.000000	13710	3715	1.000000	9640842	-0.001771
207894183	22703196	118042	10000.000000	18746	2864	1.000000	13471	3753	1.000000	9635978	-0.002018
207829371	22729222	118268	10000.000000	18536	2706	1.000000	13334	3728	1.000000	9631073	-0.001870
207803472	22741876	118640	10000.000000	18854	2645	1.000000	13270	3817	1.000000	9626239	-0.001699
207832982	22712367	118732	10000.000000	18670	2618	1.000000	13663	3671	1.000000	9621532	-0.001963
207768927	22739075	118392	10000.000000	18629	2694	1.000000	13598	3776	1.000000	9616699	-0.001955
207824065	22732433	118730	10000.000000	18777	2626	1.000000	13405	3773	1.000000	9611783	-0.001406
207809744	22725297	118460	10000.000000	19037	2559	1.000000	13388	3809	1.000000	9606950	-0.000413
207823627	22723115	118952	10000.000000	19401	2455	1.000000	13602	3752	1.000000	9602193	0.000162
207813734	22724242	118158	10000.000000	18638	2555	1.000000	13577	3714	1.000000	9597425	0.000249
207826003	22719460	118635	10000.000000	18704	2808	1.000000	13393	3894	1.000000	9592686	0.000253
207864717	22713371	118046	10000.000000	18906	2551	1.000000	13572	3745	1.000000	9587988	0.000062
207808071	22720544	118222	10000.000000	18941	2651	1.000000	13402	3784	1.000000	9583204	-0.000448
207800907	22731122	118103	10000.000000	19173	2563	1.000000	13546	3698	1.000000	9578327	-0.001967
207815937	22721642	118655	10000.000000	18946	2742	1.000000	13473	3662	1.000000	9573553	-0.001898
207823761	22726945	118174	10000.000000	19065	2652	1.000000	13747	3616	1.000000	9568756	-0.001991
207808775	22720665	118124	10000.000000	19074	2607	1.000000	13565	3769	1.000000	9563871	-0.002690
207806061	22730622	118404	10000.000000	18863	2573	1.000000	13475	3802	1.000000	9559073	-0.002530
207833934	22734643	118484	10000.000000	18707	2692	1.000000	13196	3807	1.000000	9554320	-0.002696
207749946	22740207	118755	10000.000000	18978	2736	1.000000	13624	3577	1.000000	9549555	-0.004346
207903202	22695847	118384	10000.000000	18871	2578	1.000000	13243	3759	1.000000	9544680	-0.004075
207833517	22706426	118556	10000.000000	18988	2556	1.000000	13606	3634	1.000000	9539889	-0.003972
207844337	22711286	118650	10000.000000	19039	2683	1.000000	13374	3812	1.000000	9535038	-0.004167
207805048	22724066	118564	10000.000000	18566	2703	1.000000	13336	3710	1.000000	9530246	-0.003315
207830005	22719795	117826	10000.000000	18806	2708	1.000000	13456	3820	1.000000	9525366	-0.004458
207812716	22726842	117927	10000.000000	18861	2693	1.000000	13827	3680	1.000000	9520552	-0.003715
207847315	22723262	118459	10000.000000	18629	2856	1.000000	13578	3721	1.000000	9515855	-0.003045
npatches	nstrain	runtime	dt	init_x	init_y	init_y_blood	init_z	init_S	beta0	beta1	beta2	beta3	mean_beta	B	d	delta	delta_blood	b[0]	mut	m	CTL	c	g	epsilon	k	het	lambda	rho	omega	x_max	patch.dyna	DELTA	A	VA
10000	1	100.000000	0.001000	21900	9499	5000000	0.001000	10000000	19.573013	22.910123	19.555132	19.273720	20	800000000	0.010000	1.000000	432.000000	80000	0.000050	0.004800	1	0.001000	1.000000	2.500000	10.000000	0.500000	0.000000	0.000000	0.000000	31872	0	10.000000	7.000000	1.000000
sus	inf	inf_blood	z	x[0]	y[0][0]	z[0]	x[1]	y[1][0]	z[1]	S[0]	synchrony
219000000	94990000	5000000	10.000000	21900	9499	0.001000	21900	9499	0.001000	10000000	0.000000
223303432	16148712	83790	10000.000000	22736	1520	1.000000	19945	2155	1.000000	9995085	0.000000
221625997	18434749	95672	10000.000000	21520	1980	1.000000	18326	2465	1.000000	9990125	0.000000
221261723	18472638	96411	10000.000000	21914	1979	1.000000	18278	2610	1.000000	9985010	0.000000
221274170	18457320	96098	10000.000000	21440	2046	1.000000	18487	2566	1.000000	9979860	0.000000
221266417	18457621	95704	10000.000000	21036	2197	1.000000	18675	2564	1.000000	9974945	0.000000
221247879	18478786	96277	10000.000000	21786	1873	1.000000	18431	2679	1.000000	9969925	0.000000
221272391	18459214	96615	10000.000000	21700	1997	1.000000	18632	2406	1.000000	9965042	0.000000
221211305	18473402	96215	10000.000000	21816	1800	1.000000	18394	2595	1.000000	9960084	0.000000
221288560	18442722	95821	10000.000000	21798	1952	1.000000	18769	2524	1.000000	9954964	0.000000
221256433	18457687	96188	10000.000000	21311	1980	1.000000	18532	2641	1.000000	9950005	0.000000
221269503	18464983	96501	10000.000000	21367	1949	1.000000	18853	2366	1.000000	9945057	0.000000
221287159	18454323	96567	10000.000000	21875	1813	1.000000	18862	2287	1.000000	9940098	0.000000
221264473	18447207	95978	10000.000000	21842	1851	1.000000	18401	2557	1.000000	9935075	0.000000
221285856	18441498	96330	10000.000000	21589	1762	1.000000	18402	2584	1.000000	9930036	0.000000
221239946	18475354	96263	10000.000000	22169	1789	1.000000	18761	2500	1.000000	9925035	0.000000
221250472	18472801	95913	10000.000000	21010	2024	1.000000	18117	2567	1.000000	9920074	0.000000
221297436	18446219	95657	10000.000000	21438	2022	1.000000	19042	2402	1.000000	9915134	0.000000
221291597	18450312	96191	10000.000000	21550	2043	1.000000	17839	2625	1.000000	9910218	0.000000
221272344	18466996	95868	10000.000000	21470	1914	1.000000	18564	2650	1.000000	9905320	0.000000
221250838	18473662	96403	10000.000000	21409	2040	1.000000	18940	2417	1.000000	9900360	0.000000
221232618	18474885	95786	10000.000000	21244	2119	1.000000	18711	2291	1.000000	9895326	0.000000
221252968	18463364	95760	10000.000000	21705	2004	1.000000	18313	2443	1.000000	9890490	0.000000
221313487	18447210	95915	10000.000000	21468	1863	1.000000	18221	2693	1.000000	9885654	0.000000
221217056	18482938	95786	10000.000000	22309	1724	1.000000	18607	2495	1.000000	9880745	0.000000
221232718	18469221	96664	10000.000000	21397	2161	1.000000	18263	2595	1.000000	9875701	0.000000
221278835	18451404	96327	10000.000000	21550	2032	1.000000	18177	2591	1.000000	9870820	0.000000
221285444	18472982	95831	10000.000000	21829	1975	1.000000	18480	2518	1.000000	9865885	0.000000
221230641	18476485	96176	10000.000000	21383	1934	1.000000	18903	2364	1.000000	9860954	0.000000
221241318	18462117	95849	10000.000000	21370	2006	1.000000	18503	2472	1.000000	9856042	0.000000
221243587	18471297	95956	10000.000000	22010	1760	1.000000	18171	2654	1.000000	9851078	0.000000
221254741	18446581	96144	10000.000000	21554	1796	1.000000	18558	2598	1.000000	9846216	0.000000
221264581	18466463	95966	10000.000000	21689	1828	1.000000	18508	2553	1.000000	9841200	0.000000
221207911	18458134	96584	10000.000000	21815	1820	1.000000	18184	2660	1.000000	9836365	0.000000
221286747	18463020	96402	10000.000000	21986	1983	1.000000	18950	2419	1.000000	9831549	0.000000
221256508	18472852	96332	10000.000000	21026	2207	1.000000	18796	2468	1.000000	9826613	0.000000
221234889	18473019	96204	10000.000000	21710	1907	1.000000	18183	2637	1.000000	9821674	0.000000
221284249	18461348	96139	10000.000000	21374	2015	1.000000	18543	2548	1.000000	9816807	0.000000
221226669	18471989	95704	10000.000000	21899	1834	1.000000	18423	2524	1.000000	9811884	0.000000
221281181	18460777	96533	10000.000000	21417	1994	1.000000	19259	2451	1.000000	9807055	0.000000
221251999	18466560	96463	10000.000000	21693	1846	1.000000	18742	2362	1.000000	9802210	-1.#IND00
221298216	18441915	95988	10000.000000	21476	1935	1.000000	18517	2464	1.000000	9797269	0.032000
221199784	18479147	95643	10000.000000	21683	1981	1.000000	18584	2604	1.000000	9792327	0.011799
221256351	18462181	96106	10000.000000	21230	2134	1.000000	18424	2486	1.000000	9787386	-0.000005
221280737	18458150	96123	10000.000000	22053	1939	1.000000	18268	2520	1.000000	9782602	0.006448
221253275	18471557	96141	10000.000000	21836	1879	1.000000	18537	2514	1.000000	9777595	0.005296
221277052	18446095	95872	10000.000000	21822	1960	1.000000	18538	2486	1.000000	9772642	0.005435
221288906	18454684	95250	10000.000000	21365	1932	1.000000	18718	2553	1.000000	9767687	0.006304
221234171	18481832	96185	10000.000000	21163	2102	1.000000	18772	2523	1.000000	9762866	0.002673
221239267	18471601	96563	10000.000000	21781	1834	1.000000	18319	2431	1.000000	9758039	0.000791
221292935	18464520	96036	10000.000000	21781	1978	1.000000	18560	2453	1.000000	9753203	0.000881
221266630	18455503	96417	10000.000000	21567	1905	1.000000	18495	2551	1.000000	9748314	0.000617
221249715	18477084	96010	10000.000000	21478	1930	1.000000	18631	2486	1.000000	9743557	-0.004143
221264661	18468147	96433	10000.000000	21715	2037	1.000000	18401	2406	1.000000	9738600	-0.001392
221235489	18468945	95756	10000.000000	21674	1992	1.000000	18592	2724	1.000000	9733562	-0.001380
221284015	18449997	95854	10000.000000	21528	1879	1.000000	18195	2608	1.000000	9728674	-0.002104
221255319	18460322	96644	10000.000000	21567	1978	1.000000	18125	2681	1.000000	9723840	-0.001698
221255057	18462935	96267	10000.000000	21553	2056	1.000000	18146	2615	1.000000	9718962	-0.002295
221296441	18455316	96293	10000.000000	21389	1942	1.000000	18619	2674	1.000000	9714046	-0.001763
221275664	18466269	96224	10000.000000	21386	1930	1.000000	18244	2535	1.000000	9709216	-0.001813
221230567	18462526	96413	10000.000000	21689	1886	1.000000	18821	2576	1.000000	9704263	0.000420
221254524	18474199	96300	10000.000000	21540	2025	1.000000	18902	2394	1.000000	9699403	0.000545
221255818	18473145	96261	10000.000000	21966	1863	1.000000	18209	2561	1.000000	9694583	0.000529
221228634	18469026	95859	10000.000000	21181	1964	1.000000	18711	2428	1.000000	9689789	0.000378
221253926	18458639	95611	10000.000000	21281	1936	1.000000	18763	2528	1.000000	9685069	0.000334
221253168	18445134	95931	10000.000000	21271	2074	1.000000	18961	2316	1.000000	9680107	0.001402
221281519	18457632	96368	10000.000000	21723	1796	1.000000	18218	2599	1.000000	9675188	0.001407
221289210	18461481	96052	10000.000000	21633	1850	1.000000	18682	2488	1.000000	9670400	0.001247
221288060	18463272	95593	10000.000000	22002	1841	1.000000	18666	2495	1.000000	9665537	0.001883
221248407	18461225	96113	10000.000000	21754	1918	1.000000	18650	2396	1.000000	9660839	0.002680
221262993	18453246	96321	10000.000000	21689	1980	1.000000	18699	2404	1.000000	9656066	0.002770
221289991	18458565	96294	10000.000000	21480	1957	1.000000	18435	2596	1.000000	9651257	0.002615
221252580	18463917	96229	10000.000000	21863	1750	1.000000	18800	2428	1.000000	9646371	0.002488
221226118	18462120	96116	10000.000000	21428	2024	1.000000	18094	2652	1.000000	9641449	0.002454
221264614	18464456	96002	10000.000000	21580	1901	1.000000	18529	2570	1.000000	9636628	0.001944
221288787	18464735	96186	10000.000000	21437	2012	1.000000	18464	2565	1.000000	9631781	0.002002
221313110	18464012	95997	10000.000000	21138	1948	1.000000	18494	2494	1.000000	9627020	0.001899
221254593	18474738	96267	10000.000000	21476	2112	1.000000	18368	2693	1.000000	9622221	0.004017
221281643	18463779	96135	10000.000000	21633	1800	1.000000	18646	2610	1.000000	9617524	0.003492
221298334	18457882	95632	10000.000000	21540	1997	1.000000	18372	2753	1.000000	9612677	0.003481
221225227	18461049	95882	10000.000000	22005	2033	1.000000	18331	2574	1.000000	9607843	0.003318
221238207	18476527	96242	10000.000000	21773	1927	1.000000	18713	2425	1.000000	9603031	0.004310
221281634	18454700	95802	10000.000000	21789	1698	1.000000	18531	2618	1.000000	9598192	0.004116
221261348	18463509	96212	10000.000000	21912	1842	1.000000	18648	2548	1.000000	9593386	0.003951
221256686	18461571	96570	10000.000000	21454	2148	1.000000	18277	2511	1.000000	9588528	0.004063
221223530	18485862	95954	10000.000000	21903	1860	1.000000	18588	2679	1.000000	9583719	0.004028
221290440	18450040	96055	10000.000000	21487	1888	1.000000	18532	2550	1.000000	9578943	0.003601
221274664	18465757	96285	10000.000000	21332	1907	1.000000	18515	2392	1.000000	9574238	0.003534
221267071	18463498	96035	10000.000000	21514	1925	1.000000	18760	2446	1.000000	9569348	0.003368
221239912	18469926	95996	10000.000000	21965	1908	1.000000	18313	2794	1.000000	9564672	0.003006
221312606	18452554	96155	10000.000000	21959	1911	1.000000	18334	2540	1.000000	9559896	0.002557
221250405	18453109	95416	10000.000000	21117	2057	1.000000	18861	2453	1.000000	9555128	0.002871
221219694	18473467	96015	10000.000000	21698	1922	1.000000	18378	2543	1.000000	9550300	0.003127
221251262	18451763	95879	10000.000000	21662	1934	1.000000	18306	2517	1.000000	9545462	0.003209
221330369	18446084	95972	10000.000000	21779	1934	1.000000	18219	2689	1.000000	9540683	0.003209
221238016	18471170	96035	10000.000000	21761	1791	1.000000	18146	2676	1.000000	9535708	0.002827
221319830	18442272	96551	10000.000000	21610	1875	1.000000	18007	2704	1.000000	9530771	0.002683
221271880	18463319	96013	10000.000000	21277	2062	1.000000	18380	2334	1.000000	9525998	0.002732
221288678	18449597	96031	10000.000000	21983	1843	1.000000	18644	2473	1.000000	9521297	0.002335
221251065	18460113	95843	10000.000000	21111	2123	1.000000	17698	2559	1.000000	9516505	0.002015
npatches	nstrain	runtime	dt	init_x	init_y	init_y_blood	init_z	init_S	beta0	beta1	beta2	beta3	mean_beta	B	d	delta	delta_blood	b[0]	mut	m	CTL	c	g	epsilon	k	het	lambda	rho	omega	x_max	patch.dyna	DELTA	A	VA
10000	1	100.000000	0.001000	21900	9499	5000000	0.001000	10000000	24.455346	22.888103	16.436602	25.099533	20	800000000	0.010000	1.000000	432.000000	80000	0.000050	0.004800	1	0.001000	1.000000	2.500000	11.000000	0.500000	0.000000	0.000000	0.000000	31872	0	10.000000	7.000000	1.000000
sus	inf	inf_blood	z	x[0]	y[0][0]	z[0]	x[1]	y[1][0]	z[1]	S[0]	synchrony
219000000	94990000	5000000	10.000000	21900	9499	0.001000	21900	9499	0.001000	10000000	0.000000
237228781	12361841	64346	10000.000000	20451	1785	1.000000	21327	1810	1.000000	9994997	0.000000
236320880	14536000	75606	10000.000000	18248	2441	1.000000	19677	2079	1.000000	9990034	0.000000
235949642	14579441	75864	10000.000000	18539	2231	1.000000	19854	2088	1.000000	9985018	0.000000
235865104	14597836	76110	10000.000000	18789	2144	1.000000	19715	2191	1.000000	9980005	0.000000
235927355	14575830	76311	10000.000000	19169	2299	1.000000	20090	1958	1.000000	9974962	0.000000
235892219	14582868	75668	10000.000000	18782	2263	1.000000	19839	2133	1.000000	9969869	0.000000
235918807	14586229	75818	10000.000000	18929	2253	1.000000	19836	2215	1.000000	9964859	0.000000
235864792	14599893	75704	10000.000000	18560	2357	1.000000	20045	1869	1.000000	9959784	0.000000
235937423	14578260	76168	10000.000000	19180	2260	1.000000	20326	1964	1.000000	9954848	0.000000
235901259	14581394	76231	10000.000000	19114	2109	1.000000	19689	2169	1.000000	9949951	0.000000
235886304	14577851	75834	10000.000000	18681	2281	1.000000	20104	1917	1.000000	9945029	0.000000
235918083	14598641	76306	10000.000000	18318	2409	1.000000	19454	2385	1.000000	9939953	0.000000
235846359	14592322	75471	10000.000000	18550	2231	1.000000	19933	2036	1.000000	9934977	0.000000
235939433	14593779	76369	10000.000000	18785	2235	1.000000	19675	2097	1.000000	9930001	0.000000
235930144	14579975	76118	10000.000000	18619	2196	1.000000	19970	1989	1.000000	9924905	0.000000
235850987	14605078	75847	10000.000000	18683	2252	1.000000	20140	2044	1.000000	9919945	0.000000
235858874	14598128	75623	10000.000000	19071	2164	1.000000	20356	2155	1.000000	9914956	0.000000
235916114	14580184	75843	10000.000000	18468	2394	1.000000	20135	2029	1.000000	9909944	0.000000
235925131	14570893	75932	10000.000000	18636	2426	1.000000	20443	1784	1.000000	9905080	0.000000
235872502	14604495	76137	10000.000000	19020	2134	1.000000	19559	2228	1.000000	9900057	0.000000
235908047	14586921	75932	10000.000000	18675	2262	1.000000	20145	2148	1.000000	9895087	0.000000
235883787	14582432	76242	10000.000000	18535	2404	1.000000	20009	2176	1.000000	9890115	0.000000
235871927	14604744	76236	10000.000000	18710	2305	1.000000	19621	2220	1.000000	9885207	0.000000
235887326	14571042	76246	10000.000000	18913	2463	1.000000	19556	2079	1.000000	9880296	0.000000
235861860	14604850	76642	10000.000000	19208	2191	1.000000	19268	2247	1.000000	9875311	0.000000
235947377	14572998	75609	10000.000000	18720	2193	1.000000	20474	1928	1.000000	9870235	0.000000
235925210	14590798	76535	10000.000000	18913	2105	1.000000	20029	2083	1.000000	9865415	0.000000
235864935	14602561	76150	10000.000000	18533	2265	1.000000	19518	2205	1.000000	9860480	0.000000
235890705	14582585	75518	10000.000000	18820	2229	1.000000	19870	2271	1.000000	9855557	0.000000
235857525	14612327	76096	10000.000000	18355	2422	1.000000	19340	2371	1.000000	9850555	0.000000
235892408	14584196	75997	10000.000000	18411	2355	1.000000	20231	2119	1.000000	9845570	0.000000
235846505	14607806	76105	10000.000000	19002	2250	1.000000	20415	1987	1.000000	9840630	0.000000
235907041	14578464	75900	10000.000000	18190	2383	1.000000	19698	2138	1.000000	9835775	0.000000
235900403	14584003	75762	10000.000000	19038	2260	1.000000	19930	2178	1.000000	9830784	0.000000
235877125	14587638	75628	10000.000000	18092	2367	1.000000	19722	2139	1.000000	9825819	0.000000
235893827	14590417	75888	10000.000000	18680	2373	1.000000	20154	2087	1.000000	9820883	0.000000
235882376	14592470	76025	10000.000000	18762	2132	1.000000	19745	2186	1.000000	9815951	0.000000
235901393	14589484	76162	10000.000000	18565	2301	1.000000	19748	2151	1.000000	9811162	0.000000
235882531	14593320	76162	10000.000000	19046	2262	1.000000	19771	2294	1.000000	9806198	0.000000
235891436	14593982	75838	10000.000000	18496	2250	1.000000	20260	2083	1.000000	9801374	-1.#IND00
235902882	14580992	75582	10000.000000	18997	2280	1.000000	19798	2051	1.000000	9796438	-1.#IND00
235865759	14585588	75665	10000.000000	19161	2182	1.000000	19780	2133	1.000000	9791401	-0.001232
235913071	14584645	75482	10000.000000	18740	2265	1.000000	19855	2038	1.000000	9786480	-0.011923
235849419	14601230	75848	10000.000000	18681	2211	1.000000	19715	2147	1.000000	9781680	-0.014172
235911795	14594835	76156	10000.000000	18657	2384	1.000000	20064	2099	1.000000	9776791	-0.011303
235914746	14582953	76132	10000.000000	18970	2332	1.000000	20269	2034	1.000000	9771905	-0.011267
235921036	14590027	76263	10000.000000	18440	2307	1.000000	20018	2109	1.000000	9766924	-0.005241
235892154	14586124	76022	10000.000000	18681	2338	1.000000	19788	2030	1.000000	9762008	-0.004298
235832857	14606471	76145	10000.000000	18771	2200	1.000000	20088	1962	1.000000	9757088	-0.006865
235876891	14600151	76418	10000.000000	18729	2351	1.000000	19847	2026	1.000000	9752175	-0.003305
235904604	14586383	76144	10000.000000	18369	2318	1.000000	19438	2336	1.000000	9747381	-0.005363
235908879	14596189	76178	10000.000000	17913	2587	1.000000	19868	2115	1.000000	9742428	-0.004279
235902173	14592882	75610	10000.000000	18602	2245	1.000000	20266	1976	1.000000	9737518	-0.004250
235909856	14577048	75427	10000.000000	18589	2330	1.000000	19414	2277	1.000000	9732766	-0.003181
235918824	14584254	75746	10000.000000	19058	2157	1.000000	20299	2003	1.000000	9727995	-0.002318
235897493	14599312	76073	10000.000000	18588	2222	1.000000	20100	2071	1.000000	9723085	-0.003360
235845844	14589797	75606	10000.000000	18457	2356	1.000000	19890	1918	1.000000	9718285	-0.003647
235857549	14600445	75921	10000.000000	18229	2263	1.000000	19617	2291	1.000000	9713351	-0.002128
235917958	14594385	75610	10000.000000	18802	2487	1.000000	20050	2109	1.000000	9708448	-0.001333
235886345	14577946	75706	10000.000000	18788	2271	1.000000	19704	1971	1.000000	9703623	-0.001137
235915331	14586319	75457	10000.000000	18601	2312	1.000000	19579	2214	1.000000	9698772	-0.000318
235890362	14578570	76086	10000.000000	18473	2333	1.000000	19834	2187	1.000000	9693931	0.000128
235943711	14593533	76148	10000.000000	18838	2344	1.000000	19936	2141	1.000000	9689156	0.000271
235910309	14572804	75928	10000.000000	19064	2211	1.000000	20165	1947	1.000000	9684309	0.000458
235891913	14589090	76327	10000.000000	18678	2326	1.000000	19951	2201	1.000000	9679526	0.000297
235913184	14569335	76430	10000.000000	18383	2296	1.000000	19714	2122	1.000000	9674699	0.000032
235921996	14587328	75846	10000.000000	18734	2274	1.000000	20319	1868	1.000000	9669880	0.000081
235875897	14584798	76275	10000.000000	18716	2354	1.000000	19589	2196	1.000000	9665149	-0.000127
235880053	14591055	76208	10000.000000	18758	2375	1.000000	19921	2112	1.000000	9660222	0.000182
235847403	14606908	75884	10000.000000	18507	2286	1.000000	19872	1966	1.000000	9655384	0.000347
235877825	14589713	75845	10000.000000	18457	2311	1.000000	19812	2185	1.000000	9650459	0.000563
235881582	14600024	75959	10000.000000	18895	2328	1.000000	19757	2234	1.000000	9645664	0.000869
235870846	14581166	75619	10000.000000	18466	2379	1.000000	20043	2107	1.000000	9640988	0.001203
235947179	14579219	75870	10000.000000	18823	2225	1.000000	19749	2245	1.000000	9636113	-0.000141
235923760	14580257	75822	10000.000000	18617	2384	1.000000	20508	2060	1.000000	9631378	-0.000139
235893856	14590542	75672	10000.000000	18999	2264	1.000000	20415	2027	1.000000	9626582	-0.000040
235887476	14587488	75883	10000.000000	19032	2166	1.000000	19732	2079	1.000000	9621705	0.000585
235867329	14603238	76093	10000.000000	18853	2197	1.000000	19915	2069	1.000000	9616908	0.000529
235929329	14582786	75795	10000.000000	18772	2237	1.000000	19900	2097	1.000000	9612077	0.000619
235942126	14578707	75624	10000.000000	19008	2272	1.000000	20224	2099	1.000000	9607241	0.000852
235892373	14600316	76134	10000.000000	18633	2350	1.000000	19829	2001	1.000000	9602394	0.000924
235870917	14585379	76052	10000.000000	19084	2172	1.000000	20577	2143	1.000000	9597532	0.001112
235919996	14590447	76087	10000.000000	18561	2198	1.000000	19840	2099	1.000000	9592660	0.000635
235923884	14576175	75736	10000.000000	19042	2174	1.000000	19830	2134	1.000000	9587963	0.000569
235916713	14594061	75798	10000.000000	18269	2332	1.000000	19778	2213	1.000000	9583312	0.000578
235844224	14606951	76073	10000.000000	18469	2422	1.000000	20684	1923	1.000000	9578534	-0.000830
235883897	14605102	76021	10000.000000	18520	2301	1.000000	19943	1930	1.000000	9573741	-0.000302
235898895	14600207	75975	10000.000000	18798	2272	1.000000	19724	2197	1.000000	9568825	-0.000419
235861269	14591152	75818	10000.000000	18719	2246	1.000000	20144	2123	1.000000	9563948	0.000581
235871391	14581473	76255	10000.000000	18235	2534	1.000000	19724	2144	1.000000	9559151	0.000413
235882740	14594398	75852	10000.000000	18460	2566	1.000000	20044	2049	1.000000	9554464	0.000563
235918824	14578691	75086	10000.000000	18792	2115	1.000000	20201	2036	1.000000	9549740	0.000446
235923756	14575944	76153	10000.000000	18888	2309	1.000000	19658	2142	1.000000	9545037	-0.000048
235870750	14593819	76235	10000.000000	18688	2291	1.000000	20042	2050	1.000000	9540309	-0.000066
235916919	14590870	76157	10000.000000	18726	2290	1.000000	20006	2083	1.000000	9535540	0.000287
235862340	14592139	75858	10000.000000	18408	2454	1.000000	19949	2277	1.000000	9530738	0.000539
235873716	14590943	76141	10000.000000	18462	2359	1.000000	19907	2072	1.000000	9525912	0.000438
235912761	14581182	76017	10000.000000	18709	2443	1.000000	19868	2152	1.000000	9521250	0.000405
235891860	14584012	76108	10000.000000	18607	2420	1.000000	20067	2149	1.000000	9516537	0.000376
npatches	nstrain	runtime	dt	init_x	init_y	init_y_blood	init_z	init_S	beta0	beta1	beta2	beta3	mean_beta	B	d	delta	delta_blood	b[0]	mut	m	CTL	c	g	epsilon	k	het	lambda	rho	omega	x_max	patch.dyna	DELTA	A	VA
10000	1	100.000000	0.001000	21900	9499	5000000	0.001000	10000000	24.391845	17.215699	15.628548	10.536912	20	800000000	0.010000	1.000000	432.000000	80000	0.000050	0.004800	1	0.001000	1.000000	2.500000	12.000000	0.500000	0.000000	0.000000	0.000000	31872	0	10.000000	7.000000	1.000000
sus	inf	inf_blood	z	x[0]	y[0][0]	z[0]	x[1]	y[1][0]	z[1]	S[0]	synchrony
219000000	94990000	5000000	10.000000	21900	9499	0.001000	21900	9499	0.001000	10000000	0.000000
247136991	9829838	50902	10000.000000	21444	1547	1.000000	27130	348	1.000000	9995068	0.000000
246187712	11956985	62332	10000.000000	19761	2047	1.000000	28747	515	1.000000	9990087	0.000000
245772008	12013698	62261	10000.000000	20220	1837	1.000000	28384	635	1.000000	9985078	0.000000
245742665	12010179	62305	10000.000000	19849	1828	1.000000	28099	756	1.000000	9980149	0.000000
245775528	12006498	62916	10000.000000	20361	1669	1.000000	27402	749	1.000000	9975268	0.000000
245819691	11985902	62398	10000.000000	19903	1839	1.000000	27980	619	1.000000	9970399	0.000000
245757469	12011237	62754	10000.000000	19898	1928	1.000000	27823	745	1.000000	9965503	0.000000
245713072	12013440	62457	10000.000000	20181	1934	1.000000	27584	718	1.000000	9960576	0.000000
245811448	11994929	62833	10000.000000	20547	1876	1.000000	27692	679	1.000000	9955587	0.000000
245871016	11994643	62706	10000.000000	19876	1883	1.000000	28259	634	1.000000	9950663	0.000000
245791759	12014720	62586	10000.000000	20379	1763	1.000000	28002	635	1.000000	9945472	0.000000
245799635	12006860	62165	10000.000000	19442	1947	1.000000	28051	593	1.000000	9940615	0.000000
245804921	12007107	62386	10000.000000	20053	1994	1.000000	28517	557	1.000000	9935706	0.000000
245799267	12002963	62983	10000.000000	20410	1835	1.000000	28362	511	1.000000	9930816	0.000000
245812902	12002414	62418	10000.000000	19534	1958	1.000000	28011	645	1.000000	9925920	0.000000
245769596	12004161	62715	10000.000000	19729	2131	1.000000	27980	590	1.000000	9920962	0.000000
245827486	11997148	62082	10000.000000	20375	1889	1.000000	28482	551	1.000000	9916005	0.000000
245759011	12006079	62054	10000.000000	20004	1890	1.000000	28125	602	1.000000	9910972	0.000000
245751670	12010514	62851	10000.000000	20321	1871	1.000000	27991	618	1.000000	9905907	0.000000
245728725	12008950	62752	10000.000000	19963	1880	1.000000	28128	594	1.000000	9900866	0.000000
245816517	11986288	62814	10000.000000	20443	1900	1.000000	28243	629	1.000000	9895886	0.000000
245796451	11998300	62414	10000.000000	20583	1875	1.000000	28100	504	1.000000	9890810	0.000000
245773440	12009264	62514	10000.000000	19743	1941	1.000000	27956	639	1.000000	9885727	0.000000
245760875	12016668	62610	10000.000000	19976	1904	1.000000	28030	705	1.000000	9880754	0.000000
245810707	12002084	62609	10000.000000	19984	2009	1.000000	27944	625	1.000000	9875756	0.000000
245767098	12005362	62053	10000.000000	20083	1847	1.000000	27877	707	1.000000	9870822	0.000000
245788416	12011610	62709	10000.000000	20550	1774	1.000000	27590	651	1.000000	9866055	0.000000
245804393	12007626	62368	10000.000000	20347	1948	1.000000	28032	664	1.000000	9861088	0.000000
245757372	12017619	63110	10000.000000	20017	1887	1.000000	27717	647	1.000000	9856161	0.000000
245818427	11997760	62271	10000.000000	20378	1825	1.000000	27858	740	1.000000	9851125	0.000000
245824369	11991333	62301	10000.000000	19789	1983	1.000000	27863	683	1.000000	9846216	0.000000
245774788	12010578	62543	10000.000000	20309	1852	1.000000	28322	529	1.000000	9841267	0.000000
245774540	12011112	62118	10000.000000	20369	1917	1.000000	27972	746	1.000000	9836320	0.000000
245700863	12029032	62657	10000.000000	20106	1953	1.000000	27778	695	1.000000	9831359	0.000000
245832379	11979617	62564	10000.000000	20115	1918	1.000000	27875	610	1.000000	9826471	0.000000
245751178	12006416	62409	10000.000000	19777	1969	1.000000	28599	529	1.000000	9821556	0.000000
245769737	12019117	62572	10000.000000	19810	1922	1.000000	27917	638	1.000000	9816664	0.000000
245789384	12015594	62289	10000.000000	20589	1836	1.000000	27261	804	1.000000	9811785	0.000000
245753454	12020304	62606	10000.000000	20323	1872	1.000000	28433	463	1.000000	9806920	0.000000
245806451	12003657	62213	10000.000000	20547	1862	1.000000	28204	583	1.000000	9802126	-1.#IND00
245751623	12016529	62689	10000.000000	20050	1964	1.000000	27796	794	1.000000	9797261	0.003600
245806465	12004374	62385	10000.000000	19868	1993	1.000000	27969	652	1.000000	9792202	-0.003273
245749142	12012622	62655	10000.000000	20598	1895	1.000000	27875	675	1.000000	9787213	-0.000767
245765022	11998271	63060	10000.000000	20302	1846	1.000000	27633	671	1.000000	9782276	-0.010645
245763591	12004777	62516	10000.000000	19937	1877	1.000000	27654	753	1.000000	9777478	-0.009248
245753227	12017070	62632	10000.000000	19805	2091	1.000000	27790	629	1.000000	9772554	0.006587
245782645	11995620	62714	10000.000000	20324	1698	1.000000	27735	761	1.000000	9767683	0.007315
245781528	12003707	62712	10000.000000	19973	2027	1.000000	27705	652	1.000000	9762885	0.005732
245776036	12009635	62523	10000.000000	19808	1963	1.000000	27944	616	1.000000	9758037	0.007642
245779668	12001771	62699	10000.000000	19917	1706	1.000000	28026	677	1.000000	9753071	0.009003
245744001	12012560	62412	10000.000000	19411	2042	1.000000	28055	548	1.000000	9748084	0.008511
245802010	11996353	62663	10000.000000	20107	1895	1.000000	28136	679	1.000000	9743307	0.009601
245717908	12025174	62911	10000.000000	19530	2058	1.000000	27306	690	1.000000	9738314	0.010269
245739819	12005660	62300	10000.000000	19737	1873	1.000000	28184	588	1.000000	9733545	0.010187
245775620	12008943	62441	10000.000000	20115	1792	1.000000	28219	558	1.000000	9728796	0.012615
245832445	12003281	62646	10000.000000	19936	2068	1.000000	28102	736	1.000000	9723927	0.011299
245826380	12001270	62432	10000.000000	20078	2024	1.000000	28342	601	1.000000	9719063	0.011170
245759263	12003820	62367	10000.000000	19980	1956	1.000000	27131	873	1.000000	9714223	0.012349
245783266	12009225	62410	10000.000000	19824	1923	1.000000	28193	598	1.000000	9709367	0.010520
245753188	12014218	62307	10000.000000	20141	1967	1.000000	28056	596	1.000000	9704496	0.009949
245810916	12009692	62685	10000.000000	20220	1917	1.000000	28525	558	1.000000	9699682	0.009486
245793455	12003743	62851	10000.000000	19801	2081	1.000000	28217	633	1.000000	9694846	0.008948
245788934	12013313	62399	10000.000000	20079	2008	1.000000	27942	785	1.000000	9689940	0.008217
245783028	12002420	61882	10000.000000	20114	1981	1.000000	27539	652	1.000000	9685256	0.011264
245792177	12006775	62375	10000.000000	19771	2117	1.000000	27641	729	1.000000	9680298	0.010303
245788032	12018280	62523	10000.000000	20118	1950	1.000000	27798	588	1.000000	9675504	0.010480
245797556	12004603	62629	10000.000000	20078	1984	1.000000	28038	759	1.000000	9670607	0.010148
245807035	11998248	62543	10000.000000	20415	1862	1.000000	27713	695	1.000000	9665838	0.009140
245774303	12005407	62454	10000.000000	20172	1968	1.000000	27935	679	1.000000	9661093	0.008194
245799572	12014796	62705	10000.000000	20188	1842	1.000000	27050	818	1.000000	9656255	0.007566
245808483	12008556	62110	10000.000000	19868	1869	1.000000	28155	663	1.000000	9651325	0.007905
245708764	11995740	62609	10000.000000	20148	1932	1.000000	27880	685	1.000000	9646610	0.008596
245767440	12012734	62835	10000.000000	19868	1998	1.000000	27550	770	1.000000	9641752	0.007967
245768073	12012153	62449	10000.000000	20398	1916	1.000000	27417	708	1.000000	9636888	0.008553
245770320	12002597	62306	10000.000000	20132	1845	1.000000	27694	669	1.000000	9632050	0.008390
245851059	11986069	62131	10000.000000	20623	1774	1.000000	27366	774	1.000000	9627224	0.007114
245790126	12009775	62364	10000.000000	20281	1868	1.000000	27776	553	1.000000	9622476	0.008132
245771739	12004258	62287	10000.000000	19906	1879	1.000000	28004	712	1.000000	9617697	0.007416
245782521	12007053	62548	10000.000000	20493	1911	1.000000	27375	705	1.000000	9612849	0.006431
245849691	11982855	62398	10000.000000	19985	1952	1.000000	27841	633	1.000000	9608073	0.006444
245802215	11995092	62141	10000.000000	19788	2013	1.000000	28078	709	1.000000	9603260	0.006719
245783470	12016512	62554	10000.000000	20574	1780	1.000000	27576	585	1.000000	9598418	0.006631
245795611	12005328	62776	10000.000000	19673	1828	1.000000	27101	880	1.000000	9593604	0.006322
245780426	11996427	62610	10000.000000	20040	1993	1.000000	27983	622	1.000000	9588832	0.006381
245823837	11989499	62077	10000.000000	20399	1958	1.000000	28257	573	1.000000	9583942	0.006122
245775395	11999946	62693	10000.000000	20203	2029	1.000000	27917	737	1.000000	9579281	0.006020
245792740	11996158	62306	10000.000000	19915	2007	1.000000	27811	684	1.000000	9574548	0.005917
245799540	11999549	62485	10000.000000	19974	1944	1.000000	28262	612	1.000000	9569817	0.005720
245768125	12020042	62757	10000.000000	19844	1985	1.000000	27911	699	1.000000	9565016	0.005338
245707979	12013105	62696	10000.000000	20281	1881	1.000000	28102	680	1.000000	9560243	0.005096
245813428	11988512	62417	10000.000000	20009	1963	1.000000	27644	743	1.000000	9555411	0.004714
245738546	12002814	62661	10000.000000	20281	1878	1.000000	27487	641	1.000000	9550567	0.004690
245724313	12011752	62430	10000.000000	19741	2021	1.000000	27639	751	1.000000	9545760	0.005162
245758580	12008521	62849	10000.000000	20599	1828	1.000000	27526	766	1.000000	9541111	0.005098
245772236	12012158	62387	10000.000000	20234	2037	1.000000	28133	540	1.000000	9536318	0.004746
245752471	12011296	62560	10000.000000	20333	1799	1.000000	27914	766	1.000000	9531479	0.004766
245804736	12004887	62754	10000.000000	20224	2009	1.000000	28627	512	1.000000	9526760	0.004650
245723460	12022350	62623	10000.000000	20315	2136	1.000000	28448	556	1.000000	9521985	0.004558
245817858	11997221	62318	10000.000000	20211	1874	1.000000	28652	421	1.000000	9517109	0.004422
npatches	nstrain	runtime	dt	init_x	init_y	init_y_blood	init_z	init_S	beta0	beta1	beta2	beta3	mean_beta	B	d	delta	delta_blood	b[0]	mut	m	CTL	c	g	epsilon	k	het	lambda	rho	omega	x_max	patch.dyna	DELTA	A	VA
10000	1	100.000000	0.001000	21900	9499	5000000	0.001000	10000000	22.133316	11.841526	23.265646	29.584479	20	800000000	0.010000	1.000000	432.000000	80000	0.000050	0.004800	1	0.001000	1.000000	2.500000	13.000000	0.500000	0.000000	0.000000	0.000000	31872	0	10.000000	7.000000	1.000000
sus	inf	inf_blood	z	x[0]	y[0][0]	z[0]	x[1]	y[1][0]	z[1]	S[0]	synchrony
219000000	94990000	5000000	10.000000	21900	9499	0.001000	21900	9499	0.001000	10000000	0.000000
256762233	7593602	39392	10000.000000	25202	775	1.000000	29852	37	1.000000	9995004	0.000000
255785128	9727634	50494	10000.000000	23263	1401	1.000000	31709	46	1.000000	9990014	0.000000
255563749	9749232	50697	10000.000000	24016	1160	1.000000	31629	48	1.000000	9985034	0.000000
255494957	9754317	50699	10000.000000	23260	1211	1.000000	31762	65	1.000000	9979999	0.000000
255473653	9775722	50967	10000.000000	23686	1252	1.000000	31573	28	1.000000	9974844	0.000000
255486797	9765753	50562	10000.000000	23194	1323	1.000000	31625	49	1.000000	9969751	0.000000
255475575	9765087	50984	10000.000000	23820	1227	1.000000	31503	39	1.000000	9964766	0.000000
255440034	9771295	51085	10000.000000	23494	1260	1.000000	31626	59	1.000000	9959733	0.000000
255475750	9771396	50643	10000.000000	23710	1286	1.000000	31678	65	1.000000	9954668	0.000000
255460595	9766417	51095	10000.000000	23170	1287	1.000000	31444	60	1.000000	9949721	0.000000
255466215	9770020	50512	10000.000000	23460	1394	1.000000	31710	51	1.000000	9944909	0.000000
255468881	9770527	50641	10000.000000	23132	1388	1.000000	31662	55	1.000000	9939876	0.000000
255480328	9764745	50896	10000.000000	23440	1249	1.000000	31378	36	1.000000	9934821	0.000000
255458515	9778607	50714	10000.000000	23766	1280	1.000000	31766	33	1.000000	9929834	0.000000
255480488	9776610	50885	10000.000000	23653	1329	1.000000	31574	38	1.000000	9924800	0.000000
255497811	9768869	50829	10000.000000	23356	1238	1.000000	31672	77	1.000000	9919965	0.000000
255434826	9789780	50962	10000.000000	23348	1440	1.000000	31592	36	1.000000	9914935	0.000000
255472982	9764900	51004	10000.000000	23897	1119	1.000000	31321	87	1.000000	9910006	0.000000
255453198	9764327	50596	10000.000000	23357	1322	1.000000	31525	34	1.000000	9905091	0.000000
255482654	9772701	50902	10000.000000	23624	1256	1.000000	31668	42	1.000000	9900132	0.000000
255519144	9759807	50477	10000.000000	23654	1254	1.000000	31785	19	1.000000	9895265	0.000000
255479877	9761110	51232	10000.000000	23495	1288	1.000000	31774	52	1.000000	9890302	0.000000
255460217	9774433	51024	10000.000000	24053	1219	1.000000	31601	53	1.000000	9885383	0.000000
255505309	9775796	51131	10000.000000	23359	1196	1.000000	31642	32	1.000000	9880428	0.000000
255473038	9769026	51131	10000.000000	23432	1310	1.000000	31606	50	1.000000	9875619	0.000000
255495718	9771883	50862	10000.000000	23597	1354	1.000000	31787	50	1.000000	9870800	0.000000
255451126	9768983	50717	10000.000000	23614	1234	1.000000	31768	68	1.000000	9865823	0.000000
255445436	9774096	50583	10000.000000	23755	1178	1.000000	31706	67	1.000000	9861037	0.000000
255516974	9761682	51188	10000.000000	23195	1320	1.000000	31488	53	1.000000	9856275	0.000000
255431664	9773018	50710	10000.000000	23583	1205	1.000000	31597	39	1.000000	9851312	0.000000
255501005	9765982	50748	10000.000000	23349	1333	1.000000	31837	48	1.000000	9846391	0.000000
255504566	9757553	51022	10000.000000	23585	1301	1.000000	31432	50	1.000000	9841636	0.000000
255483206	9767677	50389	10000.000000	22980	1294	1.000000	31510	40	1.000000	9836666	0.000000
255476751	9774185	51133	10000.000000	23574	1258	1.000000	31680	52	1.000000	9831751	0.000000
255474769	9780184	51022	10000.000000	23584	1276	1.000000	31526	40	1.000000	9826774	0.000000
255491651	9767064	51056	10000.000000	23609	1257	1.000000	31506	58	1.000000	9821923	0.000000
255467896	9765464	50490	10000.000000	23453	1445	1.000000	31529	68	1.000000	9817020	0.000000
255489770	9763051	50821	10000.000000	23143	1361	1.000000	31798	42	1.000000	9812161	0.000000
255491709	9764503	50623	10000.000000	23822	1129	1.000000	31799	58	1.000000	9807281	0.000000
255474097	9772178	50654	10000.000000	24436	1048	1.000000	31710	40	1.000000	9802333	-1.#IND00
255504045	9761877	50720	10000.000000	23200	1301	1.000000	31593	89	1.000000	9797469	0.008000
255467772	9776150	51211	10000.000000	22970	1428	1.000000	31792	56	1.000000	9792573	0.021276
255434534	9767980	50606	10000.000000	23594	1146	1.000000	31644	35	1.000000	9787663	0.013586
255488816	9761318	50704	10000.000000	22918	1459	1.000000	31948	37	1.000000	9782804	0.014966
255463445	9784235	50977	10000.000000	23828	1263	1.000000	31564	71	1.000000	9777822	0.008454
255469243	9767228	50502	10000.000000	23335	1206	1.000000	31690	55	1.000000	9772904	0.011766
255445344	9778962	50589	10000.000000	23106	1309	1.000000	31670	74	1.000000	9768028	0.006222
255441765	9770498	50841	10000.000000	23891	1348	1.000000	31460	43	1.000000	9763076	0.007645
255478567	9769377	50959	10000.000000	23393	1358	1.000000	31416	50	1.000000	9758110	0.007833
255499276	9764457	50660	10000.000000	23892	1205	1.000000	31586	26	1.000000	9753187	0.008170
255438658	9772691	51143	10000.000000	23821	1300	1.000000	31519	64	1.000000	9748239	0.008130
255453326	9783835	50850	10000.000000	23624	1274	1.000000	31631	39	1.000000	9743326	0.007956
255465010	9770194	50926	10000.000000	23735	1318	1.000000	31457	30	1.000000	9738422	0.004134
255522740	9757483	50767	10000.000000	23347	1301	1.000000	31641	65	1.000000	9733532	0.003748
255498890	9770626	50903	10000.000000	22639	1285	1.000000	31649	53	1.000000	9728652	0.002475
255461387	9770697	51072	10000.000000	23472	1277	1.000000	31727	39	1.000000	9723788	0.002259
255490871	9773778	51085	10000.000000	23456	1361	1.000000	31851	32	1.000000	9718928	0.002478
255516390	9761381	50900	10000.000000	23442	1102	1.000000	31505	50	1.000000	9714082	0.004001
255470479	9771063	50946	10000.000000	23428	1315	1.000000	31837	36	1.000000	9709359	0.003799
255508024	9758043	50721	10000.000000	23257	1440	1.000000	31613	59	1.000000	9704558	0.003734
255441368	9777288	51290	10000.000000	23727	1221	1.000000	31636	46	1.000000	9699687	0.002907
255467726	9777208	51108	10000.000000	24035	1154	1.000000	31804	41	1.000000	9694779	0.004554
255494644	9759292	50931	10000.000000	23621	1285	1.000000	31653	52	1.000000	9689875	-0.000373
255481246	9769960	50838	10000.000000	23525	1201	1.000000	31590	80	1.000000	9685018	-0.000321
255510821	9761531	50760	10000.000000	23014	1462	1.000000	31819	43	1.000000	9680066	-0.000514
255400259	9776831	51056	10000.000000	23972	1160	1.000000	31535	48	1.000000	9675293	-0.000409
255497180	9753392	50850	10000.000000	22849	1523	1.000000	31808	26	1.000000	9670456	-0.001800
255483865	9771873	51160	10000.000000	23584	1167	1.000000	31798	44	1.000000	9665629	-0.001887
255510169	9761187	50893	10000.000000	23325	1391	1.000000	31808	38	1.000000	9660850	-0.001876
255511170	9757410	50711	10000.000000	23096	1474	1.000000	31620	35	1.000000	9655946	-0.002089
255459999	9778753	50577	10000.000000	23665	1060	1.000000	31706	60	1.000000	9651089	-0.000827
255524015	9758676	51104	10000.000000	23051	1401	1.000000	31654	69	1.000000	9646201	-0.000511
255496594	9769220	50633	10000.000000	23659	1339	1.000000	31724	67	1.000000	9641529	0.000097
255518187	9759791	50713	10000.000000	23987	1107	1.000000	31472	43	1.000000	9636690	-0.000255
255475412	9768901	50915	10000.000000	24211	1159	1.000000	31562	55	1.000000	9631915	0.000041
255448642	9781697	50781	10000.000000	23285	1256	1.000000	31663	49	1.000000	9626997	-0.000283
255488646	9774913	50434	10000.000000	23622	1290	1.000000	31445	52	1.000000	9622198	-0.000399
255488495	9774865	51053	10000.000000	23546	1316	1.000000	31721	41	1.000000	9617341	-0.000331
255447536	9767589	51158	10000.000000	23954	1257	1.000000	31586	70	1.000000	9612555	0.000392
255509611	9764142	50793	10000.000000	24069	1072	1.000000	31550	40	1.000000	9607613	0.000319
255487463	9757016	50504	10000.000000	23293	1294	1.000000	31786	28	1.000000	9602704	0.000350
255451753	9769407	50631	10000.000000	23282	1297	1.000000	31536	19	1.000000	9597713	-0.000312
255427977	9781689	50855	10000.000000	24272	1066	1.000000	31763	38	1.000000	9592998	-0.000262
255478936	9766003	50945	10000.000000	23590	1242	1.000000	31592	42	1.000000	9588135	-0.000272
255490390	9761924	50491	10000.000000	23638	1290	1.000000	31677	38	1.000000	9583321	-0.000256
255508466	9780004	50837	10000.000000	23591	1205	1.000000	31654	45	1.000000	9578575	-0.000262
255458427	9777932	50581	10000.000000	23538	1357	1.000000	31411	61	1.000000	9573841	-0.000094
255455549	9774916	50813	10000.000000	24420	1068	1.000000	31759	31	1.000000	9569138	-0.000611
255480149	9771553	50557	10000.000000	23171	1266	1.000000	31673	55	1.000000	9564406	-0.001047
255446160	9781233	50547	10000.000000	23629	1290	1.000000	31617	72	1.000000	9559599	-0.000813
255499938	9776056	51177	10000.000000	23301	1490	1.000000	31667	45	1.000000	9554771	-0.000848
255467721	9760010	50782	10000.000000	23350	1445	1.000000	31462	58	1.000000	9549981	-0.000987
255456232	9768052	50875	10000.000000	23625	1291	1.000000	31485	73	1.000000	9545162	-0.000926
255526707	9749833	50757	10000.000000	23553	1329	1.000000	31670	35	1.000000	9540428	-0.000925
255448556	9775578	50652	10000.000000	23402	1268	1.000000	31254	46	1.000000	9535712	-0.000433
255428017	9793613	50962	10000.000000	23294	1374	1.000000	31680	85	1.000000	9530864	-0.000015
255485842	9772197	50833	10000.000000	23473	1282	1.000000	31579	53	1.000000	9526112	-0.000507
255482867	9764086	50959	10000.000000	23334	1210	1.000000	31641	46	1.000000	9521474	-0.000597
255461610	9770529	51103	10000.000000	23111	1279	1.000000	31715	50	1.000000	9516660	-0.000447
npatches	nstrain	runtime	dt	init_x	init_y	init_y_blood	init_z	init_S	beta0	beta1	beta2	beta3	mean_beta	B	d	delta	delta_blood	b[0]	mut	m	CTL	c	g	epsilon	k	het	lambda	rho	omega	x_max	patch.dyna	DELTA	A	VA
10000	1	100.000000	0.001000	21900	9499	5000000	0.001000	10000000	16.010278	21.328983	11.130900	14.740164	20	800000000	0.010000	1.000000	432.000000	80000	0.000050	0.004800	1	0.001000	1.000000	2.500000	14.000000	0.500000	0.000000	0.000000	0.000000	31872	0	10.000000	7.000000	1.000000
sus	inf	inf_blood	z	x[0]	y[0][0]	z[0]	x[1]	y[1][0]	z[1]	S[0]	synchrony
219000000	94990000	5000000	10.000000	21900	9499	0.001000	21900	9499	0.001000	10000000	0.000000
266544136	5497140	28421	9999.960823	29333	74	1.000000	27009	355	1.000000	9995031	0.000000
266491154	7583939	39800	10000.000000	30939	151	1.000000	25986	992	1.000000	9990049	0.000000
266314716	7636776	39832	10000.000000	31313	50	1.000000	25602	967	1.000000	9985055	0.000000
266246942	7632282	39898	10000.000000	31163	101	1.000000	26432	742	1.000000	9980041	0.000000
266213432	7646217	39664	10000.000000	31303	120	1.000000	25604	1025	1.000000	9975089	0.000000
266250590	7638429	39526	10000.000000	31187	175	1.000000	25472	865	1.000000	9970023	0.000000
266257716	7630461	39885	10000.000000	31036	91	1.000000	26197	819	1.000000	9965169	0.000000
266254164	7626362	39994	10000.000000	31500	59	1.000000	25942	810	1.000000	9960260	0.000000
266263900	7632653	39948	10000.000000	31149	83	1.000000	25792	879	1.000000	9955312	0.000000
266196170	7642929	39883	10000.000000	30821	173	1.000000	25999	843	1.000000	9950376	0.000000
266237939	7644359	39934	10000.000000	31038	102	1.000000	25925	848	1.000000	9945335	0.000000
266289500	7623799	39949	10000.000000	31485	66	1.000000	25599	847	1.000000	9940345	0.000000
266269201	7632690	39986	10000.000000	31479	90	1.000000	26169	868	1.000000	9935382	0.000000
266195352	7633874	40185	10000.000000	31128	130	1.000000	25472	930	1.000000	9930477	0.000000
266301068	7626712	39952	10000.000000	31183	137	1.000000	26716	703	1.000000	9925530	0.000000
266299495	7631459	40065	9999.999999	31473	63	1.000000	26133	906	1.000000	9920558	0.000000
266260967	7637742	39654	10000.000000	31305	116	1.000000	25659	905	1.000000	9915665	0.000000
266281446	7633652	39607	10000.000000	31340	142	1.000000	25352	1033	1.000000	9910733	0.000000
266197216	7654959	39720	10000.000000	31323	112	1.000000	25968	862	1.000000	9905840	0.000000
266269508	7635794	39705	10000.000000	31180	98	1.000000	25577	1069	1.000000	9900940	0.000000
266253206	7650247	39711	10000.000000	31289	94	1.000000	25771	848	1.000000	9895912	0.000000
266261667	7622936	39684	10000.000000	31442	79	1.000000	25738	1023	1.000000	9890880	0.000000
266254668	7645262	39717	10000.000000	30869	113	1.000000	25116	909	1.000000	9885817	0.000000
266225949	7650457	40311	10000.000000	31166	127	1.000000	25646	905	1.000000	9880962	0.000000
266215294	7639708	39941	10000.000000	31282	134	1.000000	25994	773	1.000000	9876127	0.000000
266257999	7641542	39777	10000.000000	31235	99	1.000000	26175	867	1.000000	9871212	0.000000
266248302	7644587	39783	10000.000000	31218	132	1.000000	25810	912	1.000000	9866236	0.000000
266283930	7627056	39686	10000.000000	31345	97	1.000000	26496	811	1.000000	9861195	0.000000
266297775	7634496	39431	10000.000000	31056	94	1.000000	25976	673	1.000000	9856232	0.000000
266243419	7638728	39783	10000.000000	31292	95	1.000000	26036	991	1.000000	9851253	0.000000
266247781	7638613	40013	10000.000000	31260	64	1.000000	25748	887	1.000000	9846350	0.000000
266303786	7636692	39433	10000.000000	31206	129	1.000000	25960	782	1.000000	9841370	0.000000
266287811	7646528	39546	10000.000000	31156	84	1.000000	26107	868	1.000000	9836491	0.000000
266258751	7639234	40020	10000.000000	31267	122	1.000000	24976	1103	1.000000	9831597	0.000000
266277185	7633700	39799	10000.000000	31209	97	1.000000	26017	696	1.000000	9826710	0.000000
266217025	7643199	39563	9999.999997	31408	66	1.000000	27126	657	1.000000	9821788	0.000000
266293912	7637864	39928	10000.000000	31210	147	1.000000	25662	921	1.000000	9816890	0.000000
266208618	7633078	39746	10000.000000	31242	103	1.000000	25531	853	1.000000	9811918	0.000000
266245425	7635919	39876	10000.000000	30963	120	1.000000	25712	946	1.000000	9807046	0.000000
266281599	7618886	39441	10000.000000	31234	91	1.000000	26060	891	1.000000	9802090	-1.#IND00
266219509	7635357	39483	10000.000000	31359	67	1.000000	25972	801	1.000000	9797333	-0.009600
266230669	7641588	39786	10000.000000	31496	88	1.000000	26348	748	1.000000	9792417	-0.002089
266241528	7645208	39791	10000.000000	31612	60	1.000000	25571	1000	1.000000	9787440	-0.015704
266234560	7633146	39749	10000.000000	31295	93	1.000000	26355	883	1.000000	9782535	-0.015146
266231711	7635696	39405	10000.000000	31394	86	1.000000	25643	904	1.000000	9777582	-0.011279
266232973	7636386	39423	10000.000000	31310	108	1.000000	25978	913	1.000000	9772712	-0.007004
266237563	7641802	39664	10000.000000	31292	130	1.000000	25712	981	1.000000	9767878	-0.007122
266264508	7624241	39644	9999.989906	31196	95	1.000000	26354	836	1.000000	9762999	-0.005252
266241988	7634328	39510	10000.000000	31117	150	1.000000	25353	1036	1.000000	9758005	-0.004327
266223191	7632934	39784	10000.000000	30993	112	1.000000	25792	986	1.000000	9753180	-0.001149
266249631	7644778	39369	10000.000000	31378	76	1.000000	26443	814	1.000000	9748321	-0.002091
266153582	7649156	39942	10000.000000	31543	75	1.000000	24942	1004	1.000000	9743569	-0.002572
266225188	7637466	39777	10000.000000	31346	74	1.000000	26210	694	1.000000	9738524	-0.002258
266235839	7628696	40143	10000.000000	31307	118	1.000000	26631	721	1.000000	9733683	-0.003397
266264094	7644436	39803	10000.000000	31165	75	1.000000	25857	960	1.000000	9728866	-0.003421
266247001	7634557	39458	10000.000000	31359	103	1.000000	25951	707	1.000000	9724009	-0.003485
266281321	7623603	39890	10000.000000	31059	125	1.000000	26234	804	1.000000	9719116	-0.003134
266280337	7633163	39271	10000.000000	31392	102	1.000000	25898	876	1.000000	9714356	-0.001268
266272443	7640722	39337	10000.000000	31384	93	1.000000	26076	864	1.000000	9709555	-0.003518
266278411	7629661	39859	10000.000000	31172	114	1.000000	25406	1059	1.000000	9704804	-0.008444
266246484	7620903	39864	10000.000000	31082	131	1.000000	26212	752	1.000000	9699947	-0.007568
266262073	7636793	39864	10000.000000	31223	86	1.000000	26163	898	1.000000	9695078	-0.007202
266269228	7622375	39684	10000.000000	31363	81	1.000000	26104	913	1.000000	9690232	-0.007178
266197604	7646510	39562	10000.000000	30878	114	1.000000	25683	936	1.000000	9685395	-0.006657
266253535	7635465	39626	10000.000000	31297	91	1.000000	25734	896	1.000000	9680469	-0.006522
266246805	7637086	40105	10000.000000	31131	81	1.000000	26047	909	1.000000	9675754	-0.006479
266259115	7628992	39645	10000.000000	31236	145	1.000000	26503	659	1.000000	9670907	-0.006593
266247106	7627961	39391	10000.000000	31053	107	1.000000	25268	979	1.000000	9666003	-0.006306
266252377	7640101	39430	10000.000000	31249	146	1.000000	26316	693	1.000000	9661169	-0.006374
266214570	7635494	39361	10000.000000	31219	83	1.000000	25663	888	1.000000	9656421	-0.006226
266287667	7624216	39946	10000.000000	31133	87	1.000000	26497	745	1.000000	9651541	-0.005643
266265500	7646796	39795	10000.000000	31098	115	1.000000	24827	1183	1.000000	9646683	-0.005472
266269927	7631505	39982	10000.000000	30854	107	1.000000	25866	936	1.000000	9641966	-0.005363
266307130	7615923	39994	10000.000000	31361	82	1.000000	26650	678	1.000000	9637139	-0.005203
266247441	7640361	40082	10000.000000	31437	83	1.000000	25424	963	1.000000	9632300	-0.005044
266287378	7619127	39910	10000.000000	31230	118	1.000000	25876	868	1.000000	9627448	-0.005136
266250030	7639162	39872	10000.000000	31254	141	1.000000	26384	818	1.000000	9622619	-0.004841
266271429	7624216	39900	10000.000000	30765	144	1.000000	25557	935	1.000000	9617768	-0.004713
266285393	7624271	39861	10000.000000	31053	87	1.000000	25686	1064	1.000000	9613041	-0.004535
266282210	7643826	40122	9999.999605	31006	87	1.000000	25817	716	1.000000	9608320	-0.004430
266285337	7625856	39587	10000.000000	31245	127	1.000000	26433	884	1.000000	9603436	-0.004887
266265601	7633495	39886	10000.000000	31255	110	1.000000	25774	947	1.000000	9598649	-0.004658
266293761	7618410	39582	10000.000000	31208	99	1.000000	26384	778	1.000000	9593814	-0.005203
266252702	7631408	40141	10000.000000	31577	64	1.000000	25567	862	1.000000	9589058	-0.004855
266309383	7632988	40206	10000.000000	31245	104	1.000000	25693	897	1.000000	9584286	-0.004202
266272366	7621731	39749	10000.000000	31282	91	1.000000	26208	679	1.000000	9579423	-0.004544
266269048	7640209	39675	10000.000000	31190	145	1.000000	26224	805	1.000000	9574741	-0.003840
266228829	7630072	39643	10000.000000	31362	141	1.000000	25672	905	1.000000	9569887	-0.003798
266286265	7637250	39673	10000.000000	31114	108	1.000000	25911	828	1.000000	9565118	-0.003611
266222185	7642890	40115	10000.000000	31012	127	1.000000	25707	937	1.000000	9560348	-0.003510
266256417	7635678	40241	10000.000000	31311	98	1.000000	26447	748	1.000000	9555570	-0.003374
266206135	7642230	40092	10000.000000	31289	118	1.000000	25908	869	1.000000	9550798	-0.003209
266211925	7651083	39894	10000.000000	31118	141	1.000000	25328	925	1.000000	9546136	-0.003057
266258074	7634062	39744	10000.000000	31049	106	1.000000	25972	965	1.000000	9541455	-0.003228
266276687	7620337	39556	10000.000000	31505	77	1.000000	25976	922	1.000000	9536663	-0.002570
266284164	7636131	39732	10000.000000	31408	85	1.000000	25968	802	1.000000	9532000	-0.002666
266278764	7640654	39552	10000.000000	31332	93	1.000000	25377	1023	1.000000	9527246	-0.002031
266275483	7626188	39662	10000.000000	31041	102	1.000000	25870	806	1.000000	9522548	-0.002397
266252887	7646542	39755	10000.000000	31136	57	1.000000	26073	832	1.000000	9517843	-0.002020
npatches	nstrain	runtime	dt	init_x	init_y	init_y_blood	init_z	init_S	beta0	beta1	beta2	beta3	mean_beta	B	d	delta	delta_blood	b[0]	mut	m	CTL	c	g	epsilon	k	het	lambda	rho	omega	x_max	patch.dyna	DELTA	A	VA
10000	1	100.000000	0.001000	21900	9499	5000000	0.001000	10000000	12.790888	12.617863	10.827797	17.620267	20	800000000	0.010000	1.000000	432.000000	80000	0.000050	0.004800	1	0.001000	1.000000	2.500000	15.000000	0.500000	0.000000	0.000000	0.000000	31872	0	10.000000	7.000000	1.000000
sus	inf	inf_blood	z	x[0]	y[0][0]	z[0]	x[1]	y[1][0]	z[1]	S[0]	synchrony
219000000	94990000	5000000	10.000000	21900	9499	0.001000	21900	9499	0.001000	10000000	0.000000
274211914	3966883	20705	9998.349887	30163	11	1.000000	30136	20	1.000000	9994926	0.000000
275259424	5990320	30940	9999.992539	31409	15	1.000000	31543	10	1.000000	9989818	0.000000
274975120	6033787	31446	9999.997123	31508	29	1.000000	31684	34	1.000000	9984676	0.000000
274932739	6008224	31242	9999.951225	31615	43	1.000000	31520	27	1.000000	9979738	0.000000
274937855	6027672	31004	9999.964934	31842	33	1.000000	31506	44	1.000000	9974688	0.000000
274987727	6009404	30948	9999.998768	31632	25	1.000000	31774	32	1.000000	9969704	0.000000
274988633	6013817	31477	9999.999948	31899	23	1.000000	31709	27	1.000000	9964724	0.000000
274976792	6027745	31526	9999.965963	31945	13	1.000000	31728	37	1.000000	9959828	0.000000
274970957	6009016	31384	9999.999148	31735	23	1.000000	31769	18	1.000000	9954834	0.000000
274967251	6022752	31343	9999.993347	31695	14	1.000000	31718	26	1.000000	9949874	0.000000
274922158	6026617	31482	9999.983654	31742	17	1.000000	31813	33	1.000000	9944810	0.000000
274926791	6025615	31258	9999.999644	31844	18	1.000000	31759	18	1.000000	9939882	0.000000
274913583	6035106	31737	9999.961093	31912	19	1.000000	31925	15	1.000000	9934834	0.000000
274984176	6017674	31474	9999.974473	31643	29	1.000000	31821	27	1.000000	9929892	0.000000
274968555	6020651	31324	9999.999997	31697	20	1.000000	31823	12	1.000000	9924932	0.000000
274950063	6021127	31426	9999.978582	31899	27	1.000000	31699	25	1.000000	9920012	0.000000
274933429	6025575	31572	9999.986643	31700	37	1.000000	31651	42	1.000000	9914963	0.000000
274931160	6031133	31378	9999.987463	31558	47	1.000000	31420	47	1.000000	9910050	0.000000
274973259	6011655	31254	9999.872522	31753	26	1.000000	31643	24	1.000000	9905181	0.000000
274940873	6020915	31082	9999.996262	31654	38	1.000000	31663	29	1.000000	9900192	0.000000
274908033	6027359	31359	9999.993123	32087	32	1.000000	31808	25	1.000000	9895195	0.000000
274922788	6027467	31350	9999.999794	31853	34	1.000000	31700	32	1.000000	9890236	0.000000
274949309	6024658	31060	9999.983154	31663	24	1.000000	31539	21	1.000000	9885302	0.000000
274919287	6016420	31407	9999.996536	31649	10	1.000000	31893	27	1.000000	9880391	0.000000
274915455	6029431	31486	9999.997723	31748	15	1.000000	31635	27	1.000000	9875548	0.000000
274920890	6030868	31168	9999.999307	31789	17	1.000000	31871	27	1.000000	9870544	0.000000
274985877	6011403	31103	9999.977091	31565	20	1.000000	31859	6	1.000000	9865644	0.000000
274959256	6025139	31552	9999.997183	31688	10	1.000000	31711	25	1.000000	9860746	0.000000
274965791	6014455	31314	9999.999146	31645	25	1.000000	31957	23	1.000000	9855843	0.000000
274923606	6028159	31063	9999.995372	31782	26	1.000000	31804	29	1.000000	9850980	0.000000
274982514	6017473	31173	9999.999991	31868	35	1.000000	31985	27	1.000000	9846086	0.000000
274965399	6014798	31460	9999.999589	31772	15	1.000000	31783	19	1.000000	9841090	0.000000
274918400	6026242	31239	9999.999852	31762	23	1.000000	31717	51	1.000000	9836204	0.000000
274959083	6015344	31752	9999.996137	31728	17	1.000000	31548	30	1.000000	9831351	0.000000
274935408	6027536	31728	9999.993543	31564	23	1.000000	31771	27	1.000000	9826314	0.000000
274927534	6022290	31052	9999.981566	31738	18	1.000000	31857	16	1.000000	9821418	0.000000
275005321	6020865	31181	9999.961881	31717	26	1.000000	31887	24	1.000000	9816502	0.000000
274939729	6013697	31546	9999.998068	31519	16	1.000000	31655	18	1.000000	9811446	0.000000
274930084	6018602	31354	10000.000000	31620	37	1.000000	31716	23	1.000000	9806685	0.000000
274956692	6008021	31197	9999.989973	31851	36	1.000000	31681	28	1.000000	9801748	-1.#IND00
274909751	6025259	31695	9999.990179	31895	25	1.000000	31662	42	1.000000	9796798	0.003600
274914784	6033375	31293	9999.996969	31673	28	1.000000	31568	27	1.000000	9791829	0.022575
274964687	6020784	31223	9999.997918	32137	30	1.000000	31727	19	1.000000	9786923	0.015191
274948740	6030705	31531	9999.985403	31636	39	1.000000	31946	34	1.000000	9782021	0.015274
274951660	6014719	31766	9999.999113	31549	20	1.000000	31763	38	1.000000	9777201	0.019526
274978093	6016281	31011	9999.995939	31542	29	1.000000	31839	33	1.000000	9772373	0.011039
274967824	6012658	31505	9999.992202	31891	33	1.000000	31668	30	1.000000	9767577	0.008360
274957435	6036013	31074	9999.998986	31712	32	1.000000	31921	25	1.000000	9762676	0.005258
274927452	6023575	31823	9999.996116	31773	23	1.000000	31689	22	1.000000	9757822	0.004043
275003856	6006525	31223	9999.976711	31661	28	1.000000	31686	15	1.000000	9752777	0.003784
274923945	6019607	31470	9999.964165	31684	38	1.000000	31825	18	1.000000	9747916	0.003779
274943409	6025675	31305	9999.976697	31600	20	1.000000	31790	34	1.000000	9743087	0.002813
274983204	6007510	31244	9999.991742	31807	24	1.000000	31692	17	1.000000	9738256	0.000888
274968765	6028468	31264	9999.991018	31724	40	1.000000	31734	26	1.000000	9733541	0.000891
274979731	6030587	31666	9999.982491	31756	19	1.000000	31772	22	1.000000	9728590	0.000416
274999808	6009014	31480	9999.994633	31876	21	1.000000	31743	26	1.000000	9723765	0.000577
274965759	6013489	31388	9999.993089	31502	24	1.000000	31688	30	1.000000	9718982	-0.000159
274937414	6033651	31285	9999.999993	31773	31	1.000000	31685	21	1.000000	9714106	0.000120
274968242	6017857	31395	9999.999755	31536	36	1.000000	31733	27	1.000000	9709318	0.000142
274969301	6010600	31300	9999.916980	31791	10	1.000000	31797	21	1.000000	9704399	-0.000435
274995175	6023101	31401	10000.000000	31700	24	1.000000	31958	20	1.000000	9699561	-0.000723
274918322	6026205	31554	9999.995314	31783	33	1.000000	31603	28	1.000000	9694672	-0.000295
274914198	6016500	31611	9999.939300	31879	24	1.000000	31599	31	1.000000	9689844	-0.000584
274959821	6014740	31638	9999.978746	31769	38	1.000000	31865	21	1.000000	9684944	-0.000867
274993654	5999884	31131	9999.999999	31656	37	1.000000	31796	40	1.000000	9680189	-0.001124
274933539	6026535	31519	9999.999991	31827	43	1.000000	31811	21	1.000000	9675366	-0.001137
274868807	6025765	31466	9999.990807	31962	15	1.000000	31872	22	1.000000	9670570	-0.000439
274965475	6013722	31095	9999.973533	31680	30	1.000000	31829	30	1.000000	9665710	-0.000700
274989581	6008452	31186	9999.991276	31736	44	1.000000	31610	21	1.000000	9660970	-0.000751
274965817	6011803	31182	9999.972200	31691	27	1.000000	31683	42	1.000000	9656102	-0.000797
274896582	6040091	31425	9999.996388	32009	11	1.000000	31769	34	1.000000	9651150	-0.001315
274942784	6017431	31389	9999.988296	31712	29	1.000000	31817	33	1.000000	9646594	-0.001329
274953903	6027902	31345	9999.979235	31891	19	1.000000	31753	22	1.000000	9641754	-0.001285
274966314	6015942	31507	9999.997461	31749	15	1.000000	31581	25	1.000000	9637004	-0.000690
274995449	6005543	31475	9999.964827	31619	19	1.000000	31464	20	1.000000	9632212	-0.001379
274924198	6029115	31303	9999.997241	31549	32	1.000000	31900	15	1.000000	9627426	-0.000937
274950733	6015035	31374	9999.987206	31747	14	1.000000	31956	21	1.000000	9622686	-0.000816
274977927	6007534	31301	9999.995278	31834	17	1.000000	31943	23	1.000000	9617762	-0.000302
274966155	6016934	31207	9999.998603	31825	20	1.000000	31754	22	1.000000	9612998	-0.000630
274957184	6022902	31351	9999.999854	31560	19	1.000000	31634	35	1.000000	9608213	-0.001191
275007494	6004067	31471	9999.989406	31588	35	1.000000	31629	23	1.000000	9603388	-0.001276
274985208	6017937	31422	9999.978919	31963	41	1.000000	31793	19	1.000000	9598538	-0.001247
274929843	6022675	31375	9999.995176	31603	27	1.000000	31673	17	1.000000	9593821	-0.001888
275009245	6016749	31629	9999.939255	31637	33	1.000000	31768	20	1.000000	9589040	-0.001398
274943808	6013519	31276	9999.999148	31853	45	1.000000	31713	35	1.000000	9584415	-0.001219
274943160	6024100	31316	9999.999659	31632	10	1.000000	31656	12	1.000000	9579490	-0.001036
274941376	6020150	31639	9999.999965	31564	31	1.000000	31969	14	1.000000	9574655	-0.000744
274942229	6016933	31394	9999.993002	31723	28	1.000000	31925	28	1.000000	9569867	-0.000927
275023214	6006521	31728	9999.976088	31503	19	1.000000	31799	22	1.000000	9565012	-0.001690
274963202	6016084	31470	9999.999993	31785	43	1.000000	31535	29	1.000000	9560141	-0.001658
274979234	6016889	31318	9999.966295	31698	31	1.000000	31703	25	1.000000	9555274	-0.002809
274944815	6020708	31605	9999.986823	31675	31	1.000000	31570	35	1.000000	9550458	-0.002340
274930569	6021877	31339	9999.986454	31754	34	1.000000	31689	19	1.000000	9545767	-0.002216
274935844	6009351	31257	9999.990755	31485	35	1.000000	31672	30	1.000000	9540940	-0.002472
274922033	6018049	31703	9999.995209	31651	41	1.000000	31761	23	1.000000	9536167	-0.002614
274980596	6018354	31691	9999.971261	31752	33	1.000000	31758	17	1.000000	9531216	-0.002968
274958510	6016412	31752	9999.998728	31691	34	1.000000	31687	24	1.000000	9526507	-0.002822
274928976	6024073	31734	9999.991493	31548	28	1.000000	31528	20	1.000000	9521731	-0.002844
274906859	6020264	31218	9999.992180	32010	22	1.000000	31855	23	1.000000	9516990	-0.002781
npatches	nstrain	runtime	dt	init_x	init_y	init_y_blood	init_z	init_S	beta0	beta1	beta2	beta3	mean_beta	B	d	delta	delta_blood	b[0]	mut	m	CTL	c	g	epsilon	k	het	lambda	rho	omega	x_max	patch.dyna	DELTA	A	VA
10000	1	100.000000	0.001000	21900	9499	5000000	0.001000	10000000	13.228327	18.521713	18.034422	16.527068	20	800000000	0.010000	1.000000	432.000000	80000	0.000050	0.004800	1	0.001000	1.000000	2.500000	16.000000	0.500000	0.000000	0.000000	0.000000	31872	0	10.000000	7.000000	1.000000
sus	inf	inf_blood	z	x[0]	y[0][0]	z[0]	x[1]	y[1][0]	z[1]	S[0]	synchrony
219000000	94990000	5000000	10.000000	21900	9499	0.001000	21900	9499	0.001000	10000000	0.000000
280945384	2713606	14126	9973.305532	30125	15	1.000000	29329	19	1.000000	9995020	0.000000
283499942	4612348	23864	9999.197748	31655	26	1.000000	31660	54	1.000000	9989893	0.000000
283198391	4662090	24313	9999.447395	31666	17	1.000000	31064	101	1.000000	9984994	0.000000
283182431	4639003	23975	9999.372469	31667	13	1.000000	31272	112	1.000000	9980052	0.000000
283149671	4645181	24118	9999.059822	31899	24	1.000000	30646	140	1.000000	9975132	0.000000
283085128	4642405	23974	9999.428230	31836	15	1.000000	31095	144	1.000000	9970155	0.000000
283169990	4644385	24213	9999.425206	31962	27	1.000000	31267	60	1.000000	9965061	0.000000
283123648	4645797	24378	9999.428124	31682	25	1.000000	30921	192	1.000000	9960245	0.000000
283108396	4644887	24279	9999.558300	31807	21	1.000000	31187	48	1.000000	9955272	0.000000
283165898	4632019	24177	9999.527356	31846	20	1.000000	31119	86	1.000000	9950304	0.000000
283149706	4642887	24138	9999.762514	31843	21	1.000000	31290	53	1.000000	9945392	0.000000
283126285	4636270	24122	9999.590359	31713	16	1.000000	31428	69	1.000000	9940333	0.000000
283114254	4632294	24123	9999.451028	32042	21	1.000000	31428	115	1.000000	9935392	0.000000
283116396	4643919	24251	9999.291516	31588	21	1.000000	31400	85	1.000000	9930543	0.000000
283157758	4632491	23937	9999.524583	32126	25	1.000000	31216	104	1.000000	9925560	0.000000
283130810	4646308	24263	9999.495601	31617	16	1.000000	31042	70	1.000000	9920550	0.000000
283182643	4638470	23938	9999.239808	31849	14	1.000000	31356	60	1.000000	9915680	0.000000
283103039	4643321	23945	9999.513958	31898	17	1.000000	31227	119	1.000000	9910829	0.000000
283141555	4642738	23819	9999.539188	31518	16	1.000000	31098	120	1.000000	9905845	0.000000
283088921	4643213	24421	9999.116799	31663	13	1.000000	31387	67	1.000000	9900934	0.000000
283115229	4649675	24429	9999.504965	31713	12	1.000000	31111	117	1.000000	9896014	0.000000
283173512	4633636	24118	9999.347740	31663	18	1.000000	31529	70	1.000000	9891097	0.000000
283135818	4646547	24421	9999.538058	31796	21	1.000000	31555	31	1.000000	9886081	0.000000
283118445	4641101	24279	9999.510585	31723	18	1.000000	31452	71	1.000000	9881138	0.000000
283161944	4639072	24221	9999.381782	31801	39	1.000000	31356	67	1.000000	9876190	0.000000
283144915	4642683	24175	9999.627648	31820	8	1.000000	31470	31	1.000000	9871275	0.000000
283080854	4648927	24287	9999.477469	31822	31	1.000000	30889	119	1.000000	9866225	0.000000
283049201	4654331	24233	9999.123302	31792	36	1.000000	31006	130	1.000000	9861212	0.000000
283166060	4632095	24088	9999.135747	31834	15	1.000000	30979	137	1.000000	9856453	0.000000
283079557	4647657	24356	9999.549790	31729	18	1.000000	31028	123	1.000000	9851528	0.000000
283152799	4639785	24048	9999.299068	31765	25	1.000000	30915	131	1.000000	9846537	0.000000
283116816	4642862	24278	9999.504454	31812	6	1.000000	31051	137	1.000000	9841579	0.000000
283109880	4638688	24040	9999.245627	31887	27	1.000000	31101	52	1.000000	9836648	0.000000
283134413	4645175	24395	9999.519585	31571	34	1.000000	31460	50	1.000000	9831736	0.000000
283141491	4633211	24070	9999.716094	31781	18	1.000000	31161	96	1.000000	9826836	0.000000
283115397	4642548	24059	9999.701469	31807	16	1.000000	31237	104	1.000000	9821793	0.000000
283104593	4642982	24346	9999.339256	31626	8	1.000000	31357	59	1.000000	9816929	0.000000
283075939	4643506	24371	9999.325063	31614	8	1.000000	30994	122	1.000000	9812068	0.000000
283095878	4654456	24254	9999.469007	31880	13	1.000000	31564	25	1.000000	9807155	0.000000
283138762	4643859	23987	9999.396772	31855	33	1.000000	31515	49	1.000000	9802353	-1.#IND00
283035022	4648594	24272	9999.616641	31678	49	1.000000	31542	52	1.000000	9797517	-1.#IND00
283165179	4636130	23925	9999.398912	31931	20	1.000000	31679	41	1.000000	9792698	-0.008480
283134227	4641625	23986	9999.379330	31944	14	1.000000	31482	63	1.000000	9787647	-0.007473
283157155	4644284	24208	9999.497405	32035	6	1.000000	31360	87	1.000000	9782674	-0.005638
283178356	4642685	24093	9999.334294	31898	24	1.000000	30743	186	1.000000	9777842	-0.001661
283104883	4649277	24371	9999.638428	31716	18	1.000000	31268	58	1.000000	9772871	-0.002304
283120217	4640433	24229	9999.199996	31773	14	1.000000	31367	38	1.000000	9767974	-0.001546
283105723	4646872	24238	9999.605668	31586	32	1.000000	31541	53	1.000000	9763188	-0.002290
283117055	4648120	24174	9999.562529	31768	22	1.000000	31451	100	1.000000	9758403	-0.003261
283141076	4637807	24001	9999.468006	31963	27	1.000000	31096	97	1.000000	9753588	-0.002674
283145433	4644118	24443	9999.558894	31439	33	1.000000	30828	157	1.000000	9748621	-0.004648
283125434	4648811	24153	9999.723344	31717	18	0.999986	31133	80	1.000000	9743771	-0.004948
283116141	4652392	24361	9999.477446	31763	13	1.000000	31107	81	1.000000	9738790	-0.002587
283148537	4633060	24130	9999.339938	31743	27	1.000000	31432	41	1.000000	9734035	-0.003449
283135620	4644709	24282	9999.651506	31610	30	1.000000	31236	95	1.000000	9729192	-0.004426
283170873	4635308	24031	9999.693550	31815	14	1.000000	31404	68	1.000000	9724275	-0.006365
283048655	4653812	24186	9999.546549	31857	21	1.000000	31468	54	1.000000	9719498	-0.005325
283174181	4632327	24191	9999.464762	31816	17	1.000000	31629	97	1.000000	9714676	-0.004147
283120161	4639842	23940	9999.446420	31825	34	1.000000	31217	106	1.000000	9709745	-0.004836
283113643	4644325	23820	9999.607047	31625	12	1.000000	31020	93	1.000000	9704870	-0.004701
283174186	4638801	24527	9999.343223	31730	25	1.000000	30893	80	1.000000	9699993	-0.004242
283145624	4635457	24169	9999.644418	31763	13	1.000000	31111	124	1.000000	9695146	-0.004861
283123498	4645147	24154	9999.471674	31820	17	1.000000	31322	49	1.000000	9690254	-0.002310
283119143	4644052	24386	9999.083820	31876	21	1.000000	31357	33	1.000000	9685273	-0.001820
283107137	4646438	24237	9999.840643	31782	22	1.000000	31647	55	1.000000	9680473	-0.002293
283107402	4649469	24183	9999.431981	31882	16	1.000000	31399	54	1.000000	9675572	-0.000698
283124641	4645272	24253	9999.459935	31721	10	1.000000	31435	52	1.000000	9670731	-0.000361
283140719	4638866	24334	9999.508092	31874	11	1.000000	31361	76	1.000000	9666068	0.000572
283119564	4641266	23960	9999.497667	31655	13	1.000000	31246	83	1.000000	9661228	0.000684
283080488	4651083	24151	9999.408984	31588	37	1.000000	31216	104	1.000000	9656381	0.000759
283141917	4636371	24083	9999.468587	31667	20	1.000000	30838	118	1.000000	9651472	0.001889
283093074	4636635	24161	9999.207413	31638	24	1.000000	31284	55	1.000000	9646655	0.002155
283147659	4650197	24501	9999.544116	31365	13	1.000000	31115	147	1.000000	9641719	0.001988
283133626	4645855	24005	9999.751702	31869	19	1.000000	30983	115	1.000000	9637047	0.002069
283144937	4639403	24497	9999.449538	31764	14	1.000000	31202	64	1.000000	9632257	0.002016
283115472	4636536	24093	9999.141724	31725	23	1.000000	31363	96	1.000000	9627490	0.002052
283170552	4641168	23809	9999.529170	31706	24	1.000000	31267	139	1.000000	9622638	0.001975
283110869	4643256	24266	9999.454727	31500	22	1.000000	31141	119	1.000000	9618002	0.002140
283147731	4633646	24002	9999.411045	31537	28	1.000000	30943	111	1.000000	9613148	0.002096
283136698	4640612	24089	9999.135970	31673	13	1.000000	31419	63	1.000000	9608337	0.001710
283132823	4642461	24283	9999.639376	31775	10	1.000000	31262	95	1.000000	9603526	0.001387
283122971	4644514	23991	9999.327247	31804	21	1.000000	31542	44	1.000000	9598802	0.001227
283157427	4629607	23951	9999.626560	32028	30	1.000000	31521	105	1.000000	9594075	0.000725
283197042	4640340	24177	9999.342200	31816	22	1.000000	31132	109	1.000000	9589202	0.000774
283142342	4630941	24352	9999.397786	31701	13	1.000000	31215	102	1.000000	9584339	0.001259
283189436	4636657	24096	9999.626984	31893	16	1.000000	31282	107	1.000000	9579518	0.001238
283102464	4650640	24168	9999.384379	31828	28	1.000000	30994	122	1.000000	9574699	0.001246
283102693	4648048	24021	9999.230235	31940	10	1.000000	31079	56	1.000000	9569824	0.001265
283128433	4635011	24010	9999.476311	31774	11	1.000000	31055	96	1.000000	9565154	0.001039
283129402	4641299	24233	9998.999947	31945	11	1.000000	31576	39	1.000000	9560229	0.001455
283146879	4641295	23953	9999.479041	31788	37	1.000000	31607	47	1.000000	9555402	0.001515
283143277	4629015	24194	9999.292996	31734	18	1.000000	31434	48	1.000000	9550583	0.001397
283117416	4643162	23883	9999.511554	31656	25	1.000000	31664	61	1.000000	9545794	0.001347
283110301	4645240	24210	9999.374892	31951	8	1.000000	31399	46	1.000000	9541105	0.001332
283163264	4637622	24158	9999.293598	31560	25	1.000000	31562	51	1.000000	9536344	0.001700
283089731	4638233	24204	9999.714588	31746	11	1.000000	31800	28	1.000000	9531667	0.001375
283167763	4640185	24219	9999.540989	31728	18	1.000000	31043	120	1.000000	9526779	0.001651
283172535	4642334	24201	9999.615668	31871	15	1.000000	31453	49	1.000000	9522039	0.001813
283110578	4647954	24384	9999.468054	31747	11	1.000000	31515	23	1.000000	9517262	0.001657
npatches	nstrain	runtime	dt	init_x	init_y	init_y_blood	init_z	init_S	beta0	beta1	beta2	beta3	mean_beta	B	d	delta	delta_blood	b[0]	mut	m	CTL	c	g	epsilon	k	het	lambda	rho	omega	x_max	patch.dyna	DELTA	A	VA
10000	1	100.000000	0.001000	21900	9499	5000000	0.001000	10000000	29.094948	29.232200	25.414518	29.244074	20	800000000	0.010000	1.000000	432.000000	80000	0.000050	0.004800	1	0.001000	1.000000	2.500000	17.000000	0.500000	0.000000	0.000000	0.000000	31872	0	10.000000	7.000000	1.000000
sus	inf	inf_blood	z	x[0]	y[0][0]	z[0]	x[1]	y[1][0]	z[1]	S[0]	synchrony
219000000	94990000	5000000	10.000000	21900	9499	0.001000	21900	9499	0.001000	10000000	0.000000
286104800	1832901	9501	9860.536471	25813	450	1.000000	24944	828	1.000000	9995018	0.000000
289902488	3627135	19078	9992.416805	21437	1211	1.000000	22105	1209	1.000000	9990111	0.000000
289701238	3624407	18726	9994.015813	21811	1366	1.000000	22423	1204	1.000000	9985131	0.000000
289544836	3613327	18932	9993.530433	22434	1255	1.000000	22162	1137	1.000000	9980110	0.000000
289461613	3618614	18771	9994.277228	22359	1188	1.000000	22499	1184	1.000000	9975085	0.000000
289533858	3620684	18747	9994.296960	22589	1223	1.000000	22631	1068	1.000000	9970058	0.000000
289448376	3634135	18786	9994.141372	22181	1346	1.000000	21851	1272	1.000000	9965057	0.000000
289498250	3617528	18595	9993.356938	22685	1061	1.000000	22691	1103	1.000000	9960062	0.000000
289475179	3627287	18914	9993.506598	22486	1156	1.000000	22067	1336	1.000000	9955139	0.000000
289483520	3617730	18946	9993.483441	22519	1202	1.000000	22377	1090	1.000000	9950163	0.000000
289547162	3616583	18680	9992.356518	22102	1234	1.000000	22068	1144	1.000000	9945124	0.000000
289514289	3622241	18664	9993.623472	23029	1066	1.000000	21699	1192	1.000000	9940124	0.000000
289539955	3610600	18728	9993.882316	21740	1287	1.000000	22412	1196	1.000000	9935220	0.000000
289530650	3626678	18722	9994.786455	22058	1314	1.000000	22348	1195	1.000000	9930314	0.000000
289506086	3614074	18652	9994.225259	22970	1070	1.000000	22310	1343	1.000000	9925304	0.000000
289478694	3613499	18812	9992.337074	21830	1283	1.000000	22646	1306	1.000000	9920316	0.000000
289464116	3623421	18874	9993.136592	22346	1270	1.000000	23313	1123	1.000000	9915314	0.000000
289502124	3621496	19099	9992.906144	22042	1302	1.000000	22200	1087	1.000000	9910327	0.000000
289498436	3624432	18756	9992.009826	22271	1087	1.000000	22155	1192	1.000000	9905452	0.000000
289554390	3607058	19115	9993.408242	21703	1255	1.000000	22459	1187	1.000000	9900570	0.000000
289506818	3619387	18989	9994.125193	22311	1113	1.000000	21940	1207	1.000000	9895656	0.000000
289491962	3637602	19196	9993.870285	22820	1162	1.000000	22906	1123	1.000000	9890687	0.000000
289562138	3616244	18845	9992.992170	22561	1145	1.000000	22317	1110	1.000000	9885685	0.000000
289430113	3622629	18827	9992.781058	22518	1009	1.000000	22208	1240	1.000000	9880778	0.000000
289551122	3613561	19068	9992.883673	21933	1205	1.000000	21991	1197	1.000000	9875852	0.000000
289517794	3623715	19051	9993.579375	22729	1045	1.000000	21905	1278	1.000000	9870769	0.000000
289557588	3616332	19043	9993.265092	22256	1183	1.000000	22597	1151	1.000000	9865870	0.000000
289513098	3627813	18767	9992.062947	22424	1028	1.000000	21700	1434	1.000000	9861003	0.000000
289470971	3623625	19067	9993.198535	22467	1194	1.000000	22517	1148	1.000000	9856080	0.000000
289503663	3620785	18881	9993.718420	22257	1304	1.000000	21900	1192	1.000000	9851125	0.000000
289473922	3611807	19036	9993.250629	22111	1035	1.000000	22240	1276	1.000000	9846143	0.000000
289468684	3627196	18794	9993.215259	22300	1214	1.000000	22181	1213	1.000000	9841197	0.000000
289480557	3627730	18984	9993.263553	22791	1113	1.000000	21947	1122	1.000000	9836207	0.000000
289525817	3611594	18484	9992.995603	22192	1305	1.000000	22579	1100	1.000000	9831314	0.000000
289513161	3616644	18788	9993.693254	22075	1217	1.000000	22346	1119	1.000000	9826370	0.000000
289512842	3633220	18798	9994.068529	22965	1103	1.000000	22029	1346	1.000000	9821495	0.000000
289526242	3619141	18986	9993.322313	21775	1333	1.000000	22864	1224	1.000000	9816628	0.000000
289515422	3621249	18934	9993.524446	22191	1322	1.000000	22210	1187	1.000000	9811795	0.000000
289505511	3617482	18866	9992.254926	21847	1357	1.000000	22575	1229	1.000000	9806859	0.000000
289502912	3617923	18736	9992.495450	22660	1149	1.000000	22036	1128	1.000000	9802035	-1.#IND00
289424397	3638062	18949	9992.815955	22346	1059	1.000000	22202	1272	1.000000	9797222	-1.#IND00
289468534	3626696	19422	9992.800831	21505	1237	1.000000	22609	1050	1.000000	9792399	0.005725
289524561	3609048	18844	9993.130830	22903	1173	1.000000	21990	1169	1.000000	9787453	0.005349
289487580	3624657	18799	9992.472111	22334	1128	1.000000	22107	1268	1.000000	9782671	0.000144
289464686	3625041	18962	9992.255196	22771	1077	1.000000	22191	1092	1.000000	9777732	-0.003663
289500670	3631440	18902	9992.821716	22223	1058	1.000000	22764	1185	1.000000	9772722	-0.001767
289541825	3617630	19053	9992.042924	22007	1210	1.000000	21575	1471	1.000000	9767819	0.008322
289457529	3631776	18796	9993.485672	22259	1048	1.000000	23027	1088	1.000000	9763017	-0.002599
289503723	3618698	18457	9993.504437	21740	1131	1.000000	21991	1211	1.000000	9758198	-0.002580
289516661	3613933	18903	9992.870455	22424	1126	1.000000	22113	1111	1.000000	9753390	-0.005832
289484218	3619414	19023	9993.443989	22218	1158	1.000000	22452	1221	1.000000	9748504	-0.006236
289535823	3616116	18895	9992.319386	22510	1248	1.000000	22406	1209	1.000000	9743624	-0.009534
289540372	3620994	18899	9994.297397	22398	1150	1.000000	22065	1251	1.000000	9738860	-0.009431
289518925	3624181	18320	9992.783151	22421	1182	1.000000	22084	1300	1.000000	9733964	-0.009846
289561465	3613289	18897	9993.347240	23008	1100	1.000000	22321	1190	1.000000	9729015	-0.008048
289480267	3619240	18700	9992.536303	22321	1111	1.000000	21750	1388	1.000000	9724201	-0.007236
289521459	3621857	18656	9992.849781	22482	1139	1.000000	23333	1033	1.000000	9719301	-0.006631
289497373	3627817	19151	9992.371244	23019	1046	1.000000	22395	1108	1.000000	9714443	-0.006968
289485072	3629094	19152	9993.554813	22367	1080	1.000000	22542	1216	1.000000	9709731	-0.007386
289548562	3624419	18945	9993.020159	22345	1027	1.000000	23008	1153	1.000000	9704845	-0.008656
289501573	3624228	18897	9993.134053	22293	1182	1.000000	23136	947	1.000000	9699821	-0.008302
289493228	3632899	18729	9993.152629	22261	1211	1.000000	21973	1300	1.000000	9694991	-0.009093
289501189	3617254	18708	9993.142430	21675	1403	1.000000	22563	1085	1.000000	9690314	-0.008140
289528094	3617442	18818	9992.391342	22878	1206	1.000000	22462	1190	1.000000	9685405	-0.007475
289467897	3623108	18886	9994.105605	22636	1073	1.000000	22350	1206	1.000000	9680519	-0.005965
289530980	3620582	18893	9992.816110	22456	1224	1.000000	21772	1302	1.000000	9675686	-0.006042
289523101	3620586	18929	9993.669907	22811	1286	1.000000	21905	1307	1.000000	9670849	-0.005514
289478780	3629992	18791	9991.964793	22078	1255	1.000000	22220	1067	1.000000	9666046	-0.005203
289513844	3618901	18733	9993.120446	22182	1145	1.000000	21070	1273	1.000000	9661250	-0.005425
289491282	3623478	18675	9992.515883	22665	1174	1.000000	22218	1282	1.000000	9656283	-0.005298
289521077	3623650	19014	9993.389656	22331	1126	1.000000	22520	1087	1.000000	9651442	-0.007351
289500323	3627241	18734	9993.324196	22690	1141	1.000000	22616	946	1.000000	9646738	-0.006484
289491391	3624331	19029	9993.033023	22133	1251	1.000000	22282	1121	1.000000	9641856	-0.006631
289458791	3623478	18929	9993.629533	22378	1223	1.000000	21870	1332	1.000000	9636898	-0.006797
289491308	3626315	19034	9993.300323	22692	1194	1.000000	22105	1331	1.000000	9632075	-0.005312
289468559	3624640	19021	9993.271181	22367	1213	1.000000	23049	1007	1.000000	9627324	-0.005499
289508220	3620058	18890	9992.900027	22641	1127	1.000000	22126	1125	1.000000	9622533	-0.005471
289467294	3630193	19176	9992.074002	22422	1255	1.000000	22333	1051	1.000000	9617804	-0.005351
289518270	3615095	18683	9992.681463	21778	1172	1.000000	21906	1227	1.000000	9612925	-0.005296
289492759	3621698	18941	9992.798431	22620	1140	1.000000	23075	1135	1.000000	9608184	-0.004961
289567291	3621264	18821	9992.899445	22432	1134	1.000000	22383	1069	1.000000	9603452	-0.004829
289499546	3616878	18906	9993.214430	22934	973	1.000000	22015	1057	1.000000	9598691	-0.004744
289561957	3607531	18649	9993.096398	21836	1343	1.000000	21886	1324	1.000000	9593850	-0.004707
289453139	3625516	19101	9992.926259	22666	1093	1.000000	22913	1127	1.000000	9589125	-0.004659
289500789	3616419	19221	9993.695678	21690	1099	1.000000	22562	1129	1.000000	9584436	-0.004493
289479800	3625913	18931	9994.027725	22595	1200	1.000000	21823	1207	1.000000	9579671	-0.003373
289535428	3614624	18411	9992.410662	22852	1217	1.000000	21870	1154	1.000000	9575014	-0.003392
289528735	3612635	19058	9993.736522	22592	1182	1.000000	22517	1209	1.000000	9570230	-0.003304
289502618	3624291	18840	9992.553582	22518	975	1.000000	21928	1119	1.000000	9565425	-0.003365
289519302	3619750	18735	9992.697589	21812	1188	1.000000	22400	1130	1.000000	9560665	-0.002980
289523086	3625562	18659	9993.506130	22833	1149	1.000000	22488	1168	1.000000	9555885	-0.002997
289545780	3619626	18896	9992.540958	22557	1122	1.000000	22583	1212	1.000000	9551027	-0.002889
289420110	3635177	18970	9993.172448	23299	1005	1.000000	22759	1060	1.000000	9546215	-0.004111
289511461	3623994	18799	9993.222588	22057	1246	1.000000	21753	1264	1.000000	9541352	-0.003300
289481195	3624183	18758	9994.363451	22605	1106	1.000000	21943	1402	1.000000	9536496	-0.003564
289535479	3617798	18846	9992.628454	22819	1231	1.000000	22558	1295	1.000000	9531706	-0.003770
289540159	3616243	18866	9992.571875	23071	875	1.000000	22681	1267	1.000000	9526978	-0.003419
289508519	3620831	18767	9993.337126	21714	1214	1.000000	23018	1064	1.000000	9522282	-0.003419
289457427	3630401	18832	9993.376119	22963	1094	1.000000	22014	1231	1.000000	9517454	-0.003310
npatches	nstrain	runtime	dt	init_x	init_y	init_y_blood	init_z	init_S	beta0	beta1	beta2	beta3	mean_beta	B	d	delta	delta_blood	b[0]	mut	m	CTL	c	g	epsilon	k	het	lambda	rho	omega	x_max	patch.dyna	DELTA	A	VA
10000	1	100.000000	0.001000	21900	9499	5000000	0.001000	10000000	24.935180	26.120339	21.416002	24.217232	20	800000000	0.010000	1.000000	432.000000	80000	0.000050	0.004800	1	0.001000	1.000000	2.500000	18.000000	0.500000	0.000000	0.000000	0.000000	31872	0	10.000000	7.000000	1.000000
sus	inf	inf_blood	z	x[0]	y[0][0]	z[0]	x[1]	y[1][0]	z[1]	S[0]	synchrony
219000000	94990000	5000000	10.000000	21900	9499	0.001000	21900	9499	0.001000	10000000	0.000000
290366152	1162260	5825	9558.938004	28330	54	1.000000	27696	286	1.000000	9995075	0.000000
296276284	2748041	14258	9945.903416	28500	466	1.000000	25262	794	1.000000	9990050	0.000000
295896547	2717020	13959	9948.352231	26898	603	1.000000	26547	644	1.000000	9984983	0.000000
295660453	2722176	14217	9949.622394	26978	545	1.000000	25930	660	1.000000	9979915	0.000000
295654171	2721919	14261	9952.921273	27394	460	1.000000	26798	645	1.000000	9974982	0.000000
295671611	2724977	14394	9948.759512	27010	530	1.000000	25580	787	1.000000	9970002	0.000000
295603133	2738762	14167	9951.879627	28121	408	1.000000	26717	574	1.000000	9965083	0.000000
295629200	2726943	13941	9952.669230	26776	642	1.000000	25859	694	1.000000	9960062	0.000000
295602844	2736227	14195	9949.450949	27539	494	1.000000	26471	647	1.000000	9955043	0.000000
295609913	2725720	14080	9951.573040	27651	481	1.000000	25692	663	1.000000	9949933	0.000000
295683680	2719144	14380	9954.948287	26994	710	1.000000	26530	623	1.000000	9945035	0.000000
295679776	2722060	14064	9950.783489	27075	497	1.000000	26086	615	1.000000	9940029	0.000000
295674537	2724282	14123	9950.681648	27276	574	1.000000	25967	677	1.000000	9935015	0.000000
295712973	2712438	14068	9951.569575	27270	503	1.000000	25799	577	1.000000	9930070	0.000000
295673687	2719741	14112	9950.370270	27574	484	1.000000	25891	678	1.000000	9925195	0.000000
295570321	2728285	14153	9953.951687	26892	575	1.000000	25703	826	1.000000	9920266	0.000000
295647762	2731995	14260	9949.502718	26993	610	1.000000	26473	570	1.000000	9915382	0.000000
295609322	2732326	14038	9952.711005	27243	517	1.000000	25777	727	1.000000	9910476	0.000000
295636226	2734174	14203	9952.274195	27643	522	1.000000	25769	627	1.000000	9905515	0.000000
295687498	2726562	14297	9953.073014	27181	438	1.000000	26401	533	1.000000	9900542	0.000000
295649265	2720882	14470	9951.954156	27425	498	1.000000	25839	659	1.000000	9895455	0.000000
295677286	2731778	14191	9949.124537	27443	466	1.000000	25878	710	1.000000	9890547	0.000000
295608758	2729978	14028	9952.608048	26449	724	1.000000	26348	564	1.000000	9885614	0.000000
295679936	2720412	14255	9950.993816	28200	507	1.000000	25196	894	1.000000	9880726	0.000000
295718197	2725508	14264	9952.561282	27596	489	1.000000	26821	531	1.000000	9875980	0.000000
295647455	2726348	14320	9955.218579	27256	587	1.000000	25609	739	1.000000	9871069	0.000000
295612134	2731179	14345	9951.496668	27304	585	1.000000	26114	715	1.000000	9866220	0.000000
295650718	2734768	14432	9951.231556	27635	533	1.000000	26752	577	1.000000	9861242	0.000000
295652635	2726390	14363	9949.463016	26913	542	1.000000	25934	665	1.000000	9856322	0.000000
295661205	2726325	14480	9951.775519	27405	524	1.000000	26400	659	1.000000	9851422	0.000000
295660800	2724879	14119	9952.470940	27829	478	1.000000	26013	780	1.000000	9846486	0.000000
295610833	2729970	13991	9951.799436	27852	500	1.000000	25765	821	1.000000	9841644	0.000000
295712526	2715079	14100	9948.841375	27434	483	1.000000	26030	652	1.000000	9836620	0.000000
295629256	2728207	13990	9951.398447	26894	532	1.000000	25746	699	1.000000	9831606	0.000000
295664734	2722093	14179	9949.586691	26782	584	1.000000	26111	532	1.000000	9826575	0.000000
295647152	2726369	14148	9951.569009	27127	539	1.000000	26199	677	1.000000	9821638	0.000000
295693276	2715726	14121	9949.744000	27426	650	1.000000	25998	701	1.000000	9816555	0.000000
295631479	2724619	14001	9951.118409	27815	315	1.000000	25440	803	1.000000	9811730	0.000000
295665143	2731598	14145	9943.687802	27765	517	1.000000	25689	821	1.000000	9806786	0.000000
295614478	2728991	14189	9947.513652	27608	491	1.000000	26277	611	1.000000	9801892	-1.#IND00
295655192	2733464	14186	9953.493198	27537	555	1.000000	26299	642	1.000000	9796832	-1.#IND00
295644388	2726940	14042	9949.036222	26980	592	1.000000	26116	755	1.000000	9791968	0.003938
295635861	2725634	14342	9951.046487	27213	544	1.000000	27228	321	1.000000	9787101	0.002226
295648759	2720713	14091	9951.931662	27598	525	1.000000	25515	847	1.000000	9782177	0.001082
295593654	2738700	14247	9950.980871	27280	504	1.000000	26436	603	1.000000	9777177	-0.005957
295603486	2735736	14464	9954.282927	26505	779	1.000000	26484	612	1.000000	9772312	-0.006283
295643852	2719128	14011	9954.207683	26312	545	1.000000	26246	647	1.000000	9767473	-0.004610
295698729	2723162	14222	9951.937886	27438	568	1.000000	25670	814	1.000000	9762541	-0.004287
295654447	2727105	14275	9947.901537	27529	551	1.000000	25700	743	1.000000	9757779	-0.004809
295660111	2723436	14427	9949.638084	27920	421	1.000000	25805	650	1.000000	9752917	-0.002913
295642296	2724411	14009	9949.041973	27531	588	1.000000	27065	694	1.000000	9748063	-0.002518
295647350	2714980	14222	9951.134402	26971	615	1.000000	25674	795	1.000000	9743323	-0.003081
295687744	2728547	14373	9948.657319	26719	677	1.000000	26318	582	1.000000	9738477	-0.003325
295581364	2728102	14380	9954.675613	27908	438	1.000000	26308	681	1.000000	9733647	-0.003773
295642642	2738898	14187	9950.565740	27835	410	1.000000	26042	729	1.000000	9728773	-0.003696
295639388	2728740	14072	9949.486177	28629	393	1.000000	26339	592	1.000000	9724012	-0.002884
295635859	2734241	14302	9952.701055	26820	674	1.000000	26120	798	1.000000	9719323	-0.002802
295640964	2727785	14285	9948.896058	27246	398	1.000000	25775	714	1.000000	9714481	-0.002668
295714334	2717650	14102	9946.762012	27842	463	1.000000	26445	778	1.000000	9709554	-0.001601
295642638	2730284	14209	9951.827145	26886	590	1.000000	25111	865	1.000000	9704742	-0.000913
295693067	2721118	14085	9948.753281	27999	340	1.000000	27331	558	1.000000	9699836	-0.002724
295679752	2723029	14075	9949.077009	28299	424	1.000000	25654	694	1.000000	9694912	-0.002563
295635242	2724010	14309	9952.307251	27005	533	1.000000	26362	644	1.000000	9690060	-0.002841
295707121	2715449	14170	9948.583415	28026	399	1.000000	26102	798	1.000000	9685086	-0.003998
295672192	2719678	14151	9952.241467	26963	575	1.000000	25307	750	1.000000	9680230	-0.004598
295646259	2732150	14325	9947.090569	27192	509	1.000000	26946	646	1.000000	9675382	-0.004503
295686525	2726502	14168	9949.870688	27957	450	1.000000	25742	743	1.000000	9670539	-0.003785
295639768	2722517	14100	9954.020849	27120	537	1.000000	26217	587	1.000000	9665629	-0.003407
295626345	2734181	14119	9951.444954	27058	568	1.000000	27187	573	1.000000	9660876	-0.002891
295683118	2717753	14239	9950.464017	27208	632	1.000000	25797	757	1.000000	9655886	-0.002725
295668535	2726157	14177	9955.938423	27209	484	1.000000	26094	704	1.000000	9650989	-0.003980
295700598	2718751	14074	9953.476300	26074	659	1.000000	26259	607	1.000000	9646048	-0.003211
295676949	2729500	14115	9948.226692	27603	470	1.000000	26987	565	1.000000	9641262	-0.003840
295709865	2723237	14206	9953.920482	27431	454	1.000000	25425	847	1.000000	9636406	-0.003747
295628756	2728746	14165	9947.409107	27378	472	1.000000	25761	634	1.000000	9631594	-0.003588
295664559	2723459	14175	9950.265545	27043	606	1.000000	26604	573	1.000000	9626746	-0.003526
295663363	2731578	14452	9950.533130	26867	658	1.000000	25014	870	1.000000	9621986	-0.003350
295643814	2722545	13986	9950.377665	27815	410	1.000000	26601	509	1.000000	9617182	-0.003235
295637169	2725117	14225	9951.456876	27270	579	1.000000	26133	706	1.000000	9612321	-0.002926
295623079	2725949	14324	9952.472485	27788	581	1.000000	26530	600	1.000000	9607560	-0.002716
295612178	2732432	14253	9952.650532	26866	516	1.000000	26141	729	1.000000	9602824	-0.002589
295635906	2733844	14371	9949.321572	26737	518	1.000000	26453	593	1.000000	9597996	-0.002757
295669486	2722099	14227	9952.991483	28161	440	1.000000	26623	626	1.000000	9593209	-0.002764
295627338	2728409	14328	9950.738807	27889	477	1.000000	25326	802	1.000000	9588454	-0.002515
295654536	2725826	14270	9950.970022	26989	621	1.000000	26289	647	1.000000	9583505	-0.001767
295632699	2729110	14173	9949.716737	26844	597	1.000000	26462	663	1.000000	9578734	-0.001711
295625183	2731321	13931	9952.592891	27371	526	1.000000	26404	622	1.000000	9573963	-0.001690
295647189	2718125	14214	9948.685404	26675	689	1.000000	25945	754	1.000000	9569127	-0.002166
295685276	2724965	14186	9954.258517	27006	615	1.000000	26644	558	1.000000	9564257	-0.001956
295697315	2713377	14234	9952.458293	27824	512	1.000000	26241	708	1.000000	9559545	-0.001930
295675669	2723174	14299	9951.164282	27187	594	1.000000	25907	654	1.000000	9554689	-0.001613
295629875	2721157	14207	9954.575235	28445	304	1.000000	25712	760	1.000000	9549978	-0.001607
295658258	2724555	14420	9948.622872	27247	590	1.000000	25982	668	1.000000	9545242	-0.001551
295645791	2729485	14017	9950.608556	27413	480	1.000000	25189	899	1.000000	9540528	-0.001581
295638317	2728474	14518	9951.970574	27324	561	1.000000	26839	487	1.000000	9535732	-0.001501
295669363	2727564	14216	9949.501305	26722	600	1.000000	25462	739	1.000000	9530925	-0.001827
295620433	2736095	14445	9954.018014	27378	439	1.000000	26023	779	1.000000	9526035	-0.001672
295589744	2732887	14462	9949.445237	27430	506	1.000000	26190	796	1.000000	9521322	-0.001579
295687582	2712711	13958	9954.118212	26919	536	1.000000	26114	616	1.000000	9516684	-0.002354
npatches	nstrain	runtime	dt	init_x	init_y	init_y_blood	init_z	init_S	beta0	beta1	beta2	beta3	mean_beta	B	d	delta	delta_blood	b[0]	mut	m	CTL	c	g	epsilon	k	het	lambda	rho	omega	x_max	patch.dyna	DELTA	A	VA
10000	1	100.000000	0.001000	21900	9499	5000000	0.001000	10000000	22.970089	27.095509	16.889829	21.926462	20	800000000	0.010000	1.000000	432.000000	80000	0.000050	0.004800	1	0.001000	1.000000	2.500000	19.000000	0.500000	0.000000	0.000000	0.000000	31872	0	10.000000	7.000000	1.000000
sus	inf	inf_blood	z	x[0]	y[0][0]	z[0]	x[1]	y[1][0]	z[1]	S[0]	synchrony
219000000	94990000	5000000	10.000000	21900	9499	0.001000	21900	9499	0.001000	10000000	0.000000
293812264	695250	3543	9034.287314	29193	29	1.000000	28026	155	1.000000	9995065	0.000000
302185643	1989688	10293	9756.455539	31220	121	1.000000	26436	828	1.000000	9990119	0.000000
301531078	1950163	10163	9781.368772	30361	150	1.000000	25624	729	1.000000	9985177	0.000000
301240794	1971967	10105	9787.041559	30337	185	1.000000	26727	509	1.000000	9980268	0.000000
301279888	1971108	10325	9785.960853	30784	115	1.000000	25989	672	1.000000	9975179	0.000000
301128188	1982260	10236	9792.638242	30842	119	1.000000	27104	643	1.000000	9970049	0.000000
301212965	1984874	10370	9787.892345	30340	143	1.000000	26494	487	1.000000	9965083	0.000000
301216503	1973893	10260	9790.510939	30961	85	1.000000	25564	657	1.000000	9960114	0.000000
301230497	1970339	10198	9791.644489	31123	121	1.000000	26320	606	1.000000	9955220	0.000000
301256529	1971372	10332	9789.177874	31393	52	1.000000	26768	545	1.000000	9950249	0.000000
301206085	1984630	10239	9786.607772	31229	70	1.000000	26450	489	1.000000	9945362	0.000000
301149055	1976278	10435	9796.266247	31099	109	1.000000	26712	762	1.000000	9940437	0.000000
301229603	1969482	10093	9782.271827	30815	106	1.000000	26623	567	1.000000	9935300	0.000000
301214257	1970553	10269	9786.364138	30458	155	1.000000	26018	662	1.000000	9930320	0.000000
301166769	1981605	10110	9786.536406	30888	123	1.000000	26642	599	1.000000	9925438	0.000000
301226054	1976137	10312	9794.853533	30672	147	1.000000	26895	563	1.000000	9920365	0.000000
301230345	1982143	10281	9789.679792	31119	44	1.000000	26770	709	1.000000	9915406	0.000000
301206971	1969774	10454	9793.591285	30966	120	1.000000	26056	586	1.000000	9910385	0.000000
301225103	1969056	10198	9790.765724	30938	77	1.000000	26110	641	1.000000	9905431	0.000000
301216174	1971329	10248	9786.503924	30711	135	1.000000	26745	638	1.000000	9900489	0.000000
301228319	1979807	10401	9777.941145	31084	104	1.000000	25719	602	1.000000	9895660	0.000000
301224500	1970766	10205	9794.911060	31170	94	1.000000	26166	597	1.000000	9890782	0.000000
301240522	1977379	10211	9781.818737	31115	96	1.000000	26378	567	1.000000	9885893	0.000000
301183179	1976463	10326	9785.039458	30941	74	1.000000	25790	683	1.000000	9880934	0.000000
301228170	1972428	10213	9791.264256	30751	157	1.000000	26538	648	1.000000	9875977	0.000000
301228352	1977171	10277	9798.492187	30598	161	1.000000	26314	625	1.000000	9871074	0.000000
301198219	1975453	10657	9788.004018	31154	111	1.000000	26544	663	1.000000	9866261	0.000000
301249078	1973028	10475	9795.198252	30728	159	1.000000	26814	539	1.000000	9861444	0.000000
301231256	1979699	10216	9787.926400	30340	227	1.000000	25635	697	1.000000	9856599	0.000000
301210931	1975650	10322	9783.807875	30257	216	1.000000	27053	467	1.000000	9851662	0.000000
301196131	1980040	10332	9786.756962	30372	199	1.000000	25972	677	1.000000	9846843	0.000000
301204585	1985405	10502	9796.882952	30845	123	1.000000	26338	598	1.000000	9841946	0.000000
301225698	1975511	10352	9779.398549	30352	222	1.000000	27259	557	1.000000	9837156	0.000000
301269578	1970003	10093	9786.060241	30428	115	1.000000	26524	584	1.000000	9832152	0.000000
301296945	1967475	10418	9778.332077	31056	50	1.000000	26612	592	1.000000	9827217	0.000000
301268126	1966140	10161	9789.032953	31115	70	1.000000	27836	416	1.000000	9822352	0.000000
301319895	1965729	10279	9780.312843	30965	75	1.000000	26653	528	1.000000	9817506	0.000000
301227309	1982160	10312	9788.130627	30976	90	1.000000	26141	709	1.000000	9812671	0.000000
301195263	1976656	10183	9792.636404	31150	61	1.000000	26492	643	1.000000	9807847	0.000000
[truncated: 163 more rows]
