# Supplementary material for: Large Variations in HIV-1 Viral Load Explained by Shifting-Mosaic Metapopulation Dynamics
Source: PLoS Biol. 2016 Oct 5;14(10):e1002567. doi: 10.1371/journal.pbio.1002567 (PMC5051940; doi:10.1371/journal.pbio.1002567)
Supplement: S1 Data — Each file gives the output from the simulations indicated by the filename: low migration (ms1, db432); high migration (ms1, db1); very high migration (ms10, db1); number of patches (np); reservoir (storage); no reservoir (nostorage); CTL immigration model (CTLimmig); CTL proliferation model (CTLprolif); β¯ (beta1, beta2, …). Within each file, there are 21 simulations for (k = 0,1,..,20), and data is output each day. For measures of synchrony, the final entry should be used. See Methods and S1 Simulation Code for further details. (ZIP) [file pbio.1002567.s002.zip › S1_Data/ms1_np10000_nostorage_noPD_CTLprolif_db432_beta3.tsv]

npatches	nstrain	runtime	dt	init_x	init_y	init_y_blood	init_z	init_S	beta0	beta1	beta2	beta3	mean_beta	B	d	delta	delta_blood	b[0]	mut	m	CTL	c	g	epsilon	k	het	lambda	rho	omega	x_max	patch.dyna	DELTA	A	VA
10000	1	100.000000	0.001000	21900	9499	5000000	0.001000	10000000	1.674644	3.799237	1.906789	1.805593	3	800000000	0.010000	1.000000	432.000000	80000	0.000050	0.004800	1	0.001000	1.000000	2.500000	0.000000	0.500000	0.000000	0.000000	0.000000	31872	0	10.000000	7.000000	1.000000
sus	inf	inf_blood	z	x[0]	y[0][0]	z[0]	x[1]	y[1][0]	z[1]	S[0]	synchrony
219000000	94990000	5000000	10.000000	21900	9499	0.001000	21900	9499	0.001000	10000000	0.000000
264486946	39988190	208188	10000.000000	29626	1664	1.000000	24466	5336	1.000000	9994983	0.000000
283807124	25883868	134771	10000.000000	31251	523	1.000000	26447	3899	1.000000	9990057	0.000000
291239178	20782840	108051	10000.000000	31418	353	1.000000	27025	3583	1.000000	9984988	0.000000
294543603	18467267	96135	10000.000000	31786	272	1.000000	27585	3298	1.000000	9980153	0.000000
296214839	17259498	89965	10000.000000	31436	246	1.000000	27671	2896	1.000000	9975121	0.000000
297171156	16591146	86962	10000.000000	31830	242	1.000000	28114	2723	1.000000	9970232	0.000000
297701139	16209913	84734	10000.000000	31648	186	1.000000	28065	2847	1.000000	9965275	0.000000
298002629	15979217	83012	10000.000000	31829	207	1.000000	28080	2825	1.000000	9960229	0.000000
298202550	15852371	81841	10000.000000	31712	199	1.000000	27860	2922	1.000000	9955329	0.000000
298351571	15741676	81699	10000.000000	31950	196	1.000000	28221	2807	1.000000	9950320	0.000000
298437580	15684681	81667	10000.000000	31724	202	1.000000	28091	2747	1.000000	9945348	0.000000
298469715	15648106	81576	10000.000000	31917	218	1.000000	28049	2889	1.000000	9940399	0.000000
298499521	15619323	81612	10000.000000	31688	223	1.000000	28077	2868	1.000000	9935432	0.000000
298514546	15597867	81261	10000.000000	31783	212	1.000000	28315	2864	1.000000	9930395	0.000000
298542217	15582877	81087	10000.000000	31788	176	1.000000	27979	2847	1.000000	9925454	0.000000
298560358	15594746	80903	10000.000000	31971	184	1.000000	28314	2767	1.000000	9920510	0.000000
298543534	15600838	81320	10000.000000	31753	243	1.000000	28170	2794	1.000000	9915491	0.000000
298556782	15573160	81225	10000.000000	31848	205	1.000000	28067	2827	1.000000	9910444	0.000000
298572518	15572020	81184	10000.000000	31577	197	1.000000	27899	2879	1.000000	9905485	0.000000
298576736	15559939	81006	10000.000000	31603	225	1.000000	28123	2800	1.000000	9900515	0.000000
298550675	15557670	81139	10000.000000	31761	199	1.000000	28239	2755	1.000000	9895650	0.000000
298554862	15564302	80980	10000.000000	31635	228	1.000000	27878	2907	1.000000	9890607	0.000000
298575367	15562226	81176	10000.000000	31901	228	1.000000	27834	3109	1.000000	9885698	0.000000
298578778	15564814	80688	10000.000000	31875	208	1.000000	27911	2918	1.000000	9880740	0.000000
298580609	15551190	80883	10000.000000	31672	241	1.000000	28337	2813	1.000000	9875803	0.000000
298593394	15557046	81363	10000.000000	31434	182	1.000000	28427	2521	1.000000	9870986	0.000000
298573176	15555884	81230	10000.000000	31907	210	1.000000	28190	2846	1.000000	9866127	0.000000
298589081	15547085	80634	10000.000000	31732	216	1.000000	28493	2596	1.000000	9861164	0.000000
298583716	15535924	80971	10000.000000	31744	175	1.000000	28515	2512	1.000000	9856307	0.000000
298592989	15544576	80707	10000.000000	31580	203	1.000000	28488	2551	1.000000	9851527	0.000000
298579774	15551337	81528	10000.000000	31877	233	1.000000	28294	2655	1.000000	9846674	0.000000
298595579	15552125	80769	10000.000000	31985	217	1.000000	28334	2769	1.000000	9841631	0.000000
298603149	15556546	81174	10000.000000	31796	196	1.000000	28450	2566	1.000000	9836742	0.000000
298580872	15549525	81395	10000.000000	31912	272	1.000000	28346	2703	1.000000	9831847	0.000000
298585126	15545097	80956	10000.000000	31787	222	1.000000	28228	2744	1.000000	9826791	0.000000
298592329	15556632	81191	10000.000000	31844	181	1.000000	28107	2825	1.000000	9821795	0.000000
298582612	15548960	81462	10000.000000	31785	162	1.000000	28118	2752	1.000000	9816801	0.000000
298560083	15570194	81545	10000.000000	31962	196	1.000000	28213	2633	1.000000	9811787	0.000000
298556503	15579056	80527	10000.000000	31651	193	1.000000	28017	2853	1.000000	9806993	0.000000
298562579	15574476	80680	10000.000000	31730	241	1.000000	27927	2911	1.000000	9802196	-1.#IND00
298575206	15569800	80786	10000.000000	31893	223	1.000000	27920	2902	1.000000	9797257	0.009600
298560010	15562040	80756	10000.000000	31852	213	1.000000	27847	2980	1.000000	9792331	0.006152
298581202	15563349	80989	10000.000000	31746	205	1.000000	27897	2855	1.000000	9787425	0.019735
298565821	15572528	81156	10000.000000	31742	227	1.000000	28316	2758	1.000000	9782502	0.012894
298568211	15567691	80818	10000.000000	31821	228	1.000000	28352	2740	1.000000	9777599	0.018911
298590319	15569370	81362	10000.000000	31760	228	1.000000	28135	2775	1.000000	9772736	0.018428
298573090	15553209	81065	10000.000000	31412	189	1.000000	28356	2641	1.000000	9767925	0.016532
298580757	15559042	81356	10000.000000	31740	206	1.000000	28496	2638	1.000000	9763070	0.010798
298581119	15576722	81068	10000.000000	31589	228	1.000000	28036	2720	1.000000	9758191	0.008507
298559502	15578984	81555	10000.000000	31674	188	1.000000	27980	2728	1.000000	9753363	0.002596
298584486	15557556	81301	10000.000000	31711	185	1.000000	28185	2786	1.000000	9748498	0.002127
298583478	15570615	81445	10000.000000	31566	200	1.000000	27838	2926	1.000000	9743631	0.002951
298538280	15587243	81215	10000.000000	31729	172	1.000000	28155	2685	1.000000	9738849	0.009097
298566226	15560258	80802	10000.000000	31807	176	1.000000	28489	2610	1.000000	9733979	0.009287
298573647	15559925	80915	10000.000000	31841	208	1.000000	28192	2719	1.000000	9729082	0.006170
298549628	15574531	81256	10000.000000	31683	198	1.000000	28191	2829	1.000000	9724324	0.005396
298586843	15563488	81347	10000.000000	31811	228	1.000000	28156	2896	1.000000	9719346	0.004649
298552788	15569043	80830	10000.000000	31578	226	1.000000	28052	2812	1.000000	9714529	0.003528
298556828	15574190	81092	10000.000000	31471	193	1.000000	28057	2680	1.000000	9709564	0.001496
298549569	15577514	81656	10000.000000	31704	211	1.000000	28304	2887	1.000000	9704612	0.001171
298579952	15574558	81058	10000.000000	31647	192	1.000000	28167	2780	1.000000	9699610	0.001940
298545301	15570688	81328	10000.000000	31645	230	1.000000	28154	2707	1.000000	9694699	0.003289
298587583	15553960	80785	10000.000000	31669	240	1.000000	28189	2952	1.000000	9689711	0.003227
298572761	15579401	81044	10000.000000	31733	208	1.000000	27541	3214	1.000000	9685026	0.001849
298557388	15570823	81480	10000.000000	31721	239	1.000000	27699	3121	1.000000	9680114	0.002418
298576045	15570406	81347	10000.000000	31772	232	1.000000	27710	3126	1.000000	9675293	0.001911
298574369	15555612	80921	10000.000000	31699	197	1.000000	27695	2934	1.000000	9670528	0.001413
298569558	15567530	81464	10000.000000	31587	204	1.000000	27843	2945	1.000000	9665752	0.001048
298569543	15573511	80977	10000.000000	31839	226	1.000000	27797	2912	1.000000	9660935	0.000830
298590667	15563505	81332	10000.000000	31770	193	1.000000	27892	2954	1.000000	9656150	0.000699
298543864	15573219	81115	10000.000000	31846	218	1.000000	27694	3142	1.000000	9651429	0.000989
298570969	15576246	81229	10000.000000	31869	185	1.000000	27546	3197	1.000000	9646558	0.001357
298572060	15560319	80888	10000.000000	32045	237	1.000000	27876	2914	1.000000	9641707	-0.000198
298596437	15546140	80823	10000.000000	31849	196	1.000000	28252	2653	1.000000	9636847	-0.000557
298558774	15576422	81481	10000.000000	31728	197	1.000000	28170	2663	1.000000	9632066	-0.000362
298568371	15576969	80994	10000.000000	31451	206	1.000000	28250	2824	1.000000	9627222	-0.000341
298561282	15577597	80965	10000.000000	31914	186	1.000000	28030	2929	1.000000	9622441	-0.000158
298556674	15582745	81182	10000.000000	31730	219	1.000000	27948	2866	1.000000	9617684	-0.000008
298557963	15565442	80701	10000.000000	31687	183	1.000000	27941	2731	1.000000	9612978	0.000293
298577833	15564402	81402	10000.000000	31811	199	1.000000	28134	2641	1.000000	9608146	0.000416
298578410	15557748	80848	10000.000000	31671	203	1.000000	28121	2718	1.000000	9603289	0.001277
298579675	15568794	81294	10000.000000	31938	178	1.000000	28305	2594	1.000000	9598467	0.001229
298559279	15589604	81232	10000.000000	31786	179	1.000000	28340	2645	1.000000	9593566	0.001317
298544089	15593410	81175	10000.000000	31786	198	1.000000	28381	2676	1.000000	9588641	0.001162
298522082	15582427	81087	10000.000000	31831	156	1.000000	28223	2839	1.000000	9583908	0.000907
298574931	15568007	81409	10000.000000	31811	175	1.000000	28157	2893	1.000000	9579009	0.000873
298562119	15567621	81195	10000.000000	31731	211	1.000000	28328	2611	1.000000	9574070	0.000847
298574716	15564487	81079	10000.000000	31845	253	1.000000	28354	2641	1.000000	9569237	0.000877
298571914	15559676	81261	10000.000000	31756	215	1.000000	27951	3002	1.000000	9564433	0.000950
298582298	15562989	81356	10000.000000	31471	250	1.000000	28011	2957	1.000000	9559725	0.000915
298575576	15567843	81007	10000.000000	31806	211	1.000000	27900	2938	1.000000	9554981	0.000789
298571159	15572713	81150	10000.000000	31792	205	1.000000	27792	2981	1.000000	9550134	0.000494
298575687	15581633	81962	10000.000000	31715	221	1.000000	27988	2881	1.000000	9545387	0.000253
298545602	15585146	80896	10000.000000	31633	219	1.000000	27887	2769	1.000000	9540606	0.000479
298574614	15574432	81116	10000.000000	31474	218	1.000000	27957	2710	1.000000	9535760	0.000398
298571317	15566779	80865	10000.000000	31658	223	1.000000	28136	2717	1.000000	9531008	-0.000289
298546696	15566488	81094	10000.000000	31630	210	1.000000	28243	2803	1.000000	9526141	0.000214
298553738	15568917	80923	10000.000000	31697	228	1.000000	28204	2768	1.000000	9521463	0.000275
298592590	15561492	81242	10000.000000	31737	210	1.000000	28150	2778	1.000000	9516700	0.000194
npatches	nstrain	runtime	dt	init_x	init_y	init_y_blood	init_z	init_S	beta0	beta1	beta2	beta3	mean_beta	B	d	delta	delta_blood	b[0]	mut	m	CTL	c	g	epsilon	k	het	lambda	rho	omega	x_max	patch.dyna	DELTA	A	VA
10000	1	100.000000	0.001000	21900	9499	5000000	0.001000	10000000	3.112750	3.508520	3.955459	3.644413	3	800000000	0.010000	1.000000	432.000000	80000	0.000050	0.004800	1	0.001000	1.000000	2.500000	1.000000	0.500000	0.000000	0.000000	0.000000	31872	0	10.000000	7.000000	1.000000
sus	inf	inf_blood	z	x[0]	y[0][0]	z[0]	x[1]	y[1][0]	z[1]	S[0]	synchrony
219000000	94990000	5000000	10.000000	21900	9499	0.001000	21900	9499	0.001000	10000000	0.000000
282586677	16828013	87833	10000.000000	28283	1713	1.000000	27515	2025	1.000000	9995081	0.000000
305921547	5981518	31285	10000.000000	31002	542	1.000000	30472	722	1.000000	9990082	0.000000
312729097	3053067	16045	10000.000000	31701	178	1.000000	31252	334	1.000000	9985130	0.000000
315232650	1873610	9665	10000.000000	31681	96	1.000000	31382	145	1.000000	9980082	0.000000
316396280	1275594	6816	9999.882039	31901	25	1.000000	31873	90	1.000000	9975139	0.000000
317052961	931001	4778	9995.304514	31747	38	1.000000	31654	53	1.000000	9970208	0.000000
317464006	711008	3699	9962.867620	31948	20	1.000000	31813	38	1.000000	9965301	0.000000
317757675	559817	2905	9873.386215	31920	11	1.000000	31939	13	1.000000	9960204	0.000000
317947944	450312	2282	9672.042048	32001	6	0.983884	32012	8	1.000000	9955173	0.000000
318074664	377030	1884	9366.469463	31827	16	0.999999	31971	6	1.000000	9950057	0.000000
318159401	315745	1658	9013.154865	31893	5	1.000000	31822	4	0.923294	9945043	0.000000
318228799	272930	1319	8575.310891	32060	1	0.656941	31797	3	0.474100	9940052	0.000000
318299788	237184	1194	8066.146142	31976	1	0.505159	31765	2	0.919501	9935220	0.000000
318381071	207692	1063	7579.270580	32074	10	0.999763	31861	12	0.999847	9930322	0.000000
318418684	185836	947	7095.425823	31835	5	1.000000	31827	17	1.000000	9925376	0.000000
318449992	164517	852	6535.308906	32025	0	0.554921	31859	14	1.000000	9920443	0.000000
318470680	149631	798	6077.828414	31882	2	0.268230	31959	10	1.000000	9915415	0.000000
318504121	135763	692	5685.372622	31790	2	0.655530	31990	11	1.000000	9910601	0.000000
318493510	125121	692	5258.662471	31672	1	0.175912	31776	8	1.000000	9905772	0.000000
318564288	114188	644	4941.900401	31965	1	0.024541	31922	6	1.000000	9900877	0.000000
318539720	105333	540	4630.912572	31757	3	0.462199	31820	12	1.000000	9895942	0.000000
318572133	97833	538	4358.530302	31823	0	0.172538	31772	5	1.000000	9890860	0.000000
318567163	90281	458	4001.305302	31852	8	0.167215	31512	13	1.000000	9885967	0.000000
318584061	83785	429	3790.701016	31854	1	0.888499	31597	3	1.000000	9880986	0.000000
318614833	78280	370	3568.796383	31634	2	0.720645	31927	0	0.500479	9875971	0.000000
318619091	73392	355	3394.181578	31896	3	0.970559	31862	0	0.048831	9870994	0.000000
318620498	69138	367	3148.348725	31890	1	0.373811	32017	0	0.004756	9865897	0.000000
318622734	65076	321	2934.227772	31852	0	0.031535	31899	0	0.001451	9861061	0.000000
318628738	60839	300	2797.363207	31802	2	0.573664	31824	1	0.001918	9856096	0.000000
318639376	57290	280	2630.047131	31832	0	0.086038	31809	9	0.079394	9851174	0.000000
318621325	53175	280	2467.980928	31815	1	0.016039	31576	0	0.219246	9846153	0.000000
318643545	50130	250	2337.353035	31910	0	0.002255	32084	1	0.022845	9841123	0.000000
318640356	48438	272	2280.569378	31765	0	0.000568	31824	4	0.215102	9836195	0.000000
318650712	46517	248	2195.875282	31658	0	0.000414	31914	1	0.161221	9831329	0.000000
318658217	44762	244	2106.131188	31760	4	0.006658	31866	9	0.993245	9826391	0.000000
318678461	42284	242	2060.498494	31796	2	0.017918	31899	3	0.999995	9821496	0.000000
318636756	39907	196	1932.675798	31771	0	0.002659	31832	0	0.138841	9816598	0.000000
318671252	38675	207	1859.263662	31981	0	0.000584	32146	0	0.011717	9811834	0.000000
318648703	38018	197	1831.731951	31892	0	0.000415	32077	0	0.001610	9806810	0.000000
318670353	36550	221	1756.707746	31986	0	0.000401	31869	8	0.052501	9801944	-1.#IND00
318683026	35428	183	1700.777435	31888	2	0.009429	31832	9	0.975742	9797071	-1.#IND00
318647909	34058	168	1701.212431	31771	8	0.061882	31867	1	0.962572	9792223	-1.#IND00
318660451	32860	197	1607.415584	32099	0	0.377173	31719	0	0.079789	9787314	-1.#IND00
318675942	31334	172	1519.770143	31765	0	0.043888	31629	3	0.113260	9782458	-1.#IND00
318655284	30844	169	1489.527362	31711	2	0.006907	31705	0	0.014501	9777541	-1.#IND00
318664504	30520	145	1480.433797	31739	0	0.001549	31942	0	0.001553	9772529	-1.#IND00
318677107	29630	162	1486.483068	32037	1	0.016351	31727	0	0.000494	9767612	-1.#IND00
318674256	28573	141	1457.836860	31979	1	0.010143	31764	0	0.000408	9762741	-1.#IND00
318693767	28106	154	1381.002983	31899	5	0.096331	31934	0	0.000400	9757963	-1.#IND00
318707401	27289	154	1356.902575	31742	0	0.027840	31940	0	0.000400	9753057	-1.#IND00
318685873	27214	145	1323.607178	31814	1	0.002899	31942	6	0.015094	9748167	-1.#IND00
318691478	27464	138	1322.394619	31917	5	0.008189	31907	1	0.158063	9743383	-1.#IND00
318695532	26513	151	1306.664018	31922	4	0.321387	31870	0	0.014399	9738515	-1.#IND00
318695582	25996	131	1304.551260	32029	3	0.898078	31852	3	0.001662	9733715	-1.#IND00
318677586	26019	132	1275.848006	31975	0	0.253340	31902	0	0.007241	9728801	-1.#IND00
318690371	25023	126	1247.906480	31913	0	0.021077	31872	0	0.000959	9723959	-1.#IND00
318693663	24593	133	1210.781384	31727	1	0.002747	31702	0	0.000446	9719099	-1.#IND00
318676655	23952	127	1192.595416	31968	0	0.000698	31956	0	0.000404	9714143	-0.004404
318680590	23056	113	1169.260403	31883	0	0.000425	31917	0	0.000400	9709185	-0.004546
318705804	22519	118	1156.034537	31835	1	0.000794	31824	0	0.000400	9704307	-0.002900
318684467	22706	108	1135.627358	31701	2	0.000497	31837	7	0.029930	9699504	-0.003509
318694791	22558	132	1128.116057	31775	0	0.007710	31931	4	0.911766	9694630	-0.001716
318693860	22422	113	1148.831111	31864	0	0.001796	31898	1	0.516100	9689714	-0.000634
318693058	21191	116	1127.568231	31918	0	0.000514	31912	0	0.201794	9684885	-0.001552
318709581	21200	105	1102.269906	32013	0	0.000465	31848	7	0.759573	9679986	-0.001280
318712218	20329	85	1047.939926	31812	0	0.000405	32014	0	0.141330	9675109	0.000627
318675655	20005	107	1029.559916	31697	0	0.000400	31983	0	0.011920	9670218	0.001681
318692419	19186	87	1037.258768	31893	0	0.000400	32047	0	0.001342	9665491	0.002565
318708889	18224	92	1020.575191	31612	0	0.000400	31977	0	0.000477	9660553	0.005305
318702260	17721	87	973.750918	31905	0	0.000400	31946	0	0.000406	9655839	0.005021
318713476	17750	98	932.839765	31853	0	0.000400	32110	0	0.000400	9651013	0.005503
318703590	17761	91	923.928504	31887	0	0.000400	31906	0	0.000400	9646287	0.005454
318705455	17103	89	923.336203	31721	0	0.000400	31782	0	0.000400	9641490	0.007571
318684841	16301	84	922.176022	31883	0	0.000400	31904	15	0.267587	9636576	0.008820
318679317	16251	75	879.859366	32126	0	0.000400	32025	3	0.993127	9631763	0.011522
318684941	15822	77	836.932425	31961	1	0.000575	32057	0	0.285885	9626952	0.013986
318707680	16455	99	828.822004	31921	2	0.001922	31666	0	0.023737	9622211	0.013746
318697543	16389	82	829.732930	31820	1	0.107084	31796	1	0.030909	9617456	0.014032
318684772	16194	80	837.778039	32136	3	0.643613	31959	4	0.894245	9612677	0.013925
318699468	16032	72	807.301757	31804	0	0.179261	31873	0	0.116197	9607931	0.014626
318714335	16058	88	825.515911	31747	1	0.030061	31913	0	0.009866	9603189	0.016839
318688606	15863	94	798.907097	31874	0	0.005699	32013	8	0.076773	9598416	0.017019
318701240	16514	86	823.473206	31735	0	0.001002	31925	9	0.999779	9593756	0.016581
318684444	16502	92	859.640353	31740	0	0.000471	31919	0	0.230917	9589077	0.017027
318694251	15814	81	841.571626	31830	4	0.002854	32055	0	0.019244	9584200	0.017201
318713329	15763	83	799.876880	31810	7	0.016710	31809	0	0.001940	9579483	0.016630
318699040	15509	86	788.252585	31896	12	0.999995	31875	1	0.000588	9574643	0.015639
318679436	15724	69	795.998081	31961	3	1.000000	32114	0	0.000479	9569968	0.015562
318702746	15562	77	807.587089	31917	0	0.262873	32105	0	0.000406	9565270	0.014680
318681370	15200	66	786.795587	31786	2	0.029168	31847	0	0.000400	9560525	0.013793
318705915	14816	81	770.336178	31730	2	0.493985	31882	0	0.000400	9555822	0.013735
318685621	14950	74	777.191196	31927	0	0.050526	31928	0	0.000400	9551105	0.013846
318706590	14852	86	777.992282	31821	1	0.005656	31874	0	0.000400	9546259	0.014124
318714360	14447	75	785.132510	32057	0	0.000882	31876	0	0.000400	9541521	0.013564
318698014	14187	45	787.748981	31699	0	0.000439	31832	0	0.000400	9536770	0.013442
318712648	13897	80	758.712497	31845	1	0.000405	32027	0	0.000400	9532008	0.013369
318713879	13350	91	736.407131	31808	3	0.004606	31835	0	0.000400	9527173	0.013919
318716593	13416	72	733.611860	31807	0	0.004378	31964	2	0.000591	9522370	0.013868
318699963	12966	55	727.988584	31925	0	0.000725	31820	3	0.042702	9517703	0.013198
npatches	nstrain	runtime	dt	init_x	init_y	init_y_blood	init_z	init_S	beta0	beta1	beta2	beta3	mean_beta	B	d	delta	delta_blood	b[0]	mut	m	CTL	c	g	epsilon	k	het	lambda	rho	omega	x_max	patch.dyna	DELTA	A	VA
10000	1	100.000000	0.001000	21900	9499	5000000	0.001000	10000000	2.460934	3.214771	2.089123	3.776221	3	800000000	0.010000	1.000000	432.000000	80000	0.000050	0.004800	1	0.001000	1.000000	2.500000	2.000000	0.500000	0.000000	0.000000	0.000000	31872	0	10.000000	7.000000	1.000000
sus	inf	inf_blood	z	x[0]	y[0][0]	z[0]	x[1]	y[1][0]	z[1]	S[0]	synchrony
219000000	94990000	5000000	10.000000	21900	9499	0.001000	21900	9499	0.001000	10000000	0.000000
293723026	6646884	34693	10000.000000	29768	406	1.000000	29158	751	1.000000	9994859	0.000000
314167358	1056271	5436	10000.000000	31724	24	1.000000	31539	88	1.000000	9989860	0.000000
317792072	242259	1269	9610.815868	31837	3	1.000000	31764	15	1.000000	9984924	0.000000
318489874	68520	366	6637.087507	31830	3	0.207771	31872	0	0.703536	9979976	0.000000
318654335	21655	130	3483.452130	31877	1	0.106119	31961	0	0.057879	9974984	0.000000
318706017	7696	26	1602.434144	31833	0	0.010439	31938	3	0.274228	9969940	0.000000
318729728	3133	20	669.369013	31860	0	0.001221	31856	0	0.115274	9964903	0.000000
318729554	1498	8	278.021972	32108	0	0.000467	31682	0	0.009790	9960000	0.000000
318704501	810	3	133.471466	32011	0	0.000405	31912	0	0.001167	9954980	0.000000
318718450	468	1	70.337670	32045	0	0.000400	31829	0	0.000463	9950052	0.000000
318732997	256	0	40.161466	31927	0	0.000400	31938	0	0.000405	9945194	0.000000
318729188	179	1	28.464185	32025	0	0.000400	31859	0	0.000400	9940095	0.000000
318716717	104	0	17.881839	31841	0	0.000400	31951	0	0.000400	9935242	0.000000
318718439	33	0	10.708570	32126	0	0.000400	31877	0	0.000400	9930279	0.000000
318728698	21	0	8.237304	31891	0	0.000400	31735	0	0.000400	9925379	0.000000
318731728	18	0	5.272018	31917	0	0.000400	31746	0	0.000400	9920457	0.000000
318719016	3	0	4.689123	31886	0	0.000400	31970	0	0.000400	9915453	0.000000
318728504	5	0	4.340143	31937	0	0.000400	31988	0	0.000400	9910444	0.000000
318730338	0	0	4.049270	32063	0	0.000400	31959	0	0.000400	9905448	0.000000
npatches	nstrain	runtime	dt	init_x	init_y	init_y_blood	init_z	init_S	beta0	beta1	beta2	beta3	mean_beta	B	d	delta	delta_blood	b[0]	mut	m	CTL	c	g	epsilon	k	het	lambda	rho	omega	x_max	patch.dyna	DELTA	A	VA
10000	1	100.000000	0.001000	21900	9499	5000000	0.001000	10000000	3.351951	2.644691	2.521906	3.601457	3	800000000	0.010000	1.000000	432.000000	80000	0.000050	0.004800	1	0.001000	1.000000	2.500000	3.000000	0.500000	0.000000	0.000000	0.000000	31872	0	10.000000	7.000000	1.000000
sus	inf	inf_blood	z	x[0]	y[0][0]	z[0]	x[1]	y[1][0]	z[1]	S[0]	synchrony
219000000	94990000	5000000	10.000000	21900	9499	0.001000	21900	9499	0.001000	10000000	0.000000
299655706	2629564	14097	10000.000000	29885	292	1.000000	30179	197	1.000000	9994860	0.000000
316540631	170754	895	9757.514011	31507	5	1.000000	31594	7	1.000000	9989917	0.000000
318495260	17141	75	4934.346650	31803	1	0.421105	31750	0	0.195835	9985036	0.000000
318703906	2751	12	1297.063183	31822	0	0.039432	31903	0	0.016376	9980007	0.000000
318733138	670	3	279.506156	31958	0	0.003591	31808	0	0.001706	9974872	0.000000
318737983	234	0	68.980258	31884	0	0.000661	32006	0	0.000507	9969854	0.000000
318712678	118	0	23.688129	32079	0	0.000421	31910	0	0.000409	9964914	0.000000
318748742	75	1	13.370918	31745	0	0.000402	31707	0	0.000401	9959945	0.000000
318731020	27	0	8.641776	31823	0	0.000400	31726	0	0.000400	9954997	0.000000
318736428	9	0	5.171395	31750	0	0.000400	31937	0	0.000400	9949988	0.000000
318724038	4	0	4.730861	31841	0	0.000400	31827	0	0.000400	9945150	0.000000
318717783	0	0	4.138190	31843	0	0.000400	32014	0	0.000400	9940207	0.000000
npatches	nstrain	runtime	dt	init_x	init_y	init_y_blood	init_z	init_S	beta0	beta1	beta2	beta3	mean_beta	B	d	delta	delta_blood	b[0]	mut	m	CTL	c	g	epsilon	k	het	lambda	rho	omega	x_max	patch.dyna	DELTA	A	VA
10000	1	100.000000	0.001000	21900	9499	5000000	0.001000	10000000	2.789567	3.556228	1.902457	4.218507	3	800000000	0.010000	1.000000	432.000000	80000	0.000050	0.004800	1	0.001000	1.000000	2.500000	4.000000	0.500000	0.000000	0.000000	0.000000	31872	0	10.000000	7.000000	1.000000
sus	inf	inf_blood	z	x[0]	y[0][0]	z[0]	x[1]	y[1][0]	z[1]	S[0]	synchrony
219000000	94990000	5000000	10.000000	21900	9499	0.001000	21900	9499	0.001000	10000000	0.000000
303131207	1016017	5246	10000.000000	30315	76	1.000000	30309	141	1.000000	9995037	0.000000
317271724	26281	123	7464.633827	31903	1	0.813089	31698	3	1.000000	9990001	0.000000
318609892	1597	14	1519.470197	32052	0	0.067361	31949	0	0.108116	9984992	0.000000
318702637	354	0	221.584439	31827	0	0.005874	31889	0	0.009205	9980016	0.000000
318727547	83	0	39.874014	31917	0	0.000847	32012	0	0.001120	9974965	0.000000
318719946	19	0	8.840411	31990	0	0.000436	31902	0	0.000459	9969983	0.000000
318721179	22	0	5.531985	31889	0	0.000403	31980	0	0.000405	9964975	0.000000
318729879	20	0	6.127690	31912	0	0.000400	31792	0	0.000400	9959922	0.000000
318737134	0	0	4.644217	31722	0	0.000400	31826	0	0.000400	9955051	0.000000
npatches	nstrain	runtime	dt	init_x	init_y	init_y_blood	init_z	init_S	beta0	beta1	beta2	beta3	mean_beta	B	d	delta	delta_blood	b[0]	mut	m	CTL	c	g	epsilon	k	het	lambda	rho	omega	x_max	patch.dyna	DELTA	A	VA
10000	1	100.000000	0.001000	21900	9499	5000000	0.001000	10000000	4.137503	3.019841	3.129893	4.162476	3	800000000	0.010000	1.000000	432.000000	80000	0.000050	0.004800	1	0.001000	1.000000	2.500000	5.000000	0.500000	0.000000	0.000000	0.000000	31872	0	10.000000	7.000000	1.000000
sus	inf	inf_blood	z	x[0]	y[0][0]	z[0]	x[1]	y[1][0]	z[1]	S[0]	synchrony
219000000	94990000	5000000	10.000000	21900	9499	0.001000	21900	9499	0.001000	10000000	0.000000
305212728	385108	1983	10000.000000	30074	68	1.000000	30538	25	1.000000	9994982	0.000000
317603395	4472	18	4305.133152	31603	1	0.985130	31648	0	0.201231	9990074	0.000000
318646759	273	2	507.052406	31861	0	0.081361	31885	0	0.016817	9985006	0.000000
318748937	44	2	56.586890	31857	0	0.007018	31659	0	0.001742	9979971	0.000000
318734583	2	0	9.594924	31823	0	0.000941	32038	0	0.000510	9974924	0.000000
318717527	10	0	4.721246	31855	0	0.000444	31736	0	0.000409	9969958	0.000000
318723892	1	0	4.272599	31908	0	0.000403	31913	0	0.000401	9964987	0.000000
318754282	0	0	4.020817	31651	0	0.000400	32052	0	0.000400	9960033	0.000000
npatches	nstrain	runtime	dt	init_x	init_y	init_y_blood	init_z	init_S	beta0	beta1	beta2	beta3	mean_beta	B	d	delta	delta_blood	b[0]	mut	m	CTL	c	g	epsilon	k	het	lambda	rho	omega	x_max	patch.dyna	DELTA	A	VA
10000	1	100.000000	0.001000	21900	9499	5000000	0.001000	10000000	2.124409	2.061211	2.330825	2.299271	3	800000000	0.010000	1.000000	432.000000	80000	0.000050	0.004800	1	0.001000	1.000000	2.500000	6.000000	0.500000	0.000000	0.000000	0.000000	31872	0	10.000000	7.000000	1.000000
sus	inf	inf_blood	z	x[0]	y[0][0]	z[0]	x[1]	y[1][0]	z[1]	S[0]	synchrony
219000000	94990000	5000000	10.000000	21900	9499	0.001000	21900	9499	0.001000	10000000	0.000000
306416179	147251	825	9986.678361	30926	8	1.000000	30820	2	1.000000	9994976	0.000000
317727253	1033	3	2392.965625	32168	0	0.150808	31914	0	0.084079	9989999	0.000000
318665615	91	0	234.224588	31819	0	0.012695	31610	0	0.007240	9985037	0.000000
318709702	22	0	26.508258	31715	0	0.001405	31813	0	0.000959	9980110	0.000000
318723907	10	0	7.830162	31841	0	0.000482	31950	0	0.000446	9975044	0.000000
318722415	0	0	4.476469	31769	0	0.000407	31688	0	0.000404	9970039	0.000000
npatches	nstrain	runtime	dt	init_x	init_y	init_y_blood	init_z	init_S	beta0	beta1	beta2	beta3	mean_beta	B	d	delta	delta_blood	b[0]	mut	m	CTL	c	g	epsilon	k	het	lambda	rho	omega	x_max	patch.dyna	DELTA	A	VA
10000	1	100.000000	0.001000	21900	9499	5000000	0.001000	10000000	4.206385	1.832939	1.534294	4.477779	3	800000000	0.010000	1.000000	432.000000	80000	0.000050	0.004800	1	0.001000	1.000000	2.500000	7.000000	0.500000	0.000000	0.000000	0.000000	31872	0	10.000000	7.000000	1.000000
sus	inf	inf_blood	z	x[0]	y[0][0]	z[0]	x[1]	y[1][0]	z[1]	S[0]	synchrony
219000000	94990000	5000000	10.000000	21900	9499	0.001000	21900	9499	0.001000	10000000	0.000000
307256482	53885	268	9768.689511	30478	7	1.000000	30860	1	0.803745	9994940	0.000000
317779646	291	3	1434.722100	31975	0	0.125983	31899	0	0.066430	9989875	0.000000
318656756	32	0	129.381216	31648	0	0.010666	32044	0	0.005798	9984782	0.000000
318712035	4	0	14.962584	31886	0	0.001239	31770	0	0.000841	9979773	0.000000
318719779	1	0	5.172534	31924	0	0.000468	32014	0	0.000436	9974741	0.000000
318728421	0	0	4.094985	31804	0	0.000405	31977	0	0.000403	9969782	0.000000
npatches	nstrain	runtime	dt	init_x	init_y	init_y_blood	init_z	init_S	beta0	beta1	beta2	beta3	mean_beta	B	d	delta	delta_blood	b[0]	mut	m	CTL	c	g	epsilon	k	het	lambda	rho	omega	x_max	patch.dyna	DELTA	A	VA
10000	1	100.000000	0.001000	21900	9499	5000000	0.001000	10000000	2.552630	1.690120	2.249719	3.011200	3	800000000	0.010000	1.000000	432.000000	80000	0.000050	0.004800	1	0.001000	1.000000	2.500000	8.000000	0.500000	0.000000	0.000000	0.000000	31872	0	10.000000	7.000000	1.000000
sus	inf	inf_blood	z	x[0]	y[0][0]	z[0]	x[1]	y[1][0]	z[1]	S[0]	synchrony
219000000	94990000	5000000	10.000000	21900	9499	0.001000	21900	9499	0.001000	10000000	0.000000
307856557	20410	108	8960.795240	30856	3	0.702310	30976	1	0.963399	9995050	0.000000
317830653	130	1	977.854681	31880	0	0.090625	31817	0	0.079732	9990026	0.000000
318669069	14	0	86.137689	32017	0	0.007775	31735	0	0.006885	9985088	0.000000
318710096	6	0	10.997528	31823	0	0.001003	31856	0	0.000930	9980129	0.000000
318724377	0	0	4.593265	31656	0	0.000449	31751	0	0.000443	9975042	0.000000
npatches	nstrain	runtime	dt	init_x	init_y	init_y_blood	init_z	init_S	beta0	beta1	beta2	beta3	mean_beta	B	d	delta	delta_blood	b[0]	mut	m	CTL	c	g	epsilon	k	het	lambda	rho	omega	x_max	patch.dyna	DELTA	A	VA
10000	1	100.000000	0.001000	21900	9499	5000000	0.001000	10000000	3.474471	2.401774	1.635190	3.689707	3	800000000	0.010000	1.000000	432.000000	80000	0.000050	0.004800	1	0.001000	1.000000	2.500000	9.000000	0.500000	0.000000	0.000000	0.000000	31872	0	10.000000	7.000000	1.000000
sus	inf	inf_blood	z	x[0]	y[0][0]	z[0]	x[1]	y[1][0]	z[1]	S[0]	synchrony
219000000	94990000	5000000	10.000000	21900	9499	0.001000	21900	9499	0.001000	10000000	0.000000
308227209	8018	35	7718.893258	30732	0	0.755126	30777	1	0.921894	9995049	0.000000
317873213	37	0	723.006292	31598	0	0.062096	31946	0	0.076662	9990052	0.000000
318675082	9	0	64.071620	31995	0	0.005443	32097	0	0.006634	9985038	0.000000
318733323	0	0	9.051793	31885	0	0.000812	31803	0	0.000909	9980101	0.000000
npatches	nstrain	runtime	dt	init_x	init_y	init_y_blood	init_z	init_S	beta0	beta1	beta2	beta3	mean_beta	B	d	delta	delta_blood	b[0]	mut	m	CTL	c	g	epsilon	k	het	lambda	rho	omega	x_max	patch.dyna	DELTA	A	VA
10000	1	100.000000	0.001000	21900	9499	5000000	0.001000	10000000	3.291102	3.546190	3.750125	3.400863	3	800000000	0.010000	1.000000	432.000000	80000	0.000050	0.004800	1	0.001000	1.000000	2.500000	10.000000	0.500000	0.000000	0.000000	0.000000	31872	0	10.000000	7.000000	1.000000
sus	inf	inf_blood	z	x[0]	y[0][0]	z[0]	x[1]	y[1][0]	z[1]	S[0]	synchrony
219000000	94990000	5000000	10.000000	21900	9499	0.001000	21900	9499	0.001000	10000000	0.000000
308536461	3137	14	6470.881171	31001	1	0.968170	30807	5	1.000000	9995131	0.000000
317886344	9	0	566.951650	31756	0	0.079520	31878	0	0.125617	9990106	0.000000
318658931	0	0	50.085943	31693	0	0.006868	32075	0	0.010636	9985131	0.000000
npatches	nstrain	runtime	dt	init_x	init_y	init_y_blood	init_z	init_S	beta0	beta1	beta2	beta3	mean_beta	B	d	delta	delta_blood	b[0]	mut	m	CTL	c	g	epsilon	k	het	lambda	rho	omega	x_max	patch.dyna	DELTA	A	VA
10000	1	100.000000	0.001000	21900	9499	5000000	0.001000	10000000	3.494445	1.685986	4.248941	2.283120	3	800000000	0.010000	1.000000	432.000000	80000	0.000050	0.004800	1	0.001000	1.000000	2.500000	11.000000	0.500000	0.000000	0.000000	0.000000	31872	0	10.000000	7.000000	1.000000
sus	inf	inf_blood	z	x[0]	y[0][0]	z[0]	x[1]	y[1][0]	z[1]	S[0]	synchrony
219000000	94990000	5000000	10.000000	21900	9499	0.001000	21900	9499	0.001000	10000000	0.000000
308771363	1478	5	5472.938993	30762	0	0.470516	30812	0	0.505285	9994965	0.000000
317927749	13	0	466.693392	31677	0	0.038830	32040	0	0.041672	9989895	0.000000
318651366	5	0	42.863862	31849	0	0.003541	31744	0	0.003774	9984898	0.000000
318722018	2	0	7.234965	31991	0	0.000657	32003	0	0.000676	9979995	0.000000
318704201	0	0	4.266831	31996	0	0.000421	31767	0	0.000422	9974982	0.000000
npatches	nstrain	runtime	dt	init_x	init_y	init_y_blood	init_z	init_S	beta0	beta1	beta2	beta3	mean_beta	B	d	delta	delta_blood	b[0]	mut	m	CTL	c	g	epsilon	k	het	lambda	rho	omega	x_max	patch.dyna	DELTA	A	VA
10000	1	100.000000	0.001000	21900	9499	5000000	0.001000	10000000	3.613811	4.000191	3.016176	3.697678	3	800000000	0.010000	1.000000	432.000000	80000	0.000050	0.004800	1	0.001000	1.000000	2.500000	12.000000	0.500000	0.000000	0.000000	0.000000	31872	0	10.000000	7.000000	1.000000
sus	inf	inf_blood	z	x[0]	y[0][0]	z[0]	x[1]	y[1][0]	z[1]	S[0]	synchrony
219000000	94990000	5000000	10.000000	21900	9499	0.001000	21900	9499	0.001000	10000000	0.000000
308968597	666	6	4725.874742	30866	0	0.476962	30990	0	0.512654	9994977	0.000000
317940981	2	0	397.064600	31718	0	0.039357	31716	0	0.042275	9989904	0.000000
318644442	0	0	36.202034	31878	0	0.003584	31835	0	0.003823	9984957	0.000000
npatches	nstrain	runtime	dt	init_x	init_y	init_y_blood	init_z	init_S	beta0	beta1	beta2	beta3	mean_beta	B	d	delta	delta_blood	b[0]	mut	m	CTL	c	g	epsilon	k	het	lambda	rho	omega	x_max	patch.dyna	DELTA	A	VA
10000	1	100.000000	0.001000	21900	9499	5000000	0.001000	10000000	4.222222	3.001027	3.645758	1.911217	3	800000000	0.010000	1.000000	432.000000	80000	0.000050	0.004800	1	0.001000	1.000000	2.500000	13.000000	0.500000	0.000000	0.000000	0.000000	31872	0	10.000000	7.000000	1.000000
sus	inf	inf_blood	z	x[0]	y[0][0]	z[0]	x[1]	y[1][0]	z[1]	S[0]	synchrony
219000000	94990000	5000000	10.000000	21900	9499	0.001000	21900	9499	0.001000	10000000	0.000000
309105404	331	1	4151.093605	30787	0	0.386477	30855	0	0.377737	9994797	0.000000
317950098	0	0	346.080241	31832	0	0.031960	31692	0	0.031246	9989866	0.000000
npatches	nstrain	runtime	dt	init_x	init_y	init_y_blood	init_z	init_S	beta0	beta1	beta2	beta3	mean_beta	B	d	delta	delta_blood	b[0]	mut	m	CTL	c	g	epsilon	k	het	lambda	rho	omega	x_max	patch.dyna	DELTA	A	VA
10000	1	100.000000	0.001000	21900	9499	5000000	0.001000	10000000	3.112899	3.981675	2.377106	2.761022	3	800000000	0.010000	1.000000	432.000000	80000	0.000050	0.004800	1	0.001000	1.000000	2.500000	14.000000	0.500000	0.000000	0.000000	0.000000	31872	0	10.000000	7.000000	1.000000
sus	inf	inf_blood	z	x[0]	y[0][0]	z[0]	x[1]	y[1][0]	z[1]	S[0]	synchrony
219000000	94990000	5000000	10.000000	21900	9499	0.001000	21900	9499	0.001000	10000000	0.000000
309224018	184	0	3706.783029	30902	0	0.292746	30914	0	0.362958	9995021	0.000000
317957925	1	0	308.312844	31812	0	0.024298	31764	0	0.030038	9989989	0.000000
318650527	0	0	28.880422	31927	0	0.002353	31790	0	0.002823	9985019	0.000000
npatches	nstrain	runtime	dt	init_x	init_y	init_y_blood	init_z	init_S	beta0	beta1	beta2	beta3	mean_beta	B	d	delta	delta_blood	b[0]	mut	m	CTL	c	g	epsilon	k	het	lambda	rho	omega	x_max	patch.dyna	DELTA	A	VA
10000	1	100.000000	0.001000	21900	9499	5000000	0.001000	10000000	3.126155	3.951328	2.754911	2.263205	3	800000000	0.010000	1.000000	432.000000	80000	0.000050	0.004800	1	0.001000	1.000000	2.500000	15.000000	0.500000	0.000000	0.000000	0.000000	31872	0	10.000000	7.000000	1.000000
sus	inf	inf_blood	z	x[0]	y[0][0]	z[0]	x[1]	y[1][0]	z[1]	S[0]	synchrony
219000000	94990000	5000000	10.000000	21900	9499	0.001000	21900	9499	0.001000	10000000	0.000000
309362109	104	0	3350.773340	31004	0	0.263560	30896	0	0.318223	9995101	0.000000
317975511	0	0	278.520700	31735	0	0.021912	32004	0	0.026381	9990024	0.000000
npatches	nstrain	runtime	dt	init_x	init_y	init_y_blood	init_z	init_S	beta0	beta1	beta2	beta3	mean_beta	B	d	delta	delta_blood	b[0]	mut	m	CTL	c	g	epsilon	k	het	lambda	rho	omega	x_max	patch.dyna	DELTA	A	VA
10000	1	100.000000	0.001000	21900	9499	5000000	0.001000	10000000	2.408241	1.936297	2.280349	2.462141	3	800000000	0.010000	1.000000	432.000000	80000	0.000050	0.004800	1	0.001000	1.000000	2.500000	16.000000	0.500000	0.000000	0.000000	0.000000	31872	0	10.000000	7.000000	1.000000
sus	inf	inf_blood	z	x[0]	y[0][0]	z[0]	x[1]	y[1][0]	z[1]	S[0]	synchrony
219000000	94990000	5000000	10.000000	21900	9499	0.001000	21900	9499	0.001000	10000000	0.000000
309416337	50	0	3066.777804	30941	0	0.293168	30744	0	0.297808	9994926	0.000000
317971672	0	0	254.620218	31900	0	0.024333	31921	0	0.024712	9990086	0.000000
npatches	nstrain	runtime	dt	init_x	init_y	init_y_blood	init_z	init_S	beta0	beta1	beta2	beta3	mean_beta	B	d	delta	delta_blood	b[0]	mut	m	CTL	c	g	epsilon	k	het	lambda	rho	omega	x_max	patch.dyna	DELTA	A	VA
10000	1	100.000000	0.001000	21900	9499	5000000	0.001000	10000000	4.287171	2.747483	3.484963	3.196491	3	800000000	0.010000	1.000000	432.000000	80000	0.000050	0.004800	1	0.001000	1.000000	2.500000	17.000000	0.500000	0.000000	0.000000	0.000000	31872	0	10.000000	7.000000	1.000000
sus	inf	inf_blood	z	x[0]	y[0][0]	z[0]	x[1]	y[1][0]	z[1]	S[0]	synchrony
219000000	94990000	5000000	10.000000	21900	9499	0.001000	21900	9499	0.001000	10000000	0.000000
309547839	18	0	2835.249185	30791	0	0.268870	30981	0	0.240060	9994989	0.000000
317982288	0	0	235.606919	31681	0	0.022346	31860	0	0.019991	9989962	0.000000
npatches	nstrain	runtime	dt	init_x	init_y	init_y_blood	init_z	init_S	beta0	beta1	beta2	beta3	mean_beta	B	d	delta	delta_blood	b[0]	mut	m	CTL	c	g	epsilon	k	het	lambda	rho	omega	x_max	patch.dyna	DELTA	A	VA
10000	1	100.000000	0.001000	21900	9499	5000000	0.001000	10000000	3.543588	4.023397	2.327173	2.343509	3	800000000	0.010000	1.000000	432.000000	80000	0.000050	0.004800	1	0.001000	1.000000	2.500000	18.000000	0.500000	0.000000	0.000000	0.000000	31872	0	10.000000	7.000000	1.000000
sus	inf	inf_blood	z	x[0]	y[0][0]	z[0]	x[1]	y[1][0]	z[1]	S[0]	synchrony
219000000	94990000	5000000	10.000000	21900	9499	0.001000	21900	9499	0.001000	10000000	0.000000
309613189	12	0	2653.774153	31000	0	0.224327	30848	0	0.322331	9995044	0.000000
317997573	0	0	220.650712	31910	0	0.018705	31771	0	0.026717	9990009	0.000000
npatches	nstrain	runtime	dt	init_x	init_y	init_y_blood	init_z	init_S	beta0	beta1	beta2	beta3	mean_beta	B	d	delta	delta_blood	b[0]	mut	m	CTL	c	g	epsilon	k	het	lambda	rho	omega	x_max	patch.dyna	DELTA	A	VA
10000	1	100.000000	0.001000	21900	9499	5000000	0.001000	10000000	4.224744	3.733079	2.064068	2.736690	3	800000000	0.010000	1.000000	432.000000	80000	0.000050	0.004800	1	0.001000	1.000000	2.500000	19.000000	0.500000	0.000000	0.000000	0.000000	31872	0	10.000000	7.000000	1.000000
sus	inf	inf_blood	z	x[0]	y[0][0]	z[0]	x[1]	y[1][0]	z[1]	S[0]	synchrony
219000000	94990000	5000000	10.000000	21900	9499	0.001000	21900	9499	0.001000	10000000	0.000000
309647213	11	0	2502.420558	30966	0	0.219188	30930	0	0.241194	9994942	0.000000
317980135	0	0	208.306198	31809	0	0.018285	31925	0	0.020084	9989941	0.000000
npatches	nstrain	runtime	dt	init_x	init_y	init_y_blood	init_z	init_S	beta0	beta1	beta2	beta3	mean_beta	B	d	delta	delta_blood	b[0]	mut	m	CTL	c	g	epsilon	k	het	lambda	rho	omega	x_max	patch.dyna	DELTA	A	VA
10000	1	100.000000	0.001000	21900	9499	5000000	0.001000	10000000	4.132713	4.096683	3.337875	3.746720	3	800000000	0.010000	1.000000	432.000000	80000	0.000050	0.004800	1	0.001000	1.000000	2.500000	20.000000	0.500000	0.000000	0.000000	0.000000	31872	0	10.000000	7.000000	1.000000
sus	inf	inf_blood	z	x[0]	y[0][0]	z[0]	x[1]	y[1][0]	z[1]	S[0]	synchrony
219000000	94990000	5000000	10.000000	21900	9499	0.001000	21900	9499	0.001000	10000000	0.000000
309727560	3	0	2361.019533	30942	0	0.277334	31057	0	0.256197	9995056	0.000000
318031067	0	0	196.687941	31820	0	0.023038	31705	0	0.021310	9990055	0.000000
