# Supplementary material for: Large Variations in HIV-1 Viral Load Explained by Shifting-Mosaic Metapopulation Dynamics
Source: PLoS Biol. 2016 Oct 5;14(10):e1002567. doi: 10.1371/journal.pbio.1002567 (PMC5051940; doi:10.1371/journal.pbio.1002567)
Supplement: S1 Data — Each file gives the output from the simulations indicated by the filename: low migration (ms1, db432); high migration (ms1, db1); very high migration (ms10, db1); number of patches (np); reservoir (storage); no reservoir (nostorage); CTL immigration model (CTLimmig); CTL proliferation model (CTLprolif); β¯ (beta1, beta2, …). Within each file, there are 21 simulations for (k = 0,1,..,20), and data is output each day. For measures of synchrony, the final entry should be used. See Methods and S1 Simulation Code for further details. (ZIP) [file pbio.1002567.s002.zip › S1_Data/ms1_np10000_nostorage_noPD_CTLprolif_db432_beta4.tsv]

npatches	nstrain	runtime	dt	init_x	init_y	init_y_blood	init_z	init_S	beta0	beta1	beta2	beta3	mean_beta	B	d	delta	delta_blood	b[0]	mut	m	CTL	c	g	epsilon	k	het	lambda	rho	omega	x_max	patch.dyna	DELTA	A	VA
10000	1	100.000000	0.001000	21900	9499	5000000	0.001000	10000000	5.952133	3.962864	2.881751	2.631596	4	800000000	0.010000	1.000000	432.000000	80000	0.000050	0.004800	1	0.001000	1.000000	2.500000	0.000000	0.500000	0.000000	0.000000	0.000000	31872	0	10.000000	7.000000	1.000000
sus	inf	inf_blood	z	x[0]	y[0][0]	z[0]	x[1]	y[1][0]	z[1]	S[0]	synchrony
219000000	94990000	5000000	10.000000	21900	9499	0.001000	21900	9499	0.001000	10000000	0.000000
233908968	64915744	338076	10000.000000	17456	10981	1.000000	23756	6017	1.000000	9994988	0.000000
246536490	55061002	286712	10000.000000	17909	10346	1.000000	25464	5111	1.000000	9989956	0.000000
250966083	52086982	271437	10000.000000	17880	10548	1.000000	25757	4935	1.000000	9984989	0.000000
252511644	51049535	265938	10000.000000	17976	10388	1.000000	25878	4690	1.000000	9980062	0.000000
253122825	50651537	264132	10000.000000	17973	10297	1.000000	26384	4224	1.000000	9975060	0.000000
253323088	50493465	262907	10000.000000	18174	10310	1.000000	26050	4640	1.000000	9970077	0.000000
253436714	50427591	263121	10000.000000	17851	10428	1.000000	25754	4751	1.000000	9965042	0.000000
253468457	50390845	262317	10000.000000	17975	10209	1.000000	25930	4616	1.000000	9960059	0.000000
253452791	50405410	263049	10000.000000	17917	10291	1.000000	26072	4506	1.000000	9955064	0.000000
253477356	50393762	261789	10000.000000	18088	10291	1.000000	25902	4552	1.000000	9950101	0.000000
253493183	50402656	262277	10000.000000	18017	10427	1.000000	26056	4455	1.000000	9945177	0.000000
253457971	50417910	263206	10000.000000	18078	10263	1.000000	25767	4756	1.000000	9940304	0.000000
253463736	50408650	261553	10000.000000	18019	10242	1.000000	25776	4599	1.000000	9935383	0.000000
253464553	50409538	262093	10000.000000	17843	10496	1.000000	26077	4615	1.000000	9930338	0.000000
253479794	50401651	262250	10000.000000	18100	10207	1.000000	25764	4717	1.000000	9925334	0.000000
253470924	50391905	262919	10000.000000	18208	10161	1.000000	25765	4877	1.000000	9920339	0.000000
253506258	50375110	262397	10000.000000	17870	10429	1.000000	25823	4657	1.000000	9915263	0.000000
253523381	50353417	262040	10000.000000	18040	10286	1.000000	25787	4812	1.000000	9910353	0.000000
253504829	50375913	261898	10000.000000	18039	10250	1.000000	25766	4791	1.000000	9905582	0.000000
253477587	50407299	261703	10000.000000	17787	10659	1.000000	25652	4771	1.000000	9900737	0.000000
253457617	50394132	262548	10000.000000	17941	10335	1.000000	25979	4543	1.000000	9895663	0.000000
253463990	50399523	263221	10000.000000	18093	10254	1.000000	26081	4705	1.000000	9890692	0.000000
253496323	50386624	262044	10000.000000	18123	10223	1.000000	25562	4828	1.000000	9885798	0.000000
253500276	50388032	262288	10000.000000	18407	9998	1.000000	25825	4526	1.000000	9880916	0.000000
253496295	50368995	262218	10000.000000	18029	10372	1.000000	26141	4516	1.000000	9876023	0.000000
253496389	50389071	261833	10000.000000	18336	10063	1.000000	26063	4495	1.000000	9870996	0.000000
253465429	50393786	262957	10000.000000	18145	10456	1.000000	26225	4415	1.000000	9865993	0.000000
253491315	50408194	262340	10000.000000	17758	10555	1.000000	25972	4564	1.000000	9861061	0.000000
253469950	50391202	262421	10000.000000	18072	10291	1.000000	25706	4840	1.000000	9856149	0.000000
253455631	50416345	262502	10000.000000	18002	10285	1.000000	25653	4994	1.000000	9851303	0.000000
253437492	50407583	262135	10000.000000	18048	10213	1.000000	25820	4487	1.000000	9846471	0.000000
253486505	50378872	262504	10000.000000	18012	10241	1.000000	26009	4779	1.000000	9841509	0.000000
253472902	50402891	262177	10000.000000	17938	10282	1.000000	25708	4850	1.000000	9836526	0.000000
253457640	50411678	262729	10000.000000	18121	10170	1.000000	25982	4715	1.000000	9831566	0.000000
253468887	50420628	262550	10000.000000	18333	9944	1.000000	25928	4621	1.000000	9826843	0.000000
253473955	50384079	262531	10000.000000	18180	10277	1.000000	26054	4573	1.000000	9821981	0.000000
253451820	50387723	263100	10000.000000	18042	10173	1.000000	25824	4564	1.000000	9817072	0.000000
253514711	50356616	261695	10000.000000	17763	10323	1.000000	26221	4291	1.000000	9812243	0.000000
253508692	50371960	262938	10000.000000	18376	10064	1.000000	26185	4379	1.000000	9807365	0.000000
253503626	50372607	262210	10000.000000	18127	10277	1.000000	26081	4381	1.000000	9802582	-1.#IND00
253499975	50361079	262964	10000.000000	17947	10290	1.000000	26136	4407	1.000000	9797722	-0.016000
253513082	50367690	262348	10000.000000	18311	10071	1.000000	26108	4499	1.000000	9792906	0.003533
253513242	50354799	262037	10000.000000	17929	10246	1.000000	26089	4631	1.000000	9788077	0.001139
253483336	50378632	262191	10000.000000	18181	10119	1.000000	26005	4470	1.000000	9783178	0.004126
253464256	50399556	262026	10000.000000	18012	10385	1.000000	25938	4539	1.000000	9778179	0.011852
253496222	50383324	261904	10000.000000	18029	10136	1.000000	26029	4614	1.000000	9773190	0.008701
253490324	50398448	262277	10000.000000	18404	9854	1.000000	25715	4750	1.000000	9768378	0.006490
253505749	50360029	261663	10000.000000	18384	9966	1.000000	25621	4791	1.000000	9763573	0.007212
253496460	50384646	261974	10000.000000	17953	10346	1.000000	25907	4540	1.000000	9758686	0.006726
253489227	50362632	262761	10000.000000	18128	10114	1.000000	25907	4650	1.000000	9753874	0.004721
253519051	50349084	262649	10000.000000	17773	10464	1.000000	25974	4649	1.000000	9748959	0.002376
253494524	50384364	261948	10000.000000	18074	10158	1.000000	25799	4686	1.000000	9744060	0.000502
253496935	50382558	262549	10000.000000	18097	10354	1.000000	26185	4605	1.000000	9739186	-0.000334
253494801	50385433	262790	10000.000000	18407	9794	1.000000	26009	4504	1.000000	9734185	-0.003809
253475117	50397060	262641	10000.000000	18244	10340	1.000000	26320	4218	1.000000	9729322	-0.002976
253491792	50380772	262017	10000.000000	17791	10488	1.000000	26389	4289	1.000000	9724405	-0.001767
253494644	50377350	262689	10000.000000	18202	10138	1.000000	26181	4447	1.000000	9719583	-0.001586
253473058	50408319	262824	10000.000000	18104	10208	1.000000	26000	4569	1.000000	9714729	-0.001261
253478773	50392307	262367	10000.000000	17815	10476	1.000000	26076	4429	1.000000	9709892	-0.001295
253468282	50417921	262452	10000.000000	18152	10053	1.000000	25969	4532	1.000000	9704979	-0.001162
253449790	50408652	261706	10000.000000	18352	10216	1.000000	26292	4526	1.000000	9700109	-0.001102
253462927	50379860	262258	10000.000000	18089	10232	1.000000	26243	4496	1.000000	9695379	-0.001494
253469256	50392336	263486	10000.000000	18144	10173	1.000000	26175	4509	1.000000	9690496	-0.001144
253465081	50391903	262468	10000.000000	18064	10222	1.000000	26141	4490	1.000000	9685753	-0.001475
253491562	50390097	262973	10000.000000	17969	10148	1.000000	26306	4417	1.000000	9680877	-0.001229
253492651	50375479	262107	10000.000000	18208	10177	1.000000	25967	4540	1.000000	9676050	-0.000814
253495021	50375740	262291	10000.000000	18349	9986	1.000000	25997	4645	1.000000	9671055	-0.000762
253502323	50375734	262362	10000.000000	18180	10244	1.000000	26120	4578	1.000000	9666254	-0.000780
253473804	50388869	262228	10000.000000	17878	10527	1.000000	25723	4711	1.000000	9661479	-0.000369
253472958	50390749	262226	10000.000000	17888	10231	1.000000	25852	4612	1.000000	9656502	-0.000577
253470241	50391805	262263	10000.000000	17968	10420	1.000000	25951	4661	1.000000	9651638	-0.001323
253510634	50369663	262241	10000.000000	18265	9944	1.000000	26107	4561	1.000000	9646743	-0.002047
253495818	50365635	261742	10000.000000	17971	10419	1.000000	26269	4431	1.000000	9641954	-0.000870
253492428	50380379	262661	10000.000000	17892	10597	1.000000	26017	4409	1.000000	9637090	-0.001542
253483780	50365256	261972	10000.000000	17959	10226	1.000000	26135	4286	1.000000	9632423	-0.001984
253494852	50373814	262448	10000.000000	18178	10055	1.000000	25992	4437	1.000000	9627638	-0.002110
253513438	50355710	261892	10000.000000	18082	10247	1.000000	26310	4464	1.000000	9622872	-0.002036
253516202	50352709	262690	10000.000000	17800	10615	1.000000	26155	4566	1.000000	9618041	-0.001721
253530757	50359487	262239	10000.000000	17947	10423	1.000000	25821	4693	1.000000	9613267	-0.001504
253467256	50380816	261583	10000.000000	18039	10399	1.000000	25921	4700	1.000000	9608495	-0.001551
253464345	50392520	262547	10000.000000	18138	10062	1.000000	25461	5015	1.000000	9603641	-0.001320
253499138	50374168	262074	10000.000000	17888	10475	1.000000	25686	4670	1.000000	9598742	-0.001499
253487350	50385704	263418	10000.000000	18158	10150	1.000000	26060	4492	1.000000	9593860	-0.001301
253465779	50408940	261895	10000.000000	18066	10356	1.000000	25941	4402	1.000000	9589004	-0.001635
253460535	50401708	262581	10000.000000	18164	10110	1.000000	26306	4395	1.000000	9584327	-0.001327
253488542	50377025	261993	10000.000000	18288	10195	1.000000	26134	4423	1.000000	9579613	-0.002205
253458166	50391412	262517	10000.000000	18236	10211	1.000000	25947	4547	1.000000	9574829	-0.002201
253495556	50391116	262273	10000.000000	17880	10563	1.000000	25825	4554	1.000000	9570039	-0.002294
253493564	50384834	262302	10000.000000	18006	10366	1.000000	26079	4509	1.000000	9565266	-0.002227
253476851	50377191	262503	10000.000000	18095	10436	1.000000	26177	4467	1.000000	9560420	-0.002819
253488633	50396034	262289	10000.000000	17702	10511	1.000000	25943	4477	1.000000	9555642	-0.002702
253494004	50369972	261420	10000.000000	17917	10249	1.000000	26182	4381	1.000000	9550827	-0.002618
253488127	50378945	262737	10000.000000	17980	10391	1.000000	26037	4517	1.000000	9545968	-0.002293
253506050	50372874	261883	10000.000000	18281	10185	1.000000	26162	4556	1.000000	9541119	-0.002247
253481546	50392443	262981	10000.000000	17813	10363	1.000000	25816	4642	1.000000	9536392	-0.002128
253467782	50399850	261785	10000.000000	18088	10156	1.000000	25883	4561	1.000000	9531523	-0.001989
253465275	50396905	262777	10000.000000	17818	10493	1.000000	26140	4601	1.000000	9526724	-0.002147
253504363	50375630	261941	10000.000000	18242	10025	1.000000	26069	4599	1.000000	9521971	-0.001323
253481989	50378500	263464	10000.000000	18054	10422	1.000000	25874	4582	1.000000	9517263	-0.002143
npatches	nstrain	runtime	dt	init_x	init_y	init_y_blood	init_z	init_S	beta0	beta1	beta2	beta3	mean_beta	B	d	delta	delta_blood	b[0]	mut	m	CTL	c	g	epsilon	k	het	lambda	rho	omega	x_max	patch.dyna	DELTA	A	VA
10000	1	100.000000	0.001000	21900	9499	5000000	0.001000	10000000	4.960916	4.940759	3.282097	3.774795	4	800000000	0.010000	1.000000	432.000000	80000	0.000050	0.004800	1	0.001000	1.000000	2.500000	1.000000	0.500000	0.000000	0.000000	0.000000	31872	0	10.000000	7.000000	1.000000
sus	inf	inf_blood	z	x[0]	y[0][0]	z[0]	x[1]	y[1][0]	z[1]	S[0]	synchrony
219000000	94990000	5000000	10.000000	21900	9499	0.001000	21900	9499	0.001000	10000000	0.000000
261541082	29991650	156197	10000.000000	23968	4219	1.000000	24214	4022	1.000000	9995019	0.000000
284719160	18512586	97114	10000.000000	26519	2966	1.000000	26823	2639	1.000000	9990017	0.000000
291691469	15481685	80995	10000.000000	27357	2629	1.000000	27529	2456	1.000000	9985048	0.000000
294037731	14384070	74916	10000.000000	27574	2691	1.000000	27710	2318	1.000000	9980102	0.000000
295048691	13896982	71934	10000.000000	27704	2272	1.000000	27816	2204	1.000000	9975100	0.000000
295484083	13676518	71445	10000.000000	28007	2251	1.000000	27668	2322	1.000000	9970069	0.000000
295755202	13549421	70965	10000.000000	28246	2125	1.000000	27806	2472	1.000000	9965159	0.000000
295859696	13495551	70127	10000.000000	28010	2240	1.000000	27514	2445	1.000000	9960217	0.000000
295922995	13456481	70030	10000.000000	28378	2006	1.000000	27558	2426	1.000000	9955261	0.000000
295969631	13439723	70517	10000.000000	28355	2113	1.000000	27939	2187	1.000000	9950249	0.000000
295989294	13435172	69818	10000.000000	28200	2187	1.000000	28418	2093	1.000000	9945244	0.000000
295985389	13417809	69917	10000.000000	27756	2420	1.000000	28153	2157	1.000000	9940329	0.000000
296007638	13409067	69979	10000.000000	27969	2212	1.000000	28155	2158	1.000000	9935315	0.000000
296052842	13402686	70149	10000.000000	28068	2191	1.000000	28185	2001	1.000000	9930278	0.000000
296014806	13419186	69805	10000.000000	28064	2261	1.000000	28406	2030	1.000000	9925274	0.000000
296027212	13398661	69350	10000.000000	27711	2257	1.000000	28410	2052	1.000000	9920381	0.000000
296017385	13426796	69460	10000.000000	28110	2141	1.000000	28058	2345	1.000000	9915292	0.000000
295995874	13433983	69780	10000.000000	28359	2115	1.000000	27893	2286	1.000000	9910247	0.000000
296009091	13436114	69509	10000.000000	28259	2191	1.000000	27599	2242	1.000000	9905309	0.000000
295985141	13415490	69924	10000.000000	28088	2321	1.000000	27999	2215	1.000000	9900352	0.000000
295979717	13420021	70313	10000.000000	27464	2309	1.000000	27815	2173	1.000000	9895418	0.000000
295998463	13413653	69783	10000.000000	27758	2400	1.000000	27965	2219	1.000000	9890399	0.000000
296005969	13421148	70075	10000.000000	28017	2309	1.000000	28203	2192	1.000000	9885549	0.000000
295985279	13426220	70152	10000.000000	27784	2247	1.000000	27812	2389	1.000000	9880614	0.000000
295971655	13430073	69970	10000.000000	27899	2247	1.000000	28046	2116	1.000000	9875789	0.000000
296021087	13398984	69301	10000.000000	27959	2322	1.000000	28392	2062	1.000000	9870740	0.000000
295998738	13408150	69935	10000.000000	27921	2272	1.000000	28148	2125	1.000000	9865833	0.000000
296032182	13410019	69390	10000.000000	27830	2479	1.000000	28112	2182	1.000000	9860842	0.000000
296026208	13416794	69743	10000.000000	27607	2427	1.000000	28480	1947	1.000000	9855984	0.000000
296007776	13406196	70382	10000.000000	27957	2130	1.000000	28062	2150	1.000000	9851081	0.000000
296019908	13396723	69920	10000.000000	28045	2171	1.000000	28025	2006	1.000000	9846227	0.000000
296018227	13402462	69640	10000.000000	27955	2352	1.000000	28229	2205	1.000000	9841471	0.000000
296026741	13412292	69547	10000.000000	27800	2410	1.000000	28061	2378	1.000000	9836549	0.000000
296051186	13407336	69497	10000.000000	27893	2323	1.000000	27635	2386	1.000000	9831615	0.000000
296031270	13415654	70159	10000.000000	28300	2295	1.000000	27983	2241	1.000000	9826667	0.000000
295993571	13415458	69840	10000.000000	28004	2291	1.000000	27973	2126	1.000000	9821798	0.000000
295999278	13402800	70329	10000.000000	27683	2347	1.000000	28038	2233	1.000000	9816917	0.000000
295996743	13404767	69940	10000.000000	27841	2401	1.000000	28072	2267	1.000000	9812049	0.000000
296029700	13407144	69748	10000.000000	27603	2456	1.000000	27868	2299	1.000000	9807110	0.000000
296019507	13401799	69450	10000.000000	27990	2182	1.000000	27905	2296	1.000000	9802222	-1.#IND00
296011778	13412044	69507	10000.000000	27948	2311	1.000000	27999	2351	1.000000	9797224	0.012800
296045846	13400421	69504	10000.000000	27937	2207	1.000000	27850	2306	1.000000	9792381	0.009751
296016333	13404827	68931	10000.000000	28007	2224	1.000000	27624	2476	1.000000	9787427	0.004034
296014952	13409345	69833	10000.000000	28077	2180	1.000000	27624	2471	1.000000	9782644	0.001012
295993924	13417860	70325	10000.000000	28104	2197	1.000000	27323	2335	1.000000	9777649	-0.007636
295977068	13426654	70268	10000.000000	28145	2144	1.000000	28186	2101	1.000000	9772829	-0.004992
295994256	13432421	70294	10000.000000	28326	2064	1.000000	27840	2266	1.000000	9767818	-0.003333
295995053	13418069	69639	10000.000000	28218	2240	1.000000	28059	2146	1.000000	9762961	-0.005498
296029774	13404819	69756	10000.000000	28104	2207	1.000000	28401	2214	1.000000	9758075	-0.004154
296021290	13409090	69830	10000.000000	28136	2239	1.000000	27961	2309	1.000000	9753155	-0.001028
296009950	13406178	70140	10000.000000	28041	2349	1.000000	28038	2225	1.000000	9748247	-0.000414
296007800	13409322	69812	10000.000000	27888	2335	1.000000	27997	2212	1.000000	9743448	-0.002891
296009507	13411763	69988	10000.000000	28144	2204	1.000000	28295	2099	1.000000	9738551	-0.002399
295998377	13415579	69932	10000.000000	27894	2367	1.000000	27992	2305	1.000000	9733547	-0.002446
296001690	13416324	69488	10000.000000	27752	2395	1.000000	28247	2160	1.000000	9728813	-0.005513
296006852	13414073	69515	10000.000000	27939	2209	1.000000	27850	2308	1.000000	9723981	-0.007224
295999260	13421742	70027	10000.000000	28059	2121	1.000000	27969	2216	1.000000	9719065	-0.005799
296016898	13421738	69826	10000.000000	27976	2304	1.000000	28065	2253	1.000000	9714246	-0.008436
296031237	13413596	69812	10000.000000	28019	2212	1.000000	28188	2112	1.000000	9709392	-0.008476
296036706	13417070	69908	10000.000000	27943	2144	1.000000	28359	2048	1.000000	9704448	-0.008240
296017618	13411694	70053	10000.000000	28312	2177	1.000000	28254	2284	1.000000	9699602	-0.007713
296012645	13427534	69621	10000.000000	27855	2313	1.000000	27636	2419	1.000000	9694586	-0.006242
295993481	13417434	70219	10000.000000	27952	2244	1.000000	27757	2309	1.000000	9689745	-0.006177
296002855	13404932	69795	10000.000000	28144	2014	1.000000	27690	2366	1.000000	9684904	-0.006068
296040116	13409234	70112	10000.000000	28146	2024	1.000000	28138	2192	1.000000	9680071	-0.006065
295986160	13423257	69668	10000.000000	28506	1996	1.000000	28012	2133	1.000000	9675298	-0.004877
296011654	13410764	70001	10000.000000	28096	2102	1.000000	28271	2102	1.000000	9670389	-0.003771
295996028	13426161	70062	10000.000000	28249	2106	1.000000	27943	2167	1.000000	9665394	-0.002631
296004186	13419717	70124	10000.000000	28109	2151	1.000000	28210	1995	1.000000	9660565	-0.002651
295977220	13418498	70391	10000.000000	28255	2095	1.000000	27957	2355	1.000000	9655778	-0.001844
296021851	13416718	69707	10000.000000	28237	2163	1.000000	27695	2328	1.000000	9650928	-0.001423
296012722	13411455	69748	10000.000000	28083	2206	1.000000	27891	2286	1.000000	9646073	-0.000876
296016461	13412742	69757	10000.000000	28216	2132	1.000000	27977	2130	1.000000	9641226	-0.000905
295999695	13427945	70247	10000.000000	27870	2305	1.000000	28276	2007	1.000000	9636308	-0.000832
296013956	13418563	69962	10000.000000	28000	2271	1.000000	28351	2201	1.000000	9631448	-0.002337
296036167	13391415	70001	10000.000000	27906	2329	1.000000	27867	2323	1.000000	9626622	-0.002432
296028691	13405742	70514	10000.000000	27765	2431	1.000000	28208	2186	1.000000	9621727	-0.002595
296004419	13416609	70052	10000.000000	27826	2402	1.000000	27783	2259	1.000000	9616896	-0.002778
296012138	13426827	69615	10000.000000	28079	2165	1.000000	27964	2372	1.000000	9612083	-0.002748
295999114	13423695	70039	10000.000000	28057	2207	1.000000	27907	2323	1.000000	9607164	-0.002812
296000321	13411919	70190	10000.000000	28089	2193	1.000000	28041	2091	1.000000	9602271	-0.002767
296011046	13420654	69845	10000.000000	27908	2257	1.000000	28153	2136	1.000000	9597361	-0.004648
296020541	13407752	69473	10000.000000	27853	2257	1.000000	27976	2250	1.000000	9592540	-0.004190
296016869	13412445	69496	10000.000000	28097	2179	1.000000	28254	1995	1.000000	9587855	-0.004221
295995115	13412882	69883	10000.000000	27941	2382	1.000000	28438	1998	1.000000	9583029	-0.003813
296021029	13416397	69712	10000.000000	27724	2482	1.000000	28748	1880	1.000000	9578302	-0.003519
296010813	13421400	70144	10000.000000	27588	2319	1.000000	28337	2099	1.000000	9573410	-0.003802
295986908	13413753	70204	10000.000000	27765	2331	1.000000	27836	2281	1.000000	9568666	-0.004457
295994852	13426586	69507	10000.000000	28053	2277	1.000000	28181	1938	1.000000	9563898	-0.004354
296035916	13401129	69760	10000.000000	27614	2449	1.000000	28367	2182	1.000000	9559058	-0.003979
296006478	13409121	70518	10000.000000	27760	2423	1.000000	28090	2279	1.000000	9554359	-0.004098
295996024	13418062	70260	10000.000000	27844	2300	1.000000	28083	2120	1.000000	9549500	-0.003550
295988953	13428883	70038	10000.000000	27867	2290	1.000000	28183	2106	1.000000	9544622	-0.003260
295988826	13429886	69705	10000.000000	28047	2214	1.000000	28030	2197	1.000000	9539886	-0.003288
296002433	13414844	69518	10000.000000	27972	2166	1.000000	28077	2106	1.000000	9535112	-0.003429
296034886	13403397	69823	10000.000000	27765	2280	1.000000	28383	1877	1.000000	9530457	-0.003156
295994529	13410823	69865	10000.000000	27922	2218	1.000000	28570	2016	1.000000	9525705	-0.003311
296003261	13404317	69471	10000.000000	27742	2390	1.000000	28128	2122	1.000000	9520871	-0.003293
296011452	13396740	69710	10000.000000	27783	2281	1.000000	27959	2149	1.000000	9516047	-0.003397
npatches	nstrain	runtime	dt	init_x	init_y	init_y_blood	init_z	init_S	beta0	beta1	beta2	beta3	mean_beta	B	d	delta	delta_blood	b[0]	mut	m	CTL	c	g	epsilon	k	het	lambda	rho	omega	x_max	patch.dyna	DELTA	A	VA
10000	1	100.000000	0.001000	21900	9499	5000000	0.001000	10000000	3.793020	5.089132	2.333515	3.201607	4	800000000	0.010000	1.000000	432.000000	80000	0.000050	0.004800	1	0.001000	1.000000	2.500000	2.000000	0.500000	0.000000	0.000000	0.000000	31872	0	10.000000	7.000000	1.000000
sus	inf	inf_blood	z	x[0]	y[0][0]	z[0]	x[1]	y[1][0]	z[1]	S[0]	synchrony
219000000	94990000	5000000	10.000000	21900	9499	0.001000	21900	9499	0.001000	10000000	0.000000
279472206	13340616	69544	10000.000000	28645	1008	1.000000	26601	2104	1.000000	9994978	0.000000
304779274	5110828	26368	10000.000000	31145	196	1.000000	29687	901	1.000000	9989889	0.000000
311279989	3141798	16442	10000.000000	31797	62	1.000000	30675	493	1.000000	9984783	0.000000
313460236	2362014	12187	10000.000000	31767	73	1.000000	31013	340	1.000000	9979819	0.000000
314463867	1962563	10344	9999.986911	31616	51	1.000000	30957	287	1.000000	9974749	0.000000
315037598	1723660	8864	9999.739205	31775	34	1.000000	31473	168	1.000000	9969844	0.000000
315376267	1580546	8184	9999.384555	31753	24	1.000000	31507	131	1.000000	9964812	0.000000
315586050	1477158	7512	9999.129773	31880	8	1.000000	31810	125	1.000000	9959770	0.000000
315746472	1405642	7367	9998.116636	31603	25	1.000000	31698	83	1.000000	9954852	0.000000
315857427	1360585	6911	9997.471373	31873	12	1.000000	31595	77	1.000000	9949947	0.000000
315955446	1316554	6857	9996.519960	31897	21	1.000000	31712	51	1.000000	9944878	0.000000
316013405	1292312	6587	9996.276277	31889	42	1.000000	31876	41	1.000000	9939847	0.000000
316061775	1275965	6699	9995.018990	31772	26	1.000000	31660	44	1.000000	9934935	0.000000
316091610	1257181	6583	9994.218421	32004	26	1.000000	31690	64	1.000000	9930018	0.000000
316111639	1233258	6454	9993.449845	31878	11	1.000000	31678	44	1.000000	9925000	0.000000
316164110	1223892	6513	9991.658841	31895	17	1.000000	31632	47	1.000000	9920005	0.000000
316166425	1215855	6310	9992.987303	31905	18	1.000000	31685	91	1.000000	9914929	0.000000
316171755	1215465	6318	9992.450060	31917	16	1.000000	31935	72	1.000000	9909951	0.000000
316205910	1204276	6312	9992.221275	31808	18	1.000000	31849	102	1.000000	9904967	0.000000
316209249	1197565	6129	9992.111183	31842	30	1.000000	31813	91	1.000000	9900001	0.000000
316241284	1192003	6302	9991.260595	32132	29	1.000000	31745	87	1.000000	9895048	0.000000
316226642	1194732	6340	9989.949354	32025	18	1.000000	31781	49	1.000000	9890133	0.000000
316233612	1188405	6163	9991.079745	31731	22	1.000000	31862	39	1.000000	9885255	0.000000
316240035	1185286	6213	9991.219174	31729	31	1.000000	31807	57	1.000000	9880303	0.000000
316246875	1187354	6116	9987.957077	31991	27	1.000000	31809	80	1.000000	9875336	0.000000
316218730	1188660	6214	9989.150189	31967	13	1.000000	31649	133	1.000000	9870376	0.000000
316257812	1187894	6208	9991.363020	31949	11	1.000000	31401	176	1.000000	9865432	0.000000
316251837	1191979	6148	9989.228419	32074	10	1.000000	31473	146	1.000000	9860478	0.000000
316233762	1189842	6212	9991.644149	31944	15	1.000000	31531	134	1.000000	9855528	0.000000
316250442	1191798	6128	9992.256382	31820	14	1.000000	31680	90	1.000000	9850601	0.000000
316222118	1188688	6010	9990.788923	31708	14	1.000000	31802	54	1.000000	9845498	0.000000
316223390	1190925	6288	9989.905881	31753	22	1.000000	31794	26	1.000000	9840610	0.000000
316222472	1194997	6244	9991.913795	31732	13	1.000000	31814	41	1.000000	9835676	0.000000
316222971	1191661	6250	9992.447326	31732	24	1.000000	31894	40	1.000000	9830744	0.000000
316232343	1191158	6126	9990.289880	31983	15	1.000000	31547	68	1.000000	9825828	0.000000
316222314	1190863	6256	9987.823170	31853	15	1.000000	31709	55	1.000000	9820926	0.000000
316238899	1186525	6037	9991.210435	31840	13	1.000000	31392	96	1.000000	9815976	0.000000
316275536	1182884	6137	9987.443205	31995	8	0.968220	31693	74	1.000000	9811114	0.000000
316259609	1175933	6153	9991.023579	31953	22	1.000000	31661	60	1.000000	9806237	0.000000
316284913	1171228	6178	9986.242751	31817	13	1.000000	31834	51	1.000000	9801267	-1.#IND00
316261154	1178503	6183	9990.959349	31742	38	1.000000	31862	48	1.000000	9796293	-1.#IND00
316269342	1180933	5992	9988.315046	31974	22	1.000000	31907	46	1.000000	9791368	-0.018184
316249301	1180787	6229	9987.531279	31911	11	1.000000	31735	61	1.000000	9786434	-0.017166
316265435	1185085	6287	9992.105183	31850	23	1.000000	31375	81	1.000000	9781544	-0.007513
316266954	1180443	6212	9989.530265	31872	8	1.000000	31768	72	1.000000	9776616	0.000096
316262569	1183129	6263	9989.827794	32071	11	1.000000	31786	77	1.000000	9771658	-0.001090
316258607	1181668	6161	9987.875319	31859	19	1.000000	31575	132	1.000000	9766770	-0.000614
316236736	1184729	6237	9990.055721	31742	36	1.000000	31622	113	1.000000	9761871	-0.008296
316271068	1182778	6070	9991.649517	31875	7	1.000000	31483	142	1.000000	9757031	-0.002863
316246657	1183466	6152	9991.477381	31806	13	1.000000	31866	102	1.000000	9752198	0.000721
316254907	1183705	6194	9992.257431	31999	13	1.000000	31588	78	1.000000	9747392	-0.002975
316255910	1178624	6084	9990.103251	31950	9	1.000000	31654	62	1.000000	9742564	-0.001268
316244176	1178363	6230	9990.283578	31824	10	1.000000	31808	65	1.000000	9737695	-0.000060
316260811	1180678	6300	9991.867391	31964	11	1.000000	31665	89	1.000000	9732974	0.002046
316267134	1177860	6081	9990.419488	31845	5	0.878149	31781	13	1.000000	9728032	0.003923
316240405	1177189	6134	9990.216355	31856	19	1.000000	31874	16	1.000000	9723108	0.004551
316256507	1178736	6173	9990.163447	31692	10	1.000000	31637	28	1.000000	9718229	0.004493
316242670	1186395	6236	9990.157514	31980	10	1.000000	31787	27	1.000000	9713370	0.003871
316233170	1191979	6200	9989.513645	31755	10	1.000000	31828	41	1.000000	9708579	0.003855
316235026	1189978	6158	9990.681118	31880	26	1.000000	31981	47	1.000000	9703781	0.000804
316236594	1185472	6120	9989.989367	31939	21	1.000000	31706	24	1.000000	9698871	0.001225
316248325	1179448	6176	9988.877209	32015	18	1.000000	31924	29	1.000000	9694127	0.001183
316237724	1182150	6198	9988.611494	31921	24	1.000000	31827	29	1.000000	9689157	0.003168
316284309	1184254	6117	9990.096634	32082	12	1.000000	31773	36	1.000000	9684256	0.002807
316225622	1185813	6116	9991.616441	31942	6	1.000000	31832	33	1.000000	9679371	0.002419
316235153	1187874	6282	9989.921037	31920	21	1.000000	31900	44	1.000000	9674440	0.002256
316243015	1187228	6227	9990.317608	31854	15	1.000000	31837	47	1.000000	9669650	0.001884
316238476	1191455	6283	9991.685034	31716	17	1.000000	31723	76	1.000000	9664709	0.001858
316240962	1190188	6202	9990.914998	31700	8	1.000000	31681	73	1.000000	9659921	0.002406
316227216	1192513	6112	9989.116870	31913	13	1.000000	31632	47	1.000000	9654887	0.003961
316230248	1190317	6133	9991.712076	31867	22	1.000000	31623	92	1.000000	9650160	0.003913
316240503	1189065	6183	9988.619942	31984	25	1.000000	31551	134	1.000000	9645260	0.003738
316238792	1189658	6198	9992.164195	32077	28	1.000000	31467	118	1.000000	9640401	0.005473
316233855	1187246	6201	9990.573346	31819	23	1.000000	31516	100	1.000000	9635553	0.005278
316247117	1183585	6184	9991.264258	31823	23	1.000000	31761	92	1.000000	9630870	0.004154
316250097	1182892	6124	9989.052205	31752	11	1.000000	31734	51	1.000000	9626165	0.002522
316253517	1186775	6247	9990.326295	31694	18	1.000000	31632	43	1.000000	9621352	0.002454
316235456	1191720	6241	9990.038311	32047	22	1.000000	31681	77	1.000000	9616521	0.002467
316234391	1194763	6186	9990.978613	31935	19	1.000000	31622	72	1.000000	9611673	0.002458
316242672	1194042	6133	9990.745891	31830	14	1.000000	31645	66	1.000000	9606924	0.002093
316234302	1192071	6228	9991.326935	31834	13	1.000000	31783	37	1.000000	9602089	0.001687
316236100	1185062	6184	9991.664728	31605	19	1.000000	31592	39	1.000000	9597294	0.001581
316238808	1179315	6177	9991.146820	31715	15	1.000000	31980	44	1.000000	9592517	0.001683
316259536	1176721	6173	9989.893136	32091	16	1.000000	31816	26	1.000000	9587773	0.001953
316266467	1175576	6209	9989.954604	31728	25	1.000000	31865	38	1.000000	9582967	0.001855
316282592	1176718	6167	9989.149904	31960	17	1.000000	31894	48	1.000000	9578116	0.000879
316243241	1182908	6145	9990.165555	31915	9	1.000000	31614	79	1.000000	9573409	0.000097
316256474	1188720	6190	9991.621829	31880	31	1.000000	31741	83	1.000000	9568592	-0.000382
316251879	1187174	6072	9989.281812	31948	24	1.000000	31899	103	1.000000	9563851	-0.000508
316263134	1185234	6221	9989.397851	31850	11	1.000000	31683	76	1.000000	9559005	-0.000496
316229490	1183957	6152	9990.763657	31856	20	1.000000	31644	82	1.000000	9554293	-0.000734
316253367	1180346	6123	9990.609645	31846	34	1.000000	31536	121	1.000000	9549458	-0.000849
316225073	1184742	6151	9991.319519	31772	9	1.000000	31551	127	1.000000	9544717	-0.000399
316233172	1185520	6271	9991.498838	31929	18	1.000000	31691	98	1.000000	9539915	-0.000632
316259187	1182502	6125	9990.258022	31651	30	1.000000	31771	125	1.000000	9535162	-0.001160
316263590	1184840	6339	9990.399240	31726	49	1.000000	31646	112	1.000000	9530446	-0.000982
316254999	1183004	6227	9990.842918	31876	11	1.000000	31709	73	1.000000	9525588	-0.000839
316253860	1184320	6140	9992.327443	31697	17	1.000000	31621	86	1.000000	9520740	-0.000796
316238224	1186915	6136	9991.174633	31941	15	1.000000	31434	70	1.000000	9515965	-0.000749
npatches	nstrain	runtime	dt	init_x	init_y	init_y_blood	init_z	init_S	beta0	beta1	beta2	beta3	mean_beta	B	d	delta	delta_blood	b[0]	mut	m	CTL	c	g	epsilon	k	het	lambda	rho	omega	x_max	patch.dyna	DELTA	A	VA
10000	1	100.000000	0.001000	21900	9499	5000000	0.001000	10000000	3.467312	3.581486	4.734079	3.535610	4	800000000	0.010000	1.000000	432.000000	80000	0.000050	0.004800	1	0.001000	1.000000	2.500000	3.000000	0.500000	0.000000	0.000000	0.000000	31872	0	10.000000	7.000000	1.000000
sus	inf	inf_blood	z	x[0]	y[0][0]	z[0]	x[1]	y[1][0]	z[1]	S[0]	synchrony
219000000	94990000	5000000	10.000000	21900	9499	0.001000	21900	9499	0.001000	10000000	0.000000
290820962	5621164	29529	10000.000000	29620	390	1.000000	29798	322	1.000000	9995028	0.000000
313228383	1101470	5814	9999.821364	31602	30	1.000000	31641	30	1.000000	9990046	0.000000
317304295	364193	1964	9570.886089	31816	6	1.000000	32067	2	1.000000	9985130	0.000000
318211270	148958	799	7474.884433	32012	5	1.000000	31742	2	1.000000	9980275	0.000000
318514078	70092	335	5108.484408	32134	0	0.440752	31719	0	0.349412	9975381	0.000000
318620647	37423	182	3369.767188	31898	0	0.036397	31902	4	0.630859	9970509	0.000000
318651076	22064	109	2215.264936	31814	2	0.006601	31657	0	0.674967	9965625	0.000000
318684232	14862	82	1533.998242	31909	10	0.993235	31663	0	0.055543	9960645	0.000000
318704782	10726	64	1113.303984	31805	0	0.109745	31819	0	0.004908	9955605	0.000000
318719464	9266	46	851.279460	31990	0	0.009338	32050	0	0.000768	9950570	0.000000
318704945	8419	42	722.333584	31894	2	0.001742	31850	0	0.000430	9945670	0.000000
318720697	7633	47	646.089752	32127	0	0.000947	31921	0	0.000420	9940588	0.000000
318722826	6848	25	561.957722	31749	1	0.001099	31864	0	0.000932	9935533	0.000000
318705899	6102	33	489.935170	31851	0	0.000678	31839	0	0.000443	9930550	0.000000
318717259	5614	24	448.008234	31918	0	0.000423	32113	0	0.000403	9925625	0.000000
318720924	5277	29	425.278739	31592	0	0.000402	31779	0	0.000454	9920688	0.000000
318710125	5059	25	396.230548	31881	0	0.000400	31739	0	0.000404	9915868	0.000000
318678480	4910	21	370.670657	31877	0	0.000408	31979	0	0.000400	9910902	0.000000
318722695	4836	26	377.312055	31995	0	0.000401	31833	0	0.000400	9905953	0.000000
318726368	4976	22	369.442458	31825	0	0.000400	31763	0	0.000400	9900879	0.000000
318723994	4189	21	337.313152	31649	0	0.000400	31702	0	0.000400	9895956	0.000000
318719051	4482	20	314.419357	31913	0	0.000400	31852	0	0.000400	9891058	0.000000
318719683	4134	31	310.468608	31819	0	0.000400	31834	0	0.000400	9886167	0.000000
318706237	3981	20	307.943467	31865	0	0.000400	31871	0	0.000409	9881259	0.000000
318713107	4017	21	297.577547	32043	0	0.000400	31725	0	0.000401	9876242	0.000000
318733054	4390	21	307.604164	31772	0	0.000400	31908	2	0.000433	9871308	0.000000
318705719	4858	21	330.133048	31794	0	0.000400	31673	11	0.139858	9866343	0.000000
318677497	4560	21	340.907326	31890	0	0.000400	31864	0	0.291104	9861524	0.000000
318703494	4546	19	345.773969	31983	1	0.000409	31782	0	0.024164	9856628	0.000000
318725214	4654	22	336.718719	31856	0	0.002833	31875	0	0.002342	9851725	0.000000
318734177	5049	25	337.561215	31986	0	0.000599	31774	0	0.000559	9846815	0.000000
318717229	5148	25	366.170004	31852	0	0.000416	31748	0	0.000413	9841927	0.000000
318699498	4866	31	356.872700	31783	0	0.000401	31780	0	0.000401	9836962	0.000000
318728306	4583	20	349.566218	31737	0	0.000400	31855	0	0.000400	9831989	0.000000
318715891	4017	18	319.888147	31905	0	0.000400	32067	0	0.000400	9826978	0.000000
318729016	3956	12	306.699272	31856	0	0.000400	32027	0	0.000400	9822090	0.000000
318730372	3508	16	291.541625	31972	0	0.000400	31882	0	0.000400	9817300	0.000000
318725977	3683	11	269.898277	31686	0	0.000400	31905	0	0.000400	9812456	0.000000
318704292	3328	20	246.444710	31982	0	0.000400	31799	0	0.000400	9807536	0.000000
318717486	3462	17	239.430790	31765	0	0.000400	31886	0	0.000400	9802635	-1.#IND00
318713882	3348	14	244.450083	31701	0	0.000400	32057	0	0.000400	9797741	-1.#IND00
318721008	3528	18	257.565688	31811	0	0.000400	31901	0	0.000400	9792835	-1.#IND00
318714714	3366	15	255.369208	32072	0	0.000400	32015	0	0.000429	9788029	-1.#IND00
318719378	3394	13	264.161746	32003	0	0.000400	32093	0	0.000402	9783236	-1.#IND00
318726495	3359	15	240.146477	31764	0	0.000400	32022	0	0.000400	9778383	-1.#IND00
318720363	3352	13	249.893276	32026	0	0.000475	31787	0	0.000400	9773432	-1.#IND00
318699752	3454	20	258.672279	31921	0	0.000406	32062	0	0.000400	9768570	-1.#IND00
318727391	3309	21	271.626731	32052	0	0.000400	31750	0	0.000400	9763640	-1.#IND00
318718021	3043	21	255.819742	31955	0	0.000400	31888	0	0.000400	9758807	-1.#IND00
318708590	3091	17	234.015966	31987	0	0.000400	31758	0	0.000405	9753885	-1.#IND00
318727041	2966	15	230.819266	32049	0	0.000400	31854	0	0.000400	9749059	-1.#IND00
318735778	2774	17	215.891801	31844	0	0.000400	31949	0	0.000400	9744195	-1.#IND00
318732927	2819	11	214.248448	31804	0	0.000400	31950	0	0.000400	9739262	-1.#IND00
318718439	2821	15	216.746524	31900	0	0.000400	31751	0	0.000400	9734359	-1.#IND00
318716737	2742	20	194.687069	32040	0	0.000400	32122	0	0.000400	9729521	-1.#IND00
318677095	2882	7	201.912311	32123	0	0.000402	31698	0	0.000400	9724650	-1.#IND00
318709954	2765	12	213.461489	31737	0	0.000464	31985	0	0.000400	9719687	-1.#IND00
318714739	2676	14	207.404574	31736	0	0.000405	31881	0	0.000400	9714802	-1.#IND00
318718207	2874	12	208.373547	31967	0	0.000400	31798	0	0.000400	9709941	-1.#IND00
318735241	2865	14	201.832409	31915	0	0.000400	31909	0	0.000400	9705028	-1.#IND00
318723124	2735	19	202.581269	31948	0	0.000400	31904	0	0.000400	9700135	-1.#IND00
318719864	2863	11	201.378718	31798	0	0.000400	31804	0	0.000400	9695263	-1.#IND00
318703441	3319	16	234.995666	31829	0	0.000400	31872	0	0.000400	9690307	-1.#IND00
318748315	3181	14	241.321432	32131	0	0.000400	31980	0	0.000400	9685544	-1.#IND00
318731397	3370	20	249.630293	31937	0	0.000400	32031	0	0.000400	9680669	-1.#IND00
318707904	3251	10	248.306889	31828	0	0.000400	31872	0	0.000400	9675780	-1.#IND00
318745730	3377	24	260.782648	31810	0	0.000400	31997	0	0.000400	9670978	-1.#IND00
318728285	3519	23	264.791562	31742	0	0.000401	31927	0	0.000400	9666040	-1.#IND00
318719945	3924	16	276.323826	31949	0	0.000400	32086	0	0.000400	9661267	-1.#IND00
318725463	3925	17	288.458796	31667	0	0.000400	31767	0	0.000400	9656355	-1.#IND00
318716353	4343	28	291.529048	31997	0	0.000400	31929	0	0.000400	9651435	-1.#IND00
318722743	4117	27	313.733830	31870	0	0.000400	32059	0	0.000400	9646563	-1.#IND00
318680607	4280	26	309.139794	31874	0	0.000400	31676	0	0.000400	9641780	-1.#IND00
318724701	3994	21	308.437846	32032	0	0.000400	31709	0	0.000400	9636961	-1.#IND00
318721565	4317	22	311.619676	31937	0	0.000400	31776	0	0.000400	9632157	-1.#IND00
318729762	4271	20	334.279762	31736	0	0.000400	31887	0	0.000400	9627174	-1.#IND00
318710314	4437	28	314.192828	31963	0	0.000400	32146	1	0.000409	9622399	-1.#IND00
318726278	4722	26	309.115872	31771	0	0.000626	31656	0	0.000505	9617519	-1.#IND00
318722261	4377	30	335.793223	31930	0	0.000418	31791	0	0.000408	9612821	-1.#IND00
318710404	4573	35	328.614926	32102	0	0.000401	31893	0	0.000401	9608119	-1.#IND00
318705358	4827	36	344.909410	31877	0	0.000400	31935	0	0.000400	9603411	-1.#IND00
318724722	5087	30	370.263356	31891	0	0.000400	31886	0	0.000499	9598566	-1.#IND00
318715761	5085	18	383.868038	31968	0	0.000400	31972	0	0.000440	9593880	-1.#IND00
318740065	4764	23	373.867442	31818	0	0.000400	31731	0	0.000403	9589041	-1.#IND00
318744428	4539	28	357.209674	31847	0	0.000400	31923	0	0.000400	9584243	-1.#IND00
318719609	4240	18	339.117269	31781	0	0.000400	31763	0	0.000400	9579478	-1.#IND00
318737173	4440	19	315.989294	32015	0	0.000400	31913	0	0.000400	9574738	-1.#IND00
318714638	4484	29	318.869695	31988	0	0.000400	31815	0	0.000400	9569927	-1.#IND00
318713083	4480	14	332.123337	31885	0	0.000400	31938	0	0.000400	9565254	-1.#IND00
318701236	4706	24	323.212418	31739	0	0.000400	31796	0	0.000400	9560556	-1.#IND00
318709698	4553	25	348.448261	31960	0	0.000400	31933	0	0.000400	9555711	-1.#IND00
318716644	4441	16	340.625301	31846	0	0.000400	31731	2	0.000642	9550925	-1.#IND00
318723733	4608	22	315.018777	31773	0	0.000400	32029	0	0.000723	9546136	-1.#IND00
318701222	5019	19	345.102247	31844	0	0.000400	31886	0	0.000426	9541426	-1.#IND00
318721561	4920	23	362.421100	31947	0	0.000400	32119	0	0.000402	9536526	-1.#IND00
318719710	5243	26	367.862927	31909	0	0.000400	31911	0	0.000400	9531756	-1.#IND00
318720239	4695	31	366.494932	31931	0	0.000400	31841	1	0.000417	9526903	-1.#IND00
318695418	5032	23	359.720701	31845	0	0.000400	31757	1	0.003403	9522187	-1.#IND00
318706103	4875	25	359.680973	31768	0	0.000400	31926	0	0.000713	9517431	-1.#IND00
npatches	nstrain	runtime	dt	init_x	init_y	init_y_blood	init_z	init_S	beta0	beta1	beta2	beta3	mean_beta	B	d	delta	delta_blood	b[0]	mut	m	CTL	c	g	epsilon	k	het	lambda	rho	omega	x_max	patch.dyna	DELTA	A	VA
10000	1	100.000000	0.001000	21900	9499	5000000	0.001000	10000000	3.962766	3.707201	3.779968	5.677724	4	800000000	0.010000	1.000000	432.000000	80000	0.000050	0.004800	1	0.001000	1.000000	2.500000	4.000000	0.500000	0.000000	0.000000	0.000000	31872	0	10.000000	7.000000	1.000000
sus	inf	inf_blood	z	x[0]	y[0][0]	z[0]	x[1]	y[1][0]	z[1]	S[0]	synchrony
219000000	94990000	5000000	10.000000	21900	9499	0.001000	21900	9499	0.001000	10000000	0.000000
297424824	2327615	12106	10000.000000	29687	163	1.000000	29945	152	1.000000	9995004	0.000000
316130556	205667	1121	9545.624412	31622	3	1.000000	31754	2	1.000000	9990001	0.000000
318391553	30726	167	5161.374823	31967	0	0.213327	31892	0	0.139349	9984977	0.000000
318683948	6805	42	1900.077235	31781	0	0.017806	31688	1	0.025948	9979986	0.000000
318710939	2470	15	589.396740	31843	0	0.001823	31878	4	0.069344	9975021	0.000000
318741392	1214	5	224.349575	31798	0	0.000516	32043	0	0.026870	9969974	0.000000
318721632	776	6	106.517193	31876	0	0.000409	31733	0	0.002564	9964978	0.000000
318704038	537	2	64.130012	31813	0	0.000401	31672	0	0.000577	9959924	0.000000
318712317	461	1	42.587890	31740	0	0.000400	31738	0	0.000414	9954803	0.000000
318711882	357	5	35.226489	31909	0	0.000405	32142	0	0.000401	9949748	0.000000
318709632	219	1	31.467013	31877	0	0.000400	31979	0	0.000400	9944791	0.000000
318706734	214	0	22.791176	31886	0	0.000400	31752	0	0.000400	9939885	0.000000
318725027	86	2	15.393528	31815	0	0.000400	32130	0	0.000400	9934980	0.000000
318717969	94	0	11.942432	31727	0	0.000400	31719	0	0.000400	9929978	0.000000
318704554	67	2	10.640914	31704	0	0.000400	31854	0	0.000400	9925156	0.000000
318701360	91	0	10.220668	31772	0	0.000400	31816	0	0.000400	9920150	0.000000
318713834	57	0	10.162443	31979	0	0.000400	32014	0	0.000400	9915123	0.000000
318729224	86	1	7.560630	31911	0	0.000400	31776	0	0.000400	9910202	0.000000
318719544	51	0	9.302904	31867	0	0.000400	31863	0	0.000400	9905146	0.000000
318739677	44	0	6.795215	31873	0	0.000400	31759	0	0.000400	9900183	0.000000
318711339	56	0	8.065338	31781	0	0.000400	31950	0	0.000400	9895160	0.000000
318724797	23	0	7.864546	31745	0	0.000400	31953	0	0.000400	9890271	0.000000
318703113	26	0	6.254230	31710	0	0.000400	31795	0	0.000400	9885231	0.000000
318728471	41	0	7.160034	32129	0	0.000400	31605	0	0.000400	9880283	0.000000
318738287	20	0	5.239769	31835	0	0.000400	31696	0	0.000400	9875428	0.000000
318738651	5	0	4.875515	32010	0	0.000400	31693	0	0.000400	9870382	0.000000
318740531	3	0	4.294914	31975	0	0.000400	31754	0	0.000400	9865414	0.000000
318736443	0	0	4.054642	31881	0	0.000400	32053	0	0.000400	9860474	0.000000
npatches	nstrain	runtime	dt	init_x	init_y	init_y_blood	init_z	init_S	beta0	beta1	beta2	beta3	mean_beta	B	d	delta	delta_blood	b[0]	mut	m	CTL	c	g	epsilon	k	het	lambda	rho	omega	x_max	patch.dyna	DELTA	A	VA
10000	1	100.000000	0.001000	21900	9499	5000000	0.001000	10000000	2.090704	3.797999	2.757784	5.307324	4	800000000	0.010000	1.000000	432.000000	80000	0.000050	0.004800	1	0.001000	1.000000	2.500000	5.000000	0.500000	0.000000	0.000000	0.000000	31872	0	10.000000	7.000000	1.000000
sus	inf	inf_blood	z	x[0]	y[0][0]	z[0]	x[1]	y[1][0]	z[1]	S[0]	synchrony
219000000	94990000	5000000	10.000000	21900	9499	0.001000	21900	9499	0.001000	10000000	0.000000
301434738	921959	4872	10000.000000	30765	21	1.000000	30087	66	1.000000	9995065	0.000000
317094993	33301	175	7095.996172	31574	0	0.268419	31676	0	0.722241	9990138	0.000000
318576238	2822	20	1730.872307	31808	0	0.022309	31860	0	0.059408	9985051	0.000000
318694202	697	2	306.236933	31708	2	0.003022	31777	2	0.005823	9980077	0.000000
318717922	354	0	73.883771	31777	0	0.008299	31784	0	0.005237	9975087	0.000000
318705498	285	1	34.441341	32019	0	0.001046	31811	0	0.000795	9970058	0.000000
318699828	100	0	18.668194	31802	0	0.000453	31783	0	0.000432	9965110	0.000000
318712407	66	2	10.499918	31739	0	0.000404	31712	0	0.000402	9960040	0.000000
318714345	27	0	7.216722	32059	0	0.000400	31878	0	0.000400	9955155	0.000000
318716091	28	0	5.969789	31947	0	0.000400	31933	0	0.000400	9950251	0.000000
318722884	31	0	4.531473	31817	0	0.000400	31640	0	0.000400	9945295	0.000000
318707379	13	0	4.326472	31668	0	0.000400	31796	0	0.000400	9940369	0.000000
318718159	13	0	4.473541	31930	0	0.000400	31929	0	0.000400	9935452	0.000000
318723968	0	0	4.919268	31857	0	0.000400	31938	0	0.000400	9930490	0.000000
npatches	nstrain	runtime	dt	init_x	init_y	init_y_blood	init_z	init_S	beta0	beta1	beta2	beta3	mean_beta	B	d	delta	delta_blood	b[0]	mut	m	CTL	c	g	epsilon	k	het	lambda	rho	omega	x_max	patch.dyna	DELTA	A	VA
10000	1	100.000000	0.001000	21900	9499	5000000	0.001000	10000000	3.165973	5.591033	5.253080	3.344590	4	800000000	0.010000	1.000000	432.000000	80000	0.000050	0.004800	1	0.001000	1.000000	2.500000	6.000000	0.500000	0.000000	0.000000	0.000000	31872	0	10.000000	7.000000	1.000000
sus	inf	inf_blood	z	x[0]	y[0][0]	z[0]	x[1]	y[1][0]	z[1]	S[0]	synchrony
219000000	94990000	5000000	10.000000	21900	9499	0.001000	21900	9499	0.001000	10000000	0.000000
303896477	355273	1861	9999.517225	30635	12	1.000000	29992	68	1.000000	9995104	0.000000
317478984	5809	24	4228.868148	31703	0	0.242620	31796	5	1.000000	9990106	0.000000
318620084	489	3	576.896313	31886	0	0.020200	31906	0	0.112564	9985186	0.000000
318692376	104	1	80.528900	31741	0	0.002018	31647	0	0.009569	9980262	0.000000
318729759	89	0	16.856232	31719	0	0.000532	32185	0	0.001149	9975216	0.000000
318724523	33	0	7.834809	32110	0	0.000411	31922	0	0.000461	9970134	0.000000
318743177	41	0	7.381596	32071	0	0.000401	31807	0	0.000405	9965084	0.000000
318712438	34	1	7.227498	31938	0	0.000400	31922	0	0.000400	9960330	0.000000
318718634	11	0	6.505491	32037	0	0.000400	31862	0	0.000400	9955242	0.000000
318721568	6	1	4.682305	31982	0	0.000400	31825	0	0.000400	9950286	0.000000
318718767	1	0	4.138575	31679	0	0.000400	31970	0	0.000400	9945166	0.000000
318719590	0	0	4.010146	31977	0	0.000400	32020	0	0.000400	9940119	0.000000
npatches	nstrain	runtime	dt	init_x	init_y	init_y_blood	init_z	init_S	beta0	beta1	beta2	beta3	mean_beta	B	d	delta	delta_blood	b[0]	mut	m	CTL	c	g	epsilon	k	het	lambda	rho	omega	x_max	patch.dyna	DELTA	A	VA
10000	1	100.000000	0.001000	21900	9499	5000000	0.001000	10000000	3.043393	5.035988	5.167976	3.669184	4	800000000	0.010000	1.000000	432.000000	80000	0.000050	0.004800	1	0.001000	1.000000	2.500000	7.000000	0.500000	0.000000	0.000000	0.000000	31872	0	10.000000	7.000000	1.000000
sus	inf	inf_blood	z	x[0]	y[0][0]	z[0]	x[1]	y[1][0]	z[1]	S[0]	synchrony
219000000	94990000	5000000	10.000000	21900	9499	0.001000	21900	9499	0.001000	10000000	0.000000
305371776	136449	669	9947.566635	30679	7	1.000000	30534	21	1.000000	9995047	0.000000
317616089	1359	9	2371.924241	31758	0	0.146680	31668	0	0.490123	9990146	0.000000
318665038	159	1	251.975883	31985	0	0.012358	31503	0	0.040433	9985170	0.000000
318713064	45	0	32.268810	31914	0	0.001377	31597	0	0.003672	9980141	0.000000
318693381	23	0	9.307479	31996	0	0.000480	31952	0	0.000667	9975187	0.000000
318728773	9	0	5.874621	31958	0	0.000406	32209	0	0.000422	9970317	0.000000
318738164	0	0	4.336429	31787	0	0.000400	32011	0	0.000402	9965256	0.000000
npatches	nstrain	runtime	dt	init_x	init_y	init_y_blood	init_z	init_S	beta0	beta1	beta2	beta3	mean_beta	B	d	delta	delta_blood	b[0]	mut	m	CTL	c	g	epsilon	k	het	lambda	rho	omega	x_max	patch.dyna	DELTA	A	VA
10000	1	100.000000	0.001000	21900	9499	5000000	0.001000	10000000	2.587457	3.237296	2.496583	4.768892	4	800000000	0.010000	1.000000	432.000000	80000	0.000050	0.004800	1	0.001000	1.000000	2.500000	8.000000	0.500000	0.000000	0.000000	0.000000	31872	0	10.000000	7.000000	1.000000
sus	inf	inf_blood	z	x[0]	y[0][0]	z[0]	x[1]	y[1][0]	z[1]	S[0]	synchrony
219000000	94990000	5000000	10.000000	21900	9499	0.001000	21900	9499	0.001000	10000000	0.000000
306430131	51802	251	9573.179299	30742	0	0.828597	30934	1	0.935449	9994979	0.000000
317725377	371	1	1417.441484	31739	0	0.068102	31747	0	0.081654	9990030	0.000000
318657944	52	1	134.343405	31737	0	0.005934	31829	0	0.007042	9984966	0.000000
318713841	15	0	17.437845	31737	0	0.000852	31817	0	0.000943	9979977	0.000000
318732285	6	0	5.612756	31857	0	0.000437	31700	0	0.000444	9975008	0.000000
318722640	0	0	4.228411	32159	0	0.000403	31969	0	0.000403	9970002	0.000000
npatches	nstrain	runtime	dt	init_x	init_y	init_y_blood	init_z	init_S	beta0	beta1	beta2	beta3	mean_beta	B	d	delta	delta_blood	b[0]	mut	m	CTL	c	g	epsilon	k	het	lambda	rho	omega	x_max	patch.dyna	DELTA	A	VA
10000	1	100.000000	0.001000	21900	9499	5000000	0.001000	10000000	4.352696	4.042109	4.776671	2.104858	4	800000000	0.010000	1.000000	432.000000	80000	0.000050	0.004800	1	0.001000	1.000000	2.500000	9.000000	0.500000	0.000000	0.000000	0.000000	31872	0	10.000000	7.000000	1.000000
sus	inf	inf_blood	z	x[0]	y[0][0]	z[0]	x[1]	y[1][0]	z[1]	S[0]	synchrony
219000000	94990000	5000000	10.000000	21900	9499	0.001000	21900	9499	0.001000	10000000	0.000000
307061719	20351	100	8693.873477	30800	2	1.000000	30669	6	1.000000	9994977	0.000000
317775922	153	0	971.317287	31772	0	0.082322	31927	0	0.113336	9990016	0.000000
318666359	10	0	86.731923	31959	0	0.007097	31826	0	0.009632	9985049	0.000000
318719426	0	0	10.852858	31899	0	0.000947	31982	0	0.001155	9980104	0.000000
npatches	nstrain	runtime	dt	init_x	init_y	init_y_blood	init_z	init_S	beta0	beta1	beta2	beta3	mean_beta	B	d	delta	delta_blood	b[0]	mut	m	CTL	c	g	epsilon	k	het	lambda	rho	omega	x_max	patch.dyna	DELTA	A	VA
10000	1	100.000000	0.001000	21900	9499	5000000	0.001000	10000000	4.194831	3.084958	3.242982	2.261933	4	800000000	0.010000	1.000000	432.000000	80000	0.000050	0.004800	1	0.001000	1.000000	2.500000	10.000000	0.500000	0.000000	0.000000	0.000000	31872	0	10.000000	7.000000	1.000000
sus	inf	inf_blood	z	x[0]	y[0][0]	z[0]	x[1]	y[1][0]	z[1]	S[0]	synchrony
219000000	94990000	5000000	10.000000	21900	9499	0.001000	21900	9499	0.001000	10000000	0.000000
307592959	7775	37	7460.685221	30940	1	0.535928	30646	0	0.445850	9994923	0.000000
317824240	65	0	712.787746	31873	0	0.097385	31684	0	0.036814	9989813	0.000000
318639927	14	0	65.307204	31965	0	0.008328	31848	0	0.003377	9984708	0.000000
318697647	0	0	9.411859	31749	0	0.001048	31715	0	0.000643	9979682	0.000000
npatches	nstrain	runtime	dt	init_x	init_y	init_y_blood	init_z	init_S	beta0	beta1	beta2	beta3	mean_beta	B	d	delta	delta_blood	b[0]	mut	m	CTL	c	g	epsilon	k	het	lambda	rho	omega	x_max	patch.dyna	DELTA	A	VA
10000	1	100.000000	0.001000	21900	9499	5000000	0.001000	10000000	4.716125	2.685553	5.832984	2.118680	4	800000000	0.010000	1.000000	432.000000	80000	0.000050	0.004800	1	0.001000	1.000000	2.500000	11.000000	0.500000	0.000000	0.000000	0.000000	31872	0	10.000000	7.000000	1.000000
sus	inf	inf_blood	z	x[0]	y[0][0]	z[0]	x[1]	y[1][0]	z[1]	S[0]	synchrony
219000000	94990000	5000000	10.000000	21900	9499	0.001000	21900	9499	0.001000	10000000	0.000000
307944920	3189	10	6284.852795	30628	0	0.599473	30958	0	0.549824	9994949	0.000000
317843433	21	0	555.902196	31760	0	0.049372	31723	0	0.045313	9990064	0.000000
318643201	0	0	49.385926	31803	0	0.004403	31717	0	0.004071	9985017	0.000000
npatches	nstrain	runtime	dt	init_x	init_y	init_y_blood	init_z	init_S	beta0	beta1	beta2	beta3	mean_beta	B	d	delta	delta_blood	b[0]	mut	m	CTL	c	g	epsilon	k	het	lambda	rho	omega	x_max	patch.dyna	DELTA	A	VA
10000	1	100.000000	0.001000	21900	9499	5000000	0.001000	10000000	4.191890	5.528708	2.532417	5.264533	4	800000000	0.010000	1.000000	432.000000	80000	0.000050	0.004800	1	0.001000	1.000000	2.500000	12.000000	0.500000	0.000000	0.000000	0.000000	31872	0	10.000000	7.000000	1.000000
sus	inf	inf_blood	z	x[0]	y[0][0]	z[0]	x[1]	y[1][0]	z[1]	S[0]	synchrony
219000000	94990000	5000000	10.000000	21900	9499	0.001000	21900	9499	0.001000	10000000	0.000000
308230129	1446	0	5370.295878	30785	0	0.413546	30590	0	0.794296	9994981	0.000000
317896634	26	0	461.508330	31565	0	0.034173	31669	0	0.065298	9989983	0.000000
318643558	2	0	43.062689	31943	0	0.003161	31926	0	0.005705	9984936	0.000000
318706268	0	0	7.230539	31678	0	0.000626	31704	0	0.000834	9979959	0.000000
npatches	nstrain	runtime	dt	init_x	init_y	init_y_blood	init_z	init_S	beta0	beta1	beta2	beta3	mean_beta	B	d	delta	delta_blood	b[0]	mut	m	CTL	c	g	epsilon	k	het	lambda	rho	omega	x_max	patch.dyna	DELTA	A	VA
10000	1	100.000000	0.001000	21900	9499	5000000	0.001000	10000000	2.679920	4.482446	5.051690	4.364330	4	800000000	0.010000	1.000000	432.000000	80000	0.000050	0.004800	1	0.001000	1.000000	2.500000	13.000000	0.500000	0.000000	0.000000	0.000000	31872	0	10.000000	7.000000	1.000000
sus	inf	inf_blood	z	x[0]	y[0][0]	z[0]	x[1]	y[1][0]	z[1]	S[0]	synchrony
219000000	94990000	5000000	10.000000	21900	9499	0.001000	21900	9499	0.001000	10000000	0.000000
308471605	609	5	4610.389645	30931	0	0.368471	30811	0	0.607205	9995074	0.000000
317878311	4	0	389.140863	31846	0	0.030488	31739	0	0.050004	9989820	0.000000
318659119	0	0	35.580370	31874	0	0.002859	31770	0	0.004455	9984825	0.000000
npatches	nstrain	runtime	dt	init_x	init_y	init_y_blood	init_z	init_S	beta0	beta1	beta2	beta3	mean_beta	B	d	delta	delta_blood	b[0]	mut	m	CTL	c	g	epsilon	k	het	lambda	rho	omega	x_max	patch.dyna	DELTA	A	VA
10000	1	100.000000	0.001000	21900	9499	5000000	0.001000	10000000	3.330785	2.614513	3.930073	4.163296	4	800000000	0.010000	1.000000	432.000000	80000	0.000050	0.004800	1	0.001000	1.000000	2.500000	14.000000	0.500000	0.000000	0.000000	0.000000	31872	0	10.000000	7.000000	1.000000
sus	inf	inf_blood	z	x[0]	y[0][0]	z[0]	x[1]	y[1][0]	z[1]	S[0]	synchrony
219000000	94990000	5000000	10.000000	21900	9499	0.001000	21900	9499	0.001000	10000000	0.000000
308664156	339	2	4072.293211	30777	0	0.359802	31028	0	0.322613	9995096	0.000000
317923045	7	0	340.204870	31538	0	0.029780	31822	0	0.026740	9990150	0.000000
318657000	0	0	31.644940	31789	0	0.002802	32029	0	0.002553	9985117	0.000000
npatches	nstrain	runtime	dt	init_x	init_y	init_y_blood	init_z	init_S	beta0	beta1	beta2	beta3	mean_beta	B	d	delta	delta_blood	b[0]	mut	m	CTL	c	g	epsilon	k	het	lambda	rho	omega	x_max	patch.dyna	DELTA	A	VA
10000	1	100.000000	0.001000	21900	9499	5000000	0.001000	10000000	3.332399	4.592170	4.898002	2.756902	4	800000000	0.010000	1.000000	432.000000	80000	0.000050	0.004800	1	0.001000	1.000000	2.500000	15.000000	0.500000	0.000000	0.000000	0.000000	31872	0	10.000000	7.000000	1.000000
sus	inf	inf_blood	z	x[0]	y[0][0]	z[0]	x[1]	y[1][0]	z[1]	S[0]	synchrony
219000000	94990000	5000000	10.000000	21900	9499	0.001000	21900	9499	0.001000	10000000	0.000000
308836432	185	1	3638.874921	31115	0	0.355806	30798	0	0.361700	9994967	0.000000
317913698	0	0	302.921790	31887	0	0.029453	31815	0	0.029935	9990091	0.000000
npatches	nstrain	runtime	dt	init_x	init_y	init_y_blood	init_z	init_S	beta0	beta1	beta2	beta3	mean_beta	B	d	delta	delta_blood	b[0]	mut	m	CTL	c	g	epsilon	k	het	lambda	rho	omega	x_max	patch.dyna	DELTA	A	VA
10000	1	100.000000	0.001000	21900	9499	5000000	0.001000	10000000	4.012651	3.068247	2.104976	2.434056	4	800000000	0.010000	1.000000	432.000000	80000	0.000050	0.004800	1	0.001000	1.000000	2.500000	16.000000	0.500000	0.000000	0.000000	0.000000	31872	0	10.000000	7.000000	1.000000
sus	inf	inf_blood	z	x[0]	y[0][0]	z[0]	x[1]	y[1][0]	z[1]	S[0]	synchrony
219000000	94990000	5000000	10.000000	21900	9499	0.001000	21900	9499	0.001000	10000000	0.000000
308968747	106	0	3304.017772	30859	0	0.296404	31219	0	0.330904	9995042	0.000000
317915895	0	0	275.282272	31763	0	0.024597	31602	0	0.027417	9990024	0.000000
npatches	nstrain	runtime	dt	init_x	init_y	init_y_blood	init_z	init_S	beta0	beta1	beta2	beta3	mean_beta	B	d	delta	delta_blood	b[0]	mut	m	CTL	c	g	epsilon	k	het	lambda	rho	omega	x_max	patch.dyna	DELTA	A	VA
10000	1	100.000000	0.001000	21900	9499	5000000	0.001000	10000000	5.920101	3.528670	4.106666	4.708601	4	800000000	0.010000	1.000000	432.000000	80000	0.000050	0.004800	1	0.001000	1.000000	2.500000	17.000000	0.500000	0.000000	0.000000	0.000000	31872	0	10.000000	7.000000	1.000000
sus	inf	inf_blood	z	x[0]	y[0][0]	z[0]	x[1]	y[1][0]	z[1]	S[0]	synchrony
219000000	94990000	5000000	10.000000	21900	9499	0.001000	21900	9499	0.001000	10000000	0.000000
309072239	40	0	3033.953615	30956	0	0.292800	30914	0	0.241587	9994992	0.000000
317953833	0	0	252.161753	31872	0	0.024302	31755	0	0.020116	9989958	0.000000
npatches	nstrain	runtime	dt	init_x	init_y	init_y_blood	init_z	init_S	beta0	beta1	beta2	beta3	mean_beta	B	d	delta	delta_blood	b[0]	mut	m	CTL	c	g	epsilon	k	het	lambda	rho	omega	x_max	patch.dyna	DELTA	A	VA
10000	1	100.000000	0.001000	21900	9499	5000000	0.001000	10000000	2.416844	4.358194	2.011600	5.608853	4	800000000	0.010000	1.000000	432.000000	80000	0.000050	0.004800	1	0.001000	1.000000	2.500000	18.000000	0.500000	0.000000	0.000000	0.000000	31872	0	10.000000	7.000000	1.000000
sus	inf	inf_blood	z	x[0]	y[0][0]	z[0]	x[1]	y[1][0]	z[1]	S[0]	synchrony
219000000	94990000	5000000	10.000000	21900	9499	0.001000	21900	9499	0.001000	10000000	0.000000
309189081	27	0	2808.951057	30955	0	0.274810	30951	0	0.305426	9994986	0.000000
317966066	0	0	233.643493	31693	0	0.022832	31798	0	0.025335	9989938	0.000000
npatches	nstrain	runtime	dt	init_x	init_y	init_y_blood	init_z	init_S	beta0	beta1	beta2	beta3	mean_beta	B	d	delta	delta_blood	b[0]	mut	m	CTL	c	g	epsilon	k	het	lambda	rho	omega	x_max	patch.dyna	DELTA	A	VA
10000	1	100.000000	0.001000	21900	9499	5000000	0.001000	10000000	4.554306	2.024811	2.115020	5.744586	4	800000000	0.010000	1.000000	432.000000	80000	0.000050	0.004800	1	0.001000	1.000000	2.500000	19.000000	0.500000	0.000000	0.000000	0.000000	31872	0	10.000000	7.000000	1.000000
sus	inf	inf_blood	z	x[0]	y[0][0]	z[0]	x[1]	y[1][0]	z[1]	S[0]	synchrony
219000000	94990000	5000000	10.000000	21900	9499	0.001000	21900	9499	0.001000	10000000	0.000000
309274078	14	0	2630.010714	30775	0	0.239565	30888	0	0.244587	9994948	0.000000
317979494	0	0	218.901077	31698	0	0.019951	31942	0	0.020361	9990017	0.000000
npatches	nstrain	runtime	dt	init_x	init_y	init_y_blood	init_z	init_S	beta0	beta1	beta2	beta3	mean_beta	B	d	delta	delta_blood	b[0]	mut	m	CTL	c	g	epsilon	k	het	lambda	rho	omega	x_max	patch.dyna	DELTA	A	VA
10000	1	100.000000	0.001000	21900	9499	5000000	0.001000	10000000	5.923145	2.867127	3.235648	3.744228	4	800000000	0.010000	1.000000	432.000000	80000	0.000050	0.004800	1	0.001000	1.000000	2.500000	20.000000	0.500000	0.000000	0.000000	0.000000	31872	0	10.000000	7.000000	1.000000
sus	inf	inf_blood	z	x[0]	y[0][0]	z[0]	x[1]	y[1][0]	z[1]	S[0]	synchrony
219000000	94990000	5000000	10.000000	21900	9499	0.001000	21900	9499	0.001000	10000000	0.000000
309370921	12	0	2475.183039	30999	0	0.277174	31146	0	0.347977	9994986	0.000000
317981894	0	0	206.204710	31746	0	0.023025	31692	0	0.028813	9990008	0.000000
