# Supplementary material for: Large Variations in HIV-1 Viral Load Explained by Shifting-Mosaic Metapopulation Dynamics
Source: PLoS Biol. 2016 Oct 5;14(10):e1002567. doi: 10.1371/journal.pbio.1002567 (PMC5051940; doi:10.1371/journal.pbio.1002567)
Supplement: S1 Data — Each file gives the output from the simulations indicated by the filename: low migration (ms1, db432); high migration (ms1, db1); very high migration (ms10, db1); number of patches (np); reservoir (storage); no reservoir (nostorage); CTL immigration model (CTLimmig); CTL proliferation model (CTLprolif); β¯ (beta1, beta2, …). Within each file, there are 21 simulations for (k = 0,1,..,20), and data is output each day. For measures of synchrony, the final entry should be used. See Methods and S1 Simulation Code for further details. (ZIP) [file pbio.1002567.s002.zip › S1_Data/ms1_np10000_nostorage_noPD_CTLprolif_db432_beta5.tsv]

npatches	nstrain	runtime	dt	init_x	init_y	init_y_blood	init_z	init_S	beta0	beta1	beta2	beta3	mean_beta	B	d	delta	delta_blood	b[0]	mut	m	CTL	c	g	epsilon	k	het	lambda	rho	omega	x_max	patch.dyna	DELTA	A	VA
10000	1	100.000000	0.001000	21900	9499	5000000	0.001000	10000000	7.440166	4.953581	3.602189	3.289495	5	800000000	0.010000	1.000000	432.000000	80000	0.000050	0.004800	1	0.001000	1.000000	2.500000	0.000000	0.500000	0.000000	0.000000	0.000000	31872	0	10.000000	7.000000	1.000000
sus	inf	inf_blood	z	x[0]	y[0][0]	z[0]	x[1]	y[1][0]	z[1]	S[0]	synchrony
219000000	94990000	5000000	10.000000	21900	9499	0.001000	21900	9499	0.001000	10000000	0.000000
203470405	89616447	467337	10000.000000	13692	14178	1.000000	20282	8998	1.000000	9994944	0.000000
211058008	82779034	431764	10000.000000	14213	13298	1.000000	20994	8381	1.000000	9990102	0.000000
213369473	81239373	423564	10000.000000	14323	13233	1.000000	21180	8276	1.000000	9985004	0.000000
213970139	80878276	420953	10000.000000	14351	13096	1.000000	21035	8296	1.000000	9979925	0.000000
214147691	80758070	420558	10000.000000	14146	13228	1.000000	20828	8395	1.000000	9974877	0.000000
214181220	80744179	420747	10000.000000	14407	12992	1.000000	20970	8392	1.000000	9970039	0.000000
214216891	80689412	420276	10000.000000	14377	12984	1.000000	20802	8488	1.000000	9964990	0.000000
214211237	80710442	419711	10000.000000	14229	13458	1.000000	20795	8436	1.000000	9960022	0.000000
214195670	80710234	420693	10000.000000	14259	13394	1.000000	20954	8415	1.000000	9955023	0.000000
214234042	80717756	420328	10000.000000	14297	13369	1.000000	20700	8498	1.000000	9949985	0.000000
214194938	80716130	420367	10000.000000	14180	13056	1.000000	20787	8591	1.000000	9945016	0.000000
214218438	80703982	420495	10000.000000	14316	13103	1.000000	20809	8586	1.000000	9940077	0.000000
214210692	80723980	421011	10000.000000	14272	13298	1.000000	21099	8292	1.000000	9935196	0.000000
214225796	80714151	418808	10000.000000	14314	13135	1.000000	21258	8244	1.000000	9930180	0.000000
214237639	80697450	420068	10000.000000	14242	13323	1.000000	21224	8309	1.000000	9925196	0.000000
214217143	80710997	420411	10000.000000	14288	13203	1.000000	21021	8293	1.000000	9920219	0.000000
214226002	80703756	419893	10000.000000	14227	13278	1.000000	20807	8521	1.000000	9915197	0.000000
214200145	80718559	420466	10000.000000	14426	13113	1.000000	20899	8491	1.000000	9910197	0.000000
214217472	80698002	420782	10000.000000	14070	13336	1.000000	20588	8466	1.000000	9905180	0.000000
214248941	80683004	420700	10000.000000	14391	12994	1.000000	21100	8341	1.000000	9900155	0.000000
214249989	80668396	420108	10000.000000	14422	13166	1.000000	20751	8540	1.000000	9895330	0.000000
214214826	80717018	421095	10000.000000	14279	13480	1.000000	20691	8551	1.000000	9890278	0.000000
214198012	80719214	420354	10000.000000	14276	13394	1.000000	20904	8462	1.000000	9885346	0.000000
214195397	80734941	420890	10000.000000	14178	13403	1.000000	20990	8461	1.000000	9880448	0.000000
214211891	80714041	420172	10000.000000	14413	13164	1.000000	20834	8505	1.000000	9875530	0.000000
214198284	80721163	418956	10000.000000	14429	13044	1.000000	20873	8443	1.000000	9870596	0.000000
214160576	80728780	420669	10000.000000	14294	13322	1.000000	21138	8179	1.000000	9865684	0.000000
214201350	80721985	418855	10000.000000	14300	13219	1.000000	20840	8353	1.000000	9860813	0.000000
214199720	80718935	419680	10000.000000	14383	12983	1.000000	20957	8546	1.000000	9855888	0.000000
214212020	80716195	419681	10000.000000	14178	13222	1.000000	21242	8231	1.000000	9851033	0.000000
214219217	80704744	419559	10000.000000	14198	13251	1.000000	20911	8501	1.000000	9846217	0.000000
214219207	80701649	420705	10000.000000	14408	13129	1.000000	20868	8383	1.000000	9841357	0.000000
214216580	80702218	421186	10000.000000	14258	13406	1.000000	20986	8172	1.000000	9836601	0.000000
214158213	80759405	422042	10000.000000	14232	13239	1.000000	21061	8358	1.000000	9831689	0.000000
214189428	80723580	420473	10000.000000	14377	13151	1.000000	21423	8103	1.000000	9826850	0.000000
214205141	80724094	420029	10000.000000	14491	13120	1.000000	21098	8247	1.000000	9821884	0.000000
214217107	80721524	421850	10000.000000	14242	13209	1.000000	21115	8293	1.000000	9816875	0.000000
214179691	80726694	420766	10000.000000	14449	13089	1.000000	21002	8233	1.000000	9811914	0.000000
214208981	80711117	420802	10000.000000	14435	13102	1.000000	20915	8353	1.000000	9807037	0.000000
214214660	80702479	419430	10000.000000	14434	13043	1.000000	21180	8315	1.000000	9801986	-1.#IND00
214209195	80716147	421293	10000.000000	14281	13116	1.000000	21248	8263	1.000000	9797187	-0.025600
214216136	80711643	419826	10000.000000	14358	13102	1.000000	21072	8415	1.000000	9792345	-0.022092
214197910	80722088	420444	10000.000000	14404	13181	1.000000	20868	8513	1.000000	9787535	0.003147
214244161	80716697	419202	10000.000000	14389	12995	1.000000	20925	8385	1.000000	9782652	0.002963
214236155	80687864	419411	10000.000000	14488	12949	1.000000	20938	8429	1.000000	9777784	-0.029585
214237428	80714238	420605	10000.000000	14499	12955	1.000000	20968	8452	1.000000	9772854	-0.019697
214202431	80717823	420689	10000.000000	14204	13102	1.000000	21252	8247	1.000000	9767916	-0.012870
214219228	80714213	420716	10000.000000	14321	13275	1.000000	20879	8349	1.000000	9762967	-0.007234
214213206	80729356	419614	10000.000000	14496	13168	1.000000	20986	8380	1.000000	9758037	-0.003497
214229444	80705052	419935	10000.000000	14320	13220	1.000000	21125	8435	1.000000	9753155	-0.004194
214224491	80719524	419505	10000.000000	14333	13122	1.000000	20885	8492	1.000000	9748425	-0.002187
214225196	80709524	420438	10000.000000	14202	13250	1.000000	20759	8435	1.000000	9743490	-0.004336
214202339	80724731	421614	10000.000000	14352	13378	1.000000	20732	8647	1.000000	9738752	-0.005910
214196386	80700437	421347	10000.000000	14513	13079	1.000000	20894	8542	1.000000	9733903	-0.005486
214214282	80714549	420669	10000.000000	14359	13042	1.000000	20728	8448	1.000000	9728994	-0.006187
214203916	80722631	420443	10000.000000	14391	13055	1.000000	20893	8434	1.000000	9724127	-0.007163
214240958	80693764	420412	10000.000000	14130	13403	1.000000	20801	8737	1.000000	9719266	-0.009061
214230802	80706413	420074	10000.000000	14415	12990	1.000000	20749	8427	1.000000	9714313	-0.008482
214239106	80719235	420699	10000.000000	14315	13199	1.000000	21023	8250	1.000000	9709379	-0.007859
214199995	80706580	419512	10000.000000	14438	12950	1.000000	21222	8114	1.000000	9704582	-0.006883
214230310	80702226	420326	10000.000000	14262	13289	1.000000	21181	8397	1.000000	9699596	-0.006875
214213078	80702847	421106	10000.000000	14408	13021	1.000000	20854	8427	1.000000	9694669	-0.006981
214244384	80702466	421608	10000.000000	14362	13107	1.000000	20876	8438	1.000000	9689959	-0.006582
214224801	80718319	420563	10000.000000	14283	13275	1.000000	20685	8355	1.000000	9685194	-0.007072
214227177	80700372	422085	10000.000000	14295	13174	1.000000	21057	8193	1.000000	9680392	-0.006732
214220656	80710263	419415	10000.000000	14224	13200	1.000000	20850	8489	1.000000	9675600	-0.007219
214242471	80698786	419778	10000.000000	14468	13021	1.000000	20840	8403	1.000000	9670813	-0.008981
214220503	80705943	420830	10000.000000	14261	13163	1.000000	20933	8312	1.000000	9666093	-0.008246
214235378	80711196	419593	10000.000000	14538	12970	1.000000	20927	8325	1.000000	9661305	-0.006332
214238016	80685899	420107	10000.000000	14298	13178	1.000000	20727	8769	1.000000	9656536	-0.006570
214210711	80713268	420834	10000.000000	14096	13340	1.000000	21064	8426	1.000000	9651683	-0.006155
214188927	80751919	421221	10000.000000	14257	13195	1.000000	21035	8359	1.000000	9647044	-0.003608
214202189	80720771	420820	10000.000000	14447	13096	1.000000	20833	8651	1.000000	9642195	-0.003803
214197770	80709146	420413	10000.000000	14307	13062	1.000000	20954	8493	1.000000	9637384	-0.005730
214219787	80712988	419639	10000.000000	14218	13093	1.000000	20951	8346	1.000000	9632618	-0.006561
214218048	80720008	421829	10000.000000	14233	13259	1.000000	20984	8347	1.000000	9627749	-0.006491
214194737	80740803	420675	10000.000000	14394	13088	1.000000	21244	8222	1.000000	9622939	-0.005892
214196514	80717653	419543	10000.000000	14456	13046	1.000000	21175	8227	1.000000	9618228	-0.005509
214190997	80717093	419791	10000.000000	13952	13533	1.000000	21165	8446	1.000000	9613401	-0.005449
214244488	80692243	418904	10000.000000	14393	13036	1.000000	20905	8562	1.000000	9608594	-0.004905
214193064	80742537	421383	10000.000000	14379	13121	1.000000	20937	8561	1.000000	9603849	-0.002456
214239487	80700679	419565	10000.000000	14188	13318	1.000000	20725	8783	1.000000	9599034	-0.002404
214213637	80691684	420227	10000.000000	14310	13154	1.000000	21027	8352	1.000000	9594236	-0.002161
214228181	80698955	420430	10000.000000	14258	13228	1.000000	21130	8303	1.000000	9589388	-0.002129
214228006	80705741	420381	10000.000000	14199	13396	1.000000	20940	8395	1.000000	9584526	-0.002169
214203293	80724034	420024	10000.000000	14364	13146	1.000000	21273	8134	1.000000	9579680	-0.001959
214217050	80696641	420833	10000.000000	14233	13370	1.000000	20652	8506	1.000000	9574946	-0.001757
214208829	80722123	420913	10000.000000	14301	13193	1.000000	21217	8322	1.000000	9570156	-0.001075
214202935	80728219	420665	10000.000000	14235	13208	1.000000	20804	8497	1.000000	9565334	-0.000796
214223942	80708960	420963	10000.000000	14325	13061	1.000000	20892	8518	1.000000	9560570	-0.000964
214229588	80710463	420414	10000.000000	14336	13145	1.000000	20809	8377	1.000000	9555687	-0.000871
214222111	80697722	420888	10000.000000	14313	13116	1.000000	20923	8486	1.000000	9550966	-0.000458
214228127	80695261	420580	10000.000000	14405	13159	1.000000	21041	8384	1.000000	9546194	-0.000156
214236902	80713901	421436	10000.000000	14380	13462	1.000000	20911	8166	1.000000	9541446	0.000272
214228106	80700541	421282	10000.000000	14560	13034	1.000000	21098	8262	1.000000	9536621	0.000248
214213046	80700300	420164	10000.000000	14259	13091	1.000000	20811	8414	1.000000	9531829	0.000670
214219434	80710317	420071	10000.000000	14432	12982	1.000000	20992	8282	1.000000	9527086	0.000599
214222574	80711688	420618	10000.000000	14211	13192	1.000000	20943	8500	1.000000	9522268	0.000274
214228121	80704016	420327	10000.000000	14417	12963	1.000000	21094	8392	1.000000	9517568	-0.000021
npatches	nstrain	runtime	dt	init_x	init_y	init_y_blood	init_z	init_S	beta0	beta1	beta2	beta3	mean_beta	B	d	delta	delta_blood	b[0]	mut	m	CTL	c	g	epsilon	k	het	lambda	rho	omega	x_max	patch.dyna	DELTA	A	VA
10000	1	100.000000	0.001000	21900	9499	5000000	0.001000	10000000	7.326950	3.431398	2.693124	4.084420	5	800000000	0.010000	1.000000	432.000000	80000	0.000050	0.004800	1	0.001000	1.000000	2.500000	1.000000	0.500000	0.000000	0.000000	0.000000	31872	0	10.000000	7.000000	1.000000
sus	inf	inf_blood	z	x[0]	y[0][0]	z[0]	x[1]	y[1][0]	z[1]	S[0]	synchrony
219000000	94990000	5000000	10.000000	21900	9499	0.001000	21900	9499	0.001000	10000000	0.000000
236932023	45623829	237341	10000.000000	17923	8052	1.000000	27379	2338	1.000000	9995016	0.000000
256150726	35694885	186251	10000.000000	18915	7375	1.000000	29705	1132	1.000000	9990061	0.000000
260831296	33896380	176499	10000.000000	18940	7269	1.000000	30674	922	1.000000	9985026	0.000000
262006134	33420275	174122	10000.000000	18937	7424	1.000000	30732	776	1.000000	9979943	0.000000
262354964	33248099	172309	10000.000000	19019	7344	1.000000	30999	721	1.000000	9974820	0.000000
262487821	33198066	172874	10000.000000	18814	7624	1.000000	30944	698	1.000000	9969833	0.000000
262532749	33179083	173409	10000.000000	19054	7325	1.000000	30877	691	1.000000	9964788	0.000000
262577819	33171774	172585	10000.000000	19088	7170	1.000000	31117	640	1.000000	9959745	0.000000
262570970	33162140	172681	10000.000000	19063	7403	1.000000	31076	740	1.000000	9954803	0.000000
262580739	33145135	173145	10000.000000	19040	7321	1.000000	30784	699	1.000000	9949873	0.000000
262570382	33165255	173107	10000.000000	18495	7708	1.000000	30969	722	1.000000	9945060	0.000000
262533005	33182297	172150	10000.000000	18913	7419	1.000000	30992	654	1.000000	9940107	0.000000
262554702	33165906	172286	10000.000000	19109	7484	1.000000	30782	733	1.000000	9935136	0.000000
262574300	33160972	172026	10000.000000	19179	7323	1.000000	30722	808	1.000000	9930206	0.000000
262569869	33183100	173161	10000.000000	18876	7611	1.000000	31009	680	1.000000	9925244	0.000000
262550363	33161455	172874	10000.000000	19112	7274	1.000000	30845	806	1.000000	9920386	0.000000
262565016	33174868	172328	10000.000000	19018	7251	1.000000	30730	778	1.000000	9915442	0.000000
262595184	33145422	172765	10000.000000	19071	7185	1.000000	30895	614	1.000000	9910341	0.000000
262593001	33162113	173062	10000.000000	19087	7270	1.000000	30924	723	1.000000	9905392	0.000000
262558122	33170814	172651	10000.000000	19207	7206	1.000000	31036	744	1.000000	9900472	0.000000
262585490	33168139	172706	10000.000000	19356	7097	1.000000	31091	816	1.000000	9895511	0.000000
262567899	33153277	172724	10000.000000	19329	7131	1.000000	30865	737	1.000000	9890574	0.000000
262588095	33159469	172599	10000.000000	18915	7424	1.000000	30869	715	1.000000	9885486	0.000000
262568371	33161898	172574	10000.000000	19280	7189	1.000000	31007	691	1.000000	9880628	0.000000
262541553	33169054	172834	10000.000000	19167	7196	1.000000	30925	695	1.000000	9875653	0.000000
262557678	33165935	173079	10000.000000	19367	7161	1.000000	30912	676	1.000000	9870803	0.000000
262548499	33163300	172606	10000.000000	19185	7127	1.000000	31054	658	1.000000	9865945	0.000000
262584656	33167543	172974	10000.000000	19017	7389	1.000000	30924	698	1.000000	9861071	0.000000
262565691	33167316	173113	10000.000000	19069	7450	1.000000	31123	695	1.000000	9856183	0.000000
262565536	33157156	172006	10000.000000	18994	7275	1.000000	30721	636	1.000000	9851240	0.000000
262558627	33152985	173190	10000.000000	19190	7246	1.000000	30897	692	1.000000	9846364	0.000000
262541507	33184505	172733	10000.000000	19017	7192	1.000000	30697	749	1.000000	9841407	0.000000
262559298	33175272	172251	10000.000000	19165	7214	1.000000	30865	778	1.000000	9836429	0.000000
262538689	33179628	172413	10000.000000	19193	7196	1.000000	31087	751	1.000000	9831462	0.000000
262525346	33197197	172734	10000.000000	19098	7303	1.000000	30565	771	1.000000	9826577	0.000000
262555082	33168057	172851	10000.000000	19282	7278	1.000000	30971	757	1.000000	9821653	0.000000
262544086	33198626	173232	10000.000000	19379	7025	1.000000	30977	756	1.000000	9816792	0.000000
262552623	33166357	172525	10000.000000	19097	7271	1.000000	30826	789	1.000000	9811796	0.000000
262588143	33154773	173240	10000.000000	19137	7149	1.000000	30966	668	1.000000	9806927	0.000000
262562507	33157951	172717	10000.000000	19004	7353	1.000000	30863	765	1.000000	9801950	-1.#IND00
262592713	33152634	172341	10000.000000	19405	7014	1.000000	30872	738	1.000000	9797011	-0.000000
262569923	33182998	173538	10000.000000	19242	7335	1.000000	30775	733	1.000000	9792076	-0.011387
262561061	33179635	173093	10000.000000	18953	7359	1.000000	30784	737	1.000000	9787126	-0.010952
262542760	33172087	172666	10000.000000	19199	7143	1.000000	30889	689	1.000000	9782222	-0.008234
262563561	33150373	173000	10000.000000	19153	7287	1.000000	30972	695	1.000000	9777231	-0.003739
262561278	33180953	173161	10000.000000	19227	7447	1.000000	31152	685	1.000000	9772443	0.002683
262549486	33159585	172951	10000.000000	19122	7391	1.000000	30881	765	1.000000	9767725	0.002678
262545229	33173553	173180	10000.000000	19172	7236	1.000000	30764	633	1.000000	9762796	-0.001015
262557659	33180069	172794	10000.000000	18843	7379	1.000000	30946	680	1.000000	9757935	0.001341
262539025	33189221	172539	10000.000000	18830	7325	1.000000	30917	713	1.000000	9753082	0.002905
262515147	33170496	172788	10000.000000	19196	7003	1.000000	31195	706	1.000000	9748315	-0.006382
262560686	33174909	172908	10000.000000	19092	7222	1.000000	30832	756	1.000000	9743450	-0.006790
262559170	33169222	172647	10000.000000	19220	7447	1.000000	30823	736	1.000000	9738751	-0.003315
262560880	33190912	173582	10000.000000	18713	7513	1.000000	30984	617	1.000000	9733911	-0.003091
262536350	33181941	172879	10000.000000	18948	7447	1.000000	30969	661	1.000000	9729100	-0.001790
262560087	33172392	173211	10000.000000	19400	7225	1.000000	30906	681	1.000000	9724289	-0.000865
262553999	33166287	172782	10000.000000	18784	7591	1.000000	30879	683	1.000000	9719419	0.000403
262571352	33166857	172306	10000.000000	18990	7427	1.000000	30847	700	1.000000	9714474	0.000567
262585327	33156449	172681	10000.000000	19161	7264	1.000000	30804	708	1.000000	9709598	0.001388
262553656	33171327	172614	10000.000000	18766	7637	1.000000	30727	750	1.000000	9704689	0.001254
262579939	33145198	173255	10000.000000	19213	7224	1.000000	30914	732	1.000000	9699967	0.003670
262535317	33181178	173075	10000.000000	19318	7209	1.000000	30900	790	1.000000	9695133	0.002078
262569827	33151712	172855	10000.000000	19202	7162	1.000000	31011	825	1.000000	9690341	0.000840
262585819	33148112	172699	10000.000000	19038	7268	1.000000	30978	692	1.000000	9685463	0.000784
262561539	33180620	172840	10000.000000	19130	7192	1.000000	30898	682	1.000000	9680582	-0.001652
262540291	33178939	172449	10000.000000	19104	7302	1.000000	30941	697	1.000000	9675852	-0.001737
262566209	33169993	172813	10000.000000	19331	7161	1.000000	30879	768	1.000000	9670924	-0.002051
262556480	33174151	172193	10000.000000	19209	7360	1.000000	30726	788	1.000000	9665963	-0.001551
262532104	33166046	172396	10000.000000	18706	7608	1.000000	30964	610	1.000000	9661040	-0.000780
262577291	33162642	173339	10000.000000	19200	7178	1.000000	31057	697	1.000000	9656105	-0.001275
262575054	33166338	172994	10000.000000	18824	7422	1.000000	31127	721	1.000000	9651330	-0.001268
262579208	33155924	172286	10000.000000	19037	7433	1.000000	30961	696	1.000000	9646464	-0.002064
262571988	33162461	172530	10000.000000	19016	7261	1.000000	30845	710	1.000000	9641658	-0.000856
262582602	33168501	172443	10000.000000	19018	7347	1.000000	30797	641	1.000000	9636849	-0.000910
262561476	33157454	172728	10000.000000	18886	7426	1.000000	31022	589	1.000000	9632002	-0.000875
262565781	33164022	172669	10000.000000	18785	7706	1.000000	31087	626	1.000000	9627139	-0.000558
262554609	33181669	172323	10000.000000	19199	7231	1.000000	30854	788	1.000000	9622191	-0.000499
262556818	33174163	171772	10000.000000	18978	7539	1.000000	30738	704	1.000000	9617270	-0.000464
262567030	33176280	172514	10000.000000	18837	7519	1.000000	30829	777	1.000000	9612323	-0.000803
262563596	33170531	172922	10000.000000	18962	7355	1.000000	30868	682	1.000000	9607393	-0.002158
262552381	33155983	171844	10000.000000	18886	7159	1.000000	30846	622	1.000000	9602619	-0.002205
262592413	33160482	172446	10000.000000	19234	7307	1.000000	31041	568	1.000000	9597922	-0.003413
262567416	33158973	172150	10000.000000	19315	7356	1.000000	31196	668	1.000000	9593042	-0.003138
262541880	33185647	173426	10000.000000	19087	7146	1.000000	31097	728	1.000000	9588234	-0.002937
262527862	33192093	173443	10000.000000	19360	7140	1.000000	30909	637	1.000000	9583426	-0.002926
262577056	33158710	172559	10000.000000	19225	7296	1.000000	30995	601	1.000000	9578710	-0.002610
262554772	33178393	172869	10000.000000	19316	7189	1.000000	31080	646	1.000000	9573879	-0.002683
262566891	33163415	172716	10000.000000	18896	7345	1.000000	31070	613	1.000000	9569040	-0.002647
262594057	33163412	172734	10000.000000	19016	7170	1.000000	30804	718	1.000000	9564318	-0.002636
262558444	33158838	172456	10000.000000	19076	7308	1.000000	30863	733	1.000000	9559462	-0.002775
262571092	33158275	172007	10000.000000	19483	7086	1.000000	31022	833	1.000000	9554643	-0.002690
262545829	33162616	173173	10000.000000	19125	7363	1.000000	31006	742	1.000000	9549839	-0.002728
262587074	33157269	173171	10000.000000	19207	7367	1.000000	31089	701	1.000000	9545069	-0.003000
262546686	33177504	172834	10000.000000	19182	7164	1.000000	31208	714	1.000000	9540321	-0.002783
262571294	33169150	172436	10000.000000	18908	7349	1.000000	30795	753	1.000000	9535546	-0.002910
262587101	33151545	172461	10000.000000	19049	7315	1.000000	30882	690	1.000000	9530666	-0.003142
262605569	33146951	172769	10000.000000	19129	7210	1.000000	30894	770	1.000000	9525917	-0.003080
262542258	33175078	173071	10000.000000	19081	7204	1.000000	31103	693	1.000000	9521084	-0.002827
262603613	33166663	172899	10000.000000	19415	7080	1.000000	30988	777	1.000000	9516374	-0.002778
npatches	nstrain	runtime	dt	init_x	init_y	init_y_blood	init_z	init_S	beta0	beta1	beta2	beta3	mean_beta	B	d	delta	delta_blood	b[0]	mut	m	CTL	c	g	epsilon	k	het	lambda	rho	omega	x_max	patch.dyna	DELTA	A	VA
10000	1	100.000000	0.001000	21900	9499	5000000	0.001000	10000000	6.083962	5.751658	4.417512	4.716011	5	800000000	0.010000	1.000000	432.000000	80000	0.000050	0.004800	1	0.001000	1.000000	2.500000	2.000000	0.500000	0.000000	0.000000	0.000000	31872	0	10.000000	7.000000	1.000000
sus	inf	inf_blood	z	x[0]	y[0][0]	z[0]	x[1]	y[1][0]	z[1]	S[0]	synchrony
219000000	94990000	5000000	10.000000	21900	9499	0.001000	21900	9499	0.001000	10000000	0.000000
261365629	22380176	117378	10000.000000	24442	3127	1.000000	24832	2788	1.000000	9994814	0.000000
286547125	13838560	72074	10000.000000	27261	2058	1.000000	27908	1597	1.000000	9989792	0.000000
292303364	12273101	64033	10000.000000	27963	1703	1.000000	29120	1305	1.000000	9985013	0.000000
293772965	11832099	61716	10000.000000	28204	1692	1.000000	29475	1181	1.000000	9979966	0.000000
294264698	11663497	60916	10000.000000	27927	1863	1.000000	29131	1311	1.000000	9974907	0.000000
294463827	11571664	60474	10000.000000	27984	1882	1.000000	29197	1376	1.000000	9970024	0.000000
294604432	11524626	59885	10000.000000	27819	1990	1.000000	29226	1252	1.000000	9964971	0.000000
294674880	11491241	59404	10000.000000	27887	1922	1.000000	29219	1219	1.000000	9960023	0.000000
294706039	11496275	60180	10000.000000	27549	1922	1.000000	29018	1364	1.000000	9955059	0.000000
294715527	11488986	59976	10000.000000	27651	2060	1.000000	28785	1267	1.000000	9950063	0.000000
294718822	11485086	59835	10000.000000	27558	1965	1.000000	29120	1295	1.000000	9944997	0.000000
294728970	11476429	59920	10000.000000	28054	1808	1.000000	28946	1304	1.000000	9939902	0.000000
294703247	11484402	59639	10000.000000	27883	1841	1.000000	29389	1178	1.000000	9934912	0.000000
294725749	11484101	59808	10000.000000	27814	1776	1.000000	29585	1145	1.000000	9929923	0.000000
294697996	11483396	59657	10000.000000	28216	1793	1.000000	29119	1294	1.000000	9924967	0.000000
294706498	11475761	59952	10000.000000	28169	1752	1.000000	29272	1113	1.000000	9919971	0.000000
294760217	11463606	59917	10000.000000	28463	1670	1.000000	29192	1271	1.000000	9915033	0.000000
294738948	11470004	59684	10000.000000	28398	1523	1.000000	29319	1139	1.000000	9910015	0.000000
294696603	11489571	59518	10000.000000	28133	1661	1.000000	29159	1309	1.000000	9904969	0.000000
294690196	11491911	59809	10000.000000	28038	1894	1.000000	29553	1163	1.000000	9900065	0.000000
294730135	11480297	60191	10000.000000	27940	1875	1.000000	29746	1091	1.000000	9895127	0.000000
294699713	11484632	59773	10000.000000	27740	1999	1.000000	29522	1166	1.000000	9890082	0.000000
294737952	11470712	59696	10000.000000	27576	2005	1.000000	29260	1356	1.000000	9885204	0.000000
294694600	11481722	59327	10000.000000	27759	1944	1.000000	29315	1230	1.000000	9880246	0.000000
294679895	11476686	59978	10000.000000	28004	1866	1.000000	29136	1273	1.000000	9875246	0.000000
294742604	11469880	59695	10000.000000	27610	1948	1.000000	28979	1292	1.000000	9870256	0.000000
294738741	11476105	59660	10000.000000	27746	1867	1.000000	29200	1287	1.000000	9865324	0.000000
294737485	11460806	59888	10000.000000	27846	1873	1.000000	28859	1375	1.000000	9860353	0.000000
294706386	11481856	60232	10000.000000	28091	1737	1.000000	28921	1406	1.000000	9855456	0.000000
294716633	11475100	59795	10000.000000	27843	1945	1.000000	29153	1377	1.000000	9850668	0.000000
294761849	11454190	59754	10000.000000	28415	1679	1.000000	29470	1224	1.000000	9845755	0.000000
294757291	11453146	59618	10000.000000	28066	1843	1.000000	29216	1337	1.000000	9840739	0.000000
294738452	11470376	59808	10000.000000	27827	1997	1.000000	29012	1315	1.000000	9835783	0.000000
294718505	11477165	59780	10000.000000	27830	1854	1.000000	28939	1293	1.000000	9830791	0.000000
294732622	11478012	59788	10000.000000	27753	2084	1.000000	29180	1271	1.000000	9825843	0.000000
294687954	11481027	60090	10000.000000	27595	2035	1.000000	29092	1384	1.000000	9821074	0.000000
294726949	11459479	59604	10000.000000	28148	1884	1.000000	29378	1307	1.000000	9816208	0.000000
294744716	11465011	59970	10000.000000	27549	1891	1.000000	28926	1388	1.000000	9811165	0.000000
294753355	11461036	60458	10000.000000	28264	1806	1.000000	28878	1296	1.000000	9806296	0.000000
294733136	11463691	59584	10000.000000	28423	1618	1.000000	29080	1288	1.000000	9801512	-1.#IND00
294741676	11459396	59808	10000.000000	28681	1596	1.000000	29287	1200	1.000000	9796498	0.025600
294716172	11475741	59695	10000.000000	28193	1609	1.000000	29548	1230	1.000000	9791557	-0.003422
294716491	11493252	59915	10000.000000	28307	1649	1.000000	29472	1220	1.000000	9786661	0.001481
294719209	11487391	59884	10000.000000	28339	1710	1.000000	29314	1275	1.000000	9781767	0.003347
294711919	11477945	60289	10000.000000	27729	1901	1.000000	29325	1153	1.000000	9776820	0.006141
294715563	11487629	59472	10000.000000	28052	1839	1.000000	29000	1407	1.000000	9771975	0.006701
294722659	11473628	59280	10000.000000	27909	1920	1.000000	28998	1394	1.000000	9766949	0.002133
294720593	11468261	59815	10000.000000	28223	1793	1.000000	28980	1414	1.000000	9761971	0.003464
294717274	11475199	59774	10000.000000	27805	1881	1.000000	29168	1314	1.000000	9757226	0.007599
294720730	11480301	59505	10000.000000	28029	1752	1.000000	28948	1378	1.000000	9752261	0.005831
294714223	11489580	59617	10000.000000	28504	1670	1.000000	28999	1196	1.000000	9747350	0.006684
294705819	11484469	59369	10000.000000	27918	1840	1.000000	29484	1171	1.000000	9742433	0.002525
294689502	11485241	59310	10000.000000	28051	1781	1.000000	29108	1365	1.000000	9737543	0.001226
294702933	11494778	59957	10000.000000	27457	2090	1.000000	28811	1388	1.000000	9732663	0.000929
294696933	11489680	59732	10000.000000	27893	1906	1.000000	28881	1401	1.000000	9727804	0.000570
294718720	11478985	59244	10000.000000	27841	1919	1.000000	29261	1226	1.000000	9722924	-0.000338
294729809	11478835	59793	10000.000000	27747	1876	1.000000	29351	1166	1.000000	9718150	-0.000308
294718791	11467834	59733	10000.000000	27745	1977	1.000000	29517	1185	1.000000	9713297	-0.000970
294732125	11467011	59378	10000.000000	27633	1965	1.000000	29320	1285	1.000000	9708349	-0.000634
294699352	11485934	59844	10000.000000	28066	1725	1.000000	29047	1310	1.000000	9703493	-0.000433
294715911	11475927	59197	10000.000000	27972	1774	1.000000	29098	1284	1.000000	9698595	-0.000019
294723526	11479864	60068	10000.000000	27876	1911	1.000000	28954	1295	1.000000	9693757	0.000592
294703680	11484038	59500	10000.000000	27964	1889	1.000000	29251	1293	1.000000	9688944	0.000619
294686885	11485229	60022	10000.000000	28065	1895	1.000000	29129	1225	1.000000	9684217	0.000609
294703125	11491706	59712	10000.000000	27672	1928	1.000000	29177	1297	1.000000	9679339	0.000792
294692273	11490806	59923	10000.000000	27851	2018	1.000000	29012	1260	1.000000	9674499	0.001197
294721116	11479249	59746	10000.000000	27891	1907	1.000000	29051	1269	1.000000	9669645	0.000253
294745888	11472816	59918	10000.000000	27885	1921	1.000000	28961	1427	1.000000	9664741	0.000439
294712579	11487459	59079	10000.000000	27916	1904	1.000000	28879	1338	1.000000	9659954	0.001010
294704624	11472633	60335	10000.000000	27611	2093	1.000000	28963	1363	1.000000	9655154	0.000938
294692091	11485596	59580	10000.000000	27489	2071	1.000000	29134	1210	1.000000	9650247	0.002253
294714784	11472538	60130	10000.000000	27812	1897	1.000000	29200	1175	1.000000	9645298	0.002258
294718665	11474132	59417	10000.000000	27900	1909	1.000000	29378	1285	1.000000	9640416	0.002287
294745122	11458831	59994	10000.000000	27631	1923	1.000000	29099	1323	1.000000	9635597	0.001564
294743657	11460806	59655	10000.000000	28317	1674	1.000000	29361	1266	1.000000	9630694	0.001472
294731146	11477706	59823	10000.000000	27950	1928	1.000000	29209	1226	1.000000	9625956	0.001553
294740986	11467843	59529	10000.000000	27788	1860	1.000000	29160	1341	1.000000	9621067	0.001631
294712614	11474119	59801	10000.000000	28399	1677	1.000000	29195	1304	1.000000	9616161	0.001972
294745211	11467255	59727	10000.000000	28561	1533	1.000000	29392	1245	1.000000	9611400	0.002629
294728606	11473736	60055	10000.000000	28551	1643	1.000000	29171	1176	1.000000	9606593	0.002421
294724138	11475659	59930	10000.000000	28199	1697	1.000000	29255	1195	1.000000	9601797	0.001903
294737157	11471414	59783	10000.000000	28178	1688	1.000000	29224	1272	1.000000	9596950	0.001763
294730737	11475266	59708	10000.000000	28171	1715	1.000000	29146	1317	1.000000	9592190	0.001570
294727671	11475281	59874	10000.000000	28301	1607	1.000000	29234	1259	1.000000	9587348	0.001605
294754237	11468317	59777	10000.000000	28249	1623	1.000000	29076	1360	1.000000	9582547	0.001499
294692814	11495475	59407	10000.000000	28249	1735	1.000000	29201	1229	1.000000	9577804	0.001405
294709139	11470778	59207	10000.000000	28245	1748	1.000000	29167	1252	1.000000	9572886	0.001402
294728768	11469853	59597	10000.000000	28075	1674	1.000000	29159	1364	1.000000	9568168	0.000652
294706257	11485900	60015	10000.000000	28123	1771	1.000000	29295	1302	1.000000	9563342	0.000657
294735070	11480906	59522	10000.000000	28282	1613	1.000000	28972	1334	1.000000	9558468	0.000624
294737342	11472603	59812	10000.000000	28459	1817	1.000000	29544	1180	1.000000	9553574	0.000587
294726598	11471264	60011	10000.000000	27852	1875	1.000000	29266	1167	1.000000	9548738	0.000581
294708196	11476994	59635	10000.000000	28321	1657	1.000000	29298	1165	1.000000	9543891	0.000581
294703852	11489086	59908	10000.000000	27968	1808	1.000000	29493	1223	1.000000	9539079	0.001072
294718608	11476442	60151	10000.000000	27782	1808	1.000000	29317	1186	1.000000	9534413	0.001103
294709229	11487841	59739	10000.000000	28189	1719	1.000000	29093	1379	1.000000	9529778	0.001046
294705722	11486702	59844	10000.000000	28073	1892	1.000000	28882	1452	1.000000	9524974	0.000811
294711051	11475820	59499	10000.000000	28047	1738	1.000000	28921	1344	1.000000	9520245	0.000801
294724596	11486912	59573	10000.000000	28173	1784	1.000000	29242	1346	1.000000	9515478	0.000772
npatches	nstrain	runtime	dt	init_x	init_y	init_y_blood	init_z	init_S	beta0	beta1	beta2	beta3	mean_beta	B	d	delta	delta_blood	b[0]	mut	m	CTL	c	g	epsilon	k	het	lambda	rho	omega	x_max	patch.dyna	DELTA	A	VA
10000	1	100.000000	0.001000	21900	9499	5000000	0.001000	10000000	7.163600	5.261068	2.568775	5.535626	5	800000000	0.010000	1.000000	432.000000	80000	0.000050	0.004800	1	0.001000	1.000000	2.500000	3.000000	0.500000	0.000000	0.000000	0.000000	31872	0	10.000000	7.000000	1.000000
sus	inf	inf_blood	z	x[0]	y[0][0]	z[0]	x[1]	y[1][0]	z[1]	S[0]	synchrony
219000000	94990000	5000000	10.000000	21900	9499	0.001000	21900	9499	0.001000	10000000	0.000000
277711729	10674402	55493	10000.000000	24461	2290	1.000000	28028	1019	1.000000	9995090	0.000000
303826836	4610153	23993	10000.000000	27283	1620	1.000000	30804	298	1.000000	9989983	0.000000
309433797	3415623	17735	10000.000000	28145	1431	1.000000	31472	142	1.000000	9985095	0.000000
311013796	3005790	15572	10000.000000	28578	1263	1.000000	31637	95	1.000000	9980104	0.000000
311630419	2803140	14578	9999.999999	28612	1264	1.000000	31586	96	1.000000	9975169	0.000000
311959118	2687793	13932	9999.999997	28894	1159	1.000000	31648	41	1.000000	9970213	0.000000
312168413	2629046	13615	10000.000000	28739	1217	1.000000	31906	36	1.000000	9965253	0.000000
312281293	2581630	13417	9999.971197	28292	1276	1.000000	31878	47	1.000000	9960213	0.000000
312317373	2564263	13288	10000.000000	28881	1254	1.000000	31793	70	1.000000	9955294	0.000000
312372394	2553143	13453	9999.985983	28574	1292	1.000000	31690	89	1.000000	9950333	0.000000
312398185	2541478	13254	9999.996548	28688	1279	1.000000	31825	28	1.000000	9945282	0.000000
312411404	2533413	13111	9999.983931	28487	1328	1.000000	31795	55	1.000000	9940225	0.000000
312436290	2531923	13170	9999.973288	28096	1430	1.000000	31944	50	1.000000	9935250	0.000000
312433933	2519043	13045	9999.971153	28469	1226	1.000000	31520	48	1.000000	9930365	0.000000
312442708	2523605	13405	9999.991466	28890	1053	1.000000	31600	86	1.000000	9925385	0.000000
312434090	2522293	13104	9999.999999	29230	996	1.000000	31595	33	1.000000	9920426	0.000000
312468045	2516995	13172	9999.978942	29264	1059	1.000000	31739	30	1.000000	9915474	0.000000
312453555	2512565	13091	9999.976803	29053	958	1.000000	31865	51	1.000000	9910602	0.000000
312455178	2519958	13128	9999.998109	29271	1047	1.000000	31877	37	1.000000	9905635	0.000000
312452214	2523016	13050	9999.987926	29018	1091	1.000000	31812	43	1.000000	9900576	0.000000
312437504	2518787	13136	9999.998257	28966	1156	1.000000	31749	48	1.000000	9895521	0.000000
312461923	2516261	13214	10000.000000	29096	1120	1.000000	31737	40	1.000000	9890443	0.000000
312460406	2511608	13069	9999.982975	28529	1307	1.000000	31629	41	1.000000	9885604	0.000000
312469857	2510621	12952	9999.994735	28588	1272	1.000000	31637	37	1.000000	9880667	0.000000
312459587	2515387	13187	9999.999904	28252	1364	1.000000	31559	86	1.000000	9875761	0.000000
312469016	2511329	12948	9999.966982	28510	1216	1.000000	31532	85	1.000000	9870775	0.000000
312471447	2516949	13057	9999.967898	29091	1029	1.000000	31698	62	1.000000	9865949	0.000000
312462011	2513931	12946	9999.998403	29058	1056	1.000000	31699	43	1.000000	9861102	0.000000
312450695	2523195	13031	9999.999999	29095	1087	1.000000	31550	33	1.000000	9856242	0.000000
312451586	2520894	13266	9999.999990	28864	1079	1.000000	31701	49	1.000000	9851355	0.000000
312441896	2522669	13314	9999.999441	28603	1322	1.000000	31801	37	1.000000	9846437	0.000000
312430464	2516932	13140	9999.995632	28299	1432	1.000000	31920	55	1.000000	9841522	0.000000
312463569	2514050	13031	9999.999157	28923	1130	1.000000	31871	39	1.000000	9836524	0.000000
312474739	2514842	13257	9999.930871	28506	1287	1.000000	31597	62	1.000000	9831616	0.000000
312484825	2513335	12969	9999.933470	28782	1261	1.000000	31742	61	1.000000	9826746	0.000000
312459027	2509278	12971	9999.999464	29120	1139	1.000000	31789	70	1.000000	9821905	0.000000
312516103	2496877	12901	9999.977809	28888	1377	1.000000	31956	55	1.000000	9817050	0.000000
312474617	2505531	13144	9999.943794	28369	1405	1.000000	31846	59	1.000000	9812244	0.000000
312486669	2512946	13321	9999.974363	28791	1282	1.000000	31972	32	1.000000	9807362	0.000000
312446873	2523469	13239	9999.998409	28332	1305	1.000000	31879	37	1.000000	9802445	-1.#IND00
312427796	2528186	13180	9999.983572	28628	1355	1.000000	31623	37	1.000000	9797562	-1.#IND00
312438231	2510182	13300	9999.995936	28298	1329	1.000000	31822	34	1.000000	9792700	-0.002490
312500513	2494517	13123	9999.994711	28274	1469	1.000000	31765	67	1.000000	9787772	0.011429
312481903	2512710	12807	9999.994040	28314	1265	1.000000	31915	57	1.000000	9782858	0.007476
312446442	2518555	13140	9999.996882	28621	1250	1.000000	31676	44	1.000000	9777905	-0.003467
312452089	2521412	13380	9999.991772	28689	1337	1.000000	31903	44	1.000000	9773017	0.000515
312453936	2519864	12945	9999.999051	28157	1423	1.000000	31833	68	1.000000	9768162	0.001937
312445869	2516910	13174	9999.998406	28189	1502	1.000000	31737	50	1.000000	9763285	0.001944
312443244	2518899	13073	9999.998543	27820	1537	1.000000	31716	76	1.000000	9758383	0.003179
312437670	2512746	13202	9999.975354	28103	1468	1.000000	31799	59	1.000000	9753325	0.003364
312492445	2506123	13043	9999.975562	28334	1406	1.000000	31760	67	1.000000	9748478	0.006729
312471926	2509232	13136	10000.000000	28268	1297	1.000000	31916	31	1.000000	9743576	0.007043
312477063	2512972	13159	9999.971461	28749	1248	1.000000	31822	47	1.000000	9738694	0.007132
312469867	2508156	13095	9999.983885	28898	1097	1.000000	31689	64	1.000000	9733775	0.003228
312480762	2510765	13289	9999.958621	29014	1075	1.000000	31834	72	1.000000	9728895	0.001365
312483712	2505534	13034	9999.997633	28769	1272	1.000000	31806	57	1.000000	9724021	0.000802
312495440	2510009	13045	9999.998546	28637	1283	1.000000	31783	57	1.000000	9719181	0.001129
312486850	2512219	12999	9999.976733	28680	1269	1.000000	31722	24	1.000000	9714420	0.000064
312472613	2501708	13175	9999.946117	28367	1443	1.000000	31797	42	1.000000	9709606	0.000853
312488941	2508964	13291	9999.989869	28226	1554	1.000000	31681	48	1.000000	9704656	0.003946
312458075	2512657	13050	9999.888355	28148	1408	1.000000	31701	54	1.000000	9699641	0.004430
312449445	2510120	13097	9999.999643	28120	1290	1.000000	31850	36	1.000000	9694960	0.003720
312453940	2512752	13116	9999.960733	28866	1183	1.000000	31679	16	1.000000	9690063	0.002461
312496667	2499936	12988	10000.000000	28447	1238	1.000000	31879	25	1.000000	9685292	0.001898
312508244	2500384	13017	9999.980001	29005	1159	1.000000	31837	18	1.000000	9680482	0.002505
312485759	2506997	13018	9999.995705	29143	1084	1.000000	31932	46	1.000000	9675608	0.002222
312472340	2513690	13179	9999.999978	28915	1101	1.000000	31763	32	1.000000	9670823	0.001747
312455679	2512761	13063	9999.967039	28805	1121	1.000000	31832	66	1.000000	9665985	0.001489
312464169	2513038	13331	9999.999356	28773	1281	1.000000	31752	39	1.000000	9661206	0.002641
312473315	2511675	12818	9999.999888	28078	1447	1.000000	31799	45	1.000000	9656451	0.002221
312457026	2520276	13010	9999.999908	28613	1156	1.000000	31573	39	1.000000	9651651	0.002997
312447338	2513278	13130	9999.999285	28625	1238	1.000000	31687	56	1.000000	9646854	0.003050
312468892	2501955	13115	9999.993271	28377	1405	1.000000	31707	57	1.000000	9642018	0.002244
312482324	2509273	13091	9999.975708	28970	1150	1.000000	31520	49	1.000000	9637217	0.002097
312456630	2511434	13134	9999.999999	28964	1204	1.000000	31868	50	1.000000	9632344	0.001564
312476690	2511058	12954	9999.935493	28839	1359	1.000000	31804	51	1.000000	9627560	0.001401
312498945	2509383	12993	9999.871928	28624	1355	1.000000	31827	46	1.000000	9622618	0.001377
312480653	2508841	13118	9999.994416	28820	1073	1.000000	31661	48	1.000000	9617666	0.002304
312503031	2502356	13021	9999.878605	29053	1163	1.000000	31599	50	1.000000	9612956	0.002333
312462270	2515416	13055	9999.931054	28675	1211	1.000000	31727	33	1.000000	9608250	0.002291
312482667	2520068	13171	9999.965473	28651	1369	1.000000	31751	68	1.000000	9603560	0.002424
312458145	2510455	13132	9999.998026	28929	1074	1.000000	31647	82	1.000000	9598737	0.002153
312448110	2510697	13102	9999.996843	29176	1060	1.000000	31705	53	1.000000	9593932	0.000760
312466548	2506574	13158	9999.997446	29181	1045	1.000000	31925	38	1.000000	9589113	0.000491
312473171	2512874	13068	9999.996156	29078	1122	1.000000	31546	62	1.000000	9584296	0.000527
312468477	2513970	12968	9999.964854	28910	1083	1.000000	31876	65	1.000000	9579446	0.000666
312467837	2518032	13035	9999.982872	29048	1013	1.000000	31747	68	1.000000	9574710	0.000790
312465886	2515337	12870	9999.973180	29091	1101	1.000000	31901	34	1.000000	9569963	0.000944
312484736	2511434	13202	10000.000000	28571	1328	1.000000	31793	39	1.000000	9565140	0.000986
312487118	2506223	13091	9999.988359	28380	1381	1.000000	31753	59	1.000000	9560468	0.000953
312475659	2512932	13019	9999.991993	28793	1181	1.000000	31722	73	1.000000	9555680	0.000978
312467766	2514954	12895	10000.000000	28530	1206	1.000000	31535	77	1.000000	9550914	0.000602
312464458	2507881	12991	9999.946798	28775	1301	1.000000	31583	60	1.000000	9546090	0.000335
312485475	2504388	13044	9999.973826	28292	1379	1.000000	31664	49	1.000000	9541421	0.000335
312474824	2511257	13170	9999.999969	28400	1353	1.000000	31760	53	1.000000	9536659	0.000126
312478235	2509264	12925	9999.999999	28686	1188	1.000000	31737	40	1.000000	9532003	0.000367
312481753	2510914	12913	9999.827972	28422	1336	1.000000	31783	41	1.000000	9527254	-0.000025
312457037	2511583	13324	9999.999095	28593	1203	1.000000	31662	54	1.000000	9522476	0.000345
312466910	2511852	12967	9999.997568	28521	1265	1.000000	31870	20	1.000000	9517663	0.000920
npatches	nstrain	runtime	dt	init_x	init_y	init_y_blood	init_z	init_S	beta0	beta1	beta2	beta3	mean_beta	B	d	delta	delta_blood	b[0]	mut	m	CTL	c	g	epsilon	k	het	lambda	rho	omega	x_max	patch.dyna	DELTA	A	VA
10000	1	100.000000	0.001000	21900	9499	5000000	0.001000	10000000	5.403979	3.478118	7.221536	3.114870	5	800000000	0.010000	1.000000	432.000000	80000	0.000050	0.004800	1	0.001000	1.000000	2.500000	4.000000	0.500000	0.000000	0.000000	0.000000	31872	0	10.000000	7.000000	1.000000
sus	inf	inf_blood	z	x[0]	y[0][0]	z[0]	x[1]	y[1][0]	z[1]	S[0]	synchrony
219000000	94990000	5000000	10.000000	21900	9499	0.001000	21900	9499	0.001000	10000000	0.000000
289398271	4595533	24059	10000.000000	28860	442	1.000000	30084	126	1.000000	9994940	0.000000
312718412	1096189	5734	9997.151089	31413	90	1.000000	31721	8	1.000000	9989971	0.000000
316749799	498555	2536	9584.750381	31564	16	1.000000	31809	13	1.000000	9984890	0.000000
317717384	292807	1515	8304.652098	31795	15	0.933195	31611	2	1.000000	9979920	0.000000
318078807	197453	1004	6996.097623	31991	9	0.977084	31767	0	0.608341	9974865	0.000000
318279014	142564	708	5936.234519	31845	0	0.253012	31602	0	0.183133	9969859	0.000000
318400727	112403	572	5059.237792	31923	1	0.031424	31908	0	0.032408	9964869	0.000000
318458503	92611	484	4522.594082	31960	9	0.575278	32037	6	0.804452	9959867	0.000000
318495586	78153	450	4081.305986	31844	3	0.667520	31868	1	0.368623	9954994	0.000000
318527028	68697	335	3818.326350	31691	0	0.156761	32093	0	0.045454	9950099	0.000000
318563674	60430	304	3511.568999	31921	0	0.013182	31770	0	0.007953	9945163	0.000000
318581816	55504	294	3241.375475	31783	0	0.779379	31950	1	0.001485	9940271	0.000000
318582281	51887	264	3064.811139	32071	0	0.081072	31909	0	0.000517	9935471	0.000000
318596799	50190	270	3031.569939	32046	7	0.753912	31933	0	0.000451	9930604	0.000000
318600052	48684	245	2959.007920	31885	0	0.333649	31806	3	0.000665	9925472	0.000000
318607431	46477	246	2912.986081	31976	0	0.034715	32045	0	0.006051	9920541	0.000000
318637412	44187	222	2804.201476	31900	0	0.003456	32010	0	0.001017	9915596	0.000000
318623707	42526	204	2742.362455	31609	0	0.000650	31850	1	0.000451	9910635	0.000000
318651284	42377	224	2762.319337	31835	0	0.000420	31895	3	0.039502	9905647	0.000000
318618337	40399	204	2702.635438	31821	0	0.000404	31561	1	0.010588	9900668	0.000000
318613288	39834	215	2664.833411	31608	1	0.000476	31674	1	0.003944	9895749	0.000000
318635821	38333	215	2630.933493	31723	0	0.000443	31776	0	0.000763	9890852	0.000000
318611546	37250	184	2553.242630	31911	0	0.000403	32036	0	0.000430	9885942	0.000000
318613961	35594	197	2437.529420	31994	0	0.000400	31928	0	0.000402	9881109	0.000000
318627857	35556	198	2390.015496	31806	0	0.000426	31828	0	0.000400	9876151	0.000000
318640112	35906	179	2379.477961	31923	0	0.000402	31939	3	0.001819	9871174	0.000000
318645898	36695	181	2388.485075	31813	0	0.000400	31608	9	0.066660	9866162	0.000000
318637640	37716	173	2474.785789	31641	0	0.000400	31719	0	0.191913	9861268	0.000000
318627719	38465	181	2478.741403	31908	0	0.000400	31880	0	0.016055	9856357	0.000000
318608441	39611	218	2576.395770	31662	0	0.000400	31724	0	0.001680	9851461	0.000000
318629278	40217	192	2630.021082	31834	4	0.001245	32067	0	0.000504	9846561	0.000000
318645398	39154	235	2617.898943	31904	15	0.997728	32135	2	0.007133	9841584	0.000000
318636705	39433	194	2603.190456	31991	3	0.855322	31903	3	0.280741	9836519	0.000000
318629272	38191	198	2566.282628	31942	0	0.205775	31925	0	0.290666	9831566	0.000000
318638675	38117	192	2542.221629	32051	15	0.773792	31558	0	0.024128	9826580	0.000000
318626652	37218	189	2518.214655	31968	6	0.999999	31754	2	0.028170	9821710	0.000000
318621724	37993	198	2446.054387	31822	5	0.794608	31868	0	0.006535	9816752	0.000000
318659001	39203	224	2510.072535	31741	4	0.414274	31929	0	0.004467	9811794	0.000000
318642768	38776	207	2598.338114	31729	1	0.228111	31707	0	0.000732	9806859	0.000000
318636821	38235	203	2480.050432	31802	0	0.071863	31934	0	0.000427	9801956	-1.#IND00
318640026	39176	225	2517.033553	31854	0	0.006242	32016	0	0.000408	9797044	-1.#IND00
318635867	38658	192	2570.817731	31987	0	0.000877	31853	0	0.000411	9792170	-1.#IND00
318634314	38635	168	2506.821207	31832	0	0.000439	31816	1	0.000506	9787269	-1.#IND00
318608581	38339	197	2509.206762	31661	4	0.016354	32137	0	0.000415	9782426	-1.#IND00
318634481	37954	190	2520.791914	31686	2	0.470793	31638	1	0.001569	9777575	-1.#IND00
318627451	38236	207	2549.794802	31977	3	0.382642	31882	0	0.000669	9772769	-1.#IND00
318621397	37883	199	2591.699950	31789	0	0.218526	31778	1	0.006011	9768009	-1.#IND00
318640745	36756	189	2510.492201	31885	13	0.522712	31711	7	0.005989	9763135	-1.#IND00
318621253	37105	227	2520.366726	31817	2	0.999851	31845	3	0.834160	9758265	0.005692
318642228	37506	190	2483.455146	31797	0	0.162694	32018	1	0.218394	9753488	0.008977
318625613	37252	199	2451.161010	31981	1	0.014960	31875	0	0.040935	9748626	0.012607
318643399	37051	183	2475.735112	31853	1	0.006284	31962	1	0.003758	9743731	0.013484
318622979	36210	202	2486.062440	32021	0	0.000909	31898	0	0.000767	9738873	0.012490
318643236	34382	179	2437.435321	32000	0	0.000441	31785	0	0.000430	9734122	0.014514
318635294	34688	184	2394.878470	31915	0	0.000403	31991	1	0.000411	9729250	0.017409
318645516	33898	213	2369.558375	32089	0	0.000400	32158	0	0.000520	9724535	0.017924
318641719	35394	186	2342.250139	32089	0	0.000400	31758	2	0.000924	9719619	0.018042
318622502	37050	191	2391.845835	31823	6	0.016944	31734	0	0.000518	9714788	0.017337
318631617	37518	190	2495.106579	31679	6	0.990714	32042	0	0.000411	9709827	0.015916
318632802	37700	196	2561.862097	31953	0	0.168204	31852	3	0.008427	9704969	0.016037
318616671	38542	218	2595.248067	31674	0	0.019623	31952	8	0.680574	9700215	0.017031
318623837	37767	194	2583.445756	31742	0	0.001971	31708	2	0.323745	9695450	0.016588
318625489	37631	195	2567.523544	31940	14	0.030218	32162	0	0.315489	9690689	0.020762
318641873	35322	161	2510.078565	31875	1	0.596065	31902	0	0.029263	9685852	0.018923
318661662	35743	167	2445.052206	31859	2	0.096780	31893	9	0.064646	9681020	0.018109
318631180	36815	181	2460.242546	31626	5	0.231434	31551	2	0.982031	9676208	0.017535
318644314	37709	197	2493.258438	31859	0	0.318548	31955	0	0.092575	9671489	0.016108
318649265	38308	213	2558.748968	31855	1	0.035545	31871	0	0.011970	9666614	0.015479
318638602	36177	170	2522.828105	31890	13	0.833284	31944	0	0.001346	9661819	0.014838
318636432	35793	194	2461.738986	31908	1	0.291997	31831	0	0.000477	9656915	0.014243
318650748	36132	175	2445.228273	31844	0	0.060385	32011	2	0.000518	9652022	0.013715
318622528	35592	180	2371.276750	32000	0	0.005303	31675	1	0.020095	9647145	0.013150
318628411	35879	183	2421.806464	31974	0	0.000803	31720	0	0.002412	9642262	0.012910
318645966	37138	212	2501.624802	31907	0	0.000433	31994	1	0.000692	9637412	0.012652
318631791	37391	189	2474.871953	31915	0	0.001977	31977	4	0.001088	9632712	0.014636
318634133	37284	198	2480.892562	31721	7	0.166970	32039	0	0.001034	9627833	0.014063
318649361	38023	177	2523.466031	31918	5	0.996558	31721	2	0.001305	9623095	0.013281
318657228	38689	188	2582.617858	31730	7	0.999998	31836	2	0.001107	9618231	0.012880
318657415	36810	191	2528.769710	32015	3	1.000000	31863	9	0.019152	9613359	0.013367
318630034	37863	172	2565.712799	31976	0	0.181135	31779	2	0.954609	9608573	0.013141
318631644	37394	212	2502.803738	31967	0	0.015174	31861	0	0.308099	9603795	0.012999
318628259	38410	195	2527.684236	31897	1	0.001684	32024	0	0.025553	9598978	0.013135
318628220	39586	216	2551.703352	31990	10	0.164767	31997	0	0.004214	9594272	0.012815
318625224	40210	199	2624.352165	31759	3	0.997886	31912	0	0.000714	9589423	0.012700
318620785	39470	215	2664.328191	31775	0	0.267768	32008	0	0.000524	9584635	0.012655
318630366	38888	199	2548.593239	31913	0	0.420444	31800	0	0.000495	9579931	0.013087
318631208	38400	178	2534.794397	31995	7	0.242519	31823	1	0.000452	9575081	0.013103
318626116	38269	203	2509.567831	31873	3	0.858583	31861	0	0.000965	9570302	0.012882
318657951	39166	193	2549.139789	32003	0	0.513204	31914	0	0.000446	9565467	0.012467
318636230	39044	202	2571.075032	32016	0	0.042320	31932	0	0.001577	9560721	0.012334
318656655	36824	197	2576.355102	31708	0	0.003827	31911	3	0.001798	9556037	0.012326
318666882	35652	189	2486.647231	31851	0	0.000680	31696	2	0.020795	9551114	0.011978
318657310	35609	201	2441.903605	31867	10	0.147323	31884	1	0.004998	9546388	0.011484
318642434	34964	167	2442.079042	31744	10	0.999817	31741	0	0.001340	9541578	0.011007
318663059	34672	202	2394.764338	31860	0	0.290735	31888	0	0.000477	9536855	0.010634
318655821	36430	186	2401.222483	31937	0	0.024134	31743	0	0.000441	9532062	0.010337
318611544	37197	194	2434.966099	31932	0	0.002340	31675	0	0.000410	9527225	0.010754
318622830	38586	180	2496.666963	31739	2	0.002033	32065	0	0.000408	9522466	0.010732
318612912	39321	204	2586.559081	32059	0	0.001045	32072	1	0.000460	9517731	0.010565
npatches	nstrain	runtime	dt	init_x	init_y	init_y_blood	init_z	init_S	beta0	beta1	beta2	beta3	mean_beta	B	d	delta	delta_blood	b[0]	mut	m	CTL	c	g	epsilon	k	het	lambda	rho	omega	x_max	patch.dyna	DELTA	A	VA
10000	1	100.000000	0.001000	21900	9499	5000000	0.001000	10000000	4.549660	3.679072	6.073547	6.097905	5	800000000	0.010000	1.000000	432.000000	80000	0.000050	0.004800	1	0.001000	1.000000	2.500000	5.000000	0.500000	0.000000	0.000000	0.000000	31872	0	10.000000	7.000000	1.000000
sus	inf	inf_blood	z	x[0]	y[0][0]	z[0]	x[1]	y[1][0]	z[1]	S[0]	synchrony
219000000	94990000	5000000	10.000000	21900	9499	0.001000	21900	9499	0.001000	10000000	0.000000
295936316	1998190	10354	10000.000000	30122	112	1.000000	30470	61	1.000000	9994924	0.000000
315811067	232070	1191	9271.247481	31799	0	0.713750	31950	1	0.891594	9989872	0.000000
318276962	50360	284	5423.998712	31827	12	0.561281	31888	0	0.097177	9984858	0.000000
318637172	16507	85	2601.009132	31787	0	0.112820	31796	2	0.089757	9979769	0.000000
318706324	7853	35	1278.945934	31711	0	0.009590	31884	2	0.052124	9974754	0.000000
318695870	5680	27	705.948989	31976	0	0.001151	31752	0	0.087075	9969715	0.000000
318714970	5378	21	502.363961	32003	0	0.000461	31829	0	0.007485	9964745	0.000000
318721452	4927	19	422.807501	31974	0	0.000405	32134	0	0.000979	9959811	0.000000
318700918	6270	27	416.293018	31721	0	0.000400	31797	0	0.000447	9954899	0.000000
318693690	7086	30	474.654119	31797	0	0.000400	31842	0	0.000404	9950015	0.000000
318710149	8728	45	545.537466	31977	0	0.000400	31887	0	0.000400	9944967	0.000000
318701503	10052	57	632.876238	31738	0	0.000400	31828	0	0.000400	9939946	0.000000
318710707	11690	63	747.503803	31850	0	0.000400	31834	0	0.000400	9935065	0.000000
318710056	12362	69	839.137185	31699	0	0.000400	31942	0	0.000400	9930211	0.000000
318688004	12645	56	904.085730	31914	0	0.000400	31889	0	0.000400	9925147	0.000000
318701219	12287	73	935.099414	32021	0	0.000400	31854	1	0.006672	9920136	0.000000
318703912	12558	52	944.206093	31709	1	0.000611	31821	0	0.001057	9915228	0.000000
318731259	12373	57	924.631517	31757	0	0.001055	31951	0	0.000454	9910303	0.000000
318691854	12352	55	930.881466	31724	0	0.000453	31631	0	0.000404	9905326	0.000000
318691696	12028	53	920.404617	31895	0	0.000404	31932	0	0.000400	9900184	0.000000
318701755	12882	70	944.800855	31730	0	0.000400	31959	1	0.000423	9895327	0.000000
318688755	12285	55	957.289379	31908	0	0.000400	31998	0	0.000448	9890341	0.000000
318684284	12455	56	950.155360	32001	0	0.000400	32056	0	0.000404	9885390	0.000000
318676256	12292	52	945.814999	31929	0	0.000400	31974	1	0.000427	9880311	0.000000
318719447	11798	76	897.693315	31963	0	0.000400	31751	3	0.003058	9875439	0.000000
318698515	11807	45	909.575343	31919	0	0.000400	31833	0	0.002535	9870443	0.000000
318686600	12250	58	920.143558	31652	0	0.000400	31823	0	0.000574	9865680	0.000000
318700818	12599	50	934.720114	31669	2	0.000955	31847	3	0.001426	9860778	0.000000
318698678	12462	69	937.337325	31582	16	0.084525	31717	3	0.041090	9855940	0.000000
318697372	12466	71	939.581636	31657	0	0.554918	31841	0	0.022659	9850922	0.000000
318685912	12631	61	948.149248	31924	0	0.045730	31885	0	0.002219	9846121	0.000000
318688632	11867	62	937.463070	31697	2	0.007420	32207	0	0.000549	9841100	0.000000
318692939	11839	49	922.010810	31751	0	0.002852	31871	0	0.000412	9836176	0.000000
318687331	11554	60	887.871742	31874	0	0.000600	31726	0	0.000401	9831196	0.000000
318671590	12072	65	878.816054	31854	0	0.000416	31916	0	0.000400	9826297	0.000000
318695113	13179	66	937.723100	31908	0	0.000401	31575	0	0.000400	9821375	0.000000
318716162	13679	63	1002.629242	31960	0	0.000466	31497	8	0.005154	9816575	0.000000
318691849	13275	64	1008.019604	31893	12	0.007047	31648	2	0.955385	9811624	0.000000
318693349	12784	64	994.218487	32068	0	0.505482	31684	0	0.086937	9806791	0.000000
318706609	13036	75	991.171874	32253	0	0.048286	32161	0	0.007474	9801901	-1.#IND00
318685546	13033	84	992.870630	32003	0	0.004314	31711	0	0.000978	9797138	-1.#IND00
318670813	12364	49	962.921033	31894	0	0.000720	31908	0	0.000447	9792229	-1.#IND00
318689173	12319	68	929.498312	31973	0	0.000426	31799	0	0.000404	9787238	-1.#IND00
318705425	12045	61	937.357149	31748	0	0.000402	31827	0	0.000400	9782524	-1.#IND00
318688745	11920	68	918.217038	31727	0	0.000406	31672	0	0.000400	9777521	-1.#IND00
318706351	12337	60	927.435060	31900	0	0.000447	31953	0	0.000406	9772732	-1.#IND00
318710880	11762	46	924.329843	32045	0	0.000404	31931	0	0.000407	9767903	-1.#IND00
318713805	11603	68	884.824738	31976	1	0.006455	31924	2	0.002382	9763093	-1.#IND00
318681210	11805	65	883.185437	31926	6	0.007203	31969	2	0.001586	9758396	-1.#IND00
318703669	12162	61	883.441859	31980	2	0.071145	31842	4	0.009054	9753577	-1.#IND00
318701989	13186	63	956.072095	31861	2	0.146862	31736	0	0.004015	9748682	-1.#IND00
318684726	12918	63	966.707508	31888	0	0.032442	31841	0	0.000695	9743918	-1.#IND00
318669121	13070	67	956.777881	31908	0	0.003019	31857	3	0.000976	9739119	-1.#IND00
318690397	12824	66	964.578775	31996	2	0.000779	32022	3	0.138062	9734303	-1.#IND00
318688578	12545	78	956.016682	31861	17	0.914786	31879	0	0.377103	9729538	-1.#IND00
318675819	12192	53	948.771368	31757	0	0.296564	31917	0	0.031194	9724593	-1.#IND00
318691285	12532	60	921.986938	31932	0	0.024610	31754	0	0.002917	9719703	-1.#IND00
318700473	11511	66	918.404226	31876	0	0.002379	31911	0	0.000606	9714799	-1.#IND00
318696003	11394	58	872.497726	31803	2	0.000719	32013	0	0.000417	9709896	-1.#IND00
318708178	11019	52	832.353674	31828	0	0.000451	31866	2	0.000714	9704969	-1.#IND00
318684621	11158	62	816.210873	31936	0	0.000404	31896	0	0.000565	9700186	-1.#IND00
318690341	11682	67	846.572921	31830	0	0.000400	32086	0	0.000413	9695376	-1.#IND00
318715125	12135	66	862.129923	31937	0	0.000400	32030	0	0.000401	9690566	-1.#IND00
318701079	12510	71	878.368666	31790	5	0.004108	32014	0	0.000400	9685649	-1.#IND00
318712994	12865	57	933.225888	31856	0	0.420652	31840	0	0.000407	9681040	-1.#IND00
318704137	11894	52	931.281448	31902	0	0.034754	31709	0	0.000400	9676225	-1.#IND00
318674035	12317	63	928.713170	31861	0	0.003208	31777	0	0.000400	9671481	-1.#IND00
318670600	12122	58	930.345314	31775	5	0.007941	32036	0	0.000400	9666741	-1.#IND00
318674249	12517	61	932.268208	31798	0	0.489927	31705	0	0.000400	9661967	-0.002855
318707424	11762	58	910.868600	32032	0	0.040417	31562	0	0.000400	9657231	-0.004264
318705213	12451	57	907.014235	31992	2	0.140747	31877	0	0.000609	9652430	-0.003825
318709045	12550	74	927.599286	31831	3	0.807018	31771	0	0.000417	9647736	-0.004320
318700440	12431	66	925.670008	31988	0	0.234459	31897	0	0.000401	9642863	-0.004694
318694498	12360	56	938.156015	31876	0	0.047210	31984	0	0.000400	9638034	-0.004461
318694698	12447	65	925.366641	32023	0	0.004226	32028	0	0.000400	9633243	-0.003730
318691586	12695	66	953.386631	31751	0	0.000713	31814	1	0.001353	9628328	-0.003535
318691111	12562	81	970.511297	31883	0	0.000425	31800	5	0.027914	9623547	-0.003608
318688846	12333	65	928.250849	31971	0	0.000402	31757	0	0.006323	9618756	-0.002699
318698384	12765	59	961.078548	32037	0	0.000400	32151	0	0.000884	9613938	-0.002551
318687327	12260	75	952.057552	31743	0	0.000400	31878	0	0.000450	9609192	-0.001957
318689535	12774	67	952.450915	31923	0	0.000400	31685	0	0.000408	9604321	-0.002403
318682134	11937	66	944.539215	31956	0	0.000400	31848	1	0.000588	9599548	-0.002726
318700648	10952	60	880.119978	31996	0	0.000400	31845	0	0.002354	9594609	-0.003376
318671788	10658	54	835.797747	31984	0	0.000400	32087	3	0.001158	9589911	-0.003607
318726656	11025	50	854.866892	31690	3	0.001153	31837	5	0.401043	9585073	-0.003550
318701493	11007	45	823.943565	31919	0	0.001527	32021	0	0.082554	9580424	-0.003072
318693162	10917	54	820.880565	31775	0	0.000492	32000	0	0.007116	9575656	-0.002886
318704763	11033	53	812.307172	31929	0	0.000414	31678	2	0.003489	9570859	-0.002858
318687640	10838	43	812.883210	31862	0	0.000401	31864	0	0.000992	9566006	-0.002720
318688769	11791	69	812.614489	31740	0	0.000400	31820	0	0.000448	9561256	-0.003117
318707851	11898	50	872.747661	31715	0	0.000400	31947	0	0.000404	9556392	-0.003031
318677539	11958	54	904.137980	31696	0	0.000400	31850	0	0.000400	9551681	-0.002912
318701303	12263	70	886.914064	31718	0	0.000400	31952	0	0.000400	9546964	-0.002683
318695982	12309	65	906.113660	31845	0	0.000400	31997	0	0.000400	9542135	-0.002770
318693834	12456	62	932.874637	32042	0	0.000470	32175	0	0.000400	9537320	-0.002692
318712706	12759	60	940.702310	32096	0	0.000406	31850	0	0.000400	9532564	-0.002725
318680530	11854	58	938.079208	31896	0	0.000400	31881	0	0.000400	9527740	-0.002776
318694604	12354	47	921.408165	32039	0	0.000400	31909	0	0.000400	9523095	-0.003295
318711742	11854	53	896.559232	31854	0	0.000935	31946	0	0.000400	9518325	-0.003411
npatches	nstrain	runtime	dt	init_x	init_y	init_y_blood	init_z	init_S	beta0	beta1	beta2	beta3	mean_beta	B	d	delta	delta_blood	b[0]	mut	m	CTL	c	g	epsilon	k	het	lambda	rho	omega	x_max	patch.dyna	DELTA	A	VA
10000	1	100.000000	0.001000	21900	9499	5000000	0.001000	10000000	6.473230	5.067092	6.914288	4.120675	5	800000000	0.010000	1.000000	432.000000	80000	0.000050	0.004800	1	0.001000	1.000000	2.500000	6.000000	0.500000	0.000000	0.000000	0.000000	31872	0	10.000000	7.000000	1.000000
sus	inf	inf_blood	z	x[0]	y[0][0]	z[0]	x[1]	y[1][0]	z[1]	S[0]	synchrony
219000000	94990000	5000000	10.000000	21900	9499	0.001000	21900	9499	0.001000	10000000	0.000000
300180065	823058	4321	10000.000000	29242	168	1.000000	30086	62	1.000000	9995002	0.000000
316914000	41610	215	6744.071355	31520	13	1.000000	31939	0	0.539008	9990051	0.000000
318567885	5154	25	1980.654461	31782	0	0.698103	31882	0	0.044429	9985053	0.000000
318710851	1787	11	497.466730	31856	0	0.057435	31818	0	0.005093	9980074	0.000000
318715354	1064	9	171.208565	31970	0	0.005062	31803	0	0.000783	9975081	0.000000
318747465	1012	4	90.492468	31923	0	0.000781	31576	0	0.000431	9970145	0.000000
318707178	1229	7	78.251192	31881	0	0.000431	31743	0	0.000402	9965126	0.000000
318728781	1327	12	90.215106	32077	0	0.000402	31900	0	0.000400	9960113	0.000000
318740836	1449	9	99.146168	31955	0	0.000400	31759	0	0.000400	9955173	0.000000
318707052	1700	7	110.832568	32119	0	0.000400	32000	0	0.000400	9950204	0.000000
318726963	1358	12	113.099302	31921	0	0.000400	31835	0	0.000400	9945100	0.000000
318705200	1548	9	108.565785	31888	0	0.000400	31819	0	0.000400	9940163	0.000000
318718820	1822	5	110.880059	31721	0	0.000400	31642	0	0.000400	9935204	0.000000
318714795	2127	11	143.483783	31825	0	0.000400	31582	0	0.000400	9930248	0.000000
318733536	2909	9	167.801812	31913	0	0.000400	31808	0	0.000400	9925156	0.000000
318706904	2902	16	205.644132	31851	0	0.000400	31796	0	0.000400	9920257	0.000000
318699162	3085	13	218.501517	32067	0	0.000400	31890	0	0.000400	9915302	0.000000
318713112	3165	15	210.324709	31863	0	0.000400	31768	0	0.000400	9910358	0.000000
318726647	3826	26	239.431985	32092	0	0.000400	32104	2	0.000844	9905404	0.000000
318713043	4018	27	280.932544	31726	0	0.000400	31928	7	0.185776	9900367	0.000000
318703249	4514	24	299.756617	31741	0	0.000400	31884	3	0.763552	9895267	0.000000
318696491	4760	28	327.993573	31821	0	0.000400	31751	0	0.093152	9890246	0.000000
318734216	5175	30	344.517213	31802	0	0.000400	31838	0	0.013474	9885235	0.000000
318731427	5235	24	373.804752	31786	0	0.000400	31812	0	0.001469	9880414	0.000000
318736017	5252	21	368.813943	31735	0	0.000400	31669	0	0.000487	9875519	0.000000
318713651	5341	20	377.626089	31998	0	0.000400	31778	0	0.000407	9870591	0.000000
318697426	5359	24	376.084589	32057	0	0.000400	31663	0	0.000400	9865521	0.000000
318718081	5452	28	391.148809	31869	0	0.000400	31779	0	0.000400	9860554	0.000000
318714160	5823	32	409.634905	31959	0	0.000400	31909	0	0.000400	9855686	0.000000
318734093	5571	30	400.222026	31933	0	0.000400	32091	0	0.000459	9850790	0.000000
318706638	5223	26	384.867701	31992	0	0.000400	32099	0	0.000405	9845891	0.000000
318712552	5180	24	369.510704	31767	0	0.000947	31819	0	0.000400	9841003	0.000000
318699321	5240	24	382.125362	31963	0	0.000446	31682	0	0.000400	9836020	0.000000
318694755	5193	31	367.132004	31729	0	0.000404	31870	4	0.004671	9831095	0.000000
318688954	4677	28	361.613509	31871	0	0.000400	31892	1	0.499504	9826149	0.000000
318709659	4754	23	339.870596	31743	0	0.000400	31717	0	0.044254	9821204	0.000000
318715033	4992	26	346.364641	31886	0	0.000400	31919	0	0.003985	9816273	0.000000
318721483	5224	29	357.527409	31708	0	0.000400	31869	0	0.000693	9811393	0.000000
318703372	4839	27	371.665597	32040	0	0.000400	32016	0	0.000424	9806341	0.000000
318723608	4598	25	330.437390	32084	0	0.000400	31923	0	0.000402	9801474	-1.#IND00
318723953	4511	19	321.768996	31899	0	0.000400	31703	0	0.000400	9796552	-1.#IND00
318724386	4824	23	339.150513	31838	0	0.000400	31997	0	0.000400	9791613	-1.#IND00
318728992	4104	22	321.363489	32019	0	0.000400	31886	0	0.000400	9786755	-1.#IND00
318726514	3787	20	291.242939	31927	0	0.000400	31861	0	0.000400	9781711	-1.#IND00
318726618	4047	23	300.255049	31879	0	0.000400	31836	0	0.000400	9776870	-1.#IND00
318732221	4439	31	298.179194	31897	0	0.000400	31566	0	0.000400	9772122	-1.#IND00
318698166	4591	28	319.078840	31936	0	0.000400	31931	0	0.000400	9767365	-1.#IND00
318723121	4987	18	340.850559	31784	0	0.000400	31773	0	0.000400	9762447	-1.#IND00
318711687	5012	19	350.812995	32193	0	0.000400	31759	0	0.000400	9757531	-1.#IND00
318699891	4675	20	345.141112	31948	0	0.000400	31592	0	0.000400	9752534	-1.#IND00
318706438	4911	18	335.124236	31692	0	0.000400	31806	0	0.000400	9747607	-1.#IND00
318703975	4632	20	338.667832	31950	0	0.000400	31614	0	0.000400	9742606	-1.#IND00
318687358	5076	29	346.362198	31841	0	0.000400	31877	0	0.000400	9737571	-1.#IND00
318716345	5265	26	360.352088	32002	0	0.000400	31914	0	0.000400	9732749	-1.#IND00
318741196	4877	26	364.994358	31972	0	0.000400	31643	0	0.000400	9727879	-1.#IND00
318728129	5091	21	355.478323	31889	0	0.000400	31817	0	0.000400	9723019	-1.#IND00
318710419	5203	20	377.350631	31813	0	0.000400	31695	0	0.000400	9718132	-1.#IND00
318687824	5119	22	382.029492	31901	0	0.000400	31745	0	0.000405	9713459	-1.#IND00
318697787	4834	21	363.316376	31791	0	0.000400	31774	0	0.000400	9708605	-1.#IND00
318704502	4973	31	352.763993	31578	0	0.000421	31762	0	0.000400	9703759	-1.#IND00
318693060	4987	41	356.180870	32038	1	0.000429	31514	0	0.000400	9698864	-1.#IND00
318695710	4872	20	365.426000	31946	0	0.000409	31880	0	0.000400	9694009	-1.#IND00
318694755	5352	33	375.065599	31840	0	0.000401	31779	0	0.000424	9689167	-1.#IND00
318699547	4796	14	350.360440	31709	0	0.000400	31636	0	0.000402	9684244	-1.#IND00
318727448	4253	20	338.336164	31868	0	0.000400	31899	0	0.000400	9679451	-1.#IND00
318702831	4688	22	326.736704	32008	0	0.000400	31952	0	0.000442	9674592	-1.#IND00
318702406	4521	29	312.153590	31866	0	0.000400	31688	0	0.000403	9669677	-1.#IND00
318698934	3961	14	287.469330	31754	0	0.000400	31827	0	0.000400	9664776	-1.#IND00
318729993	3963	17	281.456042	32040	0	0.000400	31706	0	0.000400	9659888	-1.#IND00
318744653	4028	17	279.275464	31850	0	0.000400	31981	0	0.000400	9654946	-1.#IND00
318725746	4154	24	291.109987	31773	0	0.000400	31947	0	0.000400	9650083	-1.#IND00
318725855	4151	20	287.888158	31773	0	0.000400	31666	0	0.000502	9645369	-1.#IND00
318713721	3594	19	273.519541	31960	0	0.000400	31771	0	0.000408	9640590	-1.#IND00
318727331	3274	17	239.867510	31760	0	0.000400	31781	0	0.000401	9635667	-1.#IND00
318716659	3965	10	252.823405	31909	0	0.000400	31958	0	0.000549	9630868	-1.#IND00
318714620	3980	25	297.538720	31839	0	0.000400	31796	0	0.000412	9626100	-1.#IND00
318722100	3699	26	274.596998	31965	0	0.000400	31964	0	0.000401	9621379	-1.#IND00
318727976	3834	10	272.609891	31875	0	0.000400	32246	0	0.000400	9616610	-1.#IND00
318723025	4528	22	304.677941	31834	0	0.000400	31988	0	0.000400	9611733	-1.#IND00
318721399	4444	17	309.552723	31730	0	0.000401	31829	0	0.000400	9607015	-1.#IND00
318719550	4643	31	316.527351	31693	3	0.000569	31745	0	0.000400	9602224	-1.#IND00
318704893	4525	21	322.738838	31785	1	0.005145	31821	0	0.000400	9597305	-1.#IND00
318728109	4227	24	304.261482	31798	6	0.999978	31874	0	0.000594	9592583	-1.#IND00
318725623	4590	34	310.132266	31999	0	0.090533	31652	0	0.000416	9587780	-1.#IND00
318731912	4356	24	319.892553	31890	0	0.007768	31781	0	0.000401	9583033	-1.#IND00
318720779	4327	26	305.698473	31797	0	0.001002	31918	0	0.000400	9578384	-1.#IND00
318717691	4494	25	326.188856	31665	0	0.000449	31934	0	0.000400	9573706	-1.#IND00
318701752	4572	28	315.146078	31612	0	0.000404	31812	0	0.000404	9568934	-1.#IND00
318705542	4307	25	323.201312	31813	0	0.000400	31933	0	0.000400	9564143	-1.#IND00
318710134	4272	21	315.942878	31760	0	0.000400	31875	0	0.000400	9559388	-1.#IND00
318701282	4056	22	289.920601	31797	0	0.000400	31883	0	0.000400	9554705	-1.#IND00
318711167	4541	18	304.531133	31783	0	0.000400	31859	0	0.000400	9549885	-1.#IND00
318720125	4163	18	313.803520	31846	0	0.000400	32049	0	0.000400	9544991	-1.#IND00
318700038	3730	23	292.953626	31674	0	0.000400	32059	0	0.000400	9540166	-1.#IND00
318715654	3926	29	278.269576	31869	0	0.000400	31970	0	0.000400	9535301	-1.#IND00
318691825	3897	26	278.473751	31820	0	0.000400	31665	0	0.000400	9530593	-1.#IND00
318730264	3805	21	283.076765	31629	0	0.000400	31841	0	0.000400	9525979	-1.#IND00
318722547	4124	19	274.576749	31918	0	0.000400	31738	0	0.000400	9521168	-1.#IND00
318698789	3949	15	279.774890	31909	0	0.000400	31812	0	0.000400	9516387	-1.#IND00
npatches	nstrain	runtime	dt	init_x	init_y	init_y_blood	init_z	init_S	beta0	beta1	beta2	beta3	mean_beta	B	d	delta	delta_blood	b[0]	mut	m	CTL	c	g	epsilon	k	het	lambda	rho	omega	x_max	patch.dyna	DELTA	A	VA
10000	1	100.000000	0.001000	21900	9499	5000000	0.001000	10000000	5.668242	5.149851	4.748739	4.241259	5	800000000	0.010000	1.000000	432.000000	80000	0.000050	0.004800	1	0.001000	1.000000	2.500000	7.000000	0.500000	0.000000	0.000000	0.000000	31872	0	10.000000	7.000000	1.000000
sus	inf	inf_blood	z	x[0]	y[0][0]	z[0]	x[1]	y[1][0]	z[1]	S[0]	synchrony
219000000	94990000	5000000	10.000000	21900	9499	0.001000	21900	9499	0.001000	10000000	0.000000
302768495	333284	1818	9992.733946	30094	43	1.000000	30302	31	1.000000	9994995	0.000000
317365755	7561	36	4140.455337	31892	0	0.632521	31718	0	0.301760	9990095	0.000000
318623367	866	2	644.636685	31541	0	0.072695	31597	0	0.025035	9985149	0.000000
318715508	309	1	104.829581	31714	0	0.006310	31722	0	0.002414	9980195	0.000000
318715358	203	1	32.486322	32069	0	0.000883	31978	0	0.000564	9975223	0.000000
318717629	184	1	19.044388	31980	0	0.000439	31782	0	0.000413	9970323	0.000000
318729489	229	1	17.696088	31928	0	0.000403	31967	0	0.000401	9965288	0.000000
318772079	223	1	15.380386	31913	0	0.000400	31942	0	0.000400	9960271	0.000000
318714993	203	1	16.265615	31859	0	0.000400	31907	0	0.000400	9955254	0.000000
318717100	187	3	19.225768	31913	0	0.000400	31715	0	0.000400	9950385	0.000000
318724013	215	1	18.394591	32041	0	0.000400	31974	0	0.000400	9945553	0.000000
318713395	189	0	14.206444	31960	0	0.000400	32061	0	0.000400	9940758	0.000000
318726723	166	0	16.651393	31821	0	0.000400	31885	0	0.000400	9935657	0.000000
318718991	202	0	15.069623	32030	0	0.000400	31644	0	0.000400	9930637	0.000000
318736453	190	0	16.086787	31974	0	0.000400	31949	0	0.000400	9925713	0.000000
318711282	160	0	16.868206	31990	0	0.000400	31816	0	0.000400	9920744	0.000000
318734658	156	0	14.794591	31874	0	0.000400	32142	0	0.000400	9915763	0.000000
318727319	161	0	11.782726	31949	0	0.000400	31812	0	0.000400	9910655	0.000000
318726792	195	0	18.275496	31681	0	0.000400	31911	0	0.000400	9905733	0.000000
318717886	211	0	19.309350	31718	0	0.000400	31816	0	0.000400	9900896	0.000000
318725284	114	1	14.058815	31832	0	0.000400	31831	0	0.000400	9895916	0.000000
318742799	112	1	13.957113	32015	0	0.000400	31881	0	0.000400	9890889	0.000000
318733767	217	1	15.272076	31816	0	0.000400	31666	0	0.000400	9885953	0.000000
318708424	205	1	16.877278	32029	0	0.000400	31887	0	0.000400	9881021	0.000000
318739071	138	2	17.212019	31807	0	0.000400	32091	0	0.000400	9876039	0.000000
318701684	101	1	11.939668	31739	0	0.000400	32064	0	0.000400	9871145	0.000000
318723460	124	1	11.346359	31880	0	0.000400	32024	0	0.000400	9866290	0.000000
318710938	204	1	14.152921	32088	0	0.000400	32016	0	0.000400	9861365	0.000000
318706845	185	0	16.636874	31956	0	0.000400	31709	0	0.000400	9856435	0.000000
318733361	218	2	18.694894	31783	0	0.000400	31733	0	0.000400	9851444	0.000000
318715708	254	0	19.641181	31917	0	0.000400	31700	0	0.000400	9846449	0.000000
318742306	232	5	19.504338	31956	0	0.000400	32047	0	0.000400	9841512	0.000000
318736519	192	4	16.918742	31682	0	0.000400	31969	0	0.000400	9836682	0.000000
318722205	171	0	15.619458	32035	0	0.000400	31910	0	0.000400	9831902	0.000000
318724485	107	0	14.204518	31871	0	0.000400	31913	0	0.000400	9826821	0.000000
318727601	173	0	11.863423	31831	0	0.000400	31886	0	0.000400	9821755	0.000000
318714171	196	0	12.621939	31850	0	0.000400	31821	0	0.000400	9816845	0.000000
318732700	221	4	15.569786	31958	0	0.000400	31995	0	0.000400	9811995	0.000000
318721294	157	2	18.098927	31921	0	0.000400	31831	0	0.000400	9807059	0.000000
318721214	111	1	14.972521	32003	0	0.000400	31841	0	0.000400	9802105	-1.#IND00
318709156	114	0	12.004496	31875	0	0.000400	32111	0	0.000400	9797212	-1.#IND00
318727449	203	0	12.761073	31908	0	0.000400	31778	0	0.000400	9792352	-1.#IND00
318722589	135	0	14.629173	31779	0	0.000400	31846	0	0.000400	9787489	-1.#IND00
318737970	182	0	19.035076	31746	0	0.000400	31781	0	0.000400	9782605	-1.#IND00
318732612	162	2	20.256213	31666	0	0.000400	31933	0	0.000400	9777707	-1.#IND00
318719721	202	0	14.772764	31734	0	0.000400	31975	0	0.000400	9772722	-1.#IND00
318735032	154	0	16.270970	31771	0	0.000400	31758	0	0.000400	9767898	-1.#IND00
318723886	142	2	15.165995	31995	0	0.000400	31902	0	0.000400	9763055	-1.#IND00
318737222	96	0	13.179911	31802	0	0.000400	31775	0	0.000400	9758194	-1.#IND00
318729240	131	1	12.006596	32009	0	0.000400	31835	0	0.000400	9753341	-1.#IND00
318733786	101	1	12.409621	31837	0	0.000400	32070	0	0.000400	9748469	-1.#IND00
318738090	77	1	9.540394	31959	0	0.000400	31855	0	0.000400	9743557	-1.#IND00
318737024	48	1	6.942502	32075	0	0.000400	31925	0	0.000400	9738588	-1.#IND00
318709690	39	1	7.275101	31919	0	0.000400	31992	0	0.000400	9733647	-1.#IND00
318731875	31	0	6.422019	32091	0	0.000400	31949	0	0.000400	9728779	-1.#IND00
318729565	45	0	7.032107	31993	0	0.000400	31938	0	0.000400	9723876	-1.#IND00
318744190	80	0	8.890229	31813	0	0.000400	31784	0	0.000400	9718973	-1.#IND00
318728970	103	0	8.272709	31548	0	0.000400	31735	0	0.000400	9714134	-1.#IND00
318725237	36	0	6.968539	31820	0	0.000400	31607	0	0.000400	9709280	-1.#IND00
318701657	16	0	5.963357	31891	0	0.000400	31793	0	0.000400	9704376	-1.#IND00
318703343	9	1	5.329736	31837	0	0.000400	31758	0	0.000400	9699394	-1.#IND00
318720093	30	0	5.164688	31901	0	0.000400	31972	0	0.000400	9694521	-1.#IND00
318736805	20	0	6.289151	31930	0	0.000400	31899	0	0.000400	9689801	-1.#IND00
318723546	4	0	5.311964	31943	0	0.000400	31900	0	0.000400	9684998	-1.#IND00
318745140	0	0	4.149255	31885	0	0.000400	31782	0	0.000400	9680098	-1.#IND00
npatches	nstrain	runtime	dt	init_x	init_y	init_y_blood	init_z	init_S	beta0	beta1	beta2	beta3	mean_beta	B	d	delta	delta_blood	b[0]	mut	m	CTL	c	g	epsilon	k	het	lambda	rho	omega	x_max	patch.dyna	DELTA	A	VA
10000	1	100.000000	0.001000	21900	9499	5000000	0.001000	10000000	3.681962	6.029272	4.793734	3.298867	5	800000000	0.010000	1.000000	432.000000	80000	0.000050	0.004800	1	0.001000	1.000000	2.500000	8.000000	0.500000	0.000000	0.000000	0.000000	31872	0	10.000000	7.000000	1.000000
sus	inf	inf_blood	z	x[0]	y[0][0]	z[0]	x[1]	y[1][0]	z[1]	S[0]	synchrony
219000000	94990000	5000000	10.000000	21900	9499	0.001000	21900	9499	0.001000	10000000	0.000000
304521642	127740	674	9846.046961	30631	7	1.000000	30247	14	1.000000	9994924	0.000000
317559461	1569	5	2300.647943	31964	0	0.182210	31722	3	1.000000	9990013	0.000000
318652703	236	0	261.748780	31831	0	0.015262	31797	0	0.237551	9984973	0.000000
318716630	126	0	42.329248	31697	0	0.001615	31812	0	0.019786	9979953	0.000000
318717259	54	0	11.675763	31933	0	0.000499	31902	0	0.001985	9975075	0.000000
318714903	53	0	8.949583	32047	0	0.000408	31796	0	0.000529	9970172	0.000000
318707511	106	1	10.398548	31674	0	0.000401	32091	0	0.000410	9965152	0.000000
318722089	184	0	12.816403	31757	0	0.000400	32007	0	0.000401	9960268	0.000000
318721543	127	0	12.324407	31721	0	0.000400	32023	0	0.000400	9955304	0.000000
318714265	90	0	13.217534	31843	0	0.000400	31704	0	0.000400	9950394	0.000000
318722160	74	0	8.301711	31391	0	0.000400	31656	0	0.000400	9945563	0.000000
318710909	90	0	8.853234	31846	0	0.000400	31670	0	0.000400	9940602	0.000000
318753475	56	0	8.784728	31761	0	0.000400	31736	0	0.000400	9935456	0.000000
318742207	26	0	5.520926	32020	0	0.000400	31806	0	0.000400	9930386	0.000000
318697338	10	0	5.360436	31811	0	0.000400	31907	0	0.000400	9925442	0.000000
318716163	0	0	4.146463	31855	0	0.000400	31962	0	0.000400	9920465	0.000000
npatches	nstrain	runtime	dt	init_x	init_y	init_y_blood	init_z	init_S	beta0	beta1	beta2	beta3	mean_beta	B	d	delta	delta_blood	b[0]	mut	m	CTL	c	g	epsilon	k	het	lambda	rho	omega	x_max	patch.dyna	DELTA	A	VA
10000	1	100.000000	0.001000	21900	9499	5000000	0.001000	10000000	4.132119	6.020879	7.075452	4.030731	5	800000000	0.010000	1.000000	432.000000	80000	0.000050	0.004800	1	0.001000	1.000000	2.500000	9.000000	0.500000	0.000000	0.000000	0.000000	31872	0	10.000000	7.000000	1.000000
sus	inf	inf_blood	z	x[0]	y[0][0]	z[0]	x[1]	y[1][0]	z[1]	S[0]	synchrony
219000000	94990000	5000000	10.000000	21900	9499	0.001000	21900	9499	0.001000	10000000	0.000000
305581570	50701	278	9336.258900	30852	3	1.000000	30281	4	1.000000	9994931	0.000000
317649185	519	4	1421.420703	31745	0	0.101824	31831	0	0.572725	9990087	0.000000
318635341	45	0	136.758163	31595	0	0.008691	31847	0	0.047185	9985015	0.000000
318721527	18	0	17.775762	31590	0	0.001078	31956	0	0.004224	9980118	0.000000
318730181	22	0	6.321637	31821	0	0.000455	32094	0	0.000712	9975116	0.000000
318714511	5	0	4.808872	32015	0	0.000404	31794	0	0.000425	9970115	0.000000
318725235	9	0	4.206221	31723	0	0.000400	32083	0	0.000402	9965162	0.000000
318735790	2	0	4.334978	31739	0	0.000400	31815	0	0.000400	9960275	0.000000
318737815	2	0	4.624856	31849	0	0.000400	31876	0	0.000400	9955311	0.000000
318715577	0	0	4.049617	31872	0	0.000400	31883	0	0.000400	9950355	0.000000
npatches	nstrain	runtime	dt	init_x	init_y	init_y_blood	init_z	init_S	beta0	beta1	beta2	beta3	mean_beta	B	d	delta	delta_blood	b[0]	mut	m	CTL	c	g	epsilon	k	het	lambda	rho	omega	x_max	patch.dyna	DELTA	A	VA
10000	1	100.000000	0.001000	21900	9499	5000000	0.001000	10000000	4.099169	6.313879	5.952560	6.862864	5	800000000	0.010000	1.000000	432.000000	80000	0.000050	0.004800	1	0.001000	1.000000	2.500000	10.000000	0.500000	0.000000	0.000000	0.000000	31872	0	10.000000	7.000000	1.000000
sus	inf	inf_blood	z	x[0]	y[0][0]	z[0]	x[1]	y[1][0]	z[1]	S[0]	synchrony
219000000	94990000	5000000	10.000000	21900	9499	0.001000	21900	9499	0.001000	10000000	0.000000
306446823	19117	118	8365.596720	31008	0	0.706201	30737	6	1.000000	9994958	0.000000
317724707	157	0	942.226842	31735	0	0.058097	31812	0	0.106627	9989878	0.000000
318642681	40	0	87.112983	31913	0	0.005116	31969	0	0.009084	9984841	0.000000
318703319	21	0	12.584091	31855	0	0.000785	31994	0	0.001110	9979841	0.000000
318734662	0	0	5.108635	31975	0	0.000431	31823	0	0.000458	9974740	0.000000
npatches	nstrain	runtime	dt	init_x	init_y	init_y_blood	init_z	init_S	beta0	beta1	beta2	beta3	mean_beta	B	d	delta	delta_blood	b[0]	mut	m	CTL	c	g	epsilon	k	het	lambda	rho	omega	x_max	patch.dyna	DELTA	A	VA
10000	1	100.000000	0.001000	21900	9499	5000000	0.001000	10000000	4.435729	4.771898	4.839305	4.277391	5	800000000	0.010000	1.000000	432.000000	80000	0.000050	0.004800	1	0.001000	1.000000	2.500000	11.000000	0.500000	0.000000	0.000000	0.000000	31872	0	10.000000	7.000000	1.000000
sus	inf	inf_blood	z	x[0]	y[0][0]	z[0]	x[1]	y[1][0]	z[1]	S[0]	synchrony
219000000	94990000	5000000	10.000000	21900	9499	0.001000	21900	9499	0.001000	10000000	0.000000
306947792	7792	49	7241.160033	30853	0	0.495335	30781	0	0.536772	9995128	0.000000
317764278	97	0	709.006414	31982	0	0.040859	31969	0	0.044246	9990124	0.000000
318665326	11	0	64.012927	31916	0	0.003707	32123	0	0.003984	9985078	0.000000
318706099	0	0	9.194560	32078	0	0.000670	31769	0	0.000693	9980041	0.000000
npatches	nstrain	runtime	dt	init_x	init_y	init_y_blood	init_z	init_S	beta0	beta1	beta2	beta3	mean_beta	B	d	delta	delta_blood	b[0]	mut	m	CTL	c	g	epsilon	k	het	lambda	rho	omega	x_max	patch.dyna	DELTA	A	VA
10000	1	100.000000	0.001000	21900	9499	5000000	0.001000	10000000	6.062097	6.241364	5.736068	5.476518	5	800000000	0.010000	1.000000	432.000000	80000	0.000050	0.004800	1	0.001000	1.000000	2.500000	12.000000	0.500000	0.000000	0.000000	0.000000	31872	0	10.000000	7.000000	1.000000
sus	inf	inf_blood	z	x[0]	y[0][0]	z[0]	x[1]	y[1][0]	z[1]	S[0]	synchrony
219000000	94990000	5000000	10.000000	21900	9499	0.001000	21900	9499	0.001000	10000000	0.000000
307391930	3269	19	6129.952361	30616	4	1.000000	30809	0	0.582586	9994944	0.000000
317813562	18	0	548.245581	31643	0	0.110864	31953	0	0.047992	9989985	0.000000
318642096	4	0	49.782781	32022	0	0.009430	31964	0	0.004290	9985079	0.000000
318740999	0	0	7.811352	31714	0	0.001138	31780	0	0.000718	9980111	0.000000
npatches	nstrain	runtime	dt	init_x	init_y	init_y_blood	init_z	init_S	beta0	beta1	beta2	beta3	mean_beta	B	d	delta	delta_blood	b[0]	mut	m	CTL	c	g	epsilon	k	het	lambda	rho	omega	x_max	patch.dyna	DELTA	A	VA
10000	1	100.000000	0.001000	21900	9499	5000000	0.001000	10000000	2.646500	2.535890	7.329334	4.817462	5	800000000	0.010000	1.000000	432.000000	80000	0.000050	0.004800	1	0.001000	1.000000	2.500000	13.000000	0.500000	0.000000	0.000000	0.000000	31872	0	10.000000	7.000000	1.000000
sus	inf	inf_blood	z	x[0]	y[0][0]	z[0]	x[1]	y[1][0]	z[1]	S[0]	synchrony
219000000	94990000	5000000	10.000000	21900	9499	0.001000	21900	9499	0.001000	10000000	0.000000
307751413	1334	10	5211.673203	30968	0	0.589542	30931	0	0.518631	9994927	0.000000
317848015	6	0	445.694298	32019	0	0.048560	31785	0	0.042763	9989945	0.000000
318656418	0	0	40.257314	31636	0	0.004337	32070	0	0.003863	9984917	0.000000
npatches	nstrain	runtime	dt	init_x	init_y	init_y_blood	init_z	init_S	beta0	beta1	beta2	beta3	mean_beta	B	d	delta	delta_blood	b[0]	mut	m	CTL	c	g	epsilon	k	het	lambda	rho	omega	x_max	patch.dyna	DELTA	A	VA
10000	1	100.000000	0.001000	21900	9499	5000000	0.001000	10000000	6.352168	4.487584	3.819657	5.616661	5	800000000	0.010000	1.000000	432.000000	80000	0.000050	0.004800	1	0.001000	1.000000	2.500000	14.000000	0.500000	0.000000	0.000000	0.000000	31872	0	10.000000	7.000000	1.000000
sus	inf	inf_blood	z	x[0]	y[0][0]	z[0]	x[1]	y[1][0]	z[1]	S[0]	synchrony
219000000	94990000	5000000	10.000000	21900	9499	0.001000	21900	9499	0.001000	10000000	0.000000
308012942	580	2	4511.678140	30629	0	0.676925	30835	0	0.320650	9995097	0.000000
317864212	0	0	379.094158	31697	0	0.055703	31822	0	0.026579	9990191	0.000000
npatches	nstrain	runtime	dt	init_x	init_y	init_y_blood	init_z	init_S	beta0	beta1	beta2	beta3	mean_beta	B	d	delta	delta_blood	b[0]	mut	m	CTL	c	g	epsilon	k	het	lambda	rho	omega	x_max	patch.dyna	DELTA	A	VA
10000	1	100.000000	0.001000	21900	9499	5000000	0.001000	10000000	7.427028	5.473112	6.582462	6.805127	5	800000000	0.010000	1.000000	432.000000	80000	0.000050	0.004800	1	0.001000	1.000000	2.500000	15.000000	0.500000	0.000000	0.000000	0.000000	31872	0	10.000000	7.000000	1.000000
sus	inf	inf_blood	z	x[0]	y[0][0]	z[0]	x[1]	y[1][0]	z[1]	S[0]	synchrony
219000000	94990000	5000000	10.000000	21900	9499	0.001000	21900	9499	0.001000	10000000	0.000000
308246106	298	1	3994.196533	30548	0	0.507316	30802	0	0.415579	9995016	0.000000
317889346	2	0	333.356969	31706	0	0.041838	31923	0	0.034339	9990013	0.000000
318662161	0	0	30.923185	31961	0	0.003787	31835	0	0.003174	9984961	0.000000
npatches	nstrain	runtime	dt	init_x	init_y	init_y_blood	init_z	init_S	beta0	beta1	beta2	beta3	mean_beta	B	d	delta	delta_blood	b[0]	mut	m	CTL	c	g	epsilon	k	het	lambda	rho	omega	x_max	patch.dyna	DELTA	A	VA
10000	1	100.000000	0.001000	21900	9499	5000000	0.001000	10000000	6.391299	5.232917	3.367702	6.734442	5	800000000	0.010000	1.000000	432.000000	80000	0.000050	0.004800	1	0.001000	1.000000	2.500000	16.000000	0.500000	0.000000	0.000000	0.000000	31872	0	10.000000	7.000000	1.000000
sus	inf	inf_blood	z	x[0]	y[0][0]	z[0]	x[1]	y[1][0]	z[1]	S[0]	synchrony
219000000	94990000	5000000	10.000000	21900	9499	0.001000	21900	9499	0.001000	10000000	0.000000
308420877	175	1	3576.847957	30673	0	0.397337	30785	0	0.431984	9994973	0.000000
317866204	8	0	298.694588	31657	0	0.032848	31921	0	0.035680	9990003	0.000000
318660084	0	0	28.116362	31705	0	0.003052	31944	0	0.003284	9984984	0.000000
npatches	nstrain	runtime	dt	init_x	init_y	init_y_blood	init_z	init_S	beta0	beta1	beta2	beta3	mean_beta	B	d	delta	delta_blood	b[0]	mut	m	CTL	c	g	epsilon	k	het	lambda	rho	omega	x_max	patch.dyna	DELTA	A	VA
10000	1	100.000000	0.001000	21900	9499	5000000	0.001000	10000000	2.643136	3.779660	4.563098	6.143225	5	800000000	0.010000	1.000000	432.000000	80000	0.000050	0.004800	1	0.001000	1.000000	2.500000	17.000000	0.500000	0.000000	0.000000	0.000000	31872	0	10.000000	7.000000	1.000000
sus	inf	inf_blood	z	x[0]	y[0][0]	z[0]	x[1]	y[1][0]	z[1]	S[0]	synchrony
219000000	94990000	5000000	10.000000	21900	9499	0.001000	21900	9499	0.001000	10000000	0.000000
308591980	99	0	3252.365975	30947	0	0.254610	30911	0	0.254996	9995055	0.000000
317919551	2	0	270.574188	31982	0	0.021181	31883	0	0.021212	9990116	0.000000
318638355	6	0	26.273006	31941	0	0.002099	31728	0	0.002101	9985118	0.000000
318723519	2	0	6.035618	32002	0	0.000539	31702	0	0.000539	9979994	0.000000
318726502	0	0	4.165678	31898	0	0.000411	31815	0	0.000411	9974807	0.000000
npatches	nstrain	runtime	dt	init_x	init_y	init_y_blood	init_z	init_S	beta0	beta1	beta2	beta3	mean_beta	B	d	delta	delta_blood	b[0]	mut	m	CTL	c	g	epsilon	k	het	lambda	rho	omega	x_max	patch.dyna	DELTA	A	VA
10000	1	100.000000	0.001000	21900	9499	5000000	0.001000	10000000	2.637256	7.086553	3.415611	5.588300	5	800000000	0.010000	1.000000	432.000000	80000	0.000050	0.004800	1	0.001000	1.000000	2.500000	18.000000	0.500000	0.000000	0.000000	0.000000	31872	0	10.000000	7.000000	1.000000
sus	inf	inf_blood	z	x[0]	y[0][0]	z[0]	x[1]	y[1][0]	z[1]	S[0]	synchrony
219000000	94990000	5000000	10.000000	21900	9499	0.001000	21900	9499	0.001000	10000000	0.000000
308754404	54	0	2983.550391	31015	0	0.266184	30774	0	0.275227	9995050	0.000000
317922998	1	0	248.170285	31812	0	0.022127	32080	0	0.022866	9990083	0.000000
318642401	2	0	23.962170	32019	0	0.002176	31935	0	0.002236	9985133	0.000000
318717998	4	0	5.690120	31933	0	0.000545	31952	0	0.000550	9980219	0.000000
318718274	0	0	4.155129	31949	0	0.000412	31952	0	0.000412	9975335	0.000000
npatches	nstrain	runtime	dt	init_x	init_y	init_y_blood	init_z	init_S	beta0	beta1	beta2	beta3	mean_beta	B	d	delta	delta_blood	b[0]	mut	m	CTL	c	g	epsilon	k	het	lambda	rho	omega	x_max	patch.dyna	DELTA	A	VA
10000	1	100.000000	0.001000	21900	9499	5000000	0.001000	10000000	6.689132	4.733104	2.563107	5.875717	5	800000000	0.010000	1.000000	432.000000	80000	0.000050	0.004800	1	0.001000	1.000000	2.500000	19.000000	0.500000	0.000000	0.000000	0.000000	31872	0	10.000000	7.000000	1.000000
sus	inf	inf_blood	z	x[0]	y[0][0]	z[0]	x[1]	y[1][0]	z[1]	S[0]	synchrony
219000000	94990000	5000000	10.000000	21900	9499	0.001000	21900	9499	0.001000	10000000	0.000000
308848445	38	0	2765.549214	31098	0	0.269085	30730	0	0.332757	9994951	0.000000
317903230	0	0	230.118854	31691	0	0.022364	31959	0	0.027569	9990011	0.000000
npatches	nstrain	runtime	dt	init_x	init_y	init_y_blood	init_z	init_S	beta0	beta1	beta2	beta3	mean_beta	B	d	delta	delta_blood	b[0]	mut	m	CTL	c	g	epsilon	k	het	lambda	rho	omega	x_max	patch.dyna	DELTA	A	VA
10000	1	100.000000	0.001000	21900	9499	5000000	0.001000	10000000	5.387892	5.080730	5.042852	4.581176	5	800000000	0.010000	1.000000	432.000000	80000	0.000050	0.004800	1	0.001000	1.000000	2.500000	20.000000	0.500000	0.000000	0.000000	0.000000	31872	0	10.000000	7.000000	1.000000
sus	inf	inf_blood	z	x[0]	y[0][0]	z[0]	x[1]	y[1][0]	z[1]	S[0]	synchrony
219000000	94990000	5000000	10.000000	21900	9499	0.001000	21900	9499	0.001000	10000000	0.000000
308970861	10	0	2591.681129	30951	0	0.249683	30986	0	0.271559	9994923	0.000000
317934844	0	0	215.580035	31909	0	0.020778	31778	0	0.022566	9989941	0.000000
