# Supplementary material for: Large Variations in HIV-1 Viral Load Explained by Shifting-Mosaic Metapopulation Dynamics
Source: PLoS Biol. 2016 Oct 5;14(10):e1002567. doi: 10.1371/journal.pbio.1002567 (PMC5051940; doi:10.1371/journal.pbio.1002567)
Supplement: S1 Data — Each file gives the output from the simulations indicated by the filename: low migration (ms1, db432); high migration (ms1, db1); very high migration (ms10, db1); number of patches (np); reservoir (storage); no reservoir (nostorage); CTL immigration model (CTLimmig); CTL proliferation model (CTLprolif); β¯ (beta1, beta2, …). Within each file, there are 21 simulations for (k = 0,1,..,20), and data is output each day. For measures of synchrony, the final entry should be used. See Methods and S1 Simulation Code for further details. (ZIP) [file pbio.1002567.s002.zip › S1_Data/ms1_np10000_nostorage_noPD_CTLprolif_db432_beta6.tsv]

npatches	nstrain	runtime	dt	init_x	init_y	init_y_blood	init_z	init_S	beta0	beta1	beta2	beta3	mean_beta	B	d	delta	delta_blood	b[0]	mut	m	CTL	c	g	epsilon	k	het	lambda	rho	omega	x_max	patch.dyna	DELTA	A	VA
10000	1	100.000000	0.001000	21900	9499	5000000	0.001000	10000000	6.762012	4.075580	4.194729	4.779153	6	800000000	0.010000	1.000000	432.000000	80000	0.000050	0.004800	1	0.001000	1.000000	2.500000	0.000000	0.500000	0.000000	0.000000	0.000000	31872	0	10.000000	7.000000	1.000000
sus	inf	inf_blood	z	x[0]	y[0][0]	z[0]	x[1]	y[1][0]	z[1]	S[0]	synchrony
219000000	94990000	5000000	10.000000	21900	9499	0.001000	21900	9499	0.001000	10000000	0.000000
177941237	110135491	572456	10000.000000	15322	12940	1.000000	22990	7273	1.000000	9994900	0.000000
182838090	104739029	545642	10000.000000	15433	12539	1.000000	23822	6605	1.000000	9989858	0.000000
184027846	103952941	540855	10000.000000	15564	12336	1.000000	24231	6176	1.000000	9984768	0.000000
184263422	103826985	540920	10000.000000	15514	12478	1.000000	24222	6273	1.000000	9979705	0.000000
184322865	103809080	540780	10000.000000	15574	12347	1.000000	24211	6198	1.000000	9974787	0.000000
184326777	103802170	540470	10000.000000	15601	12542	1.000000	24236	6113	1.000000	9969830	0.000000
184353700	103785516	540737	10000.000000	15456	12633	1.000000	24356	5899	1.000000	9964904	0.000000
184333988	103798951	541887	10000.000000	15458	12848	1.000000	24116	6208	1.000000	9960003	0.000000
184331061	103779520	540135	10000.000000	15599	12759	1.000000	24078	6431	1.000000	9955087	0.000000
184316778	103818904	541304	10000.000000	15490	12346	1.000000	24342	6138	1.000000	9950054	0.000000
184295367	103828896	540876	10000.000000	15378	12638	1.000000	24192	6450	1.000000	9944993	0.000000
184321750	103794055	540775	10000.000000	15318	12787	1.000000	24108	6241	1.000000	9940054	0.000000
184326340	103789062	540431	10000.000000	15301	12652	1.000000	24113	6405	1.000000	9935135	0.000000
184328405	103796366	539447	10000.000000	15285	12551	1.000000	23925	6482	1.000000	9930164	0.000000
184320933	103818147	540460	10000.000000	15730	12218	1.000000	24088	6348	1.000000	9925284	0.000000
184328501	103793477	542136	10000.000000	15487	12438	1.000000	24126	6099	1.000000	9920311	0.000000
184312104	103815526	541222	10000.000000	15581	12449	1.000000	24203	6420	1.000000	9915347	0.000000
184326202	103797306	540978	10000.000000	15690	12342	1.000000	24172	6383	1.000000	9910484	0.000000
184336799	103786868	540552	10000.000000	15818	12276	1.000000	24224	6145	1.000000	9905557	0.000000
184346792	103796577	541756	10000.000000	15307	12653	1.000000	24273	6093	1.000000	9900588	0.000000
184308478	103815428	540032	10000.000000	15463	12607	1.000000	24304	6125	1.000000	9895579	0.000000
184318801	103801481	540037	10000.000000	15384	12503	1.000000	24209	6357	1.000000	9890664	0.000000
184329890	103776382	541069	10000.000000	15458	12404	1.000000	24231	6154	1.000000	9885707	0.000000
184334988	103790621	540667	10000.000000	15324	12517	1.000000	24231	6194	1.000000	9880699	0.000000
184337919	103788451	542087	10000.000000	15306	12767	1.000000	24109	6237	1.000000	9875703	0.000000
184312432	103816154	540611	10000.000000	15637	12324	1.000000	23951	6257	1.000000	9870829	0.000000
184313502	103798532	541400	10000.000000	15387	12378	1.000000	23968	6250	1.000000	9866022	0.000000
184330714	103782974	539041	10000.000000	15711	12364	1.000000	24460	5907	1.000000	9860990	0.000000
184348901	103778576	542129	10000.000000	15500	12618	1.000000	24347	6233	1.000000	9856143	0.000000
184354997	103778220	539801	10000.000000	15439	12520	1.000000	24310	6012	1.000000	9851221	0.000000
184334061	103783647	539108	10000.000000	15544	12640	1.000000	24397	6058	1.000000	9846281	0.000000
184328099	103825178	541503	10000.000000	15390	12844	1.000000	24411	6019	1.000000	9841344	0.000000
184325484	103806839	540803	10000.000000	15562	12305	1.000000	24290	6087	1.000000	9836472	0.000000
184324203	103803008	539618	10000.000000	15461	12437	1.000000	24209	6168	1.000000	9831441	0.000000
184350019	103785893	541082	10000.000000	15478	12678	1.000000	24127	6369	1.000000	9826357	0.000000
184354718	103769926	541037	10000.000000	15548	12353	1.000000	24170	6191	1.000000	9821380	0.000000
184333384	103785806	541076	10000.000000	15434	12605	1.000000	24112	6473	1.000000	9816444	0.000000
184341739	103799663	540318	10000.000000	15492	12618	1.000000	23901	6253	1.000000	9811622	0.000000
184320635	103805909	540791	10000.000000	15433	12587	1.000000	23925	6446	1.000000	9806681	0.000000
184352702	103761594	540940	10000.000000	15392	12508	1.000000	24094	6492	1.000000	9801755	-1.#IND00
184326555	103805037	542011	10000.000000	15400	12448	1.000000	24097	6363	1.000000	9796864	-0.001600
184348771	103773012	541284	10000.000000	15430	12452	1.000000	24180	6271	1.000000	9792061	-0.008909
184314909	103807232	539506	10000.000000	15539	12421	1.000000	23951	6288	1.000000	9787178	-0.010751
184339202	103790904	541034	10000.000000	15447	12360	1.000000	24008	6174	1.000000	9782393	-0.014776
184343173	103794731	540282	10000.000000	15610	12369	1.000000	23864	6449	1.000000	9777484	-0.008611
184334523	103785211	538760	10000.000000	15776	12152	1.000000	23977	6332	1.000000	9772723	-0.009291
184319347	103804159	540535	10000.000000	15495	12250	1.000000	24162	6236	1.000000	9767778	-0.007130
184311555	103813727	540316	10000.000000	15594	12520	1.000000	23938	6494	1.000000	9762919	-0.003540
184323221	103786693	540214	10000.000000	15588	12494	1.000000	24163	6220	1.000000	9758095	-0.003407
184358580	103777599	539586	10000.000000	15522	12474	1.000000	24021	6196	1.000000	9753213	-0.007044
184317132	103822525	541639	10000.000000	15599	12465	1.000000	24031	6459	1.000000	9748322	-0.005442
184310421	103811582	540682	10000.000000	15688	12380	1.000000	24082	6505	1.000000	9743433	-0.006064
184316565	103796865	540415	10000.000000	15390	12664	1.000000	23882	6347	1.000000	9738389	-0.004603
184334396	103802788	539988	10000.000000	15500	12530	1.000000	24264	6345	1.000000	9733567	-0.004338
184350410	103783548	539784	10000.000000	15685	12182	1.000000	24273	6145	1.000000	9728679	-0.002615
184339180	103788600	542252	10000.000000	15550	12421	1.000000	23996	6405	1.000000	9723804	-0.003635
184330575	103791175	540144	10000.000000	15521	12246	1.000000	23814	6457	1.000000	9718987	-0.003688
184321545	103809872	541589	10000.000000	15621	12391	1.000000	23891	6347	1.000000	9714204	-0.003398
184329036	103789955	540217	10000.000000	15707	12303	1.000000	24119	6162	1.000000	9709362	-0.002994
184329103	103790014	540962	10000.000000	15653	12400	1.000000	24164	6140	1.000000	9704438	-0.001508
184331021	103796096	539976	10000.000000	15526	12530	1.000000	24088	6201	1.000000	9699470	0.000340
184341024	103783986	541538	10000.000000	15538	12471	1.000000	23982	6331	1.000000	9694594	0.002112
184331803	103786321	540935	10000.000000	15625	12456	1.000000	24266	6320	1.000000	9689862	0.001920
184323104	103803636	541939	10000.000000	15308	12715	1.000000	24253	6260	1.000000	9685006	0.002023
184347818	103768088	539773	10000.000000	15521	12413	1.000000	24074	6270	1.000000	9680030	0.002384
184329186	103779387	540958	10000.000000	15586	12384	1.000000	24053	6239	1.000000	9675249	0.001933
184339437	103795592	541611	10000.000000	15582	12600	1.000000	24359	6058	1.000000	9670378	0.001919
184334916	103778098	539212	10000.000000	15445	12532	1.000000	24133	6443	1.000000	9665501	0.001842
184317580	103778280	540750	10000.000000	15459	12528	1.000000	23799	6516	1.000000	9660645	0.001857
184330340	103786054	542271	10000.000000	15553	12524	1.000000	24057	6353	1.000000	9655858	0.001897
184339755	103803012	540066	10000.000000	15529	12411	1.000000	24027	6191	1.000000	9650984	0.001842
184349299	103779030	540456	10000.000000	15375	12552	1.000000	23965	6345	1.000000	9646232	0.001944
184355306	103779076	539419	10000.000000	15415	12373	1.000000	24246	6241	1.000000	9641380	0.003064
184332597	103788133	539426	10000.000000	15634	12350	1.000000	24240	6153	1.000000	9636457	0.002642
184344561	103773754	540790	10000.000000	15532	12530	1.000000	23892	6373	1.000000	9631746	0.002439
184324371	103801600	539648	10000.000000	15726	12309	1.000000	24305	6247	1.000000	9626952	0.002621
184339422	103783633	540729	10000.000000	15452	12544	1.000000	24279	6222	1.000000	9622110	0.002317
184325839	103797673	541295	10000.000000	15564	12311	1.000000	24385	6069	1.000000	9617280	0.001927
184317209	103799013	541523	10000.000000	15593	12402	1.000000	24335	6023	1.000000	9612440	0.001923
184324635	103805275	542182	10000.000000	15340	12794	1.000000	24403	6073	1.000000	9607453	0.001120
184315356	103797377	540622	10000.000000	15390	12746	1.000000	24303	6344	1.000000	9602673	0.001307
184336771	103772494	540783	10000.000000	15456	12396	1.000000	24076	6353	1.000000	9597864	0.001659
184337059	103777297	540313	10000.000000	15590	12536	1.000000	24502	6248	1.000000	9593146	0.001555
184350838	103771908	539969	10000.000000	15547	12201	1.000000	24434	6143	1.000000	9588352	0.001725
184329728	103765965	541161	10000.000000	15571	12509	1.000000	24185	6293	1.000000	9583563	0.001862
184330482	103799968	540303	10000.000000	15454	12348	1.000000	24154	6210	1.000000	9578711	0.001910
184327305	103798338	541491	10000.000000	15612	12375	1.000000	24265	6187	1.000000	9573854	0.002178
184326302	103799333	539443	10000.000000	15627	12486	1.000000	24130	6234	1.000000	9569022	0.001295
184343303	103789835	542002	10000.000000	15562	12304	1.000000	24049	6385	1.000000	9564179	0.001308
184321609	103782415	539798	10000.000000	15313	12719	1.000000	24123	6439	1.000000	9559368	0.001170
184321516	103802673	540959	10000.000000	15495	12323	1.000000	24237	6029	1.000000	9554611	0.001557
184347527	103780640	540001	10000.000000	15494	12563	1.000000	24132	6328	1.000000	9549761	0.001639
184338674	103773511	539824	10000.000000	15436	12490	1.000000	23944	6394	1.000000	9544999	0.001611
184346368	103782345	541296	10000.000000	15773	12127	1.000000	24010	6247	1.000000	9540190	0.001539
184349204	103786241	541462	10000.000000	15730	12381	1.000000	24335	6156	1.000000	9535331	0.001536
184328957	103792043	540848	10000.000000	15483	12522	1.000000	24191	6218	1.000000	9530572	0.001192
184329486	103791755	540524	10000.000000	15403	12605	1.000000	24206	6234	1.000000	9525785	0.001038
184324382	103814152	539037	10000.000000	15656	12365	1.000000	24477	5895	1.000000	9521048	0.000789
184326962	103782738	540456	10000.000000	15572	12602	1.000000	24169	6168	1.000000	9516288	0.001020
npatches	nstrain	runtime	dt	init_x	init_y	init_y_blood	init_z	init_S	beta0	beta1	beta2	beta3	mean_beta	B	d	delta	delta_blood	b[0]	mut	m	CTL	c	g	epsilon	k	het	lambda	rho	omega	x_max	patch.dyna	DELTA	A	VA
10000	1	100.000000	0.001000	21900	9499	5000000	0.001000	10000000	3.338574	4.486445	8.581334	3.301065	6	800000000	0.010000	1.000000	432.000000	80000	0.000050	0.004800	1	0.001000	1.000000	2.500000	1.000000	0.500000	0.000000	0.000000	0.000000	31872	0	10.000000	7.000000	1.000000
sus	inf	inf_blood	z	x[0]	y[0][0]	z[0]	x[1]	y[1][0]	z[1]	S[0]	synchrony
219000000	94990000	5000000	10.000000	21900	9499	0.001000	21900	9499	0.001000	10000000	0.000000
212133774	61239768	319935	10000.000000	27656	2335	1.000000	25112	3761	1.000000	9995079	0.000000
227286973	53084709	276475	10000.000000	29973	1361	1.000000	27067	2833	1.000000	9990040	0.000000
230077183	52201527	271430	10000.000000	30507	1017	1.000000	28107	2251	1.000000	9985037	0.000000
230564465	52040235	271334	10000.000000	30576	937	1.000000	27933	2192	1.000000	9980039	0.000000
230706675	51975752	270148	10000.000000	30493	970	1.000000	28331	2269	1.000000	9975156	0.000000
230747011	51950964	270661	10000.000000	30439	1003	1.000000	28305	2174	1.000000	9970202	0.000000
230756032	51953351	270438	10000.000000	30484	994	1.000000	28287	2458	1.000000	9965080	0.000000
230764468	51942118	270583	10000.000000	30810	884	1.000000	28301	2276	1.000000	9960025	0.000000
230752334	51949996	270448	10000.000000	30712	918	1.000000	28096	2422	1.000000	9954975	0.000000
230764713	51948632	270825	10000.000000	30734	938	1.000000	28167	2461	1.000000	9950086	0.000000
230741202	51977763	270720	10000.000000	30448	1043	1.000000	27974	2559	1.000000	9945155	0.000000
230735958	51963060	270165	10000.000000	30603	946	1.000000	28022	2391	1.000000	9940175	0.000000
230768241	51946298	270580	10000.000000	30654	962	1.000000	28017	2457	1.000000	9935181	0.000000
230739973	51989075	270922	10000.000000	30618	966	1.000000	28030	2409	1.000000	9930231	0.000000
230730855	51975574	270620	10000.000000	30541	1017	1.000000	28164	2418	1.000000	9925313	0.000000
230714398	51988138	270184	10000.000000	30700	955	1.000000	28010	2506	1.000000	9920272	0.000000
230735847	51947344	269570	10000.000000	30828	999	1.000000	28097	2338	1.000000	9915349	0.000000
230769199	51939075	271187	10000.000000	30730	1086	1.000000	28197	2496	1.000000	9910485	0.000000
230738723	51973311	270834	10000.000000	30675	1027	1.000000	27913	2553	1.000000	9905557	0.000000
230730121	51961935	270889	10000.000000	30587	1068	1.000000	28031	2385	1.000000	9900567	0.000000
230742876	51954438	270955	10000.000000	30518	1081	1.000000	28129	2363	1.000000	9895729	0.000000
230758720	51949015	270814	10000.000000	30735	848	1.000000	28015	2351	1.000000	9890855	0.000000
230781948	51957874	270171	10000.000000	30631	975	1.000000	28336	2326	1.000000	9885888	0.000000
230769548	51938349	270692	10000.000000	30477	1059	1.000000	28228	2388	1.000000	9880931	0.000000
230742955	51963900	271175	10000.000000	30683	1111	1.000000	28234	2318	1.000000	9875874	0.000000
230730239	51981359	270476	10000.000000	30527	969	1.000000	28049	2430	1.000000	9870928	0.000000
230738510	51963211	270417	10000.000000	30693	1050	1.000000	28083	2276	1.000000	9866065	0.000000
230695722	51980463	271431	10000.000000	30661	961	1.000000	28395	2130	1.000000	9861239	0.000000
230783629	51948613	270647	10000.000000	30721	964	1.000000	28310	2429	1.000000	9856341	0.000000
230719646	51983808	270850	10000.000000	30823	865	1.000000	28425	2181	1.000000	9851315	0.000000
230707364	51968728	271264	10000.000000	30695	924	1.000000	28207	2379	1.000000	9846371	0.000000
230747004	51946341	270122	10000.000000	30408	980	1.000000	28294	2325	1.000000	9841491	0.000000
230763493	51956683	271174	10000.000000	30614	998	1.000000	28137	2392	1.000000	9836518	0.000000
230756342	51945479	270933	10000.000000	30876	1009	1.000000	27975	2532	1.000000	9831522	0.000000
230761878	51968922	270822	10000.000000	30603	981	1.000000	28008	2221	1.000000	9826683	0.000000
230734469	51964509	270548	10000.000000	30392	1078	1.000000	28100	2304	1.000000	9821823	0.000000
230761004	51943085	270373	10000.000000	30654	948	1.000000	28305	2494	1.000000	9816981	0.000000
230757161	51959558	270111	10000.000000	30493	935	1.000000	28246	2318	1.000000	9812012	0.000000
230770995	51961301	271463	10000.000000	30646	1111	1.000000	28206	2256	1.000000	9807010	0.000000
230736616	51984721	270704	10000.000000	30448	1035	1.000000	28092	2429	1.000000	9802061	-1.#IND00
230729794	51961324	271135	10000.000000	30659	911	1.000000	28115	2360	1.000000	9797096	0.014400
230743674	51971118	270822	10000.000000	30708	962	1.000000	28233	2214	1.000000	9792152	-0.011520
230733059	51972489	270732	10000.000000	30485	982	1.000000	28250	2439	1.000000	9787204	-0.005720
230734519	51957931	270518	10000.000000	30408	987	1.000000	28070	2347	1.000000	9782423	-0.003230
230733349	51956970	270902	10000.000000	30578	1007	1.000000	27925	2377	1.000000	9777536	-0.004012
230738290	51960961	270914	10000.000000	30538	1048	1.000000	28169	2360	1.000000	9772669	-0.012334
230752465	51956615	270235	10000.000000	30551	962	1.000000	28322	2387	1.000000	9767666	-0.010913
230762740	51959775	270524	10000.000000	30727	1050	1.000000	28223	2482	1.000000	9762791	-0.007849
230732006	51960426	270644	10000.000000	30841	951	1.000000	27917	2506	1.000000	9757877	-0.007551
230744639	51959182	271017	10000.000000	30435	1053	1.000000	28082	2329	1.000000	9753032	-0.008061
230740681	51980077	271013	10000.000000	30351	942	1.000000	28420	2210	1.000000	9748218	-0.007800
230727567	51968410	270395	10000.000000	30527	1004	1.000000	28097	2440	1.000000	9743305	-0.005978
230743324	51965021	271015	10000.000000	30597	985	1.000000	28007	2522	1.000000	9738485	-0.004940
230754665	51949101	270801	10000.000000	30603	1054	1.000000	28012	2652	1.000000	9733653	-0.006454
230773332	51942739	271418	10000.000000	30490	1139	1.000000	28044	2313	1.000000	9728699	-0.007320
230732787	51963656	270582	10000.000000	30447	1063	1.000000	27997	2350	1.000000	9723811	-0.007284
230759803	51969335	270916	10000.000000	30691	1000	1.000000	28188	2195	1.000000	9718895	-0.007553
230765671	51944819	271172	10000.000000	30413	1059	1.000000	28492	2270	1.000000	9714235	-0.006734
230743958	51968354	270737	10000.000000	30562	928	1.000000	27736	2452	1.000000	9709434	-0.008236
230745752	51952021	269375	10000.000000	30645	937	1.000000	28179	2296	1.000000	9704655	-0.010630
230752863	51942472	270607	10000.000000	30761	961	1.000000	28287	2325	1.000000	9699863	-0.009401
230760640	51939920	271687	10000.000000	30369	1059	1.000000	28013	2416	1.000000	9695063	-0.008831
230762541	51957277	270716	10000.000000	30464	1023	1.000000	28225	2263	1.000000	9690201	-0.007990
230741501	51965043	271018	10000.000000	30426	921	1.000000	28311	2249	1.000000	9685417	-0.006712
230735970	51974652	271055	10000.000000	30717	1044	1.000000	28165	2323	1.000000	9680519	-0.005943
230745596	51955412	270529	10000.000000	30673	962	1.000000	28354	2279	1.000000	9675618	-0.005527
230738836	51942155	270902	10000.000000	30763	999	1.000000	27935	2554	1.000000	9670772	-0.004955
230786672	51944061	271451	10000.000000	30460	1030	1.000000	27925	2325	1.000000	9665931	-0.004853
230764355	51943548	270651	10000.000000	30320	1028	1.000000	27960	2389	1.000000	9661162	-0.004411
230722582	51981419	270213	10000.000000	30556	1046	1.000000	28399	2233	1.000000	9656300	-0.004291
230734583	51967067	269800	10000.000000	30356	1064	1.000000	28133	2540	1.000000	9651552	-0.003190
230743477	51958816	269987	10000.000000	30657	936	1.000000	27851	2594	1.000000	9646726	-0.002959
230744197	51975834	270802	10000.000000	30729	996	1.000000	27964	2551	1.000000	9641893	-0.002855
230734016	51966303	270769	10000.000000	30802	940	1.000000	27997	2251	1.000000	9637098	-0.001581
230733964	51978054	270963	10000.000000	30528	977	1.000000	28307	2278	1.000000	9632216	-0.001490
230760565	51950990	270609	10000.000000	30706	975	1.000000	28367	2225	1.000000	9627376	-0.005099
230751037	51958961	270558	10000.000000	30656	989	1.000000	28499	2334	1.000000	9622487	-0.005040
230745917	51952523	270619	10000.000000	30428	1059	1.000000	28468	2345	1.000000	9617661	-0.004911
230760375	51935226	271071	10000.000000	30901	956	1.000000	28096	2468	1.000000	9612974	-0.004469
230753899	51941056	270110	10000.000000	30598	1073	1.000000	28182	2351	1.000000	9608217	-0.004369
230756123	51937767	271136	10000.000000	30572	950	1.000000	27743	2557	1.000000	9603388	-0.003448
230771709	51950125	270703	10000.000000	30346	1120	1.000000	28089	2248	1.000000	9598663	-0.002643
230725096	51972777	270219	10000.000000	30452	1042	1.000000	28350	2242	1.000000	9593796	-0.002421
230760440	51970932	270164	10000.000000	30536	966	1.000000	28154	2449	1.000000	9588840	-0.001648
230754648	51977471	271445	10000.000000	30789	1056	1.000000	28052	2389	1.000000	9583958	-0.001485
230741870	51963102	271539	10000.000000	30574	1019	1.000000	28102	2418	1.000000	9579217	-0.001828
230747366	51963589	270981	10000.000000	30509	1009	1.000000	28120	2364	1.000000	9574398	-0.001513
230789415	51944630	270387	10000.000000	30838	995	1.000000	28323	2292	1.000000	9569587	-0.001481
230762273	51934577	270770	10000.000000	30644	978	1.000000	28176	2337	1.000000	9564794	-0.002062
230741492	51977512	270557	10000.000000	30507	1008	1.000000	28366	2276	1.000000	9560074	-0.001476
230748444	51960862	270465	10000.000000	30792	932	1.000000	28286	2345	1.000000	9555363	-0.001648
230751853	51955952	270147	10000.000000	30739	829	1.000000	28145	2301	1.000000	9550509	-0.001673
230766575	51952549	270193	10000.000000	30879	950	1.000000	28118	2460	1.000000	9545848	-0.001830
230769845	51936597	269994	10000.000000	30856	957	1.000000	27938	2368	1.000000	9541007	-0.001699
230732583	51975618	270965	10000.000000	30572	1134	1.000000	28222	2175	1.000000	9536191	-0.002090
230737346	51961955	271100	10000.000000	30590	1069	1.000000	28123	2349	1.000000	9531410	-0.001678
230736792	51959993	269896	10000.000000	30783	1038	1.000000	28251	2345	1.000000	9526452	-0.001066
230734986	51961441	271091	10000.000000	30534	1054	1.000000	28108	2422	1.000000	9521617	-0.000647
230738578	51964009	271003	10000.000000	30378	1002	1.000000	28105	2222	1.000000	9516836	-0.000866
npatches	nstrain	runtime	dt	init_x	init_y	init_y_blood	init_z	init_S	beta0	beta1	beta2	beta3	mean_beta	B	d	delta	delta_blood	b[0]	mut	m	CTL	c	g	epsilon	k	het	lambda	rho	omega	x_max	patch.dyna	DELTA	A	VA
10000	1	100.000000	0.001000	21900	9499	5000000	0.001000	10000000	6.288500	6.262779	6.763058	5.196988	6	800000000	0.010000	1.000000	432.000000	80000	0.000050	0.004800	1	0.001000	1.000000	2.500000	2.000000	0.500000	0.000000	0.000000	0.000000	31872	0	10.000000	7.000000	1.000000
sus	inf	inf_blood	z	x[0]	y[0][0]	z[0]	x[1]	y[1][0]	z[1]	S[0]	synchrony
219000000	94990000	5000000	10.000000	21900	9499	0.001000	21900	9499	0.001000	10000000	0.000000
240307489	33105497	172339	10000.000000	23695	3499	1.000000	23738	3515	1.000000	9995058	0.000000
262364278	25718105	133887	10000.000000	26043	2561	1.000000	26227	2571	1.000000	9990078	0.000000
266011756	25002151	130001	10000.000000	26785	2371	1.000000	26784	2341	1.000000	9985241	0.000000
266688432	24845002	129229	10000.000000	26732	2478	1.000000	26577	2550	1.000000	9980243	0.000000
266818236	24805203	129264	10000.000000	26764	2411	1.000000	26679	2666	1.000000	9975231	0.000000
266875779	24787707	129256	10000.000000	26969	2450	1.000000	26503	2666	1.000000	9970324	0.000000
266909035	24776983	129496	10000.000000	26549	2535	1.000000	26460	2535	1.000000	9965289	0.000000
266886227	24772206	128611	10000.000000	26539	2487	1.000000	26562	2446	1.000000	9960389	0.000000
266949860	24745030	128730	10000.000000	26778	2440	1.000000	26818	2459	1.000000	9955461	0.000000
266899444	24788073	128496	10000.000000	26782	2452	1.000000	26554	2559	1.000000	9950610	0.000000
266907513	24784199	128638	10000.000000	26595	2590	1.000000	27013	2294	1.000000	9945788	0.000000
266919256	24768258	128966	10000.000000	26597	2560	1.000000	26666	2515	1.000000	9940937	0.000000
266938968	24737892	128907	10000.000000	26848	2467	1.000000	26598	2612	1.000000	9936037	0.000000
266934406	24754597	129116	10000.000000	26477	2609	1.000000	26410	2629	1.000000	9930993	0.000000
266908818	24779649	128959	10000.000000	26500	2603	1.000000	26552	2376	1.000000	9925986	0.000000
266875140	24790250	128672	10000.000000	26090	2718	1.000000	26867	2386	1.000000	9920939	0.000000
266905269	24786410	129273	10000.000000	26359	2633	1.000000	26644	2520	1.000000	9916063	0.000000
266930104	24753420	128594	10000.000000	26896	2474	1.000000	26843	2322	1.000000	9911111	0.000000
266960691	24752241	128824	10000.000000	26939	2469	1.000000	26615	2605	1.000000	9906196	0.000000
266943417	24765814	129334	10000.000000	26572	2602	1.000000	26516	2438	1.000000	9901255	0.000000
266923679	24768895	128981	10000.000000	26750	2484	1.000000	27130	2291	1.000000	9896255	0.000000
266889079	24777741	129321	10000.000000	26255	2671	1.000000	26921	2413	1.000000	9891329	0.000000
266932503	24776062	128568	10000.000000	26727	2428	1.000000	26599	2474	1.000000	9886556	0.000000
266893639	24778448	129131	10000.000000	26725	2531	1.000000	26870	2345	1.000000	9881652	0.000000
266920649	24768941	129469	10000.000000	26645	2357	1.000000	26792	2411	1.000000	9876874	0.000000
266886313	24783859	129844	10000.000000	26712	2349	1.000000	26318	2655	1.000000	9871983	0.000000
266896221	24781536	129522	10000.000000	26449	2687	1.000000	26716	2494	1.000000	9867102	0.000000
266946874	24760709	128762	10000.000000	26327	2694	1.000000	26675	2417	1.000000	9862151	0.000000
266927903	24763048	128672	10000.000000	26226	2700	1.000000	26754	2444	1.000000	9857277	0.000000
266951471	24747645	129092	10000.000000	26352	2715	1.000000	26649	2436	1.000000	9852446	0.000000
266925090	24758271	128490	10000.000000	26685	2393	1.000000	26617	2542	1.000000	9847586	0.000000
266881626	24784062	129062	10000.000000	26785	2380	1.000000	26980	2366	1.000000	9842718	0.000000
266896136	24781861	129178	10000.000000	26951	2395	1.000000	26881	2358	1.000000	9837567	0.000000
266942423	24770164	128249	10000.000000	26669	2440	1.000000	26857	2389	1.000000	9832670	0.000000
266914759	24761577	128478	10000.000000	26708	2345	1.000000	26864	2310	1.000000	9827630	0.000000
266904300	24778192	128745	10000.000000	26865	2474	1.000000	26882	2236	1.000000	9822696	0.000000
266911530	24778711	128848	10000.000000	26912	2456	1.000000	26673	2408	1.000000	9817767	0.000000
266916930	24759139	128772	10000.000000	26669	2666	1.000000	26727	2392	1.000000	9812865	0.000000
266945123	24741971	128578	10000.000000	26369	2716	1.000000	26855	2420	1.000000	9807951	0.000000
266939489	24750500	128455	10000.000000	26415	2525	1.000000	26546	2586	1.000000	9803006	-1.#IND00
266901686	24775920	129308	10000.000000	26763	2415	1.000000	26667	2539	1.000000	9798152	-0.001600
266912701	24768213	128990	10000.000000	26181	2669	1.000000	26680	2287	1.000000	9793358	-0.005093
266920826	24774185	128972	10000.000000	26830	2424	1.000000	27022	2228	1.000000	9788435	0.003835
266935031	24797554	129155	10000.000000	26439	2617	1.000000	27099	2408	1.000000	9783517	0.000825
266879550	24781295	129223	10000.000000	26677	2531	1.000000	26554	2561	1.000000	9778663	-0.002852
266930485	24765153	128829	10000.000000	26479	2481	1.000000	26862	2375	1.000000	9773692	-0.001493
266913947	24765050	128633	10000.000000	26754	2368	1.000000	26821	2454	1.000000	9768769	-0.001351
266902011	24762053	129018	10000.000000	26759	2416	1.000000	26898	2356	1.000000	9763877	-0.001499
266907736	24766849	129794	10000.000000	26585	2596	1.000000	26894	2373	1.000000	9759038	0.002439
266903595	24767525	128745	10000.000000	26898	2448	1.000000	26912	2460	1.000000	9754013	0.002765
266935527	24769511	128749	10000.000000	26804	2453	1.000000	26744	2492	1.000000	9749219	0.001871
266930403	24765294	128245	10000.000000	26908	2419	1.000000	26466	2485	1.000000	9744430	0.001842
266914953	24770246	128785	10000.000000	26558	2661	1.000000	26578	2551	1.000000	9739628	0.002294
266904366	24767660	128950	10000.000000	26837	2502	1.000000	26505	2483	1.000000	9734765	0.001377
266905667	24765165	129005	10000.000000	26509	2536	1.000000	26846	2401	1.000000	9729794	0.001371
266898483	24780578	128996	10000.000000	26430	2461	1.000000	26631	2590	1.000000	9724992	0.001689
266907820	24755865	128824	10000.000000	26528	2678	1.000000	26645	2415	1.000000	9720121	-0.000361
266919930	24766565	128725	10000.000000	26417	2665	1.000000	26671	2530	1.000000	9715281	0.000749
266945986	24740318	128436	10000.000000	26686	2460	1.000000	26780	2574	1.000000	9710303	0.001326
266929715	24777928	128735	10000.000000	26614	2485	1.000000	26808	2431	1.000000	9705415	0.001383
266900437	24790403	128704	10000.000000	26374	2600	1.000000	26498	2506	1.000000	9700614	-0.001363
266912379	24779238	129324	10000.000000	26258	2701	1.000000	26886	2398	1.000000	9695783	-0.001088
266917681	24770333	129041	10000.000000	26043	2689	1.000000	26500	2679	1.000000	9690860	-0.000318
266938485	24753575	128963	10000.000000	26678	2337	1.000000	26922	2209	1.000000	9686086	-0.000601
266947257	24745120	128924	10000.000000	26924	2540	1.000000	26662	2436	1.000000	9681255	0.000748
266926924	24748749	128574	10000.000000	27018	2292	1.000000	26800	2417	1.000000	9676309	0.000505
266947405	24739611	129509	10000.000000	26658	2632	1.000000	27030	2336	1.000000	9671323	-0.001098
266945958	24760292	129027	10000.000000	26388	2627	1.000000	26664	2510	1.000000	9666409	-0.001354
266917029	24786275	129130	10000.000000	26587	2493	1.000000	26994	2379	1.000000	9661471	-0.001118
266896138	24764985	128202	10000.000000	26742	2277	1.000000	27139	2250	1.000000	9656498	-0.001489
266943176	24759207	128728	10000.000000	26823	2384	1.000000	26764	2337	1.000000	9651659	-0.001416
266924343	24763075	129229	10000.000000	26466	2719	1.000000	26929	2329	1.000000	9646814	-0.001359
266942993	24755849	129006	10000.000000	26328	2498	1.000000	26851	2426	1.000000	9641976	-0.001317
266897927	24778039	129387	10000.000000	26853	2426	1.000000	26732	2397	1.000000	9637131	-0.001584
266921052	24776099	129215	10000.000000	26601	2736	1.000000	26624	2488	1.000000	9632335	-0.001413
266917645	24769459	129487	10000.000000	26575	2471	1.000000	26648	2545	1.000000	9627468	-0.000911
266932297	24764017	129672	10000.000000	26563	2592	1.000000	26655	2579	1.000000	9622659	-0.000651
266913243	24762439	128505	10000.000000	26685	2386	1.000000	26617	2500	1.000000	9617806	0.000599
266895218	24794938	129140	10000.000000	26998	2276	1.000000	26754	2460	1.000000	9612949	-0.000030
266926053	24761835	128529	10000.000000	26798	2490	1.000000	26832	2437	1.000000	9608125	0.000046
266922666	24771279	128765	10000.000000	26474	2726	1.000000	26711	2397	1.000000	9603315	-0.000244
266959179	24753910	129096	10000.000000	26444	2659	1.000000	26668	2517	1.000000	9598524	-0.000272
266937423	24756202	129354	10000.000000	26711	2463	1.000000	26847	2446	1.000000	9593793	0.001669
266923712	24757565	129417	10000.000000	26559	2512	1.000000	26803	2354	1.000000	9588887	0.001305
266955567	24747977	128538	10000.000000	26618	2431	1.000000	27159	2267	1.000000	9584151	0.001236
266893004	24777391	128735	10000.000000	26712	2479	1.000000	27157	2380	1.000000	9579367	0.001147
266931576	24759249	128962	10000.000000	26515	2533	1.000000	26702	2470	1.000000	9574670	0.001149
266957470	24756197	128752	10000.000000	26600	2475	1.000000	26492	2467	1.000000	9569845	0.000521
266928741	24744853	128676	10000.000000	26724	2350	1.000000	27046	2420	1.000000	9565092	0.000254
266963731	24740354	129022	10000.000000	26471	2556	1.000000	26671	2475	1.000000	9560326	0.000588
266921366	24767753	129008	10000.000000	27101	2223	1.000000	27249	2197	1.000000	9555586	0.001114
266906465	24763081	129192	10000.000000	26990	2406	1.000000	27202	2244	1.000000	9550739	0.001331
266943423	24761246	129037	10000.000000	26821	2350	1.000000	26354	2487	1.000000	9546029	0.001633
266891294	24772761	128940	10000.000000	26688	2498	1.000000	26359	2577	1.000000	9541275	0.001867
266920745	24766951	128814	10000.000000	26477	2537	1.000000	26573	2660	1.000000	9536481	0.001609
266908205	24765307	129380	10000.000000	26242	2551	1.000000	26529	2552	1.000000	9531693	0.001601
266931092	24760325	129214	10000.000000	26859	2462	1.000000	26766	2451	1.000000	9526754	0.001246
266944124	24754555	129038	10000.000000	26297	2573	1.000000	26610	2463	1.000000	9521948	0.000999
266896973	24770076	128906	10000.000000	26598	2585	1.000000	26711	2283	1.000000	9517206	0.001244
npatches	nstrain	runtime	dt	init_x	init_y	init_y_blood	init_z	init_S	beta0	beta1	beta2	beta3	mean_beta	B	d	delta	delta_blood	b[0]	mut	m	CTL	c	g	epsilon	k	het	lambda	rho	omega	x_max	patch.dyna	DELTA	A	VA
10000	1	100.000000	0.001000	21900	9499	5000000	0.001000	10000000	8.963613	4.918143	3.918003	6.398023	6	800000000	0.010000	1.000000	432.000000	80000	0.000050	0.004800	1	0.001000	1.000000	2.500000	3.000000	0.500000	0.000000	0.000000	0.000000	31872	0	10.000000	7.000000	1.000000
sus	inf	inf_blood	z	x[0]	y[0][0]	z[0]	x[1]	y[1][0]	z[1]	S[0]	synchrony
219000000	94990000	5000000	10.000000	21900	9499	0.001000	21900	9499	0.001000	10000000	0.000000
262173140	17060729	88939	10000.000000	21024	3815	1.000000	28247	974	1.000000	9994964	0.000000
287712126	11210896	58206	10000.000000	23050	3410	1.000000	31063	321	1.000000	9989951	0.000000
291781616	10632122	56029	10000.000000	23048	3483	1.000000	31491	185	1.000000	9985123	0.000000
292514268	10476282	54447	10000.000000	22611	3576	1.000000	31487	198	1.000000	9980106	0.000000
292719634	10437519	53819	10000.000000	23134	3435	1.000000	31577	146	1.000000	9975131	0.000000
292789083	10396206	54160	10000.000000	22950	3521	1.000000	31596	146	1.000000	9970087	0.000000
292828607	10392798	54015	10000.000000	23243	3334	1.000000	31665	156	1.000000	9965238	0.000000
292853164	10388418	54203	10000.000000	23008	3437	1.000000	31545	145	1.000000	9960289	0.000000
292851664	10382707	53980	10000.000000	23346	3222	1.000000	31585	160	1.000000	9955270	0.000000
292855272	10392652	54313	10000.000000	22586	3848	1.000000	31676	149	1.000000	9950271	0.000000
292882645	10372630	54313	10000.000000	22551	3670	1.000000	31726	159	1.000000	9945139	0.000000
292883762	10375570	54283	10000.000000	23087	3164	1.000000	31553	168	1.000000	9940212	0.000000
292921656	10363692	54217	10000.000000	23121	3649	1.000000	31568	143	1.000000	9935195	0.000000
292868896	10381424	53983	10000.000000	22812	3406	1.000000	31569	180	1.000000	9930271	0.000000
292885668	10373548	54196	10000.000000	22816	3528	1.000000	31655	155	1.000000	9925381	0.000000
292893851	10379646	54373	10000.000000	22705	3677	1.000000	31605	140	1.000000	9920295	0.000000
292876409	10383655	54026	10000.000000	22642	3509	1.000000	31365	187	1.000000	9915328	0.000000
292829758	10394801	54306	10000.000000	22815	3483	1.000000	31582	97	1.000000	9910507	0.000000
292875970	10373821	54196	10000.000000	22681	3547	1.000000	31287	166	1.000000	9905685	0.000000
292892398	10379647	54208	10000.000000	22957	3485	1.000000	31564	143	1.000000	9900824	0.000000
292877417	10367905	53999	10000.000000	22772	3445	1.000000	31433	177	1.000000	9895852	0.000000
292896603	10365134	53982	10000.000000	22792	3458	1.000000	31636	144	1.000000	9890891	0.000000
292878657	10381382	54215	10000.000000	23185	3270	1.000000	31860	131	1.000000	9885941	0.000000
292890042	10381463	54040	10000.000000	22598	3641	1.000000	31512	163	1.000000	9880982	0.000000
292866883	10390696	53866	10000.000000	22926	3471	1.000000	31731	186	1.000000	9875900	0.000000
292879522	10382112	54270	10000.000000	22965	3616	1.000000	31427	161	1.000000	9870927	0.000000
292881357	10370930	53938	10000.000000	22523	3617	1.000000	31776	150	1.000000	9865904	0.000000
292887161	10380625	54252	10000.000000	22661	3719	1.000000	31659	186	1.000000	9860939	0.000000
292894834	10377991	54162	10000.000000	22424	3712	1.000000	31439	225	1.000000	9855980	0.000000
292893756	10383865	54099	10000.000000	22584	3445	1.000000	31553	169	1.000000	9851042	0.000000
292878274	10393513	53901	10000.000000	22922	3466	1.000000	31486	186	1.000000	9845961	0.000000
292872354	10371547	53589	10000.000000	22458	3731	1.000000	31603	163	1.000000	9841111	0.000000
292909515	10374449	54651	10000.000000	22541	3689	1.000000	31498	187	1.000000	9836257	0.000000
292884294	10378888	54122	10000.000000	22754	3655	1.000000	31610	175	1.000000	9831421	0.000000
292893349	10373071	53393	10000.000000	22521	3524	1.000000	31509	141	1.000000	9826683	0.000000
292902979	10372628	54014	10000.000000	23150	3259	1.000000	31756	144	1.000000	9821776	0.000000
292877482	10385049	54167	10000.000000	23044	3522	1.000000	31399	174	1.000000	9816780	0.000000
292884811	10379428	53990	10000.000000	23000	3404	1.000000	31692	174	1.000000	9811925	0.000000
292872444	10379439	54300	10000.000000	22739	3556	1.000000	31400	189	1.000000	9807099	0.000000
292888838	10385456	54101	10000.000000	22917	3372	1.000000	31433	186	1.000000	9802123	-1.#IND00
292858904	10387395	53652	10000.000000	23119	3417	1.000000	31640	171	1.000000	9797221	-0.001600
292880665	10387971	54182	10000.000000	22474	3782	1.000000	31604	210	1.000000	9792426	0.013160
292867160	10381149	53959	10000.000000	22751	3546	1.000000	31731	146	1.000000	9787558	0.007107
292897543	10382022	54142	10000.000000	23018	3517	1.000000	31569	151	1.000000	9782694	0.000388
292883210	10381831	53857	10000.000000	23169	3349	1.000000	31696	132	1.000000	9777781	-0.002228
292888256	10375352	54385	10000.000000	22924	3466	1.000000	31564	150	1.000000	9772904	-0.003699
292878071	10374861	53945	10000.000000	23110	3458	1.000000	31545	179	1.000000	9767973	-0.003861
292906040	10353616	53878	10000.000000	23154	3404	1.000000	31604	158	1.000000	9763067	-0.011677
292953065	10349176	54130	10000.000000	22968	3509	1.000000	31698	101	1.000000	9758225	-0.011700
292882837	10383971	54531	10000.000000	23098	3373	1.000000	31595	117	1.000000	9753454	-0.008750
292874407	10385019	53993	10000.000000	22654	3615	1.000000	31587	146	1.000000	9748699	-0.003776
292898107	10370929	54135	10000.000000	23053	3309	1.000000	31624	130	1.000000	9743750	-0.003117
292890429	10368969	53856	10000.000000	23176	3319	1.000000	31546	172	1.000000	9738881	-0.004120
292894466	10372573	54393	10000.000000	22299	3839	1.000000	31662	123	1.000000	9733978	-0.003326
292909425	10365426	54003	10000.000000	22685	3733	1.000000	31460	173	1.000000	9729174	-0.002703
292888935	10368814	53786	10000.000000	23112	3448	1.000000	31909	143	1.000000	9724383	-0.001412
292880491	10364442	53880	10000.000000	22926	3622	1.000000	31585	168	1.000000	9719504	-0.000633
292899416	10369788	54130	10000.000000	22657	3505	1.000000	31798	151	1.000000	9714698	0.000426
292873229	10387864	54010	10000.000000	22668	3624	1.000000	31410	201	1.000000	9709899	-0.000028
292898546	10363264	53828	10000.000000	23137	3477	1.000000	31529	127	1.000000	9705074	-0.000444
292901433	10368906	54156	10000.000000	23094	3251	1.000000	31355	127	1.000000	9700279	0.002466
292909256	10381975	53736	10000.000000	23215	3401	1.000000	31687	201	1.000000	9695453	0.002401
292869350	10385975	54307	10000.000000	22988	3481	1.000000	31446	197	1.000000	9690574	0.003160
292860980	10375586	53963	10000.000000	22884	3367	1.000000	31685	108	1.000000	9685693	0.003518
292858229	10370991	54523	10000.000000	23097	3423	1.000000	31610	151	1.000000	9680644	0.003523
292898560	10366348	53991	10000.000000	22858	3440	1.000000	31728	150	1.000000	9675806	0.003742
292889675	10372259	53822	10000.000000	22954	3414	1.000000	31947	136	1.000000	9670977	0.003894
292916424	10365725	54251	10000.000000	23066	3420	1.000000	32010	162	1.000000	9666131	0.003514
292878367	10377019	53771	10000.000000	22701	3649	1.000000	31505	181	1.000000	9661325	0.003173
292923638	10373869	54010	10000.000000	22901	3545	1.000000	31427	131	1.000000	9656554	0.002772
292877593	10376108	54013	10000.000000	22512	3555	1.000000	31593	149	1.000000	9651712	0.002966
292881596	10381314	53949	10000.000000	23210	3386	1.000000	31521	151	1.000000	9646814	0.002773
292885042	10382566	54403	10000.000000	23163	3559	1.000000	31761	146	1.000000	9641987	0.002837
292889365	10367806	53970	10000.000000	22967	3601	1.000000	31575	169	1.000000	9637224	0.002918
292879667	10372517	54230	10000.000000	22247	3620	1.000000	31532	152	1.000000	9632286	0.002444
292882450	10371383	54462	10000.000000	23099	3384	1.000000	31382	156	1.000000	9627531	0.001732
292906230	10377127	54127	10000.000000	22635	3641	1.000000	31566	115	1.000000	9622655	0.001190
292860695	10386889	53958	10000.000000	22804	3598	1.000000	31662	175	1.000000	9617802	0.001615
292854171	10388171	54085	10000.000000	22948	3493	1.000000	31549	170	1.000000	9612978	0.001703
292878464	10375083	53988	10000.000000	22658	3708	1.000000	31341	213	1.000000	9608201	0.002231
292888811	10384484	54284	10000.000000	22712	3520	1.000000	31461	169	1.000000	9603343	0.001188
292883768	10381323	53885	10000.000000	23074	3537	1.000000	31454	163	1.000000	9598523	0.001121
292875314	10379332	54004	10000.000000	22554	3598	1.000000	31534	181	1.000000	9593843	0.001118
292888036	10373394	53695	10000.000000	23186	3490	1.000000	31585	144	1.000000	9589156	0.001010
292878036	10375879	54250	10000.000000	22801	3513	1.000000	31466	153	1.000000	9584392	0.001052
292877068	10376265	54138	10000.000000	23128	3445	1.000000	31593	140	1.000000	9579551	0.001086
292886200	10368933	53908	10000.000000	22948	3696	1.000000	31769	153	1.000000	9574783	0.001429
292878149	10391709	53956	10000.000000	22773	3434	1.000000	31674	144	1.000000	9570047	0.001234
292868000	10385655	53904	10000.000000	23075	3378	1.000000	31390	187	1.000000	9565128	0.000178
292851706	10376379	54258	10000.000000	22760	3458	1.000000	31436	182	1.000000	9560351	0.000004
292853780	10378990	54176	10000.000000	22988	3534	1.000000	31748	116	1.000000	9555575	-0.000069
292862196	10380252	54233	10000.000000	22729	3489	1.000000	31676	147	1.000000	9550801	-0.000158
292875798	10375792	54644	10000.000000	23116	3525	1.000000	31675	168	1.000000	9546138	-0.000339
292897474	10366658	54076	10000.000000	22727	3567	1.000000	31478	166	1.000000	9541426	-0.000162
292874664	10380942	54182	10000.000000	22589	3640	1.000000	31424	174	1.000000	9536638	0.000377
292881243	10378272	54384	10000.000000	22889	3640	1.000000	31488	160	1.000000	9531803	0.000427
292914051	10368247	53947	10000.000000	22631	3644	1.000000	31634	159	1.000000	9526997	0.000515
292878278	10383186	54400	10000.000000	22612	3697	1.000000	31571	142	1.000000	9522242	0.000461
292885235	10376888	54223	10000.000000	22899	3410	1.000000	31609	167	1.000000	9517481	0.000743
npatches	nstrain	runtime	dt	init_x	init_y	init_y_blood	init_z	init_S	beta0	beta1	beta2	beta3	mean_beta	B	d	delta	delta_blood	b[0]	mut	m	CTL	c	g	epsilon	k	het	lambda	rho	omega	x_max	patch.dyna	DELTA	A	VA
10000	1	100.000000	0.001000	21900	9499	5000000	0.001000	10000000	4.525122	8.075373	3.195894	3.585475	6	800000000	0.010000	1.000000	432.000000	80000	0.000050	0.004800	1	0.001000	1.000000	2.500000	4.000000	0.500000	0.000000	0.000000	0.000000	31872	0	10.000000	7.000000	1.000000
sus	inf	inf_blood	z	x[0]	y[0][0]	z[0]	x[1]	y[1][0]	z[1]	S[0]	synchrony
219000000	94990000	5000000	10.000000	21900	9499	0.001000	21900	9499	0.001000	10000000	0.000000
277833103	8316013	43551	10000.000000	29272	303	1.000000	25185	1587	1.000000	9994953	0.000000
303760641	4043741	20896	10000.000000	31541	43	1.000000	28416	1017	1.000000	9990073	0.000000
308227024	3432600	17537	10000.000000	31719	17	1.000000	28801	1089	1.000000	9985165	0.000000
309211787	3253423	16744	9999.998396	31881	51	1.000000	29351	822	1.000000	9980178	0.000000
309497681	3168692	16739	9999.999848	31801	41	1.000000	29492	712	1.000000	9975126	0.000000
309664168	3123249	16330	10000.000000	31855	18	1.000000	29512	784	1.000000	9970123	0.000000
309766245	3097767	16200	9999.986390	32017	41	1.000000	29439	833	1.000000	9965219	0.000000
309805401	3079011	16054	9999.999289	31963	48	1.000000	29447	835	1.000000	9960126	0.000000
309838332	3085284	16071	10000.000000	31740	19	1.000000	29018	935	1.000000	9955215	0.000000
309848030	3065954	15684	9999.998934	31814	28	1.000000	29562	720	1.000000	9950219	0.000000
309905277	3059011	15820	10000.000000	31781	31	1.000000	29517	814	1.000000	9945313	0.000000
309890870	3060626	16064	9999.996436	31782	34	1.000000	29447	875	1.000000	9940486	0.000000
309900690	3052983	15772	9999.892771	31904	34	1.000000	29531	774	1.000000	9935504	0.000000
309894006	3062657	15755	9999.999606	31696	28	1.000000	29170	962	1.000000	9930468	0.000000
309896035	3052232	15813	9999.997840	31839	43	1.000000	28812	1044	1.000000	9925591	0.000000
309874224	3063079	16048	9999.999861	31764	16	1.000000	28696	1111	1.000000	9920622	0.000000
309902579	3059034	15988	9999.978143	31668	39	1.000000	29314	877	1.000000	9915601	0.000000
309921936	3048559	15600	10000.000000	31724	42	1.000000	29534	787	1.000000	9910699	0.000000
309893037	3052072	15686	9999.982904	32071	17	1.000000	29532	691	1.000000	9905783	0.000000
309912751	3044982	16039	9999.998810	31731	47	1.000000	29953	672	1.000000	9900739	0.000000
309899772	3052319	15944	9999.989675	31732	33	1.000000	29629	696	1.000000	9895782	0.000000
309881504	3065316	15824	10000.000000	31858	16	1.000000	29413	829	1.000000	9890801	0.000000
309856528	3067036	16179	9999.960610	31709	45	1.000000	29511	816	1.000000	9885774	0.000000
309863870	3061504	15879	9999.999702	31734	33	1.000000	29330	835	1.000000	9880755	0.000000
309874495	3065794	15716	10000.000000	31753	15	1.000000	28993	919	1.000000	9875738	0.000000
309895966	3058991	15985	9999.999494	31781	24	1.000000	29386	874	1.000000	9870852	0.000000
309882259	3055568	16040	9999.995038	31715	26	1.000000	28534	1105	1.000000	9865943	0.000000
309893240	3053048	16002	10000.000000	31814	19	1.000000	29044	985	1.000000	9860989	0.000000
309919428	3053897	15808	9999.999431	31767	35	1.000000	29498	732	1.000000	9856000	0.000000
309886578	3056880	16023	9999.900076	31887	17	1.000000	29272	891	1.000000	9851156	0.000000
309911777	3051234	15807	9999.999313	32073	29	1.000000	29134	907	1.000000	9846267	0.000000
309906128	3059276	15990	9999.935148	31823	16	1.000000	29492	917	1.000000	9841284	0.000000
309860085	3058856	16266	9999.963402	31873	16	1.000000	29257	897	1.000000	9836345	0.000000
309900261	3060090	16041	10000.000000	31792	22	1.000000	29106	1064	1.000000	9831382	0.000000
309895817	3060194	15987	9999.987586	31925	38	1.000000	28687	1050	1.000000	9826352	0.000000
309881832	3057462	16067	9999.999980	31818	24	1.000000	29146	882	1.000000	9821415	0.000000
309880945	3054691	15903	9999.996514	31830	32	1.000000	29181	843	1.000000	9816469	0.000000
309890068	3054689	15827	10000.000000	32060	21	1.000000	29214	995	1.000000	9811490	0.000000
309906829	3056363	16138	10000.000000	31740	27	1.000000	29075	1020	1.000000	9806503	0.000000
309920071	3048747	15885	9999.999910	32007	24	1.000000	28876	1055	1.000000	9801741	-1.#IND00
309911218	3062590	15800	9999.999436	31915	27	1.000000	28943	1015	1.000000	9796815	0.000000
309904017	3060920	16132	9999.994468	31626	25	1.000000	29077	948	1.000000	9791984	-0.012543
309919947	3051941	15760	9999.999598	31888	21	1.000000	29351	827	1.000000	9787081	-0.009889
309889166	3065322	15930	9999.999640	31927	27	1.000000	29584	829	1.000000	9782331	-0.010333
309848019	3068624	16025	9999.996892	31768	21	1.000000	29016	1018	1.000000	9777298	-0.013573
309851609	3061941	16134	10000.000000	31700	41	1.000000	29021	1002	1.000000	9772271	-0.005666
309909117	3057766	16103	9999.996815	31580	18	1.000000	28916	979	1.000000	9767364	-0.001532
309906389	3062370	16081	10000.000000	31650	22	1.000000	29546	831	1.000000	9762517	-0.006616
309844752	3072332	15884	9999.957404	31551	32	1.000000	28923	1069	1.000000	9757573	-0.010099
309886077	3058504	15979	9999.987020	31915	24	1.000000	29506	849	1.000000	9752682	-0.008309
309901091	3069073	15898	9999.998715	31888	18	1.000000	29739	826	1.000000	9748008	-0.004953
309873778	3067200	16075	9999.989928	31699	23	1.000000	29478	860	1.000000	9743023	-0.001977
309878696	3063613	15823	10000.000000	31802	24	1.000000	29437	750	1.000000	9738101	-0.000023
309879286	3054482	16001	10000.000000	31876	15	1.000000	29631	771	1.000000	9733140	-0.001039
309904132	3056073	16071	10000.000000	31655	10	1.000000	29557	789	1.000000	9728329	-0.000395
309870837	3055183	15821	9999.999881	31963	24	1.000000	29500	781	1.000000	9723425	-0.000603
309886685	3062351	15993	9999.998113	31736	32	1.000000	29535	916	1.000000	9718645	-0.001188
309857480	3072769	16072	9999.998843	31814	23	1.000000	29205	820	1.000000	9713817	0.000070
309849646	3074231	15873	10000.000000	31721	26	1.000000	29207	896	1.000000	9708896	-0.000403
309845144	3067207	16001	9999.985655	31655	21	1.000000	29413	898	1.000000	9704032	-0.000639
309868384	3063640	15764	10000.000000	31774	23	1.000000	29157	958	1.000000	9699166	-0.000585
309883581	3061089	15894	9999.999236	31733	28	1.000000	28912	1012	1.000000	9694215	-0.001701
309885005	3058951	16216	10000.000000	31695	33	1.000000	28826	923	1.000000	9689279	-0.002035
309909481	3053323	15979	9999.991135	31786	29	1.000000	28995	968	1.000000	9684328	-0.001606
309880267	3045375	15974	9999.997497	31871	22	1.000000	29099	884	1.000000	9679473	-0.001507
309920437	3049308	15780	9999.999999	31821	17	1.000000	29093	889	1.000000	9674471	0.001650
309871678	3058706	16043	9999.917293	31908	24	1.000000	29422	757	1.000000	9669624	0.000861
309890155	3053988	15860	9999.999956	31575	35	1.000000	29645	750	1.000000	9664890	0.001672
309909014	3047428	15796	9999.998839	31815	19	1.000000	29639	744	1.000000	9660108	0.000728
309928519	3044012	15678	9999.999995	31835	33	1.000000	29597	801	1.000000	9655384	0.000130
309907298	3049766	15826	10000.000000	31678	20	1.000000	29590	937	1.000000	9650489	-0.000139
309911886	3046282	15792	9999.981848	31644	32	1.000000	29667	876	1.000000	9645705	-0.000096
309880461	3059784	16167	10000.000000	31558	39	1.000000	29131	861	1.000000	9640690	-0.000416
309917074	3056599	15832	9999.883441	31634	36	1.000000	29298	904	1.000000	9635935	-0.000497
309885703	3060026	16063	10000.000000	31518	39	1.000000	29407	810	1.000000	9631125	-0.001033
309908217	3058520	15998	10000.000000	31599	27	1.000000	29459	846	1.000000	9626369	-0.001421
309871120	3063339	15987	9999.974448	31723	21	1.000000	28939	1009	1.000000	9621422	-0.002143
309897476	3057318	15953	9999.999999	31990	34	1.000000	29117	836	1.000000	9616604	-0.001609
309906671	3053569	16020	9999.975048	31887	34	1.000000	29427	843	1.000000	9611716	-0.001327
309916380	3050081	15981	9999.999999	31782	31	1.000000	29142	896	1.000000	9606852	-0.001192
309898119	3050658	15951	9999.997690	31629	29	1.000000	29160	873	1.000000	9601996	-0.001243
309885283	3057315	15598	10000.000000	32100	27	1.000000	29269	895	1.000000	9597158	-0.001097
309916574	3048044	15934	9999.976098	31907	34	1.000000	29374	804	1.000000	9592395	-0.000660
309916561	3048298	15571	9999.982979	31859	20	1.000000	29334	764	1.000000	9587513	-0.000231
309897198	3053168	15875	9999.985010	31830	34	1.000000	29492	871	1.000000	9582649	-0.000144
309929041	3042341	15871	9999.999998	31977	28	1.000000	29262	844	1.000000	9577904	-0.000066
309904349	3055109	15853	10000.000000	31984	26	1.000000	29690	770	1.000000	9573015	0.000520
309887080	3060496	15916	9999.999930	31770	25	1.000000	29324	857	1.000000	9568256	0.000882
309874418	3065972	16076	9999.996340	31608	24	1.000000	29237	942	1.000000	9563466	0.000899
309876366	3057096	15847	9999.974519	31763	20	1.000000	29491	705	1.000000	9558699	0.001280
309892772	3060132	16063	9999.998270	31763	20	1.000000	29532	664	1.000000	9553932	0.001491
309890019	3063049	15839	9999.999404	31769	17	1.000000	29648	735	1.000000	9549203	0.000874
309886638	3060818	15844	10000.000000	31640	21	1.000000	29464	880	1.000000	9544334	0.000282
309855902	3064046	16025	9999.993838	31809	16	1.000000	29064	1097	1.000000	9539668	0.000294
309894336	3055386	15905	10000.000000	31737	28	1.000000	28996	1007	1.000000	9535019	0.000180
309891948	3060354	15943	10000.000000	31748	41	1.000000	28990	852	1.000000	9530203	-0.000055
309898813	3055249	15770	9999.928487	31874	13	1.000000	29349	808	1.000000	9525527	-0.000088
309871393	3060540	15895	10000.000000	31962	25	1.000000	29036	943	1.000000	9520620	0.000966
309877732	3067567	15958	9999.997544	31725	22	1.000000	29244	894	1.000000	9515872	0.000970
npatches	nstrain	runtime	dt	init_x	init_y	init_y_blood	init_z	init_S	beta0	beta1	beta2	beta3	mean_beta	B	d	delta	delta_blood	b[0]	mut	m	CTL	c	g	epsilon	k	het	lambda	rho	omega	x_max	patch.dyna	DELTA	A	VA
10000	1	100.000000	0.001000	21900	9499	5000000	0.001000	10000000	5.181802	5.104958	6.990983	7.728724	6	800000000	0.010000	1.000000	432.000000	80000	0.000050	0.004800	1	0.001000	1.000000	2.500000	5.000000	0.500000	0.000000	0.000000	0.000000	31872	0	10.000000	7.000000	1.000000
sus	inf	inf_blood	z	x[0]	y[0][0]	z[0]	x[1]	y[1][0]	z[1]	S[0]	synchrony
219000000	94990000	5000000	10.000000	21900	9499	0.001000	21900	9499	0.001000	10000000	0.000000
288243856	3873055	20360	10000.000000	29575	204	1.000000	29918	159	1.000000	9994959	0.000000
311979414	1169502	6205	9986.642030	31856	15	1.000000	31920	13	1.000000	9990027	0.000000
315864796	710860	3845	9687.812153	31983	6	1.000000	31904	9	0.996450	9985048	0.000000
316749923	547953	2894	9204.994725	31687	3	1.000000	31920	2	0.942463	9979936	0.000000
317123752	465645	2479	8783.132938	31748	2	0.397313	31844	13	0.999920	9974950	0.000000
317314941	418738	2189	8477.912479	31723	0	0.499927	31958	6	0.856524	9969923	0.000000
317431895	386554	1932	8282.284324	31730	5	0.882883	32102	1	0.464135	9965000	0.000000
317509751	369440	1821	8088.072946	31875	3	0.460875	32016	7	0.578142	9960010	0.000000
317578933	356715	1819	7975.737866	31855	5	0.985938	31973	0	0.796030	9954963	0.000000
317577344	341419	1771	7868.088781	31590	0	0.291294	31797	6	0.684823	9949988	0.000000
317635959	331867	1720	7782.666374	31655	2	0.624957	31761	3	0.810968	9945054	0.000000
317672905	325934	1674	7725.309775	31676	4	0.984750	31905	2	0.354982	9940019	0.000000
317676229	317880	1638	7643.305263	31675	6	0.999974	31854	1	0.811907	9935081	0.000000
317695371	314179	1672	7626.649393	31839	1	0.862087	31676	10	0.997906	9930314	0.000000
317713882	307025	1641	7508.694613	31611	7	0.509122	31800	1	0.309188	9925213	0.000000
317737731	302909	1550	7446.993004	31804	2	0.211205	31975	3	0.199019	9920281	0.000000
317747744	302893	1636	7496.455611	31794	5	0.974795	31948	1	0.553143	9915355	0.000000
317758236	297631	1553	7480.569424	31805	2	0.582035	32199	2	0.731852	9910539	0.000000
317732770	299256	1527	7464.041604	31752	7	0.899411	31769	1	0.617348	9905557	0.000000
317746478	296784	1547	7441.762803	31965	6	0.431117	31652	1	0.283305	9900609	0.000000
317746937	296093	1529	7473.005654	31883	5	0.999288	31663	11	0.273529	9895776	0.000000
317764785	297459	1565	7437.296185	31957	2	0.999999	31687	16	0.999992	9890770	0.000000
317751997	296515	1612	7484.659701	31722	5	0.958505	31824	7	1.000000	9885781	0.000000
317749798	297887	1529	7371.059159	31707	3	0.832970	31633	0	0.265035	9880908	0.000000
317743996	300166	1641	7457.896783	31782	6	0.912806	31904	4	0.088631	9876011	0.000000
317776701	301445	1600	7469.748242	32107	2	0.867197	31743	7	0.900730	9870972	0.000000
317755123	298892	1593	7461.791987	32070	3	0.992512	31907	5	0.961805	9866035	0.000000
317762080	300809	1475	7449.930728	31779	0	0.678972	31608	2	0.525359	9861150	0.000000
317734896	303341	1609	7488.781043	31932	1	0.459502	32054	10	0.980868	9856296	0.000000
317743307	302398	1499	7423.875875	31780	2	0.882639	31674	3	0.764637	9851448	0.000000
317759957	300283	1587	7473.594876	31853	1	0.547386	31823	1	0.914701	9846497	0.000000
317751432	305014	1618	7471.603887	32037	1	0.549319	31982	1	0.278258	9841605	0.000000
317751086	301892	1603	7458.603373	32120	2	0.794610	31865	1	0.313864	9836722	0.000000
317738497	302148	1521	7520.993271	31870	10	0.996235	31810	5	0.420870	9831707	0.000000
317771242	301081	1540	7466.529094	31937	1	0.270900	31895	9	0.426686	9826792	0.000000
317760579	299880	1604	7426.336459	31832	11	0.327489	31869	4	0.973426	9821861	0.000000
317753791	299187	1636	7455.101689	31829	3	0.927915	31703	3	0.687479	9816849	0.000000
317774009	298346	1595	7448.101939	31854	2	0.532383	31825	4	0.980631	9811872	0.000000
317738055	299124	1592	7443.098001	32067	1	0.825773	31876	1	0.410307	9806985	0.000000
317777166	296905	1546	7431.677328	31720	3	0.775825	32039	2	0.852783	9802018	-1.#IND00
317737121	301325	1526	7419.904897	31970	1	0.795509	31781	4	0.996923	9797090	-1.#IND00
317756737	299218	1629	7489.257316	31819	4	0.962007	31947	5	0.998609	9792107	-1.#IND00
317745752	298932	1577	7464.836034	31863	3	0.959093	32065	9	0.869712	9787268	-0.023766
317740283	297680	1525	7487.835274	31844	1	0.185791	31964	0	0.404038	9782392	-0.023223
317753865	297178	1575	7410.094985	32033	5	0.497684	31901	5	0.330145	9777512	-0.019167
317775907	297823	1558	7394.085705	31963	5	0.249652	31968	3	0.981598	9772663	-0.013733
317778354	294922	1589	7429.407829	31877	3	0.764563	31833	0	0.428145	9767818	-0.016021
317763785	296238	1622	7361.520460	31756	3	0.839290	31702	2	0.090665	9762874	-0.012951
317739231	297647	1598	7419.842784	31809	0	0.385822	31855	2	0.771834	9757984	-0.011332
317751833	297698	1582	7490.897359	32092	3	0.841429	32120	7	0.822957	9753144	-0.009636
317749836	297155	1521	7419.264309	32002	5	0.998762	31909	1	0.458294	9748216	-0.005749
317743019	302539	1525	7451.162274	31937	3	0.868322	32045	2	0.118548	9743255	-0.003889
317754415	302256	1493	7493.608921	32067	6	0.342572	31587	0	0.557046	9738446	-0.001230
317737911	302106	1582	7481.925037	32100	5	0.977708	31583	11	0.574324	9733611	-0.005057
317760953	304661	1662	7513.946523	31688	1	0.499161	31684	0	0.324508	9728638	-0.003558
317740680	303711	1511	7535.550727	31900	3	0.994421	31856	5	0.935832	9723748	-0.002870
317783647	297212	1555	7428.225972	31938	2	0.546846	31788	0	0.482157	9718841	-0.001160
317748303	298671	1547	7452.626675	31642	10	0.907811	31994	3	0.262693	9713890	-0.001366
317784282	298867	1599	7444.189443	31999	2	0.783754	31813	5	0.996681	9708964	-0.000919
317754224	299504	1581	7425.330873	31740	6	0.581988	31643	1	0.834136	9704192	-0.001707
317742043	302777	1586	7490.564253	31807	5	0.941856	31853	1	0.425926	9699267	-0.000958
317756152	298496	1514	7466.077973	31955	8	0.942089	32120	7	0.395966	9694418	-0.000893
317760385	297383	1500	7477.900563	31869	5	0.999751	32030	1	0.620084	9689484	0.000287
317759768	299032	1557	7419.833336	32051	0	0.481164	31898	7	0.684382	9684598	0.000844
317749198	298775	1570	7462.026331	31925	10	0.765092	31801	4	0.998087	9679776	0.000911
317752212	295886	1499	7432.081735	31605	9	0.999370	31938	6	0.999997	9674887	0.001488
317754348	300603	1566	7417.701050	32030	1	0.478116	32055	1	0.915219	9670131	0.001419
317747193	299572	1534	7500.532343	31914	6	0.539169	32048	2	0.581731	9665150	0.002309
317741719	300452	1624	7439.133506	31819	3	0.825004	32092	6	0.660094	9660344	0.002345
317766067	300530	1550	7446.150491	31651	2	0.407145	31808	3	0.966640	9655524	0.002193
317728473	302567	1560	7438.303268	31977	8	0.999849	31898	8	0.999975	9650591	0.002790
317709060	301675	1562	7440.756965	31692	1	0.250678	31823	3	0.718306	9645758	0.002873
317750722	301153	1583	7457.631713	31791	3	0.998395	31939	8	0.677857	9641005	0.002664
317770406	301738	1595	7482.689760	31940	4	0.870823	31970	0	0.470791	9636206	0.003000
317751508	298979	1614	7485.180731	32048	0	0.307063	31811	4	0.961350	9631339	0.002609
317759365	299465	1528	7483.736846	31863	10	0.197878	32009	2	0.839103	9626560	0.003218
317742317	298561	1550	7500.675671	31985	8	0.936987	32073	5	0.887847	9621633	0.004046
317752425	298368	1559	7430.577764	31753	2	0.999786	31682	3	0.968797	9616915	0.003452
317780611	293688	1519	7416.478576	31692	0	0.677243	31390	0	0.253510	9612108	0.003373
317767214	290910	1479	7376.393586	31888	4	0.500230	31734	13	0.902592	9607294	0.002250
317787757	294060	1551	7350.947181	31811	3	0.798457	31748	8	0.943238	9602528	0.002155
317762938	293300	1513	7381.961449	31689	5	0.516309	31921	7	0.991383	9597663	0.002008
317750682	295105	1550	7464.349973	32023	3	0.986178	31825	2	0.881259	9592887	0.001987
317759037	292529	1495	7347.070233	32145	3	0.148401	31906	1	0.443968	9588086	0.002825
317776710	290804	1473	7324.284272	31913	4	0.912294	31722	2	0.508820	9583250	0.002704
317789035	293938	1514	7336.838391	31783	8	0.739242	31885	10	0.997854	9578299	0.002004
317776427	294858	1609	7407.520206	31967	1	0.989458	31846	4	0.709731	9573493	0.001838
317767456	295034	1480	7406.468119	31871	1	0.562669	31819	0	0.306232	9568777	0.002389
317764091	296002	1552	7422.459985	32030	7	0.957915	31771	2	0.424434	9563874	0.002284
317761726	295557	1491	7410.264583	31924	4	0.376042	31651	6	0.982708	9559188	0.001973
317772804	294557	1579	7435.171758	31859	6	0.995378	31889	1	0.887040	9554348	0.002041
317757341	294041	1545	7398.812579	31887	3	0.255186	31798	3	0.211955	9549577	0.001929
317761913	294177	1551	7401.189124	31743	1	0.341288	31860	10	0.452632	9544893	0.001623
317772495	294330	1502	7389.452198	31646	8	0.995046	31657	2	0.480561	9540212	0.001524
317761052	298956	1515	7430.343676	31954	7	0.857687	31731	10	0.959895	9535328	0.001501
317770449	297235	1566	7435.145367	31779	1	0.583262	31793	2	0.365695	9530524	0.001434
317769658	297378	1602	7423.293445	31931	0	0.278809	31774	7	0.992924	9525778	0.001684
317730225	298700	1566	7450.099479	31874	7	0.948036	31870	2	0.223807	9521025	0.000358
317751971	298606	1545	7425.887925	31800	1	0.431810	31864	0	0.648248	9516257	0.000386
npatches	nstrain	runtime	dt	init_x	init_y	init_y_blood	init_z	init_S	beta0	beta1	beta2	beta3	mean_beta	B	d	delta	delta_blood	b[0]	mut	m	CTL	c	g	epsilon	k	het	lambda	rho	omega	x_max	patch.dyna	DELTA	A	VA
10000	1	100.000000	0.001000	21900	9499	5000000	0.001000	10000000	8.321729	5.721138	7.551449	7.064004	6	800000000	0.010000	1.000000	432.000000	80000	0.000050	0.004800	1	0.001000	1.000000	2.500000	6.000000	0.500000	0.000000	0.000000	0.000000	31872	0	10.000000	7.000000	1.000000
sus	inf	inf_blood	z	x[0]	y[0][0]	z[0]	x[1]	y[1][0]	z[1]	S[0]	synchrony
219000000	94990000	5000000	10.000000	21900	9499	0.001000	21900	9499	0.001000	10000000	0.000000
294919065	1723601	8994	10000.000000	28288	393	1.000000	29985	128	1.000000	9995070	0.000000
315474725	269423	1452	9029.115301	31173	105	1.000000	31644	6	1.000000	9990105	0.000000
318072199	89563	473	5820.636512	31585	34	1.000000	31690	4	0.949451	9985177	0.000000
318499216	41612	207	3671.905137	31866	5	1.000000	32081	0	0.182130	9980191	0.000000
318618032	25734	125	2547.452132	31904	0	0.108419	31843	0	0.081355	9975281	0.000000
318648565	21265	117	2005.893817	31874	0	0.009630	31937	0	0.007018	9970249	0.000000
318664427	21314	104	1740.393052	31859	0	0.001154	31701	0	0.000941	9965254	0.000000
318659501	22549	95	1693.663499	31766	33	0.082636	31719	2	0.000763	9960356	0.000000
318643788	26227	147	1829.848372	32059	17	1.000000	31880	0	0.000688	9955430	0.000000
318647961	29241	156	1995.938326	31785	6	1.000000	31869	0	0.000423	9950560	0.000000
318636040	31990	180	2181.095308	31673	6	0.985714	31733	1	0.000419	9945721	0.000000
318629763	30627	157	2286.985297	31726	0	0.336237	31992	14	0.804034	9940682	0.000000
318647527	29452	153	2255.130549	31904	4	0.827960	32017	0	0.333635	9935788	0.000000
318657162	27231	140	2195.362376	31948	0	0.104539	31803	1	0.028820	9930830	0.000000
318661448	27212	153	2097.555173	31749	0	0.008913	31840	0	0.011132	9925782	0.000000
318638625	27531	148	2079.480668	31842	23	0.998282	31822	0	0.001277	9920788	0.000000
318642042	28422	145	2107.029283	32012	14	1.000000	31809	0	0.000472	9915814	0.000000
318637886	28617	146	2157.744319	31684	27	1.000000	31695	0	0.000412	9910742	0.000000
318611957	28802	169	2175.319056	31941	2	1.000000	31920	0	0.000402	9905714	0.000000
318650034	28351	142	2198.916187	31970	0	0.128714	31950	0	0.000400	9900715	0.000000
318664048	27525	143	2114.465966	31958	15	0.060542	31981	0	0.000400	9895848	0.000000
318639724	27956	153	2119.079927	31973	11	1.000000	31937	3	0.000735	9890941	0.000000
318643891	28290	133	2111.569857	32034	4	1.000000	31874	15	0.600438	9886046	0.000000
318660451	28705	154	2174.599506	31872	0	0.518665	32007	1	0.619754	9881027	0.000000
318622352	28454	123	2125.986521	31960	9	0.954343	32049	1	0.391324	9875912	0.000000
318662838	27377	138	2121.195787	31889	7	0.999969	31941	0	0.613023	9871102	0.000000
318644482	26721	127	2085.103085	31912	2	0.535620	31934	0	0.050480	9866213	0.000000
318641294	26038	156	2033.558110	32141	5	0.973999	31708	0	0.004963	9861292	0.000000
318625447	26913	118	2019.137912	31898	0	0.336610	31719	0	0.000773	9856325	0.000000
318635905	27096	133	2029.221780	31849	0	0.027884	31557	0	0.000430	9851369	0.000000
318664400	27202	138	2038.578889	31710	0	0.002647	31756	0	0.000455	9846390	0.000000
318650104	28792	134	2087.178555	31753	15	0.018192	31849	11	0.008005	9841452	0.000000
318651627	29432	155	2160.778375	31880	10	0.999690	31857	2	0.999404	9836446	0.000000
318664733	28531	136	2221.826117	31898	7	1.000000	31889	0	0.089141	9831603	0.000000
318642177	28624	178	2189.957884	32014	0	0.100050	31929	0	0.007654	9826547	0.000000
318635921	27130	122	2105.328416	32051	3	0.023156	31735	5	0.008491	9821700	0.000000
318643790	27653	151	2086.970132	31878	9	0.461477	31718	0	0.853081	9816816	0.000000
318627671	28097	160	2081.349451	31847	9	0.999271	32162	12	0.645615	9811839	0.000000
318657263	29184	147	2165.020247	32061	0	0.154839	32001	0	0.290139	9806900	0.000000
318650398	28859	150	2176.458982	31876	2	0.016040	32082	0	0.024085	9802038	-1.#IND00
318635243	29348	135	2197.707111	31999	10	0.989842	31790	0	0.002336	9797166	-1.#IND00
318633278	28707	145	2224.726397	31824	8	0.997999	31890	1	0.000632	9792245	-1.#IND00
318656265	28290	156	2180.775800	31868	5	0.999987	31863	0	0.000419	9787474	-1.#IND00
318638302	27366	151	2103.401717	31957	0	0.125672	31860	0	0.000401	9782527	-1.#IND00
318661074	26741	137	2049.268408	31635	16	0.455346	31923	1	0.000541	9777557	-1.#IND00
318629647	26939	137	2021.120060	31876	3	0.999892	31871	13	0.027280	9772721	-1.#IND00
318646873	28205	165	2043.773044	32161	0	0.363125	31928	0	0.425974	9767807	-1.#IND00
318622645	27888	150	2113.885185	31867	3	0.741763	32103	0	0.035189	9762935	-1.#IND00
318633670	28186	151	2128.099938	31987	0	0.179560	32026	0	0.003244	9757995	-1.#IND00
318612068	28767	160	2138.172616	31973	9	0.733976	31902	0	0.000632	9753030	-1.#IND00
318642338	28692	153	2191.514764	31986	0	0.177478	32012	2	0.000497	9748142	-1.#IND00
318638263	28505	157	2109.325744	31985	12	0.830349	31737	15	0.306971	9743326	-0.001767
318639063	28516	155	2112.600334	31930	4	0.982484	31670	0	0.238039	9738513	-0.003014
318635252	28626	133	2161.543575	31728	0	0.114642	31950	0	0.023340	9733764	-0.003718
318635860	28302	121	2163.553847	31767	0	0.009739	31941	2	0.007097	9728857	-0.003265
318643001	28378	150	2133.399233	31824	0	0.001207	31526	8	0.962325	9724110	-0.003330
318655184	28520	158	2172.794238	31676	0	0.000466	31899	0	0.233349	9719302	-0.003149
318652027	28359	142	2178.040797	31986	0	0.000405	31867	0	0.019688	9714419	-0.003617
318671536	28155	134	2147.414094	31826	31	0.790568	31667	0	0.001977	9709503	-0.004647
318656707	27683	127	2101.795300	31846	0	0.755532	31942	1	0.000660	9704668	-0.004845
318641211	26483	134	2089.705389	31704	0	0.062129	31785	0	0.000435	9699775	-0.004318
318641612	27032	153	2038.482844	31820	0	0.005446	31955	0	0.000403	9694842	-0.002504
318649729	28465	132	2044.080633	31991	0	0.000817	31801	2	0.000593	9689995	-0.000063
318643277	28874	131	2120.199532	31840	0	0.000434	31833	0	0.000631	9685047	-0.000897
318651227	28998	173	2178.432785	32032	0	0.000403	31798	0	0.000422	9680184	-0.001601
318644702	27952	127	2146.507091	31930	0	0.000400	31866	21	0.494925	9675409	-0.000941
318648180	27474	125	2153.358993	31745	0	0.000530	31946	2	0.454000	9670635	-0.000453
318657970	27335	140	2115.746037	31990	26	0.998216	31951	0	0.049106	9665691	-0.000282
318663213	27024	131	2045.148963	31923	35	1.000000	31872	1	0.704863	9660828	-0.000597
318654406	28623	144	2098.152046	31742	6	1.000000	31939	0	0.058091	9656132	-0.000660
318632255	28594	160	2210.888471	31732	1	0.748908	31959	0	0.005116	9651366	-0.000580
318629607	28092	132	2188.934882	31959	12	0.976851	31838	1	0.000821	9646615	0.001742
318657448	27277	129	2109.350893	31957	7	0.999997	31509	7	0.006156	9641852	0.000311
318656169	27690	135	2059.466525	32015	0	0.128225	31809	7	0.996463	9636998	-0.000522
318669127	27647	153	2064.766209	31898	0	0.010849	31679	0	0.157337	9632214	-0.000813
318645906	27680	150	2079.820987	31800	1	0.005369	31768	1	0.013294	9627395	-0.000579
318655247	27722	140	2145.676510	31924	11	0.999358	31695	5	0.113294	9622572	-0.000510
318641969	26764	146	2068.958789	31788	0	0.262450	31816	2	0.697489	9617706	-0.000251
318636243	27121	144	2085.942544	31758	0	0.021822	31715	0	0.392078	9613020	-0.000236
318640009	27513	129	2058.541765	31633	0	0.002151	31808	0	0.032418	9608164	-0.000102
318654728	28208	158	2090.147562	32030	15	0.999432	31776	0	0.003017	9603385	-0.000018
318634585	28294	138	2133.122918	31904	6	1.000000	31813	0	0.000614	9598616	0.000050
318642753	27776	165	2096.743752	31730	1	0.909219	31934	0	0.000417	9593760	0.000121
318636284	28634	156	2135.275183	31925	0	0.074759	31778	0	0.000401	9588871	0.000614
318633998	28989	160	2203.916195	31889	0	0.006478	31967	0	0.000409	9584166	0.000399
318635321	28316	158	2203.788055	31958	3	0.001379	31840	0	0.000401	9579339	-0.000095
318636126	28054	159	2160.652446	31708	19	1.000000	31861	2	0.000467	9574595	-0.000355
318633675	27653	135	2163.850291	31864	6	1.000000	31896	6	0.996375	9569742	-0.000372
318643694	27345	146	2106.559668	31981	0	0.716109	32001	0	0.133369	9565000	-0.000401
318629869	27558	146	2063.471789	32139	0	0.058907	31772	8	0.367792	9560230	-0.000422
318636990	27167	154	2099.105139	31867	0	0.005364	31830	0	0.180880	9555522	-0.000537
318655421	26555	139	2043.598797	31870	0	0.000806	31905	2	0.678145	9550658	-0.000604
318624937	28293	137	2066.566118	31827	0	0.000433	31931	0	0.069739	9545876	-0.000360
318631775	28443	156	2138.557294	31843	0	0.000407	32119	2	0.006944	9540936	-0.000214
318647295	27227	126	2101.752500	31990	10	0.008715	31832	0	0.001357	9536125	-0.001089
318655039	28427	155	2144.723152	31735	30	1.000000	31821	0	0.000513	9531280	-0.001223
318632640	27363	144	2090.677486	32050	2	0.979862	31897	0	0.000409	9526510	-0.001248
318637802	27773	143	2111.224140	31762	6	0.999920	31912	0	0.000401	9521801	-0.001155
318647841	26718	146	2027.565495	31675	1	0.436090	31951	0	0.000400	9517157	-0.001785
npatches	nstrain	runtime	dt	init_x	init_y	init_y_blood	init_z	init_S	beta0	beta1	beta2	beta3	mean_beta	B	d	delta	delta_blood	b[0]	mut	m	CTL	c	g	epsilon	k	het	lambda	rho	omega	x_max	patch.dyna	DELTA	A	VA
10000	1	100.000000	0.001000	21900	9499	5000000	0.001000	10000000	3.998667	6.788009	7.483461	7.403895	6	800000000	0.010000	1.000000	432.000000	80000	0.000050	0.004800	1	0.001000	1.000000	2.500000	7.000000	0.500000	0.000000	0.000000	0.000000	31872	0	10.000000	7.000000	1.000000
sus	inf	inf_blood	z	x[0]	y[0][0]	z[0]	x[1]	y[1][0]	z[1]	S[0]	synchrony
219000000	94990000	5000000	10.000000	21900	9499	0.001000	21900	9499	0.001000	10000000	0.000000
299070639	748982	3862	9999.882253	30597	12	1.000000	29559	78	1.000000	9995081	0.000000
316740978	54421	291	6596.857724	31825	1	0.168904	31855	0	0.587726	9990081	0.000000
318503223	9966	49	2404.300766	31718	0	0.100630	31565	0	0.048412	9984999	0.000000
318689553	3989	18	846.222507	31995	0	0.008593	31898	0	0.004325	9980038	0.000000
318715911	3770	21	429.279379	31801	0	0.001070	31999	0	0.000721	9975177	0.000000
318729214	4996	28	323.232913	31675	0	0.000455	31998	0	0.000426	9970205	0.000000
318699403	7940	49	428.081847	32112	0	0.000404	31801	0	0.000402	9965292	0.000000
318691655	12613	57	640.357896	31585	2	0.001649	31908	0	0.000400	9960183	0.000000
318651867	17453	92	961.060715	31983	0	0.001429	31985	0	0.000400	9955228	0.000000
318682527	20686	90	1255.262272	31813	12	0.012884	31919	1	0.000422	9950392	0.000000
318670073	22830	128	1546.809641	32017	0	0.584990	31796	17	0.734478	9945468	0.000000
318669863	21748	113	1626.064329	31956	0	0.048413	31929	0	0.205585	9940569	0.000000
318665703	20440	106	1613.276987	31762	0	0.004325	31696	0	0.017173	9935562	0.000000
318686011	18110	76	1470.691240	31792	0	0.000797	32012	0	0.001771	9930551	0.000000
318681974	16053	90	1319.501707	32017	0	0.000432	31886	0	0.000512	9925664	0.000000
318694400	17096	75	1267.438561	31907	0	0.000402	31627	0	0.000409	9920732	0.000000
318667021	17916	100	1273.247175	32141	0	0.000400	31733	0	0.000401	9915780	0.000000
318671480	18958	96	1355.648533	31687	0	0.000400	31682	0	0.000400	9910931	0.000000
318682890	18809	100	1389.568418	31901	0	0.000400	31885	0	0.000400	9906008	0.000000
318669535	18252	112	1404.241109	32112	0	0.000400	31940	0	0.000400	9901083	0.000000
318685175	17968	98	1402.228088	31757	4	0.001650	31872	0	0.000402	9896024	0.000000
318674472	16954	90	1356.193355	31626	2	0.637559	31895	0	0.000400	9891011	0.000000
318658556	17045	76	1292.208732	31623	1	0.085150	31860	0	0.000400	9886131	0.000000
318690456	16954	99	1288.368763	32076	0	0.016769	31783	0	0.000687	9881136	0.000000
318668994	17718	87	1255.857880	32045	0	0.001738	31848	0	0.000423	9876175	0.000000
318661071	18316	114	1329.692554	31957	6	0.002400	31766	0	0.000431	9871197	0.000000
318680662	18466	109	1370.466449	31763	4	0.144708	32022	0	0.000402	9866216	0.000000
318672131	18944	96	1390.688617	31972	0	0.044070	31877	0	0.000407	9861324	0.000000
318662255	19933	118	1440.240284	31930	0	0.004141	31932	0	0.000400	9856358	0.000000
318672358	19590	100	1456.929388	32036	0	0.000706	31938	0	0.000400	9851278	0.000000
318674834	18145	114	1428.372234	31872	0	0.000430	31971	0	0.000400	9846250	0.000000
318687517	18196	99	1367.271514	31875	0	0.000465	31938	1	0.000449	9841341	0.000000
318653003	18265	87	1399.035284	31877	0	0.000405	31844	0	0.000408	9836347	0.000000
318669519	17882	98	1380.191419	32027	0	0.000426	31874	0	0.000400	9831433	0.000000
318686145	17527	99	1368.949571	31889	0	0.000402	31824	0	0.000400	9826433	0.000000
318684537	18080	84	1364.662725	31974	0	0.000400	31923	0	0.000400	9821534	0.000000
318680225	18579	100	1394.028045	31664	0	0.000400	31914	0	0.000400	9816741	0.000000
318671846	18568	107	1391.119819	31900	0	0.000400	31751	0	0.000400	9811807	0.000000
318701086	18497	91	1380.078367	32005	0	0.000400	31900	0	0.000400	9807075	0.000000
318678128	18239	99	1372.999304	31788	0	0.000578	31843	10	0.102509	9802086	-1.#IND00
318668928	18272	78	1329.709812	32002	0	0.000427	31824	2	0.909865	9797250	-1.#IND00
318688374	17708	82	1341.367560	32079	0	0.000402	31804	0	0.091421	9792460	-1.#IND00
318669393	17134	90	1348.750092	31664	0	0.000400	31704	0	0.007840	9787536	-1.#IND00
318677104	17411	96	1300.794165	31728	0	0.000400	32057	0	0.001083	9782687	-1.#IND00
318662902	17737	98	1323.327490	31818	0	0.000400	31731	6	0.994438	9777747	-1.#IND00
318664398	17860	90	1357.928128	31840	0	0.000400	31813	0	0.129699	9772839	-1.#IND00
318673624	18476	89	1355.816585	31925	0	0.000400	31889	0	0.010970	9767927	-1.#IND00
318664390	18016	98	1333.534803	31847	0	0.000400	31632	1	0.003610	9763036	-1.#IND00
318679212	17556	83	1330.279534	32062	0	0.000400	31621	0	0.000919	9758217	-1.#IND00
318660051	18270	96	1328.753668	31922	0	0.000401	31831	0	0.000442	9753278	-1.#IND00
318700025	17753	83	1356.748237	31970	0	0.000400	31717	0	0.000403	9748282	-1.#IND00
318684856	17219	92	1333.073184	32102	0	0.000400	32024	0	0.000400	9743403	-1.#IND00
318678666	18019	98	1302.620648	32010	0	0.000400	31962	0	0.000400	9738542	-1.#IND00
318676692	18689	115	1350.993295	31904	0	0.000404	32001	1	0.000495	9733696	-1.#IND00
318673745	18244	97	1440.813600	31833	0	0.000401	32038	0	0.000408	9728736	-1.#IND00
318678444	18528	108	1405.320566	31815	0	0.000429	32040	0	0.000400	9723804	-1.#IND00
318655995	17949	93	1408.774891	31982	0	0.000402	32022	0	0.000400	9718920	-1.#IND00
318668352	17597	69	1336.136532	31978	0	0.000400	31766	12	0.999999	9714077	-1.#IND00
318677166	17157	87	1321.767344	31671	0	0.000400	31676	0	0.407608	9709249	-1.#IND00
318674184	18248	101	1342.230662	31946	9	0.595572	31922	0	0.033688	9704416	0.000202
318671650	19273	82	1370.019244	31907	5	0.793007	31911	0	0.003121	9699598	0.002546
318656555	18435	91	1428.364200	31888	0	0.365586	31655	0	0.000622	9694704	-0.002248
318674593	18560	87	1448.557387	31982	0	0.030253	31482	0	0.000418	9689757	-0.001859
318681432	18374	103	1391.915819	31849	0	0.002840	31926	2	0.001170	9684773	-0.002710
318691648	17739	99	1370.549726	31799	0	0.000599	31709	19	0.978570	9679910	-0.003244
318667700	17071	92	1311.444861	31750	1	0.000475	31781	0	0.579622	9675041	-0.002815
318673424	16845	92	1268.550060	31820	0	0.000410	31844	0	0.047749	9670223	-0.002382
318665913	17433	92	1285.474528	31908	0	0.000401	31762	0	0.004270	9665327	-0.003654
318678667	17611	104	1338.184125	32060	0	0.000411	31906	0	0.000716	9660385	-0.004165
318703497	17603	100	1338.637439	31766	0	0.000401	32044	0	0.000426	9655477	-0.004596
318682836	18220	97	1351.026087	31730	0	0.000400	32032	0	0.000402	9650621	-0.005708
318697348	18614	75	1368.563463	31827	0	0.000400	31922	1	0.000432	9645793	-0.004960
318684482	18387	96	1355.533809	31894	0	0.000401	31998	16	0.870017	9640994	-0.004458
318679739	19270	91	1416.795402	31904	0	0.000400	31927	0	0.296548	9636186	-0.004260
318677520	17512	105	1347.853897	31822	0	0.000400	31923	0	0.024609	9631385	-0.004623
318656764	17948	100	1346.223453	31797	0	0.000400	32128	2	0.005900	9626536	-0.004598
318697113	17099	100	1318.279175	31748	0	0.000400	32095	7	0.667596	9621700	-0.003303
318674210	17294	90	1295.673626	31721	2	0.001056	31884	0	0.158689	9616916	-0.003331
318685696	17645	91	1331.025336	31719	0	0.000787	31897	0	0.014450	9612155	-0.003260
318674607	18242	105	1352.866862	32070	0	0.000432	31957	1	0.001611	9607405	-0.003057
318674010	17684	90	1364.660589	32032	2	0.000487	32002	12	0.999441	9602642	-0.002704
318697935	18606	92	1367.163876	31722	20	0.656938	31717	1	0.279303	9597712	-0.002789
318665267	19189	108	1453.172528	32104	0	0.309303	31934	0	0.500135	9592916	-0.002376
318685355	17639	101	1378.110167	31725	0	0.041307	31707	3	0.890381	9588092	-0.002204
318699491	17107	87	1300.283610	31877	0	0.003744	31768	0	0.087981	9583230	-0.002544
318690413	17390	85	1330.002514	31739	0	0.000673	31723	0	0.007559	9578475	-0.003413
318661407	17752	95	1323.770094	31998	0	0.000422	31900	21	0.067897	9573707	-0.003262
318659682	18027	104	1313.171213	32050	0	0.000402	31906	0	0.513387	9568983	-0.002050
318686535	17603	93	1371.419679	31816	0	0.000400	31863	3	0.086973	9564179	-0.001930
318656397	17743	88	1350.618415	31672	7	0.001394	31893	0	0.111715	9559436	-0.001900
318667993	18515	94	1322.803205	31869	0	0.585338	31824	4	0.024356	9554633	-0.002253
318674175	18259	112	1331.835820	31729	0	0.048216	31761	9	0.896278	9549727	-0.002139
318680642	18031	81	1339.082446	32124	0	0.004309	31755	0	0.191415	9544947	-0.002122
318680200	18544	97	1397.555567	31832	0	0.000719	31796	0	0.016015	9540219	-0.001663
318680988	17771	101	1401.907620	31914	0	0.000445	31961	0	0.001676	9535405	-0.000972
318661981	16793	97	1311.577551	31807	0	0.000466	31761	6	0.002658	9530589	-0.000920
318673307	16996	90	1278.320850	31906	0	0.000405	31964	3	0.999964	9525829	-0.000958
318673545	17028	90	1264.368304	31959	0	0.000418	31748	8	0.297115	9521071	-0.001456
318652235	18072	105	1312.293492	31802	1	0.000499	31659	0	0.510174	9516336	-0.001408
npatches	nstrain	runtime	dt	init_x	init_y	init_y_blood	init_z	init_S	beta0	beta1	beta2	beta3	mean_beta	B	d	delta	delta_blood	b[0]	mut	m	CTL	c	g	epsilon	k	het	lambda	rho	omega	x_max	patch.dyna	DELTA	A	VA
10000	1	100.000000	0.001000	21900	9499	5000000	0.001000	10000000	5.789145	6.940780	4.456039	8.839693	6	800000000	0.010000	1.000000	432.000000	80000	0.000050	0.004800	1	0.001000	1.000000	2.500000	8.000000	0.500000	0.000000	0.000000	0.000000	31872	0	10.000000	7.000000	1.000000
sus	inf	inf_blood	z	x[0]	y[0][0]	z[0]	x[1]	y[1][0]	z[1]	S[0]	synchrony
219000000	94990000	5000000	10.000000	21900	9499	0.001000	21900	9499	0.001000	10000000	0.000000
301906122	308317	1587	9965.151503	30281	16	1.000000	30135	25	1.000000	9995017	0.000000
317239914	10471	58	4117.550458	31608	0	0.482828	31678	0	0.413685	9990013	0.000000
318602123	1726	8	794.133911	31760	0	0.039837	31615	0	0.034184	9984929	0.000000
318707394	1073	4	198.515807	32102	0	0.003891	31519	0	0.003162	9979985	0.000000
318738560	1139	5	97.027236	31927	0	0.000685	32056	0	0.000626	9975061	0.000000
318715589	1515	5	96.675043	31917	0	0.000423	31891	0	0.000418	9970124	0.000000
318732924	2381	12	127.283044	31963	0	0.000402	31742	0	0.000401	9965195	0.000000
318717971	3702	14	189.582103	31847	0	0.000400	31893	0	0.000400	9960147	0.000000
318714091	5133	29	261.100185	31738	0	0.000400	31864	0	0.000400	9955185	0.000000
318688529	7016	47	391.035128	31881	0	0.000400	31842	0	0.000400	9950282	0.000000
318707843	9432	41	517.431044	31884	0	0.000405	32005	0	0.000400	9945321	0.000000
318705049	12184	62	712.703838	31963	0	0.000400	31932	0	0.000400	9940360	0.000000
318689275	14175	82	885.251911	31928	0	0.000400	31925	16	0.062047	9935434	0.000000
318698526	13893	50	954.630587	31897	0	0.000400	31955	1	0.371827	9930459	0.000000
318693603	14106	82	992.393557	31657	0	0.000400	31835	0	0.040347	9925534	0.000000
318686031	14195	87	1035.896329	31641	0	0.000471	31620	0	0.003665	9920547	0.000000
318662826	14062	86	1026.810319	31978	0	0.000406	31688	0	0.000667	9915608	0.000000
318687834	12941	78	956.112454	31925	0	0.000407	31765	0	0.000422	9910623	0.000000
318680831	11966	69	902.616659	31869	0	0.000400	31620	0	0.000402	9905625	0.000000
318698507	11369	61	872.209064	31767	0	0.000400	31977	0	0.000400	9900719	0.000000
318675085	10911	61	805.526382	31901	0	0.000400	31844	0	0.000400	9895773	0.000000
318710209	11614	56	820.071786	31843	0	0.000400	31797	0	0.000400	9890789	0.000000
318701588	12715	64	877.302145	31961	0	0.000400	31876	0	0.000400	9885936	0.000000
318703929	13004	67	939.061529	32027	0	0.000400	31903	0	0.000433	9880993	0.000000
318700332	12356	49	921.134237	31734	0	0.000400	32069	0	0.000403	9876105	0.000000
318715395	11534	51	859.524992	31762	0	0.000401	32153	0	0.000400	9871210	0.000000
318681382	11943	53	867.497457	31823	0	0.000400	31957	0	0.000400	9866337	0.000000
318702838	11872	69	841.896464	31601	0	0.000409	31813	0	0.000400	9861420	0.000000
318690608	12340	65	876.396840	31944	0	0.000413	31982	9	0.004144	9856522	0.000000
318674487	12108	68	899.890986	31870	1	0.000908	31918	2	0.926538	9851507	0.000000
318672450	12433	58	879.764954	31977	0	0.000492	31724	0	0.200404	9846577	0.000000
318706924	12558	63	895.060629	31848	0	0.000407	31797	0	0.016749	9841698	0.000000
318718488	12972	65	918.004701	31764	0	0.000400	32040	9	0.037086	9836739	0.000000
318682782	13555	53	949.909052	31859	6	0.001524	31768	1	0.868946	9831726	0.000000
318691745	13801	72	1014.720006	31658	5	0.996081	32116	0	0.073053	9826729	0.000000
318712906	13285	75	963.336911	31820	0	0.178258	31634	0	0.006339	9821844	0.000000
318683862	13002	63	943.634095	31968	12	0.497299	31910	0	0.001341	9816927	0.000000
318682890	12633	76	888.886449	32129	0	0.155852	31782	0	0.000477	9812035	0.000000
318685770	12879	69	927.919289	31961	0	0.013108	31816	11	0.058956	9807199	0.000000
318696191	12011	62	919.642167	31955	0	0.001439	32041	0	0.299219	9802409	-1.#IND00
318692606	12138	53	858.002065	31870	0	0.000485	31904	0	0.024827	9797495	-1.#IND00
318690015	11886	62	904.428525	31970	0	0.000407	31963	0	0.002397	9792508	-1.#IND00
318693407	11850	71	842.059972	31777	0	0.000400	31928	0	0.000563	9787573	-1.#IND00
318685058	12048	50	861.997613	31909	10	0.018810	31941	0	0.000413	9782664	-1.#IND00
318679140	12239	63	894.034766	31819	0	0.469172	31882	0	0.000401	9777832	-1.#IND00
318684724	14016	69	938.683103	31952	0	0.038720	31999	0	0.000400	9772916	-1.#IND00
318685736	14668	76	988.718947	31796	0	0.003532	32000	0	0.000400	9767985	-1.#IND00
318688106	14727	77	1063.899844	31825	0	0.000656	31883	1	0.000439	9763072	-1.#IND00
318678696	13438	72	1006.370678	31781	0	0.000421	31924	0	0.000407	9758036	-1.#IND00
318695078	13181	75	987.371370	32039	18	0.044990	31895	0	0.000401	9753010	-1.#IND00
318704648	12105	60	931.633265	31901	0	0.356104	31988	0	0.000400	9748151	-1.#IND00
318696888	12486	66	889.866482	31765	0	0.029477	31711	0	0.000400	9743293	-1.#IND00
318693868	12639	72	897.780606	31638	0	0.002777	31913	0	0.000400	9738410	-1.#IND00
318706881	12504	65	923.505517	31765	5	0.011640	32062	0	0.000400	9733487	-1.#IND00
318689927	13028	66	897.744492	31783	0	0.003261	31769	8	0.002649	9728540	-1.#IND00
318690011	12515	77	937.487581	31799	0	0.000634	31807	3	0.915401	9723750	-1.#IND00
318698268	12136	65	889.988981	31796	0	0.000419	31916	0	0.104572	9718878	-1.#IND00
318717371	12732	64	917.540361	31833	0	0.000401	31710	0	0.008916	9714116	-1.#IND00
318684095	12866	72	939.070156	31851	0	0.000400	31778	0	0.001096	9709339	-1.#IND00
318670784	11901	59	868.888312	31952	0	0.000400	31929	0	0.000457	9704488	-1.#IND00
318701493	11685	50	834.298958	31756	0	0.000400	31985	0	0.000404	9699520	-1.#IND00
318670683	11780	55	826.642277	31925	0	0.000400	32117	9	0.005381	9694634	-1.#IND00
318690803	13037	66	877.659810	31811	11	0.002507	31782	12	0.999999	9689815	-1.#IND00
318672668	12925	61	931.029556	31901	0	0.454185	31871	0	0.128665	9685028	-1.#IND00
318689209	13248	83	957.492816	31995	0	0.037495	31778	0	0.010885	9680259	-0.002549
318698432	13221	82	929.198106	31679	19	0.799456	31798	0	0.001257	9675371	-0.002809
318677470	12471	61	924.023836	31766	0	0.343811	31782	0	0.000470	9670489	-0.003171
318666204	12282	80	911.526303	31972	0	0.028472	32103	0	0.000406	9665638	-0.002965
318704134	13038	87	881.531253	31889	0	0.002695	31723	0	0.000400	9660740	-0.001974
318685636	12867	70	926.403592	31928	0	0.000593	31718	0	0.000400	9655896	-0.001674
318690521	12792	67	930.856680	31781	0	0.000421	31858	0	0.000400	9651163	-0.003088
318698550	12552	64	926.690758	31951	2	0.000506	31744	0	0.000409	9646431	-0.004778
318712991	11672	65	872.476751	31902	13	0.927619	32034	0	0.000401	9641595	-0.004394
318695868	12100	59	843.674086	31889	0	0.157787	32115	4	0.003535	9636805	-0.004325
318702646	12225	56	872.084190	31665	0	0.013266	31908	1	0.813231	9631936	-0.003984
318680960	12135	68	859.491437	31650	0	0.001452	31913	0	0.067601	9627104	-0.004306
318682859	11992	59	862.683995	31822	0	0.000486	31855	0	0.005893	9622252	-0.004076
318672596	12857	59	873.801287	32027	8	0.002316	31931	0	0.000849	9617416	-0.003945
318675188	12359	67	902.734041	31735	0	0.561831	31654	0	0.000437	9612505	-0.003206
318691493	12579	72	902.935441	31874	0	0.048177	32074	0	0.000403	9607681	-0.003393
318707688	12576	55	879.137668	31811	0	0.004305	31696	0	0.000400	9602785	-0.002849
318703497	13500	82	931.064874	31881	0	0.000719	31976	0	0.000400	9597989	-0.003473
318708125	12446	61	933.162309	32089	3	0.001480	31756	0	0.000400	9593180	-0.004380
318673597	12924	58	911.389345	31965	9	0.789232	31716	6	0.003644	9588432	-0.004311
318696659	12370	63	885.576841	31933	0	0.174521	31746	4	0.983833	9583584	-0.004148
318680677	12234	73	868.372176	32041	0	0.014634	31841	0	0.150912	9578784	-0.004417
318708698	12416	62	874.364024	31705	1	0.003532	31718	0	0.025201	9573960	-0.004773
318698638	12493	55	883.144617	31732	0	0.000661	31812	0	0.002427	9569192	-0.004579
318672036	12656	71	902.451462	31821	0	0.000421	31769	0	0.000566	9564347	-0.004177
318697852	13583	49	927.136621	31691	0	0.000402	32109	0	0.000413	9559621	-0.004202
318704001	13205	66	960.739684	31998	0	0.000400	31951	0	0.000401	9554782	-0.003982
318678133	12576	54	931.989726	31817	0	0.000400	31856	0	0.000400	9550009	-0.003835
318707235	12375	55	915.599586	31729	0	0.000400	31958	0	0.000406	9545237	-0.002856
318680298	12505	57	891.357872	31867	1	0.000494	32047	0	0.000400	9540390	-0.002993
318687645	11044	57	848.268145	31862	15	0.872183	31755	0	0.000400	9535609	-0.002660
318710555	11754	59	822.621923	32015	1	0.868038	31959	0	0.000532	9530855	-0.002450
318702497	11450	55	816.938697	31794	1	0.563721	31927	0	0.000411	9526049	-0.002634
318698041	11682	53	848.692206	31827	0	0.060662	31995	0	0.000401	9521213	-0.002947
318686695	12808	67	872.027359	31868	0	0.005326	31766	0	0.000400	9516442	-0.003969
npatches	nstrain	runtime	dt	init_x	init_y	init_y_blood	init_z	init_S	beta0	beta1	beta2	beta3	mean_beta	B	d	delta	delta_blood	b[0]	mut	m	CTL	c	g	epsilon	k	het	lambda	rho	omega	x_max	patch.dyna	DELTA	A	VA
10000	1	100.000000	0.001000	21900	9499	5000000	0.001000	10000000	6.335963	4.428771	8.396455	8.010483	6	800000000	0.010000	1.000000	432.000000	80000	0.000050	0.004800	1	0.001000	1.000000	2.500000	9.000000	0.500000	0.000000	0.000000	0.000000	31872	0	10.000000	7.000000	1.000000
sus	inf	inf_blood	z	x[0]	y[0][0]	z[0]	x[1]	y[1][0]	z[1]	S[0]	synchrony
219000000	94990000	5000000	10.000000	21900	9499	0.001000	21900	9499	0.001000	10000000	0.000000
303696650	124175	660	9699.430395	30266	15	1.000000	30591	2	0.889903	9994985	0.000000
317467714	2142	12	2367.370479	31747	0	0.345861	31577	0	0.165637	9989951	0.000000
318622673	327	2	286.424449	32077	0	0.028640	31782	0	0.013907	9984870	0.000000
318709940	254	1	54.558773	31880	0	0.002708	31788	0	0.001504	9979923	0.000000
318727925	240	1	22.173848	31890	1	0.000991	31899	0	0.000490	9974927	0.000000
318711270	372	1	21.677996	31880	16	0.159264	32069	0	0.000407	9969960	0.000000
318713451	577	3	31.090827	31789	0	0.281565	31902	0	0.000400	9964989	0.000000
318728284	1290	6	57.010236	31818	0	0.023384	31867	0	0.000400	9959975	0.000000
318729258	1357	3	77.274601	31813	0	0.002279	32055	1	0.000489	9954947	0.000000
318704424	2057	6	106.922579	31929	0	0.000553	31842	4	0.033128	9949887	0.000000
318745471	2506	11	135.256515	31846	0	0.000412	31815	0	0.523028	9945012	0.000000
318724666	2990	14	178.754069	31831	0	0.000401	31862	0	0.043123	9940030	0.000000
318706383	3303	19	209.942437	31682	0	0.000400	31783	0	0.003892	9934991	0.000000
318723218	4852	22	260.319527	31814	0	0.000400	31939	0	0.000685	9929999	0.000000
318709473	5849	22	338.510479	31792	0	0.000400	31904	0	0.000443	9924949	0.000000
318719711	6486	36	410.459176	32033	0	0.000400	32140	0	0.000403	9920051	0.000000
318692909	6970	40	467.924003	31969	0	0.000400	31924	0	0.000400	9915063	0.000000
318690041	8594	44	498.389210	31734	4	0.002421	31997	0	0.000400	9910094	0.000000
318703185	9328	51	605.817956	32017	3	0.495739	31982	0	0.000400	9905156	0.000000
318690542	10310	57	634.043396	31829	0	0.062348	31958	0	0.000400	9900209	0.000000
318693028	10838	61	729.242887	31788	0	0.005966	31606	0	0.000400	9895256	0.000000
318684376	9950	53	716.469606	31963	0	0.000855	31617	0	0.000400	9890260	0.000000
318705923	8655	40	672.404113	32095	0	0.000437	31775	0	0.000400	9885336	0.000000
318725994	8282	42	611.927680	31765	0	0.000403	31697	0	0.000400	9880429	0.000000
318729597	8930	37	592.470261	32081	0	0.000400	31945	0	0.000400	9875487	0.000000
318698769	8496	39	603.603397	31846	1	0.000435	31996	0	0.000400	9870522	0.000000
318713906	8405	47	573.325469	31774	0	0.000538	32181	0	0.000400	9865524	0.000000
318690832	9056	41	583.840997	31952	0	0.000411	31761	0	0.000400	9860584	0.000000
318711854	9716	60	634.115826	31986	0	0.000401	31586	0	0.000400	9855659	0.000000
318697471	10203	45	655.214845	31949	0	0.000400	32098	0	0.000400	9850761	0.000000
318711053	10437	52	696.777807	31983	0	0.000400	32073	0	0.000400	9845712	0.000000
318694425	9276	42	680.946543	31897	0	0.000400	31808	0	0.000400	9840874	0.000000
318708465	8953	39	665.298196	31783	0	0.000400	31862	0	0.000400	9835978	0.000000
318690059	8885	37	637.812236	32123	0	0.000400	31857	0	0.000400	9831059	0.000000
318704438	8715	43	611.622996	31873	0	0.000400	31857	0	0.000400	9826141	0.000000
318678524	9371	45	626.259661	31891	1	0.000418	31870	0	0.000400	9821267	0.000000
318673493	9819	49	656.475050	31860	13	0.997608	31860	0	0.000400	9816413	0.000000
318698944	10018	59	691.072089	31849	0	0.309743	31779	8	0.005277	9811463	0.000000
318703459	10211	49	696.920455	31729	0	0.025688	31663	0	0.512824	9806518	0.000000
318675279	9843	57	673.603348	31947	0	0.002467	31826	0	0.042289	9801601	-1.#IND00
318715380	9364	47	647.271844	31668	0	0.000569	31760	0	0.003824	9796771	-1.#IND00
318686310	8875	51	629.912033	31945	0	0.000414	31601	0	0.000680	9791851	-1.#IND00
318707482	8594	45	581.103376	32022	0	0.000401	31908	0	0.000423	9787112	-1.#IND00
318697212	8101	48	557.775097	31809	0	0.000400	31574	0	0.000402	9782174	-1.#IND00
318712211	8593	40	564.107733	31634	0	0.000400	31887	0	0.000400	9777367	-1.#IND00
318695372	8951	45	597.397317	31767	0	0.000400	31776	0	0.000414	9772505	-1.#IND00
318695807	9429	45	627.042764	31592	16	0.064835	31769	0	0.000401	9767588	-1.#IND00
318686900	9675	57	666.635384	31789	0	0.399425	32142	0	0.000400	9762768	-1.#IND00
318687675	9477	44	649.297891	32082	0	0.033019	32059	0	0.000649	9757861	-1.#IND00
318705890	8986	40	639.351686	32055	10	0.393122	31742	7	0.018478	9752947	-1.#IND00
318710052	8535	55	614.921405	31874	0	0.408817	31856	0	0.318350	9748062	-1.#IND00
318718108	8453	36	592.208089	31649	0	0.033787	32033	1	0.033796	9743132	-1.#IND00
318706730	7987	41	569.567494	31669	0	0.003129	31915	0	0.214386	9738115	-1.#IND00
318709574	8776	46	592.986612	31779	0	0.000623	31827	0	0.017892	9733291	-1.#IND00
318705307	8901	60	598.220379	31850	0	0.000418	31687	0	0.001868	9728340	-1.#IND00
318680071	8936	49	611.589780	31765	1	0.000453	31837	0	0.000520	9723506	-1.#IND00
318694799	8989	49	592.508868	31725	8	0.014066	31682	0	0.000410	9718585	-1.#IND00
318704055	8773	44	585.570325	31885	0	0.469624	31624	0	0.000401	9713677	-1.#IND00
318704735	9870	40	620.541971	31782	0	0.038757	32052	0	0.000400	9708911	-1.#IND00
318706068	9726	59	666.304146	31919	0	0.003660	31995	0	0.000401	9703969	-1.#IND00
318728883	8868	49	618.763213	31990	0	0.000666	31778	0	0.000400	9699168	-1.#IND00
318686167	9262	40	600.416157	32296	6	0.004228	31702	0	0.000401	9694329	-1.#IND00
318695730	8751	46	605.176947	31941	17	0.698380	31717	0	0.000400	9689454	-1.#IND00
318707684	8897	58	625.880356	32011	0	0.319381	31563	0	0.000400	9684711	-1.#IND00
318706222	9203	54	605.188979	31864	0	0.026475	31777	0	0.000400	9679806	-1.#IND00
318680871	9199	49	626.540514	31847	1	0.002913	31971	0	0.000400	9674906	-1.#IND00
318688451	9870	59	656.793612	31808	0	0.652436	31710	0	0.000400	9670120	-1.#IND00
318700647	9761	47	674.579451	31732	0	0.053701	32003	0	0.000521	9665256	-1.#IND00
318691002	9206	51	669.812667	31942	0	0.004757	31540	0	0.000410	9660491	-1.#IND00
318703466	8710	53	631.847856	31910	0	0.000756	31937	0	0.000401	9655799	-1.#IND00
318705508	7905	51	572.052458	32007	0	0.000429	32132	0	0.000400	9650936	-1.#IND00
318705767	7768	44	556.254557	32006	0	0.000402	32014	0	0.000400	9645990	-1.#IND00
318683177	8024	45	533.144566	31958	0	0.000400	32004	1	0.000406	9641163	-1.#IND00
318693809	8254	46	532.400389	31865	0	0.000400	31990	7	0.099606	9636375	-1.#IND00
318703473	8891	44	590.003499	31826	15	0.758381	31989	0	0.114576	9631540	0.000277
318695958	9323	52	613.711740	32013	0	0.539145	31908	0	0.009733	9626807	0.000284
318706445	9309	50	650.816387	32077	0	0.044440	31847	0	0.001163	9621929	0.000357
318709737	9094	42	646.205802	31855	0	0.004000	31960	0	0.000462	9617126	0.000492
318710337	9164	62	624.162769	32032	0	0.000694	31869	0	0.000468	9612191	0.000898
318705549	8868	43	609.605455	32012	0	0.000424	31940	0	0.000405	9607423	0.000837
318710103	8892	44	614.146186	31777	0	0.000402	31850	0	0.000400	9602590	0.000720
318701426	9349	40	659.887647	31784	0	0.000400	32006	0	0.000400	9597780	0.000763
318690054	9894	52	671.245575	32015	0	0.000400	31683	0	0.000503	9593006	0.000115
318696642	9652	50	657.859912	31908	0	0.000400	31931	0	0.000408	9588078	-0.000256
318693341	9692	42	650.305141	31858	0	0.000400	32040	0	0.000401	9583250	-0.000004
318691377	10163	51	654.015419	31734	0	0.000400	31950	0	0.000400	9578569	0.000385
318699855	10313	44	716.640265	32002	0	0.000400	31976	0	0.000400	9573683	0.000230
318705934	9148	37	666.104096	31831	0	0.000400	31974	0	0.000400	9568842	-0.000020
318692840	9332	49	614.796007	31724	0	0.000400	31761	0	0.000400	9563963	0.000073
318677314	8602	46	589.324172	31924	0	0.000405	32138	0	0.000400	9559151	0.000215
318690688	8743	54	604.553144	31804	0	0.000407	31886	0	0.000400	9554405	0.000251
318686973	9229	38	627.085948	31873	0	0.000415	31818	0	0.000400	9549652	0.000558
318705129	9759	56	633.150136	31744	0	0.000401	31920	0	0.000400	9544852	0.000642
318694843	8802	59	632.316749	31811	0	0.000400	31875	0	0.000400	9540072	0.000322
318674496	8533	37	600.207263	31726	0	0.000400	31682	0	0.000400	9535217	0.000641
318702471	8519	53	590.973116	31753	0	0.000481	31857	0	0.000400	9530477	0.000605
318677645	8707	41	612.483068	31733	0	0.000407	31878	0	0.000400	9525738	0.001082
318686153	9516	56	614.434318	31950	0	0.000400	31694	0	0.000400	9520953	0.001382
318699107	10436	63	689.246425	31962	0	0.000400	32019	0	0.000440	9516142	0.000684
npatches	nstrain	runtime	dt	init_x	init_y	init_y_blood	init_z	init_S	beta0	beta1	beta2	beta3	mean_beta	B	d	delta	delta_blood	b[0]	mut	m	CTL	c	g	epsilon	k	het	lambda	rho	omega	x_max	patch.dyna	DELTA	A	VA
10000	1	100.000000	0.001000	21900	9499	5000000	0.001000	10000000	8.104941	6.201692	8.498047	6.100054	6	800000000	0.010000	1.000000	432.000000	80000	0.000050	0.004800	1	0.001000	1.000000	2.500000	10.000000	0.500000	0.000000	0.000000	0.000000	31872	0	10.000000	7.000000	1.000000
sus	inf	inf_blood	z	x[0]	y[0][0]	z[0]	x[1]	y[1][0]	z[1]	S[0]	synchrony
219000000	94990000	5000000	10.000000	21900	9499	0.001000	21900	9499	0.001000	10000000	0.000000
304934845	48962	247	9060.366440	30080	7	1.000000	30580	4	1.000000	9995034	0.000000
317589389	621	1	1409.378624	31723	0	0.131194	32018	0	0.230162	9990129	0.000000
318652828	129	0	145.733479	31707	0	0.011092	31721	0	0.019182	9985068	0.000000
318717560	79	1	22.579766	31965	0	0.001274	31914	0	0.001935	9980163	0.000000
318731782	89	1	10.699248	31715	0	0.000471	31912	0	0.000525	9975215	0.000000
318719594	43	0	5.758339	31841	0	0.000406	31742	0	0.000410	9970237	0.000000
318729408	80	3	6.687463	31745	0	0.000400	31910	0	0.000401	9965278	0.000000
318704742	120	1	11.526125	31959	0	0.000400	32083	0	0.000400	9960292	0.000000
318758469	164	0	13.930898	31886	0	0.000400	31883	0	0.000400	9955267	0.000000
318727191	214	2	17.862932	31982	0	0.000400	31782	0	0.000400	9950233	0.000000
318734058	499	1	26.116437	32069	0	0.000400	31904	0	0.000400	9945247	0.000000
318737082	535	4	34.624681	31698	0	0.000400	31857	0	0.000400	9940287	0.000000
318723252	619	0	40.433162	31985	0	0.000400	31688	0	0.000400	9935282	0.000000
318723873	778	2	53.485944	31921	0	0.000400	31724	0	0.000400	9930256	0.000000
318706422	1319	8	67.537757	31832	0	0.000400	31928	0	0.000400	9925313	0.000000
318719594	1593	5	90.119438	31942	0	0.000400	31641	0	0.000400	9920361	0.000000
318694622	2034	6	117.195509	32212	0	0.000400	31731	0	0.000400	9915446	0.000000
318702144	2758	14	146.027246	31891	0	0.000400	31594	0	0.000400	9910512	0.000000
318720371	2978	14	176.060713	31838	0	0.000400	31798	0	0.000400	9905582	0.000000
318714819	2907	20	201.520012	31699	0	0.000400	31985	0	0.000400	9900612	0.000000
318708085	3538	12	228.055521	31778	0	0.000400	32094	0	0.000400	9895587	0.000000
318723613	4251	27	253.379535	31858	0	0.000400	31690	0	0.000400	9890597	0.000000
318728219	4767	23	273.464119	31948	0	0.000400	31844	0	0.000400	9885734	0.000000
318736214	4857	22	308.911612	32147	0	0.000400	31781	0	0.000400	9880743	0.000000
318707836	5629	27	333.196225	31807	0	0.000400	31681	0	0.000400	9875800	0.000000
318722369	5873	27	371.280281	32229	0	0.000400	31755	0	0.000400	9870948	0.000000
318707217	6037	28	397.354341	32118	0	0.000410	31871	0	0.000400	9865906	0.000000
318708839	6638	43	433.370390	31728	36	0.921721	31808	0	0.000400	9860996	0.000000
318702800	6351	36	424.659541	31853	0	0.362916	32106	0	0.000400	9856114	0.000000
318696138	6174	28	420.600428	31866	0	0.030034	31976	0	0.000400	9851080	0.000000
318704533	5954	37	399.691936	31882	0	0.003294	31822	0	0.000400	9846064	0.000000
318699196	6510	40	403.009493	32148	0	0.000636	31715	0	0.000400	9841237	0.000000
318688931	6118	37	408.971326	31932	0	0.000419	31804	0	0.000400	9836406	0.000000
318715283	6035	38	398.508016	31843	0	0.000401	32137	0	0.000400	9831446	0.000000
318709001	6293	36	399.446185	31849	0	0.000400	31863	0	0.000400	9826683	0.000000
318704440	6551	43	424.037338	31859	0	0.000400	31764	0	0.000400	9821814	0.000000
318703134	6453	37	424.514779	31747	0	0.000555	31895	1	0.000584	9816884	0.000000
318703440	5938	38	394.158368	31956	0	0.000412	31762	18	0.209392	9812013	0.000000
318699795	5881	36	374.629533	31787	0	0.000401	31703	0	0.390738	9807054	0.000000
318691835	6156	39	382.991662	31882	0	0.000409	31905	0	0.032309	9802130	-1.#IND00
318728408	5714	29	387.317100	31737	0	0.000401	31597	0	0.003008	9797206	-1.#IND00
318731166	5970	27	379.714388	31820	0	0.000400	31756	0	0.000613	9792370	-1.#IND00
318716421	5985	27	401.830116	31723	0	0.000400	31466	0	0.000417	9787543	-1.#IND00
318700263	5977	27	392.944350	32009	0	0.000400	31647	0	0.000407	9782750	-1.#IND00
318704159	6249	29	382.013715	31720	0	0.000400	31892	0	0.000400	9777873	-1.#IND00
318716077	6010	31	415.417732	31887	0	0.000400	31871	0	0.000400	9773086	-1.#IND00
318708762	6503	30	407.379394	31884	0	0.000400	31878	0	0.000400	9768115	-1.#IND00
318697564	6464	36	412.288052	31831	13	0.020290	32002	0	0.000400	9763260	-1.#IND00
318699426	6708	34	415.734880	31911	5	0.924418	31791	0	0.000400	9758236	-1.#IND00
318728394	6179	31	421.055547	31981	0	0.096101	31594	0	0.000400	9753307	-1.#IND00
318707513	6657	32	409.338974	32008	0	0.009015	31885	0	0.000400	9748279	-1.#IND00
318705907	7131	42	448.367337	31822	0	0.001104	31886	0	0.000400	9743466	-1.#IND00
318691239	6429	31	446.433844	31631	0	0.000457	31984	0	0.000400	9738581	-1.#IND00
318716768	7028	36	455.282004	31866	0	0.000405	31583	10	0.004727	9733755	-1.#IND00
318701202	6746	42	460.711445	31792	0	0.000400	31809	0	0.322690	9728969	-1.#IND00
318688390	6657	28	438.908505	32044	0	0.000450	31920	0	0.026746	9724069	-1.#IND00
318704189	7104	51	439.999076	31962	0	0.000404	31477	0	0.003708	9719130	-1.#IND00
318694972	6414	34	435.911238	31937	0	0.000400	31644	0	0.000670	9714326	-1.#IND00
318693836	6386	30	428.630723	31613	0	0.000400	31724	0	0.000422	9709425	-1.#IND00
318715597	6642	42	439.482404	31777	0	0.000400	31833	0	0.000402	9704566	-1.#IND00
318713891	6768	43	426.314469	31896	0	0.000401	31791	0	0.000400	9699712	-1.#IND00
318712102	7040	30	440.310020	31897	0	0.000400	31787	0	0.000400	9694863	-1.#IND00
318691694	7772	37	478.635492	31734	0	0.000400	31695	0	0.000400	9689976	-1.#IND00
318699449	7598	51	509.041681	31834	0	0.000400	31652	0	0.000400	9685108	-1.#IND00
318724000	7450	38	494.366470	31927	0	0.000400	31561	0	0.000400	9680280	-1.#IND00
318709366	6655	31	453.422671	31825	0	0.000400	31865	0	0.000400	9675409	-1.#IND00
318700233	7081	31	459.741254	31836	0	0.000400	31905	0	0.000400	9670555	-1.#IND00
318728827	6711	31	469.159107	32000	0	0.000400	31846	0	0.000400	9665681	-1.#IND00
318705607	6502	44	420.441166	31774	0	0.000400	31860	0	0.000400	9660874	-1.#IND00
318719627	5780	32	398.634250	32168	0	0.000400	32028	0	0.000400	9656057	-1.#IND00
318707813	6262	34	398.214778	31837	0	0.000400	31972	0	0.000400	9651178	-1.#IND00
318692947	5764	27	388.950615	31732	0	0.000400	31837	0	0.000400	9646377	-1.#IND00
318698453	6236	26	384.161723	31706	0	0.000400	31842	0	0.000400	9641543	-1.#IND00
318707620	6333	26	409.811629	31840	0	0.000400	31909	0	0.000400	9636573	-1.#IND00
318704433	6478	26	412.083457	31985	1	0.000461	32091	0	0.000400	9631672	-1.#IND00
318714585	6643	32	431.259537	31786	0	0.000406	32035	0	0.000400	9626783	-1.#IND00
318725679	6604	30	449.502408	31836	0	0.000400	31866	0	0.000400	9621885	-1.#IND00
318707129	5585	31	393.102448	31776	0	0.000400	32076	0	0.000400	9617172	-1.#IND00
318721858	5800	33	386.633550	31864	0	0.000400	31803	7	0.000959	9612423	-1.#IND00
318714597	6158	28	371.392006	31798	3	0.000956	31979	1	0.833876	9607644	-1.#IND00
318705302	6201	35	398.971422	31863	0	0.454461	31551	0	0.106167	9602888	-1.#IND00
318684636	6552	26	450.734078	31801	0	0.039526	31572	0	0.009046	9598023	-1.#IND00
318701050	6563	39	417.494363	31717	0	0.003598	31855	0	0.001107	9593181	-1.#IND00
318728652	6790	39	435.965671	31806	0	0.000661	32030	0	0.000458	9588390	-1.#IND00
318703392	6225	39	416.068311	31746	0	0.000421	31726	0	0.000405	9583619	-0.001235
318702171	5990	25	365.958010	31846	0	0.000402	31849	0	0.000400	9578822	-0.000845
318727075	6293	31	393.084952	31801	21	0.995439	31813	0	0.000400	9574065	0.000733
318713816	6257	30	417.419685	31888	0	0.191304	31815	0	0.000400	9569374	0.000669
318710539	6243	36	403.289492	31673	0	0.016006	31958	0	0.000400	9564694	-0.000364
318714797	6466	38	422.821581	31741	0	0.001676	31629	14	0.732567	9559830	-0.000755
318693333	6596	38	426.342113	31973	0	0.000504	31817	0	0.136515	9554989	-0.000731
318698455	6664	27	422.181772	31654	0	0.000408	31725	0	0.011527	9550099	-0.000931
318701757	6398	37	436.605492	31884	0	0.000401	31879	0	0.001309	9545469	-0.000795
318712914	6452	29	414.707961	31993	0	0.000400	31784	0	0.000474	9540628	-0.000748
318713834	6284	32	430.672448	31915	11	0.002179	31846	0	0.000406	9535862	-0.001929
318697158	6437	33	431.614963	31797	4	0.999941	32072	0	0.000401	9531060	-0.002221
318706147	6711	42	451.824504	31891	0	0.092243	31825	0	0.000408	9526258	-0.002418
318707319	6354	34	405.241334	32019	2	0.020737	31813	0	0.000400	9521500	-0.002243
318724298	6114	19	421.884456	32139	5	0.996534	32013	0	0.000400	9516721	-0.002483
npatches	nstrain	runtime	dt	init_x	init_y	init_y_blood	init_z	init_S	beta0	beta1	beta2	beta3	mean_beta	B	d	delta	delta_blood	b[0]	mut	m	CTL	c	g	epsilon	k	het	lambda	rho	omega	x_max	patch.dyna	DELTA	A	VA
10000	1	100.000000	0.001000	21900	9499	5000000	0.001000	10000000	6.822399	4.412745	4.023517	8.188051	6	800000000	0.010000	1.000000	432.000000	80000	0.000050	0.004800	1	0.001000	1.000000	2.500000	11.000000	0.500000	0.000000	0.000000	0.000000	31872	0	10.000000	7.000000	1.000000
sus	inf	inf_blood	z	x[0]	y[0][0]	z[0]	x[1]	y[1][0]	z[1]	S[0]	synchrony
219000000	94990000	5000000	10.000000	21900	9499	0.001000	21900	9499	0.001000	10000000	0.000000
305866080	18344	92	8041.381821	30376	2	1.000000	30647	0	0.546634	9994938	0.000000
317668707	237	0	932.568139	31821	0	0.104629	31908	0	0.045053	9989910	0.000000
318630434	75	2	92.516120	31862	0	0.008920	31885	0	0.004050	9984884	0.000000
318714198	62	0	16.689524	31923	0	0.001096	32022	0	0.000698	9980059	0.000000
318728912	135	1	7.926398	31826	0	0.000457	31988	0	0.000424	9975080	0.000000
318728622	139	0	10.548955	31715	1	0.000998	31894	0	0.000402	9970086	0.000000
318720156	230	2	14.152057	32055	0	0.000621	31682	0	0.000400	9965134	0.000000
318718805	279	3	21.063382	31904	0	0.000418	31958	0	0.000400	9960234	0.000000
318728235	396	4	25.109872	31833	0	0.000401	32075	0	0.000400	9955318	0.000000
318733561	563	4	32.552979	31773	0	0.000400	31682	0	0.000400	9950266	0.000000
318715092	578	4	35.259121	32109	0	0.000400	31896	0	0.000400	9945383	0.000000
318732088	591	3	50.834648	31799	0	0.000400	31893	0	0.000400	9940297	0.000000
318710740	641	4	48.273217	31869	0	0.000400	31870	0	0.000400	9935240	0.000000
318729372	984	6	59.479785	31943	0	0.000400	31853	0	0.000400	9930351	0.000000
318732218	1268	8	72.075848	31930	0	0.000400	31811	0	0.000400	9925373	0.000000
318721901	1608	8	90.596382	31884	0	0.000400	31975	0	0.000400	9920355	0.000000
318734927	2224	11	116.195534	32045	0	0.000400	32064	0	0.000400	9915349	0.000000
318729727	2347	15	138.771253	31660	0	0.000400	32010	0	0.000400	9910344	0.000000
318723945	2800	12	165.898346	32035	0	0.000400	31946	0	0.000400	9905505	0.000000
318717192	2721	16	162.323868	31744	0	0.000400	31922	0	0.000400	9900689	0.000000
318701490	2765	11	170.240028	31919	0	0.000400	31956	0	0.000400	9895736	0.000000
318724234	2699	15	176.853848	31846	0	0.000400	31953	0	0.000400	9890813	0.000000
318704723	2771	19	181.764880	31782	1	0.000426	31705	0	0.000400	9885813	0.000000
318712520	2959	16	175.306143	31729	0	0.629106	31990	21	0.060971	9880855	0.000000
318722083	3061	14	187.561648	31938	0	0.051794	31705	0	0.173241	9875866	0.000000
318718333	3355	19	202.365298	31863	0	0.004601	31951	0	0.014529	9870907	0.000000
318700459	3645	17	222.992671	31742	0	0.000743	31988	0	0.001555	9865990	0.000000
318705596	3810	18	240.400405	31857	0	0.000428	31791	0	0.000494	9861218	0.000000
318707584	4257	26	260.725194	31866	0	0.000402	32010	0	0.000408	9856255	0.000000
318705919	3845	21	255.909438	31733	0	0.000400	32057	0	0.000400	9851291	0.000000
318708148	3896	18	250.285304	31769	0	0.000400	32135	0	0.000400	9846371	0.000000
318724373	4508	29	273.142067	31734	0	0.000400	31965	0	0.000400	9841407	0.000000
318708401	4113	20	275.331249	31847	0	0.000400	31807	0	0.000400	9836419	0.000000
318708202	4185	20	270.936938	31731	0	0.000400	32073	0	0.000400	9831547	0.000000
318720011	3836	18	250.649388	31958	0	0.000400	31960	0	0.000400	9826615	0.000000
318714143	3991	31	267.867056	31800	0	0.000400	32026	0	0.000400	9821671	0.000000
318725336	3813	23	269.438840	31989	0	0.000400	31980	0	0.000400	9816784	0.000000
318712190	3979	16	237.250340	31987	0	0.000400	31835	0	0.000400	9811865	0.000000
318688779	4211	26	259.486369	31927	0	0.000400	31979	0	0.000400	9806893	0.000000
318706311	4495	22	280.462293	31995	1	0.000429	31866	0	0.000400	9802091	-1.#IND00
318707290	4751	25	299.985880	31846	11	0.865337	31841	0	0.000400	9797205	-1.#IND00
318712551	4773	22	285.296388	31766	0	0.116897	31850	0	0.000400	9792492	-1.#IND00
318711506	4492	25	276.713086	31574	2	0.011453	31855	0	0.000400	9787661	-1.#IND00
318711775	4528	21	281.074271	32006	3	0.864168	31916	0	0.000400	9782798	-1.#IND00
318713254	5035	29	296.051910	31951	0	0.154372	31908	0	0.000400	9778004	-1.#IND00
318700727	4471	11	296.672651	32029	0	0.012987	31982	0	0.000400	9773121	-1.#IND00
318714176	4199	18	273.339699	31835	0	0.001429	32092	0	0.000400	9768105	-1.#IND00
318720303	4626	31	276.800785	31734	0	0.000484	32025	0	0.000400	9763235	-1.#IND00
318716483	4355	28	281.238604	31789	0	0.000407	31862	0	0.000400	9758228	-1.#IND00
318701734	4670	23	299.640448	31886	0	0.000400	32163	0	0.000437	9753350	-1.#IND00
318722584	4815	24	298.277065	32011	0	0.000400	31996	0	0.000403	9748413	-1.#IND00
318705804	5213	21	316.870025	31875	0	0.000400	31836	0	0.000400	9743472	-1.#IND00
318716775	5043	23	311.948678	31901	0	0.000400	31907	0	0.000400	9738613	-1.#IND00
318699455	4737	16	301.266982	31772	17	0.003386	31861	0	0.000400	9733823	-1.#IND00
318694991	5084	24	300.419382	31924	0	0.280095	31761	0	0.000400	9729036	-1.#IND00
318702426	5326	22	325.370689	31865	0	0.023264	31895	0	0.000400	9724155	-1.#IND00
318733951	5035	21	322.679462	31844	0	0.002269	31736	0	0.000400	9719230	-1.#IND00
318718609	4846	26	309.670901	31873	0	0.000553	31903	0	0.000400	9714339	-1.#IND00
318730720	4693	21	315.652275	31657	0	0.000412	32019	0	0.000400	9709509	-1.#IND00
318697889	4849	15	316.227660	32066	0	0.000401	32013	1	0.000711	9704608	-1.#IND00
318706613	4321	24	296.239855	31937	1	0.000468	32006	1	0.778743	9699724	-1.#IND00
318703630	4314	25	277.462719	31722	19	0.189843	31806	0	0.134210	9694891	-1.#IND00
318707697	4801	20	302.222437	31729	0	0.162021	31766	0	0.011338	9690129	-1.#IND00
318705009	5043	22	282.790742	31847	0	0.013612	31877	0	0.001294	9685167	-1.#IND00
318700553	5245	27	298.503759	31722	0	0.001480	31860	0	0.000473	9680184	-1.#IND00
318681613	5360	28	324.326981	32116	0	0.000488	31662	0	0.000406	9675525	-1.#IND00
318726227	4493	23	315.833681	32089	0	0.000407	31790	0	0.000400	9670689	-1.#IND00
318703627	4598	27	304.791720	32052	0	0.000400	31917	8	0.001049	9665927	-1.#IND00
318697730	4459	21	298.578089	31955	0	0.000400	31995	0	0.375622	9661050	-1.#IND00
318683580	4154	29	270.241122	31843	0	0.000400	31827	0	0.031073	9656342	-1.#IND00
318714087	4364	25	276.700180	31850	0	0.000400	31716	0	0.002907	9651575	-1.#IND00
318721008	3558	17	247.393894	31927	0	0.000400	31709	0	0.000605	9646716	-1.#IND00
318713168	3998	24	267.392777	31903	0	0.000400	31694	0	0.000417	9641864	-1.#IND00
318719169	3706	16	250.200920	31999	0	0.000400	31936	0	0.000401	9637140	-1.#IND00
318714864	3748	12	239.726941	31865	0	0.000400	31904	0	0.000400	9632327	-1.#IND00
318713768	3464	28	240.763564	31896	9	0.002306	31896	0	0.000400	9627393	-1.#IND00
318695543	3425	22	228.575693	31676	0	0.560508	31769	0	0.000400	9622636	-1.#IND00
318694753	4087	22	224.692117	32137	0	0.046187	31948	0	0.000400	9617818	-1.#IND00
318689055	5012	19	283.636924	31794	0	0.004143	32172	0	0.000400	9613001	-1.#IND00
318723569	4900	18	308.432005	31953	0	0.000706	32222	0	0.000400	9608273	-1.#IND00
318723696	4850	29	290.048264	31815	30	0.662420	31757	0	0.000400	9603433	-1.#IND00
318716967	4658	18	298.413697	31953	0	0.301174	31852	0	0.000400	9598612	-1.#IND00
318707180	4445	23	287.022361	31955	0	0.039820	31579	0	0.000400	9593934	-1.#IND00
318689181	4927	28	310.058996	31939	0	0.003622	31929	0	0.000400	9589013	-1.#IND00
318696455	5129	21	317.293474	32133	0	0.000668	31781	0	0.000400	9584206	-1.#IND00
318711633	4885	26	307.090014	31800	0	0.000422	31720	0	0.000400	9579356	-1.#IND00
318722791	4665	30	306.251080	31768	0	0.000402	31861	0	0.000400	9574562	-1.#IND00
318717676	4395	19	301.767479	31823	0	0.000400	31917	0	0.000400	9569815	-1.#IND00
318681863	4661	17	273.717887	31803	0	0.000400	31740	0	0.000400	9564932	-1.#IND00
318727067	4342	24	290.156876	31760	0	0.000400	31984	0	0.000400	9560113	-1.#IND00
318717183	3932	12	262.709217	31945	0	0.000400	31939	0	0.000400	9555388	-1.#IND00
318716720	3834	19	240.998134	31826	0	0.000412	31818	0	0.000400	9550787	-1.#IND00
318715563	3596	17	235.706726	31998	0	0.000401	31783	0	0.000400	9545945	-1.#IND00
318724762	4016	22	238.912319	31911	0	0.000400	32145	0	0.000400	9540982	-1.#IND00
318719024	3625	23	242.723254	31747	4	0.008827	31885	0	0.000400	9536290	-1.#IND00
318721149	4063	23	257.521551	32043	0	0.020595	31629	0	0.000400	9531543	-1.#IND00
318722569	4363	17	268.711745	31861	0	0.002051	31881	0	0.000400	9526821	-1.#IND00
318724132	4386	22	279.788770	31853	0	0.000535	31870	0	0.000400	9522016	-1.#IND00
318714575	4270	18	279.877592	31876	0	0.000411	32012	0	0.000400	9517296	-1.#IND00
npatches	nstrain	runtime	dt	init_x	init_y	init_y_blood	init_z	init_S	beta0	beta1	beta2	beta3	mean_beta	B	d	delta	delta_blood	b[0]	mut	m	CTL	c	g	epsilon	k	het	lambda	rho	omega	x_max	patch.dyna	DELTA	A	VA
10000	1	100.000000	0.001000	21900	9499	5000000	0.001000	10000000	6.085242	7.779052	3.455803	6.403646	6	800000000	0.010000	1.000000	432.000000	80000	0.000050	0.004800	1	0.001000	1.000000	2.500000	12.000000	0.500000	0.000000	0.000000	0.000000	31872	0	10.000000	7.000000	1.000000
sus	inf	inf_blood	z	x[0]	y[0][0]	z[0]	x[1]	y[1][0]	z[1]	S[0]	synchrony
219000000	94990000	5000000	10.000000	21900	9499	0.001000	21900	9499	0.001000	10000000	0.000000
306418492	7992	49	7005.386822	30669	0	0.536105	30596	0	0.759408	9994901	0.000000
317724937	92	0	693.486689	31558	0	0.044192	31471	0	0.062446	9989905	0.000000
318641903	45	0	64.146452	32095	0	0.003980	31642	0	0.005472	9984953	0.000000
318724141	10	0	9.775969	31893	0	0.000692	31993	0	0.000814	9979961	0.000000
318719087	0	0	4.523513	31978	0	0.000424	31966	0	0.000434	9975152	0.000000
npatches	nstrain	runtime	dt	init_x	init_y	init_y_blood	init_z	init_S	beta0	beta1	beta2	beta3	mean_beta	B	d	delta	delta_blood	b[0]	mut	m	CTL	c	g	epsilon	k	het	lambda	rho	omega	x_max	patch.dyna	DELTA	A	VA
10000	1	100.000000	0.001000	21900	9499	5000000	0.001000	10000000	5.345707	7.269599	7.295965	8.614701	6	800000000	0.010000	1.000000	432.000000	80000	0.000050	0.004800	1	0.001000	1.000000	2.500000	13.000000	0.500000	0.000000	0.000000	0.000000	31872	0	10.000000	7.000000	1.000000
sus	inf	inf_blood	z	x[0]	y[0][0]	z[0]	x[1]	y[1][0]	z[1]	S[0]	synchrony
219000000	94990000	5000000	10.000000	21900	9499	0.001000	21900	9499	0.001000	10000000	0.000000
306905476	3302	14	5971.541021	30582	0	0.334209	30571	0	0.545852	9994860	0.000000
317759301	45	0	539.963427	31555	0	0.027688	31738	0	0.044989	9989913	0.000000
318652246	26	0	50.422066	31849	0	0.002631	31648	0	0.004045	9985016	0.000000
318712383	3	0	8.969203	31952	0	0.000582	31905	0	0.000698	9980007	0.000000
318727598	0	0	4.461561	31642	0	0.000415	32073	0	0.000424	9974967	0.000000
npatches	nstrain	runtime	dt	init_x	init_y	init_y_blood	init_z	init_S	beta0	beta1	beta2	beta3	mean_beta	B	d	delta	delta_blood	b[0]	mut	m	CTL	c	g	epsilon	k	het	lambda	rho	omega	x_max	patch.dyna	DELTA	A	VA
10000	1	100.000000	0.001000	21900	9499	5000000	0.001000	10000000	8.446399	3.563194	7.045960	3.878670	6	800000000	0.010000	1.000000	432.000000	80000	0.000050	0.004800	1	0.001000	1.000000	2.500000	14.000000	0.500000	0.000000	0.000000	0.000000	31872	0	10.000000	7.000000	1.000000
sus	inf	inf_blood	z	x[0]	y[0][0]	z[0]	x[1]	y[1][0]	z[1]	S[0]	synchrony
219000000	94990000	5000000	10.000000	21900	9499	0.001000	21900	9499	0.001000	10000000	0.000000
307315383	1344	9	5053.644246	30606	1	0.636707	30917	0	0.373124	9994899	0.000000
317793058	26	0	439.745963	31798	0	0.054655	31786	0	0.030869	9989757	0.000000
318644541	21	0	41.675518	31831	0	0.004835	31752	0	0.002891	9984890	0.000000
318711955	34	0	9.901894	31913	0	0.000762	32033	0	0.000603	9979932	0.000000
318737535	10	0	5.913848	31721	0	0.000429	31875	0	0.000416	9974901	0.000000
318703688	42	0	5.112314	31881	0	0.000402	31961	0	0.000401	9969877	0.000000
318720760	28	1	5.094887	31876	0	0.000400	31856	0	0.000400	9964917	0.000000
318698085	39	0	5.514541	31756	0	0.000400	31814	0	0.000400	9959862	0.000000
318726288	49	0	6.593449	31999	0	0.000400	31658	0	0.000400	9954969	0.000000
318719781	32	0	5.930497	31716	0	0.000400	31878	0	0.000400	9950070	0.000000
318711290	138	3	8.706705	32193	0	0.000400	31914	0	0.000400	9945121	0.000000
318722702	82	0	9.036015	31890	0	0.000400	31780	0	0.000400	9940132	0.000000
318719755	128	1	8.257748	31886	0	0.000400	31877	0	0.000400	9935220	0.000000
318714320	91	0	10.328238	32100	0	0.000400	31902	0	0.000400	9930459	0.000000
318732311	162	0	13.726920	31952	0	0.000400	31877	0	0.000400	9925425	0.000000
318723184	143	2	13.488940	31808	0	0.000400	31965	0	0.000400	9920386	0.000000
318728212	130	1	12.159723	31867	0	0.000400	31814	0	0.000400	9915481	0.000000
318733403	138	1	14.792730	31917	0	0.000400	31796	0	0.000400	9910513	0.000000
318728331	110	0	13.513540	31898	0	0.000400	31834	0	0.000400	9905587	0.000000
318712424	83	1	10.562378	31877	0	0.000400	31731	0	0.000400	9900674	0.000000
318735785	23	0	6.653131	31976	0	0.000400	31808	0	0.000400	9895755	0.000000
318715227	0	0	4.314126	31854	0	0.000400	31760	0	0.000400	9890846	0.000000
npatches	nstrain	runtime	dt	init_x	init_y	init_y_blood	init_z	init_S	beta0	beta1	beta2	beta3	mean_beta	B	d	delta	delta_blood	b[0]	mut	m	CTL	c	g	epsilon	k	het	lambda	rho	omega	x_max	patch.dyna	DELTA	A	VA
10000	1	100.000000	0.001000	21900	9499	5000000	0.001000	10000000	3.163334	3.987419	5.924497	4.312713	6	800000000	0.010000	1.000000	432.000000	80000	0.000050	0.004800	1	0.001000	1.000000	2.500000	15.000000	0.500000	0.000000	0.000000	0.000000	31872	0	10.000000	7.000000	1.000000
sus	inf	inf_blood	z	x[0]	y[0][0]	z[0]	x[1]	y[1][0]	z[1]	S[0]	synchrony
219000000	94990000	5000000	10.000000	21900	9499	0.001000	21900	9499	0.001000	10000000	0.000000
307586256	651	4	4417.134186	30757	0	0.305029	30740	0	0.344461	9995129	0.000000
317812686	15	0	377.323123	31848	0	0.025302	31994	0	0.028526	9990145	0.000000
318650164	0	0	34.948355	31905	0	0.002436	31815	0	0.002699	9985206	0.000000
npatches	nstrain	runtime	dt	init_x	init_y	init_y_blood	init_z	init_S	beta0	beta1	beta2	beta3	mean_beta	B	d	delta	delta_blood	b[0]	mut	m	CTL	c	g	epsilon	k	het	lambda	rho	omega	x_max	patch.dyna	DELTA	A	VA
10000	1	100.000000	0.001000	21900	9499	5000000	0.001000	10000000	5.108514	5.770404	5.387025	3.407028	6	800000000	0.010000	1.000000	432.000000	80000	0.000050	0.004800	1	0.001000	1.000000	2.500000	16.000000	0.500000	0.000000	0.000000	0.000000	31872	0	10.000000	7.000000	1.000000
sus	inf	inf_blood	z	x[0]	y[0][0]	z[0]	x[1]	y[1][0]	z[1]	S[0]	synchrony
219000000	94990000	5000000	10.000000	21900	9499	0.001000	21900	9499	0.001000	10000000	0.000000
307855191	361	2	3897.873819	30887	0	0.327062	30539	0	0.398470	9994951	0.000000
317855673	6	0	327.407544	31862	0	0.027103	32034	0	0.032941	9989991	0.000000
318653390	0	0	30.642667	31922	0	0.002583	32034	0	0.003060	9985059	0.000000
npatches	nstrain	runtime	dt	init_x	init_y	init_y_blood	init_z	init_S	beta0	beta1	beta2	beta3	mean_beta	B	d	delta	delta_blood	b[0]	mut	m	CTL	c	g	epsilon	k	het	lambda	rho	omega	x_max	patch.dyna	DELTA	A	VA
10000	1	100.000000	0.001000	21900	9499	5000000	0.001000	10000000	3.396698	5.563181	5.170922	8.108635	6	800000000	0.010000	1.000000	432.000000	80000	0.000050	0.004800	1	0.001000	1.000000	2.500000	17.000000	0.500000	0.000000	0.000000	0.000000	31872	0	10.000000	7.000000	1.000000
sus	inf	inf_blood	z	x[0]	y[0][0]	z[0]	x[1]	y[1][0]	z[1]	S[0]	synchrony
219000000	94990000	5000000	10.000000	21900	9499	0.001000	21900	9499	0.001000	10000000	0.000000
308084188	206	0	3519.530114	30853	0	0.259938	30915	0	0.288745	9994941	0.000000
317868932	4	0	293.983229	31815	0	0.021616	31746	0	0.023971	9989998	0.000000
318675246	0	0	27.715832	31867	0	0.002134	31992	0	0.002327	9984902	0.000000
npatches	nstrain	runtime	dt	init_x	init_y	init_y_blood	init_z	init_S	beta0	beta1	beta2	beta3	mean_beta	B	d	delta	delta_blood	b[0]	mut	m	CTL	c	g	epsilon	k	het	lambda	rho	omega	x_max	patch.dyna	DELTA	A	VA
10000	1	100.000000	0.001000	21900	9499	5000000	0.001000	10000000	4.521997	4.460201	7.801710	6.677904	6	800000000	0.010000	1.000000	432.000000	80000	0.000050	0.004800	1	0.001000	1.000000	2.500000	18.000000	0.500000	0.000000	0.000000	0.000000	31872	0	10.000000	7.000000	1.000000
sus	inf	inf_blood	z	x[0]	y[0][0]	z[0]	x[1]	y[1][0]	z[1]	S[0]	synchrony
219000000	94990000	5000000	10.000000	21900	9499	0.001000	21900	9499	0.001000	10000000	0.000000
308227159	110	0	3212.083310	30934	0	0.256791	30718	0	0.437037	9995089	0.000000
317860660	2	0	267.529085	31623	0	0.021359	31526	0	0.036093	9990024	0.000000
318650535	16	0	26.172304	32192	0	0.002113	31899	0	0.003318	9985074	0.000000
318727631	0	0	5.889471	31872	0	0.000540	31669	0	0.000638	9980119	0.000000
npatches	nstrain	runtime	dt	init_x	init_y	init_y_blood	init_z	init_S	beta0	beta1	beta2	beta3	mean_beta	B	d	delta	delta_blood	b[0]	mut	m	CTL	c	g	epsilon	k	het	lambda	rho	omega	x_max	patch.dyna	DELTA	A	VA
10000	1	100.000000	0.001000	21900	9499	5000000	0.001000	10000000	6.932573	4.671433	7.108048	6.574355	6	800000000	0.010000	1.000000	432.000000	80000	0.000050	0.004800	1	0.001000	1.000000	2.500000	19.000000	0.500000	0.000000	0.000000	0.000000	31872	0	10.000000	7.000000	1.000000
sus	inf	inf_blood	z	x[0]	y[0][0]	z[0]	x[1]	y[1][0]	z[1]	S[0]	synchrony
219000000	94990000	5000000	10.000000	21900	9499	0.001000	21900	9499	0.001000	10000000	0.000000
308421786	39	0	2924.454794	30761	0	0.287654	30912	0	0.238075	9995001	0.000000
317894594	3	0	243.729011	31604	0	0.023882	31761	0	0.019829	9990138	0.000000
318659910	0	0	23.602714	32052	0	0.002319	31823	0	0.001988	9985173	0.000000
npatches	nstrain	runtime	dt	init_x	init_y	init_y_blood	init_z	init_S	beta0	beta1	beta2	beta3	mean_beta	B	d	delta	delta_blood	b[0]	mut	m	CTL	c	g	epsilon	k	het	lambda	rho	omega	x_max	patch.dyna	DELTA	A	VA
10000	1	100.000000	0.001000	21900	9499	5000000	0.001000	10000000	6.593389	4.391931	7.640191	7.500530	6	800000000	0.010000	1.000000	432.000000	80000	0.000050	0.004800	1	0.001000	1.000000	2.500000	20.000000	0.500000	0.000000	0.000000	0.000000	31872	0	10.000000	7.000000	1.000000
sus	inf	inf_blood	z	x[0]	y[0][0]	z[0]	x[1]	y[1][0]	z[1]	S[0]	synchrony
219000000	94990000	5000000	10.000000	21900	9499	0.001000	21900	9499	0.001000	10000000	0.000000
308539301	30	0	2737.054627	30703	0	0.258988	30887	0	0.250298	9994925	0.000000
317929386	0	0	227.610185	31966	0	0.021538	31732	0	0.020828	9989885	0.000000
