# Supplementary material for: Large Variations in HIV-1 Viral Load Explained by Shifting-Mosaic Metapopulation Dynamics
Source: PLoS Biol. 2016 Oct 5;14(10):e1002567. doi: 10.1371/journal.pbio.1002567 (PMC5051940; doi:10.1371/journal.pbio.1002567)
Supplement: S1 Data — Each file gives the output from the simulations indicated by the filename: low migration (ms1, db432); high migration (ms1, db1); very high migration (ms10, db1); number of patches (np); reservoir (storage); no reservoir (nostorage); CTL immigration model (CTLimmig); CTL proliferation model (CTLprolif); β¯ (beta1, beta2, …). Within each file, there are 21 simulations for (k = 0,1,..,20), and data is output each day. For measures of synchrony, the final entry should be used. See Methods and S1 Simulation Code for further details. (ZIP) [file pbio.1002567.s002.zip › S1_Data/ms1_np10000_nostorage_noPD_CTLprolif_db432_beta7.tsv]

npatches	nstrain	runtime	dt	init_x	init_y	init_y_blood	init_z	init_S	beta0	beta1	beta2	beta3	mean_beta	B	d	delta	delta_blood	b[0]	mut	m	CTL	c	g	epsilon	k	het	lambda	rho	omega	x_max	patch.dyna	DELTA	A	VA
10000	1	100.000000	0.001000	21900	9499	5000000	0.001000	10000000	7.889014	4.754843	4.893850	5.575679	7	800000000	0.010000	1.000000	432.000000	80000	0.000050	0.004800	1	0.001000	1.000000	2.500000	0.000000	0.500000	0.000000	0.000000	0.000000	31872	0	10.000000	7.000000	1.000000
sus	inf	inf_blood	z	x[0]	y[0][0]	z[0]	x[1]	y[1][0]	z[1]	S[0]	synchrony
219000000	94990000	5000000	10.000000	21900	9499	0.001000	21900	9499	0.001000	10000000	0.000000
155899079	127684917	665807	10000.000000	13029	14524	1.000000	20435	8905	1.000000	9995057	0.000000
159208938	123112233	641189	10000.000000	13185	14224	1.000000	21056	8432	1.000000	9989988	0.000000
159818350	122681092	638339	10000.000000	13352	14154	1.000000	21196	8539	1.000000	9985040	0.000000
159890849	122639365	639493	10000.000000	13451	14081	1.000000	21020	8682	1.000000	9980009	0.000000
159909916	122653690	640631	10000.000000	13593	13744	1.000000	20881	8707	1.000000	9975138	0.000000
159879020	122674932	639022	10000.000000	13309	14182	1.000000	20977	8465	1.000000	9970087	0.000000
159897886	122662706	638638	10000.000000	13263	14247	1.000000	21140	8861	1.000000	9965053	0.000000
159885215	122673667	639252	10000.000000	13358	14312	1.000000	20834	8799	1.000000	9960032	0.000000
159863466	122712729	639640	10000.000000	13354	14267	1.000000	21026	8524	1.000000	9955033	0.000000
159870771	122695776	638901	10000.000000	13224	14389	1.000000	21118	8596	1.000000	9950047	0.000000
159887517	122689745	639048	10000.000000	13183	14152	1.000000	21008	8731	1.000000	9945092	0.000000
159896982	122690046	639898	10000.000000	13185	14333	1.000000	21172	8723	1.000000	9940196	0.000000
159888403	122675315	638285	10000.000000	13098	14374	1.000000	21212	8809	1.000000	9935241	0.000000
159907438	122664517	638090	10000.000000	13055	14282	1.000000	20953	8753	1.000000	9930396	0.000000
159888141	122685069	639073	10000.000000	13266	14294	1.000000	21001	8739	1.000000	9925494	0.000000
159865396	122711125	641040	10000.000000	13421	14159	1.000000	21128	8691	1.000000	9920482	0.000000
159864114	122689621	639443	10000.000000	13199	14189	1.000000	21102	8561	1.000000	9915473	0.000000
159879014	122672925	639191	10000.000000	13307	13985	1.000000	21468	8300	1.000000	9910517	0.000000
159889905	122655751	640000	10000.000000	13224	14274	1.000000	21363	8317	1.000000	9905636	0.000000
159879213	122663979	639473	10000.000000	13279	14155	1.000000	21190	8677	1.000000	9900768	0.000000
159887973	122687112	639069	10000.000000	13199	14374	1.000000	21319	8414	1.000000	9895850	0.000000
159877127	122686847	638020	10000.000000	13194	14147	1.000000	21246	8619	1.000000	9890845	0.000000
159877824	122667207	638602	10000.000000	13226	14241	1.000000	20797	8484	1.000000	9885842	0.000000
159892366	122667329	637293	10000.000000	13314	14123	1.000000	21079	8722	1.000000	9880894	0.000000
159915015	122651797	639168	10000.000000	13233	14537	1.000000	20913	8692	1.000000	9875930	0.000000
159884383	122665520	639242	10000.000000	13439	14172	1.000000	21108	8626	1.000000	9871036	0.000000
159878425	122685175	639455	10000.000000	13144	14230	1.000000	21228	8604	1.000000	9866088	0.000000
159873487	122669789	640386	10000.000000	13206	14387	1.000000	21087	8868	1.000000	9861166	0.000000
159901153	122657598	638329	10000.000000	13124	14130	1.000000	21056	8608	1.000000	9856171	0.000000
159893674	122675660	638024	10000.000000	13315	14262	1.000000	21140	8706	1.000000	9851150	0.000000
159895558	122676882	641135	10000.000000	13292	14233	1.000000	21244	8586	1.000000	9846292	0.000000
159883389	122679277	640379	10000.000000	13156	14284	1.000000	21219	8576	1.000000	9841301	0.000000
159890786	122654815	638537	10000.000000	13213	14181	1.000000	20726	9043	1.000000	9836429	0.000000
159898753	122686611	638908	10000.000000	13304	14287	1.000000	20754	8716	1.000000	9831545	0.000000
159884317	122682479	639087	10000.000000	13034	14519	1.000000	20918	8807	1.000000	9826568	0.000000
159894573	122666702	640385	10000.000000	13404	14155	1.000000	21130	8584	1.000000	9821716	0.000000
159863848	122699515	639809	10000.000000	13342	14033	1.000000	20746	8800	1.000000	9816747	0.000000
159881677	122669655	638306	10000.000000	13202	14157	1.000000	21099	8513	1.000000	9811910	0.000000
159895377	122676634	639001	10000.000000	13252	14263	1.000000	21218	8714	1.000000	9806990	0.000000
159881924	122677940	638803	10000.000000	13334	14198	1.000000	20737	9074	1.000000	9802098	-1.#IND00
159876113	122668801	638926	10000.000000	13189	14291	1.000000	20869	8779	1.000000	9797307	-0.012800
159914631	122652256	640268	10000.000000	13209	14185	1.000000	20920	8558	1.000000	9792513	-0.010344
159886263	122687547	639669	10000.000000	13366	13910	1.000000	21343	8567	1.000000	9787646	-0.013821
159875553	122690542	638793	10000.000000	13304	14235	1.000000	20849	8893	1.000000	9782647	-0.011215
159874388	122695266	639997	10000.000000	13181	14302	1.000000	21094	8759	1.000000	9777758	-0.018657
159883666	122678080	637912	10000.000000	13245	14152	1.000000	21166	8650	1.000000	9772828	-0.020035
159894378	122673988	638494	10000.000000	13022	14308	1.000000	21003	8697	1.000000	9767963	-0.016543
159901944	122671337	637306	10000.000000	13494	13920	1.000000	20882	8860	1.000000	9763083	-0.013503
159877833	122682046	639798	10000.000000	13247	14072	1.000000	20750	8580	1.000000	9758172	-0.011564
159902734	122636598	637232	10000.000000	13333	14061	1.000000	20953	8731	1.000000	9753343	-0.011288
159895728	122645315	638818	10000.000000	13279	14367	1.000000	21285	8719	1.000000	9748445	-0.011246
159880261	122696396	638104	10000.000000	13256	14146	1.000000	21041	8634	1.000000	9743515	-0.010969
159867898	122689308	638934	10000.000000	13062	14299	1.000000	20763	8942	1.000000	9738637	-0.010844
159900568	122669838	638897	10000.000000	13181	14188	1.000000	21033	8654	1.000000	9733825	-0.009959
159885915	122688902	638855	10000.000000	13093	14439	1.000000	21280	8593	1.000000	9728949	-0.009375
159869975	122694696	638823	10000.000000	13360	14048	1.000000	20967	8717	1.000000	9724095	-0.008560
159882672	122666012	639309	10000.000000	13177	14280	1.000000	20832	8697	1.000000	9719291	-0.008829
159894768	122644479	638699	10000.000000	13317	14234	1.000000	21185	8667	1.000000	9714354	-0.008299
159867428	122691535	640061	10000.000000	13405	13971	1.000000	21062	8499	1.000000	9709544	-0.009052
159892248	122667594	638569	10000.000000	13529	14013	1.000000	21059	8676	1.000000	9704729	-0.007781
159897660	122659148	638817	10000.000000	13342	14179	1.000000	20991	8549	1.000000	9699951	-0.008279
159888291	122666120	638999	10000.000000	13114	14540	1.000000	21327	8387	1.000000	9695060	-0.007641
159872608	122687951	638062	10000.000000	13223	14176	1.000000	21261	8564	1.000000	9690164	-0.005819
159897002	122679682	638573	10000.000000	13154	14248	1.000000	21244	8403	1.000000	9685306	-0.005689
159864970	122687360	638737	10000.000000	13158	14229	1.000000	21236	8584	1.000000	9680420	-0.005081
159898381	122660633	638755	10000.000000	13246	14376	1.000000	21024	8749	1.000000	9675666	-0.007862
159868574	122692487	639806	10000.000000	13083	14560	1.000000	21221	8614	1.000000	9670845	-0.007638
159875602	122672527	638978	10000.000000	13198	14412	1.000000	21367	8513	1.000000	9665970	-0.007279
159894518	122659330	638753	10000.000000	13390	14097	1.000000	21226	8595	1.000000	9661103	-0.007797
159878699	122659064	637561	10000.000000	13241	14139	1.000000	20997	8779	1.000000	9656409	-0.007521
159893054	122657076	638250	10000.000000	13442	13960	1.000000	21185	8815	1.000000	9651546	-0.007874
159888464	122665431	638243	10000.000000	13475	13877	1.000000	20985	8827	1.000000	9646634	-0.007726
159883625	122671967	637866	10000.000000	13413	14000	1.000000	21097	8632	1.000000	9641835	-0.008276
159899501	122650713	637741	10000.000000	13286	14214	1.000000	21069	8441	1.000000	9637100	-0.008350
159899669	122657459	638920	10000.000000	13251	14108	1.000000	20978	8856	1.000000	9632338	-0.008250
159889504	122672619	640319	10000.000000	13380	14229	1.000000	20859	8784	1.000000	9627545	-0.007559
159891397	122665877	639555	10000.000000	13299	13992	1.000000	21124	8638	1.000000	9622825	-0.008137
159886680	122673551	638505	10000.000000	13405	14059	1.000000	21141	8493	1.000000	9617969	-0.007794
159887928	122676367	639402	10000.000000	13217	14362	1.000000	21056	8507	1.000000	9613128	-0.007419
159869366	122679480	639071	10000.000000	13199	14324	1.000000	20946	8764	1.000000	9608399	-0.007310
159886802	122671835	638106	10000.000000	13309	14227	1.000000	21248	8601	1.000000	9603431	-0.007381
159876910	122664739	639439	10000.000000	13178	14104	1.000000	21020	8680	1.000000	9598602	-0.007048
159882715	122674957	638287	10000.000000	13329	14226	1.000000	21282	8599	1.000000	9593872	-0.006922
159857693	122674229	639033	10000.000000	13170	14351	1.000000	20995	8635	1.000000	9589024	-0.006605
159888778	122664338	639390	10000.000000	13159	14256	1.000000	21033	8732	1.000000	9584185	-0.005029
159891314	122655418	639125	10000.000000	13320	14267	1.000000	21163	8338	1.000000	9579373	-0.004801
159900441	122669257	639427	10000.000000	13280	14194	1.000000	21356	8319	1.000000	9574565	-0.004553
159862328	122688217	640215	10000.000000	13305	14117	1.000000	21158	8633	1.000000	9569572	-0.005866
159889137	122673393	639515	10000.000000	13230	14292	1.000000	21180	8539	1.000000	9564799	-0.004936
159874031	122701777	639040	10000.000000	13439	14192	1.000000	21076	8652	1.000000	9559957	-0.004166
159894453	122665105	638916	10000.000000	13152	14265	1.000000	21112	8530	1.000000	9555133	-0.003993
159901385	122653501	638304	10000.000000	13153	14259	1.000000	21309	8361	1.000000	9550288	-0.003840
159903677	122658394	638849	10000.000000	13353	14138	1.000000	21126	8770	1.000000	9545482	-0.003676
159924585	122632210	637636	10000.000000	13069	14477	1.000000	21043	8524	1.000000	9540744	-0.003632
159912565	122651237	638462	10000.000000	13148	14172	1.000000	21101	8708	1.000000	9536005	-0.003339
159872659	122686431	638947	10000.000000	13347	14171	1.000000	21016	8620	1.000000	9531338	-0.003035
159893898	122650369	639417	10000.000000	13301	14045	1.000000	21083	8390	1.000000	9526667	-0.002944
159880683	122687169	639489	10000.000000	13459	14086	1.000000	20971	8615	1.000000	9521937	-0.002870
159879058	122681213	639556	10000.000000	13260	14399	1.000000	21166	8450	1.000000	9517149	-0.002812
npatches	nstrain	runtime	dt	init_x	init_y	init_y_blood	init_z	init_S	beta0	beta1	beta2	beta3	mean_beta	B	d	delta	delta_blood	b[0]	mut	m	CTL	c	g	epsilon	k	het	lambda	rho	omega	x_max	patch.dyna	DELTA	A	VA
10000	1	100.000000	0.001000	21900	9499	5000000	0.001000	10000000	9.629352	10.021670	7.884622	7.651448	7	800000000	0.010000	1.000000	432.000000	80000	0.000050	0.004800	1	0.001000	1.000000	2.500000	1.000000	0.500000	0.000000	0.000000	0.000000	31872	0	10.000000	7.000000	1.000000
sus	inf	inf_blood	z	x[0]	y[0][0]	z[0]	x[1]	y[1][0]	z[1]	S[0]	synchrony
219000000	94990000	5000000	10.000000	21900	9499	0.001000	21900	9499	0.001000	10000000	0.000000
190422289	74779838	389336	10000.000000	13757	10574	1.000000	13352	10688	1.000000	9994969	0.000000
202376382	68059997	354151	10000.000000	14349	10271	1.000000	13858	10434	1.000000	9989965	0.000000
204021956	67644868	352920	10000.000000	14236	10315	1.000000	13739	10446	1.000000	9984978	0.000000
204221167	67615972	351679	10000.000000	14595	10045	1.000000	13991	10163	1.000000	9980010	0.000000
204266772	67600300	353461	10000.000000	14136	10198	1.000000	13678	10591	1.000000	9975024	0.000000
204271061	67586838	352830	10000.000000	14246	10221	1.000000	13612	10448	1.000000	9970096	0.000000
204275323	67596600	352199	10000.000000	14264	10117	1.000000	13913	10298	1.000000	9965169	0.000000
204293312	67585314	352852	10000.000000	14314	10298	1.000000	13665	10573	1.000000	9960133	0.000000
204289332	67579848	351867	10000.000000	14567	9805	1.000000	13696	10518	1.000000	9955184	0.000000
204259251	67575568	351815	10000.000000	14173	10340	1.000000	13662	10579	1.000000	9950226	0.000000
204289858	67587975	352112	10000.000000	14227	10218	1.000000	13758	10389	1.000000	9945146	0.000000
204281206	67566418	351958	10000.000000	14508	9948	1.000000	13758	10484	1.000000	9940100	0.000000
204258645	67613904	351800	10000.000000	14259	10271	1.000000	13722	10476	1.000000	9935227	0.000000
204266228	67589492	352978	10000.000000	14429	9979	1.000000	13826	10489	1.000000	9930290	0.000000
204296418	67592078	352450	10000.000000	14272	10028	1.000000	13808	10273	1.000000	9925302	0.000000
204267546	67583602	352077	10000.000000	14216	10375	1.000000	13929	10481	1.000000	9920316	0.000000
204270103	67589639	350964	10000.000000	14282	10109	1.000000	13731	10435	1.000000	9915508	0.000000
204285090	67570340	351997	10000.000000	14532	9880	1.000000	13853	10398	1.000000	9910626	0.000000
204281406	67591940	350936	10000.000000	14296	10062	1.000000	13678	10504	1.000000	9905519	0.000000
204272319	67593331	352041	10000.000000	14354	10203	1.000000	13919	10446	1.000000	9900646	0.000000
204268704	67598915	351590	10000.000000	14213	10186	1.000000	13796	10509	1.000000	9895699	0.000000
204282714	67581679	352750	10000.000000	14188	10225	1.000000	13955	10382	1.000000	9890908	0.000000
204301969	67584392	351997	10000.000000	14241	10253	1.000000	13869	10328	1.000000	9886069	0.000000
204309226	67581956	352208	10000.000000	14450	10011	1.000000	13861	10277	1.000000	9881211	0.000000
204284920	67594006	351677	10000.000000	14327	9962	1.000000	13886	10337	1.000000	9876246	0.000000
204275636	67604551	351907	10000.000000	14377	9966	1.000000	13830	10424	1.000000	9871324	0.000000
204273837	67574687	351728	10000.000000	14414	10109	1.000000	13730	10386	1.000000	9866377	0.000000
204276389	67597691	351822	10000.000000	14309	10324	1.000000	13817	10548	1.000000	9861397	0.000000
204274360	67589447	351288	10000.000000	14082	10336	1.000000	13774	10441	1.000000	9856604	0.000000
204271397	67590626	351450	10000.000000	14285	10026	1.000000	13700	10529	1.000000	9851743	0.000000
204280490	67600506	351732	10000.000000	14239	10248	1.000000	13870	10619	1.000000	9846896	0.000000
204269772	67604381	352442	10000.000000	14420	10118	1.000000	13760	10465	1.000000	9841989	0.000000
204270747	67609501	352008	10000.000000	14389	10043	1.000000	13828	10368	1.000000	9837060	0.000000
204276560	67591212	352124	10000.000000	14268	10295	1.000000	13921	10369	1.000000	9832244	0.000000
204280529	67599600	351448	10000.000000	14349	10262	1.000000	13659	10581	1.000000	9827174	0.000000
204277832	67595485	351100	10000.000000	14179	10302	1.000000	13897	10307	1.000000	9822291	0.000000
204258924	67603014	352151	10000.000000	14673	9834	1.000000	13909	10313	1.000000	9817358	0.000000
204270388	67600681	352327	10000.000000	14410	10076	1.000000	13663	10668	1.000000	9812363	0.000000
204283145	67592318	352564	10000.000000	14471	9939	1.000000	13728	10743	1.000000	9807480	0.000000
204303916	67584894	350884	10000.000000	14176	10004	1.000000	14020	10285	1.000000	9802569	-1.#IND00
204274222	67607238	352831	10000.000000	14564	9873	1.000000	13793	10290	1.000000	9797776	0.004800
204278861	67574022	351716	10000.000000	14165	10283	1.000000	13908	10356	1.000000	9792888	0.001022
204281255	67592112	351957	10000.000000	14290	10353	1.000000	13962	10310	1.000000	9787952	0.026384
204297863	67565153	351974	10000.000000	14459	10166	1.000000	14083	10110	1.000000	9783088	0.036561
204311704	67571095	351793	10000.000000	14548	10045	1.000000	13885	10505	1.000000	9778234	0.029656
204270848	67593104	351446	10000.000000	14743	9803	1.000000	13408	10767	1.000000	9773386	0.022999
204277789	67594991	352280	10000.000000	14430	10006	1.000000	13862	10384	1.000000	9768406	0.020255
204294771	67565754	352427	10000.000000	14175	10259	1.000000	13757	10631	1.000000	9763446	0.017475
204299702	67587939	351761	10000.000000	14332	9809	1.000000	13815	10361	1.000000	9758466	0.017576
204287550	67584746	352389	10000.000000	14494	10139	1.000000	14003	10299	1.000000	9753646	0.016654
204295766	67572101	352289	10000.000000	14343	9973	1.000000	13763	10451	1.000000	9748789	0.017069
204271290	67602609	351899	10000.000000	14311	10216	1.000000	13885	10349	1.000000	9743923	0.010519
204246935	67607430	352224	10000.000000	14309	9959	1.000000	13737	10591	1.000000	9739067	0.013225
204286350	67587644	352365	10000.000000	14376	10155	1.000000	13809	10279	1.000000	9734175	0.012056
204255396	67605928	351753	10000.000000	14479	10124	1.000000	13762	10601	1.000000	9729323	0.011792
204279031	67583383	351436	10000.000000	14045	10402	1.000000	13635	10428	1.000000	9724505	0.012293
204280522	67606723	351293	10000.000000	14287	10263	1.000000	13828	10384	1.000000	9719636	0.010766
204285797	67575290	350975	10000.000000	14489	10073	1.000000	13756	10524	1.000000	9714740	0.006310
204275336	67585123	351696	10000.000000	14188	10336	1.000000	13891	10435	1.000000	9709873	0.006182
204282578	67590313	351981	10000.000000	14232	10192	1.000000	13653	10620	1.000000	9705066	0.005072
204270880	67597611	351759	10000.000000	14292	10086	1.000000	13707	10405	1.000000	9700271	0.002638
204277347	67623639	351952	10000.000000	14231	10279	1.000000	13834	10185	1.000000	9695501	0.004352
204265072	67594426	351710	10000.000000	14575	10122	1.000000	13934	10383	1.000000	9690728	0.004082
204297489	67577224	351933	10000.000000	14332	10147	1.000000	13632	10420	1.000000	9685884	0.003890
204307502	67555023	351847	10000.000000	14169	10345	1.000000	14053	10275	1.000000	9681035	0.002727
204292767	67592652	352371	10000.000000	14460	9895	1.000000	13599	10697	1.000000	9676249	0.004851
204274318	67594744	352260	10000.000000	14523	10062	1.000000	13720	10530	1.000000	9671511	0.004573
204256084	67607607	352333	10000.000000	14310	10090	1.000000	13898	10372	1.000000	9666760	0.004852
204272651	67598266	351271	10000.000000	14571	9835	1.000000	13916	10404	1.000000	9661923	0.004441
204241776	67610773	351554	10000.000000	14370	10228	1.000000	13739	10772	1.000000	9657041	0.006391
204279407	67591701	353138	10000.000000	14423	9951	1.000000	13878	10238	1.000000	9652144	0.006438
204294925	67584422	351706	10000.000000	14399	9962	1.000000	13800	10492	1.000000	9647261	0.006408
204278339	67577333	351515	10000.000000	14321	10222	1.000000	14070	10044	1.000000	9642315	0.006072
204260152	67586520	351599	10000.000000	14285	10083	1.000000	13902	10252	1.000000	9637481	0.005119
204257212	67609043	351218	10000.000000	14216	10190	1.000000	14047	10233	1.000000	9632680	0.005599
204276770	67574931	352057	10000.000000	14420	10162	1.000000	13879	10361	1.000000	9627916	0.005856
204271464	67600614	350729	10000.000000	14482	9983	1.000000	13847	10447	1.000000	9623148	0.005600
204267222	67610896	352192	10000.000000	14417	10119	1.000000	13861	10404	1.000000	9618442	0.005465
204259593	67593854	351646	10000.000000	14381	10242	1.000000	13837	10488	1.000000	9613539	0.005666
204290499	67591200	351385	10000.000000	14346	10022	1.000000	13786	10545	1.000000	9608855	0.006080
204298215	67582713	352108	10000.000000	14390	10227	1.000000	13843	10274	1.000000	9603965	0.005614
204288205	67588775	351722	10000.000000	14311	10085	1.000000	13736	10529	1.000000	9599198	0.005146
204279198	67594861	352481	10000.000000	14562	9958	1.000000	13905	10503	1.000000	9594476	0.004991
204279792	67591493	353107	10000.000000	14382	10220	1.000000	13711	10571	1.000000	9589635	0.005125
204270644	67584885	352472	10000.000000	14337	10067	1.000000	13665	10579	1.000000	9584840	0.005117
204276118	67595152	351997	10000.000000	14519	9984	1.000000	13759	10259	1.000000	9580073	0.004816
204263873	67603900	352657	10000.000000	14317	10019	1.000000	13943	10351	1.000000	9575214	0.004585
204244302	67610141	351334	10000.000000	14330	10217	1.000000	13885	10274	1.000000	9570501	0.004379
204306319	67579882	351768	10000.000000	14284	10135	1.000000	13824	10466	1.000000	9565674	0.003949
204265617	67597499	352372	10000.000000	14603	9809	1.000000	13771	10473	1.000000	9560891	0.002783
204257394	67598436	351534	10000.000000	14138	10374	1.000000	13761	10219	1.000000	9556134	0.002625
204272535	67583015	352059	10000.000000	14182	10348	1.000000	13765	10485	1.000000	9551374	0.002614
204267544	67614540	351127	10000.000000	14382	10195	1.000000	13959	10212	1.000000	9546602	0.002607
204297284	67583593	351286	10000.000000	14436	10079	1.000000	13872	10516	1.000000	9541835	0.003284
204284838	67584234	351552	10000.000000	14317	10202	1.000000	13671	10623	1.000000	9537025	0.003250
204298738	67581088	351994	10000.000000	14401	10216	1.000000	13654	10464	1.000000	9532335	0.003875
204288548	67590760	352149	10000.000000	14503	9998	1.000000	13761	10508	1.000000	9527587	0.003764
204266806	67586767	351624	10000.000000	14451	10214	1.000000	14052	10126	1.000000	9522784	0.003634
204280970	67592178	352235	10000.000000	14641	10011	1.000000	13748	10440	1.000000	9518065	0.004490
npatches	nstrain	runtime	dt	init_x	init_y	init_y_blood	init_z	init_S	beta0	beta1	beta2	beta3	mean_beta	B	d	delta	delta_blood	b[0]	mut	m	CTL	c	g	epsilon	k	het	lambda	rho	omega	x_max	patch.dyna	DELTA	A	VA
10000	1	100.000000	0.001000	21900	9499	5000000	0.001000	10000000	7.784300	6.822520	6.731327	4.126600	7	800000000	0.010000	1.000000	432.000000	80000	0.000050	0.004800	1	0.001000	1.000000	2.500000	2.000000	0.500000	0.000000	0.000000	0.000000	31872	0	10.000000	7.000000	1.000000
sus	inf	inf_blood	z	x[0]	y[0][0]	z[0]	x[1]	y[1][0]	z[1]	S[0]	synchrony
219000000	94990000	5000000	10.000000	21900	9499	0.001000	21900	9499	0.001000	10000000	0.000000
220937378	42939214	223457	10000.000000	20242	5244	1.000000	22563	4095	1.000000	9995053	0.000000
239507746	36969638	191188	10000.000000	21804	4542	1.000000	24318	3582	1.000000	9990058	0.000000
241627054	36751461	192087	10000.000000	21851	4807	1.000000	24464	3712	1.000000	9985057	0.000000
241912297	36695786	191310	10000.000000	21540	4838	1.000000	24492	3590	1.000000	9980011	0.000000
241965011	36693345	191520	10000.000000	21842	4772	1.000000	24441	3532	1.000000	9974942	0.000000
241984371	36697968	191470	10000.000000	21985	4723	1.000000	24446	3591	1.000000	9970025	0.000000
241948548	36705999	191347	10000.000000	21574	4739	1.000000	24601	3534	1.000000	9964934	0.000000
241948074	36701915	191130	10000.000000	21242	5012	1.000000	24805	3410	1.000000	9959943	0.000000
241950241	36722940	191095	10000.000000	21939	4743	1.000000	24384	3598	1.000000	9955005	0.000000
241991787	36677421	190304	10000.000000	21767	4711	1.000000	24146	3673	1.000000	9950007	0.000000
242003685	36674572	191330	10000.000000	21597	4843	1.000000	24129	3796	1.000000	9945183	0.000000
241987687	36676047	191203	10000.000000	21533	4893	1.000000	24144	3590	1.000000	9940197	0.000000
241992365	36677659	190714	10000.000000	22012	4607	1.000000	24529	3544	1.000000	9935263	0.000000
242007469	36680964	191010	10000.000000	21629	4787	1.000000	24584	3503	1.000000	9930166	0.000000
241992485	36693304	191803	10000.000000	21659	4791	1.000000	24356	3610	1.000000	9925144	0.000000
241992470	36693299	190994	10000.000000	21863	4928	1.000000	24665	3463	1.000000	9920301	0.000000
241982065	36684295	190930	10000.000000	21476	4901	1.000000	24682	3407	1.000000	9915307	0.000000
241990078	36695085	192099	10000.000000	21600	4759	1.000000	24524	3650	1.000000	9910344	0.000000
241980898	36684159	190881	10000.000000	21965	4635	1.000000	24914	3225	1.000000	9905401	0.000000
242027858	36668937	190965	10000.000000	21586	4997	1.000000	25145	3429	1.000000	9900361	0.000000
241955678	36697800	191775	10000.000000	21388	4984	1.000000	24450	3594	1.000000	9895398	0.000000
241973353	36695259	190758	10000.000000	21850	4657	1.000000	24424	3447	1.000000	9890404	0.000000
241999340	36673557	191163	10000.000000	21654	4924	1.000000	24566	3378	1.000000	9885512	0.000000
242015043	36671998	190987	10000.000000	21839	4732	1.000000	24642	3323	1.000000	9880686	0.000000
241973910	36700663	190663	10000.000000	21771	4902	1.000000	24234	3734	1.000000	9875634	0.000000
241965004	36669228	191347	10000.000000	21920	4894	1.000000	24576	3553	1.000000	9870645	0.000000
242009595	36690117	190742	10000.000000	21830	4842	1.000000	24581	3334	1.000000	9865650	0.000000
241958003	36705931	191803	10000.000000	21683	4701	1.000000	24533	3528	1.000000	9860718	0.000000
241972928	36700636	190913	10000.000000	21805	4839	1.000000	24574	3596	1.000000	9855814	0.000000
241975158	36687731	190717	10000.000000	21620	4977	1.000000	24336	3671	1.000000	9851029	0.000000
241970276	36701746	191089	10000.000000	21802	4890	1.000000	24291	3573	1.000000	9846104	0.000000
242018887	36676870	190826	10000.000000	21834	4747	1.000000	24210	3553	1.000000	9841163	0.000000
242004055	36684385	191261	10000.000000	21805	4686	1.000000	24420	3641	1.000000	9836294	0.000000
242012291	36672398	191038	10000.000000	21486	4945	1.000000	24785	3329	1.000000	9831413	0.000000
242004284	36680251	191012	10000.000000	21891	4749	1.000000	24429	3667	1.000000	9826345	0.000000
241965715	36699590	191039	10000.000000	21840	4736	1.000000	24590	3519	1.000000	9821378	0.000000
241964221	36704496	190651	10000.000000	21800	4848	1.000000	24802	3315	1.000000	9816538	0.000000
241977389	36698453	191108	10000.000000	21353	5102	1.000000	24715	3528	1.000000	9811622	0.000000
241948155	36708374	190629	10000.000000	21712	4820	1.000000	24554	3518	1.000000	9806732	0.000000
241940793	36707144	191527	10000.000000	21480	4971	1.000000	24481	3475	1.000000	9801868	-1.#IND00
241985699	36685691	190567	10000.000000	21833	4708	1.000000	24934	3366	1.000000	9797094	-0.024000
242007657	36684470	190740	10000.000000	21697	4932	1.000000	24913	3309	1.000000	9792060	-0.001889
242018587	36662449	191963	10000.000000	21640	4750	1.000000	24410	3797	1.000000	9787138	-0.001228
242000776	36704664	191463	10000.000000	21967	4667	1.000000	24138	3633	1.000000	9782317	-0.001066
241977248	36696496	191157	10000.000000	21896	4778	1.000000	24440	3534	1.000000	9777496	-0.003334
241984338	36675499	191268	10000.000000	21944	4607	1.000000	24418	3549	1.000000	9772654	-0.002109
242019945	36685622	191303	10000.000000	22070	4641	1.000000	24532	3535	1.000000	9767689	-0.000144
241969773	36706111	191455	10000.000000	22075	4604	1.000000	24581	3407	1.000000	9762747	0.000281
242023587	36671583	191019	10000.000000	21776	4768	1.000000	24297	3678	1.000000	9757733	0.000610
241989819	36692990	191151	10000.000000	21601	4830	1.000000	24416	3562	1.000000	9752900	0.000827
241987778	36672934	191200	10000.000000	21908	4582	1.000000	24219	3759	1.000000	9748013	0.000399
241989331	36679313	191144	10000.000000	21695	4749	1.000000	24202	3673	1.000000	9743177	0.000320
242039677	36656457	190969	10000.000000	21731	4723	1.000000	24528	3459	1.000000	9738281	0.000632
242025709	36672173	190616	10000.000000	22082	4719	1.000000	24594	3371	1.000000	9733499	-0.000264
241985244	36684702	191443	10000.000000	21702	4730	1.000000	24868	3347	1.000000	9728591	-0.000362
242009916	36675563	191002	10000.000000	22162	4522	1.000000	24397	3556	1.000000	9723690	0.000126
241986014	36698977	190816	10000.000000	21635	4911	1.000000	24580	3476	1.000000	9718786	0.002154
242001286	36684095	190852	10000.000000	22052	4547	1.000000	24492	3619	1.000000	9714044	0.002610
242018823	36677687	190422	10000.000000	22112	4727	1.000000	24162	3707	1.000000	9709229	0.002198
241952700	36705372	190765	10000.000000	21562	4931	1.000000	24471	3510	1.000000	9704483	0.001843
241963681	36703393	190967	10000.000000	21568	4869	1.000000	24444	3538	1.000000	9699642	0.002009
241978339	36688964	190944	10000.000000	21567	4762	1.000000	24609	3368	1.000000	9694747	0.001925
241966716	36685703	190522	10000.000000	21937	4713	1.000000	24490	3497	1.000000	9689770	0.001883
242032236	36672020	190282	10000.000000	21689	4801	1.000000	24728	3487	1.000000	9684987	0.001757
241975504	36691044	190914	10000.000000	21739	4812	1.000000	24510	3448	1.000000	9680167	0.002269
241957194	36705537	190714	10000.000000	21600	4948	1.000000	24673	3495	1.000000	9675390	0.001589
241991092	36679007	191916	10000.000000	21395	4909	1.000000	24512	3534	1.000000	9670630	0.001442
242013328	36676245	190327	10000.000000	21927	4641	1.000000	24812	3485	1.000000	9665757	-0.000306
242004054	36676486	191096	10000.000000	21759	4734	1.000000	24535	3503	1.000000	9660945	-0.000346
241984686	36669632	191191	10000.000000	22029	4684	1.000000	24641	3575	1.000000	9656261	0.000454
241994153	36695216	191679	10000.000000	21806	4696	1.000000	24603	3508	1.000000	9651452	0.001505
242002117	36672241	191511	10000.000000	21877	4864	1.000000	24385	3502	1.000000	9646598	0.002749
241957829	36707763	191681	10000.000000	21790	4792	1.000000	24514	3421	1.000000	9641821	0.002742
241963698	36701038	191044	10000.000000	21978	4720	1.000000	24464	3435	1.000000	9637076	0.002433
241999791	36683921	191149	10000.000000	22022	4637	1.000000	24542	3532	1.000000	9632195	0.001694
241996122	36676582	192358	10000.000000	21886	4743	1.000000	24268	3648	1.000000	9627437	0.001269
241980280	36687836	191095	10000.000000	22002	4514	1.000000	24749	3353	1.000000	9622498	0.001196
241999158	36688019	191133	10000.000000	21832	4850	1.000000	24367	3524	1.000000	9617650	-0.000039
242003112	36674930	190461	10000.000000	21623	4870	1.000000	24636	3502	1.000000	9612861	0.000027
241980702	36680718	191034	10000.000000	21906	4711	1.000000	24708	3509	1.000000	9608088	-0.000064
241977049	36703947	191367	10000.000000	21420	5015	1.000000	24851	3431	1.000000	9603326	-0.000466
241970341	36686503	191007	10000.000000	21853	4588	1.000000	24287	3668	1.000000	9598648	-0.000173
241987242	36694536	190245	10000.000000	21937	4570	1.000000	24524	3522	1.000000	9593859	-0.000268
241968420	36696730	190528	10000.000000	21596	4873	1.000000	24486	3510	1.000000	9589046	-0.000388
241984899	36692809	190858	10000.000000	21892	4953	1.000000	24527	3496	1.000000	9584209	-0.000548
241960177	36690073	191458	10000.000000	21650	4836	1.000000	24296	3623	1.000000	9579410	-0.000776
241983259	36696884	190433	10000.000000	21745	4759	1.000000	24765	3307	1.000000	9574598	-0.000863
241975284	36713079	191237	10000.000000	21846	4800	1.000000	24852	3247	1.000000	9569800	-0.000591
242014297	36677295	190858	10000.000000	21850	4742	1.000000	24753	3280	1.000000	9565009	-0.001300
241981884	36700741	191285	10000.000000	21963	4606	1.000000	24790	3438	1.000000	9560218	-0.001448
241976082	36684994	191610	10000.000000	21585	4824	1.000000	24206	3729	1.000000	9555466	-0.001790
242014364	36686803	190804	10000.000000	21524	4674	1.000000	24660	3538	1.000000	9550759	-0.002051
241986083	36693638	190527	10000.000000	21896	4785	1.000000	24510	3596	1.000000	9545924	-0.002010
242007421	36678964	191201	10000.000000	21570	5136	1.000000	24667	3440	1.000000	9541246	-0.001552
241998354	36691106	191483	10000.000000	21217	4904	1.000000	24801	3331	1.000000	9536430	-0.001164
241978794	36690193	191171	10000.000000	21432	4902	1.000000	24546	3482	1.000000	9531672	-0.001200
241997371	36692329	190625	10000.000000	21690	4858	1.000000	24678	3376	1.000000	9526868	-0.001613
241975220	36710998	190835	10000.000000	21388	4924	1.000000	24528	3504	1.000000	9522137	-0.001622
241983090	36685200	190157	10000.000000	21833	4662	1.000000	24456	3344	1.000000	9517267	-0.001627
npatches	nstrain	runtime	dt	init_x	init_y	init_y_blood	init_z	init_S	beta0	beta1	beta2	beta3	mean_beta	B	d	delta	delta_blood	b[0]	mut	m	CTL	c	g	epsilon	k	het	lambda	rho	omega	x_max	patch.dyna	DELTA	A	VA
10000	1	100.000000	0.001000	21900	9499	5000000	0.001000	10000000	5.194059	4.498203	10.153357	10.020774	7	800000000	0.010000	1.000000	432.000000	80000	0.000050	0.004800	1	0.001000	1.000000	2.500000	3.000000	0.500000	0.000000	0.000000	0.000000	31872	0	10.000000	7.000000	1.000000
sus	inf	inf_blood	z	x[0]	y[0][0]	z[0]	x[1]	y[1][0]	z[1]	S[0]	synchrony
219000000	94990000	5000000	10.000000	21900	9499	0.001000	21900	9499	0.001000	10000000	0.000000
244653248	24418816	127661	10000.000000	27793	1088	1.000000	28842	788	1.000000	9994908	0.000000
267222586	19736710	102763	10000.000000	30239	488	1.000000	31030	318	1.000000	9989855	0.000000
269501271	19676943	101954	10000.000000	30973	353	1.000000	31434	262	1.000000	9984971	0.000000
269828338	19614571	101701	10000.000000	30731	331	1.000000	31487	219	1.000000	9980049	0.000000
269954471	19574715	101607	10000.000000	31229	343	1.000000	31474	181	1.000000	9975065	0.000000
269952101	19595602	101856	10000.000000	31036	331	1.000000	31535	218	1.000000	9970096	0.000000
269910521	19607180	101935	10000.000000	31012	336	1.000000	31486	233	1.000000	9965080	0.000000
269918894	19599057	101659	10000.000000	31218	353	1.000000	31372	223	1.000000	9960151	0.000000
269887822	19610983	102007	10000.000000	31185	310	1.000000	31469	231	1.000000	9955219	0.000000
269901344	19609621	102421	10000.000000	31046	377	1.000000	31305	225	1.000000	9950284	0.000000
269933951	19569051	102120	10000.000000	31076	356	1.000000	31737	228	1.000000	9945365	0.000000
269952799	19583299	101970	10000.000000	31246	300	1.000000	31362	187	1.000000	9940349	0.000000
269969585	19582096	101720	10000.000000	31066	348	1.000000	31350	281	1.000000	9935325	0.000000
269931795	19589830	102404	10000.000000	31658	278	1.000000	31387	206	1.000000	9930372	0.000000
269925626	19583040	102277	10000.000000	31297	313	1.000000	31441	245	1.000000	9925350	0.000000
269939328	19581109	102119	10000.000000	31103	307	1.000000	31294	267	1.000000	9920354	0.000000
269945326	19598040	101612	10000.000000	31179	309	1.000000	31503	254	1.000000	9915411	0.000000
269886291	19609541	102272	10000.000000	31025	307	1.000000	31332	218	1.000000	9910508	0.000000
269906792	19613479	102578	10000.000000	31206	386	1.000000	31428	238	1.000000	9905592	0.000000
269908638	19597071	102371	10000.000000	31302	339	1.000000	31282	284	1.000000	9900593	0.000000
269915567	19610794	101963	10000.000000	31067	296	1.000000	31470	266	1.000000	9895649	0.000000
269905219	19603333	102170	10000.000000	31228	308	1.000000	31247	215	1.000000	9890691	0.000000
269901914	19611389	102173	10000.000000	31367	368	1.000000	31323	269	1.000000	9885724	0.000000
269927122	19597785	102260	10000.000000	31181	416	1.000000	31508	235	1.000000	9880807	0.000000
269939128	19594558	102066	10000.000000	31189	360	1.000000	31554	197	1.000000	9875779	0.000000
269934402	19596681	102036	10000.000000	31305	415	1.000000	31731	241	1.000000	9870900	0.000000
269936646	19599942	101998	10000.000000	31193	315	1.000000	31353	279	1.000000	9865950	0.000000
269933683	19601453	101588	10000.000000	31211	346	1.000000	31399	223	1.000000	9861195	0.000000
269848012	19628342	102053	10000.000000	30970	310	1.000000	31557	204	1.000000	9856205	0.000000
269901597	19600852	102264	10000.000000	31391	325	1.000000	31365	268	1.000000	9851183	0.000000
269897831	19607896	102381	10000.000000	31327	293	1.000000	31578	254	1.000000	9846297	0.000000
269911144	19595938	102401	10000.000000	31268	297	1.000000	31384	248	1.000000	9841506	0.000000
269895346	19604692	101979	10000.000000	31184	308	1.000000	31342	221	1.000000	9836700	0.000000
269887459	19603985	101950	10000.000000	31133	354	1.000000	31477	260	1.000000	9831800	0.000000
269917930	19588631	101783	10000.000000	31228	303	1.000000	31528	274	1.000000	9826832	0.000000
269913037	19605298	103187	10000.000000	31312	295	1.000000	31218	238	1.000000	9821966	0.000000
269911522	19596277	102374	10000.000000	31210	410	1.000000	31276	237	1.000000	9817242	0.000000
269880382	19612882	102431	10000.000000	31380	334	1.000000	31332	249	1.000000	9812271	0.000000
269907996	19597285	101583	10000.000000	30970	409	1.000000	31417	274	1.000000	9807318	0.000000
269912301	19607795	102414	10000.000000	31182	340	1.000000	31378	174	1.000000	9802487	-1.#IND00
269918408	19593401	102170	10000.000000	31262	371	1.000000	31446	269	1.000000	9797560	-0.009600
269939946	19577851	102425	10000.000000	31082	375	1.000000	31390	281	1.000000	9792762	-0.005242
269924702	19601808	101905	10000.000000	30883	366	1.000000	31575	289	1.000000	9787976	-0.004420
269914547	19613913	102120	10000.000000	31168	285	1.000000	31471	264	1.000000	9783075	-0.002907
269910118	19600594	102947	10000.000000	31250	364	1.000000	31528	234	1.000000	9778178	-0.001572
269912399	19611693	102644	10000.000000	31180	306	1.000000	31295	311	1.000000	9773173	-0.001625
269932486	19584782	101569	10000.000000	31253	344	1.000000	31408	254	1.000000	9768301	-0.001973
269912302	19600895	102326	10000.000000	31330	352	1.000000	31319	240	1.000000	9763464	0.000646
269902671	19597943	102078	10000.000000	31180	348	1.000000	31435	273	1.000000	9758658	0.000376
269892760	19619590	101877	10000.000000	31189	389	1.000000	31372	232	1.000000	9753820	-0.002170
269890412	19614463	102006	10000.000000	31267	322	1.000000	31367	266	1.000000	9748960	-0.002285
269928345	19590606	102407	10000.000000	31435	298	1.000000	31351	234	1.000000	9743966	-0.001391
269935703	19603232	101561	10000.000000	31320	312	1.000000	31452	209	1.000000	9739170	-0.001531
269917119	19596938	101772	10000.000000	31231	353	1.000000	31628	255	1.000000	9734224	-0.001733
269914855	19606151	102498	10000.000000	31234	388	1.000000	31600	244	1.000000	9729468	-0.003712
269897525	19603421	102559	10000.000000	31342	372	1.000000	31399	238	1.000000	9724607	-0.002449
269905543	19612511	101999	10000.000000	31288	310	1.000000	31579	276	1.000000	9719718	-0.003182
269891100	19602642	101684	10000.000000	31062	369	1.000000	31509	216	1.000000	9714875	-0.003157
269912515	19599920	101987	10000.000000	31243	346	1.000000	31460	219	1.000000	9709983	-0.002664
269915549	19592810	102226	10000.000000	31056	350	1.000000	31379	287	1.000000	9705105	-0.002526
269922999	19604050	102348	10000.000000	31175	379	1.000000	31290	265	1.000000	9700171	-0.000192
269902385	19612411	102528	10000.000000	31214	354	1.000000	31538	219	1.000000	9695189	-0.000055
269909362	19596290	101937	10000.000000	31450	361	1.000000	31484	231	1.000000	9690289	-0.000028
269925174	19595371	102095	10000.000000	31315	338	1.000000	31672	222	1.000000	9685433	0.001735
269935375	19592429	102034	10000.000000	31245	303	1.000000	31436	226	1.000000	9680638	0.001535
269954419	19586326	101761	10000.000000	31273	337	1.000000	31405	246	1.000000	9675821	0.002152
269910634	19613230	102225	10000.000000	31230	313	1.000000	31345	234	1.000000	9670930	0.002465
269916404	19593382	102071	10000.000000	31218	343	1.000000	31463	238	1.000000	9666133	0.003036
269910039	19605818	102002	10000.000000	31096	344	1.000000	31439	205	1.000000	9661375	0.002729
269894197	19616076	102340	10000.000000	31228	338	1.000000	31393	206	1.000000	9656586	0.002351
269887956	19613528	102586	10000.000000	31070	424	1.000000	31266	265	1.000000	9651711	0.002008
269898003	19616554	102074	10000.000000	31221	361	1.000000	31329	231	1.000000	9646993	0.001906
269903761	19599705	101886	10000.000000	31001	337	1.000000	31234	281	1.000000	9642177	0.001240
269888514	19610755	101694	10000.000000	31112	368	1.000000	31494	228	1.000000	9637440	0.000131
269945488	19579019	101990	10000.000000	31172	324	1.000000	31409	222	1.000000	9632635	0.000197
269947943	19596108	102225	10000.000000	31093	415	1.000000	31593	259	1.000000	9627785	0.001639
269920763	19603432	101387	10000.000000	31361	280	1.000000	31380	225	1.000000	9622849	0.001845
269881727	19618678	101848	10000.000000	31232	344	1.000000	31478	208	1.000000	9617927	0.002594
269885625	19614767	101689	10000.000000	31206	354	1.000000	31423	290	1.000000	9613083	0.002939
269926865	19587601	101298	10000.000000	31287	335	1.000000	31310	238	1.000000	9608396	0.002938
269931756	19606862	101794	10000.000000	31141	446	1.000000	31439	237	1.000000	9603473	0.002858
269903424	19612130	101664	10000.000000	30953	448	1.000000	31223	233	1.000000	9598584	0.002810
269930950	19608486	102093	10000.000000	31228	321	1.000000	31504	225	1.000000	9593781	0.002613
269890418	19617578	102637	10000.000000	31250	362	1.000000	31538	264	1.000000	9588991	0.002398
269887988	19615965	102176	10000.000000	31062	400	1.000000	31471	251	1.000000	9584127	0.002130
269939258	19604996	102495	10000.000000	31240	311	1.000000	31463	245	1.000000	9579287	0.002091
269923086	19610197	101736	10000.000000	31226	399	1.000000	31460	286	1.000000	9574550	0.002262
269936613	19599163	102005	10000.000000	31231	419	1.000000	31346	206	1.000000	9569942	0.002222
269913330	19600805	101725	10000.000000	31142	347	1.000000	31597	219	1.000000	9565148	0.002597
269915221	19612080	102052	10000.000000	31282	316	1.000000	31429	245	1.000000	9560449	0.002460
269904725	19616242	102241	10000.000000	31134	304	1.000000	31388	216	1.000000	9555695	0.001573
269877980	19616032	101604	10000.000000	31235	271	1.000000	31673	274	1.000000	9550938	0.001781
269920432	19588895	101772	10000.000000	31309	299	1.000000	31455	237	1.000000	9546245	0.001807
269937820	19589192	101479	10000.000000	31212	382	1.000000	31270	284	1.000000	9541430	0.002582
269911125	19597110	101616	10000.000000	31124	400	1.000000	31361	239	1.000000	9536622	0.002390
269910463	19609392	102080	10000.000000	31201	343	1.000000	31304	231	1.000000	9531850	0.002344
269885993	19597964	102614	10000.000000	31123	323	1.000000	31366	189	1.000000	9527043	0.001895
269951104	19603198	101838	10000.000000	30951	299	1.000000	31156	259	1.000000	9522384	0.001850
269906413	19606881	102005	10000.000000	31187	312	1.000000	31461	272	1.000000	9517744	0.001743
npatches	nstrain	runtime	dt	init_x	init_y	init_y_blood	init_z	init_S	beta0	beta1	beta2	beta3	mean_beta	B	d	delta	delta_blood	b[0]	mut	m	CTL	c	g	epsilon	k	het	lambda	rho	omega	x_max	patch.dyna	DELTA	A	VA
10000	1	100.000000	0.001000	21900	9499	5000000	0.001000	10000000	9.095358	10.063577	4.527593	8.815154	7	800000000	0.010000	1.000000	432.000000	80000	0.000050	0.004800	1	0.001000	1.000000	2.500000	4.000000	0.500000	0.000000	0.000000	0.000000	31872	0	10.000000	7.000000	1.000000
sus	inf	inf_blood	z	x[0]	y[0][0]	z[0]	x[1]	y[1][0]	z[1]	S[0]	synchrony
219000000	94990000	5000000	10.000000	21900	9499	0.001000	21900	9499	0.001000	10000000	0.000000
264959716	12762799	66411	10000.000000	23682	2325	1.000000	22259	2558	1.000000	9994913	0.000000
289988530	8985863	47014	10000.000000	25995	1904	1.000000	23675	2741	1.000000	9989947	0.000000
292719574	8909950	46238	10000.000000	25651	2162	1.000000	23403	2861	1.000000	9984864	0.000000
293056663	8869828	46211	10000.000000	25893	1981	1.000000	23401	2878	1.000000	9979810	0.000000
293145444	8846315	46018	10000.000000	26136	1872	1.000000	23444	2889	1.000000	9974839	0.000000
293172235	8843007	45922	10000.000000	25379	2223	1.000000	22977	3145	1.000000	9969692	0.000000
293176974	8843100	45946	10000.000000	25686	2120	1.000000	23407	2813	1.000000	9964739	0.000000
293213403	8834391	46013	10000.000000	25620	2037	1.000000	23280	2891	1.000000	9959804	0.000000
293189005	8844709	45691	10000.000000	26248	2069	1.000000	22830	2985	1.000000	9954779	0.000000
293213942	8836776	46200	10000.000000	25561	2003	1.000000	23626	2705	1.000000	9949862	0.000000
293226937	8833176	46130	10000.000000	26103	2023	1.000000	23558	2868	1.000000	9944764	0.000000
293202399	8833689	46025	10000.000000	25881	2047	1.000000	23515	2823	1.000000	9939787	0.000000
293199385	8835212	46144	10000.000000	25830	2064	1.000000	23260	2846	1.000000	9934879	0.000000
293186716	8841850	45878	10000.000000	25978	1958	1.000000	23048	2895	1.000000	9929848	0.000000
293210731	8823973	45874	10000.000000	25729	2059	1.000000	23753	2820	1.000000	9924953	0.000000
293214708	8840109	46025	10000.000000	25858	2080	1.000000	23559	2817	1.000000	9919951	0.000000
293202661	8829192	45761	10000.000000	25700	2184	1.000000	23670	2585	1.000000	9914993	0.000000
293167139	8839113	45740	10000.000000	25763	2179	1.000000	23063	2990	1.000000	9910038	0.000000
293211761	8834567	46097	10000.000000	25946	1954	1.000000	23220	2853	1.000000	9905093	0.000000
293170160	8839125	45975	10000.000000	25932	1944	1.000000	23701	2686	1.000000	9900159	0.000000
293209204	8839686	45932	10000.000000	26003	2103	1.000000	23510	2806	1.000000	9895169	0.000000
293242438	8823088	45920	10000.000000	25557	2074	1.000000	23791	2763	1.000000	9890153	0.000000
293225292	8831563	46033	10000.000000	26186	1830	1.000000	23722	2570	1.000000	9885099	0.000000
293256532	8823324	46390	10000.000000	26223	2025	1.000000	23727	2751	1.000000	9879968	0.000000
293238025	8831818	46085	10000.000000	25987	2013	1.000000	23200	3184	1.000000	9875016	0.000000
293201965	8840058	46176	10000.000000	25654	2256	1.000000	23200	3028	1.000000	9870010	0.000000
293184983	8842735	45945	10000.000000	25748	2117	1.000000	23491	2637	1.000000	9864997	0.000000
293173637	8854133	46318	10000.000000	26198	1859	1.000000	23848	2715	1.000000	9860051	0.000000
293147554	8847074	45951	10000.000000	26038	1965	1.000000	23353	2972	1.000000	9855144	0.000000
293186564	8837884	45764	10000.000000	26173	2066	1.000000	23091	3145	1.000000	9850155	0.000000
293212635	8841366	46220	10000.000000	25335	2281	1.000000	23248	2834	1.000000	9845223	0.000000
293198015	8833360	45836	10000.000000	25769	2133	1.000000	23057	3063	1.000000	9840278	0.000000
293212788	8828977	45744	10000.000000	25592	2091	1.000000	23197	2928	1.000000	9835411	0.000000
293165752	8848930	46229	10000.000000	26151	1893	1.000000	23617	2792	1.000000	9830656	0.000000
293224680	8836405	45963	10000.000000	26072	1890	1.000000	23563	2830	1.000000	9825693	0.000000
293170818	8834935	46217	10000.000000	26127	1850	1.000000	23680	2684	1.000000	9820711	0.000000
293241863	8823156	46077	10000.000000	26194	1956	1.000000	23674	2881	1.000000	9815757	0.000000
293228780	8841198	45742	10000.000000	25972	2008	1.000000	23959	2737	1.000000	9810878	0.000000
293182014	8849984	45892	10000.000000	25687	2186	1.000000	23578	2873	1.000000	9805983	0.000000
293173533	8844812	46135	10000.000000	25487	2075	1.000000	23643	2956	1.000000	9801090	-1.#IND00
293194080	8829141	45868	10000.000000	26406	1877	1.000000	23451	2979	1.000000	9796131	-0.008000
293162145	8854998	46179	10000.000000	25849	2114	1.000000	23376	2871	1.000000	9791155	-0.006511
293209597	8840469	46089	10000.000000	25467	2127	1.000000	23660	2922	1.000000	9786347	-0.007407
293256751	8828712	46211	10000.000000	25708	2152	1.000000	23382	2915	1.000000	9781445	-0.001440
293221667	8840427	46159	10000.000000	25448	2305	1.000000	23427	2763	1.000000	9776585	0.000508
293171475	8839353	46215	10000.000000	26379	1745	1.000000	23282	2915	1.000000	9771683	-0.003862
293166386	8840636	46147	10000.000000	25517	2301	1.000000	23715	2639	1.000000	9766850	-0.003148
293158946	8848654	46641	10000.000000	25894	1977	1.000000	23388	2986	1.000000	9761978	-0.001223
293216694	8835996	45880	10000.000000	26395	1839	1.000000	23331	2827	1.000000	9757075	-0.001845
293202317	8833740	45794	10000.000000	26059	2068	1.000000	24033	2616	1.000000	9752182	-0.002268
293208244	8837999	45890	10000.000000	25686	2038	1.000000	23073	2983	1.000000	9747295	-0.002258
293188568	8835850	45907	10000.000000	26128	1953	1.000000	23396	2825	1.000000	9742457	-0.001089
293235601	8824777	45990	10000.000000	25561	2081	1.000000	24016	2677	1.000000	9737523	-0.000511
293202781	8845526	46170	10000.000000	25868	2002	1.000000	23472	2993	1.000000	9732664	-0.000005
293183242	8832494	46476	10000.000000	26326	1904	1.000000	23046	2962	1.000000	9727843	-0.000480
293230238	8830831	45602	10000.000000	26129	1868	1.000000	23480	2793	1.000000	9722872	-0.000747
293212342	8839587	46242	10000.000000	25921	2012	1.000000	23444	2982	1.000000	9718104	0.000247
293212765	8837241	46129	10000.000000	25773	2201	1.000000	23153	3030	1.000000	9713223	0.001858
293198101	8839410	46431	10000.000000	25801	2063	1.000000	23181	2990	1.000000	9708357	0.001950
293159121	8846034	46104	10000.000000	25935	2008	1.000000	23244	2928	1.000000	9703620	0.002274
293179929	8840423	46154	10000.000000	25771	2107	1.000000	23867	2745	1.000000	9698720	0.001438
293227599	8825883	45856	10000.000000	25713	2090	1.000000	23077	3068	1.000000	9693859	0.001374
293215680	8833121	46373	10000.000000	25771	2049	1.000000	23595	2784	1.000000	9689076	0.001342
293171603	8848113	46099	10000.000000	25976	1926	1.000000	23498	2871	1.000000	9684195	0.001247
293209432	8835390	45957	10000.000000	25638	2036	1.000000	23435	2965	1.000000	9679292	0.000632
293213021	8831769	45741	10000.000000	25971	2124	1.000000	23478	2862	1.000000	9674465	0.000627
293197065	8836450	45742	10000.000000	25666	2085	1.000000	23357	2933	1.000000	9669546	0.002614
293174587	8838006	46213	10000.000000	25615	2175	1.000000	23048	2937	1.000000	9664685	0.002843
293192940	8834312	46057	10000.000000	25705	2077	1.000000	23469	2678	1.000000	9659944	0.003205
293218233	8834173	46000	10000.000000	26073	2091	1.000000	23590	2837	1.000000	9655066	0.003983
293209433	8829027	45888	10000.000000	26047	1948	1.000000	23159	3074	1.000000	9650344	0.003939
293178891	8848430	46022	10000.000000	26061	2000	1.000000	23537	2677	1.000000	9645419	0.003321
293170185	8840311	46316	10000.000000	25621	2156	1.000000	23360	2945	1.000000	9640590	0.003404
293224749	8822720	45939	10000.000000	25973	1981	1.000000	23518	2801	1.000000	9635881	0.004512
293241327	8825969	46155	10000.000000	26019	1833	1.000000	23480	2685	1.000000	9631196	0.004184
293219806	8834000	46440	10000.000000	26303	1929	1.000000	23512	3091	1.000000	9626305	0.005492
293208757	8829431	46551	10000.000000	25733	2054	1.000000	23620	2910	1.000000	9621568	0.005259
293214780	8830988	46124	10000.000000	26056	2047	1.000000	23381	2926	1.000000	9616839	0.005116
293229384	8827902	46038	10000.000000	25724	2086	1.000000	23185	2903	1.000000	9612069	0.004891
293217238	8830380	45811	10000.000000	25938	2010	1.000000	23888	2658	1.000000	9607305	0.004778
293219063	8828474	46163	10000.000000	25683	2196	1.000000	23602	2811	1.000000	9602641	0.004249
293178094	8845134	45897	10000.000000	26092	1928	1.000000	23215	2928	1.000000	9597725	0.003918
293202401	8833027	46039	10000.000000	26096	2009	1.000000	23223	2867	1.000000	9592818	0.003891
293182293	8845558	46212	10000.000000	25586	2133	1.000000	23853	2646	1.000000	9588027	0.004114
293180997	8846165	45965	10000.000000	26309	1924	1.000000	24013	2584	1.000000	9583371	0.002640
293239446	8825413	45943	10000.000000	25678	2164	1.000000	23499	2855	1.000000	9578736	0.002139
293196120	8842345	45510	10000.000000	25697	2183	1.000000	23490	2822	1.000000	9573983	0.001957
293175432	8840456	45839	10000.000000	25767	2087	1.000000	23291	2846	1.000000	9569105	0.002037
293195421	8833668	46330	10000.000000	25937	1933	1.000000	23401	2853	1.000000	9564377	0.002015
293225720	8832506	46080	10000.000000	25701	2062	1.000000	23780	2616	1.000000	9559499	0.002434
293210405	8827268	46129	10000.000000	25286	2400	1.000000	23928	2532	1.000000	9554714	0.002236
293186735	8842100	45807	10000.000000	25421	2081	1.000000	23401	2832	1.000000	9550028	0.002664
293177144	8845737	46469	10000.000000	25808	2011	1.000000	23717	2795	1.000000	9545399	0.002761
293183790	8840632	46029	10000.000000	25800	2097	1.000000	23909	2704	1.000000	9540569	0.002933
293190035	8838794	46069	10000.000000	26077	2049	1.000000	23716	2794	1.000000	9535848	0.002701
293160997	8849002	45897	10000.000000	25754	2035	1.000000	23348	2812	1.000000	9531167	0.002523
293194347	8844088	46005	10000.000000	26011	2049	1.000000	23666	2702	1.000000	9526278	0.002382
293206782	8837064	46062	10000.000000	26025	2093	1.000000	23507	2704	1.000000	9521571	0.002571
293205533	8839315	46003	10000.000000	25774	2074	1.000000	23884	2794	1.000000	9516777	0.002696
npatches	nstrain	runtime	dt	init_x	init_y	init_y_blood	init_z	init_S	beta0	beta1	beta2	beta3	mean_beta	B	d	delta	delta_blood	b[0]	mut	m	CTL	c	g	epsilon	k	het	lambda	rho	omega	x_max	patch.dyna	DELTA	A	VA
10000	1	100.000000	0.001000	21900	9499	5000000	0.001000	10000000	5.914507	5.094759	3.976856	4.920359	7	800000000	0.010000	1.000000	432.000000	80000	0.000050	0.004800	1	0.001000	1.000000	2.500000	5.000000	0.500000	0.000000	0.000000	0.000000	31872	0	10.000000	7.000000	1.000000
sus	inf	inf_blood	z	x[0]	y[0][0]	z[0]	x[1]	y[1][0]	z[1]	S[0]	synchrony
219000000	94990000	5000000	10.000000	21900	9499	0.001000	21900	9499	0.001000	10000000	0.000000
278405352	6592093	34408	10000.000000	29132	300	1.000000	29634	128	1.000000	9994941	0.000000
303629424	3708385	19367	9999.975846	31386	71	1.000000	31427	26	1.000000	9989829	0.000000
306853669	3520515	18058	10000.000000	31685	30	1.000000	31725	26	1.000000	9984763	0.000000
307246580	3476437	17965	9999.999982	31766	37	1.000000	31804	31	1.000000	9979756	0.000000
307393475	3437591	17855	10000.000000	31846	31	1.000000	31698	15	1.000000	9974879	0.000000
307479721	3412119	17729	9999.995633	31731	49	1.000000	31977	29	1.000000	9970052	0.000000
307514093	3405014	17656	9999.975398	31889	28	1.000000	31756	31	1.000000	9965014	0.000000
307517452	3412289	17795	9999.999796	31832	25	1.000000	31994	33	1.000000	9959906	0.000000
307497899	3410163	17721	10000.000000	31518	39	1.000000	31745	39	1.000000	9954962	0.000000
307522461	3400037	17593	9999.988238	31686	53	1.000000	31699	22	1.000000	9949990	0.000000
307550580	3403038	17600	9999.999276	31684	63	1.000000	31876	32	1.000000	9944996	0.000000
307521362	3404507	17792	10000.000000	31905	24	1.000000	31764	19	1.000000	9939940	0.000000
307529378	3414710	17865	9999.992019	31914	17	1.000000	31913	17	1.000000	9935043	0.000000
307536315	3398220	17583	9999.989017	31916	38	1.000000	31562	22	1.000000	9930064	0.000000
307534684	3408178	17562	9999.999985	31814	43	1.000000	31596	23	1.000000	9925117	0.000000
307548117	3400266	17491	9999.999982	31806	23	1.000000	31986	25	1.000000	9920083	0.000000
307579267	3398630	17900	9999.999996	31610	31	1.000000	31978	28	1.000000	9915111	0.000000
307513439	3418550	17607	9999.999976	31872	35	1.000000	31667	18	1.000000	9910166	0.000000
307500745	3411167	17589	9999.999948	32002	42	1.000000	31713	49	1.000000	9905247	0.000000
307534632	3409852	17813	10000.000000	31828	36	1.000000	31835	24	1.000000	9900230	0.000000
307499645	3417822	17837	9999.998138	31580	23	1.000000	31891	45	1.000000	9895258	0.000000
307472566	3414960	17635	9999.919038	31868	52	1.000000	31775	23	1.000000	9890420	0.000000
307529368	3402477	17748	10000.000000	31615	19	1.000000	31829	44	1.000000	9885472	0.000000
307542496	3413190	18048	10000.000000	31704	24	1.000000	31663	25	1.000000	9880534	0.000000
307523721	3410743	17698	10000.000000	31809	36	1.000000	31747	27	1.000000	9875563	0.000000
307498318	3415726	17947	9999.974135	31658	20	1.000000	31700	24	1.000000	9870690	0.000000
307523357	3401829	17699	9999.995036	31615	31	1.000000	31819	34	1.000000	9865706	0.000000
307505866	3401605	17576	9999.984354	31902	34	1.000000	31768	19	1.000000	9860799	0.000000
307552717	3393380	17525	9999.999804	31714	21	1.000000	31846	36	1.000000	9855817	0.000000
307552156	3397244	17819	9999.988135	31656	28	1.000000	31814	22	1.000000	9850809	0.000000
307535913	3403504	17717	9999.938537	31694	46	1.000000	31653	18	1.000000	9845928	0.000000
307546008	3392270	17670	9999.999972	31717	50	1.000000	31811	28	1.000000	9841073	0.000000
307520209	3406640	17747	9999.999305	31740	31	1.000000	31738	14	1.000000	9836177	0.000000
307512961	3413215	17823	10000.000000	31811	21	1.000000	31611	19	1.000000	9831285	0.000000
307517924	3412004	17457	9999.999783	31925	32	1.000000	32057	15	1.000000	9826263	0.000000
307529033	3404869	17593	9999.992131	31902	34	1.000000	31724	38	1.000000	9821350	0.000000
307489604	3410454	17709	10000.000000	31696	45	1.000000	31700	11	1.000000	9816424	0.000000
307514321	3413049	17637	10000.000000	31846	48	1.000000	31983	20	1.000000	9811429	0.000000
307525212	3406364	17594	10000.000000	31904	23	1.000000	31660	30	1.000000	9806368	0.000000
307552015	3405964	17565	10000.000000	31712	30	1.000000	31909	18	1.000000	9801489	-1.#IND00
307516316	3414654	17760	9999.999968	31993	25	1.000000	31962	12	1.000000	9796694	-1.#IND00
307483710	3416444	17980	10000.000000	31604	40	1.000000	31698	29	1.000000	9791935	-0.007069
307506123	3408996	17660	9999.932754	31575	48	1.000000	31865	27	1.000000	9787000	-0.010981
307491950	3412877	17643	9999.995509	31659	49	1.000000	31827	13	1.000000	9782102	-0.006145
307509712	3411944	17518	9999.999955	31614	47	1.000000	31837	30	1.000000	9777322	-0.003344
307505072	3416881	17758	9999.996719	31629	36	1.000000	31646	41	1.000000	9772327	-0.001087
307481828	3418760	17849	9999.996726	31835	49	1.000000	31706	13	1.000000	9767368	-0.004010
307534713	3399211	17861	9999.979131	31770	22	1.000000	31673	11	1.000000	9762561	-0.004779
307543729	3397322	17785	9999.996422	31927	11	1.000000	31711	28	1.000000	9757636	-0.002897
307572684	3398197	17656	9999.998914	31824	47	1.000000	32138	34	1.000000	9752912	-0.002374
307557215	3394705	17585	10000.000000	31861	53	1.000000	31732	31	1.000000	9748001	-0.003191
307541307	3400497	17680	9999.998931	32046	29	1.000000	31881	10	1.000000	9743005	-0.003456
307550659	3402783	17809	9999.999998	31824	39	1.000000	31800	34	1.000000	9738138	-0.003296
307500734	3418118	18075	9999.979693	31839	33	1.000000	31978	24	1.000000	9733178	-0.003709
307491377	3415163	17936	9999.988133	31707	30	1.000000	31863	16	1.000000	9728290	-0.003896
307496194	3412385	17788	9999.999981	31776	37	1.000000	31730	24	1.000000	9723381	-0.004236
307496012	3420819	17683	9999.973070	31652	30	1.000000	31914	32	1.000000	9718545	-0.004338
307490424	3416327	17770	10000.000000	32068	37	1.000000	31788	26	1.000000	9713618	-0.003910
307508306	3405260	17784	10000.000000	31854	13	1.000000	31768	24	1.000000	9708781	-0.004028
307529325	3401871	17812	9999.997301	31933	32	1.000000	31717	32	1.000000	9703893	-0.003533
307556892	3393619	17792	9999.999942	31965	27	1.000000	31877	20	1.000000	9699024	-0.003806
307542484	3404550	17921	9999.996483	31868	35	1.000000	31623	21	1.000000	9694196	-0.004171
307518876	3411387	17862	10000.000000	31984	32	1.000000	31831	38	1.000000	9689327	-0.003864
307489607	3417727	17694	9999.981390	31816	33	1.000000	31712	30	1.000000	9684449	-0.003749
307518397	3410258	17942	9999.995138	31958	22	1.000000	31853	25	1.000000	9679665	-0.002764
307489870	3414641	17986	9999.938309	31854	39	1.000000	31977	31	1.000000	9674889	-0.002875
307510665	3400270	18021	10000.000000	32015	20	1.000000	32086	35	1.000000	9669975	-0.002746
307567751	3405525	17625	9999.999505	31803	35	1.000000	32067	23	1.000000	9665135	-0.002525
307525781	3414711	17891	9999.959355	31677	29	1.000000	31780	20	1.000000	9660301	-0.002547
307547554	3398326	17828	10000.000000	31856	34	1.000000	31700	15	1.000000	9655430	-0.002291
307562106	3404398	17686	9999.999986	31708	46	1.000000	31812	33	1.000000	9650636	-0.002155
307518615	3414482	17888	9999.999798	31816	71	1.000000	31809	18	1.000000	9645735	-0.002012
307506805	3413957	17584	9999.999167	31846	14	1.000000	32006	20	1.000000	9640937	-0.001886
307539140	3403910	17705	9999.999185	31756	24	1.000000	31674	21	1.000000	9636088	-0.001915
307514799	3414398	17777	9999.999999	31818	42	1.000000	31801	23	1.000000	9631271	-0.001969
307506054	3410303	17728	9999.999775	31894	51	1.000000	31818	34	1.000000	9626394	-0.002024
307510003	3406608	17836	9999.983810	31732	42	1.000000	31985	27	1.000000	9621588	0.000217
307532602	3403330	17775	10000.000000	31907	16	1.000000	32033	23	1.000000	9616821	-0.001248
307520874	3414294	17725	10000.000000	31868	21	1.000000	31918	14	1.000000	9612138	-0.001351
307520028	3408679	17596	9999.999997	31813	36	1.000000	31788	18	1.000000	9607376	-0.000844
307507289	3410604	17955	9999.986526	31653	27	1.000000	31693	21	1.000000	9602572	-0.000953
307552883	3404970	17875	9999.999974	31659	30	1.000000	31887	10	1.000000	9597759	-0.001027
307512476	3398745	17567	9999.998975	31838	21	1.000000	31727	28	1.000000	9592977	-0.001529
307555848	3396826	17680	9999.999782	31796	31	1.000000	31653	21	1.000000	9588123	-0.001566
307545951	3399042	17749	9999.996057	31680	38	1.000000	31876	24	1.000000	9583262	-0.001381
307534561	3401073	17715	10000.000000	31747	28	1.000000	31845	20	1.000000	9578415	-0.001851
307538374	3402971	17686	9999.999924	31838	24	1.000000	31888	20	1.000000	9573633	-0.003417
307511626	3418104	17843	9999.898585	31697	30	1.000000	31799	19	1.000000	9568904	-0.003445
307534148	3398853	17795	9999.999999	31676	38	1.000000	31889	36	1.000000	9564091	-0.003953
307520751	3412515	17650	9999.990591	31924	28	1.000000	32091	26	1.000000	9559315	-0.004473
307521620	3409816	17791	9999.997133	31816	28	1.000000	31904	19	1.000000	9554468	-0.004244
307538889	3409889	17854	10000.000000	31829	30	1.000000	31957	44	1.000000	9549697	-0.004576
307542956	3401753	17697	9999.999938	31773	26	1.000000	31875	20	1.000000	9544884	-0.004900
307541212	3401209	17724	9999.996675	31719	28	1.000000	32066	24	1.000000	9540053	-0.004458
307535333	3397970	17561	9999.999944	31522	37	1.000000	31924	30	1.000000	9535201	-0.004120
307558454	3401580	17647	9999.971445	31817	60	1.000000	31704	36	1.000000	9530408	-0.004028
307572264	3395568	17664	9999.999923	31848	31	1.000000	31858	38	1.000000	9525621	-0.004211
307548868	3405884	17613	10000.000000	31971	28	1.000000	31943	16	1.000000	9520893	-0.004317
307500855	3419725	17690	9999.836342	31894	29	1.000000	31619	32	1.000000	9516228	-0.004312
npatches	nstrain	runtime	dt	init_x	init_y	init_y_blood	init_z	init_S	beta0	beta1	beta2	beta3	mean_beta	B	d	delta	delta_blood	b[0]	mut	m	CTL	c	g	epsilon	k	het	lambda	rho	omega	x_max	patch.dyna	DELTA	A	VA
10000	1	100.000000	0.001000	21900	9499	5000000	0.001000	10000000	6.378608	4.079444	4.621763	7.649914	7	800000000	0.010000	1.000000	432.000000	80000	0.000050	0.004800	1	0.001000	1.000000	2.500000	6.000000	0.500000	0.000000	0.000000	0.000000	31872	0	10.000000	7.000000	1.000000
sus	inf	inf_blood	z	x[0]	y[0][0]	z[0]	x[1]	y[1][0]	z[1]	S[0]	synchrony
219000000	94990000	5000000	10.000000	21900	9499	0.001000	21900	9499	0.001000	10000000	0.000000
287939614	3208392	16632	10000.000000	29415	155	1.000000	30197	36	1.000000	9994937	0.000000
311550694	1203898	6483	9968.670046	31788	14	1.000000	31867	5	1.000000	9989956	0.000000
314910563	922982	4784	9750.559120	31723	3	0.976825	31745	7	0.982171	9985029	0.000000
315527761	842200	4425	9606.611813	31797	21	0.999997	31793	3	0.838601	9979999	0.000000
315711717	801153	4184	9514.472502	31863	2	0.849892	32203	2	0.792379	9975123	0.000000
315838215	775284	3908	9455.910077	31994	3	0.832546	31833	3	0.981426	9970119	0.000000
315891993	756107	4058	9430.014548	31816	17	0.999977	31557	0	0.887397	9965166	0.000000
315968759	751542	3956	9427.093523	31858	8	1.000000	31816	8	0.986592	9960191	0.000000
315985710	743887	3864	9403.499935	31714	9	1.000000	31873	4	0.972818	9955146	0.000000
315995153	737791	3980	9411.761946	31655	5	0.999242	31807	1	0.939584	9950117	0.000000
316005491	738234	3805	9382.913216	31782	11	1.000000	31716	2	0.716169	9945233	0.000000
316014868	732650	3876	9369.316694	32088	8	1.000000	31914	6	0.859892	9940256	0.000000
316031774	732142	3880	9381.734169	31729	4	0.999923	31944	3	0.544015	9935116	0.000000
316063009	730615	3793	9373.508558	31752	4	0.998829	31884	9	0.940520	9930098	0.000000
316033402	722398	3777	9357.732088	31802	3	0.968313	31872	8	0.976823	9925032	0.000000
316078228	720098	3772	9336.549889	31801	6	0.986162	31810	6	0.786476	9920164	0.000000
316055150	721963	3885	9348.175601	31638	12	0.999996	31899	2	0.984761	9915058	0.000000
316081492	723170	3775	9353.152032	32217	8	1.000000	31801	5	0.859358	9910174	0.000000
316082018	722629	3814	9332.638313	31824	4	0.972322	31863	3	0.906351	9905235	0.000000
316087602	720489	3853	9316.598656	31908	4	0.959748	31984	6	0.979311	9900263	0.000000
316063579	725202	3797	9364.101809	31834	3	0.899486	31828	1	0.624002	9895311	0.000000
316064430	724821	3704	9338.725696	31928	9	0.984433	32001	2	0.972213	9890456	0.000000
316073200	722163	3864	9368.101415	31835	23	1.000000	31826	3	0.842635	9885669	0.000000
316054303	722738	3768	9349.065210	31896	4	1.000000	31796	6	0.991769	9880806	0.000000
316044530	725966	3684	9337.295415	31904	6	0.521616	31826	3	0.878564	9875804	0.000000
316051549	729532	3744	9363.075832	31748	6	0.998115	32024	5	0.899906	9870974	0.000000
316029747	731869	3845	9377.671721	32021	7	0.997588	31758	4	0.999422	9866067	0.000000
316075172	726215	3740	9363.058063	31834	2	0.939258	31723	2	0.998482	9861054	0.000000
316030969	728605	3879	9351.231509	31809	1	0.687644	31715	0	0.835373	9856250	0.000000
316037122	725314	3710	9348.071332	32055	5	0.945113	31879	5	0.927282	9851347	0.000000
316065447	724214	3833	9352.909001	31844	6	0.999989	31846	6	0.893523	9846373	0.000000
316062683	721909	3806	9330.873363	31987	9	0.969563	31818	6	0.927813	9841384	0.000000
316055423	721181	3783	9349.289793	31637	4	0.961956	31860	3	0.997587	9836526	0.000000
316091263	725499	3747	9330.806483	31720	12	1.000000	31900	4	0.852169	9831600	0.000000
316033601	727345	3827	9352.363151	31667	3	1.000000	32004	5	0.889172	9826743	0.000000
316044103	733535	3750	9336.470117	31900	0	0.474863	32100	9	0.978947	9821925	0.000000
316017088	731177	3932	9350.170069	31838	1	0.493164	31781	7	0.952646	9817049	0.000000
316017912	730004	3796	9362.157998	31887	11	0.993100	31966	1	0.652343	9812021	0.000000
316038909	731874	3893	9351.019930	31673	11	0.999953	31861	5	0.726331	9806985	0.000000
316046119	732613	3730	9346.288850	31694	6	1.000000	31860	1	0.868734	9802095	-1.#IND00
316011541	737359	3754	9386.020823	31760	3	0.874430	31809	2	0.848121	9797164	-1.#IND00
316041943	737312	3849	9352.517950	31894	11	0.999714	31842	4	0.753476	9792327	-1.#IND00
316011053	734137	3828	9370.690024	31953	4	0.992846	31924	6	0.558575	9787458	-0.013913
316028136	727803	3838	9366.668611	31680	11	0.998692	31831	4	0.915587	9782441	-0.014774
316053956	725949	3736	9332.037300	31958	5	1.000000	31884	4	0.964948	9777574	-0.003568
316075840	721755	3743	9338.271665	32057	3	1.000000	31895	5	0.990471	9772620	-0.002910
316068578	725423	3707	9337.115256	32107	1	0.684980	31915	0	0.599922	9767734	-0.002131
316053787	728963	3857	9347.832612	31910	3	0.999645	31945	3	0.924837	9762842	-0.002000
316042068	730163	3754	9367.440766	31886	13	0.999997	31997	1	0.878900	9757871	-0.002393
316063966	721978	3781	9353.120445	31941	3	1.000000	31871	4	0.991827	9753045	-0.004221
316058650	724408	3795	9340.679306	31789	3	0.909475	32143	3	0.945169	9748079	-0.006009
316031903	734114	3781	9357.293042	31863	12	0.976980	31847	8	0.938913	9743041	-0.002343
316023960	728967	3836	9364.419323	31926	5	0.999933	31839	2	0.943533	9738028	-0.001915
316032975	723580	3721	9358.009665	31869	7	1.000000	31985	5	0.669785	9733090	-0.001720
316028291	731563	3821	9371.692099	31791	9	1.000000	31854	6	0.986132	9728175	-0.002289
316050575	730919	3819	9359.977823	31908	3	0.879418	31649	14	0.999987	9723304	-0.001024
316027471	731316	3806	9363.532910	31983	1	0.814876	31832	6	1.000000	9718515	-0.001474
316044703	729587	3745	9367.808012	31856	8	0.877876	31881	2	0.999692	9713679	-0.001167
316038929	727039	3835	9335.090373	31783	8	0.999925	31763	6	0.955620	9708867	-0.000727
316065064	723840	3647	9362.383106	31656	6	0.972494	31957	6	0.931471	9704070	-0.000747
316070453	725798	3704	9354.077329	31767	6	0.999352	31929	5	0.999898	9699143	-0.000566
316033184	733718	3784	9372.691545	31619	5	0.988392	32109	4	0.949314	9694361	0.000213
316045607	723217	3655	9354.407367	31826	6	0.999993	31767	5	0.993210	9689505	0.000092
316057643	724138	3698	9338.034780	31776	4	0.920857	31868	6	0.981092	9684549	0.000804
316045979	729243	3774	9349.561285	31715	10	0.999981	31912	0	0.402439	9679722	0.000269
316037660	730431	3798	9371.359649	31887	10	0.977517	31986	3	0.979457	9675017	-0.000283
316030293	730124	3915	9381.453586	31819	4	0.905056	31894	3	0.978467	9670219	0.000644
316063369	725993	3692	9366.333835	31927	3	0.505384	31996	2	0.867398	9665378	0.001248
316076476	728618	3754	9355.763064	31787	2	0.998665	32004	4	0.976098	9660673	0.000881
316052265	728723	3794	9367.977529	31844	4	0.986346	32035	2	0.996385	9655794	0.000509
316061132	725176	3784	9376.319537	32012	0	0.751724	31970	2	0.530281	9650949	0.000809
316066769	724770	3872	9367.793673	31845	15	0.996647	31908	9	0.999158	9646157	0.000634
316047781	722582	3759	9343.916767	31948	9	1.000000	32042	1	0.865064	9641427	0.000270
316067040	726213	3652	9355.272325	31739	0	0.549998	32102	1	0.697059	9636769	0.000465
316072214	728215	3830	9350.433354	32100	1	0.903188	32125	9	0.993973	9631975	0.000999
316054926	727767	3736	9339.916791	31994	6	0.996366	32071	4	0.804318	9627152	-0.000270
316053950	728360	3715	9370.035906	31723	5	0.999996	31948	1	0.447106	9622424	-0.000290
316043401	726791	3720	9350.090814	31915	3	0.979639	31831	5	0.744792	9617533	-0.000916
316043697	726627	3774	9353.812789	31793	10	0.999997	32008	3	0.534930	9612674	-0.002980
316033875	726746	3698	9335.103470	31809	3	1.000000	32046	2	0.996585	9607964	-0.002945
316052122	725024	3726	9360.929058	31698	3	1.000000	32009	4	0.999699	9603174	-0.002800
316057263	729049	3851	9353.494151	31887	3	0.893596	31812	4	0.873586	9598324	-0.002770
316027893	731282	3734	9368.892597	31886	1	0.968080	31735	2	0.879912	9593579	-0.002621
316028771	730032	3806	9368.040566	31984	0	0.790116	31896	1	0.755472	9588876	-0.002644
316047540	730524	3933	9364.802557	31955	10	0.999902	31946	5	0.811564	9584252	-0.003121
316038661	725168	3792	9350.269328	31732	14	1.000000	31827	1	0.712677	9579449	-0.003538
316039206	728077	3788	9346.920461	31792	10	0.981225	31779	4	0.906046	9574611	-0.003507
316039535	731609	3832	9363.758182	31949	8	0.999998	31967	1	0.479581	9569823	-0.002831
316028280	732538	3699	9353.134920	32137	8	0.985810	31823	0	0.666598	9565019	-0.002533
316022092	732245	3819	9363.103474	31681	7	0.928455	31798	4	0.954285	9560158	-0.000978
316062276	729740	3775	9377.129063	31832	12	0.992620	31862	1	0.844780	9555456	-0.000971
316070759	727693	3677	9358.310792	31619	2	0.894325	31803	3	0.983194	9550768	-0.000636
316030037	729603	3829	9356.294762	31790	9	0.995443	31999	9	0.999092	9546039	-0.000881
316042428	721676	3736	9354.439191	31881	5	0.999999	32003	4	0.704117	9541232	-0.000951
316051407	726461	3784	9336.350163	31706	10	0.779383	31935	4	0.997741	9536474	-0.001544
316045537	726169	3755	9344.660428	31790	18	0.999973	31890	4	0.800636	9531664	-0.000846
316046181	729027	3891	9371.890997	31745	6	0.891441	31873	4	0.999947	9527001	-0.000799
316026411	726922	3754	9351.243971	31773	6	0.999971	31907	3	0.692019	9522171	-0.000848
316072887	721725	3796	9346.559364	31777	7	1.000000	31890	8	0.942707	9517506	-0.000688
npatches	nstrain	runtime	dt	init_x	init_y	init_y_blood	init_z	init_S	beta0	beta1	beta2	beta3	mean_beta	B	d	delta	delta_blood	b[0]	mut	m	CTL	c	g	epsilon	k	het	lambda	rho	omega	x_max	patch.dyna	DELTA	A	VA
10000	1	100.000000	0.001000	21900	9499	5000000	0.001000	10000000	3.839927	7.004874	10.276176	4.795245	7	800000000	0.010000	1.000000	432.000000	80000	0.000050	0.004800	1	0.001000	1.000000	2.500000	7.000000	0.500000	0.000000	0.000000	0.000000	31872	0	10.000000	7.000000	1.000000
sus	inf	inf_blood	z	x[0]	y[0][0]	z[0]	x[1]	y[1][0]	z[1]	S[0]	synchrony
219000000	94990000	5000000	10.000000	21900	9499	0.001000	21900	9499	0.001000	10000000	0.000000
294265127	1495173	7803	10000.000000	30625	14	1.000000	29959	76	1.000000	9995202	0.000000
315139408	317844	1609	8856.040502	31746	2	0.604267	32005	4	1.000000	9990275	0.000000
317776032	152688	806	6386.670825	31979	1	0.299188	31771	1	0.343918	9985262	0.000000
318249616	97247	482	4990.229478	31900	0	0.040024	31608	1	0.400225	9980283	0.000000
318411244	73957	413	4325.245689	31677	0	0.003639	31895	1	0.550813	9975304	0.000000
318487231	63174	317	3890.890528	31713	11	0.649488	31728	0	0.046717	9970365	0.000000
318504941	55928	315	3661.677003	31849	1	0.464394	31737	1	0.004356	9965380	0.000000
318542115	52573	272	3540.269241	31883	2	0.153908	31965	0	0.001143	9960426	0.000000
318551777	50614	283	3463.718233	31904	0	0.126499	31931	0	0.000461	9955387	0.000000
318548948	48691	251	3343.523053	31949	1	0.011173	31815	16	0.038649	9950439	0.000000
318589060	50106	262	3380.459576	31831	4	0.137149	31894	0	0.458435	9945459	0.000000
318534607	49137	269	3347.400882	31750	0	0.160335	31715	0	0.037843	9940662	0.000000
318542804	48345	260	3371.216027	31879	0	0.013474	31832	16	0.465932	9935722	0.000000
318558720	48922	246	3368.084742	31969	0	0.001469	31986	0	0.205449	9930827	0.000000
318561523	48819	209	3327.946824	31951	0	0.000901	31870	3	0.025712	9925919	0.000000
318573246	49168	233	3342.583445	31677	0	0.000441	31591	0	0.894109	9921059	0.000000
318576025	48279	236	3298.493907	31809	0	0.000455	31865	0	0.174284	9916142	0.000000
318548818	48529	230	3311.932844	31875	1	0.000982	31873	0	0.014614	9911300	0.000000
318561721	48176	222	3320.878313	32038	0	0.001076	31772	10	0.198880	9906354	0.000000
318547038	49255	246	3386.438807	31851	1	0.000579	31888	4	0.935172	9901480	0.000000
318543460	48466	230	3402.104578	31903	0	0.000415	32022	0	0.373207	9896439	0.000000
318572822	47185	259	3340.591038	31835	1	0.000411	31995	0	0.030875	9891539	0.000000
318546929	46552	240	3272.260375	31945	4	0.001217	31964	0	0.002891	9886458	0.000000
318568612	46802	251	3230.949251	31839	4	0.373644	31882	11	0.023285	9881510	0.000000
318545915	48751	247	3223.714867	31782	0	0.113893	31973	5	0.999977	9876510	0.000000
318564860	51488	283	3407.498640	31902	0	0.010616	32124	1	0.405191	9871512	0.000000
318551257	51131	257	3434.321115	31791	1	0.001240	31848	4	0.060701	9866655	0.000000
318542344	50272	272	3495.362102	31960	1	0.000525	31689	0	0.285252	9861588	0.000000
318547353	48858	248	3435.011326	31683	0	0.003142	31681	1	0.124193	9856541	0.000000
318568886	48449	259	3332.989226	31834	4	0.009025	31693	0	0.010609	9851669	0.000000
318557595	46939	244	3284.376777	31752	7	0.504753	31766	1	0.001386	9846849	0.000000
318562138	48370	231	3296.570109	31767	1	0.108949	31960	0	0.000482	9841897	0.000000
318554421	49034	245	3364.278022	31757	1	0.110067	31921	0	0.000408	9836921	0.000000
318560365	47176	246	3335.755987	31873	2	0.016814	31879	0	0.000401	9831905	0.000000
318553507	48355	259	3312.889424	32066	0	0.001885	31818	8	0.008045	9827004	0.000000
318555730	48384	249	3331.043158	31907	2	0.002767	32001	3	0.714289	9822003	0.000000
318552123	47987	240	3289.852314	31842	5	0.295485	32033	1	0.371135	9817045	0.000000
318579103	46679	265	3255.948145	32015	2	0.149118	31732	0	0.051554	9812124	0.000000
318545114	48555	249	3302.903556	32125	0	0.017374	31783	0	0.005802	9807145	0.000000
318532987	49282	248	3380.551792	31742	1	0.006577	31916	3	0.000930	9802182	-1.#IND00
318547173	46789	238	3365.099372	31858	2	0.677222	31695	17	0.018659	9797377	-1.#IND00
318564581	46885	253	3264.540283	31900	0	0.302148	31883	1	0.499759	9792397	-1.#IND00
318559679	48360	247	3328.052682	31997	0	0.025067	31817	0	0.044797	9787560	-1.#IND00
318563597	47693	232	3323.252716	31891	2	0.168419	31883	0	0.005403	9782763	-1.#IND00
318544510	48016	263	3304.712138	31721	0	0.030402	32066	0	0.000916	9777767	-0.009350
318539939	49788	265	3368.229289	31876	1	0.003328	31532	0	0.000442	9772821	-0.012747
318556218	50507	248	3428.321144	31871	0	0.004315	31937	0	0.000403	9767988	-0.013897
318565661	47665	227	3389.282838	31895	0	0.000720	32081	0	0.000400	9763065	-0.010731
318533682	47167	243	3296.723760	32008	2	0.001081	31643	0	0.000400	9758218	-0.010307
318589958	46398	228	3245.085684	31650	3	0.004425	31579	9	0.010739	9753430	-0.009246
318571582	49706	241	3279.848004	31947	0	0.002607	31884	0	0.388946	9748585	-0.010026
318545609	49043	243	3402.584467	31960	5	0.004987	31800	0	0.032162	9743658	-0.010513
318555976	49214	271	3412.077398	31908	0	0.000980	31733	0	0.003406	9738768	-0.011278
318553586	48769	235	3379.109666	32052	0	0.000612	31743	0	0.000663	9733929	-0.010907
318566121	47741	238	3341.598609	31766	0	0.000423	31639	0	0.000421	9729021	-0.009947
318553493	49101	254	3361.363784	31868	2	0.000518	31806	0	0.000402	9724229	-0.012583
318568324	49040	263	3412.809860	31905	0	0.000435	31822	0	0.000400	9719382	-0.012858
318546673	48824	251	3392.545439	31927	2	0.000660	31912	2	0.000556	9714617	-0.012192
318547551	45635	216	3232.814344	31776	1	0.000666	31869	0	0.000458	9709669	-0.010207
318559668	47218	249	3224.747605	31883	0	0.000434	31799	0	0.000405	9704745	-0.008033
318554942	47634	259	3285.388725	31657	0	0.000418	31970	0	0.000400	9699941	-0.008682
318581169	46262	246	3293.361055	31787	0	0.000826	31698	19	0.146328	9695089	-0.007999
318556328	47353	247	3299.982765	31840	3	0.000716	32006	0	0.555465	9690266	-0.007467
318571813	47487	266	3298.002138	31968	0	0.000693	31938	0	0.046216	9685491	-0.007816
318530843	48610	254	3330.447677	31956	0	0.000432	31815	0	0.004605	9680550	-0.007823
318555587	49543	257	3357.131267	31990	3	0.000953	31850	0	0.000811	9675672	-0.007785
318568642	49209	251	3381.217877	31934	5	0.608206	31889	0	0.000433	9670944	-0.007283
318562210	48123	230	3366.894232	31655	0	0.204842	31609	0	0.000439	9666112	-0.007223
318540560	48540	253	3385.463266	31697	3	0.070227	31812	0	0.000403	9661229	-0.007670
318558909	47825	236	3372.847401	31641	0	0.045357	31747	0	0.000426	9656433	-0.007605
318562165	47194	246	3314.548452	31739	0	0.459010	31590	23	0.995086	9651663	-0.008392
318554775	48419	248	3338.327483	32027	0	0.037890	31865	0	0.494035	9646868	-0.007180
318587592	48029	260	3281.661670	32034	1	0.004975	32086	0	0.040753	9642115	-0.007758
318580670	47822	251	3297.331773	31969	11	0.161361	31893	7	0.967297	9637280	-0.007318
318571234	47224	237	3326.362109	31913	1	0.458090	31863	0	0.302030	9632385	-0.007002
318553586	48986	246	3341.445248	31940	0	0.412885	31811	0	0.029171	9627499	-0.006841
318538428	49385	202	3329.857275	31876	0	0.034119	31756	3	0.005745	9622690	-0.005790
318557899	48550	265	3338.160102	31805	2	0.003489	31579	3	0.999990	9617866	-0.005948
318585844	47023	255	3357.338626	31910	0	0.634971	31672	0	0.111801	9613031	-0.004210
318552018	46552	238	3277.609326	32100	0	0.179026	31815	5	0.063665	9608238	-0.004186
318573360	48670	236	3259.277946	31781	2	0.340396	31839	0	0.613500	9603465	-0.004350
318554435	50831	264	3382.408152	31813	1	0.447518	31960	6	0.195017	9598623	-0.004234
318544778	49052	234	3383.365941	31992	0	0.038826	31952	2	0.548834	9593875	-0.004347
318557751	48600	254	3345.406548	32026	0	0.449809	31958	0	0.050072	9588958	-0.004759
318550691	49314	255	3340.769114	31835	0	0.166315	31940	1	0.005224	9584162	-0.004459
318552311	48662	238	3331.563888	31916	2	0.065400	31836	1	0.000814	9579370	-0.004199
318558444	49529	272	3339.328808	31664	0	0.089989	31899	0	0.000436	9574618	-0.003722
318551521	49837	248	3412.024979	31978	0	0.009032	31834	8	0.003471	9569834	-0.003432
318553219	50316	250	3480.533760	31822	0	0.001105	31991	2	0.999967	9565044	-0.004861
318562411	47241	259	3345.100356	31985	0	0.000461	31797	0	0.120432	9560280	-0.004688
318549144	47545	253	3360.882722	31950	0	0.000645	31763	11	0.825660	9555440	-0.003775
318567254	46774	239	3260.335011	31945	1	0.000463	31944	1	0.873879	9550724	-0.003313
318584245	47266	262	3276.427044	31750	0	0.000412	31976	0	0.169205	9545977	-0.002718
318578434	48218	263	3252.454812	31704	0	0.000401	31853	1	0.020426	9541249	-0.002317
318543897	49138	259	3386.043733	32033	0	0.000430	31937	0	0.002265	9536633	-0.002482
318571285	47910	235	3362.198659	31761	0	0.000402	31855	0	0.000552	9531924	-0.002875
318549089	46035	249	3311.663161	31834	0	0.000401	31768	11	0.015840	9527186	-0.002759
318558658	48184	269	3250.544428	31731	0	0.000400	32005	4	0.831300	9522441	-0.003598
318543326	50126	261	3302.363618	31847	0	0.000423	31846	2	0.108502	9517639	-0.003710
npatches	nstrain	runtime	dt	init_x	init_y	init_y_blood	init_z	init_S	beta0	beta1	beta2	beta3	mean_beta	B	d	delta	delta_blood	b[0]	mut	m	CTL	c	g	epsilon	k	het	lambda	rho	omega	x_max	patch.dyna	DELTA	A	VA
10000	1	100.000000	0.001000	21900	9499	5000000	0.001000	10000000	7.877323	7.725980	6.549026	8.844360	7	800000000	0.010000	1.000000	432.000000	80000	0.000050	0.004800	1	0.001000	1.000000	2.500000	8.000000	0.500000	0.000000	0.000000	0.000000	31872	0	10.000000	7.000000	1.000000
sus	inf	inf_blood	z	x[0]	y[0][0]	z[0]	x[1]	y[1][0]	z[1]	S[0]	synchrony
219000000	94990000	5000000	10.000000	21900	9499	0.001000	21900	9499	0.001000	10000000	0.000000
298366842	671537	3480	9996.708490	29791	60	1.000000	29914	32	1.000000	9995023	0.000000
316581334	68389	378	6454.305036	31633	13	0.827531	31513	2	1.000000	9990018	0.000000
318440682	18924	104	2856.613506	31925	1	0.951590	31900	0	0.148249	9984965	0.000000
318670308	11897	70	1471.862705	31806	0	0.079147	32015	0	0.012486	9980023	0.000000
318685513	12664	57	1090.343273	31651	8	0.193089	31988	0	0.001474	9974987	0.000000
318673953	18950	93	1171.958203	32030	0	0.430498	31938	0	0.000488	9969991	0.000000
318621490	28835	154	1556.246644	31971	0	0.036538	31793	0	0.000407	9964988	0.000000
318620090	37903	199	2182.467081	32006	0	0.003354	31709	0	0.000414	9960025	0.000000
318600956	37814	194	2639.665353	31998	0	0.000641	31883	0	0.000401	9954998	0.000000
318611139	32085	177	2641.101457	31688	0	0.000420	31946	0	0.000633	9950076	0.000000
318622426	26455	126	2285.288825	31894	0	0.000404	31755	0	0.000419	9945071	0.000000
318618572	23733	140	1978.414743	31779	0	0.000400	32064	0	0.000404	9940085	0.000000
318627437	25464	138	1881.701107	31944	0	0.000400	31769	13	0.008136	9935152	0.000000
318610423	28325	144	2040.042906	31703	0	0.000400	31985	0	0.878256	9930169	0.000000
318612007	31437	166	2237.297938	31898	0	0.000400	31973	0	0.072161	9925089	0.000000
318595490	30696	162	2354.367038	31753	0	0.000400	31775	0	0.006378	9920120	0.000000
318628229	27555	166	2232.125360	31696	0	0.000403	32092	6	0.007749	9915230	0.000000
318652735	26961	135	2109.849301	32212	0	0.000417	31794	7	0.999993	9910251	0.000000
318633501	26795	127	2074.224927	31987	0	0.000401	31850	2	0.244292	9905347	0.000000
318651890	28399	160	2097.348694	32003	0	0.000400	31852	3	0.874806	9900242	0.000000
318607869	29456	156	2162.902825	31905	2	0.001351	32280	0	0.260801	9895251	0.000000
318634695	30665	172	2219.841297	31854	5	0.074936	31980	6	0.071059	9890261	0.000000
318645856	30824	156	2275.744196	31869	0	0.764580	31861	2	0.270108	9885198	0.000000
318637676	29564	169	2309.151499	31725	0	0.062869	32085	3	0.975688	9880193	0.000000
318643767	28012	136	2245.073717	31801	13	0.466031	31756	3	0.943610	9875315	0.000000
318629254	26681	131	2147.704022	31965	0	0.191046	31747	1	0.080042	9870300	0.000000
318643703	27604	139	2075.696717	32094	0	0.020296	31654	0	0.386584	9865354	0.000000
318642853	28225	151	2094.400092	31749	5	0.618567	31653	0	0.031969	9860532	0.000000
318640993	29315	137	2140.699279	31706	10	0.906501	31631	8	0.246870	9855407	0.000000
318641077	31004	143	2272.820172	31715	0	0.740691	32114	0	0.244646	9850474	0.000000
318644890	29564	151	2305.268956	31836	0	0.060916	31990	0	0.028641	9845600	0.000000
318601608	27932	118	2234.857127	31895	0	0.005347	31740	1	0.003450	9840723	0.000000
318628363	27087	139	2128.340026	31980	9	0.937764	31724	0	0.001354	9835994	0.000000
318611589	26562	155	2078.729629	32032	0	0.243882	31930	0	0.000478	9831064	0.000000
318617041	29286	158	2133.987701	31789	0	0.030255	31810	21	0.990502	9826238	0.000000
318616692	29454	150	2204.366513	31725	0	0.002840	31988	0	0.629803	9821359	0.000000
318636571	29550	158	2283.237455	31589	2	0.000903	31857	0	0.051851	9816415	0.000000
318639401	28786	149	2252.954414	31945	13	0.999856	31889	4	0.009847	9811381	0.000000
318629918	28131	139	2180.170555	31900	0	0.152905	32059	4	0.995756	9806497	0.000000
318640973	26583	130	2142.503869	32020	0	0.483009	31860	0	0.098445	9801681	-1.#IND00
318619092	27955	129	2094.333240	31730	0	0.039851	31935	2	0.788308	9796830	-1.#IND00
318627330	29005	165	2122.422737	31762	0	0.003625	32028	0	0.348320	9791866	-1.#IND00
318630307	30060	172	2248.744834	31615	13	0.962836	31871	1	0.663412	9786927	-1.#IND00
318627834	29396	149	2270.321337	31857	0	0.790443	31889	0	0.556959	9782102	-1.#IND00
318634405	28230	152	2228.955614	31898	1	0.140670	31800	0	0.045897	9777221	-1.#IND00
318657339	27071	153	2081.932400	31712	0	0.035469	31937	0	0.006050	9772319	-1.#IND00
318628285	28469	150	2118.495727	31681	0	0.003267	31939	0	0.000862	9767391	-1.#IND00
318619864	29436	151	2178.526005	31523	0	0.000634	31536	0	0.000451	9762422	-1.#IND00
318647586	29146	150	2212.606754	31842	0	0.000432	31928	0	0.000404	9757660	-1.#IND00
318643031	28167	156	2153.544550	32053	0	0.000402	31656	0	0.000435	9752677	-1.#IND00
318623332	28198	161	2108.584272	31982	0	0.000400	31738	0	0.000403	9747702	-1.#IND00
318617281	28663	163	2198.858366	31906	0	0.000400	31918	26	0.606728	9742678	-1.#IND00
318611831	28472	130	2179.298608	31733	0	0.000401	31918	0	0.707769	9737823	0.000716
318640788	30004	165	2216.858143	31642	0	0.000704	32007	0	0.058225	9732944	0.002005
318632449	31383	172	2274.690602	31804	36	0.915146	32035	4	0.178062	9728043	0.002886
318629363	30290	146	2316.200286	31900	2	0.783064	31699	3	0.597070	9723198	0.002494
318619456	28880	151	2264.292144	31843	5	0.643677	31781	1	0.175917	9718211	0.002338
318631100	27978	152	2200.271955	31898	1	0.598041	31943	0	0.592747	9713354	-0.000154
318629458	26616	159	2113.728998	31918	0	0.049833	31870	0	0.048822	9708512	0.002511
318640232	26951	130	2046.663989	31898	11	0.222810	31955	0	0.004358	9703648	0.003375
318648503	28928	163	2129.672974	31929	0	0.402177	31790	0	0.000723	9698782	0.003266
318622809	30989	150	2275.396996	32063	3	0.102377	31970	0	0.000426	9693934	0.004874
318622734	30411	167	2308.286057	32005	2	0.934893	31698	0	0.000402	9689094	0.003174
318638815	28527	146	2286.625966	31852	0	0.533838	31753	0	0.000400	9684286	0.002749
318624942	26707	133	2158.321991	31922	1	0.046993	31972	0	0.000400	9679490	0.002087
318634891	27193	167	2085.326789	31923	1	0.019781	31934	5	0.001572	9674647	0.001566
318620958	27827	138	2104.067802	32064	0	0.002118	31828	2	0.999996	9669738	0.004244
318620098	29946	161	2161.856590	31514	0	0.005645	31566	0	0.213352	9665032	0.004647
318628811	29657	175	2226.801518	32025	0	0.001187	31779	3	0.027697	9660240	0.004183
318595510	29979	164	2258.066503	31918	19	0.009407	31771	4	0.999931	9655384	0.003884
318617952	30311	174	2288.617405	31885	0	0.497909	31900	0	0.263599	9650618	0.003492
318619761	28529	166	2260.967037	31958	0	0.041069	32093	0	0.021915	9645842	0.003242
318632633	27521	144	2140.681057	31638	13	0.085488	31831	15	0.138676	9641000	0.002930
318625094	28825	166	2148.159448	31595	1	0.514383	31988	10	0.994171	9636167	0.002743
318634663	29019	160	2206.625258	31732	0	0.044444	31706	0	0.309602	9631449	0.001063
318646122	28865	129	2192.588039	31770	1	0.004554	31791	17	0.249605	9626563	0.001103
318642450	28099	125	2166.677997	31974	0	0.000783	31928	0	0.566173	9621713	0.000483
318629260	29337	162	2168.511387	31810	18	0.003718	31979	0	0.046650	9616845	0.001084
318633991	27306	145	2180.053236	31680	7	1.000000	31858	0	0.004760	9612080	0.000817
318622187	28210	154	2151.060384	31905	2	0.205690	31840	14	0.790918	9607323	0.001437
318645929	27173	146	2087.875227	31768	0	0.051968	31897	0	0.393628	9602558	0.001517
318657074	28520	152	2074.775996	31907	0	0.004615	31946	0	0.032545	9597653	0.001001
318645840	30034	163	2205.875983	31928	0	0.000744	31885	0	0.003028	9592783	0.001097
318631537	29739	161	2248.420637	31707	0	0.000447	31866	0	0.000615	9587915	0.000914
318638908	29573	157	2233.038530	31956	0	0.000404	31835	0	0.000417	9583073	0.000383
318638252	29605	156	2249.713557	32102	0	0.000400	31987	0	0.000401	9578098	0.000062
318633182	27800	142	2196.945962	32029	2	0.000795	31714	0	0.000400	9573264	0.000289
318629930	27169	146	2114.214084	31715	15	0.998662	31826	0	0.000401	9568529	0.000512
318619215	28109	144	2127.303253	31747	0	0.219746	32010	23	0.986240	9563674	0.000462
318624989	28824	152	2169.090000	31891	0	0.018331	32051	2	0.587506	9558815	0.000659
318645917	30103	147	2194.564584	31783	3	0.999482	31822	0	0.090150	9554087	0.000168
318639609	29142	155	2186.364804	31804	0	0.166358	31807	4	0.996862	9549376	0.000157
318637454	28420	147	2159.648791	31773	0	0.384886	31747	3	0.996311	9544680	0.000219
318623564	28835	154	2148.763926	31766	3	0.044115	31801	0	0.114688	9539883	0.000274
318642130	27928	159	2144.384015	31835	0	0.454232	31735	1	0.013199	9535284	0.000116
318616055	29181	146	2151.900298	31747	6	0.271850	31779	7	0.997365	9530399	0.000777
318608968	29356	139	2192.503037	31894	0	0.568060	31937	0	0.124956	9525596	0.000304
318633687	31025	165	2255.224534	31871	0	0.046804	31615	2	0.013742	9520700	0.000246
318628562	29884	171	2333.501051	31948	0	0.004193	31811	8	0.997818	9515925	0.000562
npatches	nstrain	runtime	dt	init_x	init_y	init_y_blood	init_z	init_S	beta0	beta1	beta2	beta3	mean_beta	B	d	delta	delta_blood	b[0]	mut	m	CTL	c	g	epsilon	k	het	lambda	rho	omega	x_max	patch.dyna	DELTA	A	VA
10000	1	100.000000	0.001000	21900	9499	5000000	0.001000	10000000	9.456931	6.069225	3.989935	7.445840	7	800000000	0.010000	1.000000	432.000000	80000	0.000050	0.004800	1	0.001000	1.000000	2.500000	9.000000	0.500000	0.000000	0.000000	0.000000	31872	0	10.000000	7.000000	1.000000
sus	inf	inf_blood	z	x[0]	y[0][0]	z[0]	x[1]	y[1][0]	z[1]	S[0]	synchrony
219000000	94990000	5000000	10.000000	21900	9499	0.001000	21900	9499	0.001000	10000000	0.000000
301302931	278520	1435	9903.448450	29388	89	1.000000	30465	2	1.000000	9994962	0.000000
317153979	13803	74	4012.559071	31386	0	0.389251	31629	0	0.126189	9989954	0.000000
318569550	3225	24	993.286897	31731	0	0.032187	31769	0	0.040197	9985017	0.000000
318729719	2575	12	333.478615	31850	0	0.002998	31967	0	0.003653	9980041	0.000000
318728379	3924	13	236.558027	31796	0	0.000612	31956	0	0.000666	9974927	0.000000
318706606	6654	28	329.582129	31780	0	0.000417	31503	12	0.016590	9969957	0.000000
318690421	12934	67	558.075484	31883	23	0.007983	32012	0	0.250413	9964925	0.000000
318670466	22791	130	1059.476881	31800	0	0.850372	31640	0	0.020838	9959900	0.000000
318630616	31459	165	1694.003302	31853	2	0.651178	31840	0	0.002071	9954865	0.000000
318624518	31177	178	2175.304671	31980	0	0.351981	31559	0	0.000536	9949985	0.000000
318630029	24828	116	2124.466751	31965	0	0.033583	31954	0	0.000411	9945096	0.000000
318659301	18805	120	1717.647262	32021	0	0.003112	31934	0	0.000401	9940177	0.000000
318679456	15804	89	1360.619543	31893	0	0.000622	31962	0	0.000400	9935048	0.000000
318657736	17572	93	1252.176926	32177	2	0.000480	31817	0	0.000400	9930130	0.000000
318641505	19018	88	1323.782799	31854	3	0.999020	31821	1	0.000402	9925202	0.000000
318639939	23350	109	1496.400671	31919	0	0.236024	31755	0	0.000407	9920199	0.000000
318657344	23391	108	1621.475456	32013	0	0.019661	31812	0	0.000445	9915247	0.000000
318635287	23832	118	1763.852613	31994	0	0.002096	32013	0	0.000428	9910246	0.000000
318661372	21302	125	1678.826989	31739	0	0.000539	31947	0	0.000402	9905203	0.000000
318664966	21326	117	1597.610942	31761	0	0.000411	31999	0	0.000426	9900292	0.000000
318676193	21112	105	1571.855187	31913	0	0.000401	32039	0	0.000402	9895332	0.000000
318653881	19423	108	1505.712602	31802	18	0.999985	31874	0	0.000400	9890342	0.000000
318668505	20203	104	1457.938201	31804	2	0.452626	31935	0	0.000400	9885538	0.000000
318646709	21810	122	1529.842568	31772	3	0.910658	31675	0	0.000513	9880562	0.000000
318645237	21790	89	1595.909376	31808	1	0.944892	31989	0	0.000457	9875630	0.000000
318652572	22459	119	1643.488666	31918	0	0.080380	32119	0	0.000406	9870675	0.000000
318647463	22724	140	1695.814420	31755	0	0.007368	31884	0	0.000400	9865683	0.000000
318665444	22354	110	1695.040878	31758	6	0.001754	31879	0	0.000400	9860719	0.000000
318633873	20027	117	1600.082705	31648	1	0.836124	31977	2	0.016669	9855757	0.000000
318646182	19583	100	1537.642865	31891	0	0.069814	31754	0	0.005721	9850811	0.000000
318669030	20281	125	1486.402230	32020	0	0.006074	31905	0	0.000845	9845950	0.000000
318661120	21262	102	1537.135674	31948	0	0.000864	31929	0	0.000436	9840938	0.000000
318677950	20844	92	1615.548730	31981	3	0.000704	31940	0	0.000403	9835971	0.000000
318644877	22152	102	1606.169234	31813	7	0.999897	31775	0	0.000400	9831043	0.000000
318645848	21839	133	1569.158604	31878	0	0.138490	31855	0	0.000400	9826157	0.000000
318648343	21256	109	1621.723442	32011	4	0.988051	31991	0	0.000400	9821289	0.000000
318650472	20809	128	1576.895735	31827	0	0.115729	31749	0	0.000400	9816321	0.000000
318651136	21113	107	1502.619570	31812	0	0.011570	31971	0	0.000448	9811433	0.000000
318666574	20515	113	1500.055280	31600	8	0.999760	31735	0	0.000404	9806484	0.000000
318667280	20913	115	1508.627435	32042	8	0.903101	31895	0	0.000400	9801522	-1.#IND00
318643203	21212	113	1503.005009	31761	0	0.271081	32018	0	0.000400	9796657	-1.#IND00
318638632	20581	106	1541.372580	31647	0	0.098021	31695	0	0.000400	9791785	-1.#IND00
318654202	20318	105	1470.843351	31822	11	0.021668	31960	0	0.000400	9786735	-1.#IND00
318659423	20734	103	1520.634240	31713	29	1.000000	31956	6	0.015098	9781774	-1.#IND00
318657531	22588	100	1593.251767	31906	0	0.877956	32014	6	0.726504	9776954	-1.#IND00
318650486	23231	110	1696.496804	31962	0	0.072137	31801	0	0.379844	9772074	-1.#IND00
318660014	22688	114	1685.861078	31785	0	0.006264	31999	0	0.031418	9767135	-1.#IND00
318647346	20009	104	1575.815515	31768	0	0.000879	31995	16	0.926493	9762243	-1.#IND00
318677262	19125	93	1440.877822	31900	0	0.000442	31964	3	0.573569	9757323	-1.#IND00
318670781	19938	102	1434.886498	31805	0	0.000403	31870	1	0.346444	9752388	-1.#IND00
318648656	21263	110	1519.241211	31702	0	0.000437	31921	0	0.047559	9747543	-1.#IND00
318636370	22141	130	1563.577687	31739	0	0.000435	31852	0	0.004255	9742648	-1.#IND00
318652943	23306	108	1676.019725	31827	1	0.000835	31767	0	0.000715	9737802	-1.#IND00
318666006	23194	138	1693.610527	32112	0	0.000462	31719	0	0.000426	9732886	-1.#IND00
318634002	21549	129	1679.039586	31875	0	0.000405	31881	0	0.000402	9728044	-1.#IND00
318669197	19107	111	1538.314812	32184	0	0.000400	31880	0	0.000400	9723293	-0.004053
318653419	19853	109	1463.114964	31622	0	0.000408	31969	0	0.000400	9718432	-0.002014
318642203	21246	120	1535.441644	31800	0	0.000401	31953	1	0.000415	9713584	-0.002441
318660688	21528	107	1583.149450	31823	0	0.000400	31956	6	0.001607	9708861	-0.003887
318671884	20880	99	1535.468712	31778	38	0.999999	31919	4	0.847379	9704146	-0.003550
318674996	22477	126	1569.926504	31840	0	0.645363	31918	0	0.092559	9699203	-0.003824
318649663	22112	104	1649.331744	31895	0	0.059891	31790	2	0.013651	9694288	-0.003682
318659871	20606	93	1597.744873	31715	0	0.005263	32038	0	0.001957	9689492	-0.002876
318660758	19884	97	1521.053100	31807	0	0.000797	31818	0	0.000527	9684678	-0.002612
318664365	19092	86	1494.390899	31808	0	0.000432	31776	0	0.000410	9679924	-0.003133
318667010	20804	113	1475.437520	31910	1	0.000976	31697	11	0.005399	9675074	-0.004248
318642281	21627	121	1544.262995	31712	7	0.999946	31692	0	0.571834	9670224	-0.002042
318648974	21842	102	1615.326777	31734	0	0.166570	31864	0	0.047113	9665378	-0.001331
318643993	20418	106	1572.442299	31923	0	0.022135	32081	0	0.004218	9660610	-0.002270
318673344	20519	117	1528.260016	31789	0	0.002222	31748	2	0.000856	9655739	-0.002651
318669334	21338	117	1545.785693	31992	0	0.000549	31968	5	0.367970	9650931	-0.002633
318637624	20956	126	1599.834964	31839	0	0.000443	31767	0	0.242168	9646214	-0.002790
318647218	21122	100	1616.947539	31714	0	0.000403	31862	0	0.020164	9641368	-0.001781
318689351	20010	107	1529.413913	31968	0	0.000400	31747	0	0.002379	9636506	-0.001005
318665791	20001	87	1449.804629	31961	0	0.000400	31771	3	0.001543	9631619	-0.000986
318668125	20718	110	1472.118688	31722	20	1.000000	31553	15	0.130549	9626862	-0.000386
318635080	22355	107	1572.657224	31799	3	0.493744	31673	2	0.382664	9621940	-0.000068
318656826	22282	123	1590.304752	31935	1	0.077017	31754	0	0.221470	9617218	-0.000180
318644825	22849	129	1656.759717	31742	8	0.993193	31764	1	0.023683	9612410	-0.000289
318657357	20913	112	1614.706208	32042	0	0.118428	31927	2	0.006310	9607616	-0.000515
318658117	19300	107	1499.918179	31910	11	0.999777	32054	0	0.000943	9602772	-0.000789
318665100	19839	114	1479.644709	31938	0	0.387254	31716	0	0.000444	9598006	-0.001903
318660967	20986	91	1491.257022	31857	0	0.032024	31954	0	0.000403	9593302	-0.001228
318649712	21207	96	1552.214620	31763	15	0.547100	31805	0	0.000400	9588555	-0.001309
318669546	22915	121	1617.955870	31769	0	0.403064	32036	4	0.007286	9583824	-0.001279
318646303	20198	106	1554.203027	32045	0	0.033982	31868	0	0.656639	9579021	-0.001151
318667763	20635	104	1480.635282	32062	0	0.003145	31791	0	0.059370	9574295	-0.001188
318660222	21770	118	1544.314759	31977	26	0.972106	31991	4	0.222009	9569464	-0.001140
318650473	22516	111	1623.340355	31811	0	0.416511	31911	0	0.307841	9564782	-0.000706
318650450	21646	122	1619.369793	31860	0	0.034415	31974	0	0.025532	9560058	-0.000478
318634077	21222	98	1612.837533	31940	1	0.003475	31778	4	0.005963	9555345	0.000200
318661078	21226	128	1562.907135	31894	35	0.994201	31631	0	0.001619	9550493	-0.000016
318668857	20215	120	1550.483949	31702	0	0.325228	31782	0	0.000500	9545739	0.001027
318638507	20560	95	1542.080836	31743	0	0.026953	31974	0	0.000408	9540956	0.000348
318673642	20993	111	1507.410113	31847	0	0.002570	31918	0	0.000401	9536161	0.000702
318667602	20385	103	1513.499813	31757	14	0.996556	32054	0	0.000400	9531496	0.000672
318655803	20266	105	1482.946005	32112	0	0.291342	31818	0	0.000400	9526792	0.000776
318660524	22066	105	1514.145158	32251	0	0.027114	31876	10	0.002087	9522102	0.000697
318647223	22160	130	1631.236678	31798	0	0.002584	31904	0	0.838990	9517380	0.000762
npatches	nstrain	runtime	dt	init_x	init_y	init_y_blood	init_z	init_S	beta0	beta1	beta2	beta3	mean_beta	B	d	delta	delta_blood	b[0]	mut	m	CTL	c	g	epsilon	k	het	lambda	rho	omega	x_max	patch.dyna	DELTA	A	VA
10000	1	100.000000	0.001000	21900	9499	5000000	0.001000	10000000	8.566618	5.529982	7.736485	6.720528	7	800000000	0.010000	1.000000	432.000000	80000	0.000050	0.004800	1	0.001000	1.000000	2.500000	10.000000	0.500000	0.000000	0.000000	0.000000	31872	0	10.000000	7.000000	1.000000
sus	inf	inf_blood	z	x[0]	y[0][0]	z[0]	x[1]	y[1][0]	z[1]	S[0]	synchrony
219000000	94990000	5000000	10.000000	21900	9499	0.001000	21900	9499	0.001000	10000000	0.000000
303027241	117547	608	9533.739533	30087	14	1.000000	30547	4	1.000000	9995000	0.000000
317416623	3395	19	2416.942544	31918	1	0.207625	31530	0	0.127504	9989967	0.000000
318614867	755	5	372.964202	31999	3	0.977437	31677	0	0.010790	9984921	0.000000
318697525	578	2	95.406146	31928	0	0.085943	31612	0	0.001249	9979973	0.000000
318716705	902	4	63.418740	31755	0	0.007393	31827	0	0.000469	9975067	0.000000
318735980	1980	12	82.697709	32067	0	0.000971	32065	0	0.000406	9970022	0.000000
318694297	3821	18	156.361173	31833	0	0.000447	31823	0	0.000400	9965019	0.000000
318700694	7911	39	328.930731	31947	0	0.000404	31893	0	0.000400	9960047	0.000000
318680281	15268	82	672.937516	32064	0	0.000400	31744	0	0.000400	9955086	0.000000
318645390	21665	106	1135.859162	32096	0	0.000400	31760	0	0.000400	9949989	0.000000
318652482	24321	118	1546.778428	31832	0	0.000400	31856	5	0.000755	9945042	0.000000
318655396	22068	114	1628.839889	31738	0	0.000400	31748	9	0.293374	9940185	0.000000
318655164	19296	91	1527.890480	31481	0	0.000603	31842	0	0.193519	9935163	0.000000
318664488	16354	70	1372.824529	31869	0	0.000416	31963	3	0.025399	9930119	0.000000
318679386	15283	91	1179.682005	31848	0	0.000401	31822	1	0.658097	9925092	0.000000
318681303	16905	87	1163.572645	32079	0	0.000400	31723	0	0.201044	9920014	0.000000
318675743	16782	73	1205.707312	31877	0	0.000400	31878	0	0.016802	9915032	0.000000
318683972	17021	86	1228.861083	31746	0	0.000400	31880	0	0.001741	9910234	0.000000
318661932	17869	88	1231.130611	31838	0	0.000400	32065	0	0.000509	9905200	0.000000
318662138	17700	89	1256.323627	31954	0	0.000400	31928	0	0.000409	9900236	0.000000
318658474	18107	99	1287.815656	31809	0	0.000403	31823	0	0.000401	9895192	0.000000
318681069	18523	90	1312.059306	31623	0	0.000400	32010	0	0.000400	9890216	0.000000
318653691	18065	90	1296.634611	31744	0	0.000400	31856	1	0.000400	9885307	0.000000
318679649	17133	73	1288.832532	31786	0	0.000400	32116	0	0.000409	9880538	0.000000
318689696	17646	100	1267.856062	31885	0	0.000400	31841	0	0.000401	9875529	0.000000
318686041	17627	94	1223.478954	31900	7	0.001127	31864	0	0.000400	9870583	0.000000
318663709	16443	91	1214.403143	31860	6	0.999294	31835	0	0.000404	9865592	0.000000
318672932	16729	81	1189.391679	31968	0	0.398133	32034	0	0.000400	9860663	0.000000
318664973	18258	84	1262.429708	31844	0	0.034172	31831	0	0.000400	9855821	0.000000
318688058	17700	84	1264.203180	31816	0	0.003161	31882	14	0.133627	9850954	0.000000
318643244	17169	84	1256.082010	31948	0	0.000626	31858	2	0.621385	9846107	0.000000
318676130	17605	94	1225.924082	31794	0	0.000430	32030	0	0.085786	9841124	0.000000
318669063	17315	106	1274.654788	31871	3	0.000639	31933	2	0.008691	9836184	0.000000
318666668	17448	94	1262.793206	31593	0	0.000429	31915	0	0.001409	9831368	0.000000
318682848	18737	101	1297.438690	31603	0	0.000405	31721	19	0.051320	9826458	0.000000
318676673	17433	96	1327.020819	31812	0	0.000418	31916	0	0.198871	9821678	0.000000
318669618	16912	80	1202.187931	31984	0	0.000401	31962	0	0.016624	9816690	0.000000
318670984	17206	94	1195.671984	31795	0	0.000400	31670	0	0.001726	9811787	0.000000
318670898	17861	86	1283.088832	31980	0	0.000400	31717	0	0.000526	9806846	0.000000
318696554	17786	94	1298.028324	31847	0	0.000400	31610	0	0.000410	9801946	-1.#IND00
318674156	17257	78	1279.799061	31822	0	0.000400	31733	0	0.000401	9797139	-1.#IND00
318646916	17717	77	1253.755695	31914	0	0.000401	31737	0	0.000400	9792205	-1.#IND00
318690278	17155	65	1294.164648	31848	7	0.007756	32010	12	0.004819	9787368	-1.#IND00
318679586	16463	90	1233.802899	32037	0	0.430659	31772	0	0.393600	9782464	-1.#IND00
318693987	16888	76	1232.531557	31578	0	0.035572	31963	0	0.032543	9777467	-1.#IND00
318665947	17250	84	1212.820186	31576	0	0.003275	31657	0	0.003027	9772493	-1.#IND00
318644627	18479	91	1237.642418	31891	11	0.004817	31967	0	0.000615	9767640	-1.#IND00
318659823	18053	86	1254.674102	31648	1	0.782244	31968	1	0.000445	9762745	-1.#IND00
318647899	18247	98	1320.673699	31897	0	0.152967	31863	0	0.000447	9757764	-1.#IND00
318644880	17843	80	1312.624642	31861	17	0.257255	31665	0	0.000404	9753126	-1.#IND00
318669654	17452	84	1302.094839	31958	0	0.201317	31635	0	0.000400	9748211	-1.#IND00
318670716	17367	120	1280.683992	31969	0	0.016824	31779	0	0.000400	9743186	-1.#IND00
318666555	16931	84	1237.816721	31705	0	0.001742	31992	0	0.000400	9738301	-1.#IND00
318670801	17538	92	1284.150198	31916	0	0.000510	32010	0	0.000400	9733313	-1.#IND00
318669400	17765	85	1282.874414	31835	0	0.000409	31974	3	0.000676	9728355	-1.#IND00
318676886	18969	113	1309.467222	31816	26	0.678210	31821	2	0.012170	9723499	-0.002258
318702330	17926	102	1301.059097	31752	0	0.220190	31842	0	0.001368	9718717	-0.002850
318692726	16930	87	1258.581242	32026	14	0.616724	31550	0	0.000479	9713904	-0.003222
318660668	18089	103	1236.961330	31676	0	0.195812	32115	10	0.010755	9709062	-0.003356
318660999	17119	87	1260.913107	31785	0	0.021631	31707	0	0.383336	9704236	-0.004058
318692508	17445	100	1278.148673	32090	0	0.002260	31703	1	0.049359	9699457	-0.004230
318670139	16871	85	1255.488858	31812	0	0.000552	31854	1	0.005287	9694627	-0.003987
318695130	16204	73	1220.733471	31946	3	0.000516	31842	3	0.091037	9689635	-0.003880
318692324	16486	91	1184.403606	31723	19	0.999909	31825	0	0.042703	9684641	-0.002560
318679026	18378	93	1258.725545	31815	0	0.166609	31984	0	0.003858	9679857	-0.002507
318675347	18429	105	1288.828819	31795	0	0.013987	31984	0	0.000683	9675060	-0.003373
318665586	18323	101	1345.609247	32011	0	0.001554	31940	0	0.000423	9670193	-0.002887
318661652	18116	92	1345.561382	32050	0	0.000494	31939	0	0.000402	9665492	-0.001050
318677422	16750	81	1278.809466	31694	0	0.000408	31777	0	0.000414	9660622	-0.001074
318667568	17623	101	1242.556641	31884	0	0.000400	31907	12	0.004317	9655748	-0.000263
318671946	17028	80	1224.132349	31667	0	0.000400	31835	0	0.330264	9650994	-0.001427
318664449	18085	97	1258.790301	31806	0	0.000400	32137	0	0.027365	9646151	-0.001071
318666599	18489	91	1317.637199	31495	0	0.000400	32165	0	0.002604	9641263	-0.001886
318684723	17642	86	1300.643538	31886	4	0.000647	32017	0	0.000580	9636551	-0.001262
318674331	16369	82	1262.816183	31678	8	0.997814	31884	0	0.000415	9631680	-0.000944
318653145	15216	86	1145.460022	31700	0	0.265318	31917	1	0.000627	9626928	-0.000620
318678505	16019	79	1128.664975	31908	0	0.022056	31708	10	0.868655	9622129	0.001212
318672951	17217	110	1184.492723	31911	0	0.002170	31817	0	0.143339	9617228	0.002303
318658143	17696	98	1249.663526	31695	0	0.000545	31827	2	0.407472	9612415	0.001861
318652004	18389	92	1277.008373	32013	0	0.000412	31795	0	0.187788	9607595	0.001614
318673117	17078	107	1262.527038	31790	0	0.000401	31918	0	0.015718	9602703	0.001368
318694504	16929	85	1201.768886	32232	0	0.000400	31984	0	0.001675	9597926	0.001231
318686283	15937	83	1186.766125	31853	2	0.999758	32066	0	0.000504	9593260	0.001470
318660524	18295	92	1217.161467	31978	0	0.112803	31811	0	0.000408	9588450	0.001927
318652707	18144	95	1270.389786	32057	0	0.009617	31759	0	0.000401	9583666	0.001777
318668586	17401	96	1280.058671	31771	20	0.367046	31791	0	0.000400	9578872	0.001316
318653184	18691	83	1293.476667	31980	2	0.699556	31975	1	0.000498	9574106	0.001409
318661017	18347	97	1323.365466	31909	0	0.163259	31682	7	0.744936	9569270	0.001540
318670693	17009	86	1279.698020	31808	2	0.017269	32089	1	0.162497	9564558	0.001448
318659506	16021	104	1183.015819	31883	26	0.620993	32158	1	0.018446	9559833	0.001091
318674102	16866	95	1167.238132	31864	0	0.795113	31882	0	0.002169	9555121	0.001138
318685938	18109	105	1254.975519	31847	3	0.859584	31874	4	0.001423	9550316	0.000957
318656604	19174	112	1333.817342	31837	0	0.107601	31930	1	0.725848	9545527	0.000892
318666395	19048	104	1336.988147	31961	0	0.009163	31826	3	0.282724	9540794	0.000920
318661279	17706	96	1304.579469	31919	0	0.001116	31891	0	0.336891	9536177	0.001374
318688365	16776	94	1240.385207	31692	0	0.000484	31846	0	0.027907	9531408	0.001433
318680712	17166	107	1196.647046	31612	15	0.997606	32027	0	0.002648	9526800	0.001347
318672851	17151	84	1189.092074	31757	0	0.376455	31916	0	0.000584	9522048	0.001588
318677432	17642	74	1227.732310	31826	0	0.031141	31994	0	0.000415	9517207	0.001773
npatches	nstrain	runtime	dt	init_x	init_y	init_y_blood	init_z	init_S	beta0	beta1	beta2	beta3	mean_beta	B	d	delta	delta_blood	b[0]	mut	m	CTL	c	g	epsilon	k	het	lambda	rho	omega	x_max	patch.dyna	DELTA	A	VA
10000	1	100.000000	0.001000	21900	9499	5000000	0.001000	10000000	7.763588	5.379963	7.077017	9.807394	7	800000000	0.010000	1.000000	432.000000	80000	0.000050	0.004800	1	0.001000	1.000000	2.500000	11.000000	0.500000	0.000000	0.000000	0.000000	31872	0	10.000000	7.000000	1.000000
sus	inf	inf_blood	z	x[0]	y[0][0]	z[0]	x[1]	y[1][0]	z[1]	S[0]	synchrony
219000000	94990000	5000000	10.000000	21900	9499	0.001000	21900	9499	0.001000	10000000	0.000000
304356991	46437	265	8777.553590	30309	3	1.000000	30781	0	0.830976	9995067	0.000000
317572875	875	7	1402.517493	31971	0	0.087348	31519	0	0.068296	9990065	0.000000
318618136	252	2	161.717337	31908	0	0.007508	31731	0	0.005950	9985063	0.000000
318713733	284	0	31.670310	31725	0	0.000981	31967	0	0.000854	9980126	0.000000
318731754	615	4	30.807229	32014	0	0.000447	31872	0	0.000437	9975244	0.000000
318719268	1040	6	50.958592	32068	0	0.000404	31896	0	0.000403	9970209	0.000000
318726998	1760	10	76.866185	31742	0	0.000400	31919	0	0.000400	9965222	0.000000
318721011	3292	11	148.983715	32007	1	0.000455	31992	0	0.000400	9960190	0.000000
318719896	5922	22	254.643885	31705	1	0.796652	31681	0	0.000400	9955233	0.000000
318719217	10197	54	449.003135	31959	0	0.075782	31698	0	0.000400	9950271	0.000000
318683915	14324	70	737.564536	32002	0	0.006562	31984	0	0.000400	9945339	0.000000
318674301	18117	102	1010.859364	32014	0	0.000904	31882	0	0.000400	9940271	0.000000
318659600	18546	89	1212.636215	31721	0	0.000441	31804	0	0.000406	9935251	0.000000
318670430	16754	91	1217.628084	31814	2	0.000591	31903	0	0.000400	9930347	0.000000
318691459	14456	68	1148.506166	31847	6	0.967751	31754	9	0.030941	9925304	0.000000
318680034	13131	75	974.338934	32072	0	0.096700	31726	0	0.348151	9920461	0.000000
318699473	13571	60	956.244988	32005	1	0.079737	31748	0	0.028827	9915473	0.000000
318679905	13281	63	927.289366	31925	0	0.009992	31773	0	0.002724	9910458	0.000000
318685932	13601	78	928.351816	31897	0	0.001184	31922	0	0.000590	9905597	0.000000
318691493	13876	63	943.210543	31941	7	0.996628	32035	0	0.000415	9900669	0.000000
318684265	15683	85	987.183904	31795	0	0.134977	31918	0	0.000401	9895707	0.000000
318690927	15197	89	1027.238294	31998	0	0.011401	31780	0	0.000400	9890886	0.000000
318678673	15093	76	1071.710066	32029	0	0.001299	31793	0	0.000400	9885992	0.000000
318679483	15058	75	1043.756469	31888	0	0.001734	31957	0	0.000552	9881170	0.000000
318673684	13430	65	978.417688	31903	0	0.000509	31967	0	0.000412	9876283	0.000000
318691967	14249	74	964.573831	32004	0	0.000434	32000	0	0.000401	9871317	0.000000
318694723	14807	73	985.587282	32116	0	0.000403	32052	0	0.000400	9866323	0.000000
318665090	14621	75	1034.265775	31827	2	0.990284	31768	0	0.000400	9861479	0.000000
318668621	14369	73	1002.530306	31968	0	0.167611	31844	1	0.000470	9856609	0.000000
318708624	14394	67	950.769706	31826	3	0.549433	31866	0	0.000410	9851655	0.000000
318701293	15184	80	1024.429570	31800	0	0.091603	31816	1	0.000467	9846737	0.000000
318663671	14191	82	1008.011072	31783	0	0.007855	31994	0	0.000421	9841796	0.000000
318660032	14987	87	1010.651971	31778	0	0.001009	31720	0	0.000402	9836860	0.000000
318677250	14873	80	1017.566678	31695	0	0.000450	31823	8	0.054643	9832029	0.000000
318668480	14968	70	1049.807810	31657	0	0.000404	32035	0	0.138887	9827144	0.000000
318674769	13630	76	997.484199	31720	0	0.000400	31923	0	0.011721	9822187	0.000000
318679788	12625	61	911.916869	31784	0	0.000400	31878	2	0.013039	9817186	0.000000
318695562	13417	60	913.833143	31886	0	0.000400	31882	7	0.058248	9812288	0.000000
318707271	13418	80	933.294119	32032	0	0.000400	31954	0	0.116079	9807398	0.000000
318680771	14450	78	967.923822	31889	0	0.000400	31616	0	0.009856	9802378	-1.#IND00
318658720	14341	84	980.839138	31597	32	0.675300	31797	0	0.001173	9797484	-1.#IND00
318663393	13272	63	917.752005	31997	0	0.209829	31882	0	0.000484	9792490	-1.#IND00
318692756	13660	66	905.480541	31753	0	0.020040	31969	0	0.000407	9787561	-1.#IND00
318688624	15181	74	991.669870	31901	0	0.002005	31887	0	0.000400	9782806	-1.#IND00
318685388	15406	79	1015.347263	31836	0	0.000531	31905	0	0.000417	9778008	-1.#IND00
318678359	15877	94	1125.579876	31594	0	0.000411	31852	0	0.000401	9773139	-1.#IND00
318666624	15197	65	1053.148700	31974	1	0.000417	31941	0	0.000400	9768319	-1.#IND00
318685561	15511	80	1086.364747	31705	0	0.000411	31980	0	0.000400	9763412	-1.#IND00
318674564	13543	83	1000.035315	31913	0	0.000401	31935	1	0.000416	9758529	-1.#IND00
318664886	12657	63	904.746415	31934	0	0.000400	31935	11	0.410244	9753670	-1.#IND00
318672545	13875	82	918.661464	31831	0	0.000402	32010	0	0.119508	9748684	-1.#IND00
318680378	15159	80	977.689206	31845	0	0.000400	31910	6	0.051106	9743804	-1.#IND00
318664458	14381	84	1020.141073	31929	0	0.001668	32057	0	0.097422	9738929	-1.#IND00
318669287	14828	65	1018.434282	31963	0	0.000504	31931	0	0.008392	9734126	-1.#IND00
318672632	15552	72	1047.775669	32124	0	0.000408	31935	0	0.001053	9729243	-1.#IND00
318689049	14808	89	1073.204242	31723	0	0.000401	31709	0	0.000453	9724479	-1.#IND00
318677380	13194	79	996.319728	31780	23	0.045591	31782	0	0.000404	9719478	-1.#IND00
318684453	13617	70	966.338720	31760	0	0.271533	32012	0	0.000400	9714627	-1.#IND00
318686895	14430	66	969.342096	31928	0	0.022564	31953	0	0.000400	9709809	-1.#IND00
318664487	14315	82	1001.123785	31803	2	0.002597	31836	0	0.000400	9705040	-1.#IND00
318674127	14883	70	1009.923405	31929	3	0.926000	31922	0	0.000400	9700109	-1.#IND00
318658485	14216	74	973.041261	32031	0	0.146467	32003	0	0.000400	9695250	-1.#IND00
318665164	13815	66	967.252356	31660	0	0.012837	32083	0	0.000400	9690466	-1.#IND00
318662628	14916	80	957.558290	31806	0	0.001416	31739	0	0.000400	9685687	-1.#IND00
318690705	14056	74	998.037901	32068	16	0.999772	31738	0	0.000400	9680878	-1.#IND00
318690965	13889	75	989.902231	31762	0	0.124861	31928	0	0.000400	9676096	-1.#IND00
318687756	13744	71	935.894460	31914	0	0.010574	31780	0	0.000400	9671300	-1.#IND00
318678999	14126	75	961.174691	31712	0	0.001338	31917	5	0.002407	9666591	-1.#IND00
318704158	13572	53	979.021271	31759	0	0.000477	31759	4	0.452748	9661763	-0.000142
318681184	14110	67	959.632490	32006	0	0.000406	31672	0	0.043238	9657000	0.000869
318666645	14073	77	950.024468	31833	13	0.004438	32101	0	0.003902	9652155	-0.000055
318665712	13450	59	952.635466	32052	2	0.889951	31950	4	0.034648	9647298	0.000067
318687996	14334	90	951.147791	31757	0	0.077847	31957	0	0.065104	9642590	-0.000276
318685028	14810	77	969.104969	31920	0	0.006757	32024	3	0.059890	9637740	-0.000213
318661827	16091	95	1027.216507	31690	0	0.000919	31779	0	0.181233	9633006	-0.000067
318698191	15342	79	1041.581661	31764	11	0.003965	31899	0	0.015182	9628175	-0.001011
318672601	15233	79	1072.912597	31573	0	0.267111	31659	0	0.001608	9623394	-0.000816
318662127	14318	75	1047.994090	32031	0	0.022203	31693	0	0.000499	9618472	-0.001177
318681615	14440	76	964.413702	31970	0	0.002182	31614	1	0.000475	9613584	-0.000933
318656281	14813	73	1021.632449	31999	0	0.000546	31777	0	0.000456	9608866	-0.001708
318655122	14940	76	1030.169817	32114	5	0.000874	31800	0	0.000443	9604049	-0.001414
318671825	14581	64	1014.324739	31977	6	0.992095	31769	0	0.000403	9599206	-0.002170
318672873	13569	83	950.230772	31807	0	0.111545	31959	8	0.938092	9594465	-0.001699
318671889	13079	67	883.292575	32028	0	0.009486	31849	0	0.111801	9589626	-0.002238
318684023	14847	85	923.807346	31876	18	0.172720	32041	0	0.011841	9584840	-0.002625
318651423	16110	74	1007.381980	31871	0	0.341350	31807	1	0.002968	9580130	-0.002411
318678216	16237	83	1098.488615	31808	1	0.028520	31847	0	0.000615	9575336	-0.002309
318668282	15802	94	1117.584995	31898	0	0.002703	31856	0	0.000417	9570500	-0.002742
318661122	15364	94	1080.845346	31784	0	0.002305	32101	0	0.000401	9565719	-0.004106
318685061	13961	75	1034.020513	32065	0	0.000556	31822	0	0.000400	9561004	-0.003991
318685116	14498	82	986.173710	31786	0	0.000413	31717	0	0.000400	9556223	-0.004502
318669145	14686	69	1011.321161	31867	0	0.000402	31909	0	0.000400	9551506	-0.004568
318690235	14807	82	1000.151464	31834	0	0.000400	31907	0	0.000400	9546716	-0.005540
318659307	15262	84	1017.202960	32021	0	0.000400	31898	0	0.000400	9541902	-0.005380
318679885	14187	87	1023.795291	31870	0	0.000400	31720	0	0.000400	9537120	-0.005471
318682523	14472	64	1022.853846	31871	0	0.000414	31983	0	0.000400	9532425	-0.005151
318686924	14488	91	976.202353	31974	11	0.927672	31890	0	0.000400	9527526	-0.005070
318670074	14593	68	1011.892740	31965	0	0.514926	31961	0	0.000400	9522657	-0.004931
318660708	14119	76	986.973422	31663	0	0.176954	31820	0	0.000400	9517842	-0.005016
npatches	nstrain	runtime	dt	init_x	init_y	init_y_blood	init_z	init_S	beta0	beta1	beta2	beta3	mean_beta	B	d	delta	delta_blood	b[0]	mut	m	CTL	c	g	epsilon	k	het	lambda	rho	omega	x_max	patch.dyna	DELTA	A	VA
10000	1	100.000000	0.001000	21900	9499	5000000	0.001000	10000000	5.564280	9.370865	6.543738	4.995342	7	800000000	0.010000	1.000000	432.000000	80000	0.000050	0.004800	1	0.001000	1.000000	2.500000	12.000000	0.500000	0.000000	0.000000	0.000000	31872	0	10.000000	7.000000	1.000000
sus	inf	inf_blood	z	x[0]	y[0][0]	z[0]	x[1]	y[1][0]	z[1]	S[0]	synchrony
219000000	94990000	5000000	10.000000	21900	9499	0.001000	21900	9499	0.001000	10000000	0.000000
305304903	18389	104	7797.948230	30640	0	0.590246	30279	1	0.926087	9994961	0.000000
317600260	358	1	922.371777	31728	0	0.061619	31717	0	0.122238	9989956	0.000000
318653873	113	1	96.570175	31702	0	0.005404	31851	0	0.010360	9985060	0.000000
318718563	56	1	16.758916	31733	0	0.000809	31950	0	0.001214	9979999	0.000000
318730409	36	0	7.810927	31869	0	0.000433	31937	0	0.000466	9975042	0.000000
318734659	124	0	10.799715	32077	0	0.000403	31873	0	0.000405	9970008	0.000000
318723133	313	3	13.652773	31853	0	0.000400	31888	0	0.000400	9964969	0.000000
318733358	391	0	28.269311	31836	0	0.000400	31971	0	0.000400	9959829	0.000000
318726532	684	3	38.930633	31788	0	0.000400	31778	0	0.000400	9954845	0.000000
318719911	1049	7	52.827381	31909	0	0.000400	31735	0	0.000400	9949784	0.000000
318722200	1113	7	65.899348	32015	0	0.000400	31733	0	0.000400	9944815	0.000000
318714039	1963	14	90.040558	31747	0	0.000400	31804	0	0.000400	9939853	0.000000
318727345	2899	8	138.468936	31865	0	0.000400	31932	0	0.000400	9934895	0.000000
318719259	4478	22	206.197118	32132	0	0.000400	31683	0	0.000400	9929942	0.000000
318720214	6745	37	308.968954	31994	1	0.000554	31784	37	0.978644	9925040	0.000000
318682552	10095	60	500.268886	31849	0	0.000431	31574	0	0.335881	9920182	0.000000
318662798	13896	92	718.416131	31898	6	0.022453	31841	2	0.037601	9915157	0.000000
318711381	14822	74	865.976546	32070	0	0.293622	31887	0	0.475915	9910127	0.000000
318680942	13656	65	902.160542	31761	0	0.024370	31872	0	0.039272	9905312	0.000000
318679996	13474	88	930.987669	31782	0	0.002359	31866	0	0.003577	9900305	0.000000
318698338	12432	63	883.551267	31857	0	0.000560	31811	0	0.000660	9895364	0.000000
318685410	12120	68	852.284068	31969	0	0.000413	31856	0	0.000421	9890500	0.000000
318689479	11519	58	807.843554	31898	0	0.000401	31907	0	0.000402	9885547	0.000000
318704986	11789	48	745.088594	31896	0	0.000400	31884	0	0.000400	9880533	0.000000
318702919	11099	62	776.459195	31888	0	0.000400	31805	0	0.000400	9875628	0.000000
318701028	11557	73	774.578512	32037	0	0.000400	31859	0	0.000400	9870779	0.000000
318695417	11789	52	766.051988	31978	0	0.000400	31989	0	0.000400	9865598	0.000000
318672689	12219	63	822.982075	31935	0	0.000400	31815	0	0.000400	9860669	0.000000
318690780	12432	57	781.006117	31910	0	0.000400	31843	0	0.000400	9855757	0.000000
318695376	12852	76	817.857456	31963	0	0.000400	31953	0	0.000400	9850850	0.000000
318689931	12346	60	853.995924	31831	0	0.000400	32001	0	0.000400	9846028	0.000000
318678827	11166	49	793.972920	31900	0	0.000400	31924	0	0.000400	9841170	0.000000
318678583	11348	56	755.887473	31920	0	0.000400	31768	0	0.000400	9836238	0.000000
318687682	11956	59	812.756565	32033	0	0.000400	31608	21	0.999891	9831279	0.000000
318688299	12546	63	815.681191	31936	10	0.003852	31849	0	0.277667	9826379	0.000000
318698670	11975	57	800.551460	31653	2	0.346233	32010	0	0.023065	9821563	0.000000
318691925	11001	61	781.963332	31906	0	0.093987	31825	0	0.002253	9816672	0.000000
318672988	11723	54	779.048248	31948	0	0.008050	31770	0	0.000551	9811721	0.000000
318669459	11335	54	775.831576	31807	0	0.001025	31897	8	0.001447	9806805	0.000000
318688896	11000	50	752.461028	31889	0	0.000451	31873	0	0.409908	9801806	-1.#IND00
318717337	10922	49	745.953115	31920	0	0.000404	32117	0	0.034062	9796997	-1.#IND00
318726007	10585	50	724.875516	31852	3	0.002522	32017	0	0.003152	9791970	-1.#IND00
318695105	11360	65	714.107930	31963	8	0.078634	31987	0	0.000625	9787002	-1.#IND00
318699693	12818	65	787.127560	32204	0	0.028652	31836	0	0.000418	9782083	-1.#IND00
318683001	13002	69	838.937356	31944	0	0.002709	31834	0	0.000414	9777104	-1.#IND00
318652416	12670	64	849.484913	31877	3	0.000982	31921	4	0.001384	9772196	-1.#IND00
318692590	12481	72	852.292543	31846	0	0.000696	31935	0	0.833389	9767333	-1.#IND00
318682812	12688	62	805.150794	32007	0	0.000424	31870	0	0.068494	9762466	-1.#IND00
318678966	13169	71	851.389453	31937	0	0.000402	31935	0	0.005966	9757510	-1.#IND00
318675239	13227	59	881.127328	32044	5	0.005054	32043	0	0.000855	9752578	-1.#IND00
318718981	12161	74	822.811392	31696	0	0.008768	31746	0	0.000437	9747759	-1.#IND00
318686486	12215	59	834.976833	31712	0	0.001084	31815	0	0.000403	9742827	-1.#IND00
318687964	12454	62	849.936781	31947	0	0.000456	31971	0	0.000400	9738038	-1.#IND00
318675091	12260	61	856.363924	31749	0	0.000404	31856	0	0.000400	9733142	-1.#IND00
318667572	11804	54	805.746131	31787	5	0.003178	32131	0	0.000400	9728222	-1.#IND00
318677928	11602	53	790.764504	31760	10	0.238667	31669	0	0.000400	9723408	-1.#IND00
318683000	11864	52	768.452057	31603	0	0.151248	31726	0	0.000400	9718530	-1.#IND00
318693318	12414	61	850.539245	31954	0	0.012731	31786	0	0.000400	9713647	-1.#IND00
318707696	11899	56	795.451573	31568	0	0.001622	31811	0	0.000400	9708818	-1.#IND00
318671032	11204	56	781.741604	31825	0	0.000500	31972	16	0.006294	9704040	-1.#IND00
318694282	11312	56	786.608878	32025	0	0.000408	31704	0	0.569065	9699297	-1.#IND00
318670749	12231	67	776.276696	31724	0	0.000401	31813	0	0.046886	9694395	-1.#IND00
318697763	13039	59	841.955312	31967	0	0.000400	31868	0	0.004200	9689455	-1.#IND00
318677007	12722	69	870.298073	31731	0	0.000400	31890	0	0.000710	9684652	-1.#IND00
318695402	12548	63	899.733963	32062	0	0.000400	31837	0	0.000425	9679854	-1.#IND00
318690764	13057	66	842.093614	32005	0	0.000400	31795	31	0.968022	9674948	-1.#IND00
318676201	12484	66	847.161161	31910	0	0.000400	31819	0	0.233266	9670073	-1.#IND00
318684667	11672	57	782.728630	32062	0	0.000400	31873	4	0.072721	9665195	-1.#IND00
318673392	11731	63	768.524016	31829	0	0.000400	31737	1	0.294617	9660317	0.003542
318681421	11546	57	772.379230	31852	0	0.000400	32067	0	0.177561	9655405	0.003110
318675097	12354	67	790.805259	31773	0	0.000400	31808	0	0.014882	9650688	0.003055
318687038	12892	64	823.174558	31885	0	0.000400	31721	0	0.001584	9645945	0.003255
318686847	12360	60	843.432128	32020	0	0.000400	31767	0	0.000497	9641068	0.003921
318674623	13083	77	845.377382	31886	6	0.003118	31693	0	0.000408	9636201	0.003631
318674686	13244	83	885.476081	31866	0	0.477043	31841	0	0.000400	9631374	0.003088
318685388	12964	53	865.221643	31817	0	0.039364	31656	0	0.000478	9626653	0.003443
318704528	12263	63	850.963383	31954	0	0.004994	31888	0	0.000407	9621915	0.003738
318692232	11476	60	794.573264	31856	6	0.003233	31984	0	0.000400	9617134	0.004155
318700353	12155	63	818.846254	31689	0	0.454736	32193	0	0.000400	9612236	0.004252
318702816	11131	52	767.757723	31837	0	0.037540	31884	0	0.000400	9607422	0.004111
318692449	11577	61	755.039755	31906	0	0.003436	31850	0	0.000400	9602666	0.003746
318703308	12837	57	793.426175	32124	0	0.001079	31746	0	0.000400	9597931	0.003592
318700413	12601	65	843.394919	31952	0	0.000455	31867	0	0.000400	9593016	0.003240
318689971	12085	69	838.844691	32009	0	0.000404	32008	0	0.000400	9588303	0.003454
318695049	12888	59	819.838120	31983	0	0.000400	31635	0	0.000400	9583454	0.003641
318685519	12373	71	841.203493	31798	2	0.000732	31715	0	0.000400	9578610	0.003814
318684090	11855	46	795.972928	31870	2	0.001594	31924	0	0.000400	9573827	0.002225
318694076	11196	58	790.591987	31740	4	0.921744	32015	0	0.000400	9569024	0.003149
318731483	10604	60	755.490197	31795	0	0.092538	31695	0	0.000400	9564289	0.003343
318708517	9872	49	682.622961	31855	0	0.007932	31976	0	0.000400	9559475	0.003284
318696921	10867	61	676.152093	31993	0	0.001016	31993	2	0.000452	9554709	0.003913
318684027	12088	78	770.684224	31943	0	0.000450	31617	3	0.999535	9549946	0.004131
318669430	12568	58	775.430200	31779	0	0.000404	31636	0	0.085100	9545138	0.004295
318686349	13148	58	855.029159	31922	0	0.000400	31870	0	0.007324	9540351	0.004198
318666123	12580	64	864.385757	31745	3	0.000865	31845	0	0.000966	9535590	0.004052
318688071	12161	72	843.220009	31832	2	0.002286	31788	0	0.000446	9530826	0.003669
318695397	12214	57	813.056096	31825	1	0.381327	31926	0	0.000404	9526076	0.004192
318691536	11639	49	803.964799	31742	0	0.032846	31813	1	0.000406	9521368	0.004097
318688736	11971	68	781.722120	31875	0	0.003052	31836	5	0.911631	9516686	0.003719
npatches	nstrain	runtime	dt	init_x	init_y	init_y_blood	init_z	init_S	beta0	beta1	beta2	beta3	mean_beta	B	d	delta	delta_blood	b[0]	mut	m	CTL	c	g	epsilon	k	het	lambda	rho	omega	x_max	patch.dyna	DELTA	A	VA
10000	1	100.000000	0.001000	21900	9499	5000000	0.001000	10000000	9.856962	4.654382	9.989626	4.363232	7	800000000	0.010000	1.000000	432.000000	80000	0.000050	0.004800	1	0.001000	1.000000	2.500000	13.000000	0.500000	0.000000	0.000000	0.000000	31872	0	10.000000	7.000000	1.000000
sus	inf	inf_blood	z	x[0]	y[0][0]	z[0]	x[1]	y[1][0]	z[1]	S[0]	synchrony
219000000	94990000	5000000	10.000000	21900	9499	0.001000	21900	9499	0.001000	10000000	0.000000
305962691	7858	40	6739.636282	30244	12	1.000000	30859	0	0.570656	9994965	0.000000
317698650	126	0	671.103933	31825	0	0.137189	31592	0	0.047016	9989901	0.000000
318615071	85	1	66.576711	32242	0	0.011582	31926	0	0.004211	9984814	0.000000
318719993	107	0	14.377959	32047	0	0.001314	31857	0	0.000711	9979812	0.000000
318740280	159	0	14.191844	31828	0	0.000475	31833	0	0.000425	9974758	0.000000
318743750	252	1	20.560903	31864	0	0.000406	31821	0	0.000402	9969655	0.000000
318708811	349	2	23.814880	31539	0	0.000400	31716	0	0.000400	9964652	0.000000
318718782	669	2	26.536151	32121	0	0.000400	31868	0	0.000400	9959598	0.000000
318711531	1127	5	54.797750	31910	0	0.000400	31861	0	0.000400	9954663	0.000000
318728139	1766	7	83.314001	32160	0	0.000400	31890	0	0.000400	9949716	0.000000
318725729	3733	17	160.774917	31660	0	0.000400	31968	0	0.000566	9944687	0.000000
318729736	5197	29	258.116809	32191	0	0.000400	31730	0	0.000413	9939651	0.000000
318704984	7445	31	360.207687	31886	0	0.000400	31980	0	0.000401	9934646	0.000000
318651362	10026	49	517.092630	31813	12	0.998711	31811	0	0.000400	9929753	0.000000
318680985	10626	60	627.190707	31860	0	0.183007	31726	11	0.010878	9924718	0.000000
318689243	12172	82	736.677621	32007	0	0.015327	31797	0	0.323242	9919743	0.000000
318699113	11801	53	763.182017	31875	0	0.001620	31904	0	0.026791	9914713	0.000000
318696747	11573	54	754.320348	31890	0	0.000500	31875	1	0.007271	9909764	0.000000
318674110	10819	62	686.279367	31725	0	0.000408	31991	7	0.083144	9904794	0.000000
318683699	10426	52	675.716250	31902	0	0.000401	31923	0	0.263283	9899868	0.000000
318678057	10066	65	669.318465	31835	0	0.000400	31947	0	0.021890	9894822	0.000000
318698401	10285	54	658.171284	31787	0	0.000400	32105	0	0.002157	9889894	0.000000
318702317	9644	56	634.638742	31749	3	0.000886	31872	0	0.000543	9884972	0.000000
318700631	9625	57	620.558962	31915	0	0.489498	31924	0	0.000412	9879989	0.000000
318691791	10820	58	653.825682	31909	0	0.040382	31952	0	0.000401	9874939	0.000000
318691693	10681	54	701.136176	31907	0	0.003668	32069	0	0.000400	9869934	0.000000
318684422	11241	73	715.213680	31759	0	0.000667	32022	0	0.000400	9865135	0.000000
318685131	11006	59	715.527129	31830	0	0.000422	31740	0	0.000400	9860253	0.000000
318695115	10667	57	731.924183	31893	0	0.000402	31954	0	0.000400	9855398	0.000000
318694271	10053	52	675.409796	31717	0	0.000400	32005	0	0.000400	9850336	0.000000
318675319	10305	63	689.583690	31858	0	0.000400	31828	0	0.000402	9845476	0.000000
318690270	10088	44	625.507908	31569	0	0.000400	32053	0	0.000400	9840499	0.000000
318698653	10245	53	626.006869	31701	0	0.000400	31756	0	0.000400	9835501	0.000000
318672504	10930	55	670.961665	31933	0	0.000400	31985	0	0.000400	9830527	0.000000
318671900	11777	46	701.783068	32231	0	0.000400	31861	0	0.000400	9825494	0.000000
318701142	10486	53	715.720978	32053	0	0.000400	31910	0	0.000400	9820554	0.000000
318683566	10408	49	671.517774	31962	0	0.000400	31904	0	0.000400	9815672	0.000000
318726545	10712	60	671.791381	31871	0	0.000400	31886	0	0.000400	9810595	0.000000
318699017	10925	56	687.619876	31843	0	0.000400	31679	7	0.000852	9805711	0.000000
318693951	10339	58	698.161740	31860	0	0.000400	31910	0	0.176137	9800797	-1.#IND00
318681238	9123	54	627.050522	31927	0	0.000400	31935	0	0.014766	9795916	-1.#IND00
318690082	9522	43	620.865050	32081	0	0.000400	31923	0	0.001574	9791040	-1.#IND00
318675903	9052	54	582.777983	32009	0	0.000400	31846	0	0.000496	9786098	-1.#IND00
318677580	9967	45	615.037853	32030	0	0.000400	31728	0	0.000408	9781082	-1.#IND00
318680497	10293	55	650.507621	31722	0	0.000400	31795	0	0.000400	9776185	-1.#IND00
318693310	10832	53	665.899852	31902	0	0.000406	31934	0	0.000400	9771456	-1.#IND00
318713100	10763	62	706.975911	31945	0	0.000400	31946	0	0.000400	9766559	-1.#IND00
318708062	10576	54	700.073698	31805	0	0.000400	31786	0	0.000400	9761636	-1.#IND00
318695198	10507	55	677.301822	31637	0	0.000400	31969	0	0.000400	9756651	-1.#IND00
318686679	10915	66	697.190858	31721	0	0.000400	31840	0	0.000400	9751722	-1.#IND00
318695846	10352	50	700.046826	31852	35	0.998735	31846	0	0.000400	9746858	-1.#IND00
318708511	9816	57	619.644600	31844	0	0.210381	32060	0	0.000400	9742119	-1.#IND00
318705612	10277	50	668.040746	31861	0	0.017565	31982	0	0.000400	9737254	-1.#IND00
318711742	9941	57	637.774730	31774	0	0.001803	31707	0	0.000400	9732306	-1.#IND00
318703469	10476	58	633.855590	32006	0	0.000515	31918	0	0.000400	9727468	-1.#IND00
318710941	10591	65	675.625272	32027	0	0.000409	31869	0	0.000400	9722648	-1.#IND00
318692762	10458	59	706.262621	32047	0	0.000401	32089	0	0.000400	9717873	-1.#IND00
318683057	9558	58	651.731712	31851	0	0.000400	31887	0	0.000742	9712988	-1.#IND00
318680200	9709	50	623.595381	31833	0	0.000400	31799	0	0.000428	9708077	-1.#IND00
318675849	10084	48	674.048789	32023	0	0.000400	31948	0	0.000524	9703193	-1.#IND00
318710052	10661	60	676.009022	32163	0	0.000400	31850	0	0.000410	9698281	-1.#IND00
318691681	11516	48	706.535191	31824	25	0.025380	31805	0	0.000421	9693360	-1.#IND00
318681050	10698	52	714.628473	31915	0	0.249398	31815	0	0.000402	9688451	-1.#IND00
318692212	11202	53	724.580937	31840	1	0.020939	31673	1	0.000690	9683657	-1.#IND00
318706865	10205	53	710.251791	31906	0	0.002214	32009	0	0.000427	9678771	-1.#IND00
318679123	9758	59	651.898171	31797	0	0.000548	31946	0	0.000402	9673976	-1.#IND00
318685333	10193	50	673.464919	32052	0	0.000412	31695	0	0.000400	9669165	-1.#IND00
318712335	10680	44	654.946180	32070	0	0.000408	32009	0	0.000400	9664323	-1.#IND00
318687943	11401	61	699.056667	31851	0	0.000400	31766	0	0.000400	9659453	-1.#IND00
318684782	10541	54	730.526728	31846	0	0.000400	31899	0	0.000407	9654696	-1.#IND00
318679702	10534	59	688.032001	31832	0	0.000400	31778	0	0.000426	9649799	-1.#IND00
318699990	10842	62	665.409954	31988	0	0.000400	31668	0	0.000402	9644930	-1.#IND00
318692900	11127	82	718.676672	31967	0	0.000400	31800	0	0.000400	9640108	-1.#IND00
318680878	10590	51	685.100053	31799	0	0.000400	31510	0	0.000400	9635392	-1.#IND00
318698236	10746	62	682.960768	32094	0	0.000400	31997	4	0.006270	9630595	-1.#IND00
318686930	10893	44	699.124119	31936	0	0.000400	31901	0	0.002686	9625784	-1.#IND00
318670015	11488	69	752.539892	31935	10	0.002828	31886	0	0.000587	9621059	-1.#IND00
318674649	11739	55	740.041936	31918	0	0.481029	32007	0	0.000415	9616231	-0.003428
318696721	11381	58	766.166413	31923	0	0.039690	31798	0	0.000422	9611421	-0.003858
318676266	11442	46	746.522961	31822	16	0.807179	31840	0	0.000402	9606657	-0.004204
318692443	10761	45	709.848606	31946	0	0.150503	31721	0	0.000400	9601845	-0.003471
318687718	10519	66	723.691386	31978	0	0.012670	31792	0	0.000400	9596983	-0.003195
318678893	9672	60	685.583829	31806	0	0.001403	31978	0	0.000400	9592235	-0.002629
318709432	10132	57	624.096143	31883	0	0.000482	31952	0	0.000400	9587423	-0.002628
318705081	9846	39	628.539355	31910	0	0.000407	32055	0	0.000400	9582578	-0.002417
318699729	9433	43	638.227111	31941	0	0.000400	31796	0	0.000400	9577694	-0.002131
318681219	10205	53	640.136100	31920	0	0.000400	31944	0	0.000400	9572884	-0.001883
318685171	9755	52	660.896028	31895	20	0.221890	31968	0	0.000400	9568152	-0.002314
318692596	9981	51	639.617617	31984	0	0.509999	31847	0	0.000400	9563374	-0.002791
318713468	10208	42	625.982717	32125	0	0.042058	31621	0	0.000400	9558676	-0.002728
318694153	9801	51	607.916546	31629	0	0.003805	31862	0	0.000405	9553872	-0.002793
318679440	10497	46	655.544492	31795	1	0.000755	31869	0	0.000400	9549061	-0.003137
318689160	12114	69	718.224126	31803	6	0.995511	31915	0	0.000400	9544317	-0.003253
318692893	11196	66	751.079721	31922	0	0.104780	31892	5	0.003060	9539531	-0.003256
318712141	10324	46	710.161124	31886	37	0.995558	31853	0	0.419409	9534665	-0.003062
318703103	10022	54	684.595619	31987	0	0.173607	31826	0	0.034652	9529863	-0.002893
318680046	11240	54	711.706543	31846	0	0.014559	31741	7	0.079286	9525080	-0.002661
318678141	11654	44	717.823463	31878	0	0.001557	31705	0	0.060773	9520237	-0.002660
318708569	11734	63	749.724437	31801	0	0.000494	31772	0	0.005335	9515484	-0.002934
npatches	nstrain	runtime	dt	init_x	init_y	init_y_blood	init_z	init_S	beta0	beta1	beta2	beta3	mean_beta	B	d	delta	delta_blood	b[0]	mut	m	CTL	c	g	epsilon	k	het	lambda	rho	omega	x_max	patch.dyna	DELTA	A	VA
10000	1	100.000000	0.001000	21900	9499	5000000	0.001000	10000000	4.940955	4.248836	8.807538	9.622745	7	800000000	0.010000	1.000000	432.000000	80000	0.000050	0.004800	1	0.001000	1.000000	2.500000	14.000000	0.500000	0.000000	0.000000	0.000000	31872	0	10.000000	7.000000	1.000000
sus	inf	inf_blood	z	x[0]	y[0][0]	z[0]	x[1]	y[1][0]	z[1]	S[0]	synchrony
219000000	94990000	5000000	10.000000	21900	9499	0.001000	21900	9499	0.001000	10000000	0.000000
306460565	3159	20	5782.841416	30897	0	0.534129	30685	0	0.422256	9994964	0.000000
317752085	49	0	523.705927	31733	0	0.044030	31985	0	0.034885	9990040	0.000000
318639396	50	1	50.878007	31877	0	0.003966	32045	0	0.003219	9985056	0.000000
318722279	49	0	12.056921	31803	0	0.000691	31941	0	0.000630	9980040	0.000000
318739503	36	0	7.085504	31770	0	0.000424	31850	0	0.000419	9975062	0.000000
318734481	19	0	5.051474	31959	0	0.000402	32092	0	0.000401	9970147	0.000000
318733182	13	0	4.280953	31844	0	0.000400	31916	0	0.000400	9965194	0.000000
318728402	34	0	5.996739	31872	0	0.000400	31887	0	0.000400	9960175	0.000000
318736682	74	1	8.233321	31872	0	0.000400	31907	0	0.000400	9955197	0.000000
318726782	58	2	7.164461	31849	0	0.000400	32020	0	0.000400	9950260	0.000000
318716362	125	1	8.851897	31984	0	0.000400	31994	0	0.000400	9945291	0.000000
318736219	153	1	11.332939	31825	0	0.000400	31843	0	0.000400	9940192	0.000000
318731524	291	0	18.043249	31735	0	0.000400	31970	0	0.000400	9935250	0.000000
318725662	568	4	26.503916	31916	0	0.000400	31961	0	0.000400	9930191	0.000000
318728260	859	5	39.071563	31969	0	0.000400	31872	0	0.000400	9925284	0.000000
318724007	1179	7	60.303713	31934	0	0.000400	31516	0	0.000400	9920345	0.000000
318725272	2048	12	95.332886	32046	0	0.000400	31766	0	0.000400	9915441	0.000000
318703725	3429	17	156.941778	31965	0	0.000400	31809	0	0.000400	9910569	0.000000
318711423	4494	23	224.788661	32066	0	0.000400	31649	0	0.000400	9905562	0.000000
318699699	6440	23	302.244054	31807	0	0.000400	31755	1	0.000497	9900645	0.000000
318713166	7606	44	410.101898	31706	0	0.000400	31831	1	0.000409	9895704	0.000000
318683226	9510	53	507.145905	32010	0	0.000470	32071	4	0.013836	9890714	0.000000
318687543	10589	61	617.114677	31721	0	0.000406	31657	0	0.133230	9885823	0.000000
318674518	10601	58	646.933180	31835	0	0.000400	31736	0	0.011258	9880846	0.000000
318677855	10469	56	627.161465	31577	0	0.000400	31640	0	0.001287	9875837	0.000000
318715887	10322	71	661.200633	31771	1	0.000413	31805	0	0.000544	9871011	0.000000
318710976	10140	51	648.676622	31770	7	0.139195	31928	13	0.004948	9866104	0.000000
318673929	9355	53	634.153492	31811	0	0.333429	31859	0	0.478084	9861193	0.000000
318679804	9979	43	624.851192	31798	0	0.027643	31991	0	0.039449	9856258	0.000000
318727970	9854	52	637.381493	31855	0	0.003151	31887	0	0.003592	9851269	0.000000
318689376	9460	41	610.659719	31867	0	0.000625	31896	0	0.000661	9846290	0.000000
318711452	9023	48	584.261935	31812	0	0.000418	31969	0	0.000421	9841304	0.000000
318701990	8221	48	570.821635	31966	0	0.000401	31779	0	0.000402	9836306	0.000000
318671091	8524	31	525.928529	32056	0	0.000400	31936	0	0.000400	9831327	0.000000
318681114	9207	52	552.804934	32154	0	0.000614	31871	1	0.000440	9826518	0.000000
318693381	9322	51	606.457541	31978	0	0.000417	31679	0	0.000404	9821677	0.000000
318692770	9894	51	642.295013	31958	0	0.000401	31893	0	0.000400	9816751	0.000000
318687711	9062	44	597.390721	31727	0	0.000400	32016	0	0.000400	9811718	0.000000
318674156	9052	43	573.077941	31975	0	0.000400	31921	0	0.000668	9806740	0.000000
318682159	8899	61	548.287234	31760	0	0.000400	31788	2	0.000521	9801868	-1.#IND00
318691108	9452	61	552.488502	31906	0	0.000400	31765	9	0.455131	9796911	-1.#IND00
318703471	9491	52	593.206681	31903	0	0.000400	31757	0	0.077722	9792029	-1.#IND00
318694194	9322	38	609.232516	31927	0	0.000400	31970	0	0.006721	9787193	-1.#IND00
318678105	9156	35	594.209749	32013	0	0.000401	32064	0	0.000917	9782353	-1.#IND00
318692339	9353	44	587.594431	32050	0	0.000400	32014	0	0.000442	9777375	-1.#IND00
318708065	8469	45	573.767416	31628	0	0.000400	32119	1	0.003267	9772534	-1.#IND00
318703184	7932	35	557.515019	31857	0	0.000400	31744	0	0.000680	9767634	-1.#IND00
318695800	7944	42	490.251938	31833	0	0.000400	31915	0	0.000424	9762690	-1.#IND00
318724052	8650	46	510.241443	31877	0	0.000400	31997	0	0.000402	9757764	-1.#IND00
318690074	9303	57	571.626194	31847	0	0.000400	31860	0	0.000400	9753126	-1.#IND00
318698687	9933	50	618.103504	31726	0	0.000400	31919	0	0.000400	9748346	-1.#IND00
318701853	9028	53	590.517491	32038	0	0.000400	32083	0	0.000400	9743560	-1.#IND00
318685704	9474	40	591.737430	31984	0	0.000400	31915	0	0.000400	9738651	-1.#IND00
318714320	8479	37	558.033108	32047	0	0.000432	31871	2	0.000446	9733719	-1.#IND00
318706440	8531	45	550.881742	31941	0	0.000402	32024	0	0.000524	9728928	-1.#IND00
318707505	8727	41	543.106914	31777	0	0.000400	31850	0	0.000410	9723973	-1.#IND00
318695735	9069	47	554.289234	31754	0	0.000400	31728	0	0.000862	9719073	-1.#IND00
318723179	9564	49	565.605806	31718	1	0.000414	31995	0	0.000438	9714145	-1.#IND00
318699677	9660	48	607.227032	31669	4	0.043925	31776	0	0.000403	9709377	-1.#IND00
318674025	9587	58	602.031704	31816	1	0.057128	31910	0	0.000400	9704572	-1.#IND00
318703040	8610	39	574.268932	31810	0	0.008381	31985	0	0.000400	9699681	-1.#IND00
318694308	8920	38	538.596674	31829	4	0.015459	31956	0	0.000400	9694811	-1.#IND00
318667031	9063	44	558.741938	31793	1	0.441861	31796	0	0.000400	9689894	-1.#IND00
318705296	8466	41	544.766385	31925	0	0.037483	31714	0	0.000400	9685185	-1.#IND00
318712958	8849	53	537.613479	31790	1	0.004270	31846	0	0.000479	9680389	-1.#IND00
318697250	8513	46	550.012941	31841	0	0.000966	31777	0	0.000406	9675544	-1.#IND00
318682502	9120	41	555.741638	31711	0	0.001150	31811	2	0.007170	9670770	-1.#IND00
318693108	9637	48	582.776792	31849	0	0.000461	31746	0	0.001425	9665926	-1.#IND00
318698616	9466	40	649.477992	31630	0	0.000405	31734	0	0.000484	9661140	-1.#IND00
318715724	9274	43	594.553736	31856	1	0.000476	31912	0	0.000407	9656353	-1.#IND00
318716093	9656	44	597.801374	31825	7	0.021282	31926	0	0.000400	9651403	-1.#IND00
318701250	10034	50	590.499524	31909	0	0.111611	31845	10	0.122560	9646461	-1.#IND00
318699581	9788	47	629.865604	31798	0	0.009491	32007	0	0.170849	9641670	-1.#IND00
318697708	9394	49	603.092340	32064	0	0.001143	32129	0	0.014333	9636809	-1.#IND00
318703479	9300	39	598.624259	32006	0	0.000487	31771	0	0.001539	9631929	-1.#IND00
318671890	9502	41	619.657056	31742	0	0.000407	31913	0	0.000493	9627005	-1.#IND00
318692640	9018	53	584.222378	31653	7	0.037610	31820	0	0.000407	9622100	-1.#IND00
318678934	8728	42	561.039699	31904	0	0.177357	31912	0	0.000437	9617293	-1.#IND00
318716029	8983	49	549.467222	31849	0	0.014865	31996	0	0.000403	9612489	-1.#IND00
318698727	8609	44	558.190521	31602	0	0.001582	31784	0	0.000400	9607736	-1.#IND00
318724913	8803	38	553.134101	31960	0	0.000497	31865	0	0.000400	9602886	-1.#IND00
318686986	9038	45	564.085335	31869	0	0.000410	31637	0	0.000400	9598095	-1.#IND00
318711424	8849	48	561.977823	31842	0	0.000510	31746	0	0.000400	9593218	-1.#IND00
318710493	8889	54	551.380779	31878	0	0.000409	31726	0	0.000400	9588456	-1.#IND00
318702325	8550	45	571.301751	31831	18	0.035421	31751	0	0.000400	9583659	-1.#IND00
318684530	8987	42	548.192934	32160	0	0.186979	32029	0	0.000400	9578899	-1.#IND00
318694853	8556	42	552.896645	31859	0	0.015798	31850	0	0.000400	9574076	-1.#IND00
318696728	9156	40	538.768763	31896	0	0.001659	31668	0	0.000400	9569360	-1.#IND00
318693729	8988	40	590.790876	31793	0	0.000503	31869	0	0.000400	9564496	-1.#IND00
318699902	8990	39	562.429021	32046	0	0.000408	32057	0	0.000400	9559741	-1.#IND00
318679529	8632	59	589.305700	31826	0	0.000401	31772	0	0.000400	9555055	-1.#IND00
318705577	8631	47	544.545614	31918	0	0.000400	31907	0	0.000400	9550276	-1.#IND00
318713324	8780	45	573.169125	31851	0	0.000459	31790	0	0.000400	9545499	-1.#IND00
318722066	9292	50	585.611307	31663	0	0.000405	32112	0	0.000407	9540717	-1.#IND00
318712631	8617	46	582.479091	31650	0	0.000400	31865	10	0.016619	9535989	-1.#IND00
318694406	9196	50	537.458199	31833	0	0.000400	31954	1	0.289584	9531284	-1.#IND00
318668977	9021	55	574.241808	32108	0	0.000400	31906	0	0.031467	9526548	-1.#IND00
318721486	9275	41	561.810018	31815	0	0.000400	32029	0	0.002940	9521782	-1.#IND00
318693159	10077	42	615.292325	31761	0	0.000400	32037	0	0.000607	9517078	-1.#IND00
npatches	nstrain	runtime	dt	init_x	init_y	init_y_blood	init_z	init_S	beta0	beta1	beta2	beta3	mean_beta	B	d	delta	delta_blood	b[0]	mut	m	CTL	c	g	epsilon	k	het	lambda	rho	omega	x_max	patch.dyna	DELTA	A	VA
10000	1	100.000000	0.001000	21900	9499	5000000	0.001000	10000000	4.008031	7.542284	6.402172	4.167078	7	800000000	0.010000	1.000000	432.000000	80000	0.000050	0.004800	1	0.001000	1.000000	2.500000	15.000000	0.500000	0.000000	0.000000	0.000000	31872	0	10.000000	7.000000	1.000000
sus	inf	inf_blood	z	x[0]	y[0][0]	z[0]	x[1]	y[1][0]	z[1]	S[0]	synchrony
219000000	94990000	5000000	10.000000	21900	9499	0.001000	21900	9499	0.001000	10000000	0.000000
306894234	1488	4	4927.776370	30825	1	0.384944	30604	0	0.547098	9994979	0.000000
317758053	33	0	433.228451	31892	0	0.088358	31578	0	0.045090	9990087	0.000000
318635180	16	0	40.515816	31823	0	0.007590	31823	0	0.004053	9985091	0.000000
318725678	66	0	9.312126	31923	0	0.000988	31786	0	0.000698	9980125	0.000000
318733110	128	0	9.947475	31868	0	0.000448	31806	0	0.000424	9975086	0.000000
318715359	124	1	10.100789	31787	0	0.000404	31623	0	0.000402	9969991	0.000000
318711357	213	0	14.338466	31946	0	0.000400	31745	0	0.000400	9965003	0.000000
318735387	450	3	20.540710	31903	0	0.000400	31770	0	0.000400	9959878	0.000000
318718465	723	2	36.089281	31629	0	0.000400	32079	0	0.000400	9954949	0.000000
318726357	971	4	47.715718	31724	0	0.000400	32048	0	0.000400	9949938	0.000000
318698631	1295	7	64.992690	31981	0	0.000400	31818	0	0.000400	9944982	0.000000
318726365	1841	9	90.425263	31915	0	0.000400	32149	0	0.000400	9939933	0.000000
318690761	2805	20	131.203404	31679	0	0.000400	32109	0	0.000400	9935033	0.000000
318696631	3561	19	185.115560	31736	0	0.000400	31803	0	0.000400	9930030	0.000000
318700071	4444	29	236.053512	31828	2	0.000484	31667	0	0.000400	9925073	0.000000
318691433	5322	26	250.379104	31915	1	0.015606	31550	0	0.000400	9920045	0.000000
318700883	6533	35	334.687696	31918	0	0.001653	31726	0	0.000400	9915185	0.000000
318711289	7008	39	396.810104	31874	0	0.000502	31965	0	0.000400	9910250	0.000000
318685955	7423	36	423.490300	31741	0	0.000408	31923	0	0.000404	9905447	0.000000
318675136	8522	39	483.734985	31904	0	0.000401	32036	6	0.019447	9900465	0.000000
318694606	8217	33	501.491774	31774	11	0.037530	31891	0	0.221933	9895549	0.000000
318702915	7188	46	488.893873	31531	0	0.327112	31932	0	0.018509	9890571	0.000000
318707476	6426	39	455.195691	32109	0	0.027107	31679	0	0.001880	9885672	0.000000
318704559	6528	39	422.767201	31859	0	0.002583	32033	0	0.000543	9880655	0.000000
318722286	6524	26	406.255951	31638	0	0.000578	31949	0	0.000412	9875798	0.000000
318727673	6735	35	424.106914	32091	0	0.000414	31962	0	0.000401	9870913	0.000000
318676612	7653	55	430.854572	32030	0	0.000401	31962	0	0.000400	9865926	0.000000
318702641	8339	43	472.996712	32079	0	0.000400	31720	0	0.000400	9860929	0.000000
318703281	8506	41	515.389828	31968	0	0.000400	32034	0	0.000400	9856166	0.000000
318698463	8574	54	529.537438	32058	0	0.000400	31906	0	0.000400	9851200	0.000000
318714332	8800	45	546.394622	31956	0	0.000400	31918	2	0.000605	9846275	0.000000
318706504	8326	31	503.252244	31873	0	0.000400	31749	1	0.652066	9841341	0.000000
318684974	7986	43	505.023952	31673	0	0.000400	31487	0	0.054018	9836473	0.000000
318688791	8055	48	502.327836	31572	0	0.000400	31882	0	0.004783	9831655	0.000000
318695052	7314	42	461.966046	31898	0	0.000404	31760	3	0.002383	9826850	0.000000
318696955	6586	32	424.808179	31935	0	0.000400	31806	1	0.621264	9821844	0.000000
318707762	7109	50	430.562820	32154	0	0.000400	32033	0	0.170978	9817045	0.000000
318706675	7500	45	465.674744	31897	0	0.000400	31894	0	0.014344	9812228	0.000000
318700724	8143	46	453.023934	31945	0	0.000400	32026	0	0.001540	9807236	0.000000
318710396	7527	25	484.698516	31927	0	0.000426	32129	0	0.000493	9802396	-1.#IND00
318687403	7323	37	464.053859	31988	0	0.000402	31795	0	0.000407	9797618	-1.#IND00
318694756	7725	53	477.017872	31919	1	0.000401	31855	0	0.000400	9792741	-1.#IND00
318700011	8161	47	489.114915	31755	0	0.000407	31834	0	0.000400	9787941	-1.#IND00
318691773	8600	42	527.799040	31570	0	0.000400	31608	0	0.000400	9783064	-1.#IND00
318703030	7530	35	484.270134	31867	0	0.000400	31807	0	0.000400	9778161	-1.#IND00
318688556	7569	44	489.177528	31809	0	0.000400	32010	0	0.000400	9773207	-1.#IND00
318726691	7540	44	486.917808	31966	0	0.000400	31892	0	0.000400	9768220	-1.#IND00
318704503	7891	36	465.862737	31714	0	0.000400	32011	0	0.000400	9763363	-1.#IND00
318696943	7505	37	475.049948	31935	0	0.000400	31981	0	0.000400	9758513	-1.#IND00
318718993	8415	37	485.904444	31832	0	0.000400	31732	0	0.000400	9753789	-1.#IND00
318694704	8544	36	500.808023	31743	0	0.000400	31988	25	0.019319	9748903	-1.#IND00
318706062	8255	30	525.722801	31725	0	0.000400	31766	0	0.298352	9744089	-1.#IND00
318701510	7928	45	530.633194	31823	0	0.000400	31937	3	0.133930	9739230	-1.#IND00
318702292	7715	38	495.481131	32077	0	0.000400	32020	0	0.046661	9734468	-1.#IND00
318673699	7256	35	484.716398	31784	0	0.000400	31905	0	0.004182	9729561	-1.#IND00
318691071	7737	44	464.905911	31659	0	0.000400	31916	0	0.000709	9724701	-1.#IND00
318692610	7030	44	454.537530	31754	0	0.000400	31895	0	0.000425	9719891	-1.#IND00
318694369	7383	36	446.338780	31623	0	0.000400	31883	0	0.000402	9715097	-1.#IND00
318714959	7183	39	442.920185	32041	0	0.000400	31930	0	0.000400	9710139	-1.#IND00
318696058	7200	31	435.208981	31903	0	0.000400	31887	0	0.000400	9705308	-1.#IND00
318696269	8098	56	464.574531	31787	1	0.000543	31679	0	0.000400	9700331	-1.#IND00
318701780	7991	43	476.683673	31881	7	0.084043	31938	0	0.000400	9695551	-1.#IND00
318687089	7406	49	478.447799	32132	0	0.039831	31848	0	0.000400	9690735	-1.#IND00
318707538	6757	33	444.721479	31812	0	0.003623	31633	0	0.000400	9685999	-1.#IND00
318694992	6597	41	411.167712	31763	0	0.000663	31802	0	0.000400	9681170	-1.#IND00
318693090	6607	25	417.012923	31673	0	0.000421	31787	0	0.000400	9676242	-1.#IND00
318678981	8024	43	449.161106	31779	0	0.000402	31884	0	0.000400	9671579	-1.#IND00
318686833	8929	55	501.765750	32018	0	0.000400	32012	0	0.000400	9666790	-1.#IND00
318686822	8146	45	518.294956	31878	0	0.000400	31841	0	0.000400	9661926	-1.#IND00
318676408	7387	38	484.840145	31881	1	0.000442	31805	0	0.000400	9657149	-1.#IND00
318696855	7498	40	464.620450	31803	0	0.000419	31785	2	0.001139	9652403	-1.#IND00
318696422	8197	39	490.577335	31593	0	0.000406	31786	1	0.662522	9647567	-1.#IND00
318680385	8640	55	488.038798	31707	0	0.000400	31815	0	0.114790	9642860	-1.#IND00
318688113	8667	36	541.948656	31760	0	0.000400	31872	0	0.009751	9637952	-1.#IND00
318676635	7254	47	526.051837	31833	0	0.000400	31830	9	0.687137	9633093	-1.#IND00
318713273	7505	38	475.141574	31875	0	0.000400	31819	0	0.103882	9628149	-1.#IND00
318723457	7801	33	474.356291	31884	0	0.000400	31430	0	0.008859	9623225	-1.#IND00
318708978	7623	49	446.117314	31885	0	0.000400	31875	0	0.001091	9618286	-1.#IND00
318691915	7372	32	461.861012	31933	0	0.000400	32038	0	0.000456	9613449	-0.006347
318689063	6898	31	421.492114	31994	0	0.000400	31981	0	0.000404	9608715	-0.005800
318691894	7293	40	425.261698	31985	0	0.000400	31704	0	0.000400	9603824	-0.005567
318701152	8038	42	473.778828	31914	0	0.000400	31840	0	0.000400	9599006	-0.005448
318681885	8327	38	491.244231	32034	0	0.000400	32108	0	0.000400	9594193	-0.004902
318716771	7991	39	465.424505	31881	0	0.000400	32164	0	0.000400	9589378	-0.004413
318681884	8486	42	504.051290	31877	0	0.000400	31740	0	0.000455	9584648	-0.004370
318681885	7652	43	489.046005	31751	0	0.000400	31861	0	0.000424	9580037	-0.003968
318706886	7935	27	465.639217	31822	0	0.000400	31774	0	0.000402	9575201	-0.004221
318711792	7564	47	458.642305	31764	0	0.000400	31787	3	0.000635	9570418	-0.004328
318712895	8486	52	502.208042	31758	0	0.000400	31749	0	0.371256	9565622	-0.004288
318699606	9094	36	535.275867	32150	2	0.000605	31996	0	0.030716	9560765	-0.004063
318667453	8954	42	570.380760	32110	0	0.001848	31612	0	0.002949	9555876	-0.003711
318683596	8626	44	562.707457	31897	0	0.000518	31841	0	0.000608	9551095	-0.003823
318697912	9515	34	570.480567	31855	0	0.000410	31799	0	0.000417	9546227	-0.004759
318671620	8635	46	538.758554	31698	0	0.000401	32018	0	0.000404	9541372	-0.004621
318702317	7746	43	498.221259	31644	0	0.000404	31812	0	0.000400	9536622	-0.004513
318707794	7270	43	466.099905	31926	0	0.000400	31708	0	0.000400	9531804	-0.004260
318705594	7201	38	452.427692	31918	0	0.000400	31957	0	0.000400	9527063	-0.003490
318696040	7284	25	458.421268	31675	0	0.000400	32014	0	0.000400	9522191	-0.003588
318691259	7302	39	449.625392	31654	0	0.000400	31922	0	0.000400	9517400	-0.003294
npatches	nstrain	runtime	dt	init_x	init_y	init_y_blood	init_z	init_S	beta0	beta1	beta2	beta3	mean_beta	B	d	delta	delta_blood	b[0]	mut	m	CTL	c	g	epsilon	k	het	lambda	rho	omega	x_max	patch.dyna	DELTA	A	VA
10000	1	100.000000	0.001000	21900	9499	5000000	0.001000	10000000	3.789145	10.270840	8.855796	4.046057	7	800000000	0.010000	1.000000	432.000000	80000	0.000050	0.004800	1	0.001000	1.000000	2.500000	16.000000	0.500000	0.000000	0.000000	0.000000	31872	0	10.000000	7.000000	1.000000
sus	inf	inf_blood	z	x[0]	y[0][0]	z[0]	x[1]	y[1][0]	z[1]	S[0]	synchrony
219000000	94990000	5000000	10.000000	21900	9499	0.001000	21900	9499	0.001000	10000000	0.000000
307216583	712	3	4325.176062	30654	0	0.359494	30476	0	0.682132	9995050	0.000000
317782534	0	0	365.498995	31889	0	0.029755	31812	0	0.056129	9989935	0.000000
npatches	nstrain	runtime	dt	init_x	init_y	init_y_blood	init_z	init_S	beta0	beta1	beta2	beta3	mean_beta	B	d	delta	delta_blood	b[0]	mut	m	CTL	c	g	epsilon	k	het	lambda	rho	omega	x_max	patch.dyna	DELTA	A	VA
10000	1	100.000000	0.001000	21900	9499	5000000	0.001000	10000000	5.495269	7.673189	5.667557	3.712193	7	800000000	0.010000	1.000000	432.000000	80000	0.000050	0.004800	1	0.001000	1.000000	2.500000	17.000000	0.500000	0.000000	0.000000	0.000000	31872	0	10.000000	7.000000	1.000000
sus	inf	inf_blood	z	x[0]	y[0][0]	z[0]	x[1]	y[1][0]	z[1]	S[0]	synchrony
219000000	94990000	5000000	10.000000	21900	9499	0.001000	21900	9499	0.001000	10000000	0.000000
307498961	366	1	3839.429737	30935	0	0.375434	30701	0	0.306962	9995005	0.000000
317809387	7	0	322.746667	31815	0	0.031058	31811	0	0.025460	9989993	0.000000
318657943	1	0	30.395240	31923	0	0.002906	31936	0	0.002448	9984935	0.000000
318717291	0	0	6.168133	31881	0	0.000605	31815	0	0.000567	9979910	0.000000
npatches	nstrain	runtime	dt	init_x	init_y	init_y_blood	init_z	init_S	beta0	beta1	beta2	beta3	mean_beta	B	d	delta	delta_blood	b[0]	mut	m	CTL	c	g	epsilon	k	het	lambda	rho	omega	x_max	patch.dyna	DELTA	A	VA
10000	1	100.000000	0.001000	21900	9499	5000000	0.001000	10000000	9.866012	6.812078	8.434555	9.510426	7	800000000	0.010000	1.000000	432.000000	80000	0.000050	0.004800	1	0.001000	1.000000	2.500000	18.000000	0.500000	0.000000	0.000000	0.000000	31872	0	10.000000	7.000000	1.000000
sus	inf	inf_blood	z	x[0]	y[0][0]	z[0]	x[1]	y[1][0]	z[1]	S[0]	synchrony
219000000	94990000	5000000	10.000000	21900	9499	0.001000	21900	9499	0.001000	10000000	0.000000
307732709	201	3	3425.383688	30721	0	0.322242	30858	0	0.552741	9995010	0.000000
317837580	0	0	286.220186	31997	0	0.026709	31873	0	0.045552	9990025	0.000000
npatches	nstrain	runtime	dt	init_x	init_y	init_y_blood	init_z	init_S	beta0	beta1	beta2	beta3	mean_beta	B	d	delta	delta_blood	b[0]	mut	m	CTL	c	g	epsilon	k	het	lambda	rho	omega	x_max	patch.dyna	DELTA	A	VA
10000	1	100.000000	0.001000	21900	9499	5000000	0.001000	10000000	10.121158	5.521506	5.829367	4.289982	7	800000000	0.010000	1.000000	432.000000	80000	0.000050	0.004800	1	0.001000	1.000000	2.500000	19.000000	0.500000	0.000000	0.000000	0.000000	31872	0	10.000000	7.000000	1.000000
sus	inf	inf_blood	z	x[0]	y[0][0]	z[0]	x[1]	y[1][0]	z[1]	S[0]	synchrony
219000000	94990000	5000000	10.000000	21900	9499	0.001000	21900	9499	0.001000	10000000	0.000000
307915140	70	1	3131.957695	30506	0	0.362055	30910	0	0.313112	9995011	0.000000
317838816	0	0	260.934475	31855	0	0.029964	31758	0	0.025963	9989996	0.000000
npatches	nstrain	runtime	dt	init_x	init_y	init_y_blood	init_z	init_S	beta0	beta1	beta2	beta3	mean_beta	B	d	delta	delta_blood	b[0]	mut	m	CTL	c	g	epsilon	k	het	lambda	rho	omega	x_max	patch.dyna	DELTA	A	VA
10000	1	100.000000	0.001000	21900	9499	5000000	0.001000	10000000	5.022054	10.113974	9.662725	9.348010	7	800000000	0.010000	1.000000	432.000000	80000	0.000050	0.004800	1	0.001000	1.000000	2.500000	20.000000	0.500000	0.000000	0.000000	0.000000	31872	0	10.000000	7.000000	1.000000
sus	inf	inf_blood	z	x[0]	y[0][0]	z[0]	x[1]	y[1][0]	z[1]	S[0]	synchrony
219000000	94990000	5000000	10.000000	21900	9499	0.001000	21900	9499	0.001000	10000000	0.000000
308085794	57	0	2898.242168	30768	0	0.277770	30686	0	0.352884	9994981	0.000000
317883281	4	0	241.261378	31905	0	0.023074	31903	0	0.029214	9989890	0.000000
318672648	0	0	23.424270	31536	0	0.002253	31839	0	0.002755	9984798	0.000000
