# Supplementary material for: Large Variations in HIV-1 Viral Load Explained by Shifting-Mosaic Metapopulation Dynamics
Source: PLoS Biol. 2016 Oct 5;14(10):e1002567. doi: 10.1371/journal.pbio.1002567 (PMC5051940; doi:10.1371/journal.pbio.1002567)
Supplement: S1 Data — Each file gives the output from the simulations indicated by the filename: low migration (ms1, db432); high migration (ms1, db1); very high migration (ms10, db1); number of patches (np); reservoir (storage); no reservoir (nostorage); CTL immigration model (CTLimmig); CTL proliferation model (CTLprolif); β¯ (beta1, beta2, …). Within each file, there are 21 simulations for (k = 0,1,..,20), and data is output each day. For measures of synchrony, the final entry should be used. See Methods and S1 Simulation Code for further details. (ZIP) [file pbio.1002567.s002.zip › S1_Data/ms1_np10000_nostorage_noPD_CTLprolif_db432_beta8.tsv]

npatches	nstrain	runtime	dt	init_x	init_y	init_y_blood	init_z	init_S	beta0	beta1	beta2	beta3	mean_beta	B	d	delta	delta_blood	b[0]	mut	m	CTL	c	g	epsilon	k	het	lambda	rho	omega	x_max	patch.dyna	DELTA	A	VA
10000	1	100.000000	0.001000	21900	9499	5000000	0.001000	10000000	9.016016	5.434107	5.592972	6.372204	8	800000000	0.010000	1.000000	432.000000	80000	0.000050	0.004800	1	0.001000	1.000000	2.500000	0.000000	0.500000	0.000000	0.000000	0.000000	31872	0	10.000000	7.000000	1.000000
sus	inf	inf_blood	z	x[0]	y[0][0]	z[0]	x[1]	y[1][0]	z[1]	S[0]	synchrony
219000000	94990000	5000000	10.000000	21900	9499	0.001000	21900	9499	0.001000	10000000	0.000000
137821747	141940750	739623	10000.000000	11528	15863	1.000000	18207	10985	1.000000	9995105	0.000000
140365321	137688763	716138	10000.000000	11509	15522	1.000000	18331	10561	1.000000	9990053	0.000000
140701862	137477556	714837	10000.000000	11763	15296	1.000000	18657	10402	1.000000	9985081	0.000000
140724359	137459747	716852	10000.000000	11622	15586	1.000000	18956	10152	1.000000	9980126	0.000000
140716914	137473536	715226	10000.000000	11653	15471	1.000000	18433	10694	1.000000	9975129	0.000000
140741251	137461246	715787	10000.000000	11520	15518	1.000000	18696	10469	1.000000	9970167	0.000000
140720333	137477541	715345	10000.000000	11604	15611	1.000000	18639	10554	1.000000	9965265	0.000000
140710271	137495302	716950	10000.000000	11717	15440	1.000000	18559	10548	1.000000	9960319	0.000000
140720070	137469538	716606	10000.000000	11512	15718	1.000000	18556	10405	1.000000	9955278	0.000000
140722749	137478894	715227	10000.000000	11431	15527	1.000000	18726	10494	1.000000	9950260	0.000000
140683755	137506559	716647	10000.000000	11631	15318	1.000000	18730	10445	1.000000	9945309	0.000000
140719902	137476354	714364	10000.000000	11565	15570	1.000000	18666	10385	1.000000	9940448	0.000000
140697745	137504084	715769	10000.000000	11370	15765	1.000000	18511	10513	1.000000	9935439	0.000000
140705476	137459903	715377	10000.000000	11424	15455	1.000000	18642	10746	1.000000	9930482	0.000000
140712243	137485332	716245	10000.000000	11740	15477	1.000000	18745	10413	1.000000	9925491	0.000000
140714076	137482065	715297	10000.000000	11500	15676	1.000000	18462	10519	1.000000	9920508	0.000000
140718478	137477067	716125	10000.000000	11556	15500	1.000000	18798	10261	1.000000	9915567	0.000000
140706801	137495498	717085	10000.000000	11558	15568	1.000000	18504	10753	1.000000	9910585	0.000000
140739331	137463561	716804	10000.000000	11553	15557	1.000000	18784	10555	1.000000	9905584	0.000000
140717831	137487736	716687	10000.000000	11339	15917	1.000000	18391	10563	1.000000	9900604	0.000000
140711344	137458037	715336	10000.000000	11648	15528	1.000000	18589	10340	1.000000	9895642	0.000000
140707946	137491992	715978	10000.000000	11634	15491	1.000000	18698	10564	1.000000	9890817	0.000000
140714356	137461273	716083	10000.000000	11640	15509	1.000000	18397	10741	1.000000	9885870	0.000000
140727670	137464097	716632	10000.000000	11786	15222	1.000000	18563	10656	1.000000	9880899	0.000000
140709703	137488473	716435	10000.000000	11503	15717	1.000000	18421	10418	1.000000	9875935	0.000000
140716488	137483623	714618	10000.000000	11525	15640	1.000000	18558	10455	1.000000	9871028	0.000000
140713581	137468811	717450	10000.000000	11698	15307	1.000000	18620	10476	1.000000	9866165	0.000000
140729095	137467144	716959	10000.000000	11542	15567	1.000000	18624	10438	1.000000	9861190	0.000000
140710459	137483678	717191	10000.000000	11673	15457	1.000000	18829	10394	1.000000	9856202	0.000000
140713095	137486153	717997	10000.000000	11679	15343	1.000000	18534	10629	1.000000	9851288	0.000000
140719084	137472628	716974	10000.000000	11743	15302	1.000000	18892	10356	1.000000	9846447	0.000000
140732897	137470692	716660	10000.000000	11530	15605	1.000000	18610	10474	1.000000	9841579	0.000000
140719845	137474522	716543	10000.000000	11538	15472	1.000000	18394	10622	1.000000	9836679	0.000000
140715570	137482607	715678	10000.000000	11428	15686	1.000000	18556	10528	1.000000	9831700	0.000000
140710186	137495119	717792	10000.000000	11424	15709	1.000000	18541	10496	1.000000	9826813	0.000000
140715639	137473718	714516	10000.000000	11478	15479	1.000000	18333	10732	1.000000	9821931	0.000000
140736320	137460353	715674	10000.000000	11467	15822	1.000000	18675	10222	1.000000	9817050	0.000000
140713722	137475278	716774	10000.000000	11637	15415	1.000000	18806	10346	1.000000	9812232	0.000000
140718879	137488844	716419	10000.000000	11777	15197	1.000000	18442	10750	1.000000	9807258	0.000000
140713552	137467493	715157	10000.000000	11509	15526	1.000000	18515	10427	1.000000	9802312	-1.#IND00
140731701	137470941	714786	10000.000000	11479	15688	1.000000	18688	10413	1.000000	9797299	-1.#IND00
140717349	137485928	715791	10000.000000	11764	15255	1.000000	18506	10689	1.000000	9792319	0.018443
140706701	137502852	713757	10000.000000	11362	15706	1.000000	18545	10377	1.000000	9787579	0.008247
140706846	137484950	714089	10000.000000	11549	15522	1.000000	18466	10712	1.000000	9782683	0.001817
140709809	137476806	715769	10000.000000	11482	15536	1.000000	18625	10484	1.000000	9777842	0.003747
140692669	137491077	716419	10000.000000	11590	15511	1.000000	18566	10459	1.000000	9772911	0.004273
140718948	137464215	716021	10000.000000	11560	15487	1.000000	18676	10405	1.000000	9768014	0.005013
140712756	137514517	716450	10000.000000	11672	15626	1.000000	18746	10272	1.000000	9763103	0.004091
140725378	137465875	717234	10000.000000	11657	15333	1.000000	18568	10498	1.000000	9758129	0.002274
140708798	137481787	715130	10000.000000	11479	15627	1.000000	18687	10273	1.000000	9753245	-0.001743
140721473	137450886	715729	10000.000000	11684	15494	1.000000	18786	10380	1.000000	9748317	-0.005942
140711234	137468165	715001	10000.000000	11609	15760	1.000000	18464	10582	1.000000	9743403	-0.001371
140731511	137447526	715866	10000.000000	11562	15670	1.000000	18614	10459	1.000000	9738612	-0.001676
140702246	137507287	715180	10000.000000	11506	15615	1.000000	18753	10475	1.000000	9733702	-0.004130
140718760	137476490	714944	10000.000000	11669	15345	1.000000	18657	10400	1.000000	9728771	-0.001516
140723613	137450870	715650	10000.000000	11578	15429	1.000000	18569	10417	1.000000	9723831	-0.001963
140721530	137480191	715696	10000.000000	11565	15301	1.000000	18468	10707	1.000000	9718943	-0.002348
140703041	137488012	715374	10000.000000	11698	15422	1.000000	18663	10454	1.000000	9714095	-0.002424
140716516	137463252	716622	10000.000000	11703	15454	1.000000	18496	10500	1.000000	9709063	-0.002749
140718760	137464458	715517	10000.000000	11488	15532	1.000000	18598	10483	1.000000	9704220	-0.002825
140713670	137480346	715745	10000.000000	11417	15748	1.000000	18846	10151	1.000000	9699306	-0.003911
140723060	137478181	715087	10000.000000	11476	15607	1.000000	18606	10462	1.000000	9694531	-0.003463
140722874	137462642	715173	10000.000000	11471	15722	1.000000	18434	10746	1.000000	9689604	-0.003258
140727409	137471934	715558	10000.000000	11591	15478	1.000000	18596	10411	1.000000	9684761	-0.003596
140701246	137490976	715641	10000.000000	11707	15435	1.000000	18426	10618	1.000000	9679826	-0.003162
140728766	137474529	716026	10000.000000	11581	15442	1.000000	18654	10311	1.000000	9675000	-0.002494
140716895	137462895	715859	10000.000000	11514	15592	1.000000	18373	10610	1.000000	9670105	-0.002862
140728722	137462172	715933	10000.000000	11355	15776	1.000000	18657	10595	1.000000	9665317	-0.002833
140708444	137473914	717390	10000.000000	11651	15408	1.000000	18464	10545	1.000000	9660531	-0.002623
140712826	137489040	714814	10000.000000	11668	15283	1.000000	18328	10874	1.000000	9655665	-0.002582
140720944	137457174	716498	10000.000000	11789	15257	1.000000	18410	10570	1.000000	9650689	-0.001545
140728485	137460407	717808	10000.000000	11433	15724	1.000000	18795	10368	1.000000	9645909	-0.001395
140723174	137468955	716297	10000.000000	11452	15820	1.000000	18611	10402	1.000000	9641097	-0.001435
140721990	137467227	716039	10000.000000	11454	15666	1.000000	18790	10385	1.000000	9636183	-0.000507
140728101	137473172	715648	10000.000000	11314	15715	1.000000	18624	10278	1.000000	9631352	-0.000514
140699788	137500526	717313	10000.000000	11587	15574	1.000000	18692	10368	1.000000	9626597	-0.000462
140720308	137480859	714793	10000.000000	11668	15485	1.000000	18688	10332	1.000000	9621697	-0.001958
140714185	137481270	716210	10000.000000	11681	15289	1.000000	18583	10503	1.000000	9616814	-0.002442
140736070	137452793	715468	10000.000000	11631	15548	1.000000	18470	10639	1.000000	9612027	-0.002730
140722034	137479430	716020	10000.000000	11454	15721	1.000000	18373	10573	1.000000	9607071	-0.002490
140697646	137501797	716002	10000.000000	11804	15334	1.000000	18650	10556	1.000000	9602370	-0.002511
140715530	137470774	714689	10000.000000	11555	15609	1.000000	18820	10406	1.000000	9597546	-0.002650
140690997	137496553	715518	10000.000000	11674	15539	1.000000	18753	10470	1.000000	9592669	-0.002311
140719511	137484831	716493	10000.000000	11513	15714	1.000000	18664	10464	1.000000	9587830	-0.001882
140723580	137462303	715930	10000.000000	11703	15484	1.000000	18834	10304	1.000000	9583100	-0.001743
140711474	137468352	717061	10000.000000	11755	15371	1.000000	18685	10155	1.000000	9578360	-0.001218
140719877	137462774	716149	10000.000000	11695	15598	1.000000	18706	10372	1.000000	9573518	-0.001085
140716700	137470409	715776	10000.000000	11662	15317	1.000000	18508	10740	1.000000	9568820	-0.001081
140726562	137443045	713812	10000.000000	11702	15398	1.000000	18764	10378	1.000000	9564072	0.000106
140710935	137487014	716183	10000.000000	11597	15558	1.000000	18485	10633	1.000000	9559287	0.000473
140711561	137470454	716148	10000.000000	11371	15672	1.000000	18474	10547	1.000000	9554447	0.000700
140719583	137471714	715605	10000.000000	11752	15367	1.000000	18685	10549	1.000000	9549600	0.000777
140701830	137478940	715570	10000.000000	11687	15578	1.000000	18669	10356	1.000000	9544790	0.000546
140711934	137500762	715650	10000.000000	11477	15620	1.000000	18565	10443	1.000000	9540146	0.000619
140700463	137474536	717053	10000.000000	11469	15598	1.000000	18615	10490	1.000000	9535448	0.000650
140733282	137455511	715636	10000.000000	11642	15455	1.000000	18736	10414	1.000000	9530519	0.000437
140714747	137488588	716384	10000.000000	11519	15717	1.000000	18807	10265	1.000000	9525662	0.000170
140711408	137475329	717043	10000.000000	11794	15350	1.000000	18951	9976	1.000000	9520889	-0.000087
140714584	137478453	716647	10000.000000	11697	15496	1.000000	19141	10141	1.000000	9516084	-0.000719
npatches	nstrain	runtime	dt	init_x	init_y	init_y_blood	init_z	init_S	beta0	beta1	beta2	beta3	mean_beta	B	d	delta	delta_blood	b[0]	mut	m	CTL	c	g	epsilon	k	het	lambda	rho	omega	x_max	patch.dyna	DELTA	A	VA
10000	1	100.000000	0.001000	21900	9499	5000000	0.001000	10000000	9.242415	10.651424	5.222307	7.028272	8	800000000	0.010000	1.000000	432.000000	80000	0.000050	0.004800	1	0.001000	1.000000	2.500000	1.000000	0.500000	0.000000	0.000000	0.000000	31872	0	10.000000	7.000000	1.000000
sus	inf	inf_blood	z	x[0]	y[0][0]	z[0]	x[1]	y[1][0]	z[1]	S[0]	synchrony
219000000	94990000	5000000	10.000000	21900	9499	0.001000	21900	9499	0.001000	10000000	0.000000
171921816	86203991	448932	10000.000000	14151	10234	1.000000	12457	11437	1.000000	9994992	0.000000
181466967	80595457	418913	10000.000000	14863	9945	1.000000	12937	11086	1.000000	9990024	0.000000
182338552	80511906	420400	10000.000000	14889	9854	1.000000	12844	11005	1.000000	9984952	0.000000
182349140	80542920	420093	10000.000000	14872	9743	1.000000	12846	11117	1.000000	9980003	0.000000
182344609	80535057	419230	10000.000000	14835	9894	1.000000	12846	10979	1.000000	9975017	0.000000
182336113	80541579	419852	10000.000000	14868	9835	1.000000	12770	11044	1.000000	9970080	0.000000
182331637	80545103	418425	10000.000000	14835	10030	1.000000	12709	11263	1.000000	9965078	0.000000
182315757	80552278	418997	10000.000000	14720	9946	1.000000	12872	11120	1.000000	9960140	0.000000
182383554	80521246	419076	10000.000000	14643	10076	1.000000	13009	11136	1.000000	9955105	0.000000
182331250	80563298	419052	10000.000000	14729	10058	1.000000	12930	10953	1.000000	9950072	0.000000
182357593	80523653	419245	10000.000000	14876	10015	1.000000	12748	11306	1.000000	9945054	0.000000
182361949	80548707	418747	10000.000000	14679	10117	1.000000	12785	11143	1.000000	9940072	0.000000
182380111	80527115	419741	10000.000000	14957	9955	1.000000	12787	11042	1.000000	9935119	0.000000
182378604	80522417	419995	10000.000000	14745	10091	1.000000	13156	10875	1.000000	9930139	0.000000
182342346	80555438	419899	10000.000000	14843	9816	1.000000	12829	11080	1.000000	9925172	0.000000
182350957	80548577	419468	10000.000000	15004	9814	1.000000	13008	10829	1.000000	9920260	0.000000
182346774	80570040	420371	10000.000000	14923	9899	1.000000	12810	11182	1.000000	9915227	0.000000
182365222	80529270	420592	10000.000000	14757	10094	1.000000	12961	10916	1.000000	9910246	0.000000
182374188	80534553	420000	10000.000000	14603	10231	1.000000	12866	11057	1.000000	9905331	0.000000
182353988	80536145	419179	10000.000000	14953	9850	1.000000	13096	10851	1.000000	9900383	0.000000
182362398	80539566	419939	10000.000000	14760	10031	1.000000	12888	11006	1.000000	9895559	0.000000
182322612	80592840	420166	10000.000000	14966	9836	1.000000	12879	11076	1.000000	9890589	0.000000
182332276	80542296	420050	10000.000000	14655	10115	1.000000	12942	11024	1.000000	9885517	0.000000
182354184	80535453	419188	10000.000000	14833	9971	1.000000	12947	10911	1.000000	9880535	0.000000
182372835	80498385	418986	10000.000000	14618	10193	1.000000	12620	11369	1.000000	9875731	0.000000
182371044	80536253	420100	10000.000000	14892	9962	1.000000	12677	10951	1.000000	9870833	0.000000
182345491	80551023	419101	10000.000000	14941	9925	1.000000	12799	11054	1.000000	9865940	0.000000
182342010	80527058	418868	10000.000000	14995	9870	1.000000	12835	10987	1.000000	9861028	0.000000
182335977	80546815	419834	10000.000000	14690	10151	1.000000	12970	10945	1.000000	9856189	0.000000
182347145	80541644	420167	10000.000000	14819	9879	1.000000	13030	11077	1.000000	9851321	0.000000
182344588	80561489	419549	10000.000000	14672	9948	1.000000	12861	11070	1.000000	9846378	0.000000
182307328	80566170	419610	10000.000000	14764	10086	1.000000	12842	10942	1.000000	9841358	0.000000
182340190	80559862	418824	10000.000000	14953	10009	1.000000	12895	10976	1.000000	9836415	0.000000
182349118	80545614	419428	10000.000000	14953	9814	1.000000	13042	10826	1.000000	9831489	0.000000
182353694	80523785	418184	10000.000000	14812	9879	1.000000	12840	10863	1.000000	9826527	0.000000
182343743	80550652	419079	10000.000000	14872	9977	1.000000	13015	10749	1.000000	9821554	0.000000
182349464	80539691	419485	10000.000000	14713	9943	1.000000	13047	11097	1.000000	9816576	0.000000
182342192	80542341	419182	10000.000000	14812	10051	1.000000	13027	11016	1.000000	9811650	0.000000
182354940	80542977	419547	10000.000000	14651	9843	1.000000	12790	11242	1.000000	9806750	0.000000
182371101	80534891	419680	10000.000000	14666	10046	1.000000	12993	10936	1.000000	9801893	-1.#IND00
182337730	80553276	419252	10000.000000	15003	9889	1.000000	12999	11048	1.000000	9796962	-0.009600
182345176	80546995	420229	10000.000000	14912	9947	1.000000	12854	11142	1.000000	9792082	0.003838
182366422	80538285	419748	10000.000000	14711	9996	1.000000	12967	11057	1.000000	9787253	0.000637
182369938	80532173	418798	10000.000000	14869	9901	1.000000	12913	11009	1.000000	9782300	-0.000156
182334210	80565947	420154	10000.000000	14918	9832	1.000000	12930	11067	1.000000	9777478	-0.004583
182353821	80532148	419686	10000.000000	14796	9890	1.000000	12730	11224	1.000000	9772545	-0.006627
182345447	80541768	419731	10000.000000	14662	10131	1.000000	12997	11050	1.000000	9767632	-0.006553
182339253	80549320	420218	10000.000000	14901	9796	1.000000	12702	11260	1.000000	9762664	-0.003622
182371122	80532267	419052	10000.000000	14850	10091	1.000000	12823	11216	1.000000	9757831	-0.003426
182343526	80540029	419223	10000.000000	15022	9754	1.000000	12955	10906	1.000000	9752911	-0.002369
182344849	80551501	418749	10000.000000	14841	10094	1.000000	12771	11110	1.000000	9748109	-0.001307
182349868	80530735	420645	10000.000000	14802	9845	1.000000	13136	10958	1.000000	9743225	0.000347
182379060	80514965	418684	10000.000000	14692	10117	1.000000	12901	11014	1.000000	9738318	0.000632
182347082	80548786	420465	10000.000000	14727	9917	1.000000	13131	10730	1.000000	9733381	0.000523
182334838	80551107	419469	10000.000000	14676	9978	1.000000	12822	11158	1.000000	9728529	0.001267
182359259	80531899	419057	10000.000000	14692	10059	1.000000	12794	11229	1.000000	9723692	0.001023
182339520	80555807	421804	10000.000000	14745	10042	1.000000	13050	10917	1.000000	9718932	0.000858
182352742	80527973	419290	10000.000000	14815	10022	1.000000	12780	11103	1.000000	9714087	-0.000623
182366399	80520011	418835	10000.000000	15228	9554	1.000000	13063	10935	1.000000	9709311	-0.001020
182352358	80547868	419436	10000.000000	14777	10193	1.000000	12832	11145	1.000000	9704647	-0.000967
182339008	80555781	419816	10000.000000	14637	10223	1.000000	13008	10947	1.000000	9699745	-0.001211
182345658	80526743	419168	10000.000000	14698	10075	1.000000	13093	10917	1.000000	9694988	-0.000802
182352206	80538735	419920	10000.000000	14899	9913	1.000000	12939	10922	1.000000	9690166	-0.000756
182322536	80559325	419504	10000.000000	14693	9952	1.000000	13071	11011	1.000000	9685261	-0.000810
182334620	80526910	418562	10000.000000	14957	10013	1.000000	12913	11153	1.000000	9680358	-0.000910
182357696	80535649	420016	10000.000000	14860	9860	1.000000	13109	10697	1.000000	9675646	-0.000968
182357577	80551687	419833	10000.000000	14858	10079	1.000000	12957	10922	1.000000	9670827	0.000606
182354490	80532973	419554	10000.000000	14784	10077	1.000000	13094	10989	1.000000	9666048	0.000472
182356229	80527600	419350	10000.000000	15065	9785	1.000000	12791	11133	1.000000	9661242	0.000645
182375056	80533806	419614	10000.000000	14754	10167	1.000000	12949	10998	1.000000	9656402	0.000296
182336416	80542055	419523	10000.000000	14787	10070	1.000000	13107	10776	1.000000	9651541	-0.000710
182373258	80530138	419645	10000.000000	15060	9646	1.000000	12846	11004	1.000000	9646735	-0.000436
182353232	80550006	419429	10000.000000	14737	9827	1.000000	12935	10919	1.000000	9641838	-0.000154
182353932	80538501	420039	10000.000000	14801	10000	1.000000	13106	10732	1.000000	9637030	-0.000533
182363359	80542143	419028	10000.000000	14871	10069	1.000000	12680	11292	1.000000	9632076	-0.000006
182349730	80543965	419777	10000.000000	14686	10012	1.000000	12809	11204	1.000000	9627170	0.000627
182348547	80558840	419789	10000.000000	14928	10019	1.000000	12941	10988	1.000000	9622289	0.000640
182368294	80527913	418392	10000.000000	14469	10181	1.000000	12913	11069	1.000000	9617458	0.000643
182364919	80534669	420507	10000.000000	14929	9709	1.000000	12910	11289	1.000000	9612644	0.000876
182339361	80512131	418832	10000.000000	14802	9977	1.000000	12831	11273	1.000000	9607870	0.001301
182350619	80538897	418599	10000.000000	14825	9902	1.000000	12961	10915	1.000000	9603117	-0.000362
182353691	80543574	421593	10000.000000	14617	10150	1.000000	13033	10993	1.000000	9598319	-0.000295
182364169	80528609	418828	10000.000000	14452	10288	1.000000	12797	11223	1.000000	9593580	0.000073
182333976	80535630	418902	10000.000000	14850	9913	1.000000	12775	11057	1.000000	9588711	-0.000118
182370529	80529239	420389	10000.000000	14986	9803	1.000000	12856	11070	1.000000	9583918	-0.000150
182342979	80560220	420940	10000.000000	14779	10126	1.000000	12935	11227	1.000000	9579143	0.000123
182365745	80537173	418251	10000.000000	14602	9995	1.000000	12967	10933	1.000000	9574414	0.000179
182359369	80533397	419423	10000.000000	14936	9884	1.000000	12621	11327	1.000000	9569726	-0.000493
182360794	80526596	419765	10000.000000	14793	9869	1.000000	12757	11098	1.000000	9564927	-0.000548
182328766	80566097	419544	10000.000000	14741	10043	1.000000	13049	10956	1.000000	9560136	-0.000858
182330765	80544472	419239	10000.000000	14856	9815	1.000000	12902	10903	1.000000	9555326	-0.000884
182334862	80567786	420449	10000.000000	14612	10017	1.000000	13027	10880	1.000000	9550431	-0.000922
182336314	80556045	420211	10000.000000	14752	10177	1.000000	13311	10791	1.000000	9545736	-0.001955
182340783	80537575	419659	10000.000000	15039	9637	1.000000	12962	10927	1.000000	9541008	-0.001760
182355049	80536140	419514	10000.000000	14921	9818	1.000000	12985	10912	1.000000	9536317	-0.002158
182355618	80528582	418798	10000.000000	14873	9824	1.000000	12846	11066	1.000000	9531422	-0.001594
182379947	80534460	419846	10000.000000	14887	9709	1.000000	12909	11028	1.000000	9526807	-0.002065
182341474	80554706	420558	10000.000000	14685	10003	1.000000	13027	10848	1.000000	9522005	-0.002273
182352761	80574960	420323	10000.000000	14900	9816	1.000000	13090	10784	1.000000	9517226	-0.001844
npatches	nstrain	runtime	dt	init_x	init_y	init_y_blood	init_z	init_S	beta0	beta1	beta2	beta3	mean_beta	B	d	delta	delta_blood	b[0]	mut	m	CTL	c	g	epsilon	k	het	lambda	rho	omega	x_max	patch.dyna	DELTA	A	VA
10000	1	100.000000	0.001000	21900	9499	5000000	0.001000	10000000	10.943584	6.809061	5.424893	8.749505	8	800000000	0.010000	1.000000	432.000000	80000	0.000050	0.004800	1	0.001000	1.000000	2.500000	2.000000	0.500000	0.000000	0.000000	0.000000	31872	0	10.000000	7.000000	1.000000
sus	inf	inf_blood	z	x[0]	y[0][0]	z[0]	x[1]	y[1][0]	z[1]	S[0]	synchrony
219000000	94990000	5000000	10.000000	21900	9499	0.001000	21900	9499	0.001000	10000000	0.000000
201698699	52676701	274867	10000.000000	14971	7747	1.000000	22269	4403	1.000000	9995053	0.000000
216785402	48087964	250939	10000.000000	15437	7715	1.000000	24325	3627	1.000000	9989928	0.000000
217895029	48152431	250418	10000.000000	15509	7720	1.000000	24160	3683	1.000000	9984999	0.000000
217962976	48185059	251782	10000.000000	15632	7649	1.000000	24008	3850	1.000000	9979954	0.000000
218024953	48134885	250462	10000.000000	15438	7695	1.000000	24186	3580	1.000000	9975066	0.000000
218014785	48153040	251046	10000.000000	15219	7882	1.000000	24417	3543	1.000000	9970117	0.000000
218039155	48133140	249794	10000.000000	15513	7740	1.000000	24238	3708	1.000000	9965004	0.000000
217988097	48176795	251140	10000.000000	15542	7594	1.000000	24308	3693	1.000000	9960082	0.000000
218002260	48140708	250261	10000.000000	15584	7723	1.000000	24122	3864	1.000000	9955171	0.000000
218012921	48159273	250677	10000.000000	15478	7591	1.000000	24132	3835	1.000000	9950169	0.000000
217990296	48153055	250961	10000.000000	15341	7725	1.000000	23995	3833	1.000000	9945128	0.000000
217985746	48154227	250918	10000.000000	15625	7553	1.000000	23888	3788	1.000000	9940229	0.000000
217983278	48173996	250907	10000.000000	15497	7826	1.000000	24692	3619	1.000000	9935262	0.000000
217977681	48176966	250854	10000.000000	15500	7604	1.000000	23538	4153	1.000000	9930243	0.000000
217980450	48150452	250591	10000.000000	15488	7649	1.000000	24075	3748	1.000000	9925186	0.000000
218023870	48136702	250506	10000.000000	15469	7718	1.000000	24324	3683	1.000000	9920242	0.000000
218020796	48151844	251683	10000.000000	15475	7789	1.000000	24642	3582	1.000000	9915443	0.000000
218017925	48137014	251676	10000.000000	15803	7336	1.000000	24250	3740	1.000000	9910519	0.000000
218009354	48149416	251250	10000.000000	15368	7722	1.000000	24274	3882	1.000000	9905435	0.000000
218016142	48170170	250604	10000.000000	15350	7748	1.000000	24023	3690	1.000000	9900616	0.000000
217997255	48152386	250070	10000.000000	15656	7532	1.000000	24403	3636	1.000000	9895786	0.000000
217982882	48178914	250183	10000.000000	15488	7898	1.000000	24362	3557	1.000000	9890852	0.000000
218012621	48158868	251257	10000.000000	15663	7633	1.000000	24452	3567	1.000000	9885944	0.000000
217997110	48156182	251291	10000.000000	15543	7742	1.000000	24437	3550	1.000000	9880981	0.000000
218028917	48133700	250348	10000.000000	15368	7672	1.000000	24169	3734	1.000000	9876011	0.000000
217991218	48152397	251208	10000.000000	15456	7803	1.000000	24198	3719	1.000000	9871126	0.000000
218003403	48147129	251212	10000.000000	15575	7629	1.000000	24084	3778	1.000000	9866237	0.000000
218001061	48136456	250156	10000.000000	15658	7426	1.000000	24494	3577	1.000000	9861333	0.000000
217982774	48161262	251385	10000.000000	15551	7701	1.000000	24479	3570	1.000000	9856368	0.000000
218007125	48152994	249878	10000.000000	15474	7670	1.000000	24429	3607	1.000000	9851456	0.000000
218009219	48141535	251159	10000.000000	15618	7612	1.000000	24148	3831	1.000000	9846548	0.000000
217947176	48184217	250777	10000.000000	15622	7588	1.000000	24360	3570	1.000000	9841691	0.000000
217966424	48170679	250705	10000.000000	15627	7474	1.000000	24237	3824	1.000000	9836810	0.000000
217994211	48149466	251358	10000.000000	15462	7628	1.000000	24185	3834	1.000000	9831830	0.000000
218026829	48143587	251349	10000.000000	15594	7617	1.000000	23792	4091	1.000000	9826918	0.000000
218009093	48149710	250545	10000.000000	15375	7737	1.000000	24174	3620	1.000000	9822026	0.000000
218020094	48153026	250722	10000.000000	15637	7435	1.000000	24305	3698	1.000000	9817168	0.000000
217967847	48181980	250964	10000.000000	15564	7775	1.000000	24298	3749	1.000000	9812282	0.000000
218027379	48144408	250844	10000.000000	15594	7655	1.000000	24245	3686	1.000000	9807416	0.000000
218027454	48144097	251223	10000.000000	15510	7548	1.000000	24407	3592	1.000000	9802531	-1.#IND00
217978928	48167541	251157	10000.000000	15794	7486	1.000000	24085	3690	1.000000	9797690	0.003200
217987187	48157377	252268	10000.000000	15451	7699	1.000000	24241	3629	1.000000	9792822	-0.022418
218011960	48155175	251188	10000.000000	15727	7663	1.000000	24125	3600	1.000000	9787927	-0.018471
218013726	48146407	251113	10000.000000	15568	7728	1.000000	24439	3673	1.000000	9782959	-0.022533
218024922	48139945	251571	10000.000000	15582	7457	1.000000	24407	3776	1.000000	9777999	-0.016550
218016813	48155074	250622	10000.000000	15668	7636	1.000000	24122	3729	1.000000	9773027	-0.017445
218012310	48142551	249963	10000.000000	15526	7653	1.000000	24184	3610	1.000000	9768168	-0.015023
218010115	48153475	249604	10000.000000	15734	7493	1.000000	23888	3962	1.000000	9763205	-0.013027
217980584	48158444	250653	10000.000000	15406	7580	1.000000	24067	3655	1.000000	9758266	-0.011123
218000864	48149808	250982	10000.000000	15677	7429	1.000000	24299	3731	1.000000	9753429	-0.008278
217993665	48159111	251327	10000.000000	15416	7735	1.000000	24397	3557	1.000000	9748570	-0.008594
218014304	48135221	251055	10000.000000	15702	7654	1.000000	24361	3671	1.000000	9743700	-0.007066
218024948	48120268	250450	10000.000000	15562	7590	1.000000	23997	3906	1.000000	9738905	-0.008955
218001934	48162838	250894	10000.000000	15461	7689	1.000000	23796	3879	1.000000	9734007	-0.006164
217994818	48164038	250836	10000.000000	15580	7623	1.000000	24296	3591	1.000000	9729166	-0.006296
217979182	48153777	250731	10000.000000	15634	7698	1.000000	24413	3570	1.000000	9724392	-0.006288
217992885	48162697	250509	10000.000000	15499	7684	1.000000	24601	3549	1.000000	9719622	-0.006067
217967144	48189667	250619	10000.000000	15484	7556	1.000000	24247	3705	1.000000	9714794	-0.005473
218002806	48156575	250547	10000.000000	15299	7903	1.000000	24593	3642	1.000000	9709847	-0.005265
217982318	48176138	251343	10000.000000	15703	7475	1.000000	23870	3824	1.000000	9705140	-0.005017
217985474	48176580	251100	10000.000000	15264	7996	1.000000	24464	3613	1.000000	9700231	-0.005054
218004401	48158554	251035	10000.000000	15457	7802	1.000000	24192	3692	1.000000	9695402	-0.004752
217964017	48193590	251394	10000.000000	15709	7501	1.000000	24355	3683	1.000000	9690609	-0.005930
217965908	48169555	250540	10000.000000	15550	7763	1.000000	24615	3357	1.000000	9685807	-0.007132
217999091	48168177	251568	10000.000000	15374	7700	1.000000	24529	3621	1.000000	9680935	-0.006567
217975908	48176042	251546	10000.000000	15655	7657	1.000000	24359	3733	1.000000	9676156	-0.005802
217975823	48173906	250682	10000.000000	15534	7856	1.000000	24339	3758	1.000000	9671316	-0.005473
217999828	48152002	251021	10000.000000	15266	7794	1.000000	24223	3820	1.000000	9666445	-0.005926
217981731	48172660	250532	10000.000000	15443	7803	1.000000	24021	3824	1.000000	9661662	-0.005534
218019292	48150746	250812	10000.000000	15584	7612	1.000000	23910	3946	1.000000	9656845	-0.005446
218011565	48153546	250275	10000.000000	15698	7521	1.000000	24181	3729	1.000000	9652006	-0.005447
217988188	48158647	250859	10000.000000	15480	7813	1.000000	24356	3601	1.000000	9647140	-0.005457
217991070	48150222	250799	10000.000000	15426	7654	1.000000	24119	3733	1.000000	9642315	-0.003811
218004898	48142471	250787	10000.000000	15309	7814	1.000000	23891	3879	1.000000	9637626	-0.003216
218007959	48145494	250089	10000.000000	15550	7646	1.000000	24225	3725	1.000000	9632821	-0.002871
218004127	48156850	250425	10000.000000	15623	7569	1.000000	24309	3666	1.000000	9627991	-0.002918
218014488	48151669	251494	10000.000000	15414	7732	1.000000	24094	3766	1.000000	9623166	-0.002870
218002600	48145732	250435	10000.000000	15339	7881	1.000000	24460	3558	1.000000	9618255	-0.002496
217984811	48148197	250774	10000.000000	15716	7639	1.000000	24216	3980	1.000000	9613374	-0.002284
218014123	48139725	251218	10000.000000	15448	7860	1.000000	24263	3838	1.000000	9608628	-0.002220
217995230	48176855	250590	10000.000000	15261	7741	1.000000	23951	3828	1.000000	9603745	-0.002024
217982042	48161175	251142	10000.000000	15409	7864	1.000000	24208	3647	1.000000	9598924	-0.002039
218022661	48147294	249902	10000.000000	15682	7543	1.000000	24253	3773	1.000000	9594110	-0.002021
218021998	48146281	251202	10000.000000	15417	7875	1.000000	24233	3701	1.000000	9589165	-0.002103
218032569	48141719	251072	10000.000000	15640	7624	1.000000	24311	3875	1.000000	9584380	-0.002146
217955422	48165551	250641	10000.000000	15469	7747	1.000000	23978	3821	1.000000	9579550	-0.002030
217976294	48168004	250984	10000.000000	15482	7921	1.000000	24354	3497	1.000000	9574799	-0.002306
217981855	48171995	252027	10000.000000	15531	7755	1.000000	24257	3596	1.000000	9569997	-0.002289
217989842	48161276	251958	10000.000000	15524	7760	1.000000	24347	3739	1.000000	9565222	-0.002211
217974785	48143330	250912	10000.000000	15517	7625	1.000000	24117	3729	1.000000	9560313	-0.002345
218009652	48142342	250609	10000.000000	15719	7658	1.000000	23992	3871	1.000000	9555533	-0.002185
218004934	48145465	250869	10000.000000	15522	7684	1.000000	23895	3813	1.000000	9550785	-0.002193
217982442	48180423	250945	10000.000000	15579	7590	1.000000	24055	3726	1.000000	9546059	-0.002117
218010013	48151593	250033	10000.000000	15617	7728	1.000000	24067	3723	1.000000	9541242	-0.001760
217978333	48166343	251091	10000.000000	15591	7527	1.000000	24316	3671	1.000000	9536499	-0.001716
217972597	48152965	250677	10000.000000	15889	7612	1.000000	24322	3619	1.000000	9531708	-0.001636
217990757	48166195	251491	10000.000000	15223	7928	1.000000	23853	4034	1.000000	9526991	-0.000667
217981731	48160957	251044	10000.000000	15659	7453	1.000000	24065	3747	1.000000	9522240	-0.000642
217976288	48160090	251574	10000.000000	15795	7470	1.000000	24292	3711	1.000000	9517611	-0.000762
npatches	nstrain	runtime	dt	init_x	init_y	init_y_blood	init_z	init_S	beta0	beta1	beta2	beta3	mean_beta	B	d	delta	delta_blood	b[0]	mut	m	CTL	c	g	epsilon	k	het	lambda	rho	omega	x_max	patch.dyna	DELTA	A	VA
10000	1	100.000000	0.001000	21900	9499	5000000	0.001000	10000000	10.780153	10.049724	11.859824	10.640191	8	800000000	0.010000	1.000000	432.000000	80000	0.000050	0.004800	1	0.001000	1.000000	2.500000	3.000000	0.500000	0.000000	0.000000	0.000000	31872	0	10.000000	7.000000	1.000000
sus	inf	inf_blood	z	x[0]	y[0][0]	z[0]	x[1]	y[1][0]	z[1]	S[0]	synchrony
219000000	94990000	5000000	10.000000	21900	9499	0.001000	21900	9499	0.001000	10000000	0.000000
228570829	31213575	162725	10000.000000	17496	5392	1.000000	19299	4612	1.000000	9994854	0.000000
247821493	27815634	144992	10000.000000	19057	5087	1.000000	20258	4699	1.000000	9989871	0.000000
249057627	27927038	145565	10000.000000	18623	5442	1.000000	19603	4855	1.000000	9984843	0.000000
249190671	27936946	145259	10000.000000	18610	5226	1.000000	19955	4887	1.000000	9979967	0.000000
249169613	27949568	145758	10000.000000	18576	5246	1.000000	20087	4561	1.000000	9974852	0.000000
249237110	27899603	145551	10000.000000	18998	5038	1.000000	20097	4702	1.000000	9969803	0.000000
249192810	27937227	146138	10000.000000	18725	5225	1.000000	20269	4462	1.000000	9964772	0.000000
249163051	27946421	145043	10000.000000	18762	5195	1.000000	20405	4431	1.000000	9959606	0.000000
249205273	27915654	145862	10000.000000	18591	5319	1.000000	19851	4776	1.000000	9954573	0.000000
249190122	27932451	144819	10000.000000	18883	5151	1.000000	20557	4394	1.000000	9949548	0.000000
249200980	27922110	145446	10000.000000	18816	5117	1.000000	19954	4531	1.000000	9944514	0.000000
249195648	27923313	145206	10000.000000	18941	5068	1.000000	19719	4992	1.000000	9939432	0.000000
249172125	27936416	145826	10000.000000	18834	5199	1.000000	20248	4637	1.000000	9934476	0.000000
249216014	27918559	145080	10000.000000	18809	5050	1.000000	20054	4756	1.000000	9929534	0.000000
249178298	27923344	144288	10000.000000	18759	5210	1.000000	20219	4683	1.000000	9924622	0.000000
249223798	27920821	145823	10000.000000	19170	4886	1.000000	20210	4490	1.000000	9919568	0.000000
249181880	27929394	145609	10000.000000	19080	5101	1.000000	20379	4425	1.000000	9914525	0.000000
249215485	27913338	145500	10000.000000	19158	4933	1.000000	20083	4637	1.000000	9909507	0.000000
249215477	27922949	145623	10000.000000	18897	5171	1.000000	20376	4630	1.000000	9904431	0.000000
249217469	27913820	144808	10000.000000	19125	5075	1.000000	19915	4830	1.000000	9899509	0.000000
249197272	27916302	144836	10000.000000	18427	5399	1.000000	20191	4573	1.000000	9894491	0.000000
249242213	27905539	144979	10000.000000	18815	5092	1.000000	20234	4712	1.000000	9889658	0.000000
249218274	27921391	145503	10000.000000	18545	5041	1.000000	20171	4673	1.000000	9884846	0.000000
249177581	27939214	145808	10000.000000	19270	4964	1.000000	19918	4754	1.000000	9879884	0.000000
249202217	27917684	145457	10000.000000	19143	4984	1.000000	19837	4588	1.000000	9874799	0.000000
249214157	27929960	145404	10000.000000	18803	5323	1.000000	20264	4526	1.000000	9869859	0.000000
249193122	27926865	145453	10000.000000	18694	5230	1.000000	20004	4638	1.000000	9864973	0.000000
249186297	27933126	145054	10000.000000	19071	5000	1.000000	20038	4618	1.000000	9859983	0.000000
249220896	27901388	144782	10000.000000	19009	5122	1.000000	20284	4715	1.000000	9855143	0.000000
249255292	27894034	145353	10000.000000	18992	5122	1.000000	20189	4562	1.000000	9850261	0.000000
249203315	27921295	145206	10000.000000	18876	4946	1.000000	20080	4616	1.000000	9845292	0.000000
249181670	27932022	145821	10000.000000	18832	5122	1.000000	20139	4681	1.000000	9840392	0.000000
249194529	27931270	145476	10000.000000	18813	5271	1.000000	19629	4747	1.000000	9835415	0.000000
249217651	27916554	145876	10000.000000	18935	5071	1.000000	20096	4502	1.000000	9830460	0.000000
249215895	27907814	145361	10000.000000	19080	4961	1.000000	20649	4432	1.000000	9825582	0.000000
249220342	27911486	145343	10000.000000	18805	5091	1.000000	20178	4480	1.000000	9820671	0.000000
249205835	27921452	145620	10000.000000	18791	5182	1.000000	20451	4485	1.000000	9815679	0.000000
249203867	27911574	145664	10000.000000	18591	5345	1.000000	20494	4536	1.000000	9810832	0.000000
249190665	27928048	145755	10000.000000	18835	5001	1.000000	20036	4827	1.000000	9805966	0.000000
249190623	27913532	144794	10000.000000	19064	5223	1.000000	20173	4687	1.000000	9801131	-1.#IND00
249223118	27910547	145124	10000.000000	18779	5246	1.000000	19982	4864	1.000000	9796361	-1.#IND00
249210150	27918287	145273	10000.000000	18945	5039	1.000000	20036	4778	1.000000	9791576	-0.003886
249171765	27921399	145351	10000.000000	18725	5207	1.000000	20186	4630	1.000000	9786700	-0.012413
249218875	27930474	145844	10000.000000	18928	5086	1.000000	20268	4660	1.000000	9781856	-0.003958
249204247	27916769	145595	10000.000000	18565	5203	1.000000	19989	4850	1.000000	9777018	-0.006369
249195990	27933072	145191	10000.000000	18996	5095	1.000000	20335	4524	1.000000	9772141	-0.010318
249202201	27913430	145010	10000.000000	18603	5267	1.000000	20114	4552	1.000000	9767259	-0.009412
249177191	27933166	144755	10000.000000	18691	5157	1.000000	19717	4752	1.000000	9762423	-0.005883
249173025	27934284	145837	10000.000000	18936	5194	1.000000	20295	4631	1.000000	9757604	-0.004698
249216889	27928468	144531	10000.000000	18669	5300	1.000000	20010	4813	1.000000	9752834	-0.002323
249178828	27929506	145984	10000.000000	18948	5049	1.000000	20366	4494	1.000000	9747953	-0.002065
249173659	27936197	145641	10000.000000	18976	5101	1.000000	20044	4699	1.000000	9743075	-0.001573
249205694	27917765	145359	10000.000000	18824	5233	1.000000	20275	4488	1.000000	9738211	-0.001812
249218509	27911831	145401	10000.000000	18774	5108	1.000000	20272	4449	1.000000	9733405	-0.001559
249221897	27899381	145959	10000.000000	18882	5139	1.000000	20223	4669	1.000000	9728348	-0.001031
249172089	27939223	145950	10000.000000	19092	5070	1.000000	20443	4526	1.000000	9723417	-0.002027
249195763	27918535	145344	10000.000000	18709	5170	1.000000	19580	5061	1.000000	9718555	-0.001086
249224103	27901006	145596	10000.000000	18909	5229	1.000000	20366	4469	1.000000	9713623	-0.001274
249201166	27915918	145273	10000.000000	18918	5109	1.000000	19941	4729	1.000000	9708784	-0.000749
249207361	27915801	145916	10000.000000	18772	5155	1.000000	20326	4417	1.000000	9703990	-0.001228
249228762	27912734	145108	10000.000000	18922	4970	1.000000	20008	4749	1.000000	9699136	-0.001038
249175208	27930142	145106	10000.000000	18874	5279	1.000000	20417	4502	1.000000	9694365	-0.001392
249204704	27939064	144864	10000.000000	18702	5184	1.000000	19822	4835	1.000000	9689483	-0.001774
249206734	27915179	145066	10000.000000	18722	5155	1.000000	19868	4684	1.000000	9684620	-0.001887
249221319	27905972	145346	10000.000000	18443	5263	1.000000	20464	4471	1.000000	9679782	-0.001418
249234138	27920198	144980	10000.000000	18745	5058	1.000000	20201	4773	1.000000	9674958	-0.001517
249164951	27933679	145886	10000.000000	18760	5172	1.000000	19885	4824	1.000000	9670169	-0.001400
249202675	27914687	145443	10000.000000	18815	5195	1.000000	20077	4665	1.000000	9665295	-0.001356
249196632	27934902	144311	10000.000000	18619	5283	1.000000	20129	4624	1.000000	9660323	-0.001182
249202070	27920941	144874	10000.000000	18851	5036	1.000000	20353	4564	1.000000	9655453	-0.001095
249208862	27928216	145450	10000.000000	18947	5124	1.000000	20125	4572	1.000000	9650646	0.000058
249197588	27923507	145616	10000.000000	18819	5174	1.000000	19933	4650	1.000000	9645772	0.000106
249210226	27907679	144535	10000.000000	19111	4958	1.000000	20273	4700	1.000000	9640908	-0.000297
249216367	27914033	144687	10000.000000	18443	5175	1.000000	20252	4758	1.000000	9636135	0.000243
249188936	27915180	145472	10000.000000	18599	5266	1.000000	19894	4995	1.000000	9631231	-0.000099
249210871	27922697	145091	10000.000000	18542	5251	1.000000	20349	4598	1.000000	9626448	-0.001047
249201087	27928387	145940	10000.000000	18936	5108	1.000000	19984	4677	1.000000	9621629	-0.001650
249240243	27899980	145380	10000.000000	18956	5054	1.000000	20291	4527	1.000000	9616825	-0.001329
249191765	27919153	145389	10000.000000	18856	5154	1.000000	20308	4579	1.000000	9612046	-0.001673
249231436	27914939	145493	10000.000000	18887	5142	1.000000	20090	4786	1.000000	9607203	-0.001558
249183306	27942621	145491	10000.000000	18692	5213	1.000000	20084	4617	1.000000	9602433	-0.001549
249144956	27949590	144914	10000.000000	18790	5176	1.000000	20261	4494	1.000000	9597617	-0.001669
249214589	27907714	145418	10000.000000	18477	5281	1.000000	20128	4740	1.000000	9592831	-0.001701
249188815	27916387	145275	10000.000000	18655	5095	1.000000	19939	4621	1.000000	9587972	0.000130
249220226	27913661	145140	10000.000000	18802	5208	1.000000	19826	4758	1.000000	9583339	-0.000232
249195261	27919665	145844	10000.000000	18653	5297	1.000000	19962	4808	1.000000	9578521	0.000269
249162192	27932395	145483	10000.000000	18981	5013	1.000000	20249	4577	1.000000	9573867	0.000146
249203798	27919385	146291	10000.000000	18876	5276	1.000000	19957	4734	1.000000	9569213	-0.000192
249179637	27926448	145568	10000.000000	19170	4721	1.000000	20305	4612	1.000000	9564440	0.000160
249204119	27912705	145846	10000.000000	18935	5020	1.000000	19763	4816	1.000000	9559598	0.001312
249190708	27916416	145907	10000.000000	19105	5098	1.000000	20271	4533	1.000000	9554906	0.000966
249208947	27927912	145725	10000.000000	18656	5106	1.000000	20200	4672	1.000000	9550142	0.001566
249186180	27920193	145252	10000.000000	18810	5106	1.000000	20271	4553	1.000000	9545437	0.001426
249187750	27927862	145584	10000.000000	18821	5174	1.000000	20299	4583	1.000000	9540733	0.001310
249189816	27910856	145776	10000.000000	18848	5095	1.000000	20421	4542	1.000000	9536017	0.001288
249192440	27926287	145420	10000.000000	19126	4928	1.000000	20296	4773	1.000000	9531331	0.000834
249205025	27908155	146402	10000.000000	18843	5042	1.000000	20147	4454	1.000000	9526417	0.000750
249194747	27914465	145679	10000.000000	18790	5104	1.000000	19960	4758	1.000000	9521618	0.000457
249194030	27917805	145622	10000.000000	18835	5232	1.000000	20000	4487	1.000000	9516971	0.000151
npatches	nstrain	runtime	dt	init_x	init_y	init_y_blood	init_z	init_S	beta0	beta1	beta2	beta3	mean_beta	B	d	delta	delta_blood	b[0]	mut	m	CTL	c	g	epsilon	k	het	lambda	rho	omega	x_max	patch.dyna	DELTA	A	VA
10000	1	100.000000	0.001000	21900	9499	5000000	0.001000	10000000	8.277202	5.566277	4.109420	7.672130	8	800000000	0.010000	1.000000	432.000000	80000	0.000050	0.004800	1	0.001000	1.000000	2.500000	4.000000	0.500000	0.000000	0.000000	0.000000	31872	0	10.000000	7.000000	1.000000
sus	inf	inf_blood	z	x[0]	y[0][0]	z[0]	x[1]	y[1][0]	z[1]	S[0]	synchrony
219000000	94990000	5000000	10.000000	21900	9499	0.001000	21900	9499	0.001000	10000000	0.000000
249096010	18405693	96176	10000.000000	24880	1937	1.000000	28460	576	1.000000	9994936	0.000000
270957552	15898555	82576	10000.000000	27203	1502	1.000000	31073	248	1.000000	9989863	0.000000
272109076	16120612	83661	10000.000000	27284	1437	1.000000	31550	238	1.000000	9984948	0.000000
272179729	16103428	84108	10000.000000	27783	1359	1.000000	31149	202	1.000000	9980048	0.000000
272208490	16096336	84181	10000.000000	28078	1415	1.000000	31499	219	1.000000	9974986	0.000000
272197609	16117286	83270	10000.000000	27830	1462	1.000000	31552	190	1.000000	9970036	0.000000
272218358	16096733	83735	10000.000000	27740	1430	1.000000	31422	166	1.000000	9965098	0.000000
272177533	16120414	83507	10000.000000	27660	1484	1.000000	31553	199	1.000000	9960057	0.000000
272193070	16110434	84327	10000.000000	28002	1458	1.000000	31571	175	1.000000	9954874	0.000000
272179658	16119494	84120	10000.000000	27440	1606	1.000000	31434	186	1.000000	9949963	0.000000
272176118	16100240	83822	10000.000000	27362	1464	1.000000	31374	231	1.000000	9944931	0.000000
272178370	16107090	83870	10000.000000	27368	1684	1.000000	31530	201	1.000000	9940005	0.000000
272212598	16107301	83987	10000.000000	27505	1502	1.000000	31454	141	1.000000	9935063	0.000000
272174424	16120834	83378	10000.000000	28135	1329	1.000000	31426	208	1.000000	9930213	0.000000
272174020	16118283	84074	10000.000000	27726	1500	1.000000	31572	177	1.000000	9925313	0.000000
272200261	16106290	83860	10000.000000	27700	1374	1.000000	31494	188	1.000000	9920371	0.000000
272203635	16113294	83990	10000.000000	27747	1406	1.000000	31879	192	1.000000	9915480	0.000000
272192760	16113321	84327	10000.000000	27809	1349	1.000000	31329	231	1.000000	9910590	0.000000
272170987	16113990	83984	10000.000000	27866	1383	1.000000	31487	159	1.000000	9905654	0.000000
272222207	16101611	83504	10000.000000	27716	1524	1.000000	31344	208	1.000000	9900828	0.000000
272213943	16105668	84015	10000.000000	27827	1331	1.000000	31235	225	1.000000	9895978	0.000000
272209192	16100940	83807	10000.000000	27909	1473	1.000000	31244	172	1.000000	9891151	0.000000
272163524	16116380	84276	10000.000000	27535	1452	1.000000	31617	190	1.000000	9886266	0.000000
272156706	16121044	83748	10000.000000	27679	1427	1.000000	31393	199	1.000000	9881314	0.000000
272191793	16113623	83677	10000.000000	28106	1357	1.000000	31641	226	1.000000	9876416	0.000000
272195941	16115907	83949	10000.000000	28051	1345	1.000000	31409	188	1.000000	9871389	0.000000
272168692	16114868	84172	10000.000000	27710	1506	1.000000	31370	180	1.000000	9866360	0.000000
272173210	16116135	83847	10000.000000	27820	1469	1.000000	31522	166	1.000000	9861353	0.000000
272201955	16097044	83832	10000.000000	28029	1290	1.000000	31586	161	1.000000	9856422	0.000000
272212099	16106203	83964	10000.000000	27874	1370	1.000000	31543	183	1.000000	9851500	0.000000
272225939	16107307	83820	10000.000000	27600	1511	1.000000	31524	161	1.000000	9846593	0.000000
272223931	16096829	83829	10000.000000	27930	1356	1.000000	31527	204	1.000000	9841675	0.000000
272203484	16106527	83752	10000.000000	28037	1397	1.000000	31343	204	1.000000	9836715	0.000000
272200063	16092757	83730	10000.000000	27462	1572	1.000000	31242	211	1.000000	9831859	0.000000
272184720	16105105	84250	10000.000000	27392	1465	1.000000	31340	217	1.000000	9827029	0.000000
272193984	16114004	84369	10000.000000	28067	1397	1.000000	31365	176	1.000000	9822087	0.000000
272193879	16106338	83581	10000.000000	27798	1450	1.000000	31556	165	1.000000	9817214	0.000000
272180124	16108001	83614	10000.000000	27874	1266	1.000000	31589	216	1.000000	9812415	0.000000
272192226	16116546	84372	10000.000000	27896	1378	1.000000	31499	187	1.000000	9807391	0.000000
272207618	16094350	83658	10000.000000	27872	1442	1.000000	31260	242	1.000000	9802528	-1.#IND00
272206430	16107877	84482	10000.000000	27637	1529	1.000000	31529	270	1.000000	9797588	-0.004800
272201595	16099040	83889	10000.000000	27929	1417	1.000000	31500	185	1.000000	9792641	-0.009828
272212952	16107698	83537	10000.000000	27766	1498	1.000000	31428	179	1.000000	9787677	-0.009196
272193670	16107088	83782	10000.000000	27527	1448	1.000000	31373	197	1.000000	9782789	-0.003429
272214079	16110618	84256	10000.000000	27447	1545	1.000000	31410	227	1.000000	9777935	-0.001345
272223678	16094979	83580	10000.000000	28011	1295	1.000000	31406	181	1.000000	9773016	-0.000468
272191098	16117777	84040	10000.000000	27980	1366	1.000000	31720	193	1.000000	9768195	0.001030
272216888	16104719	83952	10000.000000	27899	1334	1.000000	31694	190	1.000000	9763257	0.000886
272217865	16101984	84307	10000.000000	27897	1359	1.000000	31504	210	1.000000	9758298	0.002471
272174780	16107208	83789	10000.000000	28045	1243	1.000000	31322	177	1.000000	9753368	0.001977
272193504	16108057	83939	10000.000000	27932	1401	1.000000	31246	209	1.000000	9748515	0.000005
272168886	16116224	83393	10000.000000	28115	1282	1.000000	31340	184	1.000000	9743589	0.000399
272206010	16102170	84211	10000.000000	27828	1370	1.000000	31365	190	1.000000	9738821	-0.000294
272203279	16117605	84073	10000.000000	27829	1358	1.000000	31496	207	1.000000	9733998	-0.000223
272169601	16116448	84386	10000.000000	28044	1311	1.000000	31664	195	1.000000	9729082	-0.000132
272200035	16109933	84207	10000.000000	27909	1355	1.000000	31260	184	1.000000	9724212	0.004312
272239613	16102315	83315	10000.000000	27792	1355	1.000000	31550	179	1.000000	9719511	0.002815
272222917	16104526	83820	10000.000000	27953	1334	1.000000	31341	250	1.000000	9714652	0.002668
272137059	16118776	83637	10000.000000	28050	1387	1.000000	31374	177	1.000000	9709708	0.002068
272188024	16125508	83453	10000.000000	27620	1411	1.000000	31219	187	1.000000	9704953	0.001914
272189093	16107197	83336	10000.000000	27874	1349	1.000000	31259	212	1.000000	9700200	0.002927
272165705	16119362	83927	10000.000000	27466	1539	1.000000	31295	193	1.000000	9695281	0.002776
272190393	16104546	83904	10000.000000	27763	1480	1.000000	31702	180	1.000000	9690520	0.001798
272193422	16108511	84005	10000.000000	27177	1588	1.000000	31531	219	1.000000	9685579	0.001445
272207702	16097324	84313	10000.000000	27798	1442	1.000000	31521	225	1.000000	9680572	0.001670
272210799	16103158	83896	10000.000000	28097	1296	1.000000	31365	211	1.000000	9675792	0.001501
272220695	16088807	83897	10000.000000	27963	1480	1.000000	31370	209	1.000000	9670909	0.001444
272189473	16120833	83761	10000.000000	27718	1555	1.000000	31206	245	1.000000	9666044	0.000844
272199321	16109203	83717	10000.000000	27438	1675	1.000000	31678	184	1.000000	9661215	0.000972
272170186	16115382	84588	10000.000000	26975	1693	1.000000	31515	188	1.000000	9656380	0.000219
272155305	16125215	84153	10000.000000	27378	1457	1.000000	31659	231	1.000000	9651455	-0.000304
272148975	16118609	83841	10000.000000	27888	1527	1.000000	31615	235	1.000000	9646680	-0.000169
272220914	16098847	84398	10000.000000	27608	1404	1.000000	31681	200	1.000000	9641803	-0.000289
272174503	16118580	83959	10000.000000	27823	1453	1.000000	31589	182	1.000000	9636909	0.000271
272169896	16105334	83732	10000.000000	27697	1410	1.000000	31144	282	1.000000	9632036	0.001799
272182799	16110761	83849	10000.000000	27413	1577	1.000000	31246	274	1.000000	9627321	0.002334
272214696	16095301	83815	10000.000000	27578	1487	1.000000	31482	199	1.000000	9622503	0.002393
272232377	16089547	84283	10000.000000	27357	1413	1.000000	31318	247	1.000000	9617619	0.002152
272165447	16117726	84264	10000.000000	27709	1435	1.000000	31271	205	1.000000	9612784	0.002142
272218334	16101589	83825	10000.000000	28066	1296	1.000000	31537	228	1.000000	9607947	0.001846
272232744	16095332	84104	10000.000000	28103	1361	1.000000	31571	195	1.000000	9603134	0.002053
272204557	16114320	83945	10000.000000	28081	1296	1.000000	31577	212	1.000000	9598371	0.002123
272192202	16104284	84265	10000.000000	27907	1423	1.000000	31608	166	1.000000	9593426	0.002466
272196843	16109332	83633	10000.000000	27626	1482	1.000000	31724	152	1.000000	9588612	0.002267
272195539	16103640	84195	10000.000000	28008	1357	1.000000	31275	188	1.000000	9583732	0.001427
272237975	16091853	83638	10000.000000	28025	1359	1.000000	31444	158	1.000000	9578900	0.002932
272201852	16107801	84091	10000.000000	27780	1334	1.000000	31482	177	1.000000	9574082	0.002908
272213009	16103044	84301	10000.000000	28057	1462	1.000000	31539	255	1.000000	9569317	0.003106
272197501	16103565	83863	10000.000000	27538	1403	1.000000	31715	221	1.000000	9564400	0.002972
272212705	16100182	84387	10000.000000	27950	1370	1.000000	31541	155	1.000000	9559520	0.002848
272209247	16107543	84105	10000.000000	27856	1406	1.000000	31343	206	1.000000	9554732	0.002777
272148882	16133735	83659	10000.000000	27490	1613	1.000000	31416	194	1.000000	9549907	0.003753
272170243	16116870	83990	10000.000000	27503	1511	1.000000	31562	150	1.000000	9545158	0.003891
272176916	16117569	83688	10000.000000	27671	1381	1.000000	31796	173	1.000000	9540358	0.002054
272189932	16110878	83694	10000.000000	27854	1398	1.000000	31471	177	1.000000	9535633	0.001880
272180252	16105170	83908	10000.000000	27442	1535	1.000000	31371	181	1.000000	9530834	0.001799
272155997	16112441	83510	10000.000000	27810	1427	1.000000	31532	178	1.000000	9526035	0.001788
272186250	16101503	83865	10000.000000	27812	1407	1.000000	31610	152	1.000000	9521239	0.001615
272198348	16108153	83340	10000.000000	27547	1546	1.000000	31182	210	1.000000	9516500	0.001660
npatches	nstrain	runtime	dt	init_x	init_y	init_y_blood	init_z	init_S	beta0	beta1	beta2	beta3	mean_beta	B	d	delta	delta_blood	b[0]	mut	m	CTL	c	g	epsilon	k	het	lambda	rho	omega	x_max	patch.dyna	DELTA	A	VA
10000	1	100.000000	0.001000	21900	9499	5000000	0.001000	10000000	4.727359	4.391929	4.462894	7.642371	8	800000000	0.010000	1.000000	432.000000	80000	0.000050	0.004800	1	0.001000	1.000000	2.500000	5.000000	0.500000	0.000000	0.000000	0.000000	31872	0	10.000000	7.000000	1.000000
sus	inf	inf_blood	z	x[0]	y[0][0]	z[0]	x[1]	y[1][0]	z[1]	S[0]	synchrony
219000000	94990000	5000000	10.000000	21900	9499	0.001000	21900	9499	0.001000	10000000	0.000000
266541234	10126144	52732	10000.000000	29749	216	1.000000	29899	172	1.000000	9995109	0.000000
290185027	8023497	41884	10000.000000	31904	68	1.000000	31540	44	1.000000	9990205	0.000000
291601071	8223063	42623	10000.000000	31732	61	1.000000	32010	49	1.000000	9985121	0.000000
291750457	8190149	42392	10000.000000	31930	54	1.000000	31779	52	1.000000	9980183	0.000000
291787464	8198885	42474	10000.000000	31481	83	1.000000	31763	52	1.000000	9975059	0.000000
291758664	8209296	42721	10000.000000	31810	46	1.000000	31741	39	1.000000	9970115	0.000000
291809807	8184241	42520	10000.000000	31815	56	1.000000	31826	61	1.000000	9965106	0.000000
291813506	8186153	42698	10000.000000	31621	56	1.000000	31949	52	1.000000	9960089	0.000000
291790194	8188825	42880	10000.000000	31870	66	1.000000	31835	49	1.000000	9955177	0.000000
291792740	8182533	42740	10000.000000	31834	60	1.000000	31839	50	1.000000	9950258	0.000000
291818413	8179083	42554	10000.000000	31897	60	1.000000	32058	49	1.000000	9945298	0.000000
291820840	8188267	43000	10000.000000	31793	65	1.000000	32095	50	1.000000	9940362	0.000000
291809547	8180570	42606	10000.000000	31852	52	1.000000	31766	57	1.000000	9935466	0.000000
291829494	8192771	42446	10000.000000	31829	67	1.000000	31846	56	1.000000	9930521	0.000000
291823136	8193764	42792	10000.000000	31517	54	1.000000	31825	39	1.000000	9925568	0.000000
291795393	8192941	42678	10000.000000	31830	58	1.000000	31628	50	1.000000	9920658	0.000000
291805219	8188560	42683	10000.000000	31683	65	1.000000	31638	49	1.000000	9915728	0.000000
291800506	8186483	42584	10000.000000	31700	40	1.000000	31638	56	1.000000	9910600	0.000000
291801059	8197631	43135	10000.000000	32064	53	1.000000	31858	51	1.000000	9905676	0.000000
291802836	8190225	42441	10000.000000	31700	38	1.000000	31630	37	1.000000	9900847	0.000000
291806688	8197723	42516	10000.000000	31875	45	1.000000	31902	42	1.000000	9895906	0.000000
291781415	8200996	42670	10000.000000	31606	56	1.000000	31468	64	1.000000	9891015	0.000000
291775427	8189742	42323	10000.000000	31589	43	1.000000	31613	86	1.000000	9886268	0.000000
291818830	8186953	42321	10000.000000	31735	77	1.000000	31922	43	1.000000	9881353	0.000000
291765216	8204353	43110	10000.000000	31707	37	1.000000	31828	42	1.000000	9876487	0.000000
291802406	8187045	42378	10000.000000	31941	48	1.000000	31809	66	1.000000	9871599	0.000000
291802201	8191954	42822	10000.000000	31835	72	1.000000	31879	44	1.000000	9866626	0.000000
291809494	8193544	42795	10000.000000	31829	54	1.000000	31719	53	1.000000	9861780	0.000000
291784033	8200458	42605	10000.000000	31632	59	1.000000	31819	46	1.000000	9856727	0.000000
291813375	8187465	42491	10000.000000	31720	52	1.000000	31695	61	1.000000	9851677	0.000000
291790931	8199329	42448	10000.000000	31941	55	1.000000	31736	52	1.000000	9846791	0.000000
291774977	8200123	43200	10000.000000	31932	51	1.000000	31479	43	1.000000	9841920	0.000000
291810010	8196353	42446	10000.000000	31831	58	1.000000	31813	42	1.000000	9836930	0.000000
291785396	8197314	42650	10000.000000	31695	57	1.000000	31652	60	1.000000	9831994	0.000000
291818527	8183443	42636	10000.000000	31906	53	1.000000	31666	54	1.000000	9827060	0.000000
291786766	8198973	42394	10000.000000	31546	38	1.000000	31816	44	1.000000	9822201	0.000000
291793640	8188731	42402	10000.000000	31708	58	1.000000	31944	43	1.000000	9817225	0.000000
291780118	8203127	42658	10000.000000	32034	72	1.000000	31653	49	1.000000	9812315	0.000000
291767620	8204480	42685	10000.000000	31606	62	1.000000	31653	52	1.000000	9807308	0.000000
291795201	8187833	42861	10000.000000	31858	36	1.000000	31856	46	1.000000	9802487	-1.#IND00
291818785	8187977	42730	10000.000000	31734	45	1.000000	31811	61	1.000000	9797543	-0.000000
291841476	8189416	42860	10000.000000	31612	47	1.000000	31487	47	1.000000	9792705	0.002088
291794589	8189970	42577	10000.000000	31607	67	1.000000	31858	30	1.000000	9787789	0.005866
291816111	8192574	42346	10000.000000	32025	51	1.000000	31927	60	1.000000	9782863	0.003526
291789539	8196691	42610	10000.000000	31851	59	1.000000	31920	48	1.000000	9777909	-0.002481
291786837	8181944	42808	10000.000000	31978	48	1.000000	31903	52	1.000000	9773044	-0.003093
291801415	8184944	42538	10000.000000	31916	46	1.000000	31795	32	1.000000	9768152	-0.002490
291783418	8196834	42416	10000.000000	31779	63	1.000000	31841	53	1.000000	9763384	-0.003340
291793766	8202504	42942	10000.000000	31881	45	1.000000	31741	51	1.000000	9758586	-0.000003
291791906	8198329	42594	10000.000000	31586	45	1.000000	31752	40	1.000000	9753689	0.001867
291796958	8189318	42501	10000.000000	31665	54	1.000000	31545	53	1.000000	9748724	-0.000141
291778755	8192177	42661	10000.000000	31702	57	1.000000	31716	55	1.000000	9743795	-0.000117
291792347	8192883	43034	10000.000000	31559	43	1.000000	31826	41	1.000000	9738883	-0.000746
291782179	8201596	42766	10000.000000	31806	57	1.000000	31649	35	1.000000	9734052	0.000643
291816032	8179693	42500	10000.000000	32139	56	1.000000	31941	51	1.000000	9729207	-0.000277
291813459	8187767	42307	10000.000000	31744	49	1.000000	31714	57	1.000000	9724343	0.000072
291830596	8183223	42844	10000.000000	31927	47	1.000000	31768	60	1.000000	9719355	0.000764
291826265	8184890	42484	10000.000000	31815	60	1.000000	32025	49	1.000000	9714469	-0.000132
291774848	8194141	42602	10000.000000	31857	44	1.000000	31764	47	1.000000	9709657	0.000458
291793714	8189398	42593	10000.000000	31692	62	1.000000	31807	39	1.000000	9704900	0.000601
291827324	8180143	42421	10000.000000	31872	47	1.000000	32199	29	1.000000	9700023	0.000467
291806394	8191864	42561	10000.000000	31646	47	1.000000	31846	39	1.000000	9695134	0.000898
291816773	8183640	42204	10000.000000	31886	40	1.000000	31926	44	1.000000	9690225	-0.001161
291839692	8180007	42909	10000.000000	31813	44	1.000000	31867	57	1.000000	9685354	-0.002024
291798465	8198272	42841	10000.000000	31535	61	1.000000	31838	53	1.000000	9680441	-0.002752
291840858	8170987	42618	10000.000000	31670	53	1.000000	31868	48	1.000000	9675514	-0.002679
291824298	8182871	42820	10000.000000	31906	61	1.000000	31762	40	1.000000	9670727	-0.003372
291825095	8179619	42501	10000.000000	31936	46	1.000000	31732	38	1.000000	9665945	-0.003399
291796363	8190447	42425	10000.000000	31623	61	1.000000	32027	38	1.000000	9661042	-0.003484
291805857	8194897	42360	10000.000000	31953	71	1.000000	31874	38	1.000000	9656212	-0.003421
291805507	8187387	42905	10000.000000	31919	57	1.000000	32060	54	1.000000	9651409	-0.003476
291808771	8184971	42312	10000.000000	32023	44	1.000000	31831	43	1.000000	9646774	-0.003530
291824949	8189736	42543	10000.000000	31659	61	1.000000	31589	50	1.000000	9642004	-0.002074
291764684	8196026	42802	10000.000000	31783	63	1.000000	31917	50	1.000000	9637225	-0.002045
291781323	8192716	42692	10000.000000	31810	45	1.000000	31544	73	1.000000	9632415	-0.001465
291813673	8194426	42751	10000.000000	31823	49	1.000000	31617	42	1.000000	9627523	-0.000687
291789662	8198496	42568	10000.000000	31610	67	1.000000	31692	29	1.000000	9622770	-0.000999
291770813	8190547	42550	10000.000000	31805	61	1.000000	31848	56	1.000000	9618004	-0.000598
291834400	8181263	42487	10000.000000	31729	44	1.000000	31630	40	1.000000	9613227	-0.000119
291789129	8209883	42889	10000.000000	31649	50	1.000000	31906	52	1.000000	9608393	-0.000189
291792337	8202480	43230	10000.000000	31631	61	1.000000	31593	46	1.000000	9603602	-0.000192
291773818	8190318	42770	10000.000000	31631	60	1.000000	31864	54	1.000000	9598813	-0.000360
291798216	8198354	42702	10000.000000	31753	45	1.000000	31748	43	1.000000	9593883	-0.001314
291856103	8180513	42405	10000.000000	31536	62	1.000000	31912	67	1.000000	9589073	-0.001345
291779148	8196740	42705	10000.000000	31664	65	1.000000	31952	43	1.000000	9584360	-0.001204
291786911	8193900	42728	10000.000000	31763	38	1.000000	31716	46	1.000000	9579545	-0.001528
291786682	8192413	42939	10000.000000	31797	62	1.000000	31750	63	1.000000	9574783	-0.001377
291801870	8187525	42703	10000.000000	31736	57	1.000000	31737	43	1.000000	9570011	-0.001296
291756444	8209161	42778	10000.000000	31807	60	1.000000	31704	35	1.000000	9565210	-0.001283
291809575	8190162	42542	10000.000000	31769	59	1.000000	31643	50	1.000000	9560570	-0.000830
291789959	8191672	42574	10000.000000	31630	63	1.000000	31793	44	1.000000	9555745	-0.000827
291798313	8195387	42520	10000.000000	31771	89	1.000000	31869	50	1.000000	9550962	-0.001380
291780987	8193967	42539	10000.000000	31757	62	1.000000	31698	55	1.000000	9546214	-0.000416
291803895	8187792	42715	10000.000000	31659	34	1.000000	31921	43	1.000000	9541460	0.000004
291755400	8209314	42596	10000.000000	31890	63	1.000000	31729	45	1.000000	9536749	-0.000313
291770358	8200897	42699	10000.000000	31731	58	1.000000	31733	41	1.000000	9531879	-0.000047
291803423	8182780	42575	10000.000000	31574	65	1.000000	32005	67	1.000000	9527109	-0.000493
291809147	8188518	42700	10000.000000	31570	47	1.000000	31707	53	1.000000	9522277	-0.000868
291818941	8182569	42664	10000.000000	31620	65	1.000000	31637	60	1.000000	9517441	-0.000901
npatches	nstrain	runtime	dt	init_x	init_y	init_y_blood	init_z	init_S	beta0	beta1	beta2	beta3	mean_beta	B	d	delta	delta_blood	b[0]	mut	m	CTL	c	g	epsilon	k	het	lambda	rho	omega	x_max	patch.dyna	DELTA	A	VA
10000	1	100.000000	0.001000	21900	9499	5000000	0.001000	10000000	9.542164	10.427811	7.153150	10.266453	8	800000000	0.010000	1.000000	432.000000	80000	0.000050	0.004800	1	0.001000	1.000000	2.500000	6.000000	0.500000	0.000000	0.000000	0.000000	31872	0	10.000000	7.000000	1.000000
sus	inf	inf_blood	z	x[0]	y[0][0]	z[0]	x[1]	y[1][0]	z[1]	S[0]	synchrony
219000000	94990000	5000000	10.000000	21900	9499	0.001000	21900	9499	0.001000	10000000	0.000000
278623027	5447693	28444	10000.000000	26597	732	1.000000	25223	1204	1.000000	9995089	0.000000
302801180	3661355	19026	9999.999900	29976	368	1.000000	28322	845	1.000000	9990021	0.000000
304771882	3756460	19657	9999.884295	30673	281	1.000000	28402	960	1.000000	9984948	0.000000
304868144	3749288	19425	9999.997798	30948	290	1.000000	28376	962	1.000000	9980024	0.000000
304946791	3738938	19571	9999.999477	31049	300	1.000000	28485	793	1.000000	9975050	0.000000
304951804	3731622	19543	9999.981662	30569	343	1.000000	29088	707	1.000000	9969901	0.000000
304974821	3736214	19681	10000.000000	31162	259	1.000000	28261	961	1.000000	9964850	0.000000
304947275	3734666	19541	9999.967902	31184	220	1.000000	28843	681	1.000000	9959835	0.000000
304928616	3737256	19469	9999.982758	31059	262	1.000000	29298	727	1.000000	9954847	0.000000
304933669	3732848	19371	9999.999868	30699	332	1.000000	28618	991	1.000000	9949779	0.000000
304948305	3738506	19431	9999.997500	30892	252	1.000000	28872	814	1.000000	9944729	0.000000
304977377	3730965	19568	10000.000000	30734	260	1.000000	28644	895	1.000000	9939808	0.000000
304970042	3738766	19385	9999.987897	30492	274	1.000000	28591	847	1.000000	9934838	0.000000
304956773	3737013	19492	9999.918802	31105	268	1.000000	29083	836	1.000000	9929855	0.000000
304978284	3729039	19288	9999.970234	30760	302	1.000000	28950	748	1.000000	9924981	0.000000
304996410	3729879	19534	10000.000000	30196	375	1.000000	28870	794	1.000000	9919958	0.000000
304983736	3726590	19338	9999.999640	30850	235	1.000000	28729	782	1.000000	9914929	0.000000
304982823	3742525	19416	9999.963196	31092	232	1.000000	28817	838	1.000000	9909902	0.000000
304944389	3732527	19441	9999.999536	31308	148	1.000000	28503	921	1.000000	9905020	0.000000
304952746	3734300	19389	9999.999934	31314	166	1.000000	28457	880	1.000000	9899991	0.000000
304979344	3730210	19411	9999.972793	30924	244	1.000000	28660	798	1.000000	9895013	0.000000
304942070	3736159	19092	10000.000000	31094	212	1.000000	29332	701	1.000000	9890159	0.000000
304975396	3734954	19610	10000.000000	30805	290	1.000000	29245	666	1.000000	9885133	0.000000
304937229	3736976	19462	9999.999683	30720	324	1.000000	28833	916	1.000000	9880173	0.000000
304973410	3736822	19363	9999.999906	30763	328	1.000000	28130	951	1.000000	9875175	0.000000
304966571	3728987	19389	9999.999769	30740	244	1.000000	28419	925	1.000000	9870255	0.000000
304989089	3722897	19419	9999.855181	30775	269	1.000000	28592	813	1.000000	9865412	0.000000
304974650	3730613	19505	9999.931360	31004	208	1.000000	29128	705	1.000000	9860412	0.000000
304965229	3730803	19446	9999.999954	31186	312	1.000000	29311	700	1.000000	9855529	0.000000
304986520	3742310	19398	10000.000000	30610	394	1.000000	28801	852	1.000000	9850584	0.000000
305013186	3724254	19485	9999.998085	30421	329	1.000000	28933	906	1.000000	9845631	0.000000
304930411	3739572	19504	9999.999684	30822	332	1.000000	28136	986	1.000000	9840729	0.000000
304951730	3736687	19538	9999.962467	30496	339	1.000000	28326	894	1.000000	9835742	0.000000
304932850	3739635	19864	9999.998901	30602	287	1.000000	28584	926	1.000000	9830725	0.000000
304937743	3738361	19176	9999.977035	31095	236	1.000000	29401	756	1.000000	9825680	0.000000
304970528	3731065	19574	9999.999999	30586	387	1.000000	28514	870	1.000000	9820881	0.000000
304979096	3743689	19252	10000.000000	30325	353	1.000000	28469	820	1.000000	9816073	0.000000
304979106	3731718	19522	9999.967902	30563	391	1.000000	28433	971	1.000000	9811198	0.000000
304957199	3738519	19595	10000.000000	30749	317	1.000000	28575	815	1.000000	9806281	0.000000
304946094	3737752	19404	9999.999997	30599	346	1.000000	28510	882	1.000000	9801511	-1.#IND00
304968701	3737633	19323	10000.000000	30600	376	1.000000	28052	990	1.000000	9796692	-0.006400
304951409	3732021	19604	9999.999966	30622	358	1.000000	28453	847	1.000000	9791797	-0.005943
304972072	3728767	19562	9999.999996	30720	292	1.000000	28800	739	1.000000	9786986	0.001226
304987767	3733495	19415	9999.996770	30837	336	1.000000	28809	815	1.000000	9782023	-0.001026
304999042	3724795	19253	9999.988125	30577	393	1.000000	28349	886	1.000000	9777347	-0.010944
304965848	3728388	19298	10000.000000	30680	313	1.000000	28973	649	1.000000	9772528	-0.009368
304977106	3733192	19337	9999.999902	30701	313	1.000000	29215	706	1.000000	9767624	-0.006575
305002124	3719024	19187	9999.979000	30474	296	1.000000	28956	806	1.000000	9762702	-0.004918
304977949	3732984	19468	9999.996794	30608	271	1.000000	28865	830	1.000000	9757788	-0.003264
304951051	3736435	19540	9999.999990	30768	370	1.000000	28960	762	1.000000	9752947	-0.002491
304969234	3723982	19562	9999.999452	30783	295	1.000000	28623	884	1.000000	9748116	-0.000981
304988095	3727764	19418	9999.999991	31303	228	1.000000	28404	861	1.000000	9743240	0.000608
305007838	3725634	19393	9999.999622	30839	271	1.000000	28757	868	1.000000	9738507	0.000885
305002484	3728315	19345	10000.000000	30875	284	1.000000	28993	727	1.000000	9733517	0.004038
304967733	3727054	19447	9999.999994	30898	299	1.000000	28946	819	1.000000	9728698	0.002972
304972472	3725289	19261	9999.992270	30800	280	1.000000	28967	812	1.000000	9723908	0.001109
304987593	3717665	19590	10000.000000	30854	335	1.000000	28948	776	1.000000	9719017	0.000122
305016776	3722716	19361	10000.000000	30602	323	1.000000	28753	862	1.000000	9714222	-0.001976
304999252	3725219	19443	9999.991539	30702	280	1.000000	28248	924	1.000000	9709516	-0.002083
305009405	3725226	19231	9999.913763	30628	293	1.000000	28875	728	1.000000	9704607	-0.002587
304966777	3738425	19476	9999.971195	31037	288	1.000000	29016	792	1.000000	9699840	-0.002394
304921154	3735723	19337	9999.968842	30867	260	1.000000	28818	715	1.000000	9694983	-0.002379
304970141	3738253	19216	9999.999598	30735	309	1.000000	28970	812	1.000000	9690129	-0.001132
304954927	3732964	19183	9999.994261	30959	299	1.000000	28917	838	1.000000	9685144	-0.000788
304966870	3736710	19362	9999.955086	30956	270	1.000000	29003	753	1.000000	9680288	-0.000865
304957428	3736993	19540	9999.999991	31056	184	1.000000	28940	785	1.000000	9675470	-0.001228
304960045	3730865	19195	9999.999998	31304	237	1.000000	28709	945	1.000000	9670651	0.000143
304936062	3746644	19356	9999.999998	31085	237	1.000000	28559	917	1.000000	9665899	-0.000215
304980698	3734482	19615	9999.998895	30883	323	1.000000	28711	892	1.000000	9661160	-0.000119
304944853	3740421	19339	9999.983901	30718	423	1.000000	28231	908	1.000000	9656408	0.000559
304986419	3723062	19517	9999.994475	30569	311	1.000000	28638	864	1.000000	9651482	0.000636
305008243	3721871	19376	10000.000000	30530	382	1.000000	28699	815	1.000000	9646565	0.001218
304995124	3730763	19536	9999.989758	30852	272	1.000000	29172	828	1.000000	9641803	0.001269
304981402	3732628	19488	9999.955085	31011	214	1.000000	28629	773	1.000000	9637050	-0.000400
304979737	3732293	19408	9999.996610	31048	224	1.000000	28775	818	1.000000	9632180	-0.000379
304964372	3727765	19295	10000.000000	30966	256	1.000000	28624	903	1.000000	9627317	-0.001021
304949349	3736101	19472	10000.000000	30885	256	1.000000	28906	684	1.000000	9622604	0.000389
304984834	3729311	19341	10000.000000	31002	293	1.000000	29277	746	1.000000	9617710	0.000383
304974844	3735698	19542	10000.000000	30850	271	1.000000	28721	818	1.000000	9612913	-0.000285
304967893	3736003	19294	9999.999770	30951	189	1.000000	28786	849	1.000000	9607943	-0.000380
304961346	3735967	19406	9999.990726	31027	211	1.000000	28707	768	1.000000	9603256	0.000363
304937519	3736288	19546	9999.999997	30785	319	1.000000	29099	691	1.000000	9598481	0.000431
304936996	3737706	19572	9999.999125	31062	196	1.000000	29077	802	1.000000	9593688	0.000165
304985835	3728856	19367	9999.815399	30981	219	1.000000	28436	894	1.000000	9588783	0.000021
304978166	3732083	19359	9999.999997	31012	187	1.000000	28756	832	1.000000	9584096	0.000099
304984996	3726307	19311	9999.994852	31027	259	1.000000	28902	733	1.000000	9579154	0.000059
304997623	3720648	19589	9999.998819	30898	236	1.000000	28699	830	1.000000	9574445	-0.000041
304993782	3725097	19544	9999.972206	30928	245	1.000000	28169	969	1.000000	9569684	-0.000494
304982868	3734061	19713	10000.000000	31211	214	1.000000	28607	788	1.000000	9564837	-0.000462
304958673	3735485	19522	9999.999952	30992	289	1.000000	29285	647	1.000000	9560150	-0.000403
304957501	3729976	19497	10000.000000	30614	363	1.000000	28754	861	1.000000	9555356	-0.000343
304974683	3725031	19383	10000.000000	30833	289	1.000000	29084	642	1.000000	9550508	-0.000423
304981204	3725865	19432	9999.964019	30234	478	1.000000	28721	822	1.000000	9545568	-0.000366
304986654	3733241	19561	10000.000000	30727	279	1.000000	28848	760	1.000000	9540836	-0.000278
304975001	3734562	19300	10000.000000	30901	292	1.000000	28944	752	1.000000	9536050	-0.000381
304938724	3738706	19382	9999.996868	30798	286	1.000000	28663	784	1.000000	9531246	-0.000432
304934338	3746184	19761	9999.996293	30907	273	1.000000	28831	731	1.000000	9526442	0.000110
304912385	3746115	19865	9999.986189	30984	228	1.000000	28929	738	1.000000	9521709	0.000065
304951674	3734173	19422	9999.977001	30640	346	1.000000	29071	672	1.000000	9516889	0.000047
npatches	nstrain	runtime	dt	init_x	init_y	init_y_blood	init_z	init_S	beta0	beta1	beta2	beta3	mean_beta	B	d	delta	delta_blood	b[0]	mut	m	CTL	c	g	epsilon	k	het	lambda	rho	omega	x_max	patch.dyna	DELTA	A	VA
10000	1	100.000000	0.001000	21900	9499	5000000	0.001000	10000000	7.566131	5.287081	4.248646	8.667986	8	800000000	0.010000	1.000000	432.000000	80000	0.000050	0.004800	1	0.001000	1.000000	2.500000	7.000000	0.500000	0.000000	0.000000	0.000000	31872	0	10.000000	7.000000	1.000000
sus	inf	inf_blood	z	x[0]	y[0][0]	z[0]	x[1]	y[1][0]	z[1]	S[0]	synchrony
219000000	94990000	5000000	10.000000	21900	9499	0.001000	21900	9499	0.001000	10000000	0.000000
288108588	2648886	13930	10000.000000	29289	136	1.000000	30225	27	1.000000	9995039	0.000000
311026668	1271463	6718	9932.818555	31485	10	1.000000	31666	2	1.000000	9990104	0.000000
313606663	1188763	6135	9829.133014	31850	4	1.000000	31869	3	0.870714	9985197	0.000000
313895245	1175561	6096	9824.119372	31837	10	1.000000	31806	10	0.995889	9980238	0.000000
313954698	1171052	6032	9799.220576	32002	6	1.000000	31970	2	0.808453	9975269	0.000000
313998848	1156284	6104	9796.814590	32024	29	1.000000	31870	11	0.999135	9970241	0.000000
314006002	1154428	5953	9800.913367	31798	5	1.000000	31924	8	0.999999	9965275	0.000000
314046492	1143017	5996	9791.021911	31875	9	1.000000	31692	2	1.000000	9960216	0.000000
314068323	1141401	6015	9796.021230	31900	18	1.000000	31767	3	0.919588	9955261	0.000000
314071157	1141349	5862	9783.895345	31798	15	1.000000	31759	4	0.999284	9950278	0.000000
314086308	1137592	5871	9786.483587	31890	3	0.844480	31901	2	0.923426	9945312	0.000000
314073633	1137700	5991	9787.188984	31794	13	0.999873	31911	7	0.764084	9940432	0.000000
314107212	1133052	5805	9795.363436	31613	17	1.000000	31791	14	0.999985	9935526	0.000000
314097349	1138141	5888	9780.665379	31777	1	0.876219	31694	8	0.932746	9930467	0.000000
314052086	1134944	5912	9783.552291	31942	0	0.816425	31736	3	1.000000	9925653	0.000000
314090163	1137205	5965	9780.651458	31801	9	0.999961	31842	4	0.957649	9920676	0.000000
314105031	1132233	5809	9777.501070	31605	3	0.904646	31723	4	0.786816	9915789	0.000000
314102041	1138331	5945	9778.715257	31691	18	0.999977	31894	3	0.925001	9910772	0.000000
314092179	1131186	5883	9784.648349	31875	9	1.000000	32009	3	0.999723	9905776	0.000000
314087648	1139192	5792	9780.452902	31968	7	1.000000	31883	7	0.994640	9900867	0.000000
314083467	1134839	5885	9780.908372	31701	10	1.000000	31984	4	0.999968	9895879	0.000000
314062130	1141751	5879	9774.701944	31703	20	1.000000	32116	4	0.999804	9890840	0.000000
314065170	1141856	6043	9781.293135	31965	13	1.000000	31777	5	0.999849	9885793	0.000000
314097399	1136863	5927	9790.095145	31896	4	1.000000	31851	6	0.906588	9880934	0.000000
314101966	1133937	5960	9777.572348	32082	14	0.999857	31757	3	0.845655	9876043	0.000000
314095065	1130538	5981	9775.438963	31816	11	1.000000	31895	8	0.998914	9871145	0.000000
314100159	1140968	5796	9784.332763	31783	7	0.998173	31904	5	1.000000	9866218	0.000000
314077706	1138101	5760	9791.004631	31807	6	0.998269	31878	1	0.901368	9861286	0.000000
314066579	1140970	6037	9782.517182	31768	10	1.000000	31799	6	0.999377	9856352	0.000000
314084344	1142576	6025	9790.501143	31806	10	1.000000	31977	7	0.970075	9851356	0.000000
314108805	1132556	5812	9787.936032	31618	9	1.000000	32005	5	0.914646	9846426	0.000000
314096246	1130366	5931	9773.423529	31961	5	1.000000	31809	1	0.945536	9841562	0.000000
314105583	1131569	5950	9780.341005	31803	5	1.000000	31645	9	0.858223	9836667	0.000000
314083432	1140895	6084	9779.695630	31946	5	0.933113	31936	4	0.998973	9831743	0.000000
314069960	1139073	5885	9784.192542	31896	6	0.999998	31824	2	0.905947	9826751	0.000000
314058095	1141877	5887	9785.663808	31965	10	1.000000	31601	4	0.980804	9821759	0.000000
314073085	1134584	5974	9784.398237	31978	4	0.929498	31760	5	0.862262	9816846	0.000000
314090477	1131971	5843	9776.014662	31826	18	0.999996	31970	7	0.996580	9812009	0.000000
314105944	1131062	5812	9786.668169	31906	5	1.000000	31643	7	0.999995	9807109	0.000000
314116880	1130608	5880	9783.318633	31859	8	1.000000	31711	8	1.000000	9802070	-1.#IND00
314110982	1129557	5897	9771.741455	32052	18	1.000000	31699	8	1.000000	9797216	-1.#IND00
314124757	1133030	5935	9772.602715	31784	18	1.000000	31972	4	0.946455	9792122	-0.007955
314076022	1142279	5885	9782.888511	31828	17	1.000000	31885	6	0.999912	9787231	-0.004966
314077031	1138762	5957	9783.962828	31867	21	1.000000	31864	3	0.944254	9782484	-0.009522
314070947	1141162	5851	9787.279638	31585	27	1.000000	31932	5	0.823727	9777676	-0.007307
314043165	1139816	5997	9784.912459	31590	4	0.817826	31605	11	0.987230	9772842	-0.002295
314074275	1137473	5954	9771.147070	31589	0	0.564710	31888	9	0.999998	9767937	-0.000669
314081118	1135732	5951	9773.052785	31641	12	0.973458	31882	4	0.919499	9763033	0.000583
314086819	1132988	5907	9782.930669	31773	14	1.000000	31764	8	0.999645	9758171	0.000829
314105216	1126058	5907	9776.179113	32015	4	0.989940	31790	4	0.940270	9753263	0.000816
314096734	1135773	5856	9782.458083	31683	12	0.999998	31697	6	0.998630	9748400	0.001537
314087367	1133166	5845	9784.453931	31651	4	0.984807	31813	8	0.999997	9743419	0.002681
314116089	1127851	5970	9784.844681	31945	7	0.972396	31889	5	1.000000	9738594	0.002960
314083883	1139503	5956	9788.178608	31879	4	0.978575	31699	2	0.822764	9733750	0.002427
314055886	1140320	5951	9777.327822	31798	5	0.999995	31641	6	0.767253	9728947	0.002415
314082919	1138848	6023	9774.094608	31757	6	1.000000	31796	10	0.999842	9724063	0.000105
314080660	1143878	5904	9779.193011	31671	12	0.988327	31844	8	0.997927	9719188	-0.002107
314087404	1139218	6003	9792.237936	32047	10	1.000000	31594	3	0.987126	9714300	-0.002073
314062183	1140300	5840	9785.542238	31813	7	1.000000	31734	5	0.999995	9709411	-0.002328
314092053	1133415	5973	9771.252311	31943	8	1.000000	31730	3	0.997607	9704523	-0.001830
314082214	1134851	6034	9792.567050	31861	7	0.999353	32049	5	0.997237	9699754	-0.002858
314092069	1140045	5933	9783.605915	31731	9	0.999999	31680	8	0.999218	9694921	-0.003324
314074454	1136636	5779	9784.493839	31680	5	1.000000	31741	5	0.904886	9690140	-0.003206
314046775	1144802	5981	9787.722758	31784	6	1.000000	32101	6	0.999895	9685230	-0.003318
314056520	1139528	5871	9786.701655	31879	20	1.000000	31743	3	0.864883	9680436	-0.002666
314106732	1134443	6009	9786.331957	31889	6	0.921168	32043	3	0.929688	9675622	-0.002364
314046904	1141640	5929	9772.673949	31658	18	1.000000	32061	7	0.999785	9670762	-0.002360
314099166	1131137	5844	9773.998224	31715	17	1.000000	31780	5	1.000000	9665944	-0.003459
314098267	1130304	5877	9773.725874	31901	15	1.000000	31759	3	0.794425	9661096	-0.003064
314103699	1136903	5867	9777.645049	31946	13	1.000000	31871	2	0.998796	9656349	-0.002748
314086595	1133708	5847	9785.539137	31874	8	1.000000	31967	10	0.888346	9651599	-0.002347
314075228	1141785	5991	9788.783916	31938	3	1.000000	31739	5	0.952198	9646698	-0.001977
314074914	1140826	6039	9777.598661	31940	12	0.999999	31753	2	0.859735	9641903	-0.001966
314100323	1133320	5906	9784.703472	31702	18	1.000000	31971	5	0.999831	9636965	-0.002301
314109895	1135582	5949	9780.864393	31853	18	0.997779	31872	5	0.999999	9632228	-0.002237
314127801	1138355	6046	9775.551809	31794	15	1.000000	31791	16	0.999900	9627486	-0.002051
314032458	1143073	6028	9785.279853	31723	10	1.000000	31877	14	0.990848	9622678	-0.002663
314083036	1140237	5756	9782.358519	31817	13	0.998586	32045	6	0.999996	9617922	-0.002257
314052440	1143331	5929	9790.150446	31871	3	0.856499	31940	9	0.999942	9613087	-0.001840
314062262	1141918	6000	9779.343961	31711	20	0.999987	31822	4	0.999187	9608301	-0.001877
314068371	1141669	6031	9782.500955	32012	9	1.000000	31800	2	0.771193	9603588	-0.001898
314043021	1150566	5927	9795.432576	32009	11	0.994381	31754	6	0.999533	9598750	-0.001853
314069177	1143216	6006	9788.713396	31910	19	1.000000	32005	3	0.946395	9594029	-0.002051
314047769	1142806	6163	9775.618719	31642	4	1.000000	31759	3	0.905093	9589302	-0.002102
314100238	1134587	5805	9773.421922	31642	5	1.000000	31633	8	0.916480	9584485	-0.002055
314063196	1138350	5867	9783.081178	31861	21	1.000000	32087	2	0.646442	9579759	-0.002013
314099651	1133911	5919	9776.892981	31825	30	1.000000	31863	12	0.997297	9574996	-0.001067
314088146	1137640	5865	9779.330783	31854	9	1.000000	31878	6	1.000000	9570311	-0.001271
314083169	1139552	5961	9773.697799	31806	10	1.000000	31880	4	0.969042	9565465	-0.001368
314081172	1143895	5915	9788.080419	32023	8	1.000000	31986	5	0.872057	9560789	-0.001097
314078435	1138304	5971	9780.736736	31857	6	1.000000	31962	4	0.995384	9556076	-0.001104
314096537	1132540	5908	9774.863673	31931	4	1.000000	31945	6	0.915046	9551268	-0.001103
314110963	1133108	5973	9783.400605	31817	12	0.999872	31814	7	0.949395	9546570	-0.001750
314119196	1131813	5727	9793.857374	32269	17	1.000000	31827	2	0.869215	9541875	-0.001707
314092921	1133036	5999	9777.606189	32070	16	1.000000	31939	6	0.987292	9537277	-0.001634
314068312	1140531	5995	9793.296935	31777	8	1.000000	31932	5	0.982591	9532514	-0.000880
314050311	1145767	6074	9784.450687	31633	8	1.000000	31827	4	0.970059	9527589	-0.000908
314047703	1143739	6003	9788.177417	31682	9	1.000000	31847	4	0.999914	9522774	-0.000942
314079263	1139506	6104	9785.712292	31705	6	1.000000	31793	12	0.816538	9518079	-0.000878
npatches	nstrain	runtime	dt	init_x	init_y	init_y_blood	init_z	init_S	beta0	beta1	beta2	beta3	mean_beta	B	d	delta	delta_blood	b[0]	mut	m	CTL	c	g	epsilon	k	het	lambda	rho	omega	x_max	patch.dyna	DELTA	A	VA
10000	1	100.000000	0.001000	21900	9499	5000000	0.001000	10000000	5.141143	8.316890	8.655780	5.810854	8	800000000	0.010000	1.000000	432.000000	80000	0.000050	0.004800	1	0.001000	1.000000	2.500000	8.000000	0.500000	0.000000	0.000000	0.000000	31872	0	10.000000	7.000000	1.000000
sus	inf	inf_blood	z	x[0]	y[0][0]	z[0]	x[1]	y[1][0]	z[1]	S[0]	synchrony
219000000	94990000	5000000	10.000000	21900	9499	0.001000	21900	9499	0.001000	10000000	0.000000
293843575	1307051	6764	9999.874981	30411	13	1.000000	29399	122	1.000000	9995010	0.000000
314810230	372808	1954	8711.411503	31868	2	0.989375	31546	20	1.000000	9989965	0.000000
317313455	249673	1297	7049.229241	31761	0	0.154741	31939	5	1.000000	9985067	0.000000
317739353	207399	1071	6430.006085	31726	2	0.110421	31749	0	0.453705	9980149	0.000000
317884656	191041	995	6196.116678	31728	0	0.010423	31772	20	0.999508	9975205	0.000000
317957173	174241	906	5985.185770	31754	6	0.007283	31852	13	0.983268	9970199	0.000000
318045831	162345	870	5876.658013	31875	7	0.977563	31968	2	0.213777	9965265	0.000000
318043607	153117	801	5644.909370	31884	0	0.140615	31892	0	0.768365	9960348	0.000000
318082298	147967	797	5583.545815	31853	5	0.873982	32039	0	0.280081	9955314	0.000000
318100241	148264	814	5573.201735	31960	4	0.189910	31807	9	0.614831	9950288	0.000000
318115676	144122	749	5587.781748	32018	2	0.796057	31805	2	0.859569	9945278	0.000000
318114316	142912	745	5594.308676	31730	0	0.305796	31775	1	0.520651	9940297	0.000000
318125423	140603	709	5526.598957	31896	1	0.080643	31929	0	0.168289	9935392	0.000000
318151208	136342	740	5458.895144	32108	0	0.226786	31764	10	0.993964	9930277	0.000000
318117981	140150	724	5509.022152	32031	0	0.027826	31910	1	0.636891	9925393	0.000000
318131740	138420	733	5400.847170	31973	2	0.006103	31831	1	0.780655	9920444	0.000000
318137081	138653	752	5469.391053	31785	1	0.003350	31964	7	0.998962	9915498	0.000000
318137840	141146	705	5512.418828	31833	9	0.936616	32107	0	0.174235	9910623	0.000000
318125285	136795	732	5404.660985	31845	0	0.146686	31816	0	0.014610	9905720	0.000000
318130568	139740	758	5420.043629	31802	8	0.396728	31743	21	0.899588	9900823	0.000000
318156225	137178	691	5500.938511	31876	3	0.216318	31840	0	0.746161	9895971	0.000000
318148046	134268	694	5415.459696	31896	5	0.977437	31884	8	0.758609	9890972	0.000000
318181644	131176	678	5379.602126	31905	1	0.145600	31790	3	0.999393	9886097	0.000000
318153907	133597	736	5290.378945	31780	1	0.452224	31865	0	0.733383	9881127	0.000000
318135297	135700	718	5418.194804	31852	0	0.737166	32066	0	0.182547	9876133	0.000000
318169222	131946	689	5424.310713	31924	2	0.071370	31766	1	0.417920	9871219	0.000000
318170281	133519	702	5326.480006	31900	6	0.958678	31661	2	0.954102	9866319	0.000000
318172842	135414	701	5380.730139	31755	0	0.270796	31980	1	0.228373	9861408	0.000000
318144514	137365	690	5428.466772	31937	2	0.151512	32079	5	0.920993	9856640	0.000000
318151083	132531	691	5367.948180	31968	1	0.026743	31800	0	0.790125	9851714	0.000000
318145666	136688	714	5446.325686	31917	0	0.004011	31961	2	0.116163	9846763	0.000000
318149419	134370	693	5421.118685	31703	2	0.001420	31868	4	0.999280	9841812	0.000000
318157172	132283	705	5321.493660	31775	10	0.062009	31969	1	0.284729	9836934	0.000000
318138813	132773	647	5370.219319	31595	1	0.612888	31848	10	0.994162	9831992	0.000000
318171034	131926	721	5419.876361	31769	0	0.184943	31720	2	0.282939	9827137	0.000000
318190671	131007	700	5317.653334	31995	2	0.024516	32027	3	0.355650	9822238	0.000000
318179946	130260	686	5299.924673	31830	0	0.176647	31895	3	0.993175	9817331	0.000000
318142624	133207	727	5293.022674	31505	4	0.190580	32043	1	0.325500	9812550	0.000000
318166076	134091	739	5442.746480	31962	3	0.404220	31883	4	0.843420	9807613	0.000000
318151956	134130	710	5377.878332	32011	0	0.135323	31817	0	0.168507	9802773	-1.#IND00
318173937	133942	663	5398.783318	31937	3	0.363730	31886	0	0.019365	9797865	-1.#IND00
318150658	133550	696	5383.296891	32047	4	0.533692	31901	6	0.012948	9792963	-1.#IND00
318186861	131746	709	5298.736249	31706	1	0.108856	31791	0	0.882262	9788050	-1.#IND00
318161427	131298	663	5378.245465	31724	0	0.015513	31753	0	0.079695	9783095	-0.030099
318170285	133315	673	5461.375813	31873	5	0.215576	31864	2	0.533610	9778260	-0.028447
318136545	134614	727	5366.534189	31712	2	0.338157	31889	2	0.454671	9773384	-0.021514
318131816	133462	643	5399.203041	32095	0	0.283545	31884	6	0.892821	9768529	-0.016015
318144144	133402	690	5437.933555	31809	5	0.049663	32035	6	0.997586	9763626	-0.015679
318144493	130317	681	5296.086851	31588	0	0.607974	31836	1	0.581522	9758715	-0.016591
318176826	129576	622	5331.583026	31695	0	0.052573	31929	3	0.132899	9753772	-0.016057
318173795	129844	670	5271.589034	31908	13	0.692615	32058	2	0.690799	9748904	-0.013293
318163901	134162	694	5382.726075	31898	4	0.710750	31996	0	0.337365	9744034	-0.013558
318165876	131933	651	5406.133835	32023	4	0.710222	31814	8	0.540941	9739169	-0.005730
318164731	132438	697	5409.185897	31921	1	0.357239	31881	0	0.332341	9734354	-0.005310
318151954	135304	684	5396.170353	31710	0	0.049013	31885	1	0.316055	9729514	-0.005754
318159600	133700	711	5375.925142	31766	1	0.087075	31690	1	0.131085	9724569	-0.005416
318150960	132560	735	5436.503002	31958	3	0.429613	31715	5	0.873274	9719722	-0.002815
318163164	130643	681	5367.568491	31878	0	0.111051	31958	3	0.299172	9714956	-0.003005
318157321	130422	707	5300.192869	31972	0	0.014897	31585	10	0.675663	9710155	-0.001893
318170517	130249	692	5337.986350	31888	1	0.802515	31801	4	0.869031	9705298	-0.000079
318162038	130683	678	5314.918574	31841	0	0.078590	31875	6	0.298496	9700604	-0.000030
318153123	134154	668	5365.877792	31829	2	0.012212	31794	4	0.207769	9695741	0.000192
318174278	132103	661	5360.453618	31773	6	0.591704	31963	13	0.997369	9690858	-0.000013
318144492	134356	705	5384.029545	31698	4	0.502105	31941	0	0.248161	9686026	0.001601
318167940	131442	702	5364.454590	31938	3	0.880484	31895	5	0.754899	9681209	0.000842
318159692	134106	666	5349.625843	31756	2	0.849426	31916	0	0.395799	9676396	0.000627
318143743	135228	682	5459.352054	31921	0	0.151279	31790	0	0.032722	9671612	-0.000333
318153164	135287	687	5411.310782	32077	5	0.612868	31829	0	0.003306	9666770	-0.000787
318168076	133855	667	5411.845120	31963	0	0.291315	31813	3	0.999540	9661988	-0.001081
318167481	132889	724	5373.332987	31907	0	0.046563	31571	0	0.139587	9657169	-0.001194
318144946	136735	684	5370.869204	31765	4	0.032300	31892	7	0.927397	9652342	-0.002502
318148018	137285	734	5501.530252	31980	0	0.656471	31631	9	0.778981	9647584	-0.001591
318128836	137362	690	5469.121194	31916	0	0.057096	31793	1	0.949009	9642745	-0.001427
318141050	138246	733	5428.640558	31622	8	0.142206	31879	1	0.139553	9637802	-0.001219
318152234	138548	726	5504.039298	31948	1	0.357564	31714	3	0.984178	9632936	-0.001594
318141094	137469	762	5453.840113	31937	3	0.068437	31757	0	0.169989	9628161	0.000403
318142102	138963	728	5469.841488	31735	0	0.549766	32141	11	0.144940	9623376	0.000434
318129831	136001	688	5475.420895	31982	2	0.062711	31736	0	0.646987	9618632	0.000271
318181773	135884	726	5382.533405	31909	7	0.576393	31963	0	0.849688	9613808	0.000326
318151150	136501	720	5458.100828	31831	1	0.084825	31770	12	0.890142	9609044	0.000873
318141843	136704	699	5412.597740	31898	7	0.174384	31930	2	0.765403	9604231	0.000831
318134238	137059	746	5463.504004	31795	1	0.552882	31963	0	0.143973	9599448	0.001039
318144768	138101	694	5459.082179	31851	0	0.053329	32124	4	0.048058	9594774	0.001151
318135951	140268	725	5511.884407	31773	5	0.631092	31684	24	1.000000	9589988	0.001134
318144877	137636	694	5461.873587	31945	1	0.288007	31807	0	0.462338	9585102	0.001596
318148735	138101	682	5433.134164	31746	8	0.588797	31658	5	0.750980	9580330	0.001595
318152642	136135	695	5467.717632	31872	8	0.706484	31846	2	0.940077	9575551	0.001315
318157127	135543	676	5444.101153	31799	2	0.433498	31995	3	0.140206	9570726	0.000810
318164108	134812	672	5391.777234	31855	1	0.232461	31897	2	0.992131	9565945	0.000419
318142436	136920	729	5425.410602	31823	3	0.742242	31846	11	0.996565	9561163	0.000595
318155931	136422	746	5450.320295	31921	1	0.654088	32014	0	0.869952	9556511	0.001198
318155328	134146	684	5417.992451	31889	0	0.081205	31842	3	0.362687	9551735	0.001329
318131408	133299	691	5416.864428	32065	0	0.007005	31868	3	0.823514	9546983	0.002083
318171713	132799	703	5380.595731	31944	12	0.041865	32018	4	0.326429	9542280	0.001388
318174212	134565	678	5409.042251	31918	1	0.445049	31724	1	0.714768	9537377	0.001394
318152578	134619	670	5449.200726	31774	0	0.061244	31805	1	0.067648	9532531	0.001393
318139572	132068	654	5386.377163	31740	0	0.005798	31642	14	0.987610	9527824	0.001517
318162264	132650	678	5359.918999	32054	9	0.163624	32008	10	0.999992	9523044	0.001267
318166062	135731	744	5405.108563	31760	0	0.351801	31722	0	0.264242	9518363	0.001169
npatches	nstrain	runtime	dt	init_x	init_y	init_y_blood	init_z	init_S	beta0	beta1	beta2	beta3	mean_beta	B	d	delta	delta_blood	b[0]	mut	m	CTL	c	g	epsilon	k	het	lambda	rho	omega	x_max	patch.dyna	DELTA	A	VA
10000	1	100.000000	0.001000	21900	9499	5000000	0.001000	10000000	8.668671	6.259684	8.379702	10.805185	8	800000000	0.010000	1.000000	432.000000	80000	0.000050	0.004800	1	0.001000	1.000000	2.500000	9.000000	0.500000	0.000000	0.000000	0.000000	31872	0	10.000000	7.000000	1.000000
sus	inf	inf_blood	z	x[0]	y[0][0]	z[0]	x[1]	y[1][0]	z[1]	S[0]	synchrony
219000000	94990000	5000000	10.000000	21900	9499	0.001000	21900	9499	0.001000	10000000	0.000000
298143783	572360	3064	9979.773056	29806	62	1.000000	30409	12	1.000000	9994916	0.000000
316474276	81730	452	6178.339989	31613	5	1.000000	31749	0	0.171037	9989849	0.000000
318377073	31969	174	3302.848903	32012	0	0.158913	32007	0	0.014349	9984791	0.000000
318610892	22882	120	2239.498357	31980	0	0.013358	31859	0	0.006584	9979905	0.000000
318641558	26849	150	2011.003324	31857	0	0.001459	31909	1	0.000966	9974844	0.000000
318616727	37391	180	2294.870387	32116	0	0.000489	31896	0	0.000474	9969820	0.000000
318571037	46068	262	2813.779322	31850	4	0.999977	31735	0	0.000406	9964945	0.000000
318547942	47039	290	3203.259966	32010	0	0.124914	31816	21	0.839482	9959852	0.000000
318562529	40501	237	3195.144308	32041	0	0.758002	31843	0	0.265775	9954823	0.000000
318587303	35279	203	2883.700160	32075	7	0.959044	31818	2	0.732849	9949878	0.000000
318584544	34101	169	2692.079533	31900	2	0.243654	31775	0	0.078482	9944927	0.000000
318599595	37042	193	2631.766559	31732	0	0.021912	32019	0	0.007233	9940068	0.000000
318600568	40360	233	2853.755309	31846	0	0.002360	31755	1	0.001068	9935078	0.000000
318570520	39261	216	2913.928990	31580	1	0.000564	32082	1	0.004262	9930248	0.000000
318599817	37905	199	2881.179741	31523	17	0.998782	32057	0	0.000785	9925206	0.000000
318605684	38499	193	2800.030211	31751	0	0.244706	31893	0	0.000461	9920174	0.000000
318580144	37948	201	2819.171391	32014	0	0.020371	31692	8	0.010303	9915081	0.000000
318584038	38735	211	2806.452157	31708	0	0.002032	31956	0	0.631652	9910246	0.000000
318604076	37546	178	2820.723487	31917	12	0.028556	31800	0	0.052003	9905403	0.000000
318605948	38506	180	2815.319263	31715	2	1.000000	31732	12	0.385248	9900403	0.000000
318576200	37825	238	2872.830176	32045	0	0.100508	31935	0	0.230573	9895345	0.000000
318590364	37597	218	2819.038692	32007	23	0.688830	31708	3	0.031968	9890405	0.000000
318565348	38861	185	2857.011675	32085	0	0.240558	31891	4	0.996627	9885453	0.000000
318564713	38346	216	2850.923386	31902	0	0.036412	31740	1	0.116725	9880667	0.000000
318574676	36830	199	2838.633246	32031	0	0.003344	31770	2	0.967047	9875764	0.000000
318591966	36688	182	2770.700478	31930	0	0.000640	31661	0	0.134552	9870832	0.000000
318581887	37897	191	2746.569703	31863	8	0.086983	31995	0	0.117516	9865765	0.000000
318582314	39446	188	2837.680558	31877	4	0.999886	31773	3	0.110534	9860899	0.000000
318574896	39833	209	2934.407003	31912	0	0.212211	31977	0	0.051067	9855950	0.000000
318566239	39552	219	2905.963224	31879	0	0.017869	32004	1	0.012150	9850943	0.000000
318568151	36697	197	2811.430334	31918	2	0.002254	31821	0	0.002824	9846048	0.000000
318565123	37929	201	2766.702855	31940	0	0.010268	31665	0	0.000598	9841046	0.000000
318585077	41636	231	2907.976077	31892	14	0.208769	31747	0	0.000498	9836318	0.000000
318576895	40563	204	2994.622992	31838	0	0.519395	31730	1	0.000592	9831466	0.000000
318600325	37513	218	2894.394707	31876	0	0.043448	31889	11	0.006045	9826687	0.000000
318560532	37182	187	2800.742119	31907	9	0.999292	31878	0	0.538803	9821674	0.000000
318566697	38289	228	2828.308622	31848	0	0.513564	31906	0	0.057626	9816670	0.000000
318581487	39737	177	2920.425929	31715	0	0.042349	31703	0	0.005078	9811887	0.000000
318567680	37272	179	2847.428078	31867	0	0.006065	32023	0	0.000782	9806990	0.000000
318587324	37541	191	2798.683356	31741	2	0.001679	31730	0	0.000431	9802101	-1.#IND00
318613904	39125	185	2852.263033	31719	9	0.961507	31823	5	0.001779	9797307	-1.#IND00
318554796	38248	195	2883.547555	31621	0	0.279351	31910	15	0.987631	9792274	-1.#IND00
318591341	40593	207	2927.826540	31927	2	0.877585	31935	0	0.258657	9787275	-1.#IND00
318579617	39313	235	2930.604030	31936	0	0.081556	31731	0	0.023480	9782383	-1.#IND00
318585085	38631	214	2944.825444	31688	10	0.981529	31896	0	0.002287	9777475	-1.#IND00
318579123	36799	193	2842.816584	31938	0	0.175940	31874	0	0.000620	9772690	-1.#IND00
318584224	37942	217	2856.624697	31969	0	0.014750	31931	0	0.000418	9767767	-1.#IND00
318577648	37306	196	2816.461522	31928	0	0.001573	31660	0	0.000401	9762929	-1.#IND00
318613983	37769	206	2809.190622	31964	0	0.000496	31756	0	0.000415	9758142	-0.001880
318580987	36189	185	2769.853527	31641	0	0.000408	32070	0	0.000416	9753318	0.002297
318577595	40585	203	2840.604797	31760	16	0.028498	31746	0	0.000401	9748397	0.002181
318566957	39186	195	2930.838312	31795	1	0.875470	31985	0	0.000458	9743540	0.001760
318575125	37061	173	2818.169178	31895	0	0.071980	31999	0	0.000405	9738676	0.000344
318586243	36145	190	2748.578785	31755	30	0.895164	32070	1	0.000428	9733742	0.001338
318574541	36309	177	2733.337028	31795	1	0.882819	31959	1	0.000481	9728851	0.000748
318587022	38862	200	2723.051281	31804	0	0.072607	31812	0	0.000444	9723907	0.000758
318568788	39496	191	2876.420805	31997	0	0.006302	32173	0	0.000403	9719114	0.000305
318603559	38036	186	2891.185350	32126	0	0.000882	31934	0	0.000400	9714219	0.000478
318553670	36877	183	2831.803776	32027	0	0.000439	32103	0	0.000401	9709412	0.000741
318583062	38851	174	2789.535948	31874	0	0.000403	31831	16	0.485895	9704593	0.000354
318573940	38849	209	2872.327107	31947	0	0.000400	31797	0	0.287155	9699806	0.000262
318569834	37648	192	2795.964022	31909	12	0.999936	31965	0	0.023841	9695092	-0.000335
318602695	39229	204	2835.310033	31483	0	0.536442	31946	0	0.006765	9690226	-0.000642
318591831	37734	208	2829.784742	31922	0	0.053054	31897	12	0.911707	9685408	-0.000836
318558466	37008	176	2793.940883	31836	2	0.006353	32060	0	0.187016	9680692	-0.000211
318578198	37343	203	2806.925101	31831	6	0.977558	31979	0	0.015839	9675805	-0.000549
318576456	38533	218	2792.774701	31838	0	0.144011	31819	2	0.016793	9670958	-0.000996
318588605	38888	202	2904.883778	32016	3	0.325813	31884	3	0.986846	9666030	-0.001269
318596623	39444	182	2908.805523	31941	1	0.050410	31768	0	0.280250	9661151	-0.000896
318566388	37677	189	2841.314942	31772	6	0.336799	31857	0	0.023277	9656409	-0.000932
318597192	38937	203	2868.409333	31894	0	0.083826	31966	3	0.880214	9651574	0.000363
318582611	40186	223	2916.147931	31924	0	0.009944	31959	0	0.810364	9646788	0.000771
318583910	38609	161	2902.661856	31970	5	0.001660	31733	2	0.271022	9642034	0.001273
318562723	37457	199	2859.952125	31935	7	0.999999	31697	0	0.082796	9637327	0.000268
318589386	36920	193	2795.209928	31860	0	0.206396	31952	0	0.011022	9632546	0.000541
318604055	38535	220	2789.386537	32109	2	0.074337	32020	0	0.001268	9627766	0.000198
318552517	39317	207	2914.801832	31656	0	0.250017	31693	36	0.811401	9622943	0.000455
318567624	37034	193	2818.595126	31724	0	0.020805	31722	0	0.576614	9618117	0.000579
318585028	36099	185	2784.366499	31903	1	0.002397	31816	0	0.047503	9613229	-0.001191
318593108	38346	206	2738.886190	31609	17	0.346119	31945	1	0.004997	9608385	-0.001017
318590903	37758	196	2818.218502	31940	0	0.543519	31997	0	0.000799	9603634	-0.000414
318555224	38804	223	2823.929250	31981	4	0.783347	32020	8	0.017005	9598873	-0.000260
318573568	39968	193	2887.664445	31751	2	0.599520	32116	2	0.938018	9594035	0.000571
318567680	39380	190	2862.838867	31819	0	0.144949	31799	0	0.128174	9589267	0.001633
318563954	39021	213	2922.364388	31728	0	0.012216	31870	0	0.010845	9584424	0.001707
318568255	36593	188	2814.159500	32071	1	0.001389	31841	0	0.003761	9579667	0.002522
318571260	36266	173	2758.726239	31620	0	0.953604	31860	1	0.000798	9574864	0.003004
318578987	37802	177	2770.637285	31862	0	0.078321	31832	0	0.000438	9570079	0.002859
318565548	38435	196	2813.105607	31831	0	0.006770	31878	1	0.000456	9565243	0.002479
318588627	40721	230	2951.265652	31942	0	0.000948	31893	0	0.000405	9560522	0.002048
318584102	39679	212	2909.261746	31969	4	0.004009	31840	1	0.004228	9555699	0.000733
318580525	37429	184	2881.826473	31759	0	0.751738	31886	0	0.629933	9550953	0.000456
318589199	36666	195	2751.685650	31731	4	0.956026	31963	0	0.051862	9546140	-0.000141
318580177	38823	212	2768.377081	31842	0	0.106457	31793	4	0.863788	9541416	0.000070
318590476	39470	205	2876.422770	31938	4	0.264960	32087	0	0.107164	9536631	-0.000010
318578720	37667	195	2850.738988	32024	0	0.360943	31843	7	0.719494	9531879	-0.000229
318583679	36745	200	2784.039804	31984	0	0.091865	32169	0	0.174343	9527177	-0.000394
318589427	36818	162	2754.797018	31685	1	0.011369	31734	6	0.118140	9522460	-0.000062
318588440	38291	194	2825.492383	31889	6	0.025589	31867	0	0.259792	9517653	-0.000244
npatches	nstrain	runtime	dt	init_x	init_y	init_y_blood	init_z	init_S	beta0	beta1	beta2	beta3	mean_beta	B	d	delta	delta_blood	b[0]	mut	m	CTL	c	g	epsilon	k	het	lambda	rho	omega	x_max	patch.dyna	DELTA	A	VA
10000	1	100.000000	0.001000	21900	9499	5000000	0.001000	10000000	8.561492	10.023885	10.980356	7.379285	8	800000000	0.010000	1.000000	432.000000	80000	0.000050	0.004800	1	0.001000	1.000000	2.500000	10.000000	0.500000	0.000000	0.000000	0.000000	31872	0	10.000000	7.000000	1.000000
sus	inf	inf_blood	z	x[0]	y[0][0]	z[0]	x[1]	y[1][0]	z[1]	S[0]	synchrony
219000000	94990000	5000000	10.000000	21900	9499	0.001000	21900	9499	0.001000	10000000	0.000000
300728606	257628	1344	9790.668730	30108	27	1.000000	29876	24	1.000000	9995087	0.000000
317109178	19086	99	4032.955766	31889	0	0.158446	31950	1	0.980243	9990074	0.000000
318545887	6644	30	1305.531123	31840	0	0.013320	31689	0	0.099521	9985040	0.000000
318692628	6355	32	654.687663	31743	0	0.001456	31840	0	0.008503	9980022	0.000000
318693530	13456	68	669.917890	31632	0	0.000486	31640	0	0.001062	9975101	0.000000
318619085	28895	161	1188.030868	31819	8	0.001839	31766	0	0.000454	9969879	0.000000
318560289	53668	286	2470.562980	31925	11	0.999936	31842	18	0.021566	9964826	0.000000
318560139	46381	225	3374.919158	31956	3	1.000000	32078	8	0.999999	9959948	0.000000
318603340	27295	144	2780.852582	31977	0	0.140435	31969	0	0.545790	9955071	0.000000
318690617	19898	94	1967.997080	31806	1	0.013488	32201	0	0.044984	9950048	0.000000
318638652	20484	105	1611.016237	31887	0	0.662188	31850	7	0.999484	9945060	0.000000
318622573	27019	126	1759.077523	32104	0	0.054499	32015	0	0.257544	9940038	0.000000
318611840	34122	182	2143.089476	32032	11	0.658604	31981	0	0.021420	9935023	0.000000
318579734	35026	188	2498.988780	31928	0	0.547762	31900	0	0.002118	9930039	0.000000
318605971	31440	171	2445.402153	32169	5	0.196837	32009	0	0.000564	9925147	0.000000
318624477	26278	129	2191.519468	31993	0	0.298683	31975	0	0.000413	9920191	0.000000
318610426	27200	138	2036.579634	31868	1	0.026121	31752	0	0.000401	9915314	0.000000
318604140	29841	173	2093.197631	32044	7	0.970749	31843	0	0.000400	9910347	0.000000
318616683	30624	153	2186.099397	31708	0	0.361638	31841	0	0.000400	9905337	0.000000
318591655	32552	162	2365.110993	31728	1	0.034114	31905	0	0.000408	9900498	0.000000
318614232	30144	161	2313.775426	31995	5	0.989394	32001	0	0.000401	9895408	0.000000
318594275	27470	156	2236.227197	31780	0	0.117819	31847	40	0.112796	9890565	0.000000
318616320	27872	148	2112.022090	31963	1	0.010028	31870	0	0.688715	9885620	0.000000
318595100	28082	128	2097.066633	31793	13	0.992810	31949	0	0.056667	9880693	0.000000
318616237	28862	154	2080.112057	31939	0	0.129079	31790	0	0.004999	9875664	0.000000
318617956	30088	152	2163.057277	31769	0	0.010919	32068	0	0.000776	9870723	0.000000
318605268	31960	155	2256.713913	31867	0	0.001260	31936	0	0.000431	9865721	0.000000
318616775	31462	136	2311.476693	32037	3	0.001005	31708	0	0.000402	9860753	0.000000
318598853	28831	153	2248.049745	31848	2	0.999965	31909	0	0.000400	9855798	0.000000
318623488	28977	161	2224.094921	32107	0	0.119570	31788	0	0.000401	9850925	0.000000
318601302	28958	136	2161.018603	32041	0	0.010142	31831	0	0.000400	9845963	0.000000
318643722	28673	149	2139.670418	31932	1	0.001211	31989	8	0.001128	9841008	0.000000
318627481	29273	130	2132.873264	32038	13	0.999855	31759	0	0.875728	9836064	0.000000
318643120	29914	165	2208.189450	32017	0	0.761181	31919	0	0.071955	9831235	0.000000
318604586	30675	173	2259.904954	31926	1	0.064373	31944	0	0.006249	9826388	0.000000
318635073	29976	148	2285.435926	31724	1	0.872485	31850	0	0.000878	9821426	0.000000
318629398	30067	148	2236.118685	31752	0	0.071924	32001	0	0.000439	9816492	0.000000
318606049	28813	155	2182.262128	31815	1	0.008348	31855	24	0.327035	9811490	0.000000
318601114	29157	145	2181.663751	31989	4	0.002980	31736	0	0.734282	9806592	0.000000
318628356	29357	164	2204.900223	31709	2	0.996628	32111	0	0.060392	9801742	-1.#IND00
318623357	28077	156	2176.516830	31927	0	0.092536	31892	11	0.018492	9796678	-1.#IND00
318637537	27797	130	2110.187169	31798	1	0.008442	31837	3	0.999993	9791677	-1.#IND00
318628363	30020	130	2191.928612	31798	2	0.004508	32013	0	0.120407	9786768	-1.#IND00
318626572	28630	130	2181.003396	31838	12	0.995265	31747	0	0.010210	9781858	-1.#IND00
318619831	30234	166	2247.959200	31678	0	0.249861	31892	0	0.001746	9776905	-1.#IND00
318603004	30036	160	2218.250269	32012	0	0.020792	31793	0	0.000510	9772070	-1.#IND00
318618635	29875	155	2204.521559	31879	1	0.855999	31883	5	0.001295	9767162	-1.#IND00
318609184	30229	169	2226.743603	32223	1	0.110114	31869	4	0.963106	9762234	-1.#IND00
318618615	28992	140	2151.804818	31776	0	0.272326	31788	0	0.140710	9757232	-0.001145
318618824	29765	162	2194.816566	31995	5	0.072957	31677	0	0.011870	9752244	0.000009
318618472	29361	153	2197.052306	31952	0	0.300145	31961	0	0.001337	9747420	0.000811
318617116	30473	173	2239.064619	31943	0	0.024903	31961	0	0.000476	9742394	0.000546
318623272	28733	165	2179.232305	31977	1	0.006606	31933	0	0.000406	9737578	-0.001436
318644731	29071	142	2152.919810	31861	0	0.877528	31850	1	0.000406	9732770	-0.003935
318623341	29856	168	2205.483545	31762	0	0.072102	31878	0	0.000421	9727861	-0.003243
318618165	30708	162	2237.873280	31838	0	0.006261	32047	0	0.000402	9722987	-0.002498
318611955	28285	138	2156.691990	32174	0	0.000879	31971	1	0.000478	9718057	-0.001932
318584507	28600	175	2165.024550	31908	27	0.496429	31877	7	1.000000	9713158	-0.002323
318652675	29582	141	2157.984319	31834	3	0.910286	31729	1	0.563678	9708303	-0.001990
318626925	27485	170	2127.085894	31831	0	0.105844	31802	5	0.582505	9703482	-0.001657
318624449	29858	143	2140.443241	31691	1	0.010092	31956	0	0.219885	9698788	-0.001684
318591608	31092	159	2261.497759	31870	3	0.998001	31812	9	0.048497	9693962	-0.001138
318617511	31560	163	2301.905619	31787	0	0.509747	31837	0	0.613685	9689163	-0.004224
318613632	29053	145	2256.962274	31869	8	0.768669	32028	0	0.050534	9684351	-0.004669
318631692	28076	147	2140.414217	31655	0	0.332268	31999	1	0.005459	9679585	-0.003958
318613157	30247	147	2198.255246	31891	0	0.027529	31989	0	0.829134	9674738	-0.003372
318613202	31905	162	2313.835294	31928	21	0.955403	31913	8	0.546090	9669889	-0.003764
318613978	27271	126	2268.226231	31919	0	0.332174	31963	2	0.597217	9665077	-0.002327
318609965	26563	140	2112.551222	31916	0	0.027521	31938	0	0.091938	9660279	-0.002050
318639982	28049	148	2045.048975	31719	1	0.834476	31997	0	0.007883	9655473	-0.001795
318621162	30748	151	2188.712841	31631	0	0.077940	31924	0	0.001012	9650674	-0.001553
318613044	30763	144	2263.462130	32032	5	0.028930	31818	44	0.999527	9645896	-0.002060
318616440	29654	128	2238.134496	32023	0	0.616337	31949	1	0.764099	9640966	-0.002116
318643391	28735	145	2172.075038	31955	0	0.050750	31802	0	0.117216	9636059	-0.002364
318634732	28407	146	2159.272319	31754	0	0.004516	32026	0	0.009949	9631145	-0.001611
318624728	30010	167	2187.028710	31794	0	0.000736	31789	0	0.001180	9626424	0.000956
318615020	31200	170	2291.358023	31702	0	0.000427	32000	2	0.000689	9621555	0.001312
318608845	29923	152	2277.990670	31593	0	0.000402	31746	7	0.007542	9616719	0.001143
318616875	29428	152	2172.747872	31990	11	0.995762	31748	1	0.955649	9612010	0.001239
318611088	29810	147	2225.497756	31764	0	0.346343	31752	0	0.118560	9607217	0.001639
318586355	28685	163	2202.676094	32013	0	0.028679	31883	0	0.010938	9602359	0.001872
318632016	28001	146	2079.254171	31675	0	0.002712	31941	0	0.001261	9597566	0.001699
318610908	28826	128	2099.501587	31713	0	0.000615	32157	0	0.000470	9592787	0.001720
318649530	30755	142	2166.752398	31911	0	0.000417	31858	1	0.000456	9587957	0.001348
318629571	30854	173	2277.126585	31825	0	0.000401	31925	7	1.000000	9583195	0.001144
318608604	29730	138	2242.993472	31987	7	0.001262	32090	0	0.153989	9578350	0.001088
318617783	30707	167	2259.250161	31743	0	0.705282	31818	0	0.041815	9573451	0.000957
318592468	30070	149	2231.301250	32015	0	0.058021	31983	2	0.018415	9568666	0.000979
318613156	29757	148	2267.277477	31929	0	0.005110	31836	3	0.981112	9563878	0.000530
318594201	29089	150	2201.076623	31881	28	0.336274	31840	0	0.128679	9559191	0.000387
318626252	28256	134	2147.936593	31757	2	0.999023	32084	0	0.889402	9554459	-0.001132
318609622	27906	156	2115.285567	31894	0	0.095995	31774	1	0.660913	9549705	-0.000754
318629734	28579	147	2080.228383	32134	0	0.008214	31924	11	0.408592	9544902	-0.000761
318623520	30582	159	2194.280443	31891	11	0.067666	31831	0	0.262652	9540011	-0.000802
318618695	29708	155	2221.483291	31924	1	0.470464	31494	0	0.021838	9535305	-0.000799
318622694	31565	176	2227.580401	31740	0	0.389289	31966	0	0.002152	9530539	-0.001012
318596712	30036	179	2298.006331	31862	2	0.055647	31883	0	0.000543	9525778	-0.001054
318640133	29291	154	2219.342983	31978	2	0.666426	32176	0	0.000412	9520906	-0.000886
318615459	28197	139	2190.059741	31704	0	0.063123	31688	11	0.999998	9516034	-0.000586
npatches	nstrain	runtime	dt	init_x	init_y	init_y_blood	init_z	init_S	beta0	beta1	beta2	beta3	mean_beta	B	d	delta	delta_blood	b[0]	mut	m	CTL	c	g	epsilon	k	het	lambda	rho	omega	x_max	patch.dyna	DELTA	A	VA
10000	1	100.000000	0.001000	21900	9499	5000000	0.001000	10000000	9.479079	6.130656	4.692363	7.503602	8	800000000	0.010000	1.000000	432.000000	80000	0.000050	0.004800	1	0.001000	1.000000	2.500000	11.000000	0.500000	0.000000	0.000000	0.000000	31872	0	10.000000	7.000000	1.000000
sus	inf	inf_blood	z	x[0]	y[0][0]	z[0]	x[1]	y[1][0]	z[1]	S[0]	synchrony
219000000	94990000	5000000	10.000000	21900	9499	0.001000	21900	9499	0.001000	10000000	0.000000
302592121	107862	548	9270.295891	30231	10	1.000000	30478	3	1.000000	9995038	0.000000
317380208	4354	28	2362.853507	31974	0	0.165179	31612	0	0.093031	9990041	0.000000
318615795	1721	7	462.935658	31955	0	0.013870	32003	0	0.007972	9985135	0.000000
318732663	2329	7	204.542984	31755	0	0.001501	31851	0	0.001019	9979991	0.000000
318711557	5504	30	235.041042	31843	0	0.000490	31829	0	0.000450	9974918	0.000000
318677635	14741	96	547.544996	32004	0	0.000407	31695	0	0.000404	9969933	0.000000
318618623	32757	160	1285.314803	31551	27	0.982600	31942	5	0.000707	9964985	0.000000
318586684	41972	232	2326.795942	31909	0	0.159633	31834	5	0.965967	9959978	0.000000
318594078	33141	171	2656.107405	32208	0	0.439599	32189	0	0.088775	9955023	0.000000
318635592	20752	116	2074.580450	31773	0	0.036303	32049	0	0.007624	9949984	0.000000
318632810	17516	86	1550.651476	32165	0	0.003335	31913	0	0.000990	9945023	0.000000
318658291	17549	99	1314.211903	31812	0	0.000640	31772	0	0.000448	9940019	0.000000
318649822	23010	109	1438.469551	31816	1	0.000426	31883	0	0.000412	9934967	0.000000
318636573	27008	151	1730.805959	31730	0	0.000403	32073	0	0.000401	9929955	0.000000
318610348	28577	153	1949.660103	31794	32	0.057770	31742	16	0.006965	9924995	0.000000
318618604	26115	132	1998.480578	31861	0	0.676517	32010	0	0.367413	9920040	0.000000
318623592	24125	115	1888.213458	32015	0	0.055670	31859	0	0.030402	9915094	0.000000
318660732	22370	115	1773.877896	31889	0	0.004918	31904	4	0.004425	9910232	0.000000
318644237	23230	125	1696.419111	31771	0	0.000857	31919	1	0.656133	9905269	0.000000
318646934	23121	114	1664.840985	31709	0	0.000437	31884	0	0.060680	9900372	0.000000
318602016	25344	131	1770.019573	31672	0	0.000403	31854	0	0.005328	9895483	0.000000
318638083	25381	138	1839.938365	31598	0	0.000400	31999	0	0.000803	9890537	0.000000
318629353	26162	134	1859.752750	31862	6	0.001853	31934	9	0.008346	9885493	0.000000
318639840	23775	113	1768.323532	31615	5	0.999636	31683	0	0.363708	9880588	0.000000
318615308	24137	128	1763.902712	31592	0	0.159728	31752	0	0.071213	9875656	0.000000
318656665	23408	137	1796.074795	31898	0	0.013424	31727	0	0.006189	9870767	0.000000
318634190	25252	125	1815.089544	31888	13	0.991577	32036	4	0.006782	9865830	0.000000
318631529	25230	129	1829.715853	31603	0	0.134298	31756	6	0.850585	9860889	0.000000
318632191	24182	123	1849.970050	32017	0	0.011346	31922	0	0.098302	9855844	0.000000
318627229	24304	128	1757.241895	31776	0	0.001918	32166	0	0.009542	9850977	0.000000
318652562	21720	93	1682.556266	31814	0	0.000524	31857	0	0.421141	9846045	0.000000
318648608	22477	136	1599.226559	31697	0	0.000410	31766	0	0.073583	9841003	0.000000
318631571	23890	123	1708.286152	32040	1	0.000466	31686	0	0.006886	9836249	0.000000
318647338	24291	134	1749.108829	31971	0	0.925183	31751	3	0.001366	9831409	0.000000
318609130	25911	135	1825.258008	31753	0	0.075998	31857	0	0.278359	9826461	0.000000
318641407	25761	139	1895.780231	31834	11	0.776015	31993	0	0.023122	9821402	0.000000
318619559	24573	122	1872.833278	32003	0	0.156823	31820	2	0.003147	9816406	0.000000
318665830	22649	130	1731.228958	31828	0	0.013187	31852	0	0.000752	9811403	0.000000
318663609	23621	134	1683.974533	31645	0	0.001597	31711	0	0.000429	9806496	0.000000
318629584	25480	145	1771.298339	32000	5	0.001627	31787	0	0.000402	9801528	-1.#IND00
318647340	24904	114	1824.326853	31940	0	0.840154	31793	0	0.000400	9796583	-1.#IND00
318657970	23475	114	1804.549942	32080	0	0.069047	31853	0	0.000400	9791703	-1.#IND00
318647062	23457	126	1764.483525	31781	0	0.007983	31848	10	0.002484	9786780	-1.#IND00
318642127	23459	102	1719.221035	32072	0	0.001020	32032	1	0.837526	9781930	-1.#IND00
318650485	24708	125	1746.738135	31862	0	0.000451	31864	0	0.076203	9777231	-1.#IND00
318642116	22559	108	1729.226696	31821	5	0.001271	31768	3	0.715202	9772348	-1.#IND00
318645921	25104	139	1694.454410	32076	1	0.938907	31949	0	0.185647	9767423	-1.#IND00
318643104	24833	138	1800.818585	31837	0	0.350319	31970	11	0.483444	9762410	-1.#IND00
318658471	23607	122	1780.603543	32010	0	0.036734	32176	0	0.124989	9757546	-1.#IND00
318626439	23533	132	1710.872506	31881	0	0.003370	31884	0	0.010585	9752741	-1.#IND00
318647162	24791	114	1719.882572	31877	0	0.000643	31952	7	0.012185	9747951	-1.#IND00
318610908	25379	131	1792.519831	31573	0	0.000874	32198	1	0.355294	9743077	-1.#IND00
318661969	24685	129	1845.146976	32077	0	0.000474	32003	3	0.565149	9738183	-1.#IND00
318637728	22801	108	1686.542216	32059	0	0.000406	31908	1	0.060506	9733416	-1.#IND00
318634727	24435	126	1699.632893	31797	0	0.000400	31709	0	0.244841	9728622	-1.#IND00
318614505	23710	111	1723.391047	31523	20	0.023681	31835	0	0.024608	9723812	-1.#IND00
318621945	24259	135	1731.994626	31897	2	0.999974	31668	1	0.004549	9718950	-1.#IND00
318631016	24603	101	1774.163795	31953	0	0.116894	31822	0	0.000747	9714151	-1.#IND00
318619999	24852	145	1778.909031	31731	0	0.009923	31960	0	0.000455	9709323	-1.#IND00
318618365	24884	112	1807.639101	31678	26	0.768601	31886	0	0.000404	9704371	-1.#IND00
318626709	24059	121	1779.659850	31818	7	0.999950	31935	0	0.000404	9699345	-1.#IND00
318620307	24628	126	1815.691387	31992	0	0.151967	31709	17	0.056547	9694523	-1.#IND00
318636409	22891	104	1716.682385	31970	0	0.012790	32173	0	0.135643	9689676	-1.#IND00
318625283	23398	135	1698.264158	31883	0	0.001413	31933	1	0.016183	9684802	-1.#IND00
318653210	24588	135	1726.435802	31730	0	0.000494	31712	5	0.137687	9679943	0.001708
318635619	23970	137	1756.972985	31726	0	0.000473	31774	1	0.688683	9675146	0.001550
318653591	23193	137	1711.013491	31907	9	0.999984	31936	1	0.070081	9670363	0.001281
318656012	24392	144	1745.686044	31699	0	0.204457	31720	3	0.110367	9665525	0.001387
318645927	24121	105	1790.581994	31731	0	0.017098	31707	0	0.011327	9660714	0.000938
318649537	24424	109	1774.963410	31750	0	0.001765	31893	1	0.001327	9655779	0.000371
318637587	24180	129	1748.218969	31896	0	0.000511	31892	7	0.012654	9650999	0.000428
318621285	24279	136	1757.025302	32044	0	0.000409	31713	0	0.539294	9646253	-0.001416
318622569	23851	117	1763.938092	31698	0	0.000401	31817	0	0.044453	9641362	-0.001793
318644260	22811	105	1722.360318	31794	9	0.999645	31953	0	0.004001	9636527	-0.002125
318639750	22377	117	1685.611767	31765	1	0.821841	31919	14	0.048496	9631591	-0.002185
318646199	24519	126	1750.734374	31914	1	0.070301	31830	0	0.200586	9626785	-0.004082
318625663	24881	122	1764.382408	31960	0	0.404665	31686	0	0.018254	9621909	-0.004454
318629932	24615	124	1819.251023	31788	0	0.035149	31904	0	0.001859	9617041	-0.006293
318632306	24681	125	1798.287442	31898	1	0.003780	32055	0	0.000519	9612214	-0.006115
318639962	25021	120	1814.018682	31887	0	0.641952	31606	1	0.000431	9607361	-0.005207
318640168	24120	130	1767.007982	32199	0	0.052844	31821	0	0.000423	9602508	-0.003985
318644722	25029	148	1764.242648	32026	0	0.004687	31944	0	0.000402	9597757	-0.004013
318615768	23096	118	1739.275832	31960	0	0.000750	31748	8	0.008030	9592926	-0.001975
318647436	24365	122	1752.515938	31686	0	0.000428	31948	1	0.649754	9588094	-0.001650
318636441	25162	123	1789.434800	31799	0	0.000411	31928	5	0.137593	9583447	-0.001685
318636519	25233	146	1851.058133	31705	43	0.948530	31898	0	0.280405	9578556	-0.001630
318632396	25936	128	1892.230444	31681	0	0.236066	31804	0	0.026996	9573774	-0.001849
318648679	24721	137	1840.914539	31956	0	0.019665	32008	0	0.002578	9568989	-0.001742
318632358	24341	140	1803.146464	31835	0	0.002155	31815	21	0.159505	9564211	-0.001341
318649047	24295	129	1767.795648	31835	0	0.000549	31849	0	0.103332	9559439	-0.000944
318656406	23760	114	1772.670092	31812	0	0.000412	31943	0	0.008943	9554784	-0.000403
318633890	24543	131	1749.127905	31763	47	0.930364	31684	0	0.001195	9550015	0.000176
318628552	23951	130	1777.637597	31966	0	0.545523	32048	0	0.000465	9545186	0.000029
318628840	24742	134	1799.168346	31938	0	0.270894	32046	0	0.000405	9540371	0.000213
318643339	23837	123	1774.221295	31961	2	0.984034	31866	6	0.001253	9535592	0.000454
318644734	23302	121	1710.995641	31855	0	0.183691	31657	0	0.640787	9530748	0.000712
318672701	23470	153	1687.805590	32025	0	0.015383	31923	1	0.065101	9525952	0.000913
318665955	24017	147	1738.025380	31796	18	0.455035	31667	0	0.349738	9521219	0.000839
318660850	23915	115	1724.564674	31916	0	0.292250	32050	0	0.028957	9516447	0.000643
npatches	nstrain	runtime	dt	init_x	init_y	init_y_blood	init_z	init_S	beta0	beta1	beta2	beta3	mean_beta	B	d	delta	delta_blood	b[0]	mut	m	CTL	c	g	epsilon	k	het	lambda	rho	omega	x_max	patch.dyna	DELTA	A	VA
10000	1	100.000000	0.001000	21900	9499	5000000	0.001000	10000000	6.800805	4.639277	11.246214	6.353774	8	800000000	0.010000	1.000000	432.000000	80000	0.000050	0.004800	1	0.001000	1.000000	2.500000	12.000000	0.500000	0.000000	0.000000	0.000000	31872	0	10.000000	7.000000	1.000000
sus	inf	inf_blood	z	x[0]	y[0][0]	z[0]	x[1]	y[1][0]	z[1]	S[0]	synchrony
219000000	94990000	5000000	10.000000	21900	9499	0.001000	21900	9499	0.001000	10000000	0.000000
303826731	46636	222	8537.457339	30673	0	0.541734	31059	0	0.576682	9995130	0.000000
317489382	1057	4	1418.663663	31843	0	0.044652	31751	0	0.047509	9990075	0.000000
318630847	456	1	193.271106	31757	0	0.004017	32098	0	0.004251	9985025	0.000000
318721299	806	3	65.475676	32055	0	0.000696	31947	0	0.000715	9980039	0.000000
318715557	2451	20	91.451516	31740	0	0.000424	31818	0	0.000426	9975087	0.000000
318711869	4885	21	185.823986	31560	0	0.000402	32104	0	0.000402	9970081	0.000000
318697028	12030	70	459.139408	31845	0	0.000400	31769	0	0.000400	9965030	0.000000
318661710	25954	115	1045.406302	31782	13	0.012964	31984	0	0.000400	9960142	0.000000
318593699	35925	196	1895.594489	31909	0	0.503768	31860	1	0.000405	9955186	0.000000
318608814	29710	154	2271.429542	31944	2	0.075846	32005	0	0.000473	9950073	0.000000
318658255	19847	124	1798.275735	32031	0	0.416516	32036	1	0.000767	9944993	0.000000
318677368	14954	92	1336.014251	31982	6	0.146680	31808	0	0.001362	9940080	0.000000
318674203	17382	73	1193.660459	31799	2	0.134402	31879	0	0.000479	9935181	0.000000
318649868	20159	98	1333.319193	32028	0	0.012862	31865	1	0.000447	9930203	0.000000
318621670	23701	115	1494.721477	31821	4	0.094289	31954	0	0.007935	9925160	0.000000
318631437	22813	121	1602.528922	31792	0	0.048520	31821	0	0.001016	9920287	0.000000
318631148	22258	149	1580.015739	31764	0	0.004333	31577	0	0.000450	9915318	0.000000
318659235	21124	114	1601.240359	31780	4	0.002775	31864	0	0.000448	9910412	0.000000
318649324	21243	99	1543.183235	31800	0	0.002719	31743	5	0.001799	9905506	0.000000
318653448	21151	130	1494.668707	31756	0	0.000589	31883	0	0.410228	9900659	0.000000
318663112	20678	102	1486.036877	31700	0	0.000575	32039	0	0.033902	9895738	0.000000
318629813	21376	92	1498.697454	31975	0	0.000414	31966	0	0.003139	9890701	0.000000
318623919	21149	121	1542.847871	31940	13	0.006299	32074	2	0.001380	9885865	0.000000
318648289	20674	107	1480.771504	31807	0	0.411351	31936	0	0.000525	9881069	0.000000
318651200	20894	117	1499.856404	31888	0	0.033994	31896	5	0.001357	9876141	0.000000
318636625	20293	117	1460.161862	31909	3	0.328951	31739	2	0.916902	9871128	0.000000
318638021	20698	95	1474.029645	31764	0	0.041734	32016	0	0.078612	9866134	0.000000
318646939	21706	100	1527.963469	31863	5	0.016773	31820	0	0.006793	9861225	0.000000
318644327	22382	110	1581.978742	31643	0	0.387252	31774	0	0.000922	9856200	0.000000
318648483	21857	144	1584.111719	31997	0	0.032024	31887	0	0.000443	9851338	0.000000
318645237	20914	108	1477.580765	31821	4	0.017980	31975	0	0.000403	9846376	0.000000
318630378	20197	105	1470.541833	31738	8	0.746044	31815	4	0.001671	9841445	0.000000
318635067	20358	104	1442.407825	31921	0	0.093223	32006	1	0.774372	9836437	0.000000
318645927	21966	109	1538.912883	31922	3	0.319220	31992	0	0.064061	9831516	0.000000
318642566	21347	108	1538.193674	31892	0	0.169319	31993	0	0.005604	9826600	0.000000
318628350	19818	108	1505.410413	31670	0	0.014208	31932	2	0.007250	9821639	0.000000
318644357	19701	102	1418.548976	31897	0	0.003362	31684	2	0.354406	9816856	0.000000
318645162	19812	109	1370.383299	31786	0	0.000642	31853	3	0.302233	9811855	0.000000
318624253	20439	103	1467.419937	31760	0	0.000420	31923	0	0.067857	9807011	0.000000
318647163	20210	85	1428.386045	31965	1	0.000411	31739	0	0.005914	9802209	-1.#IND00
318644108	21263	83	1449.496836	32009	9	0.926946	31836	0	0.000851	9797241	-1.#IND00
318626545	22277	109	1496.178362	31781	0	0.143568	31876	5	0.002377	9792404	-1.#IND00
318639727	23052	122	1596.217919	32098	0	0.012103	31872	0	0.001786	9787601	-1.#IND00
318647536	20883	112	1617.447948	31601	0	0.001357	31806	1	0.000537	9782666	-1.#IND00
318604874	21744	128	1545.381849	31835	0	0.000478	31911	0	0.000455	9777743	-1.#IND00
318638228	20792	111	1514.532568	31917	0	0.000406	31962	0	0.000404	9772846	-1.#IND00
318663050	19138	106	1443.597328	31680	0	0.000400	31817	4	0.038410	9767889	-1.#IND00
318657782	19648	97	1380.770889	32073	0	0.000412	31732	0	0.129129	9762953	-1.#IND00
318645966	20193	124	1401.612067	31884	0	0.000422	31792	0	0.010923	9758083	-1.#IND00
318642906	22911	127	1464.324595	31897	0	0.000402	31662	0	0.007689	9753232	-1.#IND00
318632706	24121	103	1640.225809	32141	0	0.000400	31960	0	0.000996	9748477	-1.#IND00
318655194	22332	120	1600.822757	31923	0	0.000400	31853	2	0.000554	9743712	-1.#IND00
318647395	20110	105	1556.218620	31938	0	0.000400	31683	0	0.000449	9738880	-1.#IND00
318664583	19904	95	1494.179035	31903	0	0.000400	31829	18	0.533639	9733964	-1.#IND00
318662440	20232	108	1434.841504	31834	16	0.003055	32025	0	0.125633	9729157	-1.#IND00
318650176	21423	117	1498.391982	31840	0	0.417761	31773	0	0.010665	9724274	-0.006267
318618936	21920	106	1514.900981	31936	3	0.411993	31815	0	0.001239	9719486	-0.004598
318651544	21842	115	1530.524096	32013	0	0.035570	31956	2	0.001075	9714568	-0.005731
318660057	22769	108	1582.408943	31911	3	0.006147	31857	1	0.001835	9709844	-0.005814
318662414	21564	123	1605.043359	32075	3	0.049072	32089	0	0.000521	9704938	-0.004288
318652659	21219	100	1545.106516	31714	0	0.401488	31842	0	0.000410	9700063	-0.004928
318662997	19267	112	1460.447721	31806	0	0.037198	31725	0	0.000401	9695199	-0.006672
318664528	20052	110	1407.454200	31889	0	0.003408	31819	0	0.000400	9690416	-0.005361
318668373	21762	115	1474.688239	31928	0	0.000646	31896	0	0.000440	9685545	-0.006116
318638849	22218	113	1498.915929	31915	3	0.002265	31684	11	0.201804	9680698	-0.004568
318662380	21250	113	1566.034107	31789	3	0.924423	31812	0	0.057662	9675780	-0.004618
318654927	22028	105	1558.244101	31907	0	0.090684	31831	0	0.005215	9670883	-0.004124
318653363	21160	130	1556.210256	32034	0	0.007780	31834	0	0.000793	9665999	-0.003590
318658311	20213	105	1503.737906	31821	0	0.001003	31786	0	0.000432	9661109	-0.002956
318653183	19588	106	1409.388309	31742	0	0.000449	31954	1	0.000440	9656251	-0.002623
318688922	18731	103	1395.642749	31817	0	0.000404	31861	0	0.000407	9651494	-0.002223
318638431	20965	104	1456.942732	31828	0	0.000400	31790	1	0.000556	9646679	-0.002049
318647502	22696	105	1558.761599	31893	0	0.000427	31769	0	0.000418	9641814	-0.001482
318621368	22968	129	1661.707465	31794	17	0.006678	31713	0	0.000410	9637069	-0.001509
318661581	21298	109	1587.530187	31804	1	0.700377	31639	0	0.000401	9632334	-0.000984
318655758	21074	122	1484.523089	31980	1	0.115953	32033	0	0.000400	9627545	-0.000756
318668673	20024	105	1450.334693	32008	0	0.010207	31686	2	0.000484	9622779	-0.000585
318644311	20460	91	1400.882548	32033	0	0.001256	31868	0	0.000430	9617898	-0.000346
318651023	21438	111	1463.455265	31797	5	0.002063	31963	0	0.000402	9613099	0.000000
318658766	21367	118	1539.554999	31925	0	0.685921	32010	0	0.000400	9608301	-0.000526
318630026	22405	111	1575.224913	31684	1	0.073646	31604	1	0.000415	9603518	-0.000434
318634393	20714	98	1550.496800	31853	0	0.006495	31946	0	0.000403	9598880	-0.000426
318670788	19692	111	1431.833407	31897	0	0.000898	31686	0	0.000400	9593956	-0.000583
318652679	19577	103	1424.964073	31939	0	0.000474	31777	0	0.000400	9589184	-0.001400
318666996	21577	108	1464.619919	31971	21	0.128882	31854	0	0.000411	9584484	-0.001599
318652240	21726	120	1510.916698	31752	1	0.393867	31894	0	0.000401	9579847	-0.001919
318692248	22602	118	1583.453125	32157	0	0.230113	31978	0	0.000445	9575101	-0.002042
318677150	21908	133	1598.581759	31988	4	0.047727	31849	6	0.135356	9570364	-0.001818
318658112	20640	115	1535.963467	31978	2	0.734092	31920	0	0.054439	9565727	-0.001949
318678308	20350	89	1448.425155	31788	0	0.302672	31789	5	0.025126	9560967	-0.001953
318640753	21568	82	1518.000806	31832	3	0.172994	31977	0	0.158238	9556291	-0.002577
318663610	21747	112	1511.110704	31728	0	0.043284	31812	0	0.013303	9551426	-0.002952
318638137	21350	101	1600.332065	32064	3	0.022701	31932	0	0.001455	9546743	-0.003123
318634575	21398	117	1554.023334	31818	0	0.147433	31672	0	0.000486	9542026	-0.002998
318658478	21404	104	1532.940999	31652	0	0.012419	31844	0	0.000407	9537465	-0.003019
318661718	19442	88	1479.990947	31830	0	0.001382	31980	0	0.000400	9532666	-0.002815
318631718	21294	105	1508.794760	31700	0	0.000480	31811	0	0.000400	9527870	-0.003078
318643165	21613	122	1539.186104	32021	0	0.000406	31875	0	0.000400	9523161	-0.002951
318643532	20843	114	1499.961003	32086	2	0.000756	31691	0	0.000400	9518339	-0.003075
npatches	nstrain	runtime	dt	init_x	init_y	init_y_blood	init_z	init_S	beta0	beta1	beta2	beta3	mean_beta	B	d	delta	delta_blood	b[0]	mut	m	CTL	c	g	epsilon	k	het	lambda	rho	omega	x_max	patch.dyna	DELTA	A	VA
10000	1	100.000000	0.001000	21900	9499	5000000	0.001000	10000000	10.999002	4.365880	10.511223	6.196146	8	800000000	0.010000	1.000000	432.000000	80000	0.000050	0.004800	1	0.001000	1.000000	2.500000	13.000000	0.500000	0.000000	0.000000	0.000000	31872	0	10.000000	7.000000	1.000000
sus	inf	inf_blood	z	x[0]	y[0][0]	z[0]	x[1]	y[1][0]	z[1]	S[0]	synchrony
219000000	94990000	5000000	10.000000	21900	9499	0.001000	21900	9499	0.001000	10000000	0.000000
304826204	18257	120	7549.235894	30162	6	1.000000	30927	0	0.481246	9994964	0.000000
317578774	440	3	917.098583	31831	0	0.880416	31869	0	0.039707	9990012	0.000000
318618203	275	2	107.852134	32017	0	0.072338	31753	0	0.003613	9985028	0.000000
318717534	375	2	32.360020	31848	0	0.006281	31783	0	0.000663	9980074	0.000000
318701037	859	3	45.270256	31743	0	0.000881	31921	0	0.000421	9975043	0.000000
318717504	2747	19	99.939077	31649	0	0.000443	31901	0	0.000402	9970070	0.000000
318700321	6212	29	233.482596	32159	0	0.000403	31819	0	0.000400	9965122	0.000000
318692454	13246	57	517.119268	32124	0	0.000400	31888	0	0.000400	9960230	0.000000
318618079	22314	105	998.613042	32046	0	0.000400	31888	0	0.000400	9955284	0.000000
318606390	26733	134	1499.008275	32173	39	0.795364	31682	1	0.000543	9950382	0.000000
318636753	24284	119	1697.888172	31926	0	0.189135	31783	0	0.000425	9945470	0.000000
318653157	17860	92	1468.784397	32034	0	0.015828	31908	0	0.000402	9940532	0.000000
318667608	14636	60	1202.522632	31881	0	0.001661	31805	0	0.000400	9935763	0.000000
318690738	13975	86	1004.954246	31717	0	0.000503	31779	0	0.000400	9930890	0.000000
318678821	16431	95	1045.387426	31925	0	0.000408	31794	0	0.000400	9925845	0.000000
318656807	18168	93	1160.469706	31833	0	0.000401	31993	2	0.002576	9920968	0.000000
318641475	20403	116	1283.484776	31762	0	0.000400	31782	2	0.034952	9915925	0.000000
318642918	19927	120	1369.569712	31831	0	0.000400	31606	5	0.468471	9911019	0.000000
318647128	19491	114	1367.433186	31730	0	0.000400	31868	0	0.114083	9906037	0.000000
318627724	17690	111	1297.677654	31877	66	0.725281	31844	2	0.019697	9901173	0.000000
318664046	16330	83	1269.869040	31766	0	0.263604	31823	0	0.002691	9896193	0.000000
318677958	14459	74	1108.949465	32024	0	0.021916	31775	4	0.014741	9891230	0.000000
318660853	16887	101	1095.690740	31999	0	0.002159	32073	0	0.005171	9886393	0.000000
318640419	18488	94	1204.053304	31873	0	0.000544	31890	0	0.000790	9881382	0.000000
318651424	18756	71	1233.681209	31640	35	0.999938	31621	2	0.001031	9876374	0.000000
318660983	19337	103	1259.927924	31754	0	0.336239	31908	1	0.004735	9871345	0.000000
318659531	17911	101	1268.531134	31829	0	0.027854	31942	1	0.000880	9866273	0.000000
318661774	17006	89	1206.658926	31900	0	0.002644	32016	5	0.001557	9861328	0.000000
318667929	17743	92	1204.841156	31829	0	0.000583	32036	3	0.105854	9856336	0.000000
318662502	18230	89	1238.161567	31747	0	0.000415	32095	1	0.121874	9851436	0.000000
318663366	18235	105	1253.786406	31937	0	0.000401	32020	0	0.012117	9846687	0.000000
318661205	18661	89	1266.445056	31802	0	0.000400	31753	0	0.002175	9841725	0.000000
318661124	17836	101	1257.973108	31950	0	0.000400	31869	0	0.000545	9836829	0.000000
318655054	18685	116	1279.942233	31824	0	0.000400	31789	17	0.046983	9831890	0.000000
318646908	18791	100	1267.255735	31566	33	0.032619	31897	1	0.351737	9827029	0.000000
318673572	17599	90	1219.815838	32073	0	0.373800	31976	1	0.046493	9822058	0.000000
318657733	17827	92	1200.912362	31791	0	0.097661	32097	0	0.004271	9817151	0.000000
318665879	17897	89	1213.302068	32042	0	0.008351	31650	0	0.000716	9812244	0.000000
318644864	18304	111	1246.683833	31816	0	0.001063	31799	0	0.000426	9807255	0.000000
318670329	19298	100	1294.292463	31820	0	0.000454	31753	0	0.000652	9802320	-1.#IND00
318656344	17706	80	1239.945706	31838	0	0.000404	31856	0	0.000420	9797329	-1.#IND00
318682807	18259	98	1231.345252	31830	0	0.000400	31683	0	0.000402	9792389	-1.#IND00
318640897	18316	102	1267.662525	31841	17	0.984060	31680	3	0.008098	9787346	-1.#IND00
318662611	19895	90	1286.951389	31772	0	0.582380	31645	1	0.059551	9782463	-1.#IND00
318642094	19547	101	1361.819305	31959	0	0.047975	31739	4	0.780650	9777525	-1.#IND00
318653944	18815	95	1330.509923	31859	0	0.004343	31766	1	0.085233	9772599	-1.#IND00
318661679	17626	79	1254.153154	31772	0	0.000722	31705	3	0.161629	9767585	-1.#IND00
318659952	18334	93	1236.514961	31700	0	0.000426	31679	0	0.022673	9762684	-1.#IND00
318645516	18717	101	1267.848135	31614	0	0.000402	31837	3	0.004855	9757919	-1.#IND00
318667516	18945	112	1337.257812	31647	47	0.981020	31860	2	0.475582	9752976	-1.#IND00
318673016	18352	102	1325.268564	31583	2	1.000000	31789	0	0.073358	9748073	-1.#IND00
318632200	18183	95	1303.963907	31845	0	0.084165	31718	0	0.006364	9743282	-1.#IND00
318649175	17165	90	1218.441872	31851	5	0.856892	31777	0	0.000887	9738348	-1.#IND00
318676682	17861	90	1209.566806	31665	0	0.193358	31900	0	0.000440	9733472	-1.#IND00
318659534	17969	106	1223.176946	31946	0	0.021376	31862	0	0.000414	9728533	-1.#IND00
318661175	18058	99	1254.467749	31697	0	0.002115	31746	0	0.000402	9723666	-1.#IND00
318664519	18290	102	1250.282890	32142	0	0.000540	31931	14	0.034645	9718807	0.000869
318686639	18560	81	1282.723010	31657	0	0.000591	31929	1	0.095900	9713993	0.001124
318676363	18309	91	1305.132259	31992	0	0.000416	31974	0	0.014856	9709192	0.001406
318637773	18080	84	1254.733408	31961	0	0.000401	31983	0	0.001582	9704419	0.001404
318656500	17569	91	1250.187623	31801	1	0.000419	32088	0	0.000496	9699503	0.001516
318669718	18285	95	1246.928208	31908	28	0.594567	31792	0	0.000426	9694614	0.001422
318667287	19454	93	1288.440637	31939	1	0.198063	31784	1	0.000410	9689623	0.001677
318668703	19270	102	1333.436933	31754	9	0.963023	32123	4	0.004116	9684685	0.002451
318662024	17684	88	1276.944452	31960	1	0.103686	32084	0	0.018279	9679911	0.003286
318670551	17755	91	1226.778672	31894	0	0.549277	32138	0	0.001861	9675030	0.003639
318667891	17428	83	1228.866535	31940	0	0.045387	31948	0	0.000519	9670201	0.002390
318650220	16455	90	1179.188737	31790	0	0.004077	31680	0	0.000752	9665394	0.002262
318665854	17596	86	1143.982649	31903	0	0.000700	31838	1	0.000440	9660572	0.002196
318659048	18325	94	1204.711177	31917	0	0.000424	31953	6	0.010144	9655818	0.002396
318662861	20676	87	1302.159086	31748	0	0.000402	31897	0	0.516199	9651016	0.002151
318663303	20523	107	1391.109899	31810	0	0.000400	31842	0	0.042565	9646210	0.001591
318664575	18703	101	1360.416392	31688	0	0.000400	32021	1	0.004126	9641500	0.002000
318656887	16456	80	1218.823966	31837	0	0.000400	32135	0	0.000718	9636623	0.002820
318666406	18499	97	1203.658131	31926	0	0.000400	31889	0	0.000426	9631884	0.003021
318651863	18489	98	1249.478494	31970	0	0.000400	32035	1	0.000792	9626921	0.003198
318641720	18194	95	1238.927318	31680	63	0.827871	31745	10	0.008669	9622072	0.003444
318674241	19524	111	1274.586773	31908	0	0.233760	31845	0	0.314858	9617227	0.003934
318664554	18073	94	1260.927897	32028	0	0.019476	31824	0	0.026106	9612337	0.004078
318631817	18011	81	1274.920555	31560	0	0.001959	31638	0	0.002721	9607530	0.004693
318660690	17290	80	1204.496368	31985	0	0.000527	31835	0	0.000590	9602781	0.005071
318652907	17726	86	1234.831560	31968	0	0.000410	31810	0	0.000429	9598086	0.004766
318666541	17297	94	1221.835487	31757	0	0.000401	31837	1	0.000517	9593314	0.004979
318658614	18134	103	1258.057383	31581	0	0.000409	31854	4	0.003060	9588566	0.004216
318660048	19184	105	1256.405940	32012	0	0.000401	31914	0	0.491155	9583744	0.003729
318654678	19446	99	1305.470782	31817	0	0.000400	32028	0	0.040517	9578905	0.004680
318648852	19695	120	1356.038152	31897	0	0.000400	31789	0	0.003679	9574118	0.004726
318649287	18222	77	1313.178580	31851	0	0.000414	31945	1	0.000875	9569294	0.004764
318651340	18784	99	1241.158190	31910	0	0.000401	31930	4	0.009966	9564527	0.003590
318661009	18140	98	1263.269829	31716	12	0.003065	31811	1	0.171515	9559762	0.002957
318668750	18881	94	1244.653842	31849	0	0.522880	31521	0	0.014470	9555085	0.002937
318673599	18347	97	1290.686190	31779	0	0.059299	31807	0	0.001550	9550377	0.003139
318691033	17688	79	1267.420431	31971	0	0.648655	32042	0	0.000494	9545568	0.003394
318652398	18520	102	1236.831019	32037	0	0.053392	31851	0	0.000408	9540831	0.003085
318672523	17842	95	1268.608109	31802	0	0.004732	32050	0	0.000400	9536058	0.003135
318648378	19277	99	1272.501247	31792	25	0.988111	31672	0	0.000400	9531437	0.003023
318650765	18368	103	1290.869214	31913	0	0.152884	31802	0	0.000400	9526581	0.002973
318647092	19015	115	1276.291296	31930	0	0.018903	31839	0	0.000400	9521829	0.002489
318674830	17949	93	1257.782339	31851	0	0.001912	31888	0	0.000400	9517066	0.002961
npatches	nstrain	runtime	dt	init_x	init_y	init_y_blood	init_z	init_S	beta0	beta1	beta2	beta3	mean_beta	B	d	delta	delta_blood	b[0]	mut	m	CTL	c	g	epsilon	k	het	lambda	rho	omega	x_max	patch.dyna	DELTA	A	VA
10000	1	100.000000	0.001000	21900	9499	5000000	0.001000	10000000	6.284031	10.825653	9.242321	11.986564	8	800000000	0.010000	1.000000	432.000000	80000	0.000050	0.004800	1	0.001000	1.000000	2.500000	14.000000	0.500000	0.000000	0.000000	0.000000	31872	0	10.000000	7.000000	1.000000
sus	inf	inf_blood	z	x[0]	y[0][0]	z[0]	x[1]	y[1][0]	z[1]	S[0]	synchrony
219000000	94990000	5000000	10.000000	21900	9499	0.001000	21900	9499	0.001000	10000000	0.000000
305539654	7593	49	6484.838111	30672	0	0.645948	30235	3	1.000000	9994966	0.000000
317658077	93	0	656.061886	31813	0	0.053171	31571	0	0.087831	9990000	0.000000
318628644	92	0	65.411640	31542	0	0.004714	32206	0	0.007547	9985080	0.000000
318731903	177	2	19.056129	31856	0	0.000752	31547	0	0.000984	9980055	0.000000
318731326	870	4	32.799308	31928	0	0.000429	31684	0	0.000448	9975086	0.000000
318727600	1869	9	73.396068	32055	0	0.000402	31909	0	0.000404	9970088	0.000000
318738435	3909	18	150.405346	31925	0	0.000400	31816	0	0.000400	9965094	0.000000
318700461	8857	49	353.157598	31973	0	0.000405	32038	0	0.000400	9960224	0.000000
318688457	15591	87	671.867663	31742	0	0.000400	31954	0	0.000400	9955292	0.000000
318652135	21919	121	1161.836682	31704	1	0.000501	31638	0	0.000404	9950316	0.000000
318635473	21630	100	1432.011029	31762	0	0.588733	31938	0	0.000442	9945396	0.000000
318638250	16893	79	1313.114485	32053	0	0.048494	31846	0	0.000403	9940317	0.000000
318662112	15407	84	1107.050489	31747	0	0.004331	31984	0	0.000400	9935318	0.000000
318664595	14821	59	1051.851551	31716	0	0.000721	32006	0	0.000400	9930274	0.000000
318664453	14945	66	956.350583	31979	6	0.002169	31894	0	0.000400	9925283	0.000000
318686462	15947	92	1069.980950	31894	1	0.861369	31967	0	0.000400	9920349	0.000000
318663190	16198	91	1084.176594	31829	0	0.071344	31912	1	0.000400	9915453	0.000000
318660066	17711	83	1117.302195	31839	0	0.023946	31838	0	0.470049	9910378	0.000000
318667452	16980	84	1169.970581	31879	0	0.002563	31937	0	0.039023	9905416	0.000000
318677312	15509	81	1083.645459	31837	10	0.295799	31648	0	0.003557	9900358	0.000000
318643532	15463	86	1064.986729	31956	0	0.078720	31595	51	0.955182	9895489	0.000000
318668366	14604	77	1037.209014	31846	0	0.006802	31911	0	0.245605	9890409	0.000000
318695054	15330	71	1020.815898	31937	0	0.000923	31776	0	0.020445	9885434	0.000000
318660784	15712	92	1022.413724	31813	0	0.000443	31924	0	0.002038	9880534	0.000000
318662904	16749	89	1090.574388	31907	0	0.000403	31902	0	0.000534	9875551	0.000000
318671386	15747	66	1074.201437	31815	0	0.000400	31873	0	0.000414	9870597	0.000000
318666838	16886	109	1066.439334	31745	0	0.000400	31838	22	0.978839	9865726	0.000000
318676960	15046	76	1039.538387	31874	0	0.000400	31825	0	0.178149	9860773	0.000000
318659649	16067	78	1036.344861	31896	0	0.000400	31970	0	0.014930	9855810	0.000000
318665511	16506	78	1110.794341	31988	0	0.000400	32003	0	0.001588	9850893	0.000000
318663994	16726	72	1115.157121	31973	0	0.000400	31880	0	0.000497	9846003	0.000000
318676837	15491	90	1087.006606	31854	0	0.000400	31874	0	0.000408	9841231	0.000000
318664935	14859	73	1018.098598	32124	0	0.000400	31953	8	0.999683	9836259	0.000000
318672935	13946	56	980.563240	32105	0	0.000400	31910	0	0.098974	9831228	0.000000
318674050	15421	75	1013.179660	31969	0	0.000400	31780	6	0.939267	9826297	0.000000
318668840	16549	87	1049.521460	31794	0	0.000400	31805	0	0.127784	9821382	0.000000
318667557	16661	104	1129.186059	31934	0	0.000400	32063	0	0.010813	9816417	0.000000
318678920	16532	81	1141.291216	32035	0	0.000400	31948	0	0.001251	9811551	0.000000
318664603	15825	85	1065.785673	31836	0	0.000446	31886	15	0.011869	9806815	0.000000
318670685	15611	94	1068.317986	31860	0	0.000431	31812	0	0.267449	9801826	-1.#IND00
318671850	14357	86	1020.909305	32022	0	0.000402	31892	0	0.022230	9796843	-1.#IND00
318684605	15758	84	1025.922232	31974	0	0.000400	31931	0	0.002184	9792037	-1.#IND00
318675682	16422	80	1093.147063	31942	0	0.000400	31863	0	0.000546	9787164	-1.#IND00
318695643	16619	80	1101.314703	31657	18	0.023575	32004	0	0.000412	9782253	-1.#IND00
318664297	16396	80	1100.426673	31680	0	0.304364	31931	0	0.000401	9777365	-1.#IND00
318674284	15041	87	1025.320295	31970	0	0.025248	31744	1	0.915213	9772416	-1.#IND00
318670985	16693	86	1044.434540	31668	0	0.002431	32040	0	0.077437	9767605	-1.#IND00
318657433	16499	88	1108.402854	31876	0	0.000566	31767	0	0.006824	9762735	-1.#IND00
318680385	16125	72	1074.964962	32153	3	0.004459	31854	0	0.000925	9757814	-1.#IND00
318679591	15092	69	1082.703250	31695	0	0.630123	32107	0	0.000443	9752939	-1.#IND00
318660897	15248	99	1027.108702	32033	0	0.051878	31766	1	0.000403	9747973	-1.#IND00
318685453	14336	71	974.951880	31675	0	0.004783	31825	0	0.000404	9743044	-1.#IND00
318695543	15824	94	1028.796770	31847	0	0.000758	32040	0	0.000400	9738011	-1.#IND00
318683675	15078	81	1021.430855	31848	0	0.000429	31874	0	0.000400	9733252	-1.#IND00
318685647	17073	94	1059.784991	31836	0	0.000402	31877	5	0.999625	9728484	0.004220
318688776	17505	83	1121.365410	31750	0	0.000400	32013	0	0.092101	9723609	0.004533
318647253	17396	105	1131.213505	31845	0	0.000400	31835	13	0.999615	9718718	0.005285
318668459	16645	94	1135.872516	31821	0	0.000400	31816	0	0.125273	9713990	0.002510
318677941	16177	78	1085.545513	31971	0	0.000400	32038	0	0.011008	9709182	0.001688
318680329	15360	95	1049.723067	31811	0	0.000421	31978	0	0.001267	9704314	0.000066
318656801	16060	92	1071.415041	31906	0	0.000402	31918	0	0.000471	9699479	0.001661
318663207	15974	73	1093.700627	31764	0	0.000400	31734	0	0.000406	9694619	0.002071
318673751	17393	74	1127.989871	31808	0	0.000400	31883	4	0.002949	9689770	0.002207
318651968	16090	92	1122.147631	31729	0	0.000411	31794	6	0.999042	9684903	0.003364
318674493	16083	93	1116.833392	31584	0	0.000401	31991	0	0.110698	9680080	0.001739
318679192	15635	75	1079.415793	32062	0	0.000400	32102	0	0.009416	9675220	0.001513
318647000	15678	80	1070.458419	32137	0	0.000400	31824	0	0.001137	9670263	0.001788
318665616	16313	92	1051.875502	31739	0	0.000400	31871	0	0.000460	9665497	0.001706
318657853	15275	79	1021.750475	31877	0	0.000400	31567	0	0.000405	9660771	0.001663
318669877	15993	76	1010.734775	31870	0	0.000400	31961	2	0.000438	9656021	0.001655
318662906	16227	88	1091.595672	31819	0	0.000429	32104	1	0.966708	9651158	0.001324
318662946	17820	72	1125.783630	31908	0	0.000404	31748	0	0.085053	9646278	0.001538
318674594	16570	112	1134.232870	31799	0	0.000400	31945	12	0.928692	9641469	0.001964
318668595	16234	89	1117.706694	31830	0	0.000400	31929	0	0.355489	9636662	0.002017
318675486	14664	89	1025.237295	31911	0	0.000422	31791	0	0.029427	9631855	0.002210
318676981	14174	91	927.915574	31922	2	0.000609	31832	2	0.003162	9626978	0.001732
318668389	15765	81	990.274530	31736	1	0.720997	31794	5	0.999992	9622269	0.003194
318675103	16919	83	1065.031964	31908	0	0.064931	31910	0	0.167735	9617448	0.003184
318666442	17607	84	1157.501022	31760	0	0.005675	31979	0	0.014079	9612729	0.003184
318665263	16957	90	1148.534244	32049	1	0.023317	31917	0	0.001518	9607822	0.003359
318673308	14696	79	1047.533859	31947	0	0.130045	31989	0	0.000491	9602940	0.002957
318682844	15606	84	1049.610066	31727	5	0.234863	31863	0	0.000407	9598268	0.002587
318672640	16273	88	1055.321804	31568	0	0.065824	31891	0	0.000400	9593414	0.003296
318652740	16151	73	1065.862937	31779	0	0.005748	32016	0	0.000400	9588726	0.003076
318658175	17673	97	1109.038335	31788	14	0.226683	31773	0	0.000400	9583927	0.002082
318674205	16524	88	1134.292470	31805	0	0.161807	31929	13	0.001705	9579265	0.001783
318662093	15609	78	1084.646459	31863	0	0.013594	31862	0	0.454819	9574516	0.002179
318682243	16522	89	1087.708098	31884	4	0.897130	32008	0	0.037547	9569680	0.001984
318682697	16136	72	1107.171534	31892	0	0.111333	31944	0	0.004192	9564741	0.001824
318667663	17043	77	1080.255918	31888	0	0.009468	31706	46	0.408426	9560024	0.001939
318655120	16550	90	1112.838807	31829	0	0.001141	31777	0	0.159134	9555221	0.002240
318666548	15742	69	1052.206613	31792	5	0.000998	31503	0	0.013376	9550486	0.001915
318658870	14993	93	1065.196101	31938	0	0.482843	31907	0	0.001461	9545806	0.002289
318679619	15448	86	1032.512520	31892	0	0.039838	32035	0	0.000487	9540935	0.001348
318659319	16094	70	1058.839179	31824	0	0.003624	32108	0	0.000407	9536214	0.001650
318663234	16715	104	1093.904870	31789	0	0.000663	31782	0	0.000400	9531433	0.002012
318654758	15384	82	1036.008723	31971	0	0.000421	31724	29	0.999937	9526790	0.002107
318679722	14998	89	1011.998977	32045	1	0.000408	31930	0	0.224566	9521977	0.001629
318693496	16195	93	1020.221631	31897	25	0.551883	31728	8	0.082091	9517227	0.001585
npatches	nstrain	runtime	dt	init_x	init_y	init_y_blood	init_z	init_S	beta0	beta1	beta2	beta3	mean_beta	B	d	delta	delta_blood	b[0]	mut	m	CTL	c	g	epsilon	k	het	lambda	rho	omega	x_max	patch.dyna	DELTA	A	VA
10000	1	100.000000	0.001000	21900	9499	5000000	0.001000	10000000	4.558130	7.366734	4.430423	9.830517	8	800000000	0.010000	1.000000	432.000000	80000	0.000050	0.004800	1	0.001000	1.000000	2.500000	15.000000	0.500000	0.000000	0.000000	0.000000	31872	0	10.000000	7.000000	1.000000
sus	inf	inf_blood	z	x[0]	y[0][0]	z[0]	x[1]	y[1][0]	z[1]	S[0]	synchrony
219000000	94990000	5000000	10.000000	21900	9499	0.001000	21900	9499	0.001000	10000000	0.000000
306079707	3369	21	5577.749704	30741	0	0.379674	30670	1	0.930343	9995036	0.000000
317694499	87	0	517.690280	31703	0	0.031404	31759	0	0.076835	9989960	0.000000
318636740	36	1	49.655097	31938	0	0.002934	31721	0	0.006648	9984956	0.000000
318709644	85	1	10.010076	31869	0	0.000607	31773	0	0.000911	9979985	0.000000
318710436	164	0	12.668411	31736	0	0.000417	31938	0	0.000442	9975032	0.000000
318726094	324	0	19.716472	31843	0	0.000401	31608	0	0.000403	9970061	0.000000
318720698	841	5	31.814947	31974	0	0.000400	31406	0	0.000400	9965139	0.000000
318738785	2384	8	79.774392	31927	0	0.000400	31773	0	0.000400	9960231	0.000000
318708102	5381	24	203.815066	31760	0	0.000400	31927	0	0.000400	9955242	0.000000
318702099	10305	48	415.368795	31815	0	0.000400	32055	0	0.000400	9950340	0.000000
318654552	16138	82	746.503717	31750	1	0.000421	31961	0	0.000400	9945269	0.000000
318670108	19485	93	1061.895185	31781	0	0.004885	31706	0	0.000400	9940202	0.000000
318649541	18576	100	1192.569720	31701	0	0.002273	31908	0	0.000400	9935218	0.000000
318677656	15481	81	1108.677422	31893	0	0.000553	31915	0	0.000400	9930243	0.000000
318674483	14718	95	993.685238	31834	1	0.000513	31887	0	0.000400	9925284	0.000000
318652940	14474	74	978.220309	31929	0	0.000468	31828	0	0.000400	9920144	0.000000
318661837	14101	70	953.129699	31779	0	0.000405	31774	0	0.000400	9915123	0.000000
318698941	13609	61	896.373703	31647	0	0.000402	31845	0	0.000509	9910268	0.000000
318703330	14636	66	899.943816	31998	0	0.000400	31726	0	0.000409	9905261	0.000000
318680684	14639	68	912.112891	31914	0	0.000400	32012	0	0.000401	9900250	0.000000
318679555	15650	85	998.835232	32141	0	0.000400	31829	0	0.000400	9895236	0.000000
318679858	15658	81	1020.719476	31690	0	0.000400	31862	0	0.000400	9890241	0.000000
318705213	14461	79	969.476533	31871	0	0.000400	31812	0	0.000400	9885308	0.000000
318677640	14576	76	945.448037	32045	0	0.000400	31947	0	0.000400	9880245	0.000000
318656988	14803	83	932.502922	31819	0	0.000400	31859	0	0.000400	9875203	0.000000
318673093	14586	80	964.907693	31778	0	0.000400	31754	0	0.000400	9870152	0.000000
318682666	15389	77	970.806013	32035	0	0.000400	32010	0	0.000400	9865273	0.000000
318664254	14337	79	959.037342	31898	0	0.000400	31989	0	0.000400	9860494	0.000000
318687256	14025	84	953.545254	31720	0	0.000400	31876	0	0.000400	9855510	0.000000
318668108	14107	70	940.165402	31611	0	0.000400	31747	0	0.000400	9850733	0.000000
318693240	13963	84	927.652258	31908	0	0.000400	31752	0	0.000400	9845832	0.000000
318685446	13874	66	912.244277	31990	1	0.000563	31499	0	0.000576	9840974	0.000000
318668831	14770	61	898.731919	31655	0	0.001035	31871	0	0.000414	9836000	0.000000
318676959	15300	74	979.620557	31906	9	0.032105	32103	0	0.000401	9831017	0.000000
318685791	14006	83	950.551277	31812	0	0.127223	32027	0	0.000400	9826192	0.000000
318671656	14030	77	951.987813	31735	0	0.010767	31935	10	0.002998	9821152	0.000000
318681334	13827	65	946.729062	31849	0	0.001247	31956	0	0.321046	9816230	0.000000
318703985	14688	77	944.917234	31807	0	0.000816	31880	0	0.026612	9811312	0.000000
318675602	14659	60	970.339016	31920	0	0.000434	31730	0	0.002543	9806450	0.000000
318666885	15415	69	998.658878	31879	0	0.000403	31594	0	0.000575	9801535	-1.#IND00
318650658	14502	79	999.437897	31709	0	0.000406	32022	0	0.000414	9796668	-1.#IND00
318667316	15226	85	1034.040833	31754	5	0.002883	31681	18	0.933629	9791788	-1.#IND00
318659078	14210	80	944.090043	31815	2	0.521061	31675	0	0.114796	9786936	-1.#IND00
318684936	14148	76	937.477227	31902	0	0.073340	31906	0	0.009984	9782002	-1.#IND00
318671345	14255	67	967.769988	31954	0	0.006362	31868	0	0.001183	9777117	-1.#IND00
318704386	13868	67	889.711704	31929	0	0.000897	31787	0	0.000464	9772153	-1.#IND00
318678284	14261	77	897.831118	31815	0	0.000440	32014	6	0.013562	9767279	-1.#IND00
318679302	14391	67	937.192570	31890	0	0.000403	31825	3	0.955880	9762302	-1.#IND00
318674238	13967	65	927.946440	31864	0	0.000400	31849	0	0.096299	9757359	-1.#IND00
318655521	13568	74	901.557330	31752	0	0.000400	31822	0	0.008239	9752473	-1.#IND00
318673663	12890	56	837.321127	31814	0	0.000400	31814	0	0.001041	9747502	-1.#IND00
318671264	14756	64	902.709146	31966	1	0.000514	31752	0	0.000473	9742693	-1.#IND00
318677019	15950	81	1015.509225	31587	0	0.000488	31695	0	0.000406	9737794	-1.#IND00
318658015	15607	75	1040.768108	32028	0	0.000407	31837	2	0.867567	9732987	-1.#IND00
318687895	15746	65	1009.185571	31912	0	0.000400	31899	0	0.078995	9728234	-1.#IND00
318661640	13011	84	944.571750	31961	0	0.000400	31983	0	0.457873	9723261	-1.#IND00
318677992	12448	67	832.850320	31972	0	0.000437	31949	0	0.037797	9718329	-1.#IND00
318671612	12497	60	850.720878	31950	0	0.000403	31905	0	0.003574	9713504	-1.#IND00
318681490	13713	72	852.402293	31962	0	0.000400	31810	0	0.000659	9708640	-1.#IND00
318664137	15080	85	900.440599	31968	0	0.000413	31949	0	0.000421	9703817	-0.004978
318667311	16151	92	999.014581	31943	0	0.000401	31720	0	0.000402	9699053	-0.003646
318670402	16006	89	1029.842989	31875	11	0.017760	31946	16	0.766750	9694032	-0.004102
318671883	15194	83	1013.774195	31632	0	0.190618	31940	0	0.128473	9689166	-0.004148
318696235	13455	72	903.652892	31822	1	0.016219	31946	0	0.011120	9684321	-0.005176
318667029	14541	76	924.337216	31906	2	0.042173	31935	1	0.001379	9679456	-0.006563
318680435	14013	76	914.112291	31938	1	0.010659	31989	0	0.000481	9674621	-0.006671
318690622	14819	81	949.172480	31766	1	0.231492	31692	0	0.000406	9669793	-0.006316
318671761	15114	83	972.495204	31843	0	0.062048	31846	0	0.000400	9665020	-0.005747
318669089	14603	69	944.771909	31891	0	0.005439	31752	0	0.000400	9660228	-0.005881
318681255	14493	74	980.126284	32010	1	0.001389	32023	0	0.000400	9655524	-0.005139
318663635	15620	83	998.246153	32019	5	0.069036	31908	0	0.000400	9650631	-0.004600
318663089	13836	68	996.714134	31795	0	0.042895	31891	0	0.000568	9645923	-0.004001
318681078	13605	51	899.791318	31962	0	0.003874	32059	14	0.131037	9641068	-0.004373
318675146	14245	83	925.767952	31803	0	0.000684	31807	0	0.205483	9636258	-0.004574
318669373	16079	76	989.698752	31975	0	0.000423	31921	0	0.017165	9631401	-0.004341
318669745	15300	76	1000.373823	31784	0	0.000402	31639	0	0.001770	9626617	-0.005339
318677347	15404	63	996.720826	31848	0	0.000400	31980	0	0.000512	9621679	-0.004994
318691883	14006	73	977.843997	31998	0	0.000400	31919	0	0.000431	9616816	-0.005207
318688337	12668	73	846.474558	31768	0	0.000430	31818	1	0.000445	9611937	-0.005358
318672599	12935	74	840.488053	31894	0	0.000402	31754	29	0.097600	9607084	-0.005561
318655080	14237	73	906.811539	31924	0	0.000400	31746	0	0.155293	9602264	-0.004612
318667415	15481	81	945.460715	31808	0	0.000400	31905	0	0.013062	9597599	-0.004404
318644779	15386	96	1002.333525	31929	0	0.000400	31898	0	0.001435	9592806	-0.004403
318651694	15275	74	1000.291519	31890	0	0.000400	31639	14	0.006995	9587962	-0.004245
318670120	14783	97	1002.252405	31637	0	0.000400	31714	1	0.263205	9583178	-0.004107
318706954	15031	72	998.811034	31969	0	0.000400	32038	0	0.026410	9578451	-0.004029
318697679	13775	76	975.330058	32019	0	0.000400	31741	0	0.002526	9573592	-0.005381
318687766	12993	67	893.694342	31674	0	0.000410	31754	0	0.000574	9568789	-0.004970
318689078	15271	77	899.009603	31787	0	0.000401	31890	0	0.000414	9563926	-0.005252
318682967	15446	84	1007.657832	31805	0	0.000400	32041	0	0.000401	9559086	-0.005194
318642550	15835	81	1015.147943	31859	0	0.000400	32049	6	0.003291	9554113	-0.005461
318673245	15119	87	1011.649248	31927	0	0.000400	31968	0	0.361153	9549257	-0.005086
318697365	15154	77	995.492618	31723	0	0.000485	31712	0	0.030503	9544377	-0.005475
318665201	14948	76	982.563941	31836	0	0.000407	31782	1	0.015871	9539680	-0.005022
318675987	14208	91	947.916034	32041	0	0.000400	31781	11	0.350190	9534972	-0.004745
318665555	13733	71	891.100086	32070	1	0.000401	31844	0	0.137083	9530176	-0.004290
318678298	13336	65	876.238044	31930	0	0.000670	31563	0	0.011573	9525503	-0.004272
318681682	13968	74	900.338845	31797	0	0.000433	31938	17	0.018671	9520734	-0.004127
318675424	14300	56	937.781403	31796	0	0.000460	31715	0	0.285631	9515992	-0.004072
npatches	nstrain	runtime	dt	init_x	init_y	init_y_blood	init_z	init_S	beta0	beta1	beta2	beta3	mean_beta	B	d	delta	delta_blood	b[0]	mut	m	CTL	c	g	epsilon	k	het	lambda	rho	omega	x_max	patch.dyna	DELTA	A	VA
10000	1	100.000000	0.001000	21900	9499	5000000	0.001000	10000000	11.456001	10.332519	6.037712	8.534021	8	800000000	0.010000	1.000000	432.000000	80000	0.000050	0.004800	1	0.001000	1.000000	2.500000	16.000000	0.500000	0.000000	0.000000	0.000000	31872	0	10.000000	7.000000	1.000000
sus	inf	inf_blood	z	x[0]	y[0][0]	z[0]	x[1]	y[1][0]	z[1]	S[0]	synchrony
219000000	94990000	5000000	10.000000	21900	9499	0.001000	21900	9499	0.001000	10000000	0.000000
306493365	1558	15	4834.349390	30439	0	0.572716	30353	0	0.432974	9994995	0.000000
317733657	8	0	423.043984	31941	0	0.047185	31730	0	0.035761	9990027	0.000000
318646210	5	0	38.527846	31703	0	0.004224	31812	0	0.003291	9985072	0.000000
318721664	0	0	6.833885	31899	0	0.000712	31955	0	0.000636	9980074	0.000000
npatches	nstrain	runtime	dt	init_x	init_y	init_y_blood	init_z	init_S	beta0	beta1	beta2	beta3	mean_beta	B	d	delta	delta_blood	b[0]	mut	m	CTL	c	g	epsilon	k	het	lambda	rho	omega	x_max	patch.dyna	DELTA	A	VA
10000	1	100.000000	0.001000	21900	9499	5000000	0.001000	10000000	4.760915	5.617778	11.797683	5.183987	8	800000000	0.010000	1.000000	432.000000	80000	0.000050	0.004800	1	0.001000	1.000000	2.500000	17.000000	0.500000	0.000000	0.000000	0.000000	31872	0	10.000000	7.000000	1.000000
sus	inf	inf_blood	z	x[0]	y[0][0]	z[0]	x[1]	y[1][0]	z[1]	S[0]	synchrony
219000000	94990000	5000000	10.000000	21900	9499	0.001000	21900	9499	0.001000	10000000	0.000000
306846456	673	6	4195.236428	30833	0	0.384465	30883	0	0.291941	9995058	0.000000
317770449	3	0	357.048078	31867	0	0.031796	31683	0	0.024232	9990013	0.000000
318656486	0	0	32.883365	31911	0	0.002966	31955	0	0.002348	9985041	0.000000
npatches	nstrain	runtime	dt	init_x	init_y	init_y_blood	init_z	init_S	beta0	beta1	beta2	beta3	mean_beta	B	d	delta	delta_blood	b[0]	mut	m	CTL	c	g	epsilon	k	het	lambda	rho	omega	x_max	patch.dyna	DELTA	A	VA
10000	1	100.000000	0.001000	21900	9499	5000000	0.001000	10000000	11.349000	5.707126	6.274202	11.053302	8	800000000	0.010000	1.000000	432.000000	80000	0.000050	0.004800	1	0.001000	1.000000	2.500000	18.000000	0.500000	0.000000	0.000000	0.000000	31872	0	10.000000	7.000000	1.000000
sus	inf	inf_blood	z	x[0]	y[0][0]	z[0]	x[1]	y[1][0]	z[1]	S[0]	synchrony
219000000	94990000	5000000	10.000000	21900	9499	0.001000	21900	9499	0.001000	10000000	0.000000
307153729	375	0	3744.885749	30493	0	0.344137	30579	0	0.310361	9995023	0.000000
317809358	13	0	316.852170	31731	0	0.028499	31663	0	0.025738	9989981	0.000000
318667889	0	0	29.991470	31980	0	0.002697	31764	0	0.002471	9985076	0.000000
npatches	nstrain	runtime	dt	init_x	init_y	init_y_blood	init_z	init_S	beta0	beta1	beta2	beta3	mean_beta	B	d	delta	delta_blood	b[0]	mut	m	CTL	c	g	epsilon	k	het	lambda	rho	omega	x_max	patch.dyna	DELTA	A	VA
10000	1	100.000000	0.001000	21900	9499	5000000	0.001000	10000000	4.999728	9.263404	4.135725	11.407851	8	800000000	0.010000	1.000000	432.000000	80000	0.000050	0.004800	1	0.001000	1.000000	2.500000	19.000000	0.500000	0.000000	0.000000	0.000000	31872	0	10.000000	7.000000	1.000000
sus	inf	inf_blood	z	x[0]	y[0][0]	z[0]	x[1]	y[1][0]	z[1]	S[0]	synchrony
219000000	94990000	5000000	10.000000	21900	9499	0.001000	21900	9499	0.001000	10000000	0.000000
307393995	150	0	3367.887267	30891	0	0.316223	30687	0	0.368407	9994985	0.000000
317804158	0	0	280.284822	31749	0	0.026217	31726	0	0.030483	9990016	0.000000
npatches	nstrain	runtime	dt	init_x	init_y	init_y_blood	init_z	init_S	beta0	beta1	beta2	beta3	mean_beta	B	d	delta	delta_blood	b[0]	mut	m	CTL	c	g	epsilon	k	het	lambda	rho	omega	x_max	patch.dyna	DELTA	A	VA
10000	1	100.000000	0.001000	21900	9499	5000000	0.001000	10000000	11.732381	5.349224	10.278930	11.476010	8	800000000	0.010000	1.000000	432.000000	80000	0.000050	0.004800	1	0.001000	1.000000	2.500000	20.000000	0.500000	0.000000	0.000000	0.000000	31872	0	10.000000	7.000000	1.000000
sus	inf	inf_blood	z	x[0]	y[0][0]	z[0]	x[1]	y[1][0]	z[1]	S[0]	synchrony
219000000	94990000	5000000	10.000000	21900	9499	0.001000	21900	9499	0.001000	10000000	0.000000
307599642	106	0	3086.950343	30535	0	0.329320	30870	0	0.214831	9995036	0.000000
317824648	0	0	257.537806	31615	0	0.027288	31773	0	0.017929	9989943	0.000000
