# Supplementary material for: Large Variations in HIV-1 Viral Load Explained by Shifting-Mosaic Metapopulation Dynamics
Source: PLoS Biol. 2016 Oct 5;14(10):e1002567. doi: 10.1371/journal.pbio.1002567 (PMC5051940; doi:10.1371/journal.pbio.1002567)
Supplement: S1 Data — Each file gives the output from the simulations indicated by the filename: low migration (ms1, db432); high migration (ms1, db1); very high migration (ms10, db1); number of patches (np); reservoir (storage); no reservoir (nostorage); CTL immigration model (CTLimmig); CTL proliferation model (CTLprolif); β¯ (beta1, beta2, …). Within each file, there are 21 simulations for (k = 0,1,..,20), and data is output each day. For measures of synchrony, the final entry should be used. See Methods and S1 Simulation Code for further details. (ZIP) [file pbio.1002567.s002.zip › S1_Data/ms1_np10000_nostorage_noPD_CTLprolif_db432_beta9.tsv]

npatches	nstrain	runtime	dt	init_x	init_y	init_y_blood	init_z	init_S	beta0	beta1	beta2	beta3	mean_beta	B	d	delta	delta_blood	b[0]	mut	m	CTL	c	g	epsilon	k	het	lambda	rho	omega	x_max	patch.dyna	DELTA	A	VA
10000	1	100.000000	0.001000	21900	9499	5000000	0.001000	10000000	12.992404	9.935047	12.749091	6.745119	9	800000000	0.010000	1.000000	432.000000	80000	0.000050	0.004800	1	0.001000	1.000000	2.500000	0.000000	0.500000	0.000000	0.000000	0.000000	31872	0	10.000000	7.000000	1.000000
sus	inf	inf_blood	z	x[0]	y[0][0]	z[0]	x[1]	y[1][0]	z[1]	S[0]	synchrony
219000000	94990000	5000000	10.000000	21900	9499	0.001000	21900	9499	0.001000	10000000	0.000000
122659678	153864284	801947	10000.000000	7952	18561	1.000000	10013	17090	1.000000	9995001	0.000000
124864335	149734446	779830	10000.000000	8167	18094	1.000000	10644	16269	1.000000	9990090	0.000000
125117692	149503421	777295	10000.000000	8079	18060	1.000000	10555	16142	1.000000	9985069	0.000000
125110395	149530054	780720	10000.000000	8156	18297	1.000000	10557	16377	1.000000	9980176	0.000000
125091782	149540743	780531	10000.000000	8088	18029	1.000000	10599	16401	1.000000	9975211	0.000000
125106420	149533026	778609	10000.000000	8126	17989	1.000000	10458	16591	1.000000	9970227	0.000000
125106312	149517042	777953	10000.000000	8145	18189	1.000000	10457	16421	1.000000	9965152	0.000000
125110332	149541843	779089	10000.000000	8037	18091	1.000000	10557	16271	1.000000	9960123	0.000000
125088589	149535559	778579	10000.000000	7997	18134	1.000000	10565	16287	1.000000	9955204	0.000000
125115731	149512912	777969	10000.000000	8189	17942	1.000000	10615	16252	1.000000	9950284	0.000000
125105924	149537357	778729	10000.000000	8119	18127	1.000000	10399	16559	1.000000	9945429	0.000000
125101602	149552552	778869	10000.000000	8025	18153	1.000000	10373	16703	1.000000	9940352	0.000000
125111947	149540280	778068	10000.000000	8091	18074	1.000000	10586	16433	1.000000	9935400	0.000000
125096933	149539374	778860	10000.000000	8215	18116	1.000000	10587	16220	1.000000	9930419	0.000000
125110533	149526261	779810	10000.000000	8104	18184	1.000000	10508	16111	1.000000	9925560	0.000000
125099107	149533416	778392	10000.000000	8134	18035	1.000000	10383	16490	1.000000	9920645	0.000000
125097559	149530475	780492	10000.000000	7988	18198	1.000000	10465	16358	1.000000	9915616	0.000000
125110765	149526297	779488	10000.000000	7853	18443	1.000000	10653	16466	1.000000	9910691	0.000000
125105975	149520916	779688	10000.000000	8092	18194	1.000000	10385	16645	1.000000	9905854	0.000000
125091505	149557427	779569	10000.000000	8016	18077	1.000000	10572	16152	1.000000	9900788	0.000000
125091232	149539956	778857	10000.000000	8029	18258	1.000000	10447	16452	1.000000	9895859	0.000000
125102229	149538350	779019	10000.000000	8269	17837	1.000000	10521	16496	1.000000	9890946	0.000000
125097308	149534934	778658	10000.000000	8087	18091	1.000000	10276	16717	1.000000	9885947	0.000000
125109688	149538536	777693	10000.000000	8035	18214	1.000000	10405	16440	1.000000	9880958	0.000000
125086383	149546133	779263	10000.000000	8036	18234	1.000000	10458	16657	1.000000	9876090	0.000000
125074479	149559669	780632	10000.000000	8122	18228	1.000000	10471	16493	1.000000	9871212	0.000000
125085200	149566560	776685	10000.000000	8079	17856	1.000000	10544	16287	1.000000	9866247	0.000000
125101569	149529314	777744	10000.000000	8177	18072	1.000000	10465	16498	1.000000	9861358	0.000000
125103009	149531914	779544	10000.000000	8060	18196	1.000000	10680	16157	1.000000	9856481	0.000000
125101487	149530786	778973	10000.000000	8123	18230	1.000000	10379	16491	1.000000	9851539	0.000000
125092579	149558626	776615	10000.000000	8136	18161	1.000000	10524	16055	1.000000	9846453	0.000000
125099094	149552453	779416	10000.000000	8091	18105	1.000000	10494	16317	1.000000	9841483	0.000000
125090274	149544091	779466	10000.000000	8008	18248	1.000000	10518	16608	1.000000	9836519	0.000000
125107408	149529448	778565	10000.000000	8030	18089	1.000000	10399	16204	1.000000	9831662	0.000000
125102294	149536738	777209	10000.000000	7988	18096	1.000000	10353	16532	1.000000	9826746	0.000000
125105569	149543623	778636	10000.000000	8272	17785	1.000000	10483	16448	1.000000	9821759	0.000000
125107604	149525324	778663	10000.000000	7989	18266	1.000000	10753	16205	1.000000	9816831	0.000000
125102651	149550688	778562	10000.000000	8161	18126	1.000000	10427	16392	1.000000	9811955	0.000000
125094327	149557411	779739	10000.000000	8141	18011	1.000000	10448	16362	1.000000	9807078	0.000000
125095013	149536872	779595	10000.000000	8122	18129	1.000000	10527	16441	1.000000	9802180	-1.#IND00
125077463	149566533	779028	10000.000000	8046	18293	1.000000	10435	16383	1.000000	9797219	0.014400
125095670	149552373	778673	10000.000000	8021	18287	1.000000	10480	16531	1.000000	9792373	0.025706
125086934	149553368	778768	10000.000000	7999	18241	1.000000	10403	16463	1.000000	9787448	0.008614
125090870	149548312	777989	10000.000000	8126	18173	1.000000	10394	16604	1.000000	9782546	0.002828
125090401	149565451	777791	10000.000000	8174	17981	1.000000	10524	16508	1.000000	9777729	0.002720
125095392	149551594	778513	10000.000000	7985	18285	1.000000	10507	16339	1.000000	9772958	-0.000173
125094440	149527109	778759	10000.000000	8008	18199	1.000000	10395	16474	1.000000	9768048	0.001832
125120634	149544527	779153	10000.000000	8092	18161	1.000000	10196	16602	1.000000	9763213	0.000461
125093102	149535047	778007	10000.000000	8128	17841	1.000000	10500	16454	1.000000	9758367	-0.003168
125085610	149544557	777761	10000.000000	7994	18242	1.000000	10504	16384	1.000000	9753510	-0.001430
125093053	149544068	779393	10000.000000	8025	18094	1.000000	10292	16241	1.000000	9748668	-0.001208
125129687	149521059	778250	10000.000000	8100	18020	1.000000	10614	16212	1.000000	9743588	-0.001687
125099559	149533375	778871	10000.000000	8180	17969	1.000000	10393	16472	1.000000	9738654	-0.000968
125108768	149551122	779903	10000.000000	7994	18216	1.000000	10490	16497	1.000000	9733827	-0.001530
125093645	149543777	778235	10000.000000	8197	18057	1.000000	10507	16562	1.000000	9729006	-0.001616
125092363	149573802	780897	10000.000000	7982	18125	1.000000	10410	16386	1.000000	9724126	-0.001881
125095176	149540030	778389	10000.000000	8167	18089	1.000000	10574	16370	1.000000	9719357	-0.002931
125095150	149540870	778830	10000.000000	8003	18223	1.000000	10518	16367	1.000000	9714583	-0.002272
125097590	149534781	779380	10000.000000	8123	18169	1.000000	10579	16355	1.000000	9709672	-0.002403
125093457	149533303	780742	10000.000000	8198	17854	1.000000	10462	16408	1.000000	9704784	-0.002310
125093464	149547808	779119	10000.000000	8103	18034	1.000000	10473	16507	1.000000	9700024	-0.001921
125113854	149535899	779573	10000.000000	8197	17927	1.000000	10435	16367	1.000000	9695226	-0.001889
125090467	149584797	778844	10000.000000	8197	17915	1.000000	10427	16400	1.000000	9690359	-0.002144
125103228	149511553	778097	10000.000000	8223	17903	1.000000	10514	16249	1.000000	9685473	-0.002852
125107876	149548006	777865	10000.000000	8101	18248	1.000000	10457	16415	1.000000	9680568	-0.003345
125082992	149557713	777944	10000.000000	7971	18207	1.000000	10433	16333	1.000000	9675799	-0.002955
125103511	149539214	780183	10000.000000	8122	18124	1.000000	10439	16607	1.000000	9670949	-0.002643
125107182	149529158	778585	10000.000000	8140	18227	1.000000	10477	16509	1.000000	9665969	-0.002627
125096992	149547914	777512	10000.000000	8119	18191	1.000000	10499	16541	1.000000	9661055	-0.002541
125115946	149526955	780287	10000.000000	7975	18215	1.000000	10613	16245	1.000000	9656312	-0.002536
125106987	149543081	779680	10000.000000	8142	17971	1.000000	10522	16408	1.000000	9651461	-0.002523
125095319	149545623	779854	10000.000000	8192	17858	1.000000	10569	16406	1.000000	9646644	-0.002582
125105586	149541762	779589	10000.000000	8132	18197	1.000000	10677	16230	1.000000	9641892	-0.001704
125104254	149526195	779188	10000.000000	8149	18118	1.000000	10510	16479	1.000000	9637008	-0.001361
125113302	149500605	778686	10000.000000	8140	18215	1.000000	10650	16230	1.000000	9632267	-0.000869
125103759	149542143	779034	10000.000000	8140	17891	1.000000	10665	16333	1.000000	9627535	-0.001296
125120200	149519963	778527	10000.000000	8202	18087	1.000000	10438	16319	1.000000	9622679	-0.001803
125107191	149515892	778860	10000.000000	8093	18034	1.000000	10692	16182	1.000000	9617917	-0.001316
125101466	149537339	779611	10000.000000	8112	18066	1.000000	10389	16567	1.000000	9613102	-0.001246
125122652	149506525	777808	10000.000000	8139	18126	1.000000	10543	16302	1.000000	9608406	-0.000745
125106703	149524590	778362	10000.000000	8147	18110	1.000000	10623	16380	1.000000	9603555	-0.000621
125107948	149537124	779926	10000.000000	8005	18101	1.000000	10349	16540	1.000000	9598800	-0.001029
125113940	149532293	779663	10000.000000	8060	18175	1.000000	10540	16363	1.000000	9594032	-0.000997
125118553	149533145	779851	10000.000000	8042	18108	1.000000	10555	16265	1.000000	9589303	-0.000912
125096147	149542352	777943	10000.000000	8090	18377	1.000000	10512	16297	1.000000	9584544	-0.000542
125071879	149570712	777593	10000.000000	8090	18163	1.000000	10466	16441	1.000000	9579669	-0.001271
125091645	149537160	778455	10000.000000	8120	18042	1.000000	10533	16471	1.000000	9574855	-0.000935
125113883	149524569	778275	10000.000000	8194	18012	1.000000	10560	16122	1.000000	9570172	-0.000916
125096299	149550158	778967	10000.000000	8196	17986	1.000000	10510	16205	1.000000	9565278	-0.000984
125121006	149516289	778033	10000.000000	8137	17981	1.000000	10414	16668	1.000000	9560429	-0.000779
125111037	149515871	777318	10000.000000	7910	18424	1.000000	10402	16302	1.000000	9555803	-0.000713
125115603	149519975	777308	10000.000000	8062	18277	1.000000	10496	16376	1.000000	9551010	-0.000653
125106309	149529644	778514	10000.000000	8183	17994	1.000000	10323	16621	1.000000	9546308	-0.000500
125090880	149532730	780383	10000.000000	8126	18033	1.000000	10637	16373	1.000000	9541507	-0.000550
125108191	149535964	781320	10000.000000	8067	18289	1.000000	10492	16214	1.000000	9536777	-0.000670
125093400	149550288	779786	10000.000000	7979	18399	1.000000	10462	16555	1.000000	9532032	-0.000639
125117721	149536179	779519	10000.000000	8220	18094	1.000000	10454	16525	1.000000	9527228	-0.000600
125104515	149540840	780225	10000.000000	8109	18062	1.000000	10522	16495	1.000000	9522454	-0.000355
125092641	149540949	778669	10000.000000	7999	18185	1.000000	10474	16588	1.000000	9517691	-0.000421
npatches	nstrain	runtime	dt	init_x	init_y	init_y_blood	init_z	init_S	beta0	beta1	beta2	beta3	mean_beta	B	d	delta	delta_blood	b[0]	mut	m	CTL	c	g	epsilon	k	het	lambda	rho	omega	x_max	patch.dyna	DELTA	A	VA
10000	1	100.000000	0.001000	21900	9499	5000000	0.001000	10000000	9.327058	7.241575	12.142395	7.001291	9	800000000	0.010000	1.000000	432.000000	80000	0.000050	0.004800	1	0.001000	1.000000	2.500000	1.000000	0.500000	0.000000	0.000000	0.000000	31872	0	10.000000	7.000000	1.000000
sus	inf	inf_blood	z	x[0]	y[0][0]	z[0]	x[1]	y[1][0]	z[1]	S[0]	synchrony
219000000	94990000	5000000	10.000000	21900	9499	0.001000	21900	9499	0.001000	10000000	0.000000
155221561	96444383	502533	10000.000000	14053	10384	1.000000	17850	8399	1.000000	9994978	0.000000
162780161	91769192	478245	10000.000000	14718	10119	1.000000	18308	8056	1.000000	9989979	0.000000
163139140	91890597	479772	10000.000000	14648	10128	1.000000	18945	7528	1.000000	9984912	0.000000
163139282	91857425	479441	10000.000000	14409	10188	1.000000	18730	7961	1.000000	9979881	0.000000
163103186	91937251	478596	10000.000000	14629	10048	1.000000	18633	8029	1.000000	9974875	0.000000
163108096	91908411	478986	10000.000000	14914	9990	1.000000	18459	8017	1.000000	9969886	0.000000
163122259	91900792	478305	10000.000000	14330	10377	1.000000	18674	7980	1.000000	9965011	0.000000
163101337	91908995	478336	10000.000000	14640	10037	1.000000	18587	7921	1.000000	9959915	0.000000
163089321	91937759	478253	10000.000000	14553	10037	1.000000	18564	7937	1.000000	9954900	0.000000
163095346	91914493	478639	10000.000000	14679	10046	1.000000	18299	8038	1.000000	9949907	0.000000
163116648	91903756	480019	10000.000000	14610	10068	1.000000	18509	7991	1.000000	9944935	0.000000
163114258	91891049	479646	10000.000000	14609	10104	1.000000	18539	7703	1.000000	9939841	0.000000
163113453	91893705	479923	10000.000000	14523	10216	1.000000	18726	7909	1.000000	9934842	0.000000
163129676	91895624	477275	10000.000000	14525	10250	1.000000	18273	8063	1.000000	9929864	0.000000
163086957	91911732	479346	10000.000000	14504	10224	1.000000	18764	7637	1.000000	9924912	0.000000
163097305	91908974	477996	10000.000000	14784	9977	1.000000	18389	8153	1.000000	9919982	0.000000
163093812	91909008	478287	10000.000000	14639	10022	1.000000	18405	8230	1.000000	9915051	0.000000
163095286	91930612	479710	10000.000000	14730	10032	1.000000	18320	8075	1.000000	9909962	0.000000
163100773	91903466	479228	10000.000000	14858	9845	1.000000	18396	8107	1.000000	9905036	0.000000
163111604	91903889	477812	10000.000000	14605	10135	1.000000	18568	8026	1.000000	9900053	0.000000
163119979	91901661	477355	10000.000000	14712	9925	1.000000	18530	7906	1.000000	9895031	0.000000
163121798	91894815	478538	10000.000000	14482	10079	1.000000	18428	8023	1.000000	9890042	0.000000
163130761	91899585	478455	10000.000000	14670	10130	1.000000	18584	7802	1.000000	9885184	0.000000
163120696	91886604	477739	10000.000000	14762	9970	1.000000	18610	7921	1.000000	9880118	0.000000
163113589	91925144	478787	10000.000000	14565	10221	1.000000	18636	7979	1.000000	9875307	0.000000
163120746	91893249	478560	10000.000000	14582	10046	1.000000	18344	7970	1.000000	9870385	0.000000
163123118	91905356	477899	10000.000000	14620	10295	1.000000	18589	8011	1.000000	9865464	0.000000
163112882	91906217	478550	10000.000000	14597	10200	1.000000	18101	8315	1.000000	9860564	0.000000
163095506	91904719	480120	10000.000000	14560	10239	1.000000	18521	8093	1.000000	9855747	0.000000
163117194	91890612	477479	10000.000000	14660	9996	1.000000	18479	7962	1.000000	9850721	0.000000
163120252	91899612	478527	10000.000000	14707	10038	1.000000	18663	7843	1.000000	9845833	0.000000
163119177	91908351	477676	10000.000000	14592	10184	1.000000	18578	7885	1.000000	9840770	0.000000
163105804	91900198	479781	10000.000000	14712	10109	1.000000	18576	7905	1.000000	9835903	0.000000
163110630	91919562	478458	10000.000000	14401	10207	1.000000	18525	8059	1.000000	9830877	0.000000
163115006	91894256	477702	10000.000000	14690	10128	1.000000	18626	7962	1.000000	9825976	0.000000
163130015	91896166	478168	10000.000000	14391	10467	1.000000	18455	7953	1.000000	9821089	0.000000
163114843	91902767	479050	10000.000000	14562	10159	1.000000	18581	8073	1.000000	9816158	0.000000
163111261	91908396	479131	10000.000000	14561	10315	1.000000	18740	7810	1.000000	9811307	0.000000
163113109	91905493	477988	10000.000000	14492	10344	1.000000	18663	8047	1.000000	9806416	0.000000
163091788	91908852	477794	10000.000000	14631	9912	1.000000	18335	8030	1.000000	9801433	-1.#IND00
163078612	91923637	478521	10000.000000	14541	10116	1.000000	18587	7893	1.000000	9796422	-1.#IND00
163094403	91935098	477317	10000.000000	14759	10208	1.000000	18773	7735	1.000000	9791535	-0.007635
163116133	91887424	478119	10000.000000	14529	10164	1.000000	18426	8317	1.000000	9786787	-0.010050
163133821	91880737	477956	10000.000000	14551	9992	1.000000	18443	8006	1.000000	9782052	-0.004483
163123276	91889075	480365	10000.000000	14527	10226	1.000000	18514	7770	1.000000	9777173	-0.000038
163125676	91890311	479062	10000.000000	14767	10000	1.000000	18735	7791	1.000000	9772384	0.004201
163091112	91911668	479160	10000.000000	14422	10328	1.000000	18392	8181	1.000000	9767602	0.002563
163109804	91895666	478511	10000.000000	14762	10079	1.000000	18638	7695	1.000000	9762667	0.002893
163131060	91904427	478582	10000.000000	14538	10354	1.000000	18354	7938	1.000000	9757782	0.001842
163104611	91904016	478304	10000.000000	14743	9906	1.000000	18225	8176	1.000000	9752862	0.009457
163099619	91918652	479748	10000.000000	14787	10053	1.000000	18715	7855	1.000000	9747957	-0.001586
163118455	91893163	479885	10000.000000	14415	10246	1.000000	18310	8152	1.000000	9742987	-0.002610
163100548	91918063	478506	10000.000000	14634	10106	1.000000	18488	8120	1.000000	9738144	-0.005961
163115241	91883059	478820	10000.000000	14596	10212	1.000000	18524	7880	1.000000	9733299	-0.004809
163144107	91873486	479709	10000.000000	14428	10252	1.000000	18509	7962	1.000000	9728479	-0.002913
163115061	91881873	478033	10000.000000	14462	10223	1.000000	18497	7838	1.000000	9723626	-0.005217
163118016	91897969	477420	10000.000000	14576	10053	1.000000	18547	7864	1.000000	9718851	-0.004951
163122877	91900488	478242	10000.000000	14810	10117	1.000000	18716	7816	1.000000	9714148	-0.004757
163079747	91931715	478033	10000.000000	14586	10132	1.000000	18573	7864	1.000000	9709216	-0.004920
163133902	91906110	477501	10000.000000	14744	10005	1.000000	18609	7917	1.000000	9704393	-0.004651
163115426	91911413	478263	10000.000000	14716	9942	1.000000	18507	7986	1.000000	9699553	-0.002875
163084782	91929840	477989	10000.000000	14717	10141	1.000000	18743	7981	1.000000	9694683	-0.005105
163108828	91891766	478483	10000.000000	14573	10192	1.000000	18587	7843	1.000000	9689716	-0.005265
163122676	91900977	479455	10000.000000	14421	10296	1.000000	18735	7850	1.000000	9684747	-0.004898
163095390	91901036	478420	10000.000000	14784	10022	1.000000	18275	8157	1.000000	9679912	-0.004498
163094904	91924123	479261	10000.000000	14695	10151	1.000000	18315	8029	1.000000	9675290	-0.003513
163113588	91905971	478158	10000.000000	14553	10312	1.000000	18532	8025	1.000000	9670363	-0.002918
163099742	91929767	476708	10000.000000	14498	10267	1.000000	18392	8011	1.000000	9665508	-0.000543
163103918	91909629	478512	10000.000000	14733	10214	1.000000	18686	7811	1.000000	9660648	-0.001062
163109087	91907419	478792	10000.000000	14591	10129	1.000000	18643	7802	1.000000	9655883	-0.000803
163118152	91893099	478705	10000.000000	14654	10168	1.000000	18598	7988	1.000000	9651033	-0.000839
163131142	91885628	477723	10000.000000	14466	10304	1.000000	18366	8042	1.000000	9646245	-0.000871
163110233	91887975	478716	10000.000000	14390	10331	1.000000	18645	7732	1.000000	9641353	-0.001205
163111848	91908020	479193	10000.000000	14756	10026	1.000000	18828	7716	1.000000	9636521	-0.001588
163096812	91921853	478874	10000.000000	14432	10345	1.000000	18453	8161	1.000000	9631710	-0.001447
163119694	91903773	477934	10000.000000	14625	10212	1.000000	18479	8020	1.000000	9626904	-0.001186
163107203	91903656	478333	10000.000000	14645	10230	1.000000	18799	7780	1.000000	9621993	-0.000523
163112865	91889851	478545	10000.000000	14472	10190	1.000000	18890	7714	1.000000	9617058	-0.000054
163129574	91877849	479195	10000.000000	14551	10121	1.000000	18548	7898	1.000000	9612229	0.000173
163095612	91908435	479876	10000.000000	14831	10072	1.000000	18344	7931	1.000000	9607334	0.000136
163098116	91897701	479474	10000.000000	14669	10035	1.000000	18146	8007	1.000000	9602557	-0.000356
163133257	91900324	479149	10000.000000	14660	10080	1.000000	18640	7922	1.000000	9597738	0.000251
163121250	91893914	479448	10000.000000	14975	9804	1.000000	18555	7946	1.000000	9592894	0.000382
163133696	91891382	478052	10000.000000	14420	10219	1.000000	18395	7974	1.000000	9587957	0.000320
163112296	91931318	478241	10000.000000	14875	10000	1.000000	18515	8025	1.000000	9583205	0.000001
163110625	91923483	478568	10000.000000	14473	10312	1.000000	18816	7728	1.000000	9578349	0.000079
163095359	91909030	479201	10000.000000	14698	10049	1.000000	18522	8106	1.000000	9573607	0.001285
163127819	91894512	478079	10000.000000	14557	10083	1.000000	18477	7822	1.000000	9568741	0.001278
163077091	91928611	478007	10000.000000	14694	10017	1.000000	18521	7828	1.000000	9563990	0.001513
163098514	91907339	478906	10000.000000	14816	9749	1.000000	18754	7877	1.000000	9559268	0.001577
163097098	91903037	477620	10000.000000	14866	10062	1.000000	18651	7806	1.000000	9554491	0.002001
163132343	91881288	478456	10000.000000	14458	10152	1.000000	18745	7987	1.000000	9549631	0.001785
163109162	91898325	477732	10000.000000	14624	10012	1.000000	18790	7884	1.000000	9544909	0.001934
163138566	91876432	478706	10000.000000	14640	10202	1.000000	18500	7906	1.000000	9540178	0.001900
163096618	91912449	479067	10000.000000	14411	10438	1.000000	18491	7967	1.000000	9535413	0.001261
163115130	91899314	479166	10000.000000	14709	10115	1.000000	18419	8137	1.000000	9530602	0.001244
163113212	91887900	480033	10000.000000	14512	10150	1.000000	18322	8099	1.000000	9525964	0.000528
163091821	91915716	478652	10000.000000	14496	10147	1.000000	18459	8034	1.000000	9521242	-0.000876
163103390	91896324	477994	10000.000000	14476	10265	1.000000	18179	8066	1.000000	9516316	-0.000806
npatches	nstrain	runtime	dt	init_x	init_y	init_y_blood	init_z	init_S	beta0	beta1	beta2	beta3	mean_beta	B	d	delta	delta_blood	b[0]	mut	m	CTL	c	g	epsilon	k	het	lambda	rho	omega	x_max	patch.dyna	DELTA	A	VA
10000	1	100.000000	0.001000	21900	9499	5000000	0.001000	10000000	5.090177	12.220369	10.975918	12.036028	9	800000000	0.010000	1.000000	432.000000	80000	0.000050	0.004800	1	0.001000	1.000000	2.500000	2.000000	0.500000	0.000000	0.000000	0.000000	31872	0	10.000000	7.000000	1.000000
sus	inf	inf_blood	z	x[0]	y[0][0]	z[0]	x[1]	y[1][0]	z[1]	S[0]	synchrony
219000000	94990000	5000000	10.000000	21900	9499	0.001000	21900	9499	0.001000	10000000	0.000000
184821845	61157356	319401	10000.000000	25740	2583	1.000000	13421	8575	1.000000	9994941	0.000000
196885604	57821939	302302	10000.000000	28154	1734	1.000000	13738	8458	1.000000	9989976	0.000000
197371438	57997023	303245	10000.000000	28776	1652	1.000000	13814	8431	1.000000	9985077	0.000000
197368155	58030353	302463	10000.000000	28864	1746	1.000000	13867	8338	1.000000	9980143	0.000000
197374784	58022682	302202	10000.000000	28947	1656	1.000000	14082	8258	1.000000	9975287	0.000000
197384703	58028239	301830	10000.000000	28802	1646	1.000000	13936	8373	1.000000	9970303	0.000000
197389388	57992054	301084	10000.000000	28894	1596	1.000000	13882	8501	1.000000	9965387	0.000000
197369577	58010001	302201	10000.000000	28718	1594	1.000000	14184	8236	1.000000	9960349	0.000000
197327165	58039742	302196	10000.000000	28712	1565	1.000000	13851	8632	1.000000	9955283	0.000000
197348721	58047950	301499	10000.000000	29034	1429	1.000000	13874	8552	1.000000	9950354	0.000000
197367414	58028814	301329	10000.000000	29012	1638	1.000000	13996	8479	1.000000	9945434	0.000000
197378911	58015860	302784	10000.000000	28923	1731	1.000000	13871	8582	1.000000	9940426	0.000000
197365446	58027106	302190	10000.000000	28922	1688	1.000000	13770	8601	1.000000	9935456	0.000000
197379580	58012138	301946	10000.000000	28689	1604	1.000000	13802	8700	1.000000	9930527	0.000000
197346649	58023836	302046	10000.000000	29080	1571	1.000000	14009	8568	1.000000	9925598	0.000000
197341269	58048228	301770	10000.000000	28781	1687	1.000000	13670	8556	1.000000	9920675	0.000000
197364861	58024750	303159	10000.000000	28953	1635	1.000000	13690	8515	1.000000	9915670	0.000000
197333222	58039402	303432	10000.000000	28741	1653	1.000000	13740	8607	1.000000	9910683	0.000000
197360337	58023374	302385	10000.000000	28906	1677	1.000000	14069	8363	1.000000	9905711	0.000000
197385511	58012364	302069	10000.000000	29117	1506	1.000000	13715	8749	1.000000	9900623	0.000000
197370821	58005210	302133	10000.000000	29027	1623	1.000000	13820	8572	1.000000	9895672	0.000000
197373416	58034703	302442	10000.000000	28879	1680	1.000000	14277	8288	1.000000	9890832	0.000000
197373192	58017550	303063	10000.000000	28845	1722	1.000000	13833	8496	1.000000	9885865	0.000000
197339905	58026397	302151	10000.000000	28653	1900	1.000000	13923	8340	1.000000	9880885	0.000000
197390198	57995049	301434	10000.000000	28918	1703	1.000000	13811	8611	1.000000	9875914	0.000000
197364330	58043994	302446	10000.000000	28709	1645	1.000000	14161	8379	1.000000	9871023	0.000000
197380707	58013376	302122	10000.000000	28963	1480	1.000000	13757	8615	1.000000	9866045	0.000000
197366109	58022877	301875	10000.000000	29121	1558	1.000000	13712	8567	1.000000	9860998	0.000000
197354208	58037720	302301	10000.000000	28697	1740	1.000000	13762	8575	1.000000	9856140	0.000000
197352288	58032513	301843	10000.000000	28715	1659	1.000000	13904	8686	1.000000	9851157	0.000000
197330601	58024048	302141	10000.000000	28785	1641	1.000000	13845	8371	1.000000	9846283	0.000000
197362021	58029501	302955	10000.000000	28894	1610	1.000000	13791	8400	1.000000	9841366	0.000000
197343234	58025857	302764	10000.000000	28669	1692	1.000000	13731	8432	1.000000	9836527	0.000000
197351451	58012777	302160	10000.000000	28837	1703	1.000000	13956	8513	1.000000	9831615	0.000000
197371319	58004488	302493	10000.000000	28892	1643	1.000000	13903	8386	1.000000	9826705	0.000000
197368427	58030536	302298	10000.000000	28757	1573	1.000000	14042	8289	1.000000	9821915	0.000000
197375810	58018177	301811	10000.000000	29101	1404	1.000000	13836	8544	1.000000	9816919	0.000000
197344048	58031584	302694	10000.000000	29063	1589	1.000000	13905	8486	1.000000	9811993	0.000000
197367825	58025037	303290	10000.000000	28663	1745	1.000000	13820	8386	1.000000	9807215	0.000000
197371843	58026761	301571	10000.000000	28745	1600	1.000000	14008	8476	1.000000	9802419	-1.#IND00
197338193	58040854	302748	10000.000000	28528	1778	1.000000	13928	8478	1.000000	9797436	-0.062400
197352332	58028266	303126	10000.000000	28889	1512	1.000000	13671	8723	1.000000	9792613	-0.037325
197348921	58018525	301729	10000.000000	28955	1634	1.000000	13890	8540	1.000000	9787713	-0.013064
197316151	58047530	301717	10000.000000	28804	1721	1.000000	13958	8296	1.000000	9782813	0.009803
197350360	58034964	302297	10000.000000	28708	1644	1.000000	13706	8728	1.000000	9778016	0.008106
197372816	58003527	301764	10000.000000	28937	1557	1.000000	13868	8456	1.000000	9773144	0.007135
197389492	58013555	302517	10000.000000	29120	1604	1.000000	13776	8581	1.000000	9768319	0.008302
197366484	58022922	301446	10000.000000	28993	1654	1.000000	13639	8792	1.000000	9763400	0.005280
197367590	58008143	302555	10000.000000	28700	1701	1.000000	14091	8269	1.000000	9758534	0.004312
197337360	58045595	301684	10000.000000	28845	1537	1.000000	13903	8403	1.000000	9753754	0.005614
197348364	58047002	302947	10000.000000	28901	1555	1.000000	13607	8672	1.000000	9748910	0.005044
197363223	58028690	302014	10000.000000	28831	1584	1.000000	14068	8262	1.000000	9743954	0.006292
197348741	58034898	303059	10000.000000	28666	1666	1.000000	14004	8511	1.000000	9739129	0.007186
197356970	58020377	301395	10000.000000	28704	1646	1.000000	13740	8529	1.000000	9734244	0.006708
197389079	58008303	302749	10000.000000	28751	1669	1.000000	13840	8632	1.000000	9729264	0.009574
197385476	58016111	302338	10000.000000	28755	1614	1.000000	14027	8455	1.000000	9724420	0.009144
197364509	58014298	302121	10000.000000	28979	1603	1.000000	13769	8625	1.000000	9719638	0.009247
197377375	58015341	301570	10000.000000	29058	1525	1.000000	14083	8219	1.000000	9714706	0.008659
197415851	58003643	303713	10000.000000	28924	1647	1.000000	13979	8503	1.000000	9709866	0.008862
197348521	58030263	301743	10000.000000	28758	1742	1.000000	14106	8349	1.000000	9704867	0.010508
197388402	58008456	302413	10000.000000	28630	1638	1.000000	13774	8554	1.000000	9700095	0.009896
197348499	58031709	302682	10000.000000	28839	1704	1.000000	13958	8504	1.000000	9695263	0.009895
197340040	58046147	302277	10000.000000	28833	1601	1.000000	13711	8528	1.000000	9690438	0.009194
197364679	58020506	302501	10000.000000	28981	1655	1.000000	13860	8288	1.000000	9685587	0.008687
197365975	58016518	301375	10000.000000	28856	1692	1.000000	14096	8555	1.000000	9680742	0.008034
197329059	58033503	301548	10000.000000	28495	1628	1.000000	13984	8421	1.000000	9675890	0.007446
197383860	58019941	302104	10000.000000	29202	1384	1.000000	13575	8730	1.000000	9671112	0.006934
197374463	57998872	301786	10000.000000	28957	1592	1.000000	14136	8275	1.000000	9666308	0.006097
197362309	58021085	301606	10000.000000	28952	1569	1.000000	13903	8521	1.000000	9661657	0.005874
197349740	58021963	302509	10000.000000	29022	1614	1.000000	13828	8464	1.000000	9656962	0.004670
197370867	58016936	301648	10000.000000	28727	1773	1.000000	14146	8196	1.000000	9652132	0.004846
197358958	58035821	302848	10000.000000	28670	1687	1.000000	14043	8426	1.000000	9647171	0.004261
197381705	58013279	301214	10000.000000	28764	1642	1.000000	13969	8348	1.000000	9642396	0.004180
197388888	57991670	303487	10000.000000	28896	1732	1.000000	14034	8287	1.000000	9637503	0.004199
197362192	58017404	302258	10000.000000	28609	1674	1.000000	13780	8784	1.000000	9632680	0.004257
197362751	58023948	301890	10000.000000	28777	1632	1.000000	13983	8328	1.000000	9627886	0.003950
197380546	58007258	302078	10000.000000	28998	1588	1.000000	13850	8649	1.000000	9623060	0.003757
197375225	58012912	301672	10000.000000	28832	1547	1.000000	14153	8264	1.000000	9618229	0.003554
197381656	58004734	303491	10000.000000	29255	1533	1.000000	13991	8367	1.000000	9613491	0.003559
197337856	58051325	302317	10000.000000	28962	1667	1.000000	13916	8363	1.000000	9608830	0.003591
197350092	58034135	301207	10000.000000	28749	1610	1.000000	13930	8444	1.000000	9603973	0.003398
197384505	58015989	302081	10000.000000	28793	1743	1.000000	13866	8451	1.000000	9599344	0.003341
197375319	58015814	302655	10000.000000	28666	1659	1.000000	13879	8652	1.000000	9594494	0.003489
197358276	58020533	302661	10000.000000	28824	1562	1.000000	13845	8430	1.000000	9589715	0.002991
197365314	58036348	301953	10000.000000	28628	1707	1.000000	13855	8257	1.000000	9585009	0.002767
197382705	58020105	301438	10000.000000	28890	1587	1.000000	14032	8374	1.000000	9580233	0.002720
197405871	58002994	301921	10000.000000	28877	1695	1.000000	14030	8514	1.000000	9575308	0.002734
197382167	58016872	302077	10000.000000	29078	1571	1.000000	14329	8124	1.000000	9570466	0.002638
197346697	58047901	301526	10000.000000	29158	1569	1.000000	14005	8511	1.000000	9565736	0.002355
197357720	58012756	302404	10000.000000	28992	1576	1.000000	13603	8785	1.000000	9560885	0.002276
197360435	58034544	301563	10000.000000	28816	1610	1.000000	13793	8391	1.000000	9556205	0.001950
197360389	58010173	301416	10000.000000	29118	1537	1.000000	13906	8419	1.000000	9551457	0.002475
197357136	58015137	302756	10000.000000	29002	1467	1.000000	13784	8503	1.000000	9546636	0.002275
197369305	58029335	302086	10000.000000	29307	1441	1.000000	13956	8439	1.000000	9541918	0.002250
197377028	58019479	301065	10000.000000	29182	1596	1.000000	13765	8506	1.000000	9537090	0.002275
197395928	58003800	301874	10000.000000	29227	1571	1.000000	14105	8208	1.000000	9532368	0.001994
197383418	58034335	303447	10000.000000	28921	1592	1.000000	13931	8429	1.000000	9527552	0.001914
197370893	58016293	302083	10000.000000	28892	1642	1.000000	13848	8398	1.000000	9522807	0.001726
197340819	58027276	302973	10000.000000	29007	1600	1.000000	13698	8582	1.000000	9518135	0.002053
npatches	nstrain	runtime	dt	init_x	init_y	init_y_blood	init_z	init_S	beta0	beta1	beta2	beta3	mean_beta	B	d	delta	delta_blood	b[0]	mut	m	CTL	c	g	epsilon	k	het	lambda	rho	omega	x_max	patch.dyna	DELTA	A	VA
10000	1	100.000000	0.001000	21900	9499	5000000	0.001000	10000000	8.307733	7.682973	10.823367	8.597073	9	800000000	0.010000	1.000000	432.000000	80000	0.000050	0.004800	1	0.001000	1.000000	2.500000	3.000000	0.500000	0.000000	0.000000	0.000000	31872	0	10.000000	7.000000	1.000000
sus	inf	inf_blood	z	x[0]	y[0][0]	z[0]	x[1]	y[1][0]	z[1]	S[0]	synchrony
219000000	94990000	5000000	10.000000	21900	9499	0.001000	21900	9499	0.001000	10000000	0.000000
212710999	37946450	197372	10000.000000	21948	3573	1.000000	23557	2834	1.000000	9994868	0.000000
228534346	35768995	186103	10000.000000	24192	3024	1.000000	25771	2479	1.000000	9989811	0.000000
229108752	35972645	187117	10000.000000	23941	3212	1.000000	25850	2399	1.000000	9984743	0.000000
229134259	35985004	186782	10000.000000	24145	3112	1.000000	25510	2687	1.000000	9979737	0.000000
229120845	35966199	187031	10000.000000	23836	3192	1.000000	25776	2427	1.000000	9974813	0.000000
229139664	35978585	187085	10000.000000	23950	3199	1.000000	25417	2737	1.000000	9969801	0.000000
229179982	35959283	186941	10000.000000	23583	3505	1.000000	25444	2508	1.000000	9964823	0.000000
229170892	35978610	187623	10000.000000	23610	3284	1.000000	25600	2697	1.000000	9959766	0.000000
229136187	35967521	187130	10000.000000	23752	3212	1.000000	25619	2537	1.000000	9954737	0.000000
229145627	36001230	187076	10000.000000	24047	3106	1.000000	25507	2577	1.000000	9949740	0.000000
229159412	35960286	187648	10000.000000	23610	3264	1.000000	25612	2403	1.000000	9944691	0.000000
229170949	35961330	185942	10000.000000	23859	3217	1.000000	25840	2375	1.000000	9939741	0.000000
229134546	35983536	187567	10000.000000	23777	3270	1.000000	25511	2624	1.000000	9934922	0.000000
229165668	35973865	187718	10000.000000	23442	3403	1.000000	25441	2477	1.000000	9929811	0.000000
229167892	35960905	187672	10000.000000	23658	3256	1.000000	25445	2577	1.000000	9924911	0.000000
229175506	35959161	186658	10000.000000	24229	3066	1.000000	25948	2323	1.000000	9919908	0.000000
229189229	35955299	187835	10000.000000	24194	2970	1.000000	25675	2495	1.000000	9914979	0.000000
229163477	35974341	186973	10000.000000	23959	3051	1.000000	25592	2576	1.000000	9910130	0.000000
229136641	35970094	187048	10000.000000	24077	3223	1.000000	25258	2631	1.000000	9905262	0.000000
229152209	35972028	187285	10000.000000	23990	3097	1.000000	25122	2673	1.000000	9900213	0.000000
229188279	35958289	187045	10000.000000	23883	3287	1.000000	25511	2462	1.000000	9895246	0.000000
229133082	35992768	188501	10000.000000	23812	3265	1.000000	25841	2511	1.000000	9890236	0.000000
229143725	35967778	187422	10000.000000	24114	3123	1.000000	25572	2690	1.000000	9885173	0.000000
229154089	35953523	187559	10000.000000	23550	3322	1.000000	25537	2598	1.000000	9880250	0.000000
229163325	35967677	186853	10000.000000	23383	3429	1.000000	25650	2512	1.000000	9875352	0.000000
229164548	35976226	187605	10000.000000	23875	3179	1.000000	25469	2501	1.000000	9870442	0.000000
229119316	35981676	187298	10000.000000	23821	3365	1.000000	25978	2473	1.000000	9865542	0.000000
229135962	35987943	186703	10000.000000	23636	3298	1.000000	25771	2485	1.000000	9860506	0.000000
229159517	35975455	187145	10000.000000	23830	3241	1.000000	25811	2501	1.000000	9855595	0.000000
229140104	35972811	186586	10000.000000	23653	3393	1.000000	25707	2598	1.000000	9850577	0.000000
229154032	35983318	186963	10000.000000	23559	3346	1.000000	25471	2533	1.000000	9845694	0.000000
229162703	35964921	187458	10000.000000	24070	2988	1.000000	25678	2561	1.000000	9840784	0.000000
229145344	35999574	187650	10000.000000	24432	3004	1.000000	25701	2550	1.000000	9835818	0.000000
229136517	35970869	187117	10000.000000	24114	3267	1.000000	25935	2272	1.000000	9830893	0.000000
229183402	35956401	187567	10000.000000	23723	3335	1.000000	25290	2876	1.000000	9825952	0.000000
229172334	35954615	187896	10000.000000	24111	3022	1.000000	25238	2618	1.000000	9821085	0.000000
229148397	35981344	187241	10000.000000	23968	3243	1.000000	25838	2404	1.000000	9816121	0.000000
229123021	35994937	186616	10000.000000	23708	3336	1.000000	25860	2511	1.000000	9811222	0.000000
229180822	35968637	187970	10000.000000	23706	3094	1.000000	25377	2668	1.000000	9806190	0.000000
229135046	35984487	187811	10000.000000	24219	3114	1.000000	25578	2456	1.000000	9801317	-1.#IND00
229149112	35976383	188232	10000.000000	23660	3270	1.000000	25782	2482	1.000000	9796414	-0.012800
229126271	35988077	187395	10000.000000	24096	3191	1.000000	25512	2563	1.000000	9791584	-0.001274
229153707	35963837	188130	10000.000000	23989	3128	1.000000	25928	2386	1.000000	9786724	0.006574
229102070	35995723	187266	10000.000000	23551	3363	1.000000	25631	2580	1.000000	9781769	0.007456
229160676	35968005	187665	10000.000000	24075	3094	1.000000	25411	2704	1.000000	9776926	0.004291
229162978	35978411	187630	10000.000000	23509	3327	1.000000	25301	2398	1.000000	9772007	-0.000142
229159620	35978713	187525	10000.000000	23856	3160	1.000000	25553	2633	1.000000	9767179	0.001809
229164349	35975750	187602	10000.000000	24160	3201	1.000000	25370	2697	1.000000	9762319	0.001560
229149770	35983396	186409	10000.000000	23803	3418	1.000000	25320	2651	1.000000	9757376	0.001179
229139807	35994839	187875	10000.000000	23523	3447	1.000000	25551	2453	1.000000	9752496	0.000552
229149893	35980840	187074	10000.000000	23835	3127	1.000000	25666	2443	1.000000	9747611	0.000061
229139887	35969978	187411	10000.000000	23639	3443	1.000000	25544	2445	1.000000	9742731	-0.000082
229171251	35955181	187474	10000.000000	23916	3122	1.000000	26254	2245	1.000000	9737803	0.001286
229114955	35980990	187492	10000.000000	23261	3507	1.000000	25361	2787	1.000000	9732965	-0.000139
229136585	35988037	188197	10000.000000	23767	3321	1.000000	25385	2518	1.000000	9728135	-0.000292
229155837	35974211	187452	10000.000000	23678	3209	1.000000	25261	2514	1.000000	9723204	-0.004811
229154309	35976744	187530	10000.000000	23462	3250	1.000000	25729	2521	1.000000	9718214	-0.004430
229181626	35957908	186833	10000.000000	23880	3312	1.000000	25837	2528	1.000000	9713299	-0.005657
229149081	35986100	187983	10000.000000	23720	3116	1.000000	25761	2479	1.000000	9708411	-0.005541
229140964	35968105	187473	10000.000000	24081	3033	1.000000	26005	2409	1.000000	9703443	-0.004767
229150024	35965738	187360	10000.000000	24148	3094	1.000000	25124	2765	1.000000	9698628	-0.006094
229143447	35980215	187196	10000.000000	23826	3277	1.000000	25121	2776	1.000000	9693675	-0.004761
229179524	35944135	187339	10000.000000	23823	3154	1.000000	25323	2594	1.000000	9688891	-0.003503
229158724	35960649	187005	10000.000000	23962	3281	1.000000	25872	2455	1.000000	9684058	-0.002507
229145302	35981370	186996	10000.000000	24035	3204	1.000000	25568	2677	1.000000	9679261	0.001177
229181736	35953834	187207	10000.000000	23677	3295	1.000000	25350	2620	1.000000	9674304	0.001400
229150485	35972569	187830	10000.000000	23601	3307	1.000000	25285	2623	1.000000	9669517	0.001023
229176731	35967790	186871	10000.000000	23677	3394	1.000000	25300	2662	1.000000	9664526	0.000710
229169889	35974492	186898	10000.000000	23836	3169	1.000000	25637	2526	1.000000	9659739	0.000392
229129439	35979900	186910	10000.000000	24145	3256	1.000000	25556	2550	1.000000	9654894	0.001394
229109882	36004208	187465	10000.000000	23842	3228	1.000000	25786	2549	1.000000	9649987	0.001042
229157177	35954269	187942	10000.000000	23706	3328	1.000000	25800	2540	1.000000	9645063	0.001849
229167087	35964069	186351	10000.000000	23667	3373	1.000000	25379	2504	1.000000	9640248	0.001915
229125989	35982516	187438	10000.000000	24200	3144	1.000000	25586	2623	1.000000	9635431	0.003014
229178486	35945223	186972	10000.000000	23708	3230	1.000000	25286	2696	1.000000	9630472	0.003208
229136237	35976256	187090	10000.000000	23852	3157	1.000000	25386	2648	1.000000	9625714	0.002753
229146936	35980105	187706	10000.000000	24074	3140	1.000000	25322	2665	1.000000	9620890	0.002561
229152603	35959474	187443	10000.000000	23339	3495	1.000000	25749	2489	1.000000	9616050	0.002445
229165165	35973040	186698	10000.000000	23627	3238	1.000000	25650	2563	1.000000	9611175	0.002284
229171114	35984697	187112	10000.000000	23754	3265	1.000000	25538	2598	1.000000	9606468	0.002289
229154149	35959343	187598	10000.000000	23788	3269	1.000000	25229	2666	1.000000	9601771	0.002045
229162007	35966604	187125	10000.000000	23721	3374	1.000000	25436	2630	1.000000	9596900	0.002181
229151547	35983381	186596	10000.000000	24094	3082	1.000000	25818	2584	1.000000	9592111	0.002156
229140704	35985755	187063	10000.000000	24070	3139	1.000000	25478	2635	1.000000	9587321	0.002187
229134230	35978607	186940	10000.000000	24087	3195	1.000000	25537	2533	1.000000	9582460	0.001996
229151640	35970615	187307	10000.000000	23612	3320	1.000000	25533	2575	1.000000	9577687	0.001412
229157008	35961951	186969	10000.000000	23781	3202	1.000000	25192	2829	1.000000	9572853	0.001195
229130371	35994628	187361	10000.000000	23657	3376	1.000000	24979	2798	1.000000	9568096	0.001319
229168880	35964632	186765	10000.000000	23864	3188	1.000000	25581	2662	1.000000	9563225	0.001135
229192103	35943798	187037	10000.000000	24073	3215	1.000000	25881	2563	1.000000	9558459	0.001107
229157499	35977832	187388	10000.000000	23779	3407	1.000000	25324	2599	1.000000	9553730	0.000947
229115655	35985410	187151	10000.000000	23833	3102	1.000000	26134	2314	1.000000	9549101	0.000489
229168475	35969797	185834	10000.000000	23933	3140	1.000000	25718	2545	1.000000	9544326	0.000512
229167918	35969824	187119	10000.000000	23659	3416	1.000000	25290	2652	1.000000	9539573	0.000641
229148576	35981487	187626	10000.000000	23670	3352	1.000000	25441	2575	1.000000	9534778	0.000546
229155137	35977083	187220	10000.000000	23957	3217	1.000000	25283	2655	1.000000	9529919	0.000369
229139919	35969948	187678	10000.000000	23371	3510	1.000000	25170	2692	1.000000	9525089	0.000373
229125718	35980774	187039	10000.000000	23852	3212	1.000000	25660	2669	1.000000	9520370	0.000494
229143177	35986392	186941	10000.000000	23751	3254	1.000000	25628	2549	1.000000	9515622	0.001247
npatches	nstrain	runtime	dt	init_x	init_y	init_y_blood	init_z	init_S	beta0	beta1	beta2	beta3	mean_beta	B	d	delta	delta_blood	b[0]	mut	m	CTL	c	g	epsilon	k	het	lambda	rho	omega	x_max	patch.dyna	DELTA	A	VA
10000	1	100.000000	0.001000	21900	9499	5000000	0.001000	10000000	10.604371	12.581556	7.361521	10.896128	9	800000000	0.010000	1.000000	432.000000	80000	0.000050	0.004800	1	0.001000	1.000000	2.500000	4.000000	0.500000	0.000000	0.000000	0.000000	31872	0	10.000000	7.000000	1.000000
sus	inf	inf_blood	z	x[0]	y[0][0]	z[0]	x[1]	y[1][0]	z[1]	S[0]	synchrony
219000000	94990000	5000000	10.000000	21900	9499	0.001000	21900	9499	0.001000	10000000	0.000000
234732281	23625913	122967	10000.000000	20632	3444	1.000000	18357	4101	1.000000	9994963	0.000000
253028055	22339664	115824	10000.000000	22211	3355	1.000000	18654	4465	1.000000	9990086	0.000000
253483178	22580332	117607	10000.000000	22039	3265	1.000000	18702	4483	1.000000	9985025	0.000000
253483759	22594144	118008	10000.000000	22387	3246	1.000000	18569	4587	1.000000	9980018	0.000000
253445568	22590977	117917	10000.000000	21936	3353	1.000000	18636	4423	1.000000	9975037	0.000000
253462812	22593915	118055	10000.000000	21690	3595	1.000000	18556	4389	1.000000	9969973	0.000000
253435735	22599623	117386	10000.000000	21768	3434	1.000000	18545	4528	1.000000	9964974	0.000000
253469864	22578087	117670	10000.000000	21858	3499	1.000000	18932	4304	1.000000	9959835	0.000000
253459226	22596028	117550	10000.000000	22013	3378	1.000000	18745	4378	1.000000	9954792	0.000000
253478080	22589356	117812	10000.000000	21798	3408	1.000000	18625	4407	1.000000	9949940	0.000000
253436162	22602179	117858	10000.000000	21927	3452	1.000000	18770	4565	1.000000	9944949	0.000000
253453991	22600425	117635	10000.000000	22075	3416	1.000000	18789	4327	1.000000	9939955	0.000000
253423566	22604343	117129	10000.000000	22033	3398	1.000000	18853	4366	1.000000	9934952	0.000000
253466073	22596942	117390	10000.000000	22191	3248	1.000000	18251	4622	1.000000	9929943	0.000000
253444899	22594224	117983	10000.000000	22048	3474	1.000000	18815	4427	1.000000	9924960	0.000000
253459443	22595962	117733	10000.000000	21926	3279	1.000000	18618	4511	1.000000	9920009	0.000000
253492357	22587623	117187	10000.000000	21981	3341	1.000000	18802	4310	1.000000	9915005	0.000000
253442605	22598431	117482	10000.000000	21752	3634	1.000000	18355	4653	1.000000	9910077	0.000000
253498965	22588781	117552	10000.000000	21654	3625	1.000000	18774	4406	1.000000	9905089	0.000000
253438687	22611431	117827	10000.000000	22398	3251	1.000000	18526	4627	1.000000	9900204	0.000000
253435750	22594254	117412	10000.000000	21965	3244	1.000000	18743	4404	1.000000	9895156	0.000000
253458722	22605148	117855	10000.000000	21865	3508	1.000000	18495	4668	1.000000	9890126	0.000000
253468151	22587022	117599	10000.000000	22041	3275	1.000000	18621	4606	1.000000	9885218	0.000000
253451336	22602979	117281	10000.000000	22308	3259	1.000000	18576	4538	1.000000	9880143	0.000000
253473468	22575320	117387	10000.000000	22267	3341	1.000000	19028	4155	1.000000	9875217	0.000000
253434359	22610604	118005	10000.000000	22001	3440	1.000000	18576	4541	1.000000	9870392	0.000000
253433997	22591024	117538	10000.000000	21901	3341	1.000000	18691	4357	1.000000	9865533	0.000000
253469096	22592997	117629	10000.000000	22229	3265	1.000000	18313	4691	1.000000	9860571	0.000000
253503174	22583786	116933	10000.000000	22029	3401	1.000000	18468	4643	1.000000	9855713	0.000000
253455077	22619147	117522	10000.000000	22146	3290	1.000000	18694	4408	1.000000	9850783	0.000000
253464867	22597999	117422	10000.000000	21618	3527	1.000000	18599	4612	1.000000	9845851	0.000000
253449218	22596905	117503	10000.000000	21941	3463	1.000000	18472	4500	1.000000	9841003	0.000000
253470980	22597913	118237	10000.000000	21934	3338	1.000000	18619	4477	1.000000	9836000	0.000000
253466785	22601816	118459	10000.000000	22183	3180	1.000000	18437	4628	1.000000	9831110	0.000000
253476622	22592550	117669	10000.000000	22213	3296	1.000000	18782	4515	1.000000	9826225	0.000000
253440965	22598318	117432	10000.000000	22475	3052	1.000000	18705	4439	1.000000	9821303	0.000000
253453428	22602150	118104	10000.000000	22196	3429	1.000000	18548	4554	1.000000	9816354	0.000000
253477369	22591776	117732	10000.000000	21880	3494	1.000000	18619	4487	1.000000	9811469	0.000000
253444131	22602128	117996	10000.000000	22016	3326	1.000000	18504	4431	1.000000	9806554	0.000000
253448923	22595467	118187	10000.000000	21999	3419	1.000000	18662	4494	1.000000	9801644	-1.#IND00
253439191	22598119	117322	10000.000000	22222	3390	1.000000	18740	4539	1.000000	9796668	-0.010400
253448161	22609225	118397	10000.000000	22114	3382	1.000000	18221	4635	1.000000	9791903	0.005669
253454219	22592084	118270	10000.000000	22361	3247	1.000000	18395	4794	1.000000	9786938	-0.003418
253466973	22592999	117700	10000.000000	21920	3429	1.000000	18702	4524	1.000000	9782003	-0.001760
253482703	22582488	117804	10000.000000	22279	3175	1.000000	18543	4603	1.000000	9777114	-0.001176
253480290	22587652	117505	10000.000000	22017	3441	1.000000	18913	4421	1.000000	9772242	-0.003331
253455680	22597009	117519	10000.000000	22007	3258	1.000000	18595	4424	1.000000	9767361	-0.001877
253495133	22591125	117628	10000.000000	22164	3233	1.000000	19199	4168	1.000000	9762432	-0.009564
253438011	22611677	117668	10000.000000	22020	3425	1.000000	18401	4623	1.000000	9757574	-0.009156
253390593	22622468	117767	10000.000000	21813	3493	1.000000	18593	4631	1.000000	9752690	-0.006828
253478321	22581513	117690	10000.000000	22329	3114	1.000000	18570	4480	1.000000	9747911	-0.006342
253458229	22589807	117352	10000.000000	22230	3319	1.000000	18721	4489	1.000000	9743071	-0.004048
253447019	22585245	117392	10000.000000	21983	3337	1.000000	18448	4528	1.000000	9738136	-0.003252
253442475	22596212	117655	10000.000000	22045	3470	1.000000	18790	4425	1.000000	9733262	-0.000647
253490699	22584406	117858	10000.000000	21892	3383	1.000000	18685	4582	1.000000	9728498	0.002028
253448471	22609918	117494	10000.000000	21800	3503	1.000000	18798	4356	1.000000	9723516	0.002164
253429815	22597842	117934	10000.000000	21997	3444	1.000000	18715	4410	1.000000	9718517	0.001732
253472634	22599049	117864	10000.000000	22242	3098	1.000000	18896	4283	1.000000	9713567	-0.001022
253408235	22615743	117554	10000.000000	22258	3387	1.000000	19036	4370	1.000000	9708606	-0.000188
253457937	22577719	117396	10000.000000	21914	3471	1.000000	18833	4411	1.000000	9703754	0.000479
253487851	22587999	117385	10000.000000	21573	3560	1.000000	18584	4424	1.000000	9698751	0.000235
253463972	22581927	118052	10000.000000	22155	3361	1.000000	18704	4711	1.000000	9693792	0.000085
253472056	22591186	117297	10000.000000	22191	3368	1.000000	18470	4707	1.000000	9688908	0.000274
253436363	22602552	117553	10000.000000	22384	3242	1.000000	18803	4516	1.000000	9684073	0.000854
253447446	22601647	117648	10000.000000	21903	3374	1.000000	18542	4615	1.000000	9679178	0.000753
253448951	22597682	117989	10000.000000	21833	3414	1.000000	18608	4259	1.000000	9674274	0.000869
253451518	22607922	118269	10000.000000	21683	3495	1.000000	18559	4614	1.000000	9669410	0.000178
253461559	22592005	117258	10000.000000	22112	3300	1.000000	18673	4684	1.000000	9664688	0.000397
253453203	22583578	117677	10000.000000	21903	3402	1.000000	18842	4404	1.000000	9659903	0.001284
253430263	22618944	118474	10000.000000	22198	3303	1.000000	18429	4563	1.000000	9655020	0.001536
253439874	22596566	117217	10000.000000	21982	3354	1.000000	18555	4554	1.000000	9650316	0.001396
253469723	22596303	116828	10000.000000	22276	3281	1.000000	18475	4643	1.000000	9645365	0.001350
253430492	22609532	117737	10000.000000	21982	3490	1.000000	18792	4447	1.000000	9640540	0.002005
253483702	22584447	117921	10000.000000	22426	3165	1.000000	18649	4395	1.000000	9635652	0.002822
253444035	22620859	117364	10000.000000	22017	3233	1.000000	18583	4508	1.000000	9630776	0.002824
253426780	22600842	117928	10000.000000	22320	3326	1.000000	18219	4585	1.000000	9626014	0.002194
253433525	22605833	118126	10000.000000	22094	3349	1.000000	18513	4573	1.000000	9621134	0.003386
253442294	22603549	117861	10000.000000	21747	3501	1.000000	18585	4657	1.000000	9616289	0.004354
253467862	22586244	118032	10000.000000	21894	3455	1.000000	18492	4604	1.000000	9611424	0.003994
253429920	22602563	118185	10000.000000	22231	3262	1.000000	18574	4496	1.000000	9606503	0.003936
253421015	22624473	117496	10000.000000	22086	3383	1.000000	19107	4356	1.000000	9601737	0.004124
253441637	22604433	117368	10000.000000	22345	3373	1.000000	18571	4582	1.000000	9597041	0.003532
253484946	22582797	117503	10000.000000	22086	3285	1.000000	18281	4718	1.000000	9592262	0.003249
253422424	22603041	117374	10000.000000	22189	3341	1.000000	18694	4455	1.000000	9587566	0.003002
253456008	22601583	117819	10000.000000	21981	3378	1.000000	18804	4373	1.000000	9582808	0.002643
253432967	22602931	117738	10000.000000	22284	3316	1.000000	18921	4384	1.000000	9577930	0.002465
253473772	22592290	117581	10000.000000	22062	3446	1.000000	18704	4526	1.000000	9573076	0.002531
253470555	22597940	117328	10000.000000	21906	3497	1.000000	18773	4523	1.000000	9568230	0.002400
253443861	22606000	117771	10000.000000	22073	3426	1.000000	18557	4610	1.000000	9563500	0.001034
253479678	22579975	117807	10000.000000	22299	3240	1.000000	18708	4454	1.000000	9558852	-0.000311
253447330	22600187	117334	10000.000000	22494	3224	1.000000	18687	4566	1.000000	9554040	-0.000409
253486060	22590630	117855	10000.000000	22076	3275	1.000000	18917	4245	1.000000	9549253	-0.000380
253490982	22580458	117920	10000.000000	21926	3429	1.000000	18830	4447	1.000000	9544455	-0.000314
253473575	22588525	117839	10000.000000	22130	3325	1.000000	18439	4564	1.000000	9539614	0.000398
253483074	22585045	117323	10000.000000	22049	3282	1.000000	18745	4277	1.000000	9534843	0.000406
253438023	22602927	116938	10000.000000	22246	3252	1.000000	18614	4545	1.000000	9530124	0.000386
253455059	22589912	117921	10000.000000	22184	3228	1.000000	18704	4520	1.000000	9525221	0.000428
253441236	22593963	117635	10000.000000	21688	3531	1.000000	19019	4168	1.000000	9520584	0.000445
253464844	22608581	117838	10000.000000	22123	3211	1.000000	18935	4509	1.000000	9515825	0.000339
npatches	nstrain	runtime	dt	init_x	init_y	init_y_blood	init_z	init_S	beta0	beta1	beta2	beta3	mean_beta	B	d	delta	delta_blood	b[0]	mut	m	CTL	c	g	epsilon	k	het	lambda	rho	omega	x_max	patch.dyna	DELTA	A	VA
10000	1	100.000000	0.001000	21900	9499	5000000	0.001000	10000000	5.217083	12.174340	7.542884	13.445746	9	800000000	0.010000	1.000000	432.000000	80000	0.000050	0.004800	1	0.001000	1.000000	2.500000	5.000000	0.500000	0.000000	0.000000	0.000000	31872	0	10.000000	7.000000	1.000000
sus	inf	inf_blood	z	x[0]	y[0][0]	z[0]	x[1]	y[1][0]	z[1]	S[0]	synchrony
219000000	94990000	5000000	10.000000	21900	9499	0.001000	21900	9499	0.001000	10000000	0.000000
253887135	14050437	73807	10000.000000	29640	213	1.000000	21278	2685	1.000000	9995115	0.000000
274182191	13174484	68409	10000.000000	31513	97	1.000000	22280	2887	1.000000	9990122	0.000000
274664259	13390337	69617	10000.000000	31580	102	1.000000	22116	3048	1.000000	9985174	0.000000
274726383	13390974	69612	10000.000000	31812	126	1.000000	21882	2849	1.000000	9980226	0.000000
274668676	13399697	69549	10000.000000	31731	109	1.000000	22500	2780	1.000000	9975311	0.000000
274688496	13395725	69529	10000.000000	31732	94	1.000000	22010	2992	1.000000	9970341	0.000000
274711709	13395900	69234	10000.000000	31838	76	1.000000	21901	2989	1.000000	9965416	0.000000
274697699	13400168	69484	10000.000000	31975	101	1.000000	22000	2968	1.000000	9960527	0.000000
274654117	13403828	69961	10000.000000	31853	85	1.000000	22205	2761	1.000000	9955616	0.000000
274677978	13401694	69652	10000.000000	31706	95	1.000000	22220	3094	1.000000	9950624	0.000000
274688749	13405562	69562	10000.000000	31608	102	1.000000	21563	3176	1.000000	9945568	0.000000
274631418	13416266	69906	10000.000000	31487	109	1.000000	22655	2656	1.000000	9940622	0.000000
274680920	13398990	69996	10000.000000	31624	97	1.000000	21730	3116	1.000000	9935641	0.000000
274676916	13407759	69924	10000.000000	31730	74	1.000000	21974	2823	1.000000	9930772	0.000000
274645399	13411107	69857	10000.000000	31506	121	1.000000	22257	2797	1.000000	9925624	0.000000
274671992	13406749	69283	10000.000000	31903	95	1.000000	22045	2973	1.000000	9920694	0.000000
274694530	13398203	69154	10000.000000	31763	104	1.000000	21784	3072	1.000000	9915764	0.000000
274660085	13419248	69779	10000.000000	31573	80	1.000000	21979	2895	1.000000	9910813	0.000000
274667005	13392748	69558	10000.000000	31817	96	1.000000	21993	2962	1.000000	9905788	0.000000
274692302	13407011	69971	10000.000000	31658	128	1.000000	22151	2839	1.000000	9900894	0.000000
274680937	13390903	69517	10000.000000	31812	94	1.000000	21933	3115	1.000000	9895879	0.000000
274673523	13398394	69814	10000.000000	31630	81	1.000000	21897	3072	1.000000	9890956	0.000000
274678414	13390414	69323	10000.000000	31791	108	1.000000	21758	2961	1.000000	9885949	0.000000
274686214	13404074	69991	10000.000000	31684	83	1.000000	22358	2869	1.000000	9881018	0.000000
274718274	13394590	69254	10000.000000	31690	125	1.000000	21907	3136	1.000000	9875964	0.000000
274680796	13397315	69636	10000.000000	31780	90	1.000000	22204	2868	1.000000	9871039	0.000000
274642586	13416595	70068	10000.000000	31659	106	1.000000	22063	2750	1.000000	9866209	0.000000
274685027	13398343	69733	10000.000000	31734	109	1.000000	22404	2772	1.000000	9861204	0.000000
274692736	13393575	70044	10000.000000	31611	86	1.000000	21646	3167	1.000000	9856323	0.000000
274696202	13389102	70102	10000.000000	31616	114	1.000000	21704	2984	1.000000	9851399	0.000000
274701282	13399916	69947	10000.000000	31502	98	1.000000	22235	2833	1.000000	9846505	0.000000
274673354	13404952	69614	10000.000000	31545	120	1.000000	22212	2950	1.000000	9841671	0.000000
274697351	13391534	69243	10000.000000	31589	92	1.000000	22392	2838	1.000000	9836669	0.000000
274685866	13401078	70057	10000.000000	31901	106	1.000000	21938	2885	1.000000	9831762	0.000000
274698232	13383518	70218	10000.000000	31883	87	1.000000	21731	3092	1.000000	9826775	0.000000
274707425	13394265	69868	10000.000000	31618	82	1.000000	21835	2884	1.000000	9821904	0.000000
274648615	13412136	69980	10000.000000	31591	114	1.000000	22044	2892	1.000000	9816958	0.000000
274694597	13404189	69605	10000.000000	31569	104	1.000000	22214	2926	1.000000	9812081	0.000000
274688170	13394249	69370	10000.000000	31822	94	1.000000	21897	2926	1.000000	9807255	0.000000
274696803	13397216	69824	10000.000000	31630	116	1.000000	21956	3039	1.000000	9802400	-1.#IND00
274691330	13393641	69558	10000.000000	31759	118	1.000000	21825	2850	1.000000	9797529	0.019200
274694121	13402955	70201	10000.000000	31620	93	1.000000	22066	2889	1.000000	9792623	0.018782
274647485	13405079	69775	10000.000000	31797	105	1.000000	22056	3005	1.000000	9787808	0.008490
274692044	13393519	69748	10000.000000	31682	103	1.000000	22399	2915	1.000000	9782832	0.001398
274679504	13398170	70190	10000.000000	31664	108	1.000000	22040	2786	1.000000	9777878	-0.000861
274701818	13405642	69823	10000.000000	31572	101	1.000000	21985	2980	1.000000	9772940	0.001446
274666681	13402544	69801	10000.000000	31706	104	1.000000	21558	3129	1.000000	9768042	-0.000178
274662936	13399325	69625	10000.000000	31838	108	1.000000	21691	3076	1.000000	9763264	0.000403
274679650	13398611	70168	10000.000000	31488	95	1.000000	21903	2946	1.000000	9758394	-0.007081
274720441	13380373	69492	10000.000000	31485	105	1.000000	21511	3021	1.000000	9753574	-0.006886
274710644	13389943	70026	10000.000000	31580	120	1.000000	22274	2831	1.000000	9748760	-0.006915
274729322	13386450	69694	10000.000000	31717	111	1.000000	21496	3104	1.000000	9743844	-0.006978
274673009	13409715	69898	10000.000000	31854	81	1.000000	21794	3040	1.000000	9739051	-0.006324
274654974	13412066	69625	10000.000000	31545	112	1.000000	21826	2840	1.000000	9734161	-0.006173
274679793	13393533	69693	10000.000000	31823	129	1.000000	22206	2923	1.000000	9729272	-0.005917
274687314	13408225	70489	10000.000000	31843	109	1.000000	22102	2820	1.000000	9724418	-0.005649
274675266	13397815	69719	10000.000000	31717	99	1.000000	21498	3164	1.000000	9719562	-0.006004
274688387	13388717	69908	10000.000000	31655	108	1.000000	21668	3064	1.000000	9714673	-0.005013
274698798	13393604	69729	10000.000000	31768	74	1.000000	21705	3213	1.000000	9709790	-0.004954
274700395	13402940	69813	10000.000000	31672	108	1.000000	21751	2936	1.000000	9704938	-0.004341
274644752	13409001	69154	10000.000000	31772	105	1.000000	21890	2976	1.000000	9700168	-0.004399
274673310	13409991	69614	10000.000000	31684	143	1.000000	21986	2874	1.000000	9695511	-0.004399
274666223	13408968	69399	10000.000000	31602	88	1.000000	21641	3051	1.000000	9690834	-0.003881
274681335	13384781	70094	10000.000000	31761	103	1.000000	21944	2962	1.000000	9686077	-0.001531
274699473	13399232	69534	10000.000000	31746	84	1.000000	21918	3287	1.000000	9681187	-0.001583
274685483	13396027	69916	10000.000000	31464	139	1.000000	21849	2890	1.000000	9676235	-0.001605
274664461	13398771	69816	10000.000000	31812	105	1.000000	21549	3060	1.000000	9671417	-0.002472
274694107	13401732	69603	10000.000000	31519	95	1.000000	22627	2725	1.000000	9666574	-0.002541
274657645	13411794	69888	10000.000000	31504	107	1.000000	22080	2890	1.000000	9661720	-0.002668
274646926	13397045	69956	10000.000000	31651	99	1.000000	22007	2961	1.000000	9657001	-0.002582
274663448	13402313	70068	10000.000000	31701	106	1.000000	21829	2995	1.000000	9652222	-0.002727
274663329	13410330	70100	10000.000000	31383	74	1.000000	22020	3107	1.000000	9647363	-0.002767
274650883	13406295	69903	10000.000000	31667	102	1.000000	21658	3080	1.000000	9642564	-0.002540
274665815	13404408	70125	10000.000000	31979	106	1.000000	21709	2991	1.000000	9637796	-0.002382
274694705	13391773	70227	10000.000000	31916	119	1.000000	22305	2785	1.000000	9632897	-0.002789
274692564	13399716	69985	10000.000000	31836	80	1.000000	21933	3051	1.000000	9627977	-0.001921
274667845	13395638	69666	10000.000000	31802	96	1.000000	21744	2919	1.000000	9623185	-0.001607
274688177	13391682	69867	10000.000000	31563	102	1.000000	22376	2943	1.000000	9618423	-0.001412
274696560	13391980	69569	10000.000000	31553	110	1.000000	21898	2962	1.000000	9613624	-0.001291
274699044	13388526	70146	10000.000000	31553	89	1.000000	21862	2975	1.000000	9608823	-0.002086
274671264	13399187	69778	10000.000000	31705	118	1.000000	22184	2893	1.000000	9603978	-0.002063
274698416	13389741	69404	10000.000000	31387	106	1.000000	21720	3074	1.000000	9599135	-0.001834
274675355	13406322	70016	10000.000000	31476	103	1.000000	22394	2930	1.000000	9594376	-0.001878
274669830	13395413	70049	10000.000000	31537	108	1.000000	21776	2976	1.000000	9589559	-0.001870
274687776	13397080	69325	10000.000000	31809	120	1.000000	22174	2832	1.000000	9584698	-0.001891
274684119	13406606	69569	10000.000000	31752	99	1.000000	21610	3018	1.000000	9579975	-0.002479
274653679	13404898	69559	10000.000000	31650	74	1.000000	22264	2894	1.000000	9575260	-0.002144
274685760	13399930	69962	10000.000000	31462	125	1.000000	21498	3227	1.000000	9570451	-0.002051
274642584	13415295	69987	10000.000000	31581	98	1.000000	21765	3126	1.000000	9565552	-0.002255
274677402	13394658	70048	10000.000000	31662	107	1.000000	21912	2958	1.000000	9560847	-0.002016
274664980	13417413	69939	10000.000000	31747	112	1.000000	22310	2868	1.000000	9556097	-0.001901
274650014	13401695	69821	10000.000000	31760	97	1.000000	22190	2857	1.000000	9551376	-0.001909
274673079	13409923	70104	10000.000000	31807	110	1.000000	21917	3075	1.000000	9546663	-0.001965
274648880	13409946	69555	10000.000000	31651	123	1.000000	21952	2949	1.000000	9541798	-0.002153
274652788	13413362	70308	10000.000000	31893	103	1.000000	21989	3013	1.000000	9536999	-0.002086
274695251	13402515	70343	10000.000000	31679	106	1.000000	22190	2842	1.000000	9532184	-0.001398
274648992	13405205	69594	10000.000000	31749	112	1.000000	21837	3030	1.000000	9527489	-0.001717
274661915	13406363	69607	10000.000000	31554	107	1.000000	21770	3057	1.000000	9522677	-0.001590
274682502	13396395	69925	10000.000000	31699	77	1.000000	21918	2836	1.000000	9517896	-0.001719
npatches	nstrain	runtime	dt	init_x	init_y	init_y_blood	init_z	init_S	beta0	beta1	beta2	beta3	mean_beta	B	d	delta	delta_blood	b[0]	mut	m	CTL	c	g	epsilon	k	het	lambda	rho	omega	x_max	patch.dyna	DELTA	A	VA
10000	1	100.000000	0.001000	21900	9499	5000000	0.001000	10000000	11.396758	10.181685	6.315803	10.167561	9	800000000	0.010000	1.000000	432.000000	80000	0.000050	0.004800	1	0.001000	1.000000	2.500000	6.000000	0.500000	0.000000	0.000000	0.000000	31872	0	10.000000	7.000000	1.000000
sus	inf	inf_blood	z	x[0]	y[0][0]	z[0]	x[1]	y[1][0]	z[1]	S[0]	synchrony
219000000	94990000	5000000	10.000000	21900	9499	0.001000	21900	9499	0.001000	10000000	0.000000
268669210	8088783	42675	10000.000000	24592	1426	1.000000	25973	968	1.000000	9994910	0.000000
290636416	7206686	37105	10000.000000	26611	1397	1.000000	28931	689	1.000000	9989896	0.000000
291145203	7496520	38743	10000.000000	26054	1621	1.000000	29279	627	1.000000	9984919	0.000000
291126996	7486305	38821	10000.000000	26526	1369	1.000000	29137	702	1.000000	9979827	0.000000
291133664	7494491	38746	10000.000000	26457	1544	1.000000	28998	802	1.000000	9974857	0.000000
291141005	7482187	39069	10000.000000	25893	1494	1.000000	28238	1025	1.000000	9969940	0.000000
291135470	7482514	39082	10000.000000	26253	1475	1.000000	28470	960	1.000000	9964956	0.000000
291128814	7485373	39002	10000.000000	26504	1392	1.000000	28579	882	1.000000	9959969	0.000000
291166689	7481984	38706	10000.000000	25923	1671	1.000000	28636	849	1.000000	9955043	0.000000
291127488	7486436	38887	10000.000000	26577	1370	1.000000	29156	696	1.000000	9950110	0.000000
291162760	7481607	39186	10000.000000	26132	1551	1.000000	29147	737	1.000000	9945142	0.000000
291154034	7480186	39199	10000.000000	25825	1656	1.000000	28841	838	1.000000	9940076	0.000000
291142021	7483341	38944	10000.000000	25897	1666	1.000000	29150	695	1.000000	9935155	0.000000
291139037	7483444	38604	10000.000000	26086	1491	1.000000	29394	562	1.000000	9930191	0.000000
291125020	7496268	39194	10000.000000	26726	1390	1.000000	29629	657	1.000000	9925297	0.000000
291138862	7486875	38791	10000.000000	26286	1596	1.000000	28658	989	1.000000	9920307	0.000000
291118058	7501104	38778	10000.000000	25759	1676	1.000000	28397	918	1.000000	9915272	0.000000
291151785	7488333	38910	10000.000000	25973	1547	1.000000	28935	802	1.000000	9910304	0.000000
291103653	7492283	39204	10000.000000	26530	1397	1.000000	28949	713	1.000000	9905349	0.000000
291124941	7480475	38915	10000.000000	26205	1468	1.000000	28895	896	1.000000	9900481	0.000000
291175074	7471244	38772	10000.000000	26175	1549	1.000000	28629	839	1.000000	9895490	0.000000
291156698	7477873	39000	10000.000000	26032	1500	1.000000	28641	824	1.000000	9890487	0.000000
291146175	7491634	38903	10000.000000	26262	1473	1.000000	28950	758	1.000000	9885557	0.000000
291107515	7498751	39343	10000.000000	25704	1614	1.000000	29162	703	1.000000	9880538	0.000000
291155947	7481037	39045	10000.000000	26096	1632	1.000000	29219	808	1.000000	9875628	0.000000
291136357	7485195	38627	10000.000000	26019	1539	1.000000	29003	746	1.000000	9870643	0.000000
291145962	7485081	39383	10000.000000	26099	1500	1.000000	29114	760	1.000000	9865744	0.000000
291166828	7466460	38780	10000.000000	26169	1397	1.000000	28907	907	1.000000	9860830	0.000000
291127963	7489968	38837	10000.000000	26910	1370	1.000000	28756	769	1.000000	9855893	0.000000
291137393	7486396	38918	10000.000000	25601	1803	1.000000	29244	707	1.000000	9850997	0.000000
291170228	7466180	38626	10000.000000	26310	1399	1.000000	28934	890	1.000000	9846142	0.000000
291135454	7488557	39330	10000.000000	26853	1397	1.000000	28492	868	1.000000	9841231	0.000000
291130467	7484054	39033	10000.000000	26054	1593	1.000000	28374	867	1.000000	9836305	0.000000
291145043	7488357	39173	10000.000000	25737	1636	1.000000	29054	653	1.000000	9831308	0.000000
291150046	7482955	38481	10000.000000	26350	1342	1.000000	29126	714	1.000000	9826218	0.000000
291135060	7489573	38972	10000.000000	26727	1280	1.000000	29036	719	1.000000	9821424	0.000000
291152191	7482684	38992	10000.000000	26600	1481	1.000000	29187	677	1.000000	9816523	0.000000
291162691	7476625	38829	10000.000000	26445	1414	1.000000	29058	816	1.000000	9811645	0.000000
291124855	7503175	39495	10000.000000	26199	1586	1.000000	28624	816	1.000000	9806712	0.000000
291157217	7478616	38815	10000.000000	26350	1378	1.000000	28873	745	1.000000	9801819	-1.#IND00
291157015	7474398	38936	10000.000000	26258	1675	1.000000	29000	752	1.000000	9796820	-1.#IND00
291132370	7489701	38633	10000.000000	25807	1473	1.000000	29226	696	1.000000	9791939	-1.#IND00
291096021	7493910	39036	10000.000000	26365	1477	1.000000	29600	606	1.000000	9787074	0.017543
291130824	7489242	39133	10000.000000	26090	1651	1.000000	29199	596	1.000000	9782054	0.011553
291155458	7481954	38886	10000.000000	25835	1478	1.000000	29515	636	1.000000	9777079	0.006301
291122817	7495540	39121	10000.000000	26404	1421	1.000000	29034	808	1.000000	9772131	0.005756
291095647	7492957	39440	10000.000000	26245	1480	1.000000	28560	847	1.000000	9767412	0.001657
291150212	7493962	38957	10000.000000	26175	1522	1.000000	29419	632	1.000000	9762511	0.001256
291150604	7484985	38985	10000.000000	25920	1478	1.000000	29173	759	1.000000	9757621	0.002824
291163637	7480399	38612	10000.000000	26535	1501	1.000000	28982	766	1.000000	9752689	0.003623
291165342	7479452	38898	10000.000000	26271	1513	1.000000	29045	814	1.000000	9747823	0.003723
291144048	7491850	38955	10000.000000	26155	1584	1.000000	29392	648	1.000000	9742880	0.003772
291175160	7465169	39012	10000.000000	26150	1506	1.000000	29426	635	1.000000	9738086	0.003254
291164450	7483125	38662	10000.000000	26213	1606	1.000000	29091	713	1.000000	9733255	0.003943
291138624	7492862	38968	10000.000000	26124	1447	1.000000	29220	762	1.000000	9728373	0.003694
291107256	7494263	38856	10000.000000	26497	1422	1.000000	28832	837	1.000000	9723450	0.004460
291134704	7483989	39040	10000.000000	26746	1424	1.000000	28746	870	1.000000	9718690	0.004669
291156247	7483698	38845	10000.000000	26127	1589	1.000000	28930	808	1.000000	9713827	0.004855
291125956	7483397	38810	10000.000000	25976	1629	1.000000	28823	776	1.000000	9709091	0.004861
291156279	7478046	38776	10000.000000	26189	1592	1.000000	29617	563	1.000000	9704294	0.005066
291162732	7483208	39138	10000.000000	26355	1371	1.000000	29791	601	1.000000	9699498	0.004217
291152176	7493103	39324	10000.000000	26402	1423	1.000000	29451	675	1.000000	9694589	0.003153
291149305	7481633	38848	10000.000000	26049	1747	1.000000	28788	790	1.000000	9689604	0.001851
291158719	7483711	38898	10000.000000	25920	1616	1.000000	28975	776	1.000000	9684732	0.000590
291131689	7490891	38814	10000.000000	26204	1619	1.000000	29186	698	1.000000	9679900	0.000662
291112755	7490157	38931	10000.000000	26324	1524	1.000000	29540	677	1.000000	9675117	0.001154
291162858	7477685	39129	10000.000000	26361	1385	1.000000	29151	748	1.000000	9670254	0.000994
291149583	7487025	39035	10000.000000	26347	1490	1.000000	28988	806	1.000000	9665402	0.001693
291120428	7488959	39180	10000.000000	26014	1534	1.000000	29287	708	1.000000	9660645	0.000471
291157386	7488888	39193	10000.000000	26137	1563	1.000000	28719	878	1.000000	9655835	0.000300
291171896	7479781	38862	10000.000000	26211	1504	1.000000	28887	850	1.000000	9650903	0.000316
291168399	7472132	38745	10000.000000	26269	1592	1.000000	28724	892	1.000000	9646039	0.000065
291116484	7490228	38731	10000.000000	26292	1496	1.000000	28960	738	1.000000	9641186	0.000376
291165649	7486053	38623	10000.000000	26022	1657	1.000000	29292	656	1.000000	9636377	0.000498
291141917	7486730	39138	10000.000000	26492	1436	1.000000	29436	732	1.000000	9631669	0.000447
291118008	7496666	39297	10000.000000	26208	1561	1.000000	29435	610	1.000000	9626847	0.000516
291167214	7480214	38906	10000.000000	26135	1562	1.000000	29234	750	1.000000	9621941	0.000674
291155524	7478197	38731	10000.000000	26447	1373	1.000000	29291	672	1.000000	9617067	-0.000138
291205348	7471776	38859	10000.000000	26526	1480	1.000000	29182	732	1.000000	9612294	0.000490
291180472	7470205	39288	10000.000000	26342	1566	1.000000	28866	830	1.000000	9607504	0.000782
291149830	7493764	39133	10000.000000	25924	1554	1.000000	28845	812	1.000000	9602692	0.000836
291115092	7479979	38969	10000.000000	26223	1541	1.000000	29144	788	1.000000	9597964	0.001178
291150282	7482812	38973	10000.000000	26172	1473	1.000000	28783	798	1.000000	9593150	0.000722
291152107	7488582	38758	10000.000000	26335	1448	1.000000	28893	777	1.000000	9588297	-0.000660
291129627	7491483	39364	10000.000000	26321	1604	1.000000	28505	912	1.000000	9583518	-0.000920
291109766	7494939	39121	10000.000000	25575	1695	1.000000	28869	811	1.000000	9578809	-0.000862
291146368	7478794	38800	10000.000000	26517	1383	1.000000	28852	819	1.000000	9573973	0.000347
291161312	7477383	38579	10000.000000	26416	1440	1.000000	28649	810	1.000000	9569252	0.000414
291152844	7482036	39179	10000.000000	26010	1493	1.000000	29049	768	1.000000	9564527	0.000847
291141393	7482703	38774	10000.000000	26177	1448	1.000000	29479	693	1.000000	9559652	0.000832
291159509	7478327	38688	10000.000000	26420	1648	1.000000	29398	684	1.000000	9554884	0.000974
291160279	7474266	38977	10000.000000	26144	1615	1.000000	29594	680	1.000000	9550014	0.001076
291145674	7483920	38780	10000.000000	26387	1494	1.000000	29004	810	1.000000	9545167	0.001337
291153847	7484228	38812	10000.000000	26513	1391	1.000000	28540	945	1.000000	9540329	0.001284
291152480	7481580	38989	10000.000000	25842	1593	1.000000	28541	865	1.000000	9535451	0.001141
291127434	7489153	39056	10000.000000	26098	1478	1.000000	28682	891	1.000000	9530627	0.001342
291172260	7478194	38904	10000.000000	26118	1504	1.000000	28667	829	1.000000	9525788	0.001290
291136192	7497588	39141	10000.000000	26172	1621	1.000000	28985	765	1.000000	9521072	0.001087
291151652	7477738	38925	10000.000000	26057	1496	1.000000	28884	883	1.000000	9516437	0.000586
npatches	nstrain	runtime	dt	init_x	init_y	init_y_blood	init_z	init_S	beta0	beta1	beta2	beta3	mean_beta	B	d	delta	delta_blood	b[0]	mut	m	CTL	c	g	epsilon	k	het	lambda	rho	omega	x_max	patch.dyna	DELTA	A	VA
10000	1	100.000000	0.001000	21900	9499	5000000	0.001000	10000000	10.949628	7.951193	6.591460	12.844831	9	800000000	0.010000	1.000000	432.000000	80000	0.000050	0.004800	1	0.001000	1.000000	2.500000	7.000000	0.500000	0.000000	0.000000	0.000000	31872	0	10.000000	7.000000	1.000000
sus	inf	inf_blood	z	x[0]	y[0][0]	z[0]	x[1]	y[1][0]	z[1]	S[0]	synchrony
219000000	94990000	5000000	10.000000	21900	9499	0.001000	21900	9499	0.001000	10000000	0.000000
280436726	4318746	22648	10000.000000	26943	546	1.000000	29290	184	1.000000	9995032	0.000000
303007569	3395147	17584	9999.944034	30167	353	1.000000	31701	46	1.000000	9990165	0.000000
304001012	3607932	18917	9999.979616	30513	395	1.000000	31801	33	1.000000	9985097	0.000000
303982591	3604666	18643	9999.979225	29809	544	1.000000	31783	43	1.000000	9980035	0.000000
304009468	3600077	18817	9999.975717	29750	490	1.000000	31719	31	1.000000	9975062	0.000000
303998364	3606866	18664	9999.995320	29733	410	1.000000	31661	13	1.000000	9970101	0.000000
303996723	3605299	18824	9999.836443	30213	443	1.000000	32032	14	1.000000	9965188	0.000000
304041870	3590651	18758	9999.978563	29939	422	1.000000	31824	44	1.000000	9960240	0.000000
304027167	3602763	18811	9999.820736	30218	497	1.000000	31728	33	1.000000	9955218	0.000000
303993980	3612461	18839	9999.884474	29619	632	1.000000	31594	27	1.000000	9950189	0.000000
303997149	3611465	18956	9999.999010	29607	521	1.000000	31747	42	1.000000	9945203	0.000000
303992531	3603820	18833	9999.942387	30060	460	1.000000	31726	43	1.000000	9940247	0.000000
304000526	3604201	18970	9999.951391	29964	447	1.000000	31731	32	1.000000	9935211	0.000000
304010514	3606504	18840	9999.994461	29753	476	1.000000	31608	54	1.000000	9930203	0.000000
303968660	3613299	18986	9999.977832	30181	458	1.000000	31869	26	1.000000	9925232	0.000000
303983988	3607817	18733	9999.927919	29964	446	1.000000	31793	29	1.000000	9920244	0.000000
303952630	3616345	18793	9999.920929	30147	472	1.000000	31677	35	1.000000	9915320	0.000000
303951424	3614350	18852	9999.883864	29633	548	1.000000	31723	47	1.000000	9910379	0.000000
304046028	3600523	18938	9999.933661	30121	417	1.000000	31784	52	1.000000	9905473	0.000000
303981611	3612699	19018	9999.950202	30294	513	1.000000	31662	40	1.000000	9900542	0.000000
303978773	3602490	18541	9999.895332	29696	549	1.000000	31445	36	1.000000	9895578	0.000000
303986385	3610673	18693	9999.954908	29645	586	1.000000	31667	33	1.000000	9890640	0.000000
303955136	3616928	18679	9999.992561	29677	508	1.000000	31902	34	1.000000	9885730	0.000000
304025029	3600323	18722	9999.987978	29817	440	1.000000	31743	32	1.000000	9880801	0.000000
304013689	3598417	18756	9999.943500	30250	401	1.000000	31669	43	1.000000	9875841	0.000000
304034664	3598345	18813	9999.988537	30052	422	1.000000	31728	33	1.000000	9870896	0.000000
304017934	3607763	18754	9999.999442	30211	438	1.000000	31710	37	1.000000	9865870	0.000000
303978423	3615087	18748	9999.879017	29148	724	1.000000	32118	16	1.000000	9860930	0.000000
303971477	3613611	19125	9999.985061	29544	566	1.000000	31944	21	1.000000	9856016	0.000000
303975330	3610365	18902	9999.947891	29630	447	1.000000	31773	35	1.000000	9851310	0.000000
303936062	3622333	18783	9999.882157	29961	445	1.000000	31750	27	1.000000	9846411	0.000000
303972130	3609422	18805	9999.984773	29916	473	1.000000	31738	21	1.000000	9841476	0.000000
304014404	3598590	18767	9999.999391	30125	391	1.000000	31915	34	1.000000	9836539	0.000000
303987842	3606382	18442	9999.985377	30392	393	1.000000	31827	20	1.000000	9831554	0.000000
304000088	3605849	18700	9999.964400	30302	443	1.000000	31879	28	1.000000	9826721	0.000000
303994652	3603519	18664	9999.885526	29627	513	1.000000	31918	39	1.000000	9821845	0.000000
304016020	3599671	18823	9999.886190	29662	593	1.000000	31632	30	1.000000	9816851	0.000000
304017362	3599297	18530	9999.999800	29351	604	1.000000	32015	42	1.000000	9812010	0.000000
303988078	3605459	18774	9999.908981	29801	434	1.000000	31934	61	1.000000	9807075	0.000000
304005544	3603482	18787	9999.970869	29920	484	1.000000	31659	31	1.000000	9802156	-1.#IND00
304004876	3603587	19139	9999.879074	29742	553	1.000000	31814	28	1.000000	9797183	-1.#IND00
304007453	3606350	18587	9999.840821	29693	537	1.000000	31837	28	1.000000	9792268	-0.001056
303993890	3602225	18743	9999.757578	29605	534	1.000000	31679	33	1.000000	9787325	0.000638
304004957	3600582	18642	9999.996809	29557	515	1.000000	31771	27	1.000000	9782275	0.003876
303998574	3606933	18869	9999.974935	29970	546	1.000000	31593	67	1.000000	9777353	0.003539
303960168	3608722	18903	9999.971493	29972	435	1.000000	31871	40	1.000000	9772401	0.002516
303986611	3606252	18719	9999.862730	29685	513	1.000000	31745	52	1.000000	9767389	0.002895
303986752	3604845	18908	9999.939119	30144	406	1.000000	31737	34	1.000000	9762591	0.001094
304008548	3604304	18825	9999.964379	29962	497	1.000000	31657	15	1.000000	9757689	0.000763
304030926	3596045	18657	9999.984038	30143	343	1.000000	31928	37	1.000000	9752666	0.002359
304021633	3601055	18785	9999.916101	29768	602	1.000000	31981	34	1.000000	9747846	0.002360
304015529	3605996	18640	9999.868628	30012	497	1.000000	31703	28	1.000000	9742989	0.000260
304013954	3610699	18776	9999.959568	30217	382	1.000000	31831	34	1.000000	9738236	0.000366
303985602	3613306	19121	9999.947423	30149	468	1.000000	32009	20	1.000000	9733260	0.000638
303994303	3604863	18797	9999.920534	30508	326	1.000000	31874	15	1.000000	9728361	-0.002405
304003859	3606990	18639	9999.989771	30116	397	1.000000	31722	34	1.000000	9723497	-0.002295
303951781	3613289	18952	9999.985010	30376	414	1.000000	32127	32	1.000000	9718542	-0.003308
303984146	3605619	18737	9999.861735	29720	450	1.000000	31915	55	1.000000	9713596	-0.006485
303988650	3601890	18957	9999.969055	30347	285	1.000000	31853	39	1.000000	9708688	-0.005932
304048788	3593431	18599	9999.976490	30631	322	1.000000	31775	64	1.000000	9703853	-0.005656
304027685	3599102	18982	9999.997608	30693	311	1.000000	31893	31	1.000000	9699136	-0.004305
304008201	3605434	18492	9999.959969	30299	345	1.000000	31881	28	1.000000	9694214	-0.004081
304013462	3609622	18869	9999.961474	30724	200	1.000000	31736	62	1.000000	9689359	-0.003019
304016851	3605222	18714	9999.979799	31199	171	1.000000	31749	64	1.000000	9684483	-0.003681
303982744	3606366	18703	9999.970649	30535	393	1.000000	31575	25	1.000000	9679599	-0.002986
304012571	3611281	18805	9999.923130	29937	533	1.000000	31677	46	1.000000	9674647	-0.002461
303972341	3613912	18723	9999.918417	29537	556	1.000000	31840	33	1.000000	9669775	-0.002606
304019202	3609803	18807	9999.888233	29543	581	1.000000	31682	20	1.000000	9664965	-0.002315
304016126	3603787	18506	9999.997631	29614	540	1.000000	31888	17	1.000000	9660051	-0.001702
304000281	3607669	18913	9999.920082	29894	510	1.000000	31805	32	1.000000	9655171	-0.001728
304015983	3598952	18612	9999.988701	29752	504	1.000000	31844	36	1.000000	9650457	-0.002288
304048404	3591285	19037	9999.978212	30071	395	1.000000	31743	30	1.000000	9645593	-0.002742
304032354	3601664	18751	9999.983151	30520	326	1.000000	31639	14	1.000000	9640736	-0.002758
304004498	3609963	18764	9999.960977	29968	469	1.000000	31762	33	1.000000	9635929	-0.002579
303974306	3615677	19098	9999.988722	29687	535	1.000000	31681	36	1.000000	9631003	-0.002466
304017829	3592849	18816	9999.968372	29722	538	1.000000	31874	28	1.000000	9626177	-0.003375
304015739	3612273	18537	9999.823880	30048	445	1.000000	31888	28	1.000000	9621339	-0.003246
303972712	3607402	18838	9999.987344	30080	428	1.000000	31663	34	1.000000	9616587	-0.003458
304021418	3599508	18683	9999.972074	29878	541	1.000000	31375	74	1.000000	9611809	-0.003747
303982254	3616649	18784	9999.992676	29608	612	1.000000	31660	24	1.000000	9606956	-0.003793
303971016	3609902	18792	9999.998883	29472	662	1.000000	31577	32	1.000000	9602078	-0.005088
304003461	3602845	18574	9999.913665	29411	529	1.000000	31899	30	1.000000	9597264	-0.005255
304011956	3599810	18696	9999.971043	30086	433	1.000000	31880	20	1.000000	9592401	-0.005300
304024769	3601640	18869	9999.986565	30139	494	1.000000	31758	42	1.000000	9587721	-0.004898
304042694	3596659	18439	9999.910732	30040	508	1.000000	31618	31	1.000000	9582920	-0.004957
304030917	3601603	18736	9999.972070	29790	445	1.000000	31873	28	1.000000	9578180	-0.004772
303977587	3608309	18601	9999.984277	30105	389	1.000000	31821	23	1.000000	9573426	-0.004857
303988570	3599080	18881	9999.961976	30128	415	1.000000	31682	23	1.000000	9568582	-0.004904
304004251	3610816	18700	9999.980908	30350	342	1.000000	31921	35	1.000000	9563906	-0.004594
303983020	3607926	18634	9999.764795	30237	415	1.000000	31554	40	1.000000	9559103	-0.003967
303976021	3611409	18736	9999.999452	30688	273	1.000000	31816	42	1.000000	9554469	-0.004527
304031817	3596677	18826	9999.889924	30740	338	1.000000	31909	45	1.000000	9549768	-0.004341
304022917	3604234	18718	9999.981242	29938	466	1.000000	31778	45	1.000000	9545099	-0.004250
303981487	3612169	18790	9999.979306	29715	559	1.000000	31619	49	1.000000	9540325	-0.004491
303998727	3611492	18711	9999.949886	30146	361	1.000000	31770	30	1.000000	9535537	-0.004849
303997809	3604709	18960	9999.882869	30027	425	1.000000	31730	39	1.000000	9530777	-0.004700
303980924	3611895	18893	9999.984372	30321	463	1.000000	31784	50	1.000000	9526003	-0.004577
303983801	3616464	18688	9999.999809	29625	500	1.000000	31603	50	1.000000	9521142	-0.004505
303985497	3604490	18679	9999.960210	30133	432	1.000000	31788	28	1.000000	9516430	-0.004440
npatches	nstrain	runtime	dt	init_x	init_y	init_y_blood	init_z	init_S	beta0	beta1	beta2	beta3	mean_beta	B	d	delta	delta_blood	b[0]	mut	m	CTL	c	g	epsilon	k	het	lambda	rho	omega	x_max	patch.dyna	DELTA	A	VA
10000	1	100.000000	0.001000	21900	9499	5000000	0.001000	10000000	6.564520	13.023998	10.226098	6.607884	9	800000000	0.010000	1.000000	432.000000	80000	0.000050	0.004800	1	0.001000	1.000000	2.500000	8.000000	0.500000	0.000000	0.000000	0.000000	31872	0	10.000000	7.000000	1.000000
sus	inf	inf_blood	z	x[0]	y[0][0]	z[0]	x[1]	y[1][0]	z[1]	S[0]	synchrony
219000000	94990000	5000000	10.000000	21900	9499	0.001000	21900	9499	0.001000	10000000	0.000000
288216129	2262622	11759	10000.000000	30043	46	1.000000	26228	672	1.000000	9994941	0.000000
310419951	1362573	7020	9902.366030	31727	5	1.000000	29289	542	1.000000	9989970	0.000000
312218080	1441623	7491	9888.438861	31910	11	1.000000	28759	751	1.000000	9984955	0.000000
312200485	1456077	7635	9895.362829	32201	6	1.000000	28336	766	1.000000	9980037	0.000000
312219718	1449696	7477	9888.191537	31922	5	1.000000	28738	621	1.000000	9974986	0.000000
312205214	1451377	7624	9893.684573	31921	6	1.000000	27893	859	1.000000	9970014	0.000000
312229858	1450385	7574	9892.004060	31881	8	1.000000	28318	888	1.000000	9964987	0.000000
312259410	1440945	7338	9890.351411	31928	9	1.000000	27570	882	1.000000	9960041	0.000000
312263070	1444264	7488	9889.773694	32043	5	1.000000	27753	981	1.000000	9954991	0.000000
312286824	1438532	7350	9891.929072	32005	13	1.000000	28183	773	1.000000	9949867	0.000000
312256921	1439119	7427	9888.409916	31804	9	1.000000	27565	1022	1.000000	9944837	0.000000
312248614	1441942	7515	9897.222671	32058	8	0.996509	27973	761	1.000000	9939971	0.000000
312239503	1448513	7645	9890.979730	31882	7	0.999998	28094	836	1.000000	9934982	0.000000
312230841	1451683	7604	9887.613096	31853	19	1.000000	28034	821	1.000000	9930117	0.000000
312233822	1451950	7694	9895.702915	31909	7	1.000000	28434	808	1.000000	9925056	0.000000
312254129	1443994	7535	9897.446944	31503	3	0.885908	28142	813	1.000000	9920142	0.000000
312241835	1441937	7438	9892.696083	31723	6	0.994925	28231	833	1.000000	9915184	0.000000
312251746	1443821	7607	9891.290300	31884	3	0.999996	28520	742	1.000000	9910269	0.000000
312266839	1443247	7501	9893.294480	31767	2	0.914057	27799	892	1.000000	9905337	0.000000
312233101	1454964	7659	9894.976204	31844	14	0.999903	27854	861	1.000000	9900379	0.000000
312197800	1456565	7628	9894.677270	31957	10	1.000000	27868	822	1.000000	9895443	0.000000
312214826	1452841	7519	9892.811642	31793	4	0.981224	28546	737	1.000000	9890546	0.000000
312229677	1446061	7489	9895.714934	31893	3	0.999946	28045	817	1.000000	9885548	0.000000
312268592	1450464	7578	9889.843583	32058	11	0.987329	28269	753	1.000000	9880643	0.000000
312220589	1454621	7570	9896.952218	31744	6	0.977769	28217	861	1.000000	9875688	0.000000
312218187	1449790	7536	9893.436204	31718	4	0.963554	27878	848	1.000000	9870770	0.000000
312248826	1446206	7543	9887.595340	31856	6	0.994674	28071	908	1.000000	9865883	0.000000
312279512	1439713	7460	9896.884763	31779	14	0.999999	28093	768	1.000000	9861052	0.000000
312277641	1444888	7395	9884.891579	31910	7	1.000000	27769	895	1.000000	9856181	0.000000
312261516	1443355	7478	9886.759183	31634	10	1.000000	27991	816	1.000000	9851136	0.000000
312283976	1440051	7510	9887.344190	31930	12	1.000000	28147	819	1.000000	9846183	0.000000
312275505	1438236	7530	9882.397974	31829	6	1.000000	27845	910	1.000000	9841288	0.000000
312273679	1438784	7410	9887.775059	31694	3	0.962930	28287	831	1.000000	9836407	0.000000
312254697	1439880	7286	9890.038187	31879	8	0.998423	28220	800	1.000000	9831390	0.000000
312266757	1445842	7472	9896.017642	31670	6	0.999702	28494	798	1.000000	9826539	0.000000
312275845	1439564	7522	9890.050442	31831	10	0.991981	27848	868	1.000000	9821684	0.000000
312230720	1449176	7414	9887.228200	31940	1	0.935393	28278	828	1.000000	9816789	0.000000
312261436	1445465	7488	9893.788798	31798	21	0.999958	28019	879	1.000000	9811920	0.000000
312259037	1439581	7508	9884.445238	32012	6	1.000000	27826	966	1.000000	9807003	0.000000
312287654	1450567	7549	9892.017899	32012	9	0.998291	28032	901	1.000000	9802041	-1.#IND00
312217981	1448308	7655	9895.543730	31845	8	0.999999	28385	762	1.000000	9797116	-1.#IND00
312275432	1440124	7406	9888.046409	31811	15	0.997722	27950	842	1.000000	9792235	-0.003631
312250186	1443265	7435	9894.675781	32225	7	0.962740	28344	773	1.000000	9787359	0.006671
312215938	1445780	7506	9883.572485	31871	10	0.999975	28238	828	1.000000	9782357	0.006849
312249689	1443684	7543	9878.043016	32151	6	1.000000	28089	857	1.000000	9777380	0.006930
312216680	1452422	7626	9886.608093	31848	10	1.000000	27702	982	1.000000	9772546	0.008360
312232598	1455147	7519	9895.531779	31893	15	1.000000	27798	834	1.000000	9767669	0.005012
312219067	1446379	7417	9895.868841	32018	13	0.994562	27889	843	1.000000	9762824	0.004640
312261650	1444673	7665	9898.698067	31739	2	0.886581	28207	864	1.000000	9757970	0.004305
312232840	1446888	7529	9888.611640	31876	6	0.995617	27829	915	1.000000	9753017	0.004309
312268327	1437924	7612	9895.743983	31846	4	0.973851	27681	926	1.000000	9748193	0.004491
312266446	1434616	7530	9880.798368	32001	3	0.811960	28423	724	1.000000	9743408	0.003792
312259907	1443555	7459	9884.694461	31954	5	0.997946	27952	939	1.000000	9738592	0.007586
312269445	1442428	7532	9878.173114	31595	7	1.000000	27835	763	1.000000	9733648	0.007184
312238534	1447930	7455	9889.131437	31878	7	1.000000	28033	925	1.000000	9728799	0.006584
312238340	1446914	7607	9886.312851	31852	10	0.883204	28486	728	1.000000	9723935	0.005876
312245387	1443153	7685	9892.709201	32056	3	0.963221	27624	995	1.000000	9719089	0.005729
312249959	1445572	7692	9885.618392	31878	7	0.999977	27848	774	1.000000	9714147	0.005574
312244349	1451570	7537	9893.673918	31848	12	1.000000	27465	1114	1.000000	9709234	0.005703
312262259	1447032	7655	9894.451515	31894	10	1.000000	27767	877	1.000000	9704289	0.005629
312237722	1452770	7625	9893.499996	31872	5	1.000000	27814	895	1.000000	9699461	0.004771
312249620	1442840	7498	9890.437817	31906	6	0.999573	27923	814	1.000000	9694550	0.004345
312268221	1447097	7495	9888.188614	31985	10	0.993210	28659	740	1.000000	9689700	0.004211
312240397	1442439	7526	9894.451797	31825	6	0.999996	28453	708	1.000000	9684902	0.004095
312269650	1438809	7487	9889.444008	31928	3	0.970739	28857	706	1.000000	9679994	0.003807
312275493	1439601	7570	9896.678126	32222	6	0.885900	28212	842	1.000000	9675171	0.003063
312280516	1442714	7548	9892.149601	31950	10	0.934598	27969	854	1.000000	9670331	0.005440
312233705	1451947	7584	9893.082791	31626	3	0.999987	27812	1000	1.000000	9665579	0.005625
312243332	1447056	7552	9895.067269	31803	11	0.988217	27564	978	1.000000	9660738	0.006520
312274308	1444055	7498	9892.482459	31647	0	0.943728	27560	998	1.000000	9655984	0.006981
312270356	1441229	7448	9884.986134	32064	10	0.998712	27908	867	1.000000	9651154	0.006696
312272211	1441402	7527	9888.476240	31903	7	0.947583	28071	799	1.000000	9646311	0.006770
312273266	1440757	7502	9894.770864	31991	10	0.999999	28781	641	1.000000	9641435	0.006494
312253684	1445109	7497	9899.761178	31909	7	0.954147	28256	928	1.000000	9636688	0.006496
312269841	1442136	7397	9888.330559	31813	6	0.992499	27685	889	1.000000	9631859	0.006705
312234465	1445426	7487	9895.755980	31772	8	0.999991	28619	773	1.000000	9626998	0.007233
312271954	1438175	7289	9885.759764	31851	3	1.000000	28090	897	1.000000	9622222	0.007448
312254396	1445767	7654	9890.084142	31916	3	0.636777	27804	942	1.000000	9617374	0.006847
312232352	1455760	7514	9895.443148	31813	1	0.869290	27809	851	1.000000	9612650	0.006836
312273500	1441506	7471	9889.842989	31903	4	0.925628	28000	864	1.000000	9607752	0.006361
312287596	1442267	7614	9881.202519	31939	13	0.999998	28235	767	1.000000	9602995	0.006208
312262910	1451194	7651	9892.562476	31942	10	0.984308	27921	887	1.000000	9598193	0.006418
312251830	1443468	7538	9884.872614	31973	9	0.996707	29020	614	1.000000	9593437	0.006225
312257789	1446251	7493	9889.190884	31669	9	0.999994	28208	817	1.000000	9588606	0.006150
312258189	1440249	7584	9891.969467	32009	4	0.999895	27921	935	1.000000	9583638	0.006069
312278310	1440254	7599	9890.214446	31821	2	0.999992	27517	861	1.000000	9578970	0.005548
312259799	1440923	7454	9889.174345	31759	2	0.999900	27577	909	1.000000	9574072	0.005328
312261141	1443596	7660	9892.350540	31927	2	1.000000	27714	975	1.000000	9569277	0.005684
312235598	1447076	7635	9895.633848	31901	8	0.999618	28084	819	1.000000	9564622	0.005013
312278896	1442173	7792	9896.425201	31894	7	0.992804	28153	892	1.000000	9559855	0.003982
312278248	1438842	7662	9886.969071	31903	13	0.999998	27589	817	1.000000	9555033	0.003690
312250951	1447243	7549	9897.051958	31880	11	0.997970	27572	969	1.000000	9550291	0.003810
312209003	1450175	7509	9894.291305	32153	6	0.999415	27737	709	1.000000	9545461	0.003837
312228689	1447492	7432	9897.719926	31692	10	0.999999	28233	876	1.000000	9540621	0.004145
312218874	1448894	7457	9888.815833	31882	7	1.000000	27467	946	1.000000	9535783	0.004394
312252898	1445508	7462	9889.298144	31966	14	1.000000	27948	869	1.000000	9531117	0.003268
312261455	1443741	7447	9890.406900	32022	3	0.879169	28733	656	1.000000	9526389	0.003285
312254118	1447526	7467	9886.665092	32053	11	0.999937	28094	840	1.000000	9521677	0.003529
312257527	1439271	7705	9882.273657	32008	2	0.874838	27424	1055	1.000000	9517024	0.003457
npatches	nstrain	runtime	dt	init_x	init_y	init_y_blood	init_z	init_S	beta0	beta1	beta2	beta3	mean_beta	B	d	delta	delta_blood	b[0]	mut	m	CTL	c	g	epsilon	k	het	lambda	rho	omega	x_max	patch.dyna	DELTA	A	VA
10000	1	100.000000	0.001000	21900	9499	5000000	0.001000	10000000	8.620063	12.811614	7.725536	10.069298	9	800000000	0.010000	1.000000	432.000000	80000	0.000050	0.004800	1	0.001000	1.000000	2.500000	9.000000	0.500000	0.000000	0.000000	0.000000	31872	0	10.000000	7.000000	1.000000
sus	inf	inf_blood	z	x[0]	y[0][0]	z[0]	x[1]	y[1][0]	z[1]	S[0]	synchrony
219000000	94990000	5000000	10.000000	21900	9499	0.001000	21900	9499	0.001000	10000000	0.000000
293706643	1129122	5983	9998.531387	29989	26	1.000000	27387	405	1.000000	9995007	0.000000
314461015	433667	2239	8625.526111	31656	1	0.425821	30587	285	1.000000	9990027	0.000000
316657263	376374	2027	7726.762218	31788	3	0.990674	30690	231	1.000000	9985106	0.000000
316944068	367105	1897	7602.392688	31709	10	0.597138	30861	92	1.000000	9980012	0.000000
317009026	351848	1806	7515.174466	31788	0	0.690298	31249	148	1.000000	9975047	0.000000
317060628	343719	1784	7449.146195	31796	9	0.931853	30981	187	1.000000	9970199	0.000000
317076574	340127	1747	7392.768459	31922	5	0.999792	31030	197	1.000000	9965185	0.000000
317100518	338529	1716	7361.318338	31841	6	1.000000	30787	248	1.000000	9960088	0.000000
317088300	336501	1816	7367.688169	32195	3	0.558929	30964	216	1.000000	9955019	0.000000
317093575	338914	1775	7394.125998	32081	0	0.733820	31409	155	1.000000	9950029	0.000000
317081688	337013	1744	7361.966800	31905	3	0.837724	30774	246	1.000000	9945171	0.000000
317103983	337956	1765	7374.618601	31731	2	0.944432	30953	225	1.000000	9940169	0.000000
317114072	332638	1696	7350.295787	32138	4	0.993357	30746	188	1.000000	9935169	0.000000
317111923	329263	1711	7344.172150	31765	5	0.964749	31194	152	1.000000	9930292	0.000000
317143332	330686	1674	7324.302751	31937	0	0.769655	31636	76	1.000000	9925397	0.000000
317134778	330211	1750	7293.226637	31897	1	0.684400	31514	88	1.000000	9920421	0.000000
317158173	327848	1666	7321.167374	31691	2	0.176386	31536	40	1.000000	9915259	0.000000
317152153	328651	1719	7300.965310	31575	0	0.716178	31678	17	1.000000	9910279	0.000000
317155819	327571	1768	7315.661927	31782	6	0.297959	31482	32	1.000000	9905277	0.000000
317138144	327760	1761	7310.586190	31759	4	0.999659	31607	96	1.000000	9900289	0.000000
317143061	329199	1716	7270.531379	31799	13	0.962145	31485	49	1.000000	9895379	0.000000
317137943	325327	1770	7331.316862	31574	8	0.981747	31404	116	1.000000	9890574	0.000000
317175880	324461	1750	7272.203104	31830	7	0.751649	30914	194	1.000000	9885619	0.000000
317162106	324469	1669	7268.456143	31907	4	0.938469	30800	209	1.000000	9880784	0.000000
317115179	326775	1615	7216.400704	31873	11	0.755991	30904	281	1.000000	9875705	0.000000
317122197	329255	1678	7367.408264	31855	8	0.561863	30167	376	1.000000	9870720	0.000000
317110426	334970	1755	7367.725881	31897	6	0.797602	30289	256	1.000000	9865696	0.000000
317155309	330665	1781	7310.468779	31826	2	0.985598	30792	165	1.000000	9860814	0.000000
317149056	327707	1666	7336.835250	31851	13	0.841689	31452	80	1.000000	9855917	0.000000
317127584	330294	1760	7297.594279	31906	0	0.603576	31614	25	1.000000	9851006	0.000000
317128910	333032	1699	7341.738144	31696	3	0.963803	31856	3	1.000000	9845953	0.000000
317104496	329104	1765	7374.287569	31707	6	0.943357	31658	14	0.999999	9841026	0.000000
317142199	329280	1749	7326.525000	31564	0	0.369785	31599	64	1.000000	9836176	0.000000
317132782	329769	1765	7351.818867	31777	2	0.437052	31508	75	1.000000	9831186	0.000000
317150638	329336	1638	7363.090554	31824	4	0.996541	31374	52	1.000000	9826246	0.000000
317143364	331381	1786	7336.112971	32025	6	0.731867	31555	28	1.000000	9821435	0.000000
317128930	332047	1760	7337.789019	32019	6	0.686866	31627	54	1.000000	9816560	0.000000
317134699	333463	1734	7349.203310	31896	2	0.930933	31790	67	1.000000	9811668	0.000000
317151919	331588	1684	7343.707674	31871	2	0.550240	31579	37	1.000000	9806905	0.000000
317147297	330575	1744	7329.451999	31933	4	0.357388	31551	31	1.000000	9802084	-1.#IND00
317119743	329344	1794	7323.524133	31755	12	0.983605	31592	26	1.000000	9797197	-1.#IND00
317149691	328825	1740	7292.544422	31720	3	0.957752	31972	35	1.000000	9792242	-1.#IND00
317137639	329798	1729	7327.509920	32132	10	0.540739	31614	15	1.000000	9787252	0.000847
317127903	328681	1755	7343.512327	31651	0	0.314747	31991	6	1.000000	9782437	-0.003431
317117442	328398	1773	7299.932655	31684	3	0.885875	31926	28	1.000000	9777459	-0.000248
317169805	322880	1693	7282.090099	31737	1	0.421145	31698	72	1.000000	9772597	-0.003251
317151566	326664	1697	7243.350286	31972	0	0.384691	31714	33	1.000000	9767781	-0.004299
317157718	329764	1678	7328.876981	31938	4	0.386873	31918	0	0.841583	9763003	-0.003349
317152681	328550	1732	7308.805397	31882	0	0.862334	31980	23	0.994832	9758150	-0.004344
317144518	331351	1731	7329.823775	32080	1	0.296639	31867	2	0.928938	9753163	-0.002992
317130511	328344	1719	7327.083655	31842	3	0.601685	31935	0	0.214775	9748232	-0.002122
317160822	326285	1738	7339.907250	31796	7	0.364865	31850	37	1.000000	9743481	0.010775
317152258	326277	1686	7321.765553	31626	2	0.955734	31621	6	1.000000	9738671	0.012485
317159528	323802	1759	7264.603095	31723	2	0.896744	32058	14	0.998413	9733722	0.012096
317135755	326758	1620	7323.612359	32053	10	0.999948	31563	15	1.000000	9728737	0.013861
317144700	329892	1740	7270.326594	32044	6	0.948538	31610	101	1.000000	9723954	0.013366
317146619	327093	1679	7330.224795	31746	5	0.873501	31287	129	1.000000	9719069	0.013750
317156912	329418	1678	7340.954499	31963	1	0.915361	31163	116	1.000000	9714187	0.013291
317153520	326369	1638	7315.007353	31825	4	0.961336	31402	88	1.000000	9709399	0.010142
317161024	325632	1716	7307.660865	31967	0	0.267141	31270	117	1.000000	9704510	0.008780
317182641	321181	1677	7260.018545	32247	10	0.619670	31218	145	1.000000	9699649	0.009741
317143580	325773	1726	7283.015377	31818	4	0.999990	31108	212	1.000000	9694686	0.008607
317162747	323306	1689	7346.596419	32112	3	0.826714	30870	238	1.000000	9689933	0.008643
317162971	323083	1737	7327.762617	31859	0	0.100915	30704	241	1.000000	9685157	0.007816
317203680	323274	1693	7231.179235	32081	1	0.461434	31028	161	1.000000	9680305	0.007862
317176083	324072	1785	7324.311776	31931	6	0.986005	31022	204	1.000000	9675510	0.007586
317178651	326208	1646	7299.245464	32126	3	0.694552	31149	146	1.000000	9670680	0.006814
317174431	323475	1646	7285.966036	31960	6	0.986482	31459	94	1.000000	9665847	0.005642
317166184	321450	1697	7294.718696	31909	4	0.998803	31383	95	1.000000	9661077	0.005613
317156194	327656	1732	7284.608165	31744	8	0.999309	31017	181	1.000000	9656351	0.006178
317149251	323509	1647	7328.989961	31865	0	0.841381	31087	137	1.000000	9651541	0.005749
317132322	322931	1738	7309.467512	31714	0	0.076563	30837	256	1.000000	9646740	0.005092
317172776	323704	1621	7258.258449	31708	21	0.865518	30827	216	1.000000	9641971	0.004275
317154894	323421	1697	7284.757396	31807	5	0.430363	30493	326	1.000000	9637201	0.004065
317145023	327507	1627	7345.492982	31786	4	0.496459	30513	312	1.000000	9632357	0.003858
317150647	329502	1694	7329.223729	31781	0	0.619532	30067	412	1.000000	9627574	0.003970
317132417	326767	1827	7343.149461	31868	3	0.937842	30264	364	1.000000	9622893	0.003654
317168802	327451	1783	7305.009188	31928	3	0.999916	30731	213	1.000000	9618054	0.003193
317158111	326748	1711	7348.890021	31601	4	0.338214	31208	115	1.000000	9613276	0.004332
317163000	328213	1764	7286.599324	31939	2	0.917838	31177	189	1.000000	9608453	0.005471
317184210	323396	1626	7304.544894	32013	8	0.652936	31105	144	1.000000	9603669	0.003476
317171119	326547	1673	7289.306857	32040	3	0.952492	31280	105	1.000000	9598971	0.003655
317166229	326516	1694	7283.850224	31859	2	0.703832	31185	86	1.000000	9593979	0.003527
317160446	328537	1648	7316.913973	31976	8	0.951495	30864	174	1.000000	9589084	0.003304
317179727	328253	1717	7310.657220	31918	14	0.870104	30703	200	1.000000	9584239	0.002899
317164303	326699	1725	7294.787559	31876	3	0.999998	30520	298	1.000000	9579555	0.003097
317141430	329233	1765	7271.352059	31729	0	0.467255	30884	182	1.000000	9574695	0.003001
317146425	325984	1665	7306.938835	31849	0	0.485734	31191	210	1.000000	9570058	0.003171
317162702	322945	1702	7312.187457	31936	3	0.507219	30704	236	1.000000	9565258	0.003177
317178299	321992	1691	7306.397552	31696	8	0.895773	30981	109	1.000000	9560441	0.003121
317193525	324380	1643	7298.650130	31757	2	0.857192	30694	224	1.000000	9555716	0.002919
317154682	324160	1734	7317.502068	31815	4	0.951786	30525	285	1.000000	9550962	0.002781
317164316	324854	1752	7292.219593	31806	0	0.236611	30372	293	1.000000	9546237	0.002432
317160132	325357	1762	7306.053833	32098	1	0.641887	30818	204	1.000000	9541506	0.001458
317175716	324661	1719	7262.206407	31766	2	0.402259	30368	292	1.000000	9536763	0.001415
317168014	325660	1677	7293.165909	31806	2	0.624750	30646	219	1.000000	9531997	0.001340
317153239	322872	1714	7286.731866	31801	0	0.728548	30834	209	1.000000	9527227	0.001093
317179744	324766	1748	7322.583384	31731	1	0.459843	30945	142	1.000000	9522502	0.001143
317157663	330899	1733	7289.118381	31886	8	0.958568	31423	104	1.000000	9517729	0.001353
npatches	nstrain	runtime	dt	init_x	init_y	init_y_blood	init_z	init_S	beta0	beta1	beta2	beta3	mean_beta	B	d	delta	delta_blood	b[0]	mut	m	CTL	c	g	epsilon	k	het	lambda	rho	omega	x_max	patch.dyna	DELTA	A	VA
10000	1	100.000000	0.001000	21900	9499	5000000	0.001000	10000000	11.221025	9.559674	13.203290	10.560922	9	800000000	0.010000	1.000000	432.000000	80000	0.000050	0.004800	1	0.001000	1.000000	2.500000	10.000000	0.500000	0.000000	0.000000	0.000000	31872	0	10.000000	7.000000	1.000000
sus	inf	inf_blood	z	x[0]	y[0][0]	z[0]	x[1]	y[1][0]	z[1]	S[0]	synchrony
219000000	94990000	5000000	10.000000	21900	9499	0.001000	21900	9499	0.001000	10000000	0.000000
297706870	522335	2773	9937.806877	29287	107	1.000000	29486	30	1.000000	9995123	0.000000
316297489	107122	548	6200.803334	31679	1	0.795122	31750	0	0.298988	9990180	0.000000
318208683	62679	361	4088.202797	31978	1	0.184526	31950	0	0.181249	9985352	0.000000
318459075	54313	258	3611.039346	31684	0	0.441815	31765	3	0.076084	9980355	0.000000
318482426	53403	298	3582.851853	31716	18	0.234564	31852	1	0.348302	9975436	0.000000
318460158	57888	314	3690.090711	31951	0	0.386735	31870	0	0.028914	9970458	0.000000
318493161	56959	297	3857.707070	31917	29	0.982216	31707	10	0.989737	9965420	0.000000
318501987	53771	275	3781.800666	31952	5	1.000000	31955	4	0.388786	9960410	0.000000
318493946	51671	277	3624.917398	31866	0	0.155980	31977	0	0.502094	9955568	0.000000
318514149	50508	255	3570.380644	31551	43	0.999921	31947	5	0.523173	9950655	0.000000
318494022	53090	253	3544.465452	31871	0	0.585781	31741	1	0.627097	9945664	0.000000
318460367	55470	300	3714.295656	31904	2	0.127118	31794	0	0.402361	9940751	0.000000
318476804	51958	290	3658.336635	31814	1	0.814349	31789	0	0.033621	9935758	0.000000
318500216	55102	291	3615.386583	31818	0	0.074000	31836	20	0.094329	9930745	0.000000
318503509	55148	302	3724.749833	31760	0	0.006416	31857	0	0.741089	9925850	0.000000
318484323	53614	288	3716.968301	31887	0	0.001009	31853	0	0.318631	9920880	0.000000
318498803	53872	287	3634.952365	31985	0	0.000450	31810	12	0.177895	9915911	0.000000
318475997	55583	311	3755.639368	31983	0	0.000404	31864	6	0.999880	9910975	0.000000
318486671	54615	256	3731.377561	31847	32	0.026132	31978	0	0.130770	9906058	0.000000
318505175	52523	270	3654.819983	31704	4	1.000000	31861	0	0.011057	9901079	0.000000
318499819	51672	241	3545.361358	31720	4	0.524639	31879	13	0.862537	9896104	0.000000
318483444	56447	275	3678.908604	31982	0	0.267213	31861	1	0.302095	9891284	0.000000
318483404	54733	318	3692.881804	32154	0	0.022211	31542	14	0.390976	9886506	0.000000
318517872	54453	312	3677.595015	31752	7	0.007450	32017	1	0.174790	9881361	0.000000
318495415	53674	265	3608.239396	31900	5	0.999992	31524	0	0.015410	9876377	0.000000
318493203	54045	255	3632.405957	32029	5	0.208167	31782	2	0.893014	9871468	0.000000
318477076	54046	302	3664.953621	31761	10	0.999999	31812	13	0.998471	9866503	0.000000
318482562	55147	272	3718.188347	32063	0	0.166934	31887	1	0.357777	9861541	0.000000
318482749	55263	295	3734.911688	31912	9	0.054400	31685	0	0.583482	9856708	0.000000
318488227	54093	303	3705.265127	31922	17	1.000000	32103	0	0.671709	9851841	0.000000
318482047	53915	290	3645.270099	31960	2	0.883317	31798	14	0.591597	9846986	0.000000
318503011	53818	290	3742.646786	31879	2	0.595206	31824	1	0.262308	9842004	0.000000
318492069	53030	263	3672.390371	31774	0	0.087891	31923	0	0.562882	9837039	0.000000
318466315	52555	291	3597.496672	31918	0	0.012367	31989	1	0.063811	9832163	0.000000
318486801	54538	281	3616.497833	31926	0	0.001378	31938	5	0.990219	9827313	0.000000
318461641	53770	267	3644.337982	31776	1	0.000888	31756	0	0.158871	9822426	0.000000
318483237	53191	230	3673.694475	31772	15	0.999998	32108	4	0.745825	9817393	0.000000
318485774	55047	283	3755.955214	31798	5	1.000000	31783	0	0.086158	9812584	0.000000
318494144	53314	254	3659.072479	31993	3	0.954473	31853	0	0.007410	9807719	0.000000
318473524	54706	305	3688.671860	32023	4	0.969448	31849	40	0.275688	9802764	-1.#IND00
318486175	52411	286	3668.462971	32043	0	0.669856	31810	0	0.441371	9797889	-1.#IND00
318491158	54656	271	3598.643464	31823	8	0.891446	32161	9	0.527786	9792943	-1.#IND00
318467702	55662	308	3710.819287	31942	0	0.177334	31930	0	0.205722	9788076	-1.#IND00
318492510	55556	297	3663.602440	31957	1	0.017577	31726	0	0.017184	9783237	-1.#IND00
318503379	55761	282	3728.606687	31884	3	0.999929	31699	0	0.001830	9778338	-1.#IND00
318474019	54634	297	3681.219844	32006	0	0.149871	31757	13	0.013926	9773459	0.001297
318506581	53125	302	3663.453047	31703	8	0.628137	31866	8	1.000000	9768508	-0.001081
318483506	53901	294	3702.707042	32043	0	0.206459	31947	1	0.409329	9763638	0.000362
318475855	54297	274	3637.756129	31862	0	0.017244	32052	11	0.900158	9758689	-0.001101
318490933	54333	266	3669.479390	31965	0	0.001777	31830	0	0.299449	9753797	-0.000608
318499910	56204	281	3710.727275	31548	20	0.999984	31723	0	0.024846	9748891	-0.001122
318483392	55035	261	3751.849292	32019	4	1.000000	31970	13	0.063118	9744003	-0.001198
318483342	53295	285	3744.170275	31761	12	0.999260	31920	0	0.663168	9739126	-0.001855
318491559	52477	267	3642.973193	31824	0	0.148373	31764	0	0.056306	9734258	-0.000788
318497989	52185	273	3619.691553	31569	0	0.014227	31985	2	0.773878	9729499	-0.000705
318504893	53947	271	3600.288570	31758	7	0.999571	31957	0	0.090263	9724674	-0.000136
318497727	54983	314	3648.681056	31770	0	0.135028	31964	4	0.020049	9719728	-0.000298
318489530	54771	310	3702.839372	31991	0	0.012122	32070	6	0.998841	9714845	-0.000679
318473290	53668	266	3657.846167	31861	0	0.001358	31769	0	0.357554	9709987	0.001279
318476307	52122	254	3608.314934	31892	0	0.000478	31841	18	0.681232	9705095	0.001171
318505074	51558	253	3609.206647	31638	57	0.999985	31712	0	0.412597	9700378	-0.001382
318500145	51803	291	3552.189204	31782	4	0.929715	31744	5	0.236187	9695510	0.002612
318486522	55486	271	3631.142484	31943	0	0.152743	31888	0	0.168148	9690610	0.002216
318479118	54755	284	3694.353643	31746	0	0.012853	31841	0	0.014113	9685826	0.002164
318510147	54398	285	3659.153864	31933	0	0.001471	31895	0	0.001596	9680906	0.001859
318485284	54997	320	3619.915101	32077	0	0.000487	31952	0	0.000502	9676034	0.001496
318489519	55818	285	3720.583261	31828	31	0.999985	31649	7	0.999970	9671220	0.001443
318457720	54773	290	3793.645156	31747	12	0.741025	31862	0	0.142225	9666460	0.001448
318490984	53451	269	3675.344719	32025	0	0.481034	31961	0	0.011994	9661719	0.000655
318512561	53091	283	3626.521830	31719	1	0.049485	31909	0	0.001401	9656952	0.003374
318488782	54495	247	3651.694447	31762	0	0.690805	32053	1	0.000558	9652092	0.003773
318503566	55036	291	3729.309237	31981	0	0.062716	31658	3	0.999998	9647187	0.003796
318490918	55114	289	3696.957264	31901	27	0.999997	31859	1	0.236393	9642326	0.004043
318489581	52010	268	3650.451154	31760	42	1.000000	31694	0	0.382253	9637499	0.004270
318493397	51000	272	3570.480185	31756	9	1.000000	31858	4	0.075057	9632592	0.003419
318521500	52810	266	3559.671774	32052	0	0.398285	31786	1	0.918693	9627952	0.003326
318495812	56312	270	3706.362961	31876	1	0.044245	31941	0	0.077920	9623088	0.004260
318494053	54013	280	3754.099965	32090	0	0.004247	32003	1	0.007512	9618359	0.004582
318502760	52488	254	3637.219539	31802	30	0.999888	31777	28	0.999836	9613559	0.002280
318478194	54181	255	3636.555866	31968	0	0.158589	31853	0	0.335359	9608791	0.002770
318479874	55406	327	3660.488062	31652	20	0.776154	31813	0	0.027782	9604036	0.002898
318476972	54626	296	3692.100637	31594	1	0.278001	31765	0	0.002638	9599335	0.003015
318458571	56016	308	3712.544316	31774	9	0.993835	31653	0	0.000585	9594508	0.002247
318510293	53929	282	3743.562936	31704	11	0.546963	31828	1	0.000428	9589684	0.002377
318507644	53032	259	3642.601284	31772	0	0.473796	31602	17	1.000000	9584877	0.002529
318496162	54256	283	3622.462727	31912	9	0.213989	31765	0	0.231054	9580039	0.002859
318492942	53734	280	3690.779107	31707	1	0.823885	31757	16	0.947818	9575327	0.002096
318502971	54379	278	3677.528819	31800	0	0.069159	31621	0	0.511048	9570611	0.002235
318488752	53254	261	3675.759523	32176	0	0.006021	31865	11	0.322685	9565823	0.002586
318497704	52968	253	3595.863106	31915	0	0.000897	31750	4	0.999783	9561175	0.002625
318510064	54529	277	3651.641940	31674	19	1.000000	31753	0	0.219700	9556456	0.002580
318488943	53024	269	3736.949599	31874	4	1.000000	32049	0	0.025882	9551730	0.002327
318482697	54160	300	3694.030424	31748	0	0.177803	31693	12	0.818776	9546982	0.001828
318503331	54867	290	3607.379626	31852	0	0.014902	31686	4	0.972099	9542176	0.001366
318486805	54934	320	3689.638347	31877	6	0.004605	31852	0	0.214525	9537397	0.001652
318496014	53377	272	3677.565039	31913	0	0.780116	31824	0	0.017904	9532623	0.001488
318505902	52957	270	3635.621403	31879	0	0.064139	31878	13	0.301701	9527773	0.001435
318490820	52461	274	3634.407731	31978	0	0.005610	31996	0	0.354019	9522928	0.001381
318491504	54660	284	3663.050368	31731	39	0.063407	31862	1	0.031090	9518092	0.001432
npatches	nstrain	runtime	dt	init_x	init_y	init_y_blood	init_z	init_S	beta0	beta1	beta2	beta3	mean_beta	B	d	delta	delta_blood	b[0]	mut	m	CTL	c	g	epsilon	k	het	lambda	rho	omega	x_max	patch.dyna	DELTA	A	VA
10000	1	100.000000	0.001000	21900	9499	5000000	0.001000	10000000	9.770971	9.475714	8.950014	8.125227	9	800000000	0.010000	1.000000	432.000000	80000	0.000050	0.004800	1	0.001000	1.000000	2.500000	11.000000	0.500000	0.000000	0.000000	0.000000	31872	0	10.000000	7.000000	1.000000
sus	inf	inf_blood	z	x[0]	y[0][0]	z[0]	x[1]	y[1][0]	z[1]	S[0]	synchrony
219000000	94990000	5000000	10.000000	21900	9499	0.001000	21900	9499	0.001000	10000000	0.000000
300414214	229856	1177	9641.974730	30124	8	1.000000	30155	14	1.000000	9994983	0.000000
317046137	23137	109	4013.341863	31496	0	0.142889	31794	0	0.246624	9990051	0.000000
318530348	11320	52	1595.716667	31705	0	0.012048	31604	0	0.041675	9984974	0.000000
318664386	16064	86	1183.456934	31759	3	0.002016	31943	0	0.003774	9980050	0.000000
318633456	31396	158	1557.935384	31959	2	0.998017	31860	3	0.006637	9975086	0.000000
318517245	56845	318	2684.174019	31915	5	0.810667	31807	5	0.999974	9970119	0.000000
318443230	56343	289	3754.580079	32007	0	0.089797	31834	0	0.111175	9965171	0.000000
318533995	35664	195	3343.420086	31845	0	0.007708	31848	0	0.009455	9960137	0.000000
318622151	25735	130	2469.862197	31904	13	0.993960	31919	0	0.001236	9955073	0.000000
318627501	27275	150	2105.598107	31900	0	0.733230	31861	44	0.931809	9949941	0.000000
318583422	35850	180	2315.737916	31650	1	0.070844	32109	0	0.220600	9944957	0.000000
318538937	45742	207	2840.566790	31692	0	0.008062	31813	0	0.018400	9940058	0.000000
318540964	44164	214	3156.660052	32071	0	0.001026	31822	15	0.027224	9935099	0.000000
318563652	34852	181	2926.571281	31901	0	0.000475	31905	4	0.999874	9930267	0.000000
318591427	32784	167	2553.849684	32137	14	0.007469	32091	0	0.366465	9925364	0.000000
318582912	33531	167	2450.859302	31871	0	0.578560	32034	0	0.030324	9920460	0.000000
318567323	38456	180	2645.588541	31918	2	0.069340	31856	3	0.003285	9915441	0.000000
318578574	42228	223	2934.451872	31936	3	0.991183	31661	0	0.553154	9910482	0.000000
318575358	37157	182	2975.645105	31739	0	0.107590	32014	2	0.133114	9905408	0.000000
318591156	33395	177	2696.599511	31989	1	0.009411	31952	4	0.879805	9900479	0.000000
318600417	35799	181	2558.793746	32034	2	0.001297	31781	0	0.143219	9895493	0.000000
318556278	38914	214	2720.872789	32084	0	0.544423	31858	11	0.164924	9890532	0.000000
318547581	39141	200	2875.554804	31947	0	0.044872	31654	17	0.999996	9885687	0.000000
318579197	37018	204	2862.867835	31882	4	0.042806	31916	0	0.146560	9880788	0.000000
318567766	34184	192	2647.268429	31849	0	0.320147	31779	0	0.016017	9875759	0.000000
318573518	36343	197	2619.350780	31837	0	0.026637	31833	0	0.001676	9870780	0.000000
318573630	38065	181	2698.312397	31910	0	0.002545	31902	3	0.000657	9865902	0.000000
318566291	39146	193	2788.717995	31937	0	0.000575	31804	2	0.990469	9860963	0.000000
318562967	37713	177	2848.951862	31939	29	0.131392	31935	0	0.082579	9856040	0.000000
318594052	36904	171	2842.859335	31981	3	0.432592	31774	0	0.007118	9851207	0.000000
318569167	35104	197	2665.254655	31955	0	0.249254	31862	17	0.369535	9846246	0.000000
318611883	36441	176	2651.871813	31618	0	0.021316	31962	0	0.591613	9841324	0.000000
318574010	37342	207	2742.810933	32034	22	0.046993	31954	0	0.048729	9836472	0.000000
318566827	37374	189	2734.204486	31624	0	0.468332	31687	0	0.005911	9831553	0.000000
318593497	35872	194	2748.825328	31836	0	0.053335	31921	0	0.000850	9826664	0.000000
318591945	34367	161	2672.712464	31965	0	0.005088	31976	0	0.000437	9821793	0.000000
318554583	37779	203	2723.254117	31930	0	0.000783	31913	0	0.000403	9816946	0.000000
318585294	37770	209	2739.268316	31796	0	0.000431	31803	0	0.000400	9811974	0.000000
318571737	38864	201	2792.358521	31807	6	0.001731	31654	1	0.950086	9807193	0.000000
318583402	37394	186	2767.137720	31556	4	0.999977	31913	0	0.108964	9802270	-1.#IND00
318564933	35687	190	2710.633744	31754	0	0.142877	31901	0	0.011773	9797385	-1.#IND00
318569662	35525	168	2690.842463	31925	0	0.012457	31782	0	0.001330	9792433	-1.#IND00
318596220	35385	172	2628.841757	31874	26	0.839831	31697	4	0.999758	9787418	-1.#IND00
318573812	38634	197	2767.115649	31748	0	0.378930	31688	4	0.178295	9782580	-1.#IND00
318605200	37369	194	2768.058550	31952	1	0.070459	31965	0	0.510853	9777673	-1.#IND00
318572163	37289	213	2739.116078	32100	0	0.008612	32029	1	0.046943	9772859	-1.#IND00
318572634	34802	168	2642.150661	32142	0	0.001071	31630	2	0.981419	9767972	-1.#IND00
318577891	35711	185	2566.220543	31861	0	0.000455	31800	4	0.135419	9763160	-1.#IND00
318564976	37739	197	2712.760638	31964	0	0.000404	32013	0	0.284103	9758228	-1.#IND00
318565395	38637	175	2785.252601	31902	0	0.000400	31913	1	0.074161	9753219	-0.004066
318556640	36485	203	2838.774541	31827	1	0.000408	31723	0	0.552860	9748316	-0.002747
318545373	36654	197	2753.722857	31878	0	0.000401	31726	0	0.045562	9743511	0.000380
318573634	35264	200	2687.988180	31879	0	0.000416	31889	0	0.004092	9738583	0.001189
318590408	37297	194	2669.241507	31926	21	0.004829	31641	0	0.000702	9733708	-0.001986
318559050	37089	181	2696.620667	32085	0	0.753791	31868	0	0.000433	9729021	-0.002145
318570419	37718	188	2784.629279	31855	0	0.061987	32252	0	0.000403	9724191	-0.000137
318591950	36869	158	2772.631279	31831	3	0.012177	31847	0	0.000400	9719377	0.000533
318550140	36050	180	2734.493128	31819	15	0.999984	31800	0	0.000400	9714487	0.001517
318570182	36303	198	2678.174157	31733	1	0.199152	31762	0	0.000400	9709669	0.001467
318565475	38346	214	2723.035016	31856	0	0.017474	31712	0	0.000658	9704793	0.003443
318578795	40724	230	2883.851560	31888	0	0.001796	31790	0	0.000421	9699962	0.003735
318583529	36408	199	2845.785842	31644	0	0.000514	31975	28	0.198563	9695100	0.004902
318573893	34022	183	2705.924864	32070	0	0.000681	31932	0	0.407857	9690235	0.003435
318578116	33613	190	2528.721567	31558	4	0.000548	31796	0	0.038864	9685422	0.003014
318591091	34771	199	2528.970141	31942	0	0.763196	31816	0	0.004359	9680628	0.003752
318586339	39792	233	2716.967580	31959	0	0.062756	31653	2	0.922501	9675706	0.003908
318573161	39661	206	2813.594045	31830	0	0.005497	31986	0	0.098206	9670843	0.003383
318591933	36750	187	2856.924074	31904	20	0.978982	32124	2	0.031278	9665974	0.003054
318571956	35337	201	2726.070876	31783	2	0.250911	31898	1	0.369752	9661194	0.003436
318572178	37012	194	2711.583294	31994	0	0.263457	31854	0	0.046046	9656334	0.003087
318559614	36847	201	2722.309463	32011	3	0.063358	31853	0	0.004131	9651479	0.002217
318548804	37431	203	2756.227259	31817	6	0.995401	32076	0	0.000740	9646639	0.002006
318572194	36367	201	2776.278325	31955	0	0.106037	31966	10	0.108676	9641750	0.001812
318582522	36095	184	2677.809618	31741	0	0.009035	31792	4	0.530571	9636795	0.001755
318592232	35996	189	2677.166182	31923	0	0.001140	31722	0	0.183350	9632099	0.002027
318573025	38611	202	2690.449018	31859	0	0.000460	31900	5	0.951372	9627323	0.001846
318575421	38515	225	2816.050782	31640	10	0.001617	31939	3	0.418421	9622494	0.001639
318568003	35074	172	2711.911926	31933	0	0.893412	31895	0	0.169785	9617591	0.001880
318581773	35281	184	2668.037695	31937	0	0.119035	31962	0	0.016060	9612785	0.001870
318569163	37758	204	2688.486168	32058	0	0.010098	31840	0	0.001680	9608047	0.001613
318554320	37251	180	2774.688334	31858	0	0.001193	31775	0	0.000531	9603261	0.001684
318578789	36771	191	2717.877059	31650	0	0.000465	31618	25	0.027440	9598364	0.001628
318578405	37864	190	2727.912548	31708	0	0.000405	32017	0	0.581156	9593569	0.001550
318592982	35361	173	2694.946963	31686	0	0.000714	32011	0	0.047875	9588728	0.001323
318575847	36432	190	2691.170382	31867	0	0.000426	31875	0	0.004281	9583907	0.001430
318600133	37237	167	2748.495162	31507	46	0.994757	32033	41	0.985450	9579027	0.001007
318586554	35623	195	2630.350352	31575	0	0.465358	31899	0	0.337970	9574157	0.001202
318603380	35928	198	2682.414592	31767	1	0.114337	31863	0	0.032965	9569445	0.001079
318574511	37833	172	2714.676725	31855	0	0.321428	31868	0	0.003062	9564663	0.001013
318580620	38593	185	2801.469860	31845	1	0.027406	31961	0	0.000617	9559858	0.000967
318567935	38977	195	2883.376833	31948	5	0.998716	32042	0	0.000418	9555091	0.001008
318579019	34926	172	2678.274743	31801	0	0.201939	31493	22	0.758924	9550299	0.000934
318556719	37631	196	2686.419736	31848	0	0.016875	32011	0	0.212834	9545374	0.000923
318581038	37736	171	2758.837862	31978	0	0.001747	31961	16	0.574011	9540492	0.000797
318572145	36083	154	2720.679051	31911	0	0.000510	31965	0	0.168944	9535709	0.000848
318573567	33964	169	2637.147260	31769	0	0.000409	31889	0	0.544204	9530874	0.000907
318552423	38699	192	2709.945106	31723	0	0.000401	31757	0	0.059770	9526029	-0.000199
318569684	35827	184	2805.042473	31799	8	0.024472	31935	5	0.943337	9521309	-0.000611
318568073	36459	195	2693.305637	31835	0	0.310436	31851	5	0.721527	9516498	-0.000500
npatches	nstrain	runtime	dt	init_x	init_y	init_y_blood	init_z	init_S	beta0	beta1	beta2	beta3	mean_beta	B	d	delta	delta_blood	b[0]	mut	m	CTL	c	g	epsilon	k	het	lambda	rho	omega	x_max	patch.dyna	DELTA	A	VA
10000	1	100.000000	0.001000	21900	9499	5000000	0.001000	10000000	13.283121	7.041688	5.445250	8.061862	9	800000000	0.010000	1.000000	432.000000	80000	0.000050	0.004800	1	0.001000	1.000000	2.500000	12.000000	0.500000	0.000000	0.000000	0.000000	31872	0	10.000000	7.000000	1.000000
sus	inf	inf_blood	z	x[0]	y[0][0]	z[0]	x[1]	y[1][0]	z[1]	S[0]	synchrony
219000000	94990000	5000000	10.000000	21900	9499	0.001000	21900	9499	0.001000	10000000	0.000000
302231355	99900	500	9020.970316	29371	38	1.000000	30341	0	0.678538	9995006	0.000000
317339107	5362	30	2315.005588	31829	0	0.322045	31811	5	0.517066	9990126	0.000000
318576452	3055	22	577.020476	31882	0	0.026693	31938	0	0.065302	9985148	0.000000
318717182	5193	28	366.439739	31788	57	0.639801	31884	0	0.005705	9980245	0.000000
318661292	16045	68	577.146820	31673	0	0.736040	31910	0	0.000834	9975369	0.000000
318572147	45699	245	1584.889046	31765	0	0.060536	31948	0	0.000460	9970415	0.000000
318486394	63235	301	3280.109054	31669	6	0.999000	31806	0	0.000405	9965561	0.000000
318548116	36052	200	3358.014053	31863	0	0.182675	31947	13	0.038040	9960523	0.000000
318614280	19700	115	2181.994411	31831	0	0.015300	31883	0	0.450500	9955537	0.000000
318669157	20007	97	1605.345876	31800	32	0.981562	31841	0	0.037194	9950561	0.000000
318620835	27716	150	1715.263254	31750	6	0.946305	31732	0	0.488064	9945678	0.000000
318593335	35161	202	2134.915879	31809	0	0.529384	32049	0	0.040265	9940641	0.000000
318588372	38719	209	2571.130964	31824	6	0.974454	32002	2	0.015253	9935599	0.000000
318572310	32276	184	2591.635245	31894	0	0.329215	31668	0	0.002447	9930527	0.000000
318598494	26582	120	2254.200508	31928	1	0.027951	31923	0	0.004731	9925523	0.000000
318621967	24755	140	1927.928705	31883	0	0.002972	31925	0	0.000936	9920442	0.000000
318607506	28571	150	2007.530219	31896	0	0.000610	31861	13	0.002891	9915474	0.000000
318597031	32197	169	2218.114420	31929	0	0.000417	31997	1	0.611236	9910450	0.000000
318601515	33813	182	2347.675535	31688	0	0.000401	31877	0	0.070256	9905498	0.000000
318597364	30795	158	2391.906309	31624	48	0.999998	31838	2	0.760320	9900548	0.000000
318615082	27104	135	2166.277640	31801	0	0.261465	31843	0	0.065600	9895559	0.000000
318613086	29083	171	2112.213689	31880	0	0.021741	31793	3	0.272415	9890707	0.000000
318607202	29803	172	2136.943671	31860	0	0.002144	31723	0	0.136572	9885832	0.000000
318599291	30996	161	2185.743976	31788	0	0.000542	31863	0	0.012160	9880758	0.000000
318608305	28464	114	2176.724380	32074	0	0.000412	31964	1	0.031638	9875861	0.000000
318578512	30669	153	2162.401467	31892	0	0.000404	32094	1	0.638012	9870936	0.000000
318604845	32827	191	2331.457564	31745	23	0.999999	32026	0	0.104152	9865979	0.000000
318609611	31081	161	2380.580190	31704	12	1.000000	31802	2	0.017220	9861148	0.000000
318630818	27597	149	2215.798602	31896	0	0.140441	31932	2	0.684360	9856219	0.000000
318598184	28594	150	2081.607865	31979	14	0.050397	31831	0	0.401450	9851225	0.000000
318598223	30257	164	2168.037805	31848	4	1.000000	31888	0	0.033184	9846429	0.000000
318591201	33248	150	2313.963505	32160	0	0.098291	32011	12	0.162022	9841502	0.000000
318601586	30762	174	2257.539711	31868	5	0.997210	32116	0	0.232580	9836568	0.000000
318599973	30191	144	2293.145943	32091	0	0.206329	32041	0	0.027149	9831672	0.000000
318596604	29290	143	2248.160825	32028	0	0.022935	31881	5	0.028208	9826800	0.000000
318597715	29093	152	2143.435973	31910	0	0.002242	31963	0	0.637675	9821867	0.000000
318603890	30652	156	2204.319907	31810	0	0.000560	31829	0	0.052495	9816880	0.000000
318584206	31606	158	2249.782931	31857	0	0.000413	31944	0	0.004658	9812048	0.000000
318579575	28678	156	2222.259015	31630	27	1.000000	31736	0	0.000749	9807132	0.000000
318611109	30332	144	2165.300681	31923	2	0.269254	31845	0	0.000428	9802212	-1.#IND00
318609307	31303	173	2256.522891	31819	2	0.998321	31949	0	0.000402	9797300	-1.#IND00
318612731	30270	156	2285.735827	31746	1	0.695809	31966	0	0.000400	9792458	-1.#IND00
318586912	28747	155	2177.776147	32014	8	0.518080	31928	0	0.000400	9787540	-1.#IND00
318600417	28801	147	2116.387871	31776	4	0.999997	32097	0	0.000501	9782687	-1.#IND00
318608716	32196	164	2192.974817	31696	14	0.816694	32090	0	0.000413	9777853	-1.#IND00
318608456	30581	160	2301.742764	31954	0	0.198812	31972	0	0.000401	9772879	-1.#IND00
318606223	28404	157	2151.690254	31659	0	0.016619	31869	0	0.000400	9768026	-1.#IND00
318600091	30076	150	2163.911634	31965	0	0.001726	31947	0	0.000400	9763178	-1.#IND00
318604754	31276	167	2210.682964	31835	0	0.000508	31995	0	0.000400	9758306	-1.#IND00
318588159	30974	155	2343.450758	31764	0	0.000412	31940	0	0.000400	9753377	-1.#IND00
318609383	29623	145	2277.130103	31824	0	0.000401	32079	9	0.983634	9748376	-0.004923
318612961	29593	165	2203.929056	31752	0	0.000400	31763	0	0.161170	9743500	-0.004075
318614492	31322	138	2200.175242	31704	11	0.999996	31918	0	0.419331	9738583	-0.004135
318601947	31446	175	2304.488000	31981	0	0.209241	31902	0	0.034646	9733693	-0.005495
318597682	31174	155	2373.393881	31915	0	0.017882	31921	0	0.003199	9728782	-0.008183
318602840	30338	154	2242.837798	31646	0	0.001829	31880	1	0.813297	9723861	-0.006737
318607033	27048	136	2141.262497	31883	0	0.000517	31797	0	0.204749	9719088	-0.005371
318618114	28272	126	2088.053888	31898	0	0.000409	32073	1	0.017240	9714222	-0.005290
318616525	30583	186	2116.495690	31881	61	1.000000	31817	0	0.005870	9709362	-0.005779
318583307	32904	192	2331.096673	31854	23	1.000000	31993	0	0.000847	9704540	-0.005923
318568354	30355	164	2333.781363	31956	0	0.737746	32047	23	0.533994	9699641	-0.005209
318613652	30176	150	2244.180726	31919	0	0.060675	31737	0	0.153918	9694833	-0.001903
318609174	29603	137	2192.323482	31860	0	0.005327	31551	0	0.012949	9689790	-0.000335
318616154	30001	143	2208.429629	31596	37	0.999910	32091	0	0.001426	9684946	-0.000042
318605475	29480	158	2173.673489	32132	0	0.193775	31844	0	0.000484	9680108	0.001577
318597210	32336	163	2248.382558	32034	0	0.016208	32009	1	0.000642	9675286	0.001934
318599625	31128	147	2347.078519	31854	0	0.001692	32012	0	0.000771	9670472	0.001946
318591977	30591	151	2298.531860	32112	0	0.000505	31821	0	0.000430	9665642	0.001885
318607399	29908	167	2232.772109	31973	3	0.000626	31774	23	0.325213	9660748	0.002346
318588667	30512	154	2248.692971	31745	35	1.000000	31842	0	0.247455	9656076	0.002388
318584543	30346	157	2222.471752	31607	0	0.865233	31913	0	0.020596	9651343	0.002054
318606173	28823	144	2196.419346	31817	0	0.071097	31721	0	0.002051	9646533	0.003513
318601687	27932	125	2144.031782	31850	0	0.006179	31812	0	0.000537	9641652	0.006539
318604439	30147	129	2176.422669	31772	9	0.016332	31769	1	0.000435	9636678	0.006483
318607167	29063	147	2183.002867	31780	11	0.999969	32074	3	0.010014	9631756	0.006012
318604138	30863	163	2196.214009	31549	1	0.907622	32073	5	0.980756	9627045	0.004884
318616372	31551	151	2285.646043	31877	2	0.363699	32008	0	0.102838	9622381	0.003973
318609596	28834	150	2224.557169	31878	0	0.059653	32105	8	0.412090	9617692	0.003672
318618105	28390	142	2100.211850	31920	0	0.005244	32049	0	0.158172	9612884	0.003602
318597727	29730	171	2093.340377	31766	40	1.000000	31743	0	0.013297	9608058	0.002715
318608741	31994	155	2230.502006	31791	3	1.000000	31890	2	0.001795	9603220	0.002541
318600115	31018	152	2289.474225	31991	0	0.225697	31937	4	0.013931	9598465	0.002136
318612252	28606	166	2172.421344	32006	0	0.018817	31864	14	0.982803	9593761	0.002330
318600727	29386	141	2165.319711	31830	0	0.001905	32044	0	0.126669	9589105	0.002187
318597787	31859	163	2248.397058	31871	0	0.000523	31700	0	0.010722	9584315	0.002051
318614204	31423	180	2295.995786	31924	0	0.000410	31948	0	0.001914	9579479	0.001831
318610628	29544	159	2282.008341	31985	0	0.000405	32140	17	0.128578	9574754	0.001675
318592191	29421	150	2175.738957	31797	0	0.000400	32050	0	0.159090	9570019	0.001820
318598275	30299	166	2126.556902	31837	0	0.000400	31761	0	0.013372	9565124	0.001852
318615898	29906	166	2176.610319	31572	34	0.999998	31884	0	0.001460	9560307	0.001374
318564894	31549	168	2220.994439	32031	0	0.524280	31712	0	0.000506	9555507	0.001454
318583326	33169	154	2358.627804	32007	0	0.046455	31743	0	0.000409	9550799	0.001161
318605460	30172	159	2347.859106	31882	0	0.004165	31773	0	0.000401	9545933	0.001114
318600856	28934	165	2208.504389	31502	50	1.000000	31893	0	0.000400	9541125	0.001506
318617180	29345	144	2119.554080	31964	29	1.000000	31691	0	0.000400	9536368	0.001512
318593110	31580	156	2261.358272	31953	14	1.000000	31920	0	0.000400	9531577	0.001283
318597957	30125	159	2244.152194	31766	11	1.000000	31830	0	0.000400	9526789	0.000983
318605597	30059	124	2234.669846	31840	0	0.436954	31829	0	0.000400	9521959	0.000601
318608089	29061	156	2129.772361	31762	0	0.036087	31790	0	0.000400	9517148	0.000542
npatches	nstrain	runtime	dt	init_x	init_y	init_y_blood	init_z	init_S	beta0	beta1	beta2	beta3	mean_beta	B	d	delta	delta_blood	b[0]	mut	m	CTL	c	g	epsilon	k	het	lambda	rho	omega	x_max	patch.dyna	DELTA	A	VA
10000	1	100.000000	0.001000	21900	9499	5000000	0.001000	10000000	5.462866	6.206211	8.647816	11.874437	9	800000000	0.010000	1.000000	432.000000	80000	0.000050	0.004800	1	0.001000	1.000000	2.500000	13.000000	0.500000	0.000000	0.000000	0.000000	31872	0	10.000000	7.000000	1.000000
sus	inf	inf_blood	z	x[0]	y[0][0]	z[0]	x[1]	y[1][0]	z[1]	S[0]	synchrony
219000000	94990000	5000000	10.000000	21900	9499	0.001000	21900	9499	0.001000	10000000	0.000000
303498721	42621	255	8187.099187	30710	0	0.509064	30752	0	0.931287	9994958	0.000000
317483953	1571	8	1402.001174	31592	0	0.041981	31812	0	0.076497	9989926	0.000000
318628008	1007	6	238.147675	31867	0	0.003799	31629	0	0.006620	9985046	0.000000
318711613	1960	10	130.268357	32089	0	0.000678	32021	0	0.000908	9980070	0.000000
318741750	6652	40	227.366734	31767	0	0.000423	31895	0	0.000441	9975040	0.000000
318646088	23275	127	715.020835	31976	0	0.000402	31709	0	0.000403	9970217	0.000000
318578660	50255	271	2010.092565	31853	0	0.000400	31844	6	0.836771	9965287	0.000000
318526719	45439	239	3083.663474	31838	4	0.000908	31835	0	0.140991	9960410	0.000000
318621723	24379	147	2460.813792	31905	0	0.000821	31717	0	0.011893	9955381	0.000000
318662484	16489	84	1617.655677	31853	4	0.000906	31902	0	0.001339	9950399	0.000000
318648800	17752	104	1302.389692	32051	3	0.429641	31981	0	0.000477	9945429	0.000000
318628373	24146	119	1421.943219	31938	0	0.240039	32051	0	0.000406	9940459	0.000000
318600838	32818	163	1936.733674	32073	0	0.019989	31967	0	0.000400	9935412	0.000000
318589158	33770	154	2287.300389	31746	5	0.265270	31879	1	0.000448	9930349	0.000000
318624401	27004	150	2183.893678	31910	0	0.116785	31913	0	0.000431	9925234	0.000000
318640618	21450	105	1797.637468	31984	1	0.011005	31690	5	0.022723	9920278	0.000000
318659157	22984	122	1650.542861	31982	2	0.627196	31941	0	0.597918	9915281	0.000000
318622998	26265	110	1722.971853	32044	0	0.053914	32074	2	0.062489	9910395	0.000000
318600914	29277	153	1934.778662	31916	0	0.004774	31649	0	0.027987	9905382	0.000000
318604310	29177	148	2063.109731	31762	0	0.000757	32179	0	0.160512	9900385	0.000000
318596957	26974	142	2076.500448	31763	0	0.000429	31723	1	0.140912	9895496	0.000000
318640409	23473	111	1887.115163	31752	0	0.000410	31868	21	0.652009	9890575	0.000000
318635852	23680	125	1708.395455	31738	0	0.000401	31889	0	0.189995	9885596	0.000000
318626393	26099	124	1760.126029	32006	0	0.000768	31797	5	0.116239	9880575	0.000000
318607787	28353	149	1943.994753	31850	0	0.000430	32015	0	0.151910	9875586	0.000000
318604859	27600	149	2045.895912	32000	0	0.000405	31802	0	0.012785	9870626	0.000000
318612284	26520	126	1952.859166	31774	4	0.002582	31748	0	0.001412	9865686	0.000000
318639566	25650	160	1875.478457	31775	5	0.586639	31880	0	0.000483	9860725	0.000000
318634267	25163	132	1855.659539	31943	1	0.116422	31845	10	0.252333	9855656	0.000000
318624257	26706	142	1851.767767	31619	0	0.159206	31920	0	0.139298	9850692	0.000000
318637393	27053	147	1855.060381	31954	4	0.063367	31672	0	0.011754	9845707	0.000000
318634756	27146	125	1930.219244	32117	0	0.044552	31757	0	0.001769	9840748	0.000000
318634098	26364	133	1910.274807	31943	1	0.004369	31874	7	0.005600	9835835	0.000000
318627070	27523	148	1889.130508	31813	4	0.001993	31822	1	0.633680	9830856	0.000000
318603194	27701	138	2027.594755	31813	0	0.468561	31788	0	0.056082	9826070	0.000000
318608253	25812	126	1929.732612	32048	0	0.038670	31877	13	0.273202	9821162	0.000000
318625636	25235	93	1808.435595	31704	0	0.003528	31600	0	0.514711	9816274	0.000000
318621287	25922	139	1832.566135	31976	5	0.360705	31875	0	0.042443	9811261	0.000000
318595349	26269	129	1855.403535	31867	0	0.085930	32060	0	0.003837	9806349	0.000000
318631850	26716	161	1877.650196	31877	0	0.007392	31867	0	0.000681	9801497	-1.#IND00
318604772	26968	155	1911.712380	31913	0	0.001021	31902	0	0.000423	9796597	-1.#IND00
318600201	26156	123	1893.126048	31656	1	0.000642	32008	0	0.000402	9791628	-1.#IND00
318629934	23682	129	1781.464002	31810	1	0.000427	31704	2	0.005454	9786717	-1.#IND00
318614413	26115	151	1787.421196	31979	16	0.440397	31892	0	0.001985	9781746	-1.#IND00
318627715	27303	134	1906.147048	31909	0	0.111383	32095	1	0.797475	9776886	-1.#IND00
318595560	29132	142	2049.850450	31887	0	0.009472	31866	0	0.068726	9771993	-1.#IND00
318607844	28345	137	2076.255854	31949	1	0.001327	32138	2	0.012245	9767125	-1.#IND00
318596980	24925	135	2002.596173	31952	10	0.017095	32053	0	0.144901	9762212	-0.009064
318623607	23663	122	1816.841635	31959	0	0.270406	31811	0	0.012212	9757408	-0.005575
318626225	24025	130	1723.146196	31972	0	0.022472	31694	0	0.001365	9752632	-0.004999
318634451	26628	126	1798.807600	32113	0	0.042059	32001	0	0.000479	9747729	-0.004220
318596507	28206	145	1961.616028	31670	0	0.003805	31756	0	0.000406	9742829	-0.003583
318609577	27383	145	2039.916027	31801	0	0.000678	31971	0	0.000400	9737810	-0.003847
318628934	25145	122	1911.670084	31839	0	0.000423	32203	0	0.000400	9732875	-0.001302
318635539	24385	127	1862.308439	31852	0	0.000413	31856	0	0.000400	9727975	-0.001297
318610130	27060	126	1854.912318	32072	0	0.000401	31699	0	0.000400	9723035	-0.002304
318616393	25938	130	1941.511380	32141	2	0.000437	31815	1	0.000553	9718132	-0.003289
318620046	27503	143	1875.261072	31841	3	0.379012	31950	0	0.000414	9713213	-0.002878
318603625	27158	140	1930.980820	31947	0	0.280738	32037	0	0.000414	9708344	-0.002371
318618295	25928	144	1851.960926	31739	1	0.037677	31944	1	0.000460	9703355	-0.003488
318602687	25799	123	1886.977682	31919	1	0.004334	31939	0	0.000433	9698618	-0.002533
318623093	25782	150	1844.573244	31587	0	0.002526	31895	0	0.000557	9693648	-0.003681
318592982	27778	149	1881.265256	31988	0	0.000574	31829	0	0.000413	9688782	-0.004002
318597900	27392	152	1980.201471	32153	0	0.000414	31533	0	0.000401	9684058	-0.003017
318614526	26882	126	1972.048933	31893	0	0.000403	31565	0	0.000431	9679184	-0.003653
318605583	26238	145	1927.036422	31961	0	0.000430	31750	2	0.858520	9674299	-0.001823
318623329	25713	133	1844.457956	31830	0	0.000402	31819	0	0.079199	9669459	-0.000837
318607639	24662	132	1796.396243	31892	0	0.000423	31988	0	0.006841	9664536	-0.000936
318652755	26344	129	1834.990485	31984	0	0.000402	31982	0	0.000926	9659669	-0.001082
318621941	29206	165	1952.134318	32000	0	0.000400	32085	0	0.000445	9654943	-0.001228
318617232	27438	132	2063.417455	32066	0	0.000400	32005	0	0.000404	9650014	-0.000901
318635756	25630	150	1982.090213	32029	0	0.000400	31853	0	0.000404	9645220	-0.001417
318646130	24452	137	1806.762243	32047	0	0.000400	31930	0	0.000400	9640405	-0.000964
318615851	25276	136	1845.690030	31875	0	0.000402	31933	0	0.000400	9635568	-0.001353
318628682	26812	132	1909.324530	31967	0	0.000400	31798	0	0.001171	9630657	-0.001017
318594081	26333	134	1938.774007	31595	0	0.000400	31948	0	0.000463	9625871	-0.001194
318636222	25813	144	1894.274346	32153	0	0.000400	31724	0	0.000405	9621005	-0.001920
318607952	25259	121	1882.295067	31899	0	0.000400	31921	0	0.000400	9616170	-0.002299
318600730	25179	133	1807.276246	32020	0	0.000400	31716	1	0.006150	9611326	-0.002198
318615991	26472	117	1874.176257	31766	0	0.000400	31734	0	0.757160	9606530	-0.001109
318628192	27713	141	1979.982517	31750	2	0.650585	31824	0	0.063342	9601707	-0.000754
318639487	23580	133	1852.926583	31949	0	0.055628	31755	0	0.006194	9596940	-0.001067
318623919	24199	128	1751.759357	31952	0	0.004915	31861	2	0.002497	9592117	-0.001158
318624671	26786	145	1792.437502	31815	0	0.000769	31922	2	0.015981	9587215	-0.001002
318608173	27168	155	1913.794668	31800	0	0.000430	31961	3	0.755830	9582481	-0.000839
318604793	26402	142	1892.491880	32032	0	0.000405	31849	0	0.093536	9577598	-0.000800
318608942	27144	146	1941.893454	31794	2	0.000446	31873	0	0.008013	9572715	-0.001201
318636119	25890	127	1899.147721	31808	9	0.495063	31820	0	0.001022	9567913	-0.000955
318579583	26922	132	1878.457587	31832	0	0.077122	31788	0	0.000451	9562941	-0.001116
318629857	27757	145	1944.271948	31800	0	0.006672	31759	0	0.000404	9558063	-0.001483
318614778	27057	136	1980.373182	32045	0	0.000913	31707	7	0.000525	9553299	-0.001460
318595049	26296	142	1897.288594	31789	0	0.000442	31717	0	0.651999	9548653	-0.001732
318620664	26223	120	1860.648173	31844	2	0.000789	31793	0	0.053666	9543859	-0.001609
318625564	26876	141	1853.703633	32071	4	0.886838	31889	0	0.004754	9539170	-0.001668
318601850	28497	164	1998.897574	31899	2	0.100633	32057	0	0.000756	9534405	-0.001542
318630414	26991	151	1981.075311	31969	0	0.126879	31862	0	0.723809	9529668	-0.001582
318625575	24737	144	1867.738603	32114	2	0.013043	31992	0	0.059536	9524940	-0.001598
318618068	25490	164	1797.071988	31953	3	0.043575	31958	0	0.005234	9520344	-0.001294
318612891	26390	138	1875.606827	31814	1	0.328693	31834	0	0.000807	9515548	-0.001145
npatches	nstrain	runtime	dt	init_x	init_y	init_y_blood	init_z	init_S	beta0	beta1	beta2	beta3	mean_beta	B	d	delta	delta_blood	b[0]	mut	m	CTL	c	g	epsilon	k	het	lambda	rho	omega	x_max	patch.dyna	DELTA	A	VA
10000	1	100.000000	0.001000	21900	9499	5000000	0.001000	10000000	4.881972	10.694823	12.140367	9.388701	9	800000000	0.010000	1.000000	432.000000	80000	0.000050	0.004800	1	0.001000	1.000000	2.500000	14.000000	0.500000	0.000000	0.000000	0.000000	31872	0	10.000000	7.000000	1.000000
sus	inf	inf_blood	z	x[0]	y[0][0]	z[0]	x[1]	y[1][0]	z[1]	S[0]	synchrony
219000000	94990000	5000000	10.000000	21900	9499	0.001000	21900	9499	0.001000	10000000	0.000000
304391030	18009	94	7311.642461	30794	0	0.357964	30158	0	0.809044	9994884	0.000000
317554011	506	3	908.422652	31773	0	0.029629	31979	0	0.066504	9989874	0.000000
318621969	643	2	123.982535	31965	0	0.002789	31954	0	0.005804	9984894	0.000000
318696990	1547	11	83.644319	31881	0	0.000595	32040	0	0.000842	9979891	0.000000
318705386	5324	22	170.944249	31841	0	0.000416	31929	0	0.000436	9974864	0.000000
318682519	14918	85	473.623534	31901	0	0.000401	31844	0	0.000403	9969905	0.000000
318594566	36561	192	1389.816379	31846	0	0.000400	31739	48	0.863240	9964909	0.000000
318562560	45375	222	2603.923885	31852	0	0.000663	31690	0	0.215035	9959793	0.000000
318591983	27195	138	2410.305180	31854	0	0.000430	32095	14	0.969129	9954856	0.000000
318648364	15977	94	1632.666005	31652	0	0.000409	31700	4	0.341959	9949894	0.000000
318674714	16011	74	1240.458881	31513	0	0.000401	31637	0	0.080811	9944894	0.000000
318666126	19614	103	1271.189307	31829	0	0.000400	31895	2	0.007117	9939936	0.000000
318629695	27193	144	1572.610256	31716	0	0.000421	31803	2	0.763759	9934965	0.000000
318624707	28298	158	1919.596640	31848	1	0.000982	31689	0	0.317386	9929966	0.000000
318625634	25090	128	1864.047297	31786	0	0.000489	32008	0	0.049760	9925028	0.000000
318651663	21616	95	1704.413933	32191	0	0.000407	31687	0	0.004435	9920106	0.000000
318629795	21968	119	1598.374775	32208	0	0.000487	31665	0	0.000730	9915109	0.000000
318621953	21921	121	1560.992214	31906	0	0.000407	31624	0	0.000472	9910154	0.000000
318632627	23034	122	1581.693070	31992	0	0.000400	31781	0	0.000406	9905147	0.000000
318660844	24826	116	1676.645635	31722	2	0.001199	31787	0	0.000400	9900253	0.000000
318615712	24930	124	1792.363875	31925	1	0.006933	32000	0	0.000405	9895308	0.000000
318631678	21648	121	1672.763925	31808	0	0.001128	31696	0	0.000404	9890402	0.000000
318634185	22912	122	1631.275472	31777	9	0.008886	31703	0	0.000400	9885481	0.000000
318638612	23919	124	1665.343158	31717	0	0.172816	31856	20	0.999726	9880529	0.000000
318621730	23472	110	1657.246532	32128	0	0.014494	31911	0	0.199179	9875616	0.000000
318631343	23619	107	1590.140304	31981	0	0.001552	31839	0	0.016649	9870744	0.000000
318635635	24190	137	1693.098969	31973	0	0.000496	31780	0	0.001728	9865773	0.000000
318621173	23267	108	1691.961033	32109	2	0.000730	31773	0	0.000508	9860810	0.000000
318638083	23320	127	1651.815916	31946	10	0.472050	31931	0	0.000409	9855778	0.000000
318636016	24506	137	1688.439748	31963	0	0.101944	31959	0	0.000401	9850918	0.000000
318631466	23730	108	1677.517009	31756	0	0.008701	31677	0	0.000400	9846022	0.000000
318639898	22382	113	1654.813999	31838	0	0.001078	31774	0	0.000400	9841061	0.000000
318619289	24150	130	1642.387784	31906	0	0.000455	31980	7	0.000636	9836183	0.000000
318628060	22981	119	1677.472738	31876	0	0.000404	31795	0	0.526765	9831281	0.000000
318627132	23330	133	1643.913572	31808	0	0.000400	31848	1	0.043595	9826258	0.000000
318620822	24091	128	1693.752393	31911	0	0.000400	31592	0	0.585359	9821395	0.000000
318613506	23963	118	1691.338797	32019	0	0.000400	31980	0	0.048218	9816499	0.000000
318619725	23212	106	1700.322409	32080	0	0.000400	31841	0	0.004309	9811596	0.000000
318644136	22438	139	1625.955463	31922	6	0.000801	31700	0	0.000719	9806745	0.000000
318645547	23074	117	1578.952981	31850	2	0.639035	31950	1	0.000434	9801887	-1.#IND00
318637585	24211	141	1633.453115	31683	0	0.067926	31728	0	0.830617	9797001	-1.#IND00
318616221	23490	121	1664.055885	31878	2	0.058722	31665	2	0.145872	9792033	-1.#IND00
318622143	23274	142	1697.323521	31900	3	0.743627	31810	0	0.025411	9787181	-1.#IND00
318629522	23109	121	1658.028770	31691	0	0.148648	31853	0	0.002444	9782244	-1.#IND00
318636802	23388	127	1621.609689	31782	0	0.012519	31790	21	0.286829	9777339	-1.#IND00
318635023	22658	119	1592.757657	31856	0	0.001391	31843	0	0.285159	9772505	-1.#IND00
318631719	25973	120	1744.720349	31860	0	0.000509	31854	0	0.024968	9767676	-1.#IND00
318624244	23207	113	1673.268127	32066	0	0.000411	31857	0	0.002408	9762799	-1.#IND00
318634524	22657	116	1614.673852	31907	3	0.002847	31883	0	0.000564	9757947	-1.#IND00
318612936	23766	122	1643.542762	31706	9	0.672849	31615	0	0.000413	9752994	-1.#IND00
318633060	24952	118	1670.329141	32031	0	0.104494	31488	12	0.998411	9748030	-1.#IND00
318616213	26164	116	1770.295074	31814	0	0.008909	31979	0	0.121691	9743177	-1.#IND00
318610132	24121	142	1756.180034	31772	0	0.002185	31952	3	0.023527	9738474	-1.#IND00
318618756	23707	127	1715.346339	31791	0	0.000546	31486	0	0.691397	9733545	-1.#IND00
318634709	22367	135	1683.599606	31962	0	0.000412	31938	0	0.056886	9728632	0.004437
318639459	22410	131	1561.975223	32061	0	0.000401	31881	0	0.005017	9723850	0.003978
318623407	23966	135	1660.761418	31996	2	0.000586	32009	0	0.000777	9719088	0.002777
318621411	23864	130	1704.298459	31722	2	0.012876	31881	0	0.000431	9714299	0.003344
318628507	23393	110	1705.338100	31892	0	0.134596	31632	0	0.000402	9709416	0.003511
318641442	22766	127	1639.028360	32055	0	0.011370	31974	0	0.000400	9704547	0.003815
318641098	23148	130	1650.194605	31771	0	0.001297	31790	2	0.985585	9699769	0.002381
318613618	24009	114	1661.472557	31907	0	0.000480	31849	0	0.083920	9694965	0.000283
318642115	25744	150	1753.215580	32021	0	0.000406	31669	19	0.191253	9690178	0.000165
318620560	23186	104	1755.447914	31704	0	0.000400	31787	5	0.845825	9685329	0.000365
318606911	22339	105	1653.916890	31840	0	0.000400	31845	0	0.123872	9680548	0.000534
318627271	21580	96	1563.810852	31834	0	0.000400	31852	0	0.010493	9675645	0.000835
318626830	22448	122	1598.138416	31930	0	0.000400	32096	0	0.001225	9670704	0.000923
318630367	24226	129	1645.023688	31728	0	0.000400	31902	0	0.000467	9665993	0.000532
318638191	24188	139	1660.296556	31812	2	0.000451	32073	0	0.000405	9661154	0.001337
318641468	23204	143	1669.063006	32008	0	0.001529	31861	12	0.999249	9656315	0.004195
318651236	24246	132	1660.101901	31812	0	0.000492	31679	0	0.155391	9651439	0.003052
318649353	24384	131	1669.482453	31797	0	0.000407	31760	0	0.014983	9646786	0.003661
318625301	23325	116	1689.292923	31837	1	0.000788	31956	0	0.001592	9641917	0.003115
318633168	23147	147	1582.239340	31591	3	0.037349	31660	0	0.000519	9637116	0.002999
318649304	23855	128	1683.298394	31701	0	0.171317	31650	12	0.999871	9632423	0.003253
318616208	24275	137	1721.284565	31817	1	0.023950	31745	0	0.244524	9627629	0.002897
318596119	24179	126	1685.111645	31800	0	0.101584	31642	0	0.020356	9622740	0.003104
318626725	24745	141	1748.316891	31941	0	0.008671	31804	0	0.002031	9617981	0.002438
318623162	23030	113	1691.192404	31925	0	0.001076	31884	0	0.000533	9613182	0.002377
318636152	22870	113	1638.736690	31862	0	0.000455	31707	0	0.000411	9608337	0.002462
318641902	23163	120	1619.212674	32245	3	0.386443	31875	0	0.000401	9603432	0.002702
318614087	24775	142	1695.769064	32079	0	0.100254	31782	0	0.000400	9598460	0.002354
318632089	23127	125	1702.402960	31980	0	0.013461	31857	0	0.000441	9593692	0.002318
318645862	22289	120	1607.846076	31938	0	0.001471	31921	0	0.000403	9588869	0.002319
318644884	22629	111	1560.445515	31618	3	0.002056	32097	0	0.000400	9584123	0.002282
318639396	25234	107	1679.374442	31987	0	0.001082	31797	0	0.000400	9579315	0.002615
318628748	24953	102	1769.449628	31821	0	0.000467	31729	22	0.018908	9574448	0.002927
318604431	25044	136	1729.236874	32025	0	0.000405	31638	0	0.668842	9569707	0.003056
318606788	23501	133	1745.382225	31817	0	0.000692	31664	0	0.055043	9564974	0.002824
318618807	23104	137	1671.549530	31801	0	0.000424	31814	2	0.005009	9560282	0.002125
318629050	22675	125	1631.576867	32005	0	0.000402	31847	0	0.520175	9555509	0.001403
318609204	24098	108	1680.567072	31852	0	0.000409	31803	0	0.042890	9550761	0.001311
318597787	24697	129	1726.711384	31643	7	0.001588	31849	0	0.003945	9546086	0.001368
318625176	23838	124	1773.533426	31748	3	0.227806	31836	0	0.000690	9541340	0.001280
318643025	22938	121	1622.450036	31868	0	0.051615	31719	0	0.000424	9536645	0.001386
318612295	22375	102	1619.687883	31963	0	0.004586	31813	2	0.993495	9531972	0.001657
318644872	22981	98	1600.481242	31852	0	0.000764	31638	0	0.281294	9527392	0.001777
318629238	24645	115	1681.152949	31922	0	0.000430	31908	0	0.023452	9522707	0.001705
318634242	24528	134	1745.980607	31776	0	0.000402	31633	0	0.002284	9517890	0.001235
npatches	nstrain	runtime	dt	init_x	init_y	init_y_blood	init_z	init_S	beta0	beta1	beta2	beta3	mean_beta	B	d	delta	delta_blood	b[0]	mut	m	CTL	c	g	epsilon	k	het	lambda	rho	omega	x_max	patch.dyna	DELTA	A	VA
10000	1	100.000000	0.001000	21900	9499	5000000	0.001000	10000000	11.482304	6.556841	13.260686	12.957134	9	800000000	0.010000	1.000000	432.000000	80000	0.000050	0.004800	1	0.001000	1.000000	2.500000	15.000000	0.500000	0.000000	0.000000	0.000000	31872	0	10.000000	7.000000	1.000000
sus	inf	inf_blood	z	x[0]	y[0][0]	z[0]	x[1]	y[1][0]	z[1]	S[0]	synchrony
219000000	94990000	5000000	10.000000	21900	9499	0.001000	21900	9499	0.001000	10000000	0.000000
305120082	7747	37	6317.556630	30302	0	0.782651	30774	0	0.569926	9995088	0.000000
317625140	182	1	659.456506	31796	0	0.064346	31909	0	0.046957	9990091	0.000000
318626562	126	2	70.840521	31839	0	0.005627	31871	0	0.004206	9985201	0.000000
318707165	575	1	31.517950	31833	0	0.000827	31778	0	0.000711	9980283	0.000000
318701348	1324	3	54.664284	31775	0	0.000435	31914	0	0.000425	9975186	0.000000
318718308	4131	22	128.052670	31660	0	0.000403	31798	0	0.000402	9970183	0.000000
318668898	12450	65	412.016957	31910	0	0.000400	32249	7	0.001678	9965065	0.000000
318637269	30124	158	1131.192513	31945	0	0.000400	32137	0	0.330176	9960136	0.000000
318587601	37154	226	2049.519126	31746	30	0.946107	32076	4	0.320949	9955238	0.000000
318604219	27042	133	2182.564185	31797	0	0.243804	31901	0	0.067960	9950280	0.000000
318661461	17106	98	1591.684940	31638	0	0.021656	32037	1	0.010069	9945313	0.000000
318672885	15154	82	1171.753219	31775	0	0.002137	31859	4	0.462468	9940324	0.000000
318674671	16152	81	1079.684587	31805	0	0.000542	31991	0	0.156495	9935289	0.000000
318668685	22553	104	1313.991953	31930	1	0.000427	31907	1	0.014102	9930349	0.000000
318640224	26159	150	1614.466909	31876	5	0.999875	31932	0	0.002523	9925493	0.000000
318644594	25130	143	1729.031917	32060	3	0.100696	32094	0	0.000573	9920631	0.000000
318640984	19512	112	1549.283667	31850	3	0.948317	31932	0	0.000414	9915682	0.000000
318667122	18128	80	1327.542881	31808	0	0.105627	31841	4	0.000951	9910656	0.000000
318603223	19663	97	1314.367178	31872	0	0.009002	31869	2	0.057199	9905646	0.000000
318645718	22283	135	1415.252096	31821	0	0.001103	32033	0	0.430522	9900764	0.000000
318631552	24498	124	1539.498098	31908	0	0.000458	31799	0	0.042637	9895782	0.000000
318641251	22385	102	1596.762828	31779	9	0.999750	31894	0	0.003853	9890776	0.000000
318636627	22595	115	1510.279742	31960	0	0.262348	31973	0	0.000682	9885702	0.000000
318636478	22444	115	1576.834392	31849	0	0.023081	31692	4	0.001296	9880773	0.000000
318659265	20794	117	1512.265893	31958	0	0.002319	31871	3	0.702794	9875926	0.000000
318629597	19296	107	1421.184753	31838	0	0.000557	31792	0	0.096005	9871021	0.000000
318663262	20128	106	1396.295272	32074	0	0.000413	31754	0	0.008215	9866061	0.000000
318668100	21734	127	1444.610342	32012	0	0.000401	31921	7	0.005165	9861251	0.000000
318631980	21637	129	1468.168587	31886	29	0.018090	31868	0	0.250955	9856285	0.000000
318642377	21705	130	1486.548508	31923	0	0.805023	32055	0	0.035947	9851335	0.000000
318640342	21988	89	1479.319933	31791	0	0.066175	31898	0	0.003615	9846478	0.000000
318654160	20381	109	1429.361267	31891	3	0.018024	31798	0	0.001496	9841657	0.000000
318648884	20823	101	1411.974995	31874	0	0.394368	32061	7	0.003281	9836577	0.000000
318653955	20794	113	1401.312442	31894	0	0.032605	31743	0	0.312430	9831624	0.000000
318637780	22395	103	1457.438893	31833	0	0.003303	31847	0	0.025907	9826665	0.000000
318641139	21407	129	1461.676140	31840	21	0.006599	31935	0	0.002625	9821585	0.000000
318637619	21670	123	1501.228878	31857	0	0.281057	31971	0	0.000582	9816705	0.000000
318647517	22916	101	1552.511272	31749	0	0.023343	31950	0	0.000415	9811897	0.000000
318621565	20530	103	1502.646390	31781	6	0.877727	31787	0	0.000408	9806958	0.000000
318641395	19747	94	1459.443104	31898	0	0.183259	32025	0	0.000400	9802033	-1.#IND00
318650456	19222	109	1375.723220	31793	0	0.015348	32000	0	0.000400	9797124	-1.#IND00
318639148	21330	112	1391.764324	31899	0	0.001622	31887	0	0.000533	9792228	-1.#IND00
318634923	22982	96	1486.354312	31736	0	0.000502	31809	0	0.000411	9787405	-1.#IND00
318627149	21779	119	1508.366784	31691	0	0.000417	31816	0	0.000401	9782465	-1.#IND00
318617949	22425	119	1526.952451	31606	7	0.999988	31855	0	0.000400	9777447	-1.#IND00
318629448	20067	111	1481.150604	31858	0	0.109630	31887	0	0.000400	9772571	-1.#IND00
318636687	21724	100	1464.044012	31879	0	0.009329	31918	0	0.000400	9767725	-1.#IND00
318635725	20659	113	1447.991793	31900	0	0.001135	31972	2	0.001688	9762928	-1.#IND00
318630244	20924	106	1450.043149	32138	0	0.000460	31900	2	0.711925	9758057	-1.#IND00
318629594	19778	110	1378.868044	31781	0	0.000405	32067	0	0.146113	9753231	-1.#IND00
318636760	21519	117	1414.795194	31881	0	0.000400	31844	0	0.012418	9748337	-1.#IND00
318660555	22734	149	1513.986880	31965	0	0.000400	31758	6	0.246556	9743387	-1.#IND00
318630231	22259	105	1540.153224	31791	2	0.999996	31651	0	0.098602	9738390	-1.#IND00
318648715	21107	123	1512.815701	32167	0	0.089313	32111	2	0.019055	9733429	-1.#IND00
318651912	20218	105	1398.737206	32016	0	0.007668	31839	0	0.113623	9728517	-1.#IND00
318654067	21718	105	1404.387452	31952	0	0.000994	31961	0	0.009776	9723734	-1.#IND00
318655092	21154	117	1428.133739	31774	0	0.000448	31864	0	0.001166	9718793	-1.#IND00
318647367	22948	112	1478.044415	31693	6	0.001171	32019	0	0.000462	9713803	-1.#IND00
318632897	22039	119	1519.951843	31848	0	0.566332	31853	0	0.000405	9709035	-1.#IND00
318651108	21982	117	1481.521950	31666	0	0.046663	31797	0	0.000416	9704195	-0.003305
318642161	20443	121	1468.449324	31831	33	0.254691	31817	0	0.000434	9699238	-0.001421
318646144	20704	99	1391.113726	31773	0	0.226944	32056	0	0.000403	9694429	-0.001418
318638769	22235	107	1494.242102	31805	10	0.362728	32040	0	0.000400	9689603	-0.001003
318619025	21762	106	1535.342339	32042	0	0.194667	31936	0	0.000400	9684650	-0.000246
318624440	22360	111	1517.713366	32029	0	0.016281	31955	0	0.000400	9679732	-0.000084
318646160	20942	114	1564.293192	31904	8	0.993682	32078	0	0.000400	9674917	0.000269
318639914	20786	111	1426.169904	31886	0	0.135322	31813	0	0.000404	9670104	0.000515
318632996	21089	99	1441.046866	31978	2	0.012361	31907	0	0.000400	9665355	-0.000067
318637880	20920	113	1486.915318	31885	2	0.509266	31719	0	0.000408	9660552	0.000188
318637731	21588	101	1475.836692	32068	0	0.364374	31767	0	0.000400	9655800	0.000347
318639350	21097	117	1449.434315	31959	0	0.030153	31886	0	0.000400	9650957	-0.000093
318638785	21479	105	1416.655487	31947	0	0.002832	31783	1	0.000517	9646228	0.000369
318654907	21830	98	1461.978819	31803	0	0.000599	31921	0	0.000415	9641304	0.000466
318631583	22638	105	1527.519352	31846	0	0.000416	31707	0	0.000401	9636402	0.000428
318630614	20912	94	1510.422897	31905	0	0.000401	31820	0	0.000406	9631598	0.000351
318636218	21172	100	1468.790570	31766	0	0.000402	31754	0	0.000400	9626690	0.000757
318657160	20725	105	1462.830588	31764	0	0.000400	31797	4	0.002322	9621830	0.000703
318654735	21820	105	1424.288893	31816	0	0.000400	32007	1	0.448350	9616966	0.000661
318635589	21406	116	1477.413028	31726	0	0.000400	31800	0	0.038439	9612023	0.001012
318635289	20776	82	1420.692073	31897	0	0.000400	31908	0	0.003509	9607212	0.000926
318638559	22864	124	1478.753079	31757	0	0.000400	31826	0	0.000765	9602388	0.000682
318647215	21746	117	1538.498684	31860	4	0.000622	31919	0	0.000430	9597595	0.001346
318639995	20347	110	1460.408487	31913	1	0.610131	31862	0	0.000402	9592775	0.001126
318648022	19595	101	1404.247794	31677	0	0.129308	31684	0	0.000400	9587933	0.001810
318655563	20089	117	1382.745136	31864	0	0.010938	31760	0	0.000400	9583190	0.001396
318637531	22904	122	1500.967763	31844	9	0.003512	31914	0	0.000400	9578357	0.001489
318618468	23526	142	1560.786306	31834	0	0.404288	32122	8	0.008820	9573653	0.001774
318659513	22257	127	1604.368087	31721	0	0.033416	32107	11	0.587314	9568970	0.001566
318646851	21062	112	1502.707414	31674	0	0.003099	31698	2	0.250650	9564254	0.001388
318636149	19136	91	1391.277359	31862	0	0.000620	31766	0	0.040835	9559412	0.001803
318629693	20218	90	1371.651987	31826	0	0.000418	31933	0	0.003705	9554691	0.002017
318642811	20801	95	1403.945385	32044	0	0.000401	31910	2	0.666096	9549957	0.002045
318633002	21109	96	1408.453370	31786	0	0.000400	31899	0	0.064405	9545242	0.001868
318617798	23604	130	1553.203344	31796	0	0.000400	32068	0	0.005632	9540470	0.001866
318624387	22734	118	1614.571752	31915	0	0.000400	31705	1	0.001044	9535734	0.002240
318622256	20864	107	1505.093144	31971	11	0.002551	31765	3	0.495862	9530930	0.002168
318628226	20470	110	1504.741441	31728	0	0.792103	31790	0	0.095122	9526115	0.002324
318638556	21394	116	1458.443946	32166	0	0.065119	31730	6	0.331950	9521362	0.002380
318631578	21022	110	1456.358205	31879	0	0.005690	31909	2	0.133789	9516534	0.002067
npatches	nstrain	runtime	dt	init_x	init_y	init_y_blood	init_z	init_S	beta0	beta1	beta2	beta3	mean_beta	B	d	delta	delta_blood	b[0]	mut	m	CTL	c	g	epsilon	k	het	lambda	rho	omega	x_max	patch.dyna	DELTA	A	VA
10000	1	100.000000	0.001000	21900	9499	5000000	0.001000	10000000	7.812543	6.832330	7.511327	12.799920	9	800000000	0.010000	1.000000	432.000000	80000	0.000050	0.004800	1	0.001000	1.000000	2.500000	16.000000	0.500000	0.000000	0.000000	0.000000	31872	0	10.000000	7.000000	1.000000
sus	inf	inf_blood	z	x[0]	y[0][0]	z[0]	x[1]	y[1][0]	z[1]	S[0]	synchrony
219000000	94990000	5000000	10.000000	21900	9499	0.001000	21900	9499	0.001000	10000000	0.000000
305686397	3295	8	5415.615680	31044	0	0.537654	30629	0	0.518017	9994963	0.000000
317645099	103	0	502.165449	31752	0	0.044318	31715	0	0.042713	9989910	0.000000
318633662	15	0	49.276288	31710	0	0.003990	31858	0	0.003859	9984873	0.000000
318720279	30	0	8.331627	31653	0	0.000693	31948	0	0.000683	9979839	0.000000
318725416	53	0	6.626583	31876	0	0.000424	32026	0	0.000423	9974847	0.000000
318729492	56	0	6.866916	31833	0	0.000402	31927	0	0.000402	9969804	0.000000
318706327	221	2	11.055991	31790	0	0.000400	32032	0	0.000400	9964923	0.000000
318729723	1603	9	43.476590	32014	0	0.000400	31668	0	0.000400	9959946	0.000000
318693666	4586	31	147.398080	32115	0	0.000400	31794	0	0.000400	9955006	0.000000
318673972	13704	71	469.113293	31863	0	0.000400	31779	0	0.000400	9949989	0.000000
318624832	26757	163	1128.506337	31845	1	0.000827	31817	4	0.001213	9945003	0.000000
318583485	30944	179	1770.375368	31705	13	0.003888	31989	6	0.782162	9939949	0.000000
318622599	23112	111	1805.429494	32003	0	0.315261	32052	0	0.101828	9935080	0.000000
318674839	16622	78	1405.459911	31929	0	0.026139	32063	0	0.008691	9930056	0.000000
318669010	14424	75	1078.862175	31893	3	0.030587	31823	0	0.001078	9925092	0.000000
318680995	15587	73	1019.073831	32010	0	0.536209	31816	0	0.000455	9920146	0.000000
318639246	21801	113	1194.215703	31821	0	0.044200	31829	12	0.568514	9915232	0.000000
318641358	21439	118	1423.385904	32001	0	0.003980	32062	0	0.113915	9910257	0.000000
318633631	20588	111	1404.496616	31899	0	0.000693	32014	0	0.009679	9905347	0.000000
318640902	19886	96	1360.613214	32082	0	0.000424	31999	0	0.001204	9900310	0.000000
318642625	18934	105	1308.075057	31970	0	0.000402	32017	4	0.862853	9895369	0.000000
318663070	17674	99	1226.596858	31944	0	0.000400	31690	0	0.085590	9890405	0.000000
318649259	19551	102	1229.942557	32012	0	0.000400	31639	6	0.153680	9885433	0.000000
318651831	22324	97	1366.958108	32089	0	0.000400	31827	4	0.531996	9880429	0.000000
318625328	21971	127	1474.641221	32003	0	0.000400	32103	0	0.069092	9875521	0.000000
318649023	19546	109	1422.089568	32053	0	0.000400	31695	11	0.384313	9870611	0.000000
318644431	18120	84	1307.369179	31947	0	0.000400	31884	3	0.429448	9865719	0.000000
318657911	17624	111	1231.697968	31870	0	0.000400	32009	0	0.038571	9860761	0.000000
318663662	17889	90	1178.737186	31940	0	0.000400	31974	0	0.003520	9855815	0.000000
318665019	18922	91	1235.819377	31779	0	0.000400	31778	0	0.000655	9850780	0.000000
318640337	20636	100	1314.478877	32056	0	0.000400	31968	14	0.133989	9845924	0.000000
318633761	21940	130	1362.614403	31667	0	0.000401	31970	0	0.189027	9841039	0.000000
318641653	19141	86	1362.010235	31895	0	0.000461	31943	0	0.015819	9836076	0.000000
318652548	18932	89	1267.737317	32071	0	0.000993	31933	2	0.002329	9831181	0.000000
318654205	19016	105	1301.379546	31924	1	0.000661	31693	11	0.157020	9826347	0.000000
318651377	21089	103	1349.490065	31824	4	0.880269	31814	0	0.276717	9821442	0.000000
318643299	19846	98	1372.357452	31957	0	0.091787	32006	0	0.022988	9816565	0.000000
318640352	20156	101	1371.222268	31864	0	0.007870	31780	0	0.002419	9811647	0.000000
318641904	18709	97	1309.366058	31807	0	0.001011	31956	9	0.096999	9806760	0.000000
318636220	18693	106	1264.179900	31848	0	0.000450	31830	0	0.281513	9801855	-1.#IND00
318640983	20653	121	1388.654207	31665	0	0.000404	31920	0	0.023380	9796845	-1.#IND00
318656745	19589	107	1356.891525	31933	13	0.067313	31772	10	0.286504	9791791	-1.#IND00
318644797	19724	104	1310.198595	31897	0	0.160647	31966	0	0.173063	9786904	-1.#IND00
318643264	17883	83	1308.768030	31872	0	0.013499	31705	0	0.014514	9782089	-1.#IND00
318656679	18381	96	1227.936801	31774	0	0.001471	31827	0	0.001554	9777360	-1.#IND00
318667430	19451	107	1239.864699	31875	0	0.000487	31978	0	0.000494	9772519	-1.#IND00
318647104	21740	99	1386.536293	31926	24	0.750761	31915	0	0.000408	9767708	-1.#IND00
318636802	19915	98	1386.909988	31896	0	0.148527	31929	2	0.002690	9762794	-1.#IND00
318654920	18840	81	1291.947841	31875	0	0.012509	31651	0	0.713940	9757882	-1.#IND00
318635863	19406	110	1301.305230	31745	8	0.002667	31940	0	0.059564	9753114	-1.#IND00
318638222	19593	113	1273.648108	31884	0	0.209650	31810	0	0.008040	9748224	-1.#IND00
318666256	20528	107	1334.323289	31690	0	0.017505	31649	0	0.001024	9743240	-1.#IND00
318625118	20070	89	1362.446742	31895	0	0.001798	31985	7	0.094932	9738309	-1.#IND00
318653936	19767	106	1371.820894	31732	0	0.000514	32127	0	0.175270	9733514	0.002492
318655082	19322	96	1303.392161	31916	0	0.000409	31843	0	0.014695	9728590	0.004612
318639804	19564	109	1293.422821	32052	3	0.001529	31981	0	0.006382	9723717	0.006099
318640917	19900	124	1291.201441	32093	2	0.958394	31663	0	0.000889	9718902	0.003708
318647122	19512	115	1312.413394	32019	0	0.149775	31865	0	0.000440	9714041	0.002969
318670365	19453	103	1276.427750	32009	0	0.012611	31816	0	0.000403	9709148	0.001677
318664166	20222	111	1356.713808	31873	0	0.001398	31743	0	0.000400	9704442	0.002003
318682752	19756	113	1314.122093	31923	0	0.000481	31539	12	0.066180	9699568	0.001793
318657209	17928	85	1324.517203	31871	3	0.000623	31802	0	0.276658	9694731	0.001480
318666357	18413	99	1242.937748	31859	4	0.909409	31717	1	0.026914	9689850	0.001473
318651446	18772	98	1247.617596	31948	0	0.115787	31640	0	0.005776	9685110	-0.000014
318643047	21048	103	1322.494924	31942	0	0.009832	32063	0	0.000881	9680311	-0.000236
318651707	19479	104	1360.375380	31882	0	0.001171	31997	0	0.000443	9675599	-0.001663
318645813	20914	105	1294.172185	31909	2	0.000581	31854	0	0.000403	9670786	-0.001601
318654161	19958	100	1392.790955	31849	0	0.000528	31957	0	0.000400	9665949	-0.001397
318645379	17462	101	1260.583424	31800	0	0.000410	31973	0	0.000407	9661116	-0.000975
318659686	18445	97	1232.728377	31658	8	0.001026	31801	0	0.000400	9656364	-0.000907
318672893	18199	101	1188.920865	31638	0	0.464657	31782	0	0.000400	9651620	0.000416
318656698	19700	110	1244.144920	31921	0	0.038351	31836	0	0.000400	9646911	0.000590
318637639	20741	115	1324.224231	31893	0	0.003502	32070	0	0.000400	9642092	0.000662
318647362	19956	104	1316.115315	31735	26	0.054760	31990	1	0.000495	9637234	0.001244
318674383	18927	94	1336.613962	32063	0	0.520935	31923	6	0.037112	9632488	0.001427
318653616	17438	105	1233.693253	31901	0	0.042952	32055	0	0.104342	9627613	0.003086
318651243	18633	103	1199.212895	31685	11	0.423785	31919	0	0.085983	9622725	0.003289
318634932	19299	96	1268.334655	31755	0	0.105128	31867	6	0.136640	9617878	0.002886
318663633	18872	94	1281.069942	32075	16	0.406517	31724	0	0.126688	9613107	0.002638
318641234	19124	86	1301.938584	31890	0	0.087658	31951	0	0.010723	9608240	0.001660
318640716	19391	97	1299.558727	31934	0	0.020383	31922	0	0.001244	9603398	0.002223
318639603	19634	103	1307.015539	31973	18	0.749724	31928	0	0.000469	9598595	0.003653
318639614	18253	107	1297.346672	31647	0	0.113548	31745	0	0.000405	9593785	0.003331
318641611	17770	101	1210.681854	31773	0	0.009649	32105	0	0.000400	9588933	0.003734
318661260	18875	83	1252.702651	31851	0	0.001156	31838	0	0.000402	9584193	0.003907
318659585	20240	96	1316.695033	31931	0	0.000462	31732	0	0.000400	9579385	0.003902
318636358	20913	99	1372.479049	31868	0	0.000405	31910	0	0.000400	9574713	0.003817
318641597	20301	106	1393.419929	32076	0	0.834710	31841	0	0.000400	9569915	0.003460
318641207	18979	102	1355.758111	31729	0	0.068602	31672	0	0.000400	9565182	0.003561
318646709	18442	97	1259.837203	31910	0	0.006062	31819	0	0.000400	9560270	0.002766
318636151	19694	103	1242.407495	31939	0	0.000863	31939	0	0.000400	9555625	0.003062
318675191	18987	98	1238.912372	31711	0	0.000438	32033	0	0.000407	9550812	0.002817
318639344	20075	98	1309.938292	31537	0	0.000414	31856	2	0.000485	9546038	0.002957
318635534	18656	100	1322.513139	31832	0	0.000401	31832	0	0.000725	9541180	0.002820
318664322	18872	92	1246.032056	32055	18	0.918194	31886	0	0.000426	9536511	0.003298
318655916	19228	90	1281.766012	31765	5	0.308759	31798	0	0.000402	9531749	0.002977
318656459	20309	100	1313.461030	31779	0	0.074034	31793	9	0.004599	9526928	0.002820
318634081	19861	92	1340.252045	31773	0	0.006419	31860	0	0.443212	9522079	0.002069
318654253	18738	92	1268.105559	31969	0	0.000892	31879	0	0.072753	9517266	0.000953
npatches	nstrain	runtime	dt	init_x	init_y	init_y_blood	init_z	init_S	beta0	beta1	beta2	beta3	mean_beta	B	d	delta	delta_blood	b[0]	mut	m	CTL	c	g	epsilon	k	het	lambda	rho	omega	x_max	patch.dyna	DELTA	A	VA
10000	1	100.000000	0.001000	21900	9499	5000000	0.001000	10000000	8.083909	13.414967	9.634413	9.049425	9	800000000	0.010000	1.000000	432.000000	80000	0.000050	0.004800	1	0.001000	1.000000	2.500000	17.000000	0.500000	0.000000	0.000000	0.000000	31872	0	10.000000	7.000000	1.000000
sus	inf	inf_blood	z	x[0]	y[0][0]	z[0]	x[1]	y[1][0]	z[1]	S[0]	synchrony
219000000	94990000	5000000	10.000000	21900	9499	0.001000	21900	9499	0.001000	10000000	0.000000
306130213	1491	11	4684.649390	30543	0	0.377212	30270	1	0.760207	9994961	0.000000
317715839	57	1	414.187541	31553	0	0.031203	31858	0	0.062848	9990060	0.000000
318632913	30	0	41.054141	31837	0	0.002918	31731	0	0.005505	9985122	0.000000
318706139	38	0	10.171335	31698	0	0.000606	31858	0	0.000817	9980155	0.000000
318760772	64	0	6.208278	31848	0	0.000417	31700	0	0.000434	9975206	0.000000
318747702	111	1	7.978516	31800	0	0.000401	31854	0	0.000403	9970282	0.000000
318713527	235	1	13.159976	32054	0	0.000400	31995	0	0.000400	9965324	0.000000
318723106	830	4	33.530533	31959	0	0.000400	31904	0	0.000400	9960234	0.000000
318697728	2911	13	100.935633	31858	0	0.000400	31844	0	0.000400	9955301	0.000000
318688649	7764	45	263.333566	32136	0	0.000400	31910	0	0.000400	9950253	0.000000
318657820	17876	74	676.951581	31750	0	0.000400	31746	0	0.000400	9945372	0.000000
318632681	27663	142	1308.515624	31821	0	0.000405	31625	0	0.000400	9940345	0.000000
318611123	26766	140	1699.771825	31812	0	0.000400	31530	17	0.999932	9935337	0.000000
318642836	19089	96	1494.149100	31784	0	0.000430	31663	0	0.399338	9930465	0.000000
318650792	15455	67	1194.654726	31890	0	0.000402	31961	0	0.033012	9925375	0.000000
318667442	13854	63	1003.073710	32050	0	0.000400	31928	25	0.997972	9920446	0.000000
318683090	14180	62	944.374627	31776	6	0.000798	31805	0	0.406390	9915451	0.000000
318671092	16718	86	998.308177	31665	0	0.426472	31937	0	0.033588	9910440	0.000000
318644215	20180	106	1171.001715	31775	0	0.035230	31958	0	0.003113	9905419	0.000000
318635535	21923	108	1341.934774	31828	0	0.003247	31897	0	0.610557	9900497	0.000000
318639703	19929	93	1383.711699	31892	7	0.732612	31873	0	0.050278	9895574	0.000000
318641919	16132	82	1230.175354	31967	0	0.088357	32037	0	0.004477	9890627	0.000000
318662952	17039	82	1122.673614	31796	0	0.007590	31963	0	0.000733	9885602	0.000000
318658098	17521	80	1112.462178	31860	0	0.000988	31664	11	1.000000	9880698	0.000000
318648068	19149	98	1243.153049	32069	0	0.000448	32019	0	0.174666	9875800	0.000000
318631163	18359	102	1245.113119	31912	0	0.000404	31728	0	0.014645	9870807	0.000000
318660884	18455	99	1192.059222	31892	0	0.000965	31762	34	0.079660	9865912	0.000000
318653455	18314	105	1207.646412	31903	0	0.000446	31992	0	0.419628	9860996	0.000000
318659147	18004	97	1219.641681	31845	0	0.000406	31962	0	0.034670	9856101	0.000000
318669530	18535	97	1196.048194	31813	0	0.000400	32010	0	0.003201	9851279	0.000000
318654095	16262	87	1153.498112	31920	1	0.000437	31836	0	0.000629	9846463	0.000000
318679378	15366	74	1036.861369	31821	7	0.004295	31952	0	0.000422	9841564	0.000000
318666774	17032	78	1050.405432	31594	0	0.454098	31843	0	0.000402	9836742	0.000000
318661201	17870	97	1134.126077	31743	0	0.037488	32058	0	0.000429	9831910	0.000000
318639433	18528	87	1180.858327	31948	0	0.003432	31758	8	0.000736	9826990	0.000000
318665358	18612	93	1198.242462	32119	2	0.001182	31899	0	0.544487	9822135	0.000000
318681917	17329	93	1161.070048	31672	24	0.596089	31633	0	0.044877	9817248	0.000000
318650134	17494	82	1147.003422	31758	1	0.210221	31707	0	0.004036	9812290	0.000000
318636615	18676	89	1201.142405	31895	0	0.127844	31733	0	0.000697	9807392	0.000000
318640014	16935	78	1190.583456	31839	4	0.023784	31789	0	0.000424	9802452	-1.#IND00
318672940	17771	99	1155.866866	31765	0	0.236953	31962	0	0.000402	9797523	-1.#IND00
318663055	17136	84	1133.440850	31789	0	0.055385	31754	0	0.000400	9792605	-1.#IND00
318635096	19182	84	1183.562156	32049	0	0.004895	31595	0	0.000400	9787665	-1.#IND00
318642332	19137	103	1252.643956	31932	0	0.000767	31872	0	0.000400	9782786	-1.#IND00
318644597	17221	95	1204.575624	31965	0	0.000430	31772	0	0.000400	9777839	-1.#IND00
318642935	16720	87	1125.461037	31883	0	0.000402	31814	2	0.999343	9773000	-1.#IND00
318666418	17567	100	1108.957201	32018	0	0.000400	31797	0	0.082473	9768030	-1.#IND00
318660486	18639	83	1151.946603	31889	19	0.670195	31755	0	0.007109	9763106	-1.#IND00
318659053	18717	88	1176.621574	31978	0	0.100474	31743	18	0.005201	9758146	-1.#IND00
318628153	17911	91	1259.120740	32000	1	0.009249	31777	0	0.365244	9753175	-1.#IND00
318649288	17558	75	1194.428274	31896	13	0.122447	31754	0	0.030225	9748272	-1.#IND00
318629889	17103	97	1147.448824	31925	0	0.170080	32084	0	0.002838	9743453	-1.#IND00
318653988	16960	88	1135.412158	31727	0	0.014271	31803	0	0.000599	9738667	-1.#IND00
318646807	16402	90	1077.937112	31890	0	0.001534	31870	0	0.000416	9733708	-1.#IND00
318673327	19045	96	1137.403513	31716	4	0.000644	31928	0	0.000417	9728852	-1.#IND00
318647616	19005	119	1189.301019	31756	0	0.330140	32036	0	0.000401	9723922	-0.006404
318635264	19514	78	1274.253269	31771	9	0.169701	32023	1	0.000401	9719005	-0.006406
318632340	17553	92	1246.132199	31851	0	0.076438	31909	0	0.000475	9714192	-0.005203
318652189	16419	68	1126.952095	31855	0	0.006616	31776	4	0.999316	9709445	-0.005390
318658183	16741	90	1124.035613	31835	0	0.000908	31979	0	0.130225	9704655	-0.004975
318633109	17138	72	1115.643943	31902	0	0.000441	31716	12	0.967663	9699901	-0.004616
318670143	18459	96	1140.442666	31854	2	0.000568	31758	2	0.621958	9695017	-0.005094
318656224	18086	102	1219.873529	31900	0	0.830652	31901	0	0.076028	9690289	-0.002601
318649122	17689	108	1176.333313	31774	0	0.068270	32094	0	0.006582	9685458	-0.002388
318646741	19257	109	1193.776146	31863	0	0.006105	31814	0	0.000953	9680656	-0.005176
318646055	18521	89	1215.675694	31804	3	0.850592	31994	0	0.000445	9675724	-0.004983
318646084	19592	94	1241.476992	31760	2	0.092037	31748	0	0.000404	9670836	-0.004053
318639120	17245	94	1208.085373	31745	0	0.522777	31777	0	0.000400	9666043	-0.003227
318650929	16986	90	1097.399808	32240	0	0.045467	31577	0	0.000400	9661141	-0.003111
318673122	18746	82	1153.007196	31876	0	0.004084	31803	0	0.000400	9656371	-0.002293
318670696	17110	97	1166.647023	31992	0	0.000701	31709	1	0.000456	9651485	0.000573
318640723	17892	86	1173.845760	31979	0	0.000424	31740	0	0.519547	9646777	0.000169
318636514	18786	106	1203.078310	31957	0	0.000402	31881	0	0.043554	9641786	0.000892
318655070	17289	101	1171.267809	31711	0	0.000400	31866	0	0.003928	9636921	0.001228
318644399	16971	77	1156.071891	31854	0	0.000400	32022	0	0.000688	9632117	0.001508
318651257	17116	95	1167.036705	32102	14	0.020108	31839	0	0.000423	9627342	0.004263
318667532	17543	87	1165.757659	32018	0	0.366355	31450	74	0.300700	9622514	0.004025
318648795	16806	77	1139.952847	31880	0	0.030315	31759	0	0.236708	9617720	0.003496
318670094	19407	87	1195.349407	31865	0	0.003110	31929	0	0.019717	9612888	0.002416
318631859	19238	117	1281.334517	32002	0	0.000621	31784	0	0.001979	9608061	0.002551
318654939	17770	84	1219.477401	31802	0	0.000418	31706	0	0.000529	9603340	0.002445
318642100	16124	73	1113.562296	31714	0	0.000401	31912	0	0.000410	9598530	0.001951
318664510	15425	84	1047.837225	31989	7	0.001628	32018	0	0.000401	9593788	0.002040
318649349	17897	91	1084.492840	31970	0	0.304904	31960	0	0.000400	9589073	0.002387
318662357	19217	112	1191.757779	31777	0	0.228289	31679	0	0.951068	9584228	0.002834
318650781	19175	90	1272.878781	32047	0	0.019029	31874	0	0.080516	9579451	0.003083
318659200	18874	99	1247.594118	31992	0	0.001923	31585	0	0.008595	9574692	0.003071
318667491	17491	102	1176.467851	31799	0	0.000524	31914	0	0.001070	9569909	0.002921
318660224	17277	89	1132.808559	31941	0	0.000410	31924	27	0.013653	9565017	0.002379
318646348	18149	98	1179.475827	32006	0	0.000401	31815	0	0.408442	9560184	0.001786
318651777	17855	90	1184.587285	31954	0	0.000400	31886	0	0.043263	9555443	0.002294
318643310	16653	80	1125.894693	31920	0	0.000400	31824	0	0.003904	9550590	0.002354
318643580	16698	84	1093.456233	31764	0	0.000400	31994	0	0.000686	9545808	0.002444
318647365	18612	96	1153.169987	31911	0	0.000400	32060	0	0.000423	9541069	0.002464
318648921	19993	120	1198.817543	31890	0	0.000400	31938	41	0.982041	9536313	0.002685
318657976	18118	93	1190.625548	32131	0	0.000400	31854	0	0.461512	9531567	0.002655
318671282	17678	95	1189.467955	31953	0	0.000400	31833	0	0.038094	9526853	0.002689
318644654	17463	76	1122.313848	31932	0	0.000400	31966	0	0.003735	9522141	0.002965
318678716	18242	88	1160.725898	31761	0	0.000400	31811	8	0.999995	9517426	0.003146
npatches	nstrain	runtime	dt	init_x	init_y	init_y_blood	init_z	init_S	beta0	beta1	beta2	beta3	mean_beta	B	d	delta	delta_blood	b[0]	mut	m	CTL	c	g	epsilon	k	het	lambda	rho	omega	x_max	patch.dyna	DELTA	A	VA
10000	1	100.000000	0.001000	21900	9499	5000000	0.001000	10000000	5.658917	7.941769	11.077283	10.933054	9	800000000	0.010000	1.000000	432.000000	80000	0.000050	0.004800	1	0.001000	1.000000	2.500000	18.000000	0.500000	0.000000	0.000000	0.000000	31872	0	10.000000	7.000000	1.000000
sus	inf	inf_blood	z	x[0]	y[0][0]	z[0]	x[1]	y[1][0]	z[1]	S[0]	synchrony
219000000	94990000	5000000	10.000000	21900	9499	0.001000	21900	9499	0.001000	10000000	0.000000
306561094	713	9	4078.791319	30736	0	0.276147	30929	0	0.334218	9995108	0.000000
317729761	47	0	351.847851	31823	0	0.022941	31916	0	0.027688	9990045	0.000000
318643828	42	0	35.094914	32087	0	0.002243	31827	0	0.002631	9985075	0.000000
318705288	60	0	9.515729	31774	0	0.000550	31764	0	0.000582	9980122	0.000000
318708053	87	1	8.470528	31906	0	0.000412	31801	0	0.000415	9975124	0.000000
318739757	71	0	9.161215	31975	0	0.000401	31855	0	0.000401	9970225	0.000000
318709772	132	0	8.256889	31930	0	0.000400	31949	0	0.000400	9965081	0.000000
318714186	498	2	19.164233	31971	0	0.000400	31989	0	0.000400	9960018	0.000000
318717740	1156	6	40.747576	32177	0	0.000400	32059	0	0.000400	9955119	0.000000
318737201	1592	4	74.529228	31936	0	0.000400	31885	0	0.000400	9950251	0.000000
318707458	3106	10	133.522531	31825	0	0.000400	31772	0	0.000400	9945162	0.000000
318712087	6673	35	252.821816	32006	0	0.000400	31732	0	0.000400	9940149	0.000000
318680742	13849	61	549.205360	31888	0	0.000400	31903	0	0.000400	9935121	0.000000
318652288	21928	116	1023.788284	31592	2	0.000792	31761	13	0.007611	9930210	0.000000
318641514	22660	112	1325.258189	31794	2	0.740926	31651	0	0.157305	9925278	0.000000
318655625	18517	94	1309.442529	31873	0	0.077268	32047	6	0.025566	9920329	0.000000
318659996	14343	93	1130.126399	31816	0	0.006684	31735	0	0.029151	9915417	0.000000
318671625	14086	80	974.131107	32084	0	0.000914	31716	0	0.002909	9910437	0.000000
318663237	15457	74	965.474301	31811	0	0.000442	31729	0	0.000605	9905547	0.000000
318695198	15926	72	999.857759	31987	0	0.000413	31798	2	0.001225	9900647	0.000000
318663195	16244	101	1002.845141	31972	0	0.000401	31659	13	0.780261	9895777	0.000000
318668061	17204	75	1070.363177	32015	4	0.003513	31815	0	0.106873	9890890	0.000000
318636849	17929	84	1082.427895	31803	0	0.334869	31580	0	0.009104	9886045	0.000000
318650014	17313	81	1146.771348	31768	0	0.027742	31833	0	0.001111	9881147	0.000000
318650282	15856	61	1103.218609	31991	9	0.062482	31860	0	0.000458	9876156	0.000000
318636730	15977	78	1038.497117	31916	0	0.236225	31781	0	0.000405	9871238	0.000000
318645151	16589	81	1064.187498	31835	0	0.019678	32101	0	0.000401	9866269	0.000000
318664156	16937	86	1072.938012	31786	1	0.010302	32030	0	0.000637	9861288	0.000000
318653457	16027	82	1074.033184	31808	0	0.225679	31978	0	0.000419	9856371	0.000000
318656961	16154	80	1004.617763	32041	0	0.020520	32013	0	0.000401	9851381	0.000000
318644260	15927	101	1011.845365	31925	0	0.002045	31774	0	0.000400	9846501	0.000000
318643551	16097	93	1040.837274	31810	17	0.200898	32102	0	0.000400	9841744	0.000000
318645894	15789	75	1038.553954	31761	0	0.084642	31875	0	0.000400	9836847	0.000000
318682549	16598	97	1067.473764	31818	0	0.007286	31898	0	0.000400	9832015	0.000000
318647461	16771	79	1085.587121	31978	0	0.000982	31967	1	0.000837	9827120	0.000000
318656416	15481	97	1020.356428	31660	0	0.000447	31825	0	0.369555	9822224	0.000000
318663536	15732	78	1023.839024	31809	0	0.000404	31843	0	0.030577	9817357	0.000000
318662737	15242	87	988.070255	31776	19	0.051562	31834	4	0.035338	9812414	0.000000
318667670	17398	100	1034.912890	31842	0	0.216939	31934	2	0.197394	9807369	0.000000
318655931	16321	92	1094.766549	31874	0	0.018101	32030	0	0.024218	9802437	-1.#IND00
318645666	16096	97	1048.101790	31819	0	0.001847	31831	0	0.002347	9797483	-1.#IND00
318648274	15905	96	1005.740598	31723	1	0.000759	31892	5	0.016946	9792531	-1.#IND00
318649007	16361	78	1028.102491	31770	14	0.045608	32010	3	0.105400	9787601	-1.#IND00
318674922	16597	83	1041.829182	31885	0	0.200406	31789	0	0.022924	9782721	-1.#IND00
318667292	15653	82	1039.764065	31792	0	0.016750	31874	0	0.002241	9777767	-1.#IND00
318668668	16056	69	1021.115029	32019	0	0.001736	31951	13	0.886513	9772958	-1.#IND00
318657599	17277	72	1117.135351	31928	0	0.000554	32031	0	0.121384	9768084	-1.#IND00
318672122	16112	80	1061.740933	32002	0	0.000669	31815	3	0.014950	9763247	-1.#IND00
318678126	16855	93	1062.377801	32000	0	0.000668	31932	1	0.357994	9758294	-1.#IND00
318640646	17765	107	1094.366006	31829	0	0.000422	31905	0	0.030572	9753522	-1.#IND00
318671965	16337	89	1090.064496	31862	0	0.000402	31798	0	0.002866	9748643	-1.#IND00
318666024	16641	98	1047.894350	31790	0	0.000400	31724	1	0.000719	9743759	-1.#IND00
318672152	15553	78	1015.728894	31916	0	0.000401	31709	0	0.000465	9738879	-1.#IND00
318690447	16450	83	1033.312057	32082	0	0.000400	32072	0	0.000405	9734041	-1.#IND00
318635534	17891	86	1126.811308	31922	0	0.000400	31751	0	0.000400	9729145	-1.#IND00
318645123	17035	97	1111.249501	31775	0	0.000400	31867	1	0.001019	9724345	-1.#IND00
318644432	16715	85	1130.908201	31896	5	0.001291	31778	5	0.921876	9719529	-1.#IND00
318677427	15773	82	1032.101998	31803	4	0.287647	31773	0	0.119667	9714684	-0.007954
318680842	15102	96	980.095892	31911	0	0.071507	31824	0	0.042521	9709726	-0.007796
318687247	15774	83	1018.350284	31872	7	0.299711	32001	0	0.391349	9704812	-0.007260
318676312	17006	94	1062.853014	31970	0	0.157429	31946	0	0.032359	9700006	-0.006479
318655435	17622	92	1132.423947	32000	0	0.013236	31849	0	0.003012	9695175	-0.006159
318664261	17011	78	1116.750855	31670	3	0.002905	31830	13	0.110246	9690416	-0.006315
318672584	15603	82	1036.716092	31706	0	0.000842	31768	0	0.117942	9685643	-0.007901
318673277	14757	81	991.323943	32055	0	0.000436	31801	7	0.032202	9680820	-0.007928
318655255	14993	72	941.584022	32151	0	0.000403	31918	0	0.365828	9675920	-0.007394
318664553	16872	95	1024.471250	31898	0	0.000439	31751	0	0.030272	9671007	-0.008240
318655467	17519	110	1078.702653	31980	4	0.000635	31822	0	0.003136	9666146	-0.006411
318657515	16168	86	1099.430102	31730	3	0.076246	32067	0	0.000624	9661348	-0.009239
318656223	16653	95	1045.483898	31745	0	0.025750	31764	0	0.000418	9656524	-0.008078
318660766	16343	81	1047.382032	31745	0	0.002511	31901	1	0.000516	9651759	-0.007755
318679440	16584	74	1088.629684	31793	0	0.000572	32017	6	0.001664	9646922	-0.007777
318654247	18078	97	1107.518410	31998	0	0.000432	31940	0	0.524100	9642126	-0.007406
318653957	17307	95	1145.221367	31689	0	0.000402	31940	4	0.656990	9637364	-0.008048
318653826	16937	100	1051.319879	31674	0	0.000400	31874	0	0.089370	9632581	-0.008199
318638963	16050	83	1091.396848	31795	0	0.000400	31959	0	0.007673	9627743	-0.006901
318668403	15827	93	1038.254887	31601	0	0.000403	31991	0	0.000994	9623041	-0.006881
318613613	14373	75	994.258516	31991	0	0.000400	32047	1	0.000517	9618218	-0.008146
318681982	16630	81	987.932202	31834	1	0.000430	31893	0	0.000411	9613387	-0.007472
318664286	17280	83	1062.200833	31792	0	0.000535	31843	6	0.000933	9608547	-0.007294
318670389	16917	114	1065.401686	31769	0	0.000411	31892	0	0.001132	9603722	-0.007288
318651000	16821	88	1062.804520	31862	9	0.753011	31786	0	0.000576	9598803	-0.007265
318638052	16782	101	1100.148629	31760	0	0.131670	31836	0	0.000414	9593922	-0.007111
318660864	16376	84	1097.240306	32109	0	0.011131	31900	0	0.000404	9589141	-0.005918
318655363	15778	92	1024.199253	31606	0	0.001277	31927	0	0.000400	9584348	-0.006194
318671867	17538	97	1087.848804	32023	2	0.002771	32109	0	0.000400	9579460	-0.005967
318654343	17102	85	1107.841915	31849	0	0.582733	31891	0	0.000404	9574656	-0.005575
318624324	17533	99	1078.027273	32005	0	0.702454	31926	0	0.000400	9569757	-0.004281
318662732	15440	71	1054.071420	31823	0	0.091337	31800	28	0.468399	9564860	-0.004299
318654729	15971	93	1043.349807	32012	2	0.011363	31775	0	0.185559	9560122	-0.004104
318656089	16242	95	1050.594262	31843	1	0.334719	31738	4	0.281190	9555308	-0.003716
318674010	15427	72	989.209536	32023	0	0.052158	31878	0	0.060207	9550606	-0.003195
318665435	15952	81	1024.065406	32133	0	0.004631	31950	0	0.005289	9545741	-0.003163
318650198	16718	86	1057.743936	31830	1	0.000783	31887	4	0.002571	9541076	-0.003158
318646592	17629	101	1088.814254	31762	7	0.011494	31747	0	0.454572	9536282	-0.003051
318650444	16667	95	1063.299491	31718	0	0.103330	31844	0	0.037527	9531581	-0.003016
318667610	15790	74	1035.984617	31802	0	0.008814	31906	0	0.003435	9526849	-0.002675
318657107	15049	82	1016.291933	31787	0	0.001486	31900	0	0.000648	9522116	-0.003042
318672918	15823	72	1018.045610	31673	3	0.000790	31856	0	0.000420	9517460	-0.002760
npatches	nstrain	runtime	dt	init_x	init_y	init_y_blood	init_z	init_S	beta0	beta1	beta2	beta3	mean_beta	B	d	delta	delta_blood	b[0]	mut	m	CTL	c	g	epsilon	k	het	lambda	rho	omega	x_max	patch.dyna	DELTA	A	VA
10000	1	100.000000	0.001000	21900	9499	5000000	0.001000	10000000	6.400415	11.155068	6.341132	6.923216	9	800000000	0.010000	1.000000	432.000000	80000	0.000050	0.004800	1	0.001000	1.000000	2.500000	19.000000	0.500000	0.000000	0.000000	0.000000	31872	0	10.000000	7.000000	1.000000
sus	inf	inf_blood	z	x[0]	y[0][0]	z[0]	x[1]	y[1][0]	z[1]	S[0]	synchrony
219000000	94990000	5000000	10.000000	21900	9499	0.001000	21900	9499	0.001000	10000000	0.000000
306851267	332	4	3659.218077	30986	0	0.249455	30581	0	0.314969	9994939	0.000000
317746939	11	0	309.511675	31753	0	0.020759	31652	0	0.026115	9990000	0.000000
318641173	0	0	29.525118	31644	0	0.002064	31915	0	0.002502	9984914	0.000000
npatches	nstrain	runtime	dt	init_x	init_y	init_y_blood	init_z	init_S	beta0	beta1	beta2	beta3	mean_beta	B	d	delta	delta_blood	b[0]	mut	m	CTL	c	g	epsilon	k	het	lambda	rho	omega	x_max	patch.dyna	DELTA	A	VA
10000	1	100.000000	0.001000	21900	9499	5000000	0.001000	10000000	12.878308	13.373527	7.280308	7.740482	9	800000000	0.010000	1.000000	432.000000	80000	0.000050	0.004800	1	0.001000	1.000000	2.500000	20.000000	0.500000	0.000000	0.000000	0.000000	31872	0	10.000000	7.000000	1.000000
sus	inf	inf_blood	z	x[0]	y[0][0]	z[0]	x[1]	y[1][0]	z[1]	S[0]	synchrony
219000000	94990000	5000000	10.000000	21900	9499	0.001000	21900	9499	0.001000	10000000	0.000000
307095616	220	0	3305.637397	30617	0	0.499922	30426	0	0.530061	9995080	0.000000
317782306	0	0	277.839665	31765	0	0.041234	31767	0	0.043698	9990148	0.000000
