# Supplementary material for: Large Variations in HIV-1 Viral Load Explained by Shifting-Mosaic Metapopulation Dynamics
Source: PLoS Biol. 2016 Oct 5;14(10):e1002567. doi: 10.1371/journal.pbio.1002567 (PMC5051940; doi:10.1371/journal.pbio.1002567)
Supplement: S1 Data — Each file gives the output from the simulations indicated by the filename: low migration (ms1, db432); high migration (ms1, db1); very high migration (ms10, db1); number of patches (np); reservoir (storage); no reservoir (nostorage); CTL immigration model (CTLimmig); CTL proliferation model (CTLprolif); β¯ (beta1, beta2, …). Within each file, there are 21 simulations for (k = 0,1,..,20), and data is output each day. For measures of synchrony, the final entry should be used. See Methods and S1 Simulation Code for further details. (ZIP) [file pbio.1002567.s002.zip › S1_Data/ms1_np10000_storage_noPD_CTLimmig_db1_beta1.tsv]

npatches	nstrain	runtime	dt	init_x	init_y	init_y_blood	init_z	init_S	beta0	beta1	beta2	beta3	mean_beta	B	d	delta	delta_blood	b[0]	mut	m	CTL	c	g	epsilon	k	het	lambda	rho	omega	x_max	patch.dyna	DELTA	A	VA
10000	1	100.000000	0.001000	21900	9499	5000000	0.001000	10000000	1.161914	0.503399	1.495794	0.900988	1	800000000	0.010000	1.000000	1.000000	80000	0.000050	0.004800	0	0.500000	0.000000	2.500000	0.000000	0.500000	0.001000	0.001000	0.010000	31872	0	10.000000	7.000000	1.000000
sus	inf	inf_blood	z	x[0]	y[0][0]	z[0]	x[1]	y[1][0]	z[1]	S[0]	synchrony
219000000	94990000	5000000	10.000000	21900	9499	0.001000	21900	9499	0.001000	10000000	0.000000
284642924	77564874	3968217	3941.516320	28129	7989	0.394152	29953	6856	0.394152	10055907	0.000000
291870360	68483282	3501326	6325.803353	28830	7194	0.632580	30747	5680	0.632580	10108106	0.000000
294750744	61323766	3134357	7771.765723	29009	6401	0.777177	30663	5157	0.777177	10153332	0.000000
296969311	55416188	2833343	8648.676577	29270	5766	0.864868	30939	4661	0.864868	10193590	0.000000
298796354	50452260	2577845	9180.483393	29490	5163	0.918048	30958	4211	0.918048	10228772	0.000000
300399875	46212762	2361313	9503.000201	29730	4840	0.950300	31131	3913	0.950300	10259745	0.000000
301771739	42549610	2172798	9698.592075	30049	4602	0.969859	31039	3544	0.969859	10287154	0.000000
303006374	39364802	2012480	9817.209710	29995	4142	0.981721	31210	3218	0.981721	10311548	0.000000
304084373	36582865	1869212	9889.145947	30082	3868	0.988915	31302	3048	0.988915	10332990	0.000000
305051963	34111101	1743960	9932.772025	30308	3418	0.993277	31454	2891	0.993277	10352119	0.000000
305908911	31910939	1631014	9959.229270	30364	3357	0.995923	31414	2571	0.995923	10368909	0.000000
306675432	29941894	1529360	9975.274394	30379	3180	0.997527	31264	2525	0.997527	10383469	0.000000
307354670	28175687	1440125	9985.005037	30586	2946	0.998501	31488	2370	0.998501	10396587	0.000000
307980443	26590497	1357595	9990.906233	30648	2866	0.999091	31251	2244	0.999091	10408257	0.000000
308562016	25136601	1283730	9994.485041	30732	2560	0.999449	31147	2110	0.999449	10418652	0.000000
309059681	23809792	1216870	9996.655426	30591	2470	0.999666	31407	1941	0.999666	10427576	0.000000
309552120	22599058	1155607	9997.971667	30781	2341	0.999797	31191	1834	0.999797	10435230	0.000000
310000900	21496472	1098082	9998.769908	30614	2291	0.999877	31418	1824	0.999877	10441536	0.000000
310395397	20482576	1046562	9999.254005	30839	2254	0.999925	31721	1690	0.999925	10446851	0.000000
310777461	19529288	999526	9999.547588	30966	2122	0.999955	31577	1571	0.999955	10451636	0.000000
311139387	18644762	949830	9999.725632	30997	1942	0.999973	31679	1422	0.999973	10454987	0.000000
311464624	17829594	909710	9999.833608	31034	1936	0.999983	31680	1435	0.999983	10457440	0.000000
311758904	17067894	870231	9999.899091	31067	1797	0.999990	31650	1398	0.999990	10458994	0.000000
312042450	16350852	834000	9999.938803	31250	1679	0.999994	31464	1381	0.999994	10459950	0.000000
312298848	15694731	802173	9999.962887	30987	1599	0.999996	31601	1333	0.999996	10460227	0.000000
312551452	15072484	770893	9999.977493	31148	1611	0.999998	31754	1249	0.999998	10460100	0.000000
312818826	14491625	740088	9999.986350	31105	1587	0.999999	31554	1183	0.999999	10459420	0.000000
313018792	13938205	710682	9999.991722	31196	1441	0.999999	31596	1150	0.999999	10457672	0.000000
313230247	13418574	685984	9999.994980	31366	1414	0.999999	31608	1091	0.999999	10455882	0.000000
313420118	12935641	660529	9999.996955	31189	1304	1.000000	31822	1035	1.000000	10453572	0.000000
313604517	12463281	633732	9999.998154	31472	1148	1.000000	31749	1011	1.000000	10450827	0.000000
313777727	12025113	614416	9999.998880	31342	1219	1.000000	32047	1023	1.000000	10447827	0.000000
313941250	11610568	592291	9999.999321	31327	1190	1.000000	31736	1021	1.000000	10444333	0.000000
314103713	11218381	572776	9999.999588	31366	1124	1.000000	31832	1003	1.000000	10440365	0.000000
314253977	10840961	553813	9999.999750	31163	1108	1.000000	31693	912	1.000000	10435863	0.000000
314412570	10487207	534960	9999.999849	31377	1057	1.000000	31712	901	1.000000	10431140	0.000000
314548402	10150607	518205	9999.999908	31608	1083	1.000000	31811	815	1.000000	10425985	0.000000
314690401	9828129	502508	9999.999944	31324	1066	1.000000	31598	818	1.000000	10420506	0.000000
314786740	9520916	485308	9999.999966	31530	1007	1.000000	31759	802	1.000000	10414677	0.000000
314934174	9225415	471961	9999.999980	31313	928	1.000000	31661	768	1.000000	10408737	-1.#IND00
315037327	8951189	456875	9999.999988	31293	999	1.000000	31645	723	1.000000	10402639	0.160000
315162447	8679778	442697	9999.999992	31486	951	1.000000	31737	743	1.000000	10395884	0.459602
315261681	8423681	429500	9999.999995	31295	922	1.000000	31887	695	1.000000	10389042	0.566072
315355551	8176356	417056	9999.999997	31403	841	1.000000	31430	696	1.000000	10381966	0.654676
315479476	7941829	404618	9999.999998	31600	824	1.000000	31723	659	1.000000	10374813	0.717493
315554057	7718233	393873	9999.999999	31671	752	1.000000	31899	615	1.000000	10367057	0.756929
315630685	7499996	383317	9999.999999	31618	811	1.000000	31862	630	1.000000	10359367	0.794433
315728544	7290042	372809	10000.000000	31548	769	1.000000	31613	574	1.000000	10351400	0.818134
315819261	7086916	362410	10000.000000	31394	780	1.000000	31488	590	1.000000	10343212	0.841602
315883798	6898875	351443	10000.000000	31649	759	1.000000	31702	564	1.000000	10334876	0.862829
315956144	6713445	341934	10000.000000	31440	779	1.000000	31790	555	1.000000	10326213	0.876198
316055745	6532603	334387	10000.000000	31521	664	1.000000	31897	542	1.000000	10317564	0.888643
316112034	6359268	324473	10000.000000	31466	643	1.000000	31834	473	1.000000	10308449	0.899642
316182290	6196246	316076	10000.000000	31384	665	1.000000	31977	503	1.000000	10299658	0.910103
316239647	6044321	308206	10000.000000	31606	687	1.000000	31669	497	1.000000	10290420	0.917845
316312931	5882774	299935	10000.000000	31762	556	1.000000	31784	505	1.000000	10281172	0.924894
316373839	5739730	292778	10000.000000	31595	571	1.000000	31845	489	1.000000	10271436	0.930334
316409607	5595038	286632	10000.000000	31724	625	1.000000	31906	470	1.000000	10261643	0.935419
316493300	5451993	278695	10000.000000	31620	577	1.000000	31800	474	1.000000	10251695	0.938956
316526058	5319732	272434	10000.000000	31507	531	1.000000	31739	397	1.000000	10241713	0.942483
316584985	5192560	264346	10000.000000	31769	607	1.000000	31832	413	1.000000	10231541	0.946017
316650086	5072741	258654	10000.000000	31804	545	1.000000	32009	415	1.000000	10221669	0.948601
316679862	4950457	252969	10000.000000	31210	504	1.000000	31712	430	1.000000	10211440	0.951274
316724824	4832978	246255	10000.000000	31548	481	1.000000	31822	414	1.000000	10201106	0.953680
316777707	4720331	241102	10000.000000	31584	514	1.000000	31825	368	1.000000	10190511	0.955744
316819930	4610339	235356	10000.000000	31502	488	1.000000	31794	404	1.000000	10180036	0.957989
316865720	4502706	230060	10000.000000	31486	466	1.000000	31615	386	1.000000	10169184	0.960031
316919612	4400452	224452	10000.000000	31731	454	1.000000	31610	383	1.000000	10158565	0.962102
316970362	4300751	218561	10000.000000	31298	438	1.000000	31820	373	1.000000	10147702	0.963807
317014846	4205257	214164	10000.000000	31679	439	1.000000	31802	349	1.000000	10136754	0.965139
317035869	4110507	209481	10000.000000	31606	432	1.000000	31554	334	1.000000	10125742	0.966541
317073650	4019259	204219	10000.000000	31679	461	1.000000	31804	321	1.000000	10114808	0.967627
317096110	3924502	199137	10000.000000	31579	409	1.000000	31854	306	1.000000	10103789	0.968710
317146555	3836835	196370	10000.000000	31701	430	1.000000	31970	317	1.000000	10092641	0.969980
317188414	3753842	191376	10000.000000	31560	418	1.000000	31806	312	1.000000	10081269	0.971053
317215250	3672754	186515	10000.000000	31677	377	1.000000	31973	292	1.000000	10070141	0.971997
317254910	3592709	183801	10000.000000	31706	360	1.000000	31859	304	1.000000	10058794	0.972999
317260391	3516159	179144	10000.000000	31552	343	1.000000	31712	321	1.000000	10047430	0.973832
317308294	3438874	175313	10000.000000	31742	342	1.000000	31810	289	1.000000	10035861	0.974734
317363693	3355836	171889	10000.000000	31620	334	1.000000	31865	263	1.000000	10024218	0.975485
317371783	3289679	167770	10000.000000	31433	352	1.000000	31749	288	1.000000	10012554	0.976273
317385459	3217249	164402	10000.000000	31723	389	1.000000	31723	214	1.000000	10000719	0.976906
317414758	3149601	160416	10000.000000	31795	317	1.000000	31815	248	1.000000	9989240	0.977614
317447290	3079485	157855	10000.000000	31680	357	1.000000	31761	264	1.000000	9977555	0.978250
317482341	3017300	154316	10000.000000	31696	280	1.000000	32031	260	1.000000	9965908	0.978862
317476829	2958303	150752	10000.000000	31635	386	1.000000	31861	244	1.000000	9953977	0.979373
317524842	2895572	147919	10000.000000	31630	306	1.000000	31845	238	1.000000	9942144	0.979908
317542723	2839775	144746	10000.000000	31610	268	1.000000	31866	205	1.000000	9929916	0.980347
317577301	2779024	142136	10000.000000	31838	298	1.000000	31798	202	1.000000	9918001	0.980804
317614603	2722458	139061	10000.000000	31727	275	1.000000	31703	243	1.000000	9905995	0.981190
317627249	2668159	136361	10000.000000	31770	288	1.000000	31686	252	1.000000	9893793	0.981586
317633698	2614199	132880	10000.000000	32010	285	1.000000	31918	234	1.000000	9881591	0.981966
317648995	2560811	130788	10000.000000	31762	287	1.000000	31905	211	1.000000	9869516	0.982321
317668471	2511712	128450	10000.000000	31751	260	1.000000	31840	200	1.000000	9857248	0.982640
317695484	2456003	125440	10000.000000	31641	254	1.000000	31915	191	1.000000	9845018	0.983026
317727287	2406543	123333	10000.000000	31892	241	1.000000	31867	197	1.000000	9832662	0.983366
317758014	2356964	120812	10000.000000	31977	262	1.000000	31916	187	1.000000	9820175	0.983666
317773017	2311692	117838	10000.000000	31652	246	1.000000	31769	161	1.000000	9807766	0.983930
317792438	2267825	115153	10000.000000	31939	210	1.000000	31911	176	1.000000	9795311	0.984207
npatches	nstrain	runtime	dt	init_x	init_y	init_y_blood	init_z	init_S	beta0	beta1	beta2	beta3	mean_beta	B	d	delta	delta_blood	b[0]	mut	m	CTL	c	g	epsilon	k	het	lambda	rho	omega	x_max	patch.dyna	DELTA	A	VA
10000	1	100.000000	0.001000	21900	9499	5000000	0.001000	10000000	0.854601	0.932344	0.695670	0.729852	1	800000000	0.010000	1.000000	1.000000	80000	0.000050	0.004800	0	0.500000	0.000000	2.500000	1.000000	0.500000	0.001000	0.001000	0.010000	31872	0	10.000000	7.000000	1.000000
sus	inf	inf_blood	z	x[0]	y[0][0]	z[0]	x[1]	y[1][0]	z[1]	S[0]	synchrony
219000000	94990000	5000000	10.000000	21900	9499	0.001000	21900	9499	0.001000	10000000	0.000000
287116897	63626469	3281003	3941.516320	29119	6152	0.394152	28853	6084	0.394152	10051782	0.000000
301081142	34936056	1808393	6325.803353	30403	3410	0.632580	30257	3476	0.632580	10082523	0.000000
309485679	16668732	864803	7771.765723	31175	1588	0.777177	31305	1562	0.777177	10091988	0.000000
314362354	7317256	380521	8648.676577	31552	708	0.864868	31609	691	0.864868	10088028	0.000000
316792808	3050814	158940	9180.483393	31891	268	0.918048	31650	320	0.918048	10077902	0.000000
317935038	1228025	63773	9503.000201	31756	118	0.950300	31926	110	0.950300	10064657	0.000000
318407921	482991	25157	9698.592075	31798	52	0.969859	32009	50	0.969859	10050349	0.000000
318605475	187456	9792	9817.209710	31962	23	0.981721	31941	18	0.981721	10035422	0.000000
318679051	71869	3820	9837.403589	31763	10	0.988915	31990	5	0.988915	10020356	0.000000
318686591	28848	1477	8186.223294	31834	7	0.993277	32150	3	0.879323	10005519	0.000000
318707394	14470	728	4579.244022	31898	0	0.319661	31921	1	0.543778	9990489	0.000000
318726350	9305	489	2749.883693	31982	2	0.296849	31739	0	0.200732	9975546	0.000000
318722050	6958	341	2200.458788	31786	0	0.248888	31663	1	0.171717	9960269	0.000000
318728940	5341	284	1995.361334	31824	0	0.170742	31985	2	0.251058	9945449	0.000000
318726665	4400	209	1906.164304	31930	0	0.166869	32038	0	0.171743	9930475	0.000000
318751453	3535	182	1844.072684	31897	0	0.166677	32076	1	0.192364	9915514	0.000000
318710184	2916	146	1799.622841	31790	0	0.166667	31674	0	0.167940	9900499	0.000000
318744348	2390	116	1764.328266	31914	0	0.166667	31814	0	0.166730	9885690	0.000000
318726645	2033	98	1745.551344	31867	0	0.166667	32026	0	0.166670	9871007	0.000000
318733510	1756	80	1734.746761	31835	0	0.166667	31895	0	0.166667	9856164	0.000000
318733546	1600	78	1725.235856	31781	0	0.166667	31711	1	0.166667	9841401	0.000000
318718542	1434	75	1720.310186	31779	0	0.166667	31678	0	0.192276	9826557	0.000000
318720722	1259	70	1712.127197	31852	0	0.166667	31804	0	0.167936	9811706	0.000000
318720635	1124	58	1704.848846	32120	0	0.166667	31779	0	0.166730	9796989	0.000000
318713326	1065	47	1700.132525	31807	0	0.166667	31875	1	0.168439	9782155	0.000000
318730266	909	50	1694.996558	31796	1	0.167164	31756	0	0.166755	9767587	0.000000
318698144	879	47	1693.954141	31865	0	0.166691	31829	1	0.166671	9752948	0.000000
318705617	825	41	1693.113249	31998	0	0.166668	31939	0	0.167065	9738017	0.000000
318718177	730	39	1690.087969	32021	1	0.166667	31797	0	0.166686	9723267	0.000000
318735006	664	35	1687.140087	32091	0	0.166667	31892	0	0.166668	9708794	0.000000
318715035	582	38	1683.838491	32057	0	0.166667	31879	0	0.166667	9694301	0.000000
318705455	559	29	1683.215055	32124	0	0.166667	31932	0	0.166667	9679570	0.000000
318740322	509	28	1682.637934	32061	0	0.166667	31894	0	0.166667	9665057	0.000000
318720190	501	26	1681.167490	31811	0	0.166667	31960	0	0.166667	9650768	0.000000
318728048	487	21	1678.897980	31916	0	0.166667	31942	1	0.174815	9636306	0.000000
318709621	488	25	1679.995775	31874	0	0.166667	31809	0	0.168484	9622095	0.000000
318730968	461	18	1678.066705	31885	0	0.166667	31738	0	0.166757	9607549	0.000000
318736757	528	22	1681.560334	31921	0	0.166667	31941	0	0.166671	9593175	0.000000
318725337	509	24	1681.554543	32028	0	0.166667	31966	0	0.166667	9578874	0.000000
318714753	494	30	1680.898279	31839	0	0.166667	31805	0	0.166667	9564430	-1.#IND00
318727795	461	20	1680.273233	31828	0	0.166667	31915	0	0.166667	9550350	-1.#IND00
318723418	473	26	1679.766303	31707	0	0.166667	32184	0	0.166667	9536086	-1.#IND00
318714206	439	19	1677.157232	31869	0	0.166667	31730	1	0.166667	9521501	-1.#IND00
318722690	399	23	1677.079198	32021	1	0.166667	32065	0	0.166667	9507059	-1.#IND00
318719081	386	19	1677.004765	31907	1	0.168836	31913	0	0.166667	9492813	-1.#IND00
318714334	374	20	1676.853797	31842	0	0.166774	31749	0	0.166667	9478451	-1.#IND00
318740400	408	29	1676.428233	31625	0	0.166672	31714	0	0.166667	9464127	-1.#IND00
318706473	418	22	1678.731534	31621	0	0.166667	31855	0	0.166667	9449849	-1.#IND00
318730685	452	19	1680.883322	31797	0	0.166667	32002	0	0.166667	9435698	-1.#IND00
318738255	429	18	1678.801429	31741	0	0.166667	31925	0	0.166667	9421449	-1.#IND00
318707532	433	26	1678.121999	31751	0	0.166667	32142	0	0.166667	9407468	-1.#IND00
318744716	463	21	1679.486903	31654	0	0.166667	32032	0	0.166667	9393299	-1.#IND00
318736103	438	26	1679.358967	31694	0	0.166667	31936	0	0.166667	9379207	-1.#IND00
318706734	487	32	1680.104666	31695	0	0.166667	31900	0	0.166667	9365171	-1.#IND00
318729756	447	17	1680.228697	31808	0	0.166667	31982	0	0.166667	9351293	-1.#IND00
318727932	432	18	1678.267172	31975	0	0.166667	31769	0	0.166667	9337093	-1.#IND00
318716013	440	17	1678.601082	31863	0	0.166667	31961	0	0.166667	9323116	-1.#IND00
318707402	411	29	1679.120306	31954	0	0.166667	31998	0	0.166667	9308978	-1.#IND00
318727487	407	20	1678.209535	31888	0	0.166667	31974	0	0.166667	9294995	-1.#IND00
318726264	424	21	1676.471467	32032	0	0.166667	32097	0	0.166667	9281086	-1.#IND00
318735195	499	21	1679.173559	31881	0	0.166667	31751	0	0.166667	9267072	-1.#IND00
318726988	501	32	1679.958795	31827	0	0.166667	31883	0	0.166667	9253069	-1.#IND00
318712392	521	23	1680.489832	31395	0	0.166667	31863	0	0.166667	9239067	-1.#IND00
318705177	439	23	1681.368128	31746	0	0.166667	31830	0	0.166667	9225322	-1.#IND00
318704729	470	23	1678.097926	31743	0	0.166667	31817	0	0.166667	9211283	-1.#IND00
318711728	440	21	1679.727406	31883	0	0.166667	31711	0	0.166667	9197404	-1.#IND00
318720368	405	19	1678.194234	31802	0	0.166667	32176	0	0.166667	9183575	-1.#IND00
318715497	379	17	1677.093921	32003	0	0.166667	31942	0	0.166667	9169742	-1.#IND00
318732006	362	24	1676.571755	31874	0	0.166667	31957	0	0.166667	9155991	-1.#IND00
318743745	403	20	1676.260768	31952	0	0.166667	32142	0	0.166667	9142281	-1.#IND00
318742577	382	21	1677.660232	31835	0	0.166667	31847	0	0.166667	9128598	-1.#IND00
318722449	375	22	1676.831891	31892	0	0.166667	31839	0	0.166667	9114962	-1.#IND00
318719419	384	14	1676.665438	31852	0	0.166667	31928	0	0.166667	9101058	-1.#IND00
318726706	408	24	1677.757743	31876	0	0.166667	32065	0	0.166667	9087412	-1.#IND00
318731018	414	27	1677.022568	31856	0	0.166667	31873	0	0.166667	9073931	-1.#IND00
318702885	406	19	1677.159961	31683	0	0.166667	31622	0	0.166667	9060339	-1.#IND00
318708084	391	17	1677.123779	31870	0	0.166667	32001	0	0.166667	9046747	-1.#IND00
318722557	373	17	1676.626726	31755	0	0.166667	31828	0	0.166667	9033417	-1.#IND00
318703100	347	28	1674.862780	31782	0	0.166667	31804	0	0.166667	9019911	-1.#IND00
318712528	400	23	1676.932207	31999	0	0.166667	31849	0	0.166667	9006280	-1.#IND00
318726942	404	18	1677.624263	32010	0	0.166667	31897	0	0.166667	8993016	-1.#IND00
318725656	466	21	1680.023450	31880	0	0.166667	31945	0	0.166667	8979419	-1.#IND00
318711901	480	21	1680.291728	31847	0	0.166667	31945	0	0.166667	8965978	-1.#IND00
318727988	483	34	1680.709678	31646	0	0.166667	31872	0	0.166667	8952513	-1.#IND00
318728517	431	24	1679.269394	31843	0	0.166667	31919	1	0.166667	8939025	-1.#IND00
318729406	423	22	1678.053177	31836	0	0.166667	31706	0	0.166667	8925610	-1.#IND00
318723526	416	16	1677.107976	31959	0	0.166667	31772	0	0.166667	8912097	-1.#IND00
318706798	373	19	1675.565176	31983	0	0.166667	31945	0	0.166667	8898738	-1.#IND00
318728801	386	25	1677.317330	32137	0	0.166667	31880	1	0.166667	8885400	-1.#IND00
318732085	378	17	1675.653304	31808	0	0.166667	31930	0	0.166667	8872329	-1.#IND00
318699530	393	21	1676.546451	31683	0	0.166667	31863	0	0.166667	8859190	-1.#IND00
318722350	401	19	1678.358736	31795	0	0.166667	31992	0	0.166667	8845945	-1.#IND00
318707860	416	19	1676.619707	31651	0	0.166667	32078	0	0.166667	8832745	-1.#IND00
318702554	441	25	1679.130898	31672	0	0.166667	31653	0	0.166667	8819804	-1.#IND00
318715027	484	16	1680.451909	31965	0	0.166667	31714	0	0.166667	8806454	-1.#IND00
318716325	448	17	1678.113463	31931	0	0.166667	31861	0	0.166667	8793132	-1.#IND00
318697975	429	23	1678.612608	32037	0	0.166667	31812	0	0.166667	8779864	-1.#IND00
318712007	462	17	1679.085881	31846	0	0.166667	31584	0	0.166667	8766816	-1.#IND00
318731453	438	18	1676.612524	32286	0	0.166667	31933	0	0.166667	8753851	-1.#IND00
npatches	nstrain	runtime	dt	init_x	init_y	init_y_blood	init_z	init_S	beta0	beta1	beta2	beta3	mean_beta	B	d	delta	delta_blood	b[0]	mut	m	CTL	c	g	epsilon	k	het	lambda	rho	omega	x_max	patch.dyna	DELTA	A	VA
10000	1	100.000000	0.001000	21900	9499	5000000	0.001000	10000000	1.493078	0.767814	1.271738	0.893073	1	800000000	0.010000	1.000000	1.000000	80000	0.000050	0.004800	0	0.500000	0.000000	2.500000	2.000000	0.500000	0.001000	0.001000	0.010000	31872	0	10.000000	7.000000	1.000000
sus	inf	inf_blood	z	x[0]	y[0][0]	z[0]	x[1]	y[1][0]	z[1]	S[0]	synchrony
219000000	94990000	5000000	10.000000	21900	9499	0.001000	21900	9499	0.001000	10000000	0.000000
289451272	51940664	2695412	3941.516320	27822	5876	0.394152	29489	4776	0.394152	10047047	0.000000
306990708	17571105	919998	6325.803353	30031	2145	0.632580	31097	1608	0.632580	10063171	0.000000
315087964	4349544	229339	7771.765723	31341	564	0.777177	31505	390	0.777177	10057819	0.000000
317814719	884655	46575	8648.676577	31642	88	0.864868	31824	96	0.864868	10045108	0.000000
318523042	159401	8479	9180.483393	31645	13	0.918048	31921	20	0.918048	10030396	0.000000
318682923	27119	1491	8406.023583	32226	0	0.701117	32007	2	0.950300	10015311	0.000000
318700811	7687	400	3433.592035	32018	2	0.351965	31659	2	0.352093	10000407	0.000000
318709013	4177	209	2039.513141	31872	1	0.199119	31934	0	0.225305	9985418	0.000000
318741076	2775	139	1811.585905	31712	1	0.270510	31675	1	0.169573	9970563	0.000000
318730541	1852	107	1744.769946	31789	0	0.177152	31856	0	0.166811	9955557	0.000000
318733447	1261	55	1712.473904	31792	0	0.167186	31925	0	0.166674	9940729	0.000000
318736699	940	43	1699.796987	32054	0	0.166692	31954	0	0.166667	9925936	0.000000
318732761	695	44	1689.470422	31921	0	0.166668	31682	0	0.166667	9911007	0.000000
318730476	559	30	1683.377768	31798	0	0.166667	31858	0	0.166667	9896218	0.000000
318723711	422	24	1676.810005	31780	0	0.166667	32012	0	0.166667	9881415	0.000000
318737883	349	21	1676.165736	31919	0	0.166667	31826	0	0.166667	9866517	0.000000
318743079	266	17	1673.864570	31807	0	0.166667	31909	0	0.166667	9851753	0.000000
318743635	274	16	1674.077098	31892	0	0.166667	31721	0	0.166667	9837001	0.000000
318712378	255	14	1673.402526	31851	0	0.166667	31677	0	0.166667	9822346	0.000000
318720430	220	17	1672.277700	31941	0	0.166667	31914	0	0.166667	9807806	0.000000
318710199	220	14	1671.835742	31940	0	0.166667	31935	0	0.166667	9792920	0.000000
318735692	208	17	1671.939651	31880	0	0.166667	32037	0	0.166667	9778378	0.000000
318737639	236	13	1672.867619	31949	0	0.166667	31855	0	0.176901	9763762	0.000000
318732112	251	16	1672.611183	31745	0	0.166667	31671	0	0.167174	9749294	0.000000
318714502	262	9	1672.671565	31933	0	0.166667	31822	0	0.166692	9734879	0.000000
318728803	237	11	1672.436921	31746	0	0.166667	31899	0	0.166668	9720134	0.000000
318721466	280	9	1672.899250	31877	0	0.166667	31781	0	0.166667	9705623	0.000000
318739034	251	7	1672.605987	31805	0	0.166667	31992	0	0.166667	9691005	0.000000
318732187	246	10	1673.150544	31620	0	0.166667	31892	0	0.166667	9676559	0.000000
318738113	243	16	1673.018367	32006	0	0.166667	31786	0	0.166667	9662059	0.000000
318728101	238	8	1671.869679	32212	0	0.166667	32115	0	0.166667	9647481	0.000000
318718035	254	9	1672.015227	31786	0	0.166667	31788	0	0.166667	9632922	0.000000
318717976	263	20	1672.440732	31961	0	0.166667	32064	0	0.166667	9618532	0.000000
318718250	290	17	1673.937825	31859	0	0.166667	31896	0	0.166667	9603810	0.000000
318708053	314	12	1673.903529	31776	0	0.166667	31882	0	0.166667	9589330	0.000000
318736926	288	15	1675.192541	31775	0	0.166667	31677	0	0.166667	9574826	0.000000
318758792	277	16	1674.595516	31880	0	0.166667	31771	0	0.166667	9560605	0.000000
318730450	288	17	1674.428911	31676	0	0.166667	31877	0	0.166667	9546425	0.000000
318717411	225	14	1672.712331	31713	0	0.166667	31957	0	0.166667	9532015	0.000000
318723711	238	9	1672.802492	32082	0	0.166667	31930	0	0.166667	9517629	-1.#IND00
318709920	204	16	1671.333161	31905	0	0.166667	31819	0	0.166667	9503483	-1.#IND00
318698703	209	11	1671.739052	31577	0	0.166667	31902	0	0.166667	9489229	-1.#IND00
318740152	222	12	1672.727783	31843	0	0.166667	31899	0	0.166667	9475189	-1.#IND00
318743789	236	13	1672.536961	31557	0	0.166667	31944	0	0.166667	9461102	-1.#IND00
318718857	223	7	1672.327283	31706	0	0.166667	31901	0	0.166667	9447125	-1.#IND00
318748621	208	13	1672.037477	31961	0	0.166667	32101	0	0.166667	9433005	-1.#IND00
318736193	187	22	1670.955158	31646	0	0.166667	31568	0	0.166667	9418798	-1.#IND00
318728958	221	10	1671.876903	31878	0	0.166667	31795	0	0.166667	9404654	-1.#IND00
318725534	202	9	1670.693059	31921	0	0.166667	31898	0	0.166667	9390551	-1.#IND00
318727761	243	18	1672.079924	31726	0	0.166667	31705	0	0.166667	9376387	-1.#IND00
318725634	237	10	1673.228142	31961	0	0.166667	31994	0	0.166667	9362254	-1.#IND00
318742819	270	12	1673.670136	31799	0	0.166667	31817	0	0.166667	9348267	-1.#IND00
318745868	248	12	1672.722893	31889	0	0.166667	31827	0	0.166667	9334000	-1.#IND00
318734374	262	10	1672.514414	31984	0	0.166667	31976	0	0.166667	9320140	-1.#IND00
318730648	241	15	1673.534432	32049	0	0.166774	31963	0	0.166667	9306186	-1.#IND00
318742826	217	12	1671.729892	31967	0	0.166672	31839	0	0.166667	9292251	-1.#IND00
318707742	252	11	1672.277182	31979	0	0.166667	31936	0	0.166667	9278221	-1.#IND00
318729411	233	14	1672.883265	32093	0	0.166667	31863	0	0.166667	9264171	-1.#IND00
318727770	226	11	1672.690610	31924	0	0.166667	31805	0	0.166667	9250089	-1.#IND00
318714820	226	11	1672.175766	32027	0	0.166667	31680	0	0.166667	9236335	-1.#IND00
318703316	235	13	1671.846061	31666	0	0.166667	31924	0	0.166667	9222527	-1.#IND00
318717111	239	13	1673.127534	31937	0	0.166667	31998	0	0.166667	9208474	-1.#IND00
318723782	235	11	1672.475566	31875	0	0.166667	31977	0	0.166667	9194612	-1.#IND00
318715554	239	11	1672.942073	31919	0	0.166667	31968	1	0.166667	9180603	-1.#IND00
318726985	251	16	1674.025691	31720	0	0.166667	31859	0	0.166667	9166792	-1.#IND00
318716769	239	8	1672.099581	31925	0	0.166667	31830	0	0.166667	9153067	-1.#IND00
318716657	209	12	1671.467797	31863	0	0.166667	31939	0	0.166667	9139163	-1.#IND00
318726981	197	15	1672.362098	31973	0	0.166667	32046	0	0.166667	9125387	-1.#IND00
318711498	218	14	1672.265371	31668	0	0.166667	31907	0	0.166667	9111805	-1.#IND00
318722089	226	7	1671.730328	31919	0	0.166667	31937	0	0.166667	9098129	-1.#IND00
318731670	201	8	1671.719131	32132	1	0.166667	31832	0	0.166667	9084536	-1.#IND00
318731609	239	19	1672.687600	31841	0	0.166667	31822	0	0.166667	9070891	-1.#IND00
318709527	239	9	1672.267939	31998	0	0.166667	31928	0	0.166667	9057404	-1.#IND00
318723381	228	18	1671.497978	31829	0	0.166667	31923	0	0.166667	9043865	-1.#IND00
318728612	217	13	1671.930230	31861	0	0.166667	31883	0	0.166667	9030335	-1.#IND00
318738325	244	11	1671.839120	31956	1	0.166667	31643	0	0.166667	9016906	-1.#IND00
318725169	216	19	1671.872212	32108	0	0.166667	31794	0	0.166667	9003462	-1.#IND00
318707997	216	10	1671.651938	31538	0	0.166667	31890	0	0.166667	8989946	-1.#IND00
318728194	197	11	1671.379423	31625	0	0.166667	31897	0	0.166667	8976506	-1.#IND00
318721056	211	6	1672.318063	31877	0	0.166667	31879	0	0.166667	8963154	-1.#IND00
318743423	204	11	1671.083379	32000	0	0.166667	31976	0	0.166667	8949653	-1.#IND00
318741611	202	8	1671.029614	31935	0	0.166667	31929	0	0.166667	8936269	-1.#IND00
318729399	216	5	1671.779395	31818	0	0.166667	31880	0	0.166667	8922798	-1.#IND00
318723656	195	9	1671.078360	32042	0	0.166667	31826	0	0.166667	8909310	-1.#IND00
318717551	185	11	1670.864779	31884	0	0.166667	31828	0	0.166667	8895812	-1.#IND00
318744032	179	9	1670.872109	31935	0	0.166667	31883	0	0.166667	8882286	-1.#IND00
318737599	168	10	1670.044976	31961	0	0.166667	31887	0	0.166667	8868919	-1.#IND00
318731308	152	6	1670.727914	31899	1	0.166667	31923	0	0.166667	8855591	-1.#IND00
318730752	163	7	1670.250581	31752	0	0.166667	31661	0	0.166667	8842481	-1.#IND00
318737989	165	11	1670.567327	31856	0	0.166667	31956	0	0.166667	8829299	-1.#IND00
318728030	169	8	1671.229140	31738	0	0.166667	31716	0	0.166667	8815932	-1.#IND00
318728606	203	10	1671.777744	31865	0	0.166667	31776	0	0.166667	8802676	-1.#IND00
318703291	213	11	1671.787289	31958	0	0.166667	31818	0	0.166667	8789455	-1.#IND00
318736637	211	10	1672.267247	32031	0	0.166667	31844	0	0.166667	8776144	-1.#IND00
318710716	206	9	1672.192372	31845	0	0.166667	31858	0	0.166667	8763268	-1.#IND00
318707821	224	8	1671.276980	31910	0	0.166667	32036	0	0.166667	8750148	-1.#IND00
318732518	211	18	1671.515581	31640	0	0.166667	31994	0	0.166667	8736952	-1.#IND00
318697926	191	9	1670.715618	31912	0	0.166667	31782	0	0.166667	8723813	-1.#IND00
318727984	234	14	1671.992966	31832	0	0.166667	31866	0	0.166667	8710653	-1.#IND00
npatches	nstrain	runtime	dt	init_x	init_y	init_y_blood	init_z	init_S	beta0	beta1	beta2	beta3	mean_beta	B	d	delta	delta_blood	b[0]	mut	m	CTL	c	g	epsilon	k	het	lambda	rho	omega	x_max	patch.dyna	DELTA	A	VA
10000	1	100.000000	0.001000	21900	9499	5000000	0.001000	10000000	1.431650	0.531603	0.534201	0.617703	1	800000000	0.010000	1.000000	1.000000	80000	0.000050	0.004800	0	0.500000	0.000000	2.500000	3.000000	0.500000	0.001000	0.001000	0.010000	31872	0	10.000000	7.000000	1.000000
sus	inf	inf_blood	z	x[0]	y[0][0]	z[0]	x[1]	y[1][0]	z[1]	S[0]	synchrony
219000000	94990000	5000000	10.000000	21900	9499	0.001000	21900	9499	0.001000	10000000	0.000000
291465336	42418764	2218569	3941.516320	28194	4762	0.394152	30140	3651	0.394152	10043392	0.000000
310641366	8811966	467791	6325.803353	30759	1033	0.632580	31498	743	0.632580	10049989	0.000000
317104950	1121659	60014	7771.765723	31501	118	0.777177	31901	81	0.777177	10038948	0.000000
318490269	104261	5775	8648.221519	31809	16	0.864868	31794	11	0.864868	10024297	0.000000
318717795	9950	566	5331.614668	31741	1	0.400142	31834	0	0.393993	10009193	0.000000
318716049	3056	160	2117.613474	31820	0	0.195534	31862	0	0.185343	9994158	0.000000
318726814	1664	80	1754.658320	31673	0	0.168097	31840	0	0.167592	9979132	0.000000
318722507	1042	50	1707.183717	31824	0	0.166738	31941	0	0.166713	9964081	0.000000
318767246	574	24	1685.744304	31687	0	0.166670	32005	0	0.166669	9949202	0.000000
318726577	352	7	1676.858620	31881	0	0.166667	31868	0	0.166667	9934358	0.000000
318711684	252	13	1672.116810	31931	0	0.166667	31803	0	0.166667	9919576	0.000000
318724276	224	13	1672.664317	31960	0	0.166667	31456	0	0.166667	9904546	0.000000
318709699	189	11	1671.538408	31755	0	0.166667	31702	0	0.166667	9889579	0.000000
318713420	190	13	1672.307404	31906	0	0.166667	31834	0	0.166667	9874711	0.000000
318729561	166	3	1669.922657	32044	0	0.166667	31805	0	0.166667	9859858	0.000000
318734011	163	10	1670.775776	32100	0	0.166667	31915	0	0.166667	9845067	0.000000
318711480	184	13	1671.140359	31957	0	0.166667	31843	0	0.166667	9830224	0.000000
318703573	168	8	1670.628893	31607	0	0.166667	31922	0	0.166667	9815231	0.000000
318719239	176	7	1670.597327	31836	0	0.166667	32087	0	0.166667	9800589	0.000000
318709518	179	8	1670.467538	32032	0	0.166667	31903	0	0.166667	9786083	0.000000
318721354	163	5	1670.178966	32018	0	0.166667	32200	0	0.166667	9771368	0.000000
318702289	158	5	1669.931752	31784	0	0.166667	32041	0	0.166667	9756899	0.000000
318703675	129	8	1669.832447	31936	0	0.166667	32233	0	0.166667	9742255	0.000000
318745428	167	9	1671.372389	31934	0	0.166667	31905	0	0.166667	9727707	0.000000
318717167	180	18	1671.363025	31948	0	0.166667	31691	0	0.166667	9713138	0.000000
318723657	197	4	1671.044063	31817	0	0.166667	32064	0	0.166667	9698644	0.000000
318725390	161	8	1670.050952	31843	0	0.166667	31863	0	0.166667	9684187	0.000000
318723264	150	10	1670.347645	31979	0	0.166667	31801	0	0.166667	9669619	0.000000
318722277	182	12	1671.604538	32005	0	0.166667	31861	0	0.166667	9655270	0.000000
318702977	151	9	1670.101106	31841	0	0.166667	32014	0	0.166667	9640830	0.000000
318723816	164	3	1670.570049	31739	0	0.166667	31844	0	0.166667	9626325	0.000000
318698560	147	8	1669.735784	32013	0	0.166667	31755	0	0.166667	9611920	0.000000
318738775	167	11	1671.049712	31929	0	0.166667	31922	0	0.166667	9597412	0.000000
318729589	179	9	1670.633179	32023	0	0.166667	31716	0	0.166667	9583202	0.000000
318717542	163	14	1670.382181	31896	0	0.166667	32007	0	0.166667	9568704	0.000000
318719432	170	15	1670.677082	31783	0	0.166667	31877	0	0.166667	9554590	0.000000
318711295	162	6	1669.902429	32060	0	0.166667	31830	0	0.166667	9540241	0.000000
318715793	148	8	1670.171984	31565	0	0.166667	31905	0	0.166667	9525615	0.000000
318730163	175	12	1670.615188	31884	0	0.166667	31918	0	0.166667	9511240	0.000000
318713304	179	8	1671.278786	31884	0	0.166667	32032	1	0.166667	9497148	-1.#IND00
318721438	188	5	1671.348435	32037	0	0.166667	31926	0	0.166667	9482981	-1.#IND00
318720059	165	6	1670.092201	32148	0	0.166667	31941	0	0.166667	9468733	-1.#IND00
318713119	164	11	1670.342893	31749	0	0.166667	31918	0	0.166667	9454384	-1.#IND00
318722383	138	7	1669.778536	31961	0	0.166667	31830	0	0.166667	9440220	-1.#IND00
318713121	140	7	1669.518092	32057	0	0.166667	31787	0	0.166667	9426397	-1.#IND00
318718842	188	12	1671.013691	31745	0	0.166667	31742	0	0.166667	9412268	-1.#IND00
318709049	151	6	1669.795432	31807	0	0.166667	31783	1	0.166667	9398011	-1.#IND00
318732461	121	8	1669.419307	31775	0	0.166667	31924	0	0.166667	9383865	-1.#IND00
318731961	144	9	1670.137823	31830	0	0.166667	31903	0	0.166667	9369644	-1.#IND00
318718096	162	7	1669.614753	31720	0	0.166667	32018	0	0.166667	9355649	-1.#IND00
318725706	184	10	1670.459920	31659	0	0.166667	32072	0	0.166667	9341562	-1.#IND00
318720032	150	12	1670.114198	31925	0	0.166667	32039	0	0.166667	9327710	-1.#IND00
318744211	184	20	1671.304053	32041	0	0.166667	31868	0	0.166667	9313640	-1.#IND00
318721328	210	11	1670.948007	31747	0	0.166667	31936	0	0.166667	9299822	-1.#IND00
318737947	173	12	1670.217875	31764	0	0.166667	31867	0	0.166667	9285713	-1.#IND00
318729094	167	6	1670.299835	31850	0	0.166667	31906	0	0.166667	9271925	-1.#IND00
318721819	144	6	1670.151167	31946	0	0.166667	31699	0	0.166667	9258047	-1.#IND00
318727304	145	10	1669.691519	31891	0	0.166667	32067	0	0.166667	9244261	-1.#IND00
318715176	150	6	1669.736873	31571	0	0.166667	32114	0	0.166667	9230448	-1.#IND00
318724149	112	7	1669.177235	31915	0	0.166667	31833	0	0.166667	9216646	-1.#IND00
318725371	123	7	1668.805134	31966	0	0.166667	31776	0	0.166667	9202992	-1.#IND00
318716144	139	10	1669.770833	31783	0	0.166667	31955	0	0.166667	9189084	-1.#IND00
318736735	151	8	1670.024281	32026	0	0.166667	31996	0	0.166667	9175403	-1.#IND00
318740904	159	7	1669.747615	32044	0	0.166667	31757	0	0.166667	9161546	-1.#IND00
318706166	145	7	1669.484940	31764	0	0.166667	31737	0	0.166667	9147912	-1.#IND00
318732160	177	8	1670.712882	31886	0	0.166667	32060	0	0.166667	9134216	-1.#IND00
318726191	168	16	1670.053762	32004	0	0.166667	31664	1	0.166667	9120529	-1.#IND00
318743542	175	4	1670.183935	31703	0	0.166667	31935	0	0.166667	9106786	-1.#IND00
318721165	158	6	1669.790976	31877	0	0.166667	32176	0	0.166667	9093089	-1.#IND00
318709740	163	7	1670.286751	31674	0	0.166667	31972	0	0.166667	9079416	-1.#IND00
318720985	163	5	1670.839080	31981	0	0.166667	31908	0	0.166667	9065768	-1.#IND00
318731059	154	9	1669.961437	31732	0	0.166667	31639	0	0.166667	9052184	-1.#IND00
318739230	139	8	1669.146687	31741	0	0.166667	31819	0	0.166667	9038732	-1.#IND00
318732110	145	11	1669.836693	32003	0	0.166667	31964	0	0.166667	9025160	-1.#IND00
318721257	184	12	1670.817835	31838	0	0.166667	31833	0	0.166667	9011406	-1.#IND00
318732238	197	7	1672.052148	31807	0	0.166667	31783	0	0.166667	8998138	-1.#IND00
318727269	204	5	1671.575071	32038	0	0.166667	31608	0	0.166667	8984850	-1.#IND00
318715879	157	8	1670.839652	31924	0	0.166667	31835	0	0.166667	8971395	-1.#IND00
318734574	153	7	1670.402856	31828	0	0.166667	31767	0	0.166667	8957875	-1.#IND00
318714793	147	10	1670.165024	31757	0	0.166667	31794	0	0.166667	8944325	-1.#IND00
318731460	162	13	1669.768492	32019	0	0.166667	31920	0	0.166667	8931097	-1.#IND00
318702446	154	12	1670.670967	32026	0	0.166667	31765	0	0.166667	8917850	-1.#IND00
318744850	156	4	1669.995313	31877	0	0.166667	31697	0	0.166667	8904466	-1.#IND00
318727374	156	8	1670.375731	31887	0	0.166667	32132	0	0.166667	8891379	-1.#IND00
318730716	168	8	1671.415368	31827	0	0.166667	31813	0	0.166667	8878040	-1.#IND00
318712740	163	11	1670.541162	31686	0	0.166667	31725	0	0.166667	8864629	-1.#IND00
318706348	143	9	1669.544824	31893	0	0.166667	31960	0	0.166667	8851283	-1.#IND00
318714584	161	9	1670.267370	31797	0	0.166667	31822	0	0.166667	8838157	-1.#IND00
318712911	135	13	1669.558718	31799	0	0.166667	31686	0	0.166667	8824900	-1.#IND00
318737402	155	17	1670.361068	31731	0	0.166667	31772	0	0.166667	8811550	-1.#IND00
318733373	150	9	1670.238678	32029	0	0.166667	31809	0	0.166667	8798356	-1.#IND00
318717306	134	3	1669.344451	32023	0	0.166667	31790	0	0.166667	8785099	-1.#IND00
318713574	155	9	1669.831570	31845	0	0.166667	31955	0	0.166667	8771894	-1.#IND00
318699312	168	7	1670.633757	31659	0	0.166667	31916	0	0.166667	8758746	-1.#IND00
318719658	167	8	1669.972552	31758	0	0.166667	31755	0	0.166667	8745653	-1.#IND00
318723726	158	6	1669.853226	31840	0	0.166667	31732	0	0.166667	8732444	-1.#IND00
318717352	155	3	1669.964705	31893	0	0.166667	32020	0	0.166667	8719438	-1.#IND00
318739911	142	8	1669.925436	31929	0	0.166667	31900	0	0.166667	8706345	-1.#IND00
318735123	143	4	1669.693021	31833	0	0.166667	31793	0	0.166667	8693303	-1.#IND00
npatches	nstrain	runtime	dt	init_x	init_y	init_y_blood	init_z	init_S	beta0	beta1	beta2	beta3	mean_beta	B	d	delta	delta_blood	b[0]	mut	m	CTL	c	g	epsilon	k	het	lambda	rho	omega	x_max	patch.dyna	DELTA	A	VA
10000	1	100.000000	0.001000	21900	9499	5000000	0.001000	10000000	1.151002	0.844274	1.104263	0.532201	1	800000000	0.010000	1.000000	1.000000	80000	0.000050	0.004800	0	0.500000	0.000000	2.500000	4.000000	0.500000	0.001000	0.001000	0.010000	31872	0	10.000000	7.000000	1.000000
sus	inf	inf_blood	z	x[0]	y[0][0]	z[0]	x[1]	y[1][0]	z[1]	S[0]	synchrony
219000000	94990000	5000000	10.000000	21900	9499	0.001000	21900	9499	0.001000	10000000	0.000000
293301573	34650800	1826017	3941.516320	28862	3553	0.394152	29644	3269	0.394152	10039819	0.000000
312921921	4406789	236794	6325.803353	31293	475	0.632580	31510	427	0.632580	10039753	0.000000
317898917	286820	15604	7771.765723	32118	32	0.777177	31898	23	0.777177	10026269	0.000000
318620998	12888	759	6428.586014	31961	1	0.694695	31936	0	0.650693	10011146	0.000000
318704674	2419	121	2168.617346	31795	0	0.269143	31993	0	0.190657	9996170	0.000000
318725000	1019	51	1730.020423	31836	0	0.171746	31923	0	0.167856	9981150	0.000000
318731548	507	30	1684.425633	31946	0	0.166918	31961	0	0.166726	9965882	0.000000
318728048	316	15	1675.629337	31795	0	0.166679	31816	0	0.166670	9951168	0.000000
318693246	201	5	1672.060877	31902	0	0.166667	31815	0	0.166667	9936383	0.000000
318731988	164	12	1670.017553	31850	0	0.166667	31608	0	0.166667	9921458	0.000000
318721130	126	6	1668.972357	31851	0	0.166667	31714	0	0.166667	9906508	0.000000
318730273	107	3	1668.656748	31795	0	0.166667	31823	0	0.166667	9891721	0.000000
318748116	99	5	1668.324215	31946	0	0.166667	31825	0	0.166667	9876848	0.000000
318734160	129	6	1669.363107	31868	0	0.166667	31764	0	0.166667	9862210	0.000000
318707622	163	11	1670.673746	32141	0	0.166667	31735	0	0.166667	9847333	0.000000
318711428	129	11	1669.753265	32015	0	0.166667	31800	0	0.166667	9832506	0.000000
318744612	143	8	1670.111109	31788	0	0.166667	32048	0	0.166667	9817814	0.000000
318712045	150	5	1670.214301	31775	0	0.166667	31746	0	0.166667	9803087	0.000000
318726789	126	8	1668.749876	31750	0	0.166667	31999	0	0.166667	9788357	0.000000
318744413	151	12	1669.584770	31785	0	0.166667	31654	0	0.166667	9773662	0.000000
318725123	114	4	1669.371282	32034	0	0.166667	31915	0	0.166667	9759108	0.000000
318737774	114	6	1668.770403	31787	0	0.166667	31701	0	0.166667	9744288	0.000000
318758994	148	6	1669.160740	31777	0	0.166667	31896	0	0.166667	9729681	0.000000
318745076	126	9	1669.573961	31623	0	0.166667	31724	0	0.166667	9714998	0.000000
318736258	148	3	1670.602738	32010	0	0.166667	31888	0	0.166667	9700347	0.000000
318712319	116	2	1669.259167	31799	0	0.166667	32063	0	0.166667	9685803	0.000000
318713077	115	9	1668.242263	31985	0	0.166667	32000	0	0.166667	9671327	0.000000
318727995	99	6	1668.816728	31890	0	0.166667	31807	0	0.166667	9657059	0.000000
318712927	111	3	1669.044042	31948	0	0.166667	31885	0	0.166667	9642592	0.000000
318725923	127	10	1668.791531	31777	0	0.171316	31869	0	0.166667	9628067	0.000000
318716204	150	8	1669.923001	31831	0	0.166897	31779	0	0.166667	9613618	0.000000
318716675	126	6	1669.519492	31747	0	0.166678	31777	0	0.166667	9599140	0.000000
318707825	128	3	1669.091455	32047	0	0.166667	31974	0	0.166667	9584749	0.000000
318716078	143	3	1669.821597	31762	0	0.166667	31724	0	0.166667	9570417	0.000000
318724173	113	5	1668.889497	31890	0	0.166667	31844	0	0.166667	9556420	0.000000
318716777	107	5	1669.315079	31789	0	0.166667	31939	0	0.166667	9542062	0.000000
318707037	120	7	1669.738384	31915	0	0.166667	31913	0	0.166667	9527484	0.000000
318732508	125	7	1669.176413	31565	0	0.166667	31997	0	0.166667	9513108	0.000000
318720379	134	6	1669.157625	31722	1	0.166667	31812	0	0.166667	9498807	0.000000
318720625	142	7	1669.385251	31657	0	0.166667	31833	0	0.166667	9484605	-1.#IND00
318738902	121	8	1669.380315	31931	0	0.167892	31713	0	0.166667	9470266	-1.#IND00
318740121	134	3	1669.206250	31779	0	0.166727	31799	0	0.166667	9456168	-1.#IND00
318733253	94	6	1668.424277	31764	0	0.166670	31859	0	0.166667	9442244	-1.#IND00
318713582	99	3	1668.607448	31965	0	0.166667	32042	0	0.166667	9428158	-1.#IND00
318729287	102	3	1668.607458	32072	0	0.166667	32205	0	0.166667	9414075	-1.#IND00
318726569	102	3	1668.997589	31839	0	0.166667	31850	0	0.166667	9399790	-1.#IND00
318744200	111	2	1668.284663	31636	0	0.166667	31933	0	0.166667	9385605	-1.#IND00
318721973	124	7	1669.419264	31738	0	0.166667	32095	0	0.166667	9371571	-1.#IND00
318727768	138	4	1669.490535	31861	0	0.166667	31859	0	0.166667	9357737	-1.#IND00
318721682	133	10	1669.402056	31984	0	0.166667	31957	0	0.166667	9343722	-1.#IND00
318727386	122	9	1669.076009	31829	0	0.166667	31731	0	0.166667	9329764	-1.#IND00
318719777	139	10	1670.518762	31820	0	0.166667	31820	0	0.166667	9315780	-1.#IND00
318753078	118	5	1669.497402	31697	0	0.166667	31814	0	0.166667	9301917	-1.#IND00
318736297	115	7	1668.907750	31765	0	0.168723	31820	0	0.166667	9287944	-1.#IND00
318719074	111	8	1668.709101	31612	0	0.166769	31940	0	0.166667	9273928	-1.#IND00
318716729	123	7	1669.201508	31550	0	0.166672	31854	0	0.166667	9260076	-1.#IND00
318742013	113	7	1668.567384	31850	0	0.166667	32041	0	0.166667	9246023	-1.#IND00
318714524	109	1	1668.899975	31963	0	0.166667	31986	0	0.166667	9232200	-1.#IND00
318717895	115	7	1668.701227	31835	0	0.166667	31959	0	0.166667	9218371	-1.#IND00
318726109	110	3	1669.319276	31518	0	0.166667	32041	0	0.166667	9204747	-1.#IND00
318731732	114	7	1668.531238	31867	0	0.166667	32030	0	0.166667	9190939	-1.#IND00
318745411	130	11	1669.338042	31876	0	0.166667	32099	0	0.166667	9177244	-1.#IND00
318718560	117	6	1669.222088	31981	0	0.166667	31939	0	0.166667	9163551	-1.#IND00
318708012	113	6	1669.351111	31777	0	0.166667	31796	0	0.166667	9149779	-1.#IND00
318728033	144	3	1669.455100	31897	0	0.166667	31892	0	0.166667	9135999	-1.#IND00
318714845	144	7	1669.234953	31913	0	0.166667	31991	0	0.166667	9122325	-1.#IND00
318737041	127	10	1669.618597	31636	0	0.166667	31885	0	0.166667	9108755	-1.#IND00
318733248	138	11	1669.750329	31957	0	0.166667	31670	0	0.166667	9095069	-1.#IND00
318730513	154	9	1670.303009	31896	0	0.166667	31925	1	0.166667	9081543	-1.#IND00
318718013	136	7	1669.575491	31842	0	0.166667	31956	0	0.166667	9068124	-1.#IND00
318737898	121	4	1669.042378	31874	0	0.166667	31923	0	0.166667	9054499	-1.#IND00
318728124	141	6	1669.402925	31920	0	0.166667	31800	0	0.166667	9041033	-1.#IND00
318736935	144	10	1670.334055	31980	0	0.166667	31906	0	0.166667	9027377	-1.#IND00
318764097	115	5	1668.746964	32099	0	0.166667	31843	0	0.166667	9013905	-1.#IND00
318747658	103	5	1668.568783	31882	0	0.166667	32107	0	0.166667	9000364	-1.#IND00
318727701	101	5	1668.399134	31763	0	0.166667	31896	0	0.166667	8986916	-1.#IND00
318725722	107	5	1668.956931	31874	0	0.166667	31917	0	0.166667	8973566	-1.#IND00
318715174	115	12	1669.470883	31962	0	0.166667	32072	0	0.166667	8960041	-1.#IND00
318719986	134	2	1669.419680	31777	0	0.166667	31878	0	0.166667	8946569	-1.#IND00
318695941	111	7	1668.708364	31998	0	0.166667	31758	0	0.166667	8933136	-1.#IND00
318731690	112	2	1668.905042	32047	0	0.166667	31752	0	0.166667	8919703	-1.#IND00
318729441	112	3	1668.832503	31884	0	0.166667	31914	0	0.166667	8906374	-1.#IND00
318715520	99	8	1668.489119	31739	0	0.166667	31915	0	0.166667	8892981	-1.#IND00
318720465	97	4	1668.193566	31897	0	0.166667	32010	0	0.166667	8879486	-1.#IND00
318725655	103	4	1668.490884	31787	0	0.166667	31589	0	0.166667	8866320	-1.#IND00
318722104	92	8	1668.654703	31942	0	0.166667	31803	0	0.166667	8853026	-1.#IND00
318720192	109	5	1669.060007	31607	0	0.166667	31782	0	0.166667	8839835	-1.#IND00
318744857	109	9	1669.328447	31876	0	0.166667	31912	0	0.166667	8826626	-1.#IND00
318705905	107	7	1669.479185	31722	0	0.166667	31794	0	0.166667	8813479	-1.#IND00
318722947	90	5	1668.649571	31892	0	0.166667	31854	0	0.166667	8800098	-1.#IND00
318732893	104	6	1668.729813	31694	0	0.166667	31699	0	0.166667	8786994	-1.#IND00
318737656	100	7	1668.735174	31883	0	0.166667	31872	0	0.166667	8773854	-1.#IND00
318717391	117	7	1669.143871	31874	0	0.166667	31666	0	0.166667	8760851	-1.#IND00
318737088	113	5	1669.049039	32168	0	0.166667	31558	0	0.166667	8747700	-1.#IND00
318718753	77	5	1667.998177	31780	0	0.166667	31672	0	0.166667	8734880	-1.#IND00
318724613	96	4	1668.458470	31844	0	0.166667	31984	0	0.166667	8721749	-1.#IND00
318738430	107	6	1668.613520	31960	0	0.166667	31955	0	0.166667	8708555	-1.#IND00
318713386	111	3	1669.307798	32091	0	0.166667	32033	0	0.166667	8695670	-1.#IND00
318706177	96	7	1669.080531	32019	0	0.166667	31642	0	0.166667	8682580	-1.#IND00
npatches	nstrain	runtime	dt	init_x	init_y	init_y_blood	init_z	init_S	beta0	beta1	beta2	beta3	mean_beta	B	d	delta	delta_blood	b[0]	mut	m	CTL	c	g	epsilon	k	het	lambda	rho	omega	x_max	patch.dyna	DELTA	A	VA
10000	1	100.000000	0.001000	21900	9499	5000000	0.001000	10000000	1.211522	0.891682	1.399568	1.283288	1	800000000	0.010000	1.000000	1.000000	80000	0.000050	0.004800	0	0.500000	0.000000	2.500000	5.000000	0.500000	0.001000	0.001000	0.010000	31872	0	10.000000	7.000000	1.000000
sus	inf	inf_blood	z	x[0]	y[0][0]	z[0]	x[1]	y[1][0]	z[1]	S[0]	synchrony
219000000	94990000	5000000	10.000000	21900	9499	0.001000	21900	9499	0.001000	10000000	0.000000
294751094	28377121	1504849	3941.516320	29138	3089	0.394152	29771	2708	0.394152	10037202	0.000000
314358989	2214739	120371	6325.803353	31249	265	0.632580	31384	212	0.632580	10032976	0.000000
318249869	74066	3950	7763.573167	31810	6	0.777177	31910	11	0.777177	10018526	0.000000
318679624	3349	170	3115.466364	31813	0	0.289884	31723	0	0.286916	10003530	0.000000
318715814	1037	45	1783.710086	31650	0	0.172774	32077	0	0.172627	9988479	0.000000
318720520	480	19	1686.265307	31821	0	0.166969	31820	0	0.166962	9973466	0.000000
318723685	244	18	1674.142075	31888	0	0.166682	31958	0	0.166681	9958434	0.000000
318711796	166	10	1670.848679	32023	0	0.166667	31797	0	0.166667	9943564	0.000000
318712923	137	8	1670.236295	31621	0	0.166667	31866	0	0.166667	9928561	0.000000
318721640	139	5	1669.577757	31893	0	0.166667	31748	0	0.166667	9913541	0.000000
318748646	126	4	1669.950401	31744	0	0.166667	31865	0	0.166667	9898979	0.000000
318734927	93	5	1668.594727	31721	0	0.166667	32055	0	0.166667	9884120	0.000000
318742569	94	7	1668.339769	31812	0	0.166667	31912	0	0.166667	9869385	0.000000
318727449	104	4	1668.206047	32080	0	0.166667	32076	0	0.166667	9854586	0.000000
318739317	115	8	1668.641636	31769	0	0.166667	32018	0	0.166667	9839853	0.000000
318710830	119	12	1669.385917	31901	0	0.166667	31997	0	0.166667	9825036	0.000000
318765297	102	10	1668.925310	31821	0	0.166667	31920	0	0.166667	9810379	0.000000
318729270	111	5	1668.587164	31916	0	0.166667	31933	0	0.166667	9795611	0.000000
318730193	103	3	1668.405061	31884	0	0.166667	31857	0	0.166667	9780971	0.000000
318724299	111	2	1669.011313	32047	0	0.166667	31747	0	0.166667	9766081	0.000000
318716541	108	11	1669.285226	31820	0	0.166667	32044	0	0.166667	9751294	0.000000
318747337	95	1	1668.807076	31762	0	0.166667	31738	0	0.166667	9736632	0.000000
318718310	89	6	1668.652476	31763	0	0.166667	31914	0	0.166667	9721830	0.000000
318719743	94	2	1668.250855	32233	0	0.166667	31946	0	0.166667	9707420	0.000000
318735411	75	6	1668.965765	31731	0	0.166667	31914	0	0.166667	9693068	0.000000
318697013	81	3	1667.857688	31871	0	0.166667	31880	0	0.166667	9678567	0.000000
318710830	92	0	1668.475761	31887	0	0.166667	31832	0	0.166667	9664029	0.000000
318745082	102	4	1668.503455	31682	0	0.166667	31847	0	0.166667	9649412	0.000000
318726289	111	5	1668.724596	31856	0	0.166667	31820	0	0.166667	9634957	0.000000
318750064	103	6	1668.625458	31943	0	0.166667	31909	0	0.166667	9620705	0.000000
318727517	116	8	1669.134066	31972	0	0.166667	32099	2	0.412811	9606255	0.000000
318706679	101	6	1668.637101	31662	0	0.166667	31829	0	0.185812	9591872	0.000000
318726548	97	11	1668.234192	31938	0	0.166667	31831	0	0.167616	9577447	0.000000
318742763	100	6	1668.639771	32016	0	0.166667	31961	0	0.166714	9563201	0.000000
318729076	107	6	1668.822368	32011	0	0.166667	31815	0	0.166669	9548714	0.000000
318718592	106	5	1669.573565	31920	0	0.166667	31754	0	0.166667	9534399	0.000000
318712398	82	6	1668.409955	31956	0	0.166667	31739	0	0.166667	9520184	0.000000
318741435	84	2	1668.361992	32008	0	0.166667	31998	0	0.166667	9505760	0.000000
318699875	109	11	1668.976190	31827	0	0.166667	31809	0	0.166667	9491688	0.000000
318727032	110	7	1668.725769	31953	0	0.166667	31869	0	0.166667	9477518	-1.#IND00
318735469	109	10	1668.911971	32133	0	0.166667	31621	0	0.166667	9463420	-1.#IND00
318734355	109	6	1669.218000	31901	0	0.166667	31811	0	0.166667	9449213	-1.#IND00
318726557	96	5	1668.589839	31867	0	0.166667	31708	0	0.166667	9435112	-1.#IND00
318744647	93	4	1668.805527	31882	1	0.166667	31995	0	0.166667	9420933	-1.#IND00
318734980	82	5	1668.285083	31944	0	0.166667	32003	0	0.166667	9406692	-1.#IND00
318739790	131	5	1668.941245	32116	0	0.166667	31960	0	0.166667	9392648	-1.#IND00
318733603	112	5	1668.998727	31928	0	0.166667	32017	0	0.166667	9378530	-1.#IND00
318718137	118	6	1669.332506	31857	0	0.166667	31688	0	0.166667	9364339	-1.#IND00
318743360	111	11	1668.631104	32036	2	0.177433	31822	0	0.166667	9350357	-1.#IND00
318725558	104	3	1668.902739	31628	0	0.167403	31671	0	0.166667	9336453	-1.#IND00
318734004	109	4	1668.805700	31873	0	0.166703	31913	0	0.166667	9322310	-1.#IND00
318734921	86	3	1668.569773	31828	0	0.166668	31724	0	0.166667	9308306	-1.#IND00
318705857	108	4	1668.768553	31514	0	0.166667	31990	0	0.166667	9294446	-1.#IND00
318715879	83	5	1668.691326	31830	0	0.166667	31767	0	0.166667	9280471	-1.#IND00
318719257	97	7	1668.528399	31775	0	0.166667	31814	0	0.166667	9266498	-1.#IND00
318718670	105	4	1668.800448	31885	0	0.166667	31853	0	0.166667	9252650	-1.#IND00
318722067	119	6	1669.599088	31833	0	0.166667	31781	0	0.166667	9239033	-1.#IND00
318715985	102	5	1668.496823	31692	0	0.166667	31812	0	0.166667	9225250	-1.#IND00
318749083	120	4	1669.028739	31808	0	0.166667	31938	0	0.166667	9211329	-1.#IND00
318738042	92	8	1668.430845	31932	0	0.166667	31938	0	0.166667	9197292	-1.#IND00
318738373	98	5	1668.507992	31837	0	0.166667	31861	0	0.166667	9183334	-1.#IND00
318705110	90	10	1668.521502	32007	0	0.166667	31860	0	0.166667	9169551	-1.#IND00
318718579	86	4	1668.873338	31978	0	0.166667	31853	0	0.166667	9155741	-1.#IND00
318734877	101	6	1668.776047	31820	0	0.166667	31764	0	0.166667	9142015	-1.#IND00
318741670	113	4	1668.772040	31958	0	0.166667	31790	0	0.166667	9128269	-1.#IND00
318742979	106	3	1668.360393	31848	0	0.166667	32049	0	0.166667	9114524	-1.#IND00
318728653	93	6	1668.276755	31652	0	0.166667	32007	0	0.166667	9100893	-1.#IND00
318721825	91	4	1667.882936	31729	0	0.166667	31959	0	0.166667	9087006	-1.#IND00
318716387	92	1	1668.517542	31830	0	0.166667	31765	0	0.166667	9073475	-1.#IND00
318727829	98	5	1668.627980	31872	0	0.166667	31871	0	0.166667	9059783	-1.#IND00
318703325	78	2	1668.435846	32058	0	0.166667	31852	0	0.166667	9046302	-1.#IND00
318705569	96	9	1669.005523	32040	0	0.166667	31947	0	0.166667	9032747	-1.#IND00
318751545	84	9	1669.091634	31854	0	0.166667	31925	0	0.166667	9019348	-1.#IND00
318732735	112	5	1668.726364	31653	0	0.166667	31991	0	0.166667	9005884	-1.#IND00
318727944	79	2	1668.137026	31805	0	0.166667	31883	0	0.166667	8992158	-1.#IND00
318726268	88	4	1668.787097	31821	0	0.166667	32003	0	0.166667	8978717	-1.#IND00
318751347	115	4	1668.586911	31791	0	0.166667	31779	0	0.166667	8965054	-1.#IND00
318714847	100	3	1668.650456	31722	0	0.166667	31995	0	0.166667	8951660	-1.#IND00
318723945	79	7	1668.345948	32012	0	0.166667	31708	0	0.166667	8938292	-1.#IND00
318725641	72	3	1668.080373	32030	0	0.166667	31885	0	0.166667	8924912	-1.#IND00
318696227	78	2	1667.876047	31746	0	0.166667	31753	0	0.166667	8911340	-1.#IND00
318713996	66	4	1667.568608	31929	0	0.166667	32218	0	0.166667	8898063	-1.#IND00
318728967	77	4	1667.922113	31763	0	0.166667	31993	0	0.166667	8884762	-1.#IND00
318746852	83	4	1667.877434	31828	0	0.166667	31864	0	0.166667	8871398	-1.#IND00
318723171	87	5	1668.237337	31863	0	0.166667	31838	0	0.166667	8858185	-1.#IND00
318732853	85	4	1668.642710	32015	0	0.166667	31905	0	0.166667	8844896	-1.#IND00
318726818	88	4	1668.169046	31951	0	0.166667	31831	0	0.166667	8831534	-1.#IND00
318738321	109	2	1668.474669	31907	0	0.166667	31854	0	0.166667	8818521	-1.#IND00
318718858	119	5	1669.195710	32021	0	0.166667	31901	0	0.166667	8805565	-1.#IND00
318722219	115	2	1668.734614	32158	0	0.166667	31874	0	0.166667	8792373	-1.#IND00
318723858	103	6	1669.285280	31911	0	0.166667	31775	0	0.166667	8779144	-1.#IND00
318726159	86	4	1668.957370	31859	0	0.166667	31852	0	0.166667	8765941	-1.#IND00
318720330	99	4	1668.926026	31867	0	0.166667	31724	0	0.166667	8752890	-1.#IND00
318723626	89	3	1667.786070	31995	0	0.166667	32014	0	0.166667	8739880	-1.#IND00
318717455	88	3	1668.182255	31815	0	0.166667	32078	0	0.166667	8726773	-1.#IND00
318711574	87	1	1667.896068	31751	0	0.166667	31907	0	0.166667	8713681	-1.#IND00
318725299	92	6	1668.353452	31785	0	0.166667	32060	0	0.166667	8700643	-1.#IND00
318740301	105	5	1668.426601	32071	0	0.166667	31829	0	0.166667	8687481	-1.#IND00
318729106	105	6	1668.910204	31806	0	0.166667	31834	0	0.166667	8674456	-1.#IND00
npatches	nstrain	runtime	dt	init_x	init_y	init_y_blood	init_z	init_S	beta0	beta1	beta2	beta3	mean_beta	B	d	delta	delta_blood	b[0]	mut	m	CTL	c	g	epsilon	k	het	lambda	rho	omega	x_max	patch.dyna	DELTA	A	VA
10000	1	100.000000	0.001000	21900	9499	5000000	0.001000	10000000	0.937962	0.510891	1.311553	1.090465	1	800000000	0.010000	1.000000	1.000000	80000	0.000050	0.004800	0	0.500000	0.000000	2.500000	6.000000	0.500000	0.001000	0.001000	0.010000	31872	0	10.000000	7.000000	1.000000
sus	inf	inf_blood	z	x[0]	y[0][0]	z[0]	x[1]	y[1][0]	z[1]	S[0]	synchrony
219000000	94990000	5000000	10.000000	21900	9499	0.001000	21900	9499	0.001000	10000000	0.000000
296181103	23134622	1238257	3941.516320	29911	2295	0.394152	30354	2067	0.394152	10035072	0.000000
315291453	1098032	60664	6325.803353	31727	109	0.632580	31773	96	0.632580	10027797	0.000000
318399730	18830	1078	6901.913935	31949	1	0.473553	31870	0	0.656510	10013086	0.000000
318675371	1378	82	2146.523453	32069	0	0.185882	31913	0	0.219911	9997932	0.000000
318728474	431	19	1704.202938	32031	0	0.167619	31695	1	0.169306	9982813	0.000000
318731962	207	7	1673.156863	31698	0	0.166714	31745	0	0.166797	9967790	0.000000
318739260	127	5	1669.545901	31875	0	0.166669	31817	0	0.166673	9952935	0.000000
318695228	105	10	1668.635808	31892	0	0.166667	31692	0	0.166667	9937941	0.000000
318736922	94	3	1668.144499	31596	0	0.166667	31935	0	0.166667	9922843	0.000000
318743666	85	3	1668.026632	31969	0	0.166667	31617	0	0.166667	9907898	0.000000
318709347	90	2	1668.140004	31939	0	0.166667	31881	0	0.166667	9892854	0.000000
318715036	83	5	1667.814602	31781	0	0.166667	31666	0	0.166667	9878230	0.000000
318733793	94	3	1668.588171	31861	0	0.166667	32017	0	0.166667	9863593	0.000000
318732840	103	4	1668.201978	31909	0	0.166667	31920	0	0.166667	9849068	0.000000
318738743	89	3	1668.344707	31854	0	0.166667	31672	0	0.166667	9834378	0.000000
318735052	90	3	1668.262055	31914	0	0.166667	31861	0	0.166667	9819619	0.000000
318711311	94	1	1668.414489	32001	0	0.166667	31844	0	0.166667	9804998	0.000000
318736525	89	3	1667.960717	31995	0	0.166667	31935	0	0.166667	9790301	0.000000
318730545	94	3	1668.868625	31998	0	0.166667	31903	0	0.166667	9775470	0.000000
318707726	79	7	1668.319176	31724	0	0.166667	31985	0	0.166667	9760889	0.000000
318734453	83	3	1668.270865	31932	0	0.166667	32012	0	0.166667	9746290	0.000000
318730949	86	1	1668.612880	31955	0	0.166667	31947	0	0.166667	9731588	0.000000
318727042	77	5	1668.529360	31976	0	0.166667	32074	0	0.166667	9716635	0.000000
318752899	97	3	1668.490467	31888	0	0.166667	31742	0	0.166667	9701946	0.000000
318713631	109	4	1668.678031	31967	0	0.166667	31791	0	0.166667	9687361	0.000000
318736393	88	4	1668.292553	31957	0	0.166667	31794	0	0.166667	9672958	0.000000
318722480	102	4	1668.631694	31887	0	0.166667	31660	0	0.166667	9658443	0.000000
318713916	89	5	1667.842324	32021	0	0.166667	31847	0	0.166667	9644020	0.000000
318710997	99	5	1668.128299	31789	0	0.166667	31485	0	0.166667	9629641	0.000000
318732602	88	2	1668.300690	31798	0	0.166667	31934	0	0.166667	9615085	0.000000
318699081	97	3	1668.324750	32023	0	0.166667	31848	0	0.166667	9600591	0.000000
318735034	84	4	1667.987429	31733	0	0.166667	31748	0	0.166667	9586287	0.000000
318716035	116	4	1668.064470	31895	0	0.166667	31729	0	0.166667	9571661	0.000000
318712512	96	12	1668.519464	31855	0	0.166667	31574	0	0.166667	9557195	0.000000
318733475	110	4	1668.836460	31958	0	0.166667	31811	0	0.166667	9542839	0.000000
318716088	106	7	1668.487024	31885	0	0.166667	31823	0	0.166667	9528571	0.000000
318732189	107	6	1668.623864	31885	0	0.166667	31951	0	0.166667	9514484	0.000000
318733271	105	2	1668.866593	31933	0	0.166667	31803	0	0.166667	9500193	0.000000
318724591	102	3	1668.546508	31962	0	0.166667	32063	0	0.166667	9485865	0.000000
318703671	113	8	1668.552374	31991	0	0.166667	31674	0	0.166667	9471536	-1.#IND00
318740692	85	8	1668.168423	31934	0	0.166667	31900	0	0.166667	9457142	-1.#IND00
318708258	88	3	1667.941260	31846	0	0.166667	32091	0	0.166667	9442916	-1.#IND00
318733326	99	6	1668.350806	31805	0	0.166667	32005	0	0.166667	9428894	-1.#IND00
318732313	86	4	1668.052550	31770	0	0.166667	32010	0	0.166667	9414903	-1.#IND00
318722139	63	4	1667.944804	31953	0	0.166667	32010	0	0.166667	9400842	-1.#IND00
318726010	68	3	1667.797118	31904	0	0.166667	31769	0	0.166667	9386774	-1.#IND00
318751874	79	3	1667.927791	31808	0	0.166667	32020	0	0.166667	9372642	-1.#IND00
318714932	84	6	1667.921091	31938	0	0.166667	32095	0	0.166667	9358337	-1.#IND00
318717117	109	4	1668.968397	31592	0	0.166667	31792	0	0.166667	9344293	-1.#IND00
318718870	75	7	1668.240815	31786	0	0.166667	31818	0	0.166667	9330279	-1.#IND00
318709106	85	3	1668.647625	31685	0	0.166667	31799	0	0.166667	9316311	-1.#IND00
318711843	90	5	1668.752401	31866	1	0.166667	31979	0	0.166667	9302415	-1.#IND00
318706206	80	5	1668.351222	31765	0	0.166667	31885	0	0.166667	9288526	-1.#IND00
318730204	89	5	1668.257074	31790	0	0.166667	31695	0	0.166667	9274493	-1.#IND00
318733569	81	6	1668.017964	31963	0	0.166667	32104	0	0.166667	9260567	-1.#IND00
318705035	91	3	1668.029162	31825	0	0.166667	31986	0	0.166667	9246682	-1.#IND00
318712222	88	2	1668.546396	32151	0	0.166667	31872	0	0.166667	9232784	-1.#IND00
318718441	93	2	1668.312104	31729	0	0.166667	31951	0	0.166667	9218940	-1.#IND00
318727349	107	6	1669.041686	31927	0	0.166667	31970	0	0.166667	9205039	-1.#IND00
318740216	86	5	1669.145220	32377	0	0.166667	31745	0	0.166667	9191261	-1.#IND00
318730569	86	2	1668.747519	32109	0	0.166667	31905	0	0.166667	9177710	-1.#IND00
318714577	65	3	1668.032310	31908	0	0.166667	31798	0	0.166667	9163991	-1.#IND00
318729963	77	6	1667.789636	31971	0	0.166667	31777	0	0.166667	9150235	-1.#IND00
318721272	78	2	1668.245817	31738	0	0.166667	31865	0	0.166667	9136636	-1.#IND00
318742311	70	0	1667.598580	31846	0	0.166667	31705	0	0.166667	9122824	-1.#IND00
318742843	76	4	1667.969362	31804	0	0.166667	31689	0	0.166667	9109016	-1.#IND00
318719001	78	3	1668.161691	31859	0	0.166667	31750	0	0.166667	9095302	-1.#IND00
318720940	86	4	1667.810483	31629	0	0.166667	31814	0	0.166667	9081663	-1.#IND00
318730226	64	3	1667.888675	31927	0	0.166667	31919	0	0.166667	9067854	-1.#IND00
318725800	71	3	1667.565265	31838	0	0.166667	31850	0	0.166667	9054376	-1.#IND00
318720896	69	5	1668.260915	31954	0	0.166667	31843	0	0.166667	9040901	-1.#IND00
318729615	75	3	1667.894173	31886	0	0.166667	31899	0	0.166667	9027386	-1.#IND00
318717784	75	5	1667.894452	31998	0	0.166667	32066	0	0.166667	9013832	-1.#IND00
318709843	84	7	1667.933060	31777	0	0.166667	31692	0	0.166667	9000257	-1.#IND00
318718698	78	5	1667.857004	31661	0	0.166667	31903	0	0.166667	8986548	-1.#IND00
318722508	97	4	1668.367950	31930	0	0.166667	31867	0	0.166667	8973187	-1.#IND00
318737561	80	4	1668.157141	32002	0	0.166667	31837	0	0.166667	8959873	-1.#IND00
318732310	77	4	1667.955669	31811	0	0.166667	31966	0	0.166667	8946458	-1.#IND00
318715914	78	6	1667.855673	31946	0	0.166667	31826	0	0.166667	8933032	-1.#IND00
318712665	89	7	1668.694731	32029	0	0.166667	31650	0	0.166667	8919605	-1.#IND00
318730610	94	3	1668.761050	31799	0	0.166667	31753	0	0.166667	8906310	-1.#IND00
318724950	63	3	1667.866062	31585	0	0.166667	32043	0	0.166667	8893031	-1.#IND00
318743873	85	3	1668.256488	31788	0	0.166667	31786	0	0.166667	8879788	-1.#IND00
318702003	80	7	1668.330948	31913	0	0.166667	31790	0	0.166667	8866614	-1.#IND00
318724491	57	4	1667.889170	32016	0	0.166667	31833	0	0.166667	8853245	-1.#IND00
318715353	99	5	1668.358719	31972	0	0.166667	31873	0	0.166667	8839886	-1.#IND00
318742262	92	8	1668.704337	31864	0	0.166667	31854	0	0.166667	8826598	-1.#IND00
318739163	84	3	1667.980725	31830	0	0.166667	31763	0	0.166667	8813307	-1.#IND00
318733440	65	4	1668.028820	31872	0	0.166667	31909	0	0.166667	8800074	-1.#IND00
318713824	63	2	1667.831145	31838	0	0.166667	31932	0	0.166667	8786810	-1.#IND00
318724130	50	3	1667.493333	31877	0	0.166667	31865	0	0.166667	8773488	-1.#IND00
318749754	59	5	1667.626991	31554	0	0.166667	31793	0	0.166667	8760031	-1.#IND00
318713379	79	1	1667.635311	32088	0	0.166667	31815	0	0.166667	8746762	-1.#IND00
318743793	89	7	1667.899523	32093	0	0.166667	31858	0	0.166667	8733611	-1.#IND00
318722589	95	7	1668.642641	31895	0	0.166667	31923	0	0.166667	8720480	-1.#IND00
318720605	83	1	1668.133540	32038	0	0.166667	31796	0	0.166667	8707467	-1.#IND00
318725219	63	5	1667.927837	31843	0	0.166667	31844	0	0.166667	8694330	-1.#IND00
318694667	53	3	1667.721994	31763	1	0.166667	31984	0	0.166667	8681373	-1.#IND00
318734863	58	4	1667.904448	32018	0	0.166667	32009	0	0.166667	8668250	-1.#IND00
npatches	nstrain	runtime	dt	init_x	init_y	init_y_blood	init_z	init_S	beta0	beta1	beta2	beta3	mean_beta	B	d	delta	delta_blood	b[0]	mut	m	CTL	c	g	epsilon	k	het	lambda	rho	omega	x_max	patch.dyna	DELTA	A	VA
10000	1	100.000000	0.001000	21900	9499	5000000	0.001000	10000000	0.614380	1.189241	0.871145	0.660663	1	800000000	0.010000	1.000000	1.000000	80000	0.000050	0.004800	0	0.500000	0.000000	2.500000	7.000000	0.500000	0.001000	0.001000	0.010000	31872	0	10.000000	7.000000	1.000000
sus	inf	inf_blood	z	x[0]	y[0][0]	z[0]	x[1]	y[1][0]	z[1]	S[0]	synchrony
219000000	94990000	5000000	10.000000	21900	9499	0.001000	21900	9499	0.001000	10000000	0.000000
297349079	18941743	1021410	3941.516320	30421	1658	0.394152	29430	2048	0.394152	10032070	0.000000
315906487	551750	30695	6325.803353	31680	51	0.632580	31453	57	0.632580	10022753	0.000000
318466583	5997	315	4758.360199	31724	1	0.415868	32043	0	0.519994	10007777	0.000000
318708484	751	52	1870.674499	31743	0	0.179018	31804	0	0.184179	9992740	0.000000
318733869	253	8	1683.575821	31738	0	0.167279	31830	0	0.167535	9977717	0.000000
318723839	117	6	1669.922505	31753	0	0.166697	32141	0	0.166710	9962531	0.000000
318715481	82	3	1668.578405	31757	0	0.166668	31948	0	0.166669	9947547	0.000000
318756317	79	2	1668.024071	31825	0	0.166667	31967	0	0.166667	9932531	0.000000
318713443	86	6	1667.979184	31833	0	0.166667	31912	0	0.166667	9917479	0.000000
318722117	57	2	1667.595030	32026	0	0.166667	31915	0	0.166667	9902691	0.000000
318723431	88	7	1667.964857	31884	0	0.166667	31644	0	0.166667	9887804	0.000000
318736788	75	6	1668.430794	31704	0	0.166667	31821	0	0.166667	9873021	0.000000
318738821	72	3	1668.402953	32056	0	0.166667	31610	0	0.166667	9858196	0.000000
318718577	82	2	1667.945221	31849	0	0.166667	31898	0	0.166667	9843247	0.000000
318726596	88	2	1667.774601	31926	1	0.166667	31761	0	0.166667	9828627	0.000000
318710861	86	2	1668.086357	31757	0	0.173997	31806	0	0.166667	9814052	0.000000
318723636	78	6	1668.380748	31759	0	0.167030	31624	0	0.166667	9799357	0.000000
318754950	79	3	1667.851324	31837	0	0.166685	31758	0	0.166667	9784639	0.000000
318743744	75	6	1667.635356	31933	0	0.166668	31862	0	0.166667	9769893	0.000000
318728496	100	5	1668.301781	31705	0	0.166667	31922	0	0.166667	9755338	0.000000
318719548	75	4	1667.917387	31643	0	0.166667	32019	0	0.166667	9740505	0.000000
318711239	90	2	1668.590182	31730	0	0.166667	31784	0	0.166667	9725804	0.000000
318744317	69	3	1668.145849	31631	0	0.166667	31768	0	0.166667	9711403	0.000000
318733330	65	5	1667.762125	31645	1	0.166667	32024	0	0.166667	9697025	0.000000
318704675	70	4	1667.778374	32051	1	0.166667	31787	0	0.166667	9682342	0.000000
318708902	71	3	1667.144728	31680	0	0.166667	32218	0	0.166667	9667778	0.000000
318747480	73	9	1668.173104	32066	0	0.166667	31994	0	0.166667	9653308	0.000000
318701959	78	4	1667.835264	32273	0	0.166667	31789	0	0.166667	9639040	0.000000
318732107	62	3	1667.656265	32057	0	0.166667	31836	0	0.166667	9624661	0.000000
318707690	81	4	1668.599882	31935	0	0.166667	31991	0	0.166667	9610234	0.000000
318719236	98	4	1668.766151	31755	0	0.166667	31861	0	0.166667	9595733	0.000000
318728288	88	4	1668.614657	31895	0	0.166667	31704	0	0.166667	9581195	0.000000
318716821	88	8	1668.082515	31953	0	0.166667	31955	0	0.166667	9566853	0.000000
318721969	78	4	1668.857374	31815	0	0.166667	31828	0	0.166667	9552517	0.000000
318724110	71	2	1667.755912	31773	0	0.166667	31894	0	0.166667	9538077	0.000000
318703748	57	5	1667.943973	31806	0	0.166667	31707	0	0.166667	9523833	0.000000
318737060	62	1	1667.600789	31871	0	0.166667	32013	0	0.166667	9509465	0.000000
318730167	59	3	1667.593236	31847	0	0.166667	31958	0	0.166667	9495091	0.000000
318724911	55	3	1667.595066	31685	0	0.166667	31880	0	0.166667	9480892	0.000000
318725666	77	6	1668.155147	31808	0	0.166667	31861	0	0.166667	9466523	-1.#IND00
318713947	76	5	1668.072636	31989	0	0.166667	32158	0	0.166667	9452379	-1.#IND00
318727646	84	7	1668.010729	31802	0	0.166667	31766	0	0.166667	9438220	-1.#IND00
318738470	73	2	1667.707910	32179	0	0.166667	31660	0	0.166667	9424155	-1.#IND00
318721199	79	8	1668.375967	31782	0	0.166667	31950	0	0.166667	9410019	-1.#IND00
318732262	57	4	1667.663536	31770	0	0.166667	31968	0	0.166667	9396108	-1.#IND00
318726355	63	4	1667.403430	31808	0	0.166667	31919	0	0.166667	9381944	-1.#IND00
318728385	64	5	1668.156336	31897	0	0.166667	31915	0	0.166667	9368043	-1.#IND00
318713186	55	4	1667.760889	31863	0	0.166667	31845	0	0.166667	9354160	-1.#IND00
318736325	69	1	1668.168162	31980	0	0.166667	31832	0	0.166667	9340018	-1.#IND00
318727281	69	6	1667.889957	32139	0	0.166667	31957	1	0.171460	9325921	-1.#IND00
318727296	93	7	1668.313056	31902	0	0.166667	31772	0	0.176206	9312044	-1.#IND00
318711293	73	4	1668.011609	31985	0	0.166667	31704	0	0.167139	9297997	-1.#IND00
318739870	81	3	1667.932490	31899	0	0.166667	32135	0	0.166690	9284003	-1.#IND00
318745592	76	5	1668.314442	32037	0	0.166667	31760	0	0.166668	9270098	-1.#IND00
318724130	82	4	1668.284800	31768	0	0.166667	31636	0	0.166667	9256127	-1.#IND00
318723781	95	4	1668.531841	31886	0	0.166667	31655	0	0.166667	9242254	-1.#IND00
318737145	71	6	1667.883832	31810	0	0.166667	31662	0	0.166667	9228430	-1.#IND00
318723899	79	3	1668.207323	31837	0	0.166667	31776	0	0.166667	9214562	-1.#IND00
318724755	83	9	1668.048865	31950	0	0.166667	31871	0	0.166667	9200750	-1.#IND00
318733365	87	4	1668.158437	31658	0	0.166667	31859	0	0.166667	9186899	-1.#IND00
318740607	81	4	1668.033157	31917	0	0.166667	31898	0	0.166667	9173140	-1.#IND00
318735736	70	3	1668.094610	31769	0	0.166667	31735	0	0.166667	9159490	-1.#IND00
318723670	76	2	1667.720304	31726	0	0.166667	31842	0	0.166667	9145534	-1.#IND00
318741051	74	3	1667.900216	31822	0	0.166667	31853	0	0.166667	9131870	-1.#IND00
318732835	49	4	1667.781833	31989	0	0.166667	31865	0	0.166667	9118317	-1.#IND00
318743891	65	2	1667.456551	31963	0	0.166667	31789	0	0.166667	9104620	-1.#IND00
318728435	67	3	1667.997184	32013	0	0.166667	31671	0	0.166667	9090935	-1.#IND00
318729062	77	4	1668.137660	31964	0	0.166667	31833	0	0.166667	9077285	-1.#IND00
318723682	63	1	1667.813961	31826	0	0.166667	32067	0	0.166667	9063551	-1.#IND00
318726355	63	0	1667.829452	31735	0	0.166667	31808	0	0.166667	9049982	-1.#IND00
318731458	61	2	1667.715046	31887	0	0.166667	31784	0	0.166667	9036250	-1.#IND00
318743686	67	4	1667.585628	32005	0	0.166667	32051	0	0.166667	9022648	-1.#IND00
318710903	53	4	1667.489408	31968	0	0.166667	31986	0	0.187813	9009096	-1.#IND00
318715507	68	2	1668.086963	32007	0	0.166667	31807	0	0.167715	8995471	-1.#IND00
318728031	64	3	1667.847290	31999	0	0.166667	31786	0	0.166719	8982050	-1.#IND00
318733101	75	3	1667.973660	31958	0	0.166667	31684	0	0.166669	8968625	-1.#IND00
318738500	71	5	1667.757675	31685	0	0.166667	31872	0	0.166667	8955343	-1.#IND00
318714588	79	4	1668.271500	31898	0	0.166667	31938	0	0.166667	8941959	-1.#IND00
318738068	71	2	1667.904569	31986	0	0.166667	32004	0	0.166667	8928570	-1.#IND00
318718478	66	4	1668.193327	31642	0	0.166667	31959	0	0.166667	8915212	-1.#IND00
318731218	69	5	1667.831181	31967	0	0.166667	31925	0	0.166667	8901858	-1.#IND00
318708279	75	3	1667.982945	32088	0	0.166667	31835	0	0.166667	8888546	-1.#IND00
318723131	60	3	1667.672519	31917	0	0.166667	31900	0	0.166667	8875287	-1.#IND00
318726929	75	5	1667.698940	31851	0	0.166667	32054	0	0.166667	8862247	-1.#IND00
318727819	77	6	1667.715690	31891	0	0.166667	31843	0	0.166667	8848972	-1.#IND00
318696126	70	3	1667.988158	31736	0	0.166667	31908	0	0.166667	8835819	-1.#IND00
318720075	57	3	1667.460314	31943	0	0.166667	31959	0	0.166667	8822428	-1.#IND00
318703104	54	5	1667.589069	31946	0	0.166667	31958	0	0.166667	8809028	-1.#IND00
318720878	61	0	1667.487478	31836	0	0.166667	31950	0	0.166667	8795861	-1.#IND00
318739843	58	2	1667.452955	31840	0	0.166667	32219	0	0.166667	8782651	-1.#IND00
318722110	53	3	1667.275972	31706	0	0.166667	31715	0	0.166667	8769348	-1.#IND00
318726493	79	4	1668.257543	31691	0	0.166667	31965	0	0.166667	8756003	-1.#IND00
318736007	76	2	1668.135279	31846	0	0.166667	31456	0	0.166667	8742786	-1.#IND00
318726189	56	1	1667.333132	32029	0	0.166667	31828	0	0.166667	8729929	-1.#IND00
318726226	70	4	1667.906618	31851	0	0.166667	31993	0	0.166667	8716725	-1.#IND00
318734053	58	2	1667.224701	32023	0	0.166667	31710	0	0.166667	8703707	-1.#IND00
318693122	59	1	1667.890080	31773	0	0.166667	31641	0	0.166667	8690527	-1.#IND00
318711862	60	1	1667.475219	31818	0	0.166667	31770	0	0.166667	8677446	-1.#IND00
318724029	55	2	1667.427575	31951	0	0.166667	31829	0	0.166667	8664582	-1.#IND00
npatches	nstrain	runtime	dt	init_x	init_y	init_y_blood	init_z	init_S	beta0	beta1	beta2	beta3	mean_beta	B	d	delta	delta_blood	b[0]	mut	m	CTL	c	g	epsilon	k	het	lambda	rho	omega	x_max	patch.dyna	DELTA	A	VA
10000	1	100.000000	0.001000	21900	9499	5000000	0.001000	10000000	0.711401	0.851389	0.998544	0.677169	1	800000000	0.010000	1.000000	1.000000	80000	0.000050	0.004800	0	0.500000	0.000000	2.500000	8.000000	0.500000	0.001000	0.001000	0.010000	31872	0	10.000000	7.000000	1.000000
sus	inf	inf_blood	z	x[0]	y[0][0]	z[0]	x[1]	y[1][0]	z[1]	S[0]	synchrony
219000000	94990000	5000000	10.000000	21900	9499	0.001000	21900	9499	0.001000	10000000	0.000000
298396443	15469958	841689	3941.516320	30205	1347	0.394152	30097	1498	0.394152	10030382	0.000000
316350338	275725	15430	6325.803353	31817	21	0.632580	31887	34	0.632580	10019850	0.000000
318527800	2480	135	3331.828940	31960	0	0.319709	31741	0	0.319709	10004901	0.000000
318707796	386	11	1766.255485	31908	0	0.174252	31965	0	0.174252	9989777	0.000000
318728928	119	3	1674.676257	31674	0	0.167043	31778	0	0.167043	9974968	0.000000
318709491	86	3	1668.650231	31904	0	0.166685	31793	0	0.166685	9960007	0.000000
318722267	70	3	1667.556295	32066	0	0.166668	31789	0	0.166668	9945130	0.000000
318729707	73	0	1668.008516	31699	0	0.166667	31771	0	0.166667	9930260	0.000000
318724572	82	1	1668.372828	31926	0	0.166667	32015	0	0.166667	9915499	0.000000
318767932	59	0	1667.644591	31779	0	0.166667	31779	0	0.166667	9900796	0.000000
318718143	77	3	1667.871454	31846	0	0.166667	31722	0	0.166667	9885944	0.000000
318735230	81	1	1667.803504	31700	0	0.166667	31915	0	0.166667	9870830	0.000000
318746652	74	6	1668.281718	31852	0	0.166667	31762	0	0.166667	9856148	0.000000
318729697	74	6	1667.704246	31862	0	0.166667	31990	0	0.166667	9841415	0.000000
318729492	77	7	1668.126133	32144	0	0.166667	31761	0	0.166667	9826458	0.000000
318737779	39	5	1667.393528	31815	0	0.166667	32046	0	0.166667	9811846	0.000000
318725538	51	5	1667.209343	31845	0	0.166667	31792	0	0.166667	9797352	0.000000
318722042	54	2	1667.548960	31896	0	0.166667	31970	0	0.166667	9782607	0.000000
318731523	49	3	1667.447114	31834	0	0.166667	31921	0	0.166667	9768171	0.000000
318732347	54	1	1667.596045	32048	0	0.166667	31861	0	0.166667	9753612	0.000000
318725179	66	4	1667.837322	31734	0	0.166667	32081	0	0.166667	9738915	0.000000
318721010	64	6	1667.962959	31684	0	0.166667	31747	0	0.166667	9724103	0.000000
318738608	59	3	1667.762891	31925	0	0.166667	31824	0	0.166667	9709498	0.000000
318725030	65	2	1667.451548	32010	0	0.166667	31897	0	0.166667	9695207	0.000000
318718290	76	3	1668.066914	31899	0	0.166667	32008	0	0.166667	9680660	0.000000
318752448	67	5	1667.764094	31835	0	0.166667	32007	0	0.166667	9666082	0.000000
318729263	67	6	1667.766544	31963	0	0.166667	31862	0	0.166667	9651639	0.000000
318721117	71	6	1667.571598	31997	0	0.166667	31842	0	0.166667	9637132	0.000000
318730680	80	6	1668.282527	31989	0	0.166667	31977	0	0.166667	9622658	0.000000
318722250	56	5	1667.782714	31861	0	0.166667	31575	0	0.166667	9608215	0.000000
318707107	62	1	1667.229128	31939	0	0.166667	31888	0	0.166667	9593900	0.000000
318713024	60	0	1667.484479	31826	0	0.166667	31793	0	0.166667	9579483	0.000000
318741774	63	3	1667.673371	31924	0	0.166667	31816	0	0.166667	9565181	0.000000
318730242	55	1	1667.350095	31513	0	0.166667	31992	0	0.166667	9550980	0.000000
318748587	40	1	1667.322599	31883	0	0.166667	31935	0	0.166667	9536740	0.000000
318713723	57	1	1667.413125	31920	0	0.166667	31709	0	0.166667	9522435	0.000000
318706049	72	4	1667.937407	31737	0	0.166667	31777	0	0.166667	9508114	0.000000
318714116	71	4	1667.664000	31697	0	0.166667	31632	0	0.166667	9493915	0.000000
318715593	64	0	1667.679506	31694	0	0.166667	31687	0	0.166667	9479701	0.000000
318733143	57	2	1667.641458	31810	0	0.166667	31790	0	0.166667	9465523	-1.#IND00
318725544	62	1	1667.466932	31882	0	0.166667	32029	0	0.166667	9451287	-1.#IND00
318723399	69	4	1667.899747	31673	0	0.166667	31629	0	0.166667	9437285	-1.#IND00
318712451	73	2	1667.820052	31860	0	0.166667	31851	0	0.166667	9423265	-1.#IND00
318730940	67	4	1667.921923	31773	0	0.166667	31685	0	0.166667	9409286	-1.#IND00
318739707	51	2	1667.574703	31886	0	0.166667	31820	0	0.166667	9395306	-1.#IND00
318718995	51	2	1667.604823	31856	0	0.166667	32078	0	0.166667	9381252	-1.#IND00
318740222	73	0	1667.899606	32052	0	0.166667	31897	0	0.166667	9367107	-1.#IND00
318726775	45	1	1667.804486	31895	0	0.166667	32036	0	0.166667	9353046	-1.#IND00
318744998	56	4	1667.262165	31817	0	0.166667	32087	0	0.166667	9339060	-1.#IND00
318692869	57	1	1667.414369	31724	0	0.166667	31953	0	0.166667	9325119	-1.#IND00
318735982	47	1	1667.286161	32209	0	0.166667	31864	0	0.166667	9311193	-1.#IND00
318729287	37	4	1667.036652	31794	0	0.166667	31972	0	0.166667	9297283	-1.#IND00
318720766	68	1	1667.703924	31737	0	0.166667	31992	0	0.166667	9283417	-1.#IND00
318706678	67	5	1667.695907	31769	0	0.166667	31671	0	0.166667	9269504	-1.#IND00
318745604	64	5	1667.863652	32103	0	0.166667	31666	0	0.166667	9255712	-1.#IND00
318746079	71	1	1667.920297	31822	0	0.166667	31748	0	0.166667	9241892	-1.#IND00
318723842	51	6	1667.676660	31911	0	0.166667	31705	0	0.166667	9228145	-1.#IND00
318735442	51	3	1667.459974	31711	0	0.166667	31870	0	0.166667	9214162	-1.#IND00
318719977	59	2	1667.646339	31705	0	0.166667	31782	0	0.166667	9200556	-1.#IND00
318728558	50	2	1667.782031	31823	0	0.166667	31550	0	0.166667	9186851	-1.#IND00
318726496	59	1	1667.673315	31741	0	0.166667	31929	0	0.166667	9173213	-1.#IND00
318704092	63	2	1667.924104	31945	0	0.166667	31870	0	0.166667	9159424	-1.#IND00
318697727	32	0	1667.232374	31922	0	0.166667	31851	0	0.166667	9145613	-1.#IND00
318731828	59	6	1667.278119	31788	0	0.166667	31860	0	0.166667	9131848	-1.#IND00
318740166	76	2	1667.745645	32010	0	0.166667	31720	0	0.166667	9118246	-1.#IND00
318744737	73	5	1668.176317	31938	0	0.166667	31991	0	0.166667	9104442	-1.#IND00
318732302	53	2	1667.340090	31792	0	0.166667	31886	0	0.166667	9090610	-1.#IND00
318712258	49	5	1667.629324	32009	0	0.166667	31833	0	0.166667	9077094	-1.#IND00
318718904	60	2	1667.503814	31774	0	0.166667	31635	0	0.166667	9063553	-1.#IND00
318741919	69	11	1667.788843	31759	0	0.166667	31891	0	0.166667	9049775	-1.#IND00
318712162	60	3	1667.637640	31714	0	0.166667	31838	0	0.166667	9036264	-1.#IND00
318742036	59	2	1667.727686	31756	0	0.166667	31968	0	0.166667	9022539	-1.#IND00
318736688	46	1	1667.265264	31899	0	0.166667	31940	0	0.166667	9009146	-1.#IND00
318702644	46	1	1667.610974	31831	0	0.166667	31830	0	0.166667	8995722	-1.#IND00
318723040	57	2	1667.562635	31678	0	0.166667	31859	0	0.166667	8982511	-1.#IND00
318714395	64	1	1667.920559	31707	0	0.166667	31786	0	0.166667	8969000	-1.#IND00
318731153	63	4	1667.665345	32077	0	0.166667	31759	0	0.166667	8955582	-1.#IND00
318718426	62	4	1668.052165	31586	0	0.166667	32041	0	0.166667	8941987	-1.#IND00
318696711	65	0	1667.511111	31815	0	0.166667	32104	0	0.166667	8928557	-1.#IND00
318735492	61	7	1667.885052	31895	0	0.166667	31887	0	0.166667	8915216	-1.#IND00
318722688	82	5	1667.783852	31907	0	0.166667	31863	0	0.166667	8901837	-1.#IND00
318731532	59	3	1667.840622	32012	0	0.166667	31645	0	0.166667	8888535	-1.#IND00
318719545	67	6	1667.961711	31896	0	0.166667	31812	0	0.166667	8875406	-1.#IND00
318719814	54	4	1667.595522	31906	0	0.166667	31762	0	0.166667	8862177	-1.#IND00
318727537	54	4	1667.368695	31717	0	0.166667	32007	0	0.166667	8848728	-1.#IND00
318711428	52	6	1667.550523	31786	0	0.166667	31950	0	0.166667	8835552	-1.#IND00
318715940	59	5	1667.570874	32107	0	0.166667	31897	0	0.166667	8822327	-1.#IND00
318714187	51	1	1667.692999	31853	0	0.166667	31918	0	0.166667	8808889	-1.#IND00
318722901	64	3	1667.681506	31658	0	0.166667	31682	0	0.166667	8795639	-1.#IND00
318754069	74	3	1668.181241	31802	0	0.166667	31661	0	0.166667	8782383	-1.#IND00
318728378	58	2	1667.552753	31748	0	0.166667	32060	0	0.166667	8769241	-1.#IND00
318725494	41	4	1667.206053	32056	0	0.166667	31832	0	0.166667	8756056	-1.#IND00
318722065	44	1	1667.257915	31861	0	0.166667	31988	0	0.166667	8742887	-1.#IND00
318729584	56	1	1667.572788	31974	0	0.166667	31758	0	0.166667	8729838	-1.#IND00
318731493	70	3	1667.635035	31895	0	0.166667	31745	0	0.166667	8716742	-1.#IND00
318724142	73	3	1668.152291	31787	0	0.166667	31895	0	0.166667	8703462	-1.#IND00
318729402	52	3	1667.753502	32064	0	0.166667	32147	0	0.166667	8690362	-1.#IND00
318722989	60	3	1667.670730	31889	0	0.166667	31544	0	0.166667	8677298	-1.#IND00
318722974	45	2	1667.462329	31900	0	0.166667	31853	0	0.166667	8664365	-1.#IND00
npatches	nstrain	runtime	dt	init_x	init_y	init_y_blood	init_z	init_S	beta0	beta1	beta2	beta3	mean_beta	B	d	delta	delta_blood	b[0]	mut	m	CTL	c	g	epsilon	k	het	lambda	rho	omega	x_max	patch.dyna	DELTA	A	VA
10000	1	100.000000	0.001000	21900	9499	5000000	0.001000	10000000	0.699717	0.553721	1.338470	1.306146	1	800000000	0.010000	1.000000	1.000000	80000	0.000050	0.004800	0	0.500000	0.000000	2.500000	9.000000	0.500000	0.001000	0.001000	0.010000	31872	0	10.000000	7.000000	1.000000
sus	inf	inf_blood	z	x[0]	y[0][0]	z[0]	x[1]	y[1][0]	z[1]	S[0]	synchrony
219000000	94990000	5000000	10.000000	21900	9499	0.001000	21900	9499	0.001000	10000000	0.000000
299425026	12601968	691185	3941.516320	30218	1145	0.394152	30504	1117	0.394152	10027822	0.000000
316615290	137063	7768	6325.767859	31933	14	0.632580	31566	5	0.632580	10015859	0.000000
318546953	1339	79	2632.271463	31971	0	0.276030	31896	0	0.301888	10000714	0.000000
318691594	262	13	1723.502265	31888	0	0.172087	31909	0	0.173369	9985678	0.000000
318735184	108	3	1671.961890	31919	0	0.166935	31777	0	0.166999	9970840	0.000000
318723424	84	3	1668.372475	32056	0	0.166680	31973	0	0.166683	9956107	0.000000
318730894	61	8	1667.690412	31879	0	0.166667	31768	0	0.166667	9941205	0.000000
318712446	73	7	1667.967028	31658	0	0.166667	31963	0	0.166667	9926328	0.000000
318724818	76	4	1667.950180	31680	0	0.166667	32048	0	0.166667	9911384	0.000000
318711227	56	5	1667.640546	31809	0	0.166667	31999	0	0.166667	9896612	0.000000
318705116	70	8	1667.856396	31851	0	0.166667	31896	0	0.166667	9881820	0.000000
318735928	55	3	1667.653659	31915	0	0.166667	32058	0	0.166667	9867186	0.000000
318724681	63	1	1667.278915	31528	0	0.166667	32008	0	0.166667	9852334	0.000000
318742318	55	4	1667.328164	31802	0	0.166667	31998	0	0.166667	9837595	0.000000
318730686	62	2	1667.353038	32107	0	0.166667	31969	0	0.166667	9822750	0.000000
318750747	73	5	1667.547603	32009	0	0.166667	31745	0	0.166667	9808234	0.000000
318745106	73	1	1668.166587	31874	0	0.166667	31705	0	0.166667	9793416	0.000000
318725452	71	7	1667.680878	31803	0	0.166667	31824	0	0.166667	9778777	0.000000
318725800	67	5	1667.837971	31769	0	0.166667	31909	0	0.166667	9764052	0.000000
318714325	68	1	1667.877791	32068	0	0.166667	31915	0	0.166667	9749543	0.000000
318716145	46	1	1667.384445	32025	0	0.166667	31907	0	0.166667	9734965	0.000000
318733599	66	2	1667.955090	31846	0	0.166667	31735	0	0.166667	9720145	0.000000
318714436	80	5	1668.195890	31926	0	0.166667	31659	0	0.166667	9705554	0.000000
318713315	56	3	1667.464162	31810	0	0.166667	32069	0	0.166667	9691062	0.000000
318701147	54	1	1667.334791	31832	0	0.166667	32315	0	0.166667	9676693	0.000000
318730126	73	5	1667.783849	31901	0	0.166667	31642	0	0.172286	9662193	0.000000
318738817	56	4	1667.619460	31747	0	0.166667	32075	0	0.166945	9647759	0.000000
318704319	66	1	1667.538796	31976	0	0.166667	32209	0	0.166680	9633551	0.000000
318739560	42	4	1667.200642	31854	0	0.166667	31826	0	0.166667	9619100	0.000000
318711432	64	3	1667.698375	32016	0	0.166667	31752	0	0.166667	9604615	0.000000
318706954	56	2	1667.201564	31813	0	0.166667	31904	0	0.166667	9590261	0.000000
318717789	70	6	1667.184851	31974	0	0.166667	31870	0	0.166667	9576037	0.000000
318718804	65	6	1667.488402	31921	0	0.166667	31813	0	0.166667	9561778	0.000000
318727580	83	8	1668.206834	31815	0	0.166667	32105	0	0.166667	9547356	0.000000
318713633	58	4	1667.548005	31827	0	0.166667	31912	0	0.166667	9533063	0.000000
318717997	50	3	1667.185380	31837	0	0.166667	31774	0	0.166667	9518716	0.000000
318745221	64	2	1667.461886	31773	0	0.166667	31940	0	0.166667	9504644	0.000000
318728687	59	5	1667.588010	31596	0	0.166667	31994	0	0.166667	9490336	0.000000
318755184	48	5	1667.402542	31871	0	0.166667	32033	0	0.166667	9476111	0.000000
318745428	57	2	1667.993804	31782	0	0.166667	31865	0	0.166667	9461981	-1.#IND00
318733713	64	5	1668.038251	31857	0	0.166667	31584	0	0.166667	9447641	-1.#IND00
318727353	58	3	1667.562003	31835	0	0.166667	31770	0	0.166667	9433422	-1.#IND00
318741913	56	5	1667.236935	31737	0	0.166667	32009	0	0.166667	9419307	-1.#IND00
318728770	69	3	1667.577295	31654	0	0.166667	32030	0	0.166667	9405102	-1.#IND00
318730533	72	7	1668.008952	32029	0	0.166667	31916	0	0.166667	9390804	-1.#IND00
318728597	65	2	1667.523361	32207	0	0.166667	31771	0	0.166667	9376952	-1.#IND00
318715293	59	2	1667.567110	31878	0	0.166667	31728	0	0.166667	9363137	-1.#IND00
318717908	62	1	1667.550228	31856	0	0.166667	31773	0	0.166667	9349165	-1.#IND00
318726978	50	2	1667.391560	31737	0	0.166667	31827	0	0.166667	9335242	-1.#IND00
318708815	64	3	1667.703172	31921	0	0.166667	31862	0	0.166667	9321265	-1.#IND00
318737078	57	4	1667.604927	31949	0	0.166667	31849	0	0.166667	9307194	-1.#IND00
318732768	58	2	1667.730808	31934	0	0.166667	31755	0	0.166667	9293203	-1.#IND00
318735219	63	5	1667.667876	31721	0	0.166667	31903	0	0.166667	9279141	-1.#IND00
318719073	58	3	1667.516181	31962	0	0.166667	31726	0	0.166667	9265283	-1.#IND00
318722790	54	2	1667.482515	31646	0	0.166667	31905	0	0.166667	9251318	-1.#IND00
318723726	66	5	1667.774973	32017	0	0.166667	31918	0	0.166667	9237663	-1.#IND00
318718104	57	4	1667.437471	31890	0	0.166667	31816	0	0.166667	9223895	-1.#IND00
318699903	57	4	1667.518682	31858	0	0.166667	31853	0	0.166667	9209959	-1.#IND00
318710032	50	1	1667.138923	32025	0	0.166667	31662	0	0.166667	9196094	-1.#IND00
318727739	49	7	1667.526898	31737	0	0.166667	31594	0	0.166667	9182377	-1.#IND00
318705248	55	3	1667.722656	31914	0	0.166667	31762	0	0.166667	9168718	-1.#IND00
318737184	52	1	1667.426648	31706	0	0.166667	31708	0	0.166667	9154864	-1.#IND00
318721142	56	5	1667.388617	32040	0	0.166667	31722	0	0.166667	9141168	-1.#IND00
318746992	53	4	1667.692612	31875	0	0.166667	31730	0	0.166667	9127646	-1.#IND00
318701326	64	4	1667.333218	31956	0	0.166667	31875	0	0.166667	9114056	-1.#IND00
318719965	58	1	1667.415948	31724	0	0.166667	31776	0	0.166667	9100324	-1.#IND00
318724049	68	2	1667.892902	31851	0	0.166667	31910	0	0.166667	9086526	-1.#IND00
318738137	55	4	1667.751843	31757	0	0.166667	32002	0	0.166667	9073127	-1.#IND00
318742768	59	3	1667.630676	31832	0	0.166667	31839	0	0.166667	9059535	-1.#IND00
318723389	61	3	1667.661739	31971	0	0.166667	32021	0	0.166667	9046071	-1.#IND00
318713929	50	1	1667.420497	31975	0	0.166667	32168	0	0.166667	9032550	-1.#IND00
318718042	55	5	1667.270470	32097	0	0.166667	31964	0	0.166667	9019037	-1.#IND00
318716612	64	2	1667.373644	31768	0	0.166667	31827	0	0.166667	9005404	-1.#IND00
318745221	52	3	1667.606909	31926	0	0.166667	31595	0	0.166667	8991849	-1.#IND00
318708967	43	4	1667.479581	31780	0	0.166667	31835	0	0.166667	8978606	-1.#IND00
318728307	54	5	1667.382568	31453	0	0.166667	32022	0	0.166667	8965119	-1.#IND00
318731877	60	5	1667.407526	31840	0	0.166667	31849	0	0.166667	8951600	-1.#IND00
318770655	64	5	1667.731231	31836	0	0.166667	31808	0	0.166667	8938318	-1.#IND00
318737441	73	2	1667.726161	31970	0	0.166667	31770	0	0.166667	8924615	-1.#IND00
318732602	55	3	1667.670348	31900	0	0.166667	32045	0	0.166667	8911235	-1.#IND00
318712849	63	6	1667.974309	31862	0	0.166667	31950	0	0.166667	8897939	-1.#IND00
318713847	62	3	1667.694455	31985	0	0.166667	31697	0	0.166667	8884545	-1.#IND00
318726014	62	0	1667.226232	31866	0	0.166667	31908	0	0.166667	8871345	-1.#IND00
318700304	54	1	1667.881898	31842	0	0.166667	31876	0	0.166667	8858227	-1.#IND00
318716329	50	5	1667.506048	31903	0	0.166667	31711	0	0.166667	8845009	-1.#IND00
318721836	63	4	1667.660325	32015	0	0.166667	31935	0	0.166667	8831815	-1.#IND00
318720116	44	0	1667.295441	32042	0	0.166667	32205	0	0.166667	8818617	-1.#IND00
318735389	49	3	1667.720210	31799	0	0.166667	31956	0	0.166667	8805326	-1.#IND00
318739050	58	2	1667.406376	31790	0	0.166667	31864	0	0.166667	8792028	-1.#IND00
318745720	56	4	1667.499732	31861	0	0.166667	31995	0	0.166667	8778900	-1.#IND00
318724244	47	3	1667.555708	32005	0	0.166667	31765	0	0.166667	8765682	-1.#IND00
318720447	56	2	1667.121813	31615	0	0.166667	31907	0	0.166667	8752552	-1.#IND00
318731899	46	3	1667.340847	31940	0	0.166667	31701	1	0.175649	8739501	-1.#IND00
318700367	45	6	1667.487858	32066	0	0.166667	31787	0	0.167112	8726402	-1.#IND00
318734841	63	2	1667.741232	31768	0	0.166667	31973	0	0.166689	8713219	-1.#IND00
318738268	51	1	1667.756748	32167	0	0.166667	31930	0	0.166668	8700011	-1.#IND00
318756856	49	1	1667.444361	31989	0	0.166667	31837	0	0.166667	8686971	-1.#IND00
318731986	59	3	1667.277028	31789	0	0.166667	31819	0	0.166667	8674009	-1.#IND00
318739911	47	6	1667.212387	31738	0	0.166667	31873	0	0.166667	8660985	-1.#IND00
npatches	nstrain	runtime	dt	init_x	init_y	init_y_blood	init_z	init_S	beta0	beta1	beta2	beta3	mean_beta	B	d	delta	delta_blood	b[0]	mut	m	CTL	c	g	epsilon	k	het	lambda	rho	omega	x_max	patch.dyna	DELTA	A	VA
10000	1	100.000000	0.001000	21900	9499	5000000	0.001000	10000000	0.894720	0.794126	0.665207	1.232112	1	800000000	0.010000	1.000000	1.000000	80000	0.000050	0.004800	0	0.500000	0.000000	2.500000	10.000000	0.500000	0.001000	0.001000	0.010000	31872	0	10.000000	7.000000	1.000000
sus	inf	inf_blood	z	x[0]	y[0][0]	z[0]	x[1]	y[1][0]	z[1]	S[0]	synchrony
219000000	94990000	5000000	10.000000	21900	9499	0.001000	21900	9499	0.001000	10000000	0.000000
300208085	10325728	571010	3941.516320	30072	982	0.394152	30167	959	0.394152	10026130	0.000000
316873081	68938	4056	6320.775430	31988	8	0.632580	31619	5	0.632580	10013390	0.000000
318574705	820	44	2275.066766	31939	0	0.217373	31943	0	0.207762	9998280	0.000000
318707108	129	10	1700.492261	31606	0	0.169180	31693	0	0.168703	9983303	0.000000
318729534	74	3	1669.326527	31812	0	0.166791	31706	0	0.166768	9968341	0.000000
318718877	47	0	1667.449982	31748	0	0.166673	31896	0	0.166672	9953537	0.000000
318719546	61	2	1667.761033	31653	0	0.166667	31852	0	0.166667	9938606	0.000000
318726409	59	5	1667.511570	31875	0	0.166667	31980	0	0.166667	9923491	0.000000
318714292	62	2	1667.554585	31910	0	0.166667	31810	0	0.166667	9908530	0.000000
318725905	64	4	1667.606305	31799	0	0.166667	31896	0	0.166667	9893657	0.000000
318702792	59	5	1667.342271	32018	0	0.166667	31794	0	0.166667	9878730	0.000000
318713731	44	3	1667.172861	32121	0	0.166667	31947	0	0.166667	9863958	0.000000
318714687	46	4	1667.321470	31942	0	0.166667	31954	0	0.166667	9848995	0.000000
318743321	55	0	1667.292567	31984	0	0.166667	31923	0	0.166667	9833917	0.000000
318723986	59	5	1667.617009	31861	0	0.166667	31587	0	0.166667	9819209	0.000000
318716124	65	2	1667.589752	31711	0	0.166667	31762	0	0.166667	9804410	0.000000
318710414	46	2	1667.419542	31926	0	0.166667	31902	0	0.166667	9789573	0.000000
318708896	39	0	1667.232949	31888	0	0.166667	31966	0	0.166667	9775052	0.000000
318722002	65	4	1667.490191	31724	0	0.166667	31956	0	0.166667	9760359	0.000000
318712006	51	5	1667.395210	31990	0	0.166667	31906	0	0.166667	9745786	0.000000
318733511	51	3	1667.290262	32087	0	0.166667	31765	0	0.166667	9731328	0.000000
318726871	54	4	1667.434433	31777	0	0.166667	31812	0	0.166667	9716705	0.000000
318711043	58	2	1667.369969	31949	0	0.166667	31586	0	0.166667	9702089	0.000000
318730404	61	1	1667.428725	31868	0	0.166667	31758	0	0.166667	9687489	0.000000
318729274	60	3	1667.629042	31675	0	0.166667	32060	0	0.166667	9672868	0.000000
318721909	42	5	1667.217988	31927	0	0.166667	31991	0	0.166667	9658407	0.000000
318707681	53	5	1667.167916	32040	0	0.166667	32031	0	0.166667	9644230	0.000000
318727591	46	5	1667.355623	31848	0	0.166667	32032	0	0.166667	9629767	0.000000
318731842	40	3	1667.172692	31964	0	0.166667	31886	0	0.166667	9615346	0.000000
318745173	55	1	1667.367566	32140	0	0.166667	31933	0	0.166667	9601147	0.000000
318714452	65	3	1667.660125	31721	0	0.166667	31887	0	0.166667	9586762	0.000000
318710863	50	1	1667.795654	31897	0	0.166667	31818	0	0.166667	9572292	0.000000
318709446	52	3	1667.584076	31989	0	0.166667	31865	0	0.166667	9557937	0.000000
318713354	46	3	1667.229635	31721	0	0.166667	31917	0	0.166667	9543412	0.000000
318712292	42	5	1667.093836	31974	0	0.166667	31867	0	0.166667	9529044	0.000000
318710432	54	1	1667.602436	32020	0	0.166667	32046	0	0.166667	9514906	0.000000
318724905	56	3	1667.563115	31576	0	0.166667	32024	0	0.166667	9500890	0.000000
318733650	46	3	1667.148218	31666	0	0.166667	32011	0	0.166667	9486558	0.000000
318728685	67	5	1667.549038	31858	0	0.166667	32038	0	0.166667	9472623	0.000000
318714852	53	4	1667.496150	31945	0	0.166667	31702	0	0.166667	9458515	-1.#IND00
318719411	53	1	1667.463344	32096	0	0.166667	31749	0	0.166667	9444450	-1.#IND00
318735952	51	2	1667.547809	31906	0	0.166667	31729	0	0.166667	9430390	-1.#IND00
318714655	50	1	1667.516811	32194	0	0.166667	31830	0	0.166667	9416493	-1.#IND00
318742450	45	6	1667.307562	32021	0	0.166667	31924	0	0.166667	9402360	-1.#IND00
318728935	43	1	1667.266465	32038	0	0.166667	31777	0	0.166667	9388469	-1.#IND00
318707737	41	1	1667.335708	31630	0	0.166667	31695	0	0.166667	9374466	-1.#IND00
318727944	45	2	1667.059490	31946	0	0.166667	31780	0	0.166667	9360347	-1.#IND00
318738354	46	5	1667.437145	32099	0	0.166667	31888	0	0.166667	9346508	-1.#IND00
318743478	54	3	1667.443649	31790	0	0.166667	31938	0	0.166667	9332542	-1.#IND00
318740675	43	2	1667.131747	31745	0	0.166667	31819	0	0.166667	9318519	-1.#IND00
318749031	57	1	1667.418632	31728	0	0.166667	31976	0	0.166667	9304381	-1.#IND00
318728462	67	1	1667.607519	31891	0	0.166667	31824	0	0.166667	9290504	-1.#IND00
318728600	49	8	1667.689116	32031	0	0.166667	31789	0	0.166667	9276695	-1.#IND00
318737818	60	5	1667.899386	31942	1	0.166667	31966	0	0.166667	9262799	-1.#IND00
318719710	41	4	1667.513068	31825	0	0.166667	32036	0	0.166667	9248874	-1.#IND00
318732818	62	1	1667.484489	32024	0	0.166667	31911	0	0.166667	9235132	-1.#IND00
318736608	56	2	1667.787466	31758	0	0.166667	31868	0	0.166667	9221296	-1.#IND00
318728570	42	1	1667.136077	31873	0	0.166667	31871	0	0.166667	9207535	-1.#IND00
318743073	46	5	1667.664914	31943	0	0.166667	31941	0	0.166667	9193802	-1.#IND00
318721539	55	3	1667.501544	31837	0	0.166667	31978	0	0.166667	9180061	-1.#IND00
318719333	36	1	1667.364118	31846	0	0.166667	31841	0	0.166667	9166268	-1.#IND00
318713917	40	5	1667.363811	31862	0	0.166667	31814	0	0.166667	9152346	-1.#IND00
318717248	47	3	1667.481884	31851	0	0.166667	31914	0	0.166667	9138862	-1.#IND00
318721751	41	0	1667.401691	31761	0	0.166667	31765	0	0.166667	9125154	-1.#IND00
318714935	30	2	1667.289579	31651	0	0.166667	32029	0	0.166667	9111670	-1.#IND00
318746034	56	3	1667.584819	31827	0	0.166667	32179	0	0.166667	9097991	-1.#IND00
318730617	38	2	1667.042846	32135	0	0.166667	31922	0	0.166667	9084264	-1.#IND00
318745912	51	3	1667.459971	31619	0	0.166667	31891	0	0.166667	9070661	-1.#IND00
318715683	48	0	1667.191570	31753	0	0.166667	31715	0	0.166667	9056979	-1.#IND00
318724212	36	3	1667.204714	31871	0	0.166667	31946	0	0.166667	9043384	-1.#IND00
318735501	57	2	1667.779909	31885	0	0.166667	31641	0	0.166667	9029944	-1.#IND00
318727861	55	3	1667.462176	31846	0	0.166667	31864	0	0.166667	9016273	-1.#IND00
318709395	44	2	1667.265703	31722	0	0.166667	31770	0	0.166667	9002766	-1.#IND00
318723105	61	3	1667.619838	31791	0	0.166667	31778	0	0.166667	8989270	-1.#IND00
318727463	71	3	1667.754759	31810	0	0.166667	31920	0	0.166667	8975617	-1.#IND00
318706566	32	2	1667.097024	31981	0	0.166667	31943	0	0.166667	8962072	-1.#IND00
318720394	42	0	1667.382985	31733	0	0.166667	31957	0	0.166667	8948392	-1.#IND00
318723678	59	3	1667.578395	31716	0	0.166667	31927	0	0.166667	8935145	-1.#IND00
318706187	43	2	1667.395558	31828	0	0.166667	31811	0	0.166667	8921751	-1.#IND00
318732933	41	4	1667.402735	31874	0	0.166667	31988	0	0.166667	8908507	-1.#IND00
318729003	54	2	1667.476903	32162	0	0.166667	31924	0	0.166667	8895236	-1.#IND00
318728641	48	3	1667.826622	32131	0	0.166667	31680	0	0.166667	8882068	-1.#IND00
318731323	64	1	1667.646207	31887	0	0.166667	32019	0	0.166667	8868824	-1.#IND00
318726807	53	5	1667.169568	31932	0	0.166667	31960	0	0.166667	8855691	-1.#IND00
318724275	48	4	1667.250091	31922	0	0.166667	31612	0	0.166667	8842576	-1.#IND00
318696483	43	1	1667.311633	31855	0	0.166667	31768	0	0.166667	8829349	-1.#IND00
318713731	53	3	1667.257229	31924	0	0.166667	31749	0	0.166667	8816190	-1.#IND00
318715736	35	2	1667.344174	32188	0	0.166667	31751	0	0.166667	8802904	-1.#IND00
318687331	37	5	1667.081864	31679	0	0.166667	31780	0	0.166667	8789739	-1.#IND00
318731254	52	1	1667.228564	31822	0	0.166667	31875	0	0.166667	8776608	-1.#IND00
318710737	54	3	1667.490866	31831	0	0.166667	31830	0	0.166667	8763583	-1.#IND00
318747046	35	3	1667.154899	31922	0	0.166667	31990	0	0.166667	8750411	-1.#IND00
318727375	59	4	1667.690381	32070	0	0.166667	31721	0	0.166667	8737541	-1.#IND00
318720162	41	3	1667.222234	31695	0	0.166667	31598	0	0.166667	8724690	-1.#IND00
318737185	53	0	1667.375329	31863	0	0.166667	31652	0	0.166667	8711621	-1.#IND00
318722036	38	2	1667.477538	31986	0	0.166667	31928	0	0.166667	8698560	-1.#IND00
318731212	42	3	1667.188918	31879	0	0.166667	31847	0	0.166667	8685425	-1.#IND00
318720412	29	4	1667.165627	31773	0	0.166667	31998	0	0.166667	8672327	-1.#IND00
318743454	47	2	1667.291919	31611	0	0.166667	32201	0	0.166667	8659403	-1.#IND00
npatches	nstrain	runtime	dt	init_x	init_y	init_y_blood	init_z	init_S	beta0	beta1	beta2	beta3	mean_beta	B	d	delta	delta_blood	b[0]	mut	m	CTL	c	g	epsilon	k	het	lambda	rho	omega	x_max	patch.dyna	DELTA	A	VA
10000	1	100.000000	0.001000	21900	9499	5000000	0.001000	10000000	0.849923	1.234269	1.181589	1.230252	1	800000000	0.010000	1.000000	1.000000	80000	0.000050	0.004800	0	0.500000	0.000000	2.500000	11.000000	0.500000	0.001000	0.001000	0.010000	31872	0	10.000000	7.000000	1.000000
sus	inf	inf_blood	z	x[0]	y[0][0]	z[0]	x[1]	y[1][0]	z[1]	S[0]	synchrony
219000000	94990000	5000000	10.000000	21900	9499	0.001000	21900	9499	0.001000	10000000	0.000000
300969630	8419418	469417	3941.516320	30330	846	0.394152	29776	883	0.394152	10024483	0.000000
317012497	34313	2036	6211.973646	31881	6	0.632580	31679	3	0.632580	10011062	0.000000
318563205	488	26	2065.715744	31753	0	0.259194	31924	0	0.197044	9996122	0.000000
318730125	93	7	1689.201388	31980	0	0.171253	31662	0	0.168172	9981120	0.000000
318729135	58	3	1668.670433	31808	0	0.166894	31835	0	0.166741	9965984	0.000000
318748795	44	2	1667.422016	31943	0	0.166678	31854	0	0.166670	9950869	0.000000
318692509	37	1	1667.386592	32102	0	0.166667	31861	0	0.166667	9935756	0.000000
318736746	53	3	1667.330533	31823	0	0.166667	31662	0	0.166667	9920766	0.000000
318731685	43	2	1666.991914	31883	0	0.166667	31958	0	0.166667	9905925	0.000000
318703502	46	6	1667.456738	31982	0	0.166667	31606	0	0.166667	9891168	0.000000
318743325	48	2	1667.420793	31862	0	0.166667	31980	0	0.166667	9876201	0.000000
318738161	70	2	1667.449252	31946	0	0.166667	31888	0	0.166667	9861222	0.000000
318739298	62	2	1667.469994	31859	0	0.166667	32069	0	0.166667	9846439	0.000000
318730818	53	2	1667.596483	31968	0	0.166667	31863	0	0.166667	9831661	0.000000
318745503	58	1	1667.444602	31889	0	0.166667	31724	0	0.166667	9816744	0.000000
318726890	45	0	1667.307481	31825	0	0.166667	31635	0	0.166667	9802109	0.000000
318716115	39	3	1667.174582	31735	0	0.166667	31794	0	0.166667	9787276	0.000000
318729194	48	3	1667.346621	31946	0	0.166667	31728	0	0.166667	9772602	0.000000
318723787	40	3	1667.346701	31823	0	0.166667	31962	0	0.166667	9758221	0.000000
318720408	56	3	1667.171750	32092	0	0.166667	31609	0	0.166667	9743597	0.000000
318730751	39	2	1667.099234	32189	0	0.166667	31784	0	0.166667	9729006	0.000000
318733815	43	0	1667.013443	31968	0	0.166667	32041	0	0.166667	9714591	0.000000
318752238	74	2	1667.729546	31883	0	0.166667	31893	0	0.166667	9700046	0.000000
318732577	52	1	1667.201027	31841	0	0.166667	31842	0	0.166667	9685435	0.000000
318725477	49	3	1667.193834	31942	0	0.166667	31762	0	0.166667	9670761	0.000000
318723637	43	3	1667.112677	31971	0	0.166667	31949	0	0.166667	9656400	0.000000
318730047	56	0	1667.114295	31876	0	0.166667	31788	0	0.166667	9641964	0.000000
318721405	50	2	1667.368229	31814	0	0.166667	31861	0	0.166667	9627396	0.000000
318715897	61	5	1667.706981	32022	0	0.166667	31642	0	0.166667	9612856	0.000000
318740934	53	4	1667.430078	31756	0	0.166667	31824	0	0.166667	9598512	0.000000
318729287	49	4	1667.326879	32022	0	0.166667	31936	0	0.166667	9584082	0.000000
318735368	43	2	1667.324589	31930	0	0.166667	31770	0	0.166667	9569709	0.000000
318689308	49	5	1667.247589	31978	0	0.166667	31988	0	0.166667	9555347	0.000000
318723965	49	1	1667.476513	31871	0	0.166667	31899	0	0.166667	9541236	0.000000
318728076	44	4	1667.269375	31918	0	0.166667	31793	0	0.166667	9527181	0.000000
318743344	59	2	1667.492741	31744	0	0.166667	31879	0	0.166667	9512961	0.000000
318727619	40	5	1667.466622	32077	0	0.166667	31713	0	0.166667	9498737	0.000000
318744024	59	3	1667.147707	32010	0	0.166667	31785	0	0.166667	9484577	0.000000
318717521	63	1	1667.832293	31822	0	0.166667	32071	0	0.166667	9470301	0.000000
318718168	65	4	1668.148425	31965	0	0.166667	32097	0	0.166667	9456114	-1.#IND00
318712921	63	4	1667.403631	31948	0	0.166667	31687	0	0.166667	9441987	-1.#IND00
318726013	64	2	1667.685859	31841	0	0.166667	31554	0	0.166667	9427822	-1.#IND00
318700124	54	3	1667.250103	31836	0	0.166667	31919	0	0.166667	9413798	-1.#IND00
318709234	39	1	1667.218303	31864	0	0.166667	31667	0	0.166667	9399528	-1.#IND00
318700920	39	4	1667.222415	31909	0	0.166667	31948	0	0.166667	9385489	-1.#IND00
318735970	42	2	1667.309903	32007	0	0.166667	31874	0	0.166667	9371432	-1.#IND00
318721790	49	2	1667.390670	32122	0	0.166667	31833	0	0.166667	9357334	-1.#IND00
318735374	51	2	1667.366700	31818	0	0.166667	31901	0	0.166667	9343268	-1.#IND00
318703294	55	2	1667.449905	31776	0	0.166667	32029	0	0.166667	9329182	-1.#IND00
318727925	55	2	1667.636880	31868	0	0.166667	31762	0	0.166667	9315271	-1.#IND00
318732632	44	3	1667.264656	32084	0	0.166667	31854	0	0.166667	9301454	-1.#IND00
318718075	43	1	1667.251624	31958	0	0.166667	31669	0	0.166667	9287435	-1.#IND00
318725443	30	2	1667.302193	31751	0	0.166667	31757	0	0.166667	9273527	-1.#IND00
318704573	46	1	1667.180188	31884	0	0.166667	32088	0	0.166667	9259371	-1.#IND00
318708122	41	3	1667.228913	31853	0	0.166667	31970	0	0.166667	9245525	-1.#IND00
318734513	47	1	1667.370028	31680	0	0.166667	31952	0	0.166667	9231798	-1.#IND00
318728891	46	0	1667.261298	31791	0	0.166667	31935	0	0.166667	9217837	-1.#IND00
318746405	43	1	1667.323362	31724	0	0.166667	31824	0	0.166667	9203999	-1.#IND00
318728677	52	4	1667.193228	31853	0	0.166667	31983	0	0.166667	9190496	-1.#IND00
318699607	49	8	1667.481035	31934	0	0.166667	32028	0	0.166667	9176674	-1.#IND00
318746590	32	3	1667.086917	31910	0	0.166667	31960	0	0.166667	9163033	-1.#IND00
318705952	53	3	1667.241000	31938	0	0.166667	31972	0	0.166667	9149422	-1.#IND00
318699503	37	0	1667.569820	31855	0	0.166667	31939	0	0.166667	9135610	-1.#IND00
318719017	31	4	1667.210376	31999	0	0.166667	31923	0	0.166667	9121864	-1.#IND00
318736595	46	3	1667.550003	31923	0	0.166667	31648	0	0.166667	9108186	-1.#IND00
318733957	47	0	1667.496975	31895	0	0.166667	31838	0	0.166667	9094485	-1.#IND00
318705577	32	3	1666.911483	31885	0	0.166667	31849	0	0.166667	9080618	-1.#IND00
318728183	46	1	1667.050360	31904	0	0.166667	31756	0	0.166667	9067207	-1.#IND00
318694362	50	4	1667.538501	31955	0	0.166667	31877	0	0.166667	9053505	-1.#IND00
318718139	24	0	1667.474821	31864	0	0.166667	31872	0	0.166667	9039906	-1.#IND00
318742986	53	2	1667.354125	32003	0	0.166667	31796	0	0.166667	9026586	-1.#IND00
318731771	38	3	1667.225682	31679	0	0.166667	31949	0	0.166667	9013168	-1.#IND00
318706953	52	4	1667.360763	31974	0	0.166667	31866	0	0.166667	8999540	-1.#IND00
318732443	39	2	1667.209432	32075	0	0.166667	32045	0	0.166667	8986046	-1.#IND00
318737376	39	4	1667.004844	31869	0	0.166667	31905	0	0.166667	8972577	-1.#IND00
318696673	47	1	1667.335573	31882	0	0.166667	31932	0	0.166667	8959267	-1.#IND00
318729830	55	3	1667.639222	32000	0	0.166667	31782	0	0.166667	8945812	-1.#IND00
318726361	44	2	1667.112617	32059	0	0.166667	31908	0	0.166667	8932285	-1.#IND00
318729890	54	3	1667.324068	32150	0	0.166667	31883	0	0.166667	8919035	-1.#IND00
318734043	42	1	1667.395095	31948	0	0.166667	31747	0	0.166667	8905935	-1.#IND00
318722168	48	2	1667.187446	31948	0	0.166667	31870	0	0.166667	8892567	-1.#IND00
318714724	40	3	1667.189207	31846	0	0.166667	31913	0	0.166667	8879061	-1.#IND00
318755066	48	5	1667.463153	31685	0	0.166667	31913	0	0.166667	8865628	-1.#IND00
318733102	39	4	1667.174019	31787	0	0.166667	31884	0	0.166667	8852345	-1.#IND00
318724984	52	3	1667.189804	31670	0	0.166667	31906	0	0.166667	8838986	-1.#IND00
318740799	39	3	1667.239317	31827	0	0.166667	31865	0	0.166667	8825579	-1.#IND00
318717950	42	5	1667.451692	31722	0	0.166667	31847	0	0.166667	8812405	-1.#IND00
318711787	31	0	1667.003375	31779	0	0.166667	31941	0	0.166667	8799063	-1.#IND00
318734735	39	5	1667.100531	31867	0	0.166667	31972	0	0.166667	8785977	-1.#IND00
318746383	39	2	1667.405580	32038	0	0.166667	31831	0	0.166667	8772635	-1.#IND00
318720523	47	3	1667.358453	31754	0	0.166667	32174	0	0.166667	8759550	-1.#IND00
318712192	39	1	1667.011968	31995	0	0.166667	31792	0	0.166667	8746472	-1.#IND00
318731250	32	3	1667.072049	32025	0	0.166667	31885	0	0.166667	8733513	-1.#IND00
318743904	34	4	1667.382668	31850	0	0.166667	31861	0	0.166667	8720366	-1.#IND00
318714118	43	1	1667.419755	31836	0	0.166667	31785	0	0.166667	8707317	-1.#IND00
318725559	35	0	1667.008800	31854	0	0.166667	31800	0	0.166667	8694144	-1.#IND00
318735066	50	4	1667.300254	31943	0	0.166667	31949	0	0.166667	8681033	-1.#IND00
318741022	49	0	1667.253800	31928	0	0.166667	31943	0	0.166667	8668013	-1.#IND00
318726290	50	2	1667.382372	31711	0	0.166667	32111	0	0.166667	8655255	-1.#IND00
npatches	nstrain	runtime	dt	init_x	init_y	init_y_blood	init_z	init_S	beta0	beta1	beta2	beta3	mean_beta	B	d	delta	delta_blood	b[0]	mut	m	CTL	c	g	epsilon	k	het	lambda	rho	omega	x_max	patch.dyna	DELTA	A	VA
10000	1	100.000000	0.001000	21900	9499	5000000	0.001000	10000000	0.764665	0.753481	0.763429	0.570351	1	800000000	0.010000	1.000000	1.000000	80000	0.000050	0.004800	0	0.500000	0.000000	2.500000	12.000000	0.500000	0.001000	0.001000	0.010000	31872	0	10.000000	7.000000	1.000000
sus	inf	inf_blood	z	x[0]	y[0][0]	z[0]	x[1]	y[1][0]	z[1]	S[0]	synchrony
219000000	94990000	5000000	10.000000	21900	9499	0.001000	21900	9499	0.001000	10000000	0.000000
301651650	6882968	385906	3941.516320	30316	642	0.394152	30110	603	0.394152	10022746	0.000000
317140387	17209	1031	5789.754337	31601	2	0.632580	31633	3	0.632580	10008998	0.000000
318604967	328	17	1942.800734	31905	0	0.192723	31836	0	0.228140	9994233	0.000000
318726288	73	5	1682.162660	31964	0	0.167958	31874	0	0.169713	9979151	0.000000
318717013	43	6	1668.279920	31886	0	0.166731	31741	0	0.166818	9964151	0.000000
318703668	37	3	1667.194978	31806	0	0.166670	31718	0	0.166674	9949384	0.000000
318734281	47	2	1667.397361	31963	0	0.166667	31662	0	0.166667	9934582	0.000000
318721489	53	3	1667.193361	31769	0	0.166667	31993	0	0.166667	9919621	0.000000
318711471	58	4	1667.687164	31742	0	0.166667	31633	0	0.166667	9904777	0.000000
318708472	38	3	1667.271457	31941	0	0.166667	31740	0	0.166667	9890055	0.000000
318721379	33	2	1667.155263	31902	0	0.166667	31800	0	0.166667	9875172	0.000000
318732616	46	3	1667.229080	31930	0	0.166667	31976	0	0.166667	9860314	0.000000
318719132	42	3	1667.182576	31475	0	0.166667	31947	0	0.166667	9845633	0.000000
318733868	42	0	1667.306206	32209	0	0.166667	31991	0	0.166667	9830957	0.000000
318702169	34	3	1667.014149	31841	0	0.166667	32122	0	0.166667	9816172	0.000000
318734396	32	1	1667.006010	31799	0	0.166667	32010	0	0.166667	9801600	0.000000
318737885	37	3	1667.462217	31772	0	0.166667	32035	0	0.166667	9786619	0.000000
318735166	27	1	1667.165456	31893	0	0.166667	32095	0	0.166667	9772114	0.000000
318704501	53	2	1667.407170	32038	0	0.166667	31922	0	0.166667	9757667	0.000000
318737424	50	3	1667.576492	31635	0	0.166667	32052	0	0.166667	9742899	0.000000
318749307	45	4	1667.674606	31964	0	0.166667	31837	0	0.166667	9728302	0.000000
318740218	48	2	1667.367559	31809	0	0.166667	31910	0	0.166667	9713742	0.000000
318727573	45	1	1667.189960	31940	0	0.166667	31943	0	0.166667	9699309	0.000000
318714990	47	3	1667.266674	31881	0	0.166667	31816	0	0.166667	9684801	0.000000
318720273	44	1	1667.401160	31910	0	0.166667	32047	0	0.166667	9670363	0.000000
318698499	36	2	1667.303123	31814	0	0.166667	31965	0	0.166667	9655794	0.000000
318729683	45	1	1667.031427	32002	0	0.166667	31939	0	0.166667	9641362	0.000000
318737238	37	1	1667.201037	31848	0	0.166667	31862	0	0.166667	9626861	0.000000
318712813	36	2	1667.038491	31951	0	0.166667	31644	0	0.166667	9612495	0.000000
318720450	48	4	1667.248503	31816	0	0.166667	31735	0	0.166667	9598170	0.000000
318731689	36	1	1667.042465	31821	0	0.166667	31966	0	0.166667	9583820	0.000000
318720035	48	4	1667.228035	31819	0	0.166667	31810	0	0.166667	9569383	0.000000
318734157	38	1	1667.088384	31968	0	0.166667	31979	0	0.166667	9554996	0.000000
318721511	44	0	1667.418481	31892	0	0.166667	31718	0	0.166667	9540605	0.000000
318716613	35	0	1667.166374	31838	0	0.166667	31947	0	0.166667	9526274	0.000000
318708206	46	1	1667.463165	31933	0	0.166667	31720	0	0.166667	9512201	0.000000
318732244	39	2	1667.094742	31855	0	0.166667	31767	0	0.166667	9497878	0.000000
318718358	37	2	1666.954325	31763	0	0.166667	32136	0	0.166667	9483768	0.000000
318724031	38	7	1667.097524	31789	0	0.166667	31751	0	0.166667	9469456	0.000000
318717457	39	2	1667.283381	31765	0	0.166667	31720	0	0.166667	9455167	-1.#IND00
318710641	40	5	1667.102364	31811	0	0.166667	31811	1	0.166667	9441090	-1.#IND00
318728590	55	1	1667.191614	32081	0	0.166667	31937	0	0.166667	9427046	-1.#IND00
318699522	45	2	1667.223760	31914	0	0.166667	32124	0	0.166667	9412783	-1.#IND00
318721832	54	0	1667.870317	31780	0	0.166667	31885	0	0.166667	9398694	-1.#IND00
318706513	47	1	1667.345539	31794	0	0.166667	31705	0	0.166667	9384653	-1.#IND00
318710022	39	3	1667.189614	31774	0	0.166667	32059	0	0.166667	9370451	-1.#IND00
318707276	29	1	1667.002264	32003	0	0.166667	31845	0	0.166667	9356228	-1.#IND00
318722172	46	2	1667.389785	31709	0	0.166667	31775	0	0.166667	9342112	-1.#IND00
318728633	39	0	1667.169897	31734	0	0.166667	31729	0	0.166667	9328090	-1.#IND00
318725417	41	1	1667.242058	31750	0	0.166667	31747	0	0.166667	9314259	-1.#IND00
318739248	43	4	1667.308920	31735	0	0.166667	31808	0	0.166667	9300190	-1.#IND00
318718100	37	1	1667.167988	32101	0	0.166667	31813	0	0.166667	9286329	-1.#IND00
318714934	52	3	1667.089599	31825	0	0.166667	31835	0	0.166667	9272350	-1.#IND00
318719075	40	4	1667.263889	31971	0	0.166667	31882	0	0.166667	9258300	-1.#IND00
318737020	30	1	1667.076787	31924	0	0.166667	31877	0	0.166667	9244353	-1.#IND00
318732732	39	4	1667.146378	31663	0	0.166667	31921	0	0.166667	9230205	-1.#IND00
318720055	38	1	1667.079251	31712	0	0.166667	31876	0	0.166667	9216611	-1.#IND00
318714318	38	3	1667.023640	31685	0	0.166667	32005	0	0.166667	9202960	-1.#IND00
318720715	53	4	1667.286387	31950	0	0.166667	31974	0	0.166667	9189250	-1.#IND00
318730168	41	1	1667.324679	31672	0	0.166667	31724	0	0.166667	9175192	-1.#IND00
318725916	39	1	1667.149251	32167	0	0.166667	31817	0	0.166667	9161592	-1.#IND00
318725651	47	3	1667.275646	31949	0	0.166667	31881	0	0.166667	9147676	-1.#IND00
318729620	32	5	1667.296340	31903	0	0.166667	31802	0	0.166667	9133858	-1.#IND00
318739887	41	1	1667.356493	32013	0	0.166667	31943	0	0.166667	9120113	-1.#IND00
318729835	39	2	1667.330417	31816	0	0.166667	31921	0	0.166667	9106273	-1.#IND00
318699188	45	2	1667.179255	31778	0	0.166667	31982	0	0.166667	9092686	-1.#IND00
318732051	46	2	1667.336243	31899	0	0.166667	32037	0	0.166667	9078985	-1.#IND00
318705274	40	1	1667.224655	31828	0	0.166667	31830	0	0.166667	9065182	-1.#IND00
318715882	57	1	1667.620461	32122	0	0.166667	32027	0	0.166667	9051368	-1.#IND00
318727972	30	2	1667.172640	31720	0	0.166667	32058	0	0.166667	9037887	-1.#IND00
318695055	35	0	1666.929284	31693	0	0.166667	31774	0	0.166667	9024337	-1.#IND00
318730239	35	1	1667.086363	31827	0	0.166667	31757	0	0.166667	9010780	-1.#IND00
318714112	43	3	1667.048528	31700	0	0.166667	31877	0	0.166667	8997360	-1.#IND00
318739852	49	1	1667.153534	31914	0	0.166667	31964	0	0.166667	8983870	-1.#IND00
318738425	44	0	1667.245497	31717	0	0.166667	31986	0	0.166667	8970371	-1.#IND00
318710273	53	3	1667.550510	31983	0	0.166667	31941	0	0.166667	8956927	-1.#IND00
318704133	51	2	1667.469989	31778	0	0.166667	31892	0	0.166667	8943453	-1.#IND00
318728014	44	1	1667.028670	31823	0	0.166667	31755	0	0.166667	8930015	-1.#IND00
318731589	39	1	1667.276650	32110	0	0.166667	31679	0	0.166667	8916674	-1.#IND00
318720785	47	0	1667.087776	31872	0	0.166667	31730	0	0.166667	8903370	-1.#IND00
318716795	48	1	1667.209516	31885	0	0.166667	31860	0	0.166667	8890031	-1.#IND00
318729773	31	2	1667.037145	31805	0	0.166667	31753	0	0.166667	8876547	-1.#IND00
318734417	28	4	1667.132076	31939	0	0.166667	31789	0	0.166667	8863254	-1.#IND00
318748039	30	2	1667.018951	31754	0	0.166667	31610	0	0.166667	8849911	-1.#IND00
318722071	48	0	1667.344376	31775	0	0.166667	32003	0	0.166667	8836582	-1.#IND00
318712490	56	3	1667.444574	31666	0	0.166667	31704	0	0.166667	8823318	-1.#IND00
318731826	38	1	1667.628484	31908	0	0.166667	32123	0	0.166667	8810079	-1.#IND00
318714825	34	1	1667.226583	31888	0	0.166667	32021	0	0.166667	8796863	-1.#IND00
318736332	43	1	1667.483403	32116	0	0.166667	32025	0	0.166667	8783758	-1.#IND00
318736658	43	3	1667.430219	32103	0	0.166667	32021	0	0.166667	8770550	-1.#IND00
318717016	45	5	1667.407559	32007	0	0.166667	31754	0	0.166667	8757251	-1.#IND00
318732465	38	1	1667.372579	31962	0	0.166667	31816	0	0.166667	8743868	-1.#IND00
318732157	46	6	1667.176116	31843	0	0.166667	31752	0	0.166667	8730846	-1.#IND00
318729585	36	0	1667.220448	32012	0	0.166667	31791	0	0.166667	8717790	-1.#IND00
318739199	38	3	1667.058211	31832	0	0.166667	31919	0	0.166667	8704699	-1.#IND00
318725124	33	2	1666.861272	31801	0	0.166667	31994	0	0.166667	8691746	-1.#IND00
318737130	24	3	1666.823237	31651	0	0.166667	31661	0	0.166667	8678842	-1.#IND00
318715908	41	5	1667.039807	32134	0	0.166667	31669	0	0.166667	8665869	-1.#IND00
318721461	37	5	1667.197976	31598	0	0.166667	31835	0	0.166667	8652700	-1.#IND00
npatches	nstrain	runtime	dt	init_x	init_y	init_y_blood	init_z	init_S	beta0	beta1	beta2	beta3	mean_beta	B	d	delta	delta_blood	b[0]	mut	m	CTL	c	g	epsilon	k	het	lambda	rho	omega	x_max	patch.dyna	DELTA	A	VA
10000	1	100.000000	0.001000	21900	9499	5000000	0.001000	10000000	1.075509	1.035101	0.686140	1.041051	1	800000000	0.010000	1.000000	1.000000	80000	0.000050	0.004800	0	0.500000	0.000000	2.500000	13.000000	0.500000	0.001000	0.001000	0.010000	31872	0	10.000000	7.000000	1.000000
sus	inf	inf_blood	z	x[0]	y[0][0]	z[0]	x[1]	y[1][0]	z[1]	S[0]	synchrony
219000000	94990000	5000000	10.000000	21900	9499	0.001000	21900	9499	0.001000	10000000	0.000000
302187268	5637442	319444	3941.516320	30251	534	0.394152	30263	540	0.394152	10022364	0.000000
317238102	8986	518	5117.472087	31825	0	0.436765	31719	0	0.499999	10008361	0.000000
318606733	236	8	1867.940802	31762	0	0.180054	31612	0	0.183188	9993237	0.000000
318731236	56	1	1677.544956	31806	0	0.167330	31926	0	0.167485	9978258	0.000000
318727681	38	1	1667.903613	31845	0	0.166700	31857	0	0.166707	9963283	0.000000
318732360	44	2	1667.001552	31855	0	0.166668	31727	0	0.166669	9948249	0.000000
318730966	38	7	1667.006759	31861	0	0.166667	31841	0	0.166667	9933622	0.000000
318724542	44	2	1667.230449	31948	0	0.166667	31762	0	0.166667	9918591	0.000000
318729662	44	4	1667.252430	31959	0	0.166667	32005	0	0.166667	9903737	0.000000
318738110	37	1	1667.167605	32002	0	0.166667	32185	0	0.166667	9888801	0.000000
318720333	42	2	1666.978401	31855	0	0.166667	31942	0	0.166667	9874197	0.000000
318736197	44	4	1667.436841	31869	0	0.166667	31806	0	0.166667	9859341	0.000000
318718465	35	2	1667.105752	31613	0	0.166667	31755	0	0.166667	9844449	0.000000
318734735	30	4	1667.035903	32084	0	0.166667	31875	0	0.166667	9829637	0.000000
318740426	37	1	1666.950823	31807	0	0.166667	31813	0	0.166667	9814854	0.000000
318719198	39	2	1667.065975	32036	0	0.166667	31766	0	0.166667	9800088	0.000000
318716257	34	0	1667.012676	32005	0	0.166667	31870	0	0.166667	9785347	0.000000
318710896	32	1	1667.207102	31998	0	0.166667	31897	0	0.166667	9770588	0.000000
318729839	36	0	1666.966014	31736	0	0.166667	31838	0	0.166667	9755952	0.000000
318720045	42	1	1667.351600	31712	0	0.166667	31891	0	0.166667	9741322	0.000000
318713897	31	2	1667.144142	31896	0	0.166667	31939	0	0.166667	9726528	0.000000
318740643	27	3	1667.037028	31784	0	0.166667	31954	0	0.166667	9712122	0.000000
318708606	40	1	1667.041829	31876	0	0.166667	31732	0	0.166667	9697663	0.000000
318698749	39	1	1667.027052	31855	0	0.166667	31745	0	0.166667	9683144	0.000000
318732922	53	1	1667.464973	31466	0	0.166667	32006	0	0.166667	9668375	0.000000
318726840	53	5	1667.556026	31774	0	0.166667	31968	0	0.166667	9653792	0.000000
318722030	50	1	1667.311633	31889	0	0.166667	32143	0	0.166667	9639268	0.000000
318720085	48	1	1667.266719	31922	0	0.166667	32159	0	0.166667	9624814	0.000000
318744553	42	2	1667.138022	31810	0	0.166667	31842	0	0.166667	9610339	0.000000
318731938	43	1	1667.250927	31661	0	0.166667	31726	0	0.166667	9595847	0.000000
318738964	56	1	1667.412928	32010	0	0.166667	31822	0	0.166667	9581443	0.000000
318713358	32	0	1667.077942	31697	0	0.166667	31822	0	0.166667	9567007	0.000000
318734864	41	0	1666.982186	32033	0	0.166667	31740	0	0.166667	9552637	0.000000
318727134	37	2	1667.152607	31804	0	0.166667	31803	0	0.166667	9538198	0.000000
318745575	59	1	1667.364953	32003	0	0.166667	31848	0	0.166667	9523991	0.000000
318733339	30	3	1666.942558	31959	0	0.166667	31892	0	0.166667	9509810	0.000000
318698172	33	1	1666.910743	31783	0	0.166667	31872	0	0.166667	9495420	0.000000
318744197	38	1	1667.090830	31863	0	0.166667	31923	0	0.166667	9481227	0.000000
318713645	44	1	1667.194117	31655	0	0.166667	32048	0	0.166667	9467134	0.000000
318728599	42	1	1667.417522	31816	0	0.166667	32065	0	0.166667	9452909	-1.#IND00
318737269	49	5	1667.359856	32015	0	0.166667	31813	0	0.166667	9438674	-1.#IND00
318735688	49	0	1667.562175	31835	0	0.166667	32027	0	0.166667	9424558	-1.#IND00
318695327	46	6	1667.237344	31673	0	0.166667	31908	0	0.166667	9410384	-1.#IND00
318736071	36	1	1667.332164	31941	0	0.166667	31869	0	0.166667	9396285	-1.#IND00
318720820	31	5	1667.220961	31741	0	0.166667	31773	0	0.166667	9382435	-1.#IND00
318720360	39	2	1667.025419	31838	0	0.166667	31838	0	0.166667	9368372	-1.#IND00
318714419	43	2	1667.548717	31725	0	0.166667	31788	0	0.166667	9354164	-1.#IND00
318731941	30	0	1667.435911	31836	0	0.166667	31854	0	0.166667	9340303	-1.#IND00
318707369	29	1	1667.126432	31777	0	0.166667	31649	0	0.166667	9326345	-1.#IND00
318713906	25	1	1667.046360	32053	0	0.166667	31852	0	0.166667	9312299	-1.#IND00
318728446	30	1	1667.089270	31819	0	0.166667	31788	0	0.166667	9298454	-1.#IND00
318744057	40	4	1667.249192	31929	0	0.166667	31979	0	0.166667	9284557	-1.#IND00
318726188	46	1	1667.204381	31857	0	0.166667	31917	0	0.166667	9270685	-1.#IND00
318728043	39	1	1667.367635	31879	0	0.166667	31800	0	0.166667	9256682	-1.#IND00
318729290	32	3	1667.193180	31901	0	0.166667	31884	0	0.166667	9242962	-1.#IND00
318733050	48	2	1667.059384	31890	0	0.166667	31863	0	0.166667	9228945	-1.#IND00
318740096	42	0	1667.221654	31878	0	0.166667	31922	0	0.166667	9214890	-1.#IND00
318729036	58	1	1667.045811	32009	0	0.166667	31828	0	0.166667	9201273	-1.#IND00
318734909	38	2	1667.165032	31883	0	0.166667	31756	0	0.166667	9187440	-1.#IND00
318734555	50	0	1667.096021	31767	0	0.166667	31981	0	0.166667	9173625	-1.#IND00
318720693	40	2	1666.912409	31797	0	0.166667	31873	0	0.166667	9159959	-1.#IND00
318710865	38	1	1666.932551	31722	0	0.166667	31776	0	0.166667	9146142	-1.#IND00
318723829	38	2	1667.271263	31762	0	0.166667	31980	0	0.166667	9132388	-1.#IND00
318741147	25	1	1667.083806	32041	0	0.166667	31923	0	0.166667	9118857	-1.#IND00
318719032	35	2	1666.904761	31988	0	0.166667	31863	0	0.166667	9105200	-1.#IND00
318714226	34	0	1667.058854	31898	0	0.166667	31752	0	0.166667	9091684	-1.#IND00
318734167	31	4	1667.037535	31609	0	0.166667	31763	0	0.166667	9078126	-1.#IND00
318706356	35	1	1667.144076	31711	0	0.166667	31726	0	0.166667	9064420	-1.#IND00
318718443	36	2	1667.236472	31781	0	0.166667	31811	0	0.166667	9050619	-1.#IND00
318735145	47	3	1667.188627	31779	0	0.166667	31889	0	0.166667	9037037	-1.#IND00
318734490	69	4	1667.636205	31859	0	0.166667	31939	0	0.166667	9023405	-1.#IND00
318720007	47	4	1667.604536	31924	0	0.166667	31954	0	0.166667	9009838	-1.#IND00
318714076	46	3	1667.247751	31764	0	0.166667	31853	0	0.166667	8996380	-1.#IND00
318706372	38	2	1667.161966	32025	0	0.166667	31937	0	0.166667	8982897	-1.#IND00
318741321	51	0	1667.179803	31963	0	0.166667	31677	0	0.166667	8969416	-1.#IND00
318724986	38	1	1666.977929	31950	0	0.166667	31994	0	0.166667	8955943	-1.#IND00
318741430	28	1	1667.052593	32089	0	0.166667	31836	0	0.166667	8942503	-1.#IND00
318734860	37	5	1667.335418	32056	0	0.166667	31859	0	0.166667	8928921	-1.#IND00
318730262	31	4	1667.105107	31925	0	0.166667	31778	0	0.166667	8915436	-1.#IND00
318723023	44	3	1667.284028	31833	0	0.166667	31997	0	0.166667	8902058	-1.#IND00
318728981	37	5	1667.166863	31909	0	0.166667	31823	0	0.166667	8888694	-1.#IND00
318715224	40	2	1667.059577	31897	0	0.166667	31747	0	0.166667	8875438	-1.#IND00
318718094	34	5	1667.221369	31885	0	0.166667	31812	0	0.166667	8862171	-1.#IND00
318702889	49	1	1667.462170	32014	0	0.166667	31771	0	0.166667	8849108	-1.#IND00
318720095	55	6	1667.417368	32186	0	0.166667	32012	0	0.166667	8836110	-1.#IND00
318698336	34	3	1667.250073	31861	0	0.166667	31852	0	0.166667	8822674	-1.#IND00
318723249	35	3	1666.977701	31713	0	0.166667	31855	0	0.166667	8809578	-1.#IND00
318727298	21	1	1667.005621	31895	0	0.166667	31708	0	0.166667	8796260	-1.#IND00
318734225	44	2	1667.125751	31701	0	0.166667	31817	0	0.166667	8783027	-1.#IND00
318737881	37	0	1667.165411	31940	0	0.166667	31643	0	0.166667	8769840	-1.#IND00
318712812	45	1	1667.395583	32009	0	0.166667	32004	0	0.166667	8756755	-1.#IND00
318716990	39	1	1667.319876	31881	0	0.166667	31756	0	0.166667	8743524	-1.#IND00
318711253	40	1	1667.068722	31908	0	0.166667	31751	0	0.166667	8730480	-1.#IND00
318716132	31	2	1667.320881	31996	0	0.166667	31722	0	0.166667	8717465	-1.#IND00
318711355	30	1	1666.901209	32075	0	0.166667	31941	0	0.166667	8704313	-1.#IND00
318716234	50	3	1667.228474	32019	0	0.166667	31887	0	0.166667	8691418	-1.#IND00
318731255	42	5	1667.660037	31968	0	0.166667	31672	0	0.166667	8678360	-1.#IND00
318734298	34	2	1667.071000	32013	0	0.166667	31720	0	0.166667	8665454	-1.#IND00
318713894	35	1	1666.988663	32008	0	0.166667	31825	0	0.166667	8652687	-1.#IND00
npatches	nstrain	runtime	dt	init_x	init_y	init_y_blood	init_z	init_S	beta0	beta1	beta2	beta3	mean_beta	B	d	delta	delta_blood	b[0]	mut	m	CTL	c	g	epsilon	k	het	lambda	rho	omega	x_max	patch.dyna	DELTA	A	VA
10000	1	100.000000	0.001000	21900	9499	5000000	0.001000	10000000	0.708355	1.217067	0.877324	1.116864	1	800000000	0.010000	1.000000	1.000000	80000	0.000050	0.004800	0	0.500000	0.000000	2.500000	14.000000	0.500000	0.001000	0.001000	0.010000	31872	0	10.000000	7.000000	1.000000
sus	inf	inf_blood	z	x[0]	y[0][0]	z[0]	x[1]	y[1][0]	z[1]	S[0]	synchrony
219000000	94990000	5000000	10.000000	21900	9499	0.001000	21900	9499	0.001000	10000000	0.000000
302724216	4604725	261865	3941.516320	30586	405	0.394152	30004	488	0.394152	10020311	0.000000
317334075	4881	313	4450.169213	31838	1	0.603593	31634	0	0.357970	10006209	0.000000
318606072	157	2	1818.672741	31671	0	0.191000	31973	0	0.176148	9991298	0.000000
318723714	42	2	1674.866198	31961	0	0.167873	31989	0	0.167137	9976444	0.000000
318727952	35	1	1667.690964	31768	0	0.166726	31949	0	0.166690	9961516	0.000000
318712347	23	2	1666.901994	32101	0	0.166670	31572	0	0.166668	9946692	0.000000
318703696	44	1	1667.178941	31847	0	0.166667	31711	0	0.166667	9931766	0.000000
318709922	46	1	1667.207535	31869	0	0.166667	31887	0	0.166667	9916934	0.000000
318716472	21	0	1667.155379	31866	0	0.166667	31865	0	0.166667	9901992	0.000000
318742741	39	4	1667.201495	32193	0	0.166667	31743	0	0.166667	9887194	0.000000
318733038	32	3	1667.467083	32033	0	0.166667	31959	0	0.166667	9872228	0.000000
318737526	37	3	1667.003816	31897	0	0.166667	31822	0	0.166667	9857387	0.000000
318688567	37	1	1667.092775	31782	0	0.166667	32021	0	0.166667	9842713	0.000000
318725453	43	0	1667.335440	31941	0	0.166667	31687	0	0.166667	9827941	0.000000
318705676	21	0	1666.938406	31912	0	0.166667	31846	0	0.166667	9813229	0.000000
318716297	51	1	1667.044613	32159	0	0.166667	31812	0	0.166667	9798250	0.000000
318722143	42	2	1667.198114	31869	0	0.166667	31887	0	0.166667	9783492	0.000000
318737450	44	6	1667.139979	31599	0	0.166667	31765	0	0.166667	9768840	0.000000
318734978	37	3	1667.049793	32119	0	0.166667	32007	0	0.166667	9754103	0.000000
318734555	49	3	1666.999500	32063	0	0.166667	31891	0	0.166667	9739573	0.000000
318723481	40	1	1667.194997	31925	0	0.166667	31945	0	0.166667	9724996	0.000000
318728156	35	0	1667.187234	31849	0	0.166667	31948	0	0.166667	9710350	0.000000
318727065	38	3	1667.204106	31903	0	0.166667	31853	0	0.166667	9695827	0.000000
318736541	34	2	1667.144855	31753	0	0.166667	31968	0	0.166667	9681347	0.000000
318711117	37	3	1667.157377	31954	0	0.166667	31953	0	0.166667	9666781	0.000000
318722875	35	2	1667.185708	31974	0	0.166667	31808	0	0.166667	9652391	0.000000
318736521	42	1	1667.155965	31964	0	0.166667	31795	0	0.166667	9637979	0.000000
318730310	33	1	1667.020259	31972	0	0.166667	31772	0	0.166667	9623432	0.000000
318707607	48	4	1667.452581	31998	0	0.166667	32099	0	0.166667	9609029	0.000000
318738229	39	2	1667.336677	31903	0	0.166667	31856	0	0.166667	9594522	0.000000
318730131	37	2	1667.012167	32002	0	0.166667	31925	0	0.166667	9579989	0.000000
318728509	47	4	1667.189976	31779	0	0.166667	31937	0	0.166667	9565693	0.000000
318728753	48	2	1667.210203	31916	0	0.166667	32235	0	0.166667	9551350	0.000000
318720095	52	3	1667.516208	31857	0	0.166667	32206	0	0.176541	9537183	0.000000
318732505	42	3	1667.585690	31984	0	0.166667	31770	0	0.167156	9522818	0.000000
318739968	37	3	1667.020353	31833	0	0.166667	31833	0	0.166691	9508468	0.000000
318717464	29	3	1666.965767	31595	0	0.166667	31634	0	0.166668	9494200	0.000000
318739042	43	0	1667.110588	31854	0	0.166667	31919	0	0.166667	9479875	0.000000
318709349	44	2	1667.171512	31920	0	0.166667	31746	0	0.166667	9465753	0.000000
318712087	35	1	1667.312107	31543	0	0.166667	31756	0	0.166667	9451641	-1.#IND00
318708917	24	0	1666.913802	31895	0	0.166667	32054	0	0.166667	9437480	-1.#IND00
318748775	38	2	1666.981189	31968	0	0.166667	31852	0	0.166667	9423307	-1.#IND00
318708709	47	1	1667.084251	31832	0	0.166667	32024	0	0.166667	9409220	-1.#IND00
318729924	40	2	1667.298309	31875	0	0.166667	31881	0	0.166667	9395179	-1.#IND00
318707413	36	1	1667.063965	31847	0	0.166667	32063	0	0.166667	9381022	-1.#IND00
318726534	31	1	1666.888409	31839	0	0.166667	31976	0	0.166667	9366920	-1.#IND00
318742104	48	2	1667.110422	31969	0	0.166667	31885	0	0.166667	9352904	-1.#IND00
318723099	31	1	1667.148040	31746	0	0.166667	31897	0	0.166667	9338871	-1.#IND00
318726085	40	1	1666.904867	31792	0	0.166667	31902	0	0.166667	9324908	-1.#IND00
318731605	36	2	1666.951975	31562	0	0.166667	31723	0	0.166667	9311219	-1.#IND00
318723397	33	4	1667.424166	31815	0	0.166667	31901	0	0.166667	9297142	-1.#IND00
318732737	43	1	1667.037057	31884	0	0.166667	32173	0	0.166667	9283187	-1.#IND00
318694111	27	2	1667.167512	31779	0	0.166667	31862	0	0.166667	9269272	-1.#IND00
318698397	36	1	1667.232695	31943	0	0.166667	31962	0	0.166667	9255336	-1.#IND00
318748334	47	0	1667.163443	32112	0	0.166667	31917	0	0.166667	9241296	-1.#IND00
318724885	40	3	1667.135183	31903	0	0.166667	31956	0	0.166667	9227109	-1.#IND00
318732566	44	2	1667.324170	31902	0	0.166667	31958	0	0.166667	9213371	-1.#IND00
318735362	35	1	1667.106726	31933	0	0.166667	31504	0	0.166667	9199511	-1.#IND00
318734998	35	1	1667.272295	31964	0	0.166667	32072	0	0.166667	9185901	-1.#IND00
318734995	30	2	1667.073774	32031	0	0.166667	31787	0	0.166667	9172333	-1.#IND00
318702423	43	3	1667.126795	31976	0	0.166667	31742	0	0.166667	9158565	-1.#IND00
318716188	49	2	1667.370577	31653	0	0.166667	31946	0	0.166667	9145061	-1.#IND00
318728752	43	0	1667.303751	31891	0	0.166667	32003	0	0.166667	9131351	-1.#IND00
318741101	40	5	1667.195219	31721	0	0.166667	31890	0	0.166667	9117793	-1.#IND00
318725365	37	1	1667.183324	32011	0	0.166667	31890	0	0.166667	9104005	-1.#IND00
318741805	35	0	1666.976841	32045	0	0.166667	31950	0	0.166667	9090438	-1.#IND00
318727199	46	4	1666.953764	31706	0	0.166667	31665	0	0.166667	9076737	-1.#IND00
318741972	38	4	1667.137089	31984	0	0.166667	31677	0	0.166667	9063133	-1.#IND00
318721607	49	0	1667.254046	31812	0	0.166667	31777	0	0.166667	9049463	-1.#IND00
318729121	32	2	1667.215307	31862	0	0.166667	31732	0	0.166667	9036025	-1.#IND00
318731541	48	1	1667.497191	31765	0	0.166667	31807	0	0.166667	9022323	-1.#IND00
318734911	32	2	1667.284348	31987	0	0.166667	31737	0	0.166667	9008913	-1.#IND00
318717626	30	4	1667.121390	31974	0	0.166667	32115	0	0.166667	8995567	-1.#IND00
318735312	41	1	1667.099986	32063	0	0.166667	32008	0	0.166667	8982092	-1.#IND00
318707368	53	1	1667.699453	31889	0	0.166667	31963	0	0.166667	8968934	-1.#IND00
318725926	30	2	1667.210632	31917	0	0.166667	31989	0	0.166667	8955418	-1.#IND00
318732311	36	2	1667.311248	32005	0	0.166667	31952	0	0.166667	8941957	-1.#IND00
318714201	48	1	1667.325989	31713	0	0.166667	31921	0	0.166667	8928346	-1.#IND00
318730867	42	1	1667.073376	32085	0	0.166667	31864	0	0.166667	8914878	-1.#IND00
318716231	33	2	1667.186618	31951	0	0.166667	31718	0	0.166667	8901372	-1.#IND00
318727585	26	0	1667.155831	31817	0	0.166667	31942	0	0.166667	8888018	-1.#IND00
318719535	36	1	1666.892183	32142	0	0.166667	31694	0	0.166667	8874494	-1.#IND00
318740451	44	2	1666.979748	32021	0	0.166667	32022	0	0.166667	8860932	-1.#IND00
318746652	38	5	1667.676781	31698	0	0.166667	31495	0	0.166667	8847737	-1.#IND00
318755665	27	1	1667.290756	32051	0	0.166667	31765	0	0.166667	8834622	-1.#IND00
318734715	28	1	1667.295752	32021	0	0.166667	32059	0	0.166667	8821390	-1.#IND00
318742834	38	2	1667.527721	31910	0	0.166667	31840	0	0.166667	8808249	-1.#IND00
318713725	34	1	1666.973437	31754	0	0.166667	32034	0	0.166667	8794889	-1.#IND00
318733241	34	2	1666.885381	31719	0	0.166667	31985	0	0.166667	8781753	-1.#IND00
318724446	44	0	1667.009938	31967	0	0.166667	31865	0	0.166667	8768542	-1.#IND00
318749693	29	3	1667.147313	32088	0	0.166667	31894	0	0.166667	8755732	-1.#IND00
318742813	40	1	1667.146151	31916	0	0.166667	31757	0	0.166667	8742701	-1.#IND00
318717807	40	2	1667.189785	31826	0	0.166667	32071	0	0.166667	8729763	-1.#IND00
318726575	42	1	1667.276072	31839	0	0.166667	31934	0	0.166667	8716590	-1.#IND00
318733221	28	0	1666.888482	31891	0	0.166667	31693	0	0.166667	8703475	-1.#IND00
318696390	36	3	1667.073070	31809	0	0.166667	31761	0	0.166667	8690529	-1.#IND00
318724228	37	2	1667.172919	31686	0	0.166667	32107	0	0.166667	8677650	-1.#IND00
318713991	45	1	1667.345137	31918	0	0.166667	31935	0	0.166667	8664715	-1.#IND00
318711335	37	1	1667.026989	31841	0	0.166667	31880	0	0.166667	8651547	-1.#IND00
npatches	nstrain	runtime	dt	init_x	init_y	init_y_blood	init_z	init_S	beta0	beta1	beta2	beta3	mean_beta	B	d	delta	delta_blood	b[0]	mut	m	CTL	c	g	epsilon	k	het	lambda	rho	omega	x_max	patch.dyna	DELTA	A	VA
10000	1	100.000000	0.001000	21900	9499	5000000	0.001000	10000000	1.307376	0.966232	1.193075	0.739112	1	800000000	0.010000	1.000000	1.000000	80000	0.000050	0.004800	0	0.500000	0.000000	2.500000	15.000000	0.500000	0.001000	0.001000	0.010000	31872	0	10.000000	7.000000	1.000000
sus	inf	inf_blood	z	x[0]	y[0][0]	z[0]	x[1]	y[1][0]	z[1]	S[0]	synchrony
219000000	94990000	5000000	10.000000	21900	9499	0.001000	21900	9499	0.001000	10000000	0.000000
303242990	3746561	217226	3941.516320	30124	461	0.394152	30387	359	0.394152	10018975	0.000000
317418143	2952	170	3896.535892	31796	0	0.400211	31616	0	0.431211	10004564	0.000000
318628834	92	7	1783.784267	31932	0	0.178242	31841	0	0.179778	9989503	0.000000
318716129	46	2	1673.336970	31895	0	0.167240	31876	0	0.167317	9974651	0.000000
318729722	39	1	1667.482393	32042	0	0.166695	31787	0	0.166699	9959630	0.000000
318713695	39	2	1667.115448	32031	0	0.166668	31770	0	0.166668	9944611	0.000000
318737429	44	3	1667.031133	31955	0	0.166667	31876	0	0.166667	9929611	0.000000
318706465	40	1	1666.980107	31969	0	0.166667	31991	0	0.166667	9914703	0.000000
318716539	37	2	1667.018868	31919	0	0.166667	31748	0	0.166667	9899681	0.000000
318724865	41	2	1667.336066	31935	0	0.166667	31874	0	0.166667	9884911	0.000000
318730099	28	3	1667.048169	31725	0	0.166667	31676	0	0.166667	9870243	0.000000
318719108	45	4	1667.317972	32021	0	0.166667	32085	0	0.166667	9855290	0.000000
318714024	22	1	1667.008771	31734	0	0.166667	31776	0	0.166667	9840386	0.000000
318738630	48	1	1667.303128	31581	0	0.166667	31894	0	0.166667	9825822	0.000000
318713076	45	2	1667.137284	31730	0	0.166667	31913	0	0.166667	9811203	0.000000
318712489	33	3	1667.104593	31826	0	0.166667	32121	0	0.166667	9796501	0.000000
318727146	52	4	1667.017945	31829	0	0.166667	31836	0	0.166667	9782093	0.000000
318713566	50	5	1667.363409	31679	0	0.166667	31953	0	0.166667	9767257	0.000000
318748366	33	4	1667.174891	31874	0	0.166667	31730	0	0.166667	9752632	0.000000
318719106	36	2	1667.006355	31853	0	0.166667	31919	0	0.166667	9737927	0.000000
318715035	42	3	1667.276144	31834	0	0.166667	31755	0	0.166667	9723402	0.000000
318710843	22	3	1667.156956	31711	0	0.166667	31777	0	0.166667	9708691	0.000000
318720741	30	1	1666.913909	32003	0	0.166667	31986	0	0.166667	9694188	0.000000
318730507	21	0	1666.913761	31965	0	0.166667	32108	0	0.166667	9679663	0.000000
318741149	43	1	1666.972559	31835	0	0.166667	31847	0	0.166667	9665191	0.000000
318728101	27	3	1667.166135	32075	0	0.166667	31903	0	0.166667	9650612	0.000000
318734824	29	4	1666.956052	31861	0	0.166667	31547	0	0.166667	9635998	0.000000
318737541	33	0	1667.039159	31902	0	0.166667	31791	0	0.166667	9621677	0.000000
318741588	28	9	1667.470945	31815	0	0.166667	31945	0	0.166667	9607293	0.000000
318729944	41	1	1667.236574	32160	0	0.166667	31852	0	0.166667	9592951	0.000000
318747886	27	2	1666.954347	32103	0	0.166667	31679	0	0.166667	9578691	0.000000
318713786	31	2	1667.036437	31801	0	0.166667	31777	0	0.166667	9564247	0.000000
318699601	40	3	1667.217169	31904	0	0.166667	31903	0	0.166667	9549858	0.000000
318723960	31	2	1667.235187	31760	0	0.166667	31918	0	0.166667	9535595	0.000000
318742227	39	3	1667.220671	32000	0	0.166667	31930	0	0.166667	9521432	0.000000
318743802	25	1	1667.150425	31960	0	0.166667	31800	0	0.166667	9507150	0.000000
318734076	32	0	1666.907373	31742	0	0.166667	31803	0	0.166667	9492598	0.000000
318739242	32	3	1667.015945	31818	0	0.166667	32004	0	0.166667	9478306	0.000000
318725942	22	5	1667.056474	31673	0	0.166667	31997	0	0.166667	9464052	0.000000
318730928	30	1	1667.029103	31940	0	0.166667	31891	0	0.166667	9449954	-1.#IND00
318717358	40	3	1667.284113	31732	0	0.166667	32005	0	0.166667	9435862	-1.#IND00
318744110	43	3	1667.165226	31884	0	0.166667	31873	0	0.166667	9421782	-1.#IND00
318747636	25	1	1666.933756	31868	0	0.166667	31849	0	0.166667	9407661	-1.#IND00
318720665	49	2	1667.098722	31723	0	0.166667	31891	0	0.166667	9393545	-1.#IND00
318735876	34	5	1667.210530	31935	0	0.166667	31821	0	0.166667	9379518	-1.#IND00
318736059	46	5	1667.173558	31729	0	0.166667	31729	0	0.166667	9365479	-1.#IND00
318733289	26	2	1667.029310	31889	0	0.166667	31791	0	0.166667	9351324	-1.#IND00
318732380	30	2	1666.903649	31918	0	0.166667	31804	0	0.166667	9337200	-1.#IND00
318730648	41	1	1667.280523	31792	0	0.166667	32094	0	0.166667	9323180	-1.#IND00
318718240	26	3	1666.927838	31990	0	0.166667	31873	0	0.166667	9309043	-1.#IND00
318722688	33	4	1667.063211	31853	0	0.166667	31854	0	0.166667	9294974	-1.#IND00
318741534	41	3	1667.012627	31807	0	0.166667	31930	0	0.166667	9280911	-1.#IND00
318730074	44	1	1667.362151	31843	0	0.166667	31857	0	0.166667	9266821	-1.#IND00
318723527	38	3	1666.999214	32013	0	0.166667	31867	0	0.166667	9252877	-1.#IND00
318716998	31	1	1667.012391	31827	0	0.166667	31843	0	0.166667	9238973	-1.#IND00
318738667	26	6	1666.859122	31733	0	0.166667	31893	0	0.166667	9225117	-1.#IND00
318732894	46	1	1667.189438	31844	0	0.166667	31807	0	0.166667	9211174	-1.#IND00
318732181	33	1	1667.153845	31691	0	0.166667	31776	0	0.166667	9197408	-1.#IND00
318695719	42	2	1667.468482	31826	0	0.166667	31920	0	0.166667	9183751	-1.#IND00
318732037	20	1	1666.976122	31984	0	0.166667	31769	0	0.166667	9170048	-1.#IND00
318727710	41	4	1667.212922	31743	0	0.166667	32078	0	0.166667	9156386	-1.#IND00
318708640	47	2	1667.162940	31997	0	0.166667	31912	0	0.166667	9142622	-1.#IND00
318726434	37	2	1667.316773	31881	0	0.166667	31777	0	0.166667	9128920	-1.#IND00
318722048	34	5	1666.993660	31748	0	0.166667	32006	0	0.166667	9115311	-1.#IND00
318735043	29	4	1666.900052	31949	0	0.166667	31820	0	0.166667	9101864	-1.#IND00
318724984	26	2	1666.935774	32158	0	0.166667	31984	0	0.166667	9088167	-1.#IND00
318726999	30	0	1666.947884	31906	0	0.166667	31868	0	0.166667	9074524	-1.#IND00
318722923	22	2	1666.911260	31770	0	0.166667	32234	0	0.166667	9060831	-1.#IND00
318730387	37	3	1667.125893	31776	0	0.166667	31812	0	0.166667	9047218	-1.#IND00
318718072	44	5	1667.169930	31794	0	0.166667	31866	0	0.166667	9033471	-1.#IND00
318737762	36	1	1667.053750	31883	0	0.166667	31805	0	0.166667	9020031	-1.#IND00
318713256	45	3	1667.233432	31786	0	0.166667	31697	0	0.166667	9006566	-1.#IND00
318720456	19	2	1666.946676	31751	0	0.166667	31722	0	0.166667	8993117	-1.#IND00
318738817	37	1	1666.992808	31692	0	0.166667	31893	0	0.166667	8979624	-1.#IND00
318740154	36	3	1667.037578	31772	0	0.166667	31716	0	0.166667	8966363	-1.#IND00
318709741	33	2	1666.974059	31668	0	0.166667	31762	0	0.166667	8952917	-1.#IND00
318702929	29	1	1667.097330	31964	0	0.166667	31881	0	0.166667	8939635	-1.#IND00
318709013	37	2	1667.184032	31762	0	0.166667	31869	0	0.166667	8926343	-1.#IND00
318739790	34	0	1667.009354	31786	0	0.166667	31980	0	0.166667	8912989	-1.#IND00
318726616	42	2	1667.166572	31992	0	0.166667	31950	0	0.166667	8899290	-1.#IND00
318706021	36	2	1667.090776	31747	0	0.166667	31735	0	0.166667	8886222	-1.#IND00
318722807	44	0	1667.177005	31731	0	0.166667	32082	0	0.166667	8873022	-1.#IND00
318734911	42	2	1667.468132	31662	0	0.166667	31896	0	0.166667	8859756	-1.#IND00
318710788	42	3	1667.119594	31761	0	0.166667	31820	0	0.166667	8846471	-1.#IND00
318733604	42	3	1667.351515	31883	0	0.166667	31792	0	0.166667	8832926	-1.#IND00
318754085	24	1	1666.888830	31750	0	0.166667	32179	0	0.166667	8819799	-1.#IND00
318754271	28	1	1666.918473	31820	0	0.166667	32027	0	0.166667	8806491	-1.#IND00
318745741	27	3	1666.858693	31779	0	0.166667	31837	0	0.166667	8793415	-1.#IND00
318726062	33	0	1666.889319	31808	0	0.166667	31671	0	0.166667	8780238	-1.#IND00
318756466	34	3	1666.903720	31815	0	0.166667	31838	0	0.166667	8766959	-1.#IND00
318704356	38	2	1667.222691	32023	0	0.166667	31868	0	0.166667	8753716	-1.#IND00
318729216	23	0	1666.957537	31849	0	0.166667	31926	0	0.166667	8740751	-1.#IND00
318717900	21	0	1667.052787	31963	0	0.166667	32001	0	0.166667	8727739	-1.#IND00
318718255	37	1	1667.101773	31882	0	0.166667	31704	0	0.166667	8714660	-1.#IND00
318719320	41	2	1667.088936	31594	0	0.166667	31703	0	0.166667	8701580	-1.#IND00
318711893	34	2	1666.984756	31771	0	0.166667	31799	0	0.166667	8688461	-1.#IND00
318725465	27	0	1667.223682	32169	0	0.166667	32027	0	0.166667	8675582	-1.#IND00
318727758	34	2	1667.091799	31885	0	0.166667	31825	0	0.166667	8662485	-1.#IND00
318688208	38	0	1667.131236	31853	0	0.166667	31748	0	0.166667	8649591	-1.#IND00
npatches	nstrain	runtime	dt	init_x	init_y	init_y_blood	init_z	init_S	beta0	beta1	beta2	beta3	mean_beta	B	d	delta	delta_blood	b[0]	mut	m	CTL	c	g	epsilon	k	het	lambda	rho	omega	x_max	patch.dyna	DELTA	A	VA
10000	1	100.000000	0.001000	21900	9499	5000000	0.001000	10000000	1.025230	1.452941	1.250855	1.327241	1	800000000	0.010000	1.000000	1.000000	80000	0.000050	0.004800	0	0.500000	0.000000	2.500000	16.000000	0.500000	0.001000	0.001000	0.010000	31872	0	10.000000	7.000000	1.000000
sus	inf	inf_blood	z	x[0]	y[0][0]	z[0]	x[1]	y[1][0]	z[1]	S[0]	synchrony
219000000	94990000	5000000	10.000000	21900	9499	0.001000	21900	9499	0.001000	10000000	0.000000
303618978	3074865	177889	3941.516320	30304	326	0.394152	29925	381	0.394152	10018790	0.000000
317438883	1806	97	3455.904389	31698	0	0.312979	31605	0	0.430379	10004249	0.000000
318620533	75	4	1759.396810	31942	0	0.173918	31802	0	0.182266	9989378	0.000000
318716051	26	0	1671.521684	31860	0	0.167026	31738	0	0.167440	9974571	0.000000
318719763	23	1	1667.175499	31586	0	0.166684	31920	0	0.166705	9959340	0.000000
318699381	29	1	1667.073669	31898	0	0.166668	31901	0	0.166669	9944487	0.000000
318714651	42	0	1667.342502	31964	0	0.166667	31825	0	0.166667	9929687	0.000000
318717767	29	0	1667.151172	31830	0	0.166667	31914	0	0.166667	9914764	0.000000
318713062	43	1	1667.209902	31780	0	0.166667	31827	0	0.166667	9900092	0.000000
318715825	21	1	1666.988389	31687	0	0.166667	32003	0	0.166667	9885518	0.000000
318698420	22	1	1666.911490	31936	0	0.166667	32084	0	0.166667	9870621	0.000000
318717148	31	5	1667.141153	31959	0	0.166667	32052	0	0.166667	9855917	0.000000
318736724	39	2	1667.121731	31885	0	0.166667	31930	0	0.166667	9840935	0.000000
318711714	32	2	1667.193516	31997	0	0.166667	31653	0	0.166667	9826158	0.000000
318726057	33	2	1666.983392	32001	0	0.166667	31934	0	0.166667	9811349	0.000000
318744877	20	3	1667.191531	31763	0	0.166667	31888	0	0.166667	9796586	0.000000
318742404	41	3	1667.124068	31851	0	0.166667	31804	0	0.166667	9781841	0.000000
318757452	39	1	1667.118598	31625	0	0.166667	32051	0	0.166667	9767048	0.000000
318712375	33	2	1667.197034	31995	0	0.166667	31861	0	0.166667	9752543	0.000000
318719024	43	2	1667.217847	31937	0	0.166667	31739	0	0.166667	9737878	0.000000
318740386	43	1	1667.247291	31823	0	0.166667	32027	0	0.166667	9723148	0.000000
318729946	30	7	1667.105498	32034	0	0.166667	31805	0	0.166667	9708482	0.000000
318729749	38	0	1666.939825	31824	0	0.166667	31739	0	0.166667	9694231	0.000000
318725050	49	0	1667.115246	31839	0	0.166667	31976	0	0.166667	9679818	0.000000
318722958	38	1	1667.161702	31796	0	0.166667	31960	0	0.166667	9665415	0.000000
318703037	34	2	1667.054674	31983	0	0.166667	31931	0	0.166667	9650813	0.000000
318729247	33	0	1666.899572	32009	0	0.166667	31748	0	0.166667	9636245	0.000000
318723678	30	2	1667.093600	31882	0	0.166667	31623	0	0.166667	9621980	0.000000
318741405	37	0	1666.900401	31798	0	0.166667	31805	0	0.166667	9607864	0.000000
318706212	26	1	1666.982262	31728	0	0.166667	32023	0	0.166667	9593531	0.000000
318718052	31	0	1666.975832	31919	0	0.166667	31721	0	0.166667	9579102	0.000000
318715000	33	1	1667.169987	31869	0	0.166667	32118	0	0.166667	9564738	0.000000
318707917	37	2	1667.098254	31735	0	0.166667	32011	0	0.166667	9550303	0.000000
318728679	46	0	1667.227889	31897	0	0.166667	31857	0	0.166667	9535940	0.000000
318731348	27	2	1666.978548	31790	0	0.166667	31952	0	0.166667	9521664	0.000000
318692422	29	0	1667.174351	31782	0	0.166667	31766	0	0.166667	9507350	0.000000
318724890	32	1	1666.904023	32006	0	0.166667	31819	0	0.166667	9493159	0.000000
318687264	15	1	1667.034769	31937	0	0.166667	31910	0	0.166667	9479066	0.000000
318726038	27	1	1666.961462	31803	0	0.166667	31867	0	0.166667	9465035	0.000000
318702143	38	2	1666.911287	31766	0	0.166667	31651	0	0.166667	9450813	-1.#IND00
318721884	32	0	1667.037271	31876	0	0.166667	32156	1	0.166667	9436510	-1.#IND00
318725747	26	0	1666.943084	32011	0	0.166667	31958	0	0.166667	9422495	-1.#IND00
318703954	27	0	1666.839011	31876	0	0.166667	31961	0	0.166667	9408433	-1.#IND00
318730365	35	2	1667.028268	31900	0	0.166667	31989	0	0.166667	9394335	-1.#IND00
318713529	31	1	1667.166435	31803	0	0.166667	31906	0	0.166667	9380419	-1.#IND00
318726865	30	1	1667.028340	32118	0	0.166667	31964	0	0.166667	9366431	-1.#IND00
318722356	35	2	1666.875962	32014	0	0.166667	31983	0	0.166667	9352264	-1.#IND00
318715042	35	1	1666.948773	31885	0	0.166667	31967	0	0.166667	9338179	-1.#IND00
318736231	26	4	1666.994729	31828	0	0.166667	31923	0	0.166667	9324243	-1.#IND00
318749407	34	1	1667.038417	31815	0	0.166667	31921	0	0.166667	9310117	-1.#IND00
318716073	35	1	1667.067635	32048	0	0.166667	32020	0	0.166667	9295969	-1.#IND00
318726558	28	2	1667.049579	31811	0	0.166667	31862	0	0.166667	9282019	-1.#IND00
318713309	35	1	1667.045564	31849	0	0.166667	31859	0	0.166667	9268184	-1.#IND00
318746499	31	1	1667.004085	31916	0	0.166667	31824	0	0.166667	9254514	-1.#IND00
318733555	33	3	1666.906758	32239	0	0.166667	31766	0	0.166667	9240715	-1.#IND00
318731102	28	1	1667.045934	31853	0	0.166667	31869	0	0.166667	9226893	-1.#IND00
318719829	38	1	1666.927435	31832	0	0.166667	31986	0	0.166667	9213130	-1.#IND00
318747007	31	2	1667.236524	32012	0	0.166667	32014	0	0.166667	9198954	-1.#IND00
318707550	34	1	1667.145477	31849	0	0.166667	31664	0	0.166667	9185292	-1.#IND00
318707154	27	3	1666.819449	32085	0	0.166667	31702	0	0.166667	9171465	-1.#IND00
318731344	34	3	1666.880613	32008	0	0.166667	31812	0	0.166667	9157608	-1.#IND00
318724332	35	2	1667.183436	31912	0	0.166667	31919	0	0.166667	9143927	-1.#IND00
318728015	44	1	1667.236376	31759	0	0.166667	31760	0	0.166667	9130425	-1.#IND00
318751412	41	2	1667.165551	31855	0	0.166667	31899	0	0.166667	9116764	-1.#IND00
318722357	19	4	1667.003241	31887	0	0.166667	31930	0	0.166667	9103214	-1.#IND00
318703059	28	2	1667.008616	31772	0	0.166667	31942	0	0.166667	9089426	-1.#IND00
318728905	40	1	1667.045724	32029	0	0.166667	31874	0	0.166667	9075698	-1.#IND00
318736804	30	5	1667.027539	31774	0	0.166667	31986	0	0.166667	9061890	-1.#IND00
318718949	25	2	1666.930041	32039	0	0.166667	31897	0	0.166667	9048069	-1.#IND00
318695359	23	1	1667.234511	31957	0	0.166667	31974	0	0.166667	9034668	-1.#IND00
318694611	30	3	1667.214533	31834	0	0.166667	31994	0	0.166667	9021141	-1.#IND00
318708398	44	2	1667.001959	31874	0	0.166667	31988	0	0.166667	9007931	-1.#IND00
318733335	41	2	1667.326967	32015	0	0.166667	32064	0	0.166667	8994538	-1.#IND00
318709813	43	1	1667.225975	31715	0	0.166667	31716	0	0.166667	8981013	-1.#IND00
318735188	35	2	1667.122947	32003	0	0.166667	31768	0	0.166667	8967434	-1.#IND00
318729247	35	0	1666.859149	31753	0	0.166667	32033	0	0.166667	8953844	-1.#IND00
318718108	40	2	1667.299816	32008	0	0.166667	31931	0	0.166667	8940521	-1.#IND00
318731476	20	1	1667.038250	32088	0	0.166667	31866	0	0.166667	8927245	-1.#IND00
318732950	25	5	1666.941510	31907	0	0.166667	32067	0	0.166667	8913810	-1.#IND00
318721879	35	3	1666.867595	31815	0	0.166667	32003	0	0.166667	8900668	-1.#IND00
318738564	30	2	1667.107046	31812	0	0.166667	31990	0	0.166667	8887193	-1.#IND00
318760254	34	3	1667.050188	31717	0	0.166667	31848	0	0.166667	8873694	-1.#IND00
318722558	25	1	1666.930093	31926	0	0.166667	31947	0	0.166667	8860368	-1.#IND00
318706179	29	0	1667.024129	31949	0	0.166667	31890	0	0.166667	8847136	-1.#IND00
318734972	37	0	1667.395253	31354	0	0.166667	32046	0	0.166667	8833642	-1.#IND00
318741977	26	1	1667.053192	31764	0	0.166667	31916	0	0.166667	8820456	-1.#IND00
318708251	44	4	1667.178971	31966	0	0.166667	31965	0	0.166667	8807359	-1.#IND00
318712670	32	2	1667.096301	31736	0	0.166667	31888	0	0.166667	8794334	-1.#IND00
318721626	34	2	1667.203637	31945	0	0.166667	31832	0	0.166667	8781050	-1.#IND00
318737614	24	2	1666.832448	32074	0	0.166667	31825	0	0.166667	8767986	-1.#IND00
318721558	48	0	1667.452979	32101	0	0.166667	31868	0	0.166667	8754812	-1.#IND00
318703936	34	0	1667.036046	31980	0	0.166667	31627	0	0.166667	8741484	-1.#IND00
318732610	44	2	1667.166015	31948	0	0.166667	31924	0	0.166667	8728460	-1.#IND00
318737720	32	1	1667.049221	31913	0	0.166667	31948	0	0.166667	8715299	-1.#IND00
318711066	23	0	1666.803690	32023	0	0.166667	31605	0	0.166667	8702279	-1.#IND00
318749985	22	0	1666.933231	31935	0	0.166667	32060	0	0.166667	8689221	-1.#IND00
318720345	26	2	1666.855310	31705	0	0.166667	31845	0	0.166667	8676187	-1.#IND00
318707719	28	0	1667.042849	31855	0	0.166667	31838	0	0.166667	8662932	-1.#IND00
318742521	34	0	1666.847128	31994	0	0.166667	31661	0	0.166667	8650009	-1.#IND00
npatches	nstrain	runtime	dt	init_x	init_y	init_y_blood	init_z	init_S	beta0	beta1	beta2	beta3	mean_beta	B	d	delta	delta_blood	b[0]	mut	m	CTL	c	g	epsilon	k	het	lambda	rho	omega	x_max	patch.dyna	DELTA	A	VA
10000	1	100.000000	0.001000	21900	9499	5000000	0.001000	10000000	1.342123	1.137042	1.257339	0.595100	1	800000000	0.010000	1.000000	1.000000	80000	0.000050	0.004800	0	0.500000	0.000000	2.500000	17.000000	0.500000	0.001000	0.001000	0.010000	31872	0	10.000000	7.000000	1.000000
sus	inf	inf_blood	z	x[0]	y[0][0]	z[0]	x[1]	y[1][0]	z[1]	S[0]	synchrony
219000000	94990000	5000000	10.000000	21900	9499	0.001000	21900	9499	0.001000	10000000	0.000000
304020436	2504652	146643	3941.516320	30192	290	0.394152	30282	273	0.394152	10017316	0.000000
317510439	1202	81	3134.297208	31638	1	0.305880	31578	0	0.281483	10002831	0.000000
318635791	64	3	1741.702790	31675	0	0.173567	32013	0	0.172357	9987810	0.000000
318715091	47	1	1671.061932	31720	0	0.167009	32099	0	0.166949	9972643	0.000000
318733823	21	2	1667.050406	31903	0	0.166684	31940	0	0.166681	9957811	0.000000
318744086	35	1	1667.194160	31894	0	0.166668	31935	0	0.166667	9942864	0.000000
318696581	29	3	1666.929125	31772	0	0.166667	31742	0	0.166667	9927976	0.000000
318698942	36	2	1667.066367	31843	0	0.166667	31671	0	0.166667	9912990	0.000000
318720363	34	0	1666.949050	31922	0	0.166667	31837	0	0.166667	9898032	0.000000
318733853	34	1	1666.938971	31684	0	0.166667	32040	0	0.166667	9883264	0.000000
318701304	32	2	1667.029273	32028	0	0.166667	31825	0	0.166667	9868410	0.000000
318715596	32	0	1666.935348	32053	0	0.166667	31902	0	0.166667	9853510	0.000000
318750135	31	2	1666.988594	31762	0	0.166667	32002	0	0.166667	9838603	0.000000
318715054	34	1	1666.911119	31947	0	0.166667	31984	0	0.166667	9823750	0.000000
318733522	24	2	1666.936319	31851	0	0.166667	32046	0	0.166667	9809013	0.000000
318722020	29	1	1666.959933	31809	0	0.166667	31973	0	0.166667	9794163	0.000000
318735167	27	1	1666.787463	31666	0	0.166667	31899	0	0.166667	9779401	0.000000
318706951	26	1	1667.055344	31852	0	0.166667	31831	0	0.166667	9764698	0.000000
318730341	29	3	1667.059745	31688	0	0.166667	31950	0	0.166667	9750076	0.000000
318709823	35	2	1667.033797	31781	0	0.166667	31860	0	0.166667	9735495	0.000000
318735172	28	3	1667.072248	32031	0	0.166667	32018	0	0.166667	9720792	0.000000
318718334	41	3	1667.146826	31906	0	0.166667	31900	0	0.166667	9706070	0.000000
318717341	30	0	1667.007037	31736	0	0.166667	31821	0	0.166667	9691380	0.000000
318755734	22	2	1666.918199	31949	0	0.166667	31987	0	0.166667	9676765	0.000000
318740771	45	1	1667.271647	31923	0	0.166667	31802	0	0.166667	9662263	0.000000
318724687	31	1	1666.891782	31657	0	0.166667	31961	0	0.166667	9647870	0.000000
318753950	41	4	1667.098608	31759	0	0.166667	31823	0	0.166667	9633336	0.000000
318743349	27	1	1666.878116	31964	0	0.166667	31913	0	0.166667	9618933	0.000000
318714399	22	1	1666.803430	31954	0	0.166667	31922	0	0.166667	9604494	0.000000
318727173	31	2	1667.014697	31731	0	0.166667	31898	0	0.166667	9590076	0.000000
318712922	35	0	1667.062919	31749	0	0.166667	31914	0	0.166667	9575885	0.000000
318735536	30	1	1666.914078	31808	0	0.166667	31840	0	0.166667	9561651	0.000000
318714184	28	2	1667.006809	31814	0	0.166667	31929	0	0.166667	9547198	0.000000
318727247	37	1	1666.935481	31976	0	0.166667	32035	1	0.166667	9532814	0.000000
318731352	33	0	1667.087417	32122	0	0.166667	31896	0	0.166667	9518476	0.000000
318736897	32	2	1667.153164	32008	0	0.166667	31734	0	0.166667	9504320	0.000000
318717660	29	2	1667.197040	31796	0	0.166667	31833	0	0.166667	9490186	0.000000
318729181	32	4	1667.053659	31684	0	0.166667	31813	0	0.166667	9476040	0.000000
318711254	31	1	1666.941931	31978	0	0.166667	31738	0	0.166667	9461892	0.000000
318745900	33	2	1667.008031	31685	0	0.166667	31462	0	0.166667	9447691	-1.#IND00
318706052	28	1	1666.989876	32030	0	0.166667	31781	0	0.166667	9433185	-1.#IND00
318717332	22	1	1667.080185	32007	0	0.166667	32045	0	0.166667	9419261	-1.#IND00
318711100	21	1	1666.946025	32052	0	0.166667	31765	0	0.166667	9405163	-1.#IND00
318735013	19	3	1667.083193	32026	0	0.166667	31871	0	0.166667	9391016	-1.#IND00
318715292	30	0	1666.862350	31858	0	0.166667	31758	0	0.166667	9377210	-1.#IND00
318730395	32	1	1666.872563	31846	0	0.166667	31897	0	0.166667	9363072	-1.#IND00
318725929	35	1	1666.907576	31950	0	0.166667	31789	0	0.166667	9348903	-1.#IND00
318714111	35	2	1666.962431	31821	0	0.166667	32009	0	0.166667	9335005	-1.#IND00
318736990	24	1	1666.956334	31488	0	0.166667	31987	0	0.166667	9321007	-1.#IND00
318722483	34	0	1667.006361	31829	0	0.166667	31806	0	0.166667	9307066	-1.#IND00
318747536	28	1	1666.993550	31760	0	0.166667	31826	0	0.166667	9293069	-1.#IND00
318732502	28	3	1666.940577	31868	0	0.166667	31925	0	0.166667	9279251	-1.#IND00
318710429	29	3	1666.924618	31775	0	0.166667	32121	0	0.166667	9265230	-1.#IND00
318722271	31	1	1667.050507	31784	0	0.166667	31860	0	0.166667	9251094	-1.#IND00
318711096	35	1	1667.091907	31845	0	0.166667	31855	0	0.166667	9237173	-1.#IND00
318727854	29	1	1666.939297	31816	0	0.166667	31917	0	0.166667	9223331	-1.#IND00
318711844	27	3	1666.919687	31873	0	0.166667	31919	0	0.166667	9209405	-1.#IND00
318735299	25	3	1666.923220	31685	0	0.166667	31758	0	0.166667	9195754	-1.#IND00
318718249	36	2	1666.853438	32085	0	0.166667	31610	0	0.166667	9181912	-1.#IND00
318723304	40	2	1667.113713	31703	0	0.166667	31716	0	0.166667	9168081	-1.#IND00
318752288	37	1	1666.961088	31790	0	0.166667	31739	0	0.166667	9154339	-1.#IND00
318736791	20	1	1666.805250	31837	0	0.166667	31973	0	0.166667	9140628	-1.#IND00
318750578	22	1	1666.964399	31881	0	0.166667	31978	0	0.166667	9126879	-1.#IND00
318729786	31	1	1666.949300	31515	0	0.166667	31865	0	0.166667	9113067	-1.#IND00
318694512	26	4	1667.155316	31902	0	0.166667	31675	0	0.166667	9099587	-1.#IND00
318711056	37	2	1666.973235	31894	0	0.166667	31915	0	0.166667	9085776	-1.#IND00
318743716	29	2	1666.950700	31875	0	0.166667	31692	0	0.166667	9072167	-1.#IND00
318711828	26	4	1666.915366	31852	0	0.166667	31946	0	0.166667	9058520	-1.#IND00
318717233	33	3	1667.013778	31829	0	0.166667	31777	0	0.166667	9044871	-1.#IND00
318728310	35	0	1666.968412	31734	0	0.166667	31916	0	0.166667	9031370	-1.#IND00
318730744	32	4	1666.870124	31732	0	0.166667	31954	0	0.166667	9017840	-1.#IND00
318744352	33	1	1666.971511	32037	0	0.166667	31875	0	0.166667	9004287	-1.#IND00
318718714	27	1	1667.052481	32032	0	0.166667	31894	0	0.166667	8990873	-1.#IND00
318706292	29	2	1667.018412	32061	0	0.166667	31853	0	0.166667	8977522	-1.#IND00
318726651	31	0	1666.984989	31698	0	0.166667	31792	0	0.166667	8964092	-1.#IND00
318707251	29	3	1666.967272	31887	0	0.166667	31737	0	0.166667	8950452	-1.#IND00
318731635	24	2	1666.917611	31854	0	0.166667	31660	0	0.166667	8937038	-1.#IND00
318734368	35	2	1667.004021	31778	0	0.166667	32168	0	0.166667	8923580	-1.#IND00
318719193	22	3	1667.013943	31751	0	0.166667	32195	0	0.166667	8910270	-1.#IND00
318721925	34	0	1666.894693	32061	0	0.166667	31980	0	0.166667	8896919	-1.#IND00
318713164	31	1	1667.035401	32000	0	0.166667	31987	0	0.166667	8883608	-1.#IND00
318714185	35	2	1667.009461	31905	0	0.166667	31734	0	0.166667	8870228	-1.#IND00
318727183	33	1	1667.151765	31884	0	0.166667	31920	0	0.166667	8856885	-1.#IND00
318723204	26	2	1667.061069	32005	0	0.166667	31879	0	0.166667	8843601	-1.#IND00
318731207	28	0	1666.900938	31879	0	0.166667	31979	0	0.166667	8830279	-1.#IND00
318713821	29	1	1667.017806	31716	0	0.166667	31941	0	0.166667	8816849	-1.#IND00
318730599	45	2	1667.021869	31819	0	0.166667	31865	0	0.166667	8803526	-1.#IND00
318708628	41	1	1667.064610	31788	0	0.166667	31790	0	0.166667	8790308	-1.#IND00
318735952	35	2	1666.858442	31762	0	0.166667	31932	0	0.166667	8776933	-1.#IND00
318731334	37	1	1666.815082	31873	0	0.166667	31780	0	0.166667	8763774	-1.#IND00
318744292	37	4	1667.131650	32032	0	0.166667	31731	0	0.166667	8750548	-1.#IND00
318706166	30	1	1666.921162	31912	0	0.166667	31965	0	0.166667	8737417	-1.#IND00
318715571	23	2	1667.047352	32027	0	0.166667	31985	0	0.166667	8724261	-1.#IND00
318722269	28	0	1666.970562	31871	0	0.166667	32004	0	0.166667	8711085	-1.#IND00
318730059	28	0	1666.969014	31678	0	0.166667	31941	0	0.166667	8698054	-1.#IND00
318729992	22	1	1667.062003	31874	0	0.166667	32043	0	0.166667	8684927	-1.#IND00
318720151	25	0	1666.911698	31625	0	0.166667	31824	0	0.166667	8671911	-1.#IND00
318726872	24	3	1666.917560	31964	0	0.166667	32025	0	0.166667	8658769	-1.#IND00
318710755	37	1	1667.061059	31671	0	0.166667	32042	0	0.166667	8645761	-1.#IND00
npatches	nstrain	runtime	dt	init_x	init_y	init_y_blood	init_z	init_S	beta0	beta1	beta2	beta3	mean_beta	B	d	delta	delta_blood	b[0]	mut	m	CTL	c	g	epsilon	k	het	lambda	rho	omega	x_max	patch.dyna	DELTA	A	VA
10000	1	100.000000	0.001000	21900	9499	5000000	0.001000	10000000	1.240478	0.753144	1.157948	0.797664	1	800000000	0.010000	1.000000	1.000000	80000	0.000050	0.004800	0	0.500000	0.000000	2.500000	18.000000	0.500000	0.001000	0.001000	0.010000	31872	0	10.000000	7.000000	1.000000
sus	inf	inf_blood	z	x[0]	y[0][0]	z[0]	x[1]	y[1][0]	z[1]	S[0]	synchrony
219000000	94990000	5000000	10.000000	21900	9499	0.001000	21900	9499	0.001000	10000000	0.000000
304390522	2046491	121200	3941.516320	30315	212	0.394152	30491	176	0.394152	10016492	0.000000
317503418	834	59	2884.786305	31603	0	0.299119	31670	0	0.287795	10001687	0.000000
318637658	54	5	1729.166460	31579	0	0.173231	31843	0	0.172670	9986723	0.000000
318730085	44	0	1670.165745	31733	0	0.166992	31917	0	0.166964	9971870	0.000000
318730331	37	3	1667.352016	31956	0	0.166683	31775	0	0.166681	9956699	0.000000
318714413	47	1	1667.137721	31798	0	0.166667	31803	0	0.166667	9941839	0.000000
318743629	33	1	1667.099032	31776	0	0.166667	31827	0	0.166667	9926813	0.000000
318723659	35	1	1667.014779	31754	0	0.166667	31687	0	0.166667	9912128	0.000000
318725943	27	1	1666.914075	31898	0	0.166667	32061	0	0.166667	9897178	0.000000
318718076	31	0	1667.046577	31956	0	0.166667	31939	0	0.166667	9882445	0.000000
318727981	22	0	1666.865534	32048	0	0.166667	31975	0	0.166667	9867534	0.000000
318741084	33	2	1667.047405	31817	0	0.166667	31669	0	0.166667	9852861	0.000000
318723889	37	4	1666.892524	31718	0	0.166667	31938	0	0.166667	9838266	0.000000
318716728	31	0	1666.987281	31772	0	0.166667	31800	0	0.166667	9823482	0.000000
318709787	36	1	1667.025219	31785	0	0.166667	31947	0	0.166667	9808805	0.000000
318722238	41	0	1667.135169	31735	0	0.166667	32154	0	0.166667	9794162	0.000000
318705291	30	1	1666.953477	31700	0	0.166667	31715	0	0.166667	9779577	0.000000
318722120	25	1	1667.027253	31921	0	0.166667	31726	0	0.166667	9764881	0.000000
318719418	31	3	1667.031208	31887	0	0.166667	32106	0	0.166667	9750053	0.000000
318713212	38	0	1666.843688	32013	0	0.166667	32175	0	0.166667	9735555	0.000000
318736155	30	4	1666.899900	31742	0	0.166667	31802	0	0.166667	9721181	0.000000
318733733	38	3	1667.143943	31731	0	0.166667	31810	0	0.166667	9706466	0.000000
318722217	17	2	1666.960728	31724	0	0.166667	32017	0	0.166667	9691811	0.000000
318719818	22	2	1667.063683	31699	0	0.166667	31770	0	0.166667	9677235	0.000000
318730702	25	5	1667.014788	31877	0	0.166667	31829	0	0.166667	9662994	0.000000
318745416	34	2	1666.953784	31810	0	0.166667	31938	1	0.166667	9648670	0.000000
318722493	31	0	1667.174882	31767	0	0.166667	31754	1	0.166667	9634102	0.000000
318731809	24	2	1666.837959	31936	0	0.166667	31728	0	0.166667	9619679	0.000000
318723278	27	3	1666.845848	31946	0	0.166667	32035	0	0.166667	9605256	0.000000
318726473	21	2	1666.919627	31685	0	0.166667	31888	0	0.166667	9590755	0.000000
318715718	21	1	1666.880026	31887	0	0.166667	31902	0	0.166667	9576335	0.000000
318739228	21	2	1666.848847	31909	0	0.166667	31736	0	0.166667	9562059	0.000000
318725074	21	1	1666.843383	31622	0	0.166667	31769	0	0.166667	9547777	0.000000
318699100	23	2	1666.808164	31915	0	0.166667	31760	0	0.166667	9533411	0.000000
318723860	34	1	1667.013124	31940	0	0.166667	31981	0	0.166667	9519010	0.000000
318713672	23	1	1666.882468	31925	0	0.166667	31932	0	0.166667	9504609	0.000000
318754809	27	2	1666.861960	31861	0	0.166667	31955	0	0.166667	9490225	0.000000
318729372	27	1	1667.262108	31889	0	0.166667	31835	0	0.166667	9475983	0.000000
318750298	38	2	1667.336300	32007	0	0.166667	31752	0	0.166667	9461687	0.000000
318750529	38	4	1667.127894	31820	0	0.166667	31930	0	0.166667	9447510	-1.#IND00
318743837	21	3	1667.065176	31680	0	0.166667	31859	0	0.166667	9433394	-1.#IND00
318712564	22	3	1666.853078	31642	0	0.166667	31778	0	0.166667	9419313	-1.#IND00
318720940	24	2	1666.854708	32063	0	0.166667	31853	0	0.166667	9405215	-1.#IND00
318734644	29	3	1666.924390	32051	0	0.166667	31940	0	0.166667	9391036	-1.#IND00
318714958	36	0	1667.182270	31828	0	0.166667	32082	0	0.166667	9377174	-1.#IND00
318707970	33	2	1667.075180	31668	0	0.166667	31837	0	0.166667	9363075	-1.#IND00
318716655	33	2	1667.096981	31855	0	0.166667	31904	0	0.166667	9348966	-1.#IND00
318717676	37	2	1667.025268	31836	0	0.166667	31588	0	0.166667	9334790	-1.#IND00
318728183	25	1	1666.972519	32024	0	0.166667	31983	0	0.166667	9320829	-1.#IND00
318735930	33	1	1667.097718	31914	0	0.166667	32030	0	0.166667	9306849	-1.#IND00
318717025	44	2	1667.229699	31948	0	0.166667	31862	0	0.166667	9292826	-1.#IND00
318726075	36	1	1667.227231	31776	0	0.166667	31881	0	0.166667	9279040	-1.#IND00
318706600	26	1	1666.913876	31821	0	0.166667	31782	0	0.166667	9264975	-1.#IND00
318725881	25	0	1666.847595	31900	0	0.166667	31851	0	0.166667	9251092	-1.#IND00
318742611	24	2	1667.074631	32039	0	0.166667	32047	0	0.166667	9237266	-1.#IND00
318740492	28	1	1667.231609	31886	0	0.166667	31841	0	0.166667	9223540	-1.#IND00
318702930	22	1	1666.909563	31999	0	0.166667	31908	0	0.166667	9209567	-1.#IND00
318725225	30	0	1667.065784	31764	0	0.166667	31872	0	0.166667	9195744	-1.#IND00
318727970	30	0	1666.855482	31733	0	0.166667	32191	0	0.166667	9181858	-1.#IND00
318716615	23	3	1666.771606	32008	0	0.166667	31908	0	0.166667	9168160	-1.#IND00
318734255	26	2	1666.911667	31992	0	0.166667	31810	0	0.166667	9154601	-1.#IND00
318729414	27	0	1667.034638	31927	0	0.166667	31911	0	0.166667	9140824	-1.#IND00
318726487	29	0	1667.052369	31854	0	0.166667	32022	0	0.166667	9127177	-1.#IND00
318731299	24	1	1667.086788	31956	0	0.166667	31823	0	0.166667	9113459	-1.#IND00
318723404	29	4	1667.089632	31744	0	0.166667	31884	0	0.166667	9099673	-1.#IND00
318737990	30	1	1666.931154	31767	0	0.166667	31825	0	0.166667	9086066	-1.#IND00
318719270	27	0	1666.814980	31880	0	0.166667	31784	0	0.166667	9072670	-1.#IND00
318725799	29	1	1666.889306	31718	0	0.166667	31815	0	0.166667	9059107	-1.#IND00
318716761	22	0	1666.820361	31898	0	0.166667	32047	0	0.166667	9045343	-1.#IND00
318718909	25	3	1667.168703	32085	0	0.166667	31709	0	0.166667	9031721	-1.#IND00
318709647	21	1	1666.920566	31718	0	0.166667	31962	0	0.166667	9018080	-1.#IND00
318730910	30	1	1667.059576	32102	0	0.166667	31935	0	0.166667	9004540	-1.#IND00
318733375	24	3	1666.996121	31955	0	0.166667	32003	0	0.166667	8991253	-1.#IND00
318717393	33	1	1667.039588	31823	0	0.166667	31937	0	0.166667	8977689	-1.#IND00
318733416	34	2	1667.212381	31610	0	0.166667	31793	0	0.166667	8964145	-1.#IND00
318724649	30	0	1667.146910	31942	0	0.166667	31812	0	0.166667	8950639	-1.#IND00
318716348	26	0	1666.925921	31881	0	0.166667	31834	0	0.166667	8937212	-1.#IND00
318734265	26	3	1666.767037	32120	0	0.166667	31772	0	0.166667	8923651	-1.#IND00
318745894	31	1	1667.268719	32187	0	0.166667	31898	0	0.166667	8910191	-1.#IND00
318714922	32	0	1667.011147	31958	0	0.166667	31682	0	0.166667	8896829	-1.#IND00
318731046	30	2	1666.875114	31755	0	0.166667	31749	0	0.166667	8883355	-1.#IND00
318739586	31	1	1666.949933	31963	0	0.166667	31561	0	0.166667	8870008	-1.#IND00
318693342	30	0	1666.933071	31814	0	0.166667	31829	0	0.166667	8856771	-1.#IND00
318726574	19	0	1666.969828	31921	0	0.166667	32045	0	0.166667	8843463	-1.#IND00
318722887	29	1	1666.827811	31894	0	0.166667	32413	0	0.166667	8830150	-1.#IND00
318725728	35	1	1667.074804	31847	0	0.166667	31992	0	0.166667	8816901	-1.#IND00
318702686	34	0	1667.063207	31917	0	0.166667	31831	0	0.166667	8803754	-1.#IND00
318711654	35	2	1666.951217	31591	0	0.166667	31796	0	0.166667	8790552	-1.#IND00
318755759	39	4	1667.092952	31916	0	0.166667	32071	0	0.166667	8777442	-1.#IND00
318752756	26	1	1666.855112	31687	0	0.166667	32027	0	0.166667	8764317	-1.#IND00
318735018	33	3	1667.062688	31765	0	0.166667	31818	0	0.166667	8751006	-1.#IND00
318698269	30	0	1667.046820	31907	0	0.166667	32076	0	0.166667	8737840	-1.#IND00
318708496	31	1	1666.905092	31948	0	0.166667	31919	0	0.166667	8724684	-1.#IND00
318734777	18	0	1666.965437	31975	0	0.166667	31912	0	0.166667	8711434	-1.#IND00
318716601	22	1	1666.836808	32063	0	0.166667	31936	0	0.166667	8698335	-1.#IND00
318719607	39	0	1667.046015	31883	0	0.166667	31803	0	0.166667	8685227	-1.#IND00
318732756	27	2	1667.195375	31687	0	0.166667	31903	0	0.166667	8672122	-1.#IND00
318721546	20	1	1666.922892	31560	0	0.166667	31916	0	0.166667	8658953	-1.#IND00
318704481	30	1	1667.083827	31851	0	0.166667	31746	0	0.166667	8645661	-1.#IND00
npatches	nstrain	runtime	dt	init_x	init_y	init_y_blood	init_z	init_S	beta0	beta1	beta2	beta3	mean_beta	B	d	delta	delta_blood	b[0]	mut	m	CTL	c	g	epsilon	k	het	lambda	rho	omega	x_max	patch.dyna	DELTA	A	VA
10000	1	100.000000	0.001000	21900	9499	5000000	0.001000	10000000	0.663465	1.267020	0.542321	1.208896	1	800000000	0.010000	1.000000	1.000000	80000	0.000050	0.004800	0	0.500000	0.000000	2.500000	19.000000	0.500000	0.001000	0.001000	0.010000	31872	0	10.000000	7.000000	1.000000
sus	inf	inf_blood	z	x[0]	y[0][0]	z[0]	x[1]	y[1][0]	z[1]	S[0]	synchrony
219000000	94990000	5000000	10.000000	21900	9499	0.001000	21900	9499	0.001000	10000000	0.000000
304696712	1673506	99876	3941.516320	30597	162	0.394152	30163	184	0.394152	10015271	0.000000
317583177	528	32	2691.581338	31703	0	0.244544	31687	1	0.270826	10000255	0.000000
318634381	53	0	1718.397269	31653	0	0.170527	32001	0	0.171829	9985355	0.000000
318702772	43	1	1669.860219	31732	0	0.166858	31716	0	0.166923	9970439	0.000000
318710957	28	1	1667.062294	31904	0	0.166676	31705	0	0.166679	9955480	0.000000
318720235	25	4	1667.123112	31933	0	0.166667	31797	0	0.166667	9940538	0.000000
318708186	38	1	1667.096264	31781	0	0.166667	31738	0	0.166667	9925748	0.000000
318702352	36	0	1666.904703	31919	0	0.166667	32063	0	0.166667	9910931	0.000000
318735211	20	3	1666.903463	31886	0	0.166667	31802	0	0.166667	9895882	0.000000
318721043	38	0	1667.196972	31817	0	0.166667	31925	0	0.166667	9881009	0.000000
318726086	23	1	1667.051079	31937	0	0.166667	31905	0	0.166667	9866032	0.000000
318718262	27	0	1666.982176	32110	0	0.166667	31853	0	0.166667	9851307	0.000000
318709599	29	1	1666.842553	31947	0	0.166667	31921	0	0.166667	9836743	0.000000
318721660	43	1	1667.054038	31838	0	0.166667	31901	0	0.166667	9821831	0.000000
318714405	30	4	1666.898772	31893	0	0.166667	31795	0	0.166667	9807175	0.000000
318730685	34	2	1667.102338	31792	0	0.166667	31800	0	0.166667	9792521	0.000000
318722348	27	1	1667.081193	31869	0	0.166667	31974	0	0.166667	9777927	0.000000
318733381	32	2	1666.941071	31882	0	0.166667	31867	0	0.166667	9763270	0.000000
318713666	24	0	1667.009886	31966	0	0.166667	32009	0	0.166667	9748693	0.000000
318748701	28	0	1666.907429	31765	0	0.166667	31855	0	0.166667	9734036	0.000000
318728870	32	4	1667.258734	31993	0	0.166667	31936	0	0.166667	9719436	0.000000
318727224	31	1	1667.067418	31866	0	0.166667	32118	0	0.166667	9704886	0.000000
318731641	19	1	1666.859430	31835	0	0.166667	31853	0	0.166667	9690478	0.000000
318716964	29	1	1666.858139	31846	0	0.166667	31706	0	0.166667	9675675	0.000000
318697419	29	6	1667.135992	31927	0	0.166667	31824	0	0.166667	9661144	0.000000
318719248	28	2	1667.189808	32058	0	0.166667	31752	0	0.166667	9646776	0.000000
318729487	18	1	1666.859214	31862	0	0.166667	31783	0	0.166667	9632550	0.000000
318712668	23	1	1666.871667	31808	0	0.166667	31943	0	0.166667	9618070	0.000000
318731609	22	1	1666.852179	32083	0	0.166667	31923	0	0.166667	9603692	0.000000
318744686	31	2	1666.929645	31617	0	0.166667	31696	0	0.166667	9589232	0.000000
318735548	22	1	1666.984199	31717	0	0.166667	31876	0	0.166667	9574910	0.000000
318710365	36	1	1667.015224	32000	0	0.166667	31922	0	0.166667	9560394	0.000000
318708747	24	1	1667.136385	31985	0	0.166667	31974	0	0.166667	9546086	0.000000
318722263	29	2	1666.913676	31862	0	0.166667	31941	0	0.166667	9531817	0.000000
318723779	31	0	1666.946569	31982	0	0.166667	31963	0	0.166667	9517742	0.000000
318710753	32	2	1667.093129	31954	0	0.166667	31866	0	0.166667	9503443	0.000000
318738761	30	3	1666.995538	31670	0	0.166667	31939	0	0.166667	9489189	0.000000
318728313	25	1	1666.834592	31720	0	0.166667	31679	0	0.166667	9474868	0.000000
318711069	33	1	1667.112751	31679	0	0.166667	31671	0	0.166667	9460998	0.000000
[truncated: 163 more rows]
